# Supplementary material for: Observability and Controllability of Nonlinear Networks: The Role of Symmetry
Source: Phys Rev X. Author manuscript; Available in PMC 2018 Nov 13. (PMC6234006; doi:10.1103/PhysRevX.5.011005)
Supplement: Code Archive [file NIHMS982008-supplement-Code_Archive.zip › MathematicaData/FNObsDELTAHetN2M1ChaosK11IC1]

3.094851744045462e-7
1.1422968216054755e-7
6.704091323705788e-9
8.878883783639077e-11
5.914589906714361e-10
1.8937657836625647e-10
1.8448405680217002e-11
3.3480511279933662e-12
3.3246326190688635e-13
1.2196593034040329e-12
2.5128431496875905e-12
3.965755987117519e-12
2.1094801266385675e-11
5.628033864931168e-11
4.8364876177754333e-11
2.8668571675342702e-12
1.3011224292588888e-11
2.2540438864194668e-11
3.1188598416081415e-11
4.1001523016948906e-11
5.330837211260027e-11
6.945835261095237e-11
9.120054207576461e-11
1.2105137546246165e-10
1.6281271017951665e-10
2.2241456607529716e-10
3.093690775959736e-10
4.3935715057363527e-10
6.389080447477863e-10
9.537719710075846e-10
1.46253885912712e-9
1.4771611189310158e-9
1.7660334766693245e-9
1.6791053677077872e-9
1.5878777637103398e-9
1.5554448786986143e-9
1.5757674962859994e-9
1.6335850195670585e-9
1.714240144030755e-9
1.8037169400406301e-9
1.887156660601409e-9
1.945973278385198e-9
1.1970049916210604e-9
6.067594810325133e-9
2.136452985079158e-8
2.0899259754728615e-10
5.521450358878314e-10
2.0884314700030834e-12
1.289882266948062e-13
5.454256953008363e-14
1.2872512592382545e-13
0.
0.
0.
0.
0.
0.
2.8182436307951973e-14
3.879021702892042e-14
5.335509811045683e-14
7.343758153660095e-14
1.0119401603206541e-13
2.5989633640247734e-12
1.9709277738712966e-12
2.2351060133161303e-12
2.7382291715618154e-12
3.4350750989670598e-12
4.351316683257827e-12
5.541055273033248e-12
7.081489392563504e-12
9.075284257006489e-12
1.165576073135634e-11
1.499338821887933e-11
3.851526975264743e-11
8.15555672371646e-11
2.0736769983553204e-11
1.926899024348879e-12
9.00977069208021e-12
1.9006441865754834e-11
3.109807957557181e-11
4.722393954551749e-11
6.92614603840527e-11
9.88872781482315e-11
1.3688416354846604e-10
1.8241338938491074e-10
2.3330032536110586e-10
2.876544948193014e-10
3.4534083465986206e-10
4.080559525825113e-10
4.786004368805328e-10
5.603236825515152e-10
6.570055959246177e-10
7.730486739815768e-10
1.7504500835640805e-10
9.818807127030272e-9
2.245130211485145e-8
2.279412146954512e-8
2.2763758926381204e-8
2.4269368896096893e-8
2.6701865286235217e-8
2.9719391475647353e-8
3.3168000851247376e-8
3.6979158534667486e-8
4.1106643481479184e-8
3.225438132554254e-8
2.780119669650792e-8
2.5700929500074352e-8
1.916450994254979e-8
6.71219219343638e-9
2.2926457995801833e-9
1.1062071857540422e-9
1.0476960293263436e-9
2.09922855529417e-9
5.996840464679189e-9
2.401094334827274e-8
2.635355686161009e-8
1.7066539430358493e-8
1.538766091296033e-8
1.6475792227963868e-8
1.9981469744328587e-8
2.7154930890656658e-8
4.1697984926656257e-8
7.279249819058428e-8
6.028060528322284e-8
3.266833189371369e-8
8.937238699293142e-9
8.629509022639191e-9
1.6919863631914674e-8
3.932312469114307e-8
7.94331551642715e-8
9.718259385935226e-8
1.1846429662403764e-7
1.432850316991453e-7
4.50564687480049e-8
3.828909674741323e-7
1.9721741395815912e-7
5.6521784744581896e-8
1.407529710773142e-7
1.5630555057577976e-7
8.91875634818116e-8
4.526922109714997e-8
2.1396565728943687e-8
1.1879006309545787e-8
9.162692452659063e-9
4.166930519493552e-9
2.1879373717715118e-10
1.9025176679732697e-9
4.046581544731851e-9
7.779904072509857e-9
1.3555637938304504e-8
3.001276278282376e-9
4.609345703488488e-9
5.283557387376834e-9
6.000157377415581e-9
1.9874681304723324e-8
7.231614540123794e-8
8.271097480730603e-8
6.876902542856373e-8
6.688541633583759e-8
7.023046140908717e-8
7.656216977603247e-8
8.54090201186441e-8
9.692225899367925e-8
1.1146165536248708e-7
1.2931043428969344e-7
8.496700599631492e-8
5.844429216300201e-8
4.2899652213859694e-8
3.582198896743957e-8
3.1541281821272867e-8
1.5547671551427616e-8
5.633616643150485e-9
2.7489002698972295e-9
2.128310234234077e-9
3.1417933692800465e-9
7.626719678517768e-9
2.6310902099587402e-8
5.395229387447754e-8
3.003833340845493e-8
2.5187003793379776e-8
2.561766270711772e-8
2.9506913566390364e-8
3.78408381959582e-8
5.446949673967205e-8
9.023165078554915e-8
1.502434686409372e-7
1.456635111299262e-7
9.20473934483187e-8
9.531357707119765e-8
1.2580397708674184e-7
2.0246824146299812e-7
3.2691704761355176e-7
3.3982346569983334e-7
3.359493925011693e-7
3.379304372412391e-7
9.323907777663258e-8
2.633645755984675e-7
3.287586338859682e-7
3.266020413333294e-7
1.650453625555688e-7
9.099288260752183e-8
4.5784153250116535e-8
2.4785653627545432e-8
1.934955411129083e-8
1.4480196382195673e-8
3.50987581516317e-9
1.952189907192287e-10
2.2686687735667605e-9
4.17557829184998e-9
3.68983515934685e-9
2.1129619894546495e-8
1.7704210324901948e-8
1.7079783359704e-8
1.7939665900670958e-8
1.9912510912099176e-8
2.3101345593241237e-8
9.186944157713627e-8
2.6520689035283054e-7
1.7762462350050786e-7
1.4839923213889043e-7
1.4972435334288257e-7
1.6612982533545723e-7
1.974920485792901e-7
2.500199818372435e-7
3.322156533896601e-7
4.2993114009655047e-7
4.6693785972371187e-7
2.8160171933703846e-7
1.6146394666603488e-7
1.0091311091559927e-7
6.190262445980636e-8
4.3788587977897427e-8
3.933478829718313e-8
2.667564682966205e-8
9.745043131581459e-9
4.3208165219100405e-9
2.746815496973548e-9
3.5267010884603773e-9
9.602861099410811e-9
4.030597445552669e-8
7.848176879351413e-8
4.587565932602627e-8
3.966079735386349e-8
4.056996245304829e-8
4.602166259602285e-8
5.6726203125030047e-8
1.8376829880227277e-7
3.1292943700967275e-7
1.7935156691940714e-7
1.651648888238725e-7
1.8740459670530291e-7
2.454572448978421e-7
3.6485844995136066e-7
5.42189033591519e-7
5.830485747824184e-7
5.31555942219397e-7
4.762370129837592e-7
1.9844910184804624e-7
4.766507605715025e-7
5.484751683979398e-7
2.6331145824534266e-7
1.280525341922657e-7
6.809022362336095e-8
3.16611467271894e-8
2.010955809213513e-8
1.8154417153526928e-8
6.300645792264135e-9
9.686103763660418e-10
1.5692377738567495e-9
3.6246748680989785e-9
4.640466442578938e-9
1.889506753526219e-8
2.5214654162165063e-8
2.6544752379679697e-8
2.8830638135312794e-8
3.2265595738867104e-8
3.731517720869049e-8
1.195270134770949e-7
3.9752610326074203e-7
2.8220927534108275e-7
2.3982705819304026e-7
2.433228914014469e-7
2.696847662233e-7
3.1855894491085963e-7
3.9860291922246927e-7
5.200918756913109e-7
6.563297367997649e-7
7.033178776688262e-7
4.0148302616500746e-7
2.1463047173075756e-7
1.2401918063516688e-7
6.548268461361949e-8
4.116050039988774e-8
3.7148902117006503e-8
2.6578768351646524e-8
1.0437472107169065e-8
5.140019881360779e-9
4.180831680317447e-9
6.8466518443146296e-9
1.8827663774141223e-8
7.841815335839597e-8
1.3691488819987145e-7
8.348922113307571e-8
7.367476010149002e-8
7.617488512455451e-8
8.680065183641699e-8
1.0640629025618239e-7
1.3774497702545198e-7
3.677614307850673e-7
5.513148051423772e-7
3.1543107455912046e-7
2.9299788327146457e-7
3.374481949987661e-7
4.554049287113382e-7
6.919422410654122e-7
8.993934370049098e-7
8.331716823699304e-7
7.431498277004092e-7
2.527759776578458e-7
6.831689542020403e-7
1.1777018748390592e-6
4.2836702433233345e-7
1.5794167804592954e-7
7.091889977635892e-8
3.4647073818183534e-8
2.3395924562393338e-8
2.0353727180552498e-8
8.056524418486666e-9
2.6373431031840503e-9
3.3480218329580506e-10
2.730740845124493e-10
3.331656885544299e-9
4.6184847417014596e-8
4.885145214997404e-8
4.647563645783516e-8
5.006325317170114e-8
5.596839707318636e-8
6.452999158659613e-8
7.672660011172263e-8
2.1795718350093497e-7
6.349503573570549e-7
3.923339278575878e-7
3.452612362604266e-7
3.639063366203202e-7
4.2654250776736325e-7
5.476872361270678e-7
7.49837557100828e-7
9.300462124937261e-7
8.971843770598378e-7
9.066844531021597e-7
8.484421705107001e-7
3.7283353170142564e-7
1.5695242484508148e-7
6.938535711970998e-8
3.3495765305944534e-8
2.1895029167232978e-8
2.1235513459840505e-8
1.157755716613989e-8
4.8839187637355225e-9
3.2459869795811084e-9
4.709715213051063e-9
1.2114230172341652e-8
4.518483323330868e-8
1.917606872868313e-7
1.0257405148329285e-7
8.586509406160449e-8
8.611652884888636e-8
9.470020504933073e-8
1.1050343534436156e-7
2.858783650219233e-7
7.159691290225323e-7
4.2653667595425304e-7
3.770760908780003e-7
4.014112471724294e-7
4.790859433464821e-7
6.322054356091309e-7
8.924680326945973e-7
1.1631832897917185e-6
1.3724054511924945e-6
1.6119253846550146e-7
5.037554738886701e-7
5.404286464922668e-7
3.937036762486889e-7
1.9528031392060706e-7
1.4374588204970497e-7
4.6240133187603764e-8
1.732856091845429e-8
1.2870371395659626e-8
5.8696920706729236e-9
2.1985642784479075e-8
6.495296521473955e-8
1.0170998765642391e-7
5.666917024097331e-7
2.7819753780617537e-9
7.23327303316184e-7
2.515957105786097e-7
5.544581529644403e-8
1.4592033947161135e-8
1.0563456278407632e-9
3.8605398025333303e-10
1.2074472133820594e-10
2.4407030972107206e-11
7.193990771149892e-11
6.403774985838411e-12
0.
2.31850254600341e-12
3.99574819473564e-12
5.91414258073547e-12
8.507104646511748e-12
1.2141004970123999e-11
1.72705365614744e-11
6.733197674437026e-11
1.7842062940110454e-10
2.3083521695146536e-10
5.848580094935098e-11
3.2659611334282856e-12
3.618758564616373e-11
6.30947302083858e-11
9.233204752350847e-11
1.2933187383339623e-10
1.7976773275701194e-10
2.513518306246994e-10
3.558679752377866e-10
5.123802772653602e-10
7.529123509658473e-10
1.1328858796128657e-9
1.7501321510025837e-9
2.7759508056848707e-9
4.483327479118238e-9
7.159383666175657e-9
1.061809204786754e-8
9.184775608610613e-9
9.438944827988728e-9
8.222777725615013e-9
6.963022593050313e-9
6.042989363415947e-9
5.44878887907646e-9
5.091884250528642e-9
4.890837428066474e-9
4.779612340067269e-9
4.6944428878122814e-9
4.543044658949171e-9
7.142196349111065e-10
3.157131487028983e-8
1.4277697538375504e-9
1.5230881693099555e-9
1.107696299372852e-10
2.316729053901668e-13
7.745243000325145e-14
4.229212817065296e-14
8.223294083696971e-14
3.57271419965058e-14
0.
0.
0.
0.
0.
2.5450080039286036e-14
3.497888956312886e-14
4.809301880472018e-14
6.618793407879789e-14
9.120492151214225e-14
2.171955153864962e-12
1.6767576244809428e-12
1.9109337064871566e-12
2.349281997060993e-12
2.956733140753096e-12
3.757400652828041e-12
4.7998378780087595e-12
6.15289971591359e-12
7.907901719905242e-12
1.0182948559476441e-11
1.3127885766317335e-11
2.961450249295492e-11
1.0697410850310695e-10
2.145141786826738e-11
3.3404057978688628e-12
7.098975706732982e-12
1.6203062717756224e-11
2.6955106800573665e-11
4.101288228715585e-11
5.972133074398654e-11
8.392815149082817e-11
1.1347528592183508e-10
1.4710801442667026e-10
1.8334788138416755e-10
2.2167913960913462e-10
2.629265028230596e-10
3.0885021615338937e-10
3.616831616612844e-10
4.239579453323612e-10
4.985827465970273e-10
2.0630529354568898e-10
6.490552699667805e-9
1.5524704314487706e-8
1.6174568503534567e-8
1.630663302884682e-8
1.7503752836240744e-8
1.9375660871649976e-8
2.168591741308837e-8
2.4325447155314745e-8
2.7246017977862847e-8
3.04167730542196e-8
3.3794997168216384e-8
2.4925737760328838e-8
2.0316361554304304e-8
1.8208849884037556e-8
1.4412620599109614e-8
5.4499851101115925e-9
1.7936197962293758e-9
8.167006399674301e-10
7.168988494744327e-10
1.4301074065616492e-9
4.2291831633641846e-9
1.769672791858139e-8
1.900956453817947e-8
1.242602325856992e-8
1.1311690147057818e-8
1.2143220962466964e-8
1.4624186765453008e-8
1.9489714289935996e-8
2.887269263182843e-8
4.825798233789713e-8
5.020823284063614e-8
2.6623480203735217e-8
7.459446942503775e-9
8.52921938652167e-9
1.6650439916607467e-8
3.725070459747072e-8
7.770491769502213e-8
9.915661823752814e-8
1.1687779970508715e-7
1.4187961038033567e-7
6.884434667981458e-8
1.1917799854691254e-7
1.32138088978659e-7
1.3468278808185336e-7
7.124034403654572e-8
4.0235595306274935e-8
2.2348154441762975e-8
1.4932208839837602e-8
1.2123162952963658e-8
8.037526701124041e-9
1.7329964405471715e-9
1.828451513345026e-10
1.2839160851832344e-9
2.3850499525777336e-9
2.43295970372233e-9
7.0719308080562965e-9
6.375631696919385e-9
6.079595288828396e-9
6.341197378708416e-9
7.0131533950414614e-9
8.120726663808382e-9
3.457702467552778e-8
8.83963258502577e-8
5.627893854272595e-8
4.535145143220883e-8
4.433840559573613e-8
4.771965391265057e-8
5.495804844395166e-8
6.72136618153321e-8
8.60669857032577e-8
1.0753332520768562e-7
1.1261203022358854e-7
7.04730653193739e-8
3.8105688488531815e-8
2.054196979225431e-8
1.3512686041183739e-8
1.0733269442339732e-8
9.585685745090581e-9
6.15516975728437e-9
2.155686720269084e-9
9.017920356088415e-10
4.871683522664369e-10
5.331691593657685e-10
1.5733493259238732e-9
6.779080876621939e-9
1.3732027966662648e-8
7.81012874631805e-9
6.646061251505982e-9
6.720617113080795e-9
7.552344973445134e-9
9.259705381448189e-9
1.243468688548747e-8
4.9846476921642516e-8
7.838377263202458e-8
4.917241313411714e-8
4.994658400458792e-8
6.285989187651223e-8
9.293995442375469e-8
1.5646692537331475e-7
2.3084245841340424e-7
2.3738358698338054e-7
2.4124567443790364e-7
2.3069122515940465e-7
2.444470990004144e-7
2.5810791906678457e-7
1.4106707207732384e-7
8.167056723859577e-8
4.609577094136414e-8
2.863740931350839e-8
2.2031280946540168e-8
1.881973126932282e-8
6.628184039108889e-9
1.5863979044349694e-9
2.7907797185189504e-10
1.4219869526559938e-9
1.2081531392305272e-9
8.110186580332224e-9
2.1279830579696572e-8
1.5303923077749685e-8
1.440801818680833e-8
1.5145857819123893e-8
1.7058330206455604e-8
6.483958657435415e-8
1.6221253539984021e-7
9.978131261888164e-8
8.301422131655712e-8
8.372492459135594e-8
9.341499552379334e-8
1.1258550804178153e-7
1.4568428285615434e-7
1.9660074094719842e-7
2.426004186182645e-7
2.3685720181360503e-7
2.0708873502433219e-7
2.0998871628660389e-7
1.1344277052714437e-7
5.996879272828086e-8
3.336872276676498e-8
2.282219632714957e-8
1.885422160239628e-8
1.5717809289903062e-8
5.57775311763296e-9
1.6185622165439226e-9
1.6470476360948224e-10
5.336486628446089e-10
3.258303209029007e-10
8.920752160153216e-9
2.2283364871506216e-8
1.3983903870526027e-8
1.2511762854599102e-8
1.2887202553491204e-8
1.443854750964832e-8
1.728245355085932e-8
7.895378838126367e-8
1.7242890670204202e-7
1.0221350824908639e-7
9.21254893714677e-8
1.015537731541023e-7
1.2642193588301546e-7
1.7506942001264592e-7
2.6386608118149954e-7
3.7207222883516904e-7
3.9536582555987504e-7
3.7257210069491674e-7
3.771295412637186e-7
2.0318219982046026e-7
1.2155662600801235e-7
7.381984384405152e-8
4.5268979628493546e-8
3.3718424316111036e-8
3.0610065368583077e-8
1.4367363656590662e-8
4.842865697095413e-9
1.8521689712758394e-9
8.336914210949097e-10
1.8339266593826984e-9
1.0554908224371902e-8
6.421368486778516e-8
3.564627085247048e-8
2.851510693041914e-8
2.7947201160023476e-8
3.040276640737948e-8
3.561835182101531e-8
4.450582660732248e-8
1.5220255806045824e-7
2.5732143971287384e-7
1.3870515947835195e-7
1.20285751609187e-7
1.284047513188454e-7
1.5720657068983283e-7
2.17346923741633e-7
3.071574170252315e-7
3.2081658000822545e-7
2.7354966059738443e-7
2.4248539340440075e-7
2.7006536908219e-7
2.252674732166984e-7
1.1678072459361149e-7
5.992136540618848e-8
3.461517002056421e-8
2.4399020064903008e-8
2.1147020083222162e-8
1.5221491006809502e-8
4.812950320609913e-9
1.4251643452395185e-9
6.68384114877154e-11
2.753954445172077e-10
2.4677579687979883e-9
2.3906396578557688e-8
2.486216400216389e-8
1.7682384313896083e-8
1.654434380958225e-8
1.7484989118184542e-8
2.0001085532532008e-8
2.443599124543318e-8
1.0641881992025659e-7
2.2175360645480443e-7
1.2879765098378394e-7
1.1557675385656738e-7
1.2711756324228193e-7
1.585016137789876e-7
2.2084489562079858e-7
3.335488075668055e-7
4.537632370376571e-7
4.622723700721889e-7
4.2964286219111396e-7
4.460085750293164e-7
2.451125751835737e-7
1.4476068617575482e-7
9.100887040887405e-8
5.331878705101097e-8
3.74262935744835e-8
3.431384660602292e-8
1.741774317628735e-8
5.864033566000984e-9
2.159228110818765e-9
7.703087817640664e-10
1.4046235972325427e-9
9.880811418729494e-9
6.879991317566293e-8
4.058013820989291e-8
3.2804388132893274e-8
3.223397140877903e-8
3.4970446861629963e-8
4.068936997438434e-8
1.3932316632026875e-7
2.964137404463011e-7
1.68003596741071e-7
1.4508136429721901e-7
1.5270676189196185e-7
1.8114042876879763e-7
2.384449465837958e-7
3.3818960494535667e-7
4.2751105957570375e-7
3.9748509687306015e-7
3.4358051271806785e-7
3.0589499635834837e-7
3.372084171431593e-7
2.9144460266136813e-7
1.4397951431491187e-7
7.069065360567144e-8
3.7008820543937215e-8
2.3862412837742926e-8
2.0850698454975e-8
1.3893078719779408e-8
3.6796641436154314e-9
3.668909156969609e-10
1.2613390544313122e-9
1.7820826938122915e-9
2.9874756098068105e-9
4.175386716812367e-8
2.3938627029781024e-8
2.0301366314530288e-8
2.035417682494521e-8
2.226758099952559e-8
2.5936973243189003e-8
1.119485905965868e-7
2.947928889725279e-7
1.864938561981286e-7
1.6074380204692192e-7
1.6806638654537623e-7
1.948113991492859e-7
2.448060540407113e-7
3.312792575236078e-7
4.659953443959787e-7
5.961055708377802e-7
6.190761471560395e-7
4.089484290649173e-7
2.1679614125375788e-7
1.458984087234914e-7
8.946240279426541e-8
5.455820308686872e-8
4.5118256194483274e-8
3.537330879439538e-8
1.358262534152642e-8
5.711864269874875e-9
3.1352150829610624e-9
3.151214609650121e-9
8.157760065356095e-9
3.7737324461123975e-8
9.47813328097921e-8
5.7253724018355306e-8
5.0261800355760905e-8
5.1334883010452064e-8
5.730635317574107e-8
6.84658187599859e-8
8.679801520568415e-8
2.640690476809356e-7
4.030854913121807e-7
2.2340970978959664e-7
2.012185404113671e-7
2.242033894630266e-7
2.911472663259641e-7
4.2750691874660013e-7
5.530464096388351e-7
4.870310173394055e-7
4.2053688724283007e-7
3.7847900298639747e-7
3.8345486664558784e-7
4.1264837515658867e-7
2.2464959386775092e-7
1.0705335655834157e-7
5.1352703061689136e-8
2.9252999350569216e-8
2.2378180381710376e-8
2.0937463570266566e-8
8.342081906347495e-9
2.285570966786988e-9
2.1734241098937044e-10
3.6565633312127613e-10
2.3615674770427392e-9
2.392954285662747e-8
4.803070251376038e-8
3.0715766261320993e-8
2.784081334886177e-8
2.894432157043868e-8
3.2692603759510756e-8
3.940885444185632e-8
1.5623732273910404e-7
3.7531561851685203e-7
2.2323750669472254e-7
1.9356826381127284e-7
2.0437171128746489e-7
2.4138343604889453e-7
3.131138227176379e-7
4.405915649408595e-7
6.194927176395518e-7
7.189380130778204e-7
7.006423585974027e-7
5.630427171834525e-7
2.697460018128862e-7
1.7197576865559708e-7
1.12532192017789e-7
6.382925572504199e-8
4.663329731638314e-8
4.1031646424328824e-8
1.7417823104608183e-8
7.006627996698351e-9
3.2978802225799833e-9
2.30257702475731e-9
5.1440284464465326e-9
2.6737164828413478e-8
9.535792036548109e-8
5.961036871891914e-8
5.331320508334795e-8
5.461223356317728e-8
6.042733532031182e-8
7.089517493434892e-8
2.2026823665152293e-7
4.6702606117731356e-7
2.687924975233919e-7
2.395766880747896e-7
2.599940832609806e-7
3.205751916921175e-7
4.4236180178941853e-7
6.287257381923397e-7
6.714340404956017e-7
5.629966813958046e-7
4.981640662356311e-7
4.5350840297520403e-7
4.49545436243325e-7
4.485371351750249e-7
2.2762097532430818e-7
9.569505310217087e-8
3.983795010629023e-8
2.0078277462590198e-8
1.5266212551219155e-8
1.4514329319181775e-8
4.740112255167002e-9
7.439649812521692e-10
6.451702681336646e-10
5.39563049163913e-10
5.117031316664381e-9
6.175998299328513e-8
4.255027721526409e-8
3.4182063380955786e-8
3.3698736469457375e-8
3.655260333747454e-8
4.2332729149742874e-8
1.4631330586698104e-7
4.487279057331303e-7
3.0822701102960455e-7
2.5967997637937385e-7
2.6265466311559693e-7
2.9107396191997423e-7
3.4464895786624586e-7
4.338786804553994e-7
5.762918237033233e-7
7.856282748580529e-7
1.1042997992724775e-6
5.184983674513709e-7
2.5902808375349366e-7
1.6206647468859055e-7
9.347174721709098e-8
5.8298955103949684e-8
5.0731871744645076e-8
2.9767953438512127e-8
1.2732155969662282e-8
6.514168370249437e-9
4.6315188798787954e-9
6.592509432145247e-9
1.941198997575862e-8
1.0344686756204136e-7
1.0515809717486987e-7
8.25902585004815e-8
8.07875467152209e-8
8.648533846612594e-8
9.816060514627303e-8
1.1660129571689562e-7
1.431586902445494e-7
4.1125131844795787e-7
6.38164062255674e-7
3.753380396073782e-7
3.5282177649977976e-7
4.099335443545312e-7
5.597697922792509e-7
8.31681100237356e-7
8.834885473808425e-7
7.072103706552433e-7
6.385304599919197e-7
5.787351974307928e-7
5.630038030170061e-7
5.265453253266027e-7
3.6411087278772125e-7
1.3482393481957485e-7
5.000036352990963e-8
2.202922641479702e-8
1.3527155780811419e-8
1.3229375674944123e-8
8.625190924448158e-9
2.6472758381537954e-9
1.1335596237089854e-9
1.7083013548002482e-9
6.411499134059724e-9
3.275130165636641e-8
1.0166519016047678e-7
5.631023768715132e-8
4.937683929763458e-8
5.0741887906385445e-8
5.69601824779163e-8
6.809063151021332e-8
2.026620664696852e-7
5.944324447005061e-7
3.7957406446266086e-7
3.20406330001889e-7
3.253521770379589e-7
3.6465042767579045e-7
4.4247001445364757e-7
5.8167731823366e-7
8.300588044782799e-7
1.327597154420816e-6
6.79406525230318e-7
6.636098400708432e-7
5.434518988213841e-7
2.216027799047696e-7
9.276124497123543e-8
5.320078644236851e-8
4.700705783187147e-8
2.991935172858703e-8
1.1877790200514653e-8
5.470416825547775e-9
2.9703807644622977e-9
3.808625831897842e-9
1.4768422912173176e-8
9.118152721930737e-8
7.719708564084823e-8
7.425497930550721e-8
8.178972323797262e-8
9.297471884545796e-8
1.0767945935447894e-7
1.2709282779761278e-7
3.3536421467136545e-7
7.39517583994961e-7
4.526657188002461e-7
4.258998185476632e-7
4.847239677634053e-7
6.333373667798908e-7
9.158711450416467e-7
1.095417735001953e-6
8.893134260348055e-7
7.764972444828493e-7
8.081666250417478e-7
1.6732299010873548e-7
1.368951345953522e-7
3.4778244894022245e-7
5.61550484052047e-7
1.3796751793458622e-7
2.4208795715819606e-8
7.997717971175159e-9
3.744143508105975e-9
2.0863097392848623e-9
1.284216034209707e-9
2.271460350846623e-9
1.8082613714791948e-9
1.9230045580250166e-10
8.238359716055569e-9
7.356348188560249e-8
5.885120027392943e-8
5.033818378090706e-8
5.309002088630526e-8
5.9581383997175555e-8
6.926512776596783e-8
1.564845049960092e-7
5.714189573586512e-7
4.809441953205084e-7
4.0150448503282237e-7
3.9452166695704683e-7
4.20945445327734e-7
4.830868051175739e-7
6.31217219554735e-7
1.2546239245401643e-6
2.73667463461701e-7
1.701822174703788e-7
8.554203901203737e-8
5.777401811831838e-8
2.2564398711611875e-8
1.1587324700622787e-8
1.599270945368572e-8
1.9497734193388393e-8
1.195007197732143e-8
8.118964645467076e-9
2.793601784646306e-9
8.729457630078686e-9
4.4171631710463435e-8
8.398364078300195e-8
1.0674568752822236e-7
5.435036150096074e-8
1.4083220598890493e-9
3.5115162446102454e-8
6.709880667465769e-8
1.0703444725119559e-7
1.5535697873254094e-7
2.0927221540503713e-7
7.831085210879201e-7
1.0536072639643743e-6
7.057354739789646e-7
7.544668942901957e-7
1.0341311990665185e-6
1.604805511968461e-6
1.4954069909026915e-6
1.1725668372020964e-6
9.675609542293745e-7
6.698277241239162e-7
2.8639400997309705e-6
1.4505859637724184e-6
4.1218931978140627e-7
1.213631211514475e-7
3.6113046809878226e-8
1.4277504893526412e-8
1.0970023831782464e-7
6.509926471698726e-8
5.875958005763783e-8
6.44048747611748e-8
1.9700265043875945e-7
2.441415804069294e-7
3.0719614442492224e-8
1.4787996154563334e-9
4.698391057372559e-10
3.251659011662979e-10
1.213470206817519e-10
4.487433093653924e-12
2.6588421342190252e-11
3.883780607757732e-11
4.2383908166864044e-11
2.0410251378782578e-11
6.950310968903887e-12
7.611254049095782e-12
9.844440147451045e-12
1.3268739322955353e-11
1.7930473705641813e-11
2.3518757619699998e-11
2.9080846794818404e-11
3.362272445761221e-11
3.70800470052659e-11
4.015720066818443e-11
1.2498437726236089e-10
3.8510851119864334e-10
2.694601464376e-10
1.3857033773243537e-10
8.68758856286187e-11
5.829632826867039e-11
3.502413094837422e-11
6.1849014270794356e-12
4.091297209815123e-11
1.2785017881763168e-10
2.974388287580494e-10
6.39723110656836e-10
1.341551275547624e-9
2.732431733209995e-9
5.1665971190640976e-9
8.861333843895161e-9
1.4322762280248044e-8
1.9112310499916002e-8
1.4031586885388753e-8
9.860381614602106e-9
1.0376724727696088e-9
9.941729887330186e-9
2.3212137601784284e-10
8.046627522281514e-11
9.756229861099284e-13
1.3804908475642753e-13
6.848954375832095e-14
9.276088845718285e-14
1.8332831668866705e-13
2.7825310339802547e-13
3.551414667875408e-13
3.335051053356447e-13
1.0155385674856217e-13
0.
4.389682400924636e-14
7.576818430888174e-14
1.1011558123142178e-13
1.5410762304312067e-13
2.1377972288329408e-13
2.9619840535251255e-13
4.108111092422114e-13
5.707955004043896e-13
7.948018368393043e-13
1.1094090018145457e-12
1.5526901191939652e-12
2.179447753042579e-12
3.068952675072457e-12
4.336450296661786e-12
6.150325392138828e-12
8.757752003093289e-12
7.209943583569617e-11
7.093560959160086e-11
8.725578838576929e-11
1.0943470399285556e-10
1.3436374929868393e-10
1.5822624189764185e-10
1.7366005999673481e-10
1.6711694001647646e-10
1.161305818727159e-10
1.2707316112945857e-11
2.6295596554972977e-10
4.493932994235605e-10
6.49758554217416e-10
1.631151201988397e-9
1.2051354555906463e-8
6.563101026728355e-10
2.694835144310224e-10
5.230232614743645e-10
6.813798279413634e-10
8.264102309339499e-10
9.822562804429381e-10
1.1624790724206974e-9
1.379147410213443e-9
1.6462676224376693e-9
1.982556112723197e-9
2.4151103348534785e-9
2.9853693436710958e-9
3.759702834366782e-9
4.849480895057326e-9
6.451835952009668e-9
8.939813044679775e-9
6.331916549288171e-8
1.280284326499108e-7
7.411452626219483e-8
6.893121006673618e-8
7.934840317952124e-8
1.0501010677326677e-7
1.576160896548366e-7
2.4938735793573713e-7
3.0826173514523225e-7
2.980635933574102e-7
2.922766904123481e-7
3.14785752600848e-7
2.255993383685033e-7
1.2064338379394057e-7
6.92677958987533e-8
4.0785449199893726e-8
2.8269474538468495e-8
2.4537842868676912e-8
1.5988791712094535e-8
4.9520404254391795e-9
1.5311206343130642e-9
2.328263138922243e-10
1.5121813437599202e-10
3.883988417889284e-9
3.2913842741037404e-8
2.918157438429112e-8
2.1490982377435868e-8
2.039824416807588e-8
2.1739056599519996e-8
2.501167979323382e-8
3.0671125963619635e-8
1.1214636789037507e-7
2.0968208938027448e-7
1.1328623447424454e-7
9.608526031855069e-8
9.991963808794728e-8
1.1778603572114535e-7
1.550449242919602e-7
2.186260965128527e-7
2.6261064193639565e-7
2.351663253797583e-7
2.0265406935788902e-7
2.3087258010084162e-7
1.470551917073058e-7
8.192492308270477e-8
4.494839611818009e-8
2.8510983377029334e-8
2.1956702816022165e-8
1.9818535638639924e-8
1.0952676187194215e-8
3.4763861083479363e-9
1.1446327509339471e-9
1.5059356734476468e-10
1.1582574379784631e-10
3.4384034150624807e-9
2.8012966887338653e-8
1.8881825658364597e-8
1.4333261974643692e-8
1.3720140120901729e-8
1.4692770626818487e-8
1.699344035974169e-8
7.34226425799515e-8
1.637275839885972e-7
9.826815309970755e-8
8.875831526865288e-8
9.780929690676983e-8
1.2139407273779964e-7
1.6708091718570832e-7
2.5029695762444855e-7
3.5608185475745667e-7
3.83856460336956e-7
3.6148177155208114e-7
3.387878128110661e-7
3.7575787703132317e-7
2.5833632442354445e-7
1.3638086927383978e-7
7.777381680725234e-8
4.202450444336391e-8
2.7160777980444722e-8
2.417726994212005e-8
1.3076310682025963e-8
3.4476741596907336e-9
2.9798916417513976e-10
1.3595051700059476e-9
1.943613538760096e-9
3.6746227459936044e-9
3.7933017487656146e-8
2.399597909345683e-8
2.157012613028994e-8
2.2130303592932203e-8
2.4456757963134457e-8
2.8581212107950327e-8
1.1047102794132208e-7
2.7400195565531433e-7
1.6382412336123276e-7
1.3841182870124277e-7
1.4201999070554998e-7
1.6211892085941366e-7
2.0171510276915044e-7
2.713486867938772e-7
3.713416656195486e-7
4.2407323431365396e-7
3.856790800539596e-7
3.304012117591787e-7
1.7468687234807235e-7
1.0351731700170046e-7
6.082878222705189e-8
4.0318504439607756e-8
3.3362337470604156e-8
2.883323348197844e-8
1.1425528428621385e-8
4.303618254514907e-9
2.047919880116661e-9
1.685577692228421e-9
4.323386746835177e-9
1.8839513868713906e-8
7.289109416475108e-8
3.7728493710544216e-8
3.073120433253879e-8
3.0446189366548403e-8
3.36255234369939e-8
4.0294697145548196e-8
5.205199157111913e-8
1.7910818086128773e-7
2.901576923910618e-7
1.6521355473870136e-7
1.5284979868121283e-7
1.7501246074557773e-7
2.3273922710142132e-7
3.5258403421572227e-7
5.200794441363283e-7
5.428551677817895e-7
4.994073924317667e-7
4.3754054508252965e-7
4.917743682145749e-7
4.1722218420030916e-7
2.05852364227928e-7
1.2299181452566566e-7
6.706533715097154e-8
3.724858481194222e-8
2.950475612004555e-8
2.4255879865131553e-8
8.299250726984381e-9
2.4909802374521814e-9
2.3198686105567692e-10
5.566043425845253e-10
2.64974749384074e-9
3.729364883380968e-8
4.46857505618918e-8
3.455727681954999e-8
3.344116789961913e-8
3.5691794112499574e-8
4.064873565664627e-8
4.8834161064780624e-8
1.7409536690767937e-7
3.974376109304913e-7
2.2755484495817743e-7
1.9659954641033608e-7
2.0681781262002642e-7
2.4481784007899206e-7
3.2101314080356877e-7
4.532623531313112e-7
5.755209901302758e-7
5.402045529766753e-7
4.660324063915141e-7
4.924269634259705e-7
2.767835960760441e-7
1.5265217701724434e-7
8.48762123638745e-8
4.7731651592945825e-8
3.39882510297901e-8
3.226310882348169e-8
1.7419409603776672e-8
6.086626632517804e-9
2.5285989473664015e-9
1.5530177311819649e-9
3.3891116453305053e-9
1.5572765998604998e-8
9.396520501383073e-8
5.30393005279409e-8
4.11735279878366e-8
3.989603835914012e-8
4.324523207975514e-8
5.0727660403088746e-8
1.7660567591951848e-7
3.912031687836453e-7
2.286393011652449e-7
2.0256500637492549e-7
2.1856641600797815e-7
2.6567554915200343e-7
3.581149400351834e-7
5.204317168287704e-7
6.909492448085829e-7
6.966484578496898e-7
6.391162076094907e-7
4.5614642784512276e-7
7.680764714803057e-7
4.7269239194815896e-7
1.9613833281096863e-7
1.069567404244184e-7
5.416389192308914e-8
2.967577259606585e-8
2.5471625689230085e-8
1.4630995781172554e-8
4.747842839586491e-9
8.665806149248483e-10
1.1616608233009697e-9
1.883272240285563e-9
5.761423732760741e-9
4.298470120691366e-8
3.6996684719530635e-8
3.849185566213691e-8
4.200720653908882e-8
4.7505409104000825e-8
5.564572570737712e-8
1.7084357468149408e-7
5.155576637682235e-7
3.2743019554740413e-7
2.846201233956592e-7
2.964809202244997e-7
3.4149687647815055e-7
4.271325834442207e-7
5.730070611795033e-7
7.546972538885065e-7
7.900987244041292e-7
7.092842128454808e-7
5.986456669212942e-7
2.8259886284020306e-7
1.4298070275130116e-7
6.845478021396433e-8
3.6144114007503414e-8
2.7337895598418185e-8
2.6612080601235083e-8
1.2389062225353479e-8
5.289292812066838e-9
3.592277807383808e-9
5.0571944781870075e-9
1.2798653854982348e-8
4.749508145531204e-8
1.7727409087975993e-7
9.227780011138613e-8
7.609464159273689e-8
7.604244229283807e-8
8.434749039934377e-8
1.0057076121169103e-7
1.2599988784725702e-7
3.4576195423892755e-7
6.373441361674221e-7
3.619570964103838e-7
3.2711204236148054e-7
3.627768714890357e-7
4.6320576099877096e-7
6.673393247709602e-7
9.476220788993106e-7
1.0078699126384962e-6
9.444193493949753e-7
1.84513571706967e-7
5.351763937773383e-7
8.394606203608573e-7
4.945268181717414e-7
1.4972126469737136e-7
5.8640844908009485e-8
3.117279577982509e-8
2.6208850075225236e-8
1.7353457816765125e-8
6.067247408120977e-9
1.940032114498221e-9
1.718456963214273e-10
7.037995851341538e-10
1.0612829817892561e-8
6.603406249859031e-8
5.0927656630410565e-8
5.418458515780068e-8
6.148874942587909e-8
7.078659412705836e-8
8.290046239535468e-8
9.9054440794316e-8
2.6726874984351315e-7
7.239940322433935e-7
4.410627882730105e-7
3.986038778925122e-7
4.320300209971375e-7
5.264119947575008e-7
7.10606416010175e-7
9.74720470679027e-7
1.0156172993230019e-6
9.092979366822509e-7
9.281800390847077e-7
1.1427362173938395e-6
6.053415874912067e-7
1.7875728035365018e-7
6.084811865440999e-8
2.6148141015959655e-8
1.4423409634073713e-8
1.2084071554804094e-8
8.379880120884622e-9
3.1605349160240807e-9
2.089271698342168e-9
3.6897134356690735e-9
1.017323224041021e-8
3.5960175210398006e-8
1.977756661387329e-7
1.1229452361105698e-7
8.970448659560025e-8
8.856880072893104e-8
9.616717494161111e-8
1.1014592119310976e-7
2.66008963924623e-7
7.579715969844138e-7
4.6839099091986853e-7
4.0735650446976414e-7
4.2346848236029925e-7
4.88641092280243e-7
6.18717988359295e-7
8.614354295786326e-7
1.311460827849699e-6
1.6566127537952292e-6
3.047998768419445e-7
8.405441946340891e-7
8.504210016418797e-7
5.473312400546548e-7
1.606279189015142e-7
4.459928755040631e-8
8.687169310863985e-9
6.691014989072972e-8
7.056278134999112e-8
1.927297127231364e-7
4.915829817457242e-7
5.961569683325666e-7
8.86913597404801e-8
4.568526773228895e-8
1.8823042375665735e-9
2.557425599253462e-10
2.1264660210958897e-10
1.0329395543766172e-10
6.690756834530002e-11
5.4493674199118444e-11
1.968906850615706e-11
6.090483074309129e-12
2.4446894237173713e-13
3.4529172241067704e-12
6.190040965475069e-12
9.354249929458325e-12
1.3527240525685489e-11
1.930844142366636e-11
2.7496891939747548e-11
3.9287332008487744e-11
5.6576573117638227e-11
8.252775489142356e-11
1.698315100527588e-10
6.305634885057343e-10
5.136039492695763e-10
1.687278877832349e-10
6.489677750420171e-13
1.2558380913692183e-10
2.5253809399773837e-10
4.113004938741829e-10
6.354195105776378e-10
9.753154420447213e-10
1.5160022363509335e-9
2.405465870121581e-9
3.888150990354614e-9
6.2690134920064855e-9
9.550030318260165e-9
1.2736060680494502e-8
1.3593428523339355e-8
4.5763009163138114e-9
4.27099741271597e-8
8.175217420427315e-8
3.561215559234877e-8
5.523235607120909e-9
2.2823633565970956e-9
1.5817361500571428e-12
8.622492022199052e-13
1.0785209380783775e-13
2.465392745751593e-13
1.1359364083108021e-13
1.3399645011068676e-13
1.8482705361476814e-13
2.319931693038145e-13
2.241275096710443e-13
6.816966463553382e-14
0.
2.8852311376700064e-14
5.0010119674405004e-14
7.271573070035843e-14
1.0172440546148824e-13
1.410106505161077e-13
1.9520682587718348e-13
2.704904791673138e-13
3.754652504385973e-13
5.222938157303945e-13
7.282926532038164e-13
1.0182458877605474e-12
1.427801304579584e-12
2.008491723884871e-12
2.8351923565694566e-12
4.017247848747962e-12
5.7150620199339865e-12
8.164708358503843e-12
6.275208013999952e-11
6.305751864384878e-11
7.759593885325743e-11
9.502794955223782e-11
1.1004381930191737e-10
1.152849623699096e-10
9.862589697723134e-11
4.131916380239182e-11
8.266942919438044e-11
3.0412276294726636e-10
6.494182068881352e-10
3.3184379005019357e-10
4.689225330431422e-10
9.573835254446637e-10
4.595202126917193e-9
1.723820765478887e-9
5.309878379718315e-11
3.1107051402874237e-10
4.258956745808121e-10
5.202767110039878e-10
6.198969449066396e-10
7.357509399312054e-10
8.76738547343423e-10
1.053222735930515e-9
1.2794144142547913e-9
1.5765160285851185e-9
1.9780931221181754e-9
2.5402645112004456e-9
3.3626445030975255e-9
4.635489073123443e-9
3.8472586286411436e-8
8.289332072988445e-8
4.9815966819282953e-8
4.7609148365565954e-8
5.6103726086598315e-8
7.579773303149955e-8
1.1590286779659585e-7
1.8744013440316775e-7
2.393113092215507e-7
2.367585407230273e-7
2.372256605586895e-7
2.1837069589091772e-7
2.4378119064603113e-7
2.523698686634593e-7
1.3385246432295867e-7
7.339444159339996e-8
3.905878873812544e-8
2.3784610184166207e-8
1.8637004072159086e-8
1.4385755228656883e-8
3.866293524138997e-9
3.235705807964489e-10
1.3706644831699104e-9
2.72522422969701e-9
2.2431875137096654e-9
1.623946742239808e-8
1.4803809492905729e-8
1.2948362541762984e-8
1.3079916127572403e-8
1.4243911759765978e-8
1.6370448819665727e-8
6.709859652679602e-8
1.7678626738809164e-7
1.131058546625812e-7
9.364221177669228e-8
9.396651775054871e-8
1.0400793034000187e-7
1.2374703341732195e-7
1.5733573581809e-7
2.1012519922891155e-7
2.698630705260543e-7
2.850728103975044e-7
1.8352119497409118e-7
1.0495639010186499e-7
6.316532486058291e-8
4.041265879892677e-8
3.055664253762267e-8
2.7259008301326788e-8
1.8629835801173908e-8
6.5806555865401325e-9
2.7494167303902943e-9
1.5440834191921759e-9
1.7017665445686144e-9
4.679851118605702e-9
1.9799849143009936e-8
4.3907307387157015e-8
2.476781227160167e-8
2.1083546014021515e-8
2.1375251661240573e-8
2.4078857712168554e-8
2.9516318861499138e-8
3.932430474316378e-8
1.303145799967983e-7
1.8939304665501644e-7
1.1045443983416736e-7
1.0557441371027236e-7
1.2559993454408022e-7
1.7567219665716888e-7
2.8031598671302446e-7
3.979440184629111e-7
3.924811114516983e-7
3.7689659004069375e-7
3.3716330302340733e-7
3.68703772721876e-7
3.783601468530863e-7
2.0031622202502592e-7
1.1335909827150011e-7
6.186710270727928e-8
3.48863297172998e-8
2.588182803238268e-8
2.2987430183264205e-8
8.379307847886366e-9
2.156301713120574e-9
1.6246532587196235e-10
1.3812505725095241e-9
3.7038294323802496e-10
1.623240589651649e-8
3.437249116793802e-8
2.4863062025598804e-8
2.3501724241055272e-8
2.477063663266162e-8
2.7959259881553797e-8
3.333957761924144e-8
1.2846738949714433e-7
2.980704981962205e-7
1.719795703111045e-7
1.461037151012959e-7
1.5117573293349226e-7
1.750990712517898e-7
2.2298118211896485e-7
3.0789517876791406e-7
4.1425222702080405e-7
4.313953218856867e-7
3.780989723516684e-7
3.708954764996682e-7
1.9757250586649511e-7
1.1600215304129465e-7
6.721193112617282e-8
4.2494004747402455e-8
3.344937412610045e-8
3.054933521826603e-8
1.3506022010967006e-8
4.800969399082321e-9
2.0344135640414183e-9
1.2476766018451743e-9
2.981503991320153e-9
1.4333654309268392e-8
7.295671964571505e-8
3.809075436851987e-8
3.034574082390417e-8
2.971515469299128e-8
3.246155839346696e-8
3.840151329012616e-8
1.4204333099702372e-7
2.891660574288763e-7
1.6767904502552005e-7
1.509178690135873e-7
1.6615389763616835e-7
2.0759420364086271e-7
2.901698462930272e-7
4.3518094156621705e-7
5.608800143308728e-7
5.417539504663361e-7
4.954102945874175e-7
3.957062969920279e-7
5.102673492893211e-7
4.0209425107703324e-7
1.8730603035525771e-7
1.0932617292395543e-7
5.606646590608682e-8
2.9521965215191007e-8
2.4234620178491735e-8
1.68949921713802e-8
4.9269158497065235e-9
6.836259433646556e-10
1.471433884449557e-9
2.7781328639879913e-9
6.990158551747183e-10
4.1141373859418125e-8
3.0839173345651496e-8
2.9595656077206456e-8
3.1107545353959975e-8
3.455272610051777e-8
4.014474773164091e-8
1.3799044628392784e-7
4.0268836108666407e-7
2.576888018537691e-7
2.2001680880008937e-7
2.2611656959157327e-7
2.565297598480175e-7
3.1446115988745203e-7
4.13462382377842e-7
5.576957313780342e-7
6.546738306657328e-7
6.11672747801347e-7
4.558060827665603e-7
2.3207590120932268e-7
1.3527418484494345e-7
7.317589636061865e-8
4.369696513239374e-8
3.621870678225218e-8
3.160189519480244e-8
1.2774049346838502e-8
5.4173534171777975e-9
3.362432232964959e-9
4.209186625989421e-9
1.0866869764516667e-8
4.3184561289105654e-8
1.2916971642079664e-7
6.984379111598444e-8
5.860558141450877e-8
5.900791679786541e-8
6.59749944152107e-8
7.979240053397436e-8
1.0312607781948117e-7
3.0074644502439525e-7
4.899418601195002e-7
2.777555757249107e-7
2.548371439494628e-7
2.888987249296426e-7
3.8054658236977593e-7
5.681672285552209e-7
7.966267121344653e-7
7.888691699110906e-7
7.109963423758094e-7
4.5437058603858724e-7
7.749979081811284e-7
6.778048607226532e-7
2.7356717831756876e-7
1.3962560409748166e-7
7.312577712388537e-8
3.7456187877822454e-8
2.7518846461961883e-8
2.276392048028556e-8
8.675602165297355e-9
2.994293303272314e-9
7.002833243147279e-10
2.665049295926134e-10
4.9600226518528805e-9
5.6391398674138143e-8
5.346354833644831e-8
4.756467253011707e-8
4.907979421284439e-8
5.379739686669881e-8
6.167966957408897e-8
7.356460756200271e-8
2.2369107269208586e-7
5.902780932656913e-7
3.529625122117269e-7
3.106562915714836e-7
3.296457640885284e-7
3.9170045136906124e-7
5.133837467468555e-7
7.147231873168048e-7
8.589537209605783e-7
7.785555200393961e-7
7.133911954414985e-7
7.02526924717451e-7
3.6782701668252645e-7
1.7307132440926052e-7
8.326652676681259e-8
4.032447397110063e-8
2.5846000984339577e-8
2.5227742018341747e-8
1.5387191285990717e-8
6.032862303117993e-9
3.288206709809479e-9
3.613749086252321e-9
8.453332423950238e-9
3.097761665618406e-8
1.6632805891840874e-7
9.067341373425315e-8
7.231359717645387e-8
7.105826203368491e-8
7.750207264918766e-8
9.070726136391921e-8
2.525418478743116e-7
6.271751497913251e-7
3.726684764551613e-7
3.27312734785643e-7
3.4705600061206795e-7
4.1194599228110504e-7
5.389805436123537e-7
7.577189370901073e-7
1.001262376124519e-6
1.1222108590558476e-6
7.855514649507529e-7
3.7799888256611166e-7
3.0709490583407396e-7
3.6644290880357884e-8
2.6167625712611998e-8
4.59684318520931e-8
3.417519804607838e-8
1.9288969986018883e-8
1.7852171790294675e-8
1.0405682896472833e-8
2.922689798422018e-9
5.265389881752517e-9
1.3383393133954625e-8
2.6454298589722316e-8
3.56199378620945e-8
3.3954360544186843e-9
1.738195762827621e-8
3.157680578415608e-8
4.84929634477841e-8
6.71563506910528e-8
8.705127323162757e-8
2.334968940366759e-7
7.472377986224892e-7
4.782665281028973e-7
4.323011576541348e-7
4.657286111762931e-7
5.590691224274404e-7
7.392728726068899e-7
1.0234039013040085e-6
1.1952598516265723e-6
1.32687029630451e-6
3.03365075966275e-7
6.38856406644717e-7
5.262534257457962e-7
1.0083338497711649e-7
2.173334116590436e-8
7.400628809149732e-9
3.09618645092123e-9
6.713406746389658e-10
5.804644732979289e-9
6.00078955945741e-9
4.7296456570003985e-9
1.3834334097977024e-9
8.4659773610216e-9
5.221228127784522e-8
1.7463202802721077e-7
1.0918291301348463e-7
1.0083741675117741e-7
1.0570929466947265e-7
1.1727624374962861e-7
1.3276370670438098e-7
1.4527499614596963e-7
3.7855830472655327e-7
9.517307480532366e-7
5.716515786186291e-7
5.148169509439373e-7
5.56734501159029e-7
6.820384360253198e-7
9.421705342475407e-7
1.4164256919718227e-6
2.132450416351635e-6
6.206524795783352e-8
7.493672967368329e-7
8.189073256055664e-7
6.208685993863907e-7
2.342032278547823e-7
5.084602760576419e-8
1.5664215731976643e-8
4.0965936800969446e-10
6.998439599736952e-8
7.102330726062213e-8
4.596913147655998e-7
2.548722669348636e-7
6.562345194510965e-7
9.186957994975363e-8
6.221948679059444e-8
2.7825447812138123e-9
7.471521617196009e-10
2.697960576151812e-10
1.2453641413620765e-10
3.840076833759659e-11
5.2381699242462686e-11
1.5610651510657886e-11
6.148997034192092e-12
1.277829376228784e-13
3.258483686791039e-12
5.902887895863016e-12
8.945897579672407e-12
1.2951108899631586e-11
1.8492172687923686e-11
2.6328179717902276e-11
3.758822803255699e-11
5.4055491949628366e-11
7.868447205404536e-11
1.6546209466725454e-10
6.059070859865338e-10
5.099371429729512e-10
1.6614166371344707e-10
5.774355173763046e-13
1.1955893804233784e-10
2.403091547420491e-10
3.9022675032835074e-10
6.007114381873876e-10
9.183833672977567e-10
1.4214241941910544e-9
2.2460898160741653e-9
3.621300964760175e-9
5.854801692098689e-9
9.041177230443233e-9
1.2367941224499116e-8
1.3830153993977971e-8
7.426950582271708e-9
3.2369583558503966e-8
4.6803497786758535e-8
7.218976852001991e-8
9.410215168602445e-8
6.177301578190499e-8
2.525876378136984e-9
6.2290183910268365e-9
1.0807731514974917e-9
2.662507157887794e-12
1.176228171159882e-13
1.5727855411547122e-13
1.2715059759465045e-13
1.3374807985618975e-13
8.577113550225811e-14
2.677928324444561e-14
0.
0.
2.7973777162821132e-14
4.067595575490111e-14
5.67597589536537e-14
7.844329893840528e-14
1.0823705754690208e-13
1.4944471151940203e-13
2.0662877239392504e-13
2.861890319875305e-13
3.9716259769509463e-13
5.523681801136048e-13
7.700663829824469e-13
1.0763824908959891e-12
1.5088685217262033e-12
2.12176310583316e-12
2.9938031693702805e-12
3.0343160812073183e-11
2.8803210741359682e-11
3.5115539401976517e-11
4.4548763314635227e-11
5.6599163182696996e-11
7.112611551301407e-11
8.75564394264197e-11
1.0413686809450651e-10
1.1681502737789014e-10
1.176385333879228e-10
9.284488060564281e-11
2.2138386777031883e-10
3.818045669604127e-10
1.5316480568851009e-9
1.2289097953706827e-9
9.089828334158138e-11
1.532173041444958e-10
2.7366479887022374e-10
3.6472209485712516e-10
4.4959303002425485e-10
5.387760278036787e-10
6.394113425631989e-10
7.578118105346e-10
9.007601677802637e-10
1.0766033882348119e-9
1.2965715305478417e-9
1.5767340384755256e-9
1.941224365347218e-9
2.427904716785816e-9
3.098880036929786e-9
4.0612503794606285e-9
3.480851406042497e-8
9.049006665735151e-8
5.681260549162795e-8
5.1416867547173236e-8
5.705915306622221e-8
7.10773755367496e-8
9.757121458281614e-8
1.46161369715251e-7
2.1972564316373607e-7
2.645148461565945e-7
2.6025731983207487e-7
2.363948797617577e-7
1.242616474444859e-7
7.527602959625151e-8
4.576564062776934e-8
3.132412458098864e-8
2.558746311397554e-8
2.1929594415563147e-8
8.859372829672944e-9
3.1357778631494473e-9
1.3904574144117974e-9
1.0005529776600002e-9
2.417842309336456e-9
1.0569614561643366e-8
4.925858455312209e-8
2.540663514276909e-8
2.030343940282909e-8
1.9967282411445682e-8
2.1934442550533923e-8
2.6117042028739992e-8
3.3420950370140814e-8
1.0520583320493754e-7
1.5499181969913667e-7
8.056811949066078e-8
6.833986947319158e-8
7.149044613957941e-8
8.598304032169952e-8
1.1663330081530333e-7
1.5592184401723532e-7
1.4761962986776352e-7
1.2005177927719075e-7
1.0192596477719533e-7
1.1168895809374543e-7
1.035020702794262e-7
5.4557876325589285e-8
2.5850897065720596e-8
1.4938003463147433e-8
1.0934555416902402e-8
9.421426100157125e-9
7.085510836772348e-9
2.275426296664134e-9
6.390767965412265e-10
8.479043416896594e-11
5.052196412482049e-10
7.730806483571503e-11
6.211951601166221e-9
8.377572291877669e-9
5.9919734198989585e-9
5.603622452036427e-9
5.887018735544068e-9
6.661618650246221e-9
3.3905155318117965e-8
8.626993484802382e-8
5.5452641346331564e-8
5.0542501085595155e-8
5.5912024678150406e-8
6.895223200418563e-8
9.303670635978109e-8
1.3638945417199803e-7
2.0506648344498542e-7
2.608214419063528e-7
2.641521354401499e-7
2.5511005996987365e-7
2.7058165615917825e-7
1.5004321300949738e-7
8.706798072595152e-8
5.000701697236474e-8
3.113298067251254e-8
2.3706118613659282e-8
2.0723289083025517e-8
8.149294250078835e-9
2.199192458700059e-9
1.7245381038091303e-10
8.883408848463899e-10
6.178706607449348e-10
6.991929229782581e-9
2.7788408533365634e-8
1.7623330730239188e-8
1.5880177032489756e-8
1.636710622746027e-8
1.8246551902756724e-8
2.160683352331688e-8
8.445355746163554e-8
1.815303381217583e-7
1.0203987004601754e-7
8.561254208319444e-8
8.765311973790055e-8
1.0056021317677727e-7
1.2692116379315552e-7
1.7362401699077838e-7
2.2970808944414187e-7
2.3273796525539188e-7
2.0066911948734315e-7
2.069768597086606e-7
1.1369325011998448e-7
6.203024065556242e-8
3.4899591066255334e-8
2.395991163595748e-8
1.9650927033944132e-8
1.7356091609458644e-8
7.601150773365644e-9
2.6001890021647714e-9
1.0172772255224576e-9
4.81107169126372e-10
1.2136664267363033e-9
6.44627553129704e-9
3.486809430950141e-8
1.8196322700297472e-8
1.42355980033588e-8
1.3828525603855671e-8
1.5037281054821138e-8
1.7741289665492465e-8
2.2543924167248113e-8
9.064840422095061e-8
1.5891278730086707e-7
9.237013423415823e-8
8.64781567431599e-8
9.993382579332919e-8
1.333587374615823e-7
2.0256311062362654e-7
3.1509157629756325e-7
3.6424213391314815e-7
3.4769185130734813e-7
3.3211968773610865e-7
3.606178249064858e-7
2.7864883188184814e-7
1.466552498643744e-7
8.938269851036696e-8
5.147676422548631e-8
3.324581693706135e-8
2.819904360895061e-8
1.998320686867444e-8
6.259314853695187e-9
1.819869543517528e-9
2.7458156389798705e-11
6.110366000322968e-10
2.3076965118384186e-9
3.088275502366141e-8
3.139023347963576e-8
2.383394676230297e-8
2.285560980634752e-8
2.4364257512441227e-8
2.7860227483151533e-8
3.376908953101831e-8
1.277574837122868e-7
2.576247888138656e-7
1.424257098598172e-7
1.2192329568667564e-7
1.2773795334492814e-7
1.5135239291680174e-7
1.9974299327260317e-7
2.8351306517288274e-7
3.5062379391558e-7
3.2015518445866366e-7
2.775659538656688e-7
3.1217952912618786e-7
1.923780864901079e-7
1.0296865610453837e-7
5.5352549809986755e-8
3.4463711813300714e-8
2.6065797434012044e-8
2.3660198794713345e-8
1.298126662940626e-8
4.208173457407207e-9
1.491156658305721e-9
4.971144031545679e-10
1.0271267478986675e-9
6.693933865763565e-9
4.496104458881974e-8
2.827773972704773e-8
2.1232153858329882e-8
2.0285674891892787e-8
2.1799675101389045e-8
2.5407900526458826e-8
1.0157716656752122e-7
2.212443476693959e-7
1.3073622155858987e-7
1.168132687834095e-7
1.2740824919956263e-7
1.5661296100183302e-7
2.1362186521569288e-7
3.169080968731362e-7
4.4504372452509883e-7
4.7588568628418625e-7
4.441014266025334e-7
3.8995284373675504e-7
4.583099322197045e-7
2.957203514810861e-7
1.5564360327866336e-7
9.852149251168404e-8
5.277102535482977e-8
3.186528283250208e-8
2.8489304918214263e-8
1.5417670535687274e-8
4.3677251355367965e-9
5.411898829695477e-10
1.5856775542508101e-9
2.8246490410058297e-9
2.204851181896074e-9
3.734657303894091e-8
2.751122441136757e-8
2.613164541395022e-8
2.735482690443743e-8
3.0414458955298234e-8
3.548894227443263e-8
1.3124737755725377e-7
3.461121960702075e-7
2.1059305938698695e-7
1.8038298864613038e-7
1.870748145535507e-7
2.1575623071756222e-7
2.7135539785982626e-7
3.684221737077186e-7
5.002545290292241e-7
5.455637452769623e-7
4.801700541070358e-7
4.345342608621722e-7
2.2225642114978154e-7
1.214766320164155e-7
6.58308246762021e-8
4.0493593610671174e-8
3.240674391984253e-8
2.963116592905128e-8
1.2698851667495297e-8
4.866573539361768e-9
2.570294965165645e-9
2.665110600808484e-9
6.701935686658266e-9
2.596812679851433e-8
1.074922485562081e-7
5.397664701446706e-8
4.315165190961695e-8
4.2554755505699644e-8
4.7065677471212474e-8
5.666249636894673e-8
7.356022038407237e-8
2.2977936334967606e-7
3.8335902647271223e-7
2.1599813975478582e-7
1.968833428704823e-7
2.2170815472283035e-7
2.890014584052258e-7
4.283049084148412e-7
6.323501128456522e-7
6.813526648206975e-7
6.232960918073872e-7
4.792911521908114e-7
6.427227408497181e-7
4.7425449735765475e-7
2.2064207994911595e-7
1.370255332553605e-7
7.90295908578965e-8
4.2859273403571294e-8
3.4077157151771246e-8
2.568745421939725e-8
9.195668197914746e-9
3.0984850345477324e-9
5.180343684818113e-10
4.438909513500033e-10
3.253930237545092e-9
5.056948476910378e-8
4.723621159450157e-8
4.125070726305512e-8
4.184078412045081e-8
4.5505428922694364e-8
5.210129492876755e-8
6.238487184347558e-8
2.087588191432266e-7
4.992281271392926e-7
2.908762483554829e-7
2.562207887716472e-7
2.7391578957926516e-7
3.3009347366353455e-7
4.417216979702323e-7
6.256437685170945e-7
7.319558284484052e-7
6.363024506469783e-7
5.529005322346002e-7
5.77143409094413e-7
3.584393667449787e-7
1.728650210468922e-7
8.329276697902413e-8
4.170347395008796e-8
2.7418740898844625e-8
2.6134919535735468e-8
1.7300756279398902e-8
6.19608399305227e-9
2.8442751046681906e-9
2.447084523472593e-9
5.4510770354232024e-9
2.0294841147800357e-8
1.1789448547214147e-7
7.509433028971845e-8
5.585244991961283e-8
5.3416266292708116e-8
5.767530106912548e-8
6.760415564264097e-8
2.0899220263626528e-7
4.983294841812352e-7
2.9424293384340354e-7
2.565522669667673e-7
2.71282900909132e-7
3.2118843224532574e-7
4.187225162169687e-7
5.903046126205462e-7
8.078926157634562e-7
9.069941398984664e-7
9.00365790204893e-7
4.210676753944162e-8
3.505438349970421e-7
4.1296638280287514e-7
3.247533789592171e-7
1.1443235433075942e-7
4.69448525569364e-8
2.9332988301475988e-8
2.7496724389790665e-8
1.1641246939846267e-8
3.655842897499777e-9
7.442059297055176e-11
2.445194641137549e-9
3.9798232252740054e-9
6.713332359775989e-9
2.4404951852874745e-8
3.284036425628169e-8
4.282911507140185e-8
5.267690861929539e-8
6.30711436771755e-8
7.561648866866568e-8
2.0383687050485486e-7
6.403810087403459e-7
4.0853954761280354e-7
3.6712867493160594e-7
3.929817113927077e-7
4.672980203165884e-7
6.090817130060677e-7
8.376087665914128e-7
9.793492095203543e-7
8.665891950710677e-7
8.438622465771203e-7
7.766676578290604e-7
3.6226483404168014e-7
1.1986828867946435e-7
4.388170319790159e-8
1.9750431036727782e-8
1.2075639776260344e-8
1.1065655022323994e-8
6.416202934804488e-9
2.6649125443255017e-9
2.601898021886626e-9
5.345047334993704e-9
1.4260447121399532e-8
4.793048854605496e-8
2.3824055943715776e-7
1.2401002317081985e-7
9.686812113627998e-8
9.484315252529752e-8
1.0334137930880783e-7
1.1919414562354579e-7
1.3894800704987662e-7
3.6172038935568456e-7
7.994637921258351e-7
4.5860379228519026e-7
4.0477572094322507e-7
4.343161021079275e-7
5.300873903259521e-7
7.279517756860766e-7
1.0743353652368394e-6
1.47833540661454e-6
8.909148893550769e-7
1.695557687467348e-8
1.404665822424035e-7
1.6351799660387473e-7
2.022027598123783e-8
1.4718269464618851e-8
2.7120623485930845e-8
2.379593065034056e-8
2.623801530226974e-8
1.6595187356949187e-8
8.38846750586284e-9
1.6312650861484493e-9
1.254054934879313e-8
3.635466834856505e-8
7.819222259637347e-8
2.5904455664258753e-8
5.940641272223235e-9
2.3949588384507106e-8
4.3724325680891666e-8
6.813529732087673e-8
9.629514896442361e-8
1.2711980543640442e-7
3.763532091871137e-7
9.069173997020829e-7
5.567213407070646e-7
5.32575874929857e-7
6.20018370950349e-7
8.363288045249112e-7
1.2211084549621439e-6
1.3164513732139261e-6
1.1539624029942319e-6
8.75667686760142e-7
3.4654821953207834e-7
3.473453026102753e-7
6.49957927592527e-8
1.6564698652482816e-8
1.3232930516243712e-8
5.8684070154807496e-9
2.0718389148017103e-9
3.739728679535946e-10
1.6450307576552858e-9
5.157626748271385e-9
9.147678889353539e-9
1.2414221362589144e-8
1.5628361135128346e-8
1.3897633501719644e-8
3.8674495827689416e-8
4.5674857226458237e-8
5.477018329342473e-8
6.846252448384224e-8
8.485915627788987e-8
1.031570592797969e-7
2.432628518938294e-7
8.023240518990588e-7
5.555144905023118e-7
4.773317562409048e-7
4.88895883343708e-7
5.558663849972877e-7
7.134896014602305e-7
1.204298797567136e-6
8.566645083005073e-7
5.437656440727749e-7
9.045475147048636e-7
3.5659184221189377e-7
1.511428088811515e-7
1.4904461847563577e-9
4.84233037577222e-8
1.2567744183470947e-7
3.590210908924798e-9
7.581990694002857e-7
1.7798129009007664e-7
3.4594578591457316e-8
4.0829655262904434e-10
3.942994877519166e-10
3.8753284029564716e-10
9.191771372000627e-11
4.1562689757211994e-11
5.537281415283927e-11
7.174634938474572e-11
4.9709633026863405e-11
1.9941624179863327e-11
1.126214061299014e-11
9.123644642286662e-12
3.120982105526668e-12
9.457975593183723e-12
1.7367509233018608e-11
2.603097593484457e-11
3.7685063219634813e-11
5.450418358674137e-11
7.966572898580198e-11
1.186067666366738e-10
1.8155961674141238e-10
2.8984445769296186e-10
4.94310816289412e-10
3.6557814157181995e-10
8.128812388530874e-10
5.070367235313812e-10
1.644936015322479e-10
2.1640937532851203e-10
7.101034155796534e-10
1.4358970836977717e-9
2.591962409971739e-9
4.479045569038032e-9
7.355210027905912e-9
1.08259668319606e-8
1.3345406531941373e-8
1.1636622108219719e-8
7.806817315844289e-9
6.50733453391374e-8
3.965279424916013e-8
3.555130090230825e-9
1.3466755152700277e-9
2.2509841100976136e-12
1.4680734933349437e-13
1.7207460566165323e-13
1.088748378933301e-13
9.809562500866309e-14
1.3165314225436693e-13
1.6512208314157392e-13
2.0035748592127719e-13
2.423525263915328e-13
2.9447338382598e-13
3.598671839403951e-13
4.422557069588044e-13
5.463580773933739e-13
1.3927300803693008e-12
3.8856313248210956e-13
4.031293192675864e-14
1.0022411862421648e-13
2.0018770211039317e-13
3.0439819264494134e-13
4.352819197773065e-13
6.12295097159279e-13
8.583897105142181e-13
1.2045094902994227e-12
1.694491848771652e-12
2.39164313659125e-12
3.388245628797023e-12
4.819572995680484e-12
6.884501907251711e-12
9.87516668773488e-12
1.4217406547998877e-11
2.0519444768875352e-11
2.9612395588293696e-11
4.253343642779393e-11
2.0960052492838693e-10
2.0569976186680392e-10
1.561447005444898e-10
5.6871440211158826e-11
4.781867024894273e-10
1.1035385105784822e-9
1.8384063962275894e-9
2.557881492221921e-9
3.1859269348638205e-9
3.7097468938824495e-9
4.161912406200586e-9
1.7354700071779336e-9
3.6989549275928055e-10
7.66594531943697e-10
1.2531364403528485e-9
2.941202171151142e-9
1.932340877264948e-8
2.5842038361494664e-9
1.9484099061788204e-10
5.080901839322626e-10
6.123918993803609e-10
6.983441175470231e-10
8.032756060750148e-10
9.439491208759756e-10
1.1389942725899118e-9
1.4195887212790005e-9
1.846569541987798e-9
2.554758877693677e-9
3.894911826438058e-9
6.955889637218172e-9
4.2903064074039134e-8
5.732659568081402e-8
3.9237120581290695e-8
4.3489560550557254e-8
6.055486601573118e-8
1.0163410528232474e-7
1.7849678866567804e-7
2.0672447064964058e-7
2.1165567121744132e-7
2.3304939442427445e-7
1.2793176751849217e-7
3.0837581290247333e-7
5.5314269980830905e-8
1.9873337149008273e-7
2.4781193327799173e-7
1.9241758710498667e-7
9.619173024541602e-8
4.912085471002921e-8
2.2626526850102303e-8
1.3562480793645718e-8
1.1771970452914256e-8
3.061541413519045e-9
7.66136773378302e-10
2.9109182522131866e-9
5.907575556204781e-9
1.0967212877587885e-8
3.5144442791656177e-9
7.271150017747102e-9
8.91756699669844e-9
1.0035543003320911e-8
1.1410687432577094e-8
3.92919787908936e-8
1.405858423869345e-7
1.3986934422953944e-7
1.1632381383794154e-7
1.1439743426231177e-7
1.2160855046298236e-7
1.347717233276512e-7
1.5379308914133352e-7
1.7984375586519584e-7
2.1461531969656147e-7
2.5901978295288475e-7
1.5469773112543227e-7
1.0424514247232199e-7
6.945439914725392e-8
5.1080499299479154e-8
4.487425919134015e-8
3.0860707765284186e-8
1.1426894597776593e-8
5.134638015701205e-9
3.4669788307300654e-9
4.287062732207675e-9
9.384526044765961e-9
2.955570630630104e-8
1.0956941564654868e-7
5.708014546695306e-8
4.441099951955043e-8
4.342474374978362e-8
4.840168636001006e-8
5.97391130899714e-8
8.130234604359527e-8
1.2290715813533752e-7
2.433296069228967e-7
2.5156118209302053e-7
1.512647253681716e-7
1.4981319969853812e-7
1.8808938207778321e-7
2.8588714434697634e-7
4.592596701624756e-7
4.949159917305947e-7
4.628494941430214e-7
4.4092371791730835e-7
1.6464408326505716e-7
3.5709719507864164e-7
4.4545816378593273e-7
3.616001823948224e-7
1.706799205338629e-7
9.678865978385189e-8
4.7566752393234244e-8
2.536847535865098e-8
2.130582900888997e-8
1.3896892087803836e-8
3.5138230956890617e-9
1.1113683095152834e-10
2.195680637561414e-9
3.752000797269946e-9
3.9814176851039496e-10
3.0831638552066566e-8
2.4969909153781295e-8
2.4620762508728954e-8
2.6182510396303498e-8
2.9302310558005307e-8
3.4226392930360294e-8
1.2444158178753858e-7
3.6684100466485205e-7
2.3926642741910757e-7
2.0250143890379866e-7
2.0648019297629625e-7
2.3195283554926103e-7
2.8047609313172897e-7
3.627759869680501e-7
4.875602065089437e-7
6.008743023980655e-7
5.937756111965206e-7
3.996042020220896e-7
2.1226947768257207e-7
1.2956315469972532e-7
7.309615819356059e-8
4.588650914729757e-8
3.9480814867056033e-8
3.1631563740742314e-8
1.2228679698461881e-8
5.316272317936387e-9
3.3476168740591775e-9
4.22682694212893e-9
1.1139467802660964e-8
4.575541085560447e-8
1.140893619688109e-7
6.427376275852516e-8
5.483948910748055e-8
5.563812542031904e-8
6.254134096984001e-8
7.606253127206625e-8
2.353142076052799e-7
4.3618866233698434e-7
2.4959024827404544e-7
2.2648592547954463e-7
2.5202567141957855e-7
3.2136720981165853e-7
4.6200837746283673e-7
6.786255736934789e-7
7.5230159339884e-7
6.825447900782036e-7
5.917146461436122e-7
7.555282454778826e-8
5.034140525422419e-7
1.1747331111453973e-6
3.866923473679977e-7
1.3191305123307416e-7
5.718192958570856e-8
2.7490361532995885e-8
1.9187586910918548e-8
1.5022704517027925e-8
4.871477052841843e-9
6.951901885693209e-10
1.6643355395861177e-9
3.4613608356994133e-9
3.2084191721256095e-9
2.298342113265764e-8
2.722896092049212e-8
3.268810843684151e-8
3.812829544013515e-8
4.418443681043993e-8
5.195258988010772e-8
1.4546214011159525e-7
5.064605460468368e-7
3.549333471017225e-7
3.0667729812698e-7
3.1442521643350246e-7
3.5205127547629245e-7
4.2166171232474846e-7
5.371371208038431e-7
7.054074795257136e-7
8.475941490256714e-7
8.828034627497746e-7
5.42012558012366e-7
2.4204003322648224e-7
1.1507060378977492e-7
5.3339429813889534e-8
2.9627551529420545e-8
2.459132277354421e-8
2.0187494267504045e-8
8.272709906216998e-9
4.153008748016276e-9
3.982169331301341e-9
7.634543799779388e-9
2.144407269495244e-8
8.692150018246943e-8
1.7948690918262394e-7
1.0732520737471954e-7
9.446792372067265e-8
9.724203087825938e-8
1.094636734126439e-7
1.304698815203822e-7
1.590650885447424e-7
4.199514919680099e-7
7.208921246802684e-7
4.146299901339678e-7
3.8068807472698467e-7
4.2981829918519157e-7
5.633283642434835e-7
8.297069156979152e-7
1.1010826834790684e-6
1.0785849893344571e-6
9.252449877586241e-7
1.96554456934108e-7
8.070006470403701e-8
1.163147295619624e-7
1.3552099161167966e-7
1.3115632948376454e-7
5.894675844324551e-8
2.388779708418812e-8
1.7736760126493827e-8
1.533110337302508e-8
4.2003332842786515e-9
1.1454848203746988e-9
3.643970224491428e-9
4.46268843687048e-9
1.5033649256676135e-9
3.55329653681977e-8
3.673111928679361e-8
4.550008880450612e-8
5.744423393378128e-8
7.067460987504601e-8
8.552738545178435e-8
1.0324834760461089e-7
2.6175016458872547e-7
7.761980785317336e-7
4.843383125130361e-7
4.381943882612992e-7
4.7270162989760195e-7
5.700488131966982e-7
7.590476411963994e-7
1.0435811066734817e-6
1.1670026751981332e-6
1.2517429108807976e-6
2.9625070020756814e-7
6.235819956370764e-7
6.556827280828676e-7
1.8378018929505656e-7
4.1609876271482557e-8
1.5261936198295943e-8
8.251900027099863e-9
5.874660235509343e-9
4.84759898279364e-10
2.0109205954320693e-9
1.7101464763009165e-9
1.0883738879484208e-9
1.0265076661830514e-8
5.054049961364732e-8
1.7665063796759574e-7
1.0635780523495403e-7
9.716526501517374e-8
1.016120798705189e-7
1.1258929823526536e-7
1.2761800591390666e-7
2.94847639877022e-7
8.571524899408893e-7
5.336944478442641e-7
4.7162165397343085e-7
4.960460165351485e-7
5.808259248135355e-7
7.537701775576529e-7
1.099040455477579e-6
1.9021531703276416e-6
3.81589466513398e-7
4.230870476764768e-7
9.647134942726795e-7
5.939122986602179e-7
2.263964455556714e-7
2.6791967616536696e-8
7.993751429296842e-8
5.3566812467456234e-8
3.129625616034483e-8
2.3658547649183352e-7
4.240204118231629e-7
6.065207253392337e-8
8.548260811085026e-9
9.900044538490735e-10
4.798448718393293e-10
3.6355222704104995e-10
4.567066021272724e-11
6.084281554823858e-11
6.494513166010352e-11
4.583180785937108e-11
1.9149683308540932e-11
1.0313349092982958e-11
4.476266550034127e-12
4.253677333385064e-12
9.401439204099837e-12
1.4585040888356168e-11
2.119835171534994e-11
3.0390008789414476e-11
4.3624829321319436e-11
6.315330246317835e-11
9.275104305850396e-11
1.3921054256916224e-10
2.1579348651435677e-10
2.9508519975958324e-10
9.879591214499973e-10
5.631491242624737e-10
2.1221679736831413e-10
5.288431565836039e-11
3.1962393307984195e-10
6.526073157459239e-10
1.1311960082799559e-9
1.8806915907101303e-9
3.1096920624217995e-9
5.122025701162667e-9
8.120085998109666e-9
1.1552390552514508e-8
1.3722968891384863e-8
1.0637029116889963e-8
1.4772413591025032e-8
7.93150680387925e-8
2.792540578654593e-8
1.7381108377506973e-9
5.279740108485286e-10
1.9385046711468685e-12
1.3652051706575236e-13
1.5009323362096544e-13
1.1404527687126647e-13
9.985847273903485e-14
1.3585853046858195e-13
1.7202941063757144e-13
2.0942262640009975e-13
2.536324839274319e-13
3.083873785249411e-13
3.770597640330458e-13
6.566022556237524e-13
1.9699375323259956e-13
0.
6.314620936700384e-14
1.175969835201041e-13
1.7510700867907424e-13
2.4789001047268637e-13
3.464151640065638e-13
4.82971277592916e-13
6.740499121160195e-13
9.428535072549541e-13
1.3226114145884252e-12
1.8613395618481796e-12
2.628857144151729e-12
3.727223583716458e-12
5.306242284772602e-12
7.586286830806945e-12
1.0891004842696763e-11
1.5691475339939464e-11
2.265797594210945e-11
1.3027000792204858e-10
1.337219929581781e-10
1.4521474451076007e-10
1.1157680095419043e-10
3.2177990960559097e-12
2.3103135151339232e-10
5.96322042873789e-10
1.093609477651886e-9
1.6782672710679783e-9
2.287873357163267e-9
2.8663853794338906e-9
1.582980509307605e-10
5.183722821971816e-10
7.854137514116958e-10
1.5833746554242043e-9
7.039969059730174e-9
4.954314228743871e-9
7.396151986240143e-12
4.030306390881413e-10
5.207860825503255e-10
6.087855234563109e-10
7.084229659714648e-10
8.348039241294156e-10
1.0012654618503222e-9
1.22664518835707e-9
1.542053302481284e-9
2.003526464805712e-9
2.7214642432749616e-9
3.9397493440968905e-9
6.286907961719246e-9
4.2488080278192244e-8
6.529127013844912e-8
4.210505536551895e-8
4.444550579995533e-8
5.856912497105587e-8
9.182023410822296e-8
1.608820252022284e-7
2.1454599329906065e-7
2.1409783617278824e-7
2.2840221244264908e-7
2.0119252168346956e-7
8.510795206011296e-8
1.4425292631586185e-7
2.3175591112848288e-7
2.5160490993458997e-7
1.3731008520324732e-7
7.279766378525592e-8
3.539193568941609e-8
1.894552109923133e-8
1.433469320161086e-8
9.910541141550878e-9
1.591686448950215e-9
1.1592455840072368e-9
3.2081148670023127e-9
5.90362201500086e-9
8.152157611881205e-9
7.084551103249669e-9
9.414530963824308e-9
1.0087008786027736e-8
1.1037898080533628e-8
1.248930584466636e-8
4.757238279944386e-8
1.549296808585094e-7
1.3184828588630913e-7
1.0886794754889263e-7
1.0748755517481271e-7
1.1531940776560735e-7
1.2996369095415863e-7
1.5224484025737554e-7
1.84633304601104e-7
2.3006984887434288e-7
2.87332865417693e-7
1.588318144027812e-7
1.0403582171594751e-7
6.790619812583474e-8
4.828071323796103e-8
4.0783264313523905e-8
3.400203764227024e-8
1.3778492047084934e-8
5.596583982032105e-9
3.205026818180423e-9
3.111534045202567e-9
5.883968708193289e-9
1.7374718036532496e-8
7.781068124613422e-8
5.250960707523868e-8
3.745852487731371e-8
3.5122092024701715e-8
3.7925248105546496e-8
4.534451576907219e-8
5.9505797192396376e-8
8.629398903522223e-8
2.0361456560500448e-7
2.3253159542706273e-7
1.38285853441475e-7
1.3552245451750173e-7
1.6738948628586836e-7
2.4837162998490484e-7
4.041634120375887e-7
4.710936254253918e-7
4.3805702347534223e-7
4.2701023324345517e-7
2.472337881203278e-7
3.7909402308054603e-7
4.303204832224323e-7
3.051486252907295e-7
1.52246930791746e-7
8.535733718156288e-8
4.2215815412513724e-8
2.4984158430292156e-8
2.239409830359367e-8
1.2229939005155573e-8
3.001497731059126e-9
1.8936625089949898e-10
2.0441534767046146e-9
2.9599093442379076e-9
3.6980729087100707e-9
3.4157785993550584e-8
2.544244461783257e-8
2.4409843646498732e-8
2.5735789911926962e-8
2.8790606291499887e-8
3.37755251228819e-8
1.2681756757269907e-7
3.485746338776607e-7
2.1801756306579992e-7
1.844842440264791e-7
1.8877678984567587e-7
2.137813628714773e-7
2.621290979104527e-7
3.4561804612911577e-7
4.698445108864751e-7
5.610220732845919e-7
5.306358865525136e-7
3.970598582015324e-7
2.087974249223334e-7
1.2832882165101753e-7
7.424593030182022e-8
4.6669448487491684e-8
3.90269620149719e-8
3.2968204606211005e-8
1.28939073437037e-8
5.265143844075553e-9
2.9153607151208595e-9
3.0900263152668453e-9
7.974501234951294e-9
3.336362797572101e-8
1.0201900028954325e-7
5.53846617751502e-8
4.642208152987969e-8
4.662490889717125e-8
5.196803590192038e-8
6.270725372031364e-8
2.054372330214245e-7
3.898332834592044e-7
2.235233756341946e-7
2.0244752555557742e-7
2.247253993743287e-7
2.851374804990487e-7
4.0732073537560246e-7
6.044901926031349e-7
6.965957501944274e-7
6.364300644227103e-7
5.690130818435041e-7
2.471707016261788e-7
6.395218122528217e-7
6.757333696227736e-7
2.584510909418706e-7
1.19666269012071e-7
5.9414416607839815e-8
2.8806838521006047e-8
2.0437522920637173e-8
1.6224440641192263e-8
5.277687921772282e-9
8.454211950671333e-10
1.444437843096596e-9
3.0102605734542245e-9
1.5991079126595936e-9
3.215919459447862e-8
3.0529989671199544e-8
3.288459427887834e-8
3.636870251505986e-8
4.117549026611211e-8
4.800107091463685e-8
1.438197160583587e-7
4.7671636818692456e-7
3.258039720824755e-7
2.7989233087027117e-7
2.8663255907854943e-7
3.214711606418344e-7
3.8643811077043394e-7
4.947731185650198e-7
6.534869570043061e-7
7.850716966133919e-7
7.866397313238961e-7
5.030538011945605e-7
2.421405215989131e-7
1.2885235809556503e-7
6.342862740951282e-8
3.6165467297248815e-8
3.052274961609393e-8
2.5490088509598232e-8
1.0459638025034123e-8
5.0151252008206574e-9
4.0777607195037e-9
6.736320822961606e-9
1.8224469318364227e-8
7.320723911012479e-8
1.634823794033345e-7
9.559659468665855e-8
8.324015287494109e-8
8.528706757530276e-8
9.607452939619857e-8
1.1566140458434919e-7
1.450807917255859e-7
3.8873352355180293e-7
6.483434347186201e-7
3.7105501911661523e-7
3.409821796848047e-7
3.86180902532681e-7
5.083429060765675e-7
7.535449935684291e-7
1.007485283700237e-6
9.70527761174078e-7
8.732569689126282e-7
7.404829155575438e-8
3.2190296554315654e-7
6.861652388520063e-7
5.452273775254316e-7
1.757081022056477e-7
5.942847212151819e-8
2.8149721329656873e-8
2.12568631503198e-8
1.6966769863773943e-8
5.619258940144361e-9
1.3766483403711626e-9
4.196024638108353e-10
3.2004332848033884e-10
6.5211127151715476e-9
6.118905285987513e-8
4.765261996395663e-8
5.0399378063051056e-8
5.76295883808143e-8
6.666369783448861e-8
7.815271061220143e-8
9.32867775909906e-8
2.4651606591663717e-7
7.180152068537219e-7
4.442074883346096e-7
3.9700720274518305e-7
4.2391098127580086e-7
5.050256927094943e-7
6.624272652098373e-7
9.116179852005702e-7
1.0541073009151473e-6
1.0190693791947614e-6
9.963343059190379e-7
1.5317374351556608e-6
6.055256405608688e-7
1.6339422577105476e-7
5.531508923402551e-8
2.459863097903732e-8
1.466233493664176e-8
1.2790289897972907e-8
6.8321118448982565e-9
2.4812109564953115e-9
1.85016968921033e-9
4.007119314391865e-9
1.2223793999212464e-8
4.729606031857337e-8
2.0134734162638958e-7
1.0985090918794125e-7
9.398174534046275e-8
9.526498983003154e-8
1.0459435969340294e-7
1.2000555655301767e-7
2.8927812697358124e-7
7.948910120962735e-7
4.854152687409064e-7
4.277016191198367e-7
4.5065243759336667e-7
5.294334125207581e-7
6.86254667226056e-7
9.703549366687106e-7
1.413197445395947e-6
1.4263137454921314e-6
4.444430594248049e-7
9.045707447806767e-7
8.857387681275033e-7
5.829100666843961e-7
1.4761792862713954e-7
3.7442758016678054e-8
2.0294809533693037e-9
6.180543291392528e-8
7.859600185814598e-8
1.1280453996757991e-8
5.691772500828643e-7
2.266098263696573e-7
4.647971232808619e-8
1.5415052075780073e-8
3.665646806136803e-10
3.3309275817920313e-10
4.758304004233544e-10
4.2489398890166695e-11
8.63377725130162e-11
3.3750260751108e-11
1.1795043143994438e-11
5.499403825495842e-12
9.216342218878654e-13
4.348050940477775e-12
7.415641636924746e-12
1.1059844418660108e-11
1.5926460853766565e-11
2.271811995716475e-11
3.24021470373798e-11
4.645693085856115e-11
6.727841942324015e-11
9.896084156133647e-11
1.8971662138511404e-10
7.253174979488716e-10
5.343068223073808e-10
1.818867584712375e-10
3.9741337272383914e-12
1.4879602745119772e-10
3.0144200433563023e-10
4.970916409142478e-10
7.785630829298059e-10
1.2126902371891318e-9
1.9137167828433527e-9
3.0773310187334593e-9
4.9969314695817016e-9
7.89925490400915e-9
1.1333772742473348e-8
1.3701399893238397e-8
1.128736621064514e-8
1.2407789927571758e-8
8.256839376017565e-8
3.494709551106232e-8
5.305349152712571e-9
2.2601640956789953e-9
1.3821036636638052e-11
9.406105564217647e-13
1.1494585814775487e-13
2.389425737055724e-13
1.112375661358967e-13
1.2468239511567572e-13
1.7111737838925847e-13
2.1476330542134426e-13
2.6120057040339143e-13
2.912270831851906e-13
8.85191915146375e-14
0.
3.5540700744756095e-14
6.233009358898762e-14
9.102978090306174e-14
1.2764921762363817e-13
1.7725598758051172e-13
2.457747227369561e-13
3.411219977921917e-13
4.74351932736987e-13
6.611398734904412e-13
9.238842123530055e-13
1.2947703295147869e-12
1.820284648534612e-12
2.567922685133058e-12
3.6361803615972145e-12
5.169455416914839e-12
7.380162828978691e-12
1.0581033346258558e-11
7.535562240691937e-11
7.664135036365468e-11
9.351800458964874e-11
1.1011221879122163e-10
1.164824798989198e-10
9.947593337721075e-11
3.9977120513087835e-11
8.79884246646764e-11
3.144298515006848e-10
6.633989038345866e-10
1.137148048825958e-9
3.2172097318844603e-10
4.89421110969849e-10
8.827075292990397e-10
3.153903397594651e-9
5.172499519798648e-9
1.06796061475162e-10
2.985830712726784e-10
4.281532768935562e-10
5.218913241086658e-10
6.189708496177669e-10
7.327394413524689e-10
8.728568216522089e-10
1.0505239254523921e-9
1.2814740675112874e-9
1.5898423036296159e-9
2.015017972456647e-9
2.6252849727943806e-9
3.547576122974676e-9
5.039775639447326e-9
4.010094600304887e-8
7.862692324446983e-8
4.755658232866675e-8
4.664355803489041e-8
5.6584259767218924e-8
7.952019446883145e-8
1.2746315289469248e-7
2.040087238904985e-7
2.330203368173669e-7
2.293280895528594e-7
2.3496121679464753e-7
1.7485382167180883e-7
2.329513552013754e-7
2.6142080528042347e-7
1.6358873372498207e-7
8.720133139882259e-8
4.50755997060812e-8
2.5362067188877952e-8
1.804499307227539e-8
1.5529067842679282e-8
5.028557925631342e-9
5.090844686001966e-10
1.4043928819858017e-9
3.0776426380687247e-9
3.919740687500608e-9
5.891524686254826e-9
1.3441534013834473e-8
1.1980538465470864e-8
1.2134235224478971e-8
1.3169018093737021e-8
1.5026171417221834e-8
6.145337879993972e-8
1.7261675754370974e-7
1.1823549568318457e-7
9.762987797174965e-8
9.742878259551912e-8
1.067369545413759e-7
1.247728350221639e-7
1.5457878459198617e-7
2.0127571997322124e-7
2.6327101335174057e-7
3.061223378107987e-7
1.7402070994820457e-7
1.0423705620198489e-7
6.438776795716982e-8
4.2657142834330135e-8
3.3305826067758e-8
3.019168935958568e-8
1.7591943809301403e-8
6.28381458317301e-9
2.850846840135661e-9
1.8613253372865464e-9
2.49791250888415e-9
6.9705911872470765e-9
2.9510769760830792e-8
4.618619488033726e-8
2.792204671796484e-8
2.4434831478620906e-8
2.518626752593715e-8
2.8801935324608034e-8
3.591238128172943e-8
4.8881829705776825e-8
1.485885003579053e-7
2.0155238374106472e-7
1.1803602053202106e-7
1.136223504492377e-7
1.3659284489000145e-7
1.9429404165759797e-7
3.1365557507681176e-7
4.227131412417526e-7
4.041208762788973e-7
3.9149123451153145e-7
3.2648995123556043e-7
3.742256278466544e-7
4.012105955544524e-7
2.257830035297019e-7
1.2397664553946468e-7
6.758244700309885e-8
3.637696952381409e-8
2.5447884198475662e-8
2.329373074556215e-8
9.383016974519604e-9
2.349886566317469e-9
1.9777962744305072e-10
1.6157827063068032e-9
1.2143771641223944e-9
1.2144431152365437e-8
3.500008215525804e-8
2.5185503998314615e-8
2.3799836336715808e-8
2.50381276658135e-8
2.816010690574127e-8
3.340040706006328e-8
1.2858200759547637e-7
3.1338455658039145e-7
1.8449899591930193e-7
1.564880902105863e-7
1.6135803332774208e-7
1.856171033738644e-7
2.33703218054979e-7
3.1865176878069896e-7
4.3340618935107817e-7
4.7248446724525136e-7
4.2038255624811465e-7
3.8332854159702173e-7
2.011064643349185e-7
1.2046947908835425e-7
7.038972604030466e-8
4.446034296913928e-8
3.5543141993541064e-8
3.204812091015996e-8
1.3472806310183591e-8
4.974469788613804e-9
2.264157231761258e-9
1.662880194616285e-9
4.089500332016959e-9
1.851805134139989e-8
8.187180871714378e-8
4.25542469930552e-8
3.444464524840833e-8
3.3981574666543e-8
3.7334297959596255e-8
4.44151714745177e-8
1.5900890621336164e-7
3.16749779757069e-7
1.828715395827392e-7
1.6491099718271208e-7
1.8202528338955528e-7
2.2850769128171213e-7
3.216350410121932e-7
4.820678045155118e-7
6.011890967436231e-7
5.67905255561885e-7
5.171382735815231e-7
3.809922902684721e-7
5.405121049614454e-7
4.482882598944457e-7
2.003479939316874e-7
1.1275387410314935e-7
5.779942092689243e-8
2.926514602990551e-8
2.304702317170889e-8
1.706293934748929e-8
5.123890254139262e-9
7.512899241903553e-10
1.4397936515074095e-9
2.8101026242065105e-9
9.044818285438156e-11
4.020143442702356e-8
3.1487846194107415e-8
3.081376305587304e-8
3.2652699899151726e-8
3.636085094224276e-8
4.2228652885620945e-8
1.401862963028471e-7
4.245458777983007e-7
2.7684376357907564e-7
2.3657337308116824e-7
2.427255474402809e-7
2.742639709254645e-7
3.3396142264369054e-7
4.351729129345081e-7
5.83441479806931e-7
6.924783022251259e-7
6.595834098980747e-7
4.6690753306102416e-7
2.3618135694587816e-7
1.3670882319241738e-7
7.250807329896004e-8
4.273071534395677e-8
3.5731367252076924e-8
3.0733366684913586e-8
1.2427696797797818e-8
5.459136816288495e-9
3.6281672920143238e-9
4.900118065857421e-9
1.2780882305796135e-8
5.091208270171089e-8
1.3850585923863525e-7
7.679090636484795e-8
6.52208608071502e-8
6.604202089869989e-8
7.405928311148212e-8
8.961002023644701e-8
1.1528599563256987e-7
3.2693816233414226e-7
5.333687410333532e-7
3.0309177758994075e-7
2.7833082939031566e-7
3.1567761597635546e-7
4.1621496735014284e-7
6.20904442749708e-7
8.565906068365222e-7
8.352286777283245e-7
7.527658869879153e-7
3.992371179963121e-7
8.456881639051628e-7
8.497432092308254e-7
3.1323109444120533e-7
1.4150233955151912e-7
6.976543991513835e-8
3.5552439781967904e-8
2.5827515256344697e-8
2.123501562684662e-8
8.165968034194379e-9
2.8453697546979065e-9
6.758644131904931e-10
4.2481310850348567e-10
5.62694608195677e-9
6.035147074829866e-8
5.3751576580756144e-8
4.938797232994561e-8
5.191525287357901e-8
5.7412376463555316e-8
6.602618939551327e-8
7.867069218477817e-8
2.2986624114854523e-7
6.264666447941585e-7
3.7844859998403635e-7
3.3401901391710903e-7
3.5448816134457395e-7
4.2060252578614864e-7
5.497297190635542e-7
7.617053799170747e-7
9.102993083740438e-7
8.334190575914506e-7
8.00411931385597e-7
7.83472792129189e-7
3.877922049714592e-7
1.7012575184569627e-7
7.789997670134256e-8
3.717154164843321e-8
2.342472340770146e-8
2.268753928697455e-8
1.3764127777881643e-8
5.559255217817335e-9
3.2580735089617847e-9
4.018831312942761e-9
9.742971559748726e-9
3.552363216329477e-8
1.8084499554915696e-7
9.718758095876516e-8
7.892935327069134e-8
7.817014310518275e-8
8.545822645288392e-8
9.972718625978734e-8
2.6566433510142956e-7
6.761632497755661e-7
4.0409051823366255e-7
3.5526113292330477e-7
3.761798726375618e-7
4.454954160927897e-7
5.814283865060985e-7
8.156109442377783e-7
1.0831248031677372e-6
1.2776071140666558e-6
4.344337958669325e-7
2.6330886859533564e-7
2.98300810302221e-7
1.9035289012031262e-7
9.249504179640261e-8
7.761383033578698e-8
2.6664817376982087e-8
1.3864557386318075e-8
1.5656728099624665e-8
1.1272519332703366e-8
7.326974534701517e-9
3.931248400760018e-9
3.7113785772070354e-9
2.9743665112034054e-8
6.543398379260018e-8
7.759036051635579e-8
3.370718699937056e-8
2.8407601347338847e-9
1.6100677504509624e-8
3.653696458239382e-8
6.303852714344435e-8
2.970964572562192e-7
8.801418843555684e-7
5.303420966750129e-7
4.6784689097670336e-7
5.066919108084057e-7
6.293471720639621e-7
8.84383994665775e-7
1.266982528770949e-6
1.491816865636715e-6
7.917054527511778e-7
1.2816913245492228e-7
2.811606495754918e-7
5.988813752439105e-8
2.6971838073300485e-9
1.8802969657009783e-9
1.186262188589272e-9
2.1605380703055427e-10
1.106459573137228e-9
4.454292049452996e-9
7.280423875591798e-9
1.3104035432894391e-8
2.2170409230209606e-8
3.668455589322409e-8
7.293660755905747e-8
2.1064714411674283e-8
1.4093903785221237e-8
3.3394817482291064e-8
5.4123081089068046e-8
7.775858308663152e-8
1.0322398855402103e-7
1.3111819690016798e-7
3.4626611206207547e-7
9.442064263421131e-7
5.810641287076498e-7
5.371314620735834e-7
5.963497211286738e-7
7.514512108981868e-7
1.0610378022520603e-6
1.5123316564108942e-6
1.9550493999694513e-6
1.0649149010722255e-7
7.265481412536405e-7
7.603037004135881e-7
6.844162633625539e-7
1.39878833656004e-7
2.0035317218492538e-8
3.959463285624972e-9
3.4092560257624333e-9
3.595210684414411e-8
5.263353216229947e-8
9.151244587452012e-8
2.5491859299035415e-8
1.1500387525847748e-6
1.7571987468342484e-7
4.3339541252584105e-8
2.032690863965725e-8
1.796064408745424e-10
3.072140553336631e-10
3.575552501610185e-10
3.774609949664054e-11
8.058089099090772e-11
1.711754632440156e-11
6.896725019503781e-12
3.5707081835158044e-13
2.667972055930359e-12
5.0973029684603935e-12
7.82665411946353e-12
1.1386777693360829e-11
1.6290086286656e-11
2.3195943332610554e-11
3.306944222264997e-11
4.741297074245806e-11
6.867489020097839e-11
1.5381212959575977e-10
5.443641815503825e-10
4.934030472653286e-10
1.5628420077388208e-10
1.6461015513686177e-12
1.0620331545249009e-10
2.1178237753968728e-10
3.405827598499973e-10
5.189933640424508e-10
7.849481214785366e-10
1.2010593325929305e-9
1.876257115570864e-9
2.9989145888440907e-9
4.857511418111185e-9
7.7016844517589e-9
1.1165309299826062e-8
1.3736449942912076e-8
1.1973197585029011e-8
9.518632831976876e-9
1.3049028685727418e-8
1.9908351324485535e-8
3.400663186783716e-8
5.879840852577579e-8
8.4356097831299e-8
5.9557057597936794e-8
1.0358284136330203e-9
5.981472364452638e-9
7.147538752565837e-10
2.1544336043744043e-12
1.1796801109981215e-13
1.5787214852649198e-13
9.004628788521779e-14
1.1086802765173519e-13
4.151077820862342e-14
0.
0.
0.
3.0802303838722765e-14
4.2731166213264585e-14
5.89154578976413e-14
8.116274370495095e-14
1.1189552292036911e-13
1.544671958522465e-13
2.1357344148426674e-13
2.958253206076868e-13
4.105681063492131e-13
5.710627325786007e-13
7.962035325516018e-13
1.1130257830944404e-12
1.5603926145473987e-12
1.8727557797792683e-11
1.709073114953833e-11
2.0529877471860385e-11
2.595658452052494e-11
3.3195223955512264e-11
4.246487007325976e-11
5.403981004201216e-11
6.80487420701897e-11
8.416336401894445e-11
1.0102980422113958e-10
1.1529111757418441e-10
1.5288560101135023e-10
3.426159778556284e-10
3.245521981549345e-9
3.0564923116991986e-10
1.3495736897768158e-12
1.3638621972926148e-10
2.2851601799893016e-10
3.0593562761638906e-10
3.7903810226156104e-10
4.545736258114293e-10
5.380310955042756e-10
6.343906680521629e-10
7.487409824449582e-10
8.86912340049006e-10
1.0562198243164407e-9
1.266476403668335e-9
1.5315372970065916e-9
1.8718262106582914e-9
2.318678712385511e-9
2.922159874948281e-9
2.4668877157730354e-8
7.478506561214646e-8
5.5233927129158724e-8
4.8257522961686626e-8
5.137278650965879e-8
6.035695199875179e-8
7.610623613040698e-8
1.0239528732229817e-7
1.4561756471866156e-7
2.0735419011477867e-7
2.577129014161286e-7
1.458885574317669e-7
8.652431142119442e-8
5.523228001033971e-8
3.7124225737214687e-8
2.8954273017050866e-8
2.5796945981306018e-8
1.5493336659242318e-8
5.493645843611705e-9
2.520728658159358e-9
1.751830009261169e-9
2.4071203473050596e-9
6.2603767596926555e-9
2.474116757449712e-8
4.3612798379568325e-8
2.5567508164905185e-8
2.2194031974764874e-8
2.286230587619971e-8
2.6185029048660185e-8
3.26721219229611e-8
4.4297475122389033e-8
1.1183982631207659e-7
1.3016332779743416e-7
6.685317686100442e-8
5.6865335854321564e-8
6.004137353444657e-8
7.394779022909131e-8
1.0184408147550189e-7
1.1671786900844259e-7
9.319454849728708e-8
7.713664058318248e-8
7.100536887390395e-8
6.280933290756862e-8
6.902642130222418e-8
3.9588963895507726e-8
1.4458032519563432e-8
7.244081241731505e-9
4.971618092415689e-9
4.0495712496470574e-9
3.64105385408514e-9
1.504343370100136e-9
4.10624521957697e-10
6.423557998747787e-11
4.691550953195544e-10
6.001345731440691e-10
6.217330134576351e-10
3.2321685916858617e-9
2.27941835917017e-9
2.115320832603606e-9
2.1958886866094215e-9
2.439789587622879e-9
1.575274452661426e-8
4.630118275915406e-8
3.28945479125247e-8
3.055619744371395e-8
3.419181555243416e-8
4.220122690699888e-8
5.6202198352246155e-8
8.041243302005347e-8
1.2101215727444073e-7
1.7258916257777985e-7
1.9943495210623897e-7
1.995042243228724e-7
1.764263505607592e-7
9.243121977758412e-8
5.598820231680775e-8
3.3670229217448253e-8
2.343283561949797e-8
1.957014266173449e-8
1.5120236114119215e-8
4.924541315396557e-9
1.4399655265331484e-9
1.8904527626914777e-10
3.252021012192594e-10
7.368268193292091e-10
1.0462448286362826e-8
2.084578785049708e-8
1.378044403004883e-8
1.2579679751159681e-8
1.3100606142152199e-8
1.479029625806845e-8
1.780295562043362e-8
6.609715204079196e-8
1.2484101551770932e-7
6.669974427283571e-8
5.5224136978198245e-8
5.5928843128203417e-8
6.378877974252655e-8
8.049104228839972e-8
1.0898710172500478e-7
1.3121305093431974e-7
1.1595990196217831e-7
9.496711326885749e-8
1.0691664891229543e-7
6.469050475832245e-8
3.125365689756337e-8
1.596720368219768e-8
1.0728102905122354e-8
8.640037606488033e-9
7.744607000676614e-9
3.9904729737085025e-9
1.3037398708101623e-9
4.396153261331178e-10
5.417336277349771e-11
1.0560031383408978e-10
1.6556508478363853e-9
1.1970350919257266e-8
7.266050000441044e-9
5.509889201601385e-9
5.263757013003667e-9
5.633337631043046e-9
6.524035023630877e-9
8.106001074953363e-9
4.1028445614065e-8
8.191415055865062e-8
5.0019279259249845e-8
4.8248591525666506e-8
5.7085472920046886e-8
7.73657901353276e-8
1.1863516627987787e-7
1.9174156870855208e-7
2.444005101084537e-7
2.4339318095885745e-7
2.4244333493144514e-7
2.619548106161742e-7
1.8055241895018763e-7
9.971250029292549e-8
6.066817136532511e-8
3.710299375225856e-8
2.6590995805432438e-8
2.3272058251058842e-8
1.4306173952304996e-8
4.3308150743229e-9
1.284025910375893e-9
4.392275353336783e-11
2.5490068610145516e-10
2.5614040429745775e-9
2.6726711082759985e-8
2.2306791782153643e-8
1.695747560401299e-8
1.6268906531803053e-8
1.7400616834940935e-8
2.0020067439670952e-8
2.449227208324472e-8
9.172008404232582e-8
1.6839049769030405e-7
9.025751984270273e-8
7.619037530067485e-8
7.887222656798355e-8
9.254995897512336e-8
1.211724305244187e-7
1.6904116123889107e-7
1.968853055624369e-7
1.7077872323514246e-7
1.4543870473000473e-7
1.67133973660632e-7
1.1214467361076602e-7
5.71224700702694e-8
2.8874760938034202e-8
1.8537616214900418e-8
1.4431870423178067e-8
1.2827809553443709e-8
7.3986302741169e-9
2.3382582539953837e-9
7.597287050578552e-10
1.0397802240202739e-10
1.4503304843999651e-10
2.464521595210123e-9
1.8628869263804976e-8
1.3227105895784946e-8
9.758801312054658e-9
9.245332662006396e-9
9.861669598641028e-9
1.1399443994220649e-8
5.159617508692926e-8
1.1708747631609479e-7
7.142123584019431e-8
6.513379693346465e-8
7.241979384770384e-8
9.059030237587773e-8
1.2553006554345042e-7
1.89749978409677e-7
2.781515005295872e-7
3.1517825881805836e-7
3.049488877147723e-7
2.872262790136756e-7
3.240591971482926e-7
2.0752726207273803e-7
1.16527540704969e-7
7.174308727796312e-8
4.1387701234660916e-8
2.8203574796609687e-8
2.517522672961994e-8
1.2305182077340636e-8
3.253280876552064e-9
2.599303893858328e-10
1.4714129739586325e-9
2.4506606255032092e-9
1.7621511246397067e-9
2.7831832211119376e-8
1.9061442935192695e-8
1.7541091148344477e-8
1.8140464995880275e-8
2.0099412835040115e-8
2.3486501087506362e-8
9.383461945610592e-8
2.254956207910875e-7
1.329223617315674e-7
1.1243845104508243e-7
1.1569205780382844e-7
1.3274420256204983e-7
1.6649111701846652e-7
2.2605199826970112e-7
3.0789720444066573e-7
3.37184728579428e-7
2.980748955309311e-7
2.8070110022585036e-7
1.4740424347306424e-7
7.830071122938283e-8
4.455014575333269e-8
3.049081798904753e-8
2.5117498414908077e-8
2.1852550245668462e-8
9.007650287110147e-9
3.278090218711601e-9
1.5255239495756881e-9
1.2729216597861477e-9
3.2856056717699847e-9
1.3453936099923379e-8
5.8555229103908557e-8
2.9182561320079758e-8
2.3062900390787373e-8
2.2600977624639326e-8
2.488061969969419e-8
2.986250797510084e-8
3.883066110930304e-8
1.3535231763033915e-7
2.2293602478656667e-7
1.2727978266196455e-7
1.178901866416779e-7
1.3510901309487604e-7
1.795421244118991e-7
2.7220227325964e-7
4.149878124469406e-7
4.6206648402260076e-7
4.3557187299923713e-7
3.822737631120232e-7
4.42702365263628e-7
3.4564297788291624e-7
1.7687343692399628e-7
1.1546759516299132e-7
6.80668922386519e-8
4.047254486013099e-8
3.3295922647639536e-8
2.4751074693226334e-8
8.088956916118809e-9
2.4101387396750986e-9
1.8511103519079745e-11
1.1946255231362393e-9
9.839780406523824e-10
3.189148246189716e-8
3.546995771775518e-8
2.861000466904152e-8
2.8029659765461283e-8
3.0051026604396565e-8
3.427155889429575e-8
4.1174176677656016e-8
1.546105313961768e-7
3.35404234786358e-7
1.89861431378135e-7
1.646902249178834e-7
1.7440606847361738e-7
2.0863747397325866e-7
2.776766933786413e-7
3.9619721718955955e-7
4.864675649577496e-7
4.381665207384891e-7
3.7871988130696213e-7
4.208398462930273e-7
2.612734541124676e-7
1.3110977932422312e-7
6.67438164038108e-8
3.88775996123638e-8
2.818077769509468e-8
2.597410914028093e-8
1.5238058037049584e-8
5.073630760492631e-9
1.9772225934402604e-9
1.139237956708353e-9
2.5826134488065594e-9
1.1524565869527966e-8
6.929673687288795e-8
4.39906323060597e-8
3.23720884936448e-8
3.077966698077428e-8
3.3142586653641344e-8
3.887590414023947e-8
1.4117799069704592e-7
3.098163949122602e-7
1.8150334936267082e-7
1.5999213922742689e-7
1.7199772005688127e-7
2.0805645033662594e-7
2.786746462650325e-7
4.056408798729775e-7
5.668814433467083e-7
6.171260013295102e-7
5.757982699384755e-7
4.371083445753555e-7
6.406073447839629e-7
3.541982588737449e-7
1.742961163953302e-7
1.1451344183400696e-7
6.385665800522781e-8
3.725832827271284e-8
3.2917227511415385e-8
1.6516494472322514e-8
5.373321395911542e-9
9.823504441142106e-10
1.6436847167829492e-9
3.576355334292918e-9
8.135226617035795e-10
3.236677267315597e-8
3.124736458578957e-8
3.2954458060498156e-8
3.597760053573624e-8
4.065952056819656e-8
4.760328513201257e-8
1.5962349457715008e-7
4.533855171685823e-7
2.806439798427224e-7
2.452615921725125e-7
2.581831188140871e-7
3.023107014027719e-7
3.869684866017962e-7
5.325614938696897e-7
6.967528881581027e-7
6.823846772892027e-7
5.761493300181117e-7
5.656464960671157e-7
2.8531117938928453e-7
1.3431194581405491e-7
6.239385152559792e-8
3.4249822723768235e-8
2.5879629523952765e-8
2.536962443862525e-8
1.2829364198415907e-8
5.044028989137122e-9
3.103825448511658e-9
4.010221029027987e-9
9.78531822448405e-9
3.3835881095621944e-8
1.6001619810961437e-7
8.03201628430104e-8
6.221814735534972e-8
6.080198054071743e-8
6.711353440805543e-8
8.068585555082075e-8
1.0370083041945366e-7
2.8872019381329284e-7
5.228204799624969e-7
2.926762726309687e-7
2.617158000073094e-7
2.87955947514115e-7
3.643629552191319e-7
5.219040663105486e-7
7.718422345345118e-7
8.979437298957312e-7
8.517230091123525e-7
3.9827474251175896e-7
1.056586516231471e-6
8.473595214996954e-7
3.017074856407873e-7
1.4701417870243726e-7
7.791319517633636e-8
4.566953513539862e-8
3.872057359778726e-8
2.2885986976488694e-8
8.999299901909943e-9
3.548727094571048e-9
8.315101948652243e-10
4.8085359219198e-12
6.068513466484491e-9
5.4234375187122116e-8
4.562460438723715e-8
4.870062685936575e-8
5.429828269000207e-8
6.166367000212332e-8
7.178329305025802e-8
8.595888465645118e-8
2.5565216588386846e-7
6.407712182966506e-7
3.8437347233814803e-7
3.4909695662059345e-7
3.8276827676326713e-7
4.750864394150999e-7
6.567889092199677e-7
9.040386722655352e-7
8.849507271551123e-7
7.248468163799152e-7
6.851598164955035e-7
6.38238168247864e-7
4.816531848677322e-7
1.8556229018124596e-7
6.857482149542461e-8
2.9190854500785945e-8
1.6543163919813185e-8
1.4500504167415515e-8
1.2855207980365998e-8
5.066967724360613e-9
2.8059742860678823e-9
3.495729804694505e-9
7.973450258549254e-9
2.5036605505584283e-8
1.2891449718825534e-7
1.1188494809087543e-7
7.762844490742208e-8
7.276471368548973e-8
7.780494327087581e-8
9.005307168113915e-8
2.3420411359210463e-7
6.359009774570232e-7
3.8952807138575253e-7
3.3289010937327835e-7
3.4242580826708666e-7
3.909547955898018e-7
4.875521315061635e-7
6.638094126356814e-7
9.739602018656313e-7
1.5405183916839158e-6
2.78087122790342e-7
4.2877556244947915e-7
4.1909906070513954e-7
1.931580961101615e-7
1.205476842923259e-7
1.1164500036846323e-7
6.96013229575012e-8
3.9668702154905366e-8
3.179052992380198e-8
1.6915738746811986e-8
1.443724205377799e-8
1.675382527823361e-8
1.1984211039953342e-8
5.160665290478056e-8
2.5597652458158477e-7
5.862661663069244e-7
6.724663547400754e-7
5.317654921315164e-7
7.16422612781741e-7
9.323765818993897e-7
8.181482891965192e-8
6.884067807300614e-7
6.155578902842228e-8
7.2111879942780405e-9
9.399995315712522e-10
3.5091020818170014e-10
4.751975438619532e-11
7.186173142757906e-11
2.12481579577888e-11
4.776384620046694e-12
2.72941243846673e-13
2.233903524110851e-12
2.799276333953815e-11
6.471641310899229e-11
7.126649991191647e-11
1.4556515886766527e-11
4.010019848348589e-12
1.2785327751478927e-11
1.9366818216805572e-11
2.6230135204166683e-11
3.4627258371586696e-11
4.557956912971444e-11
6.026774833636989e-11
8.029430913515576e-11
1.0797885836430448e-10
1.4679015031645062e-10
2.020439783966287e-10
2.8208172525156543e-10
4.0032572381863206e-10
5.789620719792024e-10
8.556960642223377e-10
1.2962596608833344e-9
1.8172677139101322e-9
2.3418718301616484e-9
2.3216613962113487e-9
2.245330465889341e-9
2.2394838020157715e-9
2.315514324330284e-9
2.4611239361876503e-9
2.663026329850454e-9
2.9089167866432224e-9
3.1861060586726556e-9
3.4803208542816466e-9
4.343568842902664e-9
8.537746968887685e-10
3.375550882046973e-8
4.814982350532515e-9
2.9490654941335473e-9
2.869629232861205e-11
7.255514094768542e-13
3.068623519729339e-14
7.186422730917809e-14
1.5663099775415608e-13
6.831369709548564e-14
0.
0.
0.
0.
0.
0.
2.4195850850618907e-14
3.3225964996630726e-14
4.566298990580534e-14
1.237399835839558e-12
9.256849605029628e-13
1.0474816384165727e-12
1.2825483243228277e-12
1.6087449641863651e-12
2.03807662983e-12
2.5961854176342715e-12
3.319852481758158e-12
4.258272017979237e-12
5.4757955296128094e-12
7.055515779990424e-12
1.892033292741666e-11
3.714490618803334e-11
9.8984387296553e-12
1.3051333856186502e-12
3.5146339687306004e-12
7.784629862087702e-12
1.2840737676726728e-11
1.9522390392493537e-11
2.866039954146375e-11
4.106803399225912e-11
5.7283231196982186e-11
7.719127726787582e-11
9.993609381221901e-11
1.2449264997674355e-10
1.5048473234188483e-10
1.7846806925316077e-10
2.0966319351895958e-10
2.456339573370767e-10
2.8816380126350385e-10
7.091999995445958e-10
3.2597133037451755e-9
9.193193501628524e-9
1.0620010592968991e-8
1.0872477609323321e-8
1.1700037177914315e-8
1.2967482506882086e-8
1.4521299852207327e-8
1.627262041916477e-8
1.8171474534373075e-8
2.018494552172524e-8
2.2280498596299517e-8
1.7182770949869724e-8
1.5071225436374942e-8
1.3648293796301873e-8
8.663421951985979e-9
2.631301904453684e-9
8.548667619478706e-10
3.9600171055554556e-10
4.718214072830106e-10
1.2847325294651989e-9
4.494411369805045e-9
1.9675986662059552e-8
1.0972080803817021e-8
8.374703551224093e-9
8.178339497375642e-9
9.189370274122145e-9
1.1494205275352826e-8
1.5881609173481695e-8
2.440688914831757e-8
4.209649470920464e-8
1.676661214494542e-8
8.748176060358917e-9
9.17384079237293e-9
1.4668719118722583e-8
2.670851031272687e-8
5.527905910601172e-8
1.0509821687133584e-7
1.2380129713715438e-7
1.4310408417433113e-7
1.6487133745220905e-7
4.189405269169786e-8
1.2501935505045562e-7
1.547996285342358e-7
1.676194855955343e-7
9.215447755593067e-8
5.24166253799781e-8
2.836835066405907e-8
1.792003167029498e-8
1.4078752199868366e-8
1.027875528372003e-8
2.3749592202886998e-9
1.4290661021433885e-10
1.522244368228396e-9
2.9885128982631488e-9
3.643569956836101e-9
6.340807894108514e-9
7.297362970516924e-9
7.1004003144059824e-9
7.438878248031025e-9
8.224248222957722e-9
9.494698081210834e-9
4.08451073929989e-8
1.0951595342500871e-7
7.269309145197719e-8
5.922738397991385e-8
5.8475861640560076e-8
6.348062621217523e-8
7.362680883986962e-8
9.056859950290308e-8
1.1695116024103089e-7
1.5018506092029208e-7
1.6723471761235806e-7
9.953163701651734e-8
5.6068827104695613e-8
3.186892811161403e-8
2.1364082250682092e-8
1.7096742776158767e-8
1.5280030628168304e-8
9.224499840274738e-9
3.241843357230764e-9
1.4209910883907435e-9
8.754653434318976e-10
1.128509800909002e-9
3.1735090833490957e-9
1.3085634386979527e-8
2.3036925357255898e-8
1.3403881698051135e-8
1.1544550041928797e-8
1.1798694294682496e-8
1.3420603593714704e-8
1.6693517366537443e-8
2.2792810425393588e-8
7.657153787069735e-8
1.109781035329693e-7
6.735991732171592e-8
6.679140264364103e-8
8.246032447311264e-8
1.201561352665557e-7
1.9939118542382e-7
2.842134893332295e-7
2.850020512319862e-7
2.857447412734657e-7
2.549728387491227e-7
2.838315153856203e-7
3.035183792944085e-7
1.6774115644612503e-7
9.73002576617008e-8
5.528500027648181e-8
3.2825191377428434e-8
2.4439959758585525e-8
2.1416299565653635e-8
7.878628369416959e-9
1.911394923773036e-9
2.9321394457685215e-10
1.6740455521769914e-9
1.6856823006684881e-9
8.175654552366952e-9
2.437221598152968e-8
1.783879097562594e-8
1.6897194155245553e-8
1.778819136381743e-8
2.001455157373427e-8
7.545433954555003e-8
1.9536695725389956e-7
1.2226013764035233e-7
1.0237953525372515e-7
1.0380528726637017e-7
1.1634464849546968e-7
1.407537350879641e-7
1.8272682734633835e-7
2.4770568861411245e-7
3.09090138907267e-7
3.0583544944110416e-7
2.6920920437115844e-7
2.674040581990893e-7
1.4215808995082484e-7
7.611100962906824e-8
4.216590275649295e-8
2.798102149846296e-8
2.2914071302168342e-8
1.928804986077399e-8
6.861124523284524e-9
2.0234498843479115e-9
2.719115565519871e-10
4.5946107383409334e-10
9.474506963998387e-10
1.3213727254522701e-8
3.064657455196535e-8
1.9213140117558568e-8
1.7195008502915753e-8
1.7734301016320907e-8
1.9916140575351013e-8
2.391897528504862e-8
1.0365235475070382e-7
2.2431520025228947e-7
1.3159599258466823e-7
1.176191556055126e-7
1.2858318601875389e-7
1.5875719832969153e-7
2.180219178113603e-7
3.253697490110901e-7
4.5179825652193666e-7
4.7286347644676273e-7
4.3969590310853675e-7
4.4179704547115845e-7
2.3562211060314126e-7
1.4103086065825975e-7
8.686533384764647e-8
5.116370986373767e-8
3.688526844163238e-8
3.388501963762958e-8
1.6232268691368328e-8
5.578349071035438e-9
2.170703871270905e-9
1.009519766315275e-9
2.1401817539506416e-9
1.2296695211343496e-8
7.50628552255037e-8
4.211321821687512e-8
3.412926361980807e-8
3.360179221939303e-8
3.6575700278886623e-8
4.2763784482577046e-8
5.318600096726819e-8
1.8077821051607716e-7
3.1609315660850797e-7
1.7248663059724972e-7
1.508812887250907e-7
1.623356545856302e-7
2.0035563223845882e-7
2.7927144237365787e-7
3.963152806660443e-7
4.1260082822430376e-7
3.5229207823078896e-7
3.1307447843704446e-7
3.4391179593658234e-7
2.882556077519996e-7
1.4698277887814105e-7
7.603215355987175e-8
4.223897453627571e-8
2.8381276515908918e-8
2.4524210693911346e-8
1.836411119298075e-8
5.929309908707412e-9
1.807161781882624e-9
2.385405896001223e-10
3.0367487730296506e-11
3.874332417438666e-9
3.302395720185592e-8
3.439118869358582e-8
2.431100324525885e-8
2.2716009523864132e-8
2.4016968592690495e-8
2.7513012470322227e-8
3.3682778013315616e-8
1.3835699077439822e-7
2.911942324473374e-7
1.6809589141421671e-7
1.4946577527629725e-7
1.6275405605954906e-7
2.006612345890614e-7
2.759664295005722e-7
4.108634839643973e-7
5.537920234953035e-7
5.618314079643576e-7
5.149473820005564e-7
5.249739780191446e-7
2.7864796241804045e-7
1.639885458661742e-7
1.053906966534223e-7
5.955307254279128e-8
4.033298300958461e-8
3.7305644938538276e-8
1.8932763351852416e-8
6.63409777560979e-9
2.5636898800550056e-9
1.0728161566940485e-9
1.9514922907221054e-9
1.2408791882860239e-8
8.20613811296161e-8
4.827806359055996e-8
4.008496670232264e-8
3.979566524906439e-8
4.3320474611252346e-8
5.0373037552965904e-8
1.6684733414363705e-7
3.678328825446669e-7
2.1096882520296669e-7
1.8384827962305263e-7
1.949399003765731e-7
2.329674637055278e-7
3.0908644783417345e-7
4.397128170014771e-7
5.443123817912788e-7
4.946026055557267e-7
4.2628930797170404e-7
3.80501052025115e-7
4.059027036741427e-7
3.556730620386144e-7
1.7067377901883262e-7
8.320074537366125e-8
4.024106850976541e-8
2.4021708115756394e-8
2.089006126074305e-8
1.5211366929520993e-8
4.204821008262274e-9
5.623016252980593e-10
1.0435776224080995e-9
1.2343668315038794e-9
5.0701589108998775e-9
5.703706034540038e-8
3.2319589572533225e-8
2.7315716180920894e-8
2.7375537729344546e-8
2.996088419670015e-8
3.49297219999427e-8
1.3745493747174255e-7
3.786620903890546e-7
2.420415161974347e-7
2.0727198223450297e-7
2.1463274307752364e-7
2.4568208214042954e-7
3.038577841142842e-7
4.0328874250868447e-7
5.566584893921758e-7
7.126591178435202e-7
7.703757116501743e-7
4.7029022846159705e-7
2.416603544649853e-7
1.6034300961021257e-7
9.628304008623876e-8
5.6362092869350024e-8
4.637098665545025e-8
3.528843959161888e-8
1.4043677631411217e-8
6.2601909285942755e-9
3.715109710598139e-9
4.159722206879994e-9
1.0914844289870668e-8
5.146471787880165e-8
1.0670513532924291e-7
6.931392403807141e-8
6.279163578319317e-8
6.49475561692467e-8
7.272588945623231e-8
8.652434615373276e-8
1.0825310994495101e-7
3.208709652291074e-7
5.099637654749292e-7
2.884425243320369e-7
2.6318522373271664e-7
2.9655170348731576e-7
3.8972147474111484e-7
5.755550706299588e-7
7.166371941581275e-7
6.111029051861377e-7
5.281900531597059e-7
4.747490725349732e-7
4.6719143945671336e-7
4.865211382828102e-7
2.701174717211169e-7
1.2344523155710135e-7
5.506770677363252e-8
2.8238975479548793e-8
2.0487614807939982e-8
2.0307988189077433e-8
9.089898792567276e-9
2.6718955762116977e-9
6.743172457305379e-10
5.33340019016147e-10
4.453040274983805e-9
3.218132160431471e-8
6.717776491273687e-8
4.2304219910281764e-8
3.827927496356068e-8
3.9797665587608136e-8
4.497082760793345e-8
5.418925348561124e-8
1.9034639927463685e-7
4.904358285275125e-7
2.958097731620915e-7
2.5437149443098983e-7
2.651746784972486e-7
3.0791756797814537e-7
3.9080874436049033e-7
5.36522052104614e-7
7.473436946052313e-7
9.110443395945827e-7
9.849133169774547e-7
7.573128780733728e-7
3.232162813657052e-7
1.8459632233597604e-7
1.1101230649028357e-7
6.219022256611855e-8
4.5990078520043933e-8
3.792936534463742e-8
1.6190921458684018e-8
7.1755711489132326e-9
3.782433098576077e-9
3.3579281212664848e-9
8.200330653476732e-9
4.193729369792181e-8
9.916099891194226e-8
7.04521223860606e-8
6.719173375884166e-8
7.087145870440388e-8
7.930369704268111e-8
9.297839207039347e-8
2.6603465589748827e-7
5.928692412763734e-7
3.49177199937849e-7
3.1628156278798837e-7
3.47326456701461e-7
4.3366282533693664e-7
6.051851067340667e-7
8.356604583339426e-7
8.152058233878841e-7
6.72924491863333e-7
6.233737008717952e-7
4.900665632458349e-7
6.566713932359667e-7
5.933462044503069e-7
2.723830659688466e-7
9.132457970167763e-8
3.526161550983975e-8
1.5992721315325243e-8
1.043402965472951e-8
1.0306075289154477e-8
3.920815649344014e-9
7.558143952103627e-10
1.1637149232002665e-11
1.0508838939493804e-9
8.803934884592593e-9
8.068825408955651e-8
5.48160264246133e-8
4.534355220237002e-8
4.552082600136108e-8
4.976249119007439e-8
5.772388247602568e-8
1.6263708783087288e-7
5.496926331731462e-7
3.9829503606248277e-7
3.3474240033473087e-7
3.3450500697243706e-7
3.640949877017154e-7
4.220168431154179e-7
5.221690279542793e-7
7.059551470385968e-7
1.1617922329410077e-6
8.84822615987784e-7
7.211276223164583e-7
4.2685198918501206e-7
1.4794213636748364e-7
6.5073720227495e-8
4.2060865128911203e-8
3.847745804360496e-8
1.8708335069307927e-8
7.270215892137303e-9
3.3249608576794657e-9
2.7618288721082645e-9
7.268407326703149e-9
3.1472142412179174e-8
1.4274349782300466e-7
9.882071031239003e-8
9.334337352802395e-8
1.0002784116701792e-7
1.1202277643717074e-7
1.2893120958457348e-7
1.5099616212230988e-7
1.7640048605421094e-7
4.97243801298203e-7
8.119051090534555e-7
5.018978486995556e-7
4.857056648436134e-7
5.783425040422099e-7
8.098597969877103e-7
1.1610377015145245e-6
1.0630349568094312e-6
8.540062078514089e-7
8.416654822489722e-7
2.0731576429665978e-7
5.751622063730864e-7
1.3101014311965281e-6
7.758332849696981e-7
1.443079319534212e-7
3.53767415444746e-8
1.378045492922599e-8
6.866719432179104e-9
4.877183416813088e-9
2.6428832397323167e-9
3.9243302164212605e-10
5.034973756292257e-10
2.547793784480011e-9
9.709006974649854e-9
4.556975668808983e-8
1.207917271412361e-7
7.139747257556636e-8
6.562520549036169e-8
6.898490952492174e-8
7.743698985324119e-8
8.967679962326994e-8
2.1526906788321676e-7
7.244357113474136e-7
4.984792081891868e-7
4.2059481442259287e-7
4.217810331323371e-7
4.6446939102949744e-7
5.57268963594542e-7
7.62108680210729e-7
1.469579553664765e-6
4.5961683547114073e-7
2.830600838311079e-7
1.6301606385214328e-7
9.215340577937536e-8
7.705986665599584e-8
5.168678817770369e-8
2.1360675184126292e-8
2.2439364628954455e-8
1.7587700113818092e-8
1.170124049223108e-8
9.346602790079156e-9
3.5350202687007257e-9
1.0414908851763017e-8
6.051465863357395e-8
8.030751494981926e-8
8.976244895630458e-8
3.883454414325241e-8
8.354313335602537e-9
3.879453660930287e-8
7.131597494316352e-8
1.1285075075150836e-7
5.445351865538451e-7
1.0920254496817677e-6
6.47170881020006e-7
6.290818493448481e-7
7.757751687234702e-7
1.1499171852875958e-6
1.5443873568867667e-6
1.3041511555261173e-6
1.158654597875958e-6
2.8826301984709886e-7
1.4235197368836686e-6
8.127537028275852e-7
2.51186997795765e-7
1.5037251086248475e-7
2.9903641264120466e-8
5.695897318128071e-8
4.9143066091040305e-8
1.8705287249621155e-8
3.994864296890772e-10
3.669871279261601e-9
1.1660464061137475e-9
2.22641788997852e-10
7.783590223392851e-10
4.04906434667577e-10
7.286917739828625e-12
2.7675464984468328e-11
4.0681283497316616e-11
4.064636170053018e-11
1.377022327733378e-11
3.294988161938784e-12
3.615979253375117e-12
1.462361164954205e-11
1.1815238946793511e-11
1.0895260612962329e-11
1.101511608470767e-11
1.17685875107975e-11
1.30947892755186e-11
1.5091688224231508e-11
1.7986374218681698e-11
2.216521814915575e-11
2.8245980764400194e-11
3.71821300542494e-11
2.790546602186737e-10
4.4922883423948967e-10
2.838188056895995e-10
2.0073164871956528e-10
1.4847974781667728e-10
9.968039115832042e-11
2.977341871197834e-11
1.02020088568463e-10
3.8111357943935917e-10
9.910990613860387e-10
2.2648440394406282e-9
4.574314160953232e-9
8.250080088557148e-9
1.3878826302518446e-8
1.7658407942576618e-8
1.4009149245185258e-8
9.97481893632883e-9
4.944891925414445e-10
3.499736823844658e-11
1.5195988555838642e-12
2.701626444826346e-13
6.145027827617199e-14
1.0891770856429118e-13
2.122585338895605e-13
3.021686644795357e-13
3.777839479863544e-13
4.584719498610053e-13
5.552914366039983e-13
6.755475935112116e-13
8.264246783254163e-13
1.0165251397645367e-12
2.1033489702525275e-12
6.206359976864564e-13
4.805550844339987e-14
1.8835880124610484e-13
3.604892017946136e-13
5.430040122011706e-13
7.745906972155912e-13
1.0894237938390598e-12
1.5282943881399535e-12
2.1465101075387803e-12
3.0225887968999557e-12
4.2699885664216395e-12
6.0541187491806054e-12
8.61754374787525e-12
1.2317445210663264e-11
1.7680742297093022e-11
2.5482980228965025e-11
3.685431040091834e-11
5.340196713796327e-11
7.729662972445456e-11
3.6567473957734065e-10
3.651842633228137e-10
3.3701135164071344e-10
1.092958417099293e-10
4.044074913684693e-10
1.261258100642438e-9
2.432036421764621e-9
3.77187752427564e-9
5.106110251940647e-9
6.310802297773028e-9
7.336299792705528e-9
1.5621706621612716e-9
1.0078825521894265e-9
1.641480286140639e-9
2.90890213128643e-9
8.762174917667936e-9
3.3457382363877905e-8
8.56630159145096e-11
1.346780882475347e-9
1.6038906496055357e-9
1.7826727782862815e-9
2.0095655981860628e-9
2.322712705967041e-9
2.7586702677537767e-9
3.3748962236645298e-9
4.271824296006546e-9
5.636088629423148e-9
7.843211005111327e-9
1.1737789817629528e-8
1.9522482230009735e-8
7.869972400406366e-8
9.85207305873598e-8
6.115058662436895e-8
6.304174717341687e-8
8.213652306305302e-8
1.290129758790855e-7
2.21148388636117e-7
2.660810479878636e-7
2.615042789674622e-7
2.7642973053363395e-7
1.8017369728187228e-7
2.388633775478738e-7
3.0016667151078676e-8
2.5533658612823625e-7
2.9780070850709153e-7
1.8021745368457646e-7
9.437285952395158e-8
4.8642829331430303e-8
2.2381508897855804e-8
1.4663031607310545e-8
1.2247956483923618e-8
2.594139663165238e-9
9.79990853892969e-10
3.3192662854779385e-9
6.674096963029006e-9
1.2320181997354756e-8
1.5416892302792183e-9
9.523327485474825e-9
1.1275330206473945e-8
1.267457285922742e-8
1.4451018353240563e-8
4.9690326622646027e-8
1.7707431113590755e-7
1.6482007465243414e-7
1.3739491269960326e-7
1.3585777494913874e-7
1.4535505376119415e-7
1.6258250718807642e-7
1.8800141091593553e-7
2.2378275073138807e-7
2.726797650548122e-7
3.347390792852448e-7
1.8801207833622917e-7
1.2310611042822846e-7
7.848132604470357e-8
5.394575180246476e-8
4.5658260907983825e-8
3.6053623722766294e-8
1.4082877420010907e-8
6.061651056063864e-9
3.854833523454043e-9
4.433714454261075e-9
9.277516142186104e-9
2.8219924334410156e-8
1.2228360140531384e-7
7.023795487450947e-8
5.2319454737558365e-8
5.012749789576488e-8
5.504128675004456e-8
6.688192327155846e-8
8.914659473171552e-8
1.303830933339331e-7
2.756144391965343e-7
3.0032525007814553e-7
1.778103453185855e-7
1.734551812288353e-7
2.1372820281200875e-7
3.1726352349564873e-7
5.087388676457047e-7
5.677695836720228e-7
5.225406726137767e-7
4.85446514875454e-7
1.888293371023272e-7
4.003451160236381e-7
5.117164892754612e-7
3.6105376403963046e-7
1.6844487634154144e-7
9.691907353734125e-8
4.7658570372413254e-8
2.5863859568016933e-8
2.2580863712079626e-8
1.323740347087431e-8
3.510522419937361e-9
2.829569658267705e-11
2.0881175204424735e-9
3.408335246061889e-9
2.084697611657953e-9
3.3425062713767344e-8
2.8167716973345286e-8
2.833880651464864e-8
3.042986823657701e-8
3.424138416136708e-8
4.013681691396251e-8
1.3983661419863308e-7
4.141617859713698e-7
2.6635214293926535e-7
2.2715445053963565e-7
2.331416538758488e-7
2.640185309032464e-7
3.228398396078058e-7
4.2318524462501987e-7
5.696405943133417e-7
6.710603687835428e-7
6.315229380264709e-7
4.619294090213991e-7
2.3471908758033896e-7
1.373704352349412e-7
7.407038766690902e-8
4.389952409350839e-8
3.642937033956288e-8
3.167971571609414e-8
1.2828861082811178e-8
5.506197800622716e-9
3.4795036038259396e-9
4.430653280159435e-9
1.1448331727392742e-8
4.5660123351564846e-8
1.325363403689948e-7
7.244650538131783e-8
6.109629519830638e-8
6.163695186058782e-8
6.895195117851565e-8
8.333607311531271e-8
2.505387943822684e-7
4.884478403541553e-7
2.799688141151577e-7
2.521877472430977e-7
2.7781132734791224e-7
3.4922459470154465e-7
4.931113598797719e-7
7.212008673950161e-7
8.257713293918896e-7
7.621387115869487e-7
6.498516619338437e-7
5.821519223320439e-8
2.2356932057220086e-7
6.257275206114282e-7
4.964916589626113e-7
1.4868604923521555e-7
5.179452308681802e-8
2.4640718795954374e-8
1.90487131380627e-8
1.3452255494274392e-8
3.8496615037984615e-9
1.203431627238162e-10
2.2411737329469053e-9
4.194771792495747e-9
3.806216597903151e-9
1.8438592178553112e-8
2.5688490203117196e-8
3.3927887973555084e-8
4.190810056518467e-8
5.003083808310568e-8
5.96564765480318e-8
1.588576477846248e-7
5.580530750965658e-7
3.858216659307753e-7
3.3700685859167206e-7
3.485958321208219e-7
3.9438657733390907e-7
4.792781836854057e-7
6.212722109573189e-7
8.164792565847717e-7
9.36045433379271e-7
9.958416195126944e-7
6.651579729029457e-7
2.588181574178995e-7
1.0331869538430399e-7
4.405949794114392e-8
2.2843503385397555e-8
1.7294799838207485e-8
1.466030296364898e-8
5.909176827348585e-9
2.8722160857904257e-9
3.247647767514666e-9
7.268344580905487e-9
2.1188200016993815e-8
8.436768949167694e-8
2.008174746423763e-7
1.1670490687726276e-7
1.0189750739111249e-7
1.04345198472143e-7
1.164558672017053e-7
1.363831935037807e-7
1.607264387817128e-7
4.255612783172962e-7
7.917685794809127e-7
4.5692779001901e-7
4.1647386834553346e-7
4.6457327961258775e-7
5.982437874881977e-7
8.666092353118801e-7
1.1829465547328074e-6
1.2451203295374673e-6
8.773991919669725e-7
2.0699323391830797e-7
5.281513192968361e-7
1.3252834672015624e-7
4.064187261194912e-9
3.4888720671985554e-8
3.780012900609098e-8
2.1928233005429532e-8
1.697689977476032e-8
1.445977116805912e-8
5.9423261628085585e-9
1.7193538353640524e-9
1.0547018591232555e-8
2.0156242425140672e-8
3.8858066963198815e-8
6.105242415004918e-10
1.86693869577429e-8
3.299978235101244e-8
4.99112210968841e-8
6.955971283379633e-8
9.093990032742199e-8
1.143061655305331e-7
3.011001646316501e-7
8.52854528546156e-7
5.268069449651293e-7
4.852427939428124e-7
5.359315309588623e-7
6.690985300720859e-7
9.290784620729598e-7
1.2527692311437495e-6
1.3164949175136707e-6
1.234814420505467e-6
4.765110580836141e-7
1.5023275406938388e-7
1.896834325940544e-8
4.369520843138487e-8
2.360165872623153e-8
9.163028959811824e-9
3.5820006378403962e-9
1.6416521692062238e-9
1.7385059929483024e-9
6.348339576406982e-9
9.976073538262467e-9
1.1922855830832427e-8
1.0406606187518464e-8
1.3881202600700742e-8
6.85941434295314e-8
6.465609981616929e-8
7.412858143805727e-8
8.873112729390433e-8
1.0609886432088109e-7
1.2562508308959636e-7
2.917314517824714e-7
8.954018306949658e-7
5.69918406197211e-7
5.050416781498498e-7
5.326699255885402e-7
6.266020032895641e-7
8.278037568115035e-7
1.315580824082412e-6
1.976719809412272e-6
3.201484936878119e-7
8.567151847830881e-7
5.68380008390028e-7
2.5415542440772774e-7
2.1995468845260415e-8
6.633667513803612e-8
6.811313181572114e-8
6.043417321952253e-9
7.038474833492367e-7
4.353789111065927e-7
3.163841859258744e-8
3.9900777531620056e-10
2.714043871339993e-10
4.6058068589017623e-10
1.0167715932295297e-10
3.3187375538366896e-11
5.1007938160442516e-11
6.63174694125023e-11
7.170864064775386e-11
2.749046257804912e-11
1.360793502681148e-11
9.729251216771458e-12
3.70731833390536e-12
8.23284416763425e-12
1.5622659736681864e-11
2.3574924454457618e-11
3.416237995071964e-11
4.9331741021049823e-11
7.185409628294672e-11
1.0637248977574739e-10
1.614222092881697e-10
2.5424595246071294e-10
4.2424942692458265e-10
3.810011302522626e-10
8.733601148383256e-10
5.294260894353185e-10
1.830223163193607e-10
1.7605387146479027e-10
6.216029032578665e-10
1.2589750144606978e-9
2.2590073125887306e-9
3.893680095317534e-9
6.4742342197036175e-9
9.89550513407512e-9
1.2956859787216193e-8
1.3238733693101997e-8
2.2005610514125875e-9
4.3318208269735185e-8
6.404847042239634e-8
4.369269980390845e-9
2.2704656651806765e-9
1.0816805426858728e-11
2.2279119785880965e-13
4.383319920343688e-14
1.4894811783773387e-13
9.13789578025667e-14
1.1900478787901375e-13
1.5311136783884104e-13
1.870242181758323e-13
2.2617557778658738e-13
2.7434361353858553e-13
3.346284715317174e-13
4.1049150059644247e-13
5.062582259587383e-13
1.1986061944841475e-12
3.417587977490061e-13
3.315241889001725e-14
9.152378658638875e-14
1.8043620571867998e-13
2.7330602691243264e-13
3.9007676539242057e-13
5.480075070708821e-13
7.674308898617364e-13
1.075729600858353e-12
1.5116433609113808e-12
2.131032960038669e-12
3.0152068895429437e-12
4.2832088831574295e-12
6.1099580622379744e-12
8.752599166664793e-12
1.2587222343825432e-11
1.8155375904776924e-11
2.6209908032610863e-11
3.7723937904967396e-11
1.9096994326925046e-10
1.8972253401819608e-10
1.5822044067604845e-10
8.090353940067699e-12
3.5459444069082066e-10
8.93917493824853e-10
1.5669054422388312e-9
2.2664123899825386e-9
2.907361109014653e-9
3.4536950677426005e-9
3.918720367880154e-9
1.3383811233285472e-9
4.153428554971626e-10
7.647105455658757e-10
1.2807355413005774e-9
3.2556000090334656e-9
2.3505641985161446e-8
1.5812907911292372e-9
2.573122059577872e-10
5.053024839885038e-10
6.024973094111165e-10
6.899951857527424e-10
7.983252205231115e-10
9.431724905661984e-10
1.1431984271573276e-9
1.4297491116565352e-9
1.863208922156397e-9
2.5747839993808993e-9
3.896763781023041e-9
6.8393105722023075e-9
4.26804122157639e-8
5.8353711639418215e-8
3.955786516960926e-8
4.351383803026705e-8
6.006415550111601e-8
9.975556948357999e-8
1.7584127639829055e-7
2.079588834260244e-7
2.1147496897484458e-7
2.323541922447029e-7
1.4146682557788784e-7
2.7110316250544597e-7
1.7827546007777437e-8
2.0785522473247023e-7
2.498746635382582e-7
1.813724701208589e-7
9.23467621186858e-8
4.6676906242270234e-8
2.1925329235926994e-8
1.3706435030140055e-8
1.1763582043372285e-8
2.781747621779152e-9
8.382056518024312e-10
2.9783273720043886e-9
5.98774602171729e-9
1.082895358006536e-8
1.270291694673238e-9
7.641174767084094e-9
9.10166134169238e-9
1.0186975157546078e-8
1.1569924442818954e-8
4.059062494392481e-8
1.4309657623310545e-7
1.386539712121138e-7
1.1515301500283154e-7
1.1332962663523514e-7
1.2066153210514426e-7
1.340895247639731e-7
1.5366051130607394e-7
1.807385377251781e-7
2.172383519629782e-7
2.6404351821696323e-7
1.5537261119366957e-7
1.0402266475554789e-7
6.902081676058927e-8
5.046202903896786e-8
4.406838951270847e-8
3.155121264606379e-8
1.1769473523713882e-8
5.198788362464817e-9
3.4158282561615903e-9
4.0711817951538215e-9
8.722857837586284e-9
2.7082501134429735e-8
1.0673140019713703e-7
5.6442005494142036e-8
4.328342625549534e-8
4.202161020917042e-8
4.659115703371069e-8
5.7211984703826984e-8
7.742859966241936e-8
1.1637000240977681e-7
2.3639421998831663e-7
2.4843603948802174e-7
1.4906480024828156e-7
1.4734714014372122e-7
1.844522374503428e-7
2.79205029807338e-7
4.500462799553977e-7
4.915052532869271e-7
4.590658203506132e-7
4.391775026429769e-7
1.7728869564098413e-7
3.622570577204183e-7
4.438449060523452e-7
3.513275299937027e-7
1.6728200258700668e-7
9.529631177886144e-8
4.687483103501267e-8
2.5419912705776707e-8
2.1642540985259615e-8
1.3677744497998936e-8
3.4413639525127073e-9
1.2403307195963855e-10
2.188474529637611e-9
3.679194958594475e-9
1.197957359813924e-10
3.1255198272807026e-8
2.503744071607308e-8
2.4600493907587343e-8
2.613248848839752e-8
2.924618015785459e-8
3.41817976158515e-8
1.250161869727407e-7
3.645388727797244e-7
2.3599817375793973e-7
1.9979753158276965e-7
2.0391319470728503e-7
2.294663107622618e-7
2.782442990209011e-7
3.612451710608356e-7
4.867095378607445e-7
5.963511133276975e-7
5.833902809702138e-7
4.0107785704189764e-7
2.122603786651813e-7
1.2930354992394032e-7
7.310350972231164e-8
4.584401483439447e-8
3.921956152021745e-8
3.1829131595520455e-8
1.2328713531561914e-8
5.299578148220826e-9
3.27087838051222e-9
4.0334785840909444e-9
1.058637462039948e-8
4.340422367539831e-8
1.1274984779449089e-7
6.292211750995653e-8
5.346809126895304e-8
5.413493909339423e-8
6.076379294151853e-8
7.381942358251163e-8
2.3021253932156703e-7
4.2867915744152446e-7
2.453002254258595e-7
2.2243175406699247e-7
2.4730531239983544e-7
3.149152648362069e-7
4.519968251416134e-7
6.654593660804213e-7
7.442201361629306e-7
6.76478322981509e-7
5.897500432462818e-7
1.0310977728570621e-7
5.526730988172182e-7
1.0651281995965224e-6
3.5441132659447414e-7
1.289591695794876e-7
5.7801646559993205e-8
2.7969985158042802e-8
1.9591620741153252e-8
1.528056224246217e-8
4.986911134658953e-9
7.498006545592814e-10
1.6193034424002341e-9
3.4040294554319095e-9
3.0183235600482247e-9
2.407891282261086e-8
2.773065637975258e-8
3.279510860991916e-8
3.794028405146918e-8
4.3801837910441524e-8
5.1427669497370454e-8
1.4548846548952284e-7
5.028530790006633e-7
3.5067573230507526e-7
3.028799824570006e-7
3.1063411568599475e-7
3.481178313085268e-7
4.1753312982413455e-7
5.327986338716295e-7
7.004209172270427e-7
8.386393042303567e-7
8.619371171614645e-7
5.37057025797653e-7
2.427902767816995e-7
1.1728245064231523e-7
5.472693549158488e-8
3.046382089727962e-8
2.532713231594497e-8
2.1011216381679943e-8
8.639111240964597e-9
4.3024090246135416e-9
4.0109646506828895e-9
7.498270119828241e-9
2.0869943188274135e-8
8.400886518358486e-8
1.7840296321776715e-7
1.0574735464949943e-7
9.274378605638941e-8
9.533333602143458e-8
1.0731566459760521e-7
1.2814379907568925e-7
1.5699283561932295e-7
4.1445626903945817e-7
7.094711746622258e-7
4.074619424131752e-7
3.738968802356028e-7
4.220413018996577e-7
5.529935734628043e-7
8.147964251017816e-7
1.0855484102154256e-6
1.063776621976718e-6
9.252563064467342e-7
1.5786634598679944e-7
3.215252802499922e-8
1.6505833176528583e-7
1.6667864604380557e-7
1.5012586439614231e-7
5.913551667571221e-8
2.447363066829692e-8
1.8489182766440518e-8
1.5625087224232948e-8
4.301159725413451e-9
6.834499253516082e-10
2.933397164835852e-9
3.4536146941789136e-9
3.052159526196525e-9
3.964653894981499e-8
3.850637267538177e-8
4.653737669844867e-8
5.782356998926906e-8
7.037811195693718e-8
8.466499022605365e-8
1.0196417194186221e-7
2.5961248299754894e-7
7.675931633691315e-7
4.784804690400722e-7
4.3239737129975376e-7
4.6599158937929865e-7
5.612862790419657e-7
7.46202101690328e-7
1.025506244843954e-6
1.1447603278895e-6
1.1934623099832185e-6
4.177095001177909e-7
8.523995531752262e-7
8.343749346858924e-7
1.8019720240582272e-7
4.3007891411864025e-8
1.6500418474419262e-8
9.09180127111162e-9
6.67821814121654e-9
1.4245023946910532e-9
1.1472932970054036e-9
8.770477880482055e-10
1.9017953223367865e-9
1.0972510394295964e-8
4.997233869554392e-8
1.8715298551296853e-7
1.087902631876662e-7
9.746232719852419e-8
1.0096879686180092e-7
1.1144718397801056e-7
1.2635040781718894e-7
2.932706726768495e-7
8.471952481869668e-7
5.26131002538972e-7
4.6417782211854475e-7
4.877199167713932e-7
5.704234127488407e-7
7.385138667142017e-7
1.0692996191573403e-6
1.8014541566436919e-6
5.038173343018183e-7
3.4347389563909344e-7
9.77790643379762e-7
6.698377733190275e-7
2.48618770380718e-7
4.2675006815176394e-8
2.5744127086881307e-8
5.309369430313686e-8
9.160185925700901e-8
1.9483969155283324e-7
5.895174563235917e-7
8.843425408919682e-8
3.310948142180665e-8
6.575494698583459e-10
3.8402568153695225e-10
6.291610456311117e-10
6.30112220248577e-11
6.297661849672567e-11
6.516069886626746e-11
4.78309030185147e-11
2.036676658943577e-11
1.045399990005287e-11
4.5754691999936374e-12
3.735668855796912e-12
8.594345899038549e-12
1.3427663175097473e-11
1.9546831015219337e-11
2.8010138756375788e-11
4.014225469630798e-11
5.795061334758998e-11
8.475905761368438e-11
1.264536562647213e-10
1.942891560525895e-10
2.7885662933367747e-10
9.803884955687383e-10
5.637248366846561e-10
2.1133905923691825e-10
4.170547294370862e-11
2.876111394651523e-10
5.876398418259413e-10
1.012250179560398e-9
1.6701029582786055e-9
2.7433184293051487e-9
4.514451704335897e-9
7.256039638604257e-9
1.0690317960818424e-8
1.3412593184656978e-8
1.2474768884182788e-8
4.187184192651108e-9
6.280758121186192e-8
5.044638939275502e-8
4.384745016274186e-9
3.1814817759014587e-9
1.3028176369843817e-11
2.462209470438482e-13
4.524730370138814e-14
1.5025144013095753e-13
9.502483628820428e-14
1.2625977399847134e-13
1.639026405300466e-13
2.0088777454780155e-13
2.433246973298595e-13
2.954428307286179e-13
3.6065276164184274e-13
5.969643783852025e-13
1.7986068838492359e-13
0.
5.935533795544666e-14
1.0961301313792667e-13
1.6279598506188384e-13
2.3017709702074906e-13
3.21403874265208e-13
4.4779649829717305e-13
6.2453863885757e-13
8.729747279217001e-13
1.2236372346379707e-12
1.7205908780058182e-12
2.427824352681113e-12
3.438761782800587e-12
4.890412687527779e-12
6.98427966882318e-12
1.0016622746164545e-11
1.4420218913423156e-11
2.0815999186752314e-11
1.2244583664723375e-10
1.2591069860622496e-10
1.4011561691780748e-10
1.186093412702612e-10
2.8425835081207593e-11
1.6119672173045154e-10
4.783369120662806e-10
9.295968121745941e-10
1.4844837300926197e-9
2.0866878899357288e-9
2.67830943640028e-9
4.655100704237403e-11
5.218276288582641e-10
7.91207224958244e-10
1.6689978002401924e-9
8.420312506586918e-9
3.2854572952360393e-9
8.741985790755436e-11
4.120968491001322e-10
5.223513409496741e-10
6.109633600632421e-10
7.127428334078936e-10
8.416528141504807e-10
1.0108026656934487e-9
1.238875287299932e-9
1.55651441419679e-9
2.0182778199339294e-9
2.729951399713429e-9
3.920120903140706e-9
6.160352049877306e-9
4.239527221494439e-8
6.668867171595989e-8
4.2635089030560727e-8
4.4657337582328295e-8
5.8336889746505564e-8
9.043791588185009e-8
1.576511191495782e-7
2.1537439819291395e-7
2.1528400071770948e-7
2.277003874742274e-7
2.0878042597465808e-7
5.2159278245686704e-8
1.6406327824693642e-7
2.3433935885438505e-7
2.4771214738014245e-7
1.3077980363919953e-7
6.920591790981521e-8
3.381893051610029e-8
1.8621881447140737e-8
1.4514324383371912e-8
9.378990911626648e-9
1.4261505472818281e-9
1.2043847662954734e-9
3.232759969054517e-9
5.822278586502015e-9
7.381994831953886e-9
8.099408275949761e-9
9.701720089719336e-9
1.0277080879089472e-8
1.1218476874634898e-8
1.2694096587327478e-8
4.893065314399897e-8
1.5705138689202852e-7
1.305081946425097e-7
1.076974889410005e-7
1.0641671636844183e-7
1.1436489293027335e-7
1.2928175826526015e-7
1.521672219957217e-7
1.857428810375095e-7
2.330885405677773e-7
2.9188498747254997e-7
1.5976592875624825e-7
1.0402394658472128e-7
6.761501128301836e-8
4.7788612877347364e-8
4.007327662110665e-8
3.409556967705502e-8
1.4173187311368753e-8
5.66732039137298e-9
3.16583810529559e-9
2.9539803453069944e-9
5.43702100627773e-9
1.5933515460960276e-8
7.1432981162406e-8
5.1807042440613736e-8
3.641136694024486e-8
3.391141257850337e-8
3.643934810639676e-8
4.335720850190965e-8
5.657907835030772e-8
8.149258916125249e-8
1.9765617055898773e-7
2.2948603980571249e-7
1.3624597147779534e-7
1.33294903809798e-7
1.6420442626064659e-7
2.426696147649488e-7
3.9518863610332913e-7
4.669852578084432e-7
4.3430375903008237e-7
4.2396943390246544e-7
2.587238499525874e-7
3.801195773930219e-7
4.280878322849067e-7
2.966282310547311e-7
1.4940745575832744e-7
8.342076627549254e-8
4.1450616111799576e-8
2.4955296012567037e-8
2.252991009009971e-8
1.1939716221544131e-8
2.9245815874061304e-9
1.9697405458170514e-10
2.0102557959018126e-9
2.8067867667981198e-9
4.439413339344099e-9
3.4495955437954477e-8
2.5471858182102574e-8
2.436232153297324e-8
2.566338891658172e-8
2.87154566729442e-8
3.37173927644076e-8
1.2710245735393813e-7
3.453350940681996e-7
2.1460492526357725e-7
1.8160340970302108e-7
1.859409445323844e-7
2.1085384971842709e-7
2.591439991170637e-7
3.4276127997010404e-7
4.665664544124693e-7
5.53479101030334e-7
5.200303847178948e-7
3.9619903826047064e-7
2.080623561866306e-7
1.2787377373590103e-7
7.422322126325475e-8
4.6680093395050196e-8
3.886092411566126e-8
3.307810137668412e-8
1.298326286707241e-8
5.249345111430562e-9
2.8481013360785223e-9
2.9240009699562986e-9
7.517964925001081e-9
3.1616647362560854e-8
1.0001620432107393e-7
5.4006026278591236e-8
4.51346623532866e-8
4.525819784091766e-8
5.037470458464393e-8
6.070121399526506e-8
2.0071585635676196e-7
3.824583910812046e-7
2.1940098147510401e-7
1.9865260270113675e-7
2.2042198306088428e-7
2.794418209400879e-7
3.987323644316309e-7
5.925687403509258e-7
6.874391245842086e-7
6.291805339348437e-7
5.642580780884294e-7
2.6892543904740826e-7
6.320602397753729e-7
6.367270603300977e-7
2.4892205235512583e-7
1.1877963210672735e-7
5.9513721126705025e-8
2.886243771069766e-8
2.062798540079977e-8
1.6376540297772058e-8
5.295391727749944e-9
8.458377067386729e-10
1.430550217459077e-9
2.9665663697011154e-9
1.3892552804790576e-9
3.342242912589062e-8
3.086521046335576e-8
3.278337684431327e-8
3.602397781759173e-8
4.067658828296686e-8
4.737911793794758e-8
1.4350797881064242e-7
4.716454440761523e-7
3.209630106680893e-7
2.755034520797725e-7
2.8211288824406817e-7
3.1652916741951677e-7
3.8080002855084794e-7
4.881029528657786e-7
6.454524333052121e-7
7.75455564623902e-7
7.734671359411165e-7
4.980466814396474e-7
2.417789385328737e-7
1.3049089880815366e-7
6.483344281926703e-8
3.710796193053768e-8
3.134506593241838e-8
2.6215230856002438e-8
1.073919383014682e-8
5.107692913497368e-9
4.059672189467198e-9
6.56415899422585e-9
1.7681356660383916e-8
7.100105486488642e-8
1.6074079171702682e-7
9.36551295096228e-8
8.14048661650062e-8
8.333579847835993e-8
9.386306308115204e-8
1.1311798678733925e-7
1.4240533416471845e-7
3.832222384578549e-7
6.367138119303296e-7
3.6415558514588414e-7
3.346922254685815e-7
3.7922801686060066e-7
4.994921972054869e-7
7.411529546274588e-7
9.92639800766534e-7
9.549161810399254e-7
8.606350021833183e-7
1.1627322315146193e-7
4.0686690047280206e-7
8.628801830307424e-7
5.984119686723924e-7
1.688211842793219e-7
6.013587410218919e-8
2.8982862616099533e-8
2.174562057976539e-8
1.7328907660387e-8
5.937313830545997e-9
1.6415597856083186e-9
1.738538373755414e-10
7.554048650801477e-11
6.6126327548946905e-9
6.319238992531844e-8
4.887139631826788e-8
5.0680620550669275e-8
5.7258838222723546e-8
6.578358229773148e-8
7.687538934853137e-8
9.169316602987089e-8
2.445297181126387e-7
7.087895367105976e-7
4.376268871197306e-7
3.904328728368443e-7
4.163795954667407e-7
4.954205696703011e-7
6.488474071867892e-7
8.931807718157105e-7
1.0383894710288873e-6
9.952840913535122e-7
1.0299413676617715e-6
1.366923990534151e-6
5.549057766274286e-7
1.6294536451116623e-7
5.7911142900836825e-8
2.61168611275679e-8
1.5696113694059432e-8
1.3969007655519163e-8
7.736191752119347e-9
2.9719459993201264e-9
2.1443820073459216e-9
4.153123791000107e-9
1.213726647449929e-8
4.632360759465755e-8
2.0100370551992693e-7
1.0907331406610252e-7
9.276962170039756e-8
9.378455451563226e-8
1.0293217917119602e-7
1.1838165849091192e-7
2.87820042742037e-7
7.839037703417412e-7
4.774021815276748e-7
4.2058394500358357e-7
4.434377488329814e-7
5.214777758291746e-7
6.764083842130796e-7
9.541791099377244e-7
1.3648149936317035e-6
1.5719237163868207e-6
3.267789127385579e-7
8.604458825638451e-7
8.739559401576947e-7
6.32700410204975e-7
1.7910865581712126e-7
4.50752843523218e-8
6.483461495133652e-9
6.864355555883098e-8
6.69218533607765e-8
1.2484562928208204e-7
3.0369465610643217e-7
5.414587240705088e-7
8.133179443235976e-8
2.8003107929221567e-8
1.6374139044476503e-9
1.5779322653664557e-9
1.7162318451450164e-10
9.094410529646799e-11
8.623010858044615e-11
5.009286612599744e-11
1.758398959326031e-11
6.001276563694026e-12
3.423335523044707e-13
3.5820709303767467e-12
6.36866703206162e-12
9.60523816835519e-12
1.3882812240731089e-11
1.9816160326101267e-11
2.8229089151041535e-11
4.035776112957175e-11
5.8170956402890784e-11
8.496403562310543e-11
1.7335993533738002e-10
6.465751972918714e-10
5.181180629076558e-10
1.7113511396174527e-10
1.0840819283024789e-12
1.2918478502940808e-10
2.600913117456584e-10
4.2441864021458457e-10
6.570726158425634e-10
1.0108414864799637e-9
1.5749677014139659e-9
2.5046021945135187e-9
4.053216258634435e-9
6.521965765911405e-9
9.854879247809435e-9
1.2957029199934326e-8
1.3445977550392003e-8
2.7413337407185153e-9
4.8825924697490444e-8
7.470108220363618e-8
2.2255300608874483e-8
5.409977274757338e-9
3.4553714936377592e-9
8.912400440961604e-12
8.781698030320537e-13
1.4323403622019748e-13
2.206730562151077e-13
1.099436463330833e-13
1.4093988277384295e-13
1.906124571019598e-13
2.369868356839723e-13
2.3440628578393535e-13
7.12687351695088e-14
0.
2.9920147169734e-14
5.194515907373124e-14
7.557935190374797e-14
1.0577035474619659e-13
1.466607870443571e-13
2.0308223815226714e-13
2.814808382252203e-13
3.908375935553627e-13
5.438560261145156e-13
7.586331007279598e-13
1.0610882409852688e-12
1.4885291022865009e-12
2.094926064331882e-12
2.958760846055664e-12
4.194722832623962e-12
5.97115752058649e-12
8.535892051515215e-12
6.474635603089282e-11
6.521118236073307e-11
8.017285784683976e-11
9.766904041650454e-11
1.1175976082761402e-10
1.1423014893136717e-10
9.18333282664273e-11
2.4530746321415615e-11
1.1480635315180787e-10
3.5688565786811707e-10
7.253417653071255e-10
3.3234277014414216e-10
4.722693062201118e-10
9.420860283580096e-10
4.2754465569273716e-9
2.048418188047887e-9
3.393213669830719e-11
3.095390306739939e-10
4.2612657672986917e-10
5.20322014847435e-10
6.19543271841172e-10
7.350987474791778e-10
8.7600489086108e-10
1.0527693320728852e-9
1.2798661968818298e-9
1.5789955636607338e-9
1.984689046907443e-9
2.5550305727599256e-9
3.3939080441114813e-9
4.701743323949718e-9
3.877465669839776e-8
8.219717646599442e-8
4.940490175266159e-8
4.742620058624592e-8
5.61655534542451e-8
7.63944982698373e-8
1.1780201877375237e-7
1.9066920484620658e-7
2.3863758658143894e-7
2.3514977223760431e-7
2.3675403537824314e-7
2.128750055463831e-7
2.417147525590593e-7
2.5616788610867057e-7
1.3833679042880313e-7
7.565504506339683e-8
3.999457492487831e-8
2.4012714631606412e-8
1.852343264000804e-8
1.4692720621692919e-8
4.0431994062636036e-9
3.5009714637671475e-10
1.3830993888418575e-9
2.805308109553554e-9
2.5913810351094153e-9
1.4327982575342522e-8
1.457532010178338e-8
1.2773814313533642e-8
1.2905374346618093e-8
1.4043150727023698e-8
1.6117030685887693e-8
6.609620178212509e-8
1.761990232913004e-7
1.1399860565720341e-7
9.43341084030281e-8
9.45684549179656e-8
1.044817335874937e-7
1.2391729900180946e-7
1.56829581561714e-7
2.086302472889685e-7
2.69507044978428e-7
2.898863782226115e-7
1.8183102441372392e-7
1.0480375640847406e-7
6.33391620363439e-8
4.0780752415348436e-8
3.100820039421878e-8
2.7763593557012346e-8
1.848379433420481e-8
6.524665022452638e-9
2.7647124331005367e-9
1.5940213528772825e-9
1.8260367829621379e-9
5.033700502740779e-9
2.1240509594301454e-8
4.434137021322613e-8
2.5305870603129516e-8
2.164469844368847e-8
2.2005874740811517e-8
2.4852658109197854e-8
3.0553565982255326e-8
4.085619609483407e-8
1.3338258271983313e-7
1.9153280835780148e-7
1.1176728478369613e-7
1.069569706189014e-7
1.2747001676751725e-7
1.7880379100581e-7
2.8596479127344406e-7
4.025704790016095e-7
3.9456806168436877e-7
3.794751638284274e-7
3.359116022202158e-7
3.6976379946740603e-7
3.8302400118588626e-7
2.0446226363215704e-7
1.1521566292074278e-7
6.286018715233177e-8
3.5151290479530076e-8
2.5823355577232896e-8
2.3095525601588526e-8
8.551732080482834e-9
2.189469625014932e-9
1.702845262358835e-10
1.4275327001972511e-9
5.307366523918258e-10
1.547735297580584e-8
3.448517296169969e-8
2.4923879111647505e-8
2.3557978318108614e-8
2.482132544182567e-8
2.7997976133572688e-8
3.3352973093999596e-8
1.285482414049072e-7
3.008644023402438e-7
1.7417601700486e-7
1.4793482201607353e-7
1.52985157801166e-7
1.7699290105670866e-7
2.2496125443210657e-7
3.0999458793323824e-7
4.180706812892687e-7
4.3878684144536013e-7
3.8535748371647196e-7
3.7366820403749114e-7
1.9833625556453206e-7
1.1681890346467256e-7
6.778502443723886e-8
4.284660984195489e-8
3.3808546659964407e-8
3.0831321134447375e-8
1.3507107944924539e-8
4.83197132566552e-9
2.0730107355389736e-9
1.3158052780749368e-9
3.162600144332205e-9
1.5006668606211074e-8
7.463335709298664e-8
3.8869232675792316e-8
3.104732747850587e-8
3.043981033976961e-8
3.3285557331686494e-8
3.9415427856180076e-8
1.4494888316346654e-7
2.9397276152233424e-7
1.7031989399376165e-7
1.5333695110457217e-7
1.6888181950471334e-7
2.1116138998743755e-7
2.9549281365039535e-7
4.431613720096313e-7
5.681070516238898e-7
5.46555129074762e-7
4.994141184180654e-7
3.940184452645396e-7
5.15504845320073e-7
4.094735185630497e-7
1.8940287799987488e-7
1.1002771656555602e-7
5.644229725159039e-8
2.950414959845452e-8
2.4060019425991455e-8
1.6950291369543084e-8
4.96785774825697e-9
6.972016785283863e-10
1.4671495666524815e-9
2.789858400898978e-9
5.785867084333517e-10
4.098377536685305e-8
3.096906663212736e-8
2.9822270400854717e-8
3.138922225364174e-8
3.488003967522174e-8
4.0521087005188905e-8
1.384634052343523e-7
4.0672132885287883e-7
2.61096337945033e-7
2.2297156442917923e-7
2.2910111388503272e-7
2.597537907240411e-7
3.1807408362070376e-7
4.1760456060506746e-7
5.627265123927933e-7
6.616884699541778e-7
6.199058720228366e-7
4.581965288328116e-7
2.3300363336481837e-7
1.3564146058202375e-7
7.310619281104281e-8
4.3539888190218495e-8
3.6136434406656646e-8
3.147531520935759e-8
1.2724930360883447e-8
5.4284283496685015e-9
3.4095140006961976e-9
4.327179445342391e-9
1.1187892969391559e-8
4.444367721808841e-8
1.30963196813665e-7
7.107851293946609e-8
5.975524651572796e-8
6.02205986721339e-8
6.736587059567087e-8
8.148684249511686e-8
1.0525039345089479e-7
3.0531281133458125e-7
4.975464141636049e-7
2.82153935034565e-7
2.588897983765804e-7
2.934903137466998e-7
3.866174598194383e-7
5.77106022877696e-7
8.070962040121392e-7
7.972587315902823e-7
7.18501695363338e-7
4.470045096209578e-7
7.894201998908715e-7
7.011517917456386e-7
2.789481606472259e-7
1.398747674810602e-7
7.266007385778707e-8
3.719641725908232e-8
2.7264807352248678e-8
2.2525454536896106e-8
8.60669621383629e-9
2.9797914350538097e-9
7.029485941789592e-10
2.977769981722079e-10
5.073996026823221e-9
5.710926186819005e-8
5.354082705528626e-8
4.7913929880153314e-8
4.95987729448546e-8
5.444706450248173e-8
6.245527311706522e-8
7.4475321919083e-8
2.2489713063579558e-7
5.968197449331687e-7
3.575085628113908e-7
3.1483228207257515e-7
3.341104483859622e-7
3.9694148843336075e-7
5.200565576074897e-7
7.234297729332788e-7
8.681553610363884e-7
7.875642219721973e-7
7.26571067536878e-7
7.140259030138119e-7
3.7094548680018626e-7
1.7268758097267096e-7
8.241928001175295e-8
3.978740348619884e-8
2.541557736869252e-8
2.4787997227482556e-8
1.5131581760682172e-8
5.963859936146297e-9
3.291163757030097e-9
3.689658094349217e-9
8.676255241657659e-9
3.1720076679901515e-8
1.6906231971415227e-7
9.191228574622806e-8
7.34938488764062e-8
7.230167883194933e-8
7.888642795482423e-8
9.2287737232003e-8
2.548805800730433e-7
6.358085264465425e-7
3.781653240807042e-7
3.3215799616024277e-7
3.5207044911810894e-7
4.176727847435299e-7
5.461330599539816e-7
7.673319413404138e-7
1.014774999339532e-6
1.146915902034245e-6
7.304033288815795e-7
2.402691674974843e-7
4.0257932381950673e-7
5.890768080839892e-8
1.5012572900241892e-8
3.683343757365249e-8
3.091685370069299e-8
1.8908647984381987e-8
1.7837596697001986e-8
1.0454958429077915e-8
3.616359115862958e-9
4.80181094378293e-9
1.4933290349621675e-8
3.1392495376053945e-8
4.9055638031151446e-8
9.878783918489637e-10
1.4211594808443277e-8
2.85871692260858e-8
4.591497004336016e-8
6.561070484003823e-8
8.671930215457845e-8
2.395452975503358e-7
7.60061802719037e-7
4.840642630775348e-7
4.376404521634688e-7
4.7248758666048135e-7
5.695990773226355e-7
7.58021076050272e-7
1.0529866302889794e-6
1.2253371927692927e-6
1.4039485025869322e-6
1.5695791644540966e-7
4.187885146529228e-7
3.986866757706992e-7
9.913879922979117e-8
2.0376412481251155e-8
6.364194299770338e-9
2.3951409966869584e-9
1.218019794547557e-9
6.771860687566058e-9
7.258965134447074e-9
6.266018041641534e-9
3.3450346775585824e-9
5.706203760202495e-9
4.761126858412198e-8
1.5434111919628596e-7
1.0242044370298714e-7
9.755722286586288e-8
1.0387359299993879e-7
1.1613694433589622e-7
1.322320106663663e-7
1.455191443747215e-7
3.746049246973265e-7
9.571401251360808e-7
5.778518920441582e-7
5.215697181171784e-7
5.645930320272677e-7
6.918365506253816e-7
9.558179308412412e-7
1.439642983127591e-6
2.1617663771861686e-6
1.0873377743959747e-7
7.756356202146462e-7
8.373340665012774e-7
6.336881535704592e-7
2.0197704561490954e-7
4.296675708558604e-8
1.3103158097198588e-8
5.216562566118521e-9
5.9238275943801514e-8
7.089260706455405e-8
6.581653706636912e-8
1.3778266860282856e-6
4.2967869779983035e-7
6.734523061821094e-8
1.6128355201014575e-8
1.474899529131482e-9
4.541442286038481e-10
1.3006285484560678e-10
7.381343704479129e-11
1.0604344627526732e-10
3.778108973431961e-11
1.0339743603497587e-11
5.773216548116715e-12
4.589044266223936e-13
3.663160594898722e-12
6.443804425260821e-12
9.691843219876503e-12
1.3994981391136587e-11
1.9968861852588045e-11
2.8442033159396597e-11
4.0659902449272946e-11
5.860764448804066e-11
8.561024371031248e-11
1.7396530681979843e-10
6.478510732453941e-10
5.205678864067036e-10
1.725330824450153e-10
4.1328453406503333e-13
1.2904621020549367e-10
2.6048591580966537e-10
4.25490608558764e-10
6.591405487465608e-10
1.0145024148483785e-9
1.5812989741733783e-9
2.5154880480269238e-9
4.0716030448908925e-9
6.5508922625775416e-9
9.893492507574315e-9
1.2997446187848297e-8
1.3455342420653615e-8
2.4837260355413094e-9
5.05572326909976e-8
7.440952702536657e-8
9.61455765302328e-8
6.508083109338088e-8
1.4483195734692616e-9
1.3186798980464114e-9
1.8889750476844393e-9
4.94070958823447e-12
1.4067542517362636e-13
1.3416373574109937e-13
1.3809267367551347e-13
1.2775108373807401e-13
1.8501037422669846e-13
1.4833997335279846e-13
4.6491387911839e-14
0.
0.
3.651050233029554e-14
5.292837545068685e-14
7.38686922086193e-14
1.0218630348138517e-13
1.411718916484087e-13
1.9519204415181726e-13
2.7030276050787347e-13
3.750267117786123e-13
5.214388100813259e-13
7.267274619095664e-13
1.0154720003768148e-12
1.42298248041527e-12
2.0002330217232193e-12
2.8211830496272413e-12
3.993687580995666e-12
3.747783984051802e-11
3.6193095714349354e-11
4.437446814915762e-11
5.619217616600324e-11
7.07050976947719e-11
8.711570586720504e-11
1.0355068341437685e-10
1.1583165041207209e-10
1.1584673298505186e-10
8.965779286141924e-11
1.5887559973053977e-11
2.574225550130835e-10
4.045367544884515e-10
1.2761341582724764e-9
2.9262338692700547e-9
2.0283253458859217e-10
1.5134621779024535e-10
2.8979894303935037e-10
3.8676237628722145e-10
4.76080627771941e-10
5.704271257329749e-10
6.777442852229653e-10
8.050353853578289e-10
9.600322093317853e-10
1.1525567261850921e-9
1.3962216396498483e-9
1.7110578088069432e-9
2.128003009349905e-9
2.6970825793597385e-9
3.5032673752284983e-9
4.699535707025242e-9
3.92216444560341e-8
9.314896270998576e-8
5.631915119696619e-8
5.202047871015846e-8
5.9093772882740925e-8
7.608705341788343e-8
1.0941594905586277e-7
1.7134739162955763e-7
2.454606669064306e-7
2.610576595719946e-7
2.534520760574264e-7
2.664247405323498e-7
1.5006165904172004e-7
8.693246043928552e-8
5.1341562977842916e-8
3.31049596527295e-8
2.5473146848236915e-8
2.2669542379057154e-8
1.1105424171672092e-8
3.58973540912974e-9
1.3206672627990912e-9
5.523215078943668e-10
1.1754201343597787e-9
6.637991322596903e-9
4.249485695453295e-8
2.5064421490013884e-8
1.9290800699363132e-8
1.863969957969607e-8
2.0168007539114426e-8
2.3609672408504968e-8
2.9587763163012788e-8
1.0067104400363242e-7
1.6428004509713498e-7
8.626876788871789e-8
7.294468128648813e-8
7.58592619988894e-8
9.008496876981456e-8
1.2021573162327903e-7
1.6596294989735342e-7
1.744046529760951e-7
1.450909427045735e-7
1.2355581782190976e-7
1.4029177195994775e-7
1.0993893777571194e-7
5.822363012078016e-8
2.9132901429655707e-8
1.7761289148080896e-8
1.3409201816481204e-8
1.182114164100008e-8
7.81689870647253e-9
2.4387117351916343e-9
7.248997659076808e-10
4.11994434940169e-11
3.535779716144607e-10
8.720553407955845e-10
1.1219283724740721e-8
1.068862291709417e-8
7.829948704919633e-9
7.38694107335469e-9
7.818487540175382e-9
8.926195543391625e-9
4.295031924030927e-8
1.0347120446211709e-7
6.460213179290223e-8
5.886365154324326e-8
6.524368320892806e-8
8.09833673970225e-8
1.1066512430608241e-7
1.6475481652538763e-7
2.4503686877971055e-7
2.9143221360871127e-7
2.849031430972046e-7
2.741063298512623e-7
3.006871726952564e-7
1.811282369614931e-7
1.0177211383718675e-7
5.800011357119042e-8
3.4382790455728366e-8
2.480472181329431e-8
2.2080584483485643e-8
9.82731295707965e-9
2.5827685687218775e-9
1.8355724700671208e-10
1.110608336081601e-9
1.2570747204195952e-9
5.0496673862817484e-9
3.0133085854281934e-8
1.8901588162188546e-8
1.6961431760006444e-8
1.7420139432859877e-8
1.93291304049512e-8
2.274289664663933e-8
8.982612684462246e-8
2.0373885169773377e-7
1.1717083232209382e-7
9.846512198010273e-8
1.0082092554872871e-7
1.1533703731230471e-7
1.445896602690127e-7
1.9647131219289567e-7
2.654301194920933e-7
2.8466548742020813e-7
2.505456735808912e-7
2.407293756108022e-7
1.2936171806656043e-7
7.263863707023057e-8
4.196251629848934e-8
2.892076333287016e-8
2.3931018432690893e-8
2.0868303422622125e-8
8.617937001040854e-9
3.052524168208049e-9
1.2853894750133175e-9
7.863831156481542e-10
2.0190317980240566e-9
9.602708611786008e-9
4.5282681522550874e-8
2.3131558150110616e-8
1.8386040343770518e-8
1.7999918003337438e-8
1.9701413441608215e-8
2.34090088629013e-8
2.9995945605758086e-8
1.1370584341857445e-7
1.9165147866967593e-7
1.1046200571365336e-7
1.0305745121471289e-7
1.1886331558580514e-7
1.587845080792294e-7
2.4178193544404783e-7
3.699917516940632e-7
4.1078645259248714e-7
3.87586177413636e-7
3.6230867899764863e-7
3.9499103320127743e-7
3.214609688849944e-7
1.6564223464781167e-7
1.0068651077587559e-7
5.684034112962169e-8
3.498916250842798e-8
2.9010953441372318e-8
2.1857259589463024e-8
7.008214123044724e-9
2.0255095888425555e-9
3.476233405335995e-11
7.374138644380708e-10
2.054629867211921e-9
3.11372008545256e-8
3.4883820247822046e-8
2.6493114015743634e-8
2.541792935431465e-8
2.7068072022148725e-8
3.087919904377677e-8
3.7287632469162726e-8
1.4021635294972875e-7
2.9451779961507004e-7
1.6471583894590774e-7
1.4136641116001276e-7
1.4828351453896827e-7
1.7558842792831673e-7
2.311248259987554e-7
3.279081838699782e-7
4.128237707762689e-7
3.8326011161833854e-7
3.31831301063714e-7
3.6687414800870217e-7
2.17802520812163e-7
1.1836204313841681e-7
6.472627252586192e-8
3.947454810631393e-8
2.9475031061630383e-8
2.7096250448594267e-8
1.4551665632611683e-8
4.814205448441106e-9
1.788680313627732e-9
7.519642798842308e-10
1.613635289525343e-9
9.042516152716351e-9
5.8311759725544255e-8
3.485494604728912e-8
2.6450363313617918e-8
2.538633299285665e-8
2.736906166775685e-8
3.199587834902199e-8
1.2296204343260417e-7
2.662435683361771e-7
1.5629658941466551e-7
1.3922978591864614e-7
1.513803106706316e-7
1.8559206213220808e-7
2.526338677211554e-7
3.731705423620998e-7
5.14601997901878e-7
5.373526912244356e-7
4.95993360889609e-7
4.209211683012638e-7
5.142108793503495e-7
3.3212333284691166e-7
1.6746696662926203e-7
1.0510409220085775e-7
5.535333673034381e-8
3.189681572685569e-8
2.825522991262668e-8
1.5949083258663046e-8
4.672627956704359e-9
6.674057834209022e-10
1.511415922788814e-9
2.7396524389663694e-9
2.5440931288407574e-9
3.99880541141915e-8
3.0532254811060616e-8
2.9538480375876353e-8
3.115670988251625e-8
3.473238180391015e-8
4.0523984352211494e-8
1.4326616331461553e-7
3.936442758259711e-7
2.4280651937262643e-7
2.087329042513964e-7
2.167015835673475e-7
2.497508381066366e-7
3.1338120941629563e-7
4.237053591929095e-7
5.719391972899976e-7
6.206906158676315e-7
5.456449771171405e-7
4.81940839285205e-7
2.43008078731188e-7
1.328565054262979e-7
7.001860666772673e-8
4.1230598005397524e-8
3.269164878296669e-8
3.044668970533398e-8
1.3256744103545593e-8
5.23180833238373e-9
2.9481503099649155e-9
3.3353262283882235e-9
8.354757360892558e-9
3.188688497929419e-8
1.275557730068295e-7
6.458129342832221e-8
5.206258707853214e-8
5.153912866955823e-8
5.710799015032447e-8
6.87430275883948e-8
8.884727401095277e-8
2.6634318108592857e-7
4.5184589760488624e-7
2.545325702779295e-7
2.313156341051728e-7
2.5938992088723945e-7
3.3639863691248556e-7
4.950938787495647e-7
7.21640659296506e-7
7.678707115784418e-7
6.995021518016384e-7
4.898969418202592e-7
7.642320890367214e-7
5.628884413211473e-7
2.4149502814269853e-7
1.3891079686675054e-7
7.748213874749128e-8
4.158861237501302e-8
3.2661123708254024e-8
2.4326441809980233e-8
9.04167954446386e-9
3.207881047783343e-9
7.283740389894249e-10
5.986099059249664e-11
4.787813066673601e-9
5.942995982204681e-8
5.0436338706958345e-8
4.590662601557548e-8
4.753675816705483e-8
5.218294338411705e-8
5.993225359082402e-8
7.167190653404297e-8
2.2627589259531901e-7
5.637347508742618e-7
3.326101076615524e-7
2.9468430008315584e-7
3.158554770894245e-7
3.8113173323438123e-7
5.100833285456179e-7
7.17465665922367e-7
8.184227309537536e-7
7.04820043376265e-7
6.269241837966851e-7
6.336873138444512e-7
3.871692835196673e-7
1.7837801339182493e-7
8.269499306749486e-8
3.943420747153492e-8
2.482642267067943e-8
2.3705142881734883e-8
1.6394707192253293e-8
6.108802861913367e-9
3.0554139437726497e-9
3.053572645499596e-9
6.889497950156687e-9
2.4455706115610243e-8
1.400709494386223e-7
8.75351632545591e-8
6.590865437713625e-8
6.33848497529559e-8
6.854849480327655e-8
8.015606187409805e-8
2.3060280919231903e-7
5.745222591876512e-7
3.420239306497537e-7
2.9763025431966946e-7
3.1308485730977613e-7
3.679217366109566e-7
4.751523249624292e-7
6.632682897316563e-7
9.085206320082714e-7
1.0694087193471372e-6
9.784139400256117e-7
3.2015583264770735e-7
1.0500233006253359e-7
4.8756411410152417e-8
7.563525358057031e-8
8.780292567872209e-8
4.2343455099921625e-8
2.3441432118460258e-8
2.3168789917931666e-8
1.1061842609927295e-8
1.873678231295576e-9
3.6459294367608542e-9
8.032151656426336e-9
1.3999717091450642e-8
8.862196327215278e-9
1.2730262620736826e-8
2.48127868006764e-8
3.866633196935849e-8
5.399263016174037e-8
6.977808345162095e-8
8.690326891730995e-8
2.257346233609743e-7
7.138295797327462e-7
4.5615821052316656e-7
4.1542150219147857e-7
4.501950079326073e-7
5.438499250084894e-7
7.234505221094622e-7
9.939246904710908e-7
1.0813215648985042e-6
9.957296690963983e-7
1.117175208814449e-6
1.364804930243768e-6
5.040829545077171e-7
1.0050609530083393e-7
2.855672006286803e-8
1.1390204782848085e-8
5.398374436694883e-9
2.396877625716133e-9
1.1404863869804476e-9
1.6084153418181774e-9
2.4491810110581943e-10
3.2533643476255857e-9
1.2799830743683052e-8
4.844702217091639e-8
2.450573057613834e-7
1.2924920278264384e-7
1.0427098642931172e-7
1.0318267849589736e-7
1.1173803031037236e-7
1.254448800314258e-7
1.3815193366420337e-7
3.6411317455213744e-7
8.978312786170575e-7
5.280415662654697e-7
4.6614011643073977e-7
4.963512827162647e-7
5.980298232691257e-7
8.117855699710133e-7
1.229497212101488e-6
2.0020268986760615e-6
1.8591929452370352e-7
5.931876852995471e-7
6.70800975665905e-7
4.1177557712568984e-7
2.5538273552182086e-7
1.0688298554812711e-7
3.311727898990819e-8
1.6110908686056865e-8
1.0253596036140163e-8
4.7499877327401864e-8
5.033388358438461e-8
1.278723667473279e-7
7.196940127200443e-8
4.464670140727046e-7
3.8747827891113357e-7
6.78790230956427e-8
1.8495275144309932e-8
1.7782465947758034e-9
5.948682754315345e-10
1.2669958775064473e-10
8.255549252401319e-11
1.068750128744398e-10
1.8468746305435945e-11
3.5411471116785394e-12
5.306313865762472e-13
2.7597883339216253e-12
4.76075295235322e-12
7.152668273758031e-12
1.0350948391036409e-11
1.478735157081229e-11
2.1035935259203228e-11
2.9943188802462964e-11
4.2820731127611223e-11
1.1525519724948245e-10
3.6476411734678447e-10
4.065327934224887e-10
1.177738039773646e-10
1.1256396539593752e-12
7.129541191017104e-11
1.368738697379538e-10
2.128575222777986e-10
3.139941510316598e-10
4.5917632884169035e-10
6.776158293338863e-10
1.0183689135298305e-9
1.5671348661981171e-9
2.4745892933333466e-9
3.989309333998424e-9
6.416429090930753e-9
9.740021085400416e-9
1.2931749635885091e-8
1.3667584422109196e-8
1.2409609540368356e-8
1.3578243445620173e-8
1.3376651480642444e-8
1.2289088961823605e-8
1.0929510650714919e-8
9.617718976899397e-9
8.439416988110059e-9
7.3389197241697365e-9
6.14422124536052e-9
4.486043029074343e-9
1.5059371749535232e-9
4.861415941242648e-9
3.786958900114285e-8
7.263347724832852e-10
1.1970491484178157e-9
3.8862987678068065e-12
1.5025844047158136e-13
1.2367799952462716e-13
4.894960277234833e-14
6.055348552053321e-14
2.405390521293969e-14
0.
0.
0.
0.
2.5202207295020176e-14
3.469716795905561e-14
4.772179347065278e-14
6.567279470948404e-14
9.047539810458677e-14
1.2481523624567496e-13
2.8539926327558825e-12
2.2257646161931658e-12
2.542232919986747e-12
3.128841462904717e-12
3.941034323920352e-12
5.0115466690423884e-12
6.405261919078935e-12
8.21376932705309e-12
1.0557997085006732e-11
1.3593383467917569e-11
1.7515302120124707e-11
3.7717254709342574e-11
1.669897931575925e-10
2.9757794764972445e-11
4.691989269695613e-12
9.937720807794695e-12
2.2674866688985466e-11
3.771083981146468e-11
5.726650012002488e-11
8.297071232485948e-11
1.1557726151390076e-10
1.5442059086893226e-10
1.9768754313340425e-10
2.4380493115989857e-10
2.9269025852380874e-10
3.4581495393054353e-10
4.055856869964961e-10
4.748740762595168e-10
5.569186633377937e-10
6.554901703644819e-10
7.752248136858595e-10
1.442638063241737e-9
1.2383152977857025e-8
2.433461565507153e-8
2.3040862836955922e-8
2.309156624504282e-8
2.486589759661182e-8
2.7652235670077885e-8
3.11626127567632e-8
3.53142643008311e-8
4.0102524151505526e-8
4.552823700578135e-8
3.401961880806483e-8
2.740729890049032e-8
2.4514671168188145e-8
2.115608693964512e-8
1.0185238816883894e-8
3.4533772010907843e-9
1.6058619501206243e-9
1.2751971675079593e-9
1.946070585821392e-9
4.5400340670068646e-9
1.4274463934697765e-8
3.9305971293783414e-8
2.074951132018884e-8
1.6822591574275537e-8
1.7014365631459115e-8
1.9780596839910473e-8
2.582375377000118e-8
3.791823945304306e-8
6.3438605331687e-8
1.1168884487206113e-7
7.302492956729427e-8
3.528270988600196e-8
1.0592837093721178e-8
1.0001617997388926e-8
1.945309705136207e-8
4.6032286456232536e-8
8.626991524857026e-8
1.0229601665250873e-7
1.296530317227692e-7
1.4516820230219752e-7
9.486162807265462e-9
7.347385012867288e-8
1.285935785268364e-7
1.4615093972008856e-7
1.0223241624293249e-7
5.541984877299477e-8
2.8629344251123936e-8
1.699896476327102e-8
1.2350319042812753e-8
1.0085677158001477e-8
2.90702516718199e-9
1.022495025993293e-11
1.3250756168946842e-9
2.754611432674166e-9
4.0690489531211284e-9
5.4147961004328e-12
5.54220165594421e-9
5.613311977425103e-9
5.905336267649978e-9
6.508610976756715e-9
2.3999735690343947e-8
7.286555731469297e-8
6.033211573684886e-8
4.900655616800807e-8
4.7663705015141684e-8
5.0401346416333456e-8
5.5977289216473955e-8
6.45643256641031e-8
7.697395061553362e-8
9.416821480249915e-8
1.1561024487792121e-7
1.350723924693099e-7
7.358889198175562e-8
4.175314062403282e-8
2.4490013835827112e-8
1.7497578629792095e-8
1.4714090983074e-8
1.25847304138276e-8
5.170524637897396e-9
1.772462106515171e-9
7.011162356849223e-10
3.467354937757713e-10
8.177441994379088e-10
4.091297089101578e-9
2.2387067113423286e-8
1.2211120189622797e-8
9.398206604754966e-9
9.05586004566587e-9
9.807560611380637e-9
1.1561417661887586e-8
1.473866716981035e-8
6.097643317957223e-8
1.0542945060063269e-7
6.335037124948231e-8
6.136799383434067e-8
7.33731612728496e-8
1.0175533203760584e-7
1.6099036268641097e-7
2.5158553708412647e-7
2.7969088586993573e-7
2.7197988759970747e-7
2.7040899897335194e-7
2.8436873549211954e-7
2.5042409345007346e-7
1.302472452219221e-7
7.575179063702286e-8
4.3353802964682993e-8
2.8440722881844506e-8
2.3482592884714374e-8
1.7851697072220778e-8
5.5845823901554755e-9
1.4917379595974067e-9
1.0973584260003415e-10
7.997974171443154e-10
1.0382307247778003e-9
1.95739742563331e-8
2.549396396147636e-8
1.85885916210676e-8
1.757895789441819e-8
1.8610603086861253e-8
2.118807066579587e-8
2.5598049602581017e-8
9.923349435543869e-8
2.015101337439947e-7
1.109866670764267e-7
9.361966666370374e-8
9.659494134460672e-8
1.1226920431108206e-7
1.4457737537574532e-7
2.0141630842797582e-7
2.5769080045309986e-7
2.4495696657963036e-7
2.1054780231229568e-7
2.3120688399660336e-7
1.3360670699180814e-7
7.406748817705288e-8
4.096658815428843e-8
2.7035263989912312e-8
2.1526750874620924e-8
1.938384990581851e-8
9.42084570872271e-9
3.1006352562765504e-9
1.1179533294485261e-9
3.4671799486050677e-10
7.551556959975683e-10
5.313440168233202e-9
3.4447574883071865e-8
1.9584158465477585e-8
1.5087987030339948e-8
1.4546205260839489e-8
1.56992691375973e-8
1.8346405017478665e-8
2.3009345333895427e-8
9.558349083156985e-8
1.7454403107134014e-7
1.0108892064263434e-7
9.367617991380739e-8
1.0696292721210118e-7
1.4042485729058214e-7
2.0909684394532376e-7
3.2486458413741163e-7
3.882736058930071e-7
3.696263547433764e-7
3.5227123120240576e-7
3.821227469153294e-7
2.7469250823695813e-7
1.4636428907407326e-7
8.777317574493074e-8
5.0269879909807205e-8
3.298183030340663e-8
2.8560487154021965e-8
1.913066681956878e-8
6.00841442410999e-9
1.8350465388876882e-9
1.8373623074084013e-10
1.3032886104889686e-10
3.890588719332093e-9
3.892998969192357e-8
3.40619620988009e-8
2.5894662908388056e-8
2.4852493652146867e-8
2.655832797725526e-8
3.0493686603399545e-8
1.0887499202684455e-7
2.4856046163824687e-7
1.4400057921971767e-7
1.223369073872883e-7
1.263778554791851e-7
1.4591579983692793e-7
1.848868716909721e-7
2.53923650681938e-7
3.429305938442464e-7
3.619936740319062e-7
3.1790377794004447e-7
2.790594473167776e-7
3.190073435892561e-7
2.0850169811965734e-7
1.1097871481727624e-7
5.85439828608378e-8
3.413243740128803e-8
2.463511134315422e-8
2.2465011664691612e-8
1.0998809611848812e-8
2.9655611623156152e-9
2.868760735235404e-10
1.1570752664031485e-9
1.310597829620551e-9
5.2975391556314845e-9
3.470143731750704e-8
2.062696922610661e-8
1.8113216130871074e-8
1.842876087994849e-8
2.0362093310979693e-8
2.3934524158233222e-8
1.063102551549865e-7
2.5956921802629906e-7
1.5792239562227504e-7
1.3842292548070895e-7
1.4768772444982553e-7
1.7601091895076377e-7
2.2987011462717975e-7
3.256712906818566e-7
4.649011766964521e-7
5.448486367973367e-7
5.18980992019068e-7
4.323863929290523e-7
2.2132570532557797e-7
1.386095976722831e-7
8.300311271966543e-8
4.9726573450873294e-8
3.871328613443898e-8
3.4219449321012005e-8
1.3990136050973435e-8
5.33162544125723e-9
2.5634134556341466e-9
2.1198635347432774e-9
5.2388031629717065e-9
2.3661222612262503e-8
9.233447207508394e-8
5.029886155637479e-8
4.2084459509836396e-8
4.209699324119931e-8
4.646234722442375e-8
5.51397609976825e-8
6.971776327723049e-8
2.1888183240325308e-7
3.521538410051254e-7
1.9229629525968818e-7
1.7009915224548427e-7
1.8565952163923064e-7
2.3437285881195783e-7
3.354506289062656e-7
4.6174127534892545e-7
4.412359610931423e-7
3.771271579485955e-7
3.328120132691209e-7
3.58518825341802e-7
3.454025660185342e-7
1.7749839095162667e-7
9.347535625860845e-8
4.941458878969696e-8
3.069918930328018e-8
2.5204414057482106e-8
2.13584837581806e-8
7.318900642736069e-9
2.1010769209442104e-9
1.32133861480564e-10
5.311840707066465e-10
2.2709862929393392e-9
2.664093994800348e-8
3.776984712455287e-8
2.6190457802014127e-8
2.432408888020754e-8
2.555954207442731e-8
2.904029055593381e-8
3.515220630694745e-8
1.4539218067226104e-7
3.2706436805424117e-7
1.9124243041541506e-7
1.6844974962574016e-7
1.8118563763115066e-7
2.1940065117557823e-7
2.942257812827369e-7
4.2799669434060745e-7
5.894619947180492e-7
6.226601343254358e-7
5.746479045203917e-7
5.44616825280768e-7
2.7510794057369724e-7
1.6559371565882913e-7
1.0376830555295678e-7
5.781264094391751e-8
4.039253197371698e-8
3.754236141062821e-8
1.7654415915228646e-8
6.49136461318114e-9
2.773665601849509e-9
1.6565401611289008e-9
3.5573171115695177e-9
1.8278018690358725e-8
9.59937969078339e-8
5.450789593474187e-8
4.589740136136975e-8
4.5876010004576026e-8
5.0216724438773916e-8
5.871198157442279e-8
1.8779668202168948e-7
4.047922034658668e-7
2.3131168444502562e-7
2.0263383065306018e-7
2.1608561789033092e-7
2.604235991994613e-7
3.4955293275333136e-7
4.989853110737125e-7
5.940112400221768e-7
5.251649678935854e-7
4.5501049510115727e-7
3.9854338521962687e-7
4.290245441501888e-7
3.9190198946308744e-7
1.8766649436256359e-7
9.358942150892577e-8
4.3969034487344905e-8
2.444336570963858e-8
2.0489933887600844e-8
1.634815069946688e-8
4.724780889606206e-9
7.063570136744573e-10
1.0389320431471408e-9
1.4703864901279363e-9
4.02988357689422e-9
5.7725308489251466e-8
3.461744453124769e-8
2.9571398989296808e-8
2.9741508529353103e-8
3.253427825788304e-8
3.781316740365603e-8
1.4259792857206977e-7
4.11824068773532e-7
2.6888248814058077e-7
2.2972000058770039e-7
2.3661262242993808e-7
2.6856964113639125e-7
3.28140626964134e-7
4.2871745809911046e-7
5.836874693941133e-7
7.522777746342652e-7
8.440990396580054e-7
4.855875181417332e-7
2.4708720103249815e-7
1.5880499700140932e-7
9.13844553017878e-8
5.323549528232927e-8
4.445330933504108e-8
3.264339689210569e-8
1.3181682524916412e-8
6.13011461849132e-9
3.981760461470257e-9
5.081831009872344e-9
1.3713798651375556e-8
6.412874446939247e-8
1.1461573468112258e-7
7.648187257758544e-8
7.00777726215971e-8
7.290853411468017e-8
8.18930758618842e-8
9.746486178504524e-8
1.213891095444205e-7
3.4965837051051717e-7
5.564648914263804e-7
3.1693891392375984e-7
2.9048208181988376e-7
3.286581598477864e-7
4.341447584015364e-7
6.420082062611405e-7
7.807152470269097e-7
6.579061095348976e-7
5.716634083440211e-7
4.987452657375849e-7
5.084623925820479e-7
5.163515236770874e-7
2.868693364126071e-7
1.304195243260691e-7
5.815117042757671e-8
2.8430646591498937e-8
1.977908838540036e-8
1.992286427471279e-8
9.407432297278688e-9
2.8579893105544575e-9
8.416780287525402e-10
7.738303239871024e-10
4.888082995616983e-9
3.442400176211787e-8
7.23642997993479e-8
4.647016880367544e-8
4.2426011307062214e-8
4.423886589813231e-8
4.9972512619850416e-8
6.003079466621018e-8
2.005838589318115e-7
5.391494959084091e-7
3.28909835073591e-7
2.826359768705306e-7
2.9356937130927677e-7
3.388558565797003e-7
4.265158969109686e-7
5.798856443018289e-7
8.041608481335438e-7
1.0030049847428736e-6
1.1383897952275447e-6
9.271814345656817e-7
3.655744452001113e-7
1.8635656682314783e-7
1.0159012362482883e-7
5.604294029797784e-8
4.209677155988656e-8
3.3964539265053975e-8
1.4471125444319387e-8
6.600100294944714e-9
3.702026884961958e-9
3.87792944879977e-9
1.0303899651736386e-8
5.241303121633903e-8
1.032881759530239e-7
7.592527033760952e-8
7.374548939416191e-8
7.855779396838339e-8
8.828086222103418e-8
1.0344204079695564e-7
2.8418773316383633e-7
6.449296240300535e-7
3.8282266998364187e-7
3.4818988576078334e-7
3.8314690409649556e-7
4.791961703879624e-7
6.689931894600011e-7
9.110287915783636e-7
8.689992790581242e-7
7.257070654674418e-7
6.961877623409341e-7
2.8539768700507587e-7
7.847806342799715e-7
1.0432300307321273e-6
3.6165285635910533e-7
9.0463678573515e-8
3.1882095988188964e-8
1.4467867909852378e-8
9.009073150253551e-9
8.18943970684529e-9
2.8457536308932e-9
3.4894128905075653e-10
1.727068824802914e-10
1.2023311237111745e-9
1.0018210154989273e-8
8.829500023828189e-8
5.415728034280397e-8
4.82533953536862e-8
5.0225190072668534e-8
5.575805814948299e-8
6.493214149819476e-8
1.6812806704812832e-7
5.903689297386122e-7
4.3511232644721953e-7
3.675782662581392e-7
3.6748182763628174e-7
3.9945197012642564e-7
4.628555633760652e-7
5.768747374721189e-7
8.124318150301956e-7
1.6277401731067755e-6
2.718558961901202e-7
2.3184526166245842e-7
2.2706777022374044e-7
1.2898599731360524e-7
4.966289945183077e-8
2.98679021103499e-8
2.7942801259494063e-8
1.3068384400849538e-8
2.746127577117795e-9
1.1787853820232585e-9
1.744464052939784e-9
3.2237331638358636e-9
3.259086442669506e-8
1.1748166112643904e-7
9.06410377971922e-8
9.326362428074422e-8
1.0480061605002247e-7
1.2051265128969924e-7
1.4004389751295908e-7
1.6272380814635637e-7
1.8400722690403833e-7
5.246015104983692e-7
8.815544209531027e-7
5.547213011865054e-7
5.423006665403399e-7
6.506859465665654e-7
9.170304537213563e-7
1.28617025566263e-6
1.1341491001832508e-6
9.462701636149616e-7
8.986745403370325e-7
3.8073735181134436e-7
8.299991229018626e-8
1.1186864723000933e-7
2.537929699982007e-7
1.5041644192294335e-7
3.790272936703757e-8
1.0327766841061818e-8
4.365963580847838e-9
2.8918381476830237e-9
4.378211610741723e-10
3.4251948309356927e-9
3.511522333475733e-9
1.59459001329521e-9
6.391598702089402e-9
5.589701798761127e-8
8.047168108700629e-8
6.328115722394665e-8
6.589585089479268e-8
7.386895707861186e-8
8.504257351122256e-8
9.770345603746277e-8
2.247078361454728e-7
7.785069384072572e-7
5.457457095347955e-7
4.656654135435236e-7
4.7114632971417287e-7
5.255052847551015e-7
6.512240892877278e-7
1.0015693419275025e-6
1.3816466694160368e-6
1.5306215567045027e-7
8.329141254352055e-7
5.719266169182811e-7
2.514229058771237e-7
6.085313952278201e-8
1.915889923980802e-8
7.097372067307364e-9
2.9020520157803778e-8
4.838641460779431e-8
1.0196315931864014e-7
6.37262752252055e-9
8.863115633009395e-7
1.905792996704236e-7
4.363300955565841e-8
1.198308120837309e-8
1.742112806170408e-10
4.412452174851273e-10
4.2265687853164665e-10
3.406193379942917e-11
7.900944333004004e-11
3.2226450936726824e-11
7.07162877708304e-12
5.929015087547861e-13
2.4562048217471728e-12
4.875357790513694e-12
7.552752857305034e-12
1.1015592861085959e-11
1.5766654160150472e-11
2.2445158866179148e-11
3.198019211891401e-11
4.581186725969364e-11
6.627866359233649e-11
9.736950735782613e-11
1.8657942693094637e-10
7.104612256365622e-10
5.334345634047917e-10
1.8165421286919396e-10
2.2871770135009663e-12
1.444745142637821e-10
2.935336280823358e-10
4.839123001943568e-10
7.571025770426426e-10
1.177557912378084e-9
1.8553001839149428e-9
2.9793982746539318e-9
4.838124692509529e-9
7.67673428002265e-9
1.1116262415044525e-8
1.3632571656533235e-8
1.1747673361592928e-8
1.0033151631599725e-8
8.136678085517183e-8
9.50830342107195e-8
5.6722736593085375e-8
4.354505541329199e-9
5.177531770670741e-9
8.403805859024128e-10
2.1777173926890024e-12
1.0763658387413838e-13
1.7324206254150424e-13
1.3062943421668493e-13
1.2860512028140891e-13
1.834895302440126e-13
1.4921165510407927e-13
4.65356704847555e-14
0.
0.
3.633120060689265e-14
5.266889033418382e-14
7.351267975151197e-14
1.017024720259268e-13
1.4051601108001595e-13
1.9430418968652703e-13
2.6910250193560507e-13
3.7340807887327536e-13
5.192619767950919e-13
7.238111921490142e-13
1.0115847376412455e-12
1.4178350856419467e-12
1.9934776641960058e-12
2.812421294714656e-12
3.982500264024743e-12
5.661782689543181e-12
4.8307729351002926e-11
4.7592492489872325e-11
5.86201598002579e-11
7.360820685857605e-11
9.041256496772345e-11
1.0634285451325426e-10
1.1618601624714368e-10
1.10352559689226e-10
7.300486685562619e-11
1.9247131582454594e-11
1.9665635940654089e-10
3.0157632253382446e-10
4.362418689269521e-10
1.0942495433588786e-9
8.355417966988498e-9
5.27047539284761e-10
1.3215919241657124e-10
3.063288858116015e-10
4.108549823977202e-10
5.041989420923017e-10
6.03172601231289e-10
7.169117104553901e-10
8.533341926195084e-10
1.0214590681406484e-9
1.2331860905783706e-9
1.5056035821709162e-9
1.8647324381102696e-9
2.35222888044916e-9
3.0382483135065762e-9
4.048012999680962e-9
5.621879441669156e-9
4.41337442689982e-8
9.247599888107517e-8
5.4939557833145295e-8
5.219719458975355e-8
6.124719107552511e-8
8.254981009508888e-8
1.2613652891639798e-7
2.0298205024872517e-7
2.5468952299513457e-7
2.502453874870422e-7
2.499086222891857e-7
2.6833451298752964e-7
1.929382351411968e-7
1.0388012768771534e-7
6.001755401240979e-8
3.609144806549177e-8
2.564735729990773e-8
2.2227178835892907e-8
1.4291228150917507e-8
4.366451742671557e-9
1.3215392059320248e-9
1.520441590476047e-10
1.574222560595143e-11
3.0976750154775457e-9
2.720858552516737e-8
2.4503026493011513e-8
1.801197382130762e-8
1.7083296042840905e-8
1.8199484310302568e-8
2.0935250495606064e-8
7.515181510258179e-8
1.6084683074383302e-7
9.075153721210104e-8
7.577632886008888e-8
7.705560440935995e-8
8.757513474169693e-8
1.091402004098503e-7
1.4729609763567812e-7
1.9566318041589602e-7
2.03800767089498e-7
1.7635438522384435e-7
1.521005488982952e-7
1.7698389540532944e-7
1.1762254556438472e-7
6.343624341070099e-8
3.270611999767508e-8
2.06894001379637e-8
1.5997696387931522e-8
1.423249181636648e-8
6.625108038612441e-9
1.7589758612512883e-9
1.1815312208821448e-10
8.903425323686861e-10
1.2762072688834626e-9
1.7412176098964637e-9
1.5998732774957865e-8
9.83698713257849e-9
8.704169842724028e-9
8.867709620552074e-9
9.781157443103663e-9
1.1452302391314234e-8
5.7337714316205064e-8
1.3982299297082175e-7
8.654456710098939e-8
7.740064001586066e-8
8.433112145249248e-8
1.0278425267225546e-7
1.375868859693991e-7
2.0041559492124182e-7
2.946926704660516e-7
3.5312878385958086e-7
3.4276307125515396e-7
3.003607159285002e-7
1.5716757917996777e-7
9.533036136394652e-8
5.7252295593441474e-8
3.787727204049895e-8
3.06204461376616e-8
2.6311359886944735e-8
1.0474864072319358e-8
3.805592390541181e-9
1.7451518925445784e-9
1.3648412545982104e-9
3.4349462425594894e-9
1.5106188248447353e-8
6.374496563482699e-8
3.308721336936251e-8
2.690488028184959e-8
2.66515666077537e-8
2.93884358160876e-8
3.506640668709084e-8
4.490465119181098e-8
1.4142719420581657e-7
2.1304594691242053e-7
1.1282098772973975e-7
9.74148946977551e-8
1.0386081877765234e-7
1.2776781601438236e-7
1.7802637509767732e-7
2.434208743918516e-7
2.3499145773503413e-7
1.9796559502758183e-7
1.7240659755373022e-7
1.915575805093006e-7
1.797481342891779e-7
9.594138962814766e-8
4.95496936368685e-8
2.8195759779121044e-8
1.9897019204851923e-8
1.695189619043371e-8
1.3010875024612266e-8
4.170150519076594e-9
1.1522621472458967e-9
1.0723297475665183e-10
7.695682972700241e-10
3.5198087591830255e-10
1.1885882139871717e-8
1.640802902355894e-8
1.1672819404966012e-8
1.0912123618709476e-8
1.147670931997165e-8
1.3012431622957337e-8
1.5690720255239814e-8
7.495576243906307e-8
1.640966609635804e-7
9.731361751376685e-8
8.787927919358559e-8
9.711714722064568e-8
1.2126866747632629e-7
1.6854692986056572e-7
2.5492531903525206e-7
3.5899395284780343e-7
3.796006829159078e-7
3.5818232229153953e-7
3.661373693931953e-7
1.9906525307897985e-7
1.1767561069222256e-7
7.051286888545325e-8
4.342102019908657e-8
3.242240152789422e-8
2.9380322210862525e-8
1.3951967230916351e-8
4.671318746385635e-9
1.7822128066436955e-9
8.17052478382028e-10
1.815000167866982e-9
1.0178268318949363e-8
6.232777129489201e-8
3.4695267873418755e-8
2.75259107844998e-8
2.689902512101925e-8
2.9237324175353538e-8
3.426287130995711e-8
1.1698822718214863e-7
2.334698786644244e-7
1.2959310071672511e-7
1.1078455479591178e-7
1.1566514883265659e-7
1.362936877241443e-7
1.7849976100206977e-7
2.51986383415227e-7
3.1608332512232707e-7
2.930507374443457e-7
2.534911437636374e-7
2.2115632047861223e-7
2.529013869943892e-7
2.2157759432380805e-7
1.1488463651658116e-7
5.8230330388289973e-8
3.2441457831257285e-8
2.2083592107610914e-8
1.916263307543425e-8
1.2244135666563775e-8
3.1857321896206165e-9
2.7303813051808763e-10
1.319979717616766e-9
2.2848215519330364e-9
2.712923835532699e-10
2.537272568992503e-8
1.576486724764572e-8
1.3640676142439278e-8
1.3753314677250373e-8
1.5042127458551828e-8
1.745072994666925e-8
8.20309992624445e-8
2.1388257550765808e-7
1.3617654122665981e-7
1.1848597137568386e-7
1.2521336885178836e-7
1.468733499375411e-7
1.8702992037549251e-7
2.569520835392704e-7
3.6746934713115914e-7
4.741402311954775e-7
4.874734690780617e-7
3.4128565794728033e-7
1.8351337257647091e-7
1.1842139964638562e-7
7.1886175244001e-8
4.6642176414237855e-8
3.913537289737019e-8
3.0843933147032674e-8
1.1515158896332794e-8
4.677395657323255e-9
2.5391768449956244e-9
2.5966605350411125e-9
6.763969555943084e-9
2.9377176489171247e-8
8.204944801313507e-8
4.618282143229692e-8
3.9368138625451825e-8
3.981766318238828e-8
4.445741317762887e-8
5.3518188572974216e-8
6.893395375383325e-8
2.0719808209235826e-7
3.0124412924949865e-7
1.6317456028248903e-7
1.4452310414582322e-7
1.5852891307824192e-7
2.0242722057243206e-7
2.9325058395799247e-7
3.877346438872333e-7
3.511439688723512e-7
3.026784437822262e-7
2.668278771671303e-7
2.857140828391925e-7
3.0451639097913675e-7
1.645953206612488e-7
8.339873970823737e-8
4.366225549434457e-8
2.7556726758940318e-8
2.201055052475465e-8
1.9196337568526413e-8
6.8856279690999065e-9
1.8208748082551397e-9
8.628937796979749e-11
1.0029741982042486e-9
4.3201999829833363e-10
1.5353706054661238e-8
2.9334419883975456e-8
1.9729349631477888e-8
1.813906953434647e-8
1.893319362594065e-8
2.136695025042355e-8
2.5662506354067277e-8
1.1384545819817146e-7
2.6190889796609546e-7
1.5536178996743163e-7
1.3671459378192464e-7
1.4687568203536046e-7
1.7717918936288384e-7
2.3587380661427403e-7
3.415911381178456e-7
4.850011691061763e-7
5.424289640487012e-7
5.096760718671447e-7
4.5911628396282337e-7
2.3373969782960764e-7
1.4715911545970304e-7
9.247134039507412e-8
5.445226247239778e-8
4.0527067342927245e-8
3.677212013637292e-8
1.5901666271477003e-8
5.830972904551374e-9
2.513338126929487e-9
1.5354392898971653e-9
3.4907760356318295e-9
1.799217004433187e-8
8.558995662097896e-8
4.7625733314174496e-8
3.989368944314992e-8
3.9817832269252556e-8
4.368449996009565e-8
5.1359700412586296e-8
1.6857215062292624e-7
3.4009657428085473e-7
1.9130087388540697e-7
1.6711254941949548e-7
1.7824532576424147e-7
2.1557885971968747e-7
2.914108870887598e-7
4.1772951377834874e-7
4.887973236736943e-7
4.2880949453257446e-7
3.7429137772909707e-7
3.295049871498359e-7
3.5444919454860465e-7
3.540347738796746e-7
1.7680597458781078e-7
8.517053408149489e-8
4.1141391567850577e-8
2.404163399772344e-8
1.978754948874181e-8
1.5883441203207044e-8
4.4501368122683895e-9
4.958453092533034e-10
1.3107533126864952e-9
2.1206271621694136e-9
1.4774604885369167e-9
4.216813132362588e-8
2.7011180650264944e-8
2.2548437648507888e-8
2.2462069943377163e-8
2.443870862745757e-8
2.8290061873170227e-8
1.1736581080857616e-7
3.285090611813815e-7
2.156870487275114e-7
1.841613252887294e-7
1.9011938425675363e-7
2.1646712902365432e-7
2.6526476236573617e-7
3.4765770925076493e-7
4.769376783603955e-7
6.264885941832628e-7
6.991955141554865e-7
4.0174250250140514e-7
2.2003671410797266e-7
1.5067759841371468e-7
9.1010300094322e-8
5.5989083286642516e-8
4.806800149186559e-8
3.386359136130992e-8
1.3125967332134067e-8
5.93518689176271e-9
3.6510668986397914e-9
4.303494653258488e-9
1.1558985101877145e-8
5.441017416489108e-8
1.0011152476132247e-7
6.499476227310788e-8
5.8684726272948106e-8
6.073248623384448e-8
6.830499995112343e-8
8.192990012678785e-8
1.0382708228618431e-7
3.0599362405193166e-7
4.543689567007212e-7
2.549751444544757e-7
2.323511983099233e-7
2.6230614016709053e-7
3.4669957673183646e-7
5.149183500089438e-7
6.313307555501555e-7
5.359283792365525e-7
4.6795632011500114e-7
4.1936149532868816e-7
4.158573164073573e-7
4.486953278081305e-7
2.65205722284624e-7
1.2142370369140766e-7
5.4896184731047663e-8
2.8966765554188367e-8
2.093095750209067e-8
2.0292719099665806e-8
9.233928449366841e-9
2.5136893715808502e-9
3.385073479819671e-10
2.0086211121846264e-10
2.5328408058851638e-9
2.3529534641612224e-8
5.760131471239893e-8
3.540065992342627e-8
3.175252586327173e-8
3.28492734127508e-8
3.697217853640499e-8
4.4403991535695266e-8
1.6782700094312294e-7
4.257234076317091e-7
2.5757687745000707e-7
2.214433601464352e-7
2.3116923660282115e-7
2.6880915612009105e-7
3.414179221406132e-7
4.691484891619045e-7
6.574371610919819e-7
8.029018712669697e-7
8.379658283823818e-7
6.021154849165638e-7
2.797531837120509e-7
1.7696753113622415e-7
1.1343425824785152e-7
6.460083914598025e-8
4.8566932807245486e-8
4.0166542407454206e-8
1.6751735727292087e-8
7.198510132301611e-9
3.6832204827885616e-9
3.039835242462972e-9
7.197096899869665e-9
3.695243967870897e-8
9.722979268606775e-8
6.579079875603439e-8
6.102225594078293e-8
6.352825501834351e-8
7.080168793322349e-8
8.321189029436613e-8
2.4892013860652785e-7
5.282893770398135e-7
3.0688394358298606e-7
2.765342910906159e-7
3.0315015646222926e-7
3.785831690983524e-7
5.297021356878954e-7
7.401254941299364e-7
7.359421375052257e-7
6.079167783712563e-7
5.50564615503388e-7
4.930562729804483e-7
5.059095372956702e-7
4.824789833446389e-7
2.5772009378788673e-7
9.812863068110236e-8
3.848624797792048e-8
1.7897223152367585e-8
1.2418060258947122e-8
1.2459187120433165e-8
4.657797043368306e-9
8.068665254452707e-10
3.40287986615988e-10
1.0951660502055188e-10
6.083117955157422e-9
6.332552400668837e-8
4.9242463251550446e-8
3.901765565339075e-8
3.839362905839652e-8
4.1595263271111586e-8
4.809980891162316e-8
1.5119731142669832e-7
4.8965092604053e-7
3.4998486922579685e-7
2.933934367459301e-7
2.938669075113142e-7
3.2122796425492865e-7
3.7373969953130955e-7
4.6163614697786856e-7
6.083202896495761e-7
8.763196898754153e-7
1.571501360016655e-6
7.091390618965658e-7
3.0099285878262116e-7
1.557524792808191e-7
8.295704817775446e-8
5.43788086605373e-8
4.8049340707757475e-8
2.4813935184815997e-8
1.0966830706221476e-8
5.894453547101352e-9
4.634220163122555e-9
7.903429483916872e-9
2.6301478382450396e-8
1.396406839530831e-7
1.0304235262263162e-7
8.929882146010025e-8
9.136108364525338e-8
9.9914866699861e-8
1.1421509276955435e-7
1.350297588089124e-7
1.626354395337651e-7
4.6175280714064456e-7
7.201566010252649e-7
4.346618020628754e-7
4.1547120783790276e-7
4.904596890552867e-7
6.819947658250464e-7
9.989277412036898e-7
9.674947259350262e-7
7.675658445955425e-7
7.212963081996143e-7
5.641240115843506e-7
6.957166319802346e-7
6.126640674450184e-7
4.2878396463298337e-7
1.3567988949023922e-7
4.457637502405678e-8
1.8425756306725454e-8
9.974449855795506e-9
8.837497447933515e-9
6.7898445411464965e-9
2.2026757525049837e-9
1.2595491062343728e-9
2.401239968979075e-9
7.858682478404702e-9
3.530954095664202e-8
1.2271002845607355e-7
6.525995429900321e-8
5.701341392132955e-8
5.8577356009891767e-8
6.55663644906413e-8
7.757629886588761e-8
2.0655685856348001e-7
6.52063170072509e-7
4.343109651742138e-7
3.645415217436449e-7
3.660257126502789e-7
4.0403403542595744e-7
4.822301468727226e-7
6.309300825088177e-7
9.63255666935386e-7
1.8760151891654942e-6
3.7167641199186786e-8
5.760760783029497e-8
8.760684113315669e-8
1.2133783029442406e-7
7.848924947076671e-8
4.2675563748004453e-8
3.913129258882499e-8
2.4673864564047478e-8
9.128093543193374e-9
5.760267385303549e-10
3.7066879967747164e-9
4.6005852335652905e-9
8.057916241364533e-9
5.278690142870587e-8
5.411612185566416e-8
6.560076883117416e-8
8.241756634722603e-8
1.0192952225002697e-7
1.2369441535812288e-7
1.485163165495319e-7
3.8618264563946296e-7
8.313749444615498e-7
5.221082109318862e-7
5.047838508732079e-7
5.911494668497959e-7
8.013423189224015e-7
1.1635214925593744e-6
1.1870495396844776e-6
9.392069212956027e-7
9.451671676056685e-7
2.964438832092136e-7
8.536170586426621e-7
5.508061599882303e-7
3.850399800957349e-7
3.028604764646494e-7
1.2286748186989472e-7
3.06980193556805e-8
1.8401929513385047e-8
6.2076616578833346e-9
1.830885177818821e-9
1.5824701732943363e-9
9.033768952606036e-10
9.42462350488688e-10
2.0869840947818823e-9
4.2531337441534135e-9
9.040123951537475e-10
2.022702956669668e-8
2.906102004169944e-8
3.7319075841753794e-8
1.6513970097746995e-8
3.1344425419086404e-8
1.2144517312907634e-7
1.0089437317764692e-7
7.550046846356365e-8
7.169928742636904e-8
1.0790256465499811e-7
1.074113000722449e-7
1.3434818690172692e-7
2.6368193029700215e-7
5.723844176546078e-7
5.190310226455697e-7
5.720395085131391e-8
1.86990211212661e-9
1.3638536680238205e-8
4.070715049043642e-9
3.6265907473120635e-10
2.6124208271872486e-9
5.194675754033791e-9
6.5525437831905635e-9
1.0140426776116014e-8
1.696734939735993e-8
3.0632071467268675e-8
7.031371688553248e-8
2.1715388702012164e-7
1.416967560464326e-7
1.0212749301373153e-7
8.58462022224267e-8
3.529146518724755e-8
4.901288333010083e-8
5.6727944354073826e-8
4.358188394638261e-8
3.087307273713093e-8
8.459568802748515e-9
2.2626036292525613e-8
2.4315357501151915e-8
2.9688940716319094e-8
4.784816989057282e-8
7.582729390119251e-8
5.919950914644897e-8
5.506330085318791e-8
8.350214802198857e-8
3.662460065472486e-7
5.380467428588728e-7
3.844566111589917e-7
2.17235026143281e-7
1.0065334918003819e-7
3.7900031377759855e-8
1.2803045948374113e-8
3.047303531855916e-9
1.3429998694173431e-9
9.584078716846344e-10
7.149437716545463e-10
2.8994570783768803e-10
3.13872439236875e-10
2.2454252293198784e-10
9.987733035848089e-11
2.5164387040058353e-11
1.4174063993399208e-11
3.7140671454915655e-11
1.566763887497941e-11
1.1785373490291422e-11
5.930796381991376e-11
1.584536036752419e-10
5.071621930229748e-10
8.857050417683998e-10
1.7596696231013604e-9
2.7465287476195657e-9
2.834887640422083e-9
2.2515188154505424e-9
1.670650230504862e-9
1.2715172663282617e-9
1.2375420907865553e-9
1.7631776504732796e-9
3.1456877536786154e-10
1.0106631763825124e-10
7.035499322816834e-11
1.8260108441944843e-10
8.287432677279594e-10
5.462842442759815e-9
6.785361235402917e-8
1.494413949771869e-7
1.9917313817947443e-7
3.407093218785502e-7
1.7411076928708612e-7
1.73483091002605e-7
5.222367396721299e-8
8.843874897898837e-7
1.1278211954141122e-6
4.4553001669273324e-7
1.4756697782180366e-6
4.6637980681206797e-7
1.0479672185428722e-7
1.119339927529909e-8
1.7310424934947285e-8
1.7983953425094247e-8
1.3380575457408384e-8
1.567931901809513e-8
1.6036947628129815e-8
9.448484888146534e-9
1.0589819013677358e-8
4.6713605614881135e-8
4.779993817553203e-8
1.249245825916323e-8
2.8434188731249682e-9
1.6287035056537656e-10
1.1899168812322842e-10
4.629941136431469e-13
6.282779123394807e-11
3.2392327073272015e-10
4.6153633982085576e-11
6.761487443975802e-10
3.450772738170776e-9
3.2055978937039064e-8
1.9871962652142155e-9
9.764901970721913e-9
5.587905697657976e-10
1.4237818484321249e-11
2.3649543964850717e-11
2.5734358011062193e-11
1.7540284874134988e-11
9.161785368667392e-12
7.225344243643934e-12
7.868988348256707e-12
9.345859745420182e-12
5.11442362726062e-12
2.5784786561880087e-12
7.092407329346599e-12
1.1795237766460262e-11
1.8099856876060145e-11
2.7372872799583837e-11
4.163140523370487e-11
6.442881542757384e-11
1.0275881935635071e-10
1.721461598494283e-10
3.1300457202921414e-10
2.0966024569723238e-10
2.846141291624802e-10
1.1285227628997929e-10
7.491543494605421e-11
3.0279533125716984e-10
6.132393905750769e-10
1.070388666237721e-9
1.7579496081183248e-9
2.6994569185847192e-9
3.553701727180305e-9
3.367089814786309e-9
8.537815463532937e-10
5.747017866342822e-9
1.319354269701614e-8
2.2007963064748283e-8
6.8275753960261874e-9
1.1472100924459263e-9
7.142543557326332e-12
5.53607735665078e-13
6.037751910539169e-14
1.0019862714862161e-13
1.5934071079274701e-13
2.1433875122913158e-13
2.6295707686798905e-13
3.161301819739551e-13
3.8049517831723426e-13
4.605936387753295e-13
5.610283953827547e-13
6.873796606902407e-13
8.467468175871101e-13
1.0482713167592304e-12
2.772719232674528e-12
7.917695816749697e-13
9.200301233232798e-14
1.9517741514574673e-13
4.0094364787213694e-13
6.161671492982567e-13
8.869296120534923e-13
1.254180622084652e-12
1.7668835738462374e-12
2.4915691207967354e-12
3.5230925109049748e-12
4.999256154591838e-12
7.1220082327564795e-12
1.0188561544886852e-11
1.4636463634548673e-11
2.1106166592874378e-11
3.0519607061990105e-11
4.4155662681863057e-11
6.365840012820882e-11
9.08345078870586e-11
3.988452680205237e-10
3.6591242349120936e-10
1.8137609159764448e-10
3.497549714023802e-10
1.285184254747411e-9
2.5573032706742193e-9
3.912654420245281e-9
5.111481346288294e-9
6.0701668230802955e-9
6.84176663249703e-9
7.515269696019011e-9
4.2549839499380695e-9
2.390021534164383e-10
1.1209563264041632e-9
1.861941968075519e-9
3.962218291200815e-9
1.828353894994623e-8
7.858092284411409e-9
4.1188742469063555e-10
1.070292527736438e-9
1.24169212746004e-9
1.3807657394322778e-9
1.5641860349318283e-9
1.8253835607648328e-9
2.204412287460004e-9
2.771535923341403e-9
3.666247751982537e-9
5.1988703834261195e-9
8.173276742305281e-9
1.500838279557994e-8
5.713934508229423e-8
6.892157462148531e-8
4.597631389682359e-8
5.0132180243543743e-8
6.913807099820498e-8
1.1557506279794625e-7
2.0000032508172495e-7
2.2680730111086598e-7
2.331194534647437e-7
2.4805127870015524e-7
8.714211584555946e-8
3.952509784969782e-7
1.6893459246300608e-7
1.5866672413368436e-7
2.7706984173052254e-7
2.0696054217310593e-7
1.0177547701175852e-7
6.160517573926562e-8
2.8332009443501195e-8
1.569952554407209e-8
1.3802826520223349e-8
4.046519609903106e-9
4.840148672160746e-10
2.9907612617352024e-9
6.638645684675434e-9
1.4729707997712667e-8
1.1304501285853975e-8
6.074699105602544e-9
9.127231307299734e-9
1.0757159619482465e-8
1.2427181494222247e-8
3.967191981256126e-8
1.512302990273957e-7
1.5447742116711442e-7
1.2971298386387224e-7
1.2827886925447136e-7
1.3689557918565206e-7
1.5220082601255536e-7
1.7421118813558207e-7
2.0434163924031453e-7
2.445702466128468e-7
2.958270734594087e-7
1.7003875978502882e-7
1.0742744375004179e-7
6.807511906542682e-8
4.839808322190644e-8
4.1865888397550616e-8
2.9458407757040222e-8
1.09538061364588e-8
4.9466646671994815e-9
3.5470421943533922e-9
4.838065157808532e-9
1.0967951932682937e-8
3.3961319662060805e-8
1.294005439880755e-7
6.74303965931743e-8
5.2035416149632244e-8
5.092835186529833e-8
5.711244876570974e-8
7.120052857597886e-8
9.811272998228137e-8
1.4953173459315643e-7
2.702131053169684e-7
2.7960042170273907e-7
1.666078818522646e-7
1.6367298877430519e-7
2.037848293756607e-7
3.070614351405124e-7
4.93682849595348e-7
5.426417201594982e-7
5.073566708846059e-7
4.5661834984040715e-7
1.0486105752977266e-7
3.3566987440810805e-7
5.122866606413216e-7
3.7747649833720473e-7
1.725053787744127e-7
1.0445137360531452e-7
5.468182426979134e-8
2.8854726184841735e-8
2.4325600159175123e-8
1.4642597162516792e-8
4.011851113818267e-9
4.852789898771449e-11
2.4136702606082564e-9
4.6918142852975275e-9
3.1903573116235007e-9
2.4581316197948286e-8
2.4812619112540337e-8
2.621187995880487e-8
2.8608931365709138e-8
3.233721900995098e-8
3.785271459414035e-8
1.32293481421007e-7
4.0283713004957424e-7
2.628155639234786e-7
2.25026379672768e-7
2.31613436155814e-7
2.6281800377138213e-7
3.217255883294401e-7
4.218248924858787e-7
5.678307753742653e-7
6.667387726394675e-7
6.182554937666036e-7
4.6110758045508257e-7
2.3123444838240743e-7
1.266978274666548e-7
6.583208803450344e-8
3.9550095177304597e-8
3.312525668244577e-8
2.8981087760123176e-8
1.173960817204779e-8
5.0967781542872545e-9
3.455073880319266e-9
4.8078796243812044e-9
1.2421019621143096e-8
4.716150853307884e-8
1.4023012127869152e-7
7.428407328614884e-8
6.188618665990393e-8
6.231334568416419e-8
6.995485127441425e-8
8.5154898214234e-8
2.487707837538219e-7
4.782140673409736e-7
2.726799402237175e-7
2.4470170248583205e-7
2.687964181567012e-7
3.3708296237161495e-7
4.7531404215724927e-7
6.998393459340826e-7
8.239363628758629e-7
7.754190540178461e-7
6.285586448779517e-7
1.3852106202331486e-7
8.766742124344054e-8
3.7231858426766785e-7
3.388318703482425e-7
1.7189276573553457e-7
5.74217492028598e-8
2.7030861257890987e-8
2.1917341056503013e-8
1.4935281149859317e-8
4.291346594330089e-9
1.6392262182375595e-10
2.704550721066359e-9
5.7877932212011905e-9
9.703965938811233e-9
8.767293428015968e-9
2.031816122150153e-8
3.064256971216353e-8
4.0204223767580134e-8
4.932122413777154e-8
5.946924011778023e-8
1.582075556904298e-7
5.605082593735643e-7
3.8548585847059896e-7
3.3976233146310177e-7
3.5453523255142375e-7
4.053547003628752e-7
4.993759206367319e-7
6.566606277243882e-7
8.564811271666542e-7
9.184904057568127e-7
8.968202387046373e-7
6.670615282315249e-7
2.5669494442440283e-7
9.439716167657454e-8
3.82598756343383e-8
1.9133783587702334e-8
1.3794232704064669e-8
1.2087454601185056e-8
4.902311233764004e-9
2.3512750057744985e-9
2.9960592805769107e-9
7.038852553620671e-9
2.0124244029837646e-8
7.506822918516325e-8
2.255955405301094e-7
1.2110492956337665e-7
1.0232201925625167e-7
1.0352029817508793e-7
1.1502758765424973e-7
1.3434625333242821e-7
1.5743518314883294e-7
4.12617294926441e-7
7.854513700626145e-7
4.4918282089379675e-7
4.0521858163018035e-7
4.4728070447976415e-7
5.686288958651518e-7
8.164316133898418e-7
1.1597809618583245e-6
1.318825856542347e-6
8.424327124481552e-7
7.282152318580376e-8
4.4049587914070407e-7
1.812159072689694e-7
1.5449431295072967e-8
2.1314482815979336e-8
3.262839941091035e-8
2.343674535364473e-8
2.117523235551238e-8
1.6555829515670407e-8
7.65613225985443e-9
6.756301659875199e-10
1.096001429349961e-8
2.6560984676834667e-8
6.048095286032552e-8
1.6508028208277673e-8
9.544119045707995e-9
2.5260210230705583e-8
4.307516821400608e-8
6.457552621056294e-8
8.862857500664639e-8
1.147669669483903e-7
3.1935444214014476e-7
8.649147656929054e-7
5.317732605136835e-7
4.966218848088219e-7
5.589753042944181e-7
7.173796267727273e-7
1.022114022934015e-6
1.296272659481799e-6
1.223268042368962e-6
1.1830001392623377e-6
4.5062432914105664e-7
1.1476033099675244e-7
5.134900042923165e-8
6.062763572591918e-8
2.473179879744787e-8
7.777004020911136e-9
2.3909586057648526e-9
4.3802364264709654e-10
3.1142035502700564e-9
7.407273253689611e-9
9.73540295163638e-9
1.0518658351736974e-8
8.13551863489864e-9
1.1165916145537937e-8
8.617942878354914e-8
6.90168581845834e-8
7.402752276194975e-8
8.566920882654706e-8
1.0046673905685308e-7
1.1769133517008485e-7
2.6633679713803113e-7
8.538117684027092e-7
5.595631790793608e-7
4.891791002031141e-7
5.079019429400108e-7
5.850931053254852e-7
7.541173685595043e-7
1.1932737215806537e-6
1.7265351182667783e-6
2.83057923758981e-7
8.628718052566883e-7
5.458815911377653e-7
2.414425102701019e-7
2.1800239889380515e-8
6.631654343120323e-8
6.375266733751143e-8
5.853045386170615e-9
7.196568971770299e-7
3.983393891278181e-7
3.6265858034912246e-8
4.879405875351615e-10
2.6986271156924e-10
3.4228492413289975e-10
1.001134707395138e-10
3.3071884142990406e-11
5.1941506141693526e-11
6.62849279398004e-11
6.549841547319166e-11
2.5301755195971628e-11
1.278736553321478e-11
9.316746234729647e-12
3.5813449688497544e-12
8.056132719027892e-12
1.5260232814265947e-11
2.3006322571076554e-11
3.3307126844098725e-11
4.8044213741329584e-11
6.988470854840809e-11
1.0327858792902658e-10
1.5636425347358035e-10
2.454704320868582e-10
4.0756694293900827e-10
3.7010783205989596e-10
8.737333862925887e-10
5.282923369648782e-10
1.851762702242348e-10
1.6518822810420905e-10
5.954869050167166e-10
1.2069058552968224e-9
2.1624014424060096e-9
3.7236594556569734e-9
6.205925573374273e-9
9.567800300940143e-9
1.270940423561282e-8
1.3348523893262536e-8
3.863596095793645e-9
3.9010948322825426e-8
7.00965934969011e-8
4.0184699655921e-9
1.9046214336838496e-9
2.8653836711059965e-11
3.1257100213030913e-13
0.
1.6028958353446813e-13
9.048335070313976e-14
1.1640342542003692e-13
1.5120177824371465e-13
1.8525523126613018e-13
2.2411632475625216e-13
2.717667458877949e-13
3.3135021322684964e-13
4.063055893397446e-13
5.00905680831807e-13
1.169207283015682e-12
3.34156795672395e-13
3.176136858299393e-14
9.044631502893078e-14
1.7766995122508418e-13
2.6884258851352407e-13
3.8353165893277026e-13
5.386653483742455e-13
7.541858712825624e-13
1.0569468760038282e-12
1.4849303377224308e-12
2.0928891313445503e-12
2.9604929263440967e-12
4.204356087988688e-12
5.995808809229797e-12
8.58676888742537e-12
1.234596658919525e-11
1.780535339811157e-11
2.5707365308453875e-11
3.7019387396729903e-11
1.88297308181988e-10
1.8766574699310655e-10
1.6007651304012713e-10
3.17731479786826e-12
3.2878455260955365e-10
8.513161328925389e-10
1.5120828762848724e-9
2.2082447425858512e-9
2.8537019043835754e-9
3.4079445200663564e-9
3.879221458821314e-9
1.254542531675516e-9
4.299162730497898e-10
7.708778627829094e-10
1.298223488735009e-9
3.3678851089133336e-9
2.3353824236251484e-8
1.3946554847668586e-9
2.791289991900424e-10
5.139355032020122e-10
6.099962916554016e-10
6.986970454867558e-10
8.091845350958041e-10
9.570476406474843e-10
1.161232170565255e-9
1.4536318043892762e-9
1.895476525476759e-9
2.6190172771412475e-9
3.9563414083753224e-9
6.908510161967142e-9
4.289404466093892e-8
5.88547737645299e-8
3.97808493270556e-8
4.3661575978007836e-8
6.012592144847938e-8
9.958645202342213e-8
1.7557671109009913e-7
2.0851301389728233e-7
2.1164261688529935e-7
2.3245088369979728e-7
1.453641205672969e-7
2.6187821982879306e-7
7.688599229055491e-9
2.1024558330534755e-7
2.5026958900233264e-7
1.7950453788532011e-7
9.153166028301397e-8
4.593452551779957e-8
2.166932604647371e-8
1.3670811675053591e-8
1.1688264999786012e-8
2.707112461597644e-9
8.58852959976342e-10
2.98897686215196e-9
5.978429211415821e-9
1.0686367464044936e-8
6.764288853549547e-10
7.756066532901418e-9
9.155983138842741e-9
1.0227655500479571e-8
1.1610048696125297e-8
4.0923881402614316e-8
1.4367685978891443e-7
1.3844992311496086e-7
1.1492897137365678e-7
1.1310674751299221e-7
1.2044298632751047e-7
1.338973643143702e-7
1.5353967170564592e-7
1.8076676742977895e-7
2.175302657382679e-7
2.646981581435447e-7
1.5548281400116764e-7
1.0421212855773841e-7
6.91733733339747e-8
5.053221046635823e-8
4.4095899600392164e-8
3.178531330400455e-8
1.1877298096344704e-8
5.229765463955521e-9
3.413697412783226e-9
4.028966792781018e-9
8.588346567833831e-9
2.6622141032367055e-8
1.059133955947316e-7
5.6239081920257127e-8
4.3030035219145387e-8
4.172203038472089e-8
4.6205224644679054e-8
5.6662970519776527e-8
7.656028827655107e-8
1.1484278361084877e-7
2.3523531645798217e-7
2.4796623612685115e-7
1.487480386030537e-7
1.4699919943237743e-7
1.8393952866324816e-7
2.782482378939979e-7
4.4865272771488684e-7
4.90744903511132e-7
4.581173773589461e-7
4.3908490119214347e-7
1.8159918299966618e-7
3.639262803675797e-7
4.427198757622107e-7
3.4983765268442604e-7
1.6680919073144402e-7
9.475689218172167e-8
4.65183098453215e-8
2.5306853134940494e-8
2.159112265319575e-8
1.3603249169110165e-8
3.413745816823543e-9
1.29219187333703e-10
2.1764871178720748e-9
3.6279626466790328e-9
3.190185868658008e-10
3.158980274457476e-8
2.5103162679270557e-8
2.4605705113601423e-8
2.6116306785651992e-8
2.9221667035368666e-8
3.415661298384347e-8
1.2507486119043884e-7
3.638101387858156e-7
2.3524663016012678e-7
1.9910914593227923e-7
2.031845760149665e-7
2.2864000028612e-7
2.772648780522943e-7
3.600439448686153e-7
4.852045793049031e-7
5.945875813282234e-7
5.818245481507907e-7
4.0011957026941576e-7
2.1194769532229455e-7
1.2950399982947085e-7
7.34018572047769e-8
4.6053821768344826e-8
3.938612125704997e-8
3.1951491716925094e-8
1.2370365379960856e-8
5.309589029926449e-9
3.2602896620841335e-9
3.991752538535297e-9
1.0475210600696429e-8
4.3063703404885166e-8
1.1200259722202239e-7
6.255424836210775e-8
5.316707572353571e-8
5.382685347732208e-8
6.040409010927642e-8
7.33581800731141e-8
2.2938875820383749e-7
4.2722572457741743e-7
2.445158379069111e-7
2.2176549788355638e-7
2.466155192053498e-7
3.141023805101719e-7
4.509229716993417e-7
6.639038392390016e-7
7.420092135014078e-7
6.74044355916408e-7
5.888802917724807e-7
1.1179840279749667e-7
5.647712391530971e-7
1.0333930588200576e-6
3.4702788326398925e-7
1.281142295255822e-7
5.778606574025826e-8
2.7937363927980508e-8
1.9511079525299308e-8
1.5286506458234638e-8
4.996184506337859e-9
7.528750212543171e-10
1.6006634106656757e-9
3.3526296329973084e-9
2.86520493726867e-9
2.4774886687080538e-8
2.7993985186864757e-8
3.2855580829364804e-8
3.787681315076934e-8
4.3660820952950445e-8
5.123083342385531e-8
1.452849376028984e-7
5.013370606307692e-7
3.495766504233846e-7
3.0175184715298706e-7
3.0934116394916953e-7
3.465154465634074e-7
4.153835537356673e-7
5.297236343673205e-7
6.963323958870781e-7
8.355650175429276e-7
8.606348394917279e-7
5.340097537768161e-7
2.42567428587811e-7
1.1808721277409865e-7
5.53369721104194e-8
3.0880574329206945e-8
2.5738967818600046e-8
2.1283372053529775e-8
8.749203008630233e-9
4.355369351055717e-9
4.029540753226225e-9
7.485276965338773e-9
2.0824772273473497e-8
8.404528726443497e-8
1.7702337484550298e-7
1.0521065016151194e-7
9.235674002641964e-8
9.496806548394914e-8
1.069309917549919e-7
1.2774905403717418e-7
1.56705337521452e-7
4.140749573285949e-7
7.070030990807015e-7
4.061292387533878e-7
3.7285498229747355e-7
4.211267378406786e-7
5.522463975704839e-7
8.142223305211075e-7
1.0827176301213561e-6
1.0573786905858912e-6
9.226535152017605e-7
1.4623426564301891e-7
1.6855151933627408e-8
1.8236606679307722e-7
1.7874105334480147e-7
1.558167924600692e-7
5.893167511182803e-8
2.4487784529774167e-8
1.8485583694383694e-8
1.559762736278156e-8
4.2985864162306566e-9
5.705043718287002e-10
2.7381740850366753e-9
3.155215708840506e-9
3.4968177460506895e-9
4.140523389863809e-8
3.923340089831919e-8
4.691824481470571e-8
5.7933850152583595e-8
7.023970705900096e-8
8.432409477035159e-8
1.0146019233417901e-7
2.585065296799187e-7
7.650209571428991e-7
4.768687992622412e-7
4.304936797476242e-7
4.634423429529265e-7
5.574292319277384e-7
7.398037716848328e-7
1.0170878813114383e-6
1.1417032945228011e-6
1.1887147711544205e-6
4.408448474087526e-7
8.986622394138495e-7
8.538842907147157e-7
1.792558691760574e-7
4.3560713425637404e-8
1.6905209401899116e-8
9.402579610722782e-9
7.014746298252184e-9
1.7039470242033376e-9
9.379964335536596e-10
7.055169378730275e-10
2.059133339427697e-9
1.1154506251227048e-8
5.037621284729374e-8
1.8720093519181907e-7
1.0881081298723123e-7
9.744468765247794e-8
1.0091612209018554e-7
1.1139369908203553e-7
1.263761370725579e-7
2.9386482653563187e-7
8.458636643866189e-7
5.246839527364677e-7
4.630974236564292e-7
4.868856583931758e-7
5.699143360611437e-7
7.38365323688453e-7
1.0674110514753063e-6
1.7758425847796128e-6
5.401711681107656e-7
3.1857932988164095e-7
9.81974084015179e-7
6.917572876553786e-7
2.5681472113576885e-7
4.7944273244529154e-8
1.8404963466456875e-8
5.380769781149719e-8
1.4075978964149974e-7
1.946395750209647e-7
6.290114927093296e-7
9.758045442270185e-8
4.807518616665014e-8
6.726493037212277e-10
6.762406112743165e-10
5.4172365342181e-10
6.916191443946301e-11
6.268222189957706e-11
6.544056503324677e-11
4.917118208560005e-11
2.1205561722848057e-11
1.0672258775037418e-11
4.612960182599907e-12
3.5918946987509656e-12
8.375901369738397e-12
1.311731851275663e-11
1.9106305640870903e-11
2.737790124164174e-11
3.922073556335592e-11
5.6580016428890604e-11
8.266485256109364e-11
1.2313394080275668e-10
1.8874663062248422e-10
2.746613917882124e-10
9.77011861603505e-10
5.638944374094607e-10
2.1095990392155033e-10
3.8934557177368114e-11
2.794340508005632e-10
5.709988743074293e-10
9.818523865608144e-10
1.6164401924111776e-9
2.649930348757476e-9
4.3578338172333246e-9
7.025050248628449e-9
1.0441956323493547e-8
1.3287587891834004e-8
1.2819529980019163e-8
1.7881572106066405e-9
5.7444814348196355e-8
5.667130122376541e-8
4.630996987042646e-9
5.71879510457745e-9
1.692687391743281e-11
3.6254317062911636e-13
0.
1.6574715649631512e-13
9.471435508743568e-14
1.2337542494749032e-13
1.6143850637145887e-13
1.9839358605886038e-13
2.403566123454192e-13
2.9173249125281174e-13
3.559596082589547e-13
5.807463284898426e-13
1.7516507693727026e-13
0.
5.827246404409761e-14
1.0736686715922321e-13
1.5934603226052204e-13
2.2522160587243152e-13
3.1441316777593943e-13
4.379721272650879e-13
6.107195637196778e-13
8.534843612013179e-13
1.1960533350773823e-12
1.6813965555380822e-12
2.3718927769204564e-12
3.3585812679397388e-12
4.774936186919045e-12
6.817239932237074e-12
9.774140312397372e-12
1.4067658953418386e-11
2.0304545170306016e-11
1.2023647989226342e-10
1.236796759330626e-10
1.3848445657975542e-10
1.2000579492974638e-10
3.6208308287521624e-11
1.432404138464815e-10
4.4706524446177643e-10
8.847994973394435e-10
1.430002936174307e-9
2.028616583510076e-9
2.622666234428396e-9
1.8584820669447615e-11
5.219392547864919e-10
7.924751400567214e-10
1.694683130168781e-9
8.860140725413122e-9
2.9323071675272947e-9
1.05678974567857e-10
4.136503602925178e-10
5.221210698660534e-10
6.108975146640278e-10
7.131818254431285e-10
8.426476006796044e-10
1.0123302818091742e-9
1.2408390310230399e-9
1.5586325134502572e-9
2.0197615414026025e-9
2.7285672050164337e-9
3.909146219270048e-9
6.117171868108801e-9
4.23396626163664e-8
6.706687920634654e-8
4.2774822312275035e-8
4.470547237568634e-8
5.825482573332586e-8
9.002025762717127e-8
1.5666182809685394e-7
2.155251405795186e-7
2.1563652093523678e-7
2.2748452568860915e-7
2.107092255027068e-7
4.282313769502323e-8
1.6908772988727152e-7
2.3507073066045089e-7
2.461785952590248e-7
1.2895652987052715e-7
6.818835816849062e-8
3.339652172295997e-8
1.854279561294477e-8
1.4570962691868775e-8
9.22109803225038e-9
1.381439998936072e-9
1.2164732447806347e-9
3.2387814521268558e-9
5.795419864997131e-9
7.143697334026494e-9
8.365547323291062e-9
9.781031211366997e-9
1.0331164615990398e-8
1.127072163205162e-8
1.275392747077007e-8
4.9320709264675785e-8
1.576399352903743e-7
1.3010107554065831e-7
1.0734670791576607e-7
1.06096591337811e-7
1.1407989625361059e-7
1.2907837821502808e-7
1.5214504350522608e-7
1.8607696830535228e-7
2.3398609607041104e-7
2.931659466062884e-7
1.6004669743534268e-7
1.040019154143732e-7
6.750976001562083e-8
4.7629859381307176e-8
3.985326055426028e-8
3.4090626367722344e-8
1.4285631030664625e-8
5.686418441475957e-9
3.1538890760114097e-9
2.9092225269727062e-9
5.311658153879504e-9
1.5532617836616687e-8
6.959843718798412e-8
5.1602263235156915e-8
3.6106536317851004e-8
3.356110104776152e-8
3.601198277524501e-8
4.27893271762434e-8
5.574882368336761e-8
8.014101697662704e-8
1.959080765324692e-7
2.285649118976537e-7
1.3563279379399862e-7
1.3262805921733822e-7
1.632564075687269e-7
2.409831807235421e-7
3.9250906832858215e-7
4.657302057348442e-7
4.3320236392615947e-7
4.2301971788868745e-7
2.6186377247515146e-7
3.802909643762723e-7
4.274431078379455e-7
2.941227095120668e-7
1.4857156563068024e-7
8.286757997252918e-8
4.124289461098806e-8
2.4955227420432887e-8
2.2573423711345527e-8
1.185567188414458e-8
2.9030167655277174e-9
1.9889326198351593e-10
2.0005349315205686e-9
2.7628923231019246e-9
4.655282824713082e-9
3.457115943319686e-8
2.5474235154831064e-8
2.4345733238476048e-8
2.5640699601935306e-8
2.86923871542248e-8
3.369935738250817e-8
1.2717683098172227e-7
3.4436372919598984e-7
2.135997507908459e-7
1.8075840200820972e-7
1.8511178780785322e-7
2.1000120898996787e-7
2.582804043208815e-7
3.4194491396991555e-7
4.656176383674534e-7
5.512081613998365e-7
5.168539172995805e-7
3.9596222033995886e-7
2.0784938612745675e-7
1.2770962411577946e-7
7.418570323472532e-8
4.6663717556275964e-8
3.8795182029261636e-8
3.309742230206e-8
1.3006716831238336e-8
5.243373884449842e-9
2.8281749137525238e-9
2.8764295401270804e-9
7.387273318827528e-9
3.111260562218501e-8
9.944339532838569e-8
5.3606883646086514e-8
4.47598513939158e-8
4.486004367856764e-8
4.991103759838296e-8
6.011852303134272e-8
1.993195840174539e-7
3.8027617344517304e-7
2.1818002726444578e-7
1.975258247313529e-7
2.1914111405804405e-7
2.777424992650894e-7
3.961636518010916e-7
5.889921585763696e-7
6.847330545077013e-7
6.270960125099669e-7
5.628348808796872e-7
2.7481567354089856e-7
6.294416253913497e-7
6.265450136389634e-7
2.463999152832753e-7
1.1855186457694157e-7
5.953965040357648e-8
2.8883115908427045e-8
2.069396595593706e-8
1.6421219820563177e-8
5.299593392921652e-9
8.456537957298925e-10
1.4276889448894322e-9
2.956818635173151e-9
1.335017843856971e-9
3.3751757686225346e-8
3.094511949798537e-8
3.2745599786588036e-8
3.59206184211077e-8
4.0531253398851164e-8
4.719960760842436e-8
1.4341921454675792e-7
4.701651285028759e-7
3.1953798718643906e-7
2.742217907607528e-7
2.8080197428473837e-7
3.15107768096849e-7
3.791986984607569e-7
4.862427155132352e-7
6.432387682882621e-7
7.726955589394228e-7
7.695409581017948e-7
4.967210073702671e-7
2.416750789866943e-7
1.3091994174021382e-7
6.5212026693793e-8
3.736322894607274e-8
3.156356951369408e-8
2.6415942566202004e-8
1.0816167543799598e-8
5.131642512860072e-9
4.052394677315315e-9
6.512191721202488e-9
1.751873489686514e-8
7.032858495325246e-8
1.599841493939023e-7
9.309241395427223e-8
8.086583455548418e-8
8.276011820869196e-8
9.32086865283366e-8
1.1236108538580896e-7
1.4159590445322095e-7
3.815391909290484e-7
6.332881217052541e-7
3.6211677094851453e-7
3.3282239412816195e-7
3.7714503542074705e-7
4.968118743953392e-7
7.37364137382032e-7
9.88236433512322e-7
9.50529176447943e-7
8.569768402641266e-7
1.283084982777892e-7
4.3248664103973e-7
9.206255360745194e-7
6.00364817471577e-7
1.6691815411623334e-7
6.038462555801916e-8
2.9234395710775395e-8
2.1894920635196684e-8
1.7444479836576727e-8
6.0307212685514096e-9
1.7127850820042556e-9
1.1132411783863272e-10
1.7377280750360242e-11
6.622059047856695e-9
6.361314079551998e-8
4.918504803074299e-8
5.073634620590682e-8
5.713591729149979e-8
6.552223189145222e-8
7.650559723415093e-8
9.123622071862449e-8
2.439861624803346e-7
7.061044270646443e-7
4.3569972806008395e-7
3.8853126443791543e-7
4.142276289841784e-7
4.927171846346266e-7
6.45090449324768e-7
8.880995699021694e-7
1.0338303465407373e-6
9.884504266298962e-7
1.033376982958813e-6
1.3248739696135296e-6
5.42394195645833e-7
1.6290692180285673e-7
5.866320446533288e-8
2.6548932932459403e-8
1.5988173658681903e-8
1.4303081592149208e-8
7.990967452184624e-9
3.1052451503117486e-9
2.22104533035651e-9
4.186075550811553e-9
1.2098213774101626e-8
4.60046210461552e-8
2.008532215038692e-7
1.0882728547019356e-7
9.2394491620986e-8
9.332993697727504e-8
1.0242067630753575e-7
1.1787189558349723e-7
2.87317925457503e-7
7.805941241527189e-7
4.7502476473994913e-7
4.1845990510297515e-7
4.4126688448944116e-7
5.190552382600571e-7
6.73378586328493e-7
9.49333390985395e-7
1.351650098739671e-6
1.602965424179156e-6
2.9629300025382665e-7
8.460470230157738e-7
8.677916299258753e-7
6.391995258009332e-7
1.9010659091357024e-7
4.703478486814344e-8
8.912570744255323e-9
4.974556786284736e-8
6.836430502451853e-8
4.143837992161005e-7
3.480461537903568e-7
6.592057140667401e-7
9.623484161831131e-8
6.126083505325552e-8
2.4598355869186563e-9
7.095122477198304e-10
2.882988529108585e-10
1.2307391914025958e-10
4.195874903078962e-11
5.701957937175653e-11
1.999713794148208e-11
6.209239475614235e-12
1.60127183827163e-13
3.3576212798517e-12
6.0674185264629925e-12
9.189121511295941e-12
1.3300093915134655e-11
1.8991301540233696e-11
2.7047504322783766e-11
3.863938693065908e-11
5.562167593809276e-11
8.108015156619387e-11
1.6861925386449642e-10
6.230988452824803e-10
5.124296633592208e-10
1.6766507763714654e-10
4.585744111124783e-13
1.2379341540349106e-10
2.4867123894297446e-10
4.0446253575356664e-10
6.239810315651367e-10
9.563425041190404e-10
1.4842136727969952e-9
2.351575850769119e-9
3.797749699857475e-9
6.129602567886739e-9
9.382568877824325e-9
1.2622776587100315e-8
1.3702696704055026e-8
5.6831514483782915e-9
3.868135056220857e-8
8.558052429172381e-8
4.307471591176005e-8
5.44694391307402e-9
2.6379128848914218e-9
1.0307424305235092e-10
1.0423933978970146e-12
9.970250916301762e-14
2.217597798244352e-13
1.1878390602827479e-13
1.2952947960555937e-13
1.804857807142768e-13
2.2815774238135457e-13
2.1688864065781257e-13
6.601872687438429e-14
0.
2.8082898599059123e-14
4.863130992959001e-14
7.06818836570322e-14
9.885478579136818e-14
1.3700646260452656e-13
1.8962912393874403e-13
2.6271141669492334e-13
3.645921715081511e-13
5.070540373277008e-13
7.068662596979759e-13
9.880193761414968e-13
1.3850020272653995e-12
1.947645111009992e-12
2.748316740494262e-12
3.892643295238118e-12
5.53551252693467e-12
7.904826554595387e-12
6.131045592884982e-11
6.151352752542738e-11
7.572736929903795e-11
9.302486115643287e-11
1.0848956615236504e-10
1.1531025038879236e-10
1.0210497754300566e-10
5.102063019774029e-11
6.31382088197264e-11
2.709529444607651e-10
6.002467072452224e-10
3.3013447711267693e-10
4.655926171235516e-10
9.6597661413387e-10
4.8252780328547755e-9
1.5396072781481745e-9
6.359108903298106e-11
3.1062679333012333e-10
4.241437358879442e-10
5.183947409038682e-10
6.179700730353365e-10
7.336484436284292e-10
8.742316787815405e-10
1.0499574250716355e-9
1.2748204126544643e-9
1.5696323857736147e-9
1.9672282248126733e-9
2.5222912392072174e-9
3.331419400746234e-9
4.577941039019568e-9
3.8179013879228095e-8
8.318513306753508e-8
5.0008295509593376e-8
4.765735293531757e-8
5.598091144006536e-8
7.52984529141014e-8
1.1449499660524446e-7
1.84977965269691e-7
2.3939545342105977e-7
2.3774713361992216e-7
2.3743162315953343e-7
2.2136758158846017e-7
2.4512672927749267e-7
2.490582337624705e-7
1.3083569142919952e-7
7.191426960606862e-8
3.848019101375461e-8
2.3661907511935805e-8
1.87347948691392e-8
1.4165407274261689e-8
3.7544070292287735e-9
3.0784456158718443e-10
1.3612317171133114e-9
2.6705995191950823e-9
2.0063858242237593e-9
1.7468348121168695e-8
1.493408642152742e-8
1.3055212797480975e-8
1.3189858784265596e-8
1.4372415519681464e-8
1.6534471599447247e-8
6.773599552700704e-8
1.7704020685338425e-7
1.124278675680159e-7
9.311826224582033e-8
9.350798443795332e-8
1.03637542023246e-7
1.2358446657939266e-7
1.576364723022263e-7
2.1106641491158793e-7
2.6977792464469436e-7
2.813794518869187e-7
1.846471030140696e-7
1.0499486202196692e-7
6.295239220921437e-8
4.0093208847191144e-8
3.019897177705615e-8
2.686375520298628e-8
1.8689471847521405e-8
6.610055947781165e-9
2.735345192692441e-9
1.5096810549877808e-9
1.6204886902627498e-9
4.4481032211744615e-9
1.8850998197626757e-8
4.359963233669368e-8
2.4390931959895016e-8
2.0691524676483176e-8
2.0936988360828085e-8
2.3544910859916207e-8
2.8807115375698745e-8
3.8288884149783366e-8
1.2812289035886717e-7
1.8776815225182333e-7
1.0946507234316278e-7
1.0454179453971664e-7
1.2421908955211374e-7
1.7339268766969532e-7
2.762292467418855e-7
3.944579202682272e-7
3.909359624946929e-7
3.7504071425736556e-7
3.3758279659537063e-7
3.679448869785294e-7
3.748165972845489e-7
1.9736081229286815e-7
1.1210019096406059e-7
6.125398399669882e-8
3.4747994228365905e-8
2.5955606773293453e-8
2.2926149521375776e-8
8.266050771463805e-9
2.135612009406374e-9
1.5731078275502833e-10
1.3528453433389977e-9
2.694163236274576e-10
1.6743292770323364e-8
3.423965545934475e-8
2.4802200128033848e-8
2.3451503528107272e-8
2.4726122872302976e-8
2.7922488030989134e-8
3.331778448903535e-8
1.2837648991037382e-7
2.96058434387874e-7
1.7042642763396258e-7
1.4481961283260114e-7
1.4991717968492018e-7
1.7379626395710155e-7
2.216442917988609e-7
3.0651042142185465e-7
4.115886640926392e-7
4.26084181614831e-7
3.728881860039144e-7
3.6893981876986755e-7
1.9710834846896412e-7
1.1535151363244823e-7
6.670853650782002e-8
4.2178030276059564e-8
3.314146267527048e-8
3.029869593452633e-8
1.3492882756143601e-8
4.774186124492129e-9
2.0061295022080137e-9
1.202543138277444e-9
2.862540552637737e-9
1.3875270796119317e-8
7.179986880072897e-8
3.756083522237366e-8
2.9857603359701605e-8
2.9208350997549883e-8
3.1885479928485225e-8
3.769506734479937e-8
1.399661174544415e-7
2.8571437666185246e-7
1.6577788677016484e-7
1.4916689842284875e-7
1.641694892499201e-7
2.0498658306468698e-7
2.862608234753789e-7
4.292973392073162e-7
5.556345373317273e-7
5.384897770796906e-7
4.926953427235569e-7
3.9637656940631244e-7
5.070722529038033e-7
3.96787669468706e-7
1.8575373180295773e-7
1.0888235394253851e-7
5.5885323312778934e-8
2.9590251854193337e-8
2.4409063733545227e-8
1.68633980270486e-8
4.902927787406473e-9
6.759529615394834e-10
1.4771218905634495e-9
2.780475600201672e-9
7.577624317583054e-10
4.110820001966926e-8
3.07107199960373e-8
2.9427185238468063e-8
3.091042258583277e-8
3.4328188994726286e-8
3.9888049032539166e-8
1.376741539600371e-7
3.999206953591429e-7
2.553150019926829e-7
2.1798820674438278e-7
2.2409716614151442e-7
2.543916355740943e-7
3.1214094380358706e-7
4.1093274958102946e-7
5.546803592529747e-7
6.498511177589385e-7
6.05509110063619e-7
4.5461576254988247e-7
2.3154895414982345e-7
1.3488233857873323e-7
7.308216708495968e-8
4.371185754700425e-8
3.618378330222143e-8
3.164077311924008e-8
1.2797222850266539e-8
5.402717231573783e-9
3.326661278292164e-9
4.1270656637766176e-9
1.0641460281455142e-8
4.225566125857897e-8
1.281029252979655e-7
6.90145878885093e-8
5.780576211246506e-8
5.815575332304361e-8
6.499552297261873e-8
7.860024760205716e-8
1.0163209150688644e-7
2.9738099001440435e-7
4.84557309636311e-7
2.746128611954425e-7
2.5190534575322594e-7
2.8553052984553974e-7
3.76014442082895e-7
5.613834383339502e-7
7.88946909115932e-7
7.833670009114406e-7
7.06167892280747e-7
4.585231536879136e-7
7.661288381505251e-7
6.629830313701813e-7
2.700032916137194e-7
1.3951608928591414e-7
7.35119183864199e-8
3.770026232567488e-8
2.7770650550543125e-8
2.2948837987290708e-8
8.72605961433243e-9
3.0069814872225394e-9
6.969316043538565e-10
2.3764677334287e-10
4.870428919824265e-9
5.594605963804198e-8
5.3301517778744553e-8
4.729314658941214e-8
4.871802411899016e-8
5.335867143072859e-8
6.116169548510283e-8
7.295821100244198e-8
2.229440273302169e-7
5.857929345788199e-7
3.4983169639019384e-7
3.0784160002959625e-7
3.2670349863670113e-7
3.8835309749019365e-7
5.093073470589539e-7
7.095543131961215e-7
8.527245104537267e-7
7.716478348126854e-7
7.037006860181908e-7
6.944130104700131e-7
3.66262318045567e-7
1.7331947689899222e-7
8.37033344883984e-8
4.0600650561189035e-8
2.6067723127692788e-8
2.5448348666949e-8
1.5549405820812257e-8
6.07048506766427e-9
3.2802672190444454e-9
3.5582522560766872e-9
8.293391164636202e-9
3.041120946071038e-8
1.6438886830679314e-7
8.988727839211698e-8
7.149197982005652e-8
7.017186294582087e-8
7.650653943361737e-8
8.956403214829288e-8
2.507105371406296e-7
6.209554835355149e-7
3.6875262060898253e-7
3.2380041549116883e-7
3.433473425614838e-7
4.0759393958699273e-7
5.33354128745316e-7
7.500250628207364e-7
9.916272745029887e-7
1.1073116286678213e-6
8.188344591569605e-7
4.2725782087729247e-7
2.6240222350263225e-7
2.1461175633510293e-8
3.404574437368125e-8
5.2426995599226807e-8
3.5988247235263176e-8
1.9477199188744038e-8
1.8045451153657073e-8
1.040198480915919e-8
2.497867462446696e-9
5.259700878864411e-9
1.2291678190964291e-8
2.335022111832318e-8
2.8611776756324126e-8
5.782205361891013e-9
1.9179065041714798e-8
3.324107377605696e-8
4.9825409432455403e-8
6.78255866635602e-8
8.701696925300162e-8
2.30207959082542e-7
7.39636339879454e-7
4.7450845007474475e-7
4.2883915020427524e-7
4.615006806350028e-7
5.528241788486511e-7
7.286692440837273e-7
1.0066520985963022e-6
1.1763333332898068e-6
1.2763118294167211e-6
4.1333495583619684e-7
8.287233172660504e-7
6.007574846353964e-7
1.0044208738572872e-7
2.273569443549141e-8
8.121033357079576e-9
3.572765316057853e-9
2.1627875237063642e-10
5.0762133902674786e-9
5.1962177280322474e-9
3.819124799122297e-9
2.9883544331969513e-10
9.888399708194366e-9
5.4120471791239514e-8
1.8683011754136484e-7
1.128562751410168e-7
1.0238103903993484e-7
1.0640548654410091e-7
1.1756567233588235e-7
1.327464308757196e-7
1.4503588683309869e-7
3.801699536198648e-7
9.4676973534125e-7
5.667879132764818e-7
5.096227134240125e-7
5.506869246669835e-7
6.743553065090425e-7
9.311669282281489e-7
1.398188953414543e-6
2.1071773814486974e-6
2.6832988964520648e-8
7.277844576757919e-7
8.023125491108482e-7
6.043454290756339e-7
2.5591504538337966e-7
5.7263165751851734e-8
1.747689299803836e-8
3.1504787586658118e-9
5.5230219934395865e-8
6.470205893861748e-8
1.706713640076032e-7
6.976527574142667e-8
8.854459511982609e-7
1.2304256155240603e-7
4.751684426109777e-8
1.0228435369104535e-8
1.3801011507965673e-9
7.086850771359704e-10
2.430465051925439e-10
1.483850532846461e-11
6.464959001436204e-11
1.7491671553335877e-11
6.4852709915582475e-12
1.1899704219234828e-13
2.9509781025641486e-12
5.481604297379217e-12
8.358513049098183e-12
1.2126639181585943e-11
1.732653961242191e-11
2.4663435401288367e-11
3.517756764768602e-11
5.049951534723755e-11
7.33076458639988e-11
1.5866129189430236e-10
5.720767931636818e-10
5.002528335469868e-10
1.6065432582984226e-10
1.1679034911511198e-12
1.1224033071321612e-10
2.246985912245133e-10
3.6306488548546174e-10
5.559821828519029e-10
8.452932860548177e-10
1.3006253335665445e-9
2.0433171187150753e-9
3.2807707951583964e-9
5.313837684704894e-9
8.330393489054853e-9
1.1755189993958537e-8
1.3847186348787493e-8
1.0162484683809191e-8
1.953228766443682e-8
2.7262244046752623e-8
4.213916855522387e-8
6.840069111951366e-8
9.034474136419023e-8
5.800083870795825e-8
3.0288772811995482e-9
4.93010574821889e-9
4.831398970892189e-10
1.7351506598349625e-12
1.0839387398528968e-13
1.7812959040490716e-13
1.1860001260946227e-13
0.
0.
0.
0.
0.
3.0730294724722755e-14
4.301765861203044e-14
5.945404246280079e-14
8.19625176655268e-14
1.1302660258355402e-13
1.5604951464155576e-13
2.1578447137753171e-13
2.9892003627361e-13
4.149114939524452e-13
5.771783969203476e-13
8.048446857463765e-13
1.1252823206586934e-12
1.5778510070109884e-12
2.219422125615537e-12
2.4328681346031056e-11
2.2680029223943363e-11
2.7467272937685152e-11
3.4820426677887575e-11
4.445055787222846e-11
5.649005068828982e-11
7.096873584062806e-11
8.739910949472509e-11
1.0412173909919536e-10
1.1722661773068154e-10
1.189719749388377e-10
1.8732902713465872e-10
3.615087138275342e-10
2.083006377999482e-9
6.066578238757012e-10
3.268339043204773e-11
1.481524509928815e-10
2.544229182759819e-10
3.3921786872459494e-10
4.1877354386371075e-10
5.018005742305072e-10
5.94674486391318e-10
7.030556100926015e-10
8.328680968038096e-10
9.911657735592976e-10
1.1871454057347478e-9
1.4335884623198884e-9
1.7491538907794292e-9
2.162271265165024e-9
2.7180962850515998e-9
3.491609285177653e-9
3.009577275833694e-8
8.46589163271152e-8
5.6559620890424264e-8
5.0269668404032095e-8
5.4630647599343955e-8
6.606968562898723e-8
8.691039167459462e-8
1.237027940433416e-7
1.8445162330963316e-7
2.4981675224484686e-7
2.671923495907542e-7
1.9156672209736832e-7
1.0437422872872526e-7
6.503205199640694e-8
4.121367592518606e-8
3.00016134305779e-8
2.579353430562868e-8
1.9584115380585815e-8
7.051831106325939e-9
2.795984060449113e-9
1.5239354027661567e-9
1.579757191686798e-9
3.994424772774891e-9
1.5947795066060817e-8
4.827180800088337e-8
2.5596220337179306e-8
2.1255283577701244e-8
2.1330859888857494e-8
2.3855666580730187e-8
2.8979026224931018e-8
3.800841735066706e-8
1.0894751218642082e-7
1.4406221063860999e-7
7.437893667341222e-8
6.322431405365894e-8
6.647318077404472e-8
8.090386465588197e-8
1.1099528761000764e-7
1.399111099262171e-7
1.205750538172086e-7
9.740167686578708e-8
8.242372434097918e-8
8.532033135393374e-8
9.008190763075713e-8
4.891047927229361e-8
2.1501970038608503e-8
1.1659201038551687e-8
8.26821810715813e-9
6.941412305398624e-9
5.762322400646655e-9
2.006182541047907e-9
5.440045318775875e-10
8.954609377212243e-11
5.380813900710112e-10
3.8770260799774223e-10
2.868552452973436e-9
6.000329494603262e-9
4.212194682566675e-9
3.912825662872659e-9
4.0840513129554485e-9
4.582414166451785e-9
2.5162005911409816e-8
6.794465283396906e-8
4.538233747344499e-8
4.1540583449891515e-8
4.6023587839128184e-8
5.6580909896236075e-8
7.562873089859826e-8
1.0934069494603914e-7
1.6481219122649323e-7
2.2264907578299067e-7
2.377919242952247e-7
2.3178563984087676e-7
2.300181147618659e-7
1.2176402234120113e-7
7.235205358925973e-8
4.223269250251771e-8
2.7692099725581845e-8
2.2121924884728094e-8
1.8519465681728288e-8
6.568299414986239e-9
1.8335661222765892e-9
1.750341442642209e-10
6.325281528247427e-10
4.4121463553343967e-11
8.823057594317684e-9
2.4826944877010694e-8
1.6019270941274124e-8
1.4512533099943599e-8
1.5022768419868383e-8
1.68395272325882e-8
2.0084742157201643e-8
7.707945925091637e-8
1.5639956779456422e-7
8.593425937034562e-8
7.182101724343468e-8
7.33447632948499e-8
8.4153512208602e-8
1.0657529900174121e-7
1.4591271945534366e-7
1.8654336694206685e-7
1.7789010829311608e-7
1.5029086007794874e-7
1.6369323761461647e-7
9.342021889264195e-8
4.914973624347289e-8
2.6693250492934622e-8
1.8187583847390663e-8
1.4800070717955877e-8
1.3163748104490759e-8
6.174730632986911e-9
2.052378049465495e-9
7.479366729636974e-10
2.435150274955919e-10
5.922825884722158e-10
3.891477987344117e-9
2.388383870488472e-8
1.3122677277457683e-8
1.0110572746796373e-8
9.746704934455537e-9
1.0527304292430975e-8
1.2326387412072223e-8
1.5520626510807964e-8
6.736471974792491e-8
1.239180649648307e-7
7.311088676569512e-8
6.900378996774856e-8
8.022406460858126e-8
1.0735722115270605e-7
1.6317897938477042e-7
2.579773796247041e-7
3.113986470249731e-7
3.020696345270818e-7
2.9429073863595625e-7
3.1889912220929064e-7
2.336698770340683e-7
1.258129691942382e-7
7.660482318969967e-8
4.5252738558184195e-8
3.069615381821051e-8
2.6503030666581553e-8
1.759647743777542e-8
5.410387054380317e-9
1.585156724626954e-9
3.010454958263963e-11
4.543297850140793e-10
2.497709923366155e-9
2.963709416125293e-8
2.7413119587720673e-8
2.0815468008873674e-8
1.995877547310475e-8
2.1304464029167873e-8
2.4426549389778112e-8
2.972985316096622e-8
1.1249749769996081e-7
2.174368516341475e-7
1.1867348169246225e-7
1.0113095831241553e-7
1.055971805788777e-7
1.2487702185055278e-7
1.647205725280816e-7
2.3292305164243987e-7
2.815738181919124e-7
2.5220271747779064e-7
2.1813928773074575e-7
2.4850597025358804e-7
1.5920372142849977e-7
8.377183183657827e-8
4.402826011588987e-8
2.7907082512814068e-8
2.1419412725707283e-8
1.9216067337354776e-8
1.0766384392883688e-8
3.4342498579511274e-9
1.1649169701224396e-9
2.850876211177236e-10
5.456575257701709e-10
4.573323150361551e-9
3.2155771693063014e-8
2.136065673039921e-8
1.5892914619456702e-8
1.5122525089284036e-8
1.619841589576927e-8
1.8815670491714357e-8
7.880039301523546e-8
1.7365866798400415e-7
1.0367638929086283e-7
9.319036882507559e-8
1.0223539199596482e-7
1.263265918577453e-7
1.731011120511762e-7
2.58434032303432e-7
3.697509839438638e-7
4.0553241423494484e-7
3.839864147898677e-7
3.4827416874271683e-7
3.9972514328904777e-7
2.57507271622689e-7
1.4026350374392242e-7
8.811811745157854e-8
4.853338647312386e-8
3.0927146544332134e-8
2.7723975526580057e-8
1.4332955046534297e-8
3.927341579634919e-9
4.0559803966626874e-10
1.5922838278990809e-9
2.7599839713772933e-9
1.966140754628522e-9
3.359037653520969e-8
2.3877660952661937e-8
2.2313389897436262e-8
2.3208411991454845e-8
2.5752658747842976e-8
3.0063012229459154e-8
1.1583977324817703e-7
2.9265916324579595e-7
1.7557214789816656e-7
1.496737952850644e-7
1.5485769598233863e-7
1.7844355224826257e-7
2.245406459383802e-7
3.0551756601042e-7
4.1652197968020066e-7
4.563341501857439e-7
4.030722889694017e-7
3.721805563239525e-7
1.9284815034522535e-7
1.0455473402510418e-7
5.8166425439063266e-8
3.7595731939344826e-8
3.0456315034437087e-8
2.722838373508832e-8
1.1454313590703511e-8
4.274980311561212e-9
2.122909405708549e-9
2.0005078846018272e-9
5.076195933424266e-9
2.0094549545784317e-8
8.535619713537275e-8
4.264266842485004e-8
3.387328079455901e-8
3.3297673812788156e-8
3.675312127180134e-8
4.4209671962502525e-8
5.751142719884574e-8
1.882395002179968e-7
3.103536288825157e-7
1.7541819865699213e-7
1.6073104529446665e-7
1.8212293992232942e-7
2.3909068948335323e-7
3.57491223658793e-7
5.351156181758315e-7
5.846856289819032e-7
5.405430419680525e-7
4.435828275141564e-7
5.452429650070051e-7
4.1227078235163414e-7
2.0250616350840324e-7
1.3071474290687964e-7
7.643762866502425e-8
4.275668656847605e-8
3.454036085637607e-8
2.6040232154925335e-8
8.933808368745281e-9
2.8419544923949253e-9
2.69940473594252e-10
8.84325865362163e-10
1.9986707102974365e-9
4.1598877278021047e-8
4.256501395351066e-8
3.5736986666666334e-8
3.560441292174851e-8
3.842946980265511e-8
4.3899907708364624e-8
5.2641855193191916e-8
1.865311123821473e-7
4.2670780139474235e-7
2.4538492851912005e-7
2.1474626915430934e-7
2.287700677260298e-7
2.750384351159355e-7
3.675770502020647e-7
5.234096006243969e-7
6.278692022254376e-7
5.545559558554899e-7
4.782145087282167e-7
5.155657705024109e-7
3.211174869932498e-7
1.5914819569652934e-7
7.905196536036404e-8
4.221691359753292e-8
2.9007276520178353e-8
2.7326458861326145e-8
1.7140361513692527e-8
5.915881945895217e-9
2.5032590469255773e-9
1.8154110895499721e-9
4.049166725414827e-9
1.6186900914882747e-8
9.550068044261734e-8
6.108446829738625e-8
4.509952788225917e-8
4.297562525434033e-8
4.633796118038821e-8
5.4368282607980395e-8
1.8123923000448998e-7
4.14121353946758e-7
2.430847089804375e-7
2.127365314102879e-7
2.2644989266966213e-7
2.7053282971687317e-7
3.5676230597474765e-7
5.09725262177313e-7
7.022884571281591e-7
7.696862724489849e-7
7.335515247055996e-7
3.724714968252566e-7
1.057767687062659e-6
5.976305084156114e-7
2.1981090158809648e-7
1.1156134039908827e-7
5.764110899917892e-8
3.507604720673846e-8
3.076645713253096e-8
1.4326792354691352e-8
5.133854915930688e-9
1.0520141310336267e-9
1.4943927219239786e-9
3.0413380540937454e-9
4.381996757800337e-9
3.0422967456927814e-8
3.445046315965493e-8
4.001227026492858e-8
4.5849636166328564e-8
5.29683109146125e-8
6.253128806703945e-8
1.8508909302748793e-7
5.603724185470137e-7
3.532096051872996e-7
3.131704581689291e-7
3.323244939451242e-7
3.917282961296989e-7
5.051298791674335e-7
6.949478990304027e-7
8.630703696710946e-7
7.88976487524461e-7
6.840704922971509e-7
6.559399507780296e-7
3.261052484713857e-7
1.3493762292919577e-7
5.573656189957759e-8
2.738947744961636e-8
1.9088958079270584e-8
1.9095073387078986e-8
1.0847066334692449e-8
4.499287529252258e-9
3.3104060623341943e-9
5.135701393037599e-9
1.2678405204215213e-8
4.237944717036e-8
2.0691844796887335e-7
1.0621149770322893e-7
8.234484316990296e-8
8.05055920195861e-8
8.84400505255697e-8
1.04615495450537e-7
1.2891845013506846e-7
3.3883424750787616e-7
6.782342832985394e-7
3.8306998644580313e-7
3.396042274626254e-7
3.683088978434778e-7
4.567105324569167e-7
6.382544934174619e-7
9.35824450535696e-7
1.1564605465285982e-6
1.1522462060327504e-6
8.387165885664438e-8
5.772633076961982e-8
1.5930642901281016e-7
1.636777677860582e-7
1.5194130606249274e-7
6.13096136919596e-8
3.314502540204529e-8
3.172323079148215e-8
1.7798579056702815e-8
5.564313448394269e-9
4.812478686440142e-10
2.203833835923594e-9
2.951240372085156e-9
8.289842411384132e-9
3.3151499441178514e-8
3.85467600975224e-8
4.978574933767206e-8
6.318780662479404e-8
7.746789790565471e-8
9.35941008950366e-8
1.1320811699529581e-7
2.9924422763877524e-7
7.739737354241312e-7
4.776864325261303e-7
4.4548480715221787e-7
4.990739449580828e-7
6.354481837816851e-7
8.977635447615667e-7
1.1416274492885682e-6
9.887489790561052e-7
8.871332462288812e-7
8.269508519489153e-7
1.1966294747414874e-6
8.196328254525341e-7
1.9445474373531136e-7
4.7358594981375844e-8
1.723658263307116e-8
7.947771581563197e-9
4.741821638714021e-9
2.75064052157353e-9
3.3925402026944665e-10
5.608610939612917e-10
2.7153224859276676e-9
8.77018727845313e-9
2.911773118282772e-8
1.534100140506644e-7
1.329504790186431e-7
9.486522226048853e-8
9.012159023788428e-8
9.580212541671303e-8
1.0711051351217449e-7
2.4485081107284605e-7
7.593516115401133e-7
4.924783241530631e-7
4.196759424763821e-7
4.260096218251579e-7
4.772514358469243e-7
5.859142602883775e-7
8.190345949647351e-7
1.5438225968167299e-6
5.417581007474333e-7
2.897278802962611e-7
9.188816019469455e-7
6.377879378433254e-7
2.2968244562532128e-7
6.378820281188129e-8
4.675766753658352e-9
5.42852638488018e-8
3.3835547232145097e-7
8.158996022005517e-8
6.37375023701381e-7
1.1155726571892183e-7
5.747609623873452e-8
1.2886348405488e-9
3.2557238478635416e-10
4.2207201970634114e-10
9.228863844016793e-11
5.862312501914965e-11
6.613414764904983e-11
4.380760186015705e-11
1.8702489264374475e-11
9.340415086423724e-12
4.4642157921810144e-12
3.273408078339899e-12
7.760292074374198e-12
1.2176528621882612e-11
1.7728223948193312e-11
2.536767128095493e-11
3.6263977546140986e-11
5.2163019566852154e-11
7.591409620754918e-11
1.1247586193906647e-10
1.7111491403469355e-10
2.5397215509251745e-10
9.430192848061545e-10
5.554457344873397e-10
2.0642919118100838e-10
3.0360869412568677e-11
2.5143556204482267e-10
5.140658369732789e-10
8.79056163060918e-10
1.4371837583117113e-9
2.3405769612327137e-9
3.837167082615359e-9
6.231414859556971e-9
9.507108840129941e-9
1.2634609853523307e-8
1.3366287182830577e-8
4.146189352085163e-9
4.128905045277944e-8
7.693742620083814e-8
4.292772066053621e-9
1.944437530272766e-9
2.2539989927473568e-11
1.0933645307655206e-12
1.8120511991350943e-13
2.241107611974544e-13
9.729512170917863e-14
1.143764220033804e-13
1.5445137114051973e-13
1.9229113502930762e-13
2.3342226499381997e-13
2.830685728337761e-13
3.448991051980143e-13
5.385914609294265e-13
1.6260502234917814e-13
0.
5.5587242643784744e-14
1.016444153234239e-13
1.505025673594069e-13
2.124926100735824e-13
2.9644160785975357e-13
4.1270459447594345e-13
5.751652852703499e-13
8.03320330935628e-13
1.1250243966471723e-12
1.5804154534119767e-12
2.2276912780402277e-12
3.1516954884651528e-12
4.47670542378922e-12
6.385399621302225e-12
9.14658038681121e-12
1.3154233158401062e-11
1.897827139808438e-11
1.1462841736905683e-10
1.1800497347367425e-10
1.346846230825178e-10
1.2506266590987904e-10
5.985035619592008e-11
9.000220948031915e-11
3.546609786304767e-10
7.516367036070441e-10
1.2669146862579424e-9
1.8545703904247254e-9
2.457348435715196e-9
6.580096868124965e-11
5.27579128575491e-10
8.058220781482767e-10
1.804430806529266e-9
1.0449672659662523e-8
2.0470057961664176e-9
1.6400093969751055e-10
4.269316422962525e-10
5.312397585581545e-10
6.216928573379575e-10
7.270208830398457e-10
8.601607227615386e-10
1.034086126129141e-9
1.2674336961665282e-9
1.5905084055863966e-9
2.0565076464365845e-9
2.766597603232456e-9
3.933577642040788e-9
6.07005436590327e-9
4.253344105618791e-8
6.878206453072445e-8
4.349934376870556e-8
4.5112353547965086e-8
5.828597774866763e-8
8.909699953480055e-8
1.540560051643319e-7
2.1648222465235498e-7
2.1735260970785525e-7
2.272873679044426e-7
2.171684845600915e-7
1.1523482324192429e-8
1.8476520931477644e-7
2.3774843193987604e-7
2.40842822989406e-7
1.2374951997701093e-7
6.48262392681637e-8
3.195743172450536e-8
1.8225494150394026e-8
1.4666866542245463e-8
8.675215089934232e-9
1.2355417212978514e-9
1.255054333659835e-9
3.2445388290209528e-9
5.654708349554715e-9
6.1795564139181515e-9
9.277041003182505e-9
1.0071307288755085e-8
1.0530409464209422e-8
1.1461833005587155e-8
1.2971420115723061e-8
5.0668215287817024e-8
1.5967591722415318e-7
1.2898983899274648e-7
1.0636540126264072e-7
1.0518892376181606e-7
1.1326614579992746e-7
1.285018785104554e-7
1.5211195242773765e-7
1.87124899889036e-7
2.3671705807819137e-7
2.968174659895074e-7
1.6096082508559332e-7
1.0424771470346603e-7
6.752539833745564e-8
4.738623762131256e-8
3.9396205059776796e-8
3.420319341795896e-8
1.4702286248408309e-8
5.773502758640848e-9
3.129803707185468e-9
2.776927462841282e-9
4.930953201662859e-9
1.4346387665473024e-8
6.419048708489232e-8
5.092148682774041e-8
3.517621454143084e-8
3.2506565992911573e-8
3.4727247176801895e-8
4.107518072151662e-8
5.322406496147538e-8
7.598827473527904e-8
1.9092969891509678e-7
2.2609558897220327e-7
1.3399161285176878e-7
1.3083701693004784e-7
1.6069024460363443e-7
2.3636501799424399e-7
3.8504066895464356e-7
4.620922646876311e-7
4.298263233714447e-7
4.202731882572846e-7
2.732725655970394e-7
3.8089625779888093e-7
4.2492097114663813e-7
2.873463664696386e-7
1.4610238248231885e-7
8.081638578091016e-8
4.0379798860490544e-8
2.4808531782263557e-8
2.2555244128820338e-8
1.1564391328009152e-8
2.823959717504291e-9
2.0488883872648545e-10
1.953428066434232e-9
2.575440418913243e-9
5.438590964053912e-9
3.505996099032223e-8
2.5542488415385157e-8
2.43164663379361e-8
2.5580307024886357e-8
2.8627669616993185e-8
3.365319544430922e-8
1.273786437537489e-7
3.4123304195950544e-7
2.1049453547704397e-7
1.780799695371062e-7
1.8240875000511997e-7
2.0710662310166954e-7
2.55135727216085e-7
3.3855794441195256e-7
4.614231318342455e-7
5.437515408752424e-7
5.078830537898344e-7
3.9387903074868867e-7
2.0677329763981149e-7
1.2748075752244695e-7
7.443206507313644e-8
4.687291197251444e-8
3.884581339546422e-8
3.328192771379975e-8
1.3107396733534908e-8
5.242116425845811e-9
2.773798760727864e-9
2.727707602062447e-9
6.982486258164243e-9
2.967691553142279e-8
9.721019752323563e-8
5.230291595226696e-8
4.360801728697354e-8
4.3659538228712945e-8
4.8518140971169454e-8
5.836008078554158e-8
1.9531084303401158e-7
3.738349202185552e-7
2.1462294116895404e-7
1.9432028009929335e-7
2.1558509674978008e-7
2.7315739052619725e-7
3.894305426633537e-7
5.795236837696161e-7
6.762198379548635e-7
6.196175129327768e-7
5.578094353665177e-7
2.9481681867776505e-7
6.175367770875751e-7
5.960283197086576e-7
2.395587799154139e-7
1.1772127704705325e-7
5.92848267300617e-8
2.871549140199692e-8
2.0680997526601856e-8
1.6488461143408958e-8
5.284577164981933e-9
8.323214949634808e-10
1.4103031258611522e-9
2.883885926820552e-9
1.0513859302009862e-9
3.5342227414833767e-8
3.134247105075612e-8
3.2649615437904993e-8
3.5572608848176956e-8
4.002750279898946e-8
4.65727589448549e-8
1.4292353386447605e-7
4.648428826907354e-7
3.149501123158935e-7
2.69946727193125e-7
2.762646396277074e-7
3.099386305778227e-7
3.729474274152875e-7
4.782677898368972e-7
6.33191528946597e-7
7.627183350376856e-7
7.601716851165662e-7
4.902249128873045e-7
2.407407875010153e-7
1.3259478963703702e-7
6.68065854328429e-8
3.8472384566702416e-8
3.257359377338402e-8
2.714294343368987e-8
1.108117757054023e-8
5.226417244236201e-9
4.040785277048788e-9
6.361416138501404e-9
1.7075478888862405e-8
6.883729265549209e-8
1.5643202814787885e-7
9.114519089497169e-8
7.918255673209629e-8
8.102477122377065e-8
9.125517517071289e-8
1.1009619523885126e-7
1.391603527790507e-7
3.7714914183279895e-7
6.228222166490116e-7
3.561206197655561e-7
3.275573669636195e-7
3.715796576101294e-7
4.901688176755545e-7
7.285853515869888e-7
9.755264113449173e-7
9.343006382047159e-7
8.428218674401777e-7
1.689931389699e-7
5.225719394167662e-7
1.1534539366766148e-6
5.707149504396617e-7
1.6070371369515433e-7
6.099766370738608e-8
2.9824314032076897e-8
2.2076623264984628e-8
1.7712517830866277e-8
6.294635073784347e-9
1.9066610158994545e-9
7.307569871851305e-11
1.7464463750586252e-10
6.657657155846027e-9
6.507484719783985e-8
5.054187691872304e-8
5.099239085628275e-8
5.671077275443321e-8
6.459796380527972e-8
7.519638007344174e-8
8.961042144407846e-8
2.4168850513863856e-7
6.970082347809365e-7
4.2935966833477663e-7
3.8198702484278444e-7
4.065008485037147e-7
4.825144850789975e-7
6.301370951562749e-7
8.675385562732382e-7
1.0197005586081905e-6
9.737744360349057e-7
1.035065184223192e-6
1.2271338212864698e-6
5.086793734097918e-7
1.6326471708520024e-7
6.130577125621371e-8
2.8108844410169935e-8
1.712545020793761e-8
1.559171761951256e-8
8.808238131885219e-9
3.5246990761342935e-9
2.450740089465614e-9
4.276397596432804e-9
1.2009146299266104e-8
4.5484060305881846e-8
1.9830309944051218e-7
1.0745205073325865e-7
9.113244499390386e-8
9.199004401995606e-8
1.0099022616551358e-7
1.165079813395582e-7
2.866209826804997e-7
7.710024225011108e-7
4.679183517501845e-7
4.1249991001762566e-7
4.356211845962603e-7
5.134561132244326e-7
6.674620598691876e-7
9.396495247797612e-7
1.3120733857121332e-6
1.653721988795958e-6
2.04464507352295e-7
7.940442269537018e-7
8.375152492127122e-7
6.409543859406881e-7
2.339268607161108e-7
5.4493552506301696e-8
1.5957890386012877e-8
1.1482396417207715e-8
6.401171747127131e-8
9.07169254895598e-8
6.012564240919982e-9
9.662539479805803e-7
2.1267211729455744e-7
4.689055223902939e-8
1.5560406542224037e-8
3.2746085414334524e-10
2.8407084956211286e-10
3.042985773773462e-10
4.684763979245518e-11
9.201373726514381e-11
2.3382515611000975e-11
7.1127942469211845e-12
4.2280827971340817e-13
2.642626184518355e-12
5.084208655612165e-12
7.814031379786461e-12
1.1367515023552558e-11
1.625816314875509e-11
2.314463733516089e-11
3.2989900819932275e-11
4.729297826794698e-11
6.849712310567748e-11
1.5257330219794864e-10
5.430260175817288e-10
4.892360326799404e-10
1.5469576814048503e-10
9.817056242302234e-13
1.0648405904600017e-10
2.1185445526552561e-10
3.4051576341928177e-10
5.188289430046496e-10
7.847431623539718e-10
1.2009392212211542e-9
1.8764931843742656e-9
2.9999434840569756e-9
4.859239141863592e-9
7.699632770587514e-9
1.114305955213576e-8
1.3666868332266145e-8
1.1800295959586971e-8
9.92070893846934e-9
8.133205375828726e-8
9.534141232675149e-8
5.719120658547925e-8
4.290955848381628e-9
5.353186979952234e-9
9.162471949896401e-10
2.2834086865035635e-12
1.0900270557888662e-13
1.7089911296781635e-13
1.3174004069066897e-13
1.2829331808637466e-13
1.829813506332606e-13
1.485275936329372e-13
4.634581303112101e-14
0.
0.
3.6221308030597586e-14
5.250964769583296e-14
7.32896812130545e-14
1.0139268073771611e-13
1.400860536923738e-13
1.9370665472135728e-13
2.682707920642585e-13
3.722474070512971e-13
5.176380457251934e-13
7.215327233614551e-13
1.0083776671020887e-12
1.413305384170168e-12
1.98705661799406e-12
2.803282846599058e-12
3.969438396360484e-12
5.643031066438536e-12
4.818217381213204e-11
4.746350311492404e-11
5.845971085036651e-11
7.341181292308557e-11
9.018868598500833e-11
1.0611947907577214e-10
1.1602444774947466e-10
1.1036611495246986e-10
7.337835104806168e-11
1.8245695970576086e-11
1.9469193665015417e-10
3.0099598788860817e-10
4.3559527227883864e-10
1.0941033581986038e-9
8.350124064115398e-9
5.235315757096747e-10
1.3207052341382232e-10
3.0577144458048253e-10
4.1013425019247513e-10
5.033512909142876e-10
6.02184873891269e-10
7.157528436441499e-10
8.519585665268077e-10
1.0198024337644092e-9
1.2311564353556555e-9
1.5030649137230435e-9
1.8614759380420622e-9
2.347919688900903e-9
3.0323215819281346e-9
4.039455437914662e-9
3.4941264514481956e-8
8.531970042726058e-8
5.222873011217627e-8
4.833142409880359e-8
5.493291799813448e-8
7.061034248430324e-8
1.0109816407641378e-7
1.5784026121237976e-7
2.2992612628858812e-7
2.4998136361277115e-7
2.431309757189573e-7
2.3921520636598263e-7
2.62101307777101e-7
1.9806960779980192e-7
1.0465293608961754e-7
5.805643949058762e-8
3.330087887292665e-8
2.277764739889787e-8
1.968123851335751e-8
1.1082582421163704e-8
2.792666624964087e-9
2.0206352790438613e-10
1.163997067949389e-9
1.815774925779227e-9
1.3839310520624275e-9
2.6617353362823793e-8
1.6302075411965836e-8
1.4278594935894778e-8
1.448935943860204e-8
1.5921307243391118e-8
1.854555631953439e-8
7.47016077206468e-8
1.7780236874121808e-7
1.0522785892811639e-7
8.754568421463742e-8
8.85935829545176e-8
9.963516455058933e-8
1.2182001748723143e-7
1.6078857985602635e-7
2.183749441058074e-7
2.5558497164301796e-7
2.3607860213695257e-7
1.945855300474288e-7
1.0562216915244501e-7
6.112751183647715e-8
3.6953361643833706e-8
2.669970409645962e-8
2.293948337809854e-8
1.861699911230789e-8
6.962073188947467e-9
2.610931524482649e-9
1.1994211840525347e-9
9.024797409557645e-10
2.419332455819445e-9
1.0968967810556004e-8
3.937171604617e-8
2.0503342232173522e-8
1.6776523488227328e-8
1.664231840711763e-8
1.839162295543109e-8
2.2065602567359562e-8
2.8614903461908802e-8
1.0617572087401939e-7
1.7008070024934611e-7
9.89763694866218e-8
9.375069796727006e-8
1.1003677384580155e-7
1.504684698658744e-7
2.350489785664301e-7
3.53575208232231e-7
3.7282083184654476e-7
3.5482327460400476e-7
3.3572959277267786e-7
3.5856112547547406e-7
3.29827769296747e-7
1.6910955830556274e-7
9.859702020309114e-8
5.468432911772083e-8
3.312198770416096e-8
2.644181179413729e-8
2.1550935337056024e-8
7.090083954808062e-9
1.9185101829355356e-9
8.132262698757463e-11
9.79791491063316e-10
9.702667176954927e-10
2.269036349744859e-8
3.28353957716264e-8
2.408910362311652e-8
2.284527048866922e-8
2.4178139784286657e-8
2.7456231447840092e-8
3.3016038855406114e-8
1.2649398110070621e-7
2.730169979499739e-7
1.5363517144724618e-7
1.3079735736060466e-7
1.3597182821047496e-7
1.5899850098173452e-7
2.057186762981317e-7
2.8833604231993005e-7
3.7667370045324434e-7
3.6771583264340266e-7
3.1886150147535894e-7
3.3964139073862623e-7
1.897571687368621e-7
1.0782386001797765e-7
6.111383974164585e-8
3.866615354931716e-8
2.99242008184813e-8
2.7426502075930913e-8
1.3225383895160424e-8
4.4730441851392005e-9
1.7212087829948124e-9
7.712818882800873e-10
1.731865754845091e-9
9.611201965967011e-9
5.802627741158813e-8
3.1874036151752275e-8
2.4798085908636792e-8
2.4026297783935962e-8
2.6039645953841952e-8
3.0563169947080315e-8
1.1844460914831478e-7
2.48847925761871e-7
1.45527257583571e-7
1.3069848583801843e-7
1.4345448071048523e-7
1.7813377529715647e-7
2.466131455487037e-7
3.692701750986174e-7
4.971586073541786e-7
4.998531221757534e-7
4.6062737286017213e-7
3.9512675810057707e-7
4.71736210833607e-7
3.457506177637741e-7
1.7046331956829127e-7
1.0262265894630876e-7
5.307899603715642e-8
2.9914578434772084e-8
2.5753343879266253e-8
1.620085488321728e-8
4.569275898130656e-9
5.749230579407721e-10
1.513257013401587e-9
2.7105823603048613e-9
1.5761543321453767e-9
4.073607688854657e-8
2.9169542202213094e-8
2.7457784986250168e-8
2.863949755279158e-8
3.1754227936745784e-8
3.694785896811669e-8
1.3294332920630012e-7
3.6735311245929496e-7
2.2905780790850988e-7
1.9538780176133063e-7
2.0129387861198843e-7
2.2969783456239446e-7
2.8432523003762135e-7
3.787501884857203e-7
5.145211948070777e-7
5.921675498906742e-7
5.404685516816336e-7
4.3453474380567515e-7
2.22743070446145e-7
1.2917097569316277e-7
7.141157966326645e-8
4.366747975810285e-8
3.577573622079158e-8
3.1693871965665954e-8
1.2882363198894595e-8
5.200439594034113e-9
2.9414386371257396e-9
3.2884216715487554e-9
8.400067933079246e-9
3.3438444626490907e-8
1.1440580648794027e-7
5.984037814581943e-8
4.931556594472978e-8
4.9241589562280624e-8
5.4796034952692665e-8
6.61457895617982e-8
8.577995418937015e-8
2.615052665474249e-7
4.2650982673343167e-7
2.412309776643957e-7
2.2111891195050666e-7
2.5054890994642553e-7
3.2957318261537924e-7
4.924316947408997e-7
7.067108496893946e-7
7.196287396226533e-7
6.509425960460575e-7
4.815717330628949e-7
6.719499078572151e-7
5.45877372845474e-7
2.4167375529257887e-7
1.3793544374088594e-7
7.5831814495476e-8
3.943466246352209e-8
2.9881062885447157e-8
2.4476129598564774e-8
9.02654132906265e-9
3.024817506064976e-9
6.047244259598271e-10
7.55314882642539e-11
3.985389748763076e-9
5.098724093377602e-8
5.134552572623104e-8
4.4068634380630605e-8
4.457359419646063e-8
4.842122241006565e-8
5.537128688682426e-8
6.617071587423326e-8
2.129473154257071e-7
5.346295948866593e-7
3.1499621481379885e-7
2.763273634441737e-7
2.933378795582431e-7
3.495922141691178e-7
4.6064374003379883e-7
6.462828958151391e-7
7.814332661547522e-7
7.023535459073233e-7
6.180653156862244e-7
6.260338061002029e-7
3.491043503881059e-7
1.736394310800937e-7
8.708586286447727e-8
4.338472166466696e-8
2.8517851608929378e-8
2.7752161246480077e-8
1.6940752936067005e-8
6.336506199338038e-9
3.1299429053215918e-9
2.9395006292797244e-9
6.654191788998955e-9
2.502039820047371e-8
1.4210515643108307e-7
8.026823256216472e-8
6.245759121272681e-8
6.073706186917077e-8
6.600257832833679e-8
7.741006602683758e-8
2.3045776436167397e-7
5.533733350684845e-7
3.266608550396947e-7
2.8661628682898515e-7
3.0453285660774754e-7
3.6267582405184277e-7
4.763972600115292e-7
6.734550057780233e-7
8.944046807494e-7
9.639015793839606e-7
9.27595939186011e-7
1.3553037713590028e-7
8.32729979746158e-8
1.918732069621113e-7
1.8093579869559982e-7
1.1469804750658577e-7
4.066967842861543e-8
2.2522429590980753e-8
2.1873399229379495e-8
1.0163078689955521e-8
2.0107789976617842e-9
1.5290882552445265e-9
3.957847984177516e-9
5.504472898440784e-9
5.425007444794796e-9
2.226887532606563e-8
3.118545381959187e-8
4.240475210088354e-8
5.41655225754901e-8
6.635959266916991e-8
8.04268586212625e-8
2.0781107574669902e-7
6.73396743926208e-7
4.3502286880205906e-7
3.9001737809567884e-7
4.153513763663489e-7
4.898541288630852e-7
6.315419666324646e-7
8.621414758318792e-7
1.0360043296089759e-6
9.931027487354966e-7
1.1550685960484096e-6
1.107327996065479e-6
3.9794488272138774e-7
1.0796156185153534e-7
3.70792338696689e-8
1.649975078893805e-8
9.606198806592716e-9
7.48480945958829e-9
2.823147750800111e-9
7.782042305260627e-10
1.4464253734504578e-9
4.8736836421187244e-9
1.544616961481204e-8
5.789700790208741e-8
2.3724946396519478e-7
1.2415597880679543e-7
1.03347075376203e-7
1.0351336853361288e-7
1.1317195538148323e-7
1.2887490589434463e-7
1.4557446957960343e-7
3.843191746824431e-7
8.70817094470871e-7
5.074990468283736e-7
4.5290263056422114e-7
4.895007905453646e-7
6.01970154804596e-7
8.3334613004587e-7
1.2224153975524395e-6
1.662180964876684e-6
4.772572998966306e-7
3.837898708939592e-7
4.432081372942252e-7
2.850013548580873e-7
1.4194255378312448e-7
1.1156940836214359e-7
7.758083352139144e-8
3.08320457783567e-8
2.353994781226413e-8
1.546171822085029e-8
1.0459044435361489e-8
1.1800908258063617e-8
1.704686513577355e-8
1.8648652344702756e-8
3.2059905646714734e-8
1.3035422021509868e-7
2.137270804613178e-7
3.72033431033407e-7
7.123119822218297e-7
1.2548906942047454e-6
1.4963496813313928e-6
1.585679911904066e-6
1.1107643539593044e-6
1.884760912873517e-6
1.5810167970830218e-7
2.916302789220284e-8
9.613394698486117e-10
6.011895623988494e-10
2.3658560969380803e-10
1.7181885385562757e-10
4.4394499825297756e-11
7.192178709694613e-12
1.1779561207467602e-12
2.2849175498536727e-11
5.003774483973218e-11
5.0148270488133787e-11
9.797842090252212e-12
3.239845967953115e-12
9.278833853153033e-12
1.3688585075916345e-11
1.8227326335887915e-11
2.373875719120271e-11
3.0864354714622667e-11
4.031194442904521e-11
5.3015204707182205e-11
7.029225548020454e-11
9.406335655212776e-11
1.271875027454542e-10
1.7400957859111139e-10
2.4127780887917925e-10
3.3972527947954084e-10
4.868709511002932e-10
1.18141127643918e-9
1.7852587602335527e-9
1.8078562301436949e-9
1.7363698633794566e-9
1.7250854312980823e-9
1.7842960982512266e-9
1.9037103566460264e-9
2.0752578441243598e-9
2.29331862326454e-9
2.5524352310713043e-9
2.845456787485365e-9
3.162536973417628e-9
4.3024045467720825e-9
3.619009526809323e-9
2.033769475619656e-8
2.578005298662073e-8
3.1039711362605994e-9
8.125326699223877e-10
1.2313471066507009e-12
8.801633945433191e-14
1.632922037929792e-13
4.244454648120362e-13
1.0612773523088642e-13
4.037144011481704e-14
0.
0.
0.
0.
0.
0.
2.75212924514482e-14
8.669119764612445e-13
6.227144749034215e-13
6.985030875688994e-13
8.507837347833064e-13
1.062247252277956e-12
1.339770882811091e-12
1.6994094256780744e-12
2.16445461240507e-12
2.7662093431856867e-12
3.5458742372556555e-12
4.557181533434599e-12
1.5546537728963347e-11
1.6516978318069666e-11
5.100676536553912e-12
3.607648630136611e-13
2.2882321061577436e-12
4.709223979988954e-12
7.598334143503683e-12
1.1447263202218096e-11
1.680271914020319e-11
2.4319269433557643e-11
3.4701953202095116e-11
4.8491917564765144e-11
6.571991735519275e-11
8.572548856947562e-11
1.075444350523464e-10
1.3066602596807447e-10
1.554247906664045e-10
1.8283068757242622e-10
2.1425766767428682e-10
2.5129068588336114e-10
7.380540714510613e-10
2.7703177178067953e-9
8.113022385633325e-9
9.606724264623046e-9
9.88132951121861e-9
1.0645166437729293e-8
1.1806792885917165e-8
1.3229985506293409e-8
1.4832068097263305e-8
1.6564668003073317e-8
1.8395493683225132e-8
1.5227670551167892e-8
1.4540842716781148e-8
1.3019145548980612e-8
6.371410870363705e-9
1.7766341575711068e-9
5.562075817948452e-10
2.6518478033756807e-10
4.4198932342346694e-10
1.421166559998677e-9
5.3349959573805205e-9
1.7790241562897522e-8
9.486282562686384e-9
7.617453577240389e-9
7.614672837125746e-9
8.740572804157434e-9
1.1231575931248339e-8
1.6081306687897213e-8
2.5813280455049135e-8
4.544489673554448e-8
6.276645120014174e-8
1.012395100218619e-8
1.5416901643898287e-8
1.6713500673921382e-8
2.4850708633443245e-8
4.4649532618128066e-8
9.312831444576238e-8
1.4159283651769974e-7
1.5350018452456433e-7
1.8871678395365657e-7
1.6580318565408586e-7
1.4050508220705305e-7
1.4526925681923405e-8
1.5136857831888455e-7
1.9235150573478536e-7
1.7076205589579062e-7
8.913553602579531e-8
4.8369015693710894e-8
2.5370510331490885e-8
1.5908784898945864e-8
1.3429849706587868e-8
5.4305338277309945e-9
3.498118711550975e-10
1.6214220511588984e-9
3.699573643005428e-9
6.496122714239099e-9
7.297164917627886e-9
6.1674300113399055e-9
7.278394689601644e-9
7.881417840163899e-9
8.742838052345914e-9
3.069729952032949e-8
1.020088065281221e-7
9.386875511994351e-8
7.75712879870566e-8
7.622230408878893e-8
8.117192458748212e-8
9.043139085417503e-8
1.0415273525312125e-7
1.234401653824847e-7
1.4983125857835965e-7
1.840019969943603e-7
2.219064407036695e-7
1.1992910465705902e-7
7.12291130109415e-8
4.374309549648316e-8
3.1353572415835784e-8
2.6553793657039438e-8
2.150209818297131e-8
8.038303599001601e-9
2.936396827657588e-9
1.3539561756198852e-9
1.1115301501760638e-9
2.8738853753901253e-9
1.1927836975708991e-8
4.975580532169852e-8
2.5445159889918432e-8
2.0256652147037093e-8
1.9891304485486073e-8
2.192652440443911e-8
2.6373498042207123e-8
3.444396817925107e-8
1.1819154070373296e-7
1.8424369694221123e-7
1.0704912985526632e-7
1.0136514913692558e-7
1.1903173852884014e-7
1.631747476977393e-7
2.556101752290997e-7
3.801020690810786e-7
3.949293896862535e-7
3.7562954709566806e-7
3.4361121729044576e-7
3.763868756435149e-7
3.510896257858508e-7
1.7941983497457462e-7
1.0690177564251511e-7
5.998226468970889e-8
3.532218727355222e-8
2.7703244627242653e-8
2.3050101724204518e-8
7.724622928711944e-9
2.0905105806474088e-9
1.1003248020985461e-10
1.21600878048908e-9
3.59646804880056e-10
2.154339349297836e-8
3.34576015864433e-8
2.5023023132755602e-8
2.3891486077035193e-8
2.5324685869134458e-8
2.872201722199495e-8
3.4422406137686515e-8
1.32048764051978e-7
2.9259272283947194e-7
1.6610140078167957e-7
1.418893090603821e-7
1.4787164111214577e-7
1.732101698015095e-7
2.2428265328675317e-7
3.1446438809140005e-7
4.1172757756334615e-7
4.023791085115089e-7
3.484070434848754e-7
3.6948601268026e-7
2.0522185701209417e-7
1.1430547055082034e-7
6.37558335273512e-8
3.9734048241635053e-8
3.050649388365461e-8
2.8102931608914838e-8
1.3673555531282933e-8
4.670035970013351e-9
1.8615919320090779e-9
9.955607916411472e-10
2.307457371703713e-9
1.1436620345392092e-8
6.648600769964728e-8
3.610581184001087e-8
2.796582497454324e-8
2.7075596047181946e-8
2.9382674181769483e-8
3.458405484607353e-8
4.3740905812371804e-8
1.6186379920065696e-7
2.895862263460418e-7
1.645704360973672e-7
1.49968029381838e-7
1.6842323129306256e-7
2.175489430820287e-7
3.1846524003349995e-7
4.823322808573849e-7
5.567480035964193e-7
5.169040888690723e-7
4.6414520807694094e-7
5.16250708155608e-7
3.593462741806314e-7
1.8543620079263433e-7
1.1606684586014116e-7
6.407847601446495e-8
3.813751747893422e-8
3.2716204077875116e-8
2.2817880441683144e-8
7.590751141459298e-9
2.4783223743770963e-9
4.4887236996519517e-10
8.68385305856569e-11
5.196538573644927e-9
5.402375712783364e-8
4.5388521840177115e-8
3.6174985840314775e-8
3.534844247075195e-8
3.7988821521450704e-8
4.35691315484589e-8
1.4671649585912498e-7
3.611744256197052e-7
2.1424894374214836e-7
1.8453437012437932e-7
1.9256159428153436e-7
2.2429383101419239e-7
2.86506597355853e-7
3.955246020508813e-7
5.288231943494224e-7
5.430245234792317e-7
4.711974500927348e-7
4.1551429839466226e-7
4.5416820162582556e-7
2.9443440117358527e-7
1.494257145741487e-7
7.772245784600591e-8
3.980255904166278e-8
2.6169574978751804e-8
2.4695541419664397e-8
1.3412800710136754e-8
3.827325505277529e-9
6.504220649346179e-10
7.210645178645915e-10
2.631229288664153e-11
1.1423587450336698e-8
6.035745986905637e-8
3.527023183831259e-8
3.097214393016202e-8
3.155697362160024e-8
3.494590659351653e-8
4.119733166072519e-8
1.5815945532952127e-7
4.096123045170086e-7
2.503630097681302e-7
2.1708707193400863e-7
2.2814495064004368e-7
2.6680567731972014e-7
3.4041595979026647e-7
4.6877249044848543e-7
6.504578278089826e-7
7.591327342390349e-7
7.461580738754672e-7
5.657625853712664e-7
2.7149716319308444e-7
1.66904561571209e-7
9.825718803226524e-8
5.397567772293647e-8
4.0564686510718885e-8
3.5782997570136235e-8
1.5121584098637573e-8
6.29934999985372e-9
3.4013439562516352e-9
3.3718671955443265e-9
8.370221907862613e-9
3.765735367137282e-8
1.1604649799419348e-7
6.964795353540192e-8
6.13462567507479e-8
6.26169596716723e-8
6.944905967938045e-8
8.19100315721444e-8
1.015850029822035e-7
3.0339631260512266e-7
5.288093901835353e-7
2.980986584083177e-7
2.6900090670675004e-7
2.984397556488896e-7
3.8300748606323495e-7
5.544067937337611e-7
7.354971194631199e-7
6.644329426115033e-7
5.64884324897927e-7
4.990670134942865e-7
5.128967005277409e-7
4.904998683410637e-7
2.410241055196697e-7
1.196891393436204e-7
5.6541084072349144e-8
2.988171082918107e-8
2.3082799504622457e-8
2.2147797295628328e-8
8.69939600362033e-9
2.827070110776023e-9
9.497941371054189e-10
1.0964039505892858e-9
6.446735645750506e-9
4.636701911498734e-8
6.65834756502801e-8
4.57951181668857e-8
4.260421577228684e-8
4.4855600080147825e-8
5.10532356901313e-8
6.179517696289636e-8
2.107248818145984e-7
5.266699026890526e-7
3.1236640468958214e-7
2.7147339585495087e-7
2.8614992907855395e-7
3.373363115892645e-7
4.3714212251866054e-7
6.118052464319384e-7
8.321594116672435e-7
9.320924662610962e-7
9.438391150354506e-7
8.851196674078783e-7
3.681094034082297e-7
1.896421570040571e-7
1.0675758480737497e-7
5.684917866109402e-8
3.9210379673546415e-8
3.485697496894043e-8
1.583213777728011e-8
6.7679251522855694e-9
3.4733083726269464e-9
3.108219755465269e-9
7.56839661276586e-9
3.631835541095428e-8
1.094466498667971e-7
7.286563776837637e-8
6.811978987972324e-8
7.130491355763354e-8
7.941599802812113e-8
9.271468217064193e-8
2.5854033754136866e-7
6.114694026716605e-7
3.6198055009908544e-7
3.2504504324842834e-7
3.5265549557793106e-7
4.3239660117213476e-7
5.900592908887259e-7
8.229647475663712e-7
8.637804871245389e-7
7.29369852996244e-7
6.778375656932861e-7
4.143093043425217e-7
8.653544135757344e-7
8.022329868139713e-7
2.66905681269302e-7
8.615375230897032e-8
3.4692445741426676e-8
1.6649490391647487e-8
1.1754288801951362e-8
1.0514500205663886e-8
3.5329971987246517e-9
7.223888654368349e-10
4.860613785261072e-12
1.3843839688606288e-9
1.1724354006279444e-8
8.969114816943626e-8
5.278487743321011e-8
4.819704095174824e-8
5.032008506708547e-8
5.59623541315308e-8
6.53484388307123e-8
1.7755751129060889e-7
6.021085943939715e-7
4.2149357641574923e-7
3.5868657692060455e-7
3.623809724933151e-7
3.99516434337696e-7
4.7113789641826186e-7
5.961443970275815e-7
8.24903849693792e-7
1.3821205628011527e-6
6.63372839308834e-7
5.825452721891686e-7
4.2847221693411213e-7
1.4250286415032783e-7
5.464783812039092e-8
3.16036060496083e-8
2.8293871524841384e-8
1.5346094106002538e-8
4.7566250985177424e-9
1.2900736963678595e-9
1.0669449304563689e-9
5.554624256808713e-9
2.7399363386245945e-8
1.4659084170515617e-7
1.0483863060641115e-7
9.590201974682275e-8
1.0170510153025759e-7
1.133528021712994e-7
1.297795081525156e-7
1.5049106849620583e-7
1.7234046882474838e-7
4.81403436049258e-7
8.488489167420929e-7
5.210231657987635e-7
4.987477145760923e-7
5.842923667124501e-7
8.000497104274021e-7
1.155629512746745e-6
1.1377407496330303e-6
9.352577668118963e-7
9.082503703604406e-7
1.1150844744921776e-7
1.2602015733586392e-7
3.5824639443448853e-7
4.980253251596054e-7
1.6771543192747574e-7
3.512672703778784e-8
1.2325651302727584e-8
6.5666843081144644e-9
5.1776189281777126e-9
9.576065571423918e-10
1.3190850824325802e-9
1.170218592234723e-9
1.2253003630293708e-9
1.05312376283465e-8
7.051656211805998e-8
8.594952519692339e-8
6.702021703198459e-8
6.842007882500951e-8
7.551872993144727e-8
8.648624656484034e-8
1.002137839694069e-7
2.3624758857617558e-7
7.915320622772506e-7
5.29297122721369e-7
4.5497911191879614e-7
4.6394386050713703e-7
5.212176692578584e-7
6.434827386430709e-7
9.222696553376349e-7
1.9633607566481734e-6
2.1833095226817157e-7
5.448475586926525e-7
3.9211999226651327e-7
2.1562212735429483e-7
1.595078728185865e-7
5.631677215824825e-8
2.185673078034287e-8
1.5316442074866858e-8
9.857026227927153e-9
9.766320766726707e-10
5.2949455493379e-8
8.40382355557435e-8
1.073082264807136e-7
6.03298007703075e-7
5.697062606978272e-9
6.797227350085067e-7
2.2313423122795976e-7
4.992794333303809e-8
1.542818724041024e-8
5.289806884519322e-10
3.432280551906095e-10
3.168200918823767e-10
6.692516758958544e-11
6.372586754283739e-11
6.252896513852878e-12
2.7591153740863674e-13
2.0566136452618123e-12
3.7697490692444434e-12
5.693110850104475e-12
8.251815951996472e-12
1.1809976044290289e-11
1.6815645483784042e-11
2.3913219647498768e-11
8.181513875746073e-11
2.2832678785492098e-10
2.9025771982337266e-10
7.693914876095149e-11
1.8033011791487388e-12
4.563674396376915e-11
8.251903628060837e-11
1.2330376251085878e-10
1.756508512722826e-10
2.4811057405276334e-10
3.528196125154057e-10
5.089366720355577e-10
7.483859729949985e-10
1.126267303192161e-9
1.7397618508668623e-9
2.759069798985986e-9
4.455970624314213e-9
7.118872446046234e-9
1.0570471980466262e-8
9.137199992954979e-9
9.37814656870354e-9
8.162090848102961e-9
6.9097811078101145e-9
5.9978186141971865e-9
5.41014687685572e-9
5.058025250452639e-9
4.860358728373975e-9
4.7515351946346915e-9
4.668237091330777e-9
4.518821802023542e-9
6.953853687100136e-10
3.1319884417092445e-8
1.6072132807285857e-9
1.5349706676683565e-9
1.0834915763262571e-10
2.3244065688288434e-13
7.655178912063161e-14
4.341903209660648e-14
8.116185172456621e-14
3.532555765832759e-14
0.
0.
0.
0.
0.
2.553016456813129e-14
3.5089242970071794e-14
4.824517339937178e-14
6.639798167689027e-14
9.149523153032678e-14
2.1795191390260645e-12
1.6825764323173946e-12
1.9175256578047707e-12
2.3573323830661517e-12
2.966792975237852e-12
3.770087424058416e-12
4.81591389831892e-12
6.173332679914395e-12
7.933927558546699e-12
1.0216146701677682e-11
1.3170264480279327e-11
2.972870028341652e-11
1.0699783624823129e-10
2.149835820614847e-11
3.338900550739809e-12
7.13113756318581e-12
1.6265508997902882e-11
2.7055646237616645e-11
4.116506992270987e-11
5.994444832419209e-11
8.424628053135901e-11
1.139138637062229e-10
1.4768845846341427e-10
1.8408438766697264e-10
2.225811228171841e-10
2.640044308091172e-10
3.10120467783445e-10
3.6317055607300994e-10
4.256969873855094e-10
5.006188339697681e-10
5.914603018453582e-10
7.940460615905294e-10
9.41630703511236e-9
1.945453343911142e-8
1.8843865449929866e-8
1.8976077884627713e-8
2.049290438922872e-8
2.2840771777319643e-8
2.5778406119409558e-8
2.9228751036349516e-8
3.318062076234405e-8
3.763047956076942e-8
2.8309752421524947e-8
2.3260239645924033e-8
2.113135532973147e-8
1.776716413492439e-8
7.82400830382409e-9
2.6572312473132217e-9
1.2691536922978443e-9
1.0757049398756375e-9
1.7649912876140295e-9
4.285006648901809e-9
1.4062335692276022e-8
3.1525960795424276e-8
1.7261097710495487e-8
1.4409539347062118e-8
1.4826883305770725e-8
1.7483490364823618e-8
2.3147665452505838e-8
3.4511446754496835e-8
5.8574657412475214e-8
5.112473900108912e-8
2.4551874569518974e-8
7.206851901131585e-9
8.965078457403456e-9
1.7757760268945103e-8
3.9959685327958105e-8
8.16127937102521e-8
1.0148511626158577e-7
1.2071185148252605e-7
1.450712123515097e-7
5.553985152920691e-8
3.291270273280364e-7
1.569292743863274e-7
7.881010067591771e-8
1.4774058420038025e-7
1.5122432002368492e-7
8.039843553134376e-8
4.36171723190123e-8
2.1616895614766286e-8
1.2600708923595047e-8
1.0272207355472776e-8
3.718095128712966e-9
3.004960994249103e-10
2.0590016760396078e-9
4.474987977422356e-9
8.829236682325652e-9
1.172867192138177e-8
3.3387919676482747e-9
4.887787697890261e-9
5.610209300517105e-9
6.389406633065583e-9
2.1715706441295652e-8
7.798698932244989e-8
8.441107235496508e-8
7.001951917075296e-8
6.832587631715504e-8
7.204956416082938e-8
7.904179425538257e-8
8.898550899076519e-8
1.0223905985137776e-7
1.1942365590434724e-7
1.4104953914346923e-7
8.809548014101348e-8
5.812829780226559e-8
4.141093451999546e-8
3.371732244708328e-8
2.982774624707813e-8
1.6623179544269296e-8
5.932400357434035e-9
2.7862128785738675e-9
2.0621474008273357e-9
2.898075346975283e-9
6.7742758043422245e-9
2.2065685288833877e-8
5.931358593030925e-8
3.1068497229183035e-8
2.5182606200935913e-8
2.5200603143653255e-8
2.8722200652237258e-8
3.6508854460299004e-8
5.206297347591401e-8
8.53453502828995e-8
1.459672376416414e-7
1.4683922064029183e-7
9.193331461252205e-8
9.443449704913346e-8
1.2334824068357546e-7
1.9602200469755815e-7
3.2131254798788726e-7
3.453557867983852e-7
3.3901021167017007e-7
3.375788166714566e-7
9.897218378046623e-8
2.6633523189816933e-7
3.3902856859808163e-7
3.1209011540783226e-7
1.5520252571416526e-7
9.072687741740984e-8
4.72185563764228e-8
2.6207221135422587e-8
2.12246794856543e-8
1.4531546608108114e-8
3.501940087764301e-9
1.8048316976068772e-10
2.3609272294559053e-9
4.4454973431531845e-9
3.978414199228361e-9
2.015752191778086e-8
1.768547280766726e-8
1.7390138620289893e-8
1.8400444602277756e-8
2.049825365061255e-8
2.382971765954724e-8
9.485107067602487e-8
2.707429030542645e-7
1.7770578365050407e-7
1.4921721807112366e-7
1.5141324206978674e-7
1.6930909042016676e-7
2.0348692442964724e-7
2.6130622276659823e-7
3.513282475455651e-7
4.475425493117513e-7
4.6167071692124773e-7
3.010362509283802e-7
1.655019470372178e-7
9.853226569261292e-8
5.90072097726986e-8
4.100737041127597e-8
3.617797640897203e-8
2.6533009736932395e-8
9.747625810143938e-9
4.203123280979637e-9
2.620563828023959e-9
3.3208827122964148e-9
8.877678248717682e-9
3.5758722850334616e-8
8.247380935107313e-8
4.5919005289557565e-8
3.897569071085379e-8
3.956305880512567e-8
4.4713991785177076e-8
5.502191365398944e-8
1.7771504649675227e-7
3.100125617293366e-7
1.772379459733059e-7
1.622256199343388e-7
1.8276178948147204e-7
2.3701130527888253e-7
3.483987643791336e-7
5.23464123405393e-7
5.881454239388623e-7
5.41410905912376e-7
4.797252855409819e-7
1.89923979090476e-7
4.956599994446596e-7
5.597383759059411e-7
2.4744322711709214e-7
1.2685431851283003e-7
7.062253176938021e-8
3.3915883471670836e-8
2.2646799162265152e-8
1.931832245597017e-8
6.423793589643043e-9
1.0798798453468718e-9
1.6428289784697035e-9
4.014595795751134e-9
5.658059409625941e-9
1.7003775007707526e-8
2.4085240503896698e-8
2.6563438958441412e-8
2.9318478513647984e-8
3.303806416679477e-8
3.832448113627987e-8
1.2308416161367761e-7
4.067379349350452e-7
2.826913761792245e-7
2.4178753247166965e-7
2.470577780249068e-7
2.7637590583117904e-7
3.3066473793957485e-7
4.205255223108717e-7
5.554995785912536e-7
6.857756388250005e-7
6.890733783722253e-7
4.3218490786223804e-7
2.205234515895938e-7
1.2000746115418004e-7
6.13803522571907e-8
3.7700826868396354e-8
3.321495554323611e-8
2.6103767693311706e-8
1.0279539802815398e-8
4.9251986995929336e-9
3.983656381895368e-9
6.499420577071849e-9
1.744039198945233e-8
6.858782667068802e-8
1.4729851065204824e-7
8.439388125166282e-8
7.279988087706133e-8
7.46016306474796e-8
8.472277741872455e-8
1.0380803536209193e-7
1.3450198200568792e-7
3.543242602300714e-7
5.472012135795506e-7
3.107126750386528e-7
2.8623095897999914e-7
3.265272901676394e-7
4.351397573946202e-7
6.560837088696116e-7
