# Supplementary material for: Observability and Controllability of Nonlinear Networks: The Role of Symmetry
Source: Phys Rev X. Author manuscript; Available in PMC 2018 Nov 13. (PMC6234006; doi:10.1103/PhysRevX.5.011005)
Supplement: Code Archive [file NIHMS982008-supplement-Code_Archive.zip › MathematicaData/FNObsDELTAHetN2M1ChaosK12IC1]

2.455329163688014e-7
8.332723005332052e-8
4.34546842396863e-9
1.6154672549332125e-10
2.93636029644266e-10
1.245899069941402e-10
3.482513292143517e-11
3.136925985085717e-12
1.1216862724816901e-12
0.
8.175204551411921e-13
1.5895447470378685e-12
1.0282466565109024e-11
2.389450511778169e-11
2.5881870828860683e-11
2.47297748606455e-12
6.177966789797944e-12
1.0622498787939523e-11
1.4203611197789679e-11
1.7960301187627664e-11
2.2392297156994752e-11
2.7878483167266032e-11
3.482569370492686e-11
4.375360732407499e-11
5.537566060149601e-11
7.070633140163239e-11
9.122324706311467e-11
1.1912659107648392e-10
1.5776771652608143e-10
2.1237769034909722e-10
2.913379085472162e-10
6.504750816133632e-10
9.16107347986251e-10
8.672760476671601e-10
8.103263299289305e-10
7.896519357924812e-10
8.003066768582811e-10
8.348381023143132e-10
8.880515233760313e-10
9.56095320568375e-10
1.0352572139870953e-9
1.1210318262336334e-9
1.2513023320894577e-9
8.828617285196952e-10
2.4992379282230413e-9
1.4867181631675752e-8
1.1185628810356307e-8
1.1364361581579365e-9
8.499151554564624e-11
1.5132486968796734e-13
3.600906204382269e-14
9.989553204882412e-14
0.
0.
0.
0.
0.
0.
0.
2.7145258913525905e-14
3.730902246624861e-14
5.12898571175104e-14
1.676229257759443e-12
1.191545779702807e-12
1.3327859529665695e-12
1.6194506361110088e-12
2.0169528788970828e-12
2.5372900817802545e-12
3.209709332531751e-12
4.076712660564403e-12
5.1952886920097316e-12
6.6402199036040495e-12
8.508747699718719e-12
3.210956631464367e-11
2.6208632287528302e-11
8.135718483667896e-12
1.91814645570852e-13
5.0550695037729e-12
9.728411574089658e-12
1.5461883253539707e-11
2.322544196244625e-11
3.415372917000696e-11
4.9660906946795374e-11
7.13654962110706e-11
1.0069778798997187e-10
1.381418966722244e-10
1.8260306523380917e-10
2.3189555064304284e-10
2.8438966769175035e-10
3.40245618914453e-10
4.0129715313614173e-10
4.703317147816284e-10
5.506201279580566e-10
1.4429398113133276e-9
4.339219208739462e-9
1.3281851925119452e-8
1.6417677999764083e-8
1.6749149475213417e-8
1.772128251860299e-8
1.9299333683928882e-8
2.124631082073975e-8
2.3401304150598904e-8
2.5660729675020633e-8
2.7952982566785307e-8
2.409852316822497e-8
2.3742073214856017e-8
2.0132685663637438e-8
7.746141584727067e-9
2.011261650767938e-9
4.8213244919574e-10
8.453186974983092e-11
3.575564864012027e-10
2.0677869786566754e-9
1.0387783380669665e-8
1.905474415202939e-8
1.1790652442292361e-8
1.023887135473349e-8
1.0538042188115158e-8
1.226330100477814e-8
1.5947002347478215e-8
2.3262973470232656e-8
3.847497781588545e-8
6.75990704305526e-8
1.5514432757675095e-8
9.061208517544648e-9
1.0545925438580395e-8
1.6785566685788562e-8
3.0340892840853047e-8
6.223604216831275e-8
1.1328743695211249e-7
1.293665144668711e-7
1.4696893155940765e-7
1.6414545858290413e-7
4.078182105506114e-8
4.076910753420681e-7
1.7257709298437324e-7
1.1214116206768003e-7
1.753773525189175e-7
1.732393336690894e-7
9.191615242916302e-8
4.7639880537256524e-8
2.314483014979312e-8
1.3523234586498492e-8
1.114744159138951e-8
3.52661489686058e-9
6.015528727544903e-10
2.5800623455834683e-9
5.346307753216656e-9
1.0052475704754878e-8
8.697596460283604e-9
4.700561452178222e-9
6.203385760672703e-9
7.030319127991167e-9
7.99145258931122e-9
2.77294533118851e-8
9.819721735737065e-8
1.0523730403297928e-7
8.73410740814376e-8
8.517886419603077e-8
8.965298883927676e-8
9.801436913879855e-8
1.0973408270409082e-7
1.25046381763675e-7
1.4440893855065267e-7
1.680671115933078e-7
1.0904232972309354e-7
7.485719426104332e-8
5.384384862669369e-8
4.392439465923224e-8
3.901965671741556e-8
2.0677061966239874e-8
7.528631572855306e-9
3.679893296515449e-9
2.851884904650617e-9
4.109340193265285e-9
9.631301955716461e-9
3.191635029062444e-8
7.4382630510266e-8
4.0427517167569194e-8
3.3419688221306373e-8
3.377607724608186e-8
3.875582743371525e-8
4.9518143182729216e-8
7.083063110440911e-8
1.1578659114982291e-7
1.8602446189366556e-7
1.8138301590465102e-7
1.1235930071273845e-7
1.1351755600603708e-7
1.4486643946499501e-7
2.228470752451534e-7
3.609064724497683e-7
3.978237297816902e-7
3.772560924480094e-7
3.7109851804260015e-7
1.8292457583412393e-7
3.330867350505398e-7
3.853984070000448e-7
2.9632831828035334e-7
1.5229808925861206e-7
8.694571346636843e-8
4.476100844010096e-8
2.7138652613692318e-8
2.3803186111897815e-8
1.2976998050755879e-8
2.974097185522863e-9
3.948417038542105e-10
2.4520640549392327e-9
3.771289090631934e-9
1.4471324031994212e-9
2.978358729190774e-8
2.2415523542097245e-8
2.144865285695872e-8
2.2573265868039465e-8
2.5227208387252685e-8
2.9577051645575022e-8
1.1643094418247634e-7
3.113603026495604e-7
1.961975150241002e-7
1.6477946302888298e-7
1.6714423271272936e-7
1.8691475155985193e-7
2.2481015243627857e-7
2.8867592747214766e-7
3.8597282199289766e-7
4.840267762733392e-7
4.950208130445587e-7
3.234620922402245e-7
1.8148469767283324e-7
1.1265130440063308e-7
6.830268837738202e-8
4.731453419450689e-8
4.1785817043212305e-8
3.0349001277092455e-8
1.1142776954254721e-8
4.8161934046540295e-9
2.9651159981664456e-9
3.6456565396044678e-9
9.717523646992286e-9
3.9968248663310876e-8
8.796593980220652e-8
5.015523259962504e-8
4.2906158833287136e-8
4.365205244732164e-8
4.9315294904813667e-8
6.053936967114453e-8
1.9357260843574913e-7
3.3827186208460975e-7
1.9406551644417622e-7
1.7679706438064344e-7
1.9721316921374896e-7
2.513013014332952e-7
3.597734511317838e-7
5.348859370469435e-7
6.26485906883999e-7
5.791021193362816e-7
5.243485269708907e-7
3.5177311738217397e-7
5.534122317214564e-7
4.84118898130123e-7
2.1913914216763388e-7
1.2496983613410467e-7
6.547745291595151e-8
3.262311729300041e-8
2.5050568099167483e-8
1.882548977452898e-8
5.576718667430191e-9
7.046953035531257e-10
1.772898742595395e-9
3.4810237705013973e-9
1.0874097847628912e-9
3.931736954986983e-8
3.24941730575793e-8
3.2233482397589625e-8
3.431423172020567e-8
3.828197299423539e-8
4.449073163397063e-8
1.47761790683625e-7
4.495499695145526e-7
2.978407453524957e-7
2.536826195540915e-7
2.5859208015851816e-7
2.889760126761971e-7
3.4562951346660116e-7
4.390078676625662e-7
5.76907070693517e-7
7.075850496020213e-7
7.162384065999163e-7
4.4564438324533883e-7
2.3656236786756082e-7
1.384980694231924e-7
7.408481833310721e-8
4.6094143006674175e-8
4.073508556573328e-8
3.089177080125138e-8
1.2073385979920234e-8
5.741670024620305e-9
4.400159782313175e-9
6.7813913233130966e-9
1.816083304881229e-8
7.338342655723083e-8
1.449652772672816e-7
8.567226436461509e-8
7.462507587728256e-8
7.668730868281402e-8
8.711015377058738e-8
1.0673729475593366e-7
1.3880774016703603e-7
3.68258341068016e-7
5.615445954377604e-7
3.201037050487138e-7
2.9417466324216023e-7
3.32987414112667e-7
4.367238942945616e-7
6.444179675108847e-7
8.846496093313752e-7
8.70410917760347e-7
7.81675867813291e-7
4.940399637507765e-7
8.879663783028361e-7
7.201666496614895e-7
2.865075770222377e-7
1.4652145315326828e-7
7.536034563304953e-8
3.9144179338857506e-8
2.9902825516704266e-8
2.294060455015199e-8
8.553325663768905e-9
2.9983266195870526e-9
8.318224680730544e-10
9.633916007088748e-10
8.519853378480948e-9
7.946813231268787e-8
6.113745503194764e-8
5.542722691891045e-8
5.757568962681202e-8
6.34246061502901e-8
7.304296803220318e-8
8.74362812002099e-8
2.5812907674501003e-7
6.671811067778992e-7
3.9884219359798753e-7
3.509469124704912e-7
3.710343496548163e-7
4.376897528297977e-7
5.664561754925886e-7
7.759936804617349e-7
9.388058203404624e-7
8.720022206639213e-7
8.094420610526473e-7
7.655806762966926e-7
3.7448414581844697e-7
1.7848823266467922e-7
8.511606178247572e-8
4.158507407889077e-8
2.7629523797047075e-8
2.7175769870847633e-8
1.4887256208260634e-8
6.088592934019041e-9
3.7327876566667775e-9
4.78809340539859e-9
1.1777620345354025e-8
4.355461251005723e-8
1.942755652120899e-7
1.0300739554323654e-7
8.469398906314104e-8
8.431781338489284e-8
9.267942892595844e-8
1.0887565569736573e-7
2.9154865888895874e-7
7.036129593486927e-7
4.171798826831747e-7
3.663339094828722e-7
3.869804796404855e-7
4.560617118328139e-7
5.89305300184858e-7
8.131503036227927e-7
1.0652844475105385e-6
1.2156395085124645e-6
9.246102133811261e-7
4.979356453808923e-7
2.3427398544682525e-7
7.320635034130104e-9
4.017983039087719e-8
5.70317939261196e-8
3.5152206884480885e-8
1.9903583998115087e-8
1.9052053399358185e-8
9.537172502951228e-9
8.839459208097322e-10
7.866635224267892e-9
1.620570145487033e-8
3.083477664556463e-8
1.989944784871641e-8
1.0433988818067824e-8
2.539365382278819e-8
4.185353384242698e-8
6.099186424749116e-8
8.160607664454962e-8
1.038844071572646e-7
2.726311119735302e-7
8.433140836908412e-7
5.346480231308102e-7
4.834507782282042e-7
5.198119829046973e-7
6.215113547524178e-7
8.150322757946017e-7
1.1103119665368192e-6
1.2869186430123115e-6
1.4403006486221542e-6
3.610020917819458e-7
7.248794561916743e-7
5.5655362621376e-7
1.0785523525682395e-7
2.4028639938709564e-8
8.379394805413772e-9
3.604047865230052e-9
9.46872916696314e-10
6.5596640165187084e-9
6.731812329317192e-9
5.175790377542462e-9
9.010860818718723e-10
1.1989230825261009e-8
7.250601420408986e-8
1.801413096019996e-7
1.2029093545782957e-7
1.1345008863583144e-7
1.1984173950150444e-7
1.3317258774983074e-7
1.4960448329583592e-7
1.6031544972084429e-7
4.2698797998302336e-7
1.042936621569942e-6
6.260098062385015e-7
5.624712710859788e-7
6.047852316505513e-7
7.330331628892039e-7
9.93804523934465e-7
1.4643524869482967e-6
2.2668046984580546e-6
2.581068780794698e-8
7.054159105362565e-7
7.821813973123038e-7
5.372094122542225e-7
2.5608635576863134e-7
5.9321385421171714e-8
1.754823204220036e-8
6.190063536326305e-9
3.1533857652461526e-8
5.199897302623919e-8
9.93081515361908e-8
8.313138880000898e-9
1.1076628375257404e-6
1.8584638562561454e-7
3.5806527477320254e-8
1.3373980603459678e-8
2.676306652448578e-10
5.909401179361605e-10
1.8957150086788153e-10
1.8551277097057095e-11
5.538318058544695e-11
3.253786206690568e-11
7.023339512503321e-12
1.9869115448471217e-12
2.7611367326075575e-13
1.7895106901417262e-12
3.1902127371114056e-12
4.800922272880902e-12
6.860890731416338e-12
9.611060412588086e-12
1.3349204918635157e-11
1.848475039747654e-11
2.5611551904861153e-11
6.835002795689003e-11
1.9001806747882237e-10
3.277566329141229e-10
1.1821870977714875e-10
2.1540161165248045e-11
2.5380719167487852e-11
5.970260429756273e-11
9.361057253509674e-11
1.3396220128669583e-10
1.8707573859150755e-10
2.6096852864226894e-10
3.675462304558251e-10
5.258886190718567e-10
7.680085989648101e-10
1.1494204239686976e-9
1.768056176623083e-9
2.7918926357181e-9
4.459595216582581e-9
6.8627617495666965e-9
6.579387597936389e-9
6.417909092011656e-9
5.2590382619858354e-9
4.273904318196615e-9
3.6199449813758488e-9
3.2246299258410663e-9
3.0036115481907486e-9
2.8952161446760376e-9
2.8572921104330413e-9
2.859631241425009e-9
2.877709626640934e-9
2.8867829345244983e-9
1.7107048407264903e-9
8.852722402599907e-9
1.9550779919302063e-8
5.36529159692641e-10
1.4548507795030092e-10
1.144849806037414e-12
1.7032899817929991e-13
5.98666772058101e-14
5.988015982228594e-14
3.270119699231019e-14
0.
0.
0.
0.
0.
0.
2.3237290711766396e-14
3.19114918648128e-14
4.385077071113552e-14
1.355444768860609e-12
9.778241443589519e-13
1.0972183604833398e-12
1.336203009672583e-12
1.6677977225973012e-12
2.1026810539488806e-12
2.665803348190715e-12
3.393309578097386e-12
4.333681882568294e-12
5.55057141159337e-12
7.126734509487945e-12
2.40976491083383e-11
2.5324433012078313e-11
7.712552606648233e-12
2.4803309624271496e-13
4.0205958771425086e-12
8.020781236355606e-12
1.2874643604337401e-11
1.9402851642951706e-11
2.8530517369497866e-11
4.1358078585371216e-11
5.903669026316843e-11
8.237436948220348e-11
1.1126411932663707e-10
1.4449334598907004e-10
1.805185947509052e-10
2.1867521857185853e-10
2.5965437696375306e-10
3.051414416959522e-10
3.5733210493607576e-10
4.187273277326563e-10
9.621959065641955e-10
4.066141587698916e-9
1.160990044030762e-8
1.3612812518190672e-8
1.386034437291374e-8
1.4778682509472852e-8
1.6226668307149552e-8
1.800181820523696e-8
1.9979405613722936e-8
2.208384334556334e-8
2.4263102110867216e-8
2.0331831961811214e-8
1.9557505247520133e-8
1.7457903542088016e-8
8.13802572867753e-9
2.251476098163087e-9
6.867770158722952e-10
3.0201113262925494e-10
5.276239980812789e-10
1.8431324870886247e-9
7.327234028219039e-9
2.159827120310699e-8
1.1844558577471848e-8
9.680572252414907e-9
9.719872906629366e-9
1.1170063600472522e-8
1.4390173251324002e-8
2.0763043211729086e-8
3.385336854020583e-8
5.981097123819476e-8
7.194935072961196e-8
1.2115223771990447e-8
1.251432092675266e-8
1.4229620389818942e-8
2.1850700516160625e-8
3.95073357745479e-8
8.195383287961402e-8
1.3269252154310066e-7
1.4416678002558846e-7
1.6953182143682098e-7
1.6617676349428918e-7
5.691952005711348e-8
8.184735958604256e-8
1.660586352820546e-7
1.9244033085937911e-7
1.2678717331104212e-7
7.086650624632374e-8
3.722785143514867e-8
2.1779130325929475e-8
1.5815288388767234e-8
1.2869959665297925e-8
3.4280506458302985e-9
1.0369474624065682e-10
1.8204047744436645e-9
3.709378624559597e-9
5.316320860779957e-9
2.367650486362705e-9
7.755704363884841e-9
7.843432451729541e-9
8.282438862000364e-9
9.160396954967753e-9
3.41207554284004e-8
1.0442142008850836e-7
8.622021351112078e-8
7.068267339756635e-8
6.92390119078202e-8
7.36368582140323e-8
8.214282647731074e-8
9.49976633810675e-8
1.1330883468566758e-7
1.3838125285299155e-7
1.6976869449111713e-7
2.005468437547287e-7
1.0918845401375636e-7
6.499379920766081e-8
3.936567316066589e-8
2.8167050112413312e-8
2.3735823060023714e-8
1.9965405120950432e-8
7.87484107433683e-9
2.789691554964593e-9
1.211240525969225e-9
8.187976728235369e-10
1.960592389759962e-9
8.445054192099687e-9
4.037556820674755e-8
2.1202436544459835e-8
1.6572069226948694e-8
1.611155162882199e-8
1.7603066103825315e-8
2.096456110904135e-8
2.705350053605488e-8
9.746714876478076e-8
1.589637039620227e-7
9.324476352021177e-8
8.806958655851952e-8
1.0238787396671142e-7
1.3731081654720308e-7
2.0871245993929198e-7
3.200307282985958e-7
3.6316840404461203e-7
3.446360569766052e-7
3.2991836587689317e-7
3.605303293875399e-7
2.754471751552369e-7
1.4731854448963736e-7
8.83163871963264e-8
5.122166150043014e-8
3.407030295560445e-8
2.921265102031835e-8
1.9863720393323847e-8
6.119545454203717e-9
1.781225700031182e-9
6.950050814169808e-11
3.2310497496700085e-10
3.474134084546888e-9
3.645300990658464e-8
3.298581556532144e-8
2.49280211912336e-8
2.3872864905262976e-8
2.549424210336031e-8
2.927549911533508e-8
3.5717437811821356e-8
1.3199284617626012e-7
2.59133550746216e-7
1.429738118784619e-7
1.216452718564307e-7
1.2626103835230975e-7
1.4746586608056133e-7
1.9046335919078113e-7
2.6492856558499824e-7
3.3859455353451576e-7
3.255812286139101e-7
2.8144567646823855e-7
3.032259324175469e-7
1.7122778994081933e-7
9.740319160113345e-8
5.509639552855405e-8
3.6047512676476196e-8
2.8561478486265214e-8
2.5799804842266335e-8
1.2047039742509869e-8
4.058049385159965e-9
1.5623123561926977e-9
7.106164094618371e-10
1.668148664612063e-9
9.099371054236191e-9
5.225185130379399e-8
2.8244660024173427e-8
2.2044417000250883e-8
2.139118099210242e-8
2.322361542186337e-8
2.7322967621751547e-8
3.454438167099766e-8
1.3179888621523002e-7
2.3432472898194906e-7
1.3456083914380037e-7
1.2305426374212343e-7
1.3808278570567278e-7
1.7705303992496842e-7
2.5539709633174784e-7
3.877366147890869e-7
4.7616562383488307e-7
4.535984272287963e-7
4.207761985799369e-7
4.593760856233712e-7
2.8820772920376556e-7
1.6144849205371522e-7
9.946011401164736e-8
5.721621227963923e-8
3.844381657583511e-8
3.452564618638685e-8
2.0145688278081188e-8
6.491653169996289e-9
2.1901834422123247e-9
5.593802352078276e-10
8.611321009024949e-10
8.08823696049128e-9
6.395400810074285e-8
4.25756676193188e-8
3.350966268544864e-8
3.259102664268089e-8
3.514926395227454e-8
4.0713327782612476e-8
1.3964556549797095e-7
3.090138565214757e-7
1.7815251506595394e-7
1.522600968276781e-7
1.5780715215535138e-7
1.82571971323028e-7
2.3134735295317154e-7
3.162785040989177e-7
4.2296266370471786e-7
4.4598882641566137e-7
3.9274811941392036e-7
3.444075920749194e-7
3.894716301202288e-7
2.418906408171694e-7
1.3077960195468278e-7
6.990500587243885e-8
3.9895642640944994e-8
2.866701301437263e-8
2.6464539423542183e-8
1.227490739216446e-8
3.3804269515217372e-9
3.864104133926716e-10
1.0942118498461993e-9
6.49163669112455e-10
9.933321035161347e-9
4.549568355307262e-8
2.748372246597499e-8
2.432932843779261e-8
2.4875589209293677e-8
2.762015666817864e-8
3.2651749900887034e-8
1.357998847852685e-7
3.2793414942773826e-7
1.986841546881909e-7
1.732127983557875e-7
1.83089132736638e-7
2.1527031498555713e-7
2.7569797202331814e-7
3.8033900977712587e-7
5.318706716566119e-7
6.343948035216397e-7
6.16364226782928e-7
4.6427109259896257e-7
2.410968329462769e-7
1.5603706291345557e-7
9.355772187607794e-8
5.602043453558555e-8
4.493850934216557e-8
3.7845126199352956e-8
1.4862828433365839e-8
6.018257300710791e-9
3.231247137727057e-9
3.238719822103922e-9
8.273604070277941e-9
3.636516162294621e-8
1.0806552296901964e-7
6.189919009917164e-8
5.311578121678188e-8
5.376908308735759e-8
5.983378776263989e-8
7.149058735516162e-8
9.08567495261762e-8
2.700844031872392e-7
4.251371821832676e-7
2.3449842365245782e-7
2.0830634300146318e-7
2.2739467983835785e-7
2.8585036630089844e-7
4.0496916801329456e-7
5.566137844360755e-7
5.422218812102516e-7
4.6138519269837465e-7
4.054110934736128e-7
4.41425840527487e-7
3.866491451009681e-7
1.963096788993498e-7
1.0505289601856822e-7
5.5289560109083755e-8
3.431732443461887e-8
2.9114432664158812e-8
2.3315545621376176e-8
7.775115978410345e-9
2.413752529904604e-9
4.733173168312879e-10
3.557059379629916e-10
5.590599548916663e-9
4.6236080410656856e-8
4.879401349784999e-8
3.4869662455934005e-8
3.2735103895105625e-8
3.4673252028791844e-8
3.972683777970743e-8
4.8554160652223334e-8
1.8473771835995529e-7
4.0505731673348305e-7
2.355181412643801e-7
2.067716176815148e-7
2.2083094805940536e-7
2.645694350452668e-7
3.491440605406877e-7
4.965523244857538e-7
6.747789752974984e-7
7.22725182682825e-7
6.740279020325835e-7
5.965764037145317e-7
2.9473065508048654e-7
1.8258402372449668e-7
1.1486040033490266e-7
6.369094861435134e-8
4.558401956016075e-8
4.1683734603751154e-8
1.8407819708865704e-8
7.111325177389284e-9
3.3175960972016846e-9
2.4812134078848736e-9
5.779069599942416e-9
2.7841976000536937e-8
1.1197757953090284e-7
6.546845331980007e-8
5.661701852229166e-8
5.726267595336601e-8
6.313891597541515e-8
7.42083726805499e-8
2.2738382830709807e-7
4.837488053997123e-7
2.779121257831072e-7
2.4422313838138876e-7
2.6021010279172326e-7
3.121797187649254e-7
4.1485108963769105e-7
5.839665872910007e-7
6.98392618786346e-7
6.243104696211237e-7
5.38883659664527e-7
4.806883217052917e-7
5.127074416194063e-7
4.1609878000026983e-7
1.9499691011875473e-7
9.682423438927986e-8
4.4932392575098294e-8
2.543608240556618e-8
2.2416501368429783e-8
1.6070612817491734e-8
4.603310812570091e-9
7.887306847844725e-10
6.975080790521061e-10
1.449001960608692e-10
1.0194930014158242e-8
7.699358137523799e-8
4.3994961947430024e-8
3.827689068924428e-8
3.8850079821168726e-8
4.2825304890735896e-8
5.0168215388099944e-8
1.7570075729750456e-7
5.001465529725988e-7
3.220691965610452e-7
2.750201309393154e-7
2.8204373112423563e-7
3.1792247013289814e-7
3.845608960097171e-7
4.950184425706938e-7
6.607836958332676e-7
8.446974435848373e-7
9.872879394441407e-7
5.374675700596261e-7
2.714812912999398e-7
1.7169330734867754e-7
9.695874577735677e-8
5.686035689969413e-8
4.815985658558546e-8
3.303440277944471e-8
1.3563422251222054e-8
6.617416879859742e-9
4.711729954164898e-9
6.761679827027856e-9
1.8978212737355433e-8
9.099114179122947e-8
1.2793274838269684e-7
9.034900451855255e-8
8.459134958557512e-8
8.892177813382511e-8
1.0038334012912642e-7
1.1952576390657925e-7
1.4788753038582753e-7
4.112210552433179e-7
6.545546920661174e-7
3.7680524390760454e-7
3.457301627215998e-7
3.893131823482366e-7
5.081860148887624e-7
7.386195308512062e-7
9.099927571739121e-7
7.77642578398125e-7
6.678023138151438e-7
5.943879236607152e-7
6.058161665470484e-7
5.776645844858948e-7
2.8386840214033344e-7
1.2853828552323103e-7
5.6686964862407666e-8
2.8246104314546314e-8
2.0859257453763177e-8
2.076954057676385e-8
8.69901382632739e-9
2.9711533111094536e-9
1.44872350800986e-9
2.4450600757993558e-9
1.0161648149436091e-8
6.24172272566446e-8
8.643537748788246e-8
5.909705396092516e-8
5.5053491447342813e-8
5.810256256783175e-8
6.627650960949061e-8
8.020839437878436e-8
2.458363422913977e-7
6.432471535728639e-7
3.8811414529087847e-7
3.337987812664954e-7
3.456715207904752e-7
3.969007395430255e-7
4.954614311257564e-7
6.645303120305152e-7
9.075831904354034e-7
1.154003166980017e-6
1.3037527144622912e-6
1.2081354012401312e-6
4.4421316335548614e-7
2.0374771464222753e-7
1.0261118816011282e-7
5.65460359175443e-8
4.4039274632537037e-8
3.312234092083437e-8
1.369910708937545e-8
6.358431493798358e-9
3.788297299022582e-9
4.800190931537171e-9
1.449016482056112e-8
7.808292257226773e-8
1.0967304300370892e-7
8.690149398481845e-8
8.694597980891291e-8
9.402887330376635e-8
1.0648809053701626e-7
1.2500133990558998e-7
3.3101016131505147e-7
7.477203001598854e-7
4.4745310327848684e-7
4.0766208272123746e-7
4.470910101426087e-7
5.545112701407066e-7
7.624352229732517e-7
1.0252473103049355e-6
9.918318673652123e-7
8.369337165789968e-7
8.210282220557377e-7
2.4359066622993165e-7
7.315169668572364e-7
1.5205359319879535e-6
3.8593719061843723e-7
8.18838578799595e-8
2.7711661671206256e-8
1.277879374295105e-8
8.43830177175465e-9
6.23360236622194e-9
1.1064558758654322e-9
4.835241219114151e-10
2.7767844323481417e-10
2.7671860068105637e-9
1.9465714951298103e-8
1.0627099911308787e-7
6.286693979585046e-8
5.9200653493253166e-8
6.308216018813898e-8
7.099990709398889e-8
8.319654060558306e-8
2.042573152023806e-7
7.031933319148514e-7
5.030121087488387e-7
4.261938361258701e-7
4.2618884439140765e-7
4.6309474478490467e-7
5.370113721176943e-7
6.732278547918323e-7
9.800534733702663e-7
2.0885292773568514e-6
3.7087424485361866e-8
9.729884029996123e-8
1.1735396488335619e-7
1.0900360873435173e-7
4.719631770156102e-8
2.7071172142100788e-8
2.5141835836790805e-8
1.1454249206459567e-8
1.0399025150884221e-10
6.1119506715077245e-9
8.643214692478171e-9
5.043975083606182e-9
3.1173143823398365e-8
8.704518696262188e-8
8.417035768539936e-8
9.640048005742014e-8
1.148471951853919e-7
1.3669043446895227e-7
1.6164421109092214e-7
1.8805288884954124e-7
2.0777424923095856e-7
6.025662911074171e-7
1.0097963651611314e-6
6.430752048187068e-7
6.31133039905018e-7
7.560395809172304e-7
1.0559821598645112e-6
1.4532658664464215e-6
1.2871482750032115e-6
1.1006263406050697e-6
9.222458459345372e-7
4.970329453632882e-7
3.1248037422692413e-7
3.9570186550904924e-8
7.527686543351103e-8
5.8192139898537504e-8
2.494421000265647e-8
8.56352367155077e-9
3.3659506778460743e-9
2.0174695868755545e-9
1.357883538463918e-9
6.324327436788289e-9
8.925167461748327e-9
9.88148487737424e-9
2.8335069909959272e-9
6.750215263930316e-8
5.8485833627892734e-8
6.146002330435917e-8
7.235054733237383e-8
8.672476896979098e-8
1.0330330587327976e-7
1.1940477562637878e-7
2.7990776735719816e-7
9.30038162514144e-7
6.29590565049592e-7
5.406832685537955e-7
5.518909538962517e-7
6.252384653080625e-7
8.033959135389318e-7
1.400704572836043e-6
7.1284102201209e-7
4.6251700676429486e-7
9.025052301459881e-7
4.851263365451005e-7
1.0171950825853205e-7
2.6860537340912424e-8
1.3146604432497538e-10
5.882655582290581e-8
5.5089074703508384e-8
2.6927900508723153e-8
8.565363191687392e-7
3.350712964791912e-7
4.220804411190993e-8
6.2047889097451245e-9
5.359355311649451e-10
5.160843540065307e-10
1.3078095355083403e-10
1.4869850846568922e-11
4.234851165353713e-11
4.236429437578834e-11
4.725006426949688e-11
2.2260038200660008e-11
4.724896814280259e-12
3.592712032025283e-13
2.03050033639419e-12
3.984335927073827e-12
6.085311652146804e-12
8.700138822424466e-12
1.2166553161814135e-11
1.688678259528508e-11
2.341141603784443e-11
3.254907114791792e-11
4.554051386242665e-11
6.436752339267553e-11
1.164139713493021e-10
4.1558667777998993e-10
5.838934975356429e-10
2.130289821558323e-10
4.966039163932747e-11
4.855669985929661e-11
1.326187965400702e-10
2.2488993103334658e-10
3.4337715844859543e-10
5.103754573471207e-10
7.600502615394255e-10
1.1499300877179745e-9
1.7804845967509647e-9
2.8225715190883513e-9
4.511960588286158e-9
6.905201024875161e-9
9.211623721607492e-9
9.777176921030298e-9
5.2318561505800445e-9
6.515515623894675e-9
8.611902176649196e-9
9.618343334409459e-9
9.670198655739672e-9
9.089102759984355e-9
8.1231886697189e-9
6.912969194933188e-9
5.4920257304743e-9
3.779883107224976e-9
1.5453510594048541e-9
1.672209940523586e-9
2.520696702935152e-8
1.803376341546418e-8
2.081799161314533e-9
4.5987977534868345e-11
5.563313533622297e-13
0.
7.331280304704259e-14
3.8143962818994554e-14
0.
0.
0.
0.
0.
0.
2.7898744161985038e-14
3.8354515286335705e-14
5.2738049782051996e-14
7.2581219009353e-14
1.000123107030918e-13
1.3800702652552548e-13
3.1061329102564377e-12
2.435174679530913e-12
2.7843493224115632e-12
3.4286433246041514e-12
4.3203580284304295e-12
5.49567364660548e-12
7.02576828554301e-12
9.01086815163572e-12
1.1582950216406128e-11
1.491100969066038e-11
1.920620605793221e-11
4.038633246172962e-11
2.022475909961481e-10
3.363581172136272e-11
5.623605416690987e-12
1.0800201783463032e-11
2.4987988720442894e-11
4.164138413630983e-11
6.313782084254533e-11
9.105971039000838e-11
1.2590402716422046e-10
1.6666680240951252e-10
2.1142930046251018e-10
2.5888651818824593e-10
3.0936829878436624e-10
3.6465357111456565e-10
4.2732276545399776e-10
5.003694040455038e-10
5.871748566207137e-10
6.917189342242143e-10
8.189511372638136e-10
1.7754122771150608e-9
1.3375345561546746e-8
2.5680532537090185e-8
2.4168452217333984e-8
2.4207163921748495e-8
2.604329249839695e-8
2.8919815059139527e-8
3.2527263285802553e-8
3.676571256171343e-8
4.1610661312311975e-8
4.7037758313933356e-8
3.5562388171165866e-8
2.8909646670424717e-8
2.6105942481402825e-8
2.25808193572836e-8
1.0747749403172196e-8
3.6785126651705486e-9
1.7448617863419195e-9
1.4147813378275463e-9
2.163558225902711e-9
5.0024670170954905e-9
1.5645477329058845e-8
4.119906762848881e-8
2.199786410678602e-8
1.7923796932131204e-8
1.818429315886244e-8
2.1212107137029393e-8
2.7819435327363374e-8
4.111780481121315e-8
6.930281521562399e-8
6.528158409869693e-8
4.334359979541936e-8
1.5578231166390662e-8
8.537108175514923e-9
1.3059771078215172e-8
2.920153303314215e-8
6.361503639954196e-8
8.637921798969247e-8
1.0108065890344855e-7
1.225629764588566e-7
8.732702538837134e-8
1.434700021158961e-7
1.1376939978609166e-8
1.1768027436910633e-7
1.388362372155652e-7
9.924099799258449e-8
5.511734492560754e-8
2.7521439516165377e-8
1.5923234185873752e-8
1.1437246624110334e-8
8.62026173572982e-9
1.5692837624841528e-9
7.517571895196682e-10
2.2581705290187627e-9
4.4162066093667916e-9
7.0776854772877334e-9
6.513193748854068e-10
4.361684707273894e-9
4.927554932507556e-9
5.435959776223968e-9
6.145487403958702e-9
2.347387568427069e-8
7.487933482119778e-8
6.935614187617742e-8
5.650742261193767e-8
5.477365192366014e-8
5.75167043553628e-8
6.304858518154275e-8
7.119331699773754e-8
8.232575933516125e-8
9.69872141127503e-8
1.1534050367145564e-7
7.01086277684808e-8
4.537847083704279e-8
3.151060959671985e-8
2.5453839380755388e-8
2.269204368318161e-8
1.4832100767360527e-8
5.3102553264628755e-9
2.3422188934993843e-9
1.5367223550391628e-9
1.8301057049585148e-9
3.9275525065465035e-9
1.2095164828348498e-8
4.324347883277983e-8
2.238529375574224e-8
1.7275844609631432e-8
1.680752129593476e-8
1.8698952333219468e-8
2.3160086741043775e-8
3.202435913949114e-8
5.066666022457947e-8
1.0270904934025531e-7
1.137240351256825e-7
7.215016156101392e-8
7.428807763855322e-8
9.594586565551825e-8
1.4835176029512757e-7
2.486637581115543e-7
2.9818812670915973e-7
2.8837087193021684e-7
2.9424030593417206e-7
2.0091209347371955e-7
2.791229510606431e-7
3.1642964686107164e-7
2.1969160558171656e-7
1.1928223394541272e-7
6.681708966669554e-8
3.7336228053610314e-8
2.5298835594204913e-8
2.2383466473363084e-8
1.0329779355601769e-8
2.2923575794669616e-9
4.3084695390661767e-10
2.1586342970672888e-9
3.001295046587384e-9
3.0143697357111834e-9
2.4777403222426723e-8
1.798465096177153e-8
1.6982399613261824e-8
1.7805386179697147e-8
1.9915706757414324e-8
2.344263535062679e-8
9.610659911129206e-8
2.374926981155282e-7
1.4403564284877104e-7
1.203594707738873e-7
1.2188920304750678e-7
1.3656082340657332e-7
1.6524857923338225e-7
2.1435634401412332e-7
2.887081382924683e-7
3.553427977453228e-7
3.5046776470904003e-7
2.4964563521863144e-7
1.391098327700944e-7
8.359851151859905e-8
5.187302321189816e-8
3.763065850684274e-8
3.294840629112365e-8
2.4618887364838733e-8
8.892789359233348e-9
3.6239920134293486e-9
1.9938043129813614e-9
2.118273012589178e-9
5.636178642322873e-9
2.3273336519542915e-8
6.028126908311548e-8
3.298138400475466e-8
2.7702608329508275e-8
2.7909484604876588e-8
3.130095466627362e-8
3.819699991346868e-8
1.319247622876825e-7
2.3459554166950455e-7
1.3576391812059684e-7
1.2447930486944687e-7
1.397539097058032e-7
1.7903691688269608e-7
2.5771241940690693e-7
3.9061275881441575e-7
4.80482603993645e-7
4.572025339101943e-7
4.243657897343144e-7
3.411486794384813e-7
4.347253492968257e-7
3.8046392268343377e-7
1.8811852852335183e-7
1.1312154759255472e-7
5.976410401319139e-8
3.255823662635895e-8
2.6359619058349602e-8
1.874960823027059e-8
5.12311018182173e-9
4.972258625895378e-10
1.893955205696463e-9
3.6382799676865363e-9
1.4282747875984504e-9
3.5820971410627995e-8
2.7142626945788036e-8
2.548704101754747e-8
2.650917756519018e-8
2.930438510206025e-8
3.3981234034570757e-8
1.2545289867336348e-7
3.517252613341413e-7
2.263362797412575e-7
1.913247705542194e-7
1.9469586112401712e-7
2.1798236255286337e-7
2.619799810991597e-7
3.354565279339425e-7
4.465330310486265e-7
5.57668410208367e-7
5.683705520481314e-7
3.66504921047017e-7
2.0163783339182945e-7
1.21630952208787e-7
7.079699846815719e-8
4.752107197273138e-8
4.201133926836921e-8
3.091763829172944e-8
1.155965795719773e-8
5.160971521634788e-9
3.4612718651400255e-9
4.7125441657376215e-9
1.2528865955452866e-8
5.0300042188230044e-8
1.0717331110317845e-7
6.124670679570557e-8
5.253071048690827e-8
5.3614074402455975e-8
6.081077068800459e-8
7.495932750206267e-8
9.971422073617363e-8
2.7920268568415784e-7
4.096201619499494e-7
2.3327555752779738e-7
2.1558013463664194e-7
2.460701567206205e-7
3.2621832899773783e-7
4.890544703988542e-7
6.904452140969992e-7
6.93062903685353e-7
6.259597122928608e-7
4.960913404443896e-7
6.280757198428909e-7
5.056539526789457e-7
2.397945728245486e-7
1.4474667484623605e-7
7.997071272387586e-8
4.2453906632871335e-8
3.322693211438442e-8
2.6601006624547074e-8
9.362518329182081e-9
2.9951213094418025e-9
4.833918429203062e-10
1.6142729483066626e-10
4.623185472431409e-9
5.6393510755821076e-8
5.431604782357474e-8
4.503597272915504e-8
4.479803857821505e-8
4.839090419565731e-8
5.5370080915965095e-8
6.650460706906027e-8
2.203684495727547e-7
5.265003384000798e-7
3.0740374819154867e-7
2.6735815402196024e-7
2.8117907357244684e-7
3.307428537432832e-7
4.2754550033408983e-7
5.909657979721954e-7
7.473743109263939e-7
7.129836166463889e-7
6.188756421204071e-7
6.080453110207171e-7
3.1859137406096774e-7
1.7337364817786352e-7
9.161628551710413e-8
4.899954201495815e-8
3.516117013731618e-8
3.422325602324902e-8
1.7366597319470844e-8
6.5899404028304415e-9
3.3803521886915432e-9
3.3095696032818726e-9
7.84843913661685e-9
3.058925459979616e-8
1.48327275695156e-7
7.77775701990549e-8
6.222009668522918e-8
6.119653410804456e-8
6.711014556733873e-8
7.952643336321559e-8
2.4244483411011397e-7
5.352172877072615e-7
3.123242175590054e-7
2.752107092322802e-7
2.936925476107231e-7
3.513146907808575e-7
4.6274277142347647e-7
6.521525958664537e-7
8.541165499934439e-7
8.882223518284529e-7
8.521169175987051e-7
3.216843319225304e-7
1.093023523437127e-6
9.11412138687068e-7
2.681590069038959e-7
1.0684625471014514e-7
4.9259049394125e-8
2.980451213810197e-8
2.6443040106901027e-8
1.1723205290500705e-8
3.793290956725949e-9
3.151482018831361e-10
1.5677297248112645e-9
1.2081663089372463e-9
1.8191895052635678e-8
4.191144825791542e-8
4.379608701184139e-8
5.019036007704156e-8
5.767436975668959e-8
6.697142837837629e-8
7.943878814905002e-8
2.193954021583938e-7
6.70738025364475e-7
4.263977466655443e-7
3.7604063162306037e-7
3.9458971307321955e-7
4.5690931342913974e-7
5.7394477626711e-7
7.663521117978819e-7
9.652332082768617e-7
9.583897508231795e-7
9.198558567065078e-7
7.657067539974843e-7
3.275967941129193e-7
1.3624900105513652e-7
5.768969178299061e-8
2.842617228266467e-8
2.0086072871111922e-8
1.918386973980755e-8
9.06346594049345e-9
4.160102644889644e-9
3.7894455548569976e-9
7.0689460622436185e-9
1.892234011762761e-8
6.929432259748455e-8
2.3111217253064764e-7
1.2321068237001905e-7
1.0344970635028988e-7
1.0420099122154315e-7
1.1541049555049311e-7
1.3512378266419934e-7
1.6081680696836998e-7
4.1817774278486895e-7
8.263679147123371e-7
4.742719720508779e-7
4.241188657062846e-7
4.6071361385434197e-7
5.694267849132776e-7
7.85800801941414e-7
1.1099205819253807e-6
1.313945467017487e-6
1.2994284928919856e-6
2.0208419561068923e-7
3.008687581785466e-8
1.0320446388116726e-7
1.166388357037555e-7
1.1714151183033514e-7
5.019609971071589e-8
2.606868634899388e-8
2.4932517842362292e-8
1.3534671784034368e-8
2.3510214440099344e-9
3.2297859687816485e-9
6.062736592081397e-9
5.605616505283481e-9
1.846365620783653e-8
4.184602163638905e-8
4.882476619470181e-8
6.205012323606219e-8
7.825227112287851e-8
9.612026609364325e-8
1.1642793667197549e-7
1.3997111748393213e-7
3.586269533051937e-7
9.136150921504033e-7
5.623055188154584e-7
5.208033540545192e-7
5.769816667185637e-7
7.221628261064528e-7
9.968925548677362e-7
1.27972607599515e-6
1.2019112527567416e-6
1.232458837175309e-6
2.2028487144624922e-7
5.191388073016922e-7
7.596901879537651e-7
2.512225188830536e-7
4.75972042474276e-8
1.4983702152310488e-8
6.891301365278987e-9
3.8944762295526904e-9
1.339702112705918e-9
3.803836323744805e-9
3.119204190886358e-9
4.1296725134060566e-11
9.054740347384465e-9
4.558085199756974e-8
2.0419731972969282e-7
1.1693336607208118e-7
1.0361414865483651e-7
1.0714702419006351e-7
1.1782296780412575e-7
1.318945983157461e-7
2.9785758675275434e-7
9.121568926274421e-7
5.840834897965225e-7
5.066587981426248e-7
5.203684033140771e-7
5.893176880105835e-7
7.330123821168006e-7
1.046901341523014e-6
2.1089543409041895e-6
2.6873244693876463e-7
5.420049401607967e-7
8.690882362199914e-7
4.5290851145339016e-7
1.5982349721058848e-7
1.3493930962235138e-8
6.782809218117694e-8
6.557186251085768e-8
6.903592222903051e-9
7.150453217701379e-7
1.651042277278609e-7
3.316426225821861e-8
8.112937087607949e-10
1.8822160115490762e-10
4.0367672231317854e-10
5.608876037455903e-11
3.654278547095462e-11
3.9275932222747864e-11
4.274902662858655e-11
5.0464118972103533e-11
2.6046925831954962e-11
1.1114715198767813e-11
4.2254802379633375e-12
1.0999121201946626e-12
4.0955546720004994e-12
6.757545819102454e-12
9.82761109073205e-12
1.380473043831082e-11
1.9199630396081215e-11
2.6677739293651217e-11
3.721047411196062e-11
5.2303120838718374e-11
7.440086834704138e-11
1.2775247393097846e-10
4.803122227909006e-10
6.097604914300361e-10
2.2532140699465527e-10
5.239334448852398e-11
5.707416543896105e-11
1.54312355310641e-10
2.6379578585435835e-10
4.0699609434832056e-10
6.120210979362392e-10
9.232902842027785e-10
1.416782429436279e-9
2.2245224621296905e-9
3.5565986521663094e-9
5.616551786401475e-9
8.11381274032983e-9
9.738652227771324e-9
8.468688206864573e-9
2.3330990167910297e-9
3.443495768195219e-8
4.9244170007986385e-8
5.63944469927011e-8
2.818276079804644e-8
1.5993924139431292e-9
2.294724852525545e-9
5.168739582164956e-12
2.3065906912617055e-13
0.
9.482522610514363e-14
8.802169396259912e-14
1.3235230652002568e-13
8.971160085867554e-14
2.8397639887660994e-14
0.
0.
2.3000255592262885e-14
3.327698749949836e-14
4.63510378302402e-14
6.39939095398107e-14
8.822701752433568e-14
1.217175558482018e-13
1.681486588040721e-13
2.326820930824192e-13
3.2259716491426736e-13
4.482060754854351e-13
6.241783044519963e-13
8.714725594142468e-13
1.2201707345280058e-12
1.7136614257735914e-12
2.414843539889896e-12
3.4153663664034473e-12
3.2662459543998216e-11
3.150224665020315e-11
3.863644246062194e-11
4.897463960307265e-11
6.171702550275517e-11
7.620561392434022e-11
9.086387131716256e-11
1.0212118684098268e-10
1.0297380457028133e-10
8.130016809616308e-11
1.8417845432721526e-11
2.2530483373924615e-10
3.553290831048373e-10
1.1354203276525568e-9
2.5131063837772866e-9
1.8741194108803743e-10
1.1851514895684002e-10
2.381221929269425e-10
3.213591581780931e-10
3.975385459970938e-10
4.776518636706787e-10
5.685628165683839e-10
6.762833305244544e-10
8.07399607786115e-10
9.702188209744025e-10
1.1761859634411243e-9
1.442064398737115e-9
1.793661570623446e-9
2.2726338969048554e-9
2.949721725681887e-9
2.6744155844992995e-8
7.330279277753185e-8
4.8144350709467355e-8
4.365765715220662e-8
4.8229932229012874e-8
5.925808563115363e-8
7.920643397363938e-8
1.1433888852309056e-7
1.7114263643606266e-7
2.2801025139445906e-7
2.4113612174259443e-7
2.3374673198269254e-7
2.3279730598532694e-7
1.2408030619240635e-7
7.293495316477567e-8
4.240904532221443e-8
2.8303559269851596e-8
2.2807847465354732e-8
1.8855205083043065e-8
6.622271784860606e-9
1.8727318548113583e-9
2.4257529110501245e-10
4.4279911039010507e-10
6.112973407026853e-10
1.0644393534225796e-8
2.742515700355951e-8
1.7302094351402952e-8
1.5546072160023227e-8
1.6063736511997852e-8
1.8039116389683034e-8
2.161490265410394e-8
8.034932282158558e-8
1.5947192367786747e-7
8.755862869058423e-8
7.279316833996497e-8
7.369695841595404e-8
8.34305373402137e-8
1.0353338856292e-7
1.3846853037118316e-7
1.7938721773577584e-7
1.8123450245138377e-7
1.544512851184914e-7
1.5413474160543544e-7
8.506977532146127e-8
4.75824787985771e-8
2.7336433794098794e-8
1.9347549349205083e-8
1.6260268425111355e-8
1.4073336175635872e-8
5.799539851412113e-9
2.0253801432289517e-9
8.048557128902267e-10
3.7498348833206e-10
9.724156533368715e-10
5.326034067299954e-9
2.591112825552956e-8
1.347750006919567e-8
1.0750496592858007e-8
1.051551116561867e-8
1.1469528550912277e-8
1.3553875257614011e-8
1.7249914719034587e-8
7.129099093933792e-8
1.2517773638443986e-7
7.426965874692533e-8
7.042574193926343e-8
8.198573150662902e-8
1.0953222461438781e-7
1.6533999788296127e-7
2.5836236452668333e-7
3.1133454519423137e-7
3.0035329099989437e-7
2.91924340802384e-7
3.1939460641103024e-7
2.2437352955974693e-7
1.2312159928684515e-7
7.284871164371628e-8
4.368107474880311e-8
3.075250407171172e-8
2.6867940965619638e-8
1.6653523604997152e-8
5.080278253773564e-9
1.5375370597145048e-9
1.6122772475366351e-10
7.548967050156548e-11
4.2330592064827414e-9
3.708053468764732e-8
2.9160629944749755e-8
2.2051846711318217e-8
2.1131040212841442e-8
2.263108719992614e-8
2.6121568963331056e-8
3.2113760579785974e-8
1.1662456638747644e-7
2.165868576297535e-7
1.1756576910308916e-7
9.952372674848433e-8
1.0291107194913924e-7
1.1997874098842212e-7
1.5501878113798462e-7
2.1502298389934244e-7
2.674562442401891e-7
2.4909696498430906e-7
2.134096140227601e-7
2.3695488151356818e-7
1.3836554712454599e-7
7.80992027233496e-8
4.353595813233959e-8
2.884450544455617e-8
2.303620823736996e-8
2.07001491057128e-8
9.964472533762827e-9
3.27838042072383e-9
1.1883542652504629e-9
3.856627865670738e-10
8.558423502547262e-10
5.818546203804751e-9
3.6610271053985114e-8
2.0581004514136468e-8
1.5951311145647608e-8
1.5416189486525135e-8
1.666428085150167e-8
1.9500240168085833e-8
8.017528485078571e-8
1.7006856848510178e-7
1.013794125772405e-7
9.170911082049501e-8
1.0097672377168555e-7
1.250064403667383e-7
1.7111109322658684e-7
2.537971841427954e-7
3.594198097515024e-7
3.9280345277210166e-7
3.7104763681564495e-7
3.462556882005006e-7
3.875998251723074e-7
2.4647162794304554e-7
1.3715543870277682e-7
8.080557285335073e-8
4.5136664212565884e-8
3.0467525376897245e-8
2.7423041082592522e-8
1.315655669433105e-8
3.482293814130865e-9
2.6368324578385924e-10
1.4685345949611182e-9
1.88077418374611e-9
5.623355448988344e-9
3.8748675109861627e-8
2.5267122396912303e-8
2.298504135050479e-8
2.371711145497737e-8
2.6330320996534435e-8
3.091564960396936e-8
1.189851528068834e-7
2.851685026194658e-7
1.6906919573202656e-7
1.4290726296266202e-7
1.463930056981411e-7
1.6650507233598998e-7
2.0575902286848264e-7
2.736793968109029e-7
3.7109742707631954e-7
4.2992043162085117e-7
3.972378950391497e-7
3.239495692560477e-7
1.7347986295843527e-7
1.0190951392039321e-7
6.046248051035842e-8
4.1316298769960354e-8
3.490525853038776e-8
2.8924992731792318e-8
1.1035218314023962e-8
4.294243292763154e-9
2.2180621157360622e-9
2.156161907879504e-9
5.603289724296116e-9
2.3041427518348454e-8
7.58476179157991e-8
3.972853265408358e-8
3.266658392899629e-8
3.256953176086562e-8
3.623401870834488e-8
4.3837014650864096e-8
5.73659680653242e-8
1.8573681040650442e-7
2.917987459598258e-7
1.664770663948768e-7
1.535836255071135e-7
1.7463398605759782e-7
2.2927461213427567e-7
3.408726006025658e-7
5.059207516308216e-7
5.523357482222504e-7
5.090441103311813e-7
4.5384071494141517e-7
5.118627407591023e-7
3.7951751717356355e-7
1.9676350383788454e-7
1.238027116003929e-7
6.903834980276777e-8
4.11629041445788e-8
3.4876475585796065e-8
2.481910052372296e-8
8.107635966687387e-9
2.5311597302452748e-9
3.1818994935006196e-10
1.7083569127098062e-10
4.9058249752630875e-9
5.368646981893577e-8
4.652443638858092e-8
3.6851008382995754e-8
3.5917271731121233e-8
3.856899309563105e-8
4.424306240557502e-8
5.36370126147518e-8
1.8973908362582083e-7
4.0309941485707097e-7
2.281636504155047e-7
1.9730930251914596e-7
2.075377417628803e-7
2.454800708100756e-7
3.209978647021643e-7
4.50028512885229e-7
5.68106961190265e-7
5.356944211530139e-7
4.6210102934992066e-7
4.893358294893289e-7
2.7343535466303137e-7
1.5140414238689573e-7
8.329054890737537e-8
4.8582691174457966e-8
3.582385986447247e-8
3.3705137317224463e-8
1.7142239302581443e-8
5.991389986715676e-9
2.558593771030899e-9
1.741295868151936e-9
4.041263779173958e-9
1.7748338257086516e-8
9.851900251613953e-8
5.3305445708613006e-8
4.1487870904940486e-8
4.029054887455266e-8
4.3847220502747234e-8
5.174792440712401e-8
1.7856458072935405e-7
3.819646325462262e-7
2.2296962657074442e-7
1.970461332544726e-7
2.115501384936087e-7
2.548650906127148e-7
3.3850651127697186e-7
4.842584753878841e-7
6.56238849081355e-7
6.942782563795757e-7
6.427611669875295e-7
5.40645307632933e-7
6.910204169939184e-7
3.694790601623865e-7
1.8476107313811753e-7
1.1411312533786212e-7
5.9042992893837915e-8
3.497385215719749e-8
3.1643809524494465e-8
1.533457048221537e-8
4.866162206949869e-9
8.210290331869613e-10
1.3015880746624529e-9
1.6436996215188266e-9
1.1107397196677506e-8
4.907743400767738e-8
4.075753331181468e-8
4.107787476655205e-8
4.4215379623386663e-8
4.986474422092068e-8
5.8613298780984024e-8
1.89623666419595e-7
5.25289398884382e-7
3.2380035516593613e-7
2.810016792792688e-7
2.9282020563384884e-7
3.3788085682431355e-7
4.234065427154798e-7
5.678113571479942e-7
7.45387873163651e-7
7.793141129181174e-7
6.843055945802812e-7
5.889950103271275e-7
2.893511646113278e-7
1.5195885585438341e-7
7.500121843536851e-8
4.148762337278547e-8
3.242201983060366e-8
3.089175391390791e-8
1.3801005492684185e-8
5.8118438513581926e-9
3.851387536171758e-9
5.246708874399508e-9
1.31769570443877e-8
4.8519488845870834e-8
1.749920658212893e-7
9.042715543611754e-8
7.41083234555317e-8
7.398896716456151e-8
8.237261550102413e-8
9.912141749711732e-8
1.2649630764675627e-7
3.446718757153722e-7
6.048022877889781e-7
3.419058488816454e-7
3.074729434899635e-7
3.3852341154247487e-7
4.2670251910078216e-7
6.036143515987622e-7
8.654230189450835e-7
9.666859837069967e-7
9.078216294473702e-7
5.660029880407413e-7
1.1877278927276892e-6
7.221324079692804e-7
2.774484810143057e-7
1.4086956501287329e-7
7.222838169841491e-8
4.1683631965791965e-8
3.567110041936861e-8
2.0883156626124563e-8
8.080777107183997e-9
3.1757534814443406e-9
1.2500005315759225e-9
2.244444616886884e-9
1.538054601316315e-8
8.778181155723129e-8
6.241352391248285e-8
6.118118581671966e-8
6.56452247762731e-8
7.351912600609521e-8
8.540747568656661e-8
1.0256232692753414e-7
2.956882752976534e-7
7.16806386850564e-7
4.2630162568435923e-7
3.825070312251382e-7
4.1308879736414013e-7
5.018430865928513e-7
6.741532787695212e-7
9.259836085641591e-7
9.844489190062712e-7
8.404091109719007e-7
7.951531092079759e-7
7.785341651149263e-7
4.616825561612564e-7
1.9000968488049526e-7
7.993940516263842e-8
3.6129732683430956e-8
2.14322113630147e-8
1.998181352244931e-8
1.4141061752632752e-8
5.545029840248656e-9
3.3027595324517655e-9
4.3343849093296746e-9
1.0424547009507035e-8
3.556265324368451e-8
1.9394006563317793e-7
1.1242445498118467e-7
8.685678940747406e-8
8.45211581905347e-8
9.177971069453495e-8
1.067507857497639e-7
2.754512864923236e-7
7.198523260239156e-7
4.355192658592265e-7
3.7655856993629505e-7
3.9034755146208454e-7
4.484207162846989e-7
5.60898191157378e-7
7.562268687000944e-7
1.0508271171529006e-6
1.4610031954051898e-6
5.997723923689683e-7
1.4074103949827413e-7
1.351367534100981e-7
5.775487505759593e-8
1.1981966771571222e-8
2.143034050581098e-8
2.2323693342991417e-8
2.1255181251764763e-8
2.324912006490697e-8
1.2261548411644608e-8
6.224140555063316e-9
1.6760366620488378e-9
2.2271000435263227e-8
6.349479022232612e-8
9.286172704813155e-8
2.951369999359686e-8
5.99491824589511e-10
1.9683453543236935e-8
4.1370449773284905e-8
6.884003298123716e-8
1.0093939905609957e-7
3.4775730621451735e-7
9.562182251429353e-7
5.792530896999945e-7
5.330010579712186e-7
5.945335503980154e-7
7.567476220924742e-7
1.0696612678794935e-6
1.3785192238336987e-6
1.3259398112554179e-6
1.3689489502971436e-6
2.9640608471451525e-7
3.2105833040334453e-9
1.4307090971878847e-7
7.053779143094177e-8
1.7457521752543635e-8
3.813645711838777e-9
3.4407040237734516e-10
2.0621165559513896e-9
8.40496665350072e-9
1.1949434535955216e-8
1.2752149709124904e-8
1.2805049034194748e-8
9.341729088540139e-9
1.3303564766538417e-8
9.016499981246251e-8
7.627456777102146e-8
8.255812156445049e-8
9.473558947343893e-8
1.1023137836731314e-7
1.291174408690585e-7
1.473382779649501e-7
3.56173149392876e-7
1.0232202102574568e-6
6.333946271012665e-7
5.633490141926494e-7
5.954617686326958e-7
7.02225168345737e-7
9.248375884225025e-7
1.4133049414363377e-6
2.480193178814401e-6
1.6951774926576703e-7
8.129534568243509e-7
8.176755400343691e-7
4.6852206571523636e-7
1.0464685089491662e-7
2.449149099597604e-8
7.151277396743246e-9
1.632674447670225e-8
5.080799163340171e-8
8.105792837173732e-8
6.433209678224742e-9
1.1748693008299716e-6
1.8920349995856552e-7
3.48629417658106e-8
1.0160677397502296e-8
6.264954822698316e-10
7.285708870593465e-10
1.4157271673915316e-10
1.2703138194026797e-11
5.0723683172773745e-11
4.094432286491047e-11
1.6798528870624564e-11
5.224957877165318e-12
1.0067636390973713e-12
1.1826384343171609e-12
2.86151837974165e-12
4.58044652663756e-12
6.663267769897637e-12
9.387002988122612e-12
1.3062773540999056e-11
1.8100357006156796e-11
2.5084457204110777e-11
3.4888053078948834e-11
8.188633270477239e-11
2.4426613267814546e-10
4.1535505039428575e-10
1.4893272817578557e-10
3.0131579529753235e-11
3.084792677218502e-11
7.738822976879992e-11
1.2466172954613108e-10
1.8204265046990157e-10
2.5897361872875376e-10
3.6819253458746597e-10
5.294401675497328e-10
7.754917187376932e-10
1.16301833323647e-9
1.7918693629615671e-9
2.832661532164332e-9
4.523625286947766e-9
6.935800963302254e-9
9.30614294812108e-9
9.256990845137445e-9
9.629210812356923e-9
8.146044988625201e-9
6.5165464161708134e-9
5.2906174468891115e-9
4.4680060721340745e-9
3.938535616624116e-9
3.6036064177587983e-9
3.3925486005749077e-9
3.255764968426472e-9
3.1553579888965825e-9
3.0556793411861918e-9
1.150984727509198e-9
1.1690539147615488e-8
1.7166352790506894e-8
2.4747755510166445e-10
1.4033002945488367e-11
1.2058258705140462e-12
5.934022931699865e-14
5.685433382562892e-14
4.560884965261973e-14
2.5896428655740326e-14
0.
0.
0.
0.
0.
0.
2.5968816515717316e-14
3.567121031993377e-14
4.9033096033787656e-14
1.485937171361447e-12
1.077853687031418e-12
1.21076130847729e-12
1.4753422717141589e-12
1.8423804428033517e-12
2.3238675104878323e-12
2.947506026044567e-12
3.753368873228195e-12
4.795167560208732e-12
6.143358315981866e-12
7.889428294531671e-12
2.5883921093162716e-11
2.898688244768626e-11
8.738864999508685e-12
3.1654440849049967e-13
4.50779392348713e-12
9.026336348181547e-12
1.45146021285982e-11
2.1897900328223654e-11
3.221064594562702e-11
4.666235807204255e-11
6.647056670038713e-11
9.239561915799006e-11
1.2413918002560531e-10
1.6027277403699058e-10
1.9921046501856398e-10
2.4045278082270966e-10
2.849311204556807e-10
3.3455073161877255e-10
3.917056277801365e-10
4.591077629752452e-10
9.259624718060023e-10
4.5670781733748955e-9
1.2720317861583872e-8
1.4671347582689708e-8
1.4890547268593074e-8
1.5865229497674983e-8
1.7411080835893725e-8
1.930680758757895e-8
2.1419826860433415e-8
2.3671328871282934e-8
2.600725771002752e-8
2.166000955133682e-8
2.0646451596404802e-8
1.8626560518917143e-8
9.121019990656741e-9
2.564746830086298e-9
8.04743402712926e-10
3.660525682496105e-10
5.817530774641867e-10
1.90823135193802e-9
7.3217161632802845e-9
2.3949101480502915e-8
1.2956281532886167e-8
1.0416783776731196e-8
1.0371948273481108e-8
1.1850525790970358e-8
1.5194635057918933e-8
2.1837200940420265e-8
3.5515925896395286e-8
6.287902218760107e-8
7.598617288609811e-8
1.4294415264406783e-8
1.1578484363683896e-8
1.3215862843374112e-8
2.0645887292593085e-8
3.7763672197610286e-8
7.895262054079669e-8
1.2901503759329136e-7
1.408423184806036e-7
1.6603850101355556e-7
1.6455946125746375e-7
5.094034113204611e-8
8.429704985831103e-8
1.6353330499034746e-7
1.8910355896302393e-7
1.2388663137449586e-7
6.916461186997595e-8
3.625215100272003e-8
2.133817797790348e-8
1.5570370294747946e-8
1.261090700628062e-8
3.3272019895876432e-9
1.1388128836443955e-10
1.793036629270335e-9
3.6350460097814597e-9
5.151264962881533e-9
2.6457674928743375e-9
7.660222266943279e-9
7.711781382656194e-9
8.134106020257203e-9
8.993708952984964e-9
3.355268645955864e-8
1.0226330872712778e-7
8.413984166921387e-8
6.891586544167556e-8
6.746378142476693e-8
7.170877520570617e-8
7.995509435142121e-8
9.243363029597842e-8
1.1021857426567955e-7
1.345674390802542e-7
1.649976713350765e-7
1.9465607912144898e-7
1.0608553689021314e-7
6.315123993391738e-8
3.8224213009016855e-8
2.7377415503817448e-8
2.308799765408393e-8
1.9435738279041543e-8
7.677895276279915e-9
2.7148065719115576e-9
1.1719587567138544e-9
7.769014385207566e-10
1.853814386218569e-9
8.050788439971216e-9
3.87716193113935e-8
2.040339796387439e-8
1.5939809411593692e-8
1.5490198097849493e-8
1.6914678294472304e-8
2.0129806001398752e-8
2.5952048963102264e-8
9.428232921545088e-8
1.5431691234599635e-7
9.06785458516777e-8
8.57647185378988e-8
9.983236111677694e-8
1.3403166079706221e-7
2.03941129208488e-7
3.1319687316429047e-7
3.560898236537805e-7
3.383240193906148e-7
3.248166487017125e-7
3.545494870458743e-7
2.710352413187034e-7
1.4501803486168442e-7
8.661918412769608e-8
5.031954645899465e-8
3.3618882948147836e-8
2.883390468231765e-8
1.9565008681027512e-8
6.016398419386343e-9
1.7486017014159714e-9
6.797884339749746e-11
3.071908449265995e-10
3.4586711020107933e-9
3.5908301492423146e-8
3.248635889939988e-8
2.4500672105468423e-8
2.3447164623370997e-8
2.5035635476138332e-8
2.875307217093697e-8
3.5093838648244225e-8
1.2969081809344125e-7
2.5376955986943476e-7
1.3983751455979105e-7
1.1886809263949899e-7
1.2327493697623967e-7
1.4385456160031195e-7
1.8563040031773206e-7
2.57988637687413e-7
3.296629617887537e-7
3.170673693008392e-7
2.739719092788386e-7
2.9515439561356637e-7
1.6671055543100323e-7
9.502307659530983e-8
5.3813023845882476e-8
3.533479774944275e-8
2.80730161186634e-8
2.532572939675846e-8
1.1785285583138677e-8
3.966724166250118e-9
1.521497976431405e-9
6.762419946991108e-10
1.5855219552348207e-9
8.779210087818817e-9
5.052797348586785e-8
2.73194331868144e-8
2.1337670990974434e-8
2.0708626685675983e-8
2.2480391798928294e-8
2.6441660930251208e-8
3.3418056961171206e-8
1.2823389151962757e-7
2.2801996755786936e-7
1.310804871446494e-7
1.2000900891087626e-7
1.3482363345068014e-7
1.730939891802843e-7
2.500369474288646e-7
3.8007311220810117e-7
4.6683378920063594e-7
4.4491912348294037e-7
4.136808603413571e-7
4.5177054999204526e-7
2.84702904815935e-7
1.5935218186591713e-7
9.773513487535691e-8
5.63617690459484e-8
3.801091374985449e-8
3.410141861880376e-8
1.9925557689616146e-8
6.400465288725771e-9
2.151064173747794e-9
5.424066764514815e-10
8.401885027696909e-10
7.93699759182119e-9
6.267061911791746e-8
4.19054057338632e-8
3.2883953759458634e-8
3.194787659392793e-8
3.444349346450728e-8
3.989762770807451e-8
1.3712980140203694e-7
3.0256618624996093e-7
1.742713207440754e-7
1.488024414446092e-7
1.5409697175859882e-7
1.781246523529958e-7
2.2549164232228658e-7
3.0801212907378314e-7
4.12210669071361e-7
4.3592550720134303e-7
3.843692837950714e-7
3.3690445951212177e-7
3.815969582129048e-7
2.3626042624617587e-7
1.2833289649113944e-7
6.881768299846116e-8
3.957534808663393e-8
2.8590609929325698e-8
2.6338596943360838e-8
1.2110011507730174e-8
3.331778716524444e-9
3.700856353268642e-10
1.1147187629524387e-9
7.205114383787805e-10
9.595050655752212e-9
4.400663796369613e-8
2.667877923537097e-8
2.3640267445690695e-8
2.4178666418079588e-8
2.6847572707675086e-8
3.173519664448442e-8
1.328952847143647e-7
3.199380700537345e-7
1.9376602803699336e-7
1.6907356286155927e-7
1.7890599827092348e-7
2.1063281500366354e-7
2.7021018239580463e-7
3.7350841696880006e-7
5.230926040062246e-7
6.232925058295912e-7
6.04319158400026e-7
4.5908904284191473e-7
2.3866544771126755e-7
1.5399954918458048e-7
9.226030331628496e-8
5.548807289694729e-8
4.452625672751776e-8
3.757997418254239e-8
1.4749141921143374e-8
5.942220668029021e-9
3.1734000737943146e-9
3.161924875154272e-9
8.072988111812116e-9
3.536253595136892e-8
1.0687221054562992e-7
6.080097314701636e-8
5.2012809348415964e-8
5.2591084315246424e-8
5.850603220116018e-8
6.992701365344764e-8
8.896148402871052e-8
2.6472271635855086e-7
4.1559696411306147e-7
2.2884135958760318e-7
2.0301315827745666e-7
2.213434790290699e-7
2.7785662097847377e-7
3.9315494392132153e-7
5.413857465027055e-7
5.297691361518141e-7
4.5110191868744647e-7
3.960156342648357e-7
4.331657367821521e-7
3.7717317646163297e-7
1.9226901748319584e-7
1.0338555174850984e-7
5.486454317418748e-8
3.434560537769819e-8
2.921448616594691e-8
2.315364059389646e-8
7.676719719188286e-9
2.373546524363162e-9
4.32228370086756e-10
2.683729593978135e-10
5.3496132814273384e-9
4.510862283678724e-8
4.718471907080031e-8
3.380699324556213e-8
3.176046662918333e-8
3.3648215475718125e-8
3.855231650449044e-8
4.711583221235136e-8
1.8082826530736662e-7
3.9447982362859905e-7
2.292752503415942e-7
2.0151175639904548e-7
2.1551075354426698e-7
2.586530372252067e-7
3.421076103371854e-7
4.877299461543967e-7
6.629381284404281e-7
7.076050808834848e-7
6.578143019029714e-7
5.877237803010495e-7
2.9220414619261867e-7
1.8095156650068759e-7
1.1360237660963141e-7
6.316702498457723e-8
4.5251667740107e-8
4.147891621957875e-8
1.8373039349586516e-8
7.040172626748137e-9
3.254989925110233e-9
2.3982045619714955e-9
5.57715968093515e-9
2.6871491076578122e-8
1.1111631462819031e-7
6.436721347655745e-8
5.5360772826591794e-8
5.586824940481729e-8
6.15533173869527e-8
7.235251697169493e-8
2.228673446486549e-7
4.724202199119193e-7
2.709729621252754e-7
2.3777121603360956e-7
2.530254233096199e-7
3.031480878904568e-7
4.0224608426667776e-7
5.662942410902944e-7
6.818818926966432e-7
6.129967302716695e-7
5.287832604876385e-7
4.702228558928794e-7
5.043299802430573e-7
4.069017865036374e-7
1.9244180331882876e-7
9.662887899614907e-8
4.528932780932988e-8
2.5934506002524365e-8
2.296456983056636e-8
1.6170285361203095e-8
4.603288853409976e-9
7.642456338348392e-10
7.760346094154436e-10
3.285516012326195e-10
9.747528164588905e-9
7.440033602193255e-8
4.269939186990252e-8
3.7186198606445855e-8
3.77488504791566e-8
4.1611744274736764e-8
4.874552004402634e-8
1.732248824984338e-7
4.890459144462264e-7
3.139104812629405e-7
2.6829414323281433e-7
2.755626676813561e-7
3.1126291496847823e-7
3.775142577752564e-7
4.874645038993575e-7
6.521159505108065e-7
8.300622665716549e-7
9.513207262490876e-7
5.269454173758066e-7
2.6864860790857163e-7
1.715683141308385e-7
9.73921206317553e-8
5.7043413086495497e-8
4.825013312496909e-8
3.3606047527523294e-8
1.3711297789152043e-8
6.622619180462139e-9
4.649951627813376e-9
6.553353216900497e-9
1.8225813155450273e-8
8.641856793441831e-8
1.2774683123886354e-7
8.883483542633468e-8
8.263815483450339e-8
8.663237202281423e-8
9.773340713718747e-8
1.1648853386922923e-7
1.445783519202444e-7
4.0268526036436295e-7
6.38582383927622e-7
3.663338018511335e-7
3.353725059777547e-7
3.769112629942877e-7
4.909220518779142e-7
7.130786138676908e-7
8.870677135860967e-7
7.635673332871482e-7
6.54181568277001e-7
5.813783295989093e-7
5.924185536836945e-7
5.661889378508187e-7
2.78655996922888e-7
1.2888568322089444e-7
5.7565647682431805e-8
2.904086996543522e-8
2.1713231103426318e-8
2.1437905181778766e-8
8.80966404521838e-9
2.977159823993172e-9
1.3693360834845034e-9
2.235318502651631e-9
9.69741799119663e-9
6.098512530560878e-8
8.354897816382909e-8
5.7291974326760045e-8
5.338196252953772e-8
5.633706930229961e-8
6.427341581645726e-8
7.785211014666294e-8
2.4285610491025283e-7
6.277875618963562e-7
3.7752903643713186e-7
3.2507563621690973e-7
3.3730014344153744e-7
3.883363508676851e-7
4.864077877781735e-7
6.544196856468564e-7
8.915741214838104e-7
1.1094374172378255e-6
1.2728842411114505e-6
1.0715401879486606e-6
4.1072277975061544e-7
2.0081246352693893e-7
1.0522834251768452e-7
5.798585149648028e-8
4.453496609716792e-8
3.4239066209642674e-8
1.4301231576380186e-8
6.613804398583494e-9
3.9097545813183205e-9
4.745443301772719e-9
1.3762398911994042e-8
7.221376962583249e-8
1.1208566570762789e-7
8.628075808116914e-8
8.516909957791973e-8
9.148804845166855e-8
1.0332162807873223e-7
1.2129954921071783e-7
3.24151749434253e-7
7.297019263659508e-7
4.3508651428007533e-7
3.9517226190937733e-7
4.322955621447668e-7
5.345605932951928e-7
7.329838086391052e-7
9.92730586102319e-7
9.775176663206141e-7
8.226120041789014e-7
7.931605128883492e-7
3.3822331631949705e-7
9.417184012458459e-7
1.235636606876536e-6
3.295670101628569e-7
8.182790721942148e-8
2.966495596653216e-8
1.3911400093156822e-8
9.396526748774957e-9
7.3421045819449864e-9
1.7787368634063309e-9
7.985864328889196e-11
2.947205392599566e-11
2.8355997601793966e-9
1.8992728822773433e-8
1.0782220736812864e-7
6.286100442564716e-8
5.840405133135243e-8
6.171469120506401e-8
6.919196554521881e-8
8.104963048935537e-8
2.035030719922005e-7
6.935108432408995e-7
4.916354151607623e-7
4.1657683638165806e-7
4.1704167999727667e-7
4.5385633423166505e-7
5.267217039757888e-7
6.57671951568603e-7
9.315336798254814e-7
1.9246379319250347e-6
1.8925188357212079e-7
1.8525051434336032e-7
1.8793717093456955e-7
1.306036096837008e-7
5.050043780042829e-8
2.9459607500659428e-8
2.7400639612957023e-8
1.2311915514780155e-8
1.159619188291652e-9
3.5812393447459247e-9
4.572395945601207e-9
9.639503194027687e-10
3.773095645884343e-8
1.10743295362421e-7
9.42084512635189e-8
1.0135010431020255e-7
1.1639242471503586e-7
1.3548231089609302e-7
1.583146608220163e-7
1.834540767634255e-7
2.0406500069623252e-7
5.857377273642256e-7
9.86120662486179e-7
6.220960760889649e-7
6.056872185112985e-7
7.193583004007118e-7
9.953786673709105e-7
1.3900246047821351e-6
1.272360673379093e-6
1.0655608218706593e-6
1.009695251597168e-6
4.0979972678991655e-7
8.40621525410576e-8
1.1224692326154012e-7
2.1694646682146238e-7
1.1521142887327281e-7
3.105274388777711e-8
9.036966345748059e-9
4.00501205812564e-9
2.4752638192903655e-9
2.462397124801596e-9
5.458902664613692e-9
5.537867286088596e-9
2.830538821902733e-9
1.0077607087410298e-8
1.0174757098999598e-7
8.062245533721096e-8
7.275721028366731e-8
7.88249826813159e-8
8.96911685646955e-8
1.035587989012703e-7
1.1686384249338027e-7
2.742391482480569e-7
9.127717147318971e-7
6.13802661216836e-7
5.265432362134716e-7
5.351154653113145e-7
6.002253435213888e-7
7.500569070824935e-7
1.1734649215507004e-6
1.3591588592740956e-6
2.5216259004737924e-7
8.877158079911608e-7
6.29524426348927e-7
2.3316894475737797e-7
5.2858835576247467e-8
1.6806557552803533e-8
9.171939987863224e-10
6.709371834129868e-8
6.993377512185503e-8
1.3308694039719228e-7
1.9755722246358755e-7
4.7325326513817386e-7
5.7197175760429684e-8
1.4741052986799387e-8
6.397357161317544e-10
2.860252185937921e-10
4.87964500926632e-10
3.411924679439312e-11
5.453902962523707e-11
4.432099658374969e-11
3.305351603479524e-11
5.686502541587443e-12
1.3939689496264322e-12
7.784270632310938e-13
2.3788151383744464e-12
3.960687045390043e-12
5.8383687730699174e-12
8.26997562091263e-12
1.153512213381584e-11
1.5993641976644077e-11
2.215143999283093e-11
3.075491874556104e-11
4.2945537217422963e-11
9.199655506190758e-11
2.9016271099952254e-10
4.765459492232431e-10
1.706541220271904e-10
3.6669854365410274e-11
3.5364566189037305e-11
9.224753281664337e-11
1.5135708191009593e-10
2.2429220064085152e-10
3.235386118950385e-10
4.666809167326472e-10
6.8178571050043e-10
1.0165207223415827e-9
1.554440111912524e-9
2.4408764179220877e-9
3.8995070866341206e-9
6.105518012047559e-9
8.621706265235253e-9
1.0003380753037647e-8
1.0376545244919823e-8
1.162801850522672e-8
1.0698554499276946e-8
8.943319213433379e-9
7.296063585552052e-9
6.033122458717847e-9
5.136066572384558e-9
4.514022556374654e-9
4.080188366233736e-9
3.766558693089164e-9
3.519612044925678e-9
1.569862736434796e-9
9.631785608555656e-9
2.2155993380366595e-8
5.736875670934729e-10
2.562871302772227e-10
1.2215656875813698e-12
2.413118972676423e-13
6.321976504771395e-14
4.991381529514029e-14
3.0751542315952564e-14
0.
0.
0.
0.
0.
0.
2.626479281220898e-14
3.6082293008658114e-14
4.9600474503298055e-14
6.825356142332414e-14
1.856628066866178e-12
1.3865586862128803e-12
1.56728785176895e-12
1.916925049441322e-12
2.4017181139288795e-12
3.038981480742477e-12
3.866212778712653e-12
4.9372138222209085e-12
6.323827133488345e-12
8.119850208914602e-12
1.0446159372828857e-11
2.8847638405366095e-11
5.014620494116808e-11
1.3685782432285249e-11
1.1975148343088715e-12
5.955295660309447e-12
1.2494082717872276e-11
2.038040174542045e-11
3.091155774259129e-11
4.541132940110454e-11
6.520171481672977e-11
9.118891371347936e-11
1.232437075731228e-10
1.6001823137067483e-10
1.9982844502758316e-10
2.4198077263055795e-10
2.8726794888712956e-10
3.375572960730298e-10
3.9526349272424115e-10
4.6313137996466515e-10
5.443008832863456e-10
3.102010051839972e-10
6.687334100138273e-9
1.631086611944219e-8
1.7264061258731102e-8
1.7380519909836097e-8
1.8581572943501066e-8
2.0476871860397053e-8
2.280421727234479e-8
2.543061532707135e-8
2.828688288889396e-8
3.13244243254308e-8
2.510992370563506e-8
2.2630298531991193e-8
2.1114393653579945e-8
1.3780020231201332e-8
4.360555389750547e-9
1.4983924116562081e-9
7.608059503363499e-10
8.622188554674964e-10
1.9960215979247895e-9
6.131662270389774e-9
2.612153854758201e-8
1.890684588238844e-8
1.3388901971758353e-8
1.2584138546049643e-8
1.386754860467073e-8
1.7268511451414192e-8
2.4135761520445837e-8
3.821689450447587e-8
6.764324162321785e-8
3.3938593793905945e-8
1.0621275465649755e-8
7.683647846602082e-9
1.2612801215661988e-8
2.3855156244508065e-8
5.023213958831804e-8
9.703559790699534e-8
1.1670477820027217e-7
1.3257942907098343e-7
1.521608989634875e-7
6.36430032417916e-8
2.9904019472275545e-7
9.224002937143653e-8
1.2587618068012577e-7
1.6640574504366255e-7
1.437818985415433e-7
7.799551776329884e-8
4.03488581386853e-8
2.089150264895588e-8
1.3356402681672659e-8
1.1015391311506832e-8
2.7282465190942812e-9
6.982586676698094e-10
2.5813502171813607e-9
5.319263222553506e-9
9.682389180448385e-9
3.9911181914981264e-9
4.7901767412580355e-9
5.923809644191091e-9
6.652521537578046e-9
7.551647549274097e-9
2.7350234044355372e-8
9.339440374039068e-8
9.417738201960245e-8
7.772628513195151e-8
7.580606316778983e-8
7.991740355481688e-8
8.770988133844628e-8
9.885143176085822e-8
1.137315056091097e-7
1.329750070381387e-7
1.5693736078839945e-7
9.824846834267229e-8
6.547910262909775e-8
4.6386274166380045e-8
3.756184414182273e-8
3.3428765279558085e-8
1.961133722975908e-8
7.047399983087736e-9
3.301186960403769e-9
2.4044778168298143e-9
3.237339275163468e-9
7.30006668992746e-9
2.3141118694829504e-8
6.720920329098284e-8
3.499801274718708e-8
2.8040189222504672e-8
2.7880653775071753e-8
3.160866929892142e-8
3.993876720083488e-8
5.648306515874144e-8
9.143826006978692e-8
1.5651012719547355e-7
1.596429648755148e-7
9.909133853597755e-8
1.0027322146907314e-7
1.278572348391248e-7
1.960166361124513e-7
3.214799471807943e-7
3.676453906644988e-7
3.504555194684761e-7
3.4780268412192205e-7
1.9148044649635143e-7
3.189011592683041e-7
3.6774070588259356e-7
2.6569357203413445e-7
1.4082062645994962e-7
8.143237629458109e-8
4.324569682633892e-8
2.7402244301842683e-8
2.4321012905467875e-8
1.219623259230621e-8
2.7890810261926286e-9
4.106030207037133e-10
2.4255233059069194e-9
3.6708191220184664e-9
1.974705670111755e-9
2.7801980473046586e-8
2.1036985263882643e-8
2.0141014242784368e-8
2.121054517187187e-8
2.3729770214337006e-8
2.7864905519281034e-8
1.1147738748461201e-7
2.896422205773691e-7
1.7953929283046864e-7
1.5085416886817998e-7
1.5329406764028113e-7
1.7204338344202125e-7
2.081590340795849e-7
2.6949286968542895e-7
3.6249402025294477e-7
4.4935906303035484e-7
4.4814483005775154e-7
3.088273804305486e-7
1.7081906022586837e-7
1.033136988407143e-7
6.273575737856448e-8
4.390472134400968e-8
3.841480779333595e-8
2.8772498773920105e-8
1.0538923301572286e-8
4.431836378028517e-9
2.621599059131706e-9
3.0855291121843492e-9
8.166589808162077e-9
3.309318553484184e-8
8.063295357121665e-8
4.465482894216687e-8
3.77459668829496e-8
3.819137367664918e-8
4.300995672376378e-8
5.270515468508921e-8
1.721462854362669e-7
3.038672433390504e-7
1.7452846920075556e-7
1.589190101590882e-7
1.771581647930008e-7
2.2536332525955733e-7
3.219464453495104e-7
4.819083382478012e-7
5.80648930862338e-7
5.449229017368385e-7
4.960164843596119e-7
3.53216961351354e-7
5.190762104067559e-7
4.4034168010567995e-7
2.05946502838982e-7
1.2322666753875772e-7
6.57742128801255e-8
3.380793876963953e-8
2.6761929721023554e-8
1.9247566534286e-8
5.575079506305169e-9
6.838979589281906e-10
1.864434091416959e-9
3.734116088317311e-9
1.5917238619366583e-9
3.7092795137587913e-8
3.068595133394795e-8
3.0194977229211803e-8
3.200297455865024e-8
3.5641738021824974e-8
4.140871499639386e-8
1.4264309509540594e-7
4.2194232518273624e-7
2.7562595973125884e-7
2.3472156384097296e-7
2.3973792281467e-7
2.689437982464747e-7
3.235676180899433e-7
4.142188060663037e-7
5.484326699173349e-7
6.709447376147735e-7
6.67005933193073e-7
4.3342680770939e-7
2.2991193961668545e-7
1.3373563052947644e-7
7.270952741601406e-8
4.5994539474276105e-8
4.03823684309311e-8
3.122723889022003e-8
1.2068399137784486e-8
5.571258673737446e-9
4.077984934667397e-9
6.041961680486812e-9
1.599701120911576e-8
6.326730323194374e-8
1.3672569745707967e-7
7.830151219484205e-8
6.734200553274664e-8
6.885457533670813e-8
7.812725819355953e-8
9.600694408432409e-8
1.2609565909200813e-7
3.37510763194119e-7
5.116565292941598e-7
2.906834295797061e-7
2.668030999533009e-7
3.018335511225273e-7
3.956074297970421e-7
5.847180279125079e-7
8.170515733667358e-7
8.205372420980486e-7
7.37713660603656e-7
5.113062026497588e-7
8.022981648597903e-7
6.14813754196571e-7
2.6325838648269444e-7
1.4786442697721002e-7
7.996340645743996e-8
4.203737708007235e-8
3.2662270664514227e-8
2.480611726161809e-8
9.129300982104181e-9
3.167057081139893e-9
7.707660278733421e-10
5.221060863521015e-10
7.038525880194771e-9
7.29417012297106e-8
5.8385549826610284e-8
5.22099472801741e-8
5.372414309980132e-8
5.890279977221017e-8
6.773276170159638e-8
8.118765076779485e-8
2.4944778116600056e-7
6.252744548145228e-7
3.706631736624421e-7
3.258585377630307e-7
3.450254506709906e-7
4.083449216036007e-7
5.311053733668141e-7
7.320165347871638e-7
8.866058121833932e-7
8.121532365616395e-7
7.243539654262536e-7
7.025194540457299e-7
3.6365388932754783e-7
1.797187630246662e-7
8.731176250352332e-8
4.327180311682465e-8
2.9214415182777338e-8
2.8860985897239844e-8
1.6069804738743346e-8
6.347787609594862e-9
3.6518274046621643e-9
4.3069177334388585e-9
1.0329530473822968e-8
3.7832498516228244e-8
1.8349201666747702e-7
9.665356954399133e-8
7.758630877660079e-8
7.650899333461657e-8
8.388619277223115e-8
9.888733821834486e-8
2.7470967032962327e-7
6.479829154662774e-7
3.821486238832614e-7
3.3477704055067316e-7
3.5359605173381515e-7
4.1694138026118627e-7
5.391625357586055e-7
7.4600828636027e-7
9.849488575714353e-7
1.1029972236797643e-6
1.0769708848637727e-6
2.3224046629002365e-7
4.547585334355201e-9
1.1587552761809104e-7
1.243021351589173e-7
1.0392526861638828e-7
3.9679688937873997e-8
2.284489888259176e-8
2.2523378750849068e-8
9.187178259462258e-9
4.0667025526973796e-10
4.052179912751329e-9
7.39208230146352e-9
1.0006439803341815e-8
7.415610040825042e-9
2.3463780566125793e-8
3.5308927125551924e-8
4.952566665240568e-8
6.475392613110857e-8
8.068077389898835e-8
9.882902395686041e-8
2.5254528480469555e-7
7.866492162449181e-7
5.017459219120407e-7
4.521511276804479e-7
4.832913201993317e-7
5.723005745706399e-7
7.401761252387761e-7
1.0010975893559979e-6
1.1631081773435278e-6
1.1342263426797659e-6
1.3085998314770125e-6
1.5438052265811087e-6
4.784747246867193e-7
1.069278137776814e-7
3.351735444764322e-8
1.4253305436759344e-8
7.602145842949718e-9
4.126406128478235e-9
4.3958913040877465e-10
1.2098402716498583e-9
3.2479246675202033e-10
4.870762733718898e-9
1.8143997364048387e-8
7.295718927456566e-8
2.472814114699746e-7
1.3643754011551446e-7
1.1725785950585445e-7
1.188434486802945e-7
1.2997194968489106e-7
1.4596506078430955e-7
1.5963914946295084e-7
4.268223194304155e-7
9.80749725138065e-7
5.763028224843194e-7
5.12624756325282e-7
5.485832388438176e-7
6.628478190271989e-7
8.943377210129867e-7
1.298798535984169e-6
1.9013275152457752e-6
4.3585508492643206e-7
4.383467214649869e-7
4.997050370120352e-7
2.8044628248924423e-7
1.558069555515e-7
1.3164142145795003e-7
5.8075885013658694e-8
2.5407585525904574e-8
2.1443188312627194e-8
1.268972812652495e-8
8.174537490217931e-9
1.162919802268486e-9
5.1803054091899086e-8
3.8263507416618274e-7
2.876169597464863e-7
2.7208299871388933e-7
1.0072730641234491e-6
8.986829028732262e-9
8.861230600667487e-7
2.6536793311132397e-7
4.669018848007779e-8
1.368304255738013e-8
8.162914499878514e-11
6.94828859933598e-10
7.662300001741075e-11
1.1974857764474135e-10
5.690298356963892e-12
1.1107347041670368e-11
2.852989434123037e-12
2.12419023829031e-13
1.2992829534284627e-12
2.5530023184822565e-12
3.92787623803798e-12
2.425571536989172e-11
5.525031163282004e-11
7.686551331647274e-11
2.299412449951824e-11
7.160388462732437e-13
8.710392669552708e-12
1.484527614544152e-11
2.0567728456807925e-11
2.713488126609091e-11
3.539022246969457e-11
4.6173839177578494e-11
6.053766185691092e-11
7.99356894486396e-11
1.0646844988990261e-10
1.4325360810994227e-10
1.9502749851813473e-10
2.6915781969649853e-10
3.774037019598184e-10
5.390650373019598e-10
1.2601743206193106e-9
1.6611902312668603e-9
1.577987774160627e-9
1.4651511075121474e-9
1.4186094127938556e-9
1.4338168996051887e-9
1.497048756249594e-9
1.5990065090227759e-9
1.7338043052088079e-9
1.8967790320926468e-9
2.0827751780951682e-9
2.2849758884209277e-9
2.8755512056076985e-9
2.6687170940050596e-9
7.63346105676528e-9
2.7788336207468394e-8
1.8952989258722528e-9
1.060095474150651e-9
1.4042959686476793e-12
9.126693754891348e-14
9.91228015813121e-14
2.75325528682334e-13
6.763233256342951e-14
2.735730098916073e-14
0.
0.
0.
0.
0.
0.
0.
7.59647791462494e-13
5.264173514468408e-13
5.862101315754165e-13
7.10865173082178e-13
8.840152186900231e-13
1.1106261323459461e-12
1.4033950814633105e-12
1.7808916634249806e-12
2.2681104027706257e-12
2.897997811308089e-12
3.713652889097186e-12
1.588858638136951e-11
1.0712303457423629e-11
3.395992888838784e-12
0.
1.9081801436570536e-12
3.711710746941612e-12
5.87988661662723e-12
8.781331932648243e-12
1.2844700401962187e-11
1.861960699341364e-11
2.6786495312894713e-11
3.8070674885794126e-11
5.2991368664224136e-11
7.149294016437758e-11
9.280686217600779e-11
1.1593282778104358e-10
1.4042743616303173e-10
1.6673790181213289e-10
1.9597941913520317e-10
2.2961801410145415e-10
9.591221213056796e-10
1.8216014958809607e-9
6.323108552837489e-9
8.422984484100408e-9
8.817357921489456e-9
9.452130467905352e-9
1.0406757890100502e-8
1.1577707370931248e-8
1.2883747731970212e-8
1.4268202262872318e-8
1.568975454060527e-8
1.3834574214228869e-8
1.4031546297134708e-8
1.0985071280031622e-8
3.6124066833455812e-9
8.597910724474215e-10
1.3910840640311455e-10
2.2084881854638818e-11
2.2447154761052717e-10
1.498458339856453e-9
8.111521474407176e-9
9.822398527052808e-9
6.585739857549169e-9
5.9561864094961835e-9
6.30886269531684e-9
7.518287216883538e-9
9.950557747545144e-9
1.4608309354808159e-8
2.3854161353995687e-8
4.1441319352593855e-8
5.2670183673665536e-8
1.2503389526280525e-8
1.9674243992259846e-8
2.0022932438509577e-8
2.839959672321419e-8
4.8919375073460606e-8
9.817998886250524e-8
1.5169532243071653e-7
1.612206431337069e-7
1.876729868707733e-7
1.733408024890353e-7
9.05964659851939e-8
6.524591853949158e-8
1.778528927095583e-7
2.0869340265878544e-7
1.4321402964178022e-7
7.98142687900644e-8
4.236602422714322e-8
2.396067587027005e-8
1.6875042779515234e-8
1.4068188040366423e-8
3.978220860321388e-9
4.2134337281397225e-11
1.9423282120821368e-9
4.0504715223593095e-9
6.123854478154524e-9
6.294462359529163e-10
8.19614685133502e-9
8.486761323827465e-9
9.011996187865913e-9
9.980278357603283e-9
3.677182798515039e-8
1.1498191864931063e-7
9.696121689726409e-8
7.980095215629517e-8
7.836950502758122e-8
8.350175892199725e-8
9.324794612995809e-8
1.078671923043235e-7
1.285898762738825e-7
1.5691393593884714e-7
1.926332160642911e-7
2.2889367521596476e-7
1.2416067651511722e-7
7.424582602184275e-8
4.5220085689505606e-8
3.220272428894979e-8
2.7082264162068795e-8
2.2620915937878727e-8
8.80151838250157e-9
3.158859697309554e-9
1.4163240346438185e-9
1.0531152886875389e-9
2.5679846318521763e-9
1.0709489392695217e-8
4.8805484951542554e-8
2.5355398256833696e-8
1.9927850919281718e-8
1.943912869066072e-8
2.131043292168886e-8
2.5480941502913024e-8
3.303884900972358e-8
1.1445482478417265e-7
1.8320676299928025e-7
1.0667301398090566e-7
1.0019841818021031e-7
1.159308638524178e-7
1.548706516258701e-7
2.3456652839887146e-7
3.566066754270025e-7
3.9921470889280985e-7
3.76340686346421e-7
3.552073549912796e-7
3.899753888103074e-7
2.9971649365516354e-7
1.5933817354768077e-7
9.674619105566563e-8
5.553052563195466e-8
3.602440825070267e-8
3.0756326045433086e-8
2.1303382574683203e-8
6.63117364949206e-9
1.940380721966966e-9
8.089227402502758e-11
3.9228557868429386e-10
3.5308806376323114e-9
3.883820037990333e-8
3.561867073118943e-8
2.711989896967594e-8
2.6040708087744518e-8
2.7821515315799377e-8
3.1919726209100164e-8
3.886504035864474e-8
1.4333932361830522e-7
2.868273765906192e-7
1.5927681294984653e-7
1.3602088252008788e-7
1.416343082878587e-7
1.659138842381883e-7
2.1489443351840296e-7
2.9970909948430897e-7
3.8399946306381547e-7
3.6990039939353883e-7
3.202392635108514e-7
3.433658531852632e-7
1.9289981755459399e-7
1.0930646999453804e-7
6.169033637373249e-8
3.9627093034985585e-8
3.1012625742656946e-8
2.8208571216864952e-8
1.3306628645768026e-8
4.5146848681900225e-9
1.7768643592308118e-9
9.008098734221405e-10
2.121970535574578e-9
1.086640766039685e-8
6.139032446613666e-8
3.305253039831997e-8
2.5778942171593907e-8
2.502158932699771e-8
2.718907999170603e-8
3.203209151304521e-8
4.05632639337345e-8
1.505589684601564e-7
2.6735391961138515e-7
1.5284068899555027e-7
1.3912412387973723e-7
1.5537101438477524e-7
1.9821163913363937e-7
2.8432210935199743e-7
4.289727196969072e-7
5.241770678393282e-7
4.970991121329479e-7
4.5619477387841373e-7
4.974281870400563e-7
3.0743013522620005e-7
1.7190612432061029e-7
1.0753996041561385e-7
6.097023849082404e-8
4.011878214317536e-8
3.61543559484956e-8
2.1134244118112138e-8
6.915885461107591e-9
2.3772746993287705e-9
6.569190143404105e-10
1.0014424067044283e-9
8.874322357041813e-9
7.023472606865972e-8
4.612269954002622e-8
3.6751795098868996e-8
3.590847441129576e-8
3.8783214729658446e-8
4.490826282521402e-8
1.5206268344775842e-7
3.4213259354978944e-7
1.982644019992417e-7
1.7011782908071983e-7
1.768764727857147e-7
2.0527461091674395e-7
2.609695843727803e-7
3.5766760536092544e-7
4.766280543091393e-7
4.970892304862223e-7
4.357045018525236e-7
3.826298701816248e-7
4.2807365454312395e-7
2.674009153577243e-7
1.423155658535748e-7
7.539604337809913e-8
4.1454460410869454e-8
2.904722435825067e-8
2.7106767630258546e-8
1.301077406383871e-8
3.621758389327616e-9
4.828051047949679e-10
9.719811344035736e-10
2.6803934345137124e-10
1.1787514118937835e-8
5.279962146394572e-8
3.164107586453872e-8
2.7965880866083534e-8
2.8585904990134043e-8
3.1747859759587045e-8
3.75518465786386e-8
1.50689555087514e-7
3.697928803420645e-7
2.244392280375712e-7
1.950174888486979e-7
2.0523195471279444e-7
2.399724573515196e-7
3.052091779653267e-7
4.17511317016057e-7
5.792852369926705e-7
6.910030420439618e-7
6.769184354196068e-7
4.935630062404106e-7
2.537878880360994e-7
1.64965004173147e-7
9.863919422820154e-8
5.7690741100453625e-8
4.606976853210426e-8
3.857165040489624e-8
1.528192489454262e-8
6.335672612898229e-9
3.503879770215134e-9
3.648521710895671e-9
9.345663685890675e-9
4.1461821668290496e-8
1.1471407397834712e-7
6.765587087863805e-8
5.8833585191554634e-8
5.986310936353461e-8
6.669297834772925e-8
7.954488563842789e-8
1.0054835040097699e-7
2.963266605538642e-7
4.7445597849020496e-7
2.6382576556474793e-7
2.356554747966454e-7
2.5849513576567075e-7
3.266289331252232e-7
4.646552934791603e-7
6.330134263036917e-7
6.055833952044212e-7
5.137680963139818e-7
4.523602430936934e-7
4.832644920981129e-7
4.2923168303129814e-7
2.143210741838028e-7
1.1296482512455043e-7
5.7291625102784276e-8
3.4108986603062114e-8
2.862437154423082e-8
2.3918108740178666e-8
8.208013798339416e-9
2.6211141949219704e-9
7.041336926074184e-10
8.308267197259073e-10
6.888781619063358e-9
5.273363853417623e-8
5.685426487575349e-8
4.041215121851097e-8
3.790055132585847e-8
4.014083670486533e-8
4.6001476379212636e-8
5.6218535099999475e-8
2.0448883979081844e-7
4.601778354393835e-7
2.6826681545740006e-7
2.3454386494119842e-7
2.4906527105977585e-7
2.961805110669024e-7
3.871410475293667e-7
5.446479793385607e-7
7.371697099925243e-7
7.993103910865766e-7
7.604789151391954e-7
6.497844744129341e-7
3.101282177194149e-7
1.894427024611888e-7
1.1850703184128859e-7
6.47913192075979e-8
4.607639357572219e-8
4.1621949321479994e-8
1.8284887180787815e-8
7.343807109617072e-9
3.59036536393044e-9
2.930795639495403e-9
6.935742293974866e-9
3.314429073529927e-8
1.1643750641819025e-7
7.116512674153154e-8
6.309227140708043e-8
6.44796373886844e-8
7.1358937370596e-8
8.381188906434784e-8
2.4910540386820087e-7
5.4148074466306e-7
3.1366999013850317e-7
2.7741330561381705e-7
2.9699179911194136e-7
3.5808740897434075e-7
4.78298283698885e-7
6.712986678501922e-7
7.782497241379731e-7
6.809845589740986e-7
5.919836931398164e-7
5.342086633048928e-7
5.671535217324562e-7
4.6031133669796833e-7
2.0494363560575321e-7
9.661482912733907e-8
4.3237205858860314e-8
2.3169002612738712e-8
1.987045756451651e-8
1.523206059759164e-8
4.530229213848167e-9
9.053042677437912e-10
3.02581160390223e-10
7.832392903046717e-10
1.2643261610027826e-8
8.837923766407392e-8
5.02290769491127e-8
4.392219035914405e-8
4.4723894697080074e-8
4.937388063991062e-8
5.7857527480424454e-8
1.8766810505826255e-7
5.570676615070991e-7
3.642892336288309e-7
3.1025397129404364e-7
3.1626476390691444e-7
3.5343622050873357e-7
4.2284650038210034e-7
5.376476557563566e-7
7.126347626571171e-7
9.349207101990536e-7
1.2358138220666459e-6
6.304774823467629e-7
2.9313977323751615e-7
1.684041934993584e-7
9.045017030739588e-8
5.348110221843265e-8
4.5502998805070756e-8
2.9114343624183693e-8
1.225326754947114e-8
6.238774035242233e-9
4.8126931720380755e-9
7.758913381667301e-9
2.312495730876343e-8
1.1655926546514314e-7
1.2911585483369395e-7
9.782341861029285e-8
9.443606596009871e-8
1.0059842858699491e-7
1.1390199696800475e-7
1.3478461752252723e-7
1.6377188227408415e-7
4.5116490551304513e-7
7.360154860068325e-7
4.3096872817063616e-7
3.993718331743441e-7
4.5334095497392735e-7
5.967839473549669e-7
8.671456915823547e-7
1.0197908899028866e-6
8.48547118685081e-7
7.419858521937863e-7
6.433084353117217e-7
7.095896657584266e-7
6.578230573909855e-7
3.0978604858890784e-7
1.239348150883798e-7
5.171225701967613e-8
2.449917100326675e-8
1.6879178944854492e-8
1.7056357007616833e-8
7.72316944296616e-9
2.804209333441553e-9
1.78431560993087e-9
3.491407737328115e-9
1.2714912085983254e-8
7.231560792039065e-8
9.881130313609328e-8
6.800789857877319e-8
6.381037020278403e-8
6.756748014338752e-8
7.70288495925068e-8
9.25638959732631e-8
2.597941525366426e-7
7.218511139383189e-7
4.4331733215103904e-7
3.800308102095241e-7
3.905437612037477e-7
4.4355763512130833e-7
5.465217035640953e-7
7.259974120741125e-7
1.0138231787090542e-6
1.4857824056529523e-6
6.37000823068066e-7
7.408064564728571e-7
5.877407644943449e-7
2.3247085500233121e-7
8.723581713664785e-8
4.5747744824424663e-8
3.8131626628529675e-8
2.6711559092764246e-8
9.7130691166458e-9
3.7233066573311274e-9
1.825243921918252e-9
3.759589278399733e-9
1.7548098743102978e-8
1.0826417528701338e-7
9.515874945628181e-8
8.754677691145165e-8
9.428129515497218e-8
1.0608884027163214e-7
1.2226732759629043e-7
1.435033185324569e-7
3.647856179317813e-7
8.382722929305888e-7
5.108085454753557e-7
4.7246299950824784e-7
5.246056414560469e-7
6.602161581143381e-7
9.183329222422192e-7
1.1794915201718052e-6
1.0627810013902713e-6
9.45481378647988e-7
8.947214930655952e-7
3.8549258089225046e-7
5.0977976900059785e-8
1.1827811530309448e-7
1.5253910835335277e-7
8.291686497330265e-8
2.4540934889171175e-8
8.05832340457013e-9
4.534004700493826e-9
3.2494682386051274e-9
2.4365857198284172e-9
5.296159949809988e-9
6.154730119954607e-9
4.376136670683076e-9
1.236919451385188e-8
5.454546903498746e-8
4.7550680580034104e-8
5.414555992108725e-8
6.47651197492202e-8
7.754410729115754e-8
9.291133813024673e-8
2.1509222854159447e-7
7.563570491767798e-7
5.58809963023083e-7
4.750873837690494e-7
4.762629066019482e-7
5.204248047599628e-7
6.15975621871781e-7
8.368491612091044e-7
1.7541865832146886e-6
2.6368490862703536e-7
4.1285306568604787e-7
2.1955806183290682e-7
1.3364630117851798e-7
1.1575743446910626e-7
5.072164764535459e-8
2.2506859688089282e-8
1.825010388673992e-8
1.0075346003570143e-8
6.168075603072162e-9
3.436566018509216e-9
1.0350204553956788e-9
9.74916217573069e-9
3.05409307897932e-8
3.938327493825367e-8
4.578813286404338e-9
6.312756041295764e-9
4.702765834785488e-8
7.247118443302215e-8
7.553149029769215e-8
6.120740135916169e-9
6.126540668987161e-8
5.862887547485652e-7
1.3706095187953134e-6
9.503632325859575e-7
9.167637269308276e-7
1.1672480838205994e-6
1.7577206534188027e-6
1.7687133934288467e-6
1.4520385384973986e-6
8.70940018669375e-8
1.0434644924635705e-6
6.360511338636881e-7
1.341869056351366e-7
3.683876715751331e-8
2.3275342446164925e-8
3.244745632126144e-8
5.2398006173946314e-8
2.9073911426484326e-8
1.4604701268750977e-8
1.919389773789888e-9
1.78759067337434e-9
4.876425188164794e-10
8.020416468183315e-10
3.257423897077441e-10
3.4558509834393686e-11
1.1895078144008608e-11
2.4373831051039904e-11
3.5634386432910534e-11
4.269885968322999e-11
2.5553388618483745e-11
5.597240769864641e-12
2.6054076107898176e-12
4.601159014150183e-12
4.479828683280148e-12
4.804702276971776e-12
5.280656548859454e-12
5.94304369801597e-12
6.8663269436236675e-12
8.149036192859186e-12
9.937866920938374e-12
1.2462433455833496e-11
1.609388420324076e-11
2.1455985017256692e-11
8.380283653530256e-11
2.5474906927629003e-10
2.3729423800095404e-10
1.2903167761367428e-10
8.975006534702413e-11
7.110344024662716e-11
5.897847524268058e-11
4.623761830670469e-11
2.5736328529570314e-11
1.4017603489406981e-11
9.591537035552332e-11
2.698220904961367e-10
6.461215082717234e-10
1.4403264143549817e-9
2.9120052581331643e-9
5.203755279551288e-9
8.752821603433986e-9
1.282664917380381e-8
1.235829030790764e-8
1.2100172606054345e-8
1.1697944905110253e-8
1.7978052736380554e-8
6.653932051185865e-10
2.3764484729209694e-11
9.858342893136205e-13
1.9254711893509083e-13
4.315128717907376e-14
7.883140304107283e-14
1.647298516636618e-13
2.412411705782559e-13
3.023150542543928e-13
2.459229270751286e-13
7.512295197546993e-14
0.
3.33343897184643e-14
5.715709415766083e-14
8.281707178829349e-14
1.1567406781978734e-13
1.601976978117674e-13
2.2159813478836654e-13
3.068216039633694e-13
4.255318848722359e-13
5.913650073655539e-13
8.236922911308406e-13
1.1501676794374587e-12
1.610449781842165e-12
2.2616876084105924e-12
3.1866386796635953e-12
4.505758091043024e-12
6.3952355889114205e-12
5.6920975759807524e-11
5.527656958796563e-11
6.778459169751332e-11
8.555015704507785e-11
1.0687361785495287e-10
1.3006217238334075e-10
1.5146801023671267e-10
1.6355287889196368e-10
1.5251239703678762e-10
9.579405393033317e-11
3.955036259281906e-11
3.7772316305599724e-10
5.78296815810792e-10
1.6993352906670574e-9
5.683495385453907e-9
3.147046659399951e-10
2.445871686836742e-10
4.458254078970351e-10
5.846432947809262e-10
7.136108958885187e-10
8.512563709989634e-10
1.0089690385712256e-9
1.1969245088293275e-9
1.4266227400334998e-9
1.713000552259102e-9
2.0771527451093067e-9
2.5506210115898897e-9
3.182809429161771e-9
4.054628643943401e-9
5.3052195367390936e-9
7.1883885189397015e-9
5.369435732281273e-8
1.19858994751392e-7
7.103182145822276e-8
6.486814717876644e-8
7.271615683999771e-8
9.218676470514105e-8
1.299956274755581e-7
1.9879838320175495e-7
2.8212158128177425e-7
3.021540984071897e-7
2.891218607128208e-7
2.9661646102747303e-7
1.620304463898534e-7
9.667722724197472e-8
5.798964620159288e-8
3.790247222518397e-8
2.9637588554931857e-8
2.630504223308216e-8
1.1953700675727706e-8
3.9843502511935566e-9
1.5684236676999456e-9
8.373367694677766e-10
1.924708299428947e-9
9.549072429379424e-9
5.400947426641393e-8
2.951525655913428e-8
2.316077932020028e-8
2.256671692575192e-8
2.4576178938894962e-8
2.8967756617464175e-8
3.659972188320424e-8
1.1967979328715196e-7
1.9127368076450804e-7
1.0127046679031953e-7
8.601969504702115e-8
8.957045288067875e-8
1.061211330485759e-7
1.4062797272914238e-7
1.943801662983931e-7
2.13190489408625e-7
1.8153352313148088e-7
1.5435083836653302e-7
1.7924300681283471e-7
1.2553428145764788e-7
6.873470498778021e-8
3.6163401884019656e-8
2.2838624840658958e-8
1.7613870856645166e-8
1.571387420049221e-8
9.243234885589952e-9
2.8865113332428786e-9
9.089445388460823e-10
5.208814475662109e-11
8.134820129415318e-11
2.2528602531763327e-9
1.9781792094507907e-8
1.4559241463197514e-8
1.0920065884700673e-8
1.040105099877013e-8
1.1098197932833751e-8
1.278951210742561e-8
5.713483677069654e-8
1.3093493222903193e-7
8.031654579302895e-8
7.262917123235042e-8
7.973374419732287e-8
9.784116855304418e-8
1.3174757207332484e-7
1.9232712563177406e-7
2.8100064435611737e-7
3.351198587977694e-7
3.271092278825178e-7
3.1009163507596683e-7
3.3606149624382794e-7
1.9146748004791445e-7
1.1154269315627233e-7
6.457946431055881e-8
3.868610237522339e-8
2.853509893972707e-8
2.5332848093419747e-8
1.0309946276494548e-8
2.7753712654510672e-9
2.1280393659276427e-10
1.119665944830032e-9
8.328486161176151e-10
8.642101562514428e-9
3.494970167480122e-8
2.2522150164827916e-8
2.040628286926192e-8
2.1073682327736074e-8
2.3502472979854115e-8
2.7812544036130884e-8
1.0720507405457293e-7
2.3797267611876251e-7
1.3666905722249786e-7
1.152024115173914e-7
1.1798576498741415e-7
1.3467065200814754e-7
1.678341811878122e-7
2.2572435881647747e-7
3.0398997298575097e-7
3.3466946272696923e-7
2.9948170042126274e-7
2.6991765372017995e-7
1.4517918027094868e-7
8.3563706744604e-8
4.932499824135573e-8
3.432938396419896e-8
2.877099631853912e-8
2.4439526520664168e-8
9.59514231716385e-9
3.5363659296931273e-9
1.630232533707693e-9
1.269600663552187e-9
3.2891465246209437e-9
1.4313707883953174e-8
5.620866466241159e-8
2.8881300383072734e-8
2.3349274771764548e-8
2.3062434197653227e-8
2.5443085425745794e-8
3.0503405836477076e-8
3.9519953855700696e-8
1.3858253912385616e-7
2.2565210922031908e-7
1.2969459508420814e-7
1.20153983082231e-7
1.3705369604743717e-7
1.8005777135660373e-7
2.677650312491684e-7
4.0545231682232114e-7
4.619749612687252e-7
4.327368535787592e-7
4.0028441213917884e-7
4.434083315237438e-7
3.185856350195763e-7
1.7084857796012365e-7
1.0634377257734285e-7
6.066014344748326e-8
3.8749596436293075e-8
3.355231891818827e-8
2.2390673997676328e-8
7.091617519929347e-9
2.183621055609714e-9
2.294345216248866e-10
1.344912643538003e-10
4.783365035561066e-9
4.881281608357433e-8
4.0222857953717183e-8
3.130645875255333e-8
3.030246338976925e-8
3.249723844158863e-8
3.735902633515213e-8
4.552930723371859e-8
1.646706337365416e-7
3.3049724513801223e-7
1.8422320019556292e-7
1.5848661849337104e-7
1.6621862993829473e-7
1.9642084311820776e-7
2.571556568827304e-7
3.613056660012935e-7
4.5464366446774393e-7
4.2715672116861063e-7
3.693650371327862e-7
4.0214535860098325e-7
2.3049243680093322e-7
1.2788808195911848e-7
7.088741968678571e-8
4.365897693065893e-8
3.307607967765149e-8
3.04791714820463e-8
1.532030493256844e-8
5.18032130299068e-9
2.046844521021988e-9
1.0989250817065026e-9
2.536920985094142e-9
1.2434414670079571e-8
7.258269187952758e-8
4.011629509268781e-8
3.096717227811023e-8
2.9947682928242505e-8
3.248414836719886e-8
3.822372057858053e-8
1.4072001434711564e-7
2.976027332296993e-7
1.7437755274023177e-7
1.5484143639235034e-7
1.6723705551302408e-7
2.028316408857651e-7
2.7146325023600933e-7
3.925309758063074e-7
5.419338684255435e-7
5.82766472390157e-7
5.406804511204051e-7
4.7607619002645655e-7
5.496189464778392e-7
3.1496532860720924e-7
1.70968457101445e-7
1.0879930325476857e-7
5.710491451247608e-8
3.524315231830604e-8
3.227119805019334e-8
1.5518035227845187e-8
4.5847102578116055e-9
6.256084324904672e-10
1.5059828229725407e-9
2.0790217836026154e-9
8.369505523078127e-9
4.7077445308239166e-8
3.552910567330589e-8
3.424359478669432e-8
3.6150236021152363e-8
4.0458770557547246e-8
4.750057500268459e-8
1.665661358684829e-7
4.349630278714878e-7
2.6372840874262e-7
2.2692025113643295e-7
2.3547847289724745e-7
2.7106419059641485e-7
3.3918008665961403e-7
4.5563909277672096e-7
6.0910520537935e-7
6.617839477518979e-7
5.856755233238995e-7
5.044590690918876e-7
2.5616466154933804e-7
1.4179795357523918e-7
7.537681265823713e-8
4.500076262871817e-8
3.62146198862686e-8
3.308000817435173e-8
1.3965883974558499e-8
5.636649165822262e-9
3.3322187474821027e-9
3.991704662446838e-9
1.0054917366040604e-8
3.809827057080237e-8
1.3715337981078736e-7
7.046566876650546e-8
5.743751500468003e-8
5.71837927622222e-8
6.366010148259196e-8
7.699271836807928e-8
9.999179605918447e-8
2.8871593451724213e-7
4.808559323311032e-7
2.713462470742177e-7
2.455518442400631e-7
2.729059666680521e-7
3.483709357397369e-7
5.009039348260899e-7
7.284780269502507e-7
8.078157245920514e-7
7.415337081409685e-7
5.887250565165272e-7
7.889324575484104e-7
4.851303497223073e-7
2.3047173914943422e-7
1.4370720883714743e-7
7.977575310417385e-8
4.494784131362327e-8
3.8191345234158296e-8
2.4638521927588414e-8
9.003969467363529e-9
3.309841031653825e-9
1.0138730199063077e-9
1.0783923672124188e-9
9.766880212478415e-9
8.434595372438129e-8
5.8774630564931724e-8
5.2724260002293745e-8
5.410808982341634e-8
5.9357950488086316e-8
6.848443598756515e-8
8.255460606424943e-8
2.6016004597527217e-7
5.990232035286099e-7
3.490044561166135e-7
3.0892732228409774e-7
3.307345657974272e-7
3.9843642181591105e-7
5.311547474234203e-7
7.41461520754083e-7
8.480046630119783e-7
7.360122899587509e-7
6.460765755519692e-7
6.594242449694772e-7
3.9264069258905966e-7
1.8836107742731956e-7
8.96385300611398e-8
4.385923426106936e-8
2.8584819016527822e-8
2.761692425994538e-8
1.7653841185698765e-8
6.547369848293314e-9
3.330129444051897e-9
3.400108807720933e-9
7.823383877448613e-9
2.8153984474400767e-8
1.5657670723300099e-7
9.059821974489643e-8
6.923288645799703e-8
6.696536310397571e-8
7.275136432311582e-8
8.550097658173288e-8
2.468451730246205e-7
5.926259961169176e-7
3.514962864641843e-7
3.0543390031437005e-7
3.2014987423785965e-7
3.736154790704566e-7
4.7639961840291986e-7
6.524994128863348e-7
8.838759024047267e-7
1.0376102080385732e-6
1.111728363511494e-6
6.950500628521752e-9
2.6300310607790326e-7
2.76691069280723e-7
2.603051112808734e-7
1.083475323306925e-7
4.370515956958623e-8
2.963921025746639e-8
2.6982489276058705e-8
9.742708252007705e-9
2.1697069920178562e-9
1.4094116063578883e-9
3.8434347832953106e-9
4.011595440872885e-9
2.07078602427133e-8
3.084463166286921e-8
4.094759850292099e-8
5.327227670350693e-8
6.59262734852926e-8
7.956437917675424e-8
9.60255320768045e-8
2.522685952381459e-7
7.554806804447901e-7
4.762639432356026e-7
4.3024554731183843e-7
4.6207896107826236e-7
5.514404264188572e-7
7.205096191411794e-7
9.788647770856919e-7
1.0984042387173537e-6
9.76516330384358e-7
1.029207341120746e-6
9.434461683387273e-7
4.101415222007792e-7
1.224161010532822e-7
4.2719216969364135e-8
1.8667235717383775e-8
1.0701551689496088e-8
8.787210847965812e-9
4.227238520693321e-9
1.6446190966833771e-9
2.328733076573392e-9
6.049995130004505e-9
1.7243941479711438e-8
5.991204444468191e-8
2.719432411414594e-7
1.391228198113264e-7
1.117677593279042e-7
1.1048290701679256e-7
1.2025654698563836e-7
1.3675002493240853e-7
1.5440082916076492e-7
4.0351336681515113e-7
9.112185862384827e-7
5.278050437704547e-7
4.6412277077883313e-7
4.926412858981617e-7
5.899351353260847e-7
7.874600062314816e-7
1.1396970191895797e-6
1.6622474286441387e-6
8.892282687228738e-7
8.243345927237938e-8
2.9923500440430236e-8
9.94562931779602e-8
1.87029160737855e-8
1.2605705714634348e-8
2.3034004417769485e-8
2.2605434787223586e-8
2.6516754695997542e-8
1.5435512087253718e-8
8.083996300492608e-9
6.09771318911026e-10
1.7197611322326233e-8
5.1795790012223534e-8
9.976217269126932e-8
3.916417637062907e-8
3.2084330802413104e-9
2.6100951452822646e-8
5.01035646760072e-8
7.991813211376751e-8
1.1492632358866192e-7
1.5355579838987848e-7
4.772843070475999e-7
1.0533533580328794e-6
6.453014624167096e-7
6.210277138668923e-7
7.30246335530998e-7
9.981457188362395e-7
1.434138348580315e-6
1.4557952996420509e-6
1.3289246247520933e-6
5.000953732500423e-7
3.378279632496125e-7
2.838717798714957e-7
2.8236067871659513e-7
1.7055658512029955e-7
7.763605948377553e-8
1.1885816273579845e-8
1.2067512382391088e-9
9.373655442016622e-11
5.958030244613805e-10
1.4062051687531899e-9
2.637370212278984e-9
6.1501109042850514e-9
1.4433047911980149e-8
4.487467059030036e-8
7.809078573809786e-8
7.127149971199087e-8
1.39342292418685e-8
1.9809045624045952e-8
4.3700627072930614e-8
7.198650227131347e-8
3.4014348882071476e-7
1.0256870357288577e-6
6.738888362705337e-7
5.50633261338387e-7
5.583998394470744e-7
6.531905975225058e-7
9.141373206193374e-7
1.9156105480847893e-6
2.937724917861444e-7
5.125613180934401e-7
6.174650962618197e-7
1.8216213586262982e-7
1.2724670733066845e-8
3.733858768269373e-8
6.474649222677286e-8
8.25643153743483e-9
7.401977102450221e-8
1.5744517024226818e-8
4.906233313469364e-9
1.6258268176408965e-10
2.17075479808563e-10
1.3649459504206403e-10
3.959012611942694e-12
2.424416692141582e-11
3.1815564677759345e-11
3.942604828346454e-11
4.997210373675368e-11
6.318162664626439e-11
2.3306501924169915e-11
1.1143979508009554e-11
7.333556942206418e-12
3.5009337608215082e-12
4.822257952199055e-12
9.726396814857581e-12
1.4586244319691414e-11
2.0654805951685162e-11
2.890429727163814e-11
4.0517140019242634e-11
5.7249831998554175e-11
8.195807444351512e-11
1.1959425327186918e-10
1.793587434042352e-10
2.173394759378956e-10
9.502442277367756e-10
6.229413158049026e-10
2.7606774866525435e-10
5.160909813823988e-11
1.4658453897786487e-10
3.6871980095306787e-10
6.625892120977812e-10
1.0959085283360409e-9
1.7804474414292673e-9
2.900581147788532e-9
4.691256516615214e-9
7.119045411151309e-9
9.202609894163327e-9
9.237651069178373e-9
3.4138063036376524e-9
1.8782512881715036e-8
5.014306008600681e-8
4.6588474662014125e-9
1.5456393667687767e-9
3.354155688948362e-11
8.697860418570307e-13
1.5666132610279662e-13
1.1721719909864122e-13
6.930730235664796e-14
9.535653964780369e-14
1.2862977784827123e-13
1.5829642904404494e-13
1.9047173791780756e-13
2.293419852801971e-13
2.7771212603550305e-13
3.6828437018273904e-13
1.1290715013690697e-13
0.
4.1151006522114496e-14
7.385775486982753e-14
1.0864317431858879e-13
1.5283525231710285e-13
2.126365154770727e-13
2.952926532749558e-13
4.104883337832757e-13
5.717755327921244e-13
7.98435274042952e-13
1.1181278155515506e-12
1.5707732827590964e-12
2.214300223615374e-12
3.1332041518353486e-12
4.451289234675003e-12
6.350516194412644e-12
9.098365321794716e-12
1.3085865768163857e-11
8.669981222771489e-11
8.897769257779837e-11
1.0535408714135493e-10
1.1200948847239306e-10
9.112880223026596e-11
2.2458186091750763e-11
1.1922281016297744e-10
3.610148559569168e-10
7.200531011700984e-10
1.1882988787291949e-9
1.7297266059479418e-9
2.0789968488808957e-10
4.68263629896702e-10
7.608041624062004e-10
2.0635573457989745e-9
1.4241829819621761e-8
6.64661232931705e-10
1.9115379037522878e-10
3.564406697284243e-10
4.444408021514737e-10
5.275176959824483e-10
6.238480018785798e-10
7.434947331819497e-10
8.971715543831196e-10
1.0999963074004532e-9
1.375840064074042e-9
1.765306554229794e-9
2.34282873360958e-9
3.2577439451707678e-9
4.8474184497079785e-9
3.782084475099647e-8
6.829487347208753e-8
4.2715913549608265e-8
4.322979664046919e-8
5.389565043266254e-8
7.792339595867784e-8
1.2783226291464243e-7
2.0014673673729853e-7
2.2024013205763818e-7
2.183319778055071e-7
2.2138362013036167e-7
1.4459269806308436e-7
2.2198937289493773e-7
2.5315958943962473e-7
1.6148259491549957e-7
8.904017310712726e-8
4.7145094687096404e-8
2.702525748281862e-8
1.9385030174968136e-8
1.647907665362822e-8
5.191234985725402e-9
4.727428010594138e-10
1.5409675898761637e-9
3.3586932415230302e-9
4.402733509863442e-9
5.274475487791217e-9
1.2859242759355615e-8
1.1705243379955125e-8
1.1929981428550962e-8
1.2982501338271484e-8
1.4831988035917e-8
6.0917063390337e-8
1.697480984940455e-7
1.1737062019409373e-7
9.671889248518806e-8
9.608203967951705e-8
1.0447750623495699e-7
1.2068298245059478e-7
1.4683011124601437e-7
1.867727285559511e-7
2.4094918290968204e-7
2.889171956196031e-7
1.5891751575081933e-7
9.765700221444242e-8
6.074667305335671e-8
4.170288603449369e-8
3.3716039023937176e-8
3.0389354348631305e-8
1.5743444788051343e-8
5.757264176236818e-9
2.7968726766339076e-9
2.0778907635514472e-9
3.157915335621356e-9
8.768588331937505e-9
3.680595297911189e-8
4.502898403387413e-8
2.847003480531962e-8
2.5359398690180713e-8
2.6470645707226135e-8
3.067911822961715e-8
3.89102399573039e-8
5.423240586244092e-8
1.4954855279882542e-7
1.9476670727496543e-7
1.149466000643954e-7
1.1080183947659058e-7
1.3280932588940773e-7
1.8728117410107635e-7
2.9872413374286783e-7
4.1092766923398825e-7
3.999696092217012e-7
3.8257828002707094e-7
3.3340563071678516e-7
3.779102292117751e-7
3.863844602804435e-7
2.051500557398762e-7
1.1934589592217436e-7
6.630357397124811e-8
3.805324255188232e-8
2.864580921594365e-8
2.494087260370946e-8
8.750251659087241e-9
2.2213907026406287e-9
2.423514875817705e-10
1.536983539785495e-9
2.9158486479743634e-10
1.9015893484689483e-8
3.551215815308809e-8
2.6158325522378562e-8
2.4858700098928483e-8
2.6280502105753075e-8
2.973946112751203e-8
3.5557417602514026e-8
1.3635438227571061e-7
3.116632311954385e-7
1.802635032544445e-7
1.5283623847932903e-7
1.5735253397080198e-7
1.8059665878324694e-7
2.2647234095265892e-7
3.0645608491133735e-7
4.1318775489562634e-7
4.5232206659906643e-7
4.04908834975978e-7
3.621964726661109e-7
1.92625295332467e-7
1.1518055816523952e-7
6.774423999456562e-8
4.4536615699742775e-8
3.650517448196662e-8
3.191465418087102e-8
1.2846162987582613e-8
4.7956562873693185e-9
2.260770170225717e-9
1.822889975083122e-9
4.609143601946146e-9
2.0081901204520518e-8
7.925986043115869e-8
4.123528493625761e-8
3.354839392451755e-8
3.3212727645556675e-8
3.664961228590727e-8
4.3866508144839246e-8
1.547510998452563e-7
2.998600502704647e-7
1.7345608519188733e-7
1.5621826255378916e-7
1.7165522456835932e-7
2.1351798964030702e-7
2.9589310453104923e-7
4.3870405907944283e-7
5.692738534221629e-7
5.582523894078181e-7
5.100453495639858e-7
4.288523735565586e-7
5.267092526823975e-7
3.772246265460237e-7
1.8626343459375354e-7
1.1321949675608754e-7
5.822612004002323e-8
3.2541514186111606e-8
2.8197565238145188e-8
1.7149802892314933e-8
4.84900699689839e-9
5.749019729886935e-10
1.6465748849533728e-9
2.7347226145624707e-9
3.274631130031748e-9
4.635256219931454e-8
3.372137852261162e-8
3.2091358976748335e-8
3.3652477147935514e-8
3.744372696974117e-8
4.3691411682873084e-8
1.527625288300346e-7
4.2375257478382876e-7
2.6603539537117793e-7
2.2687823404271273e-7
2.3277041701610627e-7
2.634219879952187e-7
3.2150914789499534e-7
4.195014286906108e-7
5.611834661478977e-7
6.640514354307019e-7
6.298334764908195e-7
4.530850154589293e-7
2.367326461434527e-7
1.397921204338054e-7
7.704746057518663e-8
4.7702860974107664e-8
4.049067363375057e-8
3.362377262966581e-8
1.317150542554421e-8
5.706767983431704e-9
3.6955440079258563e-9
4.842880223970401e-9
1.2600205084243158e-8
4.984344227494216e-8
1.3093296420972597e-7
7.229052631488001e-8
6.116102908421789e-8
6.190911021659808e-8
6.961756453547208e-8
8.481519337805015e-8
1.107188863080075e-7
3.1234633039312397e-7
4.912234039461699e-7
2.7873400750148743e-7
2.549586749243451e-7
2.8703397288963336e-7
3.7318588430146175e-7
5.471578847578864e-7
7.769903475158672e-7
8.007881510013561e-7
7.215708153559221e-7
5.572281435349393e-7
7.591533678300299e-7
5.435626194540493e-7
2.456405041416755e-7
1.4386675302046448e-7
7.745609008558468e-8
4.139377385255199e-8
3.331656024965563e-8
2.46447626719318e-8
8.921894269040072e-9
3.1267437771306012e-9
8.874913637568433e-10
9.013023393061956e-10
8.330600130994451e-9
7.871842066985927e-8
6.03651723874201e-8
5.2414876040555325e-8
5.319740605818786e-8
5.803643338505692e-8
6.672480218819373e-8
8.021277789070908e-8
2.501626584340383e-7
6.036723918340164e-7
3.5409427390907764e-7
3.107873042158941e-7
3.2922939685439475e-7
3.906123016009998e-7
5.103109744433405e-7
7.066068857306913e-7
8.542570725481473e-7
7.79466429893559e-7
6.8919915599904e-7
6.807562905491212e-7
3.612885746104798e-7
1.8365302874840113e-7
9.243624282988316e-8
4.635106902190466e-8
3.12371199770886e-8
3.0695933115072405e-8
1.7224218156926647e-8
6.642356163594321e-9
3.5608927900575485e-9
3.791337173093022e-9
8.928220932279415e-9
3.3414061966162335e-8
1.6939235885476542e-7
9.030877050764686e-8
7.214994661699575e-8
7.094848182368229e-8
7.763230347194381e-8
9.146799063527079e-8
2.623968122797959e-7
6.162676396944265e-7
3.6352086483838307e-7
3.1862629606147876e-7
3.3694474116275165e-7
3.9779633319380025e-7
5.149118386140583e-7
7.131820967848169e-7
9.408234113278215e-7
1.0325816129715975e-6
1.052219527972294e-6
4.01777326747136e-8
2.324298508586242e-7
2.831124205535113e-7
2.5361505502456737e-7
1.070306514338378e-7
4.0068565671068705e-8
2.4784482022987366e-8
2.35158598520684e-8
8.917301878855106e-9
1.4686712595877194e-9
1.8440582104101331e-9
3.8958747305944284e-9
3.5383741222052633e-9
2.2270959697912127e-8
3.279106827445651e-8
4.1397032279637036e-8
5.296114753656356e-8
6.518579993298241e-8
7.850059209979586e-8
9.460845335839715e-8
2.444219472900283e-7
7.558164820164018e-7
4.811380902138697e-7
4.3063812053847674e-7
4.5735651115689333e-7
5.372902560141043e-7
6.878409930947457e-7
9.271991775011588e-7
1.1065329017843615e-6
1.0668549944409886e-6
1.2265918855814605e-6
1.1281258798324149e-6
4.056031241385052e-7
1.1837347497250256e-7
4.222140470784345e-8
1.9081524712816248e-8
1.14568747216743e-8
9.082087685862813e-9
3.3795213856037163e-9
1.1553756304117525e-9
2.015304826390035e-9
6.179451280196899e-9
1.9130161388181536e-8
7.27658221308627e-8
2.486320113849954e-7
1.3456898979069994e-7
1.1432545395979305e-7
1.154255724250041e-7
1.2660426494181495e-7
1.4398631186112246e-7
1.6167674467286815e-7
4.271811388799272e-7
9.39130271891625e-7
5.474390847124747e-7
4.87422040913144e-7
5.236296592055344e-7
6.364128794216283e-7
8.627894221594405e-7
1.2357791937461718e-6
1.6667344506455906e-6
8.017950479018826e-7
1.5358074957515111e-7
1.686600193304669e-7
9.43519846924268e-8
3.490626560473692e-8
1.534486371506368e-8
1.767714979190171e-8
1.68262204647622e-8
2.0575777603617926e-8
1.3933705532647478e-8
7.713904651258592e-9
1.6046146787206054e-9
1.2094478768839485e-8
4.494016032940664e-8
9.730995104059503e-8
6.570359536712743e-8
8.457546912870419e-9
1.9021652137448372e-8
4.269037334947867e-8
7.167143371410042e-8
1.0681464779340571e-7
1.463121884350538e-7
4.775700456468725e-7
1.09015457400839e-6
6.560808240729195e-7
6.218467553523095e-7
7.215723084426116e-7
9.728868647006964e-7
1.4121925594656782e-6
1.5647189478179893e-6
1.5415641423150939e-6
5.203700208548355e-8
7.049559543197366e-7
5.900418250934151e-7
5.068419886779044e-7
2.2780386309361437e-7
5.534466689120455e-8
6.795751568788866e-9
6.172639459783781e-10
2.8702621472860016e-9
2.847720606415186e-8
5.488066621662101e-8
6.973722022545288e-8
4.6338028827804825e-7
6.565354089344392e-8
5.259567149015603e-7
2.741302824364851e-7
5.5997681535346915e-8
1.856693637340148e-8
8.685483481826016e-10
5.402048474224698e-10
2.5111721776259145e-10
1.125358379737881e-11
1.627199303366353e-11
4.90079883704199e-12
2.0530791161277462e-12
1.109332651365057e-12
5.860642058978536e-12
3.3643653152753205e-12
4.23147854930648e-12
5.73887510586604e-12
8.04504505779159e-12
1.1584368640725711e-11
1.7012071205121593e-11
3.3578258378120024e-11
5.1921850048216915e-11
7.981102869286943e-11
3.623263935419867e-11
2.1505038831784212e-11
1.7224960060455655e-11
1.6265471050627074e-11
1.6511323341392746e-11
1.7071608372582116e-11
1.737913305665893e-11
1.6862133386857797e-11
1.4732988149538503e-11
9.743996688497422e-12
2.0670518354021495e-13
1.8801090579492414e-11
5.273145291897225e-11
1.146642730920473e-10
2.296452851506425e-10
4.4919948011562596e-10
1.4445843563850859e-9
8.35136779941579e-10
4.0358910867498856e-10
2.5128694230357283e-10
2.0049869329457667e-10
1.809097675070794e-10
1.6900752654699769e-10
1.5518744538989554e-10
1.3343778995386892e-10
9.80874168152223e-11
4.2367787117188364e-11
8.328510441804969e-10
3.62735423505513e-9
9.366055161653949e-9
9.117382131594604e-9
8.850316056127031e-10
4.024989710231747e-13
1.8165716434879682e-13
2.2375082721173898e-14
9.516483693025569e-14
6.32089016836356e-14
0.
0.
0.
0.
0.
2.756007819556984e-14
3.7986173886205084e-14
5.224819131966522e-14
7.187817585717177e-14
9.897182306509437e-14
2.852637484372062e-12
2.082105391830984e-12
2.3428895132541157e-12
2.857818336145295e-12
3.5718882565145783e-12
4.5089343271524414e-12
5.7230695527042185e-12
7.2923845672574e-12
9.321420635764502e-12
1.1947122354501511e-11
1.534699101319057e-11
4.830053575677626e-11
5.912197718317066e-11
1.6913876633311667e-11
0.
9.90032381739579e-12
1.9348350998833382e-11
3.098258273004835e-11
4.675368597751247e-11
6.885687893105e-11
9.982711206815377e-11
1.4211358483300488e-10
1.9702852942626516e-10
2.63556712512515e-10
3.385291179893047e-10
4.1890366831410575e-10
5.041208581354138e-10
5.964165508278862e-10
6.997653595756737e-10
8.189842300891412e-10
9.594872083556263e-10
1.4339506684769616e-9
8.564393169456072e-9
2.306048013031569e-8
2.579245990635146e-8
2.5839097630484255e-8
2.725380219576788e-8
2.9610496726064024e-8
3.250075558933552e-8
3.5690991792793516e-8
3.904739796811715e-8
4.248001105807847e-8
3.4608075416129687e-8
3.17239138335819e-8
2.8237264819265455e-8
1.4722450925479616e-8
4.109102958752228e-9
1.197983679613297e-9
4.3704372457001753e-10
6.667332230903316e-10
2.4698366943240914e-9
9.790155798147781e-9
3.8022667500607065e-8
2.083111784457078e-8
1.631112087343143e-8
1.5954322328792582e-8
1.7958866869765587e-8
2.275856608654532e-8
3.25133329989531e-8
5.3089470391451185e-8
9.458703180678445e-8
5.8552842598201545e-8
2.5765894556071832e-8
7.512683715279943e-9
9.56001809613643e-9
1.9079790297939427e-8
4.2841888087933274e-8
8.520321023118525e-8
1.0411427832596929e-7
1.2186149569692768e-7
1.4161122388404008e-7
5.388075046364991e-8
3.032803893560014e-7
1.1270513817921441e-7
1.0757372199309478e-7
1.517820288841839e-7
1.3977517267857028e-7
7.589328356104123e-8
3.969478324000688e-8
2.056582847339262e-8
1.2978950402887412e-8
1.0674993600073946e-8
2.8861819885504425e-9
5.957768759180987e-10
2.3928769271969147e-9
4.991479695744669e-9
9.232267965772119e-9
5.560146517510639e-9
4.192391001601389e-9
5.347045615020706e-9
6.0282749992526384e-9
6.8451580712665656e-9
2.4499259642929717e-8
8.413983033727966e-8
8.666347784360386e-8
7.151774576919444e-8
6.962880196839691e-8
7.325225191280206e-8
8.017314786139915e-8
9.002568022394484e-8
1.0309010780225787e-7
1.1984867553889733e-7
1.405786773419233e-7
8.882591338866408e-8
5.921129452376531e-8
4.244872234452762e-8
3.483102267338178e-8
3.0925529407600977e-8
1.733629043088432e-8
6.220327330939982e-9
2.9494328743849924e-9
2.195149318862691e-9
3.0415629839378446e-9
6.971800031022862e-9
2.2392769357140874e-8
5.996222903341943e-8
3.1561290479738716e-8
2.5554544269226725e-8
2.5553660813151377e-8
2.9112604068921142e-8
3.7004030338061247e-8
5.280095121656453e-8
8.668115678742436e-8
1.4451797578800286e-7
1.467273155969403e-7
9.186477071705687e-8
9.364935004538881e-8
1.2034311297959299e-7
1.860857030031297e-7
3.0623526164027213e-7
3.4849478619922836e-7
3.342392617881426e-7
3.3373491942248364e-7
1.7826001516071157e-7
3.051890662802781e-7
3.5317556712518126e-7
2.61465955050964e-7
1.3842243826300515e-7
8.012645065003665e-8
4.2831401389931624e-8
2.7151663530967138e-8
2.394196906609235e-8
1.2208366169702373e-8
2.767393022041371e-9
4.160108108753352e-10
2.4310641697140112e-9
3.767107818692124e-9
1.184716270743887e-9
2.632297255905947e-8
1.9976958816093567e-8
1.9121654019516942e-8
2.012657756692155e-8
2.2501626808603567e-8
2.639955728700721e-8
1.0653557487005684e-7
2.7670973901329053e-7
1.7194507934245104e-7
1.4426886587544663e-7
1.4641460717636976e-7
1.6406530766066368e-7
1.9808284109201318e-7
2.5578209153504053e-7
3.4363949982748407e-7
4.2833671068383856e-7
4.308785131934858e-7
2.935291494307452e-7
1.631524747571541e-7
9.833346917674271e-8
6.017012806952578e-8
4.265059677445533e-8
3.745695791370502e-8
2.7619581622952516e-8
1.0057714991456561e-8
4.243788297810671e-9
2.524748801687783e-9
2.997362947854909e-9
7.952385939000244e-9
3.2156063136459936e-8
7.65135420053789e-8
4.2477360766329964e-8
3.5943503290431184e-8
3.639717582266635e-8
4.103243287892052e-8
5.036161859090685e-8
1.6497192786748956e-7
2.892382940257532e-7
1.6625392937974603e-7
1.516697510435955e-7
1.694570836191868e-7
2.1618786776759573e-7
3.0994473978792357e-7
4.6524330872057446e-7
5.601316288617933e-7
5.262991685402984e-7
4.804517901812406e-7
3.443801780355566e-7
5.001230766568818e-7
4.3091266312464207e-7
2.037974404951862e-7
1.2269471518112757e-7
6.582485189372028e-8
3.399226007875376e-8
2.685578022115706e-8
1.946246565706942e-8
5.59306304171562e-9
6.67473290509767e-10
1.8991257322079155e-9
3.838254996149738e-9
2.024990225628997e-9
3.5741531964472195e-8
2.9677733181502885e-8
2.906705285630707e-8
3.073388835744238e-8
3.418551823565209e-8
3.968837761988379e-8
1.3862260088585526e-7
4.076553899119613e-7
2.662612378182984e-7
2.2647174544101204e-7
2.3116386511707e-7
2.5919336460168954e-7
3.1164806026464895e-7
3.987178092487847e-7
5.282843969637191e-7
6.498084481541027e-7
6.49945714472923e-7
4.204693092371141e-7
2.245889556690772e-7
1.3110047010151514e-7
7.21025864563697e-8
4.6208140727332525e-8
4.0699346437965106e-8
3.1092188617872655e-8
1.1935006508470688e-8
5.492775211477523e-9
3.987954079302284e-9
5.867124886297764e-9
1.5540945962913264e-8
6.144450133073364e-8
1.3166291923129323e-7
7.532933678460069e-8
6.474673033964767e-8
6.620280288000532e-8
7.517216051309473e-8
9.254369528932829e-8
1.2205100009003294e-7
3.274680648351911e-7
4.917236947969937e-7
2.7933722371609965e-7
2.5666999703331065e-7
2.908504692215467e-7
3.820987143608186e-7
5.664470604829693e-7
7.931919115380667e-7
7.966890746790271e-7
7.163063671691935e-7
5.086384021302586e-7
7.642167372348623e-7
5.888502314278166e-7
2.579983409370026e-7
1.4825561573436804e-7
8.117771987537687e-8
4.266094062449892e-8
3.312442266654309e-8
2.5421618003789706e-8
9.290074321711813e-9
3.178213980799263e-9
7.123234168131915e-10
3.207352157732491e-10
6.3226262727936125e-9
6.918891256925304e-8
5.734640001589872e-8
5.074101034112952e-8
5.193533336358866e-8
5.6795893328457735e-8
6.524410942411804e-8
7.821896320722873e-8
2.440515839539402e-7
6.071728817048043e-7
3.590685538572058e-7
3.1516559284366205e-7
3.3342044771407626e-7
3.943310401043251e-7
5.125383064433447e-7
7.071481523969165e-7
8.628858904589592e-7
7.938121883221175e-7
7.013055848193886e-7
6.834190797187266e-7
3.5607804733059564e-7
1.7904263911600678e-7
8.803040112627526e-8
4.4146810818718195e-8
3.0171353927367646e-8
2.9800969692265102e-8
1.6386451562010814e-8
6.417219961019079e-9
3.619486140405372e-9
4.147203965959614e-9
9.906813356295437e-9
3.646867216549144e-8
1.7790092802928572e-7
9.358553501075983e-8
7.48692748331072e-8
7.372433670737294e-8
8.082827680400489e-8
9.542442472777886e-8
2.6927112550994335e-7
6.270532614306842e-7
3.6887679152499087e-7
3.2329437233329207e-7
3.419370266110423e-7
4.040287071503406e-7
5.238729349741241e-7
7.268814686565824e-7
9.589357709088678e-7
1.0588220337773928e-6
1.0578569469967803e-6
1.3679535428787965e-7
1.0915719767108876e-7
1.8919784838359153e-7
1.840237909275243e-7
1.1170546071018651e-7
4.064034346071488e-8
2.4299716909816417e-8
2.3582395047067678e-8
9.246225884148514e-9
1.0903855683117985e-9
2.6685351790381684e-9
5.284298737325691e-9
6.328005295346339e-9
1.3957270895654904e-8
2.729056735503259e-8
3.776528618230666e-8
5.071549246037485e-8
6.431448187151201e-8
7.868739580568646e-8
9.5523853576335e-8
2.455272755011244e-7
7.651732827747296e-7
4.883948812346396e-7
4.3866386800369586e-7
4.6731678760577935e-7
5.509396778994521e-7
7.083904007865973e-7
9.564012661781478e-7
1.1269294881933232e-6
1.0809163232344633e-6
1.2707252341561137e-6
1.2081925364381798e-6
4.1774477990938045e-7
1.1118000729556339e-7
3.789056749168815e-8
1.6710916614478926e-8
9.544135999319045e-9
6.7535608971274775e-9
1.7824017072001238e-9
2.5673203328477707e-10
1.4528198591274996e-9
5.823359579037318e-9
1.8936672047803612e-8
7.258044510146559e-8
2.5389367522301027e-7
1.3686659806276067e-7
1.1606474383398947e-7
1.170588405806367e-7
1.2810571672307356e-7
1.4484757846636494e-7
1.607810496191723e-7
4.2699389774780287e-7
9.54096869093061e-7
5.571168932841351e-7
4.952272459573506e-7
5.306734985700233e-7
6.428411027647717e-7
8.691508208031016e-7
1.253714154543831e-6
1.7585489341758659e-6
6.418916510984688e-7
2.9332683220681764e-7
3.4265032842272687e-7
1.9016380527826127e-7
9.918963170380922e-8
8.144456567550329e-8
5.378187186394131e-8
2.0566117877602083e-8
1.9355789666054852e-8
1.3000789793635809e-8
9.209170741083361e-9
7.703533104725449e-9
1.825595611035211e-9
1.3767272773936203e-8
7.17463990322518e-8
7.950499185482622e-8
8.682342525672501e-8
3.641603302720642e-8
7.405989502874734e-9
3.650909144835566e-8
6.972572689426775e-8
1.1269813759816403e-7
5.416131558877908e-7
1.1991406627727242e-6
6.995323995066994e-7
6.54388828796636e-7
7.686383012444844e-7
1.0741127728586174e-6
1.5746066591272631e-6
1.6423506829166184e-6
1.3863958580750511e-6
4.857986009375461e-7
1.1851925814520818e-6
8.594561960437878e-7
3.244788072631571e-7
6.62809389389422e-8
6.24405517148665e-9
5.312128534621951e-9
2.0010106490458655e-8
4.833133693215327e-8
1.523178555737161e-7
7.958964212721744e-8
3.7802419569020884e-7
7.483464710261255e-7
1.0514176031536422e-7
7.143139612044218e-8
7.699781335846153e-10
6.674966636570098e-10
2.186735158822443e-10
3.6522962599588863e-11
2.1292363591553196e-11
3.3770033959650495e-11
3.904608123718926e-12
1.5494484003353243e-12
3.0981783816894733e-12
1.0173017867069241e-11
8.220711755327338e-12
1.0525637750811503e-11
1.4973760119068223e-11
2.05128871754392e-11
2.3687054280511438e-11
2.37432644945748e-11
2.3211625759262956e-11
2.336095379259284e-11
3.960297659720555e-11
9.048882586880219e-11
1.557501437766799e-10
7.11680866188355e-11
4.192820336190588e-11
3.1632331062051063e-11
2.7392924567788976e-11
2.5134406313473265e-11
2.2806034889205473e-11
1.8684507631312067e-11
1.0550521877582185e-11
5.186109772826636e-12
3.49746980543777e-11
9.114398129581937e-11
1.9848983093161208e-10
4.0898980793397925e-10
8.323776554681829e-10
1.675951947587308e-9
3.1874728503316316e-9
1.2092796454601676e-9
1.4261121399474343e-9
7.032148352647715e-10
3.183890389913995e-10
1.8702145516424153e-10
1.4935779024406214e-10
1.3393978627245515e-10
1.1441978375614638e-10
7.9411930286448e-11
2.0457869193913305e-11
7.316459281287935e-11
1.5897985869817304e-9
6.4308656892372354e-9
1.1777628649805152e-8
2.956503805002768e-9
2.6239973148011127e-10
1.8186247636561997e-12
4.8053672411387134e-14
2.6675868355940783e-14
2.0164552451704112e-13
3.358126572749143e-14
0.
0.
0.
0.
2.2297536590365962e-14
3.084090887431661e-14
4.2441511578424994e-14
5.836766622971041e-14
8.031954715660851e-14
1.1064558581892257e-13
3.025028111289847e-12
2.244723881306932e-12
2.534223519983764e-12
3.0969026378126926e-12
3.876804843732016e-12
4.901118172665358e-12
6.229562784110137e-12
7.94792523931042e-12
1.0170765583228173e-11
1.3047684381561006e-11
1.6771649405356307e-11
4.825942368084348e-11
7.368463766051969e-11
2.0299009723993738e-11
7.011550299526124e-13
1.0718262435122908e-11
2.147689566259731e-11
3.4663476825641556e-11
5.2455019236308685e-11
7.718201445044342e-11
1.1131520835208913e-10
1.5680792145035443e-10
2.1393768470768131e-10
2.806253672542067e-10
3.5363502304180453e-10
4.310905513247109e-10
5.138366163374085e-10
6.049102706307922e-10
7.084997604391697e-10
8.294042153482147e-10
9.730538521167505e-10
7.718879505526279e-10
9.945369834760016e-9
2.488818932272468e-8
2.6627721868081497e-8
2.6570179349269387e-8
2.8088230175605124e-8
3.060456825236609e-8
3.369620832935751e-8
3.713897944952527e-8
4.081104436229049e-8
4.4628667921187147e-8
3.584749979543934e-8
3.2157365235804425e-8
2.9290886411447886e-8
1.7758973785543883e-8
5.345965499053821e-9
1.7290309858882746e-9
7.769772116526416e-10
9.2236902829754e-10
2.5360399726832063e-9
8.718599314522295e-9
3.838609792822065e-8
2.409673508342896e-8
1.7741085910406606e-8
1.68920844723486e-8
1.8702365857070266e-8
2.3365672473839873e-8
3.28594553710358e-8
5.268749327084337e-8
9.412688271367068e-8
6.434626594847232e-8
3.5087062557229665e-8
9.637887224714888e-9
8.70588589049342e-9
1.673006143919639e-8
3.818688454497091e-8
7.805719498532905e-8
9.753872756234656e-8
1.1485345342160811e-7
1.3573837987510208e-7
6.190710038051116e-8
2.6339772332439434e-7
8.299934051559993e-8
1.106757522743785e-7
1.4553559099221604e-7
1.3052329225016428e-7
7.101154261368176e-8
3.6086535175225194e-8
1.910239777961746e-8
1.2386296590901408e-8
1.0089567653544778e-8
2.548988714688236e-9
6.292996890679286e-10
2.324498359031534e-9
4.770489935554844e-9
8.522630799278446e-9
3.916267882061188e-9
4.17674169312059e-9
5.143504784681263e-9
5.759092301138179e-9
6.526511522730408e-9
2.3724008836097686e-8
8.009213400138202e-8
8.112907346143892e-8
6.673398825126482e-8
6.486359149301934e-8
6.815742268676592e-8
7.4541687929469e-8
8.367926882090079e-8
9.583941327589674e-8
1.1147936973638103e-7
1.308457238451602e-7
8.262349125097002e-8
5.506540768828314e-8
3.9447346413919425e-8
3.2444007765524596e-8
2.888608133632042e-8
1.6470238883516997e-8
5.8937134167700275e-9
2.7632982885786272e-9
2.0089523612486436e-9
2.710188603391202e-9
6.154944509007052e-9
1.9691498367120104e-8
5.4728954661770594e-8
2.86540265977845e-8
2.3072976840970395e-8
2.298300228675172e-8
2.6081014645261833e-8
3.299770509506015e-8
4.6821419015455305e-8
7.641210984036698e-8
1.326166098372265e-7
1.3662715373967422e-7
8.597173306040238e-8
8.799988547576237e-8
1.1345554679533212e-7
1.7589251800570635e-7
2.9070500354820625e-7
3.329199641817669e-7
3.2006199711855673e-7
3.223909812617058e-7
1.8374340827446383e-7
2.973955503464329e-7
3.410043114632659e-7
2.531064850782671e-7
1.3416359943614185e-7
7.638233760568001e-8
4.112257149162227e-8
2.6428751633581357e-8
2.327376892394012e-8
1.1769295382432093e-8
2.636757393043953e-9
4.25594122595049e-10
2.354631778765553e-9
3.5576832387357773e-9
1.5359111620510703e-9
2.6043293642402897e-8
1.9365983326696274e-8
1.8420633680138236e-8
1.934622116191817e-8
2.161738961517844e-8
2.537197288095833e-8
1.0301556087862388e-7
2.647271898180466e-7
1.6388853649504576e-7
1.3724824316427423e-7
1.3908951491544705e-7
1.5566204567650665e-7
1.8772165441226185e-7
2.421627866274293e-7
3.25213001867371e-7
4.0604550109355526e-7
4.0984210631011166e-7
2.7840311489226585e-7
1.5582007520853526e-7
9.456731922923112e-8
5.839490225012622e-8
4.180602627336677e-8
3.679175224575447e-8
2.689472436072725e-8
9.741646423230974e-9
4.090958215681639e-9
2.393092625380129e-9
2.7729032470597675e-9
7.380369269139464e-9
3.0137366094920714e-8
7.136294997020275e-8
3.97443827495578e-8
3.366130445313754e-8
3.408249847918267e-8
3.8397267775038044e-8
4.707984322205449e-8
1.5639419508890758e-7
2.7391468085926874e-7
1.5773117664878012e-7
1.4420975840718792e-7
1.6149880676753405e-7
2.0657563591704476e-7
2.970485159286577e-7
4.470023734291412e-7
5.378202675417611e-7
5.053744395605438e-7
4.6389013335047345e-7
3.455399851239642e-7
4.777151910202006e-7
4.190685226321542e-7
2.0125725313765194e-7
1.2044241379009225e-7
6.392204580841662e-8
3.329680153590283e-8
2.634530548264375e-8
1.9317160652682136e-8
5.467622047225255e-9
6.098863778096085e-10
1.8900934058866485e-9
3.74474654768036e-9
1.809080552100994e-9
3.6363084294444633e-8
2.9122394827735562e-8
2.8033696976550916e-8
2.944168320545936e-8
3.2659147147788984e-8
3.788553349003513e-8
1.344806277436811e-7
3.909301881373992e-7
2.549524983440424e-7
2.1627569073822191e-7
2.2035325693512865e-7
2.4665045971894396e-7
2.9599135364240755e-7
3.779099075672553e-7
5.006578500074033e-7
6.210196050873942e-7
6.298111446116532e-7
4.0134904150960826e-7
2.1774919418101543e-7
1.2962116194050647e-7
7.280179771660647e-8
4.739792886416794e-8
4.193957299817565e-8
3.129857856318628e-8
1.1907839553931355e-8
5.4548638624855364e-9
3.876504661152569e-9
5.585405303438517e-9
1.4853063440650962e-8
5.9408447743258605e-8
1.2352189321716905e-7
7.124143445547502e-8
6.138773928400807e-8
6.281632335543234e-8
7.134911193519913e-8
8.790405473534393e-8
1.1627506977667328e-7
3.159546905210398e-7
4.6889911443169827e-7
2.6674319136963496e-7
2.4574050087334305e-7
2.7937505749375527e-7
3.685854152872212e-7
5.489593576713365e-7
7.674460181051458e-7
7.653208673667977e-7
6.879099493542132e-7
5.093294737864552e-7
7.136477035934373e-7
5.6273707177446e-7
2.533314563667128e-7
1.47516422706195e-7
8.078703874576837e-8
4.223668012891924e-8
3.2656966856471033e-8
2.5785995873412212e-8
9.331543441975497e-9
3.11752805389698e-9
6.516324266172697e-10
2.0296611126834776e-10
5.792207101865775e-9
6.494778351610971e-8
5.7151061454224233e-8
4.925359922019698e-8
4.984633275183151e-8
5.424278295751709e-8
6.22030841199193e-8
7.460058571503571e-8
2.3666158085255048e-7
5.840589544644653e-7
3.443062387934813e-7
3.010535112597178e-7
3.175396976625869e-7
3.743060141476423e-7
4.846297830112358e-7
6.681706357849121e-7
8.287794364354112e-7
7.759424313978085e-7
6.818584722044094e-7
6.615607113161262e-7
3.4217563175245e-7
1.782024569994576e-7
9.038689945600103e-8
4.628195893850068e-8
3.223233405561891e-8
3.1745157837637556e-8
1.681020969422392e-8
6.551313942031989e-9
3.5981674467769886e-9
3.936611446866849e-9
9.388510105522862e-9
3.5321466026564924e-8
1.689816088929744e-7
8.877347115331611e-8
7.137234798029879e-8
7.038420009159751e-8
7.723334203268799e-8
9.132273069510444e-8
2.6371013053661736e-7
6.02770180850782e-7
3.5354442919470503e-7
3.106720985307061e-7
3.29818389460709e-7
3.9168812361084507e-7
5.111353064461109e-7
7.130116154283364e-7
9.332012640887471e-7
9.99266249146998e-7
9.94062686143095e-7
7.923814196384731e-10
3.028809725454133e-7
3.6568658148077286e-7
3.0254550615873776e-7
1.1008932172534281e-7
4.190528100015246e-8
2.5510026982703468e-8
2.4006089139157076e-8
9.49533913418979e-9
1.9912996074387375e-9
1.3001930918056459e-9
3.3340348430232475e-9
3.1769530820086505e-9
2.0166270525441106e-8
3.3133030627562164e-8
4.0907661656695425e-8
5.1664726187421066e-8
6.298280388447594e-8
7.539867618483655e-8
9.060102979354752e-8
2.3596900530011198e-7
7.364215406435907e-7
4.706791088767704e-7
4.1976660048485e-7
4.4414962166563366e-7
5.190752999554515e-7
6.598620012037796e-7
8.864216085846781e-7
1.077400374377254e-6
1.0476912554888878e-6
1.1604210209903795e-6
1.0107024839190089e-6
3.73866076359083e-7
1.1884860867521733e-7
4.429744248866022e-8
2.0455683095381167e-8
1.2799671678185163e-8
1.0744843937085195e-8
4.410108858963081e-9
1.7941904338895412e-9
2.4937726211947584e-9
6.6237919729900245e-9
1.9742297606440112e-8
7.44386331999903e-8
2.470247838710309e-7
1.3370889831070333e-7
1.1350689806965005e-7
1.1461825840518153e-7
1.260001067698397e-7
1.4407452925478035e-7
1.63374989862604e-7
4.303844838750392e-7
9.207930443432884e-7
5.347793110200864e-7
4.7683314710869756e-7
5.13807322505594e-7
6.273619820599937e-7
8.546510956992875e-7
1.2185637363307465e-6
1.5858135621613094e-6
9.474827985096038e-7
2.616301618786309e-8
2.9133119883726883e-7
1.483175204431166e-7
1.6024487649459288e-8
1.7693238773964776e-8
2.492206620410095e-8
2.0244813853465676e-8
2.196962207490809e-8
1.3550354700363798e-8
6.074752328764406e-9
2.0832213966764013e-9
1.8762888552709957e-8
4.5741743186323195e-8
8.954365826483428e-8
1.8282439760907453e-8
1.3659832841937772e-8
3.4197054932737695e-8
5.7520884448718694e-8
8.566674964994916e-8
1.173940313759518e-7
1.5177029962145848e-7
4.357187053555244e-7
1.036952244506415e-6
6.328354327686007e-7
5.985979965872402e-7
6.859043090013576e-7
9.035110622800668e-7
1.2961955233936759e-6
1.4998216514563389e-6
1.449910382085926e-6
5.088810951600164e-7
3.0321748215574406e-7
2.822040745740894e-7
2.953311401886254e-7
1.3315363799314895e-7
7.020289455036716e-8
1.4541590019780887e-8
1.9720194990851786e-9
6.234489281396413e-10
5.976145012347024e-11
9.257869847118766e-10
2.429188114802741e-9
6.271602420770329e-9
1.596788306024841e-8
5.4096169667369955e-8
7.794027654022268e-8
7.223542270776598e-8
1.6014147474910007e-8
2.082412447115147e-8
4.666728119683177e-8
7.726450335579718e-8
3.8006485577391596e-7
1.1234097325811862e-6
6.943176417547977e-7
5.756273575761877e-7
5.941491290516139e-7
7.11816272590697e-7
1.0207775536064608e-6
2.0810879600395452e-6
3.5493843381606617e-7
5.279136853938462e-7
6.501809503910343e-7
1.9801270716419745e-7
1.4554608180331024e-8
3.5372982486517596e-8
6.847908307414852e-8
9.49514985246427e-9
3.101081646421086e-8
7.622260629616456e-9
2.8336640017516248e-9
1.2117755930489405e-10
3.4384714352003425e-10
1.329017824831469e-10
5.165117560016662e-12
2.4503231780613275e-11
3.224648231679317e-11
4.029977497823993e-11
5.155747908889699e-11
6.262392639173356e-11
2.2986709936291532e-11
1.1103435556548259e-11
7.411734299369934e-12
3.562272011159899e-12
4.9955759320572256e-12
1.0041571603789863e-11
1.5054337599307936e-11
2.132709773273857e-11
2.986965203008705e-11
4.191800585089753e-11
5.931762523261357e-11
8.508420689434817e-11
1.2447836685773151e-10
1.8734158653754913e-10
2.259662752042809e-10
9.709920565576598e-10
6.211972305420212e-10
2.7709820015019997e-10
4.93273654671655e-11
1.5536306195486183e-10
3.876312366671191e-10
6.975752367737348e-10
1.1575096017805887e-9
1.887333502746419e-9
3.082285222810329e-9
4.972596635244161e-9
7.440732603921854e-9
9.369364730242315e-9
8.990458256134257e-9
1.8215641383563658e-9
2.233018572258747e-8
4.842349579850109e-8
2.2885514382545443e-10
1.1885568298756822e-9
1.0642406446955254e-10
3.6712592476988596e-13
4.093586459720748e-14
1.0039791959642491e-13
7.071651320956814e-14
1.0015573989946071e-13
1.3240105091386887e-13
1.6184248758636764e-13
1.9457516015678408e-13
2.344184849644889e-13
2.8409261049215103e-13
3.845965688750725e-13
1.1804573170716708e-13
0.
4.251283182832597e-14
7.654810435281747e-14
1.1271759764575592e-13
1.5864721292276663e-13
2.207967848762985e-13
3.067143058004731e-13
4.264907317820925e-13
5.942522047309444e-13
8.301072151154811e-13
1.1629211946498093e-12
1.634379497118513e-12
2.3050136619257304e-12
3.2631694525518633e-12
4.638356798038062e-12
6.620956678298025e-12
9.490722893224045e-12
1.3656008497973969e-11
8.947581967527861e-11
9.187315752249186e-11
1.0815042863698537e-10
1.1283080800883244e-10
8.676989147476846e-11
8.684228948011882e-12
1.474327309677639e-10
4.082618117200554e-10
7.879180644395361e-10
1.273257162316533e-9
1.8241833060011695e-9
1.8921645850094105e-10
4.713151707772101e-10
7.587124693612079e-10
1.9973849040345167e-9
1.410796230789749e-8
7.862128568125897e-10
1.811238544293534e-10
3.562154837445592e-10
4.454306680960345e-10
5.284036454483929e-10
6.244519561885967e-10
7.439008649919366e-10
8.976011797827948e-10
1.1008743302079824e-9
1.3780113605459547e-9
1.7705551932187382e-9
2.355196675781522e-9
3.287259908983825e-9
4.9222358303173755e-9
3.803125027157178e-8
6.783329245178548e-8
4.25447226457849e-8
4.320105306860399e-8
5.406141308873112e-8
7.855184924651018e-8
1.2950069533953903e-7
2.015729024124444e-7
2.196536222938396e-7
2.1830076532265365e-7
2.209112407270832e-7
1.348327369750076e-7
2.2073616746894007e-7
2.5281490439074143e-7
1.6530111289767476e-7
9.097413724453702e-8
4.8310636079500486e-8
2.7448464398237428e-8
1.946265609848959e-8
1.6647087412637885e-8
5.3887405884974484e-9
5.086295490031656e-10
1.5443013337059295e-9
3.4091971015105245e-9
4.62068533323267e-9
4.113012541487148e-9
1.2644418147038635e-8
1.1603498323629905e-8
1.1847977182379856e-8
1.2895595341962017e-8
1.472391198796081e-8
6.040586355290769e-8
1.6963167274170913e-7
1.1828963259975094e-7
9.749015030379687e-8
9.682715261830478e-8
1.0521943243243224e-7
1.213825323322558e-7
1.4737584747490666e-7
1.8699567685483386e-7
2.4101819683505224e-7
2.9050096292605165e-7
1.5914410396000797e-7
9.793791988785154e-8
6.097920821129284e-8
4.198247583955885e-8
3.4024466801801226e-8
3.062208771507559e-8
1.5628089103688424e-8
5.742160349327968e-9
2.8177807454823845e-9
2.1331311810859462e-9
3.2968537523060164e-9
9.159929716429277e-9
3.848053603324465e-8
4.5588114313886304e-8
2.8991376280269026e-8
2.588840697670885e-8
2.70732101131214e-8
3.1439766820006806e-8
3.997295404960877e-8
5.589419502081633e-8
1.5205855633614294e-7
1.9664438802653548e-7
1.160697905546118e-7
1.1192257545998647e-7
1.3424213279377103e-7
1.8953528490425037e-7
3.0254935724208674e-7
4.1443249793755614e-7
4.0243919386037925e-7
3.8503333542175086e-7
3.3226298498733137e-7
3.7966482063301013e-7
3.8967943043877384e-7
2.0732128072758268e-7
1.2076207649378288e-7
6.728033394126112e-8
3.842393489413934e-8
2.878383295122699e-8
2.5156207617331062e-8
8.879649659537737e-9
2.2519593780959993e-9
2.49143277669944e-10
1.5829159081385824e-9
4.272272297752668e-10
1.8582925958984578e-8
3.551666450496375e-8
2.6235143792080377e-8
2.4956660621041123e-8
2.6388809648668307e-8
2.985369623318277e-8
3.567157125657318e-8
1.3684408341687496e-7
3.1436941830527844e-7
1.8216620633751896e-7
1.5449564376845871e-7
1.5908112624142287e-7
1.8256381195057785e-7
2.2885419211647386e-7
3.095177214300265e-7
4.174552098289465e-7
4.578295249238614e-7
4.1007613053048193e-7
3.655708599946207e-7
1.9422104725686347e-7
1.1586706548880395e-7
6.801779033210531e-8
4.4649748575068355e-8
3.660132457677614e-8
3.1992083646449255e-8
1.2871300218182654e-8
4.8189344050141974e-9
2.2899949943214864e-9
1.88206627829672e-9
4.763043160405371e-9
2.0593126994064935e-8
8.064748991110254e-8
4.1927255382395506e-8
3.411600709245392e-8
3.378351746058491e-8
3.729618045627688e-8
4.466892799573962e-8
1.5683720789451851e-7
3.0353763788790656e-7
1.7549173169703977e-7
1.580028354837271e-7
1.735649794957838e-7
2.1584254625139867e-7
2.990582728818168e-7
4.4322305432806765e-7
5.745802528660295e-7
5.632066794981169e-7
5.143098133680619e-7
4.293330634145334e-7
5.325206722467933e-7
3.799618588991201e-7
1.870438286223138e-7
1.1405782688710527e-7
5.879299941859655e-8
3.2740289594541124e-8
2.8336379359204913e-8
1.7224214631875224e-8
4.893372960797505e-9
5.8987410985236e-10
1.654939915119206e-9
2.780538724781275e-9
3.1575098866328653e-9
4.600071061042735e-8
3.383041088390143e-8
3.2331660721389386e-8
3.39597507978266e-8
3.7807146316114214e-8
4.41164741707357e-8
1.5368418446957288e-7
4.279293445914557e-7
2.6893960585166756e-7
2.295122477910448e-7
2.355777794208222e-7
2.666974022969902e-7
3.256221072791346e-7
4.2498499087373506e-7
5.682957974440525e-7
6.708525949494127e-7
6.346859895913223e-7
4.579904345863945e-7
2.385030874232816e-7
1.4003038500228816e-7
7.673922493277717e-8
4.733645578460065e-8
4.013346633746722e-8
3.347263197891335e-8
1.315103997828298e-8
5.7086755139330724e-9
3.7247223912526484e-9
4.924675157452826e-9
1.2802679247839341e-8
5.0441520156944507e-8
1.331544335398207e-7
7.337407498188913e-8
6.203863001601583e-8
6.279060243204847e-8
7.061432025844535e-8
8.603399725373178e-8
1.1226779914723124e-7
3.1524271866707304e-7
4.969859292679296e-7
2.819130182439475e-7
2.5770343308880415e-7
2.899004567628415e-7
3.7654534874340485e-7
5.51477617675668e-7
7.832183977271077e-7
8.087906936841064e-7
7.292539212545954e-7
5.574572234540453e-7
7.734562114858487e-7
5.498526436115347e-7
2.4682158985205964e-7
1.441253968144781e-7
7.766082653208791e-8
4.155589523681924e-8
3.3466903013675694e-8
2.4562316890042084e-8
8.923029779106102e-9
3.144540599585563e-9
9.01032808471685e-10
9.251339353945154e-10
8.463593807491652e-9
7.958975633178324e-8
6.035627712360574e-8
5.278027285891922e-8
5.3730698945510655e-8
5.8693731960120336e-8
6.750713759639917e-8
8.113659073449037e-8
2.5205591772673104e-7
6.096746672550719e-7
3.579763130695152e-7
3.145274127234937e-7
3.3346961871288974e-7
3.9600621390339837e-7
5.17896739054878e-7
7.171194260696023e-7
8.628252828634689e-7
7.838852874999399e-7
6.942720634529526e-7
6.86061718875258e-7
3.6522996584662703e-7
1.8384563338536366e-7
9.168270964310937e-8
4.57212677483876e-8
3.066183468170764e-8
3.013479543515655e-8
1.708773931485953e-8
6.598555909378993e-9
3.563989779589143e-9
3.848771973979187e-9
9.072365165475113e-9
3.3726495052580135e-8
1.7166970937113376e-7
9.161140315001869e-8
7.307125387711944e-8
7.182017237073731e-8
7.856865834330002e-8
9.253951922779188e-8
2.6377914996940277e-7
6.224521888382292e-7
3.674620262452283e-7
3.218421664688235e-7
3.399965409711262e-7
4.008493639366544e-7
5.179722042056557e-7
7.16391119663472e-7
9.471108638821006e-7
1.048699010301673e-6
1.071319832874081e-6
7.784024066475871e-8
1.7973303083551654e-7
2.37092981530635e-7
2.2168057887785803e-7
1.0769881689167062e-7
3.9772761334422406e-8
2.4503806779787435e-8
2.343860918859744e-8
8.863554178240807e-9
1.2217039813788025e-9
2.2231458624950152e-9
4.441479228830336e-9
4.416934601532643e-9
2.0274175080799584e-8
3.1104340460214945e-8
4.0495085094781045e-8
5.267980098537026e-8
6.553222835084911e-8
7.937822809004395e-8
9.59256901843412e-8
2.470049544909221e-7
7.634292044180672e-7
4.85843172588206e-7
4.3572169296273424e-7
4.636548646989109e-7
5.460482636188218e-7
7.013101651457512e-7
9.465343130700813e-7
1.1193385714539307e-6
1.0752030376769993e-6
1.2525452886247377e-6
1.1847254186874703e-6
4.1898487573474037e-7
1.1636921695738893e-7
4.0460694953544365e-8
1.8053964374107254e-8
1.057823211524572e-8
8.006856552888576e-9
2.662359865436514e-9
7.341606757493256e-10
1.7302067861586902e-9
5.958912601648785e-9
1.8899446246972188e-8
7.217822586366385e-8
2.5065132049018216e-7
1.354279004913269e-7
1.1498316561361372e-7
1.1603903290554567e-7
1.2712071224925192e-7
1.4413936847942994e-7
1.6091945121894664e-7
4.260536037410097e-7
9.477141428051294e-7
5.532222490912982e-7
4.921185756647885e-7
5.278429469175429e-7
6.401116087393781e-7
8.659949024201172e-7
1.244573886531993e-6
1.7150049305159138e-6
7.180011678554645e-7
2.313278048891011e-7
2.71937119003063e-7
1.5582954462073814e-7
8.804838461194485e-8
6.781354255188925e-8
2.189128681551625e-8
1.5733976600795896e-8
1.94336998083774e-8
1.3631266104059553e-8
8.953971828187572e-9
4.4822062190641925e-9
5.2939323854233174e-9
3.7150000552109196e-8
7.913783135117057e-8
9.777874529077428e-8
4.024056035568545e-8
2.8875502019642364e-9
2.917362220696572e-8
5.722785320344786e-8
9.287570398758153e-8
1.3533371041819437e-7
5.099723406829723e-7
1.1352882635842321e-6
6.739088736970262e-7
6.371510950663926e-7
7.450520242771035e-7
1.0221325693984208e-6
1.492614883259344e-6
1.6043983984989492e-6
1.5318274143544244e-6
2.1285730660476616e-7
9.480285626136952e-7
7.566475480123379e-7
5.367218090047269e-7
1.8223549999482974e-7
1.953433101783779e-8
1.1122260409667683e-9
5.4101418168281564e-9
2.914058081071083e-8
5.941143964406618e-8
1.0140228374066601e-7
3.175327489691016e-8
5.177685571364116e-7
5.742298140084687e-7
9.454142983218584e-8
4.762957412902355e-8
7.657538033442947e-10
9.984312516089256e-11
3.358528766360603e-10
3.0498893936017256e-11
2.2865350679603554e-11
8.667242741881641e-12
2.8185465164409683e-12
1.3311260311731513e-12
3.7946381628834966e-12
5.871473265018252e-12
5.712094233054994e-12
7.504964132468827e-12
1.0749621543927801e-11
1.5962674934431838e-11
2.2974262638855114e-11
2.867214380528741e-11
3.0368529121415384e-11
3.379501394489392e-11
6.993512872874393e-11
1.1984611105957855e-10
5.498719190421456e-11
3.224912712391381e-11
2.484344944492202e-11
2.2310931319917943e-11
2.1472885593633275e-11
2.0866839250817956e-11
1.9413808595932316e-11
1.5867113266991897e-11
8.348942041211643e-12
6.3270186156463356e-12
3.391211754050212e-11
8.529561231474626e-11
1.8206972195130215e-10
3.6890482790810314e-10
7.399035129538963e-10
1.47944659136166e-9
1.5835244831149256e-9
1.1419549205350318e-9
5.434131926283152e-10
3.0173937495348814e-10
2.231532636910202e-10
1.9615712841283785e-10
1.80476094971864e-10
1.6103381185922502e-10
1.2976746084558876e-10
7.946566309635753e-11
9.679234386657224e-13
1.1965474462479466e-9
5.160580290594592e-9
1.101919082792899e-8
1.2148666422738227e-8
5.114079019542797e-10
4.263301729859096e-12
4.51900204971745e-14
2.301892059122986e-14
1.3640406861401491e-12
4.071214638542036e-14
0.
0.
0.
0.
0.
2.953303276434449e-14
4.0657806128117036e-14
5.5914665918025195e-14
7.69343212313699e-14
1.0596285229324599e-13
2.9547731290068097e-12
2.178885377589575e-12
2.456808040199655e-12
3.0002224815243937e-12
3.753584531529035e-12
4.7427446724580335e-12
6.025181945888062e-12
7.683612899022353e-12
9.828613423612883e-12
1.260477729702355e-11
1.619899922890283e-11
4.818633844781903e-11
6.76100669202938e-11
1.8929110459733138e-11
4.0219811984162786e-13
1.0396342744746146e-11
2.062738717402716e-11
3.319142182439154e-11
5.01769934018112e-11
7.3867604810014e-11
1.0677416503249115e-10
1.5106641472152433e-10
2.0743340206636544e-10
2.7416621433466445e-10
3.4797557934795733e-10
4.2650074644874556e-10
5.100790637636638e-10
6.014862744043877e-10
7.048516608422346e-10
8.249824074213723e-10
9.672928805045224e-10
1.0348096211111888e-9
9.402574621896573e-9
2.418004665990637e-8
2.6292862146693105e-8
2.6270780448055998e-8
2.7747445101694074e-8
3.0200151299852506e-8
3.321086738689045e-8
3.655164932907611e-8
4.00961194266337e-8
4.3758328076363044e-8
3.5317731297645494e-8
3.194487203341992e-8
2.8879671453312352e-8
1.6578368348232704e-8
4.847634003942852e-9
1.5203049855996784e-9
6.478114533579126e-10
8.283644834591147e-10
2.5125437537906325e-9
9.084746849710696e-9
3.9115742239539324e-8
2.277604833149517e-8
1.717618642330203e-8
1.652675584823452e-8
1.8417273298279893e-8
2.3139468067117623e-8
3.274456878884989e-8
5.288642070835003e-8
9.449623908791071e-8
6.223984097062929e-8
3.167520591342638e-8
8.591004380537943e-9
8.960454542792599e-9
1.7600371527021687e-8
3.995201939153038e-8
8.080858612536559e-8
1.0009943397620896e-7
1.1758528933014736e-7
1.3804035954908965e-7
5.8795935589838e-8
2.78804233396233e-7
9.457505483753962e-8
1.0962846254704726e-7
1.48005719130267e-7
1.3400003693643622e-7
7.290487965395212e-8
3.7510823480307357e-8
1.9690287570970926e-8
1.2638751141307737e-8
1.0340446893060063e-8
2.680845156379579e-9
6.163706264996352e-10
2.353594638750832e-9
4.865202491081986e-9
8.822562239523987e-9
4.5452723167705255e-9
4.18324891849501e-9
5.223939089037222e-9
5.865673828960447e-9
6.652830593371168e-9
2.4038295348268e-8
8.171202755692255e-8
8.329571836013697e-8
6.860700512845442e-8
6.673268921274957e-8
7.016025960029384e-8
7.67622823903046e-8
8.619234741879948e-8
9.872650546674819e-8
1.1483495015242558e-7
1.3477917021717184e-7
8.507847280564883e-8
5.667225393891805e-8
4.060391942647084e-8
3.3360313060403117e-8
2.9665573834530614e-8
1.6816345815651072e-8
6.023213351441053e-9
2.8359354701641704e-9
2.080965286577438e-9
2.8376682972206207e-9
6.467003175931426e-9
2.0709261157513616e-8
5.6827660958471396e-8
2.9799911263099356e-8
2.4041009472819346e-8
2.3981433768035694e-8
2.7255833140985844e-8
3.454840859768758e-8
4.9135200704460395e-8
8.039099910296256e-8
1.3720840189415852e-7
1.4056449069074202e-7
8.826159795086221e-8
9.018838602878345e-8
1.1611265671591349e-7
1.798037839466987e-7
2.9668459664248797e-7
3.390531748663804e-7
3.256666503010805e-7
3.2685430502625457e-7
1.8144888100262368e-7
3.004928293887188e-7
3.4589623022968434e-7
2.5617453839786164e-7
1.3581412165504188e-7
7.791276853240508e-8
4.183841829843475e-8
2.6750135158636517e-8
2.3575153609200356e-8
1.1947409299798574e-8
2.6902486436328768e-9
4.2189373666982006e-10
2.3878820791298664e-9
3.6482997732055762e-9
1.3885959876840308e-9
2.612373064489215e-8
1.9602172210649002e-8
1.8696923854259767e-8
1.9655439590206874e-8
2.1968448296871514e-8
2.5780114564612856e-8
1.0443363500036272e-7
2.694840489459416e-7
1.670576318928971e-7
1.400197267427341e-7
1.419924913140218e-7
1.5900897521100518e-7
1.918755735753387e-7
2.476662883277358e-7
3.327005297669065e-7
4.1501245157922295e-7
4.1809187844123343e-7
2.846431107601317e-7
1.5878453872578952e-7
9.601701447510887e-8
5.905901748209426e-8
4.210890382236632e-8
3.7017963346447823e-8
2.71767644502998e-8
9.86633145472606e-9
4.1498385284815785e-9
2.443873493917323e-9
2.860352426550961e-9
7.601433311270762e-9
3.0894385857128884e-8
7.344398895044563e-8
4.082293943107495e-8
3.455294142999069e-8
3.4983310060239695e-8
3.942160738602153e-8
4.8356271508468164e-8
1.597138438185148e-7
2.7989633330496643e-7
1.6105104229135567e-7
1.4710304524177004e-7
1.6456942740393602e-7
2.1025662733154135e-7
3.019375683393598e-7
4.5392405306815933e-7
5.46606054863649e-7
5.137696389097259e-7
4.705144943985117e-7
3.450606798488413e-7
4.866774839277199e-7
4.2332583509656943e-7
2.0209490694108962e-7
1.2141601551975705e-7
6.477479456211608e-8
3.362968751594178e-8
2.6606527431244467e-8
1.939416746372926e-8
5.522953001408299e-9
6.344692561423123e-10
1.8963518573494387e-9
3.791828640870478e-9
1.915530780153651e-9
3.6052413779066e-8
2.932837254178892e-8
2.84421526680729e-8
2.9956257786790653e-8
3.326819488289435e-8
3.860520163389217e-8
1.361768536073505e-7
3.976484882361054e-7
2.5943316499701297e-7
2.2033335260815883e-7
2.2467694703097334e-7
2.51698633126527e-7
3.023428672763658e-7
3.8642938965560224e-7
5.120647592749272e-7
6.328720009740221e-7
6.377429897369183e-7
4.0942121537257833e-7
2.2059271307588405e-7
1.3016699554546988e-7
7.246580495840012e-8
4.6871870862745914e-8
4.1386513127084316e-8
3.1217030703362214e-8
1.1919705477859231e-8
5.468105785973287e-9
3.919012795175123e-9
5.69473741886335e-9
1.5114066438997612e-8
6.011589356431925e-8
1.268764229127131e-7
7.287179290514318e-8
6.270697923507946e-8
6.413839357672207e-8
7.28398921657713e-8
8.971792383386445e-8
1.1855005485705132e-7
3.2038131249274586e-7
4.778445147656477e-7
2.7164507665383887e-7
2.4996273337565303e-7
2.837659162446914e-7
3.7367717275106936e-7
5.554310232371227e-7
7.7734944535796e-7
7.779444740138751e-7
6.993151600206053e-7
5.093674112121402e-7
7.335111370060868e-7
5.719536479784442e-7
2.5485222922668737e-7
1.4788205347920614e-7
8.108954820020691e-8
4.2492637026072675e-8
3.292415550550795e-8
2.5674375895101673e-8
9.325993452172318e-9
3.147444902112746e-9
6.764540673193936e-10
2.440204971324359e-10
5.988307894402518e-9
6.671913448369896e-8
5.717981182345145e-8
4.983858624002058e-8
5.0678301246425084e-8
5.5261568851538153e-8
6.341697753311337e-8
7.604531620621852e-8
2.3970588706992694e-7
5.933007890468654e-7
3.5017462757113173e-7
3.066932075689576e-7
3.2392284729991955e-7
3.8241114812911093e-7
4.960169762475202e-7
6.842114378286955e-7
8.427862127212091e-7
7.827304661282778e-7
6.888798729351759e-7
6.703382051154722e-7
3.48065953084403e-7
1.785954511129074e-7
8.938091016433865e-8
4.536814865349929e-8
3.134986570485401e-8
3.0923208539009196e-8
1.665030854606244e-8
6.497627210331324e-9
3.6055307319906645e-9
4.019404443969453e-9
9.588844284061941e-9
3.572156960704228e-8
1.726549397228284e-7
9.073165028326032e-8
7.275353798690573e-8
7.168661980503237e-8
7.862935049151863e-8
9.291835271557009e-8
2.6581926706059676e-7
6.122646521298219e-7
3.5952897199755824e-7
3.155506736792222e-7
3.344466517184656e-7
3.96306045930856e-7
5.157146397594931e-7
7.177518148839201e-7
9.42862476894292e-7
1.0226915601611921e-6
1.022479462801622e-6
5.6139520386625394e-8
2.1651059288486393e-7
2.803574565781731e-7
2.5318098242787166e-7
1.1164674929312299e-7
4.132666600435391e-8
2.508493355005804e-8
2.3915502160508668e-8
9.348447850796165e-9
1.6423922229768929e-9
1.7788737524067008e-9
3.9972255592517e-9
4.204933176445572e-9
1.8365982270583988e-8
3.07760212936263e-8
3.9733017866443744e-8
5.140592469491169e-8
6.362115080833877e-8
7.678624826998821e-8
9.261547309557345e-8
2.3976413590227065e-7
7.47948586145863e-7
4.777766900250192e-7
4.2737611064452895e-7
4.534868991843192e-7
5.319028482792106e-7
6.793610562548546e-7
9.147539844476414e-7
1.0979212014893733e-6
1.0586056060095794e-6
1.2009385449683114e-6
1.0746848221643236e-6
3.8876808273364905e-7
1.1569012967049986e-7
4.169571911851508e-8
1.8914399241633232e-8
1.1430472647001e-8
9.112053129145786e-9
3.4123055296133997e-9
1.2267342534311006e-9
2.1238559638392785e-9
6.351862749016756e-9
1.9461176953486226e-8
7.358447641073625e-8
2.5096753306400904e-7
1.3527428208021856e-7
1.1463646738204042e-7
1.1564187342551406e-7
1.268695109325851e-7
1.444061183441571e-7
1.623486424912695e-7
4.289526186622769e-7
9.340816550496e-7
5.435009594427623e-7
4.838761807883722e-7
5.201012251822643e-7
6.32833801877346e-7
8.591975244589296e-7
1.2308680216428733e-6
1.6512558505201885e-6
8.244939893341339e-7
1.2968252931181874e-7
1.3051941682316965e-7
5.692522214029227e-8
1.3155005074243813e-9
1.250739681249332e-8
1.864916074429508e-8
1.7673384939127755e-8
2.126884772847399e-8
1.41721662682451e-8
7.526848039219165e-9
1.1472131471166454e-9
1.3486313843581281e-8
4.607853603042578e-8
9.814619904897324e-8
5.639931449755574e-8
3.6358466119282767e-9
2.1635322962152075e-8
4.510269090407157e-8
7.403815504043368e-8
1.086714748218608e-7
1.4724633165936444e-7
4.682875538540703e-7
1.0771856872060407e-6
6.504497791288646e-7
6.167771843672291e-7
7.144725511681392e-7
9.597060519334533e-7
1.3901993611661453e-6
1.5457403726290837e-6
1.5139919460507608e-6
1.5737699692713456e-7
6.127351630616252e-7
5.180840048803764e-7
4.5636552110263806e-7
1.8702724085711544e-7
6.818227327587742e-8
1.1019032601678933e-8
1.7623706141742963e-9
3.4391828229003637e-10
5.98547348621397e-9
3.879322717842614e-8
5.192737223651514e-8
7.96106497755366e-8
3.7266659007110194e-7
5.9286277811795145e-9
3.676908042215857e-7
4.0169540944583995e-7
8.013329070837241e-8
3.410945227029176e-8
1.0391705091991196e-9
3.6573197391592814e-11
3.5518719342203765e-10
3.981304516168773e-12
2.2668777055300817e-11
5.958070856645725e-12
2.4057185865653364e-12
9.9280212962016e-13
4.3407802953579426e-12
2.57387617707276e-12
3.3845979465807863e-12
4.588006307737054e-12
6.299947028431484e-12
8.791181858356214e-12
7.860623572383685e-11
4.803729010601457e-11
6.067898150954766e-11
2.688466557142217e-11
1.626762206031516e-11
1.3447177096181759e-11
1.311972279983846e-11
1.3712420865100043e-11
1.4590304569836054e-11
1.537839066214647e-11
1.572459660441339e-11
1.5165451195295616e-11
1.2990587595824168e-11
8.043131358548815e-12
1.6252311083877022e-12
1.93945859197862e-11
5.132483937943544e-11
1.0870324931621745e-10
2.1346779849129916e-10
1.4094654263942748e-9
7.620319147352812e-10
3.6481023601009456e-10
2.290099302100361e-10
1.8212045004604467e-10
1.630748502258948e-10
1.5193454521739647e-10
1.404402098874715e-10
1.233904154381067e-10
9.59740068504065e-11
5.269053474567633e-11
6.640047516696705e-10
2.8629205789675677e-9
8.10267354606703e-9
9.936258143710321e-9
1.7701517759224322e-9
3.480568845450131e-11
7.855581295758581e-13
0.
3.9747613413819014e-14
1.0742223039687455e-13
3.2025587638873875e-14
0.
0.
0.
0.
2.6057890502646628e-14
3.597252877861516e-14
4.949276205574104e-14
6.808270443085359e-14
9.372734088752962e-14
2.7741888370288205e-12
2.0086187300321695e-12
2.2565994334530394e-12
2.750053940911496e-12
3.4344610862049443e-12
4.3321476020304514e-12
5.494675118190146e-12
6.9966064738970015e-12
8.937850618791624e-12
1.1449427724545582e-11
1.4701455524171214e-11
4.8436050172257e-11
5.33777416349545e-11
1.546893501171677e-11
2.818053181436399e-13
9.504461606552233e-12
1.837314617799479e-11
2.931342662983004e-11
4.416847869462451e-11
6.50510502086113e-11
9.447716518663196e-11
1.3504564110716158e-10
1.8849235350109166e-10
2.543863118901323e-10
3.2983083029255e-10
4.1139565947874996e-10
4.977972469416898e-10
5.907441960126793e-10
6.940133206086155e-10
8.124004022692597e-10
9.513182391110662e-10
1.7134869221505728e-9
7.926936363099387e-9
2.2151636478284137e-8
2.536318906263927e-8
2.5474797398218355e-8
2.6843553190777914e-8
2.9126854164523676e-8
3.1926569497985106e-8
3.50060609618692e-8
3.8226270177244504e-8
4.149410588514508e-8
3.409048928320107e-8
3.156983432198778e-8
2.7673005506061145e-8
1.3322670808324925e-8
3.5834891784486237e-9
9.585540237580574e-10
2.7156464593106623e-10
5.319424460825055e-10
2.427117502821502e-9
1.0428585824197101e-8
3.542665359990488e-8
1.9445123169743314e-8
1.565245742481902e-8
1.5496178287498982e-8
1.7570345322391085e-8
2.2403360887918064e-8
3.222365831234566e-8
5.301701795308833e-8
9.399572465245633e-8
5.517360139926157e-8
2.1117520017576635e-8
7.086558576159297e-9
1.0176483322864152e-8
2.0329525963636004e-8
4.519897181640993e-8
8.870872846298659e-8
1.0727520979698425e-7
1.2520249175695895e-7
1.4439138267446965e-7
5.0186267894625623e-8
3.221647080360409e-7
1.2633171487042171e-7
1.0585336475333522e-7
1.547130532201629e-7
1.4444225098358464e-7
7.822190084218278e-8
4.1321730791931394e-8
2.1197804791593423e-8
1.3198171767672326e-8
1.0885031963196766e-8
3.039613722836063e-9
5.808936100415345e-10
2.419653974102158e-9
5.0734669747481125e-9
9.499826490096104e-9
6.343175290725643e-9
4.203656604577199e-9
5.443313539986129e-9
6.1538001948098834e-9
6.993026731700381e-9
2.4849387782577245e-8
8.597753464935152e-8
8.926756977581045e-8
7.376592559669107e-8
7.185888775390133e-8
7.562467781371842e-8
8.277787215195002e-8
9.293433112988398e-8
1.0637332344032865e-7
1.235809373051382e-7
1.448409586223609e-7
9.168107256668011e-8
6.121396601267224e-8
4.391129387445736e-8
3.600081197976967e-8
3.1935062994477125e-8
1.773257143894414e-8
6.372647879170772e-9
3.038472531025846e-9
2.284860984156136e-9
3.201785025374198e-9
7.3720880434469095e-9
2.375638826412399e-8
6.227769669621147e-8
3.290258698710825e-8
2.672429259059295e-8
2.6775731801820977e-8
3.055911710710689e-8
3.891745504836324e-8
5.5651554003497986e-8
9.154439462571814e-8
1.5027598992327158e-7
1.5152207279687104e-7
9.46806800787643e-8
9.636505960963159e-8
1.2367976290239244e-7
1.9107170026444342e-7
3.1377183359704246e-7
3.557104550430054e-7
3.4073925540264237e-7
3.3900546649728016e-7
1.7625805015974955e-7
3.0876586819692396e-7
3.585385124408571e-7
2.658844766099099e-7
1.4044721334711097e-7
8.168108812922152e-8
4.349149622347074e-8
2.738222445665118e-8
2.4144469953521263e-8
1.2392604538527243e-8
2.821042528993476e-9
4.115039672522478e-10
2.4571551419838902e-9
3.838863731113164e-9
1.0589429567226976e-9
2.6542269773179172e-8
2.0274793643472307e-8
1.9447267909554257e-8
2.0484044403485326e-8
2.2904800713741588e-8
2.6867919744505356e-8
1.0808473267007911e-7
2.8214100580298496e-7
1.756680110927488e-7
1.4748570532530016e-7
1.4973980974664828e-7
1.6783447917521963e-7
2.026567977802712e-7
2.61677772180152e-7
3.515042342441683e-7
4.380920344288161e-7
4.4065033491127263e-7
2.9972746252927923e-7
1.6632662198460492e-7
1.0017038986208906e-7
6.108873664183086e-8
4.3121796051450345e-8
3.786058773828409e-8
2.796626501925417e-8
1.020406466728032e-8
4.3180267527083345e-9
2.588071618538429e-9
3.1024812887892173e-9
8.225324587926131e-9
3.318483818236608e-8
7.873201257040714e-8
4.3726618219472254e-8
3.7011905647340715e-8
3.7490325654892385e-8
4.227968600932416e-8
5.1911704248007965e-8
1.690775685229349e-7
2.964484795975611e-7
1.7028488035389352e-7
1.5523286422719036e-7
1.7330148155428827e-7
2.2090575978595084e-7
3.164057608666043e-7
4.7436058366328113e-7
5.704141816654484e-7
5.355058465033361e-7
4.877991247068766e-7
3.4397511518250585e-7
5.100403431753608e-7
4.3746949717617723e-7
2.053877386367656e-7
1.2349452086822988e-7
6.640973263765703e-8
3.4147789795106107e-8
2.6925478889913082e-8
1.9475105270236595e-8
5.633392166254769e-9
6.883451369107371e-10
1.895873531886056e-9
3.852259534056096e-9
2.059604126851564e-9
3.565488186990454e-8
2.997160435616593e-8
2.954056787909422e-8
3.1314444430914976e-8
3.486751166758157e-8
4.049301791133562e-8
1.403571753919301e-7
4.149940463762714e-7
2.7138782115327853e-7
2.3104320015871693e-7
2.3595010278470132e-7
2.646569790726329e-7
3.183261083165604e-7
4.0737220765126345e-7
5.395199597155925e-7
6.616873077451215e-7
6.592887931180752e-7
4.2776362188572887e-7
2.2731796456564466e-7
1.318820351156137e-7
7.194563370132023e-8
4.581281896047122e-8
4.0298886745578596e-8
3.100146027969557e-8
1.1944565182810564e-8
5.514703058695396e-9
4.042745264584608e-9
6.000860103239091e-9
1.5884210357271727e-8
6.263915023037855e-8
1.3497429271656817e-7
7.71478108712224e-8
6.629954096509591e-8
6.779083203221114e-8
7.696932183832458e-8
9.471059646713922e-8
1.2469965899290126e-7
3.3305669054324914e-7
5.023493545384758e-7
2.852963132723418e-7
2.6193090256280004e-7
2.964914465498783e-7
3.889578924797412e-7
5.756456449109358e-7
8.057190816033745e-7
8.10359274790761e-7
7.287109805705103e-7
5.073823028713652e-7
7.875049223318478e-7
6.039623494260443e-7
2.610075444933675e-7
1.483937285376412e-7
8.09585844699257e-8
4.2610805998846184e-8
3.311058410691858e-8
2.5171657064765167e-8
9.24007062304138e-9
3.1888021380024358e-9
7.372601398844467e-10
3.894519820740962e-10
6.602738376537038e-9
7.08991181027865e-8
5.756714393212629e-8
5.142870465445291e-8
5.287122845324752e-8
5.793360187484847e-8
6.659777363509525e-8
7.982826006330679e-8
2.4708352920827127e-7
6.174263459168614e-7
3.657039829108135e-7
3.2142310162434545e-7
3.403564564115848e-7
4.029135760626899e-7
5.242340917598886e-7
7.231215677762291e-7
8.771247374124338e-7
8.028343052962473e-7
7.121348125445677e-7
6.93396192142678e-7
3.6132836126186633e-7
1.7924740604416253e-7
8.714527299001437e-8
4.3353492782817106e-8
2.9404710841968972e-8
2.9055980894856046e-8
1.617178129578218e-8
6.356875491693461e-9
3.6314013110276163e-9
4.244353632824132e-9
1.0156913096802982e-8
3.7143084240865827e-8
1.8162036738525442e-7
9.561018507434414e-8
7.646349065441616e-8
7.529612919244078e-8
8.253670636973504e-8
9.736559329430957e-8
2.7205204909706105e-7
6.384234076829443e-7
3.760786724327066e-7
3.2935971218313487e-7
3.4791559893585566e-7
4.1037873709015075e-7
5.30938572639446e-7
7.35257367922836e-7
9.721898533347514e-7
1.0863438113714573e-6
1.0743303350540933e-6
1.9591312408190355e-7
4.1820572335428737e-8
1.3993309624897532e-7
1.4406035601747858e-7
1.0840984067107567e-7
4.029244747839235e-8
2.3649560650057793e-8
2.3195375206981418e-8
9.270693072543854e-9
6.993063860104027e-10
3.465565224497699e-9
6.517721876910209e-9
8.518911252795479e-9
9.697719991691755e-9
2.468716883334264e-8
3.6121643643223605e-8
4.9931394715209354e-8
6.457416909578673e-8
7.991071212610327e-8
9.755154083559938e-8
2.4990023476788765e-7
7.779589091071228e-7
4.962266001298734e-7
4.468905970289314e-7
4.773725026296256e-7
5.648111348346397e-7
7.29621173548131e-7
9.864995604826776e-7
1.14777881227159e-6
1.1037636952107908e-6
1.310272796101309e-6
1.3569196578363562e-6
4.475706879752659e-7
1.081782004537418e-7
3.5145488675121e-8
1.5147480650612678e-8
8.26591155873254e-9
5.088993449529939e-9
4.723365646165519e-10
5.71619273632396e-10
8.407204846174982e-10
5.3078787617284215e-9
1.842887271318295e-8
7.2002445778533e-8
2.53236957971751e-7
1.3729353825632123e-7
1.1684593066898622e-7
1.1798059035066194e-7
1.2895750562203168e-7
1.4515606576017737e-7
1.5966468053617696e-7
4.256637275467138e-7
9.688943074489674e-7
5.67578333182738e-7
5.04251464881845e-7
5.394208752642507e-7
6.517275513936545e-7
8.791014933484616e-7
1.274457162555876e-6
1.8453054818249299e-6
5.158501265940972e-7
3.8503693029133883e-7
4.4128783064926237e-7
2.420459184962512e-7
1.2984405295239144e-7
1.0872195653371486e-7
7.336818565539899e-8
3.208730698381657e-8
2.6255578032099923e-8
1.511043016495045e-8
1.0971059007351197e-8
1.128331686435769e-8
8.975086318466194e-9
1.4401133617742387e-9
1.516385834177351e-8
2.533462683466749e-8
7.292349558667185e-9
5.949309594705369e-9
7.400548736917776e-11
3.8689712548524586e-8
7.098278744070402e-8
4.428670084857052e-8
2.0048488615036293e-7
8.968007318797384e-7
9.21662488397951e-7
7.804032446345306e-7
8.46573090723082e-7
1.1085539172332812e-6
1.5847264999081762e-6
1.6835114567051813e-6
1.0273458737994925e-6
3.753611119346144e-7
1.2245647555380663e-6
2.7536223339016095e-7
6.397754767369754e-8
7.656036556260121e-9
5.959060002458922e-9
8.113323069888353e-9
6.318311648302117e-8
4.540483470455209e-8
6.003726656748512e-8
1.0636858551471235e-7
7.850461218993206e-8
6.872335461294155e-8
1.072037937419031e-8
6.763956062751871e-10
5.868544099003289e-10
7.630192410171245e-10
8.991878309959392e-11
6.7114385172318284e-12
2.2909113732307452e-11
3.392755048702647e-11
3.228238873768114e-12
1.721757632702846e-12
6.062062785952221e-12
1.3161580638827785e-11
1.3223426933318615e-11
1.6469365892713545e-11
1.9150951206352498e-11
1.9386981541006797e-11
1.8736794794784787e-11
1.848564616213579e-11
1.8959404752401873e-11
2.0244215532130218e-11
4.543955955256179e-11
1.1066467262419604e-10
1.844044874392481e-10
8.434152136317043e-11
5.0352616858109054e-11
3.767478400267197e-11
3.186229679978256e-11
2.813490980950708e-11
2.3874035630999027e-11
1.6626717750907364e-11
2.9613854816388397e-12
2.29866367184983e-11
7.224440755892097e-11
1.668504616575139e-10
3.529481841906748e-10
7.287843489547101e-10
1.4869199509227182e-9
2.8852963873953954e-9
5.0388567944661554e-9
1.251468665907422e-10
1.1903853095041772e-9
6.813335716869337e-10
2.0843098424143838e-10
2.3192191671322296e-11
1.742145330467134e-11
1.7838598033414857e-11
2.244291999310517e-11
4.855964927357793e-11
1.060075861753388e-10
2.061691775636341e-10
2.0929374770394593e-9
7.595538367010264e-9
1.2090573952541775e-8
1.783345508447037e-9
2.4461694493367306e-10
1.3070826769647208e-12
5.68409859316242e-14
3.199584490091862e-14
1.2513229094976053e-13
2.9845779382813803e-14
0.
0.
0.
0.
2.3204239816853535e-14
3.206261681425204e-14
4.411455095452915e-14
6.067113978022577e-14
8.349962650028157e-14
1.1504516787421358e-13
3.0946507738715447e-12
2.308487035416489e-12
2.6089573011705727e-12
3.1900450787538766e-12
3.995290503161006e-12
5.053118149303093e-12
6.425352842201511e-12
8.200662854184619e-12
1.0497336264255674e-11
1.346963963656586e-11
1.7316164174327494e-11
4.8501062402018004e-11
7.949896223281558e-11
2.1569794314626282e-11
9.796488624215452e-13
1.1022710481376384e-11
2.2276280130714157e-11
3.60456591230755e-11
5.4588498381198354e-11
8.027389307657454e-11
1.1552673048530237e-10
1.620960455727067e-10
2.1990517659813035e-10
2.8660496635960525e-10
3.590707393925813e-10
4.35852813863309e-10
5.181899812148976e-10
6.093070283833851e-10
7.13434573719576e-10
8.353768138705896e-10
9.805991241560434e-10
5.424671155104303e-10
1.0435789697223797e-8
2.5540145277270037e-8
2.697425870699946e-8
2.6889404477988808e-8
2.844571682833489e-8
3.10215011476402e-8
3.418923592790064e-8
3.7727570646709557e-8
4.151815523919229e-8
4.547876458210391e-8
3.640694279594554e-8
3.243453789472828e-8
2.9696922939593743e-8
1.87917457288894e-8
5.799653445259043e-9
1.9134949444548787e-9
8.864458705381195e-10
9.995316966984557e-10
2.557616748484704e-9
8.457075063452765e-9
3.723317509451577e-8
2.5309287394883445e-8
1.8256831102886913e-8
1.7228197532492153e-8
1.896790022743169e-8
2.358165127770727e-8
3.298402354523091e-8
5.2550617580540876e-8
9.376954387162175e-8
6.615515904883135e-8
3.779505078615797e-8
1.0849274405167958e-8
8.578914833035582e-9
1.5999747755091627e-8
3.6654695227036294e-8
7.561784194062093e-8
9.522583335102779e-8
1.1239573912278659e-7
1.3364393516064361e-7
6.456673224570596e-8
2.5000358565287846e-7
7.294809231054035e-8
1.1132069393161216e-7
1.432422950967112e-7
1.2758631983611856e-7
6.93341068694112e-8
3.481434292028304e-8
1.856577726486886e-8
1.2139151675732684e-8
9.844123391592776e-9
2.4336644985550208e-9
6.39814619834029e-10
2.2951082923255016e-9
4.676140078324502e-9
8.233056646494628e-9
3.383933294863089e-9
4.167046387657795e-9
5.0683735761059445e-9
5.660191673600544e-9
6.40936000714816e-9
2.3418418953621197e-8
7.857253765884948e-8
7.91734824617588e-8
6.504474505781343e-8
6.317457624068972e-8
6.634271884644132e-8
7.252185949159935e-8
8.1380915294282e-8
9.317995367167839e-8
1.0836074785416566e-7
1.271534274582914e-7
8.037212494078386e-8
5.362566197771098e-8
3.842082521359825e-8
3.1635754753484564e-8
2.8201272726683544e-8
1.6143816262943256e-8
5.772676770636698e-9
2.697274504298511e-9
1.945001438684732e-9
2.5986912704397585e-9
5.884973901292435e-9
1.882641411643601e-8
5.278883951213402e-8
2.7615669164445826e-8
2.2208096012957315e-8
2.209664866964612e-8
2.5042135915045478e-8
3.163047801943014e-8
4.47864164951517e-8
7.291717167869007e-8
1.285619503189089e-7
1.330946862769758e-7
8.392641687655724e-8
8.605362048021701e-8
1.1110700573508021e-7
1.7246418513812406e-7
2.854432925095511e-7
3.273574641800889e-7
3.149622720340215e-7
3.183421234132436e-7
1.8584620299040172e-7
2.9452685827269343e-7
3.364653417177396e-7
2.505930039278273e-7
1.327051574465186e-7
7.495314935524502e-8
4.043766387762378e-8
2.6101673579745605e-8
2.2962241249341275e-8
1.1605212453933056e-8
2.5869153469688295e-9
4.2876655220834057e-10
2.3216363500986987e-9
3.4690269771085366e-9
1.6707603201596824e-9
2.5994939099098116e-8
1.9154424804581446e-8
1.816885170792953e-8
1.9063078797294648e-8
2.129527935394157e-8
2.4997114908370255e-8
1.0169145053330358e-7
2.6038306515193194e-7
1.6103078692307808e-7
1.3473924062744826e-7
1.3645000913477082e-7
1.5260165271322018e-7
1.8389495751665785e-7
2.3704731775596637e-7
3.182093449783414e-7
3.9774813963257537e-7
4.024296822981595e-7
2.724711860319802e-7
1.5305688574380935e-7
9.328317613747799e-8
5.7825161287024855e-8
4.156007199543506e-8
3.662246366906865e-8
2.6639601827378763e-8
9.627537313265406e-9
4.038821324992081e-9
2.348472774152036e-9
2.6955476588616016e-9
7.186630643067922e-9
2.949720782767059e-8
6.943679795779992e-8
3.8770975005280045e-8
3.2865645845210014e-8
3.328240521289592e-8
3.7489063709699104e-8
4.594807983790063e-8
1.5346030226083706e-7
2.685666425734035e-7
1.5476963134218978e-7
1.4164168257494413e-7
1.5879010010805562e-7
2.0335857836329123e-7
2.9283051018866267e-7
4.4102347956968454e-7
5.298827780889589e-7
4.976398344214228e-7
4.5780517095214693e-7
3.459304522149415e-7
4.6951880630713134e-7
4.1566270447491567e-7
2.006852333885148e-7
1.1947035450183895e-7
6.304950631001174e-8
3.293752659985055e-8
2.6048037323646718e-8
1.9226289662601938e-8
5.412151212467922e-9
5.859893692476335e-10
1.881664120932882e-9
3.6923133697174156e-9
1.694924623835224e-9
3.6694555548877786e-8
2.894668166791268e-8
2.766217732380114e-8
2.8970857561293664e-8
3.210105562380956e-8
3.722586766628601e-8
1.328774733015335e-7
3.8473113360363926e-7
2.5088485356217445e-7
2.1257553577274418e-7
2.163901522583029e-7
2.419932016808781e-7
2.900844304280128e-7
3.6991311054206934e-7
4.898507305268196e-7
6.097655736529324e-7
6.22585741478134e-7
3.935237730192279e-7
2.1502966097792092e-7
1.2915833824560181e-7
7.316289864588329e-8
4.793207034545228e-8
4.2506445010947097e-8
3.136755176246214e-8
1.189498097963309e-8
5.444411330448718e-9
3.839635863015059e-9
5.488661657594467e-9
1.462818724889931e-8
5.886885550603334e-8
1.203619341053716e-7
6.975419916543351e-8
6.020351336901262e-8
6.163740537069051e-8
7.002165790795192e-8
8.628448164038618e-8
1.1422649414998043e-7
3.1206932058456447e-7
4.608743231926755e-7
2.623797681300853e-7
2.4201356629195987e-7
2.755422456369312e-7
3.642231323847477e-7
5.435387497512085e-7
7.587252248732444e-7
7.536724844368347e-7
6.774384533105976e-7
5.089647976021642e-7
6.95941656863453e-7
5.555306593724292e-7
2.523152086141247e-7
1.471053609072741e-7
8.03519175023878e-8
4.191487983051105e-8
3.2331630393527215e-8
2.584881638553375e-8
9.325713446055117e-9
3.084608825122475e-9
6.284176553651603e-10
1.7137764648327733e-10
5.628332372699612e-9
6.322872614505993e-8
5.717307017076142e-8
4.872516026610842e-8
4.90863423180919e-8
5.331110218241411e-8
6.109299399579229e-8
7.32791646709899e-8
2.3377699420016648e-7
5.755784973364065e-7
3.389622693323262e-7
2.958912911629945e-7
3.1166409684779454e-7
3.6679572345192704e-7
4.739985788318519e-7
6.53049081214891e-7
8.154703764898103e-7
7.699937654738506e-7
6.761401406345844e-7
6.53263827728665e-7
3.3645804438807824e-7
1.7778298140177301e-7
9.137564923267474e-8
4.718552190405334e-8
3.310781008013359e-8
3.2543986006985433e-8
1.694596263784749e-8
6.600606722472198e-9
3.5927035616986e-9
3.862036173603043e-9
9.211003206315193e-9
3.501155689331674e-8
1.6546141881736872e-7
8.695205185799413e-8
7.012458221531812e-8
6.922334971868378e-8
7.59944597228608e-8
8.990338327318547e-8
2.618831916614353e-7
5.94268096173921e-7
3.4820279089868323e-7
3.063648274065464e-7
3.257880810157408e-7
3.877656505585034e-7
5.074474460647121e-7
7.094638680914666e-7
9.249025647387177e-7
9.782458968122435e-7
9.664136359483698e-7
5.141846396663759e-8
3.9601020951116006e-7
4.697824524053218e-7
3.367533889055741e-7
1.0835332083043487e-7
4.249916447383916e-8
2.5819125494459938e-8
2.3998694352228987e-8
9.676970007629411e-9
2.285931177051582e-9
9.332371961017582e-10
2.835312322258542e-9
2.435953375730327e-9
2.0993549898565093e-8
3.534266956829027e-8
4.189745209884632e-8
5.17779000375299e-8
6.229615122383076e-8
7.406220260051915e-8
8.871814731245454e-8
2.3250766703737373e-7
7.257758669815152e-7
4.641503597359212e-7
4.1274287495145075e-7
4.3553515891152355e-7
5.072729889304605e-7
6.419843527812764e-7
8.602062714893467e-7
1.0574379387989795e-6
1.0394737326750388e-6
1.1294522686997788e-6
9.623696524124012e-7
3.621767197953294e-7
1.2179707200709187e-7
4.6734739708761794e-8
2.1928255789995494e-8
1.4139806383168692e-8
1.2277491260183303e-8
5.2663784247389e-9
2.268800865219354e-9
2.790448869803547e-9
6.829530884434171e-9
1.9964506447015155e-8
7.534592114427583e-8
2.423081943633413e-7
1.3200568105744859e-7
1.1237272264244206e-7
1.1363029938656978e-7
1.251640959146408e-7
1.4372035231541985e-7
1.6425916400151585e-7
4.3175281205129544e-7
9.086253318710217e-7
5.270001317700079e-7
4.706845357712132e-7
5.084769308187069e-7
6.230495031942043e-7
8.517202776200007e-7
1.2089051601182003e-6
1.5297426743086875e-6
1.053113366862437e-6
2.0746617217752638e-7
6.138632895166126e-7
1.0212082125801148e-7
9.411068311587872e-10
2.998978543266768e-8
3.1281373709832764e-8
2.1873246482538235e-8
2.1670480068751787e-8
1.306493180165975e-8
5.1009436829169526e-9
4.690243421620082e-9
1.894803330172772e-8
3.8548576013716845e-8
7.053644439190594e-8
2.057065123990835e-10
2.32850693628695e-8
4.246725123971111e-8
6.518535691006577e-8
9.163139581687642e-8
1.2061014293150646e-7
1.5183068005035059e-7
4.137667964966955e-7
1.0102926530263002e-6
6.19705330130213e-7
5.837152082080692e-7
6.627551828772751e-7
8.6017657307293e-7
1.2228305710327844e-6
1.4617961713538121e-6
1.4013725251878808e-6
8.23385744817038e-7
3.408551015310065e-8
1.6550402191713508e-7
1.1540387014714554e-7
5.176628649462621e-9
6.357508702443473e-9
4.948220743688367e-9
2.721592013488517e-9
1.5507339659325856e-9
2.2732783460751195e-10
3.6274623751465807e-9
8.909755492519185e-9
1.772285557687494e-8
3.116278368733104e-8
5.4283718071410424e-8
5.1047159357566104e-9
3.0279526118150156e-8
4.9348528586973294e-8
7.085141966392395e-8
9.598974335084214e-8
1.2364699062690082e-7
3.306463544451306e-7
1.0038620342397122e-6
6.401167398996374e-7
5.565220863216296e-7
5.809795277450597e-7
6.802591557560382e-7
9.093592361870831e-7
1.6037551964864742e-6
8.736782097252595e-7
1.9308329127715803e-7
9.182055545892908e-7
3.123802107381311e-7
1.0255162118538443e-7
5.185760058426202e-8
4.941806455684514e-8
2.4304356835724288e-8
1.1000546909915695e-7
1.6694044689599896e-7
1.7522100776280128e-8
2.8900561698014556e-10
3.5105880898469287e-10
5.112161377293287e-10
1.0343036798420361e-10
2.0640818155796043e-11
2.961867978941952e-11
3.6107146069703924e-11
4.415354107459112e-11
5.797445038042436e-11
3.453053927398771e-11
1.462169892795411e-11
8.3548630769982e-12
3.835645294040774e-12
3.7619701775465644e-12
8.179655980770569e-12
1.2451298008348278e-11
1.7697757041123163e-11
2.475640587495275e-11
3.4606226447326463e-11
4.865971563977935e-11
6.915558539189881e-11
9.986769522622862e-11
1.4756821923911173e-10
1.962140236212385e-10
8.707614300187894e-10
6.439431237733967e-10
2.735877418341228e-10
5.8096398077983105e-11
1.1748838991321166e-10
3.036763927944044e-10
5.40692182736928e-10
8.803607665341317e-10
1.4055183509928786e-9
2.256729609323201e-9
3.6526980324569408e-9
5.783345671360298e-9
8.269833710271431e-9
9.71752972802679e-9
8.045301915747539e-9
3.6948843964455757e-9
3.422529548016325e-8
3.6777903337263604e-8
1.4499889599581149e-9
1.9081354375135968e-9
2.8061159479359015e-12
2.0995587344857989e-13
2.4107792607390094e-14
9.085010306153736e-14
7.522132584350794e-14
1.0806910749593555e-13
1.4060420298397068e-13
1.7114528803276123e-13
2.0579353096366868e-13
2.4821126901459034e-13
2.952016725706697e-13
9.040123871898395e-14
0.
3.47181098283562e-14
6.146627471142389e-14
9.000680989481881e-14
1.2633073313189912e-13
1.7548674859653593e-13
2.433652040390945e-13
3.3782906779491785e-13
4.698594362586497e-13
6.550401572807085e-13
9.15661485744392e-13
1.283793409084834e-12
1.8058226646851143e-12
2.549197421779314e-12
3.6124752001399656e-12
5.140269369364052e-12
7.345256921137314e-12
1.0539776841461924e-11
7.387313241069453e-11
7.547290253958756e-11
9.11272171580193e-11
1.0358162843743908e-10
1.0082376172830501e-10
6.782225782020775e-11
1.5872352634448816e-11
1.7602753278497513e-10
4.383038161366977e-10
8.156051797144086e-10
1.2950470358931269e-9
2.623039142655625e-10
4.4618234540220386e-10
7.695899716719495e-10
2.457780412261434e-9
8.658238304682413e-9
2.857533202087403e-10
2.171181717830203e-10
3.4800962054561633e-10
4.313075135174424e-10
5.140054938484344e-10
6.100923175733187e-10
7.285324954543134e-10
8.792761574729052e-10
1.0762387662884256e-9
1.340953408301775e-9
1.7091437479826148e-9
2.2442770689373997e-9
3.0685333182983806e-9
4.442722171234611e-9
3.634629926049154e-8
7.004544769099886e-8
4.3322110299882636e-8
4.312560223386049e-8
5.2777944655144654e-8
7.442498991564103e-8
1.1888066932886447e-7
1.9047286386415185e-7
2.2280325575302578e-7
2.194021904061654e-7
2.2208672212714665e-7
1.807354685297691e-7
2.2694854915251575e-7
2.5030077698053113e-7
1.4220596211287962e-7
7.969290657569289e-8
4.256324894795276e-8
2.5597331048201032e-8
1.9450862196472398e-8
1.565666619248462e-8
4.355973732855205e-9
3.375863881852345e-10
1.5145820323644237e-9
3.120758136220512e-9
3.35735860627867e-9
1.1316575035630019e-8
1.365956985843906e-8
1.2174246827718276e-8
1.235780992627749e-8
1.3462722236552776e-8
1.5440593308784384e-8
6.355125667178268e-8
1.7032980004094097e-7
1.1282339358986406e-7
9.30228714188358e-8
9.261914530900973e-8
1.0118902077835086e-7
1.1788202505899669e-7
1.4528525109703088e-7
1.8754010356672494e-7
2.4232493904443597e-7
2.7966557275070523e-7
1.595607657317562e-7
9.605845306157595e-8
5.8861973088891955e-8
3.9663352244104555e-8
3.156601654777669e-8
2.8513065954618638e-8
1.6180295878071363e-8
5.7869943177990125e-9
2.6704055397060883e-9
1.8114568157041801e-9
2.5203742586055245e-9
6.94987840887146e-9
2.88540336268859e-8
4.269591545554018e-8
2.6001829753239082e-8
2.281017479275079e-8
2.3571936415343033e-8
2.7056507643960666e-8
3.3929742643916945e-8
4.6610715439416974e-8
1.3654906955164392e-7
1.8504706657468782e-7
1.0904549340079596e-7
1.0482171780455037e-7
1.2506461092103576e-7
1.7496892807345085e-7
2.7758319301934164e-7
3.9200100639872717e-7
3.8882070656502485e-7
3.7098471681894095e-7
3.3470829156477436e-7
3.708136719849751e-7
3.6679227204975736e-7
1.9206501990151033e-7
1.1253383158401506e-7
6.256490802800066e-8
3.693132494722825e-8
2.8582364599396183e-8
2.4173627248095833e-8
8.163771198238694e-9
2.1040347856482213e-9
2.0739463659575772e-10
1.3523495232822176e-9
2.8225396478009084e-10
2.137872222282256e-8
3.4880293001564334e-8
2.5679847541549585e-8
2.4388712016691547e-8
2.580482537932007e-8
2.9260287225112496e-8
3.509588456568466e-8
1.3435188994728822e-7
2.9878445424824915e-7
1.7110144424041353e-7
1.450721882069873e-7
1.49500157717571e-7
1.7201261476239611e-7
2.1668680408332612e-7
2.9474346997712645e-7
3.957455761521022e-7
4.246074969299483e-7
3.769062429225378e-7
3.494870918058199e-7
1.8658793692585062e-7
1.1091765235121052e-7
6.511741171316412e-8
4.2975745687702604e-8
3.5057964267830253e-8
3.0889125712681005e-8
1.2637996326569279e-8
4.626816458375403e-9
2.0969654313382485e-9
1.5479743500485604e-9
3.8873371087444475e-9
1.739639196256854e-8
7.345670282911019e-8
3.808066387037224e-8
3.07836381541358e-8
3.037374077908472e-8
3.3420673038590626e-8
3.9879186817576684e-8
1.4359899663859405e-7
2.811002376608939e-7
1.6303210897493428e-7
1.46838566146041e-7
1.6132205635864657e-7
2.0046383162442947e-7
2.772915315547275e-7
4.114165580117103e-7
5.408406679617658e-7
5.366032502738334e-7
4.918438194019831e-7
4.234804669442732e-7
5.057580713569077e-7
3.582556478348381e-7
1.8054220695653944e-7
1.0984280271834732e-7
5.6627678450435835e-8
3.2451195390866884e-8
2.8423155302069683e-8
1.6825295615948414e-8
4.692128026109969e-9
5.264590532418783e-10
1.6467960842123392e-9
2.6598746159546022e-9
3.6097245435649505e-9
4.615098820597977e-8
3.2802265565124236e-8
3.090206794370105e-8
3.227802147564464e-8
3.5874040679785716e-8
4.187758856650392e-8
1.490530454405342e-7
4.0509644904126456e-7
2.523024211206524e-7
2.1488843296168655e-7
2.204530302335782e-7
2.4970274600245976e-7
3.053357491052439e-7
3.995417488156114e-7
5.360724124514792e-7
6.344876112653089e-7
6.004596002407333e-7
4.3822084227251903e-7
2.3022897443743246e-7
1.36760428357831e-7
7.653039928272335e-8
4.801871438268667e-8
4.0714332509465836e-8
3.375928808709455e-8
1.3143277589037339e-8
5.604397746348001e-9
3.5058637659656877e-9
4.420731520012109e-9
1.148666820979561e-8
4.5602778348939256e-8
1.2316882568002474e-7
6.750252910214016e-8
5.6894081302240046e-8
5.7474931426600347e-8
6.455242849113449e-8
7.862250798935628e-8
1.0284650559829721e-7
2.952833976790683e-7
4.6255409541121284e-7
2.624395335191856e-7
2.402563494834537e-7
2.708121075179665e-7
3.525843660520266e-7
5.180631527008228e-7
7.39838128006386e-7
7.66667609207576e-7
6.912852562825354e-7
5.515091597907209e-7
7.109227955799255e-7
5.122277717693185e-7
2.386349711504183e-7
1.4313909691226698e-7
7.757558589464733e-8
4.173684723223682e-8
3.383977192178167e-8
2.5152892096215974e-8
8.973170191428326e-9
3.0902029529987816e-9
8.135674296579377e-10
7.126583250076197e-10
7.689070740522003e-9
7.492661605123631e-8
5.911988057169683e-8
5.042588871812325e-8
5.075760013155584e-8
5.518144416000168e-8
6.338721619374493e-8
7.628586195916237e-8
2.4285892987646853e-7
5.760476779034433e-7
3.3615811186500767e-7
2.943459920061955e-7
3.1146669924485606e-7
3.6932478738667126e-7
4.824465531539327e-7
6.694571264401459e-7
8.167973635189783e-7
7.49437772924939e-7
6.562164792697515e-7
6.54232595202315e-7
3.5039844266877907e-7
1.823598784260236e-7
9.371493284352311e-8
4.787320096976767e-8
3.2731203005157285e-8
3.2071775675115086e-8
1.769871313199588e-8
6.723573314613775e-9
3.475022544473571e-9
3.4852492046349253e-9
8.152674590672371e-9
3.102047165092303e-8
1.5940429004465625e-7
8.510190124404563e-8
6.771398820363897e-8
6.64543201295226e-8
7.267148703522552e-8
8.57134977786466e-8
2.526759655912909e-7
5.837956367849802e-7
3.43417394772729e-7
3.0128848494873595e-7
3.193008193534055e-7
3.781196188112821e-7
4.913463239311315e-7
6.834568640229e-7
9.018601905543734e-7
9.73549263867445e-7
9.77359787931188e-7
1.2353442310938327e-7
5.204156476067213e-7
5.731428163063316e-7
3.307074081055602e-7
1.0418667929221823e-7
4.316753453427821e-8
2.7169795822956134e-8
2.487120396336115e-8
9.779919530806452e-9
2.5902955805955715e-9
6.012908641650327e-10
2.398525581396749e-9
1.567032573745121e-9
2.478785267555066e-8
3.7957292692096196e-8
4.374688174147163e-8
5.305652468027206e-8
6.310549092533094e-8
7.461187690358654e-8
8.919489713099473e-8
2.3595458203317978e-7
7.240487619813823e-7
4.598772420059867e-7
4.093368259621647e-7
4.328029238439262e-7
5.058023432654181e-7
6.43193620187083e-7
8.648721632898107e-7
1.0531356304601189e-6
1.0132744620024382e-6
1.064864808727164e-6
9.243085542051161e-7
3.6583745627102374e-7
1.2719726001901932e-7
4.927206407493196e-8
2.306654491806306e-8
1.4871945866570326e-8
1.335158781177134e-8
6.1663293163133e-9
2.6960471471789828e-9
2.9813836942988365e-9
6.7357190147866985e-9
1.9117250126305356e-8
7.054891190882591e-8
2.4575880016511164e-7
1.310191466406037e-7
1.1023015515211131e-7
1.1096655114000223e-7
1.2211663815241862e-7
1.4059046777310798e-7
1.6183421520832347e-7
4.2343797908063856e-7
8.945657514891664e-7
5.177213039071672e-7
4.61251833208513e-7
4.971670402731627e-7
6.074076271499186e-7
8.276365875212944e-7
1.1770406129504674e-6
1.500649965070847e-6
1.1522780425958683e-6
3.575960744166723e-7
4.083971699902544e-7
6.599340509475977e-8
1.3961588270889995e-8
4.204268609651679e-8
3.673969111509005e-8
2.3576130256938833e-8
2.2504542405311977e-8
1.3155487658735042e-8
4.407748456197298e-9
6.0577492614464036e-9
1.7633761941076604e-8
3.2501168264754906e-8
4.75315298687793e-8
1.031039626833628e-8
2.9549766779930102e-8
4.810801346870359e-8
7.028419251038626e-8
9.547408209074631e-8
1.228318799515915e-7
1.5239277619068307e-7
4.05984348661814e-7
9.920943987413173e-7
6.109391186775579e-7
5.755824420603855e-7
6.523727876143982e-7
8.436986828586426e-7
1.1950950929735208e-6
1.42780644280765e-6
1.3313843750983988e-6
1.104668646489506e-6
5.483980560505439e-7
2.563324980404445e-7
3.5493492985669063e-8
3.201000060361079e-8
2.124328624743187e-8
9.301709184257776e-9
3.5887011578176436e-9
1.440320183172687e-9
1.4321764987210942e-9
6.017064238429417e-9
1.1320845862757055e-8
1.516220237630482e-8
1.7588265663741437e-8
3.754550459674976e-9
5.55704096902913e-8
5.96615308801682e-8
7.20421871518987e-8
8.915355781662593e-8
1.0901241268813519e-7
1.3073100613092e-7
3.065666231249128e-7
9.620069674386346e-7
6.261062921715152e-7
5.452881828398041e-7
5.647654117199584e-7
6.496914782406085e-7
8.403329346211732e-7
1.3791715758191168e-6
1.249883040641509e-6
5.461517854300205e-7
9.240162080015805e-7
4.22030741345666e-7
1.974299375953236e-7
1.3558065430808245e-9
5.200498525431487e-8
1.3411897658619892e-7
3.5915930862125803e-8
9.681960614354708e-7
7.490346082947866e-8
1.142831246436781e-8
3.446806181266203e-10
1.8600140658244263e-10
1.0375766974483415e-10
4.3348291238843275e-12
2.9756896700547314e-11
3.5356934037807106e-11
4.189578088491706e-11
5.29612725294901e-11
3.568921299142608e-11
1.486460576022012e-11
8.263703412524448e-12
3.898253563510919e-12
3.0994173091463103e-12
7.139614758546708e-12
1.0984184288465765e-11
1.565178977051702e-11
2.1884997133304426e-11
3.052807601380407e-11
4.277395209950191e-11
6.047909647271856e-11
8.671146671261286e-11
1.2684515712880101e-10
1.777582525952693e-10
7.778394587313712e-10
6.477391398348926e-10
2.6621337701758703e-10
5.973401320000105e-11
9.883605954115885e-11
2.601772641002328e-10
4.597396829584442e-10
7.396569028737464e-10
1.1649744475442372e-9
1.8460185952634443e-9
2.966277726465232e-9
4.7607860401526415e-9
7.201790114539094e-9
9.320166013959158e-9
9.404742994837845e-9
3.6059127857841307e-9
1.9243073727888045e-8
5.216425424744124e-8
4.709078032062275e-9
3.2935900059011665e-9
1.9084154896687366e-10
1.4673173170232137e-12
1.7756153930199737e-13
1.545603637328486e-13
7.520940239178027e-14
8.873657183750279e-14
1.2511915470139104e-13
1.5721343557894344e-13
1.8989134868382098e-13
2.2849288982395103e-13
2.479871417223709e-13
7.570252916769253e-14
0.
3.0292156586951685e-14
5.308545971862634e-14
7.746671361142846e-14
1.0854150229785186e-13
1.505956360888863e-13
2.086238581545391e-13
2.892887127125136e-13
4.0187866079764416e-13
5.59548780547303e-13
7.810718264448291e-13
1.093386349812332e-12
1.5353522716246772e-12
2.1633184281910475e-12
3.0594146987715403e-12
4.343903618655384e-12
6.193509440537488e-12
8.868185681921235e-12
6.5132573230975e-11
6.615749772261466e-11
8.074908588220789e-11
9.542904928497312e-11
1.0190209831156573e-10
8.910792528246901e-11
4.0790278842793686e-11
6.546166371299449e-11
2.5634204456421176e-10
5.550801868432978e-10
9.677379068474532e-10
2.843577595146748e-10
4.306240393663227e-10
7.915739874375057e-10
2.9665544664142243e-9
4.047781822670707e-9
1.1496113797341141e-10
2.3178557718022723e-10
3.456089947463296e-10
4.2712240189005617e-10
5.103183041095192e-10
6.069071015951801e-10
7.252063215734694e-10
8.746405370109598e-10
1.0682505345874454e-9
1.3258700032897375e-9
1.6797299903303308e-9
2.1856453507769463e-9
2.9475362107325613e-9
4.1773935337417945e-9
3.5241017328788226e-8
7.180866242289991e-8
4.4096467385110114e-8
4.325096821153619e-8
5.207091897624305e-8
7.183259995183461e-8
1.1185377557179108e-7
1.805589609243972e-7
2.2441652113475942e-7
2.2193105528710337e-7
2.2253707607367955e-7
2.018215864838913e-7
2.3165972923698933e-7
2.39670871922678e-7
1.2827053229019833e-7
7.20518272750618e-8
3.9152382014821966e-8
2.4586957251865707e-8
1.954306447033185e-8
1.4511531465532695e-8
3.749183941949342e-9
2.4779626232787737e-10
1.4618688448904618e-9
2.831580616579204e-9
2.2140996738123282e-9
1.6893916466309983e-8
1.4323621874526014e-8
1.2622192405467395e-8
1.2788378570487233e-8
1.395668745370962e-8
1.607358212794465e-8
6.598112971391122e-8
1.7052339319616202e-7
1.0905387332086436e-7
8.997200353856641e-8
8.976126838488454e-8
9.848829827551336e-8
1.1563182603018026e-7
1.4418573295136824e-7
1.8833683948666945e-7
2.418976214974594e-7
2.671709655813894e-7
1.603366440146628e-7
9.479218163097695e-8
5.7426349588585794e-8
3.8016901696364355e-8
2.982595399625328e-8
2.6859107897816086e-8
1.6503574021682356e-8
5.8282749919783665e-9
2.5736594494987635e-9
1.6091512648239213e-9
2.042269415390029e-9
5.607832839259152e-9
2.3244607618901446e-8
4.0647149241130426e-8
2.396700910213095e-8
2.0751088125944207e-8
2.1262666583694913e-8
2.4205537974983494e-8
3.006069163863666e-8
4.07791241423904e-8
1.2596615487081695e-7
1.7682338255153103e-7
1.0410939381436903e-7
9.984449685308877e-8
1.1866240431436097e-7
1.6487973324469886e-7
2.601359379276507e-7
3.750633125745767e-7
3.7913643878544496e-7
3.6095221115892857e-7
3.337786946203911e-7
3.6445524680350565e-7
3.4857916578933524e-7
1.813991244285372e-7
1.0648553504189434e-7
5.932505164736957e-8
3.5899358900352676e-8
2.840926753242418e-8
2.3324496613810505e-8
7.659332142633762e-9
2.003919609796591e-9
1.6863990568228986e-10
1.1674661633409765e-9
8.313810610384425e-10
2.3548544750040265e-8
3.4339610861372874e-8
2.526782504231346e-8
2.398579387454618e-8
2.539974557216486e-8
2.8857162143978045e-8
3.4717577527308835e-8
1.3243991862446075e-7
2.8747648372038684e-7
1.6325026285521492e-7
1.3839005271544975e-7
1.4269759395010905e-7
1.6449947333837173e-7
2.0797762332407956e-7
2.8402961093173227e-7
3.794947508578792e-7
4.001365942680039e-7
3.530197267309049e-7
3.368369540620053e-7
1.8075584343010763e-7
1.071054876403248e-7
6.278168209585318e-8
4.1563275482369426e-8
3.379378513704963e-8
2.993059133301011e-8
1.2429249442422135e-8
4.477477273063131e-9
1.961133139289135e-9
1.326411949552146e-9
3.306438182499885e-9
1.5271148322065825e-8
6.823170199327353e-8
3.538430699248297e-8
2.8464152745833638e-8
2.8010647975660573e-8
3.074506948947691e-8
3.658487512783544e-8
1.3418792861254184e-7
2.6509949071098523e-7
1.541586531097919e-7
1.3889061768482787e-7
1.5260682521163643e-7
1.8952112508399748e-7
2.6180771805529e-7
3.8865251342469294e-7
5.161926332730817e-7
5.172183407493199e-7
4.754415471488309e-7
4.1691841783461733e-7
4.879728443733992e-7
3.431294297371662e-7
1.7555062961567308e-7
1.0629829146548514e-7
5.496061958066859e-8
3.220064742884246e-8
2.8411894155165043e-8
1.6451056719378118e-8
4.5324061370297e-9
4.811910541268091e-10
1.634184807782972e-9
2.5570730298990957e-9
3.9549990853791015e-9
4.5980034008821924e-8
3.196967723546012e-8
2.984800283852305e-8
3.107129740595749e-8
3.45014136385371e-8
4.02944068779868e-8
1.454817761631847e-7
3.8844900665714246e-7
2.403271559901764e-7
2.0440931907309596e-7
2.096264565259086e-7
2.3753191781137826e-7
2.907894420992231e-7
3.8125300689159233e-7
5.127007000731461e-7
6.07435897712869e-7
5.746821321740034e-7
4.2337362272312507e-7
2.2364755972381653e-7
1.336908570912305e-7
7.585729624873358e-8
4.819363006824297e-8
4.085752970308387e-8
3.37605504841926e-8
1.3064059492888546e-8
5.499962786534359e-9
3.3397003527152655e-9
4.064020938700675e-9
1.0558938310400905e-8
4.217317617727152e-8
1.1603508055468505e-7
6.332823155137336e-8
5.324895574087587e-8
5.37155772281228e-8
6.026553812520467e-8
7.336152243590745e-8
9.606592967339037e-8
2.8051378042277216e-7
4.3792302005764106e-7
2.485500435992967e-7
2.2779136909485093e-7
2.571252997972919e-7
3.3530610694204745e-7
4.937709183114243e-7
7.081611818023096e-7
7.363863228910928e-7
6.645992154419911e-7
5.430966167045383e-7
6.732635653030432e-7
4.904257141436754e-7
2.334605967170906e-7
1.4185646610821398e-7
7.701064204162813e-8
4.1743875014527836e-8
3.403508931493691e-8
2.542884471225688e-8
8.951393587531748e-9
3.0314406465753803e-9
7.436063820068509e-10
5.68084271609574e-10
7.1979077482533375e-9
7.14928246039383e-8
5.798165959648587e-8
4.8650157517033724e-8
4.861777294133005e-8
5.269848561057611e-8
6.049351275284874e-8
7.287693075037733e-8
2.359664251683763e-7
5.516171456131353e-7
3.204864351893516e-7
2.799667696146745e-7
2.958620709486529e-7
3.5048583662128013e-7
4.5753463325097413e-7
6.357909539533991e-7
7.826889039758559e-7
7.233478259609083e-7
6.298087901518891e-7
6.32005103601688e-7
3.3977831581898527e-7
1.803970098108174e-7
9.44888056806824e-8
4.915638710802838e-8
3.404386987302258e-8
3.323061263413558e-8
1.7996730819989557e-8
6.758019962551578e-9
3.388481806000224e-9
3.2195697261642023e-9
7.500927591046986e-9
2.908803817466107e-8
1.5054881861353774e-7
8.039695713686467e-8
6.386627702728057e-8
6.261413457058948e-8
6.844740970930735e-8
8.078378893792002e-8
2.439707471311256e-7
5.556548485372488e-7
3.261560377693194e-7
2.865035219835859e-7
3.0432192841871477e-7
3.615068206848632e-7
4.7163129232043746e-7
6.588701867865797e-7
8.694996649398593e-7
9.260607800893908e-7
9.10775484877997e-7
2.728083051394505e-7
9.027303466241506e-7
9.626525634755718e-7
2.8637903334617155e-7
1.033416594861723e-7
4.628974401328536e-8
2.8888028426442793e-8
2.5844877876803794e-8
1.0747897083888207e-8
3.34259817438006e-9
5.486067194101911e-11
1.6881075265427234e-9
8.236630194562062e-10
2.342428694730868e-8
4.1890145795940446e-8
4.497561387102313e-8
5.234774482656711e-8
6.075416372663539e-8
7.094318946583613e-8
8.437532018104405e-8
2.2887842864980067e-7
6.960237389612279e-7
4.409149566829968e-7
3.904907142905262e-7
4.113236727916391e-7
4.78682516047363e-7
6.054478482107326e-7
8.121942328848951e-7
1.0061813164453237e-6
9.778376858299807e-7
9.682406636919627e-7
8.25838876276059e-7
3.4546060949429736e-7
1.3466453180083745e-7
5.515551044336488e-8
2.6533488446051868e-8
1.8001497867789658e-8
1.6989194248859835e-8
8.163420089261942e-9
3.6908223081747454e-9
3.5084760549813435e-9
6.894060561490823e-9
1.87452223471667e-8
6.851849407198422e-8
2.3791362454726612e-7
1.26319489615262e-7
1.0589624908183893e-7
1.0652836449281491e-7
1.1761632627782709e-7
1.3677749065924083e-7
1.6073873201365732e-7
4.18623419529507e-7
8.547815888161512e-7
4.922635013377939e-7
4.3923708961298296e-7
4.7519133797729877e-7
5.837411783794117e-7
7.999674599705807e-7
1.1327527623792585e-6
1.3838398194791648e-6
1.314290713086857e-6
3.230800933942519e-7
1.5017299967520189e-7
3.0815519005380636e-8
6.858466558636837e-8
8.569236121754909e-8
4.727365477052659e-8
2.4953782723621186e-8
2.3658649171829614e-8
1.3267371077324398e-8
2.3377375700750203e-9
5.176469076929015e-9
9.989814965549489e-9
1.2713818119076508e-8
5.690079352830478e-9
3.1753082075409463e-8
4.346901567164767e-8
5.9018829420430126e-8
7.76717857518068e-8
9.813271415167772e-8
1.207425426725002e-7
1.4602679540620798e-7
3.756477854007556e-7
9.432780924106527e-7
5.816841422075326e-7
5.425640692864716e-7
6.06110965738583e-7
7.674255898111677e-7
1.069884218133704e-6
1.3389102271695903e-6
1.239708110506507e-6
1.3288101741527102e-6
6.099386536835374e-8
1.683320736966333e-7
3.4038424290692635e-7
1.9810647719558954e-7
4.8328799290502226e-8
1.295488070605414e-8
5.166552526225521e-9
2.607167005947603e-9
2.566035890640916e-9
6.255689019738057e-9
6.2459851745692275e-9
3.9557894264871924e-9
4.299874404521041e-9
4.021591682185338e-8
1.6237286958000416e-7
1.0356872012211389e-7
9.811882676062435e-8
1.0508709144835043e-7
1.1760172329973261e-7
1.3262452769884571e-7
2.969669173493469e-7
9.286720458572815e-7
6.013877159801681e-7
5.224928776535167e-7
5.371090437482215e-7
6.091901649523307e-7
7.630625182937298e-7
1.128462845306908e-6
2.392727276753875e-6
2.892195636004257e-11
7.408658552749505e-7
7.358606812830427e-7
3.079223870850466e-7
8.355966271904797e-8
1.9921785034956334e-8
5.407315461653738e-8
6.660434902545668e-8
2.8119578112287144e-7
6.857150274518926e-7
5.4126667977943936e-8
2.8127151811622006e-9
4.766174367644473e-10
2.408176630658151e-10
9.774424226969497e-11
5.8077042537570915e-12
3.4783787910933506e-11
3.8726256291466914e-11
4.478935276509444e-11
5.4803199004670015e-11
2.047260424144997e-11
9.811892627081685e-12
4.0900094660743645e-12
1.8060826483674418e-12
5.156137411743674e-12
8.218868784029593e-12
1.1829327607048229e-11
1.6566018359043528e-11
2.304622046351005e-11
3.210082655567062e-11
4.4973224825072175e-11
6.363671664402006e-11
9.138503720159507e-11
1.4478177902195918e-10
5.821687319997576e-10
6.35489506198162e-10
2.433649897612678e-10
5.697182108181943e-11
6.969840085381607e-11
1.879968346324123e-10
3.258752545758325e-10
5.108874723132016e-10
7.816853403144922e-10
1.2015503010322283e-9
1.8798266969563934e-9
2.999190587991185e-9
4.793142961449511e-9
7.231954669314599e-9
9.349270490183469e-9
9.423999036675726e-9
3.4880402085083065e-9
2.031782889218946e-8
5.4162356315406145e-8
3.537636211340544e-8
1.4103382034632701e-9
1.7198615571007708e-9
3.117838466298595e-11
1.260201186304028e-12
2.8124314636074445e-13
1.3201131159572956e-13
7.7367440847314e-14
1.0829012996069027e-13
1.4856816300680829e-13
1.8393302289759994e-13
1.5447435178884844e-13
4.697972451551473e-14
0.
0.
3.522854790996296e-14
5.1040522781091884e-14
7.123631385166863e-14
9.85540374850816e-14
1.3616872437123496e-13
1.8830043126316455e-13
2.6080734408520435e-13
3.619410101704543e-13
5.034038070360297e-13
7.01874481487689e-13
9.812372284217517e-13
1.3758601949370469e-12
1.9354466187749577e-12
2.732247292577547e-12
3.87181764924161e-12
5.5090356155097985e-12
4.618689226718348e-11
4.583423270472353e-11
5.650855195512413e-11
7.053460357098705e-11
8.53141454813186e-11
9.736298494486659e-11
1.002971281345254e-10
8.309246532057079e-11
2.8618882283552013e-11
8.680006438925133e-11
2.9095090341307267e-10
2.747732306158403e-10
3.90690974732108e-10
9.107858243099545e-10
6.221132648485481e-9
7.170600237294848e-10
7.422598079847726e-11
2.4567034478007405e-10
3.381418817885736e-10
4.177682369024957e-10
5.014863196591672e-10
5.977029112091678e-10
7.134644967314429e-10
8.567744124311861e-10
1.0382500820210286e-9
1.2732629011251692e-9
1.5854735783012789e-9
2.0133190698442196e-9
2.6228456626658096e-9
3.5352448645596524e-9
3.1580822662495404e-8
7.535515882290904e-8
4.6518446937766974e-8
4.375510391018239e-8
5.031455383904747e-8
6.525652009583044e-8
9.393676340134391e-8
1.465581941549692e-7
2.1319288290386758e-7
2.3402669505788834e-7
2.280982783536968e-7
2.2457934917074155e-7
2.4966782562298303e-7
1.7743929394866645e-7
9.674785179683547e-8
5.413161085721632e-8
3.225748846349142e-8
2.3057532309622002e-8
2.0040991026002136e-8
1.020733038375762e-8
2.5369877378200836e-9
1.4031816794469617e-10
1.129058647496619e-9
1.5472895217160644e-9
2.4989557397086305e-9
2.639451420558969e-8
1.596490732197891e-8
1.4039842996189912e-8
1.4288626465322759e-8
1.5760286957200552e-8
1.845122046125156e-8
7.338824540421047e-8
1.682037310232435e-7
9.846977151088182e-8
8.152304546228219e-8
8.191014929650664e-8
9.120762699068073e-8
1.0993216940293625e-7
1.4224098532939143e-7
1.898930458169052e-7
2.2577650018730176e-7
2.137301194695051e-7
1.6300769462443028e-7
9.090864362787072e-8
5.304972998853686e-8
3.298301182501623e-8
2.4672852308237954e-8
2.1609272376848375e-8
1.644202104143034e-8
5.917953536529416e-9
2.3086675682892468e-9
1.1403888651366315e-9
1.001463487840105e-9
2.714376042841276e-9
1.1802820631363943e-8
3.446046229689672e-8
1.8527780580797983e-8
1.5408002373730698e-8
1.5411775903798455e-8
1.7153257837441752e-8
2.0749864822034e-8
2.7211321782906433e-8
9.73815973909781e-8
1.5237792933516995e-7
8.971647304207901e-8
8.545768322052852e-8
1.0040612364337236e-7
1.3667004004683608e-7
2.1123684718402413e-7
3.204797084038061e-7
3.4957510862365704e-7
3.3204386798977245e-7
3.1940577582218185e-7
3.455706050724668e-7
2.880420577955947e-7
1.5139637130397094e-7
8.927755901498486e-8
5.1072099848277316e-8
3.3323730996741165e-8
2.7943682775904222e-8
2.0343262345098385e-8
6.302796156761105e-9
1.7542689638806507e-9
2.3065265095243028e-11
5.799860124055959e-10
2.5066583535590273e-9
3.0438644568482726e-8
3.215383927543717e-8
2.3889293860495557e-8
2.274196500494623e-8
2.4192543042733875e-8
2.767997836329427e-8
3.363473010171114e-8
1.2598675148276817e-7
2.537369606098939e-7
1.4075975286525956e-7
1.1930882497685477e-7
1.2327474193889122e-7
1.4299749751258828e-7
1.8289953515797547e-7
2.5247604361584625e-7
3.287799853067244e-7
3.2650046791952946e-7
2.834035543336488e-7
2.942639013616983e-7
1.6239526882018424e-7
9.431336030123782e-8
5.433289031278514e-8
3.610962641290082e-8
2.906977100073324e-8
2.60523997631216e-8
1.1522499704537714e-8
3.957655269111319e-9
1.572743961327473e-9
7.846300241892209e-10
1.8890704133792544e-9
9.931180500720836e-9
5.287373480692651e-8
2.7916089019037802e-8
2.206530229016946e-8
2.1523995113005203e-8
2.344797498147224e-8
2.7672468456885808e-8
1.0712121206946543e-7
2.1852159410902353e-7
1.2833383153003154e-7
1.1573231330585473e-7
1.271767172557812e-7
1.5756950976597824e-7
2.1656706934140324e-7
3.2146452977196575e-7
4.411001366701413e-7
4.5922273435099724e-7
4.2670353596274526e-7
3.883296667387515e-7
4.4043697582552565e-7
2.9658053640272956e-7
1.5842771745618577e-7
9.465518654490677e-8
5.032060213435967e-8
3.1609563434444184e-8
2.8345096418085286e-8
1.504938558515543e-8
4.043788012099624e-9
3.654890564558349e-10
1.5813187865569468e-9
2.2576481648850198e-9
4.875872656916636e-9
4.346335931588693e-8
2.9005155553698718e-8
2.6631790147974756e-8
2.7557838560368456e-8
3.057351033164855e-8
3.5786645985738626e-8
1.3395525122141578e-7
3.3921463409484837e-7
2.0554027512281506e-7
1.7429906537138767e-7
1.786984703842201e-7
2.0292256904930533e-7
2.4963718325171607e-7
3.2975289775491046e-7
4.460250778344736e-7
5.250388989049809e-7
4.921818368660393e-7
3.7938024593188584e-7
2.021182873100272e-7
1.2076790613776617e-7
7.050198326566954e-8
4.641057697095657e-8
3.924279505496364e-8
3.2428635962571985e-8
1.2414723777944501e-8
5.024718997181767e-9
2.8091023500249057e-9
3.0725108008975774e-9
7.974528245993408e-9
3.226454148962202e-8
9.640480443392403e-8
5.158432240592763e-8
4.292733877045569e-8
4.3065918948850606e-8
4.812950617752867e-8
5.84408088413234e-8
7.659954534508542e-8
2.3499672818913305e-7
3.6632556292876746e-7
2.081946858028593e-7
1.9131069814195073e-7
2.166366287423406e-7
2.8339563459364177e-7
4.1930851168350817e-7
6.110252702533823e-7
6.484445752330995e-7
5.897254880362142e-7
5.060998510508545e-7
5.879502758417206e-7
4.350312581526646e-7
2.1736755798290918e-7
1.3546240751392262e-7
7.419590336679222e-8
4.182195048429099e-8
3.4785805189952365e-8
2.56474543575019e-8
8.693857308853106e-9
2.8209618549610558e-9
5.290427401351885e-10
1.6426108819641646e-10
5.967425007484248e-9
6.241236754350269e-8
5.314009332856232e-8
4.3098145206064756e-8
4.243277566590659e-8
4.5727827466256054e-8
5.244790187570118e-8
6.3378887345199e-8
2.149880775387545e-7
4.799337370625895e-7
2.75283021875138e-7
2.3922604093978934e-7
2.5221034399076256e-7
2.9851819523208546e-7
3.89937061257906e-7
5.444775969467612e-7
6.812407436844728e-7
6.377055476391849e-7
5.504015059558383e-7
5.665919697374221e-7
3.1026477878813546e-7
1.7012192315216958e-7
9.216592693933795e-8
5.05982054196993e-8
3.6158393825003276e-8
3.4737672386644035e-8
1.8148663368722122e-8
6.573109571088864e-9
3.0326711499663263e-9
2.458772526985341e-9
5.6924728071715095e-9
2.3352425544896126e-8
1.2506276925972348e-7
6.708884306162448e-8
5.278732315501312e-8
5.1516026249525224e-8
5.620327746906092e-8
6.637220243698981e-8
2.1439696875869392e-7
4.7157952617469935e-7
2.7564245648483606e-7
2.427943822324032e-7
2.5926388076662416e-7
3.102051101299719e-7
4.0845534248530275e-7
5.773234217915186e-7
7.692944052482168e-7
8.084695145991991e-7
7.612746465966464e-7
5.450871658624701e-7
1.0052861541038264e-6
4.974230157262496e-7
2.0573043932573595e-7
1.0929370139343419e-7
5.4850760937936585e-8
3.2718852762136015e-8
2.896202216722756e-8
1.3534612374807117e-8
4.5558846088296485e-9
7.917399148709589e-10
1.119902751263701e-9
8.236208103957743e-10
1.6544189063414855e-8
4.826842977086179e-8
4.4690345655399326e-8
4.776954196556234e-8
5.291415160883018e-8
6.043153589590199e-8
7.129559984434799e-8
2.1041341632212773e-7
6.147587434421755e-7
3.847992840316951e-7
3.369931848609006e-7
3.5262269907175554e-7
4.078812026685478e-7
5.121580704061439e-7
6.855860105272971e-7
8.781025353098472e-7
8.827883170185938e-7
7.957118936239617e-7
6.771474445755296e-7
3.145973354714083e-7
1.4967069125928942e-7
6.821089632818299e-8
3.5080815889697294e-8
2.6068438033899777e-8
2.5441308260582088e-8
1.2009507239015571e-8
5.309455106020529e-9
4.053426421839045e-9
6.382802734188901e-9
1.6328546406157878e-8
5.93433858972714e-8
2.0990610316512503e-7
1.0993757084408369e-7
9.109723628068936e-8
9.132833285975039e-8
1.0143838358186216e-7
1.2052865778638243e-7
1.4873086849576254e-7
3.904780370625435e-7
7.344224260601075e-7
4.182315275517998e-7
3.7452605309269006e-7
4.088190073028056e-7
5.089276201853728e-7
7.084199578974464e-7
1.0038368327343784e-6
1.1476223314141422e-6
1.138883050070483e-6
1.8540849801431387e-7
5.316611512281158e-7
6.118702623221665e-7
4.3429519957819985e-7
1.4342585327431792e-7
5.667647923998242e-8
3.2911537425239046e-8
3.020447242935789e-8
1.5500836447725643e-8
5.075820703547281e-9
1.2499315184244211e-9
1.211934805735892e-10
2.1266779852678208e-9
2.3844511854320758e-8
6.987249815479899e-8
6.011961035469255e-8
6.621696083345714e-8
7.610276955749875e-8
8.838419223408829e-8
1.0416616735985586e-7
1.2463695921971033e-7
3.301134487616811e-7
8.319616084060167e-7
5.054168312328733e-7
4.6094749149187247e-7
5.035542162502248e-7
6.193844876198893e-7
8.416258588460003e-7
1.122484169075618e-6
1.1027428052456031e-6
9.89458638662865e-7
9.783869484976417e-7
1.3166723821354658e-6
7.109285309822266e-7
1.91297765353195e-7
6.014450565512749e-8
2.4940285567125796e-8
1.3247016531168154e-8
1.0357469752169e-8
6.498274073802753e-9
2.1435333490846318e-9
1.7092813332608647e-9
4.06905383642278e-9
1.2137405834581814e-8
4.341719903513765e-8
2.2887585412342156e-7
1.2615801312866487e-7
1.0166149420017631e-7
1.0071780043082616e-7
1.0934290352011539e-7
1.2429408899516426e-7
2.9248238373017093e-7
8.389659807319372e-7
5.228048929069504e-7
4.5172586766408333e-7
4.644513004666726e-7
5.270372648927104e-7
6.516181744076517e-7
8.85357261603718e-7
1.3794906984933533e-6
1.6071625461008227e-6
3.7499154816849635e-7
8.774867715132295e-7
8.153679988975587e-7
4.6374845903743285e-7
1.2709770909655262e-7
3.8709514657125405e-8
2.8500320259333283e-9
6.912216948689237e-8
7.722103508054192e-8
3.364935953855016e-8
1.2176379531389705e-6
2.5915059245675835e-7
4.0200194867134937e-8
1.0833620914894131e-8
3.294550357231773e-10
5.070828456236029e-10
2.165153015231616e-10
2.3050373866746286e-11
5.166636809350162e-11
4.297960398946582e-11
2.2821258415898322e-11
5.318904332815473e-12
1.062426208230097e-12
1.1354020807209118e-12
2.809897149394276e-12
4.515506080553128e-12
6.576325120244353e-12
9.268027044941879e-12
1.2898683547366688e-11
1.7873106294217257e-11
2.4768063869116723e-11
3.444399457737077e-11
8.091056026551578e-11
2.416825621426123e-10
4.1038570068836874e-10
1.4647028855145497e-10
2.921163238670354e-11
3.10023664422185e-11
7.698687916198083e-11
1.237124413988494e-10
1.804283088213261e-10
2.564476444554234e-10
3.643270857142065e-10
5.235161536680191e-10
7.662897978493041e-10
1.1484303234874951e-9
1.7682133487455542e-9
2.793756225535142e-9
4.461140514141205e-9
6.846837907517566e-9
9.206400737651498e-9
9.902362650887484e-9
1.0469938961784139e-8
1.2080596312943376e-8
1.1631309707497325e-8
1.009517386259392e-8
8.407209681291058e-9
6.983314132058365e-9
5.903058597932243e-9
5.115814212884361e-9
4.543738548902353e-9
4.115700695895286e-9
3.771441373732819e-9
1.2024265229924511e-9
1.1722730169062636e-8
2.099751802946849e-8
2.967875223358932e-10
1.4420634087423268e-10
1.2511977598825324e-12
2.0665332843795196e-13
6.230438142261021e-14
4.5439013409046355e-14
2.8084411332721142e-14
0.
0.
0.
0.
0.
0.
2.780655862443677e-14
3.8204657135296724e-14
5.2526729270051776e-14
7.229447889281947e-14
1.941238930429265e-12
1.4546607551251362e-12
1.6454803187369658e-12
2.013418718983288e-12
2.523534351020176e-12
3.194211024077689e-12
4.064996449727899e-12
5.19256680233298e-12
6.652559073548719e-12
8.543638509556013e-12
1.0992787048496866e-11
2.9786500148970934e-11
5.466619062194893e-11
1.4659827539168028e-11
1.3477477011213516e-12
6.288421649643947e-12
1.3252906642481741e-11
2.1647912585002238e-11
3.28475016129445e-11
4.8233729246192866e-11
6.914995718699052e-11
9.644656387297645e-11
1.2985560853371655e-10
1.679019014083279e-10
2.0891200249295946e-10
2.5233403447339555e-10
2.991227853507905e-10
3.512670834031379e-10
4.1127454656290514e-10
4.819852703466457e-10
9.695371088266208e-10
4.707054636560788e-9
1.3143283938572458e-8
1.5188784658047785e-8
1.540510829824638e-8
1.6395876410445988e-8
1.797461828377988e-8
1.9911685006351273e-8
2.206886469303639e-8
2.4363729125597405e-8
2.6739815873387375e-8
2.9145043317027562e-8
2.2910743202001976e-8
2.038365790797275e-8
1.8472489258679834e-8
1.0872842263292216e-8
3.1986405087547363e-9
1.0267975187146334e-9
4.5349600041494006e-10
5.651438476740785e-10
1.6992048558441265e-9
6.392104081976851e-9
2.4704446391800182e-8
1.3247373158824932e-8
1.0486072328389779e-8
1.038353825086853e-8
1.1755285550087477e-8
1.4801653408405334e-8
2.0638701944982465e-8
3.218656766216194e-8
5.6490622745130163e-8
3.728993484737258e-8
1.2664482064298527e-8
7.167662487244281e-9
1.1443257199921497e-8
2.1747874685014795e-8
4.5846133938060526e-8
9.083048253284324e-8
1.1257159061865183e-7
1.2716590582197487e-7
1.4766840669704495e-7
7.828577309308658e-8
1.3225395764281335e-7
1.4657801897262426e-7
1.3678685172876082e-7
7.23233333885576e-8
4.0702430085307574e-8
2.332801284255531e-8
1.6172167559743533e-8
1.3439687533110754e-8
7.792891008429324e-9
1.5848812224775824e-9
2.893508585591754e-10
1.440112768710019e-9
2.4565567171963262e-9
1.660590447957349e-9
9.746901607108398e-9
7.565812786044637e-9
7.145822410045803e-9
7.454702630734565e-9
8.274035988984411e-9
9.637015299122185e-9
4.0747295943269256e-8
1.0074310921237655e-7
6.275629493057082e-8
5.068517954567152e-8
4.9579051742323214e-8
5.3327561974390666e-8
6.129404938040194e-8
7.463447148277076e-8
9.484268169541988e-8
1.1783647286839167e-7
1.2481292271667352e-7
7.663351309817924e-8
4.326971798896818e-8
2.418999497783219e-8
1.6128701441845372e-8
1.2934761620131412e-8
1.1602833053180773e-8
7.154401649679346e-9
2.5137900839335302e-9
1.083851760604516e-9
6.271226210230957e-10
7.398018029541556e-10
2.113410870886297e-9
8.930636644169073e-9
1.621147731192092e-8
9.449217113737766e-9
8.11804174126601e-9
8.259635796547656e-9
9.336132531099299e-9
1.1521769828420288e-8
1.559133166470239e-8
5.743090074737402e-8
8.771158362565919e-8
5.459630114191223e-8
5.477014338600575e-8
6.777098672706201e-8
9.776940057143332e-8
1.599760228324039e-7
2.40263215489616e-7
2.526560173502421e-7
2.4936928714714415e-7
2.442024444247958e-7
2.599103879452921e-7
2.494884371348924e-7
1.3163943902384383e-7
7.772177247981705e-8
4.469710394529368e-8
2.9343890534434054e-8
2.3844808632019974e-8
1.8730620169538686e-8
5.901548839596364e-9
1.4757067328000448e-9
2.346117712080661e-10
1.1006384388958968e-9
2.1257346178653127e-10
1.573700698692342e-8
2.3675414224511653e-8
1.726428172190321e-8
1.63248641738755e-8
1.726286059684528e-8
1.961074659631038e-8
7.305181121358703e-8
1.7253306374751353e-7
1.0322210609858803e-7
8.584059921467248e-8
8.642363652488352e-8
9.621317652728518e-8
1.1562503675222336e-7
1.4885019506451665e-7
1.987956756028981e-7
2.4229286096726375e-7
2.3631397214720433e-7
2.066181786709827e-7
2.0520590765015319e-7
1.1188535915323715e-7
6.119537833124705e-8
3.4733891456315396e-8
2.4124798982558025e-8
2.0180445996105653e-8
1.6399260500438454e-8
5.633476797521287e-9
1.6566659189664672e-9
1.7636775905410088e-10
5.230612034692746e-10
4.77851354879133e-10
1.015123130843308e-8
2.218060403513279e-8
1.4317341477602596e-8
1.292446257795223e-8
1.3369053814339155e-8
1.50208695050864e-8
1.802334261971378e-8
8.09737993867193e-8
1.746314237115958e-7
1.0385322219702543e-7
9.350767718845886e-8
1.0258787445943612e-7
1.2650644055333056e-7
1.7235880478063096e-7
2.5460972291810115e-7
3.6186246463970377e-7
3.9926779009853823e-7
3.7755638785557313e-7
3.605049198620661e-7
1.905845655590912e-7
1.1711968536899934e-7
7.10431091976212e-8
4.5459210998414766e-8
3.5562067609984625e-8
3.1523650830111663e-8
1.3323028793391294e-8
4.6648986077885456e-9
1.970968514616544e-9
1.2646235718108083e-9
3.0989014410119673e-9
1.4826313151623019e-8
7.100325205050245e-8
3.7629476620030975e-8
3.048679805466012e-8
3.009779239014269e-8
3.3022084116177454e-8
3.912261837166832e-8
4.961459204456211e-8
1.597821343211435e-7
2.545887183061297e-7
1.3668207723993354e-7
1.1804237752042035e-7
1.251286447322927e-7
1.515666663642961e-7
2.0623204443320062e-7
2.887858681597918e-7
3.093633329511582e-7
2.6504453787291943e-7
2.3104790682896525e-7
2.6532336098505645e-7
1.986363541553318e-7
1.069663792154179e-7
5.6845422429845e-8
3.435143796385268e-8
2.5242344884201947e-8
2.234490069397112e-8
1.4308129844173627e-8
4.458067683936214e-9
1.3787611977547868e-9
1.2068270981718157e-10
4.2859578251395093e-11
3.349655779967364e-9
2.9041311858149922e-8
2.371164354801679e-8
1.7472347134655197e-8
1.655141741268288e-8
1.762256598807597e-8
2.0287862827917788e-8
2.4960225157595346e-8
1.0626057751901277e-7
2.132994484843241e-7
1.2405389273105673e-7
1.1180519603899583e-7
1.231338097757248e-7
1.533186474606394e-7
2.1239580396988932e-7
3.1763829029958096e-7
4.332068115336824e-7
4.471931887608573e-7
4.1674511811537006e-7
4.252721436275175e-7
2.3050883576785247e-7
1.397211079471817e-7
8.627815946470795e-8
5.235110170334909e-8
3.861249264708693e-8
3.51550242642608e-8
1.6468065065579858e-8
5.584865319754782e-9
2.156229324078344e-9
1.0116503234655097e-9
2.250761475600997e-9
1.274541000112521e-8
7.455018360697119e-8
4.140953265447292e-8
3.342885785443171e-8
3.287928909073486e-8
3.583234681046672e-8
4.202257583214719e-8
1.412082953055393e-7
2.857712686793558e-7
1.606311293933699e-7
1.378410270125837e-7
1.4385877968658194e-7
1.6860590057088115e-7
2.181072077482276e-7
3.038166103839422e-7
3.9181336181645525e-7
3.80506199664686e-7
3.294344245561663e-7
2.905399213188968e-7
3.3358840702690166e-7
2.4728455972869683e-7
1.2856214856126663e-7
6.602108484565713e-8
3.730956885689401e-8
2.5969128386302865e-8
2.3348879276416008e-8
1.2699678020996272e-8
3.3211635998044583e-9
2.77293566008787e-10
1.312069361923361e-9
1.5879904049005953e-9
4.765777003551909e-9
3.8804910026421095e-8
2.2607658040698312e-8
1.9660085986849036e-8
1.9922488210674115e-8
2.1954374581605286e-8
2.5742661761588683e-8
1.1234271994598728e-7
2.8040980619619765e-7
1.7401831523152216e-7
1.5098999306060225e-7
1.58734915115727e-7
1.8500177991128513e-7
2.3368847147245251e-7
3.172125313256041e-7
4.449270423561789e-7
5.630621244418202e-7
5.776970208072815e-7
3.910080210147568e-7
2.125202411031658e-7
1.4203957517811265e-7
8.698090997183062e-8
5.532887399233836e-8
4.657603382813137e-8
3.586674107242195e-8
1.344049279439864e-8
5.617337465591709e-9
3.166453862428282e-9
3.391889849083251e-9
8.890988232404626e-9
3.9276288761443556e-8
9.611702305096807e-8
5.6572985661496195e-8
4.906468211559715e-8
4.997789568704879e-8
5.5973063981221374e-8
6.742143747168049e-8
8.66522066762823e-8
2.542801591281414e-7
3.7422078952068966e-7
2.053894938969983e-7
1.8267887795417157e-7
2.0017842224403462e-7
2.5362891887089675e-7
3.626078897372011e-7
4.891356563882434e-7
4.59883795855399e-7
3.923705672961125e-7
3.486225282586778e-7
3.763680165891027e-7
3.608178458737636e-7
1.850864323142033e-7
9.459297877149098e-8
5.001416051635608e-8
3.1698766966450884e-8
2.6324082601292286e-8
2.173454922178739e-8
7.283660432057813e-9
2.1016095785275345e-9
1.9880019152002874e-10
1.8896731943568702e-10
3.5944799061227563e-9
3.289513444924891e-8
4.1249905723923274e-8
2.8554529512969534e-8
2.6510042960362466e-8
2.7914822784304657e-8
3.184835201855117e-8
3.879096975532895e-8
1.5547880684321632e-7
3.4249841225068735e-7
2.0029934392807673e-7
1.755825200304491e-7
1.873333608233007e-7
2.2394848146223193e-7
2.944288871309818e-7
4.183927849187231e-7
5.816502644054021e-7
6.498305005704536e-7
6.133754724939447e-7
5.211550488758918e-7
2.6261026461545816e-7
1.7053764027398022e-7
1.099438682608013e-7
6.382730461765838e-8
4.77267991225275e-8
4.248702114569517e-8
1.7753649342547805e-8
6.8101446135144645e-9
3.124941262256327e-9
2.2027544139965005e-9
5.177611855341015e-9
2.5985597521877658e-8
9.983745627256101e-8
5.8299462524047876e-8
5.0291475119305894e-8
5.081356078057537e-8
5.6087447758664625e-8
6.613287362007136e-8
2.0906159620727138e-7
4.23760264423829e-7
2.409656241509966e-7
2.1158338175411463e-7
2.2581189255195014e-7
2.7207513272858503e-7
3.6412743864197293e-7
5.156370433407267e-7
6.108764809532535e-7
5.413931775014368e-7
4.6793819570479564e-7
4.204740825943586e-7
4.435820884819358e-7
3.9688915494661057e-7
1.8973356633212806e-7
9.016680055410282e-8
4.2614189099393736e-8
2.510039802675156e-8
2.1748257678743713e-8
1.5985706872759258e-8
4.374422428922647e-9
5.630027087181847e-10
1.0090970296887424e-9
8.46496174151878e-10
7.128559327232264e-9
6.761158718257454e-8
3.750568290783078e-8
3.1613994724530085e-8
3.168511970358226e-8
3.472743005624948e-8
4.058297488546604e-8
1.536853954191366e-7
4.2374824135905106e-7
2.733186587074154e-7
2.3273600639664467e-7
2.3871084279504506e-7
2.693389884410586e-7
3.2608239856108107e-7
4.20195503134267e-7
5.636697287191187e-7
7.302428242606773e-7
8.412686272832377e-7
4.5446971611900516e-7
2.4877083295787136e-7
1.7167524977461934e-7
1.0337659347593673e-7
6.32064795587314e-8
5.470863563213516e-8
3.598524593449616e-8
1.4388088921363393e-8
6.8548381722939755e-9
4.553412937535621e-9
5.908056084652563e-9
1.632490971074739e-8
7.94792452670083e-8
1.1411780279610301e-7
7.958373315151278e-8
7.387407650390056e-8
7.738988244615081e-8
8.747116616312901e-8
1.048720482969335e-7
1.3190954204304616e-7
3.757011177587753e-7
5.644038051943591e-7
3.218101997575423e-7
2.9469109680634726e-7
3.322862280544592e-7
4.356220546189303e-7
6.376780179682773e-7
7.881891541859922e-7
6.732994576495673e-7
5.778398124457674e-7
5.269552402936739e-7
5.127738594653938e-7
5.259547008469746e-7
2.77474253448935e-7
1.2460757819641162e-7
5.4869389981379356e-8
2.8871366710779332e-8
2.1820504880796082e-8
2.1376633441025127e-8
8.862118752335358e-9
2.7280747565331506e-9
9.572270958177071e-10
1.400120670530213e-9
7.312860247597598e-9
4.599860354274866e-8
7.64976233218075e-8
4.9174876352338127e-8
4.4760277502810375e-8
4.67940695761926e-8
5.323706650319689e-8
6.466141605017793e-8
2.168199984059162e-7
5.415393388120258e-7
3.2445053134043084e-7
2.7819239886115965e-7
2.8837232980420406e-7
3.319500104443497e-7
4.1567508561663563e-7
5.59771130840838e-7
7.692362566907891e-7
9.591647103083695e-7
1.086653038197377e-6
7.407329661548042e-7
3.2668170754528425e-7
1.9665986128760018e-7
1.2055472835705777e-7
6.939810485057424e-8
5.387167060898585e-8
4.0633359483522586e-8
1.6931040587502328e-8
7.757308396083758e-9
4.3217612995604145e-9
4.2863703646234565e-9
1.1212692413142653e-8
5.948127829250655e-8
1.0438719636152214e-7
7.845371752638083e-8
7.60654082669655e-8
8.08641897533245e-8
9.10137577623918e-8
1.0724227956460996e-7
3.037176623456231e-7
6.487614392928583e-7
3.824175983940809e-7
3.468842051853235e-7
3.805905304277407e-7
4.735493197991554e-7
6.555558828407259e-7
8.978542297156525e-7
8.830539905326033e-7
7.269897220504156e-7
6.639492353803798e-7
6.049598028588151e-7
6.549363793090016e-7
5.767757190661409e-7
2.5521008193315105e-7
8.856832461349524e-8
3.428719218305714e-8
1.5929684462743373e-8
1.119143428494174e-8
1.0705225948889046e-8
3.556835702854837e-9
7.129274888324527e-10
3.0440880728974966e-10
2.3049278098950785e-9
1.3935741944176842e-8
1.1056568317599984e-7
6.340368673350666e-8
5.218739111642884e-8
5.2217297066557634e-8
5.7210579389430065e-8
6.669946021144484e-8
1.870467669217248e-7
6.07692863324877e-7
4.292711411508932e-7
3.5967613604355074e-7
3.582250578996245e-7
3.8829759749662343e-7
4.473187551396955e-7
5.476927851500826e-7
7.264849571281296e-7
1.151498801417453e-6
1.0823758419003299e-6
8.809290552858377e-7
4.3764459770467915e-7
1.625958991191956e-7
7.564153643928641e-8
5.0959853398567195e-8
4.5783125211504865e-8
2.0907550956560534e-8
8.501443106593147e-9
4.1612953744877265e-9
3.641006589439007e-9
9.237063145427943e-9
4.00024374723225e-8
1.5009327190287706e-7
1.0599820759301464e-7
1.0234263492378975e-7
1.1034459411096634e-7
1.239774942072515e-7
1.431591676857401e-7
1.6826349056614068e-7
1.9729025509228415e-7
5.534660452454636e-7
8.715092681925585e-7
5.39310534511145e-7
5.204249187314411e-7
6.157175449930695e-7
8.518117475714778e-7
1.2168558083350423e-6
1.1459223078189208e-6
9.08971151823182e-7
8.730939840946189e-7
5.140997263805794e-7
9.523920431284768e-7
9.525998985942359e-7
4.937579118017474e-7
1.1590015387282895e-7
3.46760296793608e-8
1.4287857513306029e-8
7.368250977349447e-9
5.743894190400126e-9
3.0428914080225134e-9
9.121122354359515e-10
1.3778345005146916e-9
4.302684670173359e-9
1.424664175319789e-8
6.479520763521534e-8
1.386572266452969e-7
8.302792920272147e-8
7.548426301040183e-8
7.892235450393786e-8
8.852135917858769e-8
1.0224278931697341e-7
2.5008122744382433e-7
7.963185937189094e-7
5.291736550130459e-7
4.447619218976879e-7
4.4461835693204227e-7
4.877210517420064e-7
5.801468678323745e-7
7.725726338883004e-7
1.346388498549472e-6
7.733626895494265e-7
4.10711955333708e-7
2.159149052968563e-7
4.7802731630474785e-8
1.2234396124752478e-9
2.8983954223791023e-8
3.1261888041709063e-8
3.536769800435697e-8
2.2483658705692098e-8
1.1394555214741028e-8
2.986083135720006e-9
1.3739981413574313e-8
4.154703143696781e-8
8.489942802466331e-8
4.733589478845984e-8
8.271126516644784e-9
3.453342639318341e-8
6.080311786778834e-8
9.278831985442902e-8
1.3015223237462656e-7
1.7125272802812128e-7
5.281655166428304e-7
1.0422013732573726e-6
6.526133381551596e-7
6.431525748993142e-7
7.7741657566145e-7
1.0985938074717853e-6
1.5253964456975002e-6
1.3452856475524042e-6
1.1697926370431166e-6
8.065170970244347e-7
1.4136264787020113e-7
1.98592826257455e-6
1.2082795482072049e-6
3.7616815466376926e-7
1.2549682813295494e-7
4.07670294706028e-10
7.683268432904532e-8
6.995745081600867e-8
7.203872681932173e-8
3.376625958381129e-8
3.2955861854224515e-7
1.3886280579516676e-7
1.6887712654486238e-8
3.167796513699665e-10
7.032921706315084e-10
3.759569890401547e-10
7.582153349091603e-11
1.4536367045011462e-11
2.792277833285781e-11
3.8751528430216874e-11
4.617898280470156e-11
2.414387630204909e-12
6.26819282084382e-12
1.282050134274679e-11
1.2229869086271845e-11
1.504968686903139e-11
1.8184807325241224e-11
1.947147719641727e-11
1.9384360931901925e-11
1.9261479638390025e-11
1.9685528228761915e-11
2.0844940929292567e-11
4.735549319923492e-11
1.1684759394457118e-10
1.9456265002967843e-10
8.86086324833974e-11
5.272802968203502e-11
3.915427816510441e-11
3.275082277336277e-11
2.846830472620503e-11
2.349909313829054e-11
1.5173559565410426e-11
2.7121376566887214e-13
2.9282257205435855e-11
8.398972801941645e-11
1.8863683336122908e-10
3.939295649542648e-10
8.073496831509282e-10
1.6362216264445786e-9
3.1429453215217493e-9
5.413703685092933e-9
8.657646339596622e-9
3.818700864374202e-9
6.559091958890571e-10
7.657021899507798e-11
4.6116450304664436e-10
8.19361990603501e-10
9.598005770279546e-10
9.6351713717227e-10
9.265548516435227e-10
9.078035445179873e-10
9.396986777696012e-10
1.0460793154623908e-9
4.393625188119619e-9
1.0580655527599318e-8
1.1104663396886035e-8
1.5431921935356526e-9
7.091913999266818e-12
6.299586456309239e-13
0.
6.891438661716913e-14
6.94922694266644e-14
2.257250083277544e-14
0.
0.
0.
0.
2.6674528308500974e-14
3.6786436629972156e-14
5.06025748628008e-14
6.961290361975776e-14
9.584946940277061e-14
1.3213462750163334e-13
3.3876021649801777e-12
2.561615928064842e-12
2.9035199701788587e-12
3.556172487381912e-12
4.460187577441545e-12
5.648637588888985e-12
7.191536095064443e-12
9.188856504261641e-12
1.1773598385367491e-11
1.5118573909065282e-11
1.9444984322242503e-11
5.055322537139364e-11
1.0315004228885974e-10
2.620290765647957e-11
1.8853823998500436e-12
1.2326396922135384e-11
2.5472422493556046e-11
4.14767114538403e-11
6.290368470241623e-11
9.227370246700367e-11
1.318728359514045e-10
1.8282198600063775e-10
2.4406304990346355e-10
3.1267662126424293e-10
3.8604266559300415e-10
4.6387479831745435e-10
5.483707902953649e-10
6.43233066672154e-10
7.528992729719026e-10
8.823616466195996e-10
1.2161827703759351e-9
8.185817900942267e-9
2.1888071738317198e-8
2.451318527995962e-8
2.4570164159992477e-8
2.593592223678704e-8
2.8211838479076623e-8
3.1010372537151354e-8
3.4108609933332465e-8
3.737784190624529e-8
4.0731136216141235e-8
4.408778782061331e-8
3.418793211628662e-8
2.949891848628622e-8
2.6500619957725275e-8
1.6595434679612e-8
5.000264056759783e-9
1.5830811276924655e-9
6.499824754031631e-10
7.125920086248113e-10
2.140725188138272e-9
8.118621267336351e-9
3.5092649469882236e-8
1.9512857426159397e-8
1.5094881092910808e-8
1.473890023068641e-8
1.6490034831349965e-8
2.0539965810820316e-8
2.8369179361819892e-8
4.3944029999870056e-8
7.714422061193199e-8
7.085129513329916e-8
4.600703546114648e-8
1.8104060261383512e-8
9.431391426228957e-9
1.3262918443567563e-8
2.962132561347477e-8
6.4087102430444e-8
8.52488699988971e-8
1.0099339539547297e-7
1.2304524553462818e-7
7.997328865598462e-8
1.1042512717744331e-7
1.1767750968982724e-7
1.0815074844322754e-7
5.6761712943094295e-8
3.172759119452173e-8
1.8463156726135013e-8
1.3127700152136639e-8
1.090055036232416e-8
6.155552079292454e-9
1.214882648745818e-9
2.56138490407707e-10
1.1500764543803866e-9
1.9046918852142518e-9
1.1385485648956068e-9
8.040646104821363e-9
6.058548243862181e-9
5.683943788972328e-9
5.918009635427333e-9
6.567745856634864e-9
7.657296512429506e-9
3.162754368035462e-8
7.58673159219984e-8
4.62634960688673e-8
3.671807141537999e-8
3.52926887530611e-8
3.7273759769387825e-8
4.2015272783379794e-8
5.008166986155828e-8
6.21491159001323e-8
7.521275406988e-8
7.753793232057912e-8
4.699345680326167e-8
2.3720587134468577e-8
1.2262739218416285e-8
8.144195557948514e-9
6.532472012734741e-9
5.90576934921172e-9
3.6851488130499474e-9
1.302489679806018e-9
5.439735045279662e-10
2.6624487116389537e-10
2.489219789880666e-10
8.231228959451356e-10
3.882353365373392e-9
7.239648618347501e-9
4.247244852906733e-9
3.631231904277454e-9
3.6530113807230348e-9
4.062441081156694e-9
4.914925019675797e-9
6.517834879820659e-9
3.358812671180794e-8
5.681831645762952e-8
3.746738244618176e-8
3.9205870185836195e-8
5.022900050311348e-8
7.46787711194847e-8
1.2546213778774226e-7
1.9249848602733941e-7
2.0591765706824402e-7
2.070745685835035e-7
2.0969046289057695e-7
2.1798030110575718e-7
2.1128175576549667e-7
1.117646285896524e-7
6.486726363176101e-8
3.7387163828628514e-8
2.521422655377433e-8
2.0614218183650727e-8
1.6031759042618933e-8
5.0076415312090406e-9
1.2251939625449283e-9
2.166758573009194e-10
9.261966678527438e-10
2.411341327115185e-10
1.3131096396363598e-8
2.0105879208414643e-8
1.4447495608134217e-8
1.3595460164938262e-8
1.4355053426182567e-8
1.6309361791923068e-8
6.058386600805884e-8
1.4029790319319103e-7
8.316564624136329e-8
6.852614144877973e-8
6.837588573713194e-8
7.539389414979412e-8
8.962554437230964e-8
1.1395416613258748e-7
1.5029390243978858e-7
1.8183525249317654e-7
1.7642532172615949e-7
1.5229814786039757e-7
1.4967036904815457e-7
8.238863133306971e-8
4.4615813706928176e-8
2.5491458836321243e-8
1.814329093761022e-8
1.537768679580628e-8
1.228320600410594e-8
4.164683204110432e-9
1.2305340133933033e-9
1.078407387222862e-10
4.757841897574709e-10
1.5796371269268057e-10
6.9996772800757795e-9
1.5196441619611074e-8
9.951202399996436e-9
9.018767007211565e-9
9.335567439507873e-9
1.0479481000861947e-8
1.254980264072734e-8
5.958518240272268e-8
1.2999800707428174e-7
7.835322004188033e-8
7.153433038052471e-8
7.954226217321886e-8
9.945742076816448e-8
1.375229143578118e-7
2.062324857325895e-7
2.959599789698225e-7
3.273683315654069e-7
3.1254434909678465e-7
3.051933202735666e-7
1.627264817340597e-7
9.818431547052427e-8
5.900452934334736e-8
3.889261703158204e-8
3.085897413513631e-8
2.7106992104188884e-8
1.1506831780935409e-8
3.9526906456442875e-9
1.642809676176095e-9
1.0391204864500892e-9
2.5662815183207312e-9
1.2082288594324019e-8
5.976366995086018e-8
3.136989011068462e-8
2.5103456547070023e-8
2.4677741048366793e-8
2.7050357861708258e-8
3.2084231786957985e-8
4.081731329036464e-8
1.3076804948273457e-7
2.0451356388175368e-7
1.0840714184281648e-7
9.252901175295463e-8
9.690805316003178e-8
1.1576747521556254e-7
1.5504415273386613e-7
2.1469516680490857e-7
2.3044228509828027e-7
1.9559498266552775e-7
1.674407874734783e-7
1.9415876573765985e-7
1.4170969302283144e-7
7.770225551967467e-8
4.1106235960034795e-8
2.5525388692609603e-8
1.9389639489561433e-8
1.7237977399578788e-8
1.0574914320532882e-8
3.283428887699346e-9
1.0119824918993392e-9
3.171760988527394e-11
1.8871485132898917e-10
2.1576562730871207e-9
2.0382796600638702e-8
1.6088833075774415e-8
1.2001636398348376e-8
1.1408634620156281e-8
1.2152742964544746e-8
1.3975384728871632e-8
1.715920986257916e-8
7.730182540907308e-8
1.557634615103217e-7
9.175645344321541e-8
8.391500229849764e-8
9.377801049622458e-8
1.1861576378644808e-7
1.6719706047359964e-7
2.5428180085344873e-7
3.484063194063866e-7
3.593652681535387e-7
3.396728602187589e-7
3.5555907075837433e-7
1.9775806732358262e-7
1.1743483342793232e-7
7.06535700214835e-8
4.4324796987600834e-8
3.344161566906383e-8
3.00895464708357e-8
1.4311679671356095e-8
4.712284477071812e-9
1.761943233387154e-9
7.782454738304927e-10
1.7721695929449294e-9
1.0059069720350595e-8
6.101987986562827e-8
3.409323177456144e-8
2.6961988036328505e-8
2.6322700035693688e-8
2.8621061015862662e-8
3.35866262605954e-8
1.1386891215610714e-7
2.2553761075609645e-7
1.254874121076858e-7
1.065175583028007e-7
1.1001731469215153e-7
1.2745364140741138e-7
1.6266950652367854e-7
2.2390081837431682e-7
2.906278363398547e-7
2.874333232230676e-7
2.4854558731109224e-7
2.1692677120789114e-7
2.5420450890934094e-7
1.8061163665044754e-7
9.744715965320539e-8
5.065799753846969e-8
3.0553172245085335e-8
2.2549974291659462e-8
2.013745237568522e-8
1.0058079934211392e-8
2.6194632443174365e-9
1.773250509910345e-10
1.2170472611862773e-9
1.6513888122584763e-9
2.9829715518641158e-9
2.6138482488469478e-8
1.5768860182537763e-8
1.386925707907485e-8
1.4106903460476257e-8
1.5559895780263376e-8
1.8233604519896735e-8
8.465384460352326e-8
2.0728112931610844e-7
1.2850859964508042e-7
1.1271501650231414e-7
1.1994155994537664e-7
1.4179727461181062e-7
1.822301449336825e-7
2.5244199210671983e-7
3.6059502275342753e-7
4.5593840539323926e-7
4.618482973091166e-7
3.35292225604462e-7
1.816849960551723e-7
1.170604332312297e-7
7.195649419898502e-8
4.796213666531541e-8
4.0382589972619084e-8
3.172975397884444e-8
1.172854800064792e-8
4.708569090972698e-9
2.5493391252170985e-9
2.6244880792706286e-9
6.827704408051947e-9
2.903936901067407e-8
8.13411738983828e-8
4.5309468782248045e-8
3.840255274008241e-8
3.878692991442793e-8
4.336091047487218e-8
5.238445266335697e-8
6.791091247973645e-8
1.992171197826695e-7
2.8668765462364965e-7
1.5460452210947005e-7
1.3552091472962771e-7
1.4636026955990836e-7
1.8235448697017048e-7
2.5648617487425344e-7
3.4953188148675513e-7
3.3777465615719475e-7
2.872420857893065e-7
2.5242954492925256e-7
2.822671061696193e-7
2.5714134045499807e-7
1.3558376627466595e-7
7.092627800860482e-8
4.0103486134719883e-8
2.7553432144719835e-8
2.347138103687094e-8
1.778852101141031e-8
5.6658953867888e-9
1.6071704090577121e-9
1.0752091603517723e-11
5.64959683925261e-10
2.012196915338625e-9
2.3544582477223692e-8
2.709741745744448e-8
1.9279283386793494e-8
1.804261616457597e-8
1.9045310828090815e-8
2.1727069082971184e-8
2.6428291956253436e-8
1.1423393757609159e-7
2.440181141686217e-7
1.43003882588383e-7
1.2707573249903878e-7
1.3768153780534317e-7
1.676600996809769e-7
2.254636075410837e-7
3.28395449644769e-7
4.6043894985783697e-7
5.042078966954525e-7
4.7223252776465835e-7
4.3813605477411184e-7
2.2809730868149549e-7
1.4410548120660158e-7
8.991000861681335e-8
5.4804416557600895e-8
4.1699765172444696e-8
3.746154818834018e-8
1.5930696291480804e-8
5.726804045769367e-9
2.4488023712346437e-9
1.5342197528018398e-9
3.6412961997035983e-9
1.8257811611392904e-8
8.476639842019267e-8
4.633981437721258e-8
3.8365829469418085e-8
3.81526954547005e-8
4.18909148594575e-8
4.94530530204698e-8
1.6187470069809013e-7
3.1754562325582543e-7
1.7784356773938946e-7
1.5385915096226158e-7
1.620434813807928e-7
1.9235752788810818e-7
2.531670277538594e-7
3.566999383236836e-7
4.434192704431925e-7
4.1068440267135964e-7
3.551573686548102e-7
3.14261971356079e-7
3.536934495410684e-7
2.943209501669433e-7
1.4859508778510373e-7
7.463072112911892e-8
3.989210010681526e-8
2.6223080193667537e-8
2.3155991844372175e-8
1.441291632038079e-8
3.760672427313053e-9
3.315768935974713e-10
1.3802663405584235e-9
1.819762474824921e-9
3.977619984019435e-9
4.389943252862213e-8
2.522713232990737e-8
2.1668526245015945e-8
2.1842546897281274e-8
2.3979880361344608e-8
2.8014510849225e-8
1.196102827366246e-7
3.093083903469958e-7
1.953142950369438e-7
1.6822626221070676e-7
1.7527122644578765e-7
2.0181842704239162e-7
2.507659253988392e-7
3.335334304504953e-7
4.6101006875964287e-7
5.943830581451702e-7
6.346768367590308e-7
3.9262066235030773e-7
2.1830089518380414e-7
1.4942064350459958e-7
9.150967032544987e-8
5.813635832552041e-8
4.993061194538385e-8
3.604150605689368e-8
1.3556912635959502e-8
5.929620297105413e-9
3.559062880353877e-9
4.1184864860199375e-9
1.0982912688205098e-8
4.9543936208448386e-8
1.0041675339036981e-7
6.211666518844915e-8
5.4940374168617295e-8
5.645479263191663e-8
6.351497836780752e-8
7.666206769396874e-8
9.845025488501272e-8
2.845511836954636e-7
4.1264808330853113e-7
2.284520718096391e-7
2.0491842409643845e-7
2.2663692346951725e-7
2.9065347137443776e-7
4.200498561289965e-7
5.535728916058416e-7
5.032891605454018e-7
4.3044817641403573e-7
3.847829558970505e-7
4.0441294163470363e-7
4.087274585659223e-7
2.1023597725247395e-7
1.0410545706525192e-7
5.2553362885283754e-8
3.177440411741536e-8
2.5688725636041825e-8
2.2497951650818107e-8
7.929360225649974e-9
2.2671465038842632e-9
2.846924348880833e-10
4.2092911576537876e-11
3.936815705037529e-9
3.376806060425977e-8
4.793354244910344e-8
3.23231379368256e-8
2.9772782643682443e-8
3.1241064170096354e-8
3.557296044269992e-8
4.3258231555042545e-8
1.6845460732097889e-7
3.827787402214028e-7
2.251063787846244e-7
1.9593778006735266e-7
2.0728556065113557e-7
2.450590242115118e-7
3.1752106340977367e-7
4.4418095274323383e-7
6.175677809987876e-7
7.111644277347097e-7
6.877638700606928e-7
5.412898019041526e-7
2.691357607664912e-7
1.7787174921951754e-7
1.1618136770165893e-7
6.705000104185697e-8
5.065294331148127e-8
4.3736367203917785e-8
1.791262985815399e-8
7.173129230947799e-9
3.457131758334994e-9
2.6467258050213572e-9
6.3061836293612285e-9
3.175262538028376e-8
1.0253475738351719e-7
6.309600771288822e-8
5.583904251349128e-8
5.701635888237648e-8
6.320790304466367e-8
7.45829695332673e-8
2.3115099163018925e-7
4.698608766498993e-7
2.6875337895595794e-7
2.3785542754967824e-7
2.557513818091508e-7
3.1099054214586195e-7
4.2071420847687455e-7
5.953693469148785e-7
6.760634871598936e-7
5.831661149606122e-7
5.064912300003582e-7
4.6188174293321635e-7
4.681403367713675e-7
4.3971982853476963e-7
2.0755461592727107e-7
9.31928272833862e-8
4.151364452083593e-8
2.314414251320631e-8
1.9461670025127292e-8
1.5774559637717076e-8
4.466805032216201e-9
6.457494274456444e-10
7.51585863086884e-10
2.73841807495241e-10
8.189343249724834e-9
7.744108982733284e-8
4.2941757601457364e-8
3.5617837560607194e-8
3.551383207327486e-8
3.884089605252952e-8
4.534925659270923e-8
1.6242788736984184e-7
4.6421774614188113e-7
3.051584012517831e-7
2.5834877132813693e-7
2.6282797600874037e-7
2.933478743296116e-7
3.5017320968006593e-7
4.4369019497940375e-7
5.871083333842577e-7
7.709022213069739e-7
9.606491495682103e-7
4.785624315484934e-7
2.583788437870865e-7
1.7532892855069415e-7
1.0464552512419413e-7
6.480601048117926e-8
5.653405465513596e-8
3.420638604577044e-8
1.4198755254183358e-8
7.093730659958315e-9
4.9817258398447754e-9
6.914112117118598e-9
1.9819250109027038e-8
1.0146785177040346e-7
1.1474145467051452e-7
8.58645191516253e-8
8.203350890165908e-8
8.700384915933674e-8
9.871045575120934e-8
1.1803083308872782e-7
1.469480343714315e-7
4.160758365907759e-7
6.275793796595474e-7
3.6348254621091967e-7
3.3657216962908685e-7
3.8363603908435516e-7
5.094649782996176e-7
7.487954343164583e-7
8.790448967955901e-7
7.272740586037415e-7
6.304379121203651e-7
5.862467316254563e-7
5.49333345603173e-7
5.545234030098713e-7
3.0846057705009435e-7
1.2730223386742189e-7
5.213722422148265e-8
2.5807475416865564e-8
1.854245310801828e-8
1.8751678364648936e-8
8.724643969552166e-9
2.766005374903278e-9
1.2590464265833854e-9
2.1202328363081553e-9
8.695231472338439e-9
4.844474956418334e-8
9.132018704978831e-8
5.648078365885685e-8
5.0912117233523497e-8
5.3042551567239886e-8
6.024333251804937e-8
7.29792876384438e-8
2.282905591118927e-7
5.997923457551572e-7
3.6516336332272923e-7
3.1079815796715396e-7
3.1890899059299673e-7
3.6218900722356576e-7
4.4589893072503783e-7
5.902483617834964e-7
8.137844834125951e-7
1.0977698915137516e-6
1.3708349242425364e-6
1.0225877535479682e-6
4.00289147150939e-7
2.0593700291482682e-7
1.137584204886221e-7
6.704103882382472e-8
5.4967964596033866e-8
3.687782853390206e-8
1.5409621216705993e-8
7.4478365500056215e-9
4.367698428728681e-9
4.907922263498239e-9
1.44029299395079e-8
8.293237348918681e-8
9.680489391278092e-8
8.185649947337482e-8
8.381095433355412e-8
9.150325582999401e-8
1.0414986633583085e-7
1.2281372160351926e-7
3.3535361555081254e-7
7.215107556607843e-7
4.3217839359022737e-7
3.9765169992594104e-7
4.418498932180777e-7
5.583641001598192e-7
7.839555057909882e-7
1.0331417291031658e-6
9.340264112719836e-7
7.69045354278892e-7
7.424541444343654e-7
5.274298743553232e-7
8.779121262703491e-7
7.516977922579899e-7
3.104969769230813e-7
8.164096706548812e-8
2.839803021096972e-8
1.2425810503601396e-8
7.3765454332303875e-9
6.47974725952621e-9
2.017781862826591e-9
1.751520571686347e-10
3.7313365265848674e-10
3.018819263699219e-9
1.540905610437903e-8
1.1694309495402061e-7
7.076873148088975e-8
5.790547086250003e-8
5.81728790271289e-8
6.382856896582278e-8
7.416603824202955e-8
1.8760681614763555e-7
6.400116382717596e-7
4.7512760057540136e-7
3.9639890603061916e-7
3.9119940140060953e-7
4.190121204285724e-7
4.77014128206032e-7
5.836870642329108e-7
8.209059260246977e-7
1.783531535390729e-6
1.5894028228051668e-7
1.4861408305302097e-7
1.7310146456548372e-7
1.403486174535829e-7
6.139131371092626e-8
4.1187900531049125e-8
3.784277286218915e-8
1.613693273358682e-8
3.6320590639863016e-9
2.0636298879257854e-9
3.784378867494671e-9
1.6987205921139465e-9
4.747339528612909e-8
8.746075380636354e-8
8.452538470270824e-8
9.68099161262604e-8
1.1493647603005625e-7
1.3639871217104194e-7
1.6148452917255904e-7
1.897267190413584e-7
2.1557959461027118e-7
6.231249549399399e-7
9.635892781981577e-7
6.209247266013673e-7
6.171590615833727e-7
7.529225669438617e-7
1.0762225025855717e-6
1.444376166963183e-6
1.1906121271072044e-6
9.81605881360415e-7
1.0146405822966964e-6
1.2216532283056786e-7
2.0859659748847262e-7
4.639820082601928e-7
7.377293138447176e-7
1.6960654501250322e-7
2.7242696748592565e-8
8.223414425109263e-9
3.3485762754291633e-9
9.681304460479213e-10
3.3013875812567933e-9
3.654382761099567e-9
1.9755988287418277e-9
1.7256934862158428e-9
1.2286471920852682e-8
6.442862892392124e-8
1.3401665300883192e-7
8.46609619845742e-8
7.96674047158347e-8
8.450845226967199e-8
9.382078758283872e-8
1.0268972088285959e-7
2.407939593643016e-7
8.258727325248188e-7
5.904109762578043e-7
4.952775515611654e-7
4.920800033302351e-7
5.374780799666922e-7
6.503541885414617e-7
9.84531102390623e-7
1.1381695301379376e-6
1.0028526849575259e-7
7.818922019283105e-7
4.858021594286827e-7
2.564098734200652e-7
7.529172747086391e-8
2.6485084563600628e-8
1.4100248009733353e-8
3.462299979700796e-8
4.834402077162391e-8
1.1547439025830302e-7
1.1096835043771296e-8
8.963374054806688e-7
1.3874965709919354e-7
3.405198681681126e-8
5.041998816059215e-9
8.894327948495707e-10
4.3279510922018223e-10
8.331792666411918e-11
1.5245407472712673e-11
4.580595021530376e-11
4.271339644807039e-11
6.8380171316971514e-12
2.10434780511329e-12
1.9401528038951218e-13
1.772517627732722e-12
3.234069040321116e-12
4.8992683217685356e-12
7.013441712841548e-12
9.826059787445487e-12
1.3644893850978169e-11
1.889203407860414e-11
2.617951187891612e-11
3.6428072844084606e-11
8.33132819262546e-11
2.5170338047663096e-10
4.262021782540309e-10
1.529612915702709e-10
3.144175278001796e-11
3.150527864272581e-11
7.986645378753018e-11
1.2920272373926753e-10
1.8927470997260753e-10
2.7004628367086816e-10
3.8507776722197546e-10
5.555125091221757e-10
8.166254796102369e-10
1.2296230425121325e-9
1.90230294625936e-9
3.0164304672946747e-9
4.809619893069293e-9
7.279305678695152e-9
9.507123697422758e-9
9.573547790539135e-9
1.0096028303964376e-8
8.65228132778006e-9
6.949874266474698e-9
5.627154390467554e-9
4.721512608193566e-9
4.128544714597595e-9
3.746074913896942e-9
3.4987934089594926e-9
3.3333825433595255e-9
3.209193399999954e-9
1.9192493510111234e-9
7.202071409646658e-9
2.323189586635413e-8
8.04740288779549e-10
4.975730946999795e-10
1.290234550771243e-12
1.4298607481880798e-13
6.544713716421023e-14
6.093071693795377e-14
3.462092223941127e-14
0.
0.
0.
0.
0.
0.
2.4220613690055528e-14
3.326884736189274e-14
4.572253903507028e-14
6.290001929417035e-14
1.7393984573336486e-12
1.2932834652642564e-12
1.460490616347159e-12
1.7853682151080109e-12
2.2359058973833506e-12
2.828014110174953e-12
3.596453457861644e-12
4.5911660743027965e-12
5.878899110505539e-12
7.546892143094906e-12
9.707758265325218e-12
2.7459488888600786e-11
4.4726416774641004e-11
1.2448586029380703e-11
1.0279539057011593e-12
5.49870696311362e-12
1.1478627846262433e-11
1.8693019521605955e-11
2.8335778753123615e-11
4.164529985016938e-11
5.989735406613223e-11
8.404480367038442e-11
1.1412156884568728e-10
1.4896051341077174e-10
1.8690498213942893e-10
2.2710668814216681e-10
2.701488170350033e-10
3.177259572103647e-10
3.721143971937428e-10
4.359191378182297e-10
5.121070434417811e-10
4.170944195283208e-10
6.162358774379379e-9
1.533393430963141e-8
1.6428679698066197e-8
1.6565895870370343e-8
1.7713557313242922e-8
1.9520908462060616e-8
2.1738259821600987e-8
2.4235847163464025e-8
2.694477605786747e-8
2.981700650638191e-8
2.4013452014000488e-8
2.1829417923027404e-8
2.0324935738563457e-8
1.2789503327540262e-8
3.96578340544126e-9
1.3561123474743582e-9
6.885488271358922e-10
8.115396320085583e-10
1.9552816681252126e-9
6.160275383647867e-9
2.6413054552018565e-8
1.7567112317828242e-8
1.268871805939732e-8
1.2035249360623787e-8
1.3341299560906053e-8
1.669498858711632e-8
2.3443686131992238e-8
3.728741273367675e-8
6.604790112052127e-8
2.8640132363189327e-8
9.513692141595255e-9
8.21783909895942e-9
1.3491835607895619e-8
2.517130393431973e-8
5.249237705259157e-8
1.0039341061018155e-7
1.1976173836034572e-7
1.3569117749160564e-7
1.54824574784451e-7
6.095969084825065e-8
3.132860664218551e-7
1.0249763344677698e-7
1.2557714175800046e-7
1.6925426883813712e-7
1.4745478851281248e-7
7.982857182741356e-8
4.167228191527436e-8
2.1399516529977204e-8
1.3545389736806482e-8
1.1215881730023465e-8
2.839020874699132e-9
6.892481781061196e-10
2.608859557379469e-9
5.4018034748456266e-9
9.947304093025768e-9
4.526419195626458e-9
4.815646105905423e-9
6.019387368853146e-9
6.774912537815136e-9
7.695714990987763e-9
2.771346298937808e-8
9.519737470370688e-8
9.651992300700784e-8
7.974247376393082e-8
7.781190599458815e-8
8.205912292735807e-8
9.007460932085616e-8
1.015145380309745e-7
1.1677296195250099e-7
1.3648453954894156e-7
1.6101474030848418e-7
1.0083862519152645e-7
6.722156401833074e-8
4.7600612710865214e-8
3.8486504509566716e-8
3.42292123526499e-8
1.9979968996238874e-8
7.186764759642055e-9
3.3788533765234272e-9
2.4792502155126062e-9
3.366652221719034e-9
7.616617434875859e-9
2.4183724804098973e-8
6.9435224193805e-8
3.621207520476874e-8
2.9067459492709343e-8
2.8938130108301552e-8
3.284690984224937e-8
4.1558803820030505e-8
5.886191568678115e-8
9.541305011395697e-8
1.6146399181073305e-7
1.639419636965232e-7
1.0159273352714477e-7
1.0266319187891864e-7
1.3075473009160297e-7
2.0026836710591097e-7
3.2794425232995086e-7
3.7415626118594687e-7
3.562896938647935e-7
3.5246211880887996e-7
1.8993183801760858e-7
3.2220072375034137e-7
3.7265125088906455e-7
2.689657147886235e-7
1.4239575492538734e-7
8.275865891041654e-8
4.381925000188731e-8
2.76213739649898e-8
2.4527378646346936e-8
1.2340537012461338e-8
2.8342796980095228e-9
4.0598126194417885e-10
2.4481318563214318e-9
3.733357158372414e-9
1.8859402814609215e-9
2.797301220486222e-8
2.1304101046887855e-8
2.043993311715478e-8
2.1541671610874976e-8
2.410514913348637e-8
2.830263592329362e-8
1.1289975860086265e-7
2.94523279604702e-7
1.828129918090303e-7
1.5370356260656973e-7
1.5626015285066536e-7
1.7543625222233823e-7
2.1232913019474152e-7
2.7495313995128996e-7
3.6982905649312097e-7
4.581057086187146e-7
4.563214786332711e-7
3.1463511260221016e-7
1.7364176300338782e-7
1.0482970717810223e-7
6.342820094362451e-8
4.4208428812989004e-8
3.8653708825649894e-8
2.9040380391803993e-8
1.065971406013979e-8
4.491389296485484e-9
2.673016615598007e-9
3.1723576245692602e-9
8.388440512367202e-9
3.389732510374493e-8
8.266551737761982e-8
4.5752744320294985e-8
3.866947678948031e-8
3.9129487640228357e-8
4.407584899012974e-8
5.402527233706972e-8
1.7558116007665117e-7
3.10153199703736e-7
1.780424217251094e-7
1.620021324243865e-7
1.804520637355485e-7
2.2934637601186932e-7
3.272923652701847e-7
4.894092844195561e-7
5.895681459980862e-7
5.531696784969867e-7
5.025991028780953e-7
3.5249519820853365e-7
5.287154412974345e-7
4.4592614249739676e-7
2.0710351761253767e-7
1.2384069339230726e-7
6.627782459096995e-8
3.397728634291364e-8
2.6870625582349318e-8
1.9244921974464464e-8
5.607978383981446e-9
7.029565218905347e-10
1.8627728983225222e-9
3.751343631764319e-9
1.6250442522858478e-9
3.689819977608018e-8
3.091402021847062e-8
3.0611431965583954e-8
3.252742213702964e-8
3.626405600337426e-8
4.214606300057999e-8
1.4420947807936329e-7
4.284903633491022e-7
2.801112531626508e-7
2.387633744462088e-7
2.440079490617091e-7
2.7387099161472246e-7
3.296767350066923e-7
4.2227027243250314e-7
5.589625816071899e-7
6.816066936007736e-7
6.746344916851885e-7
4.4037890677032033e-7
2.323151796939367e-7
1.3418947002444934e-7
7.239042842542318e-8
4.551960170891678e-8
3.9895053328717315e-8
3.1089097047581714e-8
1.2057952966108036e-8
5.579345451839507e-9
4.119082599596457e-9
6.1517025543912485e-9
1.6271940180712354e-8
6.413936470917624e-8
1.3981027561422845e-7
7.990737770308071e-8
6.868465195870167e-8
7.02155821335566e-8
7.965924678967462e-8
9.7841852083167e-8
1.283039406837691e-7
3.4201384984352095e-7
5.209041713105922e-7
2.958459620379281e-7
2.713118217403853e-7
3.0659468372874166e-7
4.0125886979840575e-7
5.920784193639258e-7
8.274577624162644e-7
8.328540746504748e-7
7.492077810701339e-7
5.08678045496717e-7
8.260202866262757e-7
6.302946175268981e-7
2.662272724999082e-7
1.4795386561585557e-7
7.972324998171403e-8
4.2023287872653544e-8
3.2712960622818466e-8
2.457177350001053e-8
9.076489696308148e-9
3.1735588959659994e-9
7.891484444374298e-10
5.78665347245804e-10
7.3025693884511625e-9
7.438922154917589e-8
5.846090205076923e-8
5.2782758747957124e-8
5.4552599850966357e-8
5.992995226403013e-8
6.896367483346935e-8
8.26520640035771e-8
2.521957468880568e-7
6.342728818756241e-7
3.764980332707825e-7
3.314422087314889e-7
3.5129363070582356e-7
4.1621882408054407e-7
5.420239133898967e-7
7.470028963114735e-7
8.990871445603063e-7
8.193036741210904e-7
7.337185743130595e-7
7.116855984527715e-7
3.688991779850945e-7
1.7973604549311748e-7
8.630432388153282e-8
4.2461480498292357e-8
2.8451349020836855e-8
2.8098584535991585e-8
1.5844301009651526e-8
6.275536732298973e-9
3.6515897130523163e-9
4.385414635127418e-9
1.0537135278617855e-8
3.8346253936469504e-8
1.868014378584731e-7
9.846331905484197e-8
7.896334232711822e-8
7.785005787695373e-8
8.533274429887028e-8
1.0051211912571212e-7
2.767858949608588e-7
6.576348220624284e-7
3.8835970462249076e-7
3.399453657440044e-7
3.5860079518105924e-7
4.2210709786965086e-7
5.446528830271056e-7
7.52271980167591e-7
9.962360908206838e-7
1.1305378194492132e-6
1.075093405125828e-6
2.896459578888206e-7
4.91614298327044e-8
8.20561945179212e-8
9.892493461490945e-8
9.595096466293632e-8
3.966826893233831e-8
2.2501646165175347e-8
2.22454037699522e-8
9.384535040897285e-9
2.1592260955075923e-10
4.927112674672952e-9
8.996399950353531e-9
1.3309291998593825e-8
2.3798580034566073e-9
2.0692301899683487e-8
3.33677297083761e-8
4.8319701910506307e-8
6.456508988968028e-8
8.151380334573723e-8
1.0052443660911365e-7
2.572168576299812e-7
7.987100547082153e-7
5.087099485926644e-7
4.5961237149649683e-7
4.927070122112791e-7
5.858187949486905e-7
7.616751661636707e-7
1.031533440274692e-6
1.1823217813456166e-6
1.1596584609762453e-6
1.214636416844594e-6
1.7894828437697324e-6
5.247300117129707e-7
1.0500811002450196e-7
3.10772597078487e-8
1.2832957470160488e-8
6.497415676207132e-9
2.6940187233131647e-9
1.7388428955063058e-9
2.1150817287394865e-9
4.096369575428624e-10
4.175554515674479e-9
1.7323024746511395e-8
7.159499676167046e-8
2.444973889293302e-7
1.359484429371219e-7
1.1738276786470986e-7
1.1918566681582414e-7
1.302846005109095e-7
1.4584506300776365e-7
1.5834746701171254e-7
4.242402384408913e-7
9.926455671754926e-7
5.851866869755891e-7
5.202714414119645e-7
5.558716005380176e-7
6.699749003680789e-7
9.020180953698449e-7
1.3174001763109702e-6
1.9919648372652644e-6
3.372056991129125e-7
5.049304826433558e-7
5.712186659640532e-7
3.2676827126924465e-7
1.9375753329176654e-7
1.3479472270594921e-7
4.293350194231744e-8
1.9908046513810983e-8
1.5627217761826427e-8
7.16072505204615e-9
1.5733679008564943e-8
1.0336406370044739e-7
8.758363755298192e-8
3.860964451037971e-7
9.232031181136215e-8
4.0599788331637274e-7
3.2096881956259404e-7
4.9175632117281914e-8
1.2774929266758595e-8
7.71193619353955e-10
3.494694590196205e-10
3.036946519111935e-10
6.724433987450235e-12
1.6762893958815917e-11
1.7488985594398228e-11
3.3918613771251858e-12
3.1237187204520865e-13
1.166591708938537e-12
2.265155440930077e-12
3.4297139782753943e-12
4.9094313209490594e-12
6.9002965355183115e-12
9.614977116812669e-12
3.885816949579342e-11
9.314423736564513e-11
1.4648490237795438e-10
4.991103540533275e-11
5.2948904532235206e-12
1.4304696167052025e-11
2.752449068549006e-11
3.9993758410584655e-11
5.437291739077016e-11
7.266130476943521e-11
9.703449783115223e-11
1.303884992262064e-10
1.769466604129675e-10
2.431619566737024e-10
3.3922291578960976e-10
4.817051262675791e-10
6.983972261157069e-10
1.0372524595917236e-9
1.5827614531298129e-9
2.118808108771323e-9
2.3733506989396927e-9
2.163467776415681e-9
1.9678131948694853e-9
1.8664462607651174e-9
1.849414057445394e-9
1.8959666968036403e-9
1.989710966442997e-9
2.1182160634943033e-9
2.2706205157923762e-9
2.4358517027743312e-9
2.6015071016152537e-9
2.6975990359083256e-9
6.960013399481783e-10
2.2729113790988543e-8
5.488169409575529e-9
1.2063350859481416e-9
4.745549247016123e-11
1.338587556483614e-13
8.036592047596482e-14
0.
6.033608011058756e-14
2.772723288325401e-14
0.
0.
0.
0.
0.
0.
2.2240892060376235e-14
3.053141148672436e-14
1.0099605179590402e-12
7.150104161168214e-13
7.994179246148288e-13
9.715957971216704e-13
1.2106322230979181e-12
1.5238355155208435e-12
1.9289881788908807e-12
2.451971037671178e-12
3.1275690229409205e-12
4.001555130236478e-12
5.133652436781132e-12
1.9318649247397685e-11
1.6429062543074e-11
5.133463933981064e-12
9.900116432792178e-14
2.7692031436010105e-12
5.4585471821796405e-12
8.70830676794851e-12
1.3070885857007238e-11
1.9181500197329514e-11
2.7829912632898657e-11
3.9927618668340395e-11
5.630192037789093e-11
7.727828803787258e-11
1.0229755507106344e-10
1.3013110914398573e-10
1.5979688995369436e-10
1.913223790708297e-10
2.2573532763052009e-10
2.6465531039075696e-10
3.1000505184461305e-10
1.0019703138149296e-9
2.758007363864457e-9
8.60214319104598e-9
1.0693820895917795e-8
1.1020320348138535e-8
1.1780930207691147e-8
1.295512523204436e-8
1.4394232499118989e-8
1.599676047473068e-8
1.7696973828903654e-8
1.944863696591015e-8
1.6672024241104183e-8
1.6495990133193702e-8
1.401774508086545e-8
5.521395420200932e-9
1.4397589276251084e-9
3.7441413645672494e-10
1.2513712188932486e-10
3.698246811574796e-10
1.6563980419623457e-9
7.529071370147888e-9
1.4809949333772281e-8
8.858238022163979e-9
7.621678200577525e-9
7.860548743380323e-9
9.201644854532624e-9
1.2026421997939583e-8
1.753867007932214e-8
2.8715462509186724e-8
5.0342409870076865e-8
6.104935324421117e-8
1.0368547886816945e-8
1.6081168419229866e-8
1.7314348179033017e-8
2.5382416122025163e-8
4.4585174593584623e-8
9.0694678469612e-8
1.4312836329569185e-7
1.5356307025247297e-7
1.79472799391692e-7
1.7033409629789442e-7
7.485125647992482e-8
7.349720453877116e-8
1.7279887939240791e-7
2.0159671380458415e-7
1.354124421540553e-7
7.573856778220386e-8
4.004469723111092e-8
2.300823714183231e-8
1.6450972908466924e-8
1.3567740540623903e-8
3.7245469216680513e-9
7.141180448061441e-11
1.8919549885020913e-9
3.908217962185454e-9
5.776758301485437e-9
1.4670182617491653e-9
8.00596171832446e-9
8.20412365140139e-9
8.691291368978178e-9
9.620224793270818e-9
3.563943768389339e-8
1.1036097559740644e-7
9.211981227028816e-8
7.569370130360192e-8
7.426578141805456e-8
7.908202443400037e-8
8.829604560257753e-8
1.0216708457111611e-7
1.218826144106361e-7
1.4886685423833708e-7
1.8279279876353273e-7
2.1666389096187054e-7
1.1767411631154598e-7
7.01156244615923e-8
4.256832958230066e-8
3.037412546328799e-8
2.5553633371262198e-8
2.14297305573556e-8
8.401621590271815e-9
2.995156278320688e-9
1.3228442070280686e-9
9.434809239580054e-10
2.2817062445214927e-9
9.633048044264008e-9
4.4988162984513155e-8
2.3482057638526132e-8
1.8395052921057314e-8
1.7911512976363627e-8
1.9603562831468512e-8
2.3397299841060614e-8
3.027280645061248e-8
1.0665524487119331e-7
1.7221209242328597e-7
1.0057113237355112e-7
9.46680287350727e-8
1.0972961340503258e-7
1.467814795374617e-7
2.2257673883031148e-7
3.3976341749124197e-7
3.8309772153776097e-7
3.622830421004324e-7
3.4403280661570217e-7
3.7707340386654216e-7
2.8831786766936934e-7
1.5384576120281647e-7
9.304173523048415e-8
5.368915568530544e-8
3.5243487500633615e-8
3.016944592596102e-8
2.068059940296142e-8
6.40624718736657e-9
1.8713613438532226e-9
7.47957509986159e-11
3.654458637533932e-10
3.508041510257134e-9
3.787149592829077e-8
3.440828734924385e-8
2.6133511213238983e-8
2.5071044647378627e-8
2.678332256894899e-8
3.0741963680502316e-8
3.746475131319705e-8
1.3836036605430496e-7
2.743578202230754e-7
1.519111279562433e-7
1.2954592308574165e-7
1.347357876488649e-7
1.5767869155858362e-7
2.0406452370243165e-7
2.843769618753418e-7
3.637627414910905e-7
3.4979934081494343e-7
3.0265332882093054e-7
3.2566876810984896e-7
1.835832691622794e-7
1.0401462959050341e-7
5.869327092295339e-8
3.8009050648608375e-8
2.9897419996164444e-8
2.7108689735879723e-8
1.2756591907412561e-8
4.310677290898492e-9
1.6786747589461728e-9
8.125441427786148e-10
1.912207025861297e-9
1.0041035574103988e-8
5.721940355610866e-8
3.088652272702206e-8
2.4076926981864453e-8
2.335987173541645e-8
2.5370609112384438e-8
2.9871164735889045e-8
3.7802106156796106e-8
1.4199425521199977e-7
2.5234696507589744e-7
1.4452164582885958e-7
1.3178693454206288e-7
1.47448765736449e-7
1.884660277638347e-7
2.7091214641367775e-7
4.0987589260662127e-7
5.025650400592477e-7
4.778676775647079e-7
4.4054535585972007e-7
4.805780114145278e-7
2.983525391351114e-7
1.6723507345999456e-7
1.0411365977401025e-7
5.9453971484124525e-8
3.951091923378972e-8
3.556867381778585e-8
2.0722074059166097e-8
6.736429991645136e-9
2.297182377027847e-9
6.106557738172638e-10
9.29650795075176e-10
8.519076202036619e-9
6.748921579831081e-8
4.4490454189919864e-8
3.528681079132637e-8
3.441651338130504e-8
3.7151838981011605e-8
4.302656755596956e-8
1.4661542788354005e-7
3.2727118779009784e-7
1.8919574348453415e-7
1.6208838793113815e-7
1.6833335251684104e-7
1.9515427758936018e-7
2.4785171273899755e-7
3.39468781225708e-7
4.530092245455127e-7
4.741967322904552e-7
4.162932722614457e-7
3.654386067295431e-7
4.110196246811418e-7
2.5686955050404935e-7
1.3736015748144058e-7
7.289326166725753e-8
4.07314718170818e-8
2.8845189585472983e-8
2.6785615650331352e-8
1.2700331951785346e-8
3.512982924641651e-9
4.3637404543264104e-10
1.0287524019270113e-9
4.3852331887540836e-10
1.0923479198801903e-8
4.964691013309343e-8
2.9773778930404638e-8
2.6307653552484643e-8
2.6884137839056092e-8
2.985037861297721e-8
3.529857152535692e-8
1.4395780698092202e-7
3.5073782748647784e-7
2.1273128396644894e-7
1.8506317362555002e-7
1.9508416446249112e-7
2.2859433684173263e-7
2.915146273214314e-7
4.0010212858182135e-7
5.57131486996293e-7
6.655375976700154e-7
6.501794192759251e-7
4.79473242099182e-7
2.4792153936904165e-7
1.6129742655023615e-7
9.675523466734071e-8
5.7213776259508654e-8
4.582052791760803e-8
3.8393408925190255e-8
1.5131155469784518e-8
6.211570344121807e-9
3.3882395288987948e-9
3.461547669078844e-9
8.856870104551883e-9
3.921917807511731e-8
1.1150516942426877e-7
6.50245312278796e-8
5.6251007407482296e-8
5.711942908758287e-8
6.360930035996752e-8
7.592948638856851e-8
9.621291425432717e-8
2.8488818365134735e-7
4.5222677385941256e-7
2.506085904703192e-7
2.233705374981132e-7
2.445868181657335e-7
3.085024254140567e-7
4.3831102713359153e-7
5.992613491157418e-7
5.770971023141672e-7
4.901792757122084e-7
4.315331418042719e-7
4.643069854410142e-7
4.1165279960098745e-7
2.0692873997516475e-7
1.0949602664091607e-7
5.636738545501482e-8
3.417292591155136e-8
2.8796236229294573e-8
2.367657565306956e-8
8.02589797766651e-9
2.5259668669346718e-9
5.964775052784707e-10
6.138182071638938e-10
6.291436717888577e-9
4.958593966605437e-8
5.3319316492989994e-8
3.790559370766624e-8
3.553846429907704e-8
3.762984180456763e-8
4.3116872633928637e-8
5.270014468787382e-8
1.9560562419619242e-7
4.3515571479876526e-7
2.5336663015338544e-7
2.2184612928236032e-7
2.360994507874978e-7
2.8157799678678746e-7
3.6943237687309296e-7
5.220375219373913e-7
7.084025597240625e-7
7.65220676465756e-7
7.212858402172903e-7
6.237169461789894e-7
3.024675832640528e-7
1.8666525085383895e-7
1.1753287214385234e-7
6.469695802956275e-8
4.617372745220889e-8
4.19122636649444e-8
1.8407371328917647e-8
7.272558664704027e-9
3.4812345313608185e-9
2.724877111677456e-9
6.391243950970163e-9
3.072227482900118e-8
1.1425790963517138e-7
6.856826867468312e-8
6.01761508449551e-8
6.123283260968807e-8
6.766194099161345e-8
7.94980868826668e-8
2.3973316522498363e-7
5.156720543716863e-7
2.9760554374191415e-7
2.625439366646613e-7
2.8058616249942423e-7
3.377379513690021e-7
4.504016650853533e-7
6.332867176647665e-7
7.434155673909287e-7
6.554696512506057e-7
5.675164617579133e-7
5.102719120493011e-7
5.390832162436526e-7
4.409258218213492e-7
2.0123828563132282e-7
9.691805735969608e-8
4.391809119604254e-8
2.4089891932731163e-8
2.0917607588249697e-8
1.5668535613827228e-8
4.5767573419520825e-9
8.54915965531782e-10
4.752911800421457e-10
3.741466762623527e-10
1.1497402491241212e-8
8.385305320552038e-8
4.7557005918735006e-8
4.1375185102723604e-8
4.202298655639221e-8
4.634125419836391e-8
5.429259852507767e-8
1.8233841655509878e-7
5.31271227011764e-7
3.451917897763297e-7
2.941825467094248e-7
3.0055272042947577e-7
3.3699225802624234e-7
4.048663372357089e-7
5.171336774105765e-7
6.869382154570597e-7
8.901681914234892e-7
1.1089392384218416e-6
5.783598186799007e-7
2.815260511191602e-7
1.7072556618287847e-7
9.432442453644438e-8
5.560101147819872e-8
4.7243210247805334e-8
3.10814090682119e-8
1.2971386464530583e-8
6.49638239422759e-9
4.823877405237655e-9
7.337815875575153e-9
2.1230261484090585e-8
1.0488573069452845e-7
1.2837650686512392e-7
9.449754586392274e-8
9.005708317448064e-8
9.539063034805306e-8
1.0788079276521946e-7
1.2804972830231175e-7
1.569453416908228e-7
4.3425739345202204e-7
6.995204018333213e-7
4.066131713721774e-7
3.752986068171068e-7
4.247320451312339e-7
5.574538953583265e-7
8.107579338907923e-7
9.720723444173283e-7
8.164087344087621e-7
7.072076349980098e-7
6.270359693410591e-7
6.52813737712185e-7
6.143307136269074e-7
2.9815727341281397e-7
1.2656233515035975e-7
5.4014850908344755e-8
2.6082297998460528e-8
1.854797736780447e-8
1.8746075839339806e-8
8.253595509553245e-9
2.9117554619943113e-9
1.6534471240361688e-9
3.031051066104789e-9
1.1516213045036125e-8
6.707042590710856e-8
9.400912838761415e-8
6.41157013144119e-8
5.983050951135398e-8
6.32033561282765e-8
7.206329948497753e-8
8.692334563837423e-8
2.5360506481282435e-7
6.864195490422217e-7
4.182527129783527e-7
3.5880830981573934e-7
3.6976033923521905e-7
4.216748961506692e-7
5.220225056831612e-7
6.953346262578691e-7
9.592277440721222e-7
1.3104584268919206e-6
1.043423402797075e-6
1.4326489174829226e-6
6.102538478076373e-7
2.1732804265508855e-7
9.42811237458654e-8
5.123440368479519e-8
4.158955533958193e-8
2.9682106999369597e-8
1.1680150988512517e-8
5.233155941083117e-9
3.0661331432831865e-9
4.608214420841357e-9
1.6466221050098287e-8
9.629585363712234e-8
1.0208111802387874e-7
8.783670710685976e-8
9.143823672826389e-8
1.0096187792762564e-7
1.1536500530695217e-7
1.3539527460511538e-7
3.5000612886226417e-7
7.979328800780441e-7
4.824333191332997e-7
4.433435356885385e-7
4.896882220134717e-7
6.124663331925651e-7
8.481421696775769e-7
1.1134180051017354e-6
1.02975952860262e-6
8.861271614594145e-7
9.025369550730951e-7
6.122678134139348e-8
2.1281371683024832e-7
4.90031491093664e-7
4.205376709900829e-7
9.459352203246924e-8
2.369125841473889e-8
9.65202430801555e-9
6.059819758073666e-9
3.6807869877988866e-9
1.2438855760430466e-9
2.4466019784672293e-9
2.022057625372865e-9
1.2881791530406375e-9
1.9468634844746888e-8
8.893700052835363e-8
5.892027255745159e-8
5.9324314215920864e-8
6.580901294102483e-8
7.555200066240602e-8
8.892749397753162e-8
2.074736705060017e-7
7.297131885303849e-7
5.341150393079339e-7
4.5309006618175005e-7
4.5267676054332336e-7
4.914566170394887e-7
5.721998222119366e-7
7.366483857826702e-7
1.2269645007061898e-6
8.565784189385416e-7
4.6774304756001596e-7
9.910254783432906e-8
1.0598609067733268e-8
2.3877534238122962e-8
2.5920839219595905e-8
2.0027125962444212e-8
1.9588688706236812e-8
9.701697399260946e-9
1.5995528059398307e-9
9.380648699315353e-9
2.510319269713295e-8
4.4826946699562385e-8
7.429478340033116e-8
4.6880731982436976e-9
3.823091156176971e-8
6.294829391089539e-8
9.135858079866636e-8
1.242198863926418e-7
1.6019506621423852e-7
1.976509966776425e-7
2.273740212617784e-7
6.751306755532412e-7
1.087284612998157e-6
7.090730173818606e-7
7.163502465339572e-7
8.905038914703008e-7
1.2932194915957801e-6
1.6383771911113798e-6
