# Supplementary material for: Observability and Controllability of Nonlinear Networks: The Role of Symmetry
Source: Phys Rev X. Author manuscript; Available in PMC 2018 Nov 13. (PMC6234006; doi:10.1103/PhysRevX.5.011005)
Supplement: Code Archive [file NIHMS982008-supplement-Code_Archive.zip › MathematicaData/FNObsDELTAHetN2M1ChaosK13IC1]

1.8650654426949997e-7
5.99852221036103e-8
2.876940847845611e-9
2.420331316996301e-10
1.6929549344591417e-10
7.952914165107656e-11
2.8299254527466165e-11
2.7837047101280005e-12
1.8088315209654962e-12
8.510306796652183e-13
1.681254565489215e-13
3.862238152086959e-13
5.117712184299425e-12
1.0564921027013332e-11
1.1902099317981545e-11
1.800224037721045e-12
2.9362973929087063e-12
5.1455885527140515e-12
6.7450889869916185e-12
8.306106473246547e-12
1.0054623705643298e-11
1.2118748770431604e-11
1.4606154329517302e-11
1.763515819989384e-11
2.1353052341360928e-11
2.595282153380559e-11
3.1693863381057154e-11
3.893109984029479e-11
4.815831943948961e-11
6.00737395271452e-11
7.568222922894435e-11
7.687632446353097e-10
1.1392484690589784e-9
8.286919478170501e-10
6.510599096530943e-10
5.653517785158141e-10
5.260620731749478e-10
5.130674355328121e-10
5.170888982067906e-10
5.335251214185731e-10
5.599330970227735e-10
5.948780548146583e-10
6.312658208571131e-10
7.700842030632805e-10
7.336657791278917e-10
2.42185196216921e-10
4.875515760947324e-9
1.4236195121998587e-8
9.515496423865781e-9
8.472082120277827e-10
1.2504099348983959e-12
7.803177085226742e-14
3.1316482153866116e-14
3.428026100003291e-13
0.
0.
0.
0.
0.
0.
0.
2.3081496128448975e-14
1.0582217654001472e-12
6.767489316132351e-13
7.428244448698198e-13
8.928602080785772e-13
1.1013595675571272e-12
1.3726496846441202e-12
1.7208785153321664e-12
2.167050944232504e-12
2.7394193162165625e-12
3.4751432069569483e-12
4.422791745289575e-12
3.423684974200367e-11
8.938319615517898e-12
2.5503155074862267e-12
5.613474833577859e-13
2.4858988950364768e-12
4.398963231808394e-12
6.758786663682697e-12
9.960615393205838e-12
1.4490051251265538e-11
2.1009790245986653e-11
3.043831608245502e-11
4.4001408938938964e-11
6.317675270385484e-11
8.938259250376381e-11
1.233096037249007e-10
1.6422338667482023e-10
2.1015173608232157e-10
2.593090957190651e-10
3.114720008352135e-10
3.6810772941606446e-10
1.6018553527349071e-9
1.0340642287901936e-9
5.764039208187579e-9
9.920104266994813e-9
1.111510445635535e-8
1.1834861259013181e-8
1.2780498431854331e-8
1.3944383953441536e-8
1.5242230272117625e-8
1.6596333322117788e-8
1.794239565346681e-8
1.7942075909812965e-8
1.7795047835808778e-8
7.573325707327236e-9
1.3369704286197113e-9
2.418905354227693e-10
8.261877648304025e-10
1.1707746806414164e-9
1.2046620359816536e-9
9.587655549048696e-10
6.736945438405703e-9
5.7525056589508584e-9
5.520237627525376e-9
5.656733666694018e-9
6.172499194727419e-9
7.245698624969932e-9
9.28223153995494e-9
1.3136747449335906e-8
2.0525090334907787e-8
3.320019398106245e-8
1.1362463812641082e-8
2.138055915842198e-8
2.0193186986476792e-8
2.689645868578567e-8
4.2945172231482564e-8
8.00255931021949e-8
1.3941053088820957e-7
1.5595225918929305e-7
1.663421664641334e-7
1.7799801989219957e-7
6.718646675656361e-8
3.3290290812304507e-7
5.4064876662320626e-8
1.69034271372291e-7
2.0613505252082816e-7
1.5317743439309725e-7
8.544811687228378e-8
4.357130176622428e-8
2.262768571935634e-8
1.5180313013109633e-8
1.2121873001905713e-8
2.332032566242633e-9
1.1064147233864512e-9
3.33071446234451e-9
6.586435678466386e-9
1.136464685182535e-8
3.417255905040084e-10
6.760619505722062e-9
7.864047277487757e-9
8.765909315416626e-9
9.956773724177194e-9
3.702310367065315e-8
1.239679791133934e-7
1.1976433003515652e-7
9.893948614819859e-8
9.667925114231278e-8
1.0203783872548736e-7
1.1207049412005104e-7
1.2634171142657338e-7
1.4527395107436183e-7
1.6949152460111576e-7
1.9911508416073396e-7
1.256552955166128e-7
8.553248693411039e-8
6.022932471325599e-8
4.802810354631182e-8
4.2863382964376796e-8
2.5634409177676805e-8
9.334120536078159e-9
4.4414272754092e-9
3.2945360615782212e-9
4.435228671114884e-9
9.85036281378383e-9
3.08816478895062e-8
8.956474503263255e-8
4.710830524235807e-8
3.77874998081291e-8
3.760594562074373e-8
4.266190563021219e-8
5.389038362223811e-8
7.597859215426481e-8
1.2172019533621027e-7
1.9935589204837157e-7
2.0096120188151212e-7
1.2268611197725187e-7
1.2149096937753003e-7
1.505022485045131e-7
2.218248032701889e-7
3.5637437379622186e-7
4.2727628728057604e-7
3.9955876879400375e-7
3.847431968714531e-7
2.7338409256918443e-7
3.7190150306726076e-7
4.1257059239275835e-7
2.451103269791444e-7
1.395540468922156e-7
7.932341594710004e-8
4.3495290985509725e-8
3.030517041522708e-8
2.7349538870140775e-8
1.0785521052596485e-8
2.5318482856251192e-9
4.654298913361781e-10
2.254355621091793e-9
2.164287435377258e-9
1.2068165189604109e-8
3.506560647881294e-8
2.6175267494506646e-8
2.49954974170915e-8
2.641288082982256e-8
2.9772903100686962e-8
3.5355811351440235e-8
1.370893330611179e-7
3.3269486229336854e-7
1.994968908650775e-7
1.682246272124947e-7
1.7135920006624804e-7
1.9291705620388562e-7
2.343883265506724e-7
3.044027214769885e-7
4.0708794026988473e-7
4.927222225152012e-7
4.825546588661849e-7
3.396770070462103e-7
1.8913255587342004e-7
1.1692440669591323e-7
7.11095872001635e-8
4.9293048083404395e-8
4.298483395943719e-8
3.243570009804005e-8
1.1921387058499473e-8
5.019252482960882e-9
2.9765194873308097e-9
3.487130721238428e-9
9.16228080651513e-9
3.72100620962877e-8
8.914959755415326e-8
4.9947607280655317e-8
4.236627846758535e-8
4.291805252856495e-8
4.834019272435653e-8
5.919352194957807e-8
1.8890533760515802e-7
3.3486278531365885e-7
1.9265932698414571e-7
1.741701283174853e-7
1.9180838488153025e-7
2.3925767516246597e-7
3.3212420100324676e-7
4.876689324503199e-7
6.130011939932045e-7
5.909500865925634e-7
5.374091544417598e-7
4.4964168134420905e-7
5.590631048165989e-7
3.925193820025235e-7
1.970628040972262e-7
1.21556479867815e-7
6.252094427830693e-8
3.522471842769379e-8
3.0825554927196335e-8
1.789700110762218e-8
5.013034991532202e-9
5.210814653458936e-10
1.8160700885432368e-9
2.7832904197857768e-9
5.097722954780078e-9
5.0420849066229314e-8
3.711269369319423e-8
3.5492874491299284e-8
3.732292005782818e-8
4.163283706462132e-8
4.871058523863465e-8
1.6843642947671378e-7
4.6272969277361553e-7
2.912622025308481e-7
2.480762439204651e-7
2.534511158748418e-7
2.8464710557985406e-7
3.430658958910861e-7
4.3943435551235486e-7
5.786455720809806e-7
6.980723019832305e-7
6.899252200612885e-7
4.5198575658113895e-7
2.440455333361933e-7
1.4618852314154842e-7
8.113490261480909e-8
5.170530987460866e-8
4.540209458401402e-8
3.4549057722491114e-8
1.328435201549816e-8
6.136932264787934e-9
4.448233371120014e-9
6.48276135394183e-9
1.7106896077288407e-8
6.809289230226457e-8
1.40349632681927e-7
8.167532939521455e-8
7.058801009008046e-8
7.231135741053784e-8
8.212285539180229e-8
1.0098803002440124e-7
1.328446805309719e-7
3.5109969347741266e-7
5.294478329133062e-7
3.0127733621495317e-7
2.750753828258186e-7
3.079131071333168e-7
3.9609843947252327e-7
5.710361146867953e-7
8.05689351074251e-7
8.4582965729013e-7
7.625634779552366e-7
6.268845781275182e-7
7.899613675963703e-7
5.068662675577411e-7
2.4408068526298673e-7
1.490159017865025e-7
7.946998762997434e-8
4.4245975712554675e-8
3.7725164340067424e-8
2.498119832342255e-8
8.944245515235652e-9
3.2693268359009382e-9
1.2318172661070182e-9
2.0471140443440016e-9
1.3476329308320603e-8
1.0258632482880228e-7
6.822044183403238e-8
5.9208432115529916e-8
5.998920329211046e-8
6.558486268931732e-8
7.577894148664844e-8
9.17248760505351e-8
2.8206560207424547e-7
6.445963493784857e-7
3.7540036511038834e-7
3.2904765852304547e-7
3.475487707120727e-7
4.1028304150382315e-7
5.313122122599387e-7
7.274138824229471e-7
8.857332035919798e-7
8.246768255787377e-7
7.268752014520929e-7
6.989768488443182e-7
3.6145977822667274e-7
1.9154853770463578e-7
9.807195774586052e-8
5.037576158066118e-8
3.536135210708856e-8
3.4680210946660656e-8
1.7754664804541706e-8
7.0039293539650986e-9
3.9697613983497625e-9
4.537959873321973e-9
1.0978477727657838e-8
4.145314979880232e-8
1.821601125298994e-7
9.60855212035446e-8
7.823582950901009e-8
7.75814246597578e-8
8.542516324514977e-8
1.0124018853881673e-7
2.8624288725919816e-7
6.464658396794525e-7
3.8002490780585174e-7
3.32845939531928e-7
3.508781856464208e-7
4.117102638044013e-7
5.270704390728078e-7
7.183994750883051e-7
9.405528987848061e-7
1.0354743166002146e-6
1.0753099616440052e-6
2.56664251825248e-7
7.650159137363829e-7
7.316425303123977e-7
2.977916372710775e-7
9.994783230684767e-8
4.4215065921184614e-8
2.990451490461484e-8
2.5692805496529292e-8
9.04758370027969e-9
2.275007141551517e-9
8.078340674822761e-10
2.1254658184420654e-9
1.1738895040856963e-9
4.518024294186265e-8
4.829752582916994e-8
5.363660422132241e-8
6.311382240969846e-8
7.390198655153675e-8
8.694670582606783e-8
1.0396084481085476e-7
2.743416107006051e-7
8.026186836885269e-7
5.034670356847247e-7
4.4778152214910895e-7
4.725002555045818e-7
5.504221951925907e-7
6.956423607925987e-7
9.245845954311542e-7
1.1157349332107807e-6
1.0798976165374442e-6
1.1263259518980276e-6
9.458000486168435e-7
3.742619269948135e-7
1.3562955752409474e-7
5.3584615696532986e-8
2.5343977796148278e-8
1.6722089877646076e-8
1.4769820735513099e-8
6.444073393092804e-9
2.985346345801771e-9
3.562585587234158e-9
8.16614190193059e-9
2.320836263362702e-8
8.723362887659867e-8
2.559631933127373e-7
1.4186959201176784e-7
1.214648772462689e-7
1.2316373941491298e-7
1.359503932307759e-7
1.562894955542232e-7
1.7866489771032997e-7
4.6567234454251e-7
9.57099415867803e-7
5.543776281748979e-7
4.92543839273661e-7
5.273943352338417e-7
6.365215492408916e-7
8.49813998016221e-7
1.1841386038775282e-6
1.5106430828099359e-6
1.5105395681203657e-6
3.533988471117826e-7
1.3416071241976742e-7
3.2916860371914536e-8
6.911217742278101e-8
8.346788322714983e-8
4.3723840215266896e-8
2.5420843279742308e-8
2.466192327989114e-8
1.150500645807996e-8
1.316571907798817e-10
8.40550290408211e-9
1.4416934983703728e-8
1.7801016378126403e-8
1.4285871748847927e-8
3.77109840476217e-8
5.268952293718872e-8
7.16534898653306e-8
9.388192750197823e-8
1.1823338854342999e-7
1.4514236201515202e-7
1.7380668865072713e-7
4.504699746469032e-7
1.058443303309014e-6
6.530884929118004e-7
6.1154462674442e-7
6.850990401249667e-7
8.693365012171989e-7
1.2037380847643101e-6
1.4589130969874242e-6
1.3488893384508822e-6
1.4485576241197506e-6
1.6474805852677507e-7
8.515146494218911e-8
2.450241504007095e-7
1.5870839326722197e-7
4.845510859246374e-8
1.300022336409765e-8
4.879799593756144e-9
2.2322738920831596e-9
3.6245139453582362e-9
8.496279759328962e-9
9.270784207462817e-9
7.48918353229044e-9
1.7818261310212545e-9
4.952557157688623e-8
1.3744035583349856e-7
1.0302242590028643e-7
1.0450977445051392e-7
1.155358207914998e-7
1.3127881674141187e-7
1.4839178117912936e-7
3.344575824766312e-7
1.0284688618016212e-6
6.628089224344714e-7
5.754499661196443e-7
5.899587186969318e-7
6.660185815382819e-7
8.287916884595531e-7
1.2236122016213378e-6
2.339329414657459e-6
5.7077389154808814e-8
7.981262302113481e-7
6.808613393279103e-7
2.691254320961359e-7
6.064493603210598e-8
5.6471078636614996e-8
5.5571916094183125e-8
2.585116038150268e-8
6.135557411273328e-7
3.5181647782329603e-7
2.4528420805721057e-8
4.900040700335809e-10
1.83358411343822e-10
3.6970566794439564e-10
4.083986651680299e-11
2.535370935023419e-11
2.5734273318447685e-11
2.694096655016423e-11
2.945780291408892e-11
3.2941287432753804e-11
3.845195111617051e-11
2.698797368390902e-11
3.903583411177119e-12
2.5060661002591313e-13
1.8216038224010365e-12
3.4964110511968805e-12
5.233185443727587e-12
7.314873418872996e-12
9.985463037955858e-12
1.3514309316563623e-11
1.824780996282352e-11
2.4668563396343847e-11
3.3479957938560945e-11
6.284115593388623e-11
1.8374189439613615e-10
3.6510530604048197e-10
2.1486928563846414e-10
6.600380226156852e-11
1.0840161379352445e-13
4.294494884513787e-11
8.055155480957672e-11
1.2144844548595238e-10
1.7222210973789548e-10
2.4031514445844096e-10
3.3615596838779256e-10
4.760134551593219e-10
6.868398951017642e-10
1.0150840427487216e-9
1.5422612472564832e-9
2.4054621357406494e-9
3.7759667411108e-9
5.567009930470777e-9
6.8140907944661665e-9
7.824410081785474e-9
8.459589068011871e-9
6.867447052554315e-9
5.0863910056298315e-9
3.802750760572957e-9
2.9839901253103273e-9
2.4784244370012545e-9
2.1684477565340936e-9
1.97990945823663e-9
1.86770047527702e-9
1.8035293748013407e-9
1.4837129520639483e-9
4.453115816084475e-10
5.874863057038747e-9
1.6680216874773568e-8
6.939427634937706e-11
1.7973366712894573e-10
1.082265431716176e-12
1.8330757855217893e-13
4.141168086850044e-14
0.
0.
0.
0.
0.
0.
0.
0.
0.
2.668657240222061e-14
3.6649130688802324e-14
1.2494938529548894e-12
8.780725373176556e-13
9.799441630573088e-13
1.189329652238028e-12
1.4798515965436514e-12
1.86000894020563e-12
2.3510603885366226e-12
2.983993413430699e-12
3.8004132181317435e-12
4.854997744288857e-12
6.2190015594947896e-12
2.4959648091904772e-11
1.8333613277289296e-11
5.753723323872983e-12
1.2272665829847602e-13
3.532441189214667e-12
6.791501993337684e-12
1.076886051877408e-11
1.6138908014496368e-11
2.3692188523883998e-11
3.442763601857921e-11
4.95279757527747e-11
7.012775426609919e-11
9.679674460565539e-11
1.2898636314621652e-10
1.651545802295758e-10
2.03876043892432e-10
2.4494895629368583e-10
2.895241129842904e-10
3.395953942520542e-10
1.4060963064577655e-9
1.7515528234302106e-9
7.010075950504147e-9
1.0318476369411326e-8
1.0986505168992503e-8
1.1665140765013543e-8
1.2676643157193073e-8
1.3926236196340345e-8
1.531288235614259e-8
1.6758672773592252e-8
1.8204094548114602e-8
1.9601530521330136e-8
1.720759869833095e-8
1.7094119218843428e-8
1.2538886934621586e-8
3.7026334119380256e-9
7.924375853303315e-10
7.137686470262151e-12
2.2861855952548676e-10
1.8471334235421034e-11
1.6770704688009919e-9
1.1622625788624816e-8
8.670679325255972e-9
6.613843074628209e-9
6.330623651594787e-9
6.907547169394178e-9
8.360713793580977e-9
1.1143201210246145e-8
1.6408856869439538e-8
2.6943472624602413e-8
4.776681214378199e-8
7.1980851708907855e-9
1.187135431778132e-8
1.32226853128635e-8
1.932072283756539e-8
3.2467429193925933e-8
6.223974503659714e-8
1.1465601401610309e-7
1.3604507092672203e-7
1.4602764212812764e-7
1.606392328487704e-7
8.86358899131334e-8
1.5051409885362888e-7
1.7064149979972662e-7
1.4287405283068946e-7
7.767591666821243e-8
4.378823859423298e-8
2.5861981147989332e-8
1.844196166956961e-8
1.560215719142232e-8
7.865234747114406e-9
1.5634801939725492e-9
3.953982143919078e-10
1.6543920146901335e-9
2.5800900645057283e-9
5.414611155819017e-10
1.2540098258504963e-8
9.303096370406308e-9
8.775918914318676e-9
9.177827999981806e-9
1.0230383921576771e-8
1.1987255376180675e-8
5.032723566569258e-8
1.213231989878845e-7
7.456383105177447e-8
6.063375984580434e-8
5.960155415433637e-8
6.436010797805376e-8
7.419161294066761e-8
9.044722428478363e-8
1.1482304574449037e-7
1.429773489424749e-7
1.544906370280369e-7
9.29736581852874e-8
5.477534148561808e-8
3.1980823004840006e-8
2.1641298954836585e-8
1.7503597664708797e-8
1.572911819326232e-8
9.296400443619263e-9
3.2858646025264572e-9
1.46881144191882e-9
9.274454258687239e-10
1.1952581142852517e-9
3.2998835789172336e-9
1.3582011528106357e-8
2.207219681999274e-8
1.3162913741792777e-8
1.1419833624672259e-8
1.1706858180625481e-8
1.3339208962859766e-8
1.66160970923308e-8
2.2728058522264966e-8
7.376740489570637e-8
1.0756962139642932e-7
6.572493582827975e-8
6.456903924593707e-8
7.79872217135899e-8
1.0911157348703028e-7
1.7239113205248883e-7
2.5996078680001563e-7
2.8086291506694496e-7
2.704113427453675e-7
2.6274858489163685e-7
2.878367631785147e-7
2.407946921203332e-7
1.2944839830321288e-7
7.765891754824378e-8
4.5983736818504817e-8
3.1587504177772064e-8
2.6760083643175744e-8
1.8635209998181425e-8
5.592674037537166e-9
1.502465244508462e-9
1.1050694206421574e-10
6.384880806629926e-10
2.1336545863019695e-9
2.6868081486079752e-8
2.6849005431664695e-8
2.007318512570244e-8
1.914646190249802e-8
2.040361800557153e-8
2.339585396698103e-8
8.486629877243201e-8
1.9078892959327697e-7
1.1203708557753391e-7
9.342919222495357e-8
9.415682023551121e-8
1.0486019676473447e-7
1.2595768830275504e-7
1.6168641494197695e-7
2.1430246688485324e-7
2.5923239088831136e-7
2.538209343589396e-7
2.2293418582652476e-7
2.1559613111503578e-7
1.1845276345404178e-7
6.671817888000832e-8
3.8546618564567376e-8
2.7015988110042005e-8
2.280290238394523e-8
1.8019146263844395e-8
6.02498406465768e-9
1.8013463066600402e-9
2.2297176066967673e-10
4.5719877977821776e-10
9.277514193332169e-10
1.3107262635559327e-8
2.4553546169402454e-8
1.6196389022394234e-8
1.4724360515112033e-8
1.5294837312631523e-8
1.7249330880205593e-8
2.0783226682926525e-8
8.994801516871883e-8
1.9036756774192224e-7
1.1305388947956801e-7
1.0129425311638647e-7
1.1020648350131133e-7
1.3418039857316974e-7
1.7934963558846108e-7
2.5872240012449685e-7
3.667768606596082e-7
4.192357767018818e-7
4.000831453851833e-7
3.521427310206659e-7
1.8700268632757228e-7
1.179437765485526e-7
7.236900039320858e-8
4.7881732385935566e-8
3.886161831781781e-8
3.307486891622417e-8
1.2917087168421161e-8
4.752759987819363e-9
2.2356142855039824e-9
1.8472195266753714e-9
4.696562398558693e-9
2.0551502768355367e-8
7.713741397156679e-8
4.112933590915596e-8
3.391640076538801e-8
3.3801503279670206e-8
3.742402612744369e-8
4.481768865218143e-8
5.761270747758428e-8
1.7452854359833695e-7
2.6539787387071545e-7
1.4276064777970424e-7
1.2327875383397615e-7
1.302615560078158e-7
1.567290998385208e-7
2.107684132898223e-7
2.930161983404032e-7
3.217067224867355e-7
2.7867615327382333e-7
2.408816331370648e-7
2.8042648511988246e-7
1.91120059458442e-7
1.06572609382715e-7
5.8320228429443284e-8
3.640345211903047e-8
2.7512739755433745e-8
2.4661205435580394e-8
1.4148652132542228e-8
4.444543901932953e-9
1.4557984015025612e-9
2.647219648863671e-10
4.066439905955651e-10
5.0489701970541806e-9
3.786638211612768e-8
2.5463200132165435e-8
1.9257255111452135e-8
1.8427020085982857e-8
1.9762909996098282e-8
2.2921851749229822e-8
2.8453120651853437e-8
1.1538879494350163e-7
2.2289839357469988e-7
1.294132921422397e-7
1.1656878940219583e-7
1.279089277091243e-7
1.581791124971399e-7
2.165854487913209e-7
3.1893295273447775e-7
4.352214437265598e-7
4.5685572213445094e-7
4.255604168243097e-7
4.1928046382951405e-7
2.2410512794804498e-7
1.3974340992944402e-7
8.633574395427012e-8
5.394631855843279e-8
4.1300686023825375e-8
3.704764448193327e-8
1.604765806734597e-8
5.58431758975699e-9
2.308470715490626e-9
1.3869910834579819e-9
3.351438055708881e-9
1.671520642323212e-8
8.122600458772505e-8
4.393336954139725e-8
3.583152120515601e-8
3.543958120467728e-8
3.88629613393929e-8
4.594248766549098e-8
1.501268160625291e-7
2.922563199933165e-7
1.6376798635498679e-7
1.402603048863678e-7
1.4571745435262226e-7
1.6946737461325106e-7
2.1648529595541455e-7
2.9698106836957706e-7
3.860595081324631e-7
3.8840605836222656e-7
3.3873318034001635e-7
2.9752091334390814e-7
3.453205266571109e-7
2.2730124202357752e-7
1.234433695460723e-7
6.533166295342215e-8
3.865629808408752e-8
2.826780518964001e-8
2.5597335944548755e-8
1.1886911364589684e-8
3.1561700587969338e-9
2.5330579961296745e-10
1.2462376613003388e-9
1.024022257023593e-9
7.986580478580326e-9
3.9464732499152403e-8
2.3786605035165787e-8
2.1008571916468253e-8
2.145668883516819e-8
2.380273207265486e-8
2.811200860847666e-8
1.201032643830069e-7
2.8719838623267667e-7
1.7587848402135602e-7
1.5296510295873435e-7
1.6086185115896804e-7
1.8730672368966113e-7
2.3593497473584909e-7
3.1824643622343466e-7
4.419886770138032e-7
5.570256400460132e-7
5.744162941598347e-7
3.822219104290849e-7
2.1300553745129228e-7
1.4292283214117163e-7
8.812216253740207e-8
5.784859590262925e-8
4.957052908363828e-8
3.667490499503116e-8
1.3533080077801689e-8
5.7588435583057224e-9
3.413024495721344e-9
3.9459239689502735e-9
1.042360686328791e-8
4.484501949814745e-8
9.901673266510534e-8
5.8718251757766634e-8
5.10216337731616e-8
5.2124332450991004e-8
5.867311543157432e-8
7.120842041735174e-8
9.249583315966482e-8
2.5998818281265454e-7
3.7207932504985114e-7
2.039411356395214e-7
1.8031424032851194e-7
1.956031341931476e-7
2.4373463312254327e-7
3.409979875281135e-7
4.671635998479361e-7
4.6421072607612024e-7
3.9589969080702015e-7
3.485970723200744e-7
3.9211726707170497e-7
3.2253782635082964e-7
1.6871555834892265e-7
8.961240650330868e-8
5.0320509304965395e-8
3.403856219880784e-8
2.9668260512187203e-8
2.114537777043255e-8
6.716842121589744e-9
2.082753269149648e-9
3.6631767102471646e-10
4.1518787555841297e-10
5.926287686850943e-9
4.656558150488327e-8
4.090251941146974e-8
2.9694070621965305e-8
2.801816052954611e-8
2.981043287540196e-8
3.434433030138192e-8
4.229969591289941e-8
1.6391567815815113e-7
3.388425389650334e-7
1.9651798791104311e-7
1.7312638838588493e-7
1.852863731002412e-7
2.220564626585019e-7
2.922428467799312e-7
4.1383331784934536e-7
5.690915055673216e-7
6.300393469166568e-7
5.92372936893633e-7
5.034724012928099e-7
2.59961320373174e-7
1.7139766896922097e-7
1.0937274851504906e-7
6.529846606088484e-8
5.024362137403829e-8
4.401151147049077e-8
1.783567767896359e-8
6.814677539913904e-9
3.2008070127710223e-9
2.4659657331373783e-9
6.06355926677185e-9
2.9134334459766958e-8
1.0354518614052968e-7
5.958134357304482e-8
5.098032682808065e-8
5.141293617496175e-8
5.6886850106830684e-8
6.747092502510941e-8
2.1129264736386002e-7
4.136091958004535e-7
2.3422239017874839e-7
2.042335842604181e-7
2.158953480706651e-7
2.564055846115114e-7
3.360215587831659e-7
4.688356272339149e-7
5.820209007502758e-7
5.437185648612455e-7
4.68782114288388e-7
4.1801930952516526e-7
4.614046230491433e-7
3.4705062319593117e-7
1.7319245971130884e-7
8.650472812371718e-8
4.4324607222444377e-8
2.8773693107688293e-8
2.6309622540270248e-8
1.5215769845658555e-8
4.064619549730837e-9
4.89087868790079e-10
1.029324049353846e-9
3.1765054545852295e-10
1.1267010229654158e-8
6.56254788058663e-8
3.716902412221055e-8
3.2182193541713716e-8
3.2629246984970714e-8
3.607265261826305e-8
4.2518519235392786e-8
1.6356153090349967e-7
4.201026872169815e-7
2.626463074290288e-7
2.249703435409104e-7
2.3208086321394046e-7
2.6363587705122826e-7
3.2164979852753925e-7
4.1727669642417506e-7
5.595817028647644e-7
7.107201379130112e-7
7.801818472887047e-7
4.445766355319747e-7
2.510137553516675e-7
1.7597260194059384e-7
1.0686637472861638e-7
6.6705473571222e-8
5.8157440053580224e-8
3.878485121398788e-8
1.5071773779202395e-8
7.049189311007482e-9
4.683009879068141e-9
6.108818103622291e-9
1.6729814786832567e-8
7.802083558241797e-8
1.19324630027282e-7
7.995414272913971e-8
7.291242419557723e-8
7.594792037694787e-8
8.597185486462812e-8
1.0383697392158699e-7
1.3243910691152874e-7
3.674685414793047e-7
5.370002262338456e-7
3.0279918649383815e-7
2.737106482949316e-7
3.0340434429685187e-7
3.877877002307447e-7
5.544218158024068e-7
7.284575845979004e-7
6.680787308957534e-7
5.655871620777782e-7
5.072467097176987e-7
5.25828376778181e-7
4.856424737270695e-7
2.3937555274985506e-7
1.1726485728470569e-7
5.690063119890512e-8
3.354948758325614e-8
2.8058061155294844e-8
2.4015863402968378e-8
8.338927421393772e-9
2.7359039562194648e-9
1.0593528961197795e-9
1.8833125346410938e-9
9.964995507642261e-9
6.522188882291841e-8
6.905938267642335e-8
4.8036085771512414e-8
4.477360567075819e-8
4.7433731788990236e-8
5.457409748830526e-8
6.711026729138759e-8
2.2901467823253456e-7
5.161917521503462e-7
3.019879597966483e-7
2.613065646330757e-7
2.73470117705234e-7
3.1845958564621746e-7
4.040115131580753e-7
5.49099272482515e-7
7.445199619721157e-7
8.715898848943912e-7
8.903237002076595e-7
6.263073287400117e-7
3.0420194496346943e-7
2.0125244941265362e-7
1.29932575203042e-7
7.436853405402583e-8
5.7426328500058976e-8
4.5777002815128354e-8
1.8620334775179177e-8
8.083407664818377e-9
4.3757615210183854e-9
4.2050166717445225e-9
1.075788494275327e-8
5.399016191733808e-8
1.1635638048121121e-7
7.962965924771661e-8
7.373021581256098e-8
7.682959088606597e-8
8.600204976385636e-8
1.0178491086768683e-7
2.960722964021118e-7
6.067612127017096e-7
3.5238302198461776e-7
3.145166613547268e-7
3.3914698849424637e-7
4.1196979143711774e-7
5.534314097972663e-7
7.688801999889243e-7
8.543150330406936e-7
7.310620718147611e-7
6.354016393648179e-7
5.969302052072455e-7
5.874378445160792e-7
4.932828276719259e-7
2.1708850757771382e-7
9.248136184469804e-8
3.954106108668654e-8
2.1456412095327304e-8
1.8523071095767864e-8
1.4252660590513667e-8
4.0895246488430295e-9
8.757174493647275e-10
2.2222678338201225e-10
2.6036922912069217e-9
1.8771391167425044e-8
1.1291527657182855e-7
5.996170858945285e-8
5.0965817353135374e-8
5.1452600733772713e-8
5.681231770892499e-8
6.688473369299706e-8
2.0818839968496977e-7
6.062759633983905e-7
3.978475281712563e-7
3.357894036751323e-7
3.3841047497700306e-7
3.725300600187793e-7
4.3665226702101145e-7
5.407082645528748e-7
6.999444134474872e-7
9.338822202706749e-7
1.3778672337721032e-6
6.291213180835697e-7
3.0729018568226924e-7
1.8359468382163685e-7
1.0231002767235106e-7
6.534171251970984e-8
5.707935143916373e-8
3.031042876226861e-8
1.3267551684192879e-8
7.156828852736134e-9
5.867463949366806e-9
1.0106401014692617e-8
3.2424534336888976e-8
1.6629932151702886e-7
1.2741062179897556e-7
1.0634781365456128e-7
1.0649983314923254e-7
1.1547491866107077e-7
1.320022699804211e-7
1.5693117797067464e-7
1.90697335953445e-7
5.223559278705766e-7
8.017986277514517e-7
4.7652871619187037e-7
4.4561964823671165e-7
5.092379100180407e-7
6.735633277781309e-7
9.72051664072211e-7
1.104623874375174e-6
9.028724772705694e-7
7.847246118720892e-7
7.423032384155476e-7
7.064053797972757e-7
6.523640316644349e-7
3.1582774473169645e-7
1.1810502465193158e-7
4.636820080757327e-8
2.213298087382109e-8
1.572014455246457e-8
1.5903463469143265e-8
7.0794261632315664e-9
2.7855743993797424e-9
2.4159135129009004e-9
5.289261744042825e-9
1.759524540063026e-8
9.042618034745009e-8
1.1974368674084645e-7
7.91841885916404e-8
7.318350130684032e-8
7.729180609653466e-8
8.835236532581057e-8
1.0635546302617057e-7
2.87308103887974e-7
7.745173511294401e-7
4.737988691870919e-7
4.0211096424023574e-7
4.084814242736211e-7
4.5705071092270117e-7
5.518546234200442e-7
7.156799707405862e-7
9.933195435000537e-7
1.5561540331767811e-6
6.599945105462837e-7
6.237631997034166e-7
5.406092598465666e-7
2.4655742261764904e-7
9.892268500187036e-8
5.659524832423742e-8
5.091916314379469e-8
2.9472571007572456e-8
1.0907230258058936e-8
4.343613895915003e-9
2.137994972444452e-9
4.6644412751488256e-9
2.4497475628910932e-8
1.1881793103170509e-7
9.221417065613097e-8
9.312288676989235e-8
1.0405888290957839e-7
1.192591309067158e-7
1.389407536716096e-7
1.642374142628763e-7
4.218731288490164e-7
9.066581661604769e-7
5.563414022593025e-7
5.196108713771524e-7
5.822635405717878e-7
7.402676557931401e-7
1.0333018357686347e-6
1.2767787348010193e-6
1.096312602454759e-6
9.42988409501808e-7
1.0005168376533792e-6
2.5751509557665598e-8
2.7661890747610235e-7
5.758794829209483e-7
4.853017728240512e-7
8.239136843191433e-8
1.909991472308106e-8
7.267939398193984e-9
3.723223550346999e-9
1.9782108996010347e-10
3.81799809178416e-9
3.856286041241622e-9
2.3618401571410447e-9
2.794794825427553e-9
2.6728238439080366e-8
1.2171776409348655e-7
7.388857131584098e-8
7.079541857243144e-8
7.658644922735413e-8
8.685388696377436e-8
1.0075014113099217e-7
2.2733466578347524e-7
7.913556594715984e-7
5.936705026694737e-7
4.97889982828996e-7
4.910424045459741e-7
5.256467615022675e-7
6.04786625899429e-7
7.874226857601744e-7
1.5182828198980984e-6
3.5666204102026845e-7
1.8748165317502226e-7
9.123068894642009e-8
5.695171955206395e-8
1.5957563751374128e-8
1.1558316920681329e-8
1.677376804281497e-8
2.105777238686428e-8
1.2825441802301882e-8
8.400637621340392e-9
1.7961161599701076e-9
1.3290494122474036e-8
6.11335187534812e-8
1.0611665872967645e-7
1.3224506453346413e-7
6.375775146093146e-8
2.1482397590575073e-9
4.169962088185338e-8
8.075911299159231e-8
1.2994737719904502e-7
1.8924052797990997e-7
2.5506349477286524e-7
9.490285227047175e-7
1.2885365207281698e-6
8.563358674575757e-7
8.987147981702818e-7
1.1933032680546038e-6
1.7994793427501444e-6
1.801033905372166e-6
1.4221308051303202e-6
1.1750460425818537e-6
6.796454868240589e-7
2.214652422724837e-6
1.495164852209739e-6
4.3555208634918256e-7
1.2623241095814823e-7
2.5729589793002156e-8
1.3709104895106875e-8
7.903732479876985e-8
5.850912843725795e-8
4.663676705946273e-8
1.7218166395839906e-7
1.0667480158529413e-6
1.3785282529528538e-7
2.781057667901809e-8
5.013398873410917e-10
3.1588688530820275e-10
8.737632870397614e-11
3.1612369970581476e-11
1.85031167236209e-11
2.6383852045204326e-11
3.186695738301029e-11
3.772561160589126e-11
2.2604266787343493e-12
1.3469908273337433e-12
2.9988023017523056e-12
1.0548471925727295e-11
1.357314127409129e-11
1.471023340562709e-11
1.431507598364482e-11
1.3077200400608745e-11
1.2194822100206198e-11
1.1896050924813671e-11
1.2128588363139073e-11
2.172098736628309e-11
4.1640772694900976e-11
8.096218616769014e-11
5.817761245027788e-11
3.209666920835328e-11
2.3596807787229553e-11
2.063864543773199e-11
1.9659580699066226e-11
1.926189160547153e-11
1.8651964922418596e-11
1.7149336237617707e-11
1.3934942059607157e-11
7.81794859492005e-12
3.0974098055782436e-12
2.1994220473805817e-11
5.4461331697464286e-11
1.1078078556918369e-10
2.1085035769469672e-10
3.9510319280527965e-10
5.149214585241291e-10
3.3311324264948334e-10
2.2407115107051478e-10
1.9669963756208876e-10
1.938905175633355e-10
1.9714317917072693e-10
2.0167107062306198e-10
2.0573674147373045e-10
2.0788960834854824e-10
2.0630368319866468e-10
1.9858046780842286e-10
1.816334832576141e-10
2.951535442302038e-10
1.6907040720715087e-9
5.353699423509956e-9
8.534824927903517e-9
1.1182665835701253e-9
1.0724559901377866e-10
1.0705228617148755e-12
0.
3.181225925132904e-14
6.449374277055819e-14
0.
0.
0.
0.
0.
0.
2.4023154575781328e-14
3.302793877923085e-14
4.538451394939834e-14
1.7487212043188444e-12
1.1783373759564186e-12
1.3052176711335222e-12
1.577095832183073e-12
1.954444597821223e-12
2.446806574609276e-12
3.080804930041886e-12
3.895563165159939e-12
4.943656778134478e-12
6.294218915564506e-12
8.037511159330554e-12
4.233400393535581e-11
1.928039516912567e-11
5.7445699842235695e-12
8.641194243710481e-13
4.8728897907270236e-12
8.844940859764464e-12
1.3764451197961073e-11
2.0463697064691836e-11
2.9962085149923385e-11
4.362410349021096e-11
6.325043571743471e-11
9.100846394815113e-11
1.289886327874253e-10
1.7823357345762772e-10
2.377060243564655e-10
3.0453694416284737e-10
3.76097577599314e-10
4.5201741862801905e-10
5.343774389256321e-10
6.267590743442615e-10
2.284308861738005e-9
2.845320638835035e-9
1.1343085534313484e-8
1.656400086699128e-8
1.749288546473027e-8
1.842645475955798e-8
1.986508565769576e-8
2.164648362925908e-8
2.3604263070321346e-8
2.5612945753374663e-8
2.757917523438491e-8
2.5548528870506974e-8
2.581866012773521e-8
1.602513917953883e-8
3.906289635461042e-9
5.011129879644829e-10
5.111119428840849e-10
8.680511003910106e-10
6.130373994995376e-10
1.937804756135326e-9
1.7086218621881553e-8
1.1697862935989817e-8
9.645793863886624e-9
9.322344750929077e-9
1.0003603142753334e-8
1.1844936427740538e-8
1.5588412098724297e-8
2.3110829889370247e-8
3.8726667278272534e-8
6.17388101021275e-8
5.4009599651515965e-8
9.349917156486218e-9
1.48047528662491e-8
1.6420366760834492e-8
2.4195891759695293e-8
4.212373235826143e-8
8.42610840671283e-8
1.3688021589335824e-7
1.4714091875503246e-7
1.6547802744770875e-7
1.6548119585018409e-7
1.7442993246983383e-8
1.229578959039108e-7
1.7212254077966411e-7
1.9192119157860815e-7
1.0924848319584376e-7
6.244881189473722e-8
3.355921607155291e-8
2.1154765387751028e-8
1.6553081655959803e-8
1.1860435088121076e-8
2.5916525088011072e-9
3.2853570335958864e-10
1.9674284937597607e-9
3.6649148655394636e-9
4.115565013605321e-9
8.783404346830987e-9
8.914446167152173e-9
8.653639184685979e-9
9.080405548222316e-9
1.0063949089658815e-8
3.831250121691475e-8
1.1139680159109632e-7
8.625637828125218e-8
7.053113242198503e-8
6.898985649601681e-8
7.328344681874473e-8
8.170850126971155e-8
9.44989020860606e-8
1.1268065766229578e-7
1.3725030168904129e-7
1.6693463705228182e-7
1.9379727299807806e-7
1.0670353772586287e-7
6.471187453246402e-8
3.9281319041574784e-8
2.8134288665036363e-8
2.3744275533347903e-8
2.011855258681278e-8
8.04670725691468e-9
2.8404646121470986e-9
1.2301532739384958e-9
8.047965549502108e-10
1.8530878267543769e-9
7.993157690639057e-9
3.856969216058475e-8
2.0579978601355424e-8
1.6060608694114137e-8
1.559393989728034e-8
1.7011580709224865e-8
2.022070983555646e-8
2.602766706516151e-8
9.330682702854445e-8
1.5383688186769703e-7
9.05747708212966e-8
8.509903440704628e-8
9.786540723901883e-8
1.2871804018485032e-7
1.9024579014526205e-7
2.912998681992753e-7
3.523081136740847e-7
3.3787238634215866e-7
3.2168685524875467e-7
3.5645692982508705e-7
2.320137850457598e-7
1.3168036285819432e-7
7.879139275466027e-8
4.796043140033291e-8
3.4475718405139604e-8
3.058791313089794e-8
1.7288454872198397e-8
5.346728796917501e-9
1.7226495876333968e-9
3.7074472100730414e-10
6.883228261670688e-10
6.757433527963281e-9
5.076078410619972e-8
3.364441915296306e-8
2.5952147005803215e-8
2.5066309591745198e-8
2.701758500363819e-8
3.140405330133555e-8
3.893839407758194e-8
1.3591790635927502e-7
2.455855663153186e-7
1.3378908387174605e-7
1.1359951135919681e-7
1.1746247527899459e-7
1.3652775748927475e-7
1.750840959510048e-7
2.4058585269917567e-7
3.0372660810019914e-7
2.923339814517618e-7
2.5198106460373555e-7
2.6818249910550205e-7
1.507484376281557e-7
8.813792605020347e-8
5.078559212936392e-8
3.427355306959338e-8
2.7832838586527074e-8
2.4763446222781055e-8
1.0908425993570677e-8
3.7172629864215177e-9
1.4620555969522165e-9
7.068677678918556e-10
1.7182524263111688e-9
9.146815945341374e-9
4.787395178726712e-8
2.539429239004529e-8
2.0104026223507342e-8
1.9621771971520475e-8
2.138292745520432e-8
2.5244120894654525e-8
3.204752501295309e-8
1.2074149255877445e-7
2.112903883575965e-7
1.2216138069015814e-7
1.1187351686405036e-7
1.2520096209226368e-7
1.5924933619749987e-7
2.263270640697932e-7
3.406285513419212e-7
4.339530878910868e-7
4.236966721566619e-7
3.9446834856419234e-7
4.257781629384008e-7
2.4784502331644e-7
1.4599394894946755e-7
8.881934416263292e-8
5.376554575679338e-8
3.898682948016636e-8
3.5307739554466775e-8
1.7877682493462096e-8
5.823357864618922e-9
2.1074903448605054e-9
8.321661723931901e-10
1.8335882735287544e-9
1.1232218394244005e-8
7.162455894591509e-8
4.146806118669342e-8
3.2862663523475477e-8
3.208976025401439e-8
3.484222273024437e-8
4.0770619443716975e-8
1.372446421920805e-7
2.831125089427902e-7
1.607710183125289e-7
1.3677155495933133e-7
1.4091601776556802e-7
1.6179585394734939e-7
2.0285871802158916e-7
2.7345677205187447e-7
3.6374159700117666e-7
3.923438201074355e-7
3.503937558168121e-7
3.0653043000972304e-7
3.459413365352688e-7
2.0364819980675307e-7
1.1533140548823596e-7
6.322563982302015e-8
3.8775203796936974e-8
2.9605972022619252e-8
2.6593518297328293e-8
1.082147579743578e-8
2.996777689324926e-9
2.891813114505563e-10
1.0849342226463624e-9
4.088389091380473e-10
1.1123815087036008e-8
3.8511813392439845e-8
2.4193551020553602e-8
2.1674954761905837e-8
2.2294304017760298e-8
2.4870759064452352e-8
2.954470317524007e-8
1.2484905640086734e-7
2.879716401423618e-7
1.7354029521748914e-7
1.5194373764381627e-7
1.6103737901526434e-7
1.8957708961684712e-7
2.4251295560882996e-7
3.33141884302216e-7
4.653160876115494e-7
5.648410891444894e-7
5.57206242558784e-7
4.0925361304502866e-7
2.2087647566292216e-7
1.4380856139292623e-7
8.729512378311702e-8
5.602858009759105e-8
4.6709180713419074e-8
3.7221172347213054e-8
1.3982386074900126e-8
5.712009319033321e-9
3.2040698052027465e-9
3.4762081375627073e-9
9.035191268461788e-9
3.824305486297265e-8
1.0166391064323041e-7
5.782245976914643e-8
4.939532310521839e-8
5.005451913673633e-8
5.6036471747512956e-8
6.769639350912687e-8
8.755404842676538e-8
2.499022797356464e-7
3.702727625120532e-7
2.0235262478174558e-7
1.7793686281929475e-7
1.9172981612616392e-7
2.3657836954158885e-7
3.2742798401209527e-7
4.539200138033701e-7
4.6911565340169867e-7
4.0246975939225207e-7
3.514870457088012e-7
4.006859021143087e-7
3.032360214891383e-7
1.6271479233193058e-7
8.984013402825498e-8
5.155049686062286e-8
3.5500250731107655e-8
3.1508247964357085e-8
2.094257837023572e-8
6.641061615718504e-9
2.1294085806472323e-9
4.22478971970782e-10
5.381614209343077e-10
6.580104331143664e-9
5.1706079266187597e-8
4.03179679189053e-8
2.998680014817863e-8
2.853309243668446e-8
3.0484312166978216e-8
3.5212420808116084e-8
4.345711692486322e-8
1.6771308774416536e-7
3.397170630379919e-7
1.964084933089461e-7
1.7386284689051157e-7
1.870784187569674e-7
2.2585819843832228e-7
3.0018497754101734e-7
4.287746552106589e-7
5.829203802768882e-7
6.239690074262774e-7
5.780595840852619e-7
5.206517731194132e-7
2.6934332056927446e-7
1.7187285230839237e-7
1.0711920239597579e-7
6.30283648788564e-8
4.7527227490832844e-8
4.271950667120936e-8
1.7986678424886884e-8
6.71994092372617e-9
3.0941512946032228e-9
2.3484887139075316e-9
5.727509838968162e-9
2.691951880318216e-8
1.0701834018956415e-7
5.988147357347989e-8
5.0464520651946385e-8
5.05824439103556e-8
5.580235821218364e-8
6.608458619624657e-8
2.066869567087595e-7
4.11241557607371e-7
2.3307428403104904e-7
2.0236120286284664e-7
2.128740361073881e-7
2.511257113390393e-7
3.2621102052705683e-7
4.526403777368979e-7
5.730533154194525e-7
5.503974077075392e-7
4.761323735997719e-7
4.205700689378838e-7
4.7047626118861285e-7
3.2690686849188995e-7
1.6950760524045988e-7
8.920141312490108e-8
4.6530240567806615e-8
3.069393355949474e-8
2.8452683535890877e-8
1.5235035323758014e-8
4.155451547111045e-9
5.277449891055482e-10
1.096844758493427e-9
4.5828471905173744e-10
1.1959922963409113e-8
6.196407430319594e-8
3.683814703048121e-8
3.2490401205412544e-8
3.317366506219184e-8
3.6784428635648045e-8
4.340329460916286e-8
1.672008940840704e-7
4.254920643347863e-7
2.637961014929897e-7
2.2700323266392005e-7
2.3531306596358636e-7
2.6895926503961576e-7
3.3083220532485403e-7
4.333294123696776e-7
5.840362670561353e-7
7.293616906129249e-7
7.714895833131535e-7
4.6553264342684623e-7
2.56081294737625e-7
1.7358177089573558e-7
1.0280693687830357e-7
6.29481933086732e-8
5.409525542687274e-8
3.8508632379048044e-8
1.4905091185639714e-8
6.845864386140929e-9
4.534571870468252e-9
5.944522893100906e-9
1.604560665107897e-8
7.192984335946921e-8
1.2539821720012478e-7
8.08157826685526e-8
7.265606718234824e-8
7.52391902124818e-8
8.496658186568519e-8
1.025608714682461e-7
1.308520743879869e-7
3.599416307218535e-7
5.363522371326812e-7
3.0096089393711546e-7
2.705297565223896e-7
2.9793017560927315e-7
3.774730148526931e-7
5.353935551204016e-7
7.156886343761982e-7
6.761010362717178e-7
5.727818028738805e-7
5.05872054415845e-7
5.390075261088819e-7
4.6408176289210034e-7
2.309896969463945e-7
1.2046259718575812e-7
6.02076418798873e-8
3.585907516313709e-8
3.0579544563707276e-8
2.485591808608713e-8
8.462861088679972e-9
2.836549365495037e-9
1.0610609043488582e-9
1.807938118570405e-9
1.0234096331993098e-8
7.114451488061115e-8
6.653847836722582e-8
4.7960346124729345e-8
4.523152757545029e-8
4.8135553384853444e-8
5.545435900810356e-8
6.815835073529822e-8
2.3399808169712035e-7
5.208219268209095e-7
3.037878105897344e-7
2.643002918687168e-7
2.781636677399616e-7
3.262370599614701e-7
4.1765080844844545e-7
5.723883147410737e-7
7.700571204448659e-7
8.68014741805758e-7
8.567719007278996e-7
6.465521818166648e-7
3.1208088678142936e-7
2.0005609885431067e-7
1.251669193274736e-7
6.981996161167034e-8
5.261641999906581e-8
4.4378019132637423e-8
1.835419377425945e-8
7.785820222990334e-9
4.204537227677445e-9
4.1397870431262665e-9
1.0523732445452128e-8
5.017793381223999e-8
1.2495513894818567e-7
8.118233958090285e-8
7.367542964972933e-8
7.614627544606792e-8
8.495219179514197e-8
1.0044961605606894e-7
2.8995894831185146e-7
6.038626229269756e-7
3.500335721094253e-7
3.1049042962933965e-7
3.3250044900573074e-7
4.0017323150500733e-7
5.314835065020961e-7
7.373561623540701e-7
8.498789841313647e-7
7.462818331716484e-7
6.479731748708693e-7
5.980078557410975e-7
6.18840599442757e-7
4.697638851779549e-7
2.0857639355555408e-7
9.639408820823234e-8
4.2794038884984455e-8
2.3661397088330793e-8
2.1075379053776094e-8
1.4668133162053297e-8
4.275050569634827e-9
9.357097444943921e-10
1.1421470180435021e-10
2.414745911554114e-9
2.0064660563020205e-8
1.0227770454291123e-7
5.82361548878526e-8
5.124047121158938e-8
5.239519585813977e-8
5.813995059637486e-8
6.853064820082354e-8
2.1420655839186827e-7
6.195339913323679e-7
4.0097304309897347e-7
3.407665164203506e-7
3.4575514051290205e-7
3.836874799084195e-7
4.5428397205592395e-7
5.688641475936816e-7
7.403167811301726e-7
9.662232716908028e-7
1.3199554861146948e-6
6.372396269007494e-7
3.059464806294746e-7
1.789821532133865e-7
9.680242245721411e-8
5.9043987062913764e-8
5.117380702711493e-8
2.9778691963091194e-8
1.2709885789409404e-8
6.72418113736441e-9
5.592057006669779e-9
9.73197317816744e-9
3.015662144984008e-8
1.5393501418980905e-7
1.371977624198276e-7
1.086255981587675e-7
1.0647697504790909e-7
1.1433571917992686e-7
1.3012059476958858e-7
1.543609592722017e-7
1.8720404107561487e-7
5.070599479578665e-7
8.014085475762521e-7
4.718106178893019e-7
4.3712745100180626e-7
4.941084681961068e-7
6.442158952790491e-7
9.234333077051742e-7
1.0986712624176932e-6
9.250998765780965e-7
7.99461736296429e-7
7.303815101280809e-7
7.525147459778133e-7
6.652858325841364e-7
2.9626668488087544e-7
1.2026999382060026e-7
5.017837007145777e-8
2.4555397332574204e-8
1.81516810650476e-8
1.7697799670872457e-8
7.2445992570142246e-9
2.9105866189814555e-9
2.4313555596702625e-9
5.3622672608486874e-9
1.8823897842522613e-8
1.0620953046992813e-7
1.1028224248964603e-7
7.833768785460848e-8
7.412349418517433e-8
7.900704582337778e-8
9.062187069466757e-8
1.0923221144409697e-7
2.9766053120614537e-7
7.88726459443014e-7
4.779274016164298e-7
4.0924664409092315e-7
4.193626405652146e-7
4.74114871630235e-7
5.796116443049296e-7
7.59452961117192e-7
1.041400179845675e-6
1.5100453932785696e-6
8.08101313405661e-7
8.933368830359733e-7
6.570176259550874e-7
2.3688344847861745e-7
9.405510211971253e-8
5.1428402169081525e-8
4.402016903264178e-8
2.804815399127508e-8
1.0231888509350565e-8
4.069535600239618e-9
2.235943111005398e-9
4.972759936517485e-9
2.294671227965404e-8
1.2973905486023166e-7
1.0309428029379665e-7
9.704502512978639e-8
1.0483466242571515e-7
1.1803780809115302e-7
1.3624210460614704e-7
1.6017807351834035e-7
4.067951458514255e-7
9.034356149218897e-7
5.503074954248737e-7
5.080188700151389e-7
5.616173999841762e-7
7.01003252645091e-7
9.623556718817781e-7
1.2360463571422812e-6
1.133409958331129e-6
9.88116690874813e-7
1.0278213371722473e-6
1.2208962928046892e-7
1.565348747733683e-7
3.833019860604553e-7
3.073287290885306e-7
8.540729606080788e-8
2.0783974765511232e-8
8.09249384419487e-9
5.010707021952647e-9
1.3608643968661406e-9
3.6929548290781572e-9
4.641140712790002e-9
3.768940884543453e-9
1.3576373824178282e-9
3.17010748191812e-8
8.594320110198981e-8
6.588782610935065e-8
6.914860462532439e-8
7.806682007523469e-8
9.045286914281175e-8
1.0631401587701279e-7
2.4341622334133946e-7
8.373620076554473e-7
6.008410993048992e-7
5.094788074172881e-7
5.081515541314488e-7
5.507778163663338e-7
6.419067781876961e-7
8.38928860291028e-7
1.5356689149301812e-6
5.137101220387301e-7
5.334968283267914e-8
6.78676276296673e-8
6.316778698833176e-8
9.25901097630594e-9
9.97951423981746e-9
1.4391839327880704e-8
1.8118960364811352e-8
1.0883018946327512e-8
4.85293385725967e-9
3.2467111589472733e-9
2.1739280678294823e-8
6.312888444731254e-8
1.2247581626789808e-7
1.066824357974672e-7
1.902606245152427e-8
2.62954638411806e-8
6.012272328668418e-8
9.973347560801515e-8
1.4787702398084803e-7
2.0243385095486187e-7
2.58638485450624e-7
8.527092316844899e-7
1.265094238975747e-6
8.272446274002655e-7
8.485625257639862e-7
1.084379225908804e-6
1.6048405392005118e-6
1.8405831857681374e-6
1.487078567364056e-6
1.294450332939976e-6
5.637942579745037e-7
1.7482190175119822e-6
1.227353351126649e-6
6.026098872726534e-7
1.7666884088396274e-7
3.1765551850925534e-8
7.153640421850499e-9
3.4967731189087985e-8
5.5113519076730956e-8
3.119163796585524e-7
1.2394406022014068e-7
1.05677967716002e-6
2.1879208385885178e-7
2.831838714896245e-8
5.970843608839668e-10
2.696041112029783e-10
2.5759474081446236e-10
3.038735171876271e-11
1.7639395344507454e-11
2.8006429965909948e-11
3.168266599478198e-11
3.558814058988746e-11
2.4959276556556573e-12
1.2822596469985467e-12
2.0984927828001503e-12
8.595537657848539e-12
1.3472074458440616e-11
1.4983198563005395e-11
1.5308998909491707e-11
1.3963047952823382e-11
1.2720524021457428e-11
1.2128730966770509e-11
1.2138763841694249e-11
2.028589625240606e-11
3.8000658274165314e-11
7.255159147274006e-11
5.21927067254431e-11
2.9048450596172945e-11
2.163562558781249e-11
1.9210659797382982e-11
1.857973689177044e-11
1.8502597173960194e-11
1.829128265624021e-11
1.7372930066690647e-11
1.5073090104209257e-11
1.0426225124092325e-11
1.9158851379024866e-12
1.2967944827279127e-11
3.855966059327515e-11
8.26811820570362e-11
1.6015365736364475e-10
3.0052776581213964e-10
5.294882727060825e-10
3.375108622808546e-10
2.3056694508084095e-10
2.0144183791540118e-10
1.9641357272113708e-10
1.9825014648103268e-10
2.0217790751451692e-10
2.062866879448422e-10
2.0902199689581376e-10
2.0853578239021105e-10
2.0246330595164395e-10
1.877903583406725e-10
2.6185033464206155e-10
1.5949981475648675e-9
5.170129999330185e-9
8.607602291637013e-9
1.3419702206338648e-9
1.8229085066591122e-10
1.0198155726892722e-12
0.
2.7847714075918602e-14
7.596698807705663e-14
0.
0.
0.
0.
0.
0.
2.3786142164189624e-14
3.2705944149756425e-14
4.4942681850621866e-14
1.740789202873263e-12
1.170304228840726e-12
1.2958264411427916e-12
1.5654665623543656e-12
1.939755720770515e-12
2.4281004552847293e-12
3.056884250144159e-12
3.864897382666479e-12
4.904276557938652e-12
6.2435900110804975e-12
7.972387316425528e-12
4.250491669731114e-11
1.9019547847969386e-11
5.639970276069338e-12
8.790652184592658e-13
4.838443437537555e-12
8.764434662746446e-12
1.3627923059109522e-11
2.0251653826230646e-11
2.964429991473145e-11
4.3158402202485126e-11
6.258550708564933e-11
9.009826995266167e-11
1.2782786986921213e-10
1.7690841617008752e-10
2.3641050695148423e-10
3.034939375201303e-10
3.754331398810769e-10
4.517171035117492e-10
5.34338449543316e-10
6.268543455417286e-10
2.3041430376244375e-9
2.7725368060485277e-9
1.1209000131997139e-8
1.6464051992970445e-8
1.7415325627998517e-8
1.8346727965876634e-8
1.9775488705158625e-8
2.154386471929438e-8
2.3486821398973383e-8
2.5479310610479388e-8
2.742811211277119e-8
2.5441206216608052e-8
2.5655562480001902e-8
1.5715926405780172e-8
3.771485177555306e-9
4.4224805676504716e-10
5.529809395069919e-10
9.113970737240776e-10
6.672126692703344e-10
1.883218611939805e-9
1.68872378469805e-8
1.1545172305015405e-8
9.58148182770805e-9
9.28062232737025e-9
9.96172913403697e-9
1.1787185061100129e-8
1.549594620289073e-8
2.294801304289356e-8
3.839433238769299e-8
6.09670480447952e-8
5.3183113575260534e-8
9.317234006221525e-9
1.5094666428278605e-8
1.6650153133328246e-8
2.4446741509585878e-8
4.246305205567884e-8
8.480821468759105e-8
1.3761388310584161e-7
1.478216318006251e-7
1.6613666074560328e-7
1.6584979419511561e-7
1.826242298423363e-8
1.2292951378507461e-7
1.7273131745708531e-7
1.9257331104826571e-7
1.095740230009878e-7
6.27406891344279e-8
3.373644260394335e-8
2.1250748834440196e-8
1.662805394533723e-8
1.1916984377200631e-8
2.6058578612520205e-9
3.278036577058771e-10
1.9751650056973347e-9
3.6846915590363647e-9
4.152338826826715e-9
8.769509114992843e-9
8.939409384266158e-9
8.685051402095855e-9
9.115754168047492e-9
1.010400116431867e-8
3.846152323529003e-8
1.1190049250594396e-7
8.666014912349367e-8
7.087645809063988e-8
6.934125308169746e-8
7.367150067501939e-8
8.215935827840217e-8
9.504430750393055e-8
1.133636101376763e-7
1.3812530459162657e-7
1.680455360431466e-7
1.9510759126763605e-7
1.0739948556010987e-7
6.506663440624834e-8
3.947669351843659e-8
2.82618765938044e-8
2.384045326467817e-8
2.0206314887404665e-8
8.088598822180163e-9
2.8548186704465356e-9
1.2370550636100532e-9
8.118172078061073e-10
1.870172775618195e-9
8.050438773714081e-9
3.885987282734242e-8
2.07351506752015e-8
1.617547582359342e-8
1.570379091208832e-8
1.7131619834113337e-8
2.0365140393441575e-8
2.6217341254695348e-8
9.38423232482528e-8
1.5468453301555477e-7
9.103934502407107e-8
8.550470940748123e-8
9.829749288532746e-8
1.2923836902858977e-7
1.9094063446159747e-7
2.9230441492196107e-7
3.53637076515032e-7
3.391700531619923e-7
3.2277458773929643e-7
3.576619873555875e-7
2.3247113875720983e-7
1.3205094997240086e-7
7.912946928403156e-8
4.8161021181074515e-8
3.460837643927645e-8
3.071626736122686e-8
1.734191607901736e-8
5.36580038728395e-9
1.7296780778143327e-9
3.7147923039135055e-10
6.869418703532224e-10
6.7772523883204044e-9
5.096558309616409e-8
3.373222995287517e-8
2.6039381307510674e-8
2.5157050111905987e-8
2.711758282584335e-8
3.151991306699235e-8
3.907890362593946e-8
1.3643980956161801e-7
2.4658220141323796e-7
1.3436149660954603e-7
1.1411744998528108e-7
1.180314726107987e-7
1.3723458378954868e-7
1.7605967594167783e-7
2.4200624599259404e-7
3.054293206871177e-7
2.937917133777767e-7
2.532498218973049e-7
2.69787929022879e-7
1.517079533286723e-7
8.856907720340926e-8
5.098659396391993e-8
3.438228191755581e-8
2.790045498011227e-8
2.483257720034264e-8
1.0958074447850673e-8
3.733056949747357e-9
1.468742641936025e-9
7.130824654944244e-10
1.7336498985331063e-9
9.198498606613695e-9
4.8197154123235936e-8
2.556497739742291e-8
2.0228118187404047e-8
1.9739332190950736e-8
2.1510151721575116e-8
2.5395202531364002e-8
3.22420835654156e-8
1.2133305633183938e-7
2.123746830997866e-7
1.2275668726406577e-7
1.1238174399772645e-7
1.257269580515747e-7
1.5985554047100752e-7
2.2708636681148592e-7
3.4167502558231274e-7
4.3551595002848026e-7
4.2540589853452437e-7
3.95932264765227e-7
4.270672099744841e-7
2.482047923327585e-7
1.4638788849375935e-7
8.920610729185283e-8
5.39881041172213e-8
3.9140678058790045e-8
3.545798279455291e-8
1.79241629157186e-8
5.843415393712109e-9
2.116367085846035e-9
8.353101092671129e-10
1.8381100395131303e-9
1.12813035357186e-8
7.187963105597334e-8
4.157980058800291e-8
3.2980964603531235e-8
3.2215652420355655e-8
3.498272976518812e-8
4.0934878368953466e-8
1.3779223052217681e-7
2.8429765323791433e-7
1.6146366017663682e-7
1.3739964282674555e-7
1.4160249501087338e-7
1.6263730071963626e-7
2.039952333463024e-7
2.7509588857594014e-7
3.658612005340892e-7
3.9418630019230944e-7
3.518329041512293e-7
3.078497033531082e-7
3.4761032924064005e-7
2.049399000877702e-7
1.157972725140464e-7
6.337139816523747e-8
3.880712144783441e-8
2.9593694784453516e-8
2.660045147881756e-8
1.0854745296418429e-8
3.0039902689647097e-9
2.910193028628084e-10
1.0803080904529924e-9
3.913224464315189e-10
1.1181265827110019e-8
3.8818361982822774e-8
2.433914307990376e-8
2.179216389349286e-8
2.240990820032384e-8
2.4998025342313785e-8
2.969635261337616e-8
1.2534731562717207e-7
2.8929241596234064e-7
1.7435672780855898e-7
1.5261308489503862e-7
1.61693795793759e-7
1.902731499301496e-7
2.4327955608783115e-7
3.3400055720152736e-7
4.6638680686749773e-7
5.666100894999364e-7
5.595281886136675e-7
4.096685731996735e-7
2.2123251080142888e-7
1.4432987919765785e-7
8.768742186377805e-8
5.625525577506538e-8
4.6918608623245955e-8
3.732720220235443e-8
1.4017193715219367e-8
5.7330244632641615e-9
3.217818878846089e-9
3.4911869002765245e-9
9.078497716178943e-9
3.850008419321868e-8
1.0176748186559013e-7
5.8003697792493046e-8
4.9593580581898425e-8
5.027173175644939e-8
5.628449732457092e-8
6.799152822895987e-8
8.791675306664285e-8
2.510359257145886e-7
3.7192128777892416e-7
2.0333474691596618e-7
1.7886998149189733e-7
1.928129851967842e-7
2.3803188132060413e-7
3.2960852703967444e-7
4.5680156355043e-7
4.7136079071894866e-7
4.0424621965545366e-7
3.532227250721551e-7
4.0225786377185055e-7
3.05441406897754e-7
1.6356565538630244e-7
9.0093009599501e-8
5.159743645599847e-8
3.547533384341533e-8
3.146629820302833e-8
2.09931504116629e-8
6.65995081588347e-9
2.1353938523178126e-9
4.2936079039115997e-10
5.558598460656912e-10
6.626346782269203e-9
5.187722501738621e-8
4.0617750356013725e-8
3.017114897437451e-8
2.8696432457406473e-8
3.065431205025667e-8
3.5408131386759115e-8
4.370097286575172e-8
1.6840834413336898e-7
3.4145423224225415e-7
1.9741021949393834e-7
1.7468529002976664e-7
1.878863515585e-7
2.2671731383816957e-7
3.0113255019006973e-7
4.298626059470754e-7
5.845976368071409e-7
6.266762415337556e-7
5.809312715231061e-7
5.214801623256571e-7
2.69557737848325e-7
1.7234511332928632e-7
1.0762048931841696e-7
6.330334923286658e-8
4.7749461169036275e-8
4.28784521303283e-8
1.8021631881688512e-8
6.7448782472554365e-9
3.1096044403754176e-9
2.361332624526851e-9
5.758391729651208e-9
2.711867217302177e-8
1.0708421884555017e-7
6.006027010726379e-8
5.0684240578928586e-8
5.082900076547072e-8
5.608425315476667e-8
6.641706055801413e-8
2.076642827992504e-7
4.132400931114431e-7
2.342648085338775e-7
2.03479281891008e-7
2.1413636202443462e-7
2.5273781918908936e-7
3.2849845623117527e-7
4.55971877664758e-7
5.765009699244201e-7
5.525678717584737e-7
4.778251217489572e-7
4.223686422371455e-7
4.717863257035877e-7
3.2929534332653587e-7
1.7018157445266886e-7
8.92269656647812e-8
4.641603888533214e-8
3.055273572839823e-8
2.831220675975951e-8
1.5248820898177454e-8
4.1567609014174355e-9
5.306906293756371e-10
1.0816898619611383e-9
4.1911253379900374e-10
1.2034787101518755e-8
6.258928786647107e-8
3.708696453366096e-8
3.267386489265185e-8
3.3347853796031345e-8
3.69725203243553e-8
4.3624876410978674e-8
1.67707979124115e-7
4.27365655163993e-7
2.6511130780790087e-7
2.2804635081928836e-7
2.3628513835541351e-7
2.6991047545045767e-7
3.317480411334459e-7
4.341328692773077e-7
5.847426240406627e-7
7.309416034906924e-7
7.753467104756898e-7
4.6554083463075566e-7
2.5631900244798523e-7
1.7409129905477777e-7
1.0321991032757498e-7
6.32080899668288e-8
5.436128352215666e-8
3.852914337171681e-8
1.4927669551120823e-8
6.870848899522374e-9
4.5577888144644895e-9
5.981580337235583e-9
1.6166513802946724e-8
7.271412357254902e-8
1.2531508104935114e-7
8.107436701601593e-8
7.299664674799788e-8
7.563590328142554e-8
8.542816584521544e-8
1.0310444340491755e-7
1.314882988918964e-7
3.6184678748476116e-7
5.390723119155509e-7
3.026954120361633e-7
2.722477062342848e-7
3.0000028482658696e-7
3.8037283143980085e-7
5.398362224317924e-7
7.205331200911168e-7
6.788220770497394e-7
5.749494742383503e-7
5.083542155578748e-7
5.402069954365178e-7
4.673787720889676e-7
2.322266320986827e-7
1.205307559460166e-7
6.0022032739236e-8
3.565814256816652e-8
3.035876899617638e-8
2.4809229106459946e-8
8.465855750794087e-9
2.8390953217409307e-9
1.0761683829840975e-9
1.8464940214165253e-9
1.0306747503309007e-8
7.121066328150596e-8
6.712618771294095e-8
4.827640668189836e-8
4.54979215272673e-8
4.8406946389493206e-8
5.576349118816055e-8
6.853825377875976e-8
2.346804890234108e-7
5.234507148513293e-7
3.054221292629442e-7
2.655900744079508e-7
2.793560414967619e-7
3.273851567572224e-7
4.187105515406516e-7
5.732730404840821e-7
7.714792249644119e-7
8.72252093488173e-7
8.641669569869233e-7
6.481801055799612e-7
3.123702121148083e-7
2.003770432698819e-7
1.255067493087001e-7
7.008381493755842e-8
5.2889657041163034e-8
4.4405774118669926e-8
1.8348896183046666e-8
7.808997934640297e-9
4.227169662802389e-9
4.171910957827365e-9
1.062240581731961e-8
5.0838570825001393e-8
1.2453428031598498e-7
8.137945704519677e-8
7.403519098666028e-8
7.659640333591153e-8
8.548672742248874e-8
1.0108004290231718e-7
2.915020693383235e-7
6.071227487207831e-7
3.5210903809079844e-7
3.1254285350510093e-7
3.34910873510333e-7
4.033887986369436e-7
5.362401712198938e-7
7.438847055729135e-7
8.541815528930299e-7
7.480353700865209e-7
6.498117741203355e-7
6.008609070687733e-7
6.199729954705802e-7
4.734772422090563e-7
2.0934772314432137e-7
9.601363028571993e-8
4.246353507611821e-8
2.3386127402667706e-8
2.076063590471139e-8
1.4581580397958002e-8
4.249522008288139e-9
9.35088339842412e-10
1.4314887356829775e-10
2.483921659335958e-9
2.0149539957367502e-8
1.035161773179409e-7
5.8663544134143716e-8
5.153230239837538e-8
5.266524512968338e-8
5.842778236691534e-8
6.886392478763691e-8
2.1441187985762495e-7
6.216576250464354e-7
4.0296623672465465e-7
3.4228240067370406e-7
3.470574289390644e-7
3.847942666135746e-7
4.550927283111891e-7
5.692009238403211e-7
7.404366868138297e-7
9.695777821195797e-7
1.3417475053371675e-6
6.436838159119906e-7
3.0752399676187716e-7
1.7890731727228744e-7
9.662810767877336e-8
5.914683026656698e-8
5.1309951740253296e-8
2.9569381955218385e-8
1.264683386904973e-8
6.708512719152306e-9
5.599258606480165e-9
9.807321337413336e-9
3.058153338434182e-8
1.5650828612586867e-7
1.365371660855856e-7
1.0883405711220396e-7
1.0698769258656628e-7
1.1503103510176951e-7
1.309644569259462e-7
1.553209271305561e-7
1.8818646758061333e-7
5.100785612619419e-7
8.056760974744506e-7
4.749929453849126e-7
4.405370582967754e-7
4.984828713134124e-7
6.507447425578721e-7
9.331636003816598e-7
1.1046372086478922e-6
9.270177808215695e-7
8.022016697499484e-7
7.337063990851961e-7
7.556946891988156e-7
6.695177981992973e-7
2.983103604210766e-7
1.1971176739071336e-7
4.964604685819071e-8
2.4192401450439066e-8
1.7767695220020192e-8
1.738157703911845e-8
7.161879789250217e-9
2.8831537600776074e-9
2.443951977141255e-9
5.41640031103168e-9
1.8906480095616836e-8
1.0592681712351647e-7
1.1139729660172208e-7
7.885543991339895e-8
7.454196935585301e-8
7.942171506604781e-8
9.10644128664684e-8
1.0967769936075081e-7
2.9768631450749845e-7
7.919626926707297e-7
4.805382624953765e-7
4.112059682156895e-7
4.2100328818500474e-7
4.7543612470450536e-7
5.804621743930014e-7
7.598902147484667e-7
1.0446033867987221e-6
1.535558016993502e-6
7.518294462804336e-7
8.109332272800689e-7
6.297006768461132e-7
2.3895771308502356e-7
9.354504452702186e-8
5.109530667853237e-8
4.4017823477591696e-8
2.7809671790752687e-8
1.0035024651650363e-8
3.875899112056857e-9
2.0377307230795467e-9
4.805112130490569e-9
2.319225304782338e-8
1.2936480715411098e-7
1.0149128167377105e-7
9.669109096140947e-8
1.0508438978199265e-7
1.1870828677236445e-7
1.3723098350862413e-7
1.613928305410291e-7
4.096387725855111e-7
9.08413341544418e-7
5.540451229699505e-7
5.122247413860769e-7
5.671081682757763e-7
7.092125690596976e-7
9.752204363646678e-7
1.246724431339955e-6
1.1344987883074555e-6
9.913231072199889e-7
1.0295315340300871e-6
1.508346938175162e-7
1.3054326500035807e-7
3.4589061923918263e-7
2.8755287633311223e-7
8.635110082161734e-8
2.0642322774224087e-8
7.82727555097046e-9
4.761457640150531e-9
1.2503386223143479e-9
3.9406177189203686e-9
4.96762480647581e-9
4.1809633241083024e-9
8.316952141268331e-10
3.0815592832737207e-8
8.404111141574705e-8
6.514976717915828e-8
6.878447127570445e-8
7.796216855671874e-8
9.051550994074703e-8
1.0642845223087662e-7
2.431410142787445e-7
8.377366420997932e-7
6.034031376799688e-7
5.114099945989818e-7
5.098640191369426e-7
5.525112188116913e-7
6.444354449606501e-7
8.468917523562252e-7
1.5960542881572752e-6
4.436739486901986e-7
1.8563515258298515e-7
8.824540959970266e-8
4.377348187330948e-8
5.3693953261423e-9
8.646620609914596e-9
1.252895752505713e-8
1.662990351599834e-8
1.0509817904378872e-8
5.990263104232686e-9
4.5353003061319143e-10
1.4912374154506994e-8
5.798892135358515e-8
1.0696250515228375e-7
1.3320576545619292e-7
5.663605983246243e-8
6.820559466097366e-9
4.453242195136815e-8
8.30306861386883e-8
1.3115537992080622e-7
1.8829984199087917e-7
2.507544937887367e-7
8.911970083708833e-7
1.2963912600670478e-6
8.450730612643314e-7
8.707240449946651e-7
1.1266938033630354e-6
1.684196321702034e-6
1.8565732859742534e-6
1.5017933165505158e-6
1.1466332070372132e-6
5.708125494575947e-7
1.8919725346269619e-6
1.2652983089639031e-6
3.6888823961815377e-7
9.400440578414427e-8
1.1640623499314465e-8
1.7237338236036093e-8
7.687817290812375e-8
7.376684034346783e-8
5.9817870281300686e-9
4.908377029470405e-7
7.690740064670305e-7
4.498056459394476e-8
1.14804297252774e-9
3.511103582265646e-10
1.986552935795247e-10
4.310006777581745e-11
7.0168416745687606e-12
2.2129748812562585e-11
2.8378290194786844e-11
3.3839437213248585e-11
4.013386644389899e-11
1.990827187475285e-12
1.5177238633284328e-12
3.730073333243625e-12
9.406404441163646e-12
1.206999038972902e-11
1.207949691407313e-11
1.1222190795677801e-11
1.052103591729915e-11
1.0261718801516311e-11
1.0439167852614853e-11
1.103176755657835e-11
2.23263798829215e-11
4.3715001835594424e-11
8.638056845800132e-11
6.228995453061749e-11
3.4320794215320397e-11
2.5116913004803445e-11
2.1807152369353447e-11
2.0596883419136432e-11
1.99858114709478e-11
1.910585122017123e-11
1.7194335567950392e-11
1.3314407116700174e-11
6.0824488674598545e-12
6.7368369845191804e-12
2.895738861262628e-11
6.740087852194899e-11
1.348847554096451e-10
2.5677279887512127e-10
4.855115626445061e-10
4.972986698172127e-10
3.3527494433354717e-10
2.2933891438320255e-10
2.0412467209318187e-10
2.0306615579789843e-10
2.0743848884575187e-10
2.1260918932803074e-10
2.1701187583585886e-10
2.1927924875490464e-10
2.1759319904726904e-10
2.095121852553594e-10
1.918680267962038e-10
3.0250575347662684e-10
1.7536355955142475e-9
5.551608034037894e-9
8.576018507803861e-9
9.990962760534443e-10
2.7039079420475247e-11
9.389717975885597e-13
0.
3.5713982928438504e-14
5.666107015343065e-14
0.
0.
0.
0.
0.
0.
2.4193930362288193e-14
3.3259681322911644e-14
4.570276170312286e-14
1.7505663736139113e-12
1.181908019128691e-12
1.3096184537562427e-12
1.5827180274357729e-12
1.961748291448603e-12
2.456358284277181e-12
3.093328766176523e-12
3.911999537728155e-12
4.965234374221487e-12
6.322542839151131e-12
8.074671029311123e-12
4.198159538790876e-11
1.9515534000482273e-11
5.829088227741323e-12
8.504653390410945e-13
4.8965205429423716e-12
8.902386303667256e-12
1.3862783410230961e-11
2.0617096959973703e-11
3.01925028363863e-11
4.396175800259113e-11
6.37307235273538e-11
9.165900184146947e-11
1.2979913077467993e-10
1.7911495443972267e-10
2.384815954251954e-10
3.0501302094449956e-10
3.761662936670616e-10
4.516865427244168e-10
5.33722892233875e-10
6.25871022672094e-10
2.266773120692587e-9
2.9018836608124594e-9
1.1438893254002564e-8
1.6601425488900767e-8
1.7503261477425616e-8
1.8436526598310304e-8
1.988030868659256e-8
2.166798833570261e-8
2.363243469187343e-8
2.564830094017644e-8
2.7622587842534368e-8
2.5529442173573193e-8
2.581622590857946e-8
1.623982228410822e-8
4.012921199061717e-9
5.470490648940752e-10
4.762449706731992e-10
8.296324214861372e-10
5.657031192242488e-10
1.9664494581780326e-9
1.7208724374389033e-8
1.1858007323474894e-8
9.701761337119361e-9
9.349551167071207e-9
1.0024772518284946e-8
1.1872550079481807e-8
1.5634246501548115e-8
2.319433295291932e-8
3.89048126249029e-8
6.223127495259837e-8
5.4603150470323346e-8
9.394978543235219e-9
1.4615766144474477e-8
1.6266319698867268e-8
2.4024502614722364e-8
4.1885383094328686e-8
8.38647814804534e-8
1.363872244554349e-7
1.467087016779899e-7
1.6504490795663654e-7
1.6520241476164437e-7
1.6915717590915347e-8
1.2291558653348435e-7
1.7174707738511605e-7
1.9143544808595606e-7
1.0892033068560025e-7
6.225980284563435e-8
3.346644751249925e-8
2.1110957616948652e-8
1.6525346813355736e-8
1.1829789905859534e-8
2.5829137598215473e-9
3.2867761518755144e-10
1.963492704583261e-9
3.656057268801111e-9
4.100086323687254e-9
8.77931457292452e-9
8.895086910348345e-9
8.633550788183406e-9
9.059020899759896e-9
1.0040279402344096e-8
3.822465100489382e-8
1.1109622903344213e-7
8.598944934877188e-8
7.030645834031153e-8
6.876521358950088e-8
7.304043765809147e-8
8.143369522237878e-8
9.417781626113112e-8
1.1229494333621934e-7
1.367762615448438e-7
1.6634468899457365e-7
1.9307223947384393e-7
1.0631621033508484e-7
6.445928164245217e-8
3.911864183052457e-8
2.801968898829166e-8
2.364831109999953e-8
2.003961969655118e-8
8.01774540910797e-9
2.8295193809203833e-9
1.2246815337726425e-9
7.997896125486504e-10
1.840961325276422e-9
7.94614199085155e-9
3.837707547472731e-8
2.048253275297451e-8
1.5982466068066883e-8
1.551692798326786e-8
1.692644340257171e-8
2.011806248396352e-8
2.589347502064323e-8
9.290821501063995e-8
1.5325127440801928e-7
9.024924064974641e-8
8.480683844596792e-8
9.754324320238581e-8
1.2830992865250973e-7
1.8966345358877657e-7
2.9046243512546677e-7
3.5141800558619145e-7
3.3709229728506283e-7
3.210038804039542e-7
3.557002608226678e-7
2.3146854843983194e-7
1.3138914057246512e-7
7.861185034922425e-8
4.7870465751722183e-8
3.442719017884248e-8
3.054383183412615e-8
1.725534818861988e-8
5.33580494955485e-9
1.7190666712362981e-9
3.699376641288418e-10
6.874740469499754e-10
6.746304669653823e-9
5.065993371830859e-8
3.356868337018548e-8
2.5892628950659858e-8
2.500851568158427e-8
2.69554962383328e-8
3.133260482089526e-8
3.885135669481499e-8
1.3560987837248093e-7
2.4493363293279117e-7
1.3341513696386682e-7
1.1327179440105197e-7
1.1711380955484283e-7
1.3611124845278e-7
1.7453517671670965e-7
2.398082240517869e-7
3.026996232930109e-7
2.9129473491976314e-7
2.51052349912746e-7
2.6724316184852524e-7
1.5024430894793848e-7
8.783039861059434e-8
5.0602011705198953e-8
3.416017226243526e-8
2.774645981208228e-8
2.468370294366322e-8
1.0872833189758032e-8
3.7046536715348167e-9
1.4565494811176828e-9
7.029506436806745e-10
1.708819236174565e-9
9.104926901550015e-9
4.767196230990835e-8
2.528853259901081e-8
2.0019545833166995e-8
1.9538834204865163e-8
2.129201451670036e-8
2.5136101773869103e-8
3.190954452077571e-8
1.2029364097521349e-7
2.1053755697885068e-7
1.2174315729707083e-7
1.1150448917630339e-7
1.2480329418312417e-7
1.587630478440356e-7
2.256648683435128e-7
3.3968486760979936e-7
4.328406936927576e-7
4.226853139828676e-7
3.9359889866049173e-7
4.248764573817432e-7
2.473367489317386e-7
1.4570266201436661e-7
8.863262815537988e-8
5.367853618710946e-8
3.894025422847989e-8
3.526094477062577e-8
1.7849690154532223e-8
5.812878979860413e-9
2.1030903767012757e-9
8.295613152043429e-10
1.8283114288715402e-9
1.1205264566318926e-8
7.145693697946171e-8
4.137123349831595e-8
3.27820799851233e-8
3.200972141324473e-8
3.475501140711722e-8
4.066908571607022e-8
1.3692523932880494e-7
2.823582789891891e-7
1.603235853193004e-7
1.3637975783282034e-7
1.405024253303324e-7
1.6130977344332265e-7
2.0223479587294626e-7
2.7259761571821376e-7
3.625905235833037e-7
3.91116216306523e-7
3.4929553607963464e-7
3.055574620423305e-7
3.4490707279965665e-7
2.0306694081801137e-7
1.1500019409828868e-7
6.304028871837574e-8
3.868938979505702e-8
2.9553326589824803e-8
2.6538402985052332e-8
1.0794985019997348e-8
2.9887838775740356e-9
2.87389565868242e-10
1.0848256612834422e-9
4.1316319140560123e-10
1.107679649155686e-8
3.836818092679381e-8
2.4102374926692478e-8
2.1592675688409156e-8
2.2209314390464048e-8
2.477561974187153e-8
2.943133364256136e-8
1.2445140795733644e-7
2.870013967740489e-7
1.7296142306794807e-7
1.5144843851827232e-7
1.6052694207377265e-7
1.8899595154670202e-7
2.4179925339230897e-7
3.3221115601416937e-7
4.6410264945221163e-7
5.634738204706866e-7
5.559164902931688e-7
4.0841939817175614e-7
2.2045913463883155e-7
1.4352465790604148e-7
8.714577569685068e-8
5.596967370418359e-8
4.666646903115698e-8
3.71811643113801e-8
1.3963528942106113e-8
5.702424250461769e-9
3.1971565462986293e-9
3.466621390741405e-9
9.010157048372993e-9
3.8132461470378206e-8
1.0143574812132711e-7
5.767389216924886e-8
4.9261267833795784e-8
4.991607554982083e-8
5.588123964492243e-8
6.751132431823888e-8
8.732311287197076e-8
2.4926680023968427e-7
3.69189043420748e-7
2.017302148826867e-7
1.773708279538362e-7
1.9110159659767664e-7
2.3577965220862294e-7
3.2629156394085307e-7
4.5234563140548974e-7
4.6754680972632905e-7
4.0112820621320137e-7
3.503168086207083e-7
3.9944733260843044e-7
3.022791000119331e-7
1.6224463443217125e-7
8.956435107410506e-8
5.142702781356798e-8
3.544244687218901e-8
3.145640526930936e-8
2.089489306508588e-8
6.6238647307110044e-9
2.122856470368254e-9
4.1863009971223877e-10
5.308667230621665e-10
6.549343126438918e-9
5.149889537343325e-8
4.015531692301957e-8
2.9865159418451115e-8
2.8416864714044786e-8
3.0359743453521804e-8
3.5068159117453084e-8
4.32789724927257e-8
1.6715026086969137e-7
3.3848093412830156e-7
1.9570034724205118e-7
1.732521454569079e-7
1.8644219290426332e-7
2.2512020612844048e-7
2.992528452316373e-7
4.275280504316417e-7
5.813401771831318e-7
6.223403101716744e-7
5.765753910552281e-7
5.19573822717154e-7
2.688653778453749e-7
1.7157340556488287e-7
1.0693285582288147e-7
6.296425819423743e-8
4.7494751559292725e-8
4.268518943203949e-8
1.796896355743589e-8
6.709714725849601e-9
3.087090565190399e-9
2.3396544382446295e-9
5.706183560987937e-9
2.6826798208722756e-8
1.0678181976146814e-7
5.972257971075282e-8
5.031668201884104e-8
5.042877633695143e-8
5.563104941911276e-8
6.588310037289552e-8
2.0615163339529587e-7
4.0998337497817226e-7
2.3232621966467852e-7
2.0169087165838758e-7
2.121520273456675e-7
2.502547334590745e-7
3.2505504611946447e-7
4.5102885088926404e-7
5.711504661592523e-7
5.487411737875598e-7
4.7472685363881106e-7
4.193055668630615e-7
4.6927929675870024e-7
3.2607728619276137e-7
1.691537059199037e-7
8.90143889006471e-8
4.648643137300302e-8
3.069410921701523e-8
2.844679004761357e-8
1.5216788113012875e-8
4.148193144769508e-9
5.241404110597033e-10
1.101783167367235e-9
4.710678010467114e-10
1.1901786793065986e-8
6.173163442262579e-8
3.6695858262050534e-8
3.236178196582103e-8
3.304083315582586e-8
3.6636297999167486e-8
4.322812470583971e-8
1.6673269770757713e-7
4.2401870432707247e-7
2.6285170363134144e-7
2.262042376891406e-7
2.3450970492561718e-7
2.680794686776524e-7
3.298107009606229e-7
4.3209161220690164e-7
5.825248150686755e-7
7.27594205556013e-7
7.693992838834716e-7
4.6463555633097085e-7
2.556999302990416e-7
1.7337231940329337e-7
1.0273863497167784e-7
6.295000285520544e-8
5.4100731446606174e-8
3.852091853402244e-8
1.4901103278168567e-8
6.8389553362502985e-9
4.524610115998263e-9
5.9234010186204964e-9
1.5984449492999305e-8
7.162960659897642e-8
1.2514788844009423e-7
8.058959738699824e-8
7.242812679391916e-8
7.49931873051943e-8
8.468735172665305e-8
1.0223306015868823e-7
1.3046657282817356e-7
3.5896574667719963e-7
5.345780672802021e-7
2.998948739715887e-7
2.6953452757077015e-7
2.9680188261065666e-7
3.760035922358199e-7
5.33280567495035e-7
7.130899693370914e-7
6.739636475281534e-7
5.710076310689891e-7
5.04288594656483e-7
5.376022220362675e-7
4.6287999475657714e-7
2.3050718709478106e-7
1.2024290975555287e-7
6.016268891612607e-8
3.587776010234467e-8
3.060305677231715e-8
2.4847949710479512e-8
8.45312768274e-9
2.8298883019460846e-9
1.0516466913027265e-9
1.7881631543192103e-9
1.0179340596100529e-8
7.084632666099887e-8
6.626666042701144e-8
4.775834257493471e-8
4.503778510520788e-8
4.792775032371591e-8
5.521458302228893e-8
6.786629003606882e-8
2.333261223081064e-7
5.188687000893786e-7
3.026136864190455e-7
2.632999914953433e-7
2.771484364830975e-7
3.2510635235682743e-7
4.1630335190351434e-7
5.707102397845107e-7
7.679796038739684e-7
8.654777441535821e-7
8.534354210734974e-7
6.44620188951952e-7
3.1151118857967275e-7
1.9989715038938506e-7
1.2516839932722772e-7
6.985362292021013e-8
5.265063262228183e-8
4.4433392816536966e-8
1.8370541623854958e-8
7.784084936954637e-9
4.196923881903404e-9
4.120449856841459e-9
1.0466469839726818e-8
4.9901483020205637e-8
1.2480270252450285e-7
8.097049016745485e-8
7.343454198382146e-8
7.587528590415648e-8
8.464167722013959e-8
1.0008722983618059e-7
2.8920343192550253e-7
6.018395691961281e-7
3.4876861760011197e-7
3.0931879696830836e-7
3.3121180948480503e-7
3.985849167924051e-7
5.293330581180383e-7
7.34498412445124e-7
8.473167024442245e-7
7.443947117657192e-7
6.461038330756093e-7
5.959977269792234e-7
6.165196287760234e-7
4.684376682484142e-7
2.0840881479415555e-7
9.645037930627088e-8
4.285374627005953e-8
2.3733999641370154e-8
2.1157509858621823e-8
1.4707508563505024e-8
4.282139700835465e-9
9.330582075497876e-10
1.0065398790558211e-10
2.379833739047138e-9
1.9949662639446048e-8
1.0198520276289269e-7
5.803237270973539e-8
5.103564840914538e-8
5.217354633979789e-8
5.7888574138456415e-8
6.82345997118451e-8
2.1378964692374152e-7
6.175180477508292e-7
3.995009835524117e-7
3.3952218596379993e-7
3.445376550829271e-7
3.8241311692478874e-7
4.528884701048354e-7
5.672635666421429e-7
7.382914520389652e-7
9.626460773139018e-7
1.3088919221725957e-6
6.326781683939861e-7
3.0496685279870577e-7
1.7924279195210044e-7
9.716616029042246e-8
5.925222813957043e-8
5.135669427704211e-8
2.994315712962592e-8
1.27759039644201e-8
6.753109217098032e-9
5.598618601794209e-9
9.697942217660951e-9
2.997570757268975e-8
1.5292122401263491e-7
1.371383639285203e-7
1.0837252719275843e-7
1.0613652900580391e-7
1.1392643046391381e-7
1.2964755700495742e-7
1.5384222894261216e-7
1.8671170919475986e-7
5.057603024093874e-7
7.986022808664829e-7
4.69925092556894e-7
4.3526851606612026e-7
4.919172849058936e-7
6.412496799363516e-7
9.19271173428321e-7
1.0951289982698603e-6
9.227268558304421e-7
7.968446660486685e-7
7.285840351782587e-7
7.480098318822018e-7
6.621621904107893e-7
2.957334911651953e-7
1.205214442403143e-7
5.03475591029106e-8
2.4676482069306066e-8
1.8282953567126437e-8
1.782803762017112e-8
7.2895197146440765e-9
2.9218093457417007e-9
2.421933924075766e-9
5.323205761162443e-9
1.870957448818927e-8
1.056065486820637e-7
1.0995118264581442e-7
7.803200747700578e-8
7.38017872504951e-8
7.865130854423762e-8
9.022092089582613e-8
1.0879874282869115e-7
2.971463982928709e-7
7.859365707790771e-7
4.7599876397369464e-7
4.076045890299868e-7
4.1774777813869485e-7
4.7240446187537605e-7
5.776785189528563e-7
7.57008744666941e-7
1.0370959616304484e-6
1.4962090879888004e-6
8.389936800415627e-7
9.359954845022991e-7
6.658725260289833e-7
2.359427071326848e-7
9.461819698652513e-8
5.1872357009384385e-8
4.432535199703381e-8
2.827682561166413e-8
1.0391450716143867e-8
4.205278238022217e-9
2.35588178870667e-9
5.062033259111809e-9
2.284668057071036e-8
1.2961162123786558e-7
1.0359229564305242e-7
9.707849947358225e-8
1.0462560125212435e-7
1.1764807973324899e-7
1.3571314004366076e-7
1.595641886652703e-7
4.0562058192660147e-7
9.00311661155091e-7
5.48114907074518e-7
5.05778381136071e-7
5.589463015127699e-7
6.973865007418567e-7
9.571381681940689e-7
1.2311808447729044e-6
1.1309532350149524e-6
9.836765974088784e-7
1.0244712310774798e-6
9.926325857643001e-8
1.7935992481576552e-7
4.17688487242304e-7
3.27913822376155e-7
8.45833906738337e-8
2.08188383705329e-8
8.232222913791287e-9
5.110900030943278e-9
1.3885040513192379e-9
3.5278784167377457e-9
4.390910063950277e-9
3.439519745801347e-9
1.7573155648534983e-9
3.197187537346548e-8
8.847149887608589e-8
6.667504287711503e-8
6.943895002708567e-8
7.8051028762237e-8
9.023227765255526e-8
1.0597147651430255e-7
2.428514401695193e-7
8.350170008296878e-7
5.988041312433687e-7
5.076372769324734e-7
5.061848402897796e-7
5.484028539831715e-7
6.384289504779812e-7
8.31330427861423e-7
1.4977577546243644e-6
5.543450326118033e-7
6.988763715452711e-8
3.104054298500712e-7
5.973443878530281e-8
6.913862541570579e-9
1.241427713359364e-8
1.5777130702490055e-8
1.9081271113367437e-8
1.0979581596623414e-8
4.190740521958936e-9
4.628145453990539e-9
2.4966763267869427e-8
6.537153754720663e-8
1.2590307697330372e-7
8.593717898322032e-8
4.2238302947656424e-9
3.457108962276898e-8
6.790452473450526e-8
1.0787218868061962e-7
1.5542623342784574e-7
2.0823458042665497e-7
2.6055652630724796e-7
8.352011353368419e-7
1.249896106612008e-6
8.185882820953006e-7
8.378373797800603e-7
1.0646038028766395e-6
1.5676158664666436e-6
1.8283775707294666e-6
1.476259331547167e-6
1.3423138608069646e-6
4.398483798253009e-7
1.6436344053564944e-6
1.1534659200875778e-6
7.281961667251251e-7
2.614485281279057e-7
4.581057703419757e-8
1.2717286208682735e-9
1.6052249259655237e-8
6.39864327790754e-8
6.749027529482558e-8
1.677517083463994e-9
5.231561894379529e-7
4.7572001599874235e-7
5.030556184950211e-8
5.411506242573126e-9
1.1205497491032946e-9
2.891136323176041e-10
5.3085655086014564e-11
1.2899371448721792e-11
2.6930206200506164e-11
3.116801017201124e-11
3.3288588202046336e-11
2.8560122070088145e-12
1.3244651201273607e-12
1.4999446063532972e-12
6.784969920929585e-12
1.2273694900046172e-11
1.329192519534233e-11
1.636365118261383e-11
1.6950210030517748e-11
1.531667749306933e-11
1.3964331931270955e-11
1.3389994284802374e-11
1.93055772581721e-11
3.505237859821284e-11
6.543473164701174e-11
4.6689987793983594e-11
2.6192507744847745e-11
1.974375566162799e-11
1.7775199611655324e-11
1.7427079937564323e-11
1.7598641251002803e-11
1.769315969099109e-11
1.722805780815044e-11
1.5648744343111343e-11
1.2174710916187318e-11
5.598682588178638e-12
6.044641409396569e-12
2.608382387388345e-11
6.039053796175061e-11
1.1980715946051778e-10
2.253873144703734e-10
5.370890616950761e-10
3.34560470785732e-10
2.2806732708860974e-10
1.9757715121177563e-10
1.9098275426022267e-10
1.9178361932049147e-10
1.951940859070604e-10
1.992036227414012e-10
2.0222634814930912e-10
2.0245421099077302e-10
1.9761398490072933e-10
1.8482242055596698e-10
2.368649806441727e-10
1.4977269488608137e-9
4.904469498593483e-9
8.522404483259876e-9
1.9908241970257104e-9
1.640057035888794e-10
1.0842139631840908e-12
3.549900511200868e-14
2.4146705767889578e-14
9.85571521673557e-14
0.
0.
0.
0.
0.
0.
2.348525650809355e-14
3.2297727695587895e-14
4.438249827091642e-14
1.7330042615248617e-12
1.1616022088443618e-12
1.2855415945541455e-12
1.5526282239318548e-12
1.9234104848787685e-12
2.4071211517424865e-12
3.0298497101994337e-12
3.829978612362367e-12
4.859103448681849e-12
6.185088905291817e-12
7.896583480564424e-12
4.2872044853029884e-11
1.866370229914495e-11
5.507626006114894e-12
8.964087009319916e-13
4.793297462029387e-12
8.661264864061064e-12
1.3454135244381513e-11
1.9982485942441357e-11
2.92412419021581e-11
4.256739011213625e-11
6.173981746263484e-11
8.893551506311669e-11
1.2633350085471213e-10
1.7518092779572248e-10
2.346886352088697e-10
3.020641521118093e-10
3.7446786261430787e-10
4.512090519332027e-10
5.341616704257138e-10
6.268472013319066e-10
2.325831009368627e-9
2.6820894509469e-9
1.1041494728838515e-8
1.635822378546473e-8
1.734521244566793e-8
1.8275417204903666e-8
1.9693371343076318e-8
2.144792569721684e-8
2.3375690680881857e-8
2.535192275985714e-8
2.728329078054255e-8
2.537661921526268e-8
2.5540807223757588e-8
1.534785876062705e-8
3.607413511095397e-9
3.7132977114522665e-10
6.053712618081343e-10
9.682212961564374e-10
7.392483250030734e-10
1.8235718164242587e-9
1.6589638667089803e-8
1.1327253151870141e-8
9.496743982212715e-9
9.232487647796414e-9
9.91803585922148e-9
1.1727213808295308e-8
1.539645167256268e-8
2.2766163460794482e-8
3.801035310536827e-8
6.005575025842143e-8
5.2206044692852455e-8
9.316265710044993e-9
1.5442474761047988e-8
1.6923430368848425e-8
2.474595331072285e-8
4.28719024566517e-8
8.54757281541465e-8
1.3847625546097397e-7
1.4859830840570302e-7
1.668981897195492e-7
1.6632016872384312e-7
1.9147245584176377e-8
1.229837602601362e-7
1.7341736489388112e-7
1.93378634979779e-7
1.1005046891416581e-7
6.306828724892675e-8
3.3915382261082824e-8
2.13417590056787e-8
1.6693361846805203e-8
1.1974566627069096e-8
2.6211881442888704e-9
3.273598203942203e-10
1.9829340354567912e-9
3.703202717464577e-9
4.185190739043243e-9
8.76949773495207e-9
8.971800462382216e-9
8.721303343990805e-9
9.155299186495598e-9
1.0148267913930061e-8
3.862610759802565e-8
1.1245642553648187e-7
8.712703398530149e-8
7.127222352941542e-8
6.974020074703173e-8
7.410733373837934e-8
8.265879691930642e-8
9.563814557537152e-8
1.140924034857727e-7
1.390407581710736e-7
1.6919651866896656e-7
1.9648991183209761e-7
1.0813583921271948e-7
6.549533685801395e-8
3.9734823144841024e-8
2.8437631938335354e-8
2.398165843731698e-8
2.0327660325994122e-8
8.138652782127728e-9
2.8728858294203034e-9
1.2458799765928887e-9
8.201455437816988e-10
1.890283918560965e-9
8.123972357677635e-9
3.919351844866225e-8
2.090901462635557e-8
1.630970029911957e-8
1.583422518742414e-8
1.7274989021533103e-8
2.053770646875628e-8
2.6443150616929508e-8
9.450034433838571e-8
1.5568715897419356e-7
9.159319082158487e-8
8.5995617640653e-8
9.88303425956459e-8
1.298983229014917e-7
1.9185569721916613e-7
2.9362253738567856e-7
3.551799054010883e-7
3.4059253759736893e-7
3.239936582686641e-7
3.590111343163496e-7
2.3322210723172057e-7
1.325173867280322e-7
7.947329894641636e-8
4.834916286441999e-8
3.4722364084856014e-8
3.082402451313167e-8
1.74002232628893e-8
5.385879078259093e-9
1.736738703626921e-9
3.7277028021034443e-10
6.874223110557757e-10
6.799186377921024e-9
5.1171734958415184e-8
3.385083985192006e-8
2.6142110809973054e-8
2.5259975614568075e-8
2.7229524209197673e-8
3.1649240680040565e-8
3.9236294525274845e-8
1.370064954821437e-7
2.4772200618209135e-7
1.3501535362110587e-7
1.1469900895386346e-7
1.186596301525685e-7
1.3799929022725336e-7
1.7709085882330498e-7
2.434872131915453e-7
3.072917028327085e-7
2.955345060599187e-7
2.547888740778752e-7
2.7151362884097577e-7
1.526859666512649e-7
8.908633260007736e-8
5.126601534605823e-8
3.454622515196928e-8
2.8017150534841673e-8
2.4944011021174856e-8
1.1017797558036795e-8
3.753270987771036e-9
1.4774435536355441e-9
7.199894719443611e-10
1.7504597575668573e-9
9.264710384432616e-9
4.8556377701651805e-8
2.5754182983635157e-8
2.037287592198049e-8
1.9879218823873242e-8
2.166261224247601e-8
2.5576258225157646e-8
3.2474073378712994e-8
1.2206557096076896e-7
2.1365549411079036e-7
1.234647018023375e-7
1.129975457301883e-7
1.2637916320924716e-7
1.6063359673207533e-7
2.281109543576574e-7
3.4311584844787655e-7
4.373850962035332e-7
4.27254734444763e-7
3.9751835499656644e-7
4.285903089301774e-7
2.4887310548337096e-7
1.4686640185145196e-7
8.95815709487872e-8
5.418417923340628e-8
3.9263093145040944e-8
3.557886056106354e-8
1.7974191867372694e-8
5.863604922272604e-9
2.125136217417975e-9
8.395135795653926e-10
1.8457277600146605e-9
1.1332966949490362e-8
7.217173264251735e-8
4.173035151521092e-8
3.311934840938833e-8
3.2357464653179914e-8
3.513900708036883e-8
4.1117216713212746e-8
1.3837999746942507e-7
2.8563028221710695e-7
1.6224883003944527e-7
1.3809836963622186e-7
1.423522227412847e-7
1.6353637800488366e-7
2.0517855051251269e-7
2.7676359443849113e-7
3.6805387520855e-7
3.9630495581214323e-7
3.536193958709022e-7
3.094548529609582e-7
3.494493583019214e-7
2.0615741267754843e-7
1.163525202636582e-7
6.362299840329677e-8
3.8904557956742485e-8
2.9636810318908876e-8
2.665587872830208e-8
1.0896972856068877e-8
3.0153115323014357e-9
2.9370378814034693e-10
1.0779833774743692e-9
3.781958565960525e-10
1.1255498548712131e-8
3.9113579006362386e-8
2.4501332440916832e-8
2.1931254272987477e-8
2.255077626991634e-8
2.5154609812737407e-8
2.988292150094099e-8
1.259825370334557e-7
2.9090072591136624e-7
1.7533155803212998e-7
1.5343211514191877e-7
1.6252055307276256e-7
1.9118781164204465e-7
2.4435708498115147e-7
3.3533251383835624e-7
4.6809646874895295e-7
5.688225819386998e-7
5.61952803131374e-7
4.106770889905e-7
2.2181173442513755e-7
1.4486503316210517e-7
8.802848404096354e-8
5.642547201877447e-8
4.706482339406421e-8
3.7418017178760394e-8
1.4052607243333487e-8
5.752833082910284e-9
3.231482724331203e-9
3.508165692550138e-9
9.124993394991074e-9
3.873916237166055e-8
1.0203888671715646e-7
5.8239269224076325e-8
4.982413182953453e-8
5.051632495093919e-8
5.65610955082408e-8
6.832099656609266e-8
8.832488553601866e-8
2.5222577678429894e-7
3.7380690889644704e-7
2.0443636629203218e-7
1.7989254944042874e-7
1.9397248889865345e-7
2.395455858174801e-7
3.3182015645402946e-7
4.5978986722441255e-7
4.740112844870577e-7
4.0643838759622115e-7
3.552295848380454e-7
4.0423953221154274e-7
3.074832748477888e-7
1.6444876695963345e-7
9.048491161863538e-8
5.173774323639426e-8
3.551631925438473e-8
3.149305692417992e-8
2.106372898138259e-8
6.685890270179321e-9
2.1447083217511344e-9
4.3663460790087144e-10
5.72014938164057e-10
6.679552660620634e-9
5.216296209544411e-8
4.0927840933744295e-8
3.038253750607669e-8
2.8891841760196017e-8
3.086114731873917e-8
3.564705980627603e-8
4.399709763128815e-8
1.693019677512856e-7
3.435310766421357e-7
1.9860402486475754e-7
1.7569346019734993e-7
1.8891134994059487e-7
2.2786585022552207e-7
3.025120657106007e-7
4.316142530166029e-7
5.869668599917049e-7
6.296199817037642e-7
5.838295305561364e-7
5.229335838879649e-7
2.7012329166037305e-7
1.7286803275672933e-7
1.0805062934562294e-7
6.350234233180497e-8
4.7891869396252836e-8
4.298981159256088e-8
1.8055693861598557e-8
6.767216179481778e-9
3.1242544283259617e-9
2.376506973247287e-9
5.795010953262112e-9
2.7310944124816983e-8
1.0734168585759041e-7
6.03041311089528e-8
5.093885705566931e-8
5.110317551875213e-8
5.6393600468238735e-8
6.678136622825492e-8
2.0867652206237916e-7
4.1547143035812283e-7
2.3559358762268335e-7
2.0469666944872286e-7
2.15477630628233e-7
2.544019846511286e-7
3.307834449279717e-7
4.592285969681607e-7
5.80083453847246e-7
5.552542762106787e-7
4.800305993002399e-7
4.24497308945867e-7
4.7358575179262997e-7
3.313014328460627e-7
1.7085914186886696e-7
8.94156003434453e-8
4.6397839225774165e-8
3.047954692573788e-8
2.8244903285429594e-8
1.527233591011759e-8
4.164208034909803e-9
5.356943512646369e-10
1.0690607636792308e-9
3.866593323635068e-10
1.2128899628817176e-8
6.31328525250507e-8
3.7351080030661296e-8
3.289144310243943e-8
3.356477786120452e-8
3.7211295279917575e-8
4.39067948138969e-8
1.6841181812044e-7
4.297355186962744e-7
2.666914907448964e-7
2.2934755813488066e-7
2.3755374612270523e-7
2.712410929691062e-7
3.3319558886149003e-7
4.3572921921870097e-7
5.865496591938379e-7
7.334378498441121e-7
7.793464563037233e-7
4.6641641407856774e-7
2.568037646192418e-7
1.7454063768977703e-7
1.0348712148406594e-7
6.333429789552911e-8
5.448736497130184e-8
3.852421129738524e-8
1.4942000067579864e-8
6.889836820658181e-9
4.57911744203515e-9
6.0210484886744874e-9
1.6288153958218137e-8
7.341094470889887e-8
1.2551056153231845e-7
8.142310605909598e-8
7.338989219454773e-8
7.607568249328362e-8
8.593325275613379e-8
1.036979940772719e-7
1.3218369458524406e-7
3.6375360631405384e-7
5.421680436092462e-7
3.04609359085074e-7
2.7408617397172554e-7
3.0214827568901443e-7
3.8327611159529227e-7
5.441500912216366e-7
7.254962962325442e-7
6.822456232953146e-7
5.777493584297042e-7
5.111388895077785e-7
5.421534196345705e-7
4.701875089519449e-7
2.3331213580695972e-7
1.2076888889673603e-7
5.996709443013423e-8
3.553638025897262e-8
3.022250895103294e-8
2.4790367173549927e-8
8.476080005974324e-9
2.846675727503795e-9
1.0930137257941783e-9
1.8853526970498843e-9
1.0396596526042633e-8
7.153032391532829e-8
6.768879536377036e-8
4.863253421340183e-8
4.582074402090177e-8
4.874589313722625e-8
5.615248296369573e-8
6.901348559873099e-8
2.3566580632904511e-7
5.266678971789743e-7
3.073872443235329e-7
2.672115101110555e-7
2.809412113342957e-7
3.290574174983405e-7
4.205441274231195e-7
5.753323284106932e-7
7.74192228308142e-7
8.76870602270165e-7
8.712858952420048e-7
6.509649004186217e-7
3.130905586477226e-7
2.0068459082536902e-7
1.2565950000423393e-7
7.017781436991068e-8
5.2991239419632485e-8
4.435973143483287e-8
1.832851442634132e-8
7.821636791827617e-9
4.2456945894931575e-9
4.20707730373614e-9
1.072941127849744e-8
5.145342621457091e-8
1.2445944834303884e-7
8.168142465836567e-8
7.445012981097857e-8
7.708768091749407e-8
8.605982912546147e-8
1.0175219618668674e-7
2.930114939939496e-7
6.107300942375892e-7
3.54387864026035e-7
3.147222865879559e-7
3.373879984033593e-7
4.0656971753192166e-7
5.407562564172668e-7
7.499734970337857e-7
8.587890437529459e-7
7.507142862986623e-7
6.525529812944002e-7
6.042580976090164e-7
6.22869887152595e-7
4.7666602281820393e-7
2.09895718526266e-7
9.575740827244338e-8
4.22372891249852e-8
2.3177448813068687e-8
2.052203080994828e-8
1.4496416339091249e-8
4.2287176454640545e-9
9.369209040581038e-10
1.7065450579161105e-10
2.552425884465903e-9
2.0303242872294382e-8
1.0442391730559711e-7
5.9075954958032947e-8
5.187781057099952e-8
5.3016418457655194e-8
5.881686140975508e-8
6.931898769510358e-8
2.1490628890889022e-7
6.246596962490038e-7
4.053968648487769e-7
3.442513178164223e-7
3.488908603899892e-7
3.8658162852228336e-7
4.568445241348474e-7
5.709147675352116e-7
7.424771011005407e-7
9.749102571914064e-7
1.3647399031893534e-6
6.520347257611632e-7
3.094057505446513e-7
1.7859968105351674e-7
9.616290812355277e-8
5.8984295887107504e-8
5.119114110252202e-8
2.9299558937396148e-8
1.2546770618895395e-8
6.669129649919041e-9
5.5938258346035915e-9
9.877268240984243e-9
3.0980504947219924e-8
1.5877612522424059e-7
1.3624720097762245e-7
1.0917622553599442e-7
1.0757248845890567e-7
1.1577915318332471e-7
1.3185082397180654e-7
1.5630887161076084e-7
1.8915397323658534e-7
5.12860616681641e-7
8.105459874574968e-7
4.784399356910839e-7
4.440820024083523e-7
5.028509364319841e-7
6.569802418321024e-7
9.421835785426902e-7
1.1109971267209663e-6
9.302410490427548e-7
8.061555286019103e-7
7.369525310710175e-7
7.619893045275416e-7
6.748717769385977e-7
2.9990693531681096e-7
1.1917195167266715e-7
4.920864921169762e-8
2.3892693689549073e-8
1.7448356996967665e-8
1.709023371942269e-8
7.072459364826035e-9
2.8564310636241558e-9
2.4581359260341903e-9
5.4804898191209316e-9
1.905795347515685e-8
1.0636843714625595e-7
1.1227603368922052e-7
7.94105820728732e-8
7.50636718827668e-8
7.997449534520107e-8
9.167310773321445e-8
1.103121979355983e-7
2.9817285167795066e-7
7.962689327027853e-7
4.83728071981468e-7
4.137883153993925e-7
4.233960666690275e-7
4.777577442752163e-7
5.827639483149819e-7
7.625092680657564e-7
1.0506255399969065e-6
1.563617231325848e-6
6.955377813141627e-7
7.372312099682996e-7
5.951776602525246e-7
2.4068562051041884e-7
9.276525539386771e-8
5.0489957530151344e-8
4.3703258390196593e-8
2.7475881150277425e-8
9.77913207802863e-9
3.6297474854168404e-9
1.7961930981459368e-9
4.60126138680558e-9
2.3386916697946654e-8
1.2868017099425423e-7
1.0015808188355812e-7
9.643682101498018e-8
1.0538304777366018e-7
1.1940890641305113e-7
1.382385716797609e-7
1.6260252254602103e-7
4.122568453649446e-7
9.139621189834857e-7
5.580760891935691e-7
5.165606923839564e-7
5.725478640089443e-7
7.170202844927583e-7
9.870280880829773e-7
1.2567274085908937e-6
1.137354376297347e-6
9.976090943516378e-7
1.0307702609559403e-6
1.895795133716935e-7
9.717690330791527e-8
2.993294148922173e-7
2.5864955632178997e-7
8.687808360897827e-8
2.0630615132032827e-8
7.582923928946752e-9
4.548790266079257e-9
1.219497995200323e-9
4.196415156834702e-9
5.401578606160526e-9
4.788124722011996e-9
3.1350971079725e-11
2.9823899429163716e-8
8.024457089079442e-8
6.381176216332878e-8
6.817932072816476e-8
7.783160937588473e-8
9.070399692094739e-8
1.0679232993605899e-7
2.4364854416547625e-7
8.402283328451616e-7
6.066639684743465e-7
5.141605571446723e-7
5.126602201164994e-7
5.55799847235396e-7
6.494389581835481e-7
8.597363242107871e-7
1.676083146346652e-6
3.76257099792277e-7
2.832646101820293e-7
1.472245428592498e-7
9.158845473386787e-8
7.753870904552922e-8
2.587943917555193e-8
1.3050670370766302e-8
1.4772302579930147e-8
9.380762198750825e-9
6.1891923299802515e-9
2.9100960599283653e-9
6.8376869104370854e-9
3.275062877381667e-8
1.0335708929821949e-7
1.1432904884046922e-7
1.1300396332396637e-7
4.011109924763968e-8
1.8148152988618144e-8
5.7603419511299674e-8
1.0282863696398966e-7
1.603633791764533e-7
2.2804326888516107e-7
9.38682494213381e-7
1.3505140861193794e-6
8.72388882313478e-7
9.003616171422766e-7
1.1823526009054758e-6
1.7859161093297468e-6
1.8731915490798389e-6
1.5289407199644358e-6
8.505303539057307e-7
5.199092011548817e-8
1.9010884044603848e-6
7.138331683600809e-7
1.8235468807576927e-7
4.923854913085753e-8
1.4302924017388686e-8
1.2496645767481217e-7
6.167571719526469e-8
2.6996760362413796e-8
4.931319117062211e-8
1.1203641050157096e-7
1.6738786749096086e-8
3.6591494650355743e-9
2.762433603129985e-10
3.746926593647029e-10
5.994972515094149e-11
4.617239459930886e-12
1.7682390963732626e-11
2.4891243117337972e-11
3.15711429386703e-11
3.847631615822194e-11
4.290675201581615e-11
1.8905587486049474e-12
2.2854612664991514e-12
4.666904382018747e-12
7.056287966490278e-12
7.840495053813718e-12
7.853301635066902e-12
7.820326006502453e-12
7.987475523240886e-12
8.419457157945235e-12
9.152911508818559e-12
1.0245934698133484e-11
2.5329205246589844e-11
5.215312139312421e-11
1.0737437761305112e-10
7.617195403540938e-11
4.1843607049697324e-11
3.0191887210065093e-11
2.5596659643704926e-11
2.348493373561654e-11
2.1992204587017073e-11
1.9968387928422856e-11
1.6322482535401624e-11
9.629925974792152e-12
2.311904318956904e-12
2.3216113553382825e-11
5.97166373178879e-11
1.2431316008888226e-10
2.418514434751441e-10
4.640023209359305e-10
8.979787866540764e-10
3.617816284079304e-10
2.9524551663258494e-10
2.084312388556054e-10
1.9757541390787165e-10
2.075124360752325e-10
2.1857626649286852e-10
2.2721877173015136e-10
2.33040144397237e-10
2.353960548846281e-10
2.328177941965126e-10
2.2297869792506824e-10
2.0267523574193842e-10
3.433691072696116e-10
1.9339447578780457e-9
5.9463453636013755e-9
8.410433037637798e-9
9.686604411192373e-10
5.248398805630866e-12
4.301202907927841e-13
0.
4.7609852350152283e-14
4.450327912529856e-14
0.
0.
0.
0.
0.
0.
2.4522265061948176e-14
3.3705336624258454e-14
4.6314390810726405e-14
1.7547185905684713e-12
1.1898729671675114e-12
1.3194075205765902e-12
1.5951382598978217e-12
1.9777516762457408e-12
2.477112548431937e-12
3.120313979856152e-12
3.947121334587535e-12
5.010954477141153e-12
6.382036418874043e-12
8.152006772469073e-12
4.134833822394498e-11
1.9958784535597444e-11
6.007933527951596e-12
8.139369858128411e-13
4.9348219627603726e-12
9.007926519435334e-12
1.404907150286883e-11
2.0911456754450436e-11
3.063693169291633e-11
4.4612648959594255e-11
6.464952236452065e-11
9.287978454694945e-11
1.3125866578092107e-10
1.8056583373753545e-10
2.3948993869931754e-10
3.051341590521064e-10
3.751684228039271e-10
4.4959421905908927e-10
5.306970929226856e-10
6.220881541107169e-10
2.216576742069017e-9
3.0265432221394196e-9
1.1635720635877016e-8
1.668820304913838e-8
1.7540138746030867e-8
1.8473982490972462e-8
1.9930048990675705e-8
2.1733719944488546e-8
2.3716410057062794e-8
2.5752904907528346e-8
2.775070103606322e-8
2.5564243855288353e-8
2.5926860108286147e-8
1.6740175809668067e-8
4.25959729834943e-9
6.569331460021199e-10
3.9478176036832987e-10
7.437006746420029e-10
4.620250544506893e-10
2.046845133334909e-9
1.7382003022662265e-8
1.2156559181584079e-8
9.804698624693271e-9
9.401706490601206e-9
1.0070169129750682e-8
1.1936234709940698e-8
1.5740750648525963e-8
2.3384641605086782e-8
3.9301516877848735e-8
6.336528134184943e-8
5.603222306593976e-8
9.562024554697334e-9
1.41788996201088e-8
1.5905964175796135e-8
2.3625271398421037e-8
4.1337657676005325e-8
8.296862739990923e-8
1.3521529507066764e-7
1.456358553970314e-7
1.6398950552735173e-7
1.6461701929551e-7
1.5483896263115474e-8
1.2300194991142157e-7
1.7079901707663613e-7
1.9035602382925777e-7
1.0832082271039912e-7
6.177679911802599e-8
3.318670848001351e-8
2.096346365541009e-8
1.6414451056653245e-8
1.173886148625789e-8
2.5592094468571324e-9
3.2988916678242294e-10
1.951532385899659e-9
3.625573207384573e-9
4.0423621922645704e-9
8.803246320016755e-9
8.855341248151252e-9
8.58463982212971e-9
9.004389645516393e-9
9.978648109235734e-9
3.799590390925498e-8
1.1031155870809306e-7
8.533867257013182e-8
6.975147628695864e-8
6.820254143004122e-8
7.2421890873227e-8
8.071949189790269e-8
9.332080563249896e-8
1.1123205039825551e-7
1.3542704879531526e-7
1.646381403364972e-7
1.9103734023690017e-7
1.0523459428064922e-7
6.388195165073524e-8
3.8787853209818246e-8
2.7797809228740398e-8
2.3475389012452346e-8
1.988781507381255e-8
7.95070342282836e-9
2.805886125118379e-9
1.213056175716521e-9
7.879500111449032e-10
1.8119252768103035e-9
7.845691915966312e-9
3.790241672504941e-8
2.0233416763079015e-8
1.579448862277542e-8
1.533574217486402e-8
1.6727708883254672e-8
1.9878505375580503e-8
2.5578621320759388e-8
9.201371390634164e-8
1.5186841238270791e-7
8.948894265075178e-8
8.413823292935631e-8
9.682450693927177e-8
1.2743203029046883e-7
1.8846793185839463e-7
2.8873517447494407e-7
3.49259099567956e-7
3.350318682796205e-7
3.192603996570614e-7
3.5376509500375465e-7
2.3058838254012023e-7
1.3075499430041692e-7
7.807727805052018e-8
4.75617241762958e-8
3.422878001705011e-8
3.035374584508142e-8
1.7167230241299187e-8
5.3050968232117174e-9
1.7081629231073954e-9
3.689039925262789e-10
6.897330552801792e-10
6.717477969203981e-9
5.0352406144662226e-8
3.341884734672764e-8
2.5751350276428262e-8
2.486359529548707e-8
2.6796693799910734e-8
3.114909043154303e-8
3.862904159900479e-8
1.3478430802492035e-7
2.4331657531239443e-7
1.3248578403037327e-7
1.124364094823772e-7
1.1620204182149005e-7
1.3498759399932672e-7
1.7299858293822604e-7
2.3758249304513254e-7
2.9997573997603095e-7
2.888727024343867e-7
2.489307563625594e-7
2.646845076740567e-7
1.487477970767143e-7
8.711860028324208e-8
5.0249948587457166e-8
3.396159369725046e-8
2.7614392702465722e-8
2.455341801881092e-8
1.079084297097217e-8
3.6778879895538717e-9
1.4450793264956457e-9
6.927846965848742e-10
1.683667009942656e-9
9.015508710286744e-9
4.714849970417331e-8
2.5013629865592004e-8
1.981573662381138e-8
1.934422782134475e-8
2.1080752324370525e-8
2.488507289919466e-8
3.1586617256051486e-8
1.192984879685893e-7
2.0875424553862786e-7
1.2076191416147075e-7
1.106605787073225e-7
1.2392166779137854e-7
1.5773230131107156e-7
2.2434584679746835e-7
3.3784950248107826e-7
4.302502732022501e-7
4.1995744804766886e-7
3.912606759533682e-7
4.22740754249004e-7
2.466107310756826e-7
1.4503866888819173e-7
8.803071724874063e-8
5.3341618358895205e-8
3.8713921277584e-8
3.503930734583324e-8
1.7773797712917697e-8
5.78119938911328e-9
2.0893155255891774e-9
8.243695220295563e-10
1.8203210965467982e-9
1.1129213237259765e-8
7.104103590558906e-8
4.117843610153591e-8
3.2588624384878e-8
3.180669208757895e-8
3.4529523183975294e-8
4.040579955022698e-8
1.3605346521809558e-7
2.804395772956756e-7
1.5919879029120318e-7
1.35366825098274e-7
1.3940268874852974e-7
1.5997237533830002e-7
2.0044511890070593e-7
2.700369595136793e-7
3.592541625860738e-7
3.8809360402079167e-7
3.468633884403615e-7
3.03344898386341e-7
3.4219562191585753e-7
2.0108869766784693e-7
1.1422671921907417e-7
6.275768290366718e-8
3.860396335725103e-8
2.9542344358146045e-8
2.650085323289172e-8
1.0738154027150808e-8
2.9753827486078486e-9
2.841437308829723e-10
1.0907838791048156e-9
4.383855996770398e-10
1.097755344184052e-8
3.789711309713378e-8
2.3867145009390483e-8
2.1398913002595124e-8
2.2016309429124516e-8
2.456234965064027e-8
2.917715751504884e-8
1.2360094696291236e-7
2.847967480310927e-7
1.7161031890113202e-7
1.5033048694704357e-7
1.5941822899298439e-7
1.8780031890554163e-7
2.404456705356865e-7
3.306293864093862e-7
4.6210024025224346e-7
5.604737417064672e-7
5.522381264961066e-7
4.0746226076659146e-7
2.1978374914299943e-7
1.4269452945470108e-7
8.655271559490188e-8
5.563942895406648e-8
4.636747104837274e-8
3.701877981247384e-8
1.3907791295935445e-8
5.6699320255339094e-9
3.175749939331009e-9
3.442523385190406e-9
8.941749260008575e-9
3.774432364026288e-8
1.011880689659963e-7
5.736420030630557e-8
4.8936580159208076e-8
4.9564610382622076e-8
5.5481406125022827e-8
6.70354152641581e-8
8.673643863181143e-8
2.474695107336216e-7
3.6650017527247335e-7
2.001406574812443e-7
1.7587339710364606e-7
1.8937791917024818e-7
2.3348908444560674e-7
3.228860960142775e-7
4.4780040447119713e-7
4.638256532144286e-7
3.981346681718283e-7
3.4746123988028334e-7
3.967574586996835e-7
2.9891178805523803e-7
1.6089413327235735e-7
8.909488076024036e-8
5.130190674399956e-8
3.544463512636253e-8
3.1484203779554115e-8
2.080339738816779e-8
6.590346544302645e-9
2.1117565160500248e-9
4.0780382254703436e-10
5.041693373396881e-10
6.47349447073402e-9
5.1170568582565534e-8
3.968388094042402e-8
2.9564408307014523e-8
2.8146210686131115e-8
3.007627638376195e-8
3.474138186844243e-8
4.287252175445504e-8
1.6595913787816162e-7
3.356002437140689e-7
1.9404287385477118e-7
1.7187680831724676e-7
1.8507302731313582e-7
2.236337560727266e-7
2.975548771415548e-7
4.254901438751984e-7
5.783552630041559e-7
6.179821913078434e-7
5.720937858839347e-7
5.179501863398709e-7
2.6835025057430676e-7
1.7079696165084832e-7
1.0617469794290548e-7
6.256643270472508e-8
4.7183052736269595e-8
4.2453923771003855e-8
1.7913053750881172e-8
6.671615349758613e-9
3.063326154766094e-9
2.3187238282808337e-9
5.655891006788471e-9
2.6522968270104128e-8
1.0657291059974516e-7
5.9410403115840616e-8
4.995675605902426e-8
5.003118922874813e-8
5.517877722897091e-8
6.534996498782412e-8
2.0460537046665882e-7
4.067482851936999e-7
2.3040165730986382e-7
1.998999219842696e-7
2.101476076566878e-7
2.4772075057890304e-7
3.2149990440816573e-7
4.458822287269769e-7
5.656782166078459e-7
5.450568976291451e-7
4.718037423531598e-7
4.163209320562229e-7
4.6693213557026184e-7
3.2251995818882266e-7
1.680873053277696e-7
8.888455993290421e-8
4.6613157091639385e-8
3.087970948808793e-8
2.8627563252603793e-8
1.5188045194578947e-8
4.14268470928618e-9
5.185904957237895e-10
1.1239335910186429e-9
5.287595946128803e-10
1.1774603941998839e-8
6.080034839149571e-8
3.630056162441982e-8
3.205867481123254e-8
3.2747853391546955e-8
3.631766203463016e-8
4.285240622609128e-8
1.658303314508351e-7
4.2083459947996005e-7
2.606661872445372e-7
2.2444634935313645e-7
2.3284225306082902e-7
2.6640126446515686e-7
3.281090113050864e-7
4.3043168234819167e-7
5.808554878562731e-7
7.246354087885389e-7
7.633450764681773e-7
4.6421721298680424e-7
2.5520202487943936e-7
1.725793232310523e-7
1.0214592109910849e-7
6.260110008104251e-8
5.3745791523136806e-8
3.849281460866545e-8
1.4867844604333971e-8
6.802120395271094e-9
4.489136938294688e-9
5.864937224212547e-9
1.5798054085746013e-8
7.046957779522543e-8
1.2513383018085684e-7
8.013900511224789e-8
7.187034640164764e-8
7.435377928339553e-8
8.394706079709859e-8
1.0136141676764656e-7
1.294439239005196e-7
3.559822859759891e-7
5.301438336218386e-7
2.9710416716851785e-7
2.66802101149999e-7
2.935459222560116e-7
3.714999025376281e-7
5.264463007990014e-7
7.054387843210989e-7
6.693096390083773e-7
5.672782874405903e-7
5.002532285275591e-7
5.353101134849591e-7
4.579008591553233e-7
2.2863538759330673e-7
1.2003599226715112e-7
6.038099462278258e-8
3.615086141252467e-8
3.0905333440947956e-8
2.4900360138410253e-8
8.443494498142613e-9
2.823161661859524e-9
1.0273294735067182e-9
1.7279567937035898e-9
1.0056984866347183e-8
7.061111871254675e-8
6.536630562035986e-8
4.7246041911787936e-8
4.459449931374777e-8
4.747107262576434e-8
5.46927982315565e-8
6.722579372761291e-8
2.3208771898465562e-7
5.144590260733667e-7
2.998990694662907e-7
2.611212811110972e-7
2.7508909234309154e-7
3.2304745013277034e-7
4.1425368463322755e-7
5.687278477939379e-7
7.650789124549877e-7
8.586919491196022e-7
8.423550421322711e-7
6.417135037289578e-7
3.1091035158620257e-7
1.9938426232618686e-7
1.246863343101893e-7
6.950825105069012e-8
5.2299678931260635e-8
4.440885035286663e-8
1.838228178404377e-8
7.75140515623139e-9
4.162964296822883e-9
4.069246766808936e-9
1.0311995555804751e-8
4.8922644992092177e-8
1.2527490028839034e-7
8.060506543455357e-8
7.284428292157161e-8
7.515390867304616e-8
8.379157729713027e-8
9.90865138593746e-8
2.868013020964031e-7
5.96567893320876e-7
3.454325796745524e-7
3.0606252027912135e-7
3.2743353228925335e-7
3.9361355955738366e-7
5.220822160080641e-7
7.245489155528353e-7
8.402968202784936e-7
7.411148417118258e-7
6.427910446109382e-7
5.91300065359793e-7
6.14007213307995e-7
4.6289604348474387e-7
2.073068641746266e-7
9.69713023054652e-8
4.332103294113018e-8
2.4137175332058802e-8
2.1616419791568093e-8
1.4834854901716827e-8
4.317799375690184e-9
9.32032274093579e-10
5.5400606220424884e-11
2.27065526062779e-9
1.9780332824995353e-8
1.0021134144404035e-7
5.737068965478544e-8
5.055227418273609e-8
5.1711223101102005e-8
5.738865194762492e-8
6.765281763343726e-8
2.1329835860250558e-7
6.13708210745573e-7
3.9616342982819855e-7
3.369237894474368e-7
3.422322428723142e-7
3.8033666962948076e-7
4.5114833180767704e-7
5.660609375488493e-7
7.372214351049863e-7
9.56792972205119e-7
1.2770138858839603e-6
6.231542856840696e-7
3.0266266682725337e-7
1.7943420945723244e-7
9.752009646353118e-8
5.9191370978239796e-8
5.124155215438587e-8
3.028942786500871e-8
1.2883623729166942e-8
6.781876324610505e-9
5.587817175470206e-9
9.580877478282e-9
2.93466612412257e-8
1.4900632592593993e-7
1.3797186343711982e-7
1.0796363951734141e-7
1.0529471031540406e-7
1.1281389432652991e-7
1.283113689487558e-7
1.523294784092541e-7
1.8517273876310894e-7
5.011513850098649e-7
7.916169063914755e-7
4.648448487273255e-7
4.299172832204221e-7
4.851600826089904e-7
6.313330646610167e-7
9.04565657545869e-7
1.0853524586711317e-6
9.189822391954751e-7
7.920415227624973e-7
7.231360008597793e-7
7.42121605824145e-7
6.55172035101188e-7
2.9285176392876837e-7
1.213636881232371e-7
5.113188289140643e-8
2.5220392335326387e-8
1.8861521728748207e-8
1.8298662079914818e-8
7.4138570420948964e-9
2.9605189135287516e-9
2.398788551894227e-9
5.230884257073705e-9
1.854305804901009e-8
1.0568841561445998e-7
1.0832167697805977e-7
7.71997180044726e-8
7.309359905440207e-8
7.793143211044186e-8
8.943898895145643e-8
1.0798484458946697e-7
2.9682673622998565e-7
7.802692696568765e-7
4.7163608817645237e-7
4.042376931484379e-7
4.148119299789561e-7
4.6984395296825693e-7
5.756447111154924e-7
7.553405062025604e-7
1.0312031787065223e-6
1.4588683494213855e-6
9.309586916275112e-7
1.0848435855344797e-6
6.761131688109644e-7
2.3255723530279108e-7
9.559325579889338e-8
5.2503299571589674e-8
4.443701831086321e-8
2.871373717868407e-8
1.0723369615486177e-8
4.496782562506898e-9
2.6330127319531014e-9
5.273078838333661e-9
2.2439238740506242e-8
1.2882176134009434e-7
1.0590392606964873e-7
9.749260285336048e-8
1.041458396229118e-7
1.1655096520327044e-7
1.341488449993276e-7
1.5767189157232146e-7
4.01379196463778e-7
8.922477653204452e-7
5.421641370090782e-7
4.992267696501288e-7
5.505615548637798e-7
6.851071943384566e-7
9.381244044805428e-7
1.2144487429597793e-6
1.1281147212156323e-6
9.77873107292656e-7
1.017404193987066e-6
5.3281746085554495e-8
2.277296739446549e-7
4.925150670373196e-7
3.622149587064232e-7
8.250373190024655e-8
2.1166498350439145e-8
8.686304037152268e-9
5.511824456653005e-9
1.6276614849693203e-9
3.0972227468957738e-9
3.883897291046951e-9
2.8471161247013e-9
2.4582164926300047e-9
3.293906834146754e-8
9.15269091908024e-8
6.773313236719068e-8
6.986886577472348e-8
7.805817807207112e-8
8.996682974808813e-8
1.0561528627037514e-7
2.430590112060514e-7
8.333513765521971e-7
5.944272416508788e-7
5.041930520472527e-7
5.030229239605883e-7
5.451454385257579e-7
6.3395391305547e-7
8.193076566445448e-7
1.418346401348175e-6
6.834282096260874e-7
6.51678789034438e-7
1.713547264815366e-7
3.8793921030195674e-8
5.681932646466607e-9
1.9085146842364848e-8
1.8577305055117092e-8
2.0358440091877995e-8
1.053907902362453e-8
2.6717352602273887e-9
7.973454209784965e-9
2.989997171978569e-8
6.529415633023668e-8
1.177855341722318e-7
3.755761209192092e-8
1.993531816764158e-8
5.119700866628431e-8
8.424426760977869e-8
1.2372074131219942e-7
1.6852790306826482e-7
2.164521584228736e-7
2.586608153137373e-7
7.940836252082845e-7
1.2204919110387748e-6
7.989604007529273e-7
8.11492267933735e-7
1.015940191728701e-6
1.4757439650065057e-6
1.7965911025306073e-6
1.4630121053730619e-6
1.3845599267894302e-6
1.464193360064135e-7
1.3278910558261206e-6
9.407265439777393e-7
7.04359765949892e-7
4.808700966270407e-7
1.1235528302317077e-7
1.0696553195819778e-8
2.9265293618776692e-9
1.7592986245200553e-8
6.109828451762204e-8
7.18724114771492e-8
1.0574246969843998e-8
8.154815534227866e-7
4.170434698583784e-7
5.464550946394843e-8
1.3990966674748512e-8
7.494832812521757e-10
4.187117565126399e-10
1.3125137666032914e-10
1.7638547172028317e-11
3.362046624832512e-11
3.38288453569811e-11
4.830336690714024e-12
2.1674732927651695e-12
1.184937338453984e-12
1.4216814311339377e-12
1.1464972594059405e-11
7.015394491670745e-12
8.092937685847965e-12
1.1558662326339895e-11
1.7288060561045113e-11
2.1640531243695133e-11
2.082827510220898e-11
1.80183079113405e-11
2.927190349324033e-11
5.112954152484512e-11
3.501905677000668e-11
2.0112199808707865e-11
1.5662316903535293e-11
1.459121271884063e-11
1.4758055965741205e-11
1.5353207866930748e-11
1.5959321243492916e-11
1.6260044077682454e-11
1.5910260142857525e-11
1.444197091877495e-11
1.1154587300743905e-11
4.948056680386113e-12
5.964106220712313e-12
2.4578647858642774e-11
5.611201220717446e-11
1.1004405099406132e-10
5.519631934863132e-10
3.279469139962437e-10
2.1947995958926432e-10
1.855818592674157e-10
1.7577300366733397e-10
1.743832573812993e-10
1.7652605971640615e-10
1.8005866912902818e-10
1.834294341504598e-10
1.8501936350206236e-10
1.8286244343969682e-10
1.7447797260984877e-10
1.76745534173196e-10
1.2645404634608416e-9
4.163668788110425e-9
7.965905751763356e-9
1.1695593248530583e-8
3.929976403547469e-10
2.898548205542157e-12
3.490619093568548e-14
0.
5.074002432992993e-13
2.7649484444342293e-14
0.
0.
0.
0.
0.
2.2580381129963317e-14
3.107263126823488e-14
4.2702563906116537e-14
1.7087443317911816e-12
1.1352739698770099e-12
1.2545298159923032e-12
1.5139599806340909e-12
1.8742140504173052e-12
2.3440077331828254e-12
2.948551093529209e-12
3.7249957895371794e-12
4.72329954988357e-12
6.0091914667650275e-12
7.668570853673294e-12
4.4021882240303465e-11
1.7626359808547626e-11
5.128942365031621e-12
9.388518512402546e-13
4.6520905930369864e-12
8.34831623956075e-12
1.2931615055333542e-11
1.9176311986885118e-11
2.8035706222514936e-11
4.079810465605628e-11
5.919804664712868e-11
8.540983356589254e-11
1.2172678109770432e-10
1.6970233246366707e-10
2.289686852263989e-10
2.969359508882304e-10
3.704898574389405e-10
4.484121760050319e-10
5.321898696367699e-10
6.252052756015313e-10
2.3750877159325396e-9
2.4206631078818343e-9
1.0538095559237213e-8
1.602534567795159e-8
1.7122581500390288e-8
1.8050844945821385e-8
1.9437198692920773e-8
2.115126190100536e-8
2.3035064907241258e-8
2.496507168323032e-8
2.6847767040499228e-8
2.5191456093905295e-8
2.5196055474226226e-8
1.4268635652891732e-8
3.148322150204126e-9
1.7142356874767936e-10
7.565412630285351e-10
1.1371508504105465e-9
9.603884230099306e-10
1.6346429319367812e-9
1.544429443648133e-8
1.0721888939588223e-8
9.26648402220263e-9
9.110948828130077e-9
9.811430806174335e-9
1.1571460258044581e-8
1.511661686233092e-8
2.222050959988679e-8
3.6807203198945125e-8
5.730417973624411e-8
4.939376169518714e-8
9.552972900153847e-9
1.6515941205950137e-8
1.774342803463883e-8
2.5636929687346333e-8
4.408530371108176e-8
8.745248539127515e-8
1.4101745848994386e-7
1.5087106194554882e-7
1.6912140290900492e-7
1.6775627495109923e-7
2.152552860482338e-8
1.2329731607619636e-7
1.754240228320012e-7
1.9575789638023253e-7
1.1149077541089369e-7
6.399543000245097e-8
3.440741932160465e-8
2.158710033386231e-8
1.6864935794912355e-8
1.213175872308723e-8
2.6635078297226613e-9
3.265974188534226e-10
2.0044395951086375e-9
3.752617748668655e-9
4.269374403052616e-9
8.792289908196857e-9
9.071281469553165e-9
8.828535581522524e-9
9.271096070972057e-9
1.0277460206141997e-8
3.910641962667306e-8
1.1406720908504832e-7
8.848583706628661e-8
7.242104125230274e-8
7.089535391214159e-8
7.536583068090645e-8
8.409615011489933e-8
9.734022355046253e-8
1.1617140623125423e-7
1.4163959628325262e-7
1.724543163340088e-7
2.0041390770570414e-7
1.1022802337248954e-7
6.676089907556217e-8
4.051169025290836e-8
2.896879990463124e-8
2.441278195882195e-8
2.0695709606199592e-8
8.286713035220677e-9
2.926827751270032e-9
1.272141569341106e-9
8.441269960768797e-10
1.947775934411314e-9
8.339414427771844e-9
4.0155040108868963e-8
2.140861279463393e-8
1.6699313343179296e-8
1.621416381045017e-8
1.769295704859042e-8
2.104042350654131e-8
2.7099612240236556e-8
9.643436768451322e-8
1.5861809666712379e-7
9.32154938543155e-8
8.743821547838899e-8
1.004022593382642e-7
1.3185575844127217e-7
1.9458830269535267e-7
2.9755345669338324e-7
3.5965991273194375e-7
3.446598556967143e-7
3.2749779044704167e-7
3.6288355244589445e-7
2.3554803199048575e-7
1.3388459188031066e-7
8.042143213699946e-8
4.8852842810560896e-8
3.5017034556089266e-8
3.110050931087378e-8
1.7562841556724596e-8
5.441614215834631e-9
1.7562916442603092e-9
3.7728946345538144e-10
6.916671795219151e-10
6.865074096982791e-9
5.17557392747512e-8
3.420980035369455e-8
2.6442840618616675e-8
2.5558296640147047e-8
2.7552943628771543e-8
3.202288764376045e-8
3.969198571346854e-8
1.3862233742382137e-7
2.5101134016496614e-7
1.3690076103368345e-7
1.1636810705761255e-7
1.2045398952644012e-7
1.401713941623388e-7
1.8000058856951858e-7
2.476488828756556e-7
3.125918662220376e-7
3.0060580087819116e-7
2.5928108774461724e-7
2.7639052197806353e-7
1.554061526092925e-7
9.059700627612329e-8
5.211117391106261e-8
3.5048209779116894e-8
2.8382088771594668e-8
2.5289334498858433e-8
1.1192240206278872e-8
3.8132134020850015e-9
1.503305144743258e-9
7.39594766293997e-10
1.7977899075139778e-9
9.459730801821596e-9
4.9580922242102544e-8
2.6294162353441354e-8
2.07919685060102e-8
2.0286346830936673e-8
2.21070896485286e-8
2.6103950148027945e-8
3.3148994585474016e-8
1.2421770632575233e-7
2.173823017498747e-7
1.2552905087520464e-7
1.1480157747818655e-7
1.2830065169108003e-7
1.6294440350373884e-7
2.3118762256709054e-7
3.4745911117409716e-7
4.428322837645567e-7
4.324917229610589e-7
4.020105770509112e-7
4.3300336485555923e-7
2.509918879045521e-7
1.4825590587781675e-7
9.059998889347632e-8
5.469486361481432e-8
3.95671763829088e-8
3.588117289551767e-8
1.8113344907530643e-8
5.91890214619662e-9
2.149196687348698e-9
8.523990494728849e-10
1.870417289310927e-9
1.1479905238657221e-8
7.301632413888836e-8
4.218320788355989e-8
3.352129741006169e-8
3.276514962766738e-8
3.558673584231324e-8
4.163944447251913e-8
1.4004041712857225e-7
2.8944968551277703e-7
1.645044239411928e-7
1.4009493891539809e-7
1.444828983019462e-7
1.6607460844220638e-7
2.0849235737340858e-7
2.813987359850383e-7
3.7417550020635593e-7
4.023990023875252e-7
3.5885836536272833e-7
3.1413538992414607e-7
3.5465710517049323e-7
2.0943331902381583e-7
1.1796152613767897e-7
6.441276713696386e-8
3.922993788119429e-8
2.9803145696830324e-8
2.6850616973548214e-8
1.102087588788737e-8
3.0502107060587987e-9
3.0199200682883755e-10
1.073476001119735e-9
3.459445411845305e-10
1.1475430677719098e-8
3.991701551808451e-8
2.4964512965784616e-8
2.2335811170520052e-8
2.29634758123674e-8
2.5614516277123607e-8
3.0430828483916065e-8
1.2785785014311912e-7
2.95609811275039e-7
1.7817292913874942e-7
1.55834901787586e-7
1.6496360191940932e-7
1.939179536853286e-7
2.476216674184167e-7
3.3944796016382136e-7
4.734028138861027e-7
5.753261629735082e-7
5.687255134811485e-7
4.139971387055353e-7
2.236036965408391e-7
1.4633899161384154e-7
8.890932050627816e-8
5.683313677828128e-8
4.7401244607048714e-8
3.7648302827101274e-8
1.4148969712563024e-8
5.805736888044506e-9
3.269001791646838e-9
3.5571990242291063e-9
9.25711104799007e-9
3.938493864839162e-8
1.029430030301894e-7
5.894047652356099e-8
5.0491452787980355e-8
5.1218125177978006e-8
5.7352603106214424e-8
6.926399603194859e-8
8.949516477816165e-8
2.5555617212162353e-7
3.7923444433768516e-7
2.0759096990550545e-7
1.8280112228958435e-7
1.9724722337391582e-7
2.437837919192453e-7
3.37958439595421e-7
4.6813523253999216e-7
4.816887025491056e-7
4.128577064605716e-7
3.6099938567068557e-7
4.1005366897515215e-7
3.12932601909386e-7
1.6689715721977472e-7
9.168768799199834e-8
5.220422212504244e-8
3.5684325777146963e-8
3.162526618472181e-8
2.127346556344256e-8
6.7631414507400854e-9
2.173379160927657e-9
4.5728551740931657e-10
6.155462369214027e-10
6.833153729388691e-9
5.305914949770628e-8
4.1793325042747017e-8
3.09917093683367e-8
2.946177415428949e-8
3.146718552859205e-8
3.634774997390547e-8
4.4864152212397296e-8
1.719443679744974e-7
3.4958224995110496e-7
2.020814256107388e-7
1.7865215245441608e-7
1.9194532766166072e-7
2.3130763405459569e-7
3.067228148593969e-7
4.3706417277137095e-7
5.941362983908682e-7
6.379426601709126e-7
5.918486592417774e-7
5.275144384768592e-7
2.7199589183040063e-7
1.743354163894317e-7
1.0915092249298049e-7
6.396768839231333e-8
4.820020875897251e-8
4.324321324778929e-8
1.8145729674181758e-8
6.825421541734459e-9
3.163707928764493e-9
2.4209191053294954e-9
5.902502429287352e-9
2.783830701799782e-8
1.082242279316457e-7
6.103701295954908e-8
5.1674530494567874e-8
5.188663132466847e-8
5.727432498765252e-8
6.781800313870746e-8
2.1149239043519604e-7
4.218450896166374e-7
2.393916991578978e-7
2.0815163628333316e-7
2.1925578092989618e-7
2.590465257613312e-7
3.370905808833045e-7
4.6814440082976505e-7
5.90064635660048e-7
5.631050709426799e-7
4.865599604087378e-7
4.306559198450134e-7
4.789599744301441e-7
3.3642025082889363e-7
1.7269922063242424e-7
9.007244908557947e-8
4.6429748502954266e-8
3.033664444887927e-8
2.8122674754338606e-8
1.5342499775476987e-8
4.189741365535096e-9
5.515463512844437e-10
1.036013437170285e-9
3.0254907488325376e-10
1.240772260972802e-8
6.455134176940418e-8
3.809352398330259e-8
3.352425676570018e-8
3.4204330148226695e-8
3.791888592259033e-8
4.4742697428155195e-8
1.7051996543958458e-7
4.367287234532034e-7
2.7129999196896315e-7
2.3318037484931952e-7
2.4133164961392355e-7
2.7526568027743e-7
3.376820345890603e-7
4.4086550543327477e-7
5.925485284465886e-7
7.411672091131912e-7
7.905815780577574e-7
4.696648672560621e-7
2.583538417925568e-7
1.7567984741224233e-7
1.0405356696151017e-7
6.353854320548946e-8
5.46866986416298e-8
3.847542168846719e-8
1.496973104954263e-8
6.934854576359448e-9
4.6356018001616325e-9
6.13274111581251e-9
1.6627206626096874e-8
7.52676772525827e-8
1.26300613987273e-7
8.24668012952697e-8
7.452402731656377e-8
7.733049465913025e-8
8.736902417526984e-8
1.0538289304574268e-7
1.341537855844644e-7
3.6899079503760614e-7
5.510597137431725e-7
3.1006454732169617e-7
2.792799615508413e-7
3.081584862842106e-7
3.913046184508121e-7
5.559470974784086e-7
7.392655522243848e-7
6.922857959709084e-7
5.860207363754983e-7
5.190766632262344e-7
5.481839347387108e-7
4.773797601300116e-7
2.36113253621004e-7
1.2155307014665226e-7
5.992466857989873e-8
3.526835010200131e-8
2.992007109422248e-8
2.475618333829016e-8
8.508501603055147e-9
2.871810994720155e-9
1.141435388144311e-9
1.993705795413883e-9
1.066205068105241e-8
7.265581806697253e-8
6.921477136657168e-8
4.9653329501656153e-8
4.676606269342975e-8
4.974669489953078e-8
5.7303180976915886e-8
7.041607748476443e-8
2.3863717165433304e-7
5.360862499035162e-7
3.131235301587798e-7
2.720001305596891e-7
2.8568531538277997e-7
3.3416173110172215e-7
4.263221976231663e-7
5.821012188405456e-7
7.82871902653441e-7
8.900336867190798e-7
8.91056688473369e-7
6.600735607186905e-7
3.1555105935095536e-7
2.0148388497821594e-7
1.2584090994842492e-7
7.024763931202434e-8
5.309043841102505e-8
4.414383609350038e-8
1.8250658331770258e-8
7.843133395240415e-9
4.291384926619714e-9
4.307195491907944e-9
1.1036894517818125e-8
5.313754452447389e-8
1.2455313250635933e-7
8.260433177090235e-8
7.564455726901263e-8
7.848317450701218e-8
8.76804702338798e-8
1.0364898179765612e-7
2.9711845166510737e-7
6.209938167607657e-7
3.608692830747024e-7
3.2086295781630324e-7
3.442970848314945e-7
4.153312870935993e-7
5.530159175319644e-7
7.663455311463312e-7
8.716488476985523e-7
7.58889099573716e-7
6.609959656596238e-7
6.14134217343291e-7
6.330051565747081e-7
4.851525910869451e-7
2.1116466266901464e-7
9.512565360412619e-8
4.170380334535865e-8
2.2665360459672846e-8
1.9933786260622988e-8
1.4252105637448997e-8
4.171840475313975e-9
9.425598271346776e-10
2.441641550323582e-10
2.7405046538493946e-9
2.079600569327287e-8
1.0657262137764073e-7
6.018719393415412e-8
5.287863044364121e-8
5.406245267460772e-8
5.998805321470414e-8
7.069143048889015e-8
2.1650519608138424e-7
6.337088402408696e-7
4.1250175663258616e-7
3.501036689624656e-7
3.544424675304886e-7
3.9214438542197867e-7
4.625561185806434e-7
5.769469973074698e-7
7.500241354969508e-7
9.921722624791523e-7
1.4335144171789122e-6
6.793833150269992e-7
3.1534704502972244e-7
1.7746858876782875e-7
9.452740955657816e-8
5.823692304736718e-8
5.058618216554638e-8
2.848199194586065e-8
1.2219450463625156e-8
6.524643804778334e-9
5.556010564006107e-9
1.005864476186067e-8
3.207548474448895e-8
1.6466890396880608e-7
1.3574622293351794e-7
1.1021773321985007e-7
1.0924174788140357e-7
1.1788731566286258e-7
1.3433243802616627e-7
1.5904800894593253e-7
1.9176829208736774e-7
5.202594715142311e-7
8.245180235064294e-7
4.882192761885103e-7
4.5402959978560196e-7
5.149607428150485e-7
6.740179218414078e-7
9.664968083672797e-7
1.1286903488272429e-6
9.40264819153447e-7
8.183704626059847e-7
7.44840738236054e-7
7.839184029379782e-7
6.920319548724201e-7
3.040790721226863e-7
1.1763802733680468e-7
4.80651331614704e-8
2.3124591640637156e-8
1.663017523776697e-8
1.6293686413737292e-8
6.8038201763702415e-9
2.7752307608476957e-9
2.4933090051533683e-9
5.66313556245929e-9
1.9542797122944172e-8
1.0832732483521852e-7
1.1441354389759161e-7
8.095975959756347e-8
7.659457605284357e-8
8.162730864075833e-8
9.350146043721972e-8
1.1220938980886483e-7
2.9988235465290493e-7
8.090777939051177e-7
4.930773833309521e-7
4.21511849968366e-7
4.3071919785213117e-7
4.851211208801663e-7
5.905205818599949e-7
7.71963118946713e-7
1.0708674879532802e-6
1.6496912466528524e-6
5.48454913340701e-7
5.659339214405267e-7
4.83247500234379e-7
2.433427468034291e-7
9.045510369130356e-8
4.855818333040534e-8
4.248634257939066e-8
2.6495109469744175e-8
9.016065352779355e-9
2.8421390502115953e-9
9.938585102565034e-10
3.8750108037449735e-9
2.374023262305744e-8
1.2477358998585235e-7
9.655829241140579e-8
9.567115324338284e-8
1.0613919370033071e-7
1.2130267510795122e-7
1.4100394145952758e-7
1.6591856769676905e-7
4.193865243385729e-7
9.298406752468485e-7
5.695142828733915e-7
5.287455055317731e-7
5.877076851981011e-7
7.385920563671966e-7
1.019264993773725e-6
1.2834643559794666e-6
1.1469639923743824e-6
1.0195860774482477e-6
1.0158874906741207e-6
3.1903433297231257e-7
3.272504473414685e-9
1.8011514130185552e-7
1.8091467012366985e-7
8.156452639826553e-8
2.0985913540757532e-8
7.0570328477575254e-9
4.028586554837048e-9
1.3847337141654196e-9
4.653045840949246e-9
6.774060061944831e-9
7.0230832510558194e-9
3.2950202800726497e-9
2.5108817386749074e-8
6.666031318767831e-8
5.8608392117696674e-8
6.556053273101991e-8
7.694638260762405e-8
9.104175171139223e-8
1.0791992956298874e-7
2.46443140059297e-7
8.497144897280469e-7
6.163567514537826e-7
5.225121910988554e-7
5.215559924965857e-7
5.66935955532343e-7
6.673926274569041e-7
9.070951125592344e-7
1.972909636160987e-6
2.072815762888936e-7
4.764800054937996e-7
2.5053484242631247e-7
1.634633177361092e-7
1.260909570690739e-7
4.3642283705892663e-8
2.1722397265128785e-8
1.8312352961026124e-8
1.0036841665442111e-8
6.5162366737440065e-9
2.3247857253384365e-9
1.9201864986651795e-8
1.1369947896594088e-7
5.76365579503019e-7
7.692473708003635e-7
3.5566268116941456e-7
6.764304911369024e-7
1.888092688276033e-7
4.047840446487322e-7
4.608180697362325e-7
5.742399259001099e-8
1.6696157560308708e-8
5.493406496357215e-10
5.957856815152753e-10
6.450484820077719e-11
9.309696771029615e-11
2.2964840318819716e-11
7.142451339433336e-12
1.2363467464522372e-11
4.629904315523295e-12
1.8043178071237056e-12
2.4591509606408534e-13
8.96633354938765e-13
1.2180414057231762e-11
2.5956631374993772e-11
3.505234410151231e-11
1.3684821930490701e-11
2.0235709806632175e-12
2.510922701125706e-12
4.97371031494686e-12
6.940564284399062e-12
9.011895791451052e-12
1.1494475478281947e-11
1.4618815708269126e-11
1.862512810160477e-11
2.3809900693088276e-11
3.056521308635554e-11
3.9425395243035594e-11
5.113230747383428e-11
6.67320998028906e-11
8.77235008660186e-11
1.1629069691248224e-10
1.5567803757254156e-10
1.1961678579934809e-9
1.7524756646327409e-9
1.350391351349336e-9
1.0944904507513196e-9
9.756684383265769e-10
9.279720433793409e-10
9.215419970762168e-10
9.428977211098068e-10
9.856264424893148e-10
1.0465810341348703e-9
1.1241554259349845e-9
1.3018848420613853e-9
1.930202778592537e-9
2.5588915607123303e-9
1.3201041722364284e-9
1.0879194432969085e-8
2.4404005065926642e-8
9.753722109131092e-10
2.9868242037745417e-10
9.569641963573032e-13
1.786376212774358e-13
6.367755049693213e-14
1.2624057990010042e-13
5.183214322107302e-14
0.
0.
0.
0.
0.
0.
4.210460163627164e-13
2.586255128363544e-13
2.820730580370465e-13
3.380290139733318e-13
4.1598239194744943e-13
5.173534564336905e-13
6.473663950854785e-13
8.138392145002902e-13
1.0273128917856335e-12
1.3016857028882554e-12
1.6551793857629428e-12
2.1116439547279814e-12
1.4129030777820433e-11
4.714253339009167e-12
1.4427673086423434e-12
1.1239031939649111e-13
1.0222281500518748e-12
1.8853493012371228e-12
2.919912318338477e-12
4.299359703025569e-12
6.228244778531182e-12
8.979400287018294e-12
1.2923616384440304e-11
1.8542987791938725e-11
2.639273616566457e-11
3.695403772160951e-11
5.0363472186887755e-11
6.620065023386208e-11
8.368402099020118e-11
1.0226829772231808e-10
1.220756546242599e-10
6.862563804720712e-10
2.254977572483434e-10
2.1054605069821613e-9
4.12731783049937e-9
4.9289100360733565e-9
5.375183058501593e-9
5.885913373803604e-9
6.50032776863138e-9
7.194345543126676e-9
7.937810026332736e-9
8.702598222145704e-9
9.124230642239096e-9
8.464803794119851e-9
2.7506665771122513e-9
3.1980836571889477e-10
2.9255388806719897e-10
5.600167969976176e-10
7.701793238855411e-10
8.944226006789311e-10
1.0284231040668634e-10
2.003594107031578e-9
1.9848475378360773e-9
1.973861568530407e-9
2.0420983870212617e-9
2.241923490115397e-9
2.6487808484269087e-9
3.3827441087125895e-9
4.636776528458785e-9
6.724228214761494e-9
1.01443740659677e-8
1.5624011579142408e-8
2.5040916846058114e-8
2.988726502345138e-8
2.6768664058904595e-8
3.504399591749218e-8
5.655765945754503e-8
1.0731700403129383e-7
1.6719122054421029e-7
1.7431910840355663e-7
1.9142781102315885e-7
1.8424737771030842e-7
3.531094763018617e-8
1.323582600540084e-7
1.9628089971044223e-7
2.1899908871054012e-7
1.2471926571593742e-7
7.186858522569477e-8
3.8494676300814266e-8
2.3569639836201394e-8
1.8253693344134072e-8
1.3340389263827788e-8
2.976860835102976e-9
3.3719257714868037e-10
2.1946973453428427e-9
4.1406926506461084e-9
4.802476057774506e-9
9.704462921629412e-9
1.0199290156352965e-8
9.969928048267785e-9
1.0485499800555005e-8
1.1629424866990224e-8
1.3464553217343087e-8
5.762432349303017e-8
1.5681749855744625e-7
1.0774618055185509e-7
8.838098254431077e-8
8.731394726924528e-8
9.426205808756834e-8
1.0779823430746385e-7
1.2930319315784214e-7
1.614299630068671e-7
2.0478008809711591e-7
2.47041349855224e-7
1.356083723957716e-7
8.45737160455042e-8
5.3010717782955556e-8
3.761562551440246e-8
3.127164272733248e-8
2.7759533700912304e-8
1.3289769094311195e-8
4.971008123406926e-9
2.542150963271196e-9
2.059303434518648e-9
3.335258178790933e-9
9.187253480659284e-9
3.827001341101391e-8
3.98478360382397e-8
2.594230173462558e-8
2.338027327739667e-8
2.4621956489301198e-8
2.8822891909097028e-8
3.7052432570644256e-8
1.1105884957919804e-7
1.6932423651457955e-7
9.991593483750643e-8
9.441856484690956e-8
1.0937739563562924e-7
1.4563613126255705e-7
2.1854099652849415e-7
3.3083998354126973e-7
3.777020802630816e-7
3.568301150247348e-7
3.382139582736935e-7
2.622649377022577e-7
3.494680402181672e-7
3.4826688384853776e-7
1.8218898015626805e-7
1.090596257750922e-7
5.90622403186551e-8
3.350614699941831e-8
2.6300393069044796e-8
1.9657605551841363e-8
5.1507600180933175e-9
3.2842228366299606e-10
2.1280322571469303e-9
4.151887482438824e-9
3.304390934159337e-9
2.6922748115416856e-8
2.2015860549551894e-8
2.0374432079342324e-8
2.103404826084226e-8
2.3153181146545204e-8
2.676877102290479e-8
1.0476716781627031e-7
2.863209288268259e-7
1.8784703039383112e-7
1.5711786156262614e-7
1.5805194116221662e-7
1.7420604541038783e-7
2.0461390676119046e-7
2.5388987567543453e-7
3.284242682346009e-7
4.206270122436375e-7
4.766428596229075e-7
2.7081420520829274e-7
1.6184575041393423e-7
1.0025644480838408e-7
6.398159566277514e-8
4.80260808147324e-8
4.3727342010619366e-8
2.569869292939196e-8
9.466657021437967e-9
4.5756033563053125e-9
3.4504710978046936e-9
5.226737060845446e-9
1.4136035769696963e-8
5.757861518025891e-8
8.264961988418057e-8
5.088384790556809e-8
4.489646159505564e-8
4.664757668189977e-8
5.385552718953945e-8
6.789365124101696e-8
9.3354565942752e-8
2.4196970931604524e-7
3.2346143834168117e-7
1.8635473449174523e-7
1.7401656228778732e-7
2.0045068440320308e-7
2.680017916406964e-7
4.039344172434662e-7
5.719528788849867e-7
5.803204484065521e-7
5.296516840411781e-7
4.5775829048022007e-7
5.31405949279713e-7
4.281139753747031e-7
2.19563680789979e-7
1.377660197974835e-7
7.674185168573982e-8
4.4389676596906466e-8
3.65807346968432e-8
2.746103645939866e-8
8.976130327958965e-9
2.689416103086861e-9
2.195921154054879e-10
4.1669070204562205e-10
4.644295748872374e-9
5.461853596548727e-8
5.023936933526617e-8
3.9805295650462974e-8
3.881149732912079e-8
4.1668642063739235e-8
4.7765693494867224e-8
5.7838830614540043e-8
2.025151331961076e-7
4.4274486574979163e-7
2.5383910815605507e-7
2.183932749666791e-7
2.2744081060120993e-7
2.643519496174246e-7
3.362336823180574e-7
4.584504476797824e-7
5.994249259218888e-7
6.147463146188064e-7
5.389095735375433e-7
5.040898183175947e-7
2.6494432769253865e-7
1.554328778318452e-7
8.777380868056793e-8
5.3047600733023025e-8
4.164183701533787e-8
3.818073446543312e-8
1.6436378638698653e-8
6.235675625924189e-9
3.1479845035592613e-9
2.9600526772087657e-9
7.327085799405809e-9
2.9846994199697514e-8
1.1972418978093748e-7
6.243664205297325e-8
5.072426494263158e-8
5.02440195984766e-8
5.550440936958501e-8
6.64764236837356e-8
2.142547020013554e-7
4.2946044607906286e-7
2.4869489268763066e-7
2.2049277660943033e-7
2.3696475860963134e-7
2.8561741917449296e-7
3.788757789914967e-7
5.374006058482982e-7
7.111790780889671e-7
7.374410160754969e-7
6.796073784458381e-7
5.866864172576346e-7
7.186609946984682e-7
3.786391201110382e-7
1.942522483550929e-7
1.1933615606195632e-7
6.080448949039414e-8
3.665481413984582e-8
3.3341827999981484e-8
1.545017715440853e-8
4.84013955418561e-9
7.645419821908971e-10
1.237794395845996e-9
8.070907558348027e-10
1.749917999378831e-8
5.676002560647223e-8
4.627445871404742e-8
4.6244319739845923e-8
4.9677509224318196e-8
5.609871305194561e-8
6.615499289618768e-8
2.1111040427816504e-7
5.738965383633211e-7
3.5349094636751586e-7
3.057170709805016e-7
3.166179360722196e-7
3.617558291787293e-7
4.46409487920358e-7
5.866420331389649e-7
7.665707214436678e-7
8.368757770373926e-7
7.586187897403768e-7
5.869862054179419e-7
2.916579665423971e-7
1.5949868434728047e-7
8.039173375767666e-8
4.5814458055433545e-8
3.7429403997647174e-8
3.355017858805637e-8
1.3994687685725748e-8
6.278757397740574e-9
4.588510316347932e-9
6.786063511594784e-9
1.7420860679968347e-8
6.581890311677362e-8
1.8225902049610723e-7
9.982151826188484e-8
8.430361030985487e-8
8.535390124550045e-8
9.588407397260344e-8
1.1608974142704548e-7
1.4842776724939404e-7
3.883738048443775e-7
6.516649248194964e-7
3.6982684580037743e-7
3.32833448062967e-7
3.6537678016968227e-7
4.5731133528685743e-7
6.38145455473491e-7
9.005453067911089e-7
1.0055227106212942e-6
9.435703001115275e-7
7.12108488529397e-7
1.1497060840878102e-6
6.032422385347629e-7
2.6076648600428867e-7
1.434017055662542e-7
7.41829959751449e-8
4.372642972178722e-8
3.830438320736083e-8
2.0971661677184043e-8
8.127173414111787e-9
3.3290673169004703e-9
1.8170774305668836e-9
4.150797900009732e-9
2.3703259369503896e-8
1.0846272550938368e-7
7.38640110819706e-8
7.027254282528277e-8
7.423547239831953e-8
8.276397880456736e-8
9.630642081326971e-8
1.1617432038910086e-7
3.320602997669739e-7
7.649502569382751e-7
4.51482363390481e-7
4.0282820534646693e-7
4.319061177762493e-7
5.191529884308318e-7
6.865091622117046e-7
9.353627778830696e-7
1.032978066304995e-6
9.023836754630437e-7
8.383352547965961e-7
8.165193266802805e-7
4.410884464884451e-7
1.9650333862538852e-7
8.793111482700132e-8
4.1127067696504234e-8
2.5833414324247213e-8
2.496026250908869e-8
1.5209182618023398e-8
6.091362583141017e-9
3.831921141387444e-9
5.2166004144592045e-9
1.282269860800648e-8
4.532697125327697e-8
2.1989548827982456e-7
1.1688363773094839e-7
9.381224737261816e-8
9.261817195334452e-8
1.014190947179861e-7
1.1870025300575639e-7
3.0637322605494556e-7
7.620236720767326e-7
4.568417660978646e-7
3.9605585182550073e-7
4.109091070580474e-7
4.7157750843632473e-7
5.869216392071046e-7
7.799682101833294e-7
1.0466572534436027e-6
1.347906769263079e-6
1.1839822879541829e-6
4.718477328861553e-7
1.405866175108832e-7
1.8975831987516978e-8
5.485066450467356e-8
6.76704185625437e-8
3.661710172036485e-8
2.4908452681562016e-8
2.209172249381934e-8
8.885456070291108e-9
1.653495406553375e-9
1.1272926458749809e-8
2.140451165814413e-8
4.211485626489665e-8
4.579741993674497e-9
1.8634002634061727e-8
3.584224606471679e-8
5.583066589333125e-8
7.846744895861242e-8
1.0263629249124138e-7
1.2926562108153268e-7
3.3797625856945617e-7
9.569347151648505e-7
5.967553289911724e-7
5.473189642993151e-7
5.970125216730946e-7
7.274313130025397e-7
9.713608641973051e-7
1.2843780556664642e-6
1.3216151500508106e-6
1.3431172099264588e-6
5.967452167788938e-7
1.1854322309411914e-6
8.212963277649622e-7
1.1999019770980964e-7
2.6359328072507274e-8
9.038580614325785e-9
3.427271199853784e-9
1.5977735861002454e-9
7.47418527303128e-9
6.781787813274973e-9
4.373977282300834e-9
8.208352044038046e-10
1.4984325483622588e-8
7.502994950692715e-8
2.3189117254970978e-7
1.3956380199736847e-7
1.253844567721222e-7
1.2945843157342889e-7
1.4178732033808287e-7
1.5634194301379527e-7
1.6316658582387094e-7
4.429960731651044e-7
1.1108416916261115e-6
6.651739156642828e-7
5.86764117669299e-7
6.167763225101957e-7
7.241507883984125e-7
9.435576098831618e-7
1.3828697807163584e-6
2.4643210162665205e-6
1.2989556921295384e-7
6.704650266989163e-7
6.826467261254655e-7
3.834597565785558e-7
2.3367453204223725e-7
6.944059764648604e-8
2.264482468870511e-8
1.1751497563595532e-8
6.560292969830405e-9
1.011434323187047e-7
6.45282356797133e-8
2.5253907002396476e-7
6.258773400503497e-8
9.134595476912007e-7
8.178480519550775e-8
4.847420209856058e-8
1.4685852926553884e-9
5.236673031730264e-10
1.933601819040069e-10
3.707932368660485e-11
4.3752952243367065e-11
3.843274646858417e-11
9.42402869656725e-12
5.7182783108637115e-12
2.093786629079364e-12
4.590983568639913e-13
5.84062432813027e-13
1.4395995890638625e-12
2.3145074496618864e-12
3.3501010448885192e-12
4.665545703629264e-12
6.384467796411219e-12
8.656444810305488e-12
2.9068905818334905e-11
6.700314415660772e-11
1.0894458297028941e-10
6.360257804974299e-11
1.4996474145240427e-11
4.452184464531627e-12
1.5496730157709167e-11
2.4361112281197305e-11
3.3501291492441895e-11
4.434333980981331e-11
5.8110029677523656e-11
7.619959950954441e-11
1.0047365810407773e-10
1.3359530650899463e-10
1.7952879500713982e-10
2.4435335320693335e-10
3.376588159376028e-10
4.750271722835149e-10
6.825786795634762e-10
1.318171698995468e-9
1.5207189868699322e-9
1.355668363451517e-9
1.2030397409095633e-9
1.1188486034231045e-9
1.0904372748371972e-9
1.1016081990467632e-9
1.141690139756814e-9
1.20414034275968e-9
1.2845441739961378e-9
1.379192947482916e-9
1.4841212655956277e-9
1.6837043246138142e-9
1.563338839682691e-9
2.0345742168952463e-9
1.7494920901967563e-8
4.720771286939596e-9
6.820075289752444e-10
3.2855715407999646e-13
7.897494362326545e-14
5.906186813204677e-14
1.0113526160366711e-13
3.697138644643362e-14
0.
0.
0.
0.
0.
0.
0.
0.
7.349854128599027e-13
4.870329787998801e-13
5.378318519160532e-13
6.489069729586659e-13
8.032532287714833e-13
1.0046034324053247e-12
1.2638049701876451e-12
1.5968644650001375e-12
2.025334313739822e-12
2.5776132456587245e-12
3.2908758422462257e-12
1.9106226254914516e-11
7.697062144117019e-12
2.3516670438710494e-12
2.2490744040579788e-13
1.7481849835792996e-12
3.2173020198040323e-12
5.002616759305543e-12
7.405255011918737e-12
1.0786305095542498e-11
1.5627997665759023e-11
2.2576132191844947e-11
3.24389969863139e-11
4.607144508244053e-11
6.406100667043261e-11
8.628880352475049e-11
1.1180075644771875e-10
1.3942148404381175e-10
1.686772425482791e-10
2.001407685479031e-10
2.3514349014006795e-10
1.1077579889294809e-9
1.12881643112427e-9
4.982063794661703e-9
7.67933025164693e-9
8.318636824437337e-9
8.887176740582388e-9
9.69701546504904e-9
1.0693713882920091e-8
1.1805078287677744e-8
1.2972452083450863e-8
1.414951032170466e-8
1.3454156666171557e-8
1.388060905255874e-8
7.936799989472951e-9
1.8273223736216327e-9
2.0536202177209206e-10
2.7372575460831815e-10
4.2128602887273066e-10
2.0367058270453146e-10
1.4628630233436723e-9
9.005556301526261e-9
5.6929267952447495e-9
4.768530223546832e-9
4.6826721667554195e-9
5.133332202572031e-9
6.216042025965717e-9
8.295932734217215e-9
1.2207795200345274e-8
1.9750073632330922e-8
3.339825637117045e-8
4.2799146882209145e-8
1.6053964902232405e-8
2.308696088244076e-8
2.2288168351542104e-8
3.0414361045111806e-8
5.043545624731067e-8
9.75615332830338e-8
1.5455984132091443e-7
1.6317038308989691e-7
1.8077570022338646e-7
1.7609892720609963e-7
2.926468823236363e-8
1.2757905509064562e-7
1.8650016675091139e-7
2.0770342677811533e-7
1.1786921836558549e-7
6.820366578097225e-8
3.672431921575516e-8
2.2770496542989565e-8
1.7742775838338677e-8
1.2819645416793275e-8
2.8328221286306177e-9
3.325999541461535e-10
2.1162714779167375e-9
3.990685217661779e-9
4.6179978623009e-9
9.165318013369676e-9
9.636153544913441e-9
9.423453265457005e-9
9.912232476361992e-9
1.0995018287117078e-8
4.178453790089034e-8
1.227263383220928e-7
9.539544295966022e-8
7.826544599971007e-8
7.678516252248934e-8
8.180589406313018e-8
9.149544179198128e-8
1.061789108911885e-7
1.2708760769171845e-7
1.5543382341257845e-7
1.897933335432052e-7
2.2091856341954415e-7
1.2116534337864084e-7
7.32793977374975e-8
4.4412954952920854e-8
3.154364076636799e-8
2.644644392478521e-8
2.2508647599108237e-8
9.074296803578752e-9
3.2051785248810144e-9
1.4012843547068234e-9
9.522187113482884e-10
2.197731303876774e-9
9.282067256666312e-9
4.480108609089886e-8
2.3905303462183874e-8
1.861385343526756e-8
1.806686354473828e-8
1.9719567005576704e-8
2.346396176755486e-8
3.024179164056346e-8
1.0583874058612999e-7
1.733557225871056e-7
1.0136235987159682e-7
9.464009635128887e-8
1.0818664629722226e-7
1.4142657542240906e-7
2.0771865360680807e-7
3.163965134265865e-7
3.8204404362076165e-7
3.652617771181987e-7
3.451092759778826e-7
3.821706885056143e-7
2.4596015594301676e-7
1.40215505780153e-7
8.491607998481355e-8
5.125089894087706e-8
3.644058701455083e-8
3.2460682545025646e-8
1.8278991491200115e-8
5.698064185050485e-9
1.8539720277375476e-9
4.1107584313483794e-10
7.432739529371748e-10
7.285456881338377e-9
5.502293781019196e-8
3.601400582169532e-8
2.7980637568768057e-8
2.7093676047056648e-8
2.9225361992509868e-8
3.3964435482117305e-8
4.207350365798285e-8
1.4682412163179534e-7
2.672865647890785e-7
1.4620335148428442e-7
1.246308335018811e-7
1.2936802524550412e-7
1.5101623178383767e-7
1.9462399254380959e-7
2.6862651436204697e-7
3.387957111617449e-7
3.2499933399023104e-7
2.8077791306172086e-7
3.0031826065049173e-7
1.689631400913945e-7
9.800885811347199e-8
5.61845745813032e-8
3.7388849151928514e-8
3.003112103451449e-8
2.6881095801604173e-8
1.2046530553947353e-8
4.103476685068386e-9
1.6266612994470782e-9
8.315046731754011e-10
2.0162505658889882e-9
1.0356000632760952e-8
5.454181121115514e-8
2.894183170775859e-8
2.2831242165117445e-8
2.2261066798170066e-8
2.4258460071705024e-8
2.8653131118982196e-8
3.6401464982858577e-8
1.345645359244985e-7
2.3568353738893293e-7
1.3567227512893884e-7
1.236385349189192e-7
1.3767365534320643e-7
1.7414350118233876e-7
2.459590956029696e-7
3.681872498168546e-7
4.6927340382451423e-7
4.582640054337762e-7
4.2407240281791464e-7
4.5414849301717324e-7
2.606149708318379e-7
1.5472076424974112e-7
9.545109490071264e-8
5.711125356101668e-8
4.101050405824232e-8
3.732317091243614e-8
1.8735999663818205e-8
6.177694225406733e-9
2.26738802236465e-9
9.224908246884971e-10
2.0089019347858367e-9
1.2258188397326672e-8
7.719650049571784e-8
4.4389260194722636e-8
3.5509339509122027e-8
3.4792698151714337e-8
3.7819719304980265e-8
4.424852584807042e-8
1.4820817374931856e-7
3.081702874474731e-7
1.7554870478318087e-7
1.498970036063519e-7
1.5496803062915452e-7
1.7860251554638015e-7
2.2491071338743847e-7
3.044272002061155e-7
4.0434027398315756e-7
4.317018218321124e-7
3.837319852366799e-7
3.363657518928164e-7
3.793321285068207e-7
2.2540820263976268e-7
1.256103966151914e-7
6.806444693723871e-8
4.0625401333282133e-8
3.044024067524189e-8
2.7650566706582104e-8
1.1595401499176574e-8
3.2119173638296126e-9
3.436471111767207e-10
1.0425707306823092e-9
1.7961465380183857e-10
1.2510040549354403e-8
4.38916182387196e-8
2.722533148497449e-8
2.430231709273456e-8
2.4966170612410126e-8
2.7844281913337784e-8
3.308550668425237e-8
1.3674048041907102e-7
3.1842721321816655e-7
1.9202275137313643e-7
1.6752039862192486e-7
1.7680436116099506e-7
2.070823037662945e-7
2.632428631498576e-7
3.589350253940175e-7
4.983296592385889e-7
6.062356376185521e-7
6.016708020465457e-7
4.2905429445847104e-7
2.317543900638756e-7
1.5318317719792154e-7
9.301757456224178e-8
5.8704171988435164e-8
4.896581434467514e-8
3.8647137625458475e-8
1.457580362356765e-8
6.053190524154127e-9
3.4520155650698015e-9
3.804754779321742e-9
9.927993759433323e-9
4.269177873386926e-8
1.0710140813760132e-7
6.232585363749893e-8
5.3758274918079515e-8
5.4671720012614734e-8
6.125485395438194e-8
7.391129435055996e-8
9.524437803627592e-8
2.7177392066609007e-7
4.05695596544045e-7
2.230419626984799e-7
1.9709394262216622e-7
2.1338650625724958e-7
2.6474344627085036e-7
3.6839399629647204e-7
5.09105793439886e-7
5.184649542088636e-7
4.433936897326554e-7
3.885189874379964e-7
4.371024857386643e-7
3.392982686249799e-7
1.7849053851133145e-7
9.719482716067091e-8
5.417365945147805e-8
3.6264527758445344e-8
3.204354052126776e-8
2.2183738958116763e-8
7.111401037201607e-9
2.306229674718948e-9
5.633500409348778e-10
8.407604352162931e-10
7.58278842200287e-9
5.728404448807855e-8
4.605713446868404e-8
3.396807198341373e-8
3.223934736531367e-8
3.441782472644008e-8
3.975775957972855e-8
4.908128693009595e-8
1.8443107648803275e-7
3.7894677065982117e-7
2.1901986158862952e-7
1.9302752277396602e-7
2.0663031821764134e-7
2.4787156134178664e-7
3.268172519276562e-7
4.6280024028050646e-7
6.279697635035523e-7
6.780735578165048e-7
6.314900845809854e-7
5.488574651566685e-7
2.8039781304743575e-7
1.809310096907656e-7
1.1416772066388088e-7
6.606755045419204e-8
4.960410027259773e-8
4.431751307977201e-8
1.8515140639656613e-8
7.0920937957963194e-9
3.3543458406176216e-9
2.6459040466279575e-9
6.4528947117315654e-9
3.054964845492031e-8
1.1207081551315787e-7
6.452963054871631e-8
5.526014336883276e-8
5.573611727115242e-8
6.161419843495374e-8
7.292518452429482e-8
2.250873175136326e-7
4.5287832122805167e-7
2.579653959275846e-7
2.25114533174573e-7
2.3786117486212063e-7
2.819951884199289e-7
3.6836674758361625e-7
5.122761189747486e-7
6.38167887548472e-7
5.998211717002008e-7
5.171165775802764e-7
4.600342624898599e-7
5.034496686388056e-7
3.608734214419972e-7
1.8101724513632352e-7
9.269355115772566e-8
4.629160064055848e-8
2.945685417268008e-8
2.7317622180521113e-8
1.5580877432049837e-8
4.2887440164016696e-9
6.290781623138965e-10
8.58039852449856e-10
1.3669335580943208e-10
1.376935754610092e-8
7.157441835207902e-8
4.1718083414606514e-8
3.660398412175986e-8
3.7314890492461705e-8
4.135970955530366e-8
4.880620006488118e-8
1.801644113276071e-7
4.701399062912775e-7
2.9361833507483944e-7
2.516976346492486e-7
2.5949608891420336e-7
2.9447444896799624e-7
3.588677743943428e-7
4.6476968989609816e-7
6.201169549222605e-7
7.775148955038425e-7
8.479763101914554e-7
4.854170508690061e-7
2.653489436305433e-7
1.8028077965456688e-7
1.0618585684352965e-7
6.428881437003749e-8
5.544681268891431e-8
3.798281659053634e-8
1.5019504458304036e-8
7.121961511468266e-9
4.901780579395106e-9
6.694545609061825e-9
1.8379025704804763e-8
8.507761945149034e-8
1.2956402861059866e-7
8.739936237608172e-8
8.002796265449529e-8
8.347896527776601e-8
9.442020745044839e-8
1.1362816663205517e-7
1.4368174540393337e-7
3.941956224998148e-7
5.942561063948487e-7
3.3684980480193605e-7
3.0493077562064637e-7
3.3798098078986746e-7
4.31344209096302e-7
6.148232986946902e-7
8.058074761635033e-7
7.390034242184846e-7
6.247961335416835e-7
5.57219878251368e-7
5.760149031014928e-7
5.109116824231177e-7
2.4899449656048034e-7
1.244249553340901e-7
5.925587562984759e-8
3.3734138055378975e-8
2.8223631755408328e-8
2.433953315860783e-8
8.596407067141177e-9
2.976079700241699e-9
1.3832054495305926e-9
2.5426405668930617e-9
1.1970097323962301e-8
7.793568946598267e-8
7.673344751707412e-8
5.4641316651322644e-8
5.138087782884645e-8
5.463094786245714e-8
6.291249757310222e-8
7.722366483720364e-8
2.520568352726693e-7
5.813139550056978e-7
3.4100265158615244e-7
2.951996094189866e-7
3.0853037053871967e-7
3.585141857146871e-7
4.53522900542992e-7
6.134781022988945e-7
8.234280310771414e-7
9.564712783569755e-7
1.0016435520107763e-6
7.147587704237944e-7
3.2980786511132374e-7
2.047171877199807e-7
1.2533483228034139e-7
7.005668890561029e-8
5.333996677201101e-8
4.2665508972508055e-8
1.77040575895177e-8
7.872329304300866e-9
4.477859019709394e-9
4.7981722200828415e-9
1.2663505333690704e-8
6.24763726296688e-8
1.2398503219482646e-7
8.677000496006259e-8
8.138269480710635e-8
8.533352895844999e-8
9.569751078740942e-8
1.1302352385497639e-7
3.16814010920618e-7
6.706507586117477e-7
3.9260400258246784e-7
3.5118506789156873e-7
3.78627293998597e-7
4.5917257951910545e-7
6.147458793382914e-7
8.473446837018578e-7
9.304230283206634e-7
7.958630845132838e-7
7.027762644325354e-7
6.601952374965279e-7
6.958625587883418e-7
5.343201645122376e-7
2.1749729908172235e-7
9.097632481812729e-8
3.8807876471743406e-8
2.0144678035614575e-8
1.69782273946545e-8
1.2770072283543e-8
3.778478704946803e-9
9.145302605549388e-10
5.684430155909399e-10
3.6359908500293486e-9
2.3190393633828578e-8
1.1646024999498405e-7
6.535536826476892e-8
5.76419872226121e-8
5.9106177606440544e-8
6.565977767876552e-8
7.731298761475827e-8
2.2310603489757403e-7
6.753968559864034e-7
4.465628323466607e-7
3.781462225684486e-7
3.80901522061286e-7
4.184363956555611e-7
4.893296176582746e-7
6.054172224362523e-7
7.88596982947969e-7
1.0975650923256324e-6
1.8541760622592147e-6
9.163462446713018e-7
3.623354367367044e-7
1.711518014411747e-7
8.506857383068081e-8
5.364621789099764e-8
4.6983534894101975e-8
2.4202687517582594e-8
1.0218754405034474e-8
5.437864909112261e-9
5.027968964979239e-9
1.071082012290108e-8
3.808078484597387e-8
1.8640573666245097e-7
1.3157019947641417e-7
1.1433805082299706e-7
1.1692994618023627e-7
1.2801916032115614e-7
1.4639307295627527e-7
1.7218163409289293e-7
2.0363017025129415e-7
5.55956958863312e-7
8.916460899374725e-7
5.366069372336739e-7
5.040506908514036e-7
5.766827883275746e-7
7.620650102354639e-7
1.0903431433254395e-6
1.2081933194481837e-6
9.859432275050548e-7
8.827160227529804e-7
7.393545208014172e-7
9.422590883010683e-7
8.25568515416566e-7
3.3477654595728275e-7
1.0911812496112257e-7
4.1757913278694504e-8
1.929201356583096e-8
1.2687023763120593e-8
1.1974554958304487e-8
5.043120199689182e-9
2.119715408774652e-9
2.47787220580823e-9
6.401421181458326e-9
2.1816200205320716e-8
1.184752065067861e-7
1.2348611962603224e-7
8.798984036936286e-8
8.376421254356323e-8
8.942530813022364e-8
1.0194348090046087e-7
1.2021580837156086e-7
3.0605557730114067e-7
8.683013358575144e-7
5.38427241534831e-7
4.5903811079349315e-7
4.661750615867413e-7
5.206386912102001e-7
6.283409042771549e-7
8.219280028135271e-7
1.2016102368300992e-6
2.1738090969130738e-6
5.551182615053248e-9
1.1061445706149855e-7
1.2670887833979064e-7
1.520531915425688e-7
8.034509622139451e-8
4.0303574678747556e-8
3.5870392882973126e-8
2.2748263675198504e-8
6.2766871552923116e-9
2.441503453910749e-9
6.503233828393024e-9
5.922309676151151e-9
1.548213666251799e-8
7.320968753831753e-8
7.307080809376252e-8
8.605709667389183e-8
1.0521939558891619e-7
1.2758175159026368e-7
1.530244855833291e-7
1.8173514998328962e-7
4.608077236359624e-7
1.0100754257005909e-6
6.272744590128535e-7
5.923051333627505e-7
6.700473225678443e-7
8.613880465472963e-7
1.204041610806548e-6
1.405354642946328e-6
1.1992527872767632e-6
1.1882974244850683e-6
3.8029057110224787e-7
5.167763366268058e-7
3.899681133769254e-7
3.5882375713679815e-7
2.253997733826598e-7
6.98066731560852e-8
4.028280760385786e-8
1.7816377800299317e-8
3.616174388189716e-9
2.590303896691191e-9
1.2222851806581282e-9
1.8680960896351875e-10
1.4581841185585844e-9
4.1439774333296596e-9
8.434751981438412e-9
3.796925329263858e-8
5.288657718949192e-8
6.725613444035755e-8
2.770458457701883e-8
1.346403962652937e-8
4.0593652459082237e-8
3.2989142302330127e-7
1.017427991877063e-6
7.896291991135795e-7
6.03385531448429e-7
5.813166400133161e-7
6.6050510385624e-7
9.35862091629453e-7
1.8155187303355574e-6
1.3899550065256567e-7
6.11284545415096e-7
3.78130616804055e-7
5.5047755320598016e-8
1.0178818534543434e-8
5.76602114608726e-9
4.091013473013088e-8
4.58039298010421e-8
3.380806917380562e-9
2.3118817255217213e-7
3.865488645358213e-7
2.1178555716369063e-8
2.2387095803889997e-10
2.8661079357151846e-10
2.9274598568315673e-10
5.705785791338189e-11
1.933173125436048e-11
2.2377994875131827e-11
2.475722321128922e-11
2.8055416859530116e-11
3.231648293722018e-11
3.885826979785723e-11
3.4344102345896085e-11
3.856864758585401e-12
1.0310705585595197e-13
2.023234290138919e-12
3.749100292444342e-12
5.550849904227681e-12
7.720913326683031e-12
1.0512239607787648e-11
1.4206234966147653e-11
1.916736382464724e-11
2.590631128882862e-11
3.5171068860556325e-11
6.352587112091516e-11
1.8883916194983875e-10
3.7759132154291153e-10
2.2124497790185897e-10
6.897438041724319e-11
7.858388315287048e-13
4.369296520089711e-11
8.292008849079657e-11
1.2571746553000288e-10
1.7900349997068276e-10
2.5068751005256977e-10
3.519422809877781e-10
5.003085322617986e-10
7.250035093489114e-10
1.07657763103445e-9
1.6436401998473672e-9
2.572218426312137e-9
4.024054941912212e-9
5.8125398151324945e-9
6.844654921629675e-9
8.13513905151779e-9
9.045768298838694e-9
7.516856415680554e-9
5.60269309967575e-9
4.163919427935525e-9
3.228883943736529e-9
2.6457215265434288e-9
2.284868584647131e-9
2.0622745476918017e-9
1.926476230926361e-9
1.845402806776902e-9
1.4993119485997357e-9
4.2753144101902316e-10
5.959531748349746e-9
1.68699214139783e-8
5.1196242051362814e-11
1.8792105692434305e-10
1.0696183166264754e-12
1.9684397177849484e-13
4.0976920486145345e-14
0.
0.
0.
0.
0.
0.
0.
0.
0.
2.6967519690740937e-14
1.0491792632121667e-12
7.08049107175657e-13
7.843259639009871e-13
9.47794165854176e-13
1.1747548549229052e-12
1.470994323009824e-12
1.8525905167641926e-12
2.3431781548881684e-12
2.9745415755107433e-12
3.788505829044321e-12
4.839724221771176e-12
6.199307209894517e-12
2.5033474659210492e-11
1.8192012478243252e-11
5.700454591910384e-12
1.3782190058783547e-13
3.5275188594926347e-12
6.769997388808222e-12
1.0728264268187008e-11
1.6073620372670827e-11
2.359413677246095e-11
3.428791263998599e-11
4.9342083227002104e-11
6.99071098041902e-11
9.658385336215487e-11
1.288575586138396e-10
1.651921089828317e-10
2.0412716940813715e-10
2.454138315782397e-10
2.901755493924404e-10
3.4040184407582815e-10
1.4150933943382438e-9
1.7272700519083557e-9
6.969519524901167e-9
1.0295346878685033e-8
1.0972045352635733e-8
1.1649644322727189e-8
1.2657463788925682e-8
1.3902319923273453e-8
1.528353234101233e-8
1.6723239138444462e-8
1.8161893755011595e-8
1.7005790645773187e-8
1.756734962677777e-8
1.08858814695746e-8
2.690534506655732e-9
4.100822076913782e-10
2.518746330724906e-10
4.529504990118369e-10
2.001770910589891e-10
1.7066217349271417e-9
1.2032790244316187e-8
7.763622021719139e-9
6.319386115710429e-9
6.115303740221989e-9
6.632007452654719e-9
7.966429723374865e-9
1.0599325520979789e-8
1.5696619140959315e-8
2.5885504186446624e-8
4.3714298618041666e-8
4.767456601774427e-8
1.257398420728766e-8
1.9891257600366453e-8
2.0092961770558913e-8
2.8106846075967442e-8
4.735365339441627e-8
9.261724352550625e-8
1.4802834398127868e-7
1.5722472801796128e-7
1.7505964524725576e-7
1.7250382565170765e-7
2.367924938555719e-8
1.2684383648484386e-7
1.8126613640416798e-7
2.019456291557049e-7
1.1477368508632478e-7
6.592160221078235e-8
3.5419715698017684e-8
2.2107420540895344e-8
1.7252373905062984e-8
1.2422034554515674e-8
2.7304600566457425e-9
3.3479240776166934e-10
2.059022002923308e-9
3.854986595340457e-9
4.381118033757036e-9
9.139932165538952e-9
9.392120887501975e-9
9.146135006637027e-9
9.607622850555788e-9
1.0652458971921393e-8
1.2335062300496642e-8
5.2915484901957425e-8
1.424771456511257e-7
9.733698491992474e-8
7.960025488491532e-8
7.842907574428064e-8
8.445329010833098e-8
9.633291317066779e-8
1.1524195808629987e-7
1.4346293976742205e-7
1.8141048917175375e-7
2.1804218089250597e-7
1.2006340221330533e-7
7.467272391726459e-8
4.661417857561805e-8
3.32532048036669e-8
2.7788536552973296e-8
2.4626414950788992e-8
1.1771350981912727e-8
4.388361902486746e-9
2.229061671796231e-9
1.7810219411606052e-9
2.861383637281983e-9
7.900554489309188e-9
3.2945673623653856e-8
3.446227749387002e-8
2.2406063624234257e-8
2.0172295140841662e-8
2.1220390791155725e-8
2.4811593388785297e-8
3.186162856877008e-8
9.765259761187713e-8
1.5027534467928624e-7
8.928549858482417e-8
8.486929781366225e-8
9.885630313500995e-8
1.323301306978916e-7
1.9963477621463744e-7
3.0395718829370073e-7
3.489886417964467e-7
3.314151981831057e-7
3.1657907494128804e-7
2.5177977020950217e-7
3.2781671706405066e-7
3.2947069147326247e-7
1.7369370681674108e-7
1.0324129805258366e-7
5.595912376225618e-8
3.244395975013773e-8
2.5581187531375286e-8
1.8984664924912577e-8
4.91834101147784e-9
2.871853909131256e-10
2.0688603355173665e-9
4.005812222080491e-9
3.1485356628911146e-9
2.5483387708919598e-8
2.0659241516094343e-8
1.8973136645662935e-8
1.9530520808691843e-8
2.147345528953254e-8
2.481894337930812e-8
9.837829877750486e-8
2.6559227857479247e-7
1.7369039042700495e-7
1.4496090611099356e-7
1.4560077391447255e-7
1.602771792471892e-7
1.880260438946308e-7
2.3304144680125506e-7
3.0126044647235726e-7
3.8638917932609937e-7
4.4004225819171087e-7
2.4999923295881944e-7
1.502731075505197e-7
9.327289449883578e-8
6.045705957058924e-8
4.605407938692663e-8
4.185743160486077e-8
2.4272802100647633e-8
8.892859056495343e-9
4.274719810274156e-9
3.1802194622121346e-9
4.763914274806529e-9
1.2894142879060304e-8
5.256544509774956e-8
7.490169011893676e-8
4.6123518784166766e-8
4.0686135209530154e-8
4.226092578023418e-8
4.878312439391211e-8
6.152122045146797e-8
8.476350639269216e-8
2.2213602691645912e-7
2.961802311836661e-7
1.7112067389321847e-7
1.6029437086353927e-7
1.8527516595675184e-7
2.486761835708422e-7
3.7647001258377884e-7
5.349967437822025e-7
5.440586375886382e-7
4.98920790990419e-7
4.3748286799748256e-7
5.023475537646806e-7
4.1134965775493385e-7
2.124732175647313e-7
1.3258284082750166e-7
7.406603572034243e-8
4.357461144780649e-8
3.5954733836564035e-8
2.7007602262056213e-8
8.733669966716187e-9
2.566076498549985e-9
1.4326578288038386e-10
5.322506107490858e-10
4.167830990606723e-9
5.033314232095677e-8
4.773078136575001e-8
3.738346866243572e-8
3.628693206267519e-8
3.8888262794868186e-8
4.4558144926653754e-8
5.398435131972416e-8
1.9164923832191245e-7
4.140808824313434e-7
2.3660665231806035e-7
2.030597358313747e-7
2.1108227112149546e-7
2.4490680848850926e-7
3.1094464963319994e-7
4.2362673203037195e-7
5.565385105003732e-7
5.763903640041123e-7
5.069122803088255e-7
4.7265540545721177e-7
2.497086897768994e-7
1.4757638741924012e-7
8.438706515647443e-8
5.221406048310325e-8
4.143963808801016e-8
3.7535706425598955e-8
1.5873518746727324e-8
5.983311842374327e-9
2.9631256540178877e-9
2.685421657809198e-9
6.678142836368268e-9
2.7589769520048736e-8
1.0988656543684092e-7
5.7303943798447064e-8
4.655758469490366e-8
4.610907950560526e-8
5.0932323620313914e-8
6.101805093643617e-8
2.004902200912123e-7
3.9756529924912835e-7
2.3019596278826787e-7
2.045326218052355e-7
2.2043570164716452e-7
2.6665517604896645e-7
3.553500032825359e-7
5.067588690467172e-7
6.728505063274541e-7
6.965475280523479e-7
6.396563487810321e-7
5.583885456117563e-7
6.599950200107812e-7
3.622863860733362e-7
1.9083362606426017e-7
1.1876035259148936e-7
6.065063119157567e-8
3.67272639330367e-8
3.36079503396467e-8
1.578912796854264e-8
4.8119746499190386e-9
7.103952695243593e-10
1.3330215018545707e-9
1.1049943585481211e-9
1.530986280224969e-8
5.63938821929778e-8
4.42357194808418e-8
4.345238711263425e-8
4.632041836417267e-8
5.2137290164260684e-8
6.143428559920902e-8
2.0161241631726516e-7
5.394131849498855e-7
3.310765579833917e-7
2.8532602437502405e-7
2.9487404666300065e-7
3.3628266889678156e-7
4.1411803236708493e-7
5.435244906594366e-7
7.145768153846267e-7
7.951504991634567e-7
7.26015782197624e-7
5.542449273743782e-7
2.8051749505162586e-7
1.5781383509992585e-7
8.196172669697611e-8
4.8008730200883806e-8
3.97475197298131e-8
3.483604037607051e-8
1.4225319709240603e-8
6.307831581296155e-9
4.44084086816823e-9
6.334779225437867e-9
1.627451643053396e-8
6.207842132715455e-8
1.685883896937338e-7
9.254898189473804e-8
7.816610139880783e-8
7.914323797710735e-8
8.899878858444984e-8
1.0812637146073954e-7
1.3953621394472329e-7
3.699214705691489e-7
6.066125096498257e-7
3.4402835433687803e-7
3.104163210728172e-7
3.420885514270387e-7
4.304618234307681e-7
6.047806370335037e-7
8.570627730450757e-7
9.498035678095417e-7
8.791982725397211e-7
7.063356279125012e-7
9.832542978774923e-7
5.34823417500489e-7
2.482106623374601e-7
1.459646904477513e-7
7.707052263621055e-8
4.4786985347528454e-8
3.924942927705813e-8
2.2480693426290397e-8
8.535315677128089e-9
3.425168150701722e-9
1.724479515118821e-9
3.55156682912536e-9
2.0352404745221356e-8
1.1055791599825285e-7
7.248548165730588e-8
6.684891459869096e-8
6.955738458224094e-8
7.701273581734757e-8
8.943645226513474e-8
1.0813569681177751e-7
3.173994822358594e-7
7.212965638294552e-7
4.228537376684607e-7
3.753398469868745e-7
4.009572770046734e-7
4.800783647145063e-7
6.323652492826757e-7
8.658280736944129e-7
9.836437819016931e-7
8.673757330160465e-7
7.833192753259487e-7
7.677590871417273e-7
4.155392785270746e-7
1.9729987397253918e-7
9.265926742144599e-8
4.454563040811832e-8
2.8981514144422894e-8
2.8362132847916074e-8
1.663310971745989e-8
6.5682352776286665e-9
3.905709144323054e-9
4.896298269418574e-9
1.1838637810733745e-8
4.244165261540356e-8
2.0602873438528962e-7
1.0933202414119693e-7
8.754856149605068e-8
8.63156581987068e-8
9.460058375494686e-8
1.1126017976076438e-7
2.9715560517816e-7
7.169398590686499e-7
4.268793259881709e-7
3.708612750952948e-7
3.8638534755562054e-7
4.460604487977666e-7
5.592103151953011e-7
7.476635961343391e-7
9.944929854941974e-7
1.205869067346859e-6
1.3540502405765273e-6
1.6579195437789062e-7
8.01168628850333e-8
1.3246639071390266e-7
1.4690763441040655e-7
9.734563831711333e-8
3.8513064759363035e-8
2.678826116447498e-8
2.3631606419563404e-8
7.509129956995278e-9
9.987110063429914e-10
5.522322985998709e-9
8.855314207592581e-9
8.923806611825482e-9
2.0514551507097616e-8
3.309033948171441e-8
4.682753958912388e-8
6.325960863780385e-8
8.074445880234474e-8
9.95456837182755e-8
1.215414616955497e-7
3.1008252263954473e-7
8.948753047122073e-7
5.608350233132965e-7
5.090528586168454e-7
5.479736477900634e-7
6.550879077302578e-7
8.551597051152822e-7
1.141812875631518e-6
1.2459135773314313e-6
1.1743042049282663e-6
1.345473309106293e-6
1.571422087541947e-6
5.297841637132594e-7
1.1782290918126321e-7
3.611499099997667e-8
1.4944402956561898e-8
7.560972907264818e-9
3.569597574044258e-9
1.1402924654791205e-9
1.5824329840329825e-9
3.997414024913655e-10
5.682500942518958e-9
2.066203714160458e-8
8.159904063791278e-8
2.7245858727018705e-7
1.4989041357067399e-7
1.2835313784880484e-7
1.2979606771412412e-7
1.4137028977826456e-7
1.571158963505661e-7
1.6875554397006323e-7
4.5499722853138976e-7
1.0566471405283346e-6
6.217605539257403e-7
5.478193105521717e-7
5.778840378101813e-7
6.82877710043761e-7
8.931208363135807e-7
1.2742481094706898e-6
1.980459809528598e-6
6.028303722361565e-7
3.528664354622686e-7
3.7491273013489965e-7
1.8150162973857743e-7
1.0697859746664475e-7
9.47081519914243e-8
6.49904357689987e-8
2.9898907730556244e-8
2.2980134214718247e-8
1.2110664742079939e-8
9.010951636976552e-9
8.350654585898065e-9
5.5477033467367435e-9
5.85521847906078e-9
2.3605345486095658e-8
7.422704255138565e-8
8.748642820823372e-8
9.104070189189012e-8
3.03469759472855e-8
2.113080322362538e-8
5.870066700695704e-8
1.0616973083957007e-7
6.623335721242858e-7
1.3989501368887578e-6
8.314622979746852e-7
7.774190882605533e-7
9.280842186024293e-7
1.3340895996627117e-6
1.8505602494979624e-6
1.7690743207264647e-6
1.0530201736791395e-6
2.940040800561268e-7
1.4572963723401055e-6
5.236881696579215e-7
1.2526880446098112e-7
2.246584223177361e-8
7.290987947157211e-9
2.4094029361897447e-8
4.879193024684359e-8
1.6842863900131326e-7
1.2902178011530622e-8
2.514907428591057e-7
2.5527126947677376e-7
2.085459893382182e-8
2.871745717202198e-10
4.0486631075709776e-10
2.989863024332918e-10
4.9589532264761044e-11
1.1665572354809383e-11
2.1648641329436923e-11
2.8056424148550385e-11
3.421901609062213e-11
2.8517655521400713e-12
1.3929239805364908e-12
1.628459814197314e-12
4.081093635228814e-12
7.848489004847641e-12
9.288890367595395e-12
9.139639446281976e-12
8.745922726263938e-12
8.588988039041571e-12
8.754306567916327e-12
9.24921608660624e-12
1.009800796172673e-11
2.2585539420550213e-11
4.4853784001711184e-11
8.970360867722131e-11
6.487828398303855e-11
3.583190680970453e-11
2.6224407145968926e-11
2.271093846993453e-11
2.1367484426431702e-11
2.0633305155941432e-11
1.959198943872668e-11
1.7422370002687844e-11
1.3098492207181738e-11
5.083742873209844e-12
9.13791400699586e-12
3.392331026637616e-11
7.719852995839735e-11
1.5414249191017657e-10
2.953724258646305e-10
5.649424653873797e-10
4.848453170923647e-10
3.4242558263370376e-10
2.401271110263359e-10
2.1633605212179743e-10
2.1625623097356914e-10
2.212434205832535e-10
2.2680450917953267e-10
2.314966116385894e-10
2.3400771828916305e-10
2.325183320099117e-10
2.245472494771575e-10
1.744694186846345e-10
1.3650347144381258e-9
4.633163080384257e-9
8.629460784524131e-9
4.2012352437767286e-9
2.430148833096435e-10
1.3583801107174278e-12
5.0442550350693574e-14
0.
1.3802917067165448e-13
0.
0.
0.
0.
0.
0.
2.261420415101261e-14
3.1105633841008634e-14
4.274336565147269e-14
5.87604359968541e-14
2.021693761192864e-12
1.4098574657152995e-12
1.5714463844205745e-12
1.9056934573997062e-12
2.3693619982894315e-12
2.9756402072969145e-12
3.758147289621077e-12
4.765941695465658e-12
6.064874916030642e-12
7.741456095495335e-12
9.90841044017927e-12
4.173945029596236e-11
2.7712667421570207e-11
8.444795842084914e-12
6.927651069766373e-13
6.12264366696375e-12
1.1435107972813087e-11
1.8001260069721522e-11
2.6934280281240494e-11
3.957002990396467e-11
5.7632179516671076e-11
8.322924073035322e-11
1.1852375584508685e-10
1.6488148802155476e-10
2.21773098983763e-10
2.866294099153631e-10
3.565842257507055e-10
4.307020132383709e-10
5.105818356210868e-10
5.995316996453776e-10
7.016993876705551e-10
2.102474566008711e-9
4.389347029440096e-9
1.4625035778186175e-8
1.9118088218243387e-8
1.9651443026132092e-8
2.0682083183510614e-8
2.236034691932967e-8
2.443026048254294e-8
2.6696831834202234e-8
2.902684712716498e-8
3.132609714156356e-8
2.772125014980665e-8
2.7699348300210506e-8
2.1158691863875528e-8
6.638676062940119e-9
1.4711384631133835e-9
6.392673780875082e-11
3.2208815270778023e-10
2.697071326997134e-11
2.3451347038212915e-9
1.5529180250129588e-8
1.730660171130466e-8
1.2198430348274716e-8
1.1115136088910265e-8
1.1662083704689188e-8
1.3712411614274263e-8
1.802401355254936e-8
2.6740708291948633e-8
4.515172056586541e-8
7.506479119532056e-8
1.6951364516666458e-8
8.548380788300187e-9
1.0096779936717944e-8
1.6087215333477642e-8
2.870339065921917e-8
5.749498732813224e-8
1.0681101779869418e-7
1.2594072899177245e-7
1.3801221817108192e-7
1.5287244080503526e-7
7.383383266032176e-8
2.534110497877673e-7
1.7962773801400305e-8
1.4848746091531185e-7
1.7847694025080684e-7
1.2757371928786898e-7
7.23709885970611e-8
3.655834783992114e-8
2.0188190018353552e-8
1.4186115373799647e-8
1.0812609066554959e-8
1.9088158362163627e-9
1.040193994872236e-9
3.0254683302371003e-9
5.909249262607729e-9
9.71624479769446e-9
1.2169548840388343e-9
5.915269034054787e-9
6.735578575777779e-9
7.467971460792736e-9
8.468952243668033e-9
3.227830691670618e-8
1.0506738737902944e-7
9.904847654829268e-8
8.141977037779349e-8
7.934921473455989e-8
8.36048995907924e-8
9.175664266412959e-8
1.0346488890764891e-7
1.1910857423652195e-7
1.3923895769124773e-7
1.6396199917741184e-7
1.0281201695922748e-7
6.914252880507871e-8
4.890877168509006e-8
3.956933334976155e-8
3.5340657029675996e-8
2.1550018232714216e-8
7.785149495254453e-9
3.635675381048961e-9
2.619204381862791e-9
3.4180088381602127e-9
7.48331048019652e-9
2.3165875135558118e-8
7.08308351028524e-8
3.694938176228025e-8
2.932573905420258e-8
2.9011477839305327e-8
3.276393789414394e-8
4.1236753813585474e-8
5.8034278498245325e-8
9.331982951761029e-8
1.5827962315672314e-7
1.6367950014701917e-7
1.0104589528865655e-7
1.0102868439391204e-7
1.262259586657113e-7
1.8747560607281247e-7
3.043973879278851e-7
3.7175722694410857e-7
3.5156704805031027e-7
3.4317464457139004e-7
2.576595089791301e-7
3.352137641245838e-7
3.729972017288038e-7
2.2134326706970008e-7
1.2715990787897442e-7
7.193361645653744e-8
4.091365724764971e-8
2.9261626706155676e-8
2.6050042280287466e-8
1.0001254673802384e-8
2.3050365252583594e-9
4.832667244799235e-10
2.1739145345456525e-9
2.0928304660943873e-9
1.0846710823497933e-8
3.147340303769687e-8
2.323683282694287e-8
2.2089585056383385e-8
2.3303576177167795e-8
2.6260631480644923e-8
3.1204768238951355e-8
1.2325429779296836e-7
2.9203389160353404e-7
1.737138722484018e-7
1.460288265474713e-7
1.4844673191682482e-7
1.6688873704159737e-7
2.025975016975311e-7
2.6308180384226947e-7
3.5209640542383016e-7
4.266407209959603e-7
4.178531769632035e-7
2.9721292716280966e-7
1.6655768674258275e-7
1.020702349406456e-7
6.30492747055599e-8
4.496613780572676e-8
3.9328441061420217e-8
2.936129277796673e-8
1.0667697613895107e-8
4.429761289001747e-9
2.552051570322394e-9
2.8824833840358753e-9
7.590428314849511e-9
3.087215108701206e-8
7.534177964622607e-8
4.188922427900336e-8
3.5401827131950034e-8
3.57961152635024e-8
4.027411555919127e-8
4.930199416390288e-8
1.6156043553115532e-7
2.854858855694963e-7
1.647602967186186e-7
1.495102578804279e-7
1.6534656027687397e-7
2.072084512362877e-7
2.8919229224333167e-7
4.2791236224908366e-7
5.441120446142434e-7
5.292933043275199e-7
4.848121776338064e-7
4.1712808101057066e-7
5.021324729721955e-7
3.6276892608245424e-7
1.8728707208613764e-7
1.157114199068137e-7
6.035360291907777e-8
3.5169793378661116e-8
3.08519799757171e-8
1.7782177060594282e-8
4.822694542603318e-9
4.25225397264701e-10
1.8976123618932665e-9
2.9743827209616698e-9
3.9516752749356295e-9
4.727713487745544e-8
3.360230875427182e-8
3.1572932879407273e-8
3.295213509779381e-8
3.664388251514681e-8
4.284097950819799e-8
1.5432814312516383e-7
4.117074050409132e-7
2.572079703797886e-7
2.1825742878303935e-7
2.2261166962990367e-7
2.4982535695645187e-7
3.0103994303320846e-7
3.858879889365123e-7
5.103157024804985e-7
6.236702777568657e-7
6.239966036341734e-7
4.0850604471757407e-7
2.2479373774744098e-7
1.363367567413229e-7
7.858422157815096e-8
5.202234836273725e-8
4.5883287831320615e-8
3.400255795603366e-8
1.281187365758525e-8
5.802060843148362e-9
4.019551684702617e-9
5.6175965376289166e-9
1.4826276898792487e-8
5.9070427058667804e-8
1.2210986165775269e-7
7.054962011995918e-8
6.074208912335278e-8
6.212907258917393e-8
7.057609327133647e-8
8.705932446413436e-8
1.1564515498264581e-7
3.1173810484236597e-7
4.60398804324993e-7
2.6208637251021914e-7
2.400809730667468e-7
2.699820652280301e-7
3.4940950812865056e-7
5.078053760616813e-7
7.233045756724313e-7
7.630726729444907e-7
6.885284402409537e-7
5.826106174662405e-7
6.928937175457303e-7
4.6446898702887414e-7
2.3379499396867766e-7
1.4726336581270939e-7
7.969540509001786e-8
4.514922016937663e-8
3.869186689908605e-8
2.6099295691176588e-8
9.031975910948147e-9
3.1482700595933963e-9
9.542796494903523e-10
1.3170177660645801e-9
1.0836484838035096e-8
9.125358072982973e-8
6.340210394013954e-8
5.332588849134761e-8
5.327696908235499e-8
5.789694476959861e-8
6.679486111422796e-8
8.104140921159752e-8
2.5997192892126313e-7
5.769297246827839e-7
3.33024345213431e-7
2.9041995107737753e-7
3.058689989576042e-7
3.6026299495996465e-7
4.65722345594982e-7
6.397175198053079e-7
7.959482710880663e-7
7.550261064064219e-7
6.567061845862639e-7
6.399028792358556e-7
3.356690247117823e-7
1.8529773300873755e-7
9.840956118043807e-8
5.293560029873714e-8
3.8387736749856465e-8
3.717868374718425e-8
1.8263588141814774e-8
7.013087805636422e-9
3.72192452955295e-9
3.853102136355115e-9
9.278817675086316e-9
3.596395148945356e-8
1.6068453975480708e-7
8.429875717681926e-8
6.813493852141425e-8
6.733832864844752e-8
7.41114565250886e-8
8.81034957808379e-8
2.623016593824889e-7
5.709069282716139e-7
3.3371181795398675e-7
2.929840814503954e-7
3.103826990243794e-7
3.667543555994104e-7
4.7385116256956846e-7
6.529161334357961e-7
8.592645335873001e-7
9.251149467508249e-7
9.055669915501467e-7
6.042496951145097e-7
1.3556443455989762e-6
5.838604941962324e-7
2.2288071081177936e-7
1.0724062501964094e-7
5.2687517996217297e-8
3.403424079813632e-8
2.926328640968996e-8
1.183562529444291e-8
3.959488921018944e-9
4.930101239633769e-10
9.858778072425265e-10
1.384461931720649e-9
3.726857827842655e-8
5.481720297151453e-8
5.372370182393427e-8
5.882360779500031e-8
6.613367277006051e-8
7.627666682770693e-8
9.057354687078895e-8
2.544759268378829e-7
7.260553879193151e-7
4.5185205307010055e-7
3.9782856840904566e-7
4.1692239963279933e-7
4.821968621753634e-7
6.040514770535082e-7
8.00881042850645e-7
9.998708777439337e-7
9.910487932301702e-7
9.246285226709277e-7
7.606283311933476e-7
3.393529775842945e-7
1.517652726317858e-7
6.643666395401332e-8
3.340776350107121e-8
2.4422675405713957e-8
2.3243764761621566e-8
1.0701428601220317e-8
5.0217616635671694e-9
4.514325731132293e-9
8.118982320631715e-9
2.140011481047127e-8
7.863912341381872e-8
2.3802663359140575e-7
1.2936943857997947e-7
1.0941235754045012e-7
1.1063654859437383e-7
1.2305561908814615e-7
1.4492171758454666e-7
1.7401240760110022e-7
4.457954248622255e-7
8.50716310886746e-7
4.874713484832654e-7
4.3421235978564545e-7
4.6834324703931344e-7
5.715207889656682e-7
7.727814433645798e-7
1.0763120702382085e-6
1.28607282584821e-6
1.3689986323646804e-6
1.314787828090566e-7
4.167114077513024e-7
4.0599695805472435e-7
3.465101545976617e-7
1.3411755794048264e-7
5.221451455380036e-8
3.253118459362468e-8
3.054858246784438e-8
1.2719268504006324e-8
3.130972990607547e-9
4.21554918023471e-10
1.1399841280592476e-9
4.067935891209188e-9
4.81318641972869e-8
7.351695571568231e-8
7.041271180034897e-8
7.98771347125962e-8
9.3107713837199e-8
1.0918659505013907e-7
1.293270753545943e-7
1.5402321383108425e-7
4.0002471914528285e-7
9.519765420709384e-7
5.797593716377722e-7
5.320591835708654e-7
5.835131971928696e-7
7.201403948621943e-7
9.763573648588933e-7
1.264911528660641e-6
1.2114281735965682e-6
1.1264818451971618e-6
9.021383489948713e-7
1.8343657185093289e-6
9.522173443658865e-7
2.057242097896289e-7
5.6854787928763597e-8
2.2529058819366838e-8
1.1632084334273918e-8
8.137271453418956e-9
3.100897700940919e-9
6.61065262620639e-11
5.741847216900575e-10
4.062219097131655e-9
1.4715759901694707e-8
5.696410841966393e-8
2.5192592354893007e-7
1.3621609494124136e-7
1.149083422989794e-7
1.1584274259026487e-7
1.262500930462974e-7
1.4187623765353e-7
3.2758097203887035e-7
9.415437023026172e-7
5.898615937383235e-7
5.089982669487902e-7
5.201885274721036e-7
5.842690473852177e-7
7.11926682022139e-7
9.543422086501504e-7
1.5289690792483308e-6
1.279142949694699e-6
6.153473127237107e-7
9.201979187564069e-7
7.77122749332306e-7
3.554614380062949e-7
9.04953823770126e-8
2.6190094344476327e-8
2.2509416431775475e-8
6.620471724167922e-8
2.0914317918559434e-7
1.0246012917315231e-7
6.169020074446597e-7
5.419595175110961e-8
1.2865529922554624e-8
5.933793169836838e-10
3.057196590463135e-10
1.9828637298433696e-10
2.0760146752719256e-11
4.120660712407257e-11
3.327018865071287e-11
3.2798870256260864e-11
3.381138647322594e-11
4.798943214270852e-12
1.7986554586347548e-12
1.0507369739825352e-13
1.1129744460620593e-12
2.208876072951361e-12
3.387631584046885e-12
4.807139283366862e-12
6.617976292858855e-12
8.990065908524426e-12
1.2138553754886377e-11
1.635481354862455e-11
4.147650306044738e-11
1.0417584664655375e-10
1.8596228487726218e-10
1.1877281738958918e-10
3.188653041804543e-11
3.771817251074856e-12
2.483429967098341e-11
4.213758310534232e-11
6.015336080239855e-11
8.173762549478586e-11
1.0960117792209658e-10
1.4709394755492799e-10
1.989581500239732e-10
2.723849046875524e-10
3.787618227603214e-10
5.367754296516864e-10
7.781206453346682e-10
1.1580644000387141e-9
1.7735204740608816e-9
2.781562977665289e-9
3.0718703673832007e-9
2.9483735777375825e-9
2.3785127433222846e-9
1.942909518846246e-9
1.674412051904042e-9
1.526051602331782e-9
1.4568922618615481e-9
1.4401068490800767e-9
1.4587346941958215e-9
1.5013270215419792e-9
1.5590622705151188e-9
1.5755270512658201e-9
1.0569314942178306e-9
4.0796761047324104e-9
1.7581192468829916e-8
5.462356217541266e-11
3.8309415968304785e-10
1.074271295096427e-12
1.3625327479625318e-13
4.5055868712863426e-14
4.376069320039388e-14
2.7262162419432485e-14
0.
0.
0.
0.
0.
0.
0.
0.
3.0325976247104766e-14
1.0598849281510461e-12
7.392282685195354e-13
8.238922669552142e-13
9.99277863103709e-13
1.2427196412899909e-12
1.561211853567703e-12
1.9725224971668676e-12
2.502597849270539e-12
3.1863052109548166e-12
4.069513769114132e-12
5.2120833378940595e-12
2.176631145875578e-11
1.4988077634942174e-11
4.715039017242403e-12
1.0023982978572318e-13
2.8852522863383934e-12
5.5388477256573395e-12
8.766524360681604e-12
1.311616590875834e-11
1.9231165287235358e-11
2.7932638176401835e-11
4.021631666009886e-11
5.7091510101828356e-11
7.91762787802745e-11
1.0618773893086968e-10
1.3689643962550742e-10
1.6996514917507647e-10
2.0499713680286472e-10
2.4281214158822563e-10
2.8505230219711756e-10
1.2599900560514142e-9
1.399667280415268e-9
5.903712151553942e-9
8.912328923863345e-9
9.574854103834018e-9
1.0195493824327299e-8
1.1098750715376405e-8
1.2212607451389254e-8
1.3451477450840425e-8
1.4747540108112236e-8
1.604810070533501e-8
1.731063731421136e-8
1.5328430163152603e-8
1.5289559181062876e-8
1.0819022059521337e-8
3.049601599325181e-9
6.12293631131483e-10
6.097496973360406e-11
2.4604260110203206e-10
8.884335624096013e-12
1.5652983581557833e-9
1.0846395179478503e-8
7.439337347616983e-9
5.79831058075317e-9
5.607494954304963e-9
6.161156494975493e-9
7.497433708625848e-9
1.0030676568164009e-8
1.4789713431481748e-8
2.4213345081921907e-8
4.2717908523507545e-8
6.619715615933286e-9
1.3814437549639986e-8
1.473346913426189e-8
2.0929600666554123e-8
3.4562546947033906e-8
6.550226902176764e-8
1.195584921236006e-7
1.4083566379983172e-7
1.505421938367757e-7
1.6456339551415836e-7
8.730986363348841e-8
1.5380819554901583e-7
1.7527260291079142e-7
1.4697077425632956e-7
7.998847902261932e-8
4.535557392150067e-8
2.6720614167494248e-8
1.897479835684324e-8
1.6072465935435446e-8
8.133376599977115e-9
1.6247890615851116e-9
4.011826230233429e-10
1.7072590487541079e-9
2.688944483545686e-9
6.671332130081881e-10
1.2746623965887792e-8
9.5360191054286e-9
9.01482494526215e-9
9.433890725417705e-9
1.0516698718093432e-8
1.2319620266668322e-8
5.182485174707207e-8
1.2548260296294636e-7
7.731302809307661e-8
6.298268409293947e-8
6.20193321822802e-8
6.709410493164863e-8
7.749871854556885e-8
9.469353316464293e-8
1.2052712467429922e-7
1.5050828085167394e-7
1.6308083061027596e-7
9.812689868085141e-8
5.775188658587397e-8
3.3764409037103416e-8
2.284311071181484e-8
1.8454151133927942e-8
1.656938091711473e-8
9.808070985303969e-9
3.4677277060748803e-9
1.5536362944975289e-9
9.90582648517316e-10
1.2902548753726422e-9
3.546349708875641e-9
1.451064768746946e-8
2.3622346582259933e-8
1.4065236300364995e-8
1.219998656075705e-8
1.2511853545659147e-8
1.4268320035631212e-8
1.779382512352979e-8
2.4371747403827243e-8
7.77403722984036e-8
1.1266763439832605e-7
6.854489142656975e-8
6.710681740223577e-8
8.080203208676364e-8
1.1272112207306105e-7
1.776125563634439e-7
2.6738188009555643e-7
2.8869195776053794e-7
2.774601656937192e-7
2.6837384471275735e-7
2.949574016882395e-7
2.455540442241512e-7
1.3212011638493057e-7
7.977021515206678e-8
4.7238923362803814e-8
3.2330709571922016e-8
2.7407357766019847e-8
1.90616110403002e-8
5.7280326365787734e-9
1.5442678982227584e-9
1.1267096607403132e-10
6.668220285676235e-10
2.150091739358288e-9
2.758658679058806e-8
2.7390936539777512e-8
2.055375930155886e-8
1.9629010903943188e-8
2.092600224746076e-8
2.3994086265628448e-8
8.706764122204965e-8
1.9625526963625002e-7
1.1536475096073964e-7
9.633674600927073e-8
9.721639754203514e-8
1.0842589991625495e-7
1.3046155619279356e-7
1.6778753290885904e-7
2.2273136868811945e-7
2.692785578010407e-7
2.6322653309954975e-7
2.3128298296691316e-7
2.2483273545728943e-7
1.2324925937756174e-7
6.908959797349298e-8
3.977564930276317e-8
2.7742389650929106e-8
2.3343771909977137e-8
1.854498120160996e-8
6.226586265005055e-9
1.8588600787232305e-9
2.3628119345591796e-10
4.462636672121057e-10
1.0184743438898187e-9
1.366205506835237e-8
2.5790170111114072e-8
1.693553868350618e-8
1.5374934748210248e-8
1.5963764431808355e-8
1.800398784196338e-8
2.1698735807348778e-8
9.328206220126151e-8
1.974495726261013e-7
1.171276054331077e-7
1.0475970244611342e-7
1.1377367751572311e-7
1.3825003043936945e-7
1.8437125334496954e-7
2.653385290940049e-7
3.7582557064091973e-7
4.304153422276383e-7
4.109642708921188e-7
3.5874285596917957e-7
1.9046766750520078e-7
1.2091611825198547e-7
7.442901982803193e-8
4.9057819170227775e-8
3.9801530241621446e-8
3.383914337692334e-8
1.318117073790073e-8
4.869011769251828e-9
2.2950140308121854e-9
1.8940193917160962e-9
4.8168633738663234e-9
2.121293945384834e-8
7.85555133655297e-8
4.210617175734526e-8
3.482560485720344e-8
3.474416731855705e-8
3.84771940714269e-8
4.606713661124072e-8
5.917518100267228e-8
1.7956390737014814e-7
2.734647085045542e-7
1.4737854359367792e-7
1.275024695306903e-7
1.3498206679696188e-7
1.6277366194896848e-7
2.194508073746293e-7
3.053848927084661e-7
3.3421083255278114e-7
2.893085253218591e-7
2.506652399183352e-7
2.9136979370325576e-7
2.0023935803748335e-7
1.1085445704012443e-7
6.036631263355238e-8
3.745745009216201e-8
2.8138901315894978e-8
2.5202595289291987e-8
1.4633208424120351e-8
4.596972239942194e-9
1.5065065527470649e-9
2.903872966010469e-10
4.66319646954693e-10
5.305242888006054e-9
3.9418151049942116e-8
2.6763201087682198e-8
2.016888087150858e-8
1.9277376505935203e-8
2.0668288428800145e-8
2.397416792195282e-8
2.97695129650534e-8
1.1983126160499485e-7
2.3183054739986856e-7
1.3442893222140643e-7
1.208423561154365e-7
1.3231989258862097e-7
1.6323977589778655e-7
2.2288473218481092e-7
3.2734348658860945e-7
4.469892293800332e-7
4.706397454580039e-7
4.3818735510821854e-7
4.278664116775759e-7
2.2778283612228843e-7
1.430396106324813e-7
8.896891094215839e-8
5.537042822446161e-8
4.233587235111119e-8
3.7979034979377434e-8
1.6352879826138645e-8
5.724383318540988e-9
2.3778836664531088e-9
1.4321711297340454e-9
3.452475344404564e-9
1.7329710212143842e-8
8.289191455435592e-8
4.5023086918786815e-8
3.688795132867204e-8
3.6545257409334e-8
4.0096651188921345e-8
4.739512011677097e-8
1.54752251766746e-7
3.018513756425784e-7
1.6936681724563234e-7
1.4531978045877766e-7
1.5124159574582e-7
1.7625439790542218e-7
2.2570783068597492e-7
3.1026956977504304e-7
4.023893842243745e-7
4.023717586395244e-7
3.5041174984691433e-7
3.084099819723454e-7
3.5697190780066253e-7
2.378170316830248e-7
1.2767694656700484e-7
6.697336078234839e-8
3.9182698293322875e-8
2.8393373130021647e-8
2.5756128770691205e-8
1.2189193802489335e-8
3.230077388759506e-9
2.6797700278111327e-10
1.2290749265839854e-9
9.371571933945935e-10
8.380885440182622e-9
4.177121537337595e-8
2.4919892556268367e-8
2.1937079620782296e-8
2.237885567451932e-8
2.481680158063575e-8
2.9311677254622664e-8
1.241349148792553e-7
2.9805972097885605e-7
1.8270541250245037e-7
1.586182675044522e-7
1.664702606214675e-7
1.9335967958512356e-7
2.428083879777774e-7
3.2631945916058063e-7
4.518876007200639e-7
5.706631202533436e-7
5.919079717294295e-7
3.874358341062228e-7
2.1665815878598916e-7
1.4681259170793254e-7
9.071137333617615e-8
5.9268434929637246e-8
5.088741176311819e-8
3.727082571922719e-8
1.3783193157232212e-8
5.909409613429976e-9
3.5212519901043997e-9
4.08487453446726e-9
1.0824555466754688e-8
4.7076550872542086e-8
1.0051113156281087e-7
6.035541155837262e-8
5.270123094942951e-8
5.3938715211525365e-8
6.074154639078574e-8
7.367886853930152e-8
9.554945010431104e-8
2.6903513786570756e-7
3.854478998336389e-7
2.1186019805070932e-7
1.877756643935343e-7
2.0420674811582644e-7
2.552152895322243e-7
3.5810337018487935e-7
4.892878526587937e-7
4.821636942300887e-7
4.107838961535548e-7
3.6277532623707797e-7
4.049347380848466e-7
3.38875293298611e-7
1.755571454298816e-7
9.215468583943839e-8
5.1064798940823095e-8
3.4137384205758894e-8
2.96385269165648e-8
2.1564972812278424e-8
6.890273086757603e-9
2.1404383457759753e-9
4.166319492323179e-10
5.322477115900203e-10
6.271875735650667e-9
4.807632528954009e-8
4.3243430066167875e-8
3.117918173888507e-8
2.9355767909343295e-8
3.121071723767879e-8
3.595484676304316e-8
4.429433882710125e-8
1.6979039932217296e-7
3.53218722631854e-7
2.0487028458286728e-7
1.8007854381179515e-7
1.922362209053804e-7
2.2965888399003448e-7
3.0105384770503104e-7
4.2453904101817e-7
5.8375693577215e-7
6.508271688875972e-7
6.147916173376646e-7
5.116403893661057e-7
2.6330106351651447e-7
1.751077442548479e-7
1.1271991038328516e-7
6.700271821393644e-8
5.158718879011501e-8
4.486130808875392e-8
1.8085586511390356e-8
6.99071888472006e-9
3.3164303637875995e-9
2.5800797394499784e-9
6.34341669060895e-9
3.0759152158452455e-8
1.0465534281202732e-7
6.122058410078333e-8
5.280320847995714e-8
5.3416842956605054e-8
5.9165908996934485e-8
7.016016464540262e-8
2.1889404343211984e-7
4.2962555465689616e-7
2.4380279260120807e-7
2.1313690030839852e-7
2.258524514927319e-7
2.6899787374104514e-7
3.537064281457251e-7
4.941808882350343e-7
6.077503092707506e-7
5.615020151005631e-7
4.835593656464384e-7
4.3310198297142765e-7
4.7216524087637757e-7
3.637106696592239e-7
1.7853246763965996e-7
8.744610732721718e-8
4.3927723496365525e-8
2.808945848454186e-8
2.5615566843923727e-8
1.533721073798909e-8
4.101595139770654e-9
5.200482807053971e-10
9.308399781388146e-10
7.126835076121052e-11
1.1857488632099794e-8
7.014208832330879e-8
3.913361916223857e-8
3.369807172960816e-8
3.4102043132244965e-8
3.767729877351195e-8
4.44087439459888e-8
1.680547963707152e-7
4.359635011938009e-7
2.7363880091863825e-7
2.338677843236866e-7
2.4058697001173197e-7
2.7231896816034213e-7
3.307141753364769e-7
4.266562722235372e-7
5.694519053900169e-7
7.253113904410098e-7
8.095127888359767e-7
4.493511167577947e-7
2.5421142155337543e-7
1.7932901507198317e-7
1.0916035469740023e-7
6.806714767465818e-8
5.9506199313619995e-8
3.8712768260792706e-8
1.520391159629825e-8
7.2122712495619855e-9
4.854266741907783e-9
6.4130906764014405e-9
1.771172176154685e-8
8.415699559918798e-8
1.200133517976463e-7
8.228071262017599e-8
7.571119954035649e-8
7.914777254619398e-8
8.967749015503602e-8
1.0820031252900736e-7
1.375488235915681e-7
3.819570616043841e-7
5.590056816796155e-7
3.167021508525843e-7
2.873147087913383e-7
3.196186848034063e-7
4.1024982489135597e-7
5.883076666246777e-7
7.644217275794563e-7
6.906574181330761e-7
5.845207137360498e-7
5.275773678227202e-7
5.3748780551072e-7
5.065397515758599e-7
2.485246187287371e-7
1.1858255553250719e-7
5.613887728746882e-8
3.249528982116651e-8
2.6904243221158554e-8
2.3680262791340043e-8
8.392507838429762e-9
2.7778439915674963e-9
1.178104868959165e-9
2.1596253681146086e-9
1.0542229989130364e-8
6.658246605570326e-8
7.36063362389308e-8
5.0604086497484237e-8
4.700599058697333e-8
4.973953599088713e-8
5.720716579645466e-8
7.032745659670659e-8
2.3521302815353896e-7
5.381027651820972e-7
3.15665017066611e-7
2.723594069149341e-7
2.840209712608559e-7
3.292173980636669e-7
4.1519412460617185e-7
5.607277735807884e-7
7.598508297144229e-7
9.042712403259609e-7
9.509332639292743e-7
6.465066147257241e-7
3.098940881380525e-7
2.0370713567943393e-7
1.311734928418116e-7
7.5496119965647e-8
5.8749538195726926e-8
4.5353882615585376e-8
1.8507330928400058e-8
8.209591065157932e-9
4.5298134769761845e-9
4.471055764185465e-9
1.1601009129307438e-8
5.94354629390639e-8
1.1488466552455182e-7
8.152700800751624e-8
7.666192386833163e-8
8.042295745516755e-8
9.025146081926228e-8
1.0679451747727517e-7
3.0763134462149413e-7
6.32592480884537e-7
3.689610184034989e-7
3.307176130543093e-7
3.579754436612618e-7
4.36834519671331e-7
5.897805843144149e-7
8.166653232806798e-7
8.843543785158265e-7
7.472454065034688e-7
6.534483246288049e-7
6.220562832307511e-7
6.020391759676038e-7
5.143268887503022e-7
2.2258632979466983e-7
9.058067760445513e-8
3.7777103181513117e-8
1.9920260230866863e-8
1.6764027075435794e-8
1.3517082422184614e-8
3.9199846255691716e-9
8.817901377855551e-10
4.177793209419625e-10
3.0624936445938707e-9
1.956055797918306e-8
1.207675976766464e-7
6.327273767180848e-8
5.3394235856270576e-8
5.3795214771179454e-8
5.935235778980152e-8
6.982771339433588e-8
2.107131115364672e-7
6.248767318616116e-7
4.1461607721502895e-7
3.490137995221469e-7
3.5034969655905886e-7
3.8367985564370725e-7
4.4687499959843064e-7
5.497952201609271e-7
7.107329723242827e-7
9.712142481775048e-7
1.5811376357178969e-6
7.10102194622702e-7
3.2612318692426057e-7
1.8193764812873778e-7
9.899669237257311e-8
6.468463743242323e-8
5.6501415449487484e-8
2.8451317739262966e-8
1.2585401870959896e-8
6.879134213108417e-9
5.816819301774482e-9
1.0658928181389384e-8
3.608315656498345e-8
1.7636481317274696e-7
1.2453520005444215e-7
1.0834712411749121e-7
1.105796733835147e-7
1.209613020154616e-7
1.386528136693953e-7
1.6446219323369326e-7
1.9824671804912812e-7
5.445551741342179e-7
8.360378375314899e-7
5.019020006880331e-7
4.725534488467054e-7
5.435676494300603e-7
7.245117861338324e-7
1.04472167270506e-6
1.1443680636057157e-6
9.218772321156374e-7
8.117445118375519e-7
7.70210267913244e-7
7.434554541327073e-7
6.743567528191128e-7
3.303959520728444e-7
1.1461110185979056e-7
4.3275780451175473e-8
2.0013921668220442e-8
1.3518870672381968e-8
1.3613546248503325e-8
6.3897465196167685e-9
2.5772800417536587e-9
2.5035083488401378e-9
5.684524112904741e-9
1.8361280891581674e-8
9.08909576584324e-8
1.2824754502982063e-7
8.33338672189106e-8
7.671362627996782e-8
8.086839012158227e-8
9.216027459137475e-8
1.100685937161681e-7
2.8892976400953645e-7
8.014532683352854e-7
4.958753585288411e-7
4.193962270200336e-7
4.238947556924139e-7
4.7122253948133707e-7
5.648908605777607e-7
7.301484568137178e-7
1.0350500356096225e-6
1.8036653150537623e-6
3.165375011833846e-7
3.013474992734551e-7
2.853393278114647e-7
2.3673293519056903e-7
9.452203317856633e-8
5.274210313571916e-8
4.892692188160439e-8
2.7626228965804984e-8
9.338091523778405e-9
2.2389306840053723e-9
3.4540070904182735e-10
2.012028303387151e-9
2.501138044297509e-8
9.546732126233865e-8
8.200189150014214e-8
8.991825064172485e-8
1.0519327502142125e-7
1.2386667126174946e-7
1.463139096285645e-7
1.7358684406518296e-7
4.443325791212074e-7
9.460170864769235e-7
5.862535546036949e-7
5.532748645348223e-7
6.266319108634287e-7
8.07663808702382e-7
1.135939417215856e-6
1.3364654036050873e-6
1.105637011693074e-6
9.848355554643608e-7
1.0086187988477052e-6
3.4112484148022566e-7
1.7837172752307967e-8
1.935634597280385e-7
2.5227525224340547e-7
9.284878969302787e-8
1.957612536648937e-8
5.7914081514402825e-9
2.5580955571454925e-9
4.633395634632969e-11
5.566159882012862e-9
6.766430898683157e-9
6.292942530719394e-9
2.392881982585031e-9
1.9376850992859632e-8
8.865861126366532e-8
6.367952709742927e-8
6.618725418424444e-8
7.50955285401202e-8
8.727668838856317e-8
1.0206367944701677e-7
2.2767666848357097e-7
7.957992753015542e-7
6.149474322567073e-7
5.15258019223792e-7
5.083482717246771e-7
5.463254288764364e-7
6.394783274194274e-7
8.968906925192005e-7
1.4239224342750419e-6
4.1014075611731436e-8
5.558559386920576e-7
3.127391186266577e-7
2.1870899596920237e-7
7.861831375644038e-8
2.783076184774418e-8
1.544917151050715e-8
8.079730267151083e-9
1.4840709705547863e-8
1.1167733709294483e-7
6.621588715019708e-8
2.978940009288811e-7
1.1539390607497023e-8
7.228724110236174e-7
1.2739823997138422e-7
2.926496904707171e-8
3.462324128040469e-9
4.660758350449921e-10
2.5823627368841656e-10
4.755019102966683e-11
2.8178699516327297e-11
3.686534062288499e-11
6.578784994530999e-12
8.433948033122098e-12
3.156054788414393e-12
1.1487937479874388e-12
1.0177013779027452e-13
1.0829368455139984e-12
2.0200943303058343e-12
3.065637954956095e-12
4.347258384405136e-12
5.992783106680039e-12
8.150527833808482e-12
2.810512113130287e-11
6.439773652065842e-11
1.0386752903374967e-10
5.98942935454667e-11
1.394485946062819e-11
4.412021435787945e-12
1.481003457678513e-11
2.3146508260144996e-11
3.1742584913159895e-11
4.193698462718196e-11
5.486908251189069e-11
7.183442598014732e-11
9.45497740125984e-11
1.254605414106086e-10
1.6818914671416572e-10
2.2826104802169416e-10
3.143400321851725e-10
4.404103009187369e-10
6.297505555719131e-10
9.223188419451679e-10
1.531057892995706e-9
1.6906715552299497e-9
1.4876204794283544e-9
1.3085761360407379e-9
1.2063612766968063e-9
1.1664690010070578e-9
1.170685360969211e-9
1.2066809164036472e-9
1.26667630573567e-9
1.3452821030761075e-9
1.4379342944217338e-9
1.6563596702639424e-9
1.6847314769710489e-9
8.127920962280956e-10
1.4826103602253298e-8
1.020626676345259e-8
1.1836931317364326e-9
8.339569807327144e-11
1.2233882414457631e-13
5.665727108827174e-14
2.2288110077658763e-14
3.925194158848531e-14
0.
0.
0.
0.
0.
0.
0.
0.
7.15984013578135e-13
4.709763277870062e-13
5.194406760163547e-13
6.262648844975343e-13
7.747300312161979e-13
9.68331297974992e-13
1.2174452158614715e-12
1.5374068777427482e-12
1.9488642848644425e-12
2.4790271349441942e-12
3.163518894453197e-12
4.048831273088854e-12
1.856519993744268e-11
1.0938617446865391e-11
3.446787593541797e-12
1.067766499331978e-13
2.1616546072825874e-12
4.1163150446615685e-12
6.4842328733519846e-12
9.66719035013442e-12
1.4139221450811355e-11
2.0515802001418415e-11
2.957403167753958e-11
4.217511415515379e-11
5.900336436618526e-11
8.013608745571496e-11
1.0479303104178687e-10
1.3177424303796405e-10
1.6039045927501185e-10
1.9098228118646738e-10
2.2473514576262552e-10
1.0847084767029103e-9
9.53030269099047e-10
4.5361867616225725e-9
7.247399384371737e-9
7.941446674476148e-9
8.494118064825773e-9
9.261732267837156e-9
1.0205843176899243e-8
1.1260397876019282e-8
1.2369571983985535e-8
1.3488407345525568e-8
1.3023113425879275e-8
1.334460548719189e-8
7.016693665210798e-9
1.5037730587740251e-9
8.475268054258943e-11
3.532449372193833e-10
5.087484699971229e-10
3.27606306865795e-10
1.3474751674666715e-9
7.54446854131778e-9
5.0026965913686915e-9
4.339374515156856e-9
4.314380861932679e-9
4.745938378673306e-9
5.7423866119931505e-9
7.637748547862023e-9
1.1166853728952074e-8
1.7870910024532952e-8
2.9991316685837034e-8
4.046128787545798e-8
1.7366272266243197e-8
2.416925417580003e-8
2.3025962132173276e-8
3.1195649144268016e-8
5.150155765865374e-8
9.931708909671942e-8
1.5671228875794588e-7
1.65034021129177e-7
1.8263178145779504e-7
1.7733205286899042e-7
3.125504122155548e-8
1.2784632858479516e-7
1.8807223088895285e-7
2.097599037515112e-7
1.1928561626956062e-7
6.895791791318716e-8
3.7078815059087544e-8
2.2922119545783496e-8
1.782681287178241e-8
1.2930934704548018e-8
2.8662690145591493e-9
3.3224412462796405e-10
2.1303263229172408e-9
4.020611283957382e-9
4.668838455467923e-9
9.202969205975716e-9
9.722303866746772e-9
9.509632195932712e-9
1.0002987022727966e-8
1.1095106344487451e-8
1.2846492748854627e-8
5.5060093850254304e-8
1.4916802667572082e-7
1.022380520236398e-7
8.375437843303438e-8
8.265011417434833e-8
8.91331272418607e-8
1.0182817774742474e-7
1.2201466152213418e-7
1.5216147012783476e-7
1.9277292220512476e-7
2.3212840451332852e-7
1.2762987949382523e-7
7.925025134202103e-8
4.947319647519075e-8
3.5201944137115214e-8
2.9333089579052677e-8
2.6007172998781108e-8
1.2457695720118341e-8
4.651223567212422e-9
2.372300884680736e-9
1.913937355460391e-9
3.0941454417495044e-9
8.522171998379957e-9
3.543992854971656e-8
3.70929999738391e-8
2.4103928179156093e-8
2.1704676425736938e-8
2.2845374033632767e-8
2.673458649446005e-8
3.436743215736662e-8
1.039278062643265e-7
1.5919611768271824e-7
9.424691607540504e-8
8.930891837428909e-8
1.0372647404441643e-7
1.3845470455456257e-7
2.0828254318700677e-7
3.163388642998671e-7
3.6268410443566306e-7
3.4374743897084403e-7
3.269002952001826e-7
2.5553987816755996e-7
3.385185121822726e-7
3.379148201064995e-7
1.773129875175937e-7
1.0633921036593274e-7
5.781951775358564e-8
3.318212680025254e-8
2.6133649871797936e-8
1.9402617974437868e-8
5.054607169882559e-9
3.138208146792856e-10
2.1080821591506937e-9
4.118010535631806e-9
3.32557353461203e-9
2.5910449979095974e-8
2.123578667394816e-8
1.962824961014853e-8
2.0251615999093375e-8
2.2285933157548453e-8
2.5763278057235518e-8
1.0152487703736863e-7
2.75795653458689e-7
1.805625186376162e-7
1.509153177845138e-7
1.5175442288823805e-7
1.672352018718361e-7
1.964241244946383e-7
2.4376872219270173e-7
3.1546569087923866e-7
4.043392735720546e-7
4.5852541728913874e-7
2.6114580903045435e-7
1.5596441409935675e-7
9.63318851491236e-8
6.189691002844578e-8
4.67745165449533e-8
4.252386645277044e-8
2.4935440912927418e-8
9.155071253766086e-9
4.409967434552641e-9
3.3072929451289614e-9
4.988632814279719e-9
1.3475353448967183e-8
5.4714745779011886e-8
7.896032506379274e-8
4.84772309383695e-8
4.272492623569234e-8
4.437120969913914e-8
5.122495723884112e-8
6.460786383199525e-8
8.897712974427277e-8
2.3136837749041405e-7
3.0919459654948957e-7
1.7831290647363819e-7
1.6670185370398118e-7
1.9226794409775345e-7
2.574165080095729e-7
3.886627910573756e-7
5.520853020224183e-7
5.621284468049968e-7
5.143962370559047e-7
4.469666588861288e-7
5.175151353291898e-7
4.1796678020894783e-7
2.1539005685912653e-7
1.3546223399724301e-7
7.582308531004275e-8
4.4283180430187524e-8
3.657010149870476e-8
2.7324635644857016e-8
8.878782513412628e-9
2.6386637385712434e-9
1.7584156038308332e-10
5.036049070944513e-10
4.3523601447538e-9
5.257392739412661e-8
4.8759699630669936e-8
3.852663052105978e-8
3.7518660399256005e-8
4.0259803993092534e-8
4.6144565460318465e-8
5.5887275723971317e-8
1.9723700360366812e-7
4.2824457458525964e-7
2.450814187656665e-7
2.1070051123809387e-7
2.193462114478128e-7
2.5489835099323256e-7
3.242147471122113e-7
4.4225667410227705e-7
5.791037975581144e-7
5.949103716412459e-7
5.215889616858617e-7
4.899626224421929e-7
2.5827297823738686e-7
1.5126861203119103e-7
8.564067089853995e-8
5.2329038993885184e-8
4.1248622278916686e-8
3.7660809667830036e-8
1.6140638522946822e-8
6.091826638838799e-9
3.045320628964395e-9
2.8194124655116464e-9
6.990494470359801e-9
2.8548600052219807e-8
1.1519967263352371e-7
5.99180544182912e-8
4.858047707763659e-8
4.8081412395615934e-8
5.310170350421366e-8
6.361274426284348e-8
2.0685176320193016e-7
4.127639254060367e-7
2.389944624445279e-7
2.1201153658826043e-7
2.280514989560172e-7
2.7518493536843145e-7
3.655672195242566e-7
5.19637573308979e-7
6.900551156507476e-7
7.174464882120667e-7
6.60752531749942e-7
5.731405467853719e-7
6.894504820219875e-7
3.681405412150342e-7
1.9227040498449707e-7
1.196408827524476e-7
6.123221664756147e-8
3.7087918113292154e-8
3.382374425249731e-8
1.567012953820719e-8
4.860718355674651e-9
7.471277721424395e-10
1.3071648897155005e-9
1.027452413796753e-9
1.6334492793308775e-8
5.602350583623647e-8
4.513840866826222e-8
4.482895401657213e-8
4.801548121882008e-8
5.415251369323539e-8
6.383965724187401e-8
2.0674897826312856e-7
5.570249006634689e-7
3.422752875835038e-7
2.956892459660078e-7
3.061238009060639e-7
3.4975852289101933e-7
4.3168112893859803e-7
5.676806881491635e-7
7.439486582124071e-7
8.164941956099782e-7
7.39586069708163e-7
5.738981725857933e-7
2.872675495370934e-7
1.5836078278359865e-7
8.069872525547978e-8
4.655666007050402e-8
3.8213733521347216e-8
3.40627604329654e-8
1.4107120191277842e-8
6.276835363529336e-9
4.50206172349469e-9
6.5432490135357265e-9
1.6767390133514997e-8
6.332202016980379e-8
1.767024598086591e-7
9.634542394344177e-8
8.117136854615344e-8
8.211173478443842e-8
9.226782812895762e-8
1.1192097872038598e-7
1.4382258058195178e-7
3.780835041421465e-7
6.283780719325909e-7
3.562731175196892e-7
3.208060665243899e-7
3.5257329616852407e-7
4.420194247926324e-7
6.18254881351665e-7
8.751789660480954e-7
9.781468838530032e-7
9.135549036395724e-7
7.133855070310453e-7
1.0652902539229928e-6
5.629761231489329e-7
2.535773415984374e-7
1.4523643205079857e-7
7.626439441342085e-8
4.4796522367947295e-8
3.9286959050771376e-8
2.1806182294381144e-8
8.397724604857959e-9
3.4155313104961334e-9
1.7783279525209363e-9
3.825789235449377e-9
2.2029498577336557e-8
1.085205893262881e-7
7.28700472534833e-8
6.850839601639665e-8
7.192499447133702e-8
7.995559264330286e-8
9.296691378489489e-8
1.1228792793808913e-7
3.2555321198746413e-7
7.432846414851502e-7
4.3727682859004754e-7
3.894698021119059e-7
4.1720429887419997e-7
5.011249145166563e-7
6.62388476881164e-7
9.050174556199461e-7
1.0088209119327374e-6
8.812720850712327e-7
8.051999988501267e-7
7.87487973015664e-7
4.305430558237981e-7
1.972283492735896e-7
8.989998868883255e-8
4.2493222128302324e-8
2.7097233599964235e-8
2.6354792634108743e-8
1.5951441542520377e-8
6.328898934800073e-9
3.8661141703884715e-9
5.050618899330175e-9
1.2274865689368204e-8
4.342259752107893e-8
2.133898288700212e-7
1.135945617608806e-7
9.066818117261212e-8
8.930998459414215e-8
9.778583061356697e-8
1.1472820132089998e-7
3.00883397277253e-7
7.382441831376037e-7
4.4119255021540205e-7
3.825488261647258e-7
3.973787335718413e-7
4.5690429093601844e-7
5.699537265419093e-7
7.588216254737101e-7
1.0150370607292661e-6
1.274499312383411e-6
1.3332546836038115e-6
3.053572922550654e-7
3.793715370773721e-8
6.59691224848928e-8
9.115972193877038e-8
8.6567595358714e-8
3.817782105894483e-8
2.5977894467235836e-8
2.3126206313186287e-8
8.144851450782019e-9
1.8470124305968762e-9
8.350629816071152e-9
1.4323496886015774e-8
2.1565075463698988e-8
8.20362108956364e-9
2.61036215177463e-8
4.186401965987806e-8
6.039097705054244e-8
8.05645637585382e-8
1.0195414154726335e-7
1.2614476991316476e-7
3.23689465080617e-7
9.250756379312394e-7
5.788436478208117e-7
5.2883165568753e-7
5.735810651153046e-7
6.929180955970726e-7
9.159315401999728e-7
1.2176680233843755e-6
1.2787578685301543e-6
1.2300095204172782e-6
1.0850513279450475e-6
2.164180530077864e-6
6.687011400041797e-7
1.1539837927823024e-7
3.0709686967541834e-8
1.1787566498579405e-8
5.1992413637824056e-9
5.169527118307902e-10
4.310823693552875e-9
3.88345472225485e-9
1.5106677689692772e-9
3.846119820322924e-9
1.8466232864954665e-8
7.792555135623071e-8
2.6404830349278606e-7
1.479957785151334e-7
1.2812715952967994e-7
1.3012282991231732e-7
1.4157875218507368e-7
1.561259115389397e-7
1.6474886307698272e-7
4.477702280166178e-7
1.083685458783493e-6
6.426507691478447e-7
5.654785285109293e-7
5.943545814771386e-7
6.985585181028111e-7
9.09720456127358e-7
1.3145691664576043e-6
2.213346557089153e-6
3.403705647707079e-7
5.330729307932957e-7
5.439513285874177e-7
2.7721231042773993e-7
1.8670397250026042e-7
1.1801157929727895e-7
3.9261154192653514e-8
2.1702158491099673e-8
1.6548328257484965e-8
6.812989732687723e-9
1.8701000258865633e-8
1.3822666702868034e-7
1.0194469694278156e-7
3.4718477726786314e-7
1.2123235532229117e-7
3.370458940152298e-7
3.177789835527299e-7
3.9139101557230696e-8
9.774418893793646e-9
4.447335837781925e-10
4.271583321683716e-10
1.9891638320891065e-10
2.7921853896438897e-11
2.4377647732232795e-11
3.2748064055572366e-12
1.409779553476141e-11
3.439704949072409e-12
9.767192575375596e-13
3.028226379744e-13
1.2013812299114572e-12
2.0293182262374475e-12
2.9676133167039625e-12
4.147895574105001e-12
1.9396967339788602e-11
4.271963960115462e-11
6.340013247028477e-11
3.076394488383979e-11
5.959570626263955e-12
3.802582456141659e-12
9.228344065747579e-12
1.3571809015544855e-11
1.8088522761309508e-11
2.3459944602269654e-11
3.023042033343297e-11
3.89906134025971e-11
5.049387156860375e-11
6.57720836994387e-11
8.628879708053968e-11
1.141699001508827e-10
1.525693984208643e-10
2.062714723412488e-10
2.827121025386106e-10
1.0536676735007449e-9
1.3734528915684543e-9
1.2066844296947736e-9
1.0549587322778306e-9
9.785374100719151e-10
9.550564211562074e-10
9.667371478606012e-10
1.0039021848192237e-9
1.0614758362883744e-9
1.1366571400558926e-9
1.2275838185584555e-9
1.3324746469172764e-9
1.6314667783348783e-9
2.0071432822196253e-9
1.1326059800475244e-9
8.584801633433802e-9
1.993666174437342e-8
6.24233648358903e-10
1.4916670721561763e-10
9.758763118648503e-13
1.1236164943153853e-13
4.8952304461840306e-14
7.86796967914132e-14
3.8400741810982e-14
0.
0.
0.
0.
0.
0.
0.
5.784912639767508e-13
3.737099770199857e-13
4.1092589429404513e-13
4.946331557045089e-13
6.110428188598071e-13
7.627332219832696e-13
9.577566612900048e-13
1.2080520009784503e-12
1.5297070913591787e-12
1.943930790093712e-12
2.4785138505325734e-12
1.7151826485729575e-11
5.3951610267699835e-12
1.6146939609165391e-12
1.9013611755465764e-13
1.2632301410971826e-12
2.2962239306060994e-12
3.5460641147090483e-12
5.222295471944315e-12
7.575400343653378e-12
1.0942082950428047e-11
1.578304497346012e-11
2.270269478578822e-11
3.2408192938168765e-11
4.5534915840637436e-11
6.230912195716578e-11
8.225418600012259e-11
1.0438668707413564e-10
1.2795465908988777e-10
1.530249348621573e-10
1.804555410636767e-10
9.325103272077928e-10
6.909371915241214e-10
3.64348329303825e-9
6.073239753717326e-9
6.765743080899189e-9
7.269558329198229e-9
7.943259316823487e-9
8.76925840232062e-9
9.695240813190177e-9
1.0674415668009238e-8
1.1667952362329858e-8
1.1456365039614959e-8
1.1618981227066586e-8
5.568445666220144e-9
1.102006595764584e-9
1.9798019117933918e-11
3.8139812918105256e-10
5.252161956640348e-10
3.8334700879844845e-10
1.1774561219948981e-9
5.663629998314758e-9
3.986591842726751e-9
3.5618702540802775e-9
3.5873516391363853e-9
3.973074517562238e-9
4.821913362965955e-9
6.403439113202596e-9
9.278140849597815e-9
1.4569985042527348e-8
2.408817883716841e-8
3.6072852130450354e-8
1.959118643833645e-8
2.588734838752935e-8
2.4172349687294126e-8
3.238996986853937e-8
5.3094509019689525e-8
1.0187632335594581e-7
1.6002488972264277e-7
1.6799524669714508e-7
1.854868326414125e-7
1.7925091775331437e-7
3.3712743211729186e-8
1.2846891611874454e-7
1.9064568689206556e-7
2.1271347015927697e-7
1.2101082734945192e-7
7.004400276005604e-8
3.765654653558635e-8
2.3197191120876555e-8
1.8015169736558447e-8
1.3104166685051891e-8
2.9131910905235057e-9
3.318352793553669e-10
2.154973015347627e-9
4.075437164557564e-9
4.758817556629946e-9
9.261634315397871e-9
9.854151494888097e-9
9.649293714419762e-9
1.0153345264802923e-8
1.1262927252856404e-8
4.275545690342372e-8
1.2601304935389658e-7
9.821768909726797e-8
8.064405764445461e-8
7.916706598366065e-8
8.438752226704074e-8
9.442401511874401e-8
1.0961671436844523e-7
1.312421385369878e-7
1.6056722405126673e-7
1.9617431161801942e-7
2.2862743646761128e-7
1.2525528092985472e-7
7.59073808672302e-8
4.6069741518450684e-8
3.2660803400764617e-8
2.7355827483721482e-8
2.3282595651735744e-8
9.374358757277908e-9
3.317323089712361e-9
1.4566364431281832e-9
1.0021345436093888e-9
2.3170833439245783e-9
9.744237461032913e-9
4.678981992219405e-8
2.4928569053173403e-8
1.9427366813086534e-8
1.8865710619648132e-8
2.060049326411954e-8
2.452337233868153e-8
3.162188808094437e-8
1.0992814555773082e-7
1.795106654614891e-7
1.0478155329479208e-7
9.769651562067346e-8
1.1153710306512215e-7
1.4563329660579178e-7
2.1364957970233022e-7
3.248896548792069e-7
3.912724051683676e-7
3.733924075187698e-7
3.521184693587583e-7
3.8986750571295704e-7
2.511132700363012e-7
1.4298732514004355e-7
8.667413199118002e-8
5.210941124288631e-8
3.688577623844444e-8
3.2873294024729657e-8
1.8575420631474107e-8
5.800504770600105e-9
1.890411981937778e-9
4.2371624737164736e-10
7.627075337217482e-10
7.428011346724552e-9
5.617724457384481e-8
3.679674979427984e-8
2.8609852713331703e-8
2.7710022230385022e-8
2.989073288300865e-8
3.473278416791093e-8
4.301210776280622e-8
1.500223974695911e-7
2.7403964741338027e-7
1.500806008228193e-7
1.2804062910982786e-7
1.3300660584731474e-7
1.5537925979485047e-7
2.0040056963718728e-7
2.7681549527798386e-7
3.493957799892215e-7
3.3544055462778095e-7
2.900248190686762e-7
3.0979361466453166e-7
1.7407634607670793e-7
1.0107299599793642e-7
5.7981783285168924e-8
3.843699371833136e-8
3.079534947307822e-8
2.760809282510562e-8
1.2391021745935806e-8
4.2261711313194254e-9
1.6811049650000368e-9
8.722746660770184e-10
2.1128627926569756e-9
1.0773487285825762e-8
5.6619888263596704e-8
3.003712513289284e-8
2.370211425067471e-8
2.3114567977332965e-8
2.5193090505116996e-8
2.9762531441313082e-8
3.781613318594675e-8
1.3907152398902643e-7
2.4345602506493796e-7
1.3999593532025975e-7
1.2744325731876525e-7
1.4175703771458618e-7
1.7910595137514128e-7
2.5265682968330463e-7
3.776585019663672e-7
4.805180839106481e-7
4.6855395001157765e-7
4.3285555836105934e-7
4.629917096486891e-7
2.6534570783872283e-7
1.5743637514931244e-7
9.724084642160534e-8
5.790415968461051e-8
4.141078415964928e-8
3.773544363877482e-8
1.8977716916855844e-8
6.274554775521151e-9
2.3113888690840496e-9
9.530462077112922e-10
2.072077835217219e-9
1.2558452381601347e-8
7.891452128664439e-8
4.5366909975918214e-8
3.63426973342718e-8
3.562801637086527e-8
3.87334289927432e-8
4.531348758541223e-8
1.5143617188532142e-7
3.159170345842008e-7
1.8015668398909483e-7
1.539471040522237e-7
1.5925416440797577e-7
1.8365321731305142e-7
2.3141359754637712e-7
3.133897596738013e-7
4.1617554106647534e-7
4.4389692567253734e-7
3.9443894234607866e-7
3.4582381791106693e-7
3.891881439199709e-7
2.3103635226720058e-7
1.2871316040232789e-7
6.976045238037532e-8
4.131711835842431e-8
3.081613827646249e-8
2.8076636875991614e-8
1.1827022412202818e-8
3.284443756343778e-9
3.6403089499525745e-10
1.0330315336445819e-9
1.2058897457203622e-10
1.2989584247012943e-8
4.537923689859231e-8
2.8162762197805224e-8
2.514769380849468e-8
2.5839286794875586e-8
2.8821585856787572e-8
3.424972929448002e-8
1.4060284334804774e-7
3.282715635430731e-7
1.9795082126047431e-7
1.7258156128819102e-7
1.819965710606915e-7
2.12952435180542e-7
2.7037952771250775e-7
3.681152743866334e-7
5.101339283888127e-7
6.195527151747878e-7
6.145594407343376e-7
4.367511268570262e-7
2.354971638577404e-7
1.5571435464619225e-7
9.430249763287891e-8
5.913950431710182e-8
4.926925989447187e-8
3.892620961175626e-8
1.4723963146678996e-8
6.137756211850559e-9
3.5202049896025124e-9
3.907946673607374e-9
1.0200130739204737e-8
4.391043820598569e-8
1.0924615834101396e-7
6.38145723422458e-8
5.5133931104892865e-8
5.610554912294254e-8
6.286650599986944e-8
7.582722640417362e-8
9.761030131578753e-8
2.781281398624796e-7
4.167879999942071e-7
2.294733966227997e-7
2.029734324202554e-7
2.1993710397388214e-7
2.731052011662515e-7
3.803131195274305e-7
5.253046575693802e-7
5.339607358387753e-7
4.564536964888869e-7
3.9987825467562823e-7
4.4862114740794397e-7
3.484908643206931e-7
1.8281043487745265e-7
9.966240003941492e-8
5.51462016369913e-8
3.662544435468536e-8
3.236192144269162e-8
2.2555485643037362e-8
7.257217631148049e-9
2.367103234269435e-9
6.09255404185738e-10
9.306667986376812e-10
7.909052849168694e-9
5.936662575356024e-8
4.774165409803534e-8
3.522371845726375e-8
3.3438905747822776e-8
3.570355320223453e-8
4.1246461304240426e-8
5.091678577542148e-8
1.8984678099901616e-7
3.915249780740423e-7
2.2628451481249592e-7
1.9927423584274216e-7
2.1310101905924602e-7
2.5531188165150055e-7
3.3609692442609263e-7
4.750107845775937e-7
6.433084776651465e-7
6.942079078654419e-7
6.469241559165842e-7
5.591890835632378e-7
2.846212719167913e-7
1.833971946099703e-7
1.1564101688789275e-7
6.648891434028725e-8
4.9772769197273465e-8
4.448257340952518e-8
1.8619682154106354e-8
7.174602322136682e-9
3.4223039163322027e-9
2.7440953850753997e-9
6.696290104681322e-9
3.160785809519669e-8
1.1413592782176005e-7
6.608676538991394e-8
5.677067584760116e-8
5.7332082977542414e-8
6.340339529938192e-8
7.502653733101787e-8
2.3033927833386646e-7
4.6569121230161074e-7
2.6566746593550425e-7
2.3206504333107848e-7
2.453793221126492e-7
2.911015829633903e-7
3.8049827396239283e-7
5.290630075644501e-7
6.569686366392272e-7
6.153595561796092e-7
5.30351860777952e-7
4.72385860960471e-7
5.144228376042035e-7
3.6841272225973845e-7
1.8380015916964925e-7
9.40156535129624e-8
4.645631304380278e-8
2.9273826984093455e-8
2.7177997878101103e-8
1.565741313990109e-8
4.337050709680331e-9
6.66932453307446e-10
7.897331239600832e-10
3.0010606259112837e-10
1.4394865206295185e-8
7.391262133445976e-8
4.315975731745523e-8
3.792212071231595e-8
3.868356118983199e-8
4.2889322071376295e-8
5.06146426674738e-8
1.8436037959312883e-7
4.8467828001418e-7
3.0318022454099715e-7
2.597744610042399e-7
2.6755772241801806e-7
3.0319953193501633e-7
3.688346230652982e-7
4.766068277969079e-7
6.343522831278902e-7
7.947655154288505e-7
8.721563084515077e-7
4.948314447770307e-7
2.686765265769314e-7
1.8135519484810125e-7
1.0613660289070448e-7
6.393146298272838e-8
5.508985000377333e-8
3.7588495323884535e-8
1.495909500334063e-8
7.150573953023292e-9
4.988832281334806e-9
6.923979786039804e-9
1.909016194741854e-8
8.875300654147111e-8
1.3160455319201333e-7
8.957316726799421e-8
8.233384160165202e-8
8.601756164117536e-8
9.731195076567205e-8
1.169845752323319e-7
1.4749334737840516e-7
4.0363836277269196e-7
6.122781334168966e-7
3.4793019646191834e-7
3.153894944245688e-7
3.4992757031250797e-7
4.47016407680398e-7
6.373036591078648e-7
8.31665335112811e-7
7.588622940350861e-7
6.41555299626524e-7
5.728285715483068e-7
5.894641419218925e-7
5.215874677198968e-7
2.5281011269960097e-7
1.256444929732406e-7
5.925680813716929e-8
3.3312045261154755e-8
2.7755546550783652e-8
2.4176906965649124e-8
8.61989611193869e-9
3.025466709507338e-9
1.4863840450203903e-9
2.770971735435684e-9
1.2568693142384134e-8
8.101179098654965e-8
7.94771179917624e-8
5.671411366499788e-8
5.338857608667412e-8
5.679244550546032e-8
6.540240913467195e-8
8.022205973448137e-8
2.579261214554495e-7
6.007734928658745e-7
3.530096571728736e-7
3.054015878613839e-7
3.18787079400409e-7
3.697681608465962e-7
4.6666855009117353e-7
6.295273984712137e-7
8.436284696416296e-7
9.851593971241326e-7
1.0497818799252502e-6
7.470744469893444e-7
3.382770932346779e-7
2.0559082406694874e-7
1.2381547215179393e-7
6.906897820693901e-8
5.264464200209933e-8
4.1672750124013516e-8
1.7342272552721117e-8
7.795763660070898e-9
4.5076750257611815e-9
4.9917873884969445e-9
1.3369389886820929e-8
6.633864265866324e-8
1.2455857303283874e-7
8.861246386483525e-8
8.375684471914479e-8
8.813921920216743e-8
9.896870021932714e-8
1.1682249193600135e-7
3.240334013805153e-7
6.909413428305292e-7
4.05650639716535e-7
3.6348006668905696e-7
3.923025230413153e-7
4.7623041659812495e-7
6.380660380710696e-7
8.770278480442305e-7
9.531622384737584e-7
8.129091544864536e-7
7.235606661509841e-7
6.757357209889166e-7
7.411922192706926e-7
5.605812247727271e-7
2.1959291244321703e-7
8.912240462438526e-8
3.7803963210822785e-8
1.9348632263495987e-8
1.602024995155647e-8
1.2053830635464898e-8
3.5688964387283597e-9
8.721488876923799e-10
6.631324372573448e-10
3.976432844207147e-9
2.4467675839010913e-8
1.1817677815109963e-7
6.703996823640078e-8
5.9598765534676635e-8
6.134493960052328e-8
6.824696397520371e-8
8.03403079202078e-8
2.2627891238999883e-7
6.939641785768643e-7
4.611100719214222e-7
3.905297862444734e-7
3.929609735003597e-7
4.309472068573774e-7
5.029825253229631e-7
6.215738810868491e-7
8.12583953631097e-7
1.1611361543523334e-6
1.862331460820574e-6
1.100702626125694e-6
3.943337651637492e-7
1.6771938428600744e-7
7.994264089319573e-8
5.0488181319146374e-8
4.441947748741445e-8
2.2201498089207576e-8
9.073275929121783e-9
4.680829942471463e-9
4.532289398042107e-9
1.0724704653220577e-8
4.0431582040181126e-8
1.8901896409900027e-7
1.3021870486216712e-7
1.1587918269651576e-7
1.1988628635325623e-7
1.3197892870166237e-7
1.5108687683740616e-7
1.7708427503531322e-7
2.0743999505463902e-7
5.683996565811541e-7
9.194420469019448e-7
5.56577503400047e-7
5.244832200286484e-7
6.015065268498502e-7
7.96726903542353e-7
1.137254396293979e-6
1.2387242250473688e-6
1.0082427166088832e-6
9.165928745674414e-7
6.880638122104245e-7
1.058514127560721e-6
9.481626001143999e-7
3.570398166375132e-7
1.0564654239557018e-7
3.906488582397738e-8
1.7856912260732177e-8
1.133868635448424e-8
1.0184002770801422e-8
4.0496292755619174e-9
1.6689033281042342e-9
2.322592090863015e-9
6.6073039918592285e-9
2.2963181572147237e-8
1.2649276712330428e-7
1.2463040489961176e-7
9.037976081742951e-8
8.67186262858747e-8
9.283307987669825e-8
1.0561644394324487e-7
1.23389109511571e-7
3.093692024271865e-7
8.941595430690843e-7
5.58078513674661e-7
4.7602014641199513e-7
4.829143845911467e-7
5.384571200752974e-7
6.493018271013297e-7
8.534435609352875e-7
1.2891762674800312e-6
1.9870055673710713e-6
1.7691506031139938e-7
7.473440072396056e-9
6.127653674838321e-8
9.447746246276837e-8
7.076367408134724e-8
3.727034834181251e-8
3.2420899234712506e-8
2.1286723269683788e-8
6.353673652947087e-9
4.680106344541447e-9
1.1874562542899542e-8
1.5812399259252378e-8
3.3841149704618917e-9
4.743350451152092e-8
6.012033159729563e-8
7.801663074974458e-8
1.0095278409323247e-7
1.270916593810533e-7
1.5589483133222528e-7
1.8719444476373115e-7
4.818288370465196e-7
1.04772148894934e-6
6.524889308428405e-7
6.201361070783833e-7
7.071940378303798e-7
9.19027075886057e-7
1.2892022957228541e-6
1.4509847833953612e-6
1.242072784336103e-6
1.3044406379274052e-6
2.0224940741457542e-9
9.447317516465107e-7
7.061456613633326e-7
6.450623800597199e-7
5.175978979268166e-7
1.576462510267901e-7
1.830945458675001e-8
2.5307062746173387e-9
5.747982056056215e-9
6.973521622491906e-8
6.476831865505135e-8
9.744521602055966e-8
5.4202217816494304e-8
1.2338391920662244e-6
2.2974363400208197e-7
4.175820082420897e-8
1.2628264146569763e-8
5.45765692136247e-10
5.757897597920842e-10
8.241054167492774e-11
1.4730468436171525e-11
1.9483706677465762e-11
6.404919408125529e-12
3.4134106978148103e-12
1.8889557999969094e-12
1.046732329075351e-12
2.0643940356719573e-12
4.754365970291964e-12
4.177836238575504e-12
5.38048035188077e-12
7.640956766841485e-12
1.1530162335840488e-11
2.3433682157122973e-11
2.450232272332198e-11
3.651374712801971e-11
2.2628859205113612e-11
1.3564962041585925e-11
1.115372216119805e-11
1.0924034693009027e-11
1.151022749972e-11
1.2408417809806163e-11
1.3375480333283956e-11
1.4241310179556542e-11
1.483071067684239e-11
1.4915072015421607e-11
1.4163286972765636e-11
1.207472597570788e-11
7.872844570871045e-12
3.248892322808875e-13
1.2576570501585291e-11
3.420138507378996e-11
7.041654703140437e-11
6.146153920211795e-10
3.4725215645144534e-10
2.193993194970016e-10
1.7732793523032911e-10
1.6328176655694906e-10
1.5932892458393518e-10
1.5973523863142536e-10
1.6205552858866963e-10
1.6470194115551284e-10
1.661740899748674e-10
1.6473150796806406e-10
5.661828078522863e-11
8.657090034558094e-10
2.8141121482164143e-9
6.552098036540965e-9
8.068643809773528e-9
1.1357619302862452e-9
9.301213169213729e-12
6.466656054574132e-13
0.
4.222045128979371e-14
6.399700791507323e-14
0.
0.
0.
0.
0.
0.
2.7702499911154953e-14
3.8088148123639297e-14
5.23529235990682e-14
1.9325748224122354e-12
1.3153859193012258e-12
1.4598705270857678e-12
1.7662512622209416e-12
2.191546845498338e-12
2.7469924005608312e-12
3.4629424233783948e-12
4.383918635104745e-12
5.569763115431878e-12
7.099197850383305e-12
9.075037090480777e-12
4.4124594972972877e-11
2.3010429918101238e-11
6.832123639312337e-12
9.34400077985531e-13
5.61974281371787e-12
1.0253058558483477e-11
1.5995114565776895e-11
2.3819495049744724e-11
3.49149430170956e-11
5.0861432739131546e-11
7.371149568159287e-11
1.0585517543508958e-10
1.49424623285543e-10
2.0514960617224734e-10
2.713923623703726e-10
3.4486745416002585e-10
4.231125064290087e-10
5.063312173545639e-10
5.972047628484344e-10
2.3730525746160953e-9
1.7250411556215093e-9
8.959782297949646e-9
1.4709449260794862e-8
1.6121447735423406e-8
1.7045725648070186e-8
1.8330084321960333e-8
1.9912335998705437e-8
2.1656207120066737e-8
2.344598876177414e-8
2.5190503937257008e-8
2.6818031734929826e-8
2.4228675603163923e-8
2.343805521708166e-8
1.3891953160187221e-8
3.1367213950193093e-9
1.9979278301455202e-10
7.123279210589931e-10
1.1002914738411212e-9
9.80119608521035e-10
1.2927287496960005e-9
1.2991905982411357e-8
8.866548238979048e-9
7.689490877648286e-9
7.669176000527942e-9
8.451371674385348e-9
1.0223744189008337e-8
1.3627943413692258e-8
2.0231151584189246e-8
3.381827288665592e-8
5.8895284527743775e-8
8.81141777307186e-9
1.0082170206028938e-8
1.1900479931916085e-8
1.800082727049349e-8
3.0923111201028345e-8
6.023593639428389e-8
1.1143769003558857e-7
1.3204357405563045e-7
1.4283310010753069e-7
1.5748111387089486e-7
8.247537775570222e-8
1.4644803087005217e-7
1.6627883497282587e-7
1.4212306123737902e-7
7.706404758161597e-8
4.364290247017344e-8
2.5680696495265007e-8
1.8247364886989663e-8
1.5406631493522564e-8
7.926898017534505e-9
1.576565976881885e-9
3.848699771054509e-10
1.6414584172342656e-9
2.6052825657643605e-9
8.038715847880082e-10
1.2052090076019208e-8
9.026517024935803e-9
8.527492964510194e-9
8.919185320766252e-9
9.937636715603245e-9
1.1634101914889995e-8
4.889660616247416e-8
1.1839482566554477e-7
7.305138289340013e-8
5.9350033940682167e-8
5.827843109753623e-8
6.284336937081826e-8
7.230149159182927e-8
8.791465637061003e-8
1.1131423023360164e-7
1.3860494869060363e-7
1.5049998584013778e-7
8.997837354343292e-8
5.2923227137719464e-8
3.083712404239822e-8
2.0938200823927857e-8
1.69780702513926e-8
1.525234253401345e-8
8.916925075202621e-9
3.1568372194519213e-9
1.418796748424948e-9
9.048467722062547e-10
1.1819898063387344e-9
3.2675444504548214e-9
1.3439864674249224e-8
2.1366855993704235e-8
1.2788560763399422e-8
1.1110525923986483e-8
1.1400089910247276e-8
1.300247684620792e-8
1.6219213263688106e-8
2.2234908721605752e-8
7.207670357683771e-8
1.0500039845925686e-7
6.432593099062965e-8
6.334394600912975e-8
7.668559877013278e-8
1.075655934270375e-7
1.7036959057803308e-7
2.568668894927295e-7
2.7715968205959087e-7
2.6725053018195885e-7
2.5968722648796913e-7
2.845182641701779e-7
2.3921260998249164e-7
1.285651283836902e-7
7.733607845280586e-8
4.582581378938043e-8
3.147842003531673e-8
2.6646399162106728e-8
1.8613332086667342e-8
5.583885845379245e-9
1.4931469661771882e-9
1.2290399309955838e-10
6.744910837966453e-10
2.0019594490306107e-9
2.6173648478191653e-8
2.646505548698411e-8
1.9794642803605222e-8
1.8882750059674974e-8
2.011965607878117e-8
2.306235997986032e-8
8.378088629326525e-8
1.885771978000269e-7
1.1080426771147252e-7
9.237515400175101e-8
9.306576993245343e-8
1.0360251997376453e-7
1.243754139210612e-7
1.59540129596119e-7
2.1135235204278343e-7
2.558091001061792e-7
2.506556431918381e-7
2.2009407064437285e-7
2.1261718825727596e-7
1.1678829262820316e-7
6.543622804321947e-8
3.780568222526359e-8
2.6556534557676673e-8
2.2427414441678947e-8
1.768909943862349e-8
5.909161834233354e-9
1.7676248352202462e-9
2.205663296142375e-10
4.380104522654587e-10
9.536040220872598e-10
1.3019701426021935e-8
2.4245247659342204e-8
1.597091022299198e-8
1.4512451010491619e-8
1.507340594183819e-8
1.7002072348389742e-8
2.0492414346982873e-8
8.874049284912387e-8
1.8765835100523575e-7
1.1146865888778524e-7
9.991895883757425e-8
1.087623025333663e-7
1.3249416514128468e-7
1.772084786563066e-7
2.5581649791713e-7
3.629246022683367e-7
4.151914279185099e-7
3.966043904706817e-7
3.489546279970087e-7
1.8536724044572093e-7
1.1720937040751975e-7
7.208847030681093e-8
4.778199271731759e-8
3.8812598351599805e-8
3.3003887298382195e-8
1.2872273614836611e-8
4.730892093243906e-9
2.2167800619792117e-9
1.8145922004052535e-9
4.6137965493239085e-9
2.0281563665630878e-8
7.618671730280448e-8
4.0663114075216024e-8
3.354535957674453e-8
3.343418856467418e-8
3.7013822613225714e-8
4.4317158218315175e-8
5.6953105040090464e-8
1.7288070851001082e-7
2.627242719656793e-7
1.41290433688188e-7
1.2199035283394462e-7
1.2888107413453054e-7
1.550433275429449e-7
2.0846091997659722e-7
2.8968833710331727e-7
3.177072005093754e-7
2.7495452987258256e-7
2.3767165271079457e-7
2.76753616773834e-7
1.8910854867143188e-7
1.0512877350242956e-7
5.727998493954892e-8
3.578534596151934e-8
2.7075595671497165e-8
2.424853650650999e-8
1.393414094053342e-8
4.375172694450475e-9
1.4324008662956886e-9
2.6224526885749604e-10
4.100188463342205e-10
4.991377376699366e-9
3.728135927704415e-8
2.5124592108516343e-8
1.897214536012288e-8
1.81444843416733e-8
1.9456599592962256e-8
2.256733139159179e-8
2.801876245782622e-8
1.1373579076545111e-7
2.197671977280612e-7
1.276414491479421e-7
1.1499845660388538e-7
1.2621440127999335e-7
1.561146777761458e-7
2.1379677649487063e-7
3.1494492707340373e-7
4.3043156100693685e-7
4.5282059538880373e-7
4.2224705340115143e-7
4.152906098160911e-7
2.2183804725250718e-7
1.3874924235947911e-7
8.597795424615877e-8
5.387136843282187e-8
4.132217872961396e-8
3.7021538727673753e-8
1.5979840199123103e-8
5.559823578905285e-9
2.2937076763702913e-9
1.3648657854262673e-9
3.2964389033108896e-9
1.6546491432228676e-8
8.024739621951207e-8
4.3443758367606096e-8
3.54632850847348e-8
3.508572085803318e-8
3.8477924417410754e-8
4.548598152226604e-8
1.4885471664256432e-7
2.893409559408249e-7
1.6207548602205673e-7
1.38813040080953e-7
1.4422449926924154e-7
1.6775813008641907e-7
2.143575910655189e-7
2.9412186920415346e-7
3.820433117421165e-7
3.83663551743702e-7
3.34356693787799e-7
2.938660986905855e-7
3.41297863083437e-7
2.2584628595742966e-7
1.22048610842489e-7
6.424269103490446e-8
3.8087853075451286e-8
2.7884159327015278e-8
2.5213623151676498e-8
1.1749624202874871e-8
3.1110802545043753e-9
2.449874232654903e-10
1.2308607136342398e-9
9.98237737166043e-10
7.87399731984149e-9
3.914772156102684e-8
2.347805431263627e-8
2.069953101901278e-8
2.1127060544820175e-8
2.3431451287571972e-8
2.7673268891655842e-8
1.1848241908261738e-7
2.831846347645843e-7
1.73499837871235e-7
1.5087978126503776e-7
1.5866000283291823e-7
1.8472557738163306e-7
2.3264485486295653e-7
3.137585237511456e-7
4.3595794660853087e-7
5.508249301784942e-7
5.699010642345229e-7
3.7752241698010345e-7
2.109836713565552e-7
1.421354387655557e-7
8.79866693252515e-8
5.7970738687021686e-8
4.975383068541035e-8
3.661757550480194e-8
1.3485825705858665e-8
5.738565145362633e-9
3.3915602422910025e-9
3.902300619113346e-9
1.0318511757629165e-8
4.455251111230209e-8
9.762531645488957e-8
5.8031594071748736e-8
5.0467560001581666e-8
5.157432909729248e-8
5.8060968045071016e-8
7.047026994908664e-8
9.155237352870346e-8
2.5781057224150864e-7
3.6793597974585986e-7
2.0164317053366383e-7
1.783028273870088e-7
1.9346278620435886e-7
2.4115839705605757e-7
3.375364562616051e-7
4.62012708289091e-7
4.5796662671364263e-7
3.903863458170268e-7
3.4425435741760154e-7
3.8679925986212666e-7
3.204343501010896e-7
1.6720933700754757e-7
8.816155390113248e-8
4.952873422894239e-8
3.3575652120897764e-8
2.9220473883424495e-8
2.0894686283005833e-8
6.6332782111914045e-9
2.049511287995529e-9
3.5581062886331503e-10
4.0723125792720494e-10
5.828236725628762e-9
4.5555929793149894e-8
4.0411155395422254e-8
2.9240530983791058e-8
2.7558778530421532e-8
2.9308783293707263e-8
3.3762750336833056e-8
4.1588815011474815e-8
1.614894168164051e-7
3.338137618758389e-7
1.9364804702916268e-7
1.7057021221203379e-7
1.825299326545642e-7
2.1871384841868101e-7
2.877678441205416e-7
4.074891218831078e-7
5.614081717007968e-7
6.240628374977086e-7
5.87978734927047e-7
4.974282987470986e-7
2.5713356958541126e-7
1.703450874599742e-7
1.0919628193791157e-7
6.549124034425326e-8
5.0546013022650524e-8
4.4111148085554806e-8
1.7791697419533315e-8
6.798552148271022e-9
3.1842110472481736e-9
2.428126740984533e-9
5.970200476700491e-9
2.8886974798399053e-8
1.0198105875283505e-7
5.883369993833914e-8
5.039540328605154e-8
5.084281821755721e-8
5.6265058268719555e-8
6.673945417053368e-8
2.0957525127104838e-7
4.089729964111163e-7
2.3148754789589691e-7
2.0189149456368307e-7
2.1349629746250478e-7
2.5370288793132156e-7
3.3275290667233014e-7
4.6456060257577825e-7
5.758062426040812e-7
5.366809266906598e-7
4.6263577116865096e-7
4.1318595695205286e-7
4.5575338174817e-7
3.4656156369872977e-7
1.7214040854123923e-7
8.519049624441168e-8
4.374727922241001e-8
2.8463658931328944e-8
2.5955236217728657e-8
1.510636550729255e-8
4.015784231203518e-9
4.704943435350888e-10
1.0297343014314553e-9
3.196082157285403e-10
1.103842847705814e-8
6.532389098420106e-8
3.6704570869827026e-8
3.16718462585462e-8
3.2070606943818614e-8
3.543762196992145e-8
4.1766821299507514e-8
1.6136162458689108e-7
4.1370048449936707e-7
2.5878869693848284e-7
2.2156403104645123e-7
2.2850031083495894e-7
2.594881253825886e-7
3.164608407180974e-7
4.1037466053921864e-7
5.504798792016148e-7
7.011246429944879e-7
7.729634612318914e-7
4.3827166358175823e-7
2.488559539364005e-7
1.756510702080252e-7
1.0737491502166496e-7
6.738374026155076e-8
5.8865518495645284e-8
3.8910249738567545e-8
1.5098117281116247e-8
7.057852182214487e-9
4.663614037564151e-9
6.036136356233918e-9
1.6548634973239113e-8
7.758730843855868e-8
1.1740928252407315e-7
7.890769720047795e-8
7.202477505184763e-8
7.505089355262845e-8
8.49762000268672e-8
1.0266849549896252e-7
1.310509348006527e-7
3.646608477387586e-7
5.302903625489461e-7
2.989894881756936e-7
2.70364695369646e-7
2.998765178167335e-7
3.836410789388023e-7
5.490456990202278e-7
7.20327276797386e-7
6.588558639393379e-7
5.579098115844359e-7
5.01669998470765e-7
5.187556489356058e-7
4.843320301924685e-7
2.387571336418699e-7
1.1578666400735599e-7
5.61549115983033e-8
3.323220915272734e-8
2.7740836431488623e-8
2.3820016464359912e-8
8.27688580794778e-9
2.694903512312624e-9
1.0268799415880147e-9
1.8299969868486558e-9
9.744790217767376e-9
6.33453236175566e-8
6.842566489492791e-8
4.729007247244472e-8
4.39811148239489e-8
4.655504463739817e-8
5.35530468354137e-8
6.587512782234923e-8
2.2574452866171156e-7
5.080017790866042e-7
2.972025652145818e-7
2.570199931799334e-7
2.6888301961680325e-7
3.1298955571212805e-7
3.968746432663065e-7
5.392818825616723e-7
7.325860542157127e-7
8.618872187504542e-7
8.819657277563814e-7
6.155213671418294e-7
3.007556942245005e-7
2.0084999760814527e-7
1.308230839768378e-7
7.53274030733334e-8
5.8410352627027566e-8
4.62293744219938e-8
1.873298040704725e-8
8.127754387106027e-9
4.37378661750795e-9
4.134835434091262e-9
1.0551131663753393e-8
5.342398156163825e-8
1.1441856561574042e-7
7.856140045084589e-8
7.279905381285849e-8
7.58766690158764e-8
8.494822605993618e-8
1.0056602928904044e-7
2.9406549859975805e-7
5.994439180276108e-7
3.47909270035179e-7
3.106515570842053e-7
3.352302229496587e-7
4.0768758497137483e-7
5.485475003414713e-7
7.627712509239412e-7
8.452494934682281e-7
7.217431979075501e-7
6.26811667427624e-7
5.896465009917839e-7
5.755770973817891e-7
4.927774569999285e-7
2.179661032139976e-7
9.185720083968028e-8
3.916323143670495e-8
2.1349321173749554e-8
1.8398071339010815e-8
1.43056508309028e-8
4.084099418190437e-9
8.555718115627767e-10
1.9094460924815763e-10
2.513251619023071e-9
1.820050510448949e-8
1.1308168058046567e-7
5.9452033665984687e-8
5.0144084571233536e-8
5.047294416652632e-8
5.566764014467384e-8
6.552855600447138e-8
2.0567494459373373e-7
5.965276323535295e-7
3.9172772650900765e-7
3.302747303585771e-7
3.3265083624519356e-7
3.6599283224901425e-7
4.2870185937330805e-7
5.304094966731618e-7
6.860410247310915e-7
9.143562544984433e-7
1.3391307672755645e-6
6.092654584849535e-7
3.0340618923353734e-7
1.8538046895028818e-7
1.0481587448483189e-7
6.737571949558891e-8
5.8861046539757056e-8
3.1016183864125496e-8
1.3616227754764426e-8
7.344578378024883e-9
5.940629261914631e-9
1.0027334749314735e-8
3.202762640021848e-8
1.6443206090731105e-7
1.256059019998848e-7
1.0501575261694486e-7
1.0518876176977588e-7
1.140635775987206e-7
1.3044629710062963e-7
1.5527870211211289e-7
1.8923957644814027e-7
5.197245034684238e-7
7.911731503309405e-7
4.7006775829618285e-7
4.3982227141563574e-7
5.031720231325518e-7
6.666978386225395e-7
9.63634170338303e-7
1.0922556486803635e-6
8.908177685877587e-7
7.73314272901248e-7
7.368103039767232e-7
6.864780955836205e-7
6.415563011473086e-7
3.178613888040576e-7
1.184899016041274e-7
4.621058993032991e-8
2.213895650234686e-8
1.578267691528161e-8
1.6032381537062e-8
7.217629123100194e-9
2.8030536527664726e-9
2.376164707953712e-9
5.1393186115574754e-9
1.702862013494386e-8
8.629167096443227e-8
1.200336479084726e-7
7.813912521600672e-8
7.182034399111282e-8
7.569707185801648e-8
8.651639959646554e-8
1.0432314914749827e-7
2.8375469790237927e-7
7.61657096488117e-7
4.658057915893538e-7
3.9478651992220053e-7
4.007214795343863e-7
4.4803393096395085e-7
5.404360447849967e-7
6.998832830244311e-7
9.689992050241353e-7
1.504092836273252e-6
7.429682260311892e-7
7.007464885000724e-7
5.86123752737287e-7
2.45618507574262e-7
1.0199330583210488e-7
5.942406062550728e-8
5.349207928221474e-8
3.0532297139565675e-8
1.1620502178828627e-8
4.944194487663784e-9
2.6373754255770536e-9
5.027813759589717e-9
2.4371559064114296e-8
1.1902464321719177e-7
9.217191570498993e-8
9.264841733609408e-8
1.0318074534545425e-7
1.1798102515823912e-7
1.3732356703445024e-7
1.624519562050568e-7
4.196187273440537e-7
8.952667716777188e-7
5.489298301634562e-7
5.128251973714092e-7
5.75154630257612e-7
7.322781314704443e-7
1.024115223352422e-6
1.2659041952646704e-6
1.082734555529911e-6
9.223125592776835e-7
9.748306812876913e-7
8.641516257855216e-8
4.245203468662277e-7
8.546424336352224e-7
5.281404621809999e-7
7.647301387436009e-8
1.9322720138088764e-8
7.653692877296982e-9
3.824608137912736e-9
3.7130692295807647e-10
3.127605637910165e-9
2.9826657156710602e-9
1.3644610212218546e-9
3.766141709036493e-9
2.62640736667118e-8
1.3906944934139928e-7
7.782319836296394e-8
7.15702542996799e-8
7.590630804382319e-8
8.52852152426624e-8
9.862242692445225e-8
2.2344998094841216e-7
7.764962357695116e-7
5.848783696590239e-7
4.891932531552428e-7
4.812292770765085e-7
5.134825823768276e-7
5.874359546166005e-7
7.539380935814545e-7
1.376333089973856e-6
4.419033353682779e-7
1.1445131495646893e-7
2.392656190543285e-7
5.730999160526387e-8
6.709173546699222e-9
1.7190795056645923e-8
2.341489091277174e-8
2.6182936711845288e-8
1.4246007635379949e-8
6.653676514949536e-9
3.2901836441151665e-9
2.691219974476521e-8
7.169512739916891e-8
1.3091828204053246e-7
7.474848323979758e-8
1.0142370822749787e-9
3.616690527740027e-8
7.011865128014883e-8
1.1143064909863157e-7
1.6073401289886393e-7
2.1564633053554098e-7
2.704388394732978e-7
8.906942971598236e-7
1.2273892278715637e-6
8.239194530453176e-7
8.611544304525998e-7
1.124264969232929e-6
1.6815624490971083e-6
1.778719706840286e-6
1.3724079178627084e-6
1.3082176524339012e-6
1.9880650404363569e-7
1.809176273646682e-6
1.1843636384719918e-6
6.887532970273701e-7
3.470204998750178e-7
1.514810915521932e-7
1.4031549987291918e-8
3.920144999269731e-9
1.520740401130023e-8
6.460308053742117e-8
6.488749152474085e-8
2.7831642733623083e-8
4.4646246562535234e-7
5.147159729602625e-7
6.219433119376182e-8
1.6653275439713466e-8
7.409650759152908e-10
4.2150134881209095e-10
2.2118473992600404e-10
1.9427308448882104e-11
3.3385690929380025e-11
3.4744243984553716e-11
5.056897304356161e-12
2.2630365943845415e-12
1.2187732876044933e-12
1.354862438420862e-12
1.1424772140495496e-11
6.486663997719227e-12
7.439330503006881e-12
1.052058712476137e-11
1.58733323065353e-11
2.1379570910077392e-11
2.1979371925228538e-11
1.837454177373741e-11
2.954710899382292e-11
5.143895123962371e-11
3.506687748993501e-11
2.0117121613597667e-11
1.5651231560354725e-11
1.457170408306789e-11
1.4731647103332537e-11
1.5318719757468812e-11
1.5913918773015643e-11
1.6199611181635506e-11
1.582931115215146e-11
1.4333390831144192e-11
1.100959688876647e-11
4.756274916190502e-12
6.2129030736552e-12
2.4890047455814596e-11
5.647417296054105e-11
1.1039311845876698e-10
5.574224760916495e-10
3.285352626193868e-10
2.1759574280190333e-10
1.8299609685003438e-10
1.7294497334798133e-10
1.713919969748457e-10
1.7335362998332623e-10
1.7666354171777854e-10
1.7976670744431364e-10
1.8104816147746186e-10
1.7855054596614827e-10
1.6980654382921386e-10
1.823834502353458e-10
1.2683810330226778e-9
4.144873950888029e-9
7.89404565500595e-9
1.1576249715895942e-8
4.247585368008436e-10
3.004476589605412e-12
3.559529474770461e-14
0.
5.52763117292269e-13
2.8024175710311655e-14
0.
0.
0.
0.
0.
2.2565448173285615e-14
3.1052779632705014e-14
4.267533086275465e-14
1.7097625829973191e-12
1.1356544664650732e-12
1.25489041055458e-12
1.514339883207021e-12
1.8746145223454276e-12
2.3444190730280156e-12
2.948955567969056e-12
3.725363202807815e-12
4.7235839663117725e-12
6.009321591036572e-12
7.668440809010954e-12
4.413745288684544e-11
1.7595567526876345e-11
5.120700698466779e-12
9.39956776347773e-13
4.6498436993707345e-12
8.343180071249256e-12
1.2922994738036946e-11
1.9162951282941034e-11
2.8015627563533594e-11
4.0768523216429926e-11
5.915554650724745e-11
8.535139059827467e-11
1.216525045903945e-10
1.696200298690674e-10
2.2889686066811205e-10
2.968988568074403e-10
3.70505527429572e-10
4.4848539394963394e-10
5.323155155479717e-10
6.253751548275297e-10
2.3761681613060604e-9
2.415583115374529e-9
1.0529968352190665e-8
1.603155706072368e-8
1.7135314220842975e-8
1.8064484811136416e-8
1.9451148260644182e-8
2.1165793595791735e-8
2.3050508938633798e-8
2.4981642671047734e-8
2.686551930959351e-8
2.5225732375207218e-8
2.5234926606057206e-8
1.4253127476890712e-8
3.1396620108013796e-9
1.6761208063103615e-10
7.605446471928608e-10
1.1427879813548294e-9
9.679525310232202e-10
1.6346779532510334e-9
1.5394147073145347e-8
1.0699013515768016e-8
9.261305217858077e-9
9.111792232657239e-9
9.81487622270992e-9
1.157604227464332e-8
1.512162098904736e-8
2.2225495892514535e-8
3.6809922674003246e-8
5.728251864719197e-8
4.9353798455229574e-8
9.55527763956857e-9
1.6526729433452378e-8
1.77522827993861e-8
2.564743558121367e-8
4.4101750323360724e-8
8.74832256389399e-8
1.410428889357514e-7
1.5088378013941364e-7
1.6913892829511765e-7
1.6778577180922164e-7
2.1524816640024266e-8
1.2333443798070696e-7
1.7543154427676168e-7
1.9579893856203228e-7
1.1154709577452559e-7
6.399967004106054e-8
3.4400416084359615e-8
2.1580612507464157e-8
1.6857173444220125e-8
1.2129829547983095e-8
2.6634410043821104e-9
3.2675830757786983e-10
2.0041147603053543e-9
3.751174209186633e-9
4.265976876338472e-9
8.799008271135942e-9
9.073520639872614e-9
8.829293181690106e-9
9.271372043560665e-9
1.0277519766929652e-8
3.910661333485929e-8
1.1406797919513167e-7
8.84967100811647e-8
7.242870122493831e-8
7.090138605097717e-8
7.537027373789453e-8
8.409804910741985e-8
9.733763573278809e-8
1.1616114911909283e-7
1.4161777909206717e-7
1.7242129759645294e-7
2.0038689180585802e-7
1.1021480437077851e-7
6.677902527037893e-8
4.053206492804957e-8
2.898558609180103e-8
2.4429561029704003e-8
2.0707418284718008e-8
8.288568468038828e-9
2.927897768754068e-9
1.2727262903450696e-9
8.444310131482105e-10
1.948459550638369e-9
8.344575125400207e-9
4.016222854773963e-8
2.1410214020932398e-8
1.670312423712677e-8
1.6218795062751442e-8
1.769842222587777e-8
2.1047042673569563e-8
2.71079437897197e-8
9.646739668873772e-8
1.5865158944793291e-7
9.323588307536628e-8
8.745944997830575e-8
1.0042957436792011e-7
1.3189724978414688e-7
1.946595703261107e-7
2.976542935139234e-7
3.596994247222672e-7
3.4465933646623165e-7
3.275099426741408e-7
3.62896836256921e-7
2.3566397628800113e-7
1.3391312465989337e-7
8.0409523157821e-8
4.883846652249532e-8
3.5002777847702756e-8
3.108552528654961e-8
1.7562880168593442e-8
5.441265741227745e-9
1.7559942146098724e-9
3.774942820488378e-10
6.925421941360826e-10
6.865065104623719e-9
5.174721583799192e-8
3.422004253868264e-8
2.6446048303378905e-8
2.5559809535910556e-8
2.7553915826961088e-8
3.2023829909675253e-8
3.96933607270206e-8
1.3861965538346648e-7
2.5103313899833616e-7
1.3691292032890494e-7
1.1637440760596846e-7
1.2045589236751953e-7
1.4016643283478863e-7
1.799823107500213e-7
2.4761276160565126e-7
3.1259020772281745e-7
3.006742730889187e-7
2.593510017525842e-7
2.7637590217265766e-7
1.5537160098392602e-7
9.061771088036051e-8
5.2138765583611215e-8
3.506919563921807e-8
2.8402020926245442e-8
2.530607444264997e-8
1.1194726608418554e-8
3.814569147762003e-9
1.503945732415327e-9
7.396442625634376e-10
1.7977847246553037e-9
9.464278598208132e-9
4.9583547344711414e-8
2.6295070405472198e-8
2.0796023356578683e-8
2.0291481524583188e-8
2.211315340557886e-8
2.611115820579024e-8
3.3157739164265534e-8
1.242570621163364e-7
2.1742508402882534e-7
1.2555475180649102e-7
1.1482882291218895e-7
1.2833578533336912e-7
1.6299717972887357e-7
2.3127697411300068e-7
3.475957910024498e-7
4.4290580348847274e-7
4.324807786389276e-7
4.020020658729949e-7
4.3305666880834225e-7
2.5111822846174055e-7
1.482783231826312e-7
9.057823368762216e-8
5.467321373757663e-8
3.954623571675181e-8
3.586139980885461e-8
1.8113091732726067e-8
5.918106720436237e-9
2.1487561518926653e-9
8.527319589506741e-10
1.8716104604508613e-9
1.1478836741551235e-8
7.302358978190306e-8
4.219616141577996e-8
3.3525314454704814e-8
3.2766891368155307e-8
3.5587745626844366e-8
4.16404513974288e-8
1.4003487170383208e-7
2.8946551596808147e-7
1.645165343815345e-7
1.4009972813467256e-7
1.4448161394847976e-7
1.6606371734170728e-7
2.084630786326634e-7
2.813383525709121e-7
3.7411571370548054e-7
4.024479808573567e-7
3.589574558242334e-7
3.142106848523116e-7
3.5466765876263513e-7
2.0934168493412357e-7
1.1798227583006567e-7
6.445556136276756e-8
3.9258988497465207e-8
2.98292521223529e-8
2.6872939588495806e-8
1.102361328296691e-8
3.0518024875340045e-9
3.0229720833424437e-10
1.0747467228123476e-9
3.487080629674061e-10
1.1480839157474746e-8
3.989770389363342e-8
2.4965696011120162e-8
2.2340759396832703e-8
2.297007925924019e-8
2.562249033615359e-8
3.044032499543075e-8
1.2789977489592144e-7
2.956850277155617e-7
1.78210174680881e-7
1.558746718579366e-7
1.6501356305991729e-7
1.939885616439165e-7
2.477319221136371e-7
3.396292562504018e-7
4.736522573215714e-7
5.754571542528649e-7
5.686715665319376e-7
4.1425217826088134e-7
2.2369094507376373e-7
1.4632388484268646e-7
8.886928860890481e-8
5.679779465147077e-8
4.736346516270926e-8
3.7637461542863243e-8
1.414782021587618e-8
5.804283615997119e-9
3.268355931601186e-9
3.5574338406628686e-9
9.256596697619164e-9
3.9364685226445634e-8
1.0301615911751756e-7
5.895760050472155e-8
5.0497609212407095e-8
5.1221134149866845e-8
5.735477260365229e-8
6.926672390795887e-8
8.950001785941109e-8
2.5553240317206066e-7
3.7927151062438293e-7
2.076027081802654e-7
1.8280097393274835e-7
1.9723412480739133e-7
2.4374629747558794e-7
3.378744011846441e-7
4.6805776547128216e-7
4.817808905756641e-7
4.129737800765752e-7
3.61049429413426e-7
4.101800206726695e-7
3.127602486516079e-7
1.668745923218957e-7
9.174127176359041e-8
5.2245744577680005e-8
3.571590730457849e-8
3.165883383945675e-8
2.1280863227782644e-8
6.765616011219721e-9
2.1746619020047394e-9
4.571586282937208e-10
6.140728362964607e-10
6.834448987609254e-9
5.310589231628254e-8
4.178442767559695e-8
3.0996031159342066e-8
2.946941787211013e-8
3.147676418646227e-8
3.63591597978936e-8
4.4877638643710335e-8
1.7200651732267742e-7
3.49663481613927e-7
2.0212618729971063e-7
1.7870199649236307e-7
1.9201043247473874e-7
2.3140410062656808e-7
3.068814404976601e-7
4.3732419611387784e-7
5.943869102355779e-7
6.379361259053239e-7
5.91729963130892e-7
5.277686669104271e-7
2.721462812835445e-7
1.7433988482551536e-7
1.0909787169092641e-7
6.392152472472474e-8
4.815431424271084e-8
4.321579365972785e-8
1.814397512669077e-8
6.823170084336593e-9
3.1626557022866814e-9
2.421385138195e-9
5.903675101252307e-9
2.7825647563152066e-8
1.0831227952546303e-7
6.10592822396983e-8
5.168098307181353e-8
5.188844807919347e-8
5.7274447270800815e-8
6.78178770309668e-8
2.1146594894926391e-7
4.2186520174647734e-7
2.39402998256668e-7
2.0814785195268483e-7
2.1923586405623296e-7
2.589980309818442e-7
3.369856427145354e-7
4.6795960699606873e-7
5.899824779434588e-7
5.632562082331154e-7
4.867260480147106e-7
4.3073066203450983e-7
4.791430304308165e-7
3.361408165743006e-7
1.7267089555484143e-7
9.014652704515699e-8
4.647862122176441e-8
3.037327766612668e-8
2.816201972817598e-8
1.5346642822602945e-8
4.192528285652702e-9
5.523570641538657e-10
1.037813277017196e-9
3.0719016339681035e-10
1.2413842738641975e-8
6.448431207808191e-8
3.808935778529116e-8
3.3531952593894765e-8
3.421649565655247e-8
3.793415225784049e-8
4.476098659117501e-8
1.705902326813113e-7
4.3687866087765593e-7
2.713650245240396e-7
2.3325431520345462e-7
2.4142666512224955e-7
2.754000827130017e-7
3.3788835155942277e-7
4.4119682860362637e-7
5.930263707151961e-7
7.415285289800704e-7
7.904717189715193e-7
4.700522702497797e-7
2.584542086259897e-7
1.7563388086316576e-7
1.0397177889192567e-7
6.346704932594034e-8
5.461218651555262e-8
3.846440234218582e-8
1.4965122212325313e-8
6.931064473417778e-9
4.633706629376371e-9
6.132093458307573e-9
1.6621630963118107e-8
7.518762280785993e-8
1.2643214343819142e-7
8.249732740124658e-8
7.453341761675456e-8
7.733276927026671e-8
8.73685038017386e-8
1.0538166762376469e-7
1.3415269714635566e-7
3.689084030770005e-7
5.511147503881824e-7
3.10070461041109e-7
2.7925861807773517e-7
3.0810068958305997e-7
3.9117317451506597e-7
5.556835209678527e-7
7.391176425057491e-7
6.925027434518719e-7
5.862217561157228e-7
5.191073458822956e-7
5.484873402098079e-7
4.770298102945302e-7
2.359879091820876e-7
1.2162833213370044e-7
5.999245357196266e-8
3.5312379507431773e-8
2.996717033079116e-8
2.4772075537245006e-8
8.511781958204902e-9
2.874021808077929e-9
1.1415944842977464e-9
1.9923098262699965e-9
1.0667275665582241e-8
7.277284682010182e-8
6.917542869887237e-8
4.96577393155844e-8
4.6780490872172604e-8
4.97661457022204e-8
5.732674062712316e-8
7.044383133044935e-8
2.3875021880308865e-7
5.362464617757252e-7
3.1320495238801636e-7
2.720974350869755e-7
2.8581551758670075e-7
3.343549135176268e-7
4.266345689222719e-7
5.826058743742866e-7
7.834131621956071e-7
8.900236211744039e-7
8.905292051312971e-7
6.604929028700385e-7
3.157173073457279e-7
2.01464205225076e-7
1.257482550518055e-7
7.016112929470642e-8
5.300096491774655e-8
4.411275525913407e-8
1.824432057289803e-8
7.837441457561839e-9
4.288556634983423e-9
4.307063907205274e-9
1.103560413853936e-8
5.3080166888608444e-8
1.247303424609828e-7
8.26447598763564e-8
7.565450557549415e-8
7.8482148835695e-8
8.767416961948692e-8
1.0363966822127556e-7
2.970357843679792e-7
6.210138293728007e-7
3.608714552659978e-7
3.208295091810521e-7
3.4421820136850664e-7
4.151663996866826e-7
5.5268119838371e-7
7.658509212066224e-7
8.716431836484233e-7
7.592564715585492e-7
6.613342788318591e-7
6.142514696486924e-7
6.338008161228855e-7
4.847913799910161e-7
2.1102699142194967e-7
9.519476508304497e-8
4.1762608969437495e-8
2.270495684973203e-8
1.9979356239367786e-8
1.4257417471477721e-8
4.1751910049266876e-9
9.437479196910172e-10
2.424497184047815e-10
2.7378862351418563e-9
2.082607669940156e-8
1.0636109663208882e-7
6.01604613869017e-8
5.2890631733170674e-8
5.4088420113335466e-8
6.00227587042498e-8
7.073394298634013e-8
2.166332543664694e-7
6.340339690184501e-7
4.126177741858077e-7
3.502479345906715e-7
3.5463241451175525e-7
3.924117281194343e-7
4.629560383425805e-7
5.775620304086974e-7
7.508857479849922e-7
9.92878267892534e-7
1.4325830830810227e-6
6.796859993805391e-7
3.153493473774401e-7
1.7736897105305034e-7
9.441397638479601e-8
5.811689508870502e-8
5.046991618563489e-8
2.8464294998381308e-8
1.2206214729732146e-8
6.51544261092191e-9
5.550711046691756e-9
1.0052897295003076e-8
3.2038872241342436e-8
1.644555723416178e-7
1.359413976799694e-7
1.1027250511020854e-7
1.092547286350669e-7
1.1788099823613788e-7
1.3431381214358977e-7
1.5901698172229232e-7
1.9171665878968797e-7
5.200160059674495e-7
8.246153475988708e-7
4.881989157571944e-7
4.5393492877893825e-7
5.147505335475719e-7
6.735639550168429e-7
9.657127620794337e-7
1.1286906563138895e-6
9.408055103169508e-7
8.188059449661198e-7
7.446355843999796e-7
7.852410977423059e-7
6.925262153353121e-7
3.0378077310098e-7
1.1766568336722888e-7
4.8125487372073015e-8
2.3165071754438206e-8
1.6671630041843027e-8
1.6319478178579115e-8
6.805074274099427e-9
2.776955787738664e-9
2.493745854801411e-9
5.666100991718199e-9
1.9573111416871098e-8
1.0868526865522982e-7
1.1424904413483221e-7
8.09539174682393e-8
7.66246803662602e-8
8.16744595424901e-8
9.356159623676081e-8
1.1228297885151862e-7
3.001015990936483e-7
8.094512279054226e-7
4.932308083022254e-7
4.217150329901839e-7
4.309965907204854e-7
4.855266941625971e-7
5.911504641982447e-7
7.729312627811415e-7
1.0719489224406143e-6
1.6490591795679676e-6
5.498484711946351e-7
5.687803459187895e-7
4.850096955984311e-7
2.4324331854511363e-7
9.034650836711842e-8
4.845383500232374e-8
4.235371433182607e-8
2.6457638578799832e-8
8.996887546744499e-9
2.8326270647574434e-9
9.925949601076554e-10
3.87936443648018e-9
2.371521848364178e-8
1.2502278016530424e-7
9.674573535699881e-8
9.574590424404174e-8
1.0616281097031962e-7
1.2129392370214805e-7
1.409707862559532e-7
1.6586034250002248e-7
4.1913666560387314e-7
9.298931953071721e-7
5.69480709151262e-7
5.286050912897055e-7
5.874074632610907e-7
7.37967374443963e-7
1.0180908405449072e-6
1.282857968457792e-6
1.1478383756088947e-6
1.0208319822369969e-6
1.0154468765116774e-6
3.21957184521454e-7
1.0249830095258167e-9
1.7747414338082917e-7
1.784287639693889e-7
8.11716027488667e-8
2.102386071048165e-8
7.073063338057274e-9
4.048696805803179e-9
1.4170920189559194e-9
4.641575993170975e-9
6.805700277839019e-9
7.09315134515027e-9
3.4071364212702674e-9
2.506169538686356e-8
6.604868880677055e-8
5.839740547422541e-8
6.547515226787302e-8
7.694324453184827e-8
9.110137818609839e-8
1.0803566107242865e-7
2.468314359867043e-7
8.507626919562534e-7
6.165799720860181e-7
5.228139465175228e-7
5.219842234898758e-7
5.675691432562221e-7
6.683732246365428e-7
9.087021855172847e-7
1.9757714604047344e-6
2.0762904361182993e-7
4.778433612080048e-7
2.51489896505023e-7
1.6379148226604597e-7
1.2610801114630352e-7
4.34720388872474e-8
2.1570259553160157e-8
1.8176747863924558e-8
9.963380683404241e-9
6.424058793117515e-9
2.1189350083925184e-9
1.988866587596565e-8
1.1738833334684134e-7
6.098198513720928e-7
7.144912088455209e-7
3.491319324420672e-7
7.14640492515727e-7
1.514852649687343e-7
4.571108024923818e-7
4.146306029481475e-7
5.252144382379185e-8
1.4223535911545866e-8
4.897049382845863e-10
6.218071013417127e-10
5.753471425841335e-11
9.572280640252409e-11
2.2086413002536015e-11
7.107692651582361e-12
1.2662923421710934e-11
4.570512757542102e-12
1.8012257260860869e-12
2.4687586715210924e-13
9.041352419377858e-13
1.2254605275198722e-11
2.607206088916968e-11
3.521606455173898e-11
1.3778585516323037e-11
2.0343419483610994e-12
2.5335254756030815e-12
5.01743759934726e-12
7.003344053158987e-12
9.095609295167438e-12
1.160350789929978e-11
1.4759881368470594e-11
1.880761143522106e-11
2.4046737562556333e-11
3.087413225385667e-11
3.983104629304641e-11
5.1669271067104084e-11
6.74494842886164e-11
8.869240034829383e-11
1.1761564365492235e-10
1.5751615479494115e-10
1.1904141105566325e-9
1.7374630121429207e-9
1.3449992807644738e-9
1.0925044656504699e-9
9.750273211684188e-10
9.280863893460057e-10
9.221924822351756e-10
9.439894378631583e-10
9.87116227424681e-10
1.0484484016059707e-9
1.1263863971379428e-9
1.3068170709510048e-9
1.9353475928641867e-9
2.552898153149713e-9
1.260600819021618e-9
1.1159043871730568e-8
2.399679592968813e-8
9.341476159005478e-10
2.653155742659088e-10
9.479779898133085e-13
1.8482235315937198e-13
6.215408258965721e-14
1.2141738123536634e-13
5.106517499123696e-14
0.
0.
0.
0.
0.
0.
4.2281264021925307e-13
2.599131552331216e-13
2.8351224474205295e-13
3.397760901967449e-13
4.181560570536967e-13
5.200846591129584e-13
6.50817745951097e-13
8.182179751433994e-13
1.032887748472661e-12
1.3088057618119175e-12
1.6642996036737662e-12
2.1233576795864667e-12
1.4142692785804061e-11
4.749105851174635e-12
1.4542573706519322e-12
1.1235713516297831e-13
1.0287134143441539e-12
1.898013405388174e-12
2.9400610227443682e-12
4.32958417597094e-12
6.272664134379303e-12
9.044140147741801e-12
1.3017354638644969e-11
1.8677235106333225e-11
2.6581071078716118e-11
3.720928530662295e-11
5.0693104245537337e-11
6.660432606590073e-11
8.415789448831549e-11
1.0281306774006356e-10
1.2270063740748768e-10
6.892363227397824e-10
2.2974526953303755e-10
2.121100111727752e-9
4.148780101720315e-9
4.949244660178713e-9
5.395967491969318e-9
5.908405394548035e-9
6.525116284065988e-9
7.221682241960467e-9
7.967745238851694e-9
8.735047666671749e-9
9.150374471406169e-9
8.503665124063733e-9
2.7779553820092973e-9
3.269311804165577e-10
2.899645799680182e-10
5.580365610662335e-10
7.668567461334458e-10
8.861549009160222e-10
1.258331693194346e-10
2.034981323617368e-9
2.0057234674659028e-9
1.9922151062764174e-9
2.061054879814468e-9
2.2639453018650135e-9
2.676848188181095e-9
3.4214279166749284e-9
4.6941059711234784e-9
6.815060018841596e-9
1.0295561522346398e-8
1.587784268941938e-8
2.497836899279197e-8
2.9841882799216844e-8
2.6739992784037963e-8
3.5015410507819953e-8
5.652171657347921e-8
1.0726288627975609e-7
1.6711512453736387e-7
1.742511601838522e-7
1.913670515083206e-7
1.8418485742848121e-7
3.5342240317061826e-8
1.322865663580231e-7
1.9621751262668796e-7
2.189362592106362e-7
1.2468752690493775e-7
7.185567013584147e-8
3.848938310850728e-8
2.356715224544146e-8
1.8251778510787657e-8
1.3339168474739011e-8
2.9766342794606393e-9
3.370679958957471e-10
2.194353170360692e-9
4.140375639902522e-9
4.8033379359931235e-9
9.696450374276219e-9
1.019500221101157e-8
9.96620241300299e-9
1.0481711790096211e-8
1.1625255399849536e-8
1.3459698049767883e-8
5.760418674815754e-8
1.5676314741267214e-7
1.0771037691007375e-7
8.835108449048633e-8
8.728388374370111e-8
9.422897394409212e-8
1.0775952511805349e-7
1.292554491894777e-7
1.6136846581672061e-7
2.0470011759099074e-7
2.469448144079405e-7
1.355561904105814e-7
8.453671837759623e-8
5.2985416111985876e-8
3.7598741477684196e-8
3.1258219053953347e-8
2.7747052207694735e-8
1.3283418407635069e-8
4.968650672724692e-9
2.5410010275443266e-9
2.058485977363829e-9
3.3341061926003787e-9
9.18398920766776e-9
3.8255380468663875e-8
3.98311700133324e-8
2.5931312810915938e-8
2.337034825973461e-8
2.4611573452844323e-8
2.88109350666682e-8
3.7037537241846546e-8
1.1101468040739018e-7
1.692586404387688e-7
9.987913035995269e-8
9.438543346852406e-8
1.0934088035044648e-7
1.4559007649510876e-7
2.1847593765420745e-7
3.307483185698955e-7
3.776071226097197e-7
3.567490452529057e-7
3.381413346087296e-7
2.6219666648917046e-7
3.4940148170782966e-7
3.4820135915106193e-7
1.8215696895529892e-7
1.0904811762789446e-7
5.906006451785611e-8
3.350696694645418e-8
2.630148572334022e-8
1.9657451703135675e-8
5.150606032275015e-9
3.2843914654790476e-10
2.1280461391437974e-9
4.152264275029831e-9
3.306221149720885e-9
2.6911540230080584e-8
2.200979934983961e-8
2.0369394858928485e-8
2.1029013368951974e-8
2.3147683938509893e-8
2.6762389812461463e-8
1.047467514252782e-7
2.8625848153870657e-7
1.8780425307118618e-7
1.5708203383185866e-7
1.580161238644739e-7
1.7416707802778458e-7
2.0456906504155838e-7
2.538358253274999e-7
3.2835687064468507e-7
4.205427617587825e-7
4.7654333253827855e-7
2.707664001669548e-7
1.6181057669286648e-7
1.0022836005516028e-7
6.396548319300365e-8
4.8015637798100156e-8
4.371721623212903e-8
2.569329362933995e-8
9.464462260578618e-9
4.5744725700009735e-9
3.4496292840356193e-9
5.2255041090231465e-9
1.4132364849429702e-8
5.7560360278360434e-8
8.263162887867571e-8
5.08706172124582e-8
4.4884111879505245e-8
4.663454951112181e-8
5.384059594095472e-8
6.787538245610654e-8
9.333111234350855e-8
2.4190427453523245e-7
3.233749447080796e-7
1.8630519309408658e-7
1.7397080036720126e-7
2.0039862339322735e-7
2.679330100863997e-7
4.038333087951702e-7
5.718275029717544e-7
5.802182608705676e-7
5.295679769854625e-7
4.576871895362172e-7
5.313367347327317e-7
4.280395827090698e-7
2.1953379482401367e-7
1.377569625594457e-7
7.67421171162006e-8
4.439267120923226e-8
3.658409611148991e-8
2.7461409842980296e-8
8.975923812295573e-9
2.689271046377151e-9
2.1926693342457394e-10
4.175781249867289e-10
4.641826756254012e-9
5.460734891645801e-8
5.022813774749699e-8
3.979724263147831e-8
3.8803864370007865e-8
4.166051449300503e-8
4.775637829727833e-8
5.782753461715784e-8
2.024870001202225e-7
4.426632845289466e-7
2.537897222813992e-7
2.1835111818049843e-7
2.2739779977426786e-7
2.643037104559528e-7
3.361756138290269e-7
4.5837638077922865e-7
5.993265368323262e-7
6.146293102673475e-7
5.387984953505653e-7
5.040294792730933e-7
2.649181494793879e-7
1.5540631360440468e-7
8.775599208077467e-8
5.303957914062829e-8
4.163591538460141e-8
3.817518845189858e-8
1.643440957134448e-8
6.234626709843769e-9
3.147300176644737e-9
2.9592850536833527e-9
7.325206990995359e-9
2.983812151227234e-8
1.197049284596081e-7
6.242372764114074e-8
5.071202362182929e-8
5.02312572288635e-8
5.5490112923509446e-8
6.645946876176952e-8
2.1420804405382075e-7
4.293603088694286e-7
2.4863650113478406e-7
2.2044039784636595e-7
2.369081981129066e-7
2.8554886477758257e-7
3.78784307176546e-7
5.372739658830825e-7
7.110397771076702e-7
7.373375482590739e-7
6.795201385227597e-7
5.866171117364101e-7
7.18519017036768e-7
3.785597395550553e-7
1.9423893851204307e-7
1.1934395527127353e-7
6.081242760427407e-8
3.6661786881644995e-8
3.3348323932309997e-8
1.5451908501967754e-8
4.840645379910176e-9
7.645486433543023e-10
1.2384509616366642e-9
8.091755262035392e-10
1.7492084623731202e-8
5.67487012549284e-8
4.626653034024098e-8
4.623624290647816e-8
4.966862916856904e-8
5.608855672606737e-8
6.614297511472204e-8
2.1109074910960443e-7
5.73808844968401e-7
3.5342991172882204e-7
3.056648426738873e-7
3.1656589004547757e-7
3.617002442098102e-7
4.4634771773223934e-7
5.865720282303283e-7
7.664882562598282e-7
8.367660428610386e-7
7.584786193830395e-7
5.869526258762647e-7
2.916474457410998e-7
1.5948768789510094e-7
8.038701666760761e-8
4.581402453224655e-8
3.7429052627458734e-8
3.35509997779832e-8
1.3995087208924599e-8
6.278482140507809e-9
4.587864394878199e-9
6.784530525555931e-9
1.741632276460572e-8
6.579752072078137e-8
1.8224523962572994e-7
9.980478463325733e-8
8.428590257067658e-8
8.53346684109742e-8
9.586232774978923e-8
1.1606472018739993e-7
1.4840031677147892e-7
3.8830377464677507e-7
6.515291230111431e-7
3.69745281475178e-7
3.327580157334776e-7
3.6529276753427174e-7
4.572048111916992e-7
6.379970190636034e-7
9.003618014097037e-7
1.0053816042863216e-6
9.434425408294396e-7
7.121400934467838e-7
1.1493016499955878e-6
6.029835482786257e-7
2.6072312511904733e-7
1.4341752948754015e-7
7.420055614750145e-8
4.3738219982682175e-8
3.831542426005783e-8
2.09769686629218e-8
8.129305342863503e-9
3.32990418675061e-9
1.8168821524662703e-9
4.148721034014562e-9
2.3694896093745714e-8
1.0844750973287182e-7
7.38543006730718e-8
7.026200594051593e-8
7.422321667379726e-8
8.27496658897528e-8
9.628967759980615e-8
1.1615510635616065e-7
3.320347932118087e-7
7.648340032503373e-7
4.5140682037836644e-7
4.027611185723551e-7
4.3183701638877183e-7
5.190758640093205e-7
6.864183463277345e-7
9.352540037022802e-7
1.0328453578733655e-6
9.022210030863646e-7
8.380872103161926e-7
8.162980959338518e-7
4.4105914581690566e-7
1.965099787529402e-7
8.793671864477998e-8
4.1130437124298964e-8
2.5836707679116233e-8
2.496412692260484e-8
1.521324597515541e-8
6.092510744364623e-9
3.832009270355827e-9
5.2155753934504895e-9
1.2818951425605103e-8
4.531063118211999e-8
2.1986659621163548e-7
1.1687183179424682e-7
9.379497735470684e-8
9.259817251637486e-8
1.0139640361956211e-7
1.1867510806130767e-7
3.063311853040948e-7
7.618780272845482e-7
4.567486701170311e-7
3.95971242518439e-7
4.1081971601742315e-7
4.714736307317512e-7
5.867902539189284e-7
7.79791510786064e-7
1.0464225302877454e-6
1.3475238610318616e-6
1.184987390154225e-6
4.708589184611575e-7
1.400485442469548e-7
1.9189516396364697e-8
5.5007036105625216e-8
6.777843767157086e-8
3.663458071232385e-8
2.4917929928906334e-8
2.2100017546979256e-8
8.883264424900127e-9
1.6580490386944846e-9
1.1259588310182286e-8
2.1366921465181452e-8
4.19980434870348e-8
4.508014687672199e-9
1.867329964999771e-8
3.587518852391683e-8
5.585832103611025e-8
7.848404659145364e-8
1.0263880161844871e-7
1.2925544711408876e-7
3.379057787941309e-7
9.567607879462318e-7
5.966606858163445e-7
5.472296475880176e-7
5.96906103351499e-7
7.27282002964932e-7
9.711288485500595e-7
1.2840864830292992e-6
1.3212940989952871e-6
1.3421926446416792e-6
5.995238247736293e-7
1.1911159497691223e-6
8.217945710904157e-7
1.199378008685771e-7
2.637719762736297e-8
9.051436254913708e-9
3.4345841291309665e-9
1.5903111817169504e-9
7.458832257612945e-9
6.764372664541379e-9
4.354539792371785e-9
8.424310739042996e-10
1.5008095745741315e-8
7.503423474208554e-8
2.3217448110722696e-7
1.39637845573296e-7
1.2540868062333987e-7
1.2946346799499036e-7
1.417823343628534e-7
1.5633084426595367e-7
1.631593960528819e-7
4.4299492348828034e-7
1.1106806771879347e-6
6.650402988412553e-7
5.866258211347379e-7
6.166173836130537e-7
7.239494653888846e-7
9.432666371489324e-7
