# Supplementary material for: Observability and Controllability of Nonlinear Networks: The Role of Symmetry
Source: Phys Rev X. Author manuscript; Available in PMC 2018 Nov 13. (PMC6234006; doi:10.1103/PhysRevX.5.011005)
Supplement: Code Archive [file NIHMS982008-supplement-Code_Archive.zip › MathematicaData/FNObsDELTAHetN2M1ChaosK14IC1]

1.357721304238946e-7
4.21075618521383e-8
1.9294223987245455e-9
4.249957579867347e-10
1.1375140631917553e-10
6.275494751373334e-11
1.9541285758713726e-11
4.5266915096352155e-12
1.2391532069526387e-12
1.8186376913395643e-12
1.1285514488032731e-12
5.638812811157447e-13
2.910193630920054e-12
4.750778373294931e-12
4.824090747647649e-12
8.80238305123504e-13
1.4275771106657797e-12
2.4841086916045813e-12
3.203781150463842e-12
3.875459495862853e-12
4.6040758322011585e-12
5.438816185356166e-12
6.412153893907618e-12
7.553323657857557e-12
8.894137752304291e-12
1.0472300022404114e-11
1.2334532976094495e-11
1.4540274847424636e-11
1.7166658558582534e-11
2.0315216668505178e-11
2.4121486507797116e-11
7.469021774791146e-11
1.4571781186027807e-10
2.0858368234550219e-10
2.9013921790934115e-10
3.756138767406471e-10
4.1987928732598093e-10
4.1520907490896125e-10
3.940088412114263e-10
3.762913166277832e-10
3.6664491854508384e-10
3.6464439513124356e-10
2.5496865670222536e-10
2.1757637110292507e-10
2.6558689132847327e-10
3.8427582645158597e-10
4.033279473821653e-10
1.1365869028101237e-10
2.0720952145931216e-9
6.787658166414349e-9
1.2641321904592683e-8
5.439163693176742e-10
7.759067705182456e-11
9.77731352150534e-13
7.352830631393982e-14
3.046114341403658e-14
0.
0.
0.
0.
0.
0.
6.896228970708773e-13
3.358287016055693e-13
3.5477772566498296e-13
4.1807892779053884e-13
5.072869933029034e-13
6.226126506534817e-13
7.69303544642762e-13
9.555247146395972e-13
1.192285069660737e-12
1.494022161847094e-12
1.8795640686957807e-12
2.1801142815659436e-11
2.44209018049992e-12
4.886773097758801e-13
3.521229712425995e-13
9.185430797887317e-13
1.496179571957362e-12
2.2136264688673937e-12
3.185828827944281e-12
4.55259484516361e-12
6.506180865309743e-12
9.323226827132102e-12
1.3407000734854366e-11
1.9342687062433174e-11
2.796072923860175e-11
4.038155439562763e-11
5.796725901610338e-11
8.20426177316368e-11
1.1328512771734249e-10
1.510657590324869e-10
1.9357733856477338e-10
8.129139453067963e-10
3.46105702008746e-10
9.77902946290229e-10
3.2153953407067586e-9
5.267869057728308e-9
6.405131684494334e-9
7.128186735719908e-9
7.786563592175232e-9
8.473936300159187e-9
9.198173871740458e-9
9.943165746600062e-9
1.165210131616251e-8
4.7049897668222e-9
1.3158618954140051e-10
9.17241181939023e-10
1.5401672683830448e-9
2.6074236889155097e-9
5.728042347958103e-9
1.851424522097982e-8
1.3880480837041833e-9
9.281971607377126e-10
1.0721505738416916e-9
9.91149722746827e-10
8.788500262319595e-10
7.378968443843638e-10
5.196037416466472e-10
1.0464803590278995e-10
8.501816192739677e-10
3.639836103968325e-9
8.071271412093546e-9
3.261578800903733e-8
3.97614110980442e-8
3.056301210416813e-8
3.587652597706705e-8
5.160473440380591e-8
8.727256947408353e-8
1.5083929888161938e-7
1.7846287554187535e-7
1.7920882033177543e-7
1.8619638349216367e-7
1.3119925395347751e-7
1.49179687521098e-7
1.2001222813318151e-7
2.011544095033413e-7
2.126084806355823e-7
1.1776017747468794e-7
6.800590801176182e-8
3.56599256893111e-8
2.160926499440068e-8
1.7456247337646325e-8
9.200911730957753e-9
1.0600460038304239e-9
1.6402347298666819e-9
4.00241988376113e-9
7.050062789306256e-9
8.488073673206574e-9
7.584836273580934e-9
9.075586405799633e-9
9.69755242374904e-9
1.0656390650698672e-8
1.2122515470681028e-8
4.861147633601895e-8
1.487220800897303e-7
1.2345030247348403e-7
1.0154237129238506e-7
9.951272618661495e-8
1.0558484031602175e-7
1.170650923966422e-7
1.3387372969391495e-7
1.5686148766010822e-7
1.8693912024078147e-7
2.2356336201435e-7
1.340209526016146e-7
8.984069094832638e-8
6.149142240133645e-8
4.7714612977591214e-8
4.2190127625976234e-8
3.0074346630061315e-8
1.1170208871065464e-8
4.977186483300056e-9
3.3496483878963854e-9
3.971470931600903e-9
8.115247073860055e-9
2.3767378416842074e-8
8.944169808979983e-8
4.87054895833881e-8
3.699020865572284e-8
3.57988693793022e-8
3.976198994487039e-8
4.916916607116012e-8
6.757683834510516e-8
1.0487123962560337e-7
1.868410073773461e-7
2.00917853138259e-7
1.2107515464720498e-7
1.1766980737167852e-7
1.416285701154418e-7
1.9986200401208502e-7
3.13722937333062e-7
4.149851501751488e-7
3.9927631277158463e-7
3.754963299398351e-7
3.265282998728367e-7
3.8286481419270134e-7
3.7094610857079156e-7
1.9744716289852645e-7
1.2100520776469536e-7
6.906034311844883e-8
4.227760039824803e-8
3.3725123902070715e-8
2.6925920045566627e-8
8.557322519974017e-9
2.1701330640285625e-9
3.17943815992686e-10
1.4554713338675101e-9
1.0748070001945529e-9
2.972228852643329e-8
3.7328500712849014e-8
2.8284198678635013e-8
2.7109077293381213e-8
2.885591490184276e-8
3.290882822293163e-8
3.973135366396288e-8
1.4923464274604896e-7
3.2227766131554586e-7
1.8567844095173452e-7
1.5704220974531668e-7
1.6046735810066497e-7
1.81666565986838e-7
2.226358789948404e-7
2.9164194916793446e-7
3.8790021918496603e-7
4.520901965427578e-7
4.2875444415089754e-7
3.2355602000001915e-7
1.806787942040178e-7
1.1135050015742407e-7
6.846637491200545e-8
4.8351588486237764e-8
4.188375527852367e-8
3.220520449306843e-8
1.179665112831206e-8
4.828490323622002e-9
2.7396235148282063e-9
3.028680598689432e-9
7.885809421882189e-9
3.182919556463173e-8
8.131318512716464e-8
4.4975443158917135e-8
3.786723535776861e-8
3.821541436474665e-8
4.293134371220364e-8
5.2469223696742105e-8
1.6887538831129584e-7
3.0177413628249476e-7
1.7444570048709008e-7
1.5689362390563745e-7
1.7114530961238653e-7
2.0995274508921669e-7
2.8415334661068887e-7
4.0996213725786576e-7
5.420811348331298e-7
5.566170458688467e-7
5.113592585533373e-7
4.621809534958406e-7
5.207339927279078e-7
3.149661097917391e-7
1.79381953404273e-7
1.1087002638936236e-7
5.9066937321860415e-8
3.854452688209182e-8
3.527857977834506e-8
1.5994642973937588e-8
4.411901434930844e-9
3.8977605846313983e-10
1.6661760328875531e-9
1.5116622767033252e-9
1.292815351071381e-8
5.3857277211117486e-8
3.7870296088789715e-8
3.54506532759912e-8
3.7063044098968004e-8
4.146674387173844e-8
4.8952128217279973e-8
1.752674507080408e-7
4.3148562351356916e-7
2.610980611433015e-7
2.2200720912739924e-7
2.268340526585008e-7
2.5524156839467307e-7
3.086530944988842e-7
3.9664063328470816e-7
5.224080730549691e-7
6.284979832924645e-7
6.214325587027516e-7
4.157565416447146e-7
2.3117385207605045e-7
1.413029836501188e-7
8.277343994788106e-8
5.556575253498432e-8
4.893998219310912e-8
3.6003138234623255e-8
1.3476363958296503e-8
6.090038427484174e-9
4.214965037754503e-9
5.861376156088157e-9
1.5361433994480595e-8
6.061990887167874e-8
1.2320095737882664e-7
7.139126697382721e-8
6.147104012671184e-8
6.291023014558461e-8
7.155597894761918e-8
8.847805534265694e-8
1.1805468974597095e-7
3.112517750995235e-7
4.5735269018110503e-7
2.6039003158156644e-7
2.3699554622042943e-7
2.634958325012243e-7
3.3456903849314927e-7
4.7399111298771547e-7
6.782240525156149e-7
7.585134407685122e-7
6.94119779223831e-7
6.13980907181314e-7
6.792225944274739e-7
4.028857289652178e-7
2.2430025471347262e-7
1.4539106562992655e-7
7.916212490431407e-8
4.931257722488025e-8
4.488131614045901e-8
2.5328181540786797e-8
8.760554036501447e-9
3.285104850248416e-9
1.4271462757697474e-9
2.85892608999882e-9
1.7376182378212196e-8
1.1155528858849096e-7
6.770674083771477e-8
5.6908371198613984e-8
5.6819375329263165e-8
6.201367877402346e-8
7.216067002358598e-8
8.865745563631364e-8
2.80968505254615e-7
5.680220497335595e-7
3.2368707859865446e-7
2.820898515174174e-7
2.968379187904879e-7
3.4925610823722604e-7
4.5033968384588173e-7
6.153203119620667e-7
7.660904587688062e-7
7.357933663612165e-7
6.396823271632958e-7
6.202149100322356e-7
3.2794422173728476e-7
1.8716014326123656e-7
1.0187679838618804e-7
5.734948860139352e-8
4.308015759265301e-8
4.083827091997817e-8
1.8808841183677277e-8
7.214397860855373e-9
3.835379630323282e-9
3.981194738953894e-9
9.74598835890467e-9
3.81164824657375e-8
1.555763460038976e-7
8.17755307631928e-8
6.648819215497797e-8
6.591909047355581e-8
7.282957934610613e-8
8.707549585351141e-8
2.612032044472791e-7
5.452312211172567e-7
3.1801251921629167e-7
2.787376914695515e-7
2.9426531457824853e-7
3.4543788828718426e-7
4.412988928708312e-7
5.998407752297012e-7
7.929784269514936e-7
8.757443003660208e-7
8.489299767940889e-7
7.956575737936576e-7
8.694638048358288e-7
3.7732127088873206e-7
2.000307555356841e-7
1.1718477967411757e-7
6.004984511022755e-8
4.06119491300976e-8
3.433525356302124e-8
1.3490174117712188e-8
4.606545109553911e-9
9.521837451132854e-10
3.1063251659062497e-10
3.5093570177903366e-9
4.978912846621169e-8
6.716376174867316e-8
5.959681912776776e-8
6.149400365867931e-8
6.726140638692806e-8
7.689742460294466e-8
9.15040038058602e-8
2.7227909286332323e-7
7.095136761077326e-7
4.3141797587817824e-7
3.7709840676476566e-7
3.93288103395057e-7
4.5261648771708973e-7
5.628823375939295e-7
7.405033737125809e-7
9.365091555887494e-7
9.58901627912381e-7
8.610792596420961e-7
6.916693408763652e-7
3.331746111281941e-7
1.6990726493108624e-7
8.035135083003153e-8
4.331158557746675e-8
3.41509536750104e-8
3.1615971597936986e-8
1.3732880358539585e-8
6.4135811620123525e-9
5.2738682177199424e-9
8.60731084160131e-9
2.2135415095660205e-8
8.181630634274241e-8
2.2375033347436706e-7
1.2341995987802084e-7
1.0467203445370469e-7
1.0620289522083354e-7
1.191465530434882e-7
1.4295916100924653e-7
1.7804196903338974e-7
4.468981959679616e-7
7.856895985241122e-7
4.47478081071117e-7
3.981585406346918e-7
4.2885331625889985e-7
5.21232651070072e-7
6.987343416570069e-7
9.658928682460227e-7
1.1454878901946662e-6
1.1577839098870008e-6
8.671807275041228e-7
1.5726914606486205e-6
6.768394356968091e-7
2.7704412651380133e-7
1.3777966941916402e-7
6.966692046262353e-8
4.584249759888e-8
3.984274991397489e-8
1.756290679414717e-8
7.143971470838395e-9
3.253411724947924e-9
2.887915548861327e-9
9.093105995471798e-9
5.2066674541308794e-8
1.1296041068206192e-7
8.754521485604963e-8
8.783494413707263e-8
9.518596406330533e-8
1.0772269980406806e-7
1.2633050634068216e-7
1.5215406108539702e-7
4.13243309852422e-7
8.980091160418526e-7
5.338535049142507e-7
4.815568408791794e-7
5.202656804107583e-7
6.301682285144814e-7
8.368278519619646e-7
1.1130785429270342e-6
1.154923071615645e-6
1.0011459826736485e-6
9.764265957010008e-7
9.43378841852555e-7
5.020871579579375e-7
2.0179536998734645e-7
8.293505843113438e-8
3.735570440650347e-8
2.241324417530778e-8
2.0855125410124946e-8
1.255572394988203e-8
5.151524412639924e-9
3.860592203708422e-9
6.458381876524932e-9
1.671415324163863e-8
5.8710584247632824e-8
2.6018488076885695e-7
1.3727638522402644e-7
1.1188166977043987e-7
1.1121638008714869e-7
1.21874828689664e-7
1.412979444863505e-7
3.4374996048182993e-7
8.765077440718545e-7
5.311298544014852e-7
4.574608157291614e-7
4.687134493697322e-7
5.278694967840294e-7
6.399357539037684e-7
8.259605218434321e-7
1.1110432646859676e-6
1.6147132185261433e-6
8.272186084024781e-7
2.1973872667403324e-7
3.582922149275861e-7
4.2706458351421985e-8
1.055580221068768e-8
3.3941611143191554e-8
2.886797240685906e-8
2.7434109981972212e-8
2.1551578152039358e-8
9.893434924269522e-9
1.2901288261482692e-9
1.65171249653917e-8
4.705963404149757e-8
1.058154279324126e-7
4.660259056154872e-8
3.8119021458083295e-11
2.3556227484300645e-8
4.8354541879390964e-8
7.88775095006115e-8
1.1416736389358834e-7
1.529333270542742e-7
4.5284580621121626e-7
1.1496301343800758e-6
7.029543207807215e-7
6.531741475570644e-7
7.281744238736237e-7
9.176179846475509e-7
1.2611399256583877e-6
1.557334850963836e-6
1.485387428290708e-6
1.6301247035502762e-6
1.4120497181548793e-7
1.300498038337918e-7
2.548365008240636e-7
1.0611377388593102e-7
2.265675177276748e-8
5.141265109854231e-9
8.122369137182458e-10
2.949032284832782e-9
1.1546445432776525e-8
1.4787429894816638e-8
1.494474942668016e-8
1.317713402091669e-8
3.1559085160010037e-9
5.589641900473505e-8
1.2570281413407027e-7
1.0735070147994408e-7
1.1381647370929786e-7
1.2790740114088586e-7
1.4660790990328075e-7
1.6670115019200068e-7
1.7549416465957694e-7
4.5686002583715e-7
1.2304308401556639e-6
7.530047390536419e-7
6.648216658545319e-7
6.942955025201646e-7
8.041643019630923e-7
1.0310618790481024e-6
1.5382739586359482e-6
2.6080604033088317e-6
1.6192839088510129e-7
8.517037242871596e-7
7.694894842443233e-7
4.272043758039063e-7
1.0373411022913273e-7
2.5549351108152683e-8
7.720890263993799e-9
2.6313196854643388e-8
5.353226256057167e-8
1.0085534322810868e-7
9.907990485843722e-9
1.0912010246201426e-6
9.329527086344918e-8
3.287106015807612e-8
7.938902498099957e-10
4.3938874158738957e-10
3.150022518672603e-10
2.1116203575376823e-11
3.834767804234181e-11
3.711074121485094e-11
2.7711109265555454e-11
2.607308739216949e-11
7.699310846426686e-12
4.209242700228121e-12
2.0083567826741066e-12
7.496277952617172e-13
1.5109264340013302e-13
9.005671923116415e-13
1.6209633807497629e-12
2.4058421234484424e-12
3.3368884895350035e-12
4.49422803084706e-12
5.966026144725585e-12
1.8502894106886202e-11
4.0235201509434764e-11
6.031924851077436e-11
5.473093190802068e-11
1.944679431475737e-11
3.2199731077331587e-12
4.647449634640622e-12
9.805195874622169e-12
1.4311765883962887e-11
1.912269696214929e-11
2.4841270452565762e-11
3.1994822875569104e-11
4.117205288630726e-11
5.312399338329828e-11
6.88723180997578e-11
8.985563964656638e-11
1.1814982678742157e-10
1.5681707704810517e-10
2.1048101600846107e-10
8.934618845280356e-10
1.1022124721895904e-9
9.14211499058787e-10
7.664168891121867e-10
6.875753153161665e-10
6.515616011059692e-10
6.413264269358957e-10
6.479552565023765e-10
6.667792410843795e-10
6.95247237634046e-10
7.318688561460268e-10
7.756595855575173e-10
8.206248214340838e-10
1.048373899714832e-9
1.0180253562642924e-9
6.97898028402911e-10
8.941234540753793e-9
1.0396229158894306e-8
1.050159533588789e-9
4.6581660720774326e-11
1.1782197393356005e-13
3.326231816716835e-14
2.360104918617194e-14
2.6207920010340744e-14
0.
0.
0.
0.
0.
0.
0.
5.044732268410903e-13
2.984473594843563e-13
3.235886994372331e-13
3.8645829910996646e-13
4.741383176762596e-13
5.879492415706903e-13
7.335935371015967e-13
9.196584055094527e-13
1.1577151691623256e-12
1.4629927878093587e-12
1.8554235365732982e-12
2.7887212322188603e-11
3.234777228964179e-12
8.504605942111943e-13
2.463750388678417e-13
9.327420019276215e-13
1.609008089202633e-12
2.4343945031442406e-12
3.5447697634132994e-12
5.10399791109803e-12
7.335677744077565e-12
1.0556496147286069e-11
1.5212631217525293e-11
2.19073729839253e-11
3.138300721057103e-11
4.4384428527071954e-11
6.134040525325503e-11
8.198387248624658e-11
1.053538935182554e-10
1.3046294012550667e-10
1.5707370959055368e-10
7.914833833057268e-10
1.2130560920295663e-10
2.047659936331874e-9
4.367610859804008e-9
5.4493347309076645e-9
5.9768480871079235e-9
6.5094147072500565e-9
7.133843475418807e-9
7.834963995648584e-9
8.582700144370977e-9
9.346858211211732e-9
1.0247614308340452e-8
8.575137675762698e-9
2.135311571599832e-9
5.046366782191395e-11
5.233345754539371e-10
8.635368019196197e-10
1.2658439048899492e-9
1.8687463117866374e-9
1.3491377695387523e-9
1.429128373866758e-9
1.8573576775580508e-9
1.931919974303424e-9
1.919340434100393e-9
1.882215244675223e-9
1.8535846872928183e-9
1.9073334974441775e-9
2.1688109328440913e-9
2.7855630915348017e-9
3.92804204036044e-9
5.829939859477621e-9
2.574363324570334e-8
3.011401731231479e-8
2.638598314123956e-8
3.3776949626823187e-8
5.288386686316021e-8
9.700078773716865e-8
1.574152997304715e-7
1.6731498470690946e-7
1.758785206587154e-7
1.7698740715927374e-7
3.69362288215867e-8
1.6133870324775827e-7
1.9491891898199951e-7
1.8225533251050885e-7
9.949491535232492e-8
5.735385093416203e-8
3.2780351162532556e-8
2.2358364658071574e-8
1.870062653290345e-8
1.0331360940942807e-8
2.040325648542687e-9
5.112711736977694e-10
2.140147676976848e-9
3.516152088067541e-9
1.8443518573572388e-9
1.3933550321023758e-8
1.0951209661014575e-8
1.0459616047961398e-8
1.097811666766902e-8
1.2238064451935014e-8
4.708595099386327e-8
1.2967454325343764e-7
9.331548752603624e-8
7.648212328228947e-8
7.503865003561579e-8
8.001729222231958e-8
8.973044483157529e-8
1.0458114980214385e-7
1.257822620573337e-7
1.5411520091069836e-7
1.8654648869085964e-7
2.115055370958328e-7
1.1792673161998052e-7
7.218431227802268e-8
4.3533038237825155e-8
3.07337111467665e-8
2.5653450350915886e-8
2.2171882419563563e-8
9.308762997329978e-9
3.23365105135687e-9
1.3807108213524525e-9
8.668627172707574e-10
1.8926048788887446e-9
8.102495497456758e-9
4.0955235149656717e-8
2.266700541237822e-8
1.748924694045023e-8
1.6896617050112454e-8
1.837069402228153e-8
2.176600278847778e-8
2.7905839998201204e-8
9.804470093491079e-8
1.6397100133093051e-7
9.617966289400947e-8
8.915792113238237e-8
1.006332476311394e-7
1.287618870869364e-7
1.8335600209272777e-7
2.756473407583706e-7
3.552619920637144e-7
3.527062702881629e-7
3.3081368870027016e-7
3.5597178852984045e-7
2.0258487381182541e-7
1.228591648405189e-7
7.478576819836003e-8
4.800970722926852e-8
3.68506819548046e-8
3.2879937519693204e-8
1.527444422107842e-8
4.9801187918778974e-9
1.8589393488942924e-9
8.678651072914783e-10
2.110882123398991e-9
1.1550032709494144e-8
6.476593512135263e-8
3.575090350458029e-8
2.8447466588463934e-8
2.7858790768673655e-8
3.039412470078394e-8
3.582679699289654e-8
4.5209731256202515e-8
1.4700136124418535e-7
2.456319218784891e-7
1.3313483796112008e-7
1.1333809386420441e-7
1.1726151451100549e-7
1.3628686334813873e-7
1.7445211281924475e-7
2.3787578339511878e-7
2.960964337775281e-7
2.837373184515982e-7
2.44326259762813e-7
2.5830736205323565e-7
1.4540216714318278e-7
8.618747360586795e-8
5.018576872866635e-8
3.443670486088953e-8
2.8299420570106658e-8
2.4877028409192654e-8
1.0589650563139332e-8
3.6532746929646597e-9
1.4864843225901308e-9
8.22492800492424e-10
2.051798859470789e-9
1.0188814621263872e-8
4.841859844979712e-8
2.5513074858882394e-8
2.036663629809764e-8
1.996032607895949e-8
2.183341074242897e-8
2.588917282481609e-8
3.305401343632987e-8
1.2007159379552445e-7
2.070587131336355e-7
1.1994782489385773e-7
1.0939574700268497e-7
1.214284711552788e-7
1.5232197571327003e-7
2.119503104027612e-7
3.136197333235208e-7
4.1233572418189593e-7
4.1700165349644363e-7
3.8751963861732087e-7
4.0037813829626424e-7
2.19984470449613e-7
1.3634342825158984e-7
8.393916221672012e-8
5.34019969736701e-8
4.107602070547686e-8
3.673013673022654e-8
1.621707865813125e-8
5.493192809851023e-9
2.1945369554411767e-9
1.2440700930669128e-9
3.0497885760633717e-9
1.5392859395460928e-8
7.712452154951127e-8
4.18012899526814e-8
3.3791223469303524e-8
3.331211043765536e-8
3.6496363231934394e-8
4.316918286677517e-8
1.4074155283560819e-7
2.737926760179798e-7
1.5410780652577532e-7
1.3105588598346948e-7
1.3471492250206823e-7
1.5407523846265794e-7
1.9191856919674742e-7
2.5601685707449037e-7
3.3773047347628654e-7
3.6792020655875405e-7
3.317707915053016e-7
2.902617420296846e-7
3.223314547501546e-7
1.8510311122200574e-7
1.0659491141863229e-7
5.919814633408688e-8
3.792031050845899e-8
2.999647622743122e-8
2.6117704963145078e-8
9.798195734803818e-9
2.7468049129723067e-9
2.680753240755629e-10
9.128415962823049e-10
2.549677261620572e-10
1.3701118237984131e-8
3.665611906231767e-8
2.349036055520829e-8
2.1171533559808945e-8
2.1867348836160758e-8
2.450722688438062e-8
2.9283103838584566e-8
1.2180865363254071e-7
2.7156320612985175e-7
1.631156312638409e-7
1.4283768938395152e-7
1.5104519495440187e-7
1.7696630244807557e-7
2.244611403588858e-7
3.0443841235087345e-7
4.216914930430981e-7
5.224518784002416e-7
5.307197978134957e-7
3.6577506613264454e-7
2.05627210674527e-7
1.3641824250567274e-7
8.498044799810171e-8
5.76215009479103e-8
4.957819694669671e-8
3.655678192920244e-8
1.3315292491620597e-8
5.621346571880916e-9
3.3646597987517532e-9
3.974230218317234e-9
1.0436785658578645e-8
4.34236232501156e-8
9.650271994571532e-8
5.631827841234584e-8
4.857428602619785e-8
4.955058691117529e-8
5.590161582914034e-8
6.822690167310784e-8
8.950624769840609e-8
2.4324247815634147e-7
3.4338734716308774e-7
1.8744438674718853e-7
1.6415501109303976e-7
1.7558402342140048e-7
2.140515294264825e-7
2.9110833118072787e-7
4.022438577762873e-7
4.3151243919921536e-7
3.7411502554380703e-7
3.254691159151876e-7
3.7758333248170053e-7
2.567960961512924e-7
1.434489674603977e-7
7.978322458888404e-8
4.84207271193802e-8
3.5497435814205166e-8
3.200644525161601e-8
1.8429435457818332e-8
5.85135872543853e-9
1.9917822685805476e-9
5.84283221571287e-10
1.1779101967108538e-9
8.553605945965476e-9
5.855696248999922e-8
3.749142880076727e-8
2.8538647310014557e-8
2.7406624820183516e-8
2.950368485099715e-8
3.437413933668566e-8
4.289419656130003e-8
1.6048780465081076e-7
3.0782342053848757e-7
1.7762770795429755e-7
1.576882762083153e-7
1.69788885984957e-7
2.0474294205717843e-7
2.709798845173887e-7
3.842726844862504e-7
5.233423943699064e-7
5.71473124884557e-7
5.345749226380949e-7
4.661521752396398e-7
2.465112479142314e-7
1.6216230628417767e-7
1.0187019685217381e-7
6.3487258057486e-8
5.017628606069101e-8
4.335126931210008e-8
1.7162271495406137e-8
6.468340218275788e-9
3.081399972914004e-9
2.5421912117537764e-9
6.42576090013186e-9
2.9328095438573057e-8
1.013460907781328e-7
5.679976259360373e-8
4.793230116214135e-8
4.8152297119258995e-8
5.3380381216761824e-8
6.3718636288121e-8
1.976987596952318e-7
3.7354168468092017e-7
2.1044249416472948e-7
1.8182045629375464e-7
1.899683468091479e-7
2.2185418358017098e-7
2.838893147221979e-7
3.879099216999058e-7
4.995216056689856e-7
5.021897813379436e-7
4.3931088116901314e-7
3.8774078586470517e-7
4.402336539971661e-7
2.7609120206234824e-7
1.5048541497706514e-7
7.986514743063086e-8
4.5440534714663284e-8
3.2776236125731424e-8
3.0138092154383565e-8
1.3420896312750043e-8
3.6601913182554166e-9
4.1274944450619417e-10
1.0089423345949247e-9
2.780255373875071e-10
1.559574059308607e-8
5.539774992060022e-8
3.3851389307857974e-8
3.009058007989765e-8
3.088060273112093e-8
3.444724472528486e-8
4.096384913911315e-8
1.6082124503266963e-7
3.814330409292501e-7
2.3242451886468325e-7
2.006649381981126e-7
2.0863241493167762e-7
2.3918684437808936e-7
2.9495785257975094e-7
3.867001393826731e-7
5.209888133976867e-7
6.529004544763581e-7
6.91267738759221e-7
4.199380499293989e-7
2.420573963177508e-7
1.6786430846578938e-7
1.0287558235908767e-7
6.694088043075107e-8
5.869017737985701e-8
3.98512643966639e-8
1.4964072568521507e-8
6.829274764158341e-9
4.522527869889315e-9
5.926040509678826e-9
1.5982295249140287e-8
7.015210495212084e-8
1.1772463186829705e-7
7.48538718474932e-8
6.679131299360807e-8
6.911213576283297e-8
7.840434135263147e-8
9.561067090673047e-8
1.242467636211806e-7
3.3237268752535716e-7
4.705199466249534e-7
2.6184587236753034e-7
2.3319260301676207e-7
2.536927722683528e-7
3.156407142484345e-7
4.382388080820182e-7
5.982196462547327e-7
6.043278464224903e-7
5.160786836205371e-7
4.5390182175118947e-7
5.069108521032161e-7
3.800210621100738e-7
1.986222777280298e-7
1.060609066636578e-7
5.802894579433832e-8
3.8697410864191695e-8
3.467337738318997e-8
2.324638225703626e-8
7.537733197455335e-9
2.629073602317315e-9
1.0784430256443023e-9
2.2212663333402716e-9
1.2178500611123401e-8
8.069671882610183e-8
5.7588084794552625e-8
4.279908374890495e-8
4.079142749061281e-8
4.377783157185588e-8
5.092612099444642e-8
6.341812253303803e-8
2.2038465405208026e-7
4.4620057331617487e-7
2.574230505722965e-7
2.252347711283061e-7
2.3840890931923757e-7
2.81397739968121e-7
3.625132763444179e-7
4.989971787861914e-7
6.721499508645478e-7
7.53891725384871e-7
7.228624318348599e-7
5.538698180412351e-7
2.869266788419931e-7
1.9555101236343242e-7
1.2563868988871934e-7
7.392217575110034e-8
5.811113477135096e-8
4.827905079321906e-8
1.9039600525751096e-8
7.783404755769431e-9
4.076336399425913e-9
3.842977763579783e-9
9.826455370305876e-9
4.6248582483384774e-8
1.2057942928588593e-7
7.456442966325734e-8
6.58832065141561e-8
6.741009184146198e-8
7.520070117390538e-8
8.962113941940089e-8
2.6687361408184455e-7
5.191935721431332e-7
2.969748477740482e-7
2.6060678883739366e-7
2.760473324726747e-7
3.2740615898568767e-7
4.26387617201193e-7
5.873470162153183e-7
7.229338554846429e-7
6.779517809798252e-7
5.839103587590991e-7
5.255014541776555e-7
5.624354516628767e-7
3.8403814224981307e-7
1.904144396463636e-7
9.33516198226303e-8
4.595141381500885e-8
2.980706204991545e-8
2.814007440176605e-8
1.5046891261202843e-8
4.19105782830024e-9
7.729443840858589e-10
2.298668896671211e-10
2.3017571223191362e-9
2.278353149572131e-8
8.75321675905944e-8
5.0976803831392934e-8
4.478871889751302e-8
4.58013897174633e-8
5.103885640378252e-8
6.066911237816548e-8
2.1004748255761804e-7
5.387297552372998e-7
3.3487126151331356e-7
2.857320991242516e-7
2.922377526897549e-7
3.2788291489734827e-7
3.93253500834063e-7
4.983113119703451e-7
6.495317555573751e-7
8.13508632543309e-7
9.270002143399433e-7
4.911556025767543e-7
2.789586043971001e-7
1.9509857028814385e-7
1.1612499763563775e-7
7.235139784683507e-8
6.384120886166762e-8
3.891780440114379e-8
1.5783338969820704e-8
7.921080702843881e-9
5.911666897783514e-9
8.769854880900312e-9
2.4965094581886957e-8
1.202452717702595e-7
1.37057750268027e-7
9.90033394167659e-8
9.297520564076827e-8
9.818015403146324e-8
1.1181766465402042e-7
1.3499804849260217e-7
1.7040528197836939e-7
4.5465743057197876e-7
6.669614992741645e-7
3.822909793573142e-7
3.474861579079181e-7
3.8513252979965053e-7
4.892957578302669e-7
6.898694592148321e-7
8.983276359260122e-7
8.292189146609984e-7
6.977970315807104e-7
6.29034493459478e-7
6.410215925099917e-7
5.341010158067167e-7
2.557088254482754e-7
1.2258064234674504e-7
5.7394397935537556e-8
3.3522890434382225e-8
2.9138201156697668e-8
2.3725403896473332e-8
8.297372642346748e-9
3.232339847932966e-9
2.2263246718032514e-9
4.800766149254083e-9
1.8878726873496806e-8
1.1252411165004124e-7
9.12556059326177e-8
6.60565305520569e-8
6.255580086067415e-8
6.700214795618501e-8
7.781361558038768e-8
9.63031377199795e-8
2.911828911191166e-7
6.527525962235265e-7
3.812204060298633e-7
3.286221367179674e-7
3.40877772196726e-7
3.917673936619738e-7
4.877004530105915e-7
6.457382246832869e-7
8.555603634733686e-7
1.0212165823062783e-6
1.134634092803732e-6
7.26780542728961e-7
3.410345616756171e-7
2.1771426045339498e-7
1.3387774331175206e-7
7.71427667057357e-8
6.152278235244826e-8
4.404064728813607e-8
1.8124720050348395e-8
8.458405965600994e-9
5.173096456734801e-9
6.207395593633966e-9
1.7390753100545488e-8
8.977917114943796e-8
1.2762319053458468e-7
9.628486171662085e-8
9.277635834172903e-8
9.854825923350662e-8
1.113545702090923e-7
1.320741903786833e-7
3.6237203492257156e-7
7.427547435765577e-7
4.370519262670487e-7
3.9249013242431183e-7
4.2349811861886197e-7
5.126811168051625e-7
6.821400783450522e-7
9.283500606779862e-7
1.0112098603839212e-6
8.640645782902966e-7
7.604098162088662e-7
7.425461276824627e-7
7.350442293345418e-7
5.347227906495906e-7
2.141271069525687e-7
8.597361118826458e-8
3.620508729163534e-8
1.9331882216485616e-8
1.6822027863380503e-8
1.1467174827870629e-8
3.2904247159362344e-9
1.0162790263476845e-9
1.4389108165756465e-9
6.524017593160164e-9
3.490851703991721e-8
1.360550369360935e-7
7.655707861266405e-8
6.74933323302083e-8
6.933777601727466e-8
7.73673216547766e-8
9.151876687787604e-8
2.5344709519515023e-7
7.459954758323293e-7
4.880440066876043e-7
4.1169052817750985e-7
4.1221717303119393e-7
4.4917792254915627e-7
5.194644503151978e-7
6.331362535873768e-7
8.120110283308261e-7
1.134827658798759e-6
1.9714469896207544e-6
9.840013089622844e-7
3.8843445382230387e-7
1.819527408807797e-7
9.13785074371525e-8
6.040100604950968e-8
5.2536758383289474e-8
2.4442060229626867e-8
1.0439364557601907e-8
5.6777097705904765e-9
5.669442863155451e-9
1.3260622404781838e-8
5.077957819153072e-8
1.996286079269491e-7
1.3616413105252647e-7
1.2466941091575413e-7
1.3023842013477442e-7
1.4416738170426933e-7
1.6581106166984785e-7
1.9521959464810682e-7
2.2967623708198245e-7
6.247833413172894e-7
9.67288257282858e-7
5.873415155961384e-7
5.530753109624007e-7
6.319609475440648e-7
8.301645018989557e-7
1.1734666274233128e-6
1.2969654857847427e-6
1.058225270872061e-6
9.36865290072579e-7
8.73276566322199e-7
9.51516014323747e-7
7.927659576240961e-7
3.104166101144316e-7
1.0180659816171628e-7
3.900502634167306e-8
1.821227212266677e-8
1.2430469420547656e-8
1.1218561506825175e-8
4.368621155893173e-9
2.2401450832175907e-9
3.44223402251709e-9
9.106425523251533e-9
3.009302037336266e-8
1.6118724428493488e-7
1.4030715255915166e-7
1.0125083881819625e-7
9.655902309465989e-8
1.0330474512143459e-7
1.1769668452162157e-7
1.3735136893122642e-7
3.450790596822027e-7
9.41605815958617e-7
5.777883255090057e-7
4.906483918964534e-7
4.954598930663052e-7
5.490289958217734e-7
6.549959502120164e-7
8.42735809487094e-7
1.2118567257487763e-6
2.2282076530646017e-6
5.3312672434387424e-8
1.3163901869043404e-7
1.449670445423947e-7
1.7208992645955526e-7
8.615997322474383e-8
4.5909296227687505e-8
4.2662978289779695e-8
2.3750249023249093e-8
6.091354399985414e-9
3.09080074889554e-9
7.373176526415332e-9
6.0372067088476515e-9
2.4557229676307865e-8
7.474552509899721e-8
7.91028921886679e-8
9.525349981587169e-8
1.1719271657961732e-7
1.423745763602826e-7
1.7103197558379131e-7
2.0320564429355804e-7
5.177497755242617e-7
1.0860883978659273e-6
6.768174396920517e-7
6.399978713762247e-7
7.235373511513087e-7
9.26966997580824e-7
1.2828083457697883e-6
1.4788963070829211e-6
1.2498675687325067e-6
1.1940376781033154e-6
7.233262702080994e-7
6.16395663214178e-8
2.138293313840174e-8
2.7830243808238097e-8
2.0418169938562092e-8
1.7559413492186035e-8
9.754630822571871e-9
4.618967134986942e-9
2.5199243413132315e-9
1.4975270579777176e-9
2.1873476744051926e-9
8.269699743383253e-9
1.7860990341727188e-8
3.496042977221589e-8
7.390194062151705e-8
1.1091317721455972e-9
2.65637120844947e-8
4.5480709461844707e-8
6.718969983871143e-8
9.208899253082416e-8
1.1917674942114765e-7
3.1170053222396477e-7
1.001552637796409e-6
7.1902649404299e-7
6.025345300438278e-7
6.033918680359059e-7
6.704776908678759e-7
8.468593568859652e-7
1.5087280294570962e-6
5.010537896311928e-7
3.721977054042821e-7
8.108899631675071e-7
2.903236820269536e-7
5.205686564407327e-8
1.3085844444848092e-8
8.037273281164833e-9
5.047267352771658e-8
6.288002823577418e-8
2.767963604894348e-9
6.424987131865707e-7
1.548864715804121e-7
2.1316848929619476e-8
4.78840321775258e-10
3.112402611674016e-10
2.241439774700309e-10
2.0199077848589665e-11
3.7127903528021196e-11
2.683634834739537e-11
2.3450690612902223e-11
2.3236732947337717e-11
2.4392592240368633e-11
2.589376831473011e-11
4.0700926228079354e-12
2.439440113637902e-12
9.367967113937418e-13
2.0099080094556826e-13
1.1594816431820201e-12
2.074002746338636e-12
3.0569572871375846e-12
4.211216158506583e-12
5.6394004334928385e-12
7.454692522312625e-12
9.793676898481615e-12
2.4121506097190126e-11
5.5123405320436386e-11
8.722083872855997e-11
9.254474817731405e-11
3.5721455790329044e-11
7.825194471196012e-12
5.8051784129683955e-12
1.47865028938356e-11
2.2570864127279797e-11
3.078907958589375e-11
4.0513386679528176e-11
5.2721076406287485e-11
6.854121253022165e-11
8.94605135198523e-11
1.1757013418208396e-10
1.5592788918927556e-10
2.0913956415141742e-10
2.8434145829706783e-10
3.9292730947657496e-10
5.536858042205443e-10
1.0879754110691233e-9
1.1978942101357073e-9
1.0175531428119467e-9
8.619632164838997e-10
7.679746861432583e-10
7.201105889206962e-10
7.024860779088135e-10
7.050845612080629e-10
7.220605060256921e-10
7.499310256831502e-10
7.864520542121704e-10
8.207650113455496e-10
9.613558124545549e-10
7.028392484961398e-10
1.827749947692666e-9
1.073291171980473e-8
7.3814530342291206e-9
7.188121864527458e-10
3.9086566855166704e-13
6.528505651273948e-14
3.3449570086786205e-14
2.359756823373592e-14
0.
0.
0.
0.
0.
0.
0.
0.
5.813671400283197e-13
3.489426384937245e-13
3.7915975554949215e-13
4.5332532996149164e-13
5.566830839404088e-13
6.908909020365605e-13
8.627169014328244e-13
1.0823286037948517e-12
1.3634212944678302e-12
1.7240166845125028e-12
2.1876971886867647e-12
2.785272008344184e-12
2.1758401815682222e-11
5.712573425448354e-12
1.6600364774432373e-12
2.882698452336529e-13
1.4712604541897298e-12
2.6278878624399866e-12
4.039639741647232e-12
5.942742121294e-12
8.623119350312927e-12
1.2468284822947433e-11
1.8013589457996355e-11
2.5972618757523592e-11
3.720607029605738e-11
5.2542965657218164e-11
7.239376758503033e-11
9.633980140518457e-11
1.2322979340773123e-10
1.5200815515310245e-10
1.825384000235175e-10
8.951065193351396e-10
1.780910513248404e-10
2.382332371701243e-9
4.958540950528196e-9
6.1021871556955065e-9
6.660053863745496e-9
7.2376045360386096e-9
7.919280148872796e-9
8.683913315114291e-9
9.496324382775046e-9
1.0322229600766224e-8
1.1226015836124785e-8
9.626563175503705e-9
2.52596352920173e-9
1.1606218945031515e-10
5.374026940987039e-10
9.054677575521079e-10
1.3159313893315915e-9
1.8693830430927443e-9
1.1107035945562506e-9
1.864538493789335e-9
2.3057262270292115e-9
2.407290478763068e-9
2.4436413505348964e-9
2.4809244641283746e-9
2.5525490082917763e-9
2.7348254993246546e-9
3.1731288217710974e-9
4.066803235251893e-9
5.6730307921656596e-9
8.352412163301255e-9
2.4961166215400675e-8
2.9544454758959102e-8
2.6033147039115372e-8
3.3434080390577426e-8
5.2472477677729945e-8
9.642175990749986e-8
1.565126743861051e-7
1.664050964552857e-7
1.751029449876987e-7
1.7622109291325212e-7
3.6198034966147275e-8
1.6049208046863911e-7
1.9400637522656022e-7
1.8180361379868206e-7
9.923851905892658e-8
5.7214242693653204e-8
3.2693483658488004e-8
2.229718095782735e-8
1.864150998578111e-8
1.0319082390634507e-8
2.0372892739025707e-9
5.098228411311569e-10
2.135029613990305e-9
3.511896494182017e-9
1.868786292523575e-9
1.3845291808111629e-8
1.0893862351413307e-8
1.040613954132769e-8
1.0922042052381486e-8
1.2175035013450391e-8
1.4233687436917631e-8
6.040104454699986e-8
1.5173489574111843e-7
9.742653488739411e-8
7.983678603607671e-8
7.879155812892518e-8
8.506422946006351e-8
9.74676896471076e-8
1.1730457656381879e-7
1.4670630318629182e-7
1.844652842514285e-7
2.1553882992425956e-7
1.206294587901159e-7
7.529905997003185e-8
4.684857193596848e-8
3.314776971948659e-8
2.7551493392866667e-8
2.458953808653416e-8
1.2333864656058857e-8
4.542517599890972e-9
2.2660922121538924e-9
1.7578878278791408e-9
2.725437765081233e-9
7.3998104417431196e-9
3.02313788191997e-8
3.4516369864445216e-8
2.2093416034894755e-8
1.9752280304534653e-8
2.0687733454293833e-8
2.409508798746941e-8
3.0807374557323995e-8
9.37131884608033e-8
1.4671913501081112e-7
8.714914845965109e-8
8.208262667440716e-8
9.41978543151402e-8
1.2310390689651922e-7
1.7974165406162208e-7
2.724449278513082e-7
3.3558729343134113e-7
3.2515033311361175e-7
3.0730880525745495e-7
2.775487137051917e-7
3.295248900269903e-7
2.7390011789472e-7
1.4864332216829318e-7
8.90069233777573e-8
5.0036170282406396e-8
3.251590111102275e-8
2.7857251849680395e-8
1.608542671049261e-8
3.918346511529134e-9
9.160288729697041e-11
1.9951523773503063e-9
3.2348953910995646e-9
8.148040158010912e-10
3.261959712245626e-8
2.1941190073616132e-8
1.9924412649061124e-8
2.0500105931081944e-8
2.265873539951688e-8
2.644064925143248e-8
1.0468414633755556e-7
2.5990551034475487e-7
1.619245924007314e-7
1.3518970623293875e-7
1.358376963672969e-7
1.497540689851987e-7
1.7621474080413216e-7
2.1919110919560687e-7
2.8345480881878454e-7
3.5946184653271405e-7
3.999801970704456e-7
2.3347698657328407e-7
1.4138047107874815e-7
8.807299018189605e-8
5.809922464195034e-8
4.496084730348588e-8
4.066503157369186e-8
2.383307294329411e-8
8.640768871670985e-9
4.099025913320095e-9
2.980987492747816e-9
4.344816047576954e-9
1.1615932488993008e-8
4.666150205880641e-8
6.844304197257996e-8
4.188758403850429e-8
3.6821883778078896e-8
3.8173120558936255e-8
4.401057172111993e-8
5.547880794286939e-8
7.655080105081494e-8
1.9928969021205414e-7
2.6815566598120576e-7
1.5524255645838756e-7
1.4466105830282754e-7
1.6536839897939346e-7
2.1756603307505121e-7
3.2125465970612876e-7
4.668584435979913e-7
5.065831193279432e-7
4.667037372417078e-7
4.258843212173288e-7
4.809173577164358e-7
3.3625783657229274e-7
1.8707596230912766e-7
1.1764721723853343e-7
6.778871174022368e-8
4.453780500779745e-8
3.9250635889825295e-8
2.4270825867425123e-8
7.624206043017177e-9
2.4024640870317912e-9
4.019660781329579e-10
5.155991177590795e-10
8.038330624017037e-9
6.73604167262879e-8
4.694613099157628e-8
3.702787435855713e-8
3.603544266970421e-8
3.886206469644942e-8
4.49919758964809e-8
5.532971084705483e-8
1.918121807400797e-7
3.749270685280817e-7
2.104529782173485e-7
1.8032746769357543e-7
1.8707014811296865e-7
2.1661353817220045e-7
2.7423508376901645e-7
3.71455577502046e-7
4.848123709505297e-7
5.047873088403303e-7
4.469835920258804e-7
4.1320936972481903e-7
2.2273284025426422e-7
1.3393405669996664e-7
7.870225432561264e-8
5.160325252569602e-8
4.2154239671702515e-8
3.6775962691302584e-8
1.4792010813091701e-8
5.566323798690673e-9
2.7451911604637806e-9
2.4675557201480877e-9
6.235876050812268e-9
2.5887235388827627e-8
9.44798145056012e-8
4.97208663531089e-8
4.063191236896653e-8
4.035807157799648e-8
4.4710593796581284e-8
5.378269833019245e-8
1.783472321736445e-7
3.4310049599470286e-7
1.9917530120897908e-7
1.769872204693281e-7
1.902819819036382e-7
2.2875720278393808e-7
3.0138106915442557e-7
4.247321176751779e-7
5.742715568272703e-7
6.231309749600354e-7
5.803411460703629e-7
5.285248441876069e-7
5.600940925108832e-7
3.0248940488919207e-7
1.803144958253952e-7
1.1215118483316177e-7
5.963751772092192e-8
4.067506448038316e-8
3.707915254795028e-8
1.5051359293822755e-8
4.431585653440831e-9
5.764675210206281e-10
1.2514490150635137e-9
3.462088551518575e-11
2.197434687527489e-8
5.882298491137537e-8
4.3160715203229783e-8
4.101887418430205e-8
4.322432098317786e-8
4.864007674027489e-8
5.7717067745801186e-8
1.9974996013323843e-7
4.811858116364053e-7
2.8727084192176734e-7
2.4604669546809824e-7
2.532371938737764e-7
2.87753420621073e-7
3.5273277131850816e-7
4.6030640236636234e-7
6.068506275390335e-7
6.97733428129544e-7
6.544831647546883e-7
4.813624923498833e-7
2.5714003027144154e-7
1.5263018363306796e-7
8.580145093748169e-8
5.472037354212326e-8
4.681470189746503e-8
3.777383480591159e-8
1.4548040871789356e-8
6.386260584120326e-9
4.298379056726802e-9
5.836831397033708e-9
1.50677566491342e-8
5.824141234500439e-8
1.4041581183177752e-7
7.852865225681953e-8
6.666214345196652e-8
6.772233963639323e-8
7.656143461782044e-8
9.399216313718685e-8
1.240600010041778e-7
3.2932997844453943e-7
5.067740699166862e-7
2.8760282751587376e-7
2.5980787234609094e-7
2.861518068928724e-7
3.58652315700389e-7
5.002255894568356e-7
7.137141852911911e-7
8.206586775030694e-7
7.614123116097052e-7
6.741342328812725e-7
7.342093225926101e-7
4.0351355256164247e-7
2.273451847387039e-7
1.4892264371295292e-7
8.089046581675152e-8
5.08546673984619e-8
4.6665581831442755e-8
2.463874764877095e-8
8.876056306164176e-9
3.5410258606439935e-9
1.8344385900885748e-9
3.880593655569644e-9
2.179870156032126e-8
1.1918506133113042e-7
7.225444521038147e-8
6.249933231431987e-8
6.314397479148692e-8
6.929926616420793e-8
8.082115217148767e-8
9.924568249981658e-8
3.0670983954265724e-7
6.183884093025962e-7
3.538151049317658e-7
3.1044122073284644e-7
3.287167314567107e-7
3.897635853341257e-7
5.072640407624382e-7
6.949534912876891e-7
8.390944639021408e-7
7.765398549935532e-7
6.735375466104461e-7
6.694885174587356e-7
3.593394042072095e-7
1.9603678083283304e-7
1.0243913019905891e-7
5.5153477434894476e-8
4.001211193870505e-8
3.8673467733014165e-8
1.9106094140592113e-8
7.309229744747687e-9
3.962465048125025e-9
4.29355634434016e-9
1.0406478392970819e-8
3.942679662643565e-8
1.7278267850783007e-7
9.041623407057933e-8
7.277591804018607e-8
7.188499784823338e-8
7.923475475543592e-8
9.44612148003942e-8
2.748599904201482e-7
5.935408986981621e-7
3.4776789498388396e-7
3.0328195375653377e-7
3.180336033097273e-7
3.6996241844284343e-7
4.6703258961708075e-7
6.267220151386391e-7
8.274055853689174e-7
9.383579639760282e-7
9.5002575995689e-7
8.684659949491888e-7
1.096058660833138e-6
4.2883044630482533e-7
2.0678404473649407e-7
1.1289327130974147e-7
5.84871959325687e-8
4.1306924467007866e-8
3.24537373233066e-8
1.2377030015561653e-8
4.35678300632356e-9
8.406846003474984e-10
2.4636980543292644e-10
4.722399980826855e-9
6.22326153991516e-8
6.468492087865944e-8
6.225087140865802e-8
6.67020532298165e-8
7.429809351711229e-8
8.563384287670125e-8
1.0210119002526033e-7
2.922981309957182e-7
7.690270483218462e-7
4.692845217921093e-7
4.1387778905291703e-7
4.3474917626144453e-7
5.045059317169686e-7
6.339563960200852e-7
8.391388325393299e-7
1.032823292951557e-6
1.0027349003882008e-6
9.003404497708286e-7
7.600033676477432e-7
3.5520973675598893e-7
1.6461095504255196e-7
7.289915787683608e-8
3.7303064815500426e-8
2.791085260262692e-8
2.6698323989295538e-8
1.2244706604410157e-8
5.782897717673699e-9
5.15547900101044e-9
8.996828653378411e-9
2.3167804073947895e-8
8.333233080923224e-8
2.513775174113058e-7
1.353582987527357e-7
1.1370050718455428e-7
1.1485118840128618e-7
1.281313801265996e-7
1.5193045321610112e-7
1.844463671403554e-7
4.6126201743631975e-7
8.552873906144438e-7
4.880632469671517e-7
4.315424618150387e-7
4.6070842592562686e-7
5.531847854606121e-7
7.307710652907299e-7
1.0047355532699968e-6
1.2361934514067397e-6
1.3480050244746869e-6
6.0300845740612e-7
1.283042788729251e-6
1.0088318468529718e-6
3.3795837940533384e-7
1.3137284513108556e-7
6.267440459470917e-8
4.376286932544214e-8
3.7198070805634426e-8
1.4612592367778196e-8
5.479972000238524e-9
2.0604168541325638e-9
2.0939405615261275e-9
1.019231243048853e-8
7.005668771884636e-8
9.655226425261702e-8
8.604805941238602e-8
9.22049543780117e-8
1.0346522834177952e-7
1.1908818715786241e-7
1.403331268461765e-7
1.6787513251602326e-7
4.4536960600923057e-7
9.68692655383065e-7
5.838602530431997e-7
5.335496446678403e-7
5.831294410616359e-7
7.163012965193871e-7
9.638560037966552e-7
1.2501270194363337e-6
1.205532647713031e-6
1.0482480318265358e-6
1.0900169949108793e-6
1.1046831102036177e-6
6.015511109040067e-7
1.9818748023730347e-7
7.045129811302181e-8
2.995231076954341e-8
1.6356116172877054e-8
1.3562064900657746e-8
8.135814334669032e-9
3.104925513431007e-9
2.893870313497625e-9
6.270997908704924e-9
1.740688664247772e-8
6.0833895754616e-8
2.804768058932643e-7
1.4826100648451788e-7
1.2027774012382232e-7
1.1932200892779396e-7
1.298881126037127e-7
1.4784928407336927e-7
3.4723984814791954e-7
9.36847064831921e-7
5.775428812768438e-7
4.948347756460997e-7
5.026714075606921e-7
5.596984277031966e-7
6.70209033190096e-7
8.621348185914956e-7
1.2193856533431179e-6
2.1917062358433123e-6
1.3217974249615884e-7
6.147641390471367e-7
4.675929114593553e-7
2.409747987037682e-7
1.880901034159765e-7
9.07098081612525e-8
3.450588082136728e-8
2.3339335463723234e-8
1.3091114840049822e-8
8.766663509291508e-9
1.314108696242629e-7
9.231953171517808e-8
3.897489846060379e-7
4.29523372865681e-8
5.08238653735622e-7
1.854163998113158e-7
2.5474692749630722e-8
8.873144114974296e-9
7.837117650834985e-10
2.763087025700322e-10
4.471334071370394e-11
6.060562377220898e-11
2.840632805901473e-11
1.352042058470478e-11
7.578482947558574e-12
3.1280373415657556e-12
8.978877238633733e-12
3.181614234809548e-12
1.3496648964680443e-12
1.7031355351665774e-13
7.4581750718941e-13
1.5717456248922873e-12
1.008557679923541e-11
2.08715611678944e-11
2.8637160355783945e-11
1.7774828216158943e-11
5.1900670861276426e-12
1.1111098842189603e-13
2.2819045025086736e-12
3.846862160682397e-12
5.267106036690996e-12
6.849022248589458e-12
8.777145288778986e-12
1.120812629279277e-11
1.431268777686083e-11
1.830137843780861e-11
2.344817060444016e-11
3.011877362549077e-11
3.8809426037013455e-11
5.020334134136124e-11
6.525420160919095e-11
8.531357965765915e-11
1.3160920715166965e-9
1.5849038495108777e-9
1.0630885244752753e-9
8.291982026517928e-10
7.180045174616174e-10
6.625114858712079e-10
6.372816818186062e-10
6.311072280014304e-10
6.384398597852629e-10
6.563189142801653e-10
6.83091530065174e-10
6.042345985556382e-10
7.945061436365615e-10
1.2941549941524688e-9
1.592957072016812e-9
4.560442773453292e-10
6.796027925046704e-9
1.8441796906977365e-8
3.0514474353157056e-10
1.9684707367876136e-10
8.942219088438237e-13
1.3236417220759778e-13
3.837960392649677e-14
6.489163611904079e-14
3.200997796826796e-14
0.
0.
0.
0.
0.
0.
4.0035696580818026e-13
2.333487214985679e-13
2.5245430169066444e-13
3.011875488102176e-13
3.692135323097268e-13
4.57493542726483e-13
5.704283856891769e-13
7.146623671077024e-13
8.991547563941084e-13
1.1357005653777155e-12
1.4397463254023312e-12
2.4881147451917076e-11
2.4710308499204375e-12
6.480191055802286e-13
1.7821194468292724e-13
6.918454227732457e-13
1.1931968961381381e-12
1.8008506388339343e-12
2.614344406154798e-12
3.752293423057374e-12
5.375681251469805e-12
7.712322316853083e-12
1.108438037001833e-11
1.5932149942219654e-11
2.28104463075618e-11
3.2306895647077434e-11
4.482428357865339e-11
6.027680853244549e-11
7.800098326862537e-11
9.718241283217168e-11
4.980876060122907e-10
1.2133821166507754e-10
8.76662271892287e-10
2.410964286900862e-9
3.515083397888089e-9
4.067464472122099e-9
4.491345643149485e-9
4.938161887147142e-9
5.4316420719888805e-9
5.964093743826769e-9
6.520465891308119e-9
7.08408970552443e-9
7.850087725169216e-9
5.645380653180227e-9
1.0807661274282834e-9
1.5210653364259395e-10
5.341286157063094e-10
8.400062401134278e-10
1.3210788529714396e-9
2.4519937951577346e-9
2.0567721392652036e-9
1.3565331549399322e-10
5.639347083777716e-10
6.621159844484901e-10
6.622053586606539e-10
6.390278507792372e-10
6.468040373264376e-10
7.453584825696208e-10
9.937761746256456e-10
1.4516104597005084e-9
2.1941573812432104e-9
1.939192845358743e-8
2.8751007504333935e-8
2.4124527752421115e-8
2.9816098926177005e-8
4.4513169472749265e-8
7.750386596302879e-8
1.3615559857142882e-7
1.6190150568809637e-7
1.6476198741784835e-7
1.7309548127603504e-7
1.2064787197654174e-7
1.7078447492521136e-7
1.9726289896718921e-7
1.3435942392434116e-7
7.759960418100651e-8
4.400148645384056e-8
2.744163247221017e-8
2.0657579576840753e-8
1.7635515555177542e-8
7.064557060221953e-9
1.4233848715792177e-9
4.70434840272155e-10
1.7062373627469464e-9
2.150943907778522e-9
2.8274560374216373e-9
1.570717903653797e-8
1.143851917536562e-8
1.0793965119553953e-8
1.133605447810713e-8
1.272631064119451e-8
1.5063578573199957e-8
6.174014095860295e-8
1.4112748482813736e-7
8.414780509608735e-8
6.889669430155594e-8
6.808390587725532e-8
7.393188280627633e-8
8.578032222493219e-8
1.0526041852464468e-7
1.3402443509653894e-7
1.6566208871275413e-7
1.7669430313877504e-7
1.0787907838408227e-7
6.484966833500407e-8
3.871852237011321e-8
2.6204194029585438e-8
2.1158504222048207e-8
1.90163957545264e-8
1.1327903600737128e-8
4.00923270284096e-9
1.8080272884293878e-9
1.17426213513244e-9
1.539055337262505e-9
4.157022073746414e-9
1.6805213347353182e-8
2.711053148710539e-8
1.6221654325033508e-8
1.4092657422839389e-8
1.4472858360869385e-8
1.65291792859968e-8
2.0644152054616272e-8
2.8305445763484867e-8
8.563524138266619e-8
1.229188787519153e-7
7.406508344819957e-8
7.141350961748243e-8
8.426782218467773e-8
1.1425541373540019e-7
1.7392485247421913e-7
2.6307551200933845e-7
2.987808647113997e-7
2.847244518639275e-7
2.729659553244353e-7
3.071470226410883e-7
2.1586753589668818e-7
1.2266612087250588e-7
7.449459627370983e-8
4.5990579884207304e-8
3.342157123500284e-8
2.930917402258172e-8
1.7185369824007174e-8
5.156718092163135e-9
1.5428616586443057e-9
1.4871632747754032e-10
1.8044364754119053e-10
5.0053505439648365e-9
4.123495246132128e-8
2.923001398434178e-8
2.247453056472227e-8
2.167211444447202e-8
2.3318402603133555e-8
2.7044297282581513e-8
9.468356182458743e-8
2.0057462069742036e-7
1.1564903470869812e-7
9.67082841401333e-8
9.756135529144683e-8
1.087201946883394e-7
1.3060268542413475e-7
1.6726759720852925e-7
2.199392277582549e-7
2.630056799996882e-7
2.569915080539219e-7
2.2627382972103345e-7
2.1517861393536233e-7
1.1965647829563444e-7
6.873274223915825e-8
4.028808027001684e-8
2.857287227898653e-8
2.4300753030406118e-8
1.868005495466794e-8
6.123179157707846e-9
1.853480307129875e-9
2.5863604869803176e-10
3.586352751425359e-10
1.3658848926275968e-9
1.550324998129235e-8
2.5648190226179185e-8
1.7192798168665464e-8
1.5712643640838488e-8
1.6376785113467616e-8
1.8530334063940047e-8
2.2412091884063658e-8
9.398543643783851e-8
1.957386442236858e-7
1.1628002159649667e-7
1.037267559851807e-7
1.119754224517161e-7
1.3468479421648927e-7
1.7674094675676845e-7
2.491014490928556e-7
3.5103803716685053e-7
4.167435477837591e-7
4.068135029823609e-7
3.245671169822361e-7
1.7702185226616573e-7
1.1427614805898739e-7
7.150670181182154e-8
4.934527781095568e-8
4.152445665382394e-8
3.3055731220099776e-8
1.2168576436694058e-8
4.728130570613866e-9
2.482124816971866e-9
2.4822477675563538e-9
6.416268328547506e-9
2.6679162309881328e-8
7.803992248186366e-8
4.287432418743439e-8
3.598892218950353e-8
3.623055175185282e-8
4.0508535666012824e-8
4.908185856823694e-8
6.404542016748498e-8
1.8172662528777972e-7
2.629938102502065e-7
1.4173044746813904e-7
1.2232326124787363e-7
1.2878392290693676e-7
1.5384792935698987e-7
2.0439236183609244e-7
2.815834283262178e-7
3.157198556782174e-7
2.7717993492543953e-7
2.3820859120886473e-7
2.7745955256352315e-7
1.7560940799258927e-7
1.0114284001058767e-7
5.659211883061383e-8
3.656261313844633e-8
2.849478754757786e-8
2.560453992693007e-8
1.3193754016875872e-8
4.2250238630522805e-9
1.4740011778754786e-9
4.3483465899392686e-10
9.400979488254875e-10
6.795420567798224e-9
4.396701184848307e-8
2.5890937815157122e-8
2.000415035318254e-8
1.931388969744527e-8
2.0861119988888985e-8
2.4382684737520133e-8
3.055840048925733e-8
1.1810681972635923e-7
2.1966623091494815e-7
1.275025136177171e-7
1.1481442755234857e-7
1.2555841062971788e-7
1.5425052671439897e-7
2.0881801363215337e-7
3.03014524576486e-7
4.143660899125106e-7
4.4494148618535606e-7
4.164959473615239e-7
3.913567467116856e-7
2.092114281346912e-7
1.340754881105951e-7
8.346044977563456e-8
5.429192249593484e-8
4.3238986283190044e-8
3.761265618025746e-8
1.514354956565152e-8
5.426709267962855e-9
2.409745351273199e-9
1.7597775045919076e-9
4.435148474845214e-9
2.043449044374415e-8
8.203797101048914e-8
4.4318942546179804e-8
3.654509433214013e-8
3.637086442423821e-8
4.015415693801809e-8
4.787999649065536e-8
1.5201554278674134e-7
2.83758027967813e-7
1.5849243343474937e-7
1.3545629929354196e-7
1.4007293739248634e-7
1.6165176138464857e-7
2.0397344130383112e-7
2.7551267222583647e-7
3.591296674321354e-7
3.7352749482403113e-7
3.2983327623037227e-7
2.889895352198155e-7
3.326115467896907e-7
2.0146205555315976e-7
1.133792386664177e-7
6.151076057450608e-8
3.834854158327694e-8
2.9477484749063716e-8
2.6208200295757038e-8
1.061114666149642e-8
2.8813553594995322e-9
2.3743101164247e-10
1.0654808558513036e-9
2.4114232038069246e-10
1.1447494996194781e-8
3.7931322626897105e-8
2.3672913926996532e-8
2.1154530688365765e-8
2.175114514722591e-8
2.4283930136578546e-8
2.8895418984106482e-8
1.2103871982425773e-7
2.768008058434895e-7
1.678134807005195e-7
1.4625901452151992e-7
1.5382384234512937e-7
1.7887863096955746e-7
2.245524862318741e-7
3.008502424681637e-7
4.143107279492995e-7
5.232052644668499e-7
5.467923141667023e-7
3.5487599953181075e-7
2.0395540873173691e-7
1.377078203841428e-7
8.650769676847811e-8
5.9292140748456885e-8
5.1747073890383604e-8
3.627650638866508e-8
1.3172360511247259e-8
5.720216321213968e-9
3.557478232672842e-9
4.376035652032331e-9
1.1597849539721516e-8
4.881843805377285e-8
9.641427157448817e-8
5.781985932327735e-8
5.041304665983729e-8
5.170020597897882e-8
5.85372650014482e-8
7.165882528510476e-8
9.426200550183378e-8
2.530958961344639e-7
3.502228965281606e-7
1.9166287860223446e-7
1.6848628193608113e-7
1.8102577123670395e-7
2.220789709175366e-7
3.041995071628237e-7
4.186441159487321e-7
4.3849814494436223e-7
3.7749263693741015e-7
3.297556880582593e-7
3.8174470740546864e-7
2.716916855124166e-7
1.486464231540082e-7
8.102124486942636e-8
4.8447415865688716e-8
3.502112956542233e-8
3.1373455720989933e-8
1.8944237326205173e-8
5.979925710986963e-9
1.9985082448073235e-9
5.628879488022919e-10
1.1177682498622906e-9
8.253841230696818e-9
5.719500639015042e-8
3.8596046356455616e-8
2.9018285684918643e-8
2.7742599119853935e-8
2.9796923755951323e-8
3.466299642814518e-8
4.319805386407673e-8
1.616086815096801e-7
3.1413493924602113e-7
1.8142905010648464e-7
1.6053209023134442e-7
1.7221359199693468e-7
2.06652917112405e-7
2.7176259137402166e-7
3.8309081501766473e-7
5.240995317515317e-7
5.825514221812862e-7
5.496246570058535e-7
4.617627899387988e-7
2.4463267794172865e-7
1.640637582501066e-7
1.0442574728027818e-7
6.53377473633421e-8
5.2110710801372355e-8
4.426039122094548e-8
1.7223203116634405e-8
6.590878090037222e-9
3.1856815790268747e-9
2.664920157999572e-9
6.7660799379871346e-9
3.126158528471655e-8
1.0080090592005196e-7
5.756658871847982e-8
4.903522230025625e-8
4.944674308096019e-8
5.4911303646215407e-8
6.559377800666844e-8
2.0327673554253944e-7
3.813769827517237e-7
2.1492657256173874e-7
1.8623144224093806e-7
1.9517971001398707e-7
2.288661985671072e-7
2.9439444162228185e-7
4.038670712749111e-7
5.157509460521976e-7
5.093788486206021e-7
4.4333649646895105e-7
3.9274189110954856e-7
4.461451215470886e-7
2.8995188998034074e-7
1.5361475204547317e-7
7.943272034733021e-8
4.4568558035714e-8
3.1722185410993906e-8
2.9195364774308672e-8
1.357173325826471e-8
3.6557401529606346e-9
4.11973382738457e-10
9.511094799566388e-10
4.0357837245943197e-10
1.5395097055568787e-8
5.835546029105008e-8
3.474125309509642e-8
3.0616936331501824e-8
3.1316721841222303e-8
3.488563810977096e-8
4.14675557183044e-8
1.6180236607820895e-7
3.8694426046332955e-7
2.3672036922532387e-7
2.0378325609971586e-7
2.1120246080765956e-7
2.411542759320376e-7
2.958116622112601e-7
3.853807371595449e-7
5.170068164654537e-7
6.524017583647113e-7
7.035440534671925e-7
4.137417124797489e-7
2.418902457504287e-7
1.7119139133431883e-7
1.0605397992339865e-7
6.936396289298912e-8
6.122091285250354e-8
4.012096109082552e-8
1.5142415379176755e-8
6.9983634765018544e-9
4.661911130227102e-9
6.1215145582181e-9
1.6659549254148742e-8
7.482387645301417e-8
1.1622936398286509e-7
7.5677208099422e-8
6.812468237170418e-8
7.074101482550044e-8
8.034833002518204e-8
9.795756592745709e-8
1.27104286388249e-7
3.4162714554323245e-7
4.799744048176947e-7
2.680612206906052e-7
2.395916509274635e-7
2.616862847316668e-7
3.272459010138969e-7
4.566677604055063e-7
6.195525607518459e-7
6.140257656840859e-7
5.222405652194719e-7
4.620819096781904e-7
5.10509074181521e-7
3.992018638861396e-7
2.0409912616339243e-7
1.0553682591541003e-7
5.674747957855645e-8
3.740767234143769e-8
3.324234697383711e-8
2.32317259682902e-8
7.549543532885045e-9
2.622580725278701e-9
1.1293387538736564e-9
2.360730950296294e-9
1.2287812988976676e-8
7.961264919392999e-8
5.994606472343119e-8
4.3864375124523305e-8
4.158936972265523e-8
4.454793241230145e-8
5.179933864503328e-8
6.452859099435819e-8
2.2210237782105921e-7
4.543986306924731e-7
2.6238644928447617e-7
2.2881473430876555e-7
2.413179917462518e-7
2.835147513826639e-7
3.630869201408194e-7
4.968815016830264e-7
6.708987335515425e-7
7.661710822625939e-7
7.467287742213313e-7
5.484487880410308e-7
2.849699549618521e-7
1.9797575932368459e-7
1.2955621473502891e-7
7.674607099762153e-8
6.090143410518849e-8
4.912907415806382e-8
1.9227570091610283e-8
7.989160982722852e-9
4.214931329851536e-9
3.960109953252711e-9
1.017444782270793e-8
4.91979818222074e-8
1.1771167634482736e-7
7.508762921614067e-8
6.718037531662214e-8
6.908063918144271e-8
7.720401969341563e-8
9.200882288941768e-8
2.7419706758153365e-7
5.309752810391008e-7
3.0429555963680464e-7
2.680551540674892e-7
2.8505846085819357e-7
3.3979713441344784e-7
4.4527511450287736e-7
6.151219133361888e-7
7.44889554328041e-7
6.843166950151154e-7
5.87616335079509e-7
5.3276757470381e-7
5.62200295074954e-7
4.0530712610986184e-7
1.9411401286028671e-7
9.09931655990989e-8
4.3917633829454395e-8
2.8039422230745982e-8
2.627201211315529e-8
1.4921833903861803e-8
4.1052796514309604e-9
7.777188787675546e-10
8.234842776505302e-11
2.6067711748753088e-9
2.259504275624969e-8
9.406822782430144e-8
5.2726924754441124e-8
4.57115369165493e-8
4.6517544924098784e-8
5.1746273195850286e-8
6.149575581119461e-8
2.1027890849071727e-7
5.448425392457164e-7
3.408598122508613e-7
2.8973908304964344e-7
2.951021389912386e-7
3.293801071257526e-7
3.9244251322331144e-7
4.934771336506578e-7
6.398463797007623e-7
8.081121132242098e-7
9.516260972184054e-7
4.85561877607945e-7
2.7904557707857654e-7
1.9822385474565064e-7
1.1975955297792757e-7
7.575698020410278e-8
6.7048071762485e-8
3.8773103920432894e-8
1.5982491507495418e-8
8.153809280178203e-9
6.119626085859561e-9
9.121092965120805e-9
2.643525574803733e-8
1.3108592385410842e-7
1.3330291291681524e-7
9.96547854428981e-8
9.484498023450406e-8
1.0071244489485472e-7
1.1490960743319938e-7
1.3865349000135917e-7
1.7457902950133216e-7
4.69119470546018e-7
6.81678557941074e-7
3.93114634274367e-7
3.5925737393802536e-7
4.0050300673329365e-7
5.126120517140447e-7
7.269619337121139e-7
9.301545050539847e-7
8.364422564592555e-7
7.030449188539421e-7
6.413237717520047e-7
6.369608263120892e-7
5.603431592219922e-7
2.644170317746393e-7
1.199799794903244e-7
5.452341803306135e-8
3.132993660209145e-8
2.675047960798237e-8
2.293804965561598e-8
8.170055585782975e-9
3.1878627803429976e-9
2.315817711183804e-9
5.018753772413061e-9
1.8877054045593095e-8
1.0800267962911796e-7
9.630672844383089e-8
6.793969458765653e-8
6.38060645270907e-8
6.813140066855923e-8
7.904785460344335e-8
9.778033968980982e-8
2.909196061225961e-7
6.631581903821378e-7
3.886104549855754e-7
3.334119537244763e-7
3.440554548052077e-7
3.928518815783504e-7
4.850895844186587e-7
6.3723191148243e-7
8.465651217119567e-7
1.0423320072783896e-6
1.2214176084859703e-6
7.445578348815044e-7
3.463092097175498e-7
2.2038942113392083e-7
1.3606476158086362e-7
8.030621467618231e-8
6.534513913166032e-8
4.374579455779658e-8
1.8141911903856896e-8
8.666684853579888e-9
5.3447758885904296e-9
6.45492217967855e-9
1.855025470286989e-8
9.988639144242189e-8
1.212599714931626e-7
9.618077466263895e-8
9.461473854884211e-8
1.014349157848611e-7
1.1504758728035896e-7
1.3652202640626768e-7
3.7431715647381005e-7
7.608539495080908e-7
4.4976783909337784e-7
4.0646301458268125e-7
4.4141680341333936e-7
5.388571352399529e-7
7.238484623077931e-7
9.812172786909813e-7
1.0280630245861939e-6
8.611503339462257e-7
7.620476227473429e-7
7.566899178910781e-7
7.22458164857965e-7
5.616022006002952e-7
2.2030883428762888e-7
8.219723467948585e-8
3.345712906186553e-8
1.7260066711788148e-8
1.4381708182715124e-8
1.0641954519092423e-8
2.9931041479059327e-9
9.623092296984704e-10
1.594149179262947e-9
6.763564088763551e-9
3.349036715022192e-8
1.5044720466752496e-7
7.987168460434444e-8
6.884961822016917e-8
7.015945196403732e-8
7.801836150240856e-8
9.209772175031803e-8
2.499647677556714e-7
7.470320279553201e-7
4.962358681025355e-7
4.163657846582897e-7
4.144214297488228e-7
4.483578840711371e-7
5.141510451615399e-7
6.217503110754464e-7
7.986099373757796e-7
1.1646165681337844e-6
1.674725821435546e-6
1.1582364036396484e-6
4.273734997430112e-7
1.8375200030100921e-7
9.116528810883195e-8
6.292136560366808e-8
5.422134236836694e-8
2.359386149525455e-8
9.992734835585654e-9
5.2983913161577e-9
5.3322542921830425e-9
1.3659664064417215e-8
5.7676566344631655e-8
1.7808683346526448e-7
1.2812928806021502e-7
1.235851954002195e-7
1.3237724612092606e-7
1.4837040625126937e-7
1.7154741907209445e-7
2.0204329204519927e-7
2.3675536536258516e-7
6.509466001378532e-7
9.88493569606715e-7
6.078050457941338e-7
5.781434230602991e-7
6.679303428576999e-7
8.894929468816288e-7
1.2572392101719214e-6
1.316596856073133e-6
1.0519367265114178e-6
9.451004771149484e-7
8.87837759811463e-7
9.549463154264183e-7
8.031944080550784e-7
3.2897792756543247e-7
9.771403596042406e-8
3.534608321378274e-8
1.5822074219682122e-8
9.945715394182524e-9
8.819930016988207e-9
3.5164283090207287e-9
1.8889044591236737e-9
3.36254312333138e-9
9.061482571588663e-9
2.893218151304939e-8
1.458010690455936e-7
1.5127538222483793e-7
1.042077555710668e-7
9.789040026783585e-8
1.0395869705498564e-7
1.1757314185834363e-7
1.3538767479605454e-7
3.3722818055200616e-7
9.469399741104223e-7
5.89121805421731e-7
4.968769734609726e-7
4.979904366534427e-7
5.469570742678472e-7
6.465808894776667e-7
8.303543445530461e-7
1.240638807159496e-6
1.9291652188115337e-6
1.2504941847707517e-7
2.7590307898088863e-8
7.225436108350714e-8
1.1310279127570416e-7
8.267385899332941e-8
4.774185056087652e-8
4.4474491834050466e-8
2.437366475478266e-8
7.297987077758997e-9
5.320463401412013e-9
1.3644923797522422e-8
1.8601948780475864e-8
1.525029321805719e-9
4.60602611058294e-8
6.320676951102234e-8
8.516340541165499e-8
1.1207554154358781e-7
1.4223846053170623e-7
1.7542961958701667e-7
2.116372004003449e-7
5.535421231255079e-7
1.117578463667161e-6
7.034956522659688e-7
6.752615285291534e-7
7.776256417972579e-7
1.0210371835132456e-6
1.423275464125421e-6
1.5093828392476553e-6
1.2307023297108214e-6
1.2253142628766342e-6
4.800175172881058e-7
5.224828638850688e-7
3.779907359392777e-7
3.3055837469775805e-7
2.5965536305463786e-7
1.0895739284264996e-7
2.6136564147068174e-8
3.6572513478687414e-9
1.3965365432191085e-9
1.1497749394640938e-9
3.326933966921349e-10
1.0841852091868437e-9
4.6071235260285515e-9
1.5084483147378733e-8
5.1632020492940044e-8
9.335960491909765e-8
5.985053014342174e-8
5.479679215703242e-9
2.3498096960873488e-8
4.859574049773254e-8
7.991825095079031e-8
3.574746646086662e-7
1.0473447630071186e-6
7.758340387754927e-7
6.192149810329935e-7
6.127381421761974e-7
7.01096404538662e-7
9.987659723509396e-7
1.3270590706443047e-6
3.687836475124203e-8
5.934499827356817e-7
3.3984858787242766e-7
5.765559172979274e-8
1.2869554398304583e-8
1.2734641423705518e-8
3.847708246539012e-8
9.408618583495241e-8
3.5177563543193906e-8
9.638220566415357e-7
5.747889505702315e-8
3.4894287988409616e-9
2.399090905714616e-10
1.5116987368727555e-10
4.047916236435741e-11
1.8126135997641106e-11
1.858807272949533e-11
1.750243264611001e-11
1.8008499494207856e-11
1.9843786004204977e-11
2.2674655091757678e-11
2.619239109584094e-11
3.044455226505633e-11
3.923274252913689e-12
1.5768974994148364e-12
4.3368613200395326e-14
1.2671088492960812e-12
2.3557288685079205e-12
3.483081569826813e-12
4.78736106727903e-12
6.395225463801225e-12
8.440248152943008e-12
1.1081464932255287e-11
1.4523902568313035e-11
2.9648985929876454e-11
7.195519463777463e-11
1.2006754942774797e-10
1.404202403683385e-10
5.667169005380581e-11
1.4380179951075241e-11
6.5382170089991005e-12
2.0534789187840307e-11
3.273892981998357e-11
4.563565744913498e-11
6.094662412496586e-11
8.033035054372273e-11
1.0579148070377234e-10
1.4007275084950297e-10
1.8718122128056498e-10
2.5322211914653326e-10
3.478244564743604e-10
4.866949171261592e-10
6.963308381741868e-10
1.0227121256837247e-9
1.4598195849726538e-9
1.4745513078211834e-9
1.2039278913558298e-9
9.90159215485022e-10
8.581097949139958e-10
7.851233444325234e-10
7.505970145690182e-10
7.413583447938128e-10
7.495449924686262e-10
7.703784490262888e-10
8.007388002908552e-10
8.151455022909768e-10
8.600091325820513e-10
3.6339942393922966e-10
3.0562462862644655e-9
1.1918218316531581e-8
1.967030144915038e-9
2.4720414755897607e-10
8.835061912339058e-13
1.52138965754134e-13
2.9270705922984813e-14
0.
0.
0.
0.
0.
0.
0.
0.
0.
6.452272694124056e-13
3.922024738749888e-13
4.2699041867186053e-13
5.110188313299472e-13
6.280493570242448e-13
7.800625626014018e-13
9.747729634327526e-13
1.2237393698324648e-12
1.5425301837176793e-12
1.951628379466386e-12
2.4778323259123227e-12
3.1561397748431033e-12
2.288324406999761e-11
6.625975682110346e-12
1.945118781455573e-12
3.2172183974858913e-13
1.6958591112290896e-12
3.04124320720528e-12
4.686460120215708e-12
6.907449394910621e-12
1.003893551598646e-11
1.4533962437187376e-11
2.101463103737855e-11
3.0298857172232956e-11
4.3345106744533485e-11
6.10162132933558e-11
8.362302396631717e-11
1.1052741502287381e-10
1.4040536233034053e-10
1.7223593697008276e-10
2.060846727104386e-10
9.938373962586455e-10
2.657102034437823e-10
2.774393089188642e-9
5.581913072308832e-9
6.746075113085049e-9
7.323240300300152e-9
7.945189972362584e-9
8.685964825735688e-9
9.516321931469185e-9
1.0395419708028237e-8
1.128479819014693e-8
1.2128786185746732e-8
1.0759324281965532e-8
3.0529276248354516e-9
2.334349235935984e-10
5.143541737202711e-10
9.02466319024638e-10
1.2934805233554821e-9
1.7278010833458618e-9
6.132155219763891e-10
2.4098107229217006e-9
2.7844635252024256e-9
2.89555339178073e-9
2.9886123928777235e-9
3.1325428170806316e-9
3.3797775815668865e-9
3.837272754794396e-9
4.6990463829082056e-9
6.26092825980028e-9
8.95534580786751e-9
1.338686600420712e-8
2.3738675785782937e-8
2.8658880213341676e-8
2.5481037925236406e-8
3.2894457381621873e-8
5.1817861484848336e-8
9.548504744942592e-8
1.5509401414187894e-7
1.6500502912593396e-7
1.738940559804857e-7
1.7506760177598252e-7
3.533632219818471e-8
1.5926007233097263e-7
1.9262214230073664e-7
1.810082874320501e-7
9.879320018583662e-8
5.69640048387189e-8
3.254504967024625e-8
2.2197980021808833e-8
1.8548382619540423e-8
1.0291618559805421e-8
2.0306972274921872e-9
5.077180704894967e-10
2.1263358197906744e-9
3.5024022343668234e-9
1.8965475063905245e-9
1.3717045198525781e-8
1.0807453805005071e-8
1.032501755367289e-8
1.0836898194091563e-8
1.2079475170945927e-8
1.4120626235528257e-8
5.993300843211611e-8
1.505924057507047e-7
9.673892579977409e-8
7.925299331465143e-8
7.819464083792754e-8
8.439338289611042e-8
9.666079442179496e-8
1.1627583754490223e-7
1.453398002824942e-7
1.826816514414252e-7
2.1351693047979319e-7
1.1947294337040368e-7
7.458245159794567e-8
4.639874960373913e-8
3.28530190422749e-8
2.732357883940109e-8
2.437842923442483e-8
1.220516223504477e-8
4.49692532116172e-9
2.2449550648275758e-9
1.7431798935015003e-9
2.705305833841758e-9
7.347440883074484e-9
3.002695689578167e-8
3.416650103013722e-8
2.188311973803995e-8
1.9568818951046396e-8
2.049839384233145e-8
2.3877769724198006e-8
3.053533869446522e-8
9.294551947727333e-8
1.4551580730775106e-7
8.647939166606043e-8
8.149293851514118e-8
9.356770512300235e-8
1.2234612710243727e-7
1.7873725921730935e-7
2.7102437759258276e-7
3.3378354387983896e-7
3.234336191210916e-7
3.058095776236847e-7
2.7627577044959783e-7
3.279881594169123e-7
2.730344869497236e-7
1.4817893338099586e-7
8.869330162197196e-8
4.9883578944292615e-8
3.243887521795591e-8
2.7781626981090542e-8
1.6053799788926667e-8
3.908128142455235e-9
9.02394656443607e-11
1.9916285094638565e-9
3.231762915605038e-9
7.839975659184862e-10
3.2457371533944126e-8
2.183020227754096e-8
1.9819588139783017e-8
2.0390310949698627e-8
2.2536016167497337e-8
2.6296154130509687e-8
1.041704543488111e-7
2.585602785001096e-7
1.6109466114383338e-7
1.3447659314900442e-7
1.3510315856543582e-7
1.4892260918554196e-7
1.7520563731672308e-7
2.178911921588074e-7
2.8172435509702035e-7
3.572928669709878e-7
3.977579648148202e-7
2.3209342844850482e-7
1.4059622195811846e-7
8.758157268330213e-8
5.7821540664878445e-8
4.478621757639731e-8
4.050515263754149e-8
2.371023924660713e-8
8.595038141880195e-9
4.077810761814301e-9
2.965548521799531e-9
4.322449749136825e-9
1.1557108405559814e-8
4.642828545746496e-8
6.79995123378257e-8
4.162550490541446e-8
3.6594332764419094e-8
3.7938942631116614e-8
4.374278085066825e-8
5.5145916036714705e-8
7.610500735133533e-8
1.9818341189637127e-7
2.666036469103095e-7
1.543788625759456e-7
1.43890370563901e-7
1.6452911409845487e-7
2.1652488782692688e-7
3.1982013170952775e-7
4.6486478139243923e-7
5.044244481124439e-7
4.648162096037693e-7
4.243445172605379e-7
4.791934887013805e-7
3.353517252652351e-7
1.8658553073196134e-7
1.1729221667163865e-7
6.762301498005039e-8
4.446386147895217e-8
3.9178144353227286e-8
2.423093720305801e-8
7.606913927573087e-9
2.3943547352140473e-9
3.9656384089777455e-10
5.049351442127568e-10
7.988798812508688e-9
6.70210702569509e-8
4.6765270191482117e-8
3.6869978268635234e-8
3.587607223912957e-8
3.86875395592837e-8
4.4788871879509236e-8
5.508072305300987e-8
1.9105724106064808e-7
3.732920966007502e-7
2.0950278251893558e-7
1.7948736880426232e-7
1.8617550919887466e-7
2.155490831750386e-7
2.7284747276572456e-7
3.6953638479063953e-7
4.82388986008661e-7
5.024863930988715e-7
4.450155577683258e-7
4.1126419061067015e-7
2.217492964285878e-7
1.3335841255163236e-7
7.840170636493968e-8
5.146861494593737e-8
4.206818565401578e-8
3.667478242928221e-8
1.4739096919598228e-8
5.54543501551576e-9
2.7332371598089e-9
2.4537098515708947e-9
6.202554740529951e-9
2.576017014406822e-8
9.395650804447843e-8
4.944604262463355e-8
4.0408072186977e-8
4.0135829431573317e-8
4.446458647283776e-8
5.348785273266245e-8
1.7751730972837252e-7
3.413595862266925e-7
1.9817364680448897e-7
1.7612180251558789e-7
1.8938295707194187e-7
2.2772214486506437e-7
3.0009162763224456e-7
4.2303796808105374e-7
5.721156433155006e-7
6.208224163238624e-7
5.782006920061462e-7
5.266038267668056e-7
5.583429274553276e-7
3.019012880432081e-7
1.8001065242289008e-7
1.1192540833437584e-7
5.9567764770920617e-8
4.06500066119814e-8
3.705559208743535e-8
1.5042462198370062e-8
4.4235668570543514e-9
5.717965053443302e-10
1.25697688845513e-9
5.24194096546836e-11
2.1831893786680787e-8
5.8681592922505295e-8
4.30016840841458e-8
4.084676132300078e-8
4.3033568354716184e-8
4.842118396340752e-8
5.74567534109068e-8
1.990776711264043e-7
4.792012099884569e-7
2.860377764135609e-7
2.4495280660821137e-7
2.52085738615638e-7
2.8641868620294035e-7
3.510627607046819e-7
4.580975377175905e-7
6.040506921402884e-7
6.950271205062794e-7
6.523330417929901e-7
4.794729209455105e-7
2.5632122581846703e-7
1.522379916238255e-7
8.569547267945071e-8
5.4731882556293407e-8
4.6842675409093604e-8
3.77490600261125e-8
1.4526210702203981e-8
6.373837599005825e-9
4.284416622242175e-9
5.810212450774946e-9
1.5001182283452444e-8
5.8002254044918965e-8
1.3970848044923095e-7
7.813863958587193e-8
6.633099538261366e-8
6.73857777856654e-8
7.618284520139943e-8
9.353638489464321e-8
1.2349351692398247e-7
3.2805840839582536e-7
5.043986994619244e-7
2.8626492192545743e-7
2.586362840916299e-7
2.849152704294525e-7
3.5719099961680326e-7
4.983456575302296e-7
7.112413255123616e-7
8.177948117369338e-7
7.586396429374183e-7
6.717438230137126e-7
7.314931778519525e-7
4.0270746232526054e-7
2.270538313033821e-7
1.4876942564809625e-7
8.084387315100941e-8
5.085119897414077e-8
4.6665089513057637e-8
2.4656755857066527e-8
8.870780546834817e-9
3.532910778582687e-9
1.8210076094488893e-9
3.846515827374863e-9
2.1654891115996255e-8
1.1893256678208791e-7
7.205030896676241e-8
6.226290191351015e-8
6.287936313039177e-8
6.899737540079491e-8
8.04672053549269e-8
9.882223508046735e-8
3.0573490988722883e-7
6.159472645234591e-7
3.523190942210618e-7
3.0906846398876087e-7
3.272180148043537e-7
3.879335614283988e-7
5.048163060132235e-7
6.916625436342775e-7
8.358649561670348e-7
7.741935465865521e-7
6.714012866334188e-7
6.674985008385841e-7
3.5826125674596057e-7
1.9570051700998788e-7
1.024012991447889e-7
5.5229380358750514e-8
4.011163307575924e-8
3.874747187812164e-8
1.9108771168906697e-8
7.305481006586648e-9
3.952803030459471e-9
4.2704550276115525e-9
1.0351460230692421e-8
3.925845204553779e-8
1.719812940506247e-7
8.998901635298287e-8
7.242944640683394e-8
7.154057039686211e-8
7.885586058916255e-8
9.401802991408674e-8
2.74008887513334e-7
5.909958627809561e-7
3.462200948870697e-7
3.019688544140859e-7
3.1671826733970363e-7
3.685303828124948e-7
4.653864021042796e-7
6.247695970368453e-7
8.250302256816787e-7
9.351456537736088e-7
9.450909486125614e-7
8.67676723483638e-7
1.080423266481586e-6
4.2472151338458964e-7
2.0628285937809742e-7
1.1320742210833703e-7
5.866545023531301e-8
4.1369241067892184e-8
3.258748303789689e-8
1.2444361761084233e-8
4.380990868277669e-9
8.540606251910053e-10
2.45072008769125e-10
4.665247527084059e-9
6.17604911972474e-8
6.477595990146937e-8
6.213577504752213e-8
6.646709057722074e-8
7.397400323648686e-8
8.522836456536836e-8
1.0160975878646767e-7
2.9147902172032233e-7
7.661915752503334e-7
4.6741219038082546e-7
4.12092293218024e-7
4.3277848809104435e-7
5.021046199636169e-7
6.307704628286421e-7
8.348817067732387e-7
1.0288110044350246e-6
1.0004338051882146e-6
8.973647126775681e-7
7.570509504349827e-7
3.5442640611934643e-7
1.6492613537908588e-7
7.323080871782315e-8
3.755613216059082e-8
2.8166250208275895e-8
2.6934663315928934e-8
1.2333972251429208e-8
5.818337963544763e-9
5.161940352816655e-9
8.972491238846948e-9
2.308854023930007e-8
8.307477117946496e-8
2.503311116634893e-7
1.34807208010449e-7
1.1323387695740005e-7
1.1438383133921354e-7
1.2763986165106496e-7
1.5144550992991622e-7
1.8411407753326324e-7
4.6033979033350534e-7
8.516735984286348e-7
4.859003437773474e-7
4.297012569129189e-7
4.588756536926457e-7
5.512109461402176e-7
7.285331922478168e-7
1.0019295056768904e-6
1.2312467965972945e-6
1.3380164102978686e-6
6.214176524154416e-7
1.3363684397798006e-6
1.0112971424489852e-6
3.339387173653702e-7
1.3171486017652302e-7
6.312198086101907e-8
4.399781689335243e-8
3.739965189051243e-8
1.477285934215772e-8
5.594442662707903e-9
2.1529106378600417e-9
2.1662490755609304e-9
1.016806540932366e-8
6.919600265261995e-8
9.72382748944262e-8
8.613442902237036e-8
9.202146122839871e-8
1.0308514511619523e-7
1.1855041566088214e-7
1.3966685376341362e-7
1.671459642275732e-7
4.4394271476305375e-7
9.65175263052022e-7
5.813680568259505e-7
5.30991695943098e-7
5.800776002814819e-7
7.121820453943276e-7
9.579147359600733e-7
1.2441252764165374e-6
1.2029461416471168e-6
1.0446040362989634e-6
1.083142239381568e-6
1.0908307126253088e-6
5.949750464610535e-7
1.9833052784809357e-7
7.1058474022419e-8
3.0290238482596656e-8
1.6612697793776297e-8
1.3881670831500766e-8
8.389538723800535e-9
3.230904262826008e-9
2.9606014299003593e-9
6.294419245046431e-9
1.7369838976015257e-8
6.060681760559286e-8
2.7980284323663066e-7
1.4789631540206933e-7
1.1989008923039288e-7
1.1890621972458459e-7
1.294656814508824e-7
1.4751559650652586e-7
3.4692633584379177e-7
9.336194348572876e-7
5.750779539851132e-7
4.927670226202039e-7
5.00702925142897e-7
5.577099610781055e-7
6.680504017319207e-7
8.591540963738383e-7
1.2112476734352542e-6
2.1595729938233755e-6
1.5808415859402388e-7
5.935783331187429e-7
4.50308897573015e-7
2.2830986726116485e-7
1.786265716087464e-7
9.666074569386323e-8
3.684802913209759e-8
2.5414090977706256e-8
1.51366478978941e-8
1.5047744396086667e-9
1.0511772027273962e-7
1.0937409048368258e-7
1.7897189193678014e-7
6.48947510848957e-7
1.1998901137772282e-7
7.10310456979111e-7
6.064030161954458e-8
2.0985549078209876e-8
7.715984177391912e-10
3.3924657127951985e-10
2.8647434757725916e-10
1.637769369040808e-12
5.4193614543256025e-11
1.8151275552541685e-11
7.511746499360908e-12
1.1234758844982088e-12
1.201523948167427e-11
3.0524617849202583e-12
9.22115262827586e-13
1.94567790175162e-13
9.435633244731182e-13
1.5783440726076865e-12
9.274547014091831e-12
1.9697954108461233e-11
2.7097850942811313e-11
1.6130004269321683e-11
4.659253943806732e-12
9.192213275927303e-14
2.0336319846870132e-12
3.405796185753107e-12
4.645781008813743e-12
6.02925890100403e-12
7.719856588479051e-12
9.855130223002943e-12
1.2584259309227914e-11
1.609056915312376e-11
2.0611427475693457e-11
2.6461986504039037e-11
3.406756220451596e-11
4.400969474363947e-11
5.7094577360399535e-11
7.445565948294644e-11
1.156932206009065e-9
1.493608018504824e-9
1.0644387484367907e-9
8.440266309275635e-10
7.313737823448316e-10
6.717155478514491e-10
6.423520876887079e-10
6.325778039758461e-10
6.368119560971186e-10
6.519677245137273e-10
6.762818881171686e-10
5.776208025485398e-10
7.398029860325938e-10
1.246022934785429e-9
1.678938039015697e-9
9.66187992279026e-10
4.79475278614211e-9
1.83851597172545e-8
1.9793789097952275e-9
4.40512514462554e-10
9.90809680722469e-13
8.523967273022699e-14
4.827112819420897e-14
1.35230231686904e-13
3.707873139413422e-14
0.
0.
0.
0.
0.
0.
3.8131295396617963e-13
2.1929581329855596e-13
2.3678636752600324e-13
2.8220754684530285e-13
3.456511910815976e-13
4.2795581603448473e-13
5.331955293041485e-13
6.675376702998623e-13
8.3929776784729e-13
1.0594234177231828e-12
1.342248935855336e-12
2.6570345863986208e-11
2.252856343144071e-12
5.816898728105615e-13
1.6961344024449875e-13
6.382518899843225e-13
1.0957703759691191e-12
1.6500423861450429e-12
2.391591016333939e-12
3.4280505250252795e-12
4.905411048897525e-12
7.0305233645417816e-12
1.0097058905566654e-11
1.4509900134168722e-11
2.078860394202874e-11
2.950547508093242e-11
4.109905134656295e-11
5.558157467561149e-11
7.23906201327154e-11
9.07182424131138e-11
4.660090566822025e-10
1.3647309194729096e-10
7.688228266629931e-10
2.2015647396813225e-9
3.2941307917668206e-9
3.8536395771217e-9
4.2692473106608215e-9
4.6982840305584495e-9
5.169568812860644e-9
5.678284017037929e-9
6.211274955078848e-9
6.7532784752334155e-9
7.551423447426758e-9
5.169013649421855e-9
9.046913978826508e-10
1.9622034249755053e-10
5.54010659253011e-10
8.67500197702498e-10
1.3992799407342856e-9
2.793801707156362e-9
2.1925109155335997e-9
6.739452805371083e-11
3.5552353116299695e-10
4.227438644608813e-10
3.6238977813935066e-10
2.468100268928769e-10
1.3550033178872146e-10
9.918633728960836e-11
1.9349738792122327e-10
4.537483978977934e-10
9.200619143784316e-10
2.0009397317076578e-8
2.9336580924026596e-8
2.4462151460329898e-8
3.012350359811834e-8
4.484859186112962e-8
7.790914132113106e-8
1.367823681790179e-7
1.6278515884353087e-7
1.6549138540895426e-7
1.7377829108686366e-7
1.2192804519767238e-7
1.715758117474934e-7
1.9812676335268104e-7
1.3451966750187893e-7
7.770863184410893e-8
4.403119368026866e-8
2.7477101146475073e-8
2.069637171128777e-8
1.7666292276163983e-8
7.05657112385536e-9
1.4232913433496186e-9
4.702445026057352e-10
1.7039875481694024e-9
2.1340260594095996e-9
2.920551990238672e-9
1.5813867367102424e-8
1.1503899700363954e-8
1.0852681379140742e-8
1.1397302926423049e-8
1.2796170923186543e-8
1.5149015020037633e-8
6.205741624003108e-8
1.4171991073251281e-7
8.445049620970158e-8
6.915426105642428e-8
6.834951766860476e-8
7.42368531316394e-8
8.616159222461508e-8
1.0577247765606623e-7
1.3472875257796434e-7
1.6651479027327076e-7
1.7745789287814937e-7
1.084630981815396e-7
6.521853720419322e-8
3.896328161245032e-8
2.6355853034852207e-8
2.127161974626265e-8
1.9119682058063867e-8
1.140829226470715e-8
4.036543229748516e-9
1.8184906764914248e-9
1.178722269280195e-9
1.5411566938098198e-9
4.162542489109497e-9
1.6834227683635875e-8
2.7246774732530153e-8
1.6295885703337248e-8
1.4154483489430902e-8
1.4534168352768768e-8
1.6596077478683107e-8
2.072201606248182e-8
2.8399938169210997e-8
8.598169857075628e-8
1.2344672712518657e-7
7.435565611862281e-8
7.166923183600354e-8
8.454082565547605e-8
1.1458236945173738e-7
1.7435553744608756e-7
2.636971952996103e-7
2.995349147234141e-7
2.853881920644603e-7
2.7357921790598243e-7
3.0781236885087267e-7
2.1623572081043005e-7
1.2285814660444073e-7
7.455579445823113e-8
4.601919642384605e-8
3.343946968227633e-8
2.932581561912487e-8
1.719062868240967e-8
5.159755492577297e-9
1.5452581570308898e-9
1.5240262750504315e-10
1.907065740321205e-10
5.039321591720755e-9
4.139515021848841e-8
2.9313750158966822e-8
2.253521833812197e-8
2.1729679087515114e-8
2.3380818045763517e-8
2.7118482012369533e-8
9.4911083100263e-8
2.010246204124386e-7
1.1590307845792303e-7
9.692375495739607e-8
9.778202986481497e-8
1.0897085955719382e-7
1.3091164831929078e-7
1.676757605521227e-7
2.2048954705589497e-7
2.63669752830092e-7
2.576593440451134e-7
2.2689054990886346e-7
2.1570762378429324e-7
1.1995865637079404e-7
6.89989843394909e-8
4.045118484528054e-8
2.8678909449491767e-8
2.439179227756429e-8
1.8751082431038024e-8
6.146183205154663e-9
1.8605420681565037e-9
2.5919235954296547e-10
3.625545558505974e-10
1.362117883108505e-9
1.5537501879041945e-8
2.5707367184727875e-8
1.7241068216097346e-8
1.5759412579212774e-8
1.642634248189078e-8
1.8586173670477688e-8
2.2478271221049068e-8
9.425516871976964e-8
1.963107720722084e-7
1.1661292977738935e-7
1.0401844484046923e-7
1.1228437971277801e-7
1.3504932679314394e-7
1.7721003945760843e-7
2.497467874501856e-7
3.5189274578884905e-7
4.1760550226775694e-7
4.075174779008629e-7
3.2531239768109364e-7
1.7738837131815857e-7
1.1442243829236538e-7
7.15558703656526e-8
4.935780325819981e-8
4.152447720910966e-8
3.3071688636466294e-8
1.2179553683536886e-8
4.732830152337545e-9
2.486237115762074e-9
2.489677537990531e-9
6.434490953005921e-9
2.6732974038068735e-8
7.825736670677358e-8
4.297661511202031e-8
3.6068805784022455e-8
3.630921486786985e-8
4.05966826330431e-8
4.9190498028837044e-8
6.419088558302922e-8
1.8206264562812087e-7
2.6354733524569934e-7
1.4203279246616477e-7
1.2258440903942116e-7
1.2905839559675583e-7
1.5417363067996641e-7
2.0482138629272344e-7
2.8219750444089306e-7
3.16534617872651e-7
2.779830351121384e-7
2.389031759060017e-7
2.782046031246321e-7
1.7594307759085492e-7
1.0143461265074338e-7
5.6813015748574746e-8
3.670169679400767e-8
2.860121720660203e-8
2.5705220608955175e-8
1.323523133036739e-8
4.239125843713634e-9
1.4791381376798944e-9
4.3576042693063943e-10
9.408935475267597e-10
6.815802594342817e-9
4.410859079206353e-8
2.5961114507206035e-8
2.006656766304024e-8
1.9376976200531895e-8
2.0930301381046592e-8
2.446348188845158e-8
3.065827145645885e-8
1.1847697378441431e-7
2.203146431537593e-7
1.278693285573112e-7
1.151427703843063e-7
1.2591574904261774e-7
1.5469001922702077e-7
2.094175590235701e-7
3.038778346403882e-7
4.1540061818234607e-7
4.4577359132488653e-7
4.171504509541973e-7
3.9228243004559546e-7
2.0971496332142412e-7
1.3427889143597096e-7
8.352214863594635e-8
5.429916177875449e-8
4.322501933842281e-8
3.76179136969415e-8
1.5159268599810767e-8
5.431762603933964e-9
2.4128110157075452e-9
1.7647651873727298e-9
4.447331360852095e-9
2.046696089700115e-8
8.227000250982586e-8
4.442557523218458e-8
3.66230582868445e-8
3.644494447533867e-8
4.023475080818357e-8
4.79763054567814e-8
1.5227608870896894e-7
2.84349930887856e-7
1.5883441987849653e-7
1.357445615482293e-7
1.4036512202201986e-7
1.619779437661497e-7
2.0436477015137474e-7
2.7601716348883996e-7
3.598526056619367e-7
3.744885296280136e-7
3.3077938581599755e-7
2.898018295212098e-7
3.3336915484608975e-7
2.016959255119549e-7
1.1368622137757376e-7
6.17485267827545e-8
3.8484525915287836e-8
2.9582113803542255e-8
2.6304425565200454e-8
1.0638969352399047e-8
2.890950705668938e-9
2.3900104576747084e-10
1.0694676791873596e-9
2.4608007828610326e-10
1.1489400175527155e-8
3.7988488190362184e-8
2.3737899057144533e-8
2.1221390682755894e-8
2.1823344335722273e-8
2.4365914361183673e-8
2.8992952186226938e-8
1.2140673374861927e-7
2.776341531191617e-7
1.6829755795278342e-7
1.4668781237463082e-7
1.542811485197464e-7
1.7942107973190322e-7
2.2525341497652192e-7
3.018192132388126e-7
4.156262841047996e-7
5.245638422627321e-7
5.477367813381541e-7
3.559485319740485e-7
2.0441208431048636e-7
1.3786571453151018e-7
8.652684037522298e-8
5.9258244725929985e-8
5.169830279504044e-8
3.629612140263244e-8
1.3183931056782785e-8
5.7245425645944965e-9
3.561936968313351e-9
4.385154528396078e-9
1.161846321016537e-8
4.8860844606037475e-8
9.673068242191314e-8
5.7966899908201627e-8
5.052779008521273e-8
5.1812716806794976e-8
5.8662646741421525e-8
7.181181406939961e-8
9.446201470039679e-8
2.535280965639772e-7
3.510442001864645e-7
1.9211130897152426e-7
1.688711476023382e-7
1.8142533780201243e-7
2.225427354141921e-7
3.0479294840210387e-7
4.195280098354504e-7
4.3973790973849063e-7
3.786636769049559e-7
3.3070689880938725e-7
3.8284492475998467e-7
2.7199707568734895e-7
1.4897757427092104e-7
8.133588392918807e-8
4.8631865386917214e-8
3.514733904837281e-8
3.1499379862622e-8
1.8994946891558903e-8
5.9979114768025205e-9
2.0058248038251825e-9
5.650782083664328e-10
1.1202673459728787e-9
8.284849310373638e-9
5.745048782466886e-8
3.8692981470684627e-8
2.9112493973934872e-8
2.783985048566124e-8
2.9904302549562975e-8
3.4788545550492256e-8
4.335275621538978e-8
1.6214782996912747e-7
3.1512824913370425e-7
1.8199298767204543e-7
1.6104024189817104e-7
1.7276803304393858e-7
2.0733479662305298e-7
2.726898771499154e-7
3.844216357576611e-7
5.257094934228632e-7
5.837614591712424e-7
5.504527084249461e-7
4.6312399213480694e-7
2.4528103549764486e-7
1.6429550783662923e-7
1.044560107279217e-7
6.529316263446129e-8
5.2039643677268324e-8
4.4247080224743826e-8
1.7236549735027183e-8
6.594651845762382e-9
3.1890171654786484e-9
2.6725984128142424e-9
6.784465768238337e-9
3.130047294189187e-8
1.0116097432354495e-7
5.772521044775515e-8
4.915283671441809e-8
4.9558821306698904e-8
5.5033056413131153e-8
6.573834002251018e-8
2.0362029709368675e-7
3.822692570803451e-7
2.1544623763181833e-7
1.8666745881177087e-7
1.9561646886145514e-7
2.2934312743123962e-7
2.9494524280466963e-7
4.0455067309195116e-7
5.167959684971644e-7
5.107963642217473e-7
4.44672432971111e-7
3.9383773523291217e-7
4.472195095551322e-7
2.900014560402153e-7
1.5393056568821007e-7
7.974792397109861e-8
4.4724141717443834e-8
3.18299414477167e-8
2.9307122274567856e-8
1.3599244704533458e-8
3.6675125675507206e-9
4.1529183121872217e-10
9.53577956676256e-10
4.016739202459237e-10
1.546727005202294e-8
5.83984391837043e-8
3.4835594650667593e-8
3.072135916399627e-8
3.143181792475824e-8
3.5017242482207366e-8
4.162420273549751e-8
1.6231692000989174e-7
3.882281046307793e-7
2.3746834464240328e-7
2.044511578988173e-7
2.1191499232232116e-7
2.4199582656142887e-7
2.968894585683487e-7
3.868497457998232e-7
5.189746708776328e-7
6.544402080936704e-7
7.048859242330904e-7
4.151686201133391e-7
2.4242134288716857e-7
1.7130206526329077e-7
1.0596997449876069e-7
6.922676649159717e-8
6.107286517843958e-8
4.0117447067008765e-8
1.5144354611998053e-8
6.99855214057473e-9
4.666210761800334e-9
6.135084669633854e-9
1.6689303978790244e-8
7.485762729217187e-8
1.1668085941576344e-7
7.589665314505992e-8
6.829925590518222e-8
7.091294767088114e-8
8.05389526535789e-8
9.818573810314662e-8
1.2738804920476494e-7
3.421777540857388e-7
4.812340095127413e-7
2.687540369836612e-7
2.4018267850789297e-7
2.622895125783222e-7
3.279225750533776e-7
4.574912935409013e-7
6.20835445250334e-7
6.158604288841618e-7
5.238884807265937e-7
4.6333430327922203e-7
5.120099186170332e-7
3.992539337904462e-7
2.0436902449939281e-7
1.0593047777813607e-7
5.695465405891131e-8
3.7528852477465673e-8
3.3371675390448984e-8
2.3280804985920125e-8
7.568156765669914e-9
2.632332627656374e-9
1.134896118716183e-9
2.3698789203984635e-9
1.2344173490882159e-8
8.008718973730707e-8
6.007197799022191e-8
4.4010710471974054e-8
4.174598416731686e-8
4.472282065677358e-8
5.200405751201159e-8
6.47787179082455e-8
2.2286311533394371e-7
4.5594994777013604e-7
2.6327632141040843e-7
2.296224812002035e-7
2.421983964045004e-7
2.845904170242709e-7
3.645312495110064e-7
4.98917571463348e-7
6.733452340748136e-7
7.679359798354733e-7
7.478006086549669e-7
5.503718247583327e-7
2.857215408967615e-7
1.981465008805635e-7
1.2944631969546778e-7
7.6571986996744e-8
6.070457435954778e-8
4.906652905511432e-8
1.922211919585053e-8
7.985362409429721e-9
4.216952140413398e-9
3.973218311285097e-9
1.0207672618351757e-8
4.9253612551482176e-8
1.1821725223741118e-7
7.532002368306728e-8
6.736046596892171e-8
6.925511511612454e-8
7.739391739244682e-8
9.223135728427674e-8
2.74606058695894e-7
5.32324024517361e-7
3.050946049029167e-7
2.687224976662822e-7
2.857138271577441e-7
3.4048386855789766e-7
4.4600830459789747e-7
6.159687525489803e-7
7.463766170210826e-7
6.862847381626779e-7
5.893992026262702e-7
5.342590288448216e-7
5.638318671119274e-7
4.0479324120109146e-7
1.9422115863916468e-7
9.131645769692013e-8
4.406054066868124e-8
2.8121092627054094e-8
2.6370827718897674e-8
1.4933439936868203e-8
4.11579907610947e-9
7.835489595197424e-10
7.916013761086997e-11
2.6189528117564724e-9
2.273985988234976e-8
9.398963419528344e-8
5.2851139334868556e-8
4.5876495761123414e-8
4.670756763652423e-8
5.1966640262697404e-8
6.175797758904295e-8
2.109380490943642e-7
5.468077009275807e-7
3.4201722692320073e-7
2.9078734978865924e-7
2.962182636072184e-7
3.306838577792238e-7
3.9408177083053514e-7
4.956559799620792e-7
6.42711775423016e-7
8.11252681597654e-7
9.54307478058193e-7
4.875334445658388e-7
2.795602912239945e-7
1.9807373103048184e-7
1.193945762053531e-7
7.5398325414607e-8
6.670899999197721e-8
3.8696324429923803e-8
1.5948801022204994e-8
8.137132882711827e-9
6.118551057341189e-9
9.141096387759964e-9
2.648320564651206e-8
1.3113304294093018e-7
1.3386931755304703e-7
9.996640953717257e-8
9.510649445443288e-8
1.009744004014664e-7
1.1519652656522379e-7
1.3897858118528455e-7
1.7492845572222915e-7
4.6968466847537056e-7
6.83613366960866e-7
3.942034033168342e-7
3.6018116295635755e-7
4.014177710701948e-7
5.135682057905325e-7
7.28010328433984e-7
9.320369757103554e-7
8.389965906227854e-7
7.052261292717285e-7
6.429741257840102e-7
6.391760981639656e-7
5.599192107976113e-7
2.6424863847935213e-7
1.2029030772735815e-7
5.469359599230698e-8
3.1404324230896515e-8
2.6834561467856452e-8
2.2961938391396783e-8
8.176462717008854e-9
3.1976614857693716e-9
2.3281026852788965e-9
5.046689018698639e-9
1.8995601445787205e-8
1.0895630394933227e-7
9.639863661756985e-8
6.81621160140221e-8
6.406627368455023e-8
6.842925833204035e-8
7.939582613883658e-8
9.819175809849412e-8
2.918908282173185e-7
6.655912780643973e-7
3.9003815295342043e-7
3.34725464938292e-7
3.4547989232066e-7
3.9456455438267187e-7
4.873314588839267e-7
6.403058081174265e-7
8.503606267940785e-7
1.0457224553138541e-6
1.2246585838830735e-6
7.492391960682241e-7
3.4749389062755625e-7
2.2029351708585245e-7
1.355446231056989e-7
7.984294711925899e-8
6.489864896609101e-8
4.357657069912633e-8
1.8071411596797473e-8
8.630736014090512e-9
5.3326345696685706e-9
6.471903224851963e-9
1.861731382663456e-8
1.0005270318639968e-7
1.217799380444675e-7
9.64798168479918e-8
9.487749482777587e-8
1.0170525521227726e-7
1.1534530738762848e-7
1.368561635231198e-7
3.7468592859114146e-7
7.62877074670465e-7
4.510067932932886e-7
4.0749851826434595e-7
4.424008672429526e-7
5.398052916896167e-7
7.246850412463062e-7
9.821665427429079e-7
1.0303096823018824e-6
8.638274223153227e-7
7.650018301083342e-7
7.593413805033331e-7
7.292871779413483e-7
5.627251665152939e-7
2.1986240180085076e-7
8.220978388144157e-8
3.3518733184664136e-8
1.7282456987108892e-8
1.4400647887960715e-8
1.0586020213828305e-8
2.975501074944838e-9
9.56463327524469e-10
1.5981998027621954e-9
6.8073003341895535e-9
3.383740395747218e-8
1.4966934865620064e-7
7.991776459002095e-8
6.908530901149795e-8
7.047851979855395e-8
7.840522085452609e-8
9.255251899617723e-8
2.507374176576845e-7
7.500037087300396e-7
4.979989956223404e-7
4.180217022612936e-7
4.1618992189433714e-7
4.5039892749080597e-7
5.166753474706348e-7
6.250979569044996e-7
8.034605218785635e-7
1.1737887961170514e-6
1.6560033029023834e-6
1.1716743227046206e-6
4.3030387394311486e-7
1.830183078075546e-7
9.027449479323821e-8
6.212019924714612e-8
5.3622728778138823e-8
2.3338067766337596e-8
9.819013644562772e-9
5.172484569031212e-9
5.24403347434564e-9
1.3615977843846826e-8
5.771196451979836e-8
1.7864940700292281e-7
1.2847106852833023e-7
1.2387883162151658e-7
1.3268836414120955e-7
1.4871470912096496e-7
1.7191125183462423e-7
2.0235326301118543e-7
2.3681995620894296e-7
6.512078223074717e-7
9.914604590366608e-7
6.096062238781685e-7
5.797131408072774e-7
6.694556863590553e-7
8.909555741644316e-7
1.2587839279492717e-6
1.3197784061730777e-6
1.055503465759272e-6
9.494215440249435e-7
8.841350467725914e-7
9.703182745293247e-7
8.143831204286931e-7
3.291149037291176e-7
9.739602260029547e-8
3.526787553496138e-8
1.5791012894931313e-8
9.90548422139249e-9
8.707553694999433e-9
3.4163878175174228e-9
1.8401333318169228e-9
3.344829647478222e-9
9.10433530222557e-9
2.921997618452314e-8
1.4831047035708717e-7
1.5065418828402445e-7
1.0440568953017269e-7
9.828271177099368e-8
1.0445117626183247e-7
1.1811395200377843e-7
1.3586640952615011e-7
3.3833293283705356e-7
9.508369970501515e-7
5.914979022385344e-7
4.991596014752898e-7
5.00471757875031e-7
5.499034069143174e-7
6.504257377668994e-7
8.36094901094394e-7
1.2524515900955176e-6
1.9025361594916965e-6
1.3905009238324623e-7
2.1429789669552906e-8
6.817154226823834e-8
1.0876800953560842e-7
8.131677630552981e-8
4.7033969358919044e-8
4.3703011471696056e-8
2.411516416478573e-8
7.245055897862853e-9
5.560978044518692e-9
1.4209372408466789e-8
1.971826378279688e-8
1.1483873215431775e-9
4.468731833201166e-8
6.239733962301948e-8
8.457779202367366e-8
1.1170634050470606e-7
1.4212558923120802e-7
1.755555830931927e-7
2.1192038375059461e-7
5.547894117704517e-7
1.1216079021919398e-6
7.058336797499129e-7
6.774478982217004e-7
7.800874559028127e-7
1.0241546891208713e-6
1.4270467108917551e-6
1.5131232015612476e-6
1.2371971681838414e-6
1.2404655520881295e-6
4.2719192018032196e-7
5.840007513615173e-7
4.1680275904684873e-7
3.5288774301010134e-7
2.4796077208572175e-7
6.955438517944256e-8
3.9056652775744185e-8
1.0498414675380713e-8
1.8400498482066071e-9
1.1020615318012152e-9
2.408763953093379e-10
7.248983224075992e-10
2.6459524467863482e-9
6.350897839761654e-9
2.3098072098505137e-8
6.211696514176586e-8
7.854939937467248e-8
5.561921940221958e-8
3.9657358315604285e-9
2.7627826208500695e-8
5.6512034952531855e-8
3.651666789330598e-7
1.0769727254988254e-6
8.293587248220873e-7
6.40542025107702e-7
6.231268981195264e-7
7.148529470605924e-7
1.0544929664857665e-6
1.2057106562205325e-6
1.9203509601035895e-8
6.845029793675396e-7
2.4920596818679134e-7
4.138400591422017e-8
5.6125615085841474e-9
2.1897180125633917e-8
3.511592109760657e-8
2.992695032415435e-8
6.700725842977374e-8
4.772253310099586e-7
2.987597183846854e-8
4.417832878096538e-10
1.716462490518325e-10
2.870633715050867e-10
3.963102015027317e-11
1.5855361152872226e-11
1.5940526091895354e-11
1.5798885922901897e-11
1.695593280326575e-11
1.9348169763540047e-11
2.2725875030861616e-11
2.6805514160184512e-11
3.165187043321992e-11
3.948542253354873e-12
1.5141195441951427e-12
1.5493817979704322e-13
1.4139372448610663e-12
2.5388728997287915e-12
3.712066938025271e-12
5.0775712203356695e-12
6.7674566171117165e-12
8.921920532316632e-12
1.1709224353694278e-11
1.5347951890484774e-11
3.0420035234347025e-11
7.464486481739658e-11
1.2567192518771885e-10
1.4853181753883896e-10
6.012937215753536e-11
1.548311792368758e-11
6.669030099645905e-12
2.1548119271738828e-11
3.4552063797636766e-11
4.8310629871023984e-11
6.466402182500593e-11
8.540333796543464e-11
1.1271136333124284e-10
1.4959481900996755e-10
2.0047555052768035e-10
2.721378294286348e-10
3.7536470952076736e-10
5.278914169602586e-10
7.598758663547062e-10
1.1238671472424845e-9
1.5380277543086343e-9
1.533395121256077e-9
1.241692716427911e-9
1.01452870460269e-9
8.741593856213957e-10
7.958060650370933e-10
7.576587383621518e-10
7.45835397798536e-10
7.520491757547827e-10
7.712614223135941e-10
8.00185568670188e-10
8.097634331648716e-10
8.391628868854439e-10
3.0923422827454824e-10
3.2065123979688504e-9
1.19484312208029e-8
1.4039294895405503e-9
2.1810371429903865e-10
8.735984286713639e-13
1.728087804779364e-13
2.888351338285924e-14
0.
0.
0.
0.
0.
0.
0.
0.
0.
6.560397011076539e-13
3.993385221599012e-13
4.348536853092317e-13
5.204864389751272e-13
6.397422862327071e-13
7.946517834431503e-13
9.930805824116629e-13
1.2468123144811159e-12
1.571717056312129e-12
1.988673795022421e-12
2.5249992009769106e-12
3.2163637569874366e-12
2.313326604599542e-11
6.768678748824541e-12
1.988776593984141e-12
3.282156513045431e-13
1.7328100035429682e-12
3.1085021289830164e-12
4.791353739655231e-12
7.063692802408309e-12
1.0268126558724565e-11
1.4868319140663057e-11
2.150049685957187e-11
3.0999741339815136e-11
4.4341145820996256e-11
6.23949906174997e-11
8.545984149762163e-11
1.1286691466214307e-10
1.4326614982549945e-10
1.7563807735684393e-10
2.100739765800223e-10
1.0099275891680096e-9
2.7806362738627316e-10
2.8338931128329886e-9
5.6797983931690834e-9
6.850490655445643e-9
7.431778636666535e-9
8.060919337070805e-9
8.810980623906275e-9
9.651617237277657e-9
1.0541136271378319e-8
1.1440424625890955e-8
1.2279624501983975e-8
1.0931361940169371e-8
3.1284238141459773e-9
2.487525557697478e-10
5.135007719924082e-10
9.058344822676122e-10
1.296817855529198e-9
1.721403668296055e-9
5.611262982468738e-10
2.488195513912029e-9
2.856152470994146e-9
2.96867384736732e-9
3.0685653372550712e-9
3.225209195638225e-9
3.4931941324794363e-9
3.983677521517689e-9
4.898828773701012e-9
6.550398793311748e-9
9.397655224854311e-9
1.4074587302960962e-8
2.3579927156276364e-8
2.854467147099138e-8
2.540922876202902e-8
3.2823652652895945e-8
5.173084420758336e-8
9.535843048023083e-8
1.5490504321645664e-7
1.6482006367258374e-7
1.7373208526976062e-7
1.7491984513913377e-7
3.52611981183625e-8
1.5910918091143727e-7
1.9244052556094478e-7
1.8089676956273623e-7
9.873072574277643e-8
5.6925289123685867e-8
3.252237414371458e-8
2.218326791741015e-8
1.8534795441993096e-8
1.0286786231559772e-8
2.0295525446143683e-9
5.074467874338212e-10
2.125001739621523e-9
3.5005350853603996e-9
1.8984861573133935e-9
1.370221619612792e-8
1.0796541297673338e-8
1.031454188036041e-8
1.0825828885652108e-8
1.2067039795419248e-8
1.4105947330555716e-8
5.987177658968545e-8
1.504391017711652e-7
9.664483482299617e-8
7.917296810557174e-8
7.81127350851906e-8
8.430131764876815e-8
9.655015995455491e-8
1.1613506176623075e-7
1.4515318216763534e-7
1.8243782984556075e-7
2.1323818608906454e-7
1.193142088098074e-7
7.448599901194068e-8
4.6339029530523894e-8
3.281373603421062e-8
2.7293206126846328e-8
2.4350475660571633e-8
1.2188245929351796e-8
4.490896126394703e-9
2.242103376043509e-9
1.74108834703202e-9
2.7022845047330068e-9
7.339623827138823e-9
2.999689498603854e-8
3.411758768325732e-8
2.1853660986268977e-8
1.9543066835602522e-8
2.0471724181679175e-8
2.384698836404532e-8
3.049647211670671e-8
9.283922293411905e-8
1.453509740706031e-7
8.638773922552129e-8
8.141225951558395e-8
9.34814775888974e-8
1.2224234623281527e-7
1.7859948470809276e-7
2.708292552173018e-7
3.335351272428358e-7
3.2319578879153334e-7
3.05602227222496e-7
2.7610875369675366e-7
3.2777345625134524e-7
2.7291957598457504e-7
1.481155183088899e-7
8.864486959789946e-8
4.985879172388234e-8
3.2425966564717664e-8
2.7769089543582567e-8
1.6048536152901333e-8
3.906443415050872e-9
9.000541699847763e-11
1.990977222019655e-9
3.230768408680427e-9
7.81075477485053e-10
3.243827364553318e-8
2.181557366794649e-8
1.9805312190505487e-8
2.0375203659467262e-8
2.251908483074209e-8
2.6276242348379606e-8
1.0409913209118819e-7
2.583712898900654e-7
1.609778290973018e-7
1.3437575497186633e-7
1.34998867421991e-7
1.48804046580285e-7
1.750610543610222e-7
2.1770397833797335e-7
2.814739634839742e-7
3.5697900571876146e-7
3.9744049654533875e-7
2.318914718691393e-7
1.4048627562513175e-7
8.751627310250971e-8
5.778555103060608e-8
4.476428373505066e-8
4.04853001227344e-8
2.3693706369072265e-8
8.588886480007885e-9
4.074951457782562e-9
2.963386175336832e-9
4.319197293404349e-9
1.1548726642183156e-8
4.6396665868799184e-8
6.79344902914536e-8
4.158801727852795e-8
3.656206773374148e-8
3.790580175556415e-8
4.370480893839575e-8
5.509846463283129e-8
7.604087099740733e-8
1.9803032475298242e-7
2.6638709573513904e-7
1.5425889083407658e-7
1.4378384397871105e-7
1.644137807915603e-7
2.1638296683489927e-7
3.1962638993681266e-7
4.645928356213058e-7
5.041191663848973e-7
4.64546059449627e-7
4.241287485566835e-7
4.789451678178755e-7
3.3523827335087425e-7
1.865195191349198e-7
1.172378123235186e-7
6.759558031512286e-8
4.445040639362484e-8
3.916488241874171e-8
2.4224691002829697e-8
7.604232259993439e-9
2.393117328587105e-9
3.958753021508105e-10
5.037334569630887e-10
7.98222768692035e-9
6.697267265901764e-8
4.674144441057784e-8
3.6848083349147825e-8
3.585363890956802e-8
3.866285439938336e-8
4.476013931606038e-8
5.5045596103409864e-8
1.9094857535216874e-7
3.7305970320891984e-7
2.093676058201482e-7
1.7936700999692917e-7
1.860464294965714e-7
2.1539420032093185e-7
2.72643519117274e-7
3.692518091584613e-7
4.820328870637398e-7
5.021614640978874e-7
4.4474392671335616e-7
4.1097181175261036e-7
2.2160193753061062e-7
1.3327975512954786e-7
7.836354188387396e-8
5.145286701872517e-8
4.2059283663479406e-8
3.666249730440853e-8
1.4731852099542973e-8
5.542656181291591e-9
2.7316170960223846e-9
2.4517116944205813e-9
6.197787903602054e-9
2.574325499281283e-8
9.387785472333684e-8
4.9406217894391246e-8
4.0376369507284504e-8
4.010460973879513e-8
4.443010114575428e-8
5.344646116597106e-8
1.7740301563573162e-7
3.4111602986809746e-7
1.9803361732555865e-7
1.7600169467018408e-7
1.8925921324236693e-7
2.2758129714732153e-7
2.999189830588288e-7
4.22814892198009e-7
5.718267984360873e-7
6.20493092716111e-7
5.778855233068525e-7
5.263226963877007e-7
5.580959813685931e-7
3.0183447325540957e-7
1.7996861817257733e-7
1.1188704530812443e-7
5.955308422685492e-8
4.064232614780182e-8
3.7049228337927596e-8
1.5040853692686837e-8
4.4221662667010395e-9
5.710883083856333e-10
1.2575154380136506e-9
5.4300120383996576e-11
2.1811262306271404e-8
5.8666633222350255e-8
4.2979991060151183e-8
4.082227704859372e-8
4.300607274736056e-8
4.838949406045402e-8
5.741905733622581e-8
1.9897829114684358e-7
4.789143362482582e-7
2.8586091274821254e-7
2.447943908141494e-7
2.5191735940393005e-7
2.862211563764543e-7
3.508118615519729e-7
4.57760159336492e-7
6.036206443999544e-7
6.946283590093409e-7
6.520398985822078e-7
4.791709321676652e-7
2.561958349142054e-7
1.5218742375252753e-7
8.56864421045186e-8
5.473815495638529e-8
4.685154338139955e-8
3.7747065850317024e-8
1.4523366478344929e-8
6.372312365916334e-9
4.282562108449809e-9
5.806511401602006e-9
1.499222819804122e-8
5.7973260550094095e-8
1.3959775360845525e-7
7.808160881397158e-8
6.628396714933769e-8
6.733848798802638e-8
7.612979642668135e-8
9.347240938227132e-8
1.2341362176038664e-7
3.278862402447835e-7
5.040638581291067e-7
2.8607784371634745e-7
2.584743291938543e-7
2.8474667601527615e-7
3.569957099914129e-7
4.981010777272964e-7
7.109188608255147e-7
8.173870201925386e-7
7.582252687021543e-7
6.713893120518398e-7
7.31095994690186e-7
4.026159976772846e-7
2.2701594756613805e-7
1.4874125383882116e-7
8.083084274576436e-8
5.0845316298334855e-8
4.666006596057414e-8
2.4658919102239712e-8
8.869628138782456e-9
3.531548972453357e-9
1.8191317706075734e-9
3.841912597137396e-9
2.16336737514428e-8
1.1890556192359767e-7
7.202409563418875e-8
6.222955590478027e-8
6.28411924172484e-8
6.895349591870471e-8
8.041565599282033e-8
9.87605912688924e-8
3.055882657269819e-7
6.155960731661554e-7
3.5210332375074343e-7
3.0886813399642287e-7
3.2699663353610326e-7
3.876591318296334e-7
5.044425772712477e-7
6.911542452130353e-7
8.353849720083896e-7
7.738755234813412e-7
6.711186812029183e-7
6.671986631740311e-7
3.5808232078443593e-7
1.9565337448349185e-7
1.0240322083583619e-7
5.5245276580355905e-8
4.0130448110576055e-8
3.876202811115434e-8
1.9109363961695045e-8
7.305227883739653e-9
3.951584316434407e-9
4.267216240768949e-9
1.0343894950671472e-8
3.923776319483396e-8
1.718582639076339e-7
8.992514225324922e-8
7.238008107246997e-8
7.149235378254371e-8
7.880313770604492e-8
9.395638497810706e-8
2.738954111822683e-7
5.906401815128956e-7
3.460030504968957e-7
3.017871479956531e-7
3.1653902208322506e-7
3.683395147877434e-7
4.6517432746069656e-7
6.245286358730773e-7
8.247320765045764e-7
9.346859576903132e-7
9.443399740353916e-7
8.675065080119152e-7
1.0781617619148544e-6
4.241429085951373e-7
2.0620803896856264e-7
1.1324679909308706e-7
5.868525257001531e-8
4.1371532676804654e-8
3.26045358245024e-8
1.245342672611749e-8
4.383979590067824e-9
8.558729699074954e-10
2.4451397656100174e-10
4.657839830482521e-9
6.169050437265614e-8
6.479630801892815e-8
6.212108779739245e-8
6.64332218586332e-8
7.392632954368402e-8
8.516834926572271e-8
1.0153685708056943e-7
2.9135216546562337e-7
7.657758877828504e-7
4.671398116465741e-7
4.11828664940575e-7
4.32483201592491e-7
5.017383432266084e-7
6.302742577313933e-7
8.342064724506707e-7
1.0281846024609352e-6
1.000127601237941e-6
8.970018762928454e-7
7.565957234159251e-7
3.5429111822128033e-7
1.649756793299152e-7
7.328515468298171e-8
3.759711705963344e-8
2.8207610473266095e-8
2.6971587222129744e-8
1.2347035219841308e-8
5.823699722242512e-9
5.163059909604315e-9
8.969365969897033e-9
2.3078933730180295e-8
8.305024875814754e-8
2.5015177298730094e-7
1.347231435367935e-7
1.1316713787743146e-7
1.143186433831017e-7
1.2757208807637614e-7
1.5137940911043258e-7
1.840709817593003e-7
4.602264854889628e-7
8.511624647929102e-7
4.855973307284208e-7
4.294482752313269e-7
4.586298461634124e-7
5.509561627816345e-7
7.282610566805214e-7
1.0015920193896187e-6
1.2305435096720146e-6
1.336494449814814e-6
6.241224885644763e-7
1.3444854697574579e-6
1.0109465772607004e-6
3.333443792962968e-7
1.3175797011369591e-7
6.318110347447204e-8
4.402420867496651e-8
3.7424420242829814e-8
1.4795119021930415e-8
5.610200834059011e-9
2.1658289138963417e-9
2.176636201006721e-9
1.0164372704650403e-8
6.906357662677841e-8
9.735322178434439e-8
8.615165815400002e-8
9.199597029479503e-8
1.030293105036226e-7
1.1847054013696556e-7
1.3956730250948193e-7
1.6703581356987193e-7
4.437195344251767e-7
9.646666027054046e-7
5.810036681846704e-7
5.306115680412852e-7
5.796168957508378e-7
7.115490414309586e-7
9.569858954829397e-7
1.2431908988422949e-6
1.202606264717316e-6
1.0441544737430542e-6
1.0822247622232546e-6
1.0890682687376778e-6
5.940309249586256e-7
1.9835051800362482e-7
7.11499962670727e-8
3.034218116556742e-8
1.665274839971923e-8
1.3931100929650901e-8
8.426297304676316e-9
3.249007474292171e-9
2.970058162488646e-9
6.297795636212131e-9
1.7365818217019297e-8
6.058472457627284e-8
2.796884646356893e-7
1.4783269466893884e-7
1.198336227768039e-7
1.1884885255002308e-7
1.294090440313804e-7
1.4747312490041141e-7
3.4689895167984836e-7
9.331781700521434e-7
5.747313165303933e-7
4.924825511513221e-7
5.004390280161501e-7
5.574534447154376e-7
6.677867452442487e-7
8.587977900261412e-7
1.2101651209360391e-6
2.154745015535968e-6
1.6195908293950092e-7
5.903898299311514e-7
4.478157028300175e-7
2.2648975767453067e-7
1.7712556059832413e-7
9.754938238080095e-8
3.7208512658972266e-8
2.5728523071194577e-8
1.5434397879027544e-8
2.4968204294916373e-9
9.017968756418074e-8
1.1580003463790891e-7
1.645771579607262e-7
9.200066783826648e-7
9.198510729148113e-8
8.384010122699804e-7
7.33204078023334e-8
3.678691060942541e-8
1.0037589763831082e-9
4.529024948486736e-10
3.502853970387649e-10
3.824201094265795e-12
5.907495185035235e-11
2.000188403532368e-11
7.874913655563745e-12
1.1065137151746065e-12
1.332088321131975e-11
3.09675137430855e-12
8.689075876221812e-13
2.5437525409780167e-13
9.83340194811213e-13
1.5891603559250219e-12
9.143452258709088e-12
1.9534473387296703e-11
2.6912751255724982e-11
1.5918572763420495e-11
4.5959305255997985e-12
9.642981324861494e-14
1.9924296138115563e-12
3.3367470995927224e-12
4.54972685034776e-12
5.90297619333533e-12
7.557128533425027e-12
9.646960680366642e-12
1.2318458667254343e-11
1.5750770671544418e-11
2.017580245787169e-11
2.5901196710488778e-11
3.3341573312096255e-11
4.30634532545823e-11
5.585116887776734e-11
7.280618773025055e-11
1.1154399490765734e-9
1.4643458261713886e-9
1.0616869093732911e-9
8.460227898617343e-10
7.337111714084663e-10
6.734553310544673e-10
6.433849222057511e-10
6.32974301582285e-10
6.366593290799041e-10
6.513352764142855e-10
6.752191570270035e-10
5.731888216382165e-10
7.30425156394135e-10
1.2361706303461598e-9
1.690001077791553e-9
1.040172198895883e-9
4.47529442592148e-9
1.8129644095338812e-8
3.2645256668712568e-9
4.71481588215269e-10
9.70762136404351e-13
7.789953158007862e-14
5.0094725031185084e-14
1.8542168583274018e-13
3.7622206720302754e-14
0.
0.
0.
0.
0.
0.
3.78068054761855e-13
2.1692044844278896e-13
2.341415784890352e-13
2.790061267737764e-13
3.416799289706217e-13
4.2298069103761543e-13
5.26928569078238e-13
6.596106443106018e-13
8.292347620260761e-13
1.0466069595914213e-12
1.3258753519785172e-12
2.6867065153935852e-11
2.2169542845362448e-12
5.709056037273789e-13
1.6807206393884704e-13
6.292759142753292e-13
1.0795392693230359e-12
1.6249717716944032e-12
2.3546062788745524e-12
3.37426247076417e-12
4.827448384944076e-12
6.9175336459989056e-12
9.93342329067093e-12
1.4273982414873471e-11
2.045252333914264e-11
2.903797833902781e-11
4.047361342642075e-11
5.478726342044768e-11
7.14344079786124e-11
8.96105379466918e-11
4.6057342578125115e-10
1.3868647353505362e-10
7.512429603597001e-10
2.1665411845089732e-9
3.2564535447243435e-9
3.817097714217587e-9
4.231360594203494e-9
4.657428675083606e-9
5.124977034978064e-9
5.629678242870934e-9
6.158701617131026e-9
6.6970253415618075e-9
7.499555139122223e-9
5.088355231934283e-9
8.764808936371428e-10
2.0315137421952947e-10
5.570795698282225e-10
8.719770562544721e-10
1.412878181757646e-9
2.8572879890152825e-9
2.2122506687993556e-9
1.0111888282461241e-10
3.197129565060439e-10
3.806737722394706e-10
3.0875946063118415e-10
1.7563433727548496e-10
4.236417465150379e-11
1.6476585318199393e-11
5.541516845863934e-11
2.891739477965197e-10
7.192862622242286e-10
2.0110843001261977e-8
2.9433701216842454e-8
2.4517733597280246e-8
3.017368205723118e-8
4.490252059973026e-8
7.797238505353023e-8
1.3688059683271556e-7
1.6293034838891304e-7
1.6561025573593964e-7
1.7388958841158992e-7
1.2215494119329053e-7
1.7170717498117699e-7
1.9826886898517612e-7
1.3453737843094162e-7
7.772206414686e-8
4.403321677863332e-8
2.7481704173194457e-8
2.0702235387229176e-8
1.7670792537155942e-8
7.054590501739323e-9
1.4231590942226017e-9
4.701848223681919e-10
1.703462527692284e-9
2.1307879698143746e-9
2.937366428100191e-9
1.5831957924474518e-8
1.1514874448185936e-8
1.0862505477511792e-8
1.140755077103479e-8
1.2807882456253693e-8
1.5163386301989284e-8
6.211007672703447e-8
1.4181486373947904e-7
8.449747847464218e-8
6.919427191333212e-8
6.839085366667338e-8
7.428450838447014e-8
8.622158098897477e-8
1.058537340131074e-7
1.3484109896189466e-7
1.6664919145918027e-7
1.7757290716735767e-7
1.0855558862195922e-7
6.52769029746754e-8
3.900212710154233e-8
2.6379574328030104e-8
2.1289099207255305e-8
1.9135672073981057e-8
1.14213125028969e-8
4.0409419545355365e-9
1.8201278127703852e-9
1.1793451932937283e-9
1.5412737379808357e-9
4.162845836617637e-9
1.6836707091531882e-8
2.726735167096061e-8
1.63068238414713e-8
1.4163478204525419e-8
1.4542988537979129e-8
1.6605560483250857e-8
2.073279985511221e-8
2.8412474410104467e-8
8.603305269619586e-8
1.2352787884903168e-7
7.440021703365132e-8
7.170826164039675e-8
8.458218776907532e-8
1.1463125622643655e-7
1.7441871649082957e-7
2.637890193109312e-7
2.99650167705169e-7
2.854896024348118e-7
2.7367363435480986e-7
3.079140023282436e-7
2.162882284994265e-7
1.2288522100350056e-7
7.456229063833823e-8
4.602191669381518e-8
3.3441263683580314e-8
2.9327557579395888e-8
1.7190685266439035e-8
5.160016918023509e-9
1.5456002416225379e-9
1.5305158226226648e-10
1.9253810708468692e-10
5.045157405856303e-9
4.142155815527349e-8
2.9326990553601165e-8
2.2544723065945206e-8
2.1738669821345645e-8
2.3390581125113314e-8
2.713013792903603e-8
9.494605253477197e-8
2.010915103262942e-7
1.1594028483842222e-7
9.695520687325597e-8
9.781415783690952e-8
1.0900729862936331e-7
1.3095655973634614e-7
1.6773514398839682e-7
2.2056949910387195e-7
2.6376549819978835e-7
2.577552128703817e-7
2.26979195633242e-7
2.1578281731283904e-7
1.2000228494413947e-7
6.904009900907059e-8
4.04765783914502e-8
2.869542665703575e-8
2.4406039992617036e-8
1.8762179681342973e-8
6.149764814624981e-9
1.8616386073618119e-9
2.5925583274830167e-10
3.6326047631154526e-10
1.3612329231087048e-9
1.5541842560655436e-8
2.5715260248797316e-8
1.7247875837191986e-8
1.5766099623409525e-8
1.6433449749676105e-8
1.859416460526993e-8
2.2487681696980627e-8
9.429449916262516e-8
1.963950973761196e-7
1.1666215131298188e-7
1.0406169567900202e-7
1.1233031524134141e-7
1.3510368076180097e-7
1.7728020665145316e-7
2.4984362646507783e-7
3.520208451699362e-7
4.1773239666665737e-7
4.076184688728261e-7
3.254257914582184e-7
1.7744340270306266e-7
1.1444173312412184e-7
7.156069519109697e-8
4.9357902374473107e-8
4.152284871118651e-8
3.307305351051038e-8
1.2180907604428327e-8
4.733418718485519e-9
2.486830710808127e-9
2.4908517610605393e-9
6.437350077468831e-9
2.6740880437701935e-8
7.829139341965508e-8
4.299212033133218e-8
3.6080707628720144e-8
3.632087033249954e-8
4.060975542944059e-8
4.920669478813874e-8
6.421276173613242e-8
1.8211073529636637e-7
2.636269907792899e-7
1.4207597113550215e-7
1.226213796676032e-7
1.2909688838136523e-7
1.5421877506708222e-7
2.0488004752045908e-7
2.8228153197049764e-7
3.1665053309949603e-7
2.7809957438170155e-7
2.3900322573569667e-7
2.783105454249812e-7
1.7598589307351678e-7
1.0147698274647721e-7
5.684674998009407e-8
3.672315627621976e-8
2.86178260868977e-8
2.572097976012468e-8
1.3241426728450377e-8
4.241249448663723e-9
1.4799099537984015e-9
4.3585865881630574e-10
9.408865874902056e-10
6.8186443803911555e-9
4.4128911451867565e-8
2.597075276931588e-8
2.0075470720274007e-8
1.9386069890752746e-8
2.0940301895640996e-8
2.4475149555255528e-8
3.0672635394409807e-8
1.1853130433861971e-7
2.2040890381298433e-7
1.279227504826733e-7
1.1519089391256824e-7
1.2596847260949243e-7
1.5475539998795684e-7
2.095076438420754e-7
3.0400857748326073e-7
4.1555510439429016e-7
4.458914307782984e-7
4.1724006971514646e-7
3.924237150836782e-7
2.0979250604493723e-7
1.3430713507207859e-7
8.35282081211938e-8
5.429797691120865e-8
4.322085887542617e-8
3.761722021500706e-8
1.516135028795216e-8
5.432372519881935e-9
2.413209914558501e-9
1.7655216295136237e-9
4.449176818290836e-9
2.047126072023346e-8
8.23061254221074e-8
4.444157223843395e-8
3.663437264336931e-8
3.6455543401200215e-8
4.024623246556116e-8
4.799005142001074e-8
1.523120638968763e-7
2.844338128551774e-7
1.588828295079603e-7
1.357848953682096e-7
1.404054709632879e-7
1.620221755813326e-7
2.0441646823737193e-7
2.760820550499918e-7
3.599485840427909e-7
3.7462606173844075e-7
3.3091802710338666e-7
2.8991977497814186e-7
3.3347472445917e-7
2.017202281467552e-7
1.1373105988648396e-7
6.17855314881266e-8
3.850612628363466e-8
2.959907953831543e-8
2.6319866223460517e-8
1.064312391152007e-8
2.8924319126549815e-9
2.392402284889524e-10
1.0701562775959343e-9
2.4706134184569585e-10
1.1495582134548143e-8
3.799463886660007e-8
2.3746957618996352e-8
2.1231044873523652e-8
2.1833881033747027e-8
2.4377917644829978e-8
2.900722448533799e-8
1.214612309019714e-7
2.777561248726224e-7
1.6836789908732684e-7
1.467506755445644e-7
1.5434878496586835e-7
1.795021566057925e-7
2.2535952265191376e-7
3.0196792494938786e-7
4.1582967708873213e-7
5.247690619474338e-7
5.478680987058522e-7
3.561180704653807e-7
2.0448155406549914e-7
1.37885342556477e-7
8.652566799783378e-8
5.925004258705234e-8
5.168780214093406e-8
3.6298225931591056e-8
1.3185391715727719e-8
5.725007143608423e-9
3.56250236140119e-9
4.386446459554977e-9
1.1621229652959698e-8
4.886429946430836e-8
9.678068254247218e-8
5.7988783908374164e-8
5.054430112028117e-8
5.182866818381327e-8
5.8680347921604366e-8
7.18334668360227e-8
9.449052520336967e-8
2.535859764123696e-7
3.5116105796197526e-7
1.9217432287963563e-7
1.6892437261387647e-7
1.8147952420277312e-7
2.2260382404278432e-7
3.0486824233016977e-7
4.1964325329650787e-7
4.3991574596661447e-7
3.7883519810343153e-7
3.30843463459343e-7
3.830051721328945e-7
2.7202528444243366e-7
1.4902301182365866e-7
8.138431709766844e-8
4.866104128641692e-8
3.516777737430674e-8
3.151990548854109e-8
1.9002516409438445e-8
6.000622544124038e-9
2.006943096453967e-9
5.653612156209466e-10
1.1204876215097128e-9
8.289370856761042e-9
5.748949099146574e-8
3.870576238013646e-8
2.9125907297003893e-8
2.7853950624078943e-8
2.9919961688449874e-8
3.480686672494346e-8
4.3375272329559023e-8
1.6222781607407537e-7
3.1527231085951044e-7
1.82074745713345e-7
1.611146727587252e-7
1.7285009109771362e-7
2.074369818522277e-7
2.728308994024449e-7
3.8462661610679956e-7
5.259548816641953e-7
5.839324873654203e-7
5.505591677312842e-7
4.6333783478322706e-7
2.453826148342093e-7
1.6432711419384498e-7
1.0445530891161791e-7
6.52826970843594e-8
5.20253596609414e-8
4.4243178097826275e-8
1.723823335694787e-8
6.5949785351443485e-9
3.1893923202624386e-9
2.673709114442678e-9
6.787094013162946e-9
3.1304430806157604e-8
1.0121849166110095e-7
5.7748985913279495e-8
4.9169674386225145e-8
4.957452360007299e-8
5.504997682688911e-8
6.575843421592364e-8
2.0366565811676044e-7
3.82394503438735e-7
2.1551903024481633e-7
1.8672747227283526e-7
1.9567531154155896e-7
2.2940531335149483e-7
2.9501334954910093e-7
4.046307280105222e-7
5.169309494348012e-7
5.110021250468747e-7
4.448706512546861e-7
3.9399721096258206e-7
4.473751682681448e-7
2.899866172597823e-7
1.5397501450180037e-7
7.979826649033662e-8
4.475002372906334e-8
3.184847617632641e-8
2.9326117274810134e-8
1.3603404786839083e-8
3.669377127819124e-9
4.1579997929577753e-10
9.54108017959504e-10
4.010112797804181e-10
1.547826506402109e-8
5.8399508007018246e-8
3.484846541571077e-8
3.0736467729083005e-8
3.144873377564399e-8
3.50366795982349e-8
4.164733845691389e-8
1.6239424170616416e-7
3.8841733280742933e-7
2.3757705683151213e-7
2.045494427584491e-7
2.1202109387864415e-7
2.421228615096147e-7
2.970547870812156e-7
3.87078952750086e-7
5.19285133365316e-7
6.547559533538208e-7
7.050725934350633e-7
4.153987732588939e-7
2.425033906208705e-7
1.7131285246435644e-7
1.0595087978792746e-7
6.92010514600846e-8
6.104542155807586e-8
4.0116205976045584e-8
1.5144250651096184e-8
6.998266195466061e-9
4.6666530880954135e-9
6.136919401613695e-9
1.6692931472291887e-8
7.485534778448549e-8
1.1675374000744079e-7
7.592946575205858e-8
6.832420727458187e-8
7.093699787982293e-8
8.056541503132789e-8
9.821743831867386e-8
1.2742767603574438e-7
3.422474992330008e-7
4.814124707201962e-7
2.688503477256856e-7
2.4026288466092264e-7
2.6236877934744365e-7
3.2800683573527515e-7
4.5758628055302163e-7
6.209966244163863e-7
6.161272630577117e-7
5.241325244822909e-7
4.635133053088525e-7
5.122360709649073e-7
3.9922811763604525e-7
2.0440121342400366e-7
1.0599274268519867e-7
5.698918239634762e-8
3.754993080280647e-8
3.339424235290655e-8
2.328851428883121e-8
7.571039273358954e-9
2.6338555757014447e-9
1.1356543246375688e-9
2.3710142520403317e-9
1.2352625582828673e-8
8.016249753509505e-8
6.00871111287492e-8
4.403141815260006e-8
4.176878114594345e-8
4.474849588199789e-8
5.20341516018154e-8
6.481538222799437e-8
2.2297779714207866e-7
4.561760229211111e-7
2.6340558950323e-7
2.297414837503658e-7
2.423298707688854e-7
2.847535806477306e-7
3.6475428895147584e-7
4.99237042802437e-7
6.737268298393651e-7
7.681877906786538e-7
7.479232597217396e-7
5.506787904164072e-7
2.858410772486214e-7
1.9816846521139078e-7
1.2942208798443887e-7
7.653982431222368e-8
6.066900692627669e-8
4.90553134836401e-8
1.9220890323582526e-8
7.984389887816744e-9
4.217017405450069e-9
3.9750558109825684e-9
1.0212239875035798e-8
4.925697426744055e-8
1.1830100716758688e-7
7.535523275216123e-8
6.738614474239502e-8
6.92792437186564e-8
7.741984694444127e-8
9.226167910224574e-8
2.7465644084758034e-7
5.325120728220974e-7
3.0520532366422703e-7
2.688125192484154e-7
2.857991184587467e-7
3.405678286791197e-7
4.4608756562089966e-7
6.160495885754549e-7
7.465682772610064e-7
6.865789027784503e-7
5.896692105709267e-7
5.344774441690252e-7
5.640869348432638e-7
4.046753603260493e-7
1.94230819698334e-7
9.137078806143712e-8
4.408630779161828e-8
2.8136835166697e-8
2.638942861663519e-8
1.4935471913047332e-8
4.1175847834145655e-9
7.844434764088035e-10
7.892970799435193e-11
2.620300848704756e-9
2.276270493089667e-8
9.39651418332253e-8
5.28671558599788e-8
4.590040207343077e-8
4.673575891025887e-8
5.199956361462517e-8
6.17971800006502e-8
2.110398406415181e-7
5.471018345901585e-7
3.421860903868888e-7
2.9094289359247757e-7
2.96386429830528e-7
3.3088363107908757e-7
3.9433777462253914e-7
4.960028991175768e-7
6.431737699507469e-7
8.117495126617588e-7
9.546772061572517e-7
4.878479876390522e-7
2.796393532930592e-7
1.9804474018904863e-7
1.1933150506612869e-7
7.533656807152111e-8
6.665073415273363e-8
3.868464223878193e-8
1.594318675174029e-8
8.134114107878338e-9
6.1180035077037465e-9
9.143555061420238e-9
2.6487904716138538e-8
1.3112047670995645e-7
1.339639415178228e-7
1.0001364373772316e-7
9.514372376917551e-8
1.010104763833901e-7
1.1523544482098567e-7
1.390223746373309e-7
1.7497501608864355e-7
4.6974599468910573e-7
6.838870391903391e-7
3.9435267785667234e-7
3.6030301594220916e-7
4.015315224963931e-7
5.136735976719577e-7
7.281046610007857e-7
9.322723289374774e-7
8.393806763198166e-7
7.055554133639254e-7
6.432080799175277e-7
6.395289810079369e-7
5.598078952704322e-7
2.642062135600144e-7
1.2034282214600667e-7
5.472501730506025e-8
3.141966580940381e-8
2.685173680478296e-8
2.2967071850290546e-8
8.177675703372035e-9
3.19925723961301e-9
2.3298510099863696e-9
5.050654630737352e-9
1.901408767520208e-8
1.0911320732307715e-7
9.64034215735147e-8
6.8193180026647e-8
6.410441276386141e-8
6.847348685429454e-8
7.944766029546928e-8
9.82530203857321e-8
2.9204211194787126e-7
6.659504211492939e-7
3.902464492358549e-7
3.3492082292891584e-7
3.4569544819267933e-7
3.948287039003895e-7
4.876844849014192e-7
6.40798587588671e-7
8.509662190617232e-7
1.0462094892025296e-6
1.224993848163162e-6
7.499279286554192e-7
3.476658327510349e-7
2.202733019705871e-7
1.3546038752657502e-7
7.976560580042721e-8
6.482262164705182e-8
4.355091642328943e-8
1.806041766654593e-8
8.624775725990447e-9
5.33043836701786e-9
6.474077874379697e-9
1.862549362500697e-8
1.0005956001898615e-7
1.2187180661563647e-7
9.652646454759701e-8
9.491497098054909e-8
1.0174195786722177e-7
1.1538474954078375e-7
1.368998283961562e-7
3.7472122146584657e-7
7.631583907940334e-7
4.5117592868286154e-7
4.0763363552823067e-7
4.4252058127029955e-7
5.399039084676456e-7
7.247372483106645e-7
9.822177510426536e-7
1.0306313647355217e-6
8.642496641651719e-7
7.654595170757336e-7
7.597240204877141e-7
7.303894419982411e-7
5.628642427563245e-7
2.1978243839821716e-7
8.221755132316957e-8
3.353278199846725e-8
1.7289425159779617e-8
1.4407687149245104e-8
1.0578786087234659e-8
2.9732673145674686e-9
9.556214291239353e-10
1.5985386367571183e-9
6.813717286783165e-9
3.3894316333077966e-8
1.4952028743668004e-7
7.991858478446075e-8
6.911937778209064e-8
7.052661922740729e-8
7.84642272033439e-8
9.262227097295465e-8
2.5086385762580745e-7
7.504642660373745e-7
4.98257895962548e-7
4.1827047148111155e-7
4.164607396406682e-7
4.507176080350747e-7
5.170772079148143e-7
6.256384506679956e-7
8.042372892780723e-7
1.1751531658316341e-6
1.6539640776005775e-6
1.1735002354565486e-6
4.306833759765914e-7
1.8290092028184376e-7
9.013731824497435e-8
6.199207394364554e-8
5.3527322686801746e-8
2.3299734733075406e-8
9.792872282627704e-9
5.153704314563567e-9
5.2310523697569616e-9
1.3608497299232806e-8
5.770361128626675e-8
1.7877940139737705e-7
1.2853793235289788e-7
1.2392642141637597e-7
1.3273282878631248e-7
1.4876044782628593e-7
1.719570551045457e-7
2.0238845760374406e-7
2.36816256086124e-7
6.511995995444833e-7
9.918830297954094e-7
6.098484283153675e-7
5.799105247703285e-7
6.696253635295949e-7
8.910709603956053e-7
1.258870191937683e-6
1.3202443698412335e-6
1.056070794474418e-6
9.500808639285528e-7
8.83490039310536e-7
9.72750446529333e-7
8.161714855415223e-7
3.291101937242277e-7
9.73532297419414e-8
3.5261388295726425e-8
1.5790066333983125e-8
9.903324463093397e-9
8.694154548833265e-9
3.4023421022506095e-9
1.8330820604815452e-9
3.3421272280790854e-9
9.111063086425003e-9
2.9267181287273836e-8
1.4873278451832924e-7
1.505365099559728e-7
1.0443073109325317e-7
9.834124594417649e-8
1.0452670974607836e-7
1.1819859668884208e-7
1.3594492256380514e-7
3.385193503637224e-7
9.514348046398208e-7
5.918464231180036e-7
4.995031719218029e-7
5.008531232159991e-7
5.503655554018532e-7
6.510390662921766e-7
8.370095776439498e-7
1.254230853238182e-6
1.899457154909805e-6
1.409395764856889e-7
2.0622421153642545e-8
6.76457747158791e-8
1.081960310099356e-7
8.111649447254478e-8
4.692091683935825e-8
4.358092288643177e-8
2.4073972111128485e-8
7.233758210329419e-9
5.594399352601922e-9
1.428424750589795e-8
1.986395281472015e-8
1.5062192233114334e-9
4.451878849938789e-8
6.229899782657195e-8
8.450569360411999e-8
1.1165960943630844e-7
1.421095997571743e-7
1.7556803662619428e-7
2.1194931649359053e-7
5.549134651213397e-7
1.1221765601937204e-6
7.061473057329216e-7
6.777210769667982e-7
7.803660269287541e-7
1.024455299375561e-6
1.4273722836111974e-6
1.5136839307256535e-6
1.2382545383590013e-6
1.2427800019594734e-6
4.1952371093727785e-7
5.92372936978049e-7
4.222453675367943e-7
3.565404018165009e-7
2.4801970029352534e-7
6.781646115156205e-8
3.454498901501173e-8
1.2803163631537743e-8
2.0215435694887974e-9
1.1338294192119915e-9
2.246283377810304e-10
7.427081704472731e-10
2.6231824754982618e-9
5.737173627479663e-9
1.6670621938793713e-8
6.148954854219348e-8
7.145986479026454e-8
6.51817649633388e-8
1.2198439362141623e-8
2.3388236110824838e-8
5.204577900958946e-8
3.6265604146899217e-7
1.0759448204649524e-6
8.42128524652695e-7
6.460907554240342e-7
6.255770548935186e-7
7.16789876405323e-7
1.0617472460269638e-6
1.1963359577064373e-6
2.5681555474518132e-8
6.961935425754821e-7
2.3788526721410847e-7
3.927897519686903e-8
4.706324300647801e-9
2.3331291510445575e-8
3.43562748424282e-8
2.700863453938791e-8
6.947107837431793e-8
4.0074929211755437e-7
2.7596779010676888e-8
3.8708412676760535e-10
1.951132989461224e-10
2.7244810612382625e-10
4.084759048443573e-11
1.5400978339428067e-11
1.5623701689695748e-11
1.559920119872948e-11
1.6836365322298433e-11
1.9296257362496234e-11
2.2738544075083162e-11
2.68825574279163e-11
3.1796487504600805e-11
3.9479028556335865e-12
1.5037552336915744e-12
1.6947559952553605e-13
1.4314000484112314e-12
2.5596720975108558e-12
3.7374812405661916e-12
5.1094262836729086e-12
6.808088383530238e-12
8.974393700407282e-12
1.1777567969718585e-11
1.543768152907724e-11
3.048593233239402e-11
7.490882919251239e-11
1.2624903305351518e-10
1.4937068922765536e-10
6.047899142794159e-11
1.559082496065455e-11
6.690573851617631e-12
2.166398534692828e-11
3.475446275252427e-11
4.8606911430406094e-11
6.507421979619391e-11
8.596201976899816e-11
1.134730296036675e-10
1.506438135236677e-10
2.0194315087106867e-10
2.7423346141939183e-10
3.7843097964073496e-10
5.325070373901146e-10
7.670473035908496e-10
1.1353633078230601e-9
1.546636968660353e-9
1.539731943069871e-9
1.2456608382353442e-9
1.0170083640118538e-9
8.757181432012697e-10
7.967669408028513e-10
7.582104325350052e-10
7.46088752466085e-10
7.52068697010226e-10
7.710832391449006e-10
7.998274943605524e-10
8.088027499451822e-10
8.362526856690419e-10
3.0241340916764293e-10
3.2230073962365946e-9
1.1947666192213135e-8
1.354171978731728e-9
2.1500753998777113e-10
8.726808296248903e-13
1.7387448835212844e-13
2.883211250653509e-14
0.
0.
0.
0.
0.
0.
0.
0.
0.
6.57516109689128e-13
4.002983003722951e-13
4.3590917557265656e-13
5.217558362197122e-13
6.413089108935252e-13
7.966047182984593e-13
9.955289262156577e-13
1.2498965550914358e-12
1.5756153512554637e-12
1.993618912248781e-12
2.531291275363342e-12
3.2243934943457816e-12
2.3170872537660905e-11
6.787256253212626e-12
1.99435423176955e-12
3.2918176688376576e-13
1.7377791491606756e-12
3.1174724106692843e-12
4.805304788759358e-12
7.084445812529032e-12
1.0298549632356913e-11
1.4912691818460303e-11
2.1564990721598842e-11
3.1092862295951456e-11
4.447374526917574e-11
6.257920180347739e-11
8.570660649903702e-11
1.1318346730197927e-10
1.4365616927658984e-10
1.7610486402941085e-10
2.1062366677299325e-10
1.0121117990768367e-9
2.7952260063324097e-10
2.8414976738913313e-9
5.692653888712509e-9
6.8644516416738484e-9
7.446352298418439e-9
8.07644948651987e-9
8.827728446797698e-9
9.669709488722099e-9
1.0560589784791784e-8
1.1461170107762045e-8
1.230002616868153e-8
1.0953482599590187e-8
3.1375981783885895e-9
2.504423034235029e-10
5.13643645044893e-10
9.065918632826664e-10
1.2977632125714486e-9
1.721582041889032e-9
5.56119536558006e-10
2.4979193462926305e-9
2.865467122851008e-9
2.9782754512459825e-9
3.079012130296862e-9
3.237128131329552e-9
3.5074019070135675e-9
4.0014178125371974e-9
4.922289373744875e-9
6.583640162426207e-9
9.447823749909442e-9
1.4151986255539102e-8
2.3561876369991006e-8
2.8531728925987853e-8
2.540107059777237e-8
3.281558320927332e-8
5.172088228761612e-8
9.53438546523394e-8
1.5488335534053407e-7
1.647988722335072e-7
1.7371345010604104e-7
1.7490303238060973e-7
3.525369845733563e-8
1.5909222886953905e-7
1.9241976490907312e-7
1.808837638205902e-7
9.872344474999732e-8
5.6920690211452753e-8
3.251969128148156e-8
2.2181540639235445e-8
1.8533208030788905e-8
1.028619855769362e-8
2.0294143444652994e-9
5.074152395834852e-10
2.1248432983569055e-9
3.5003036375361467e-9
1.8986571855855677e-9
1.3700579783752925e-8
1.0795307279520506e-8
1.0313350635225012e-8
1.0824568083418821e-8
1.206562309847196e-8
1.4104276046669989e-8
5.986479219814926e-8
1.5042149794677939e-7
9.663397320325888e-8
7.91637272023908e-8
7.810327577181326e-8
8.429068601301963e-8
9.653738899849049e-8
1.1611882251894997e-7
1.4513166968121354e-7
1.8240971874934372e-7
2.132059723838737e-7
1.1929588869551474e-7
7.447490833871596e-8
4.633217934200825e-8
3.280922391806597e-8
2.728971601252983e-8
2.4347269007492588e-8
1.218631229490004e-8
4.490205663616566e-9
2.24177504431587e-9
1.7408444598084533e-9
2.7019278768183735e-9
7.338701614301789e-9
2.999335569701527e-8
3.411191557109158e-8
2.1850240842776343e-8
1.9540074754431297e-8
2.0468622600871112e-8
2.384340381688944e-8
3.0491936995647285e-8
9.282690704285303e-8
1.4533193423539768e-7
8.637715399989676e-8
8.14029405735563e-8
9.347151527971236e-8
1.2223034954707163e-7
1.785835452428976e-7
2.708066728816353e-7
3.3350639617315246e-7
3.2316826336068786e-7
3.0557823607584446e-7
2.760896612061592e-7
3.277485714192578e-7
2.7290634383004554e-7
1.481081801527185e-7
8.863913404258761e-8
4.985583214561322e-8
3.242441947690608e-8
2.776759101795004e-8
1.6047903185795977e-8
3.906241377698527e-9
8.997722008508934e-11
1.9908977679959635e-9
3.2306392015960633e-9
7.807725431595062e-10
3.243614560675298e-8
2.1813898662274087e-8
1.9803666087105744e-8
2.0373458015058102e-8
2.2517127431088194e-8
2.6273941148218846e-8
1.0409087667594664e-7
2.5834934491573636e-7
1.609642500765947e-7
1.3436402510558028e-7
1.3498672704815952e-7
1.487902347457808e-7
1.7504419837436029e-7
2.1768213503172804e-7
2.814447278190967e-7
3.5694235597832516e-7
3.974034940519968e-7
2.318678539694817e-7
1.4047351448766435e-7
8.75087752818939e-8
5.778143969493708e-8
4.476179455042865e-8
4.0483052748051955e-8
2.3691804701872522e-8
8.58817872592845e-9
4.074622075348333e-9
2.9631347868182034e-9
4.318815974978042e-9
1.1547747555445684e-8
4.6393007260268736e-8
6.792687450861882e-8
4.15836448498575e-8
3.6558310020969805e-8
3.79019429634987e-8
4.370038539375236e-8
5.509293032501391e-8
7.603337587719484e-8
1.980125824006508e-7
2.663619700144944e-7
1.5424498257470627e-7
1.4377150562581304e-7
1.6440043666442404e-7
2.1636657058138777e-7
3.196040444843483e-7
4.6456141184220455e-7
5.040836556147883e-7
4.6451456493157743e-7
4.2410370084530433e-7
4.789161830377593e-7
3.352253910999726e-7
1.8651191042699305e-7
1.1723138421212327e-7
6.759229647361833e-8
4.4448773358314154e-8
3.916327218565719e-8
2.42239495319593e-8
7.6039146504335e-9
2.392971336247501e-9
3.957970794168493e-10
5.036010994741908e-10
7.981474709151787e-9
6.696703943665521e-8
4.6738713080911926e-8
3.684554674158065e-8
3.5851032218437904e-8
3.8659983430472025e-8
4.4756797655253915e-8
5.504151323675382e-8
1.9093589439431374e-7
3.7303263677536393e-7
2.0935185816494352e-7
1.79352969917412e-7
1.860313523359216e-7
2.1537608130294156e-7
2.726196162298725e-7
3.692184056018753e-7
4.819911547682716e-7
5.02123661418704e-7
4.44712464028918e-7
4.1093740852248197e-7
2.215846096890355e-7
1.3327066802153543e-7
7.835920092479666e-8
5.1451110034186723e-8
4.205832219336241e-8
3.6661114396423426e-8
1.4731015111979969e-8
5.5423369180171385e-9
2.7314301245852065e-9
2.451478053350104e-9
6.197231386865078e-9
2.5741308515848125e-8
9.386859672647195e-8
4.9401561495844455e-8
4.037267864523007e-8
4.010098075308256e-8
4.442609407436906e-8
5.344165006271441e-8
1.7738978322598832e-7
3.410877477301165e-7
1.980173595376956e-7
1.759877695903897e-7
1.892448899628333e-7
2.2756503111382907e-7
2.9989910997481033e-7
4.2278930215706706e-7
5.717935455668359e-7
6.204547095412698e-7
5.778485719411848e-7
5.262897741987175e-7
5.580672580305529e-7
3.018270659267664e-7
1.7996374836583588e-7
1.1188243531529594e-7
5.955126687975182e-8
4.0641339255898333e-8
3.704841945310939e-8
1.5040658477223027e-8
4.4219972508860905e-9
5.710048447108182e-10
1.2575725375460421e-9
5.4504311299943315e-11
2.1808851912079157e-8
5.866500756753057e-8
4.29774853025947e-8
4.0819425036316474e-8
4.3002861811918035e-8
4.8385790247855174e-8
5.741465139801001e-8
1.9896663211513687e-7
4.788808140897168e-7
2.858402748712991e-7
2.4477587187117874e-7
2.518976400292889e-7
2.86197972173842e-7
3.507823331699883e-7
4.5772033701156624e-7
6.035698344420213e-7
6.945815946583706e-7
6.520060316774607e-7
4.791350104540374e-7
2.5618103035813065e-7
1.5218165316777517e-7
8.568552808026268e-8
5.4738991236152784e-8
4.685268746333281e-8
3.774686888123016e-8
1.4523041400580453e-8
6.372140229176766e-9
4.282349001850011e-9
5.8060819989602006e-9
1.4991196224168634e-8
5.796999427367345e-8
1.3958462704387672e-7
7.80749294659458e-8
6.62784895052812e-8
6.733299117182724e-8
7.612363345511193e-8
9.346497441851671e-8
1.2340432809501297e-7
3.2786637784382356e-7
5.040249165820741e-7
2.8605612099751525e-7
2.5845556623131703e-7
2.8472719780813024e-7
3.569732400887563e-7
4.980730954666391e-7
7.108819501010001e-7
8.173395035428013e-7
7.581765462321734e-7
6.713476876925952e-7
7.310494706129515e-7
4.026058624237342e-7
2.270116155112366e-7
1.4873782974105862e-7
8.082918122024446e-8
5.084451013015698e-8
4.665936966854864e-8
2.4659162415249228e-8
8.86948494561186e-9
3.5313857050574443e-9
1.8189140443334678e-9
3.841381840345844e-9
2.1631184841407066e-8
1.1890261699945904e-7
7.202110588745367e-8
6.222567767332592e-8
6.283673362237541e-8
6.894836287276487e-8
8.040962346448472e-8
9.875337820356442e-8
3.0557100429643505e-7
6.155550696290759e-7
3.5207811862272646e-7
3.0884468066079104e-7
3.269706572562835e-7
3.876268423257141e-7
5.043984626037548e-7
6.910941246897443e-7
8.353285898768951e-7
7.738388278321807e-7
6.710862335811901e-7
6.671633519203626e-7
3.5806090266047045e-7
1.9564790145820275e-7
1.024036115424942e-7
5.524724457021215e-8
4.0132745952099186e-8
3.876381554038359e-8
1.9109438275301696e-8
7.30520486086278e-9
3.951445875980439e-9
4.266839917117508e-9
1.034301923581079e-8
3.92354255604077e-8
1.7184372675902657e-7
8.991763105674697e-8
7.237432783352394e-8
7.148675354077784e-8
7.879702130952946e-8
9.394923413237345e-8
2.7388236272214853e-7
5.905988856172106e-7
3.4597783380942405e-7
3.0176609222316363e-7
3.16518315627909e-7
3.683175663468137e-7
4.651501169047051e-7
6.245013906507278e-7
8.246982352120056e-7
9.346323349169657e-7
9.442513634664903e-7
8.674855141193856e-7
1.0778972120936905e-6
4.240755626147394e-7
2.0619923573668047e-7
1.1325126844278555e-7
5.868743578636064e-8
4.1371652313356275e-8
3.2606478212848786e-8
1.2454471772641696e-8
4.384317947024855e-9
8.560824137273107e-10
2.4444024480622895e-10
4.65699319404777e-9
6.168228685285565e-8
6.479884756914708e-8
6.211941571614244e-8
6.642926648272957e-8
7.392074008351603e-8
8.516130452781093e-8
1.0152829610204748e-7
2.913371545696374e-7
7.657271813900367e-7
4.671079425382925e-7
4.117977337709498e-7
4.324484622780843e-7
5.016951139711539e-7
6.302154788021719e-7
8.341262356309606e-7
1.0281103675843796e-6
1.0000923949600935e-6
8.96960934529982e-7
7.565418643837415e-7
3.5427481981123974e-7
1.6498156278473215e-7
7.32916504007956e-8
3.7602005426928514e-8
2.8212543534012017e-8
2.6975964625920166e-8
1.2348566162701352e-8
5.824332072018509e-9
5.163195154711415e-9
8.969009611923169e-9
2.307785207575267e-8
8.30476637818052e-8
2.5013019759996006e-7
1.3471322336637723e-7
1.1315935482737448e-7
1.1431107810313427e-7
1.2756424096022827e-7
1.5137177439430079e-7
1.8406605811834106e-7
4.6021369167154213e-7
8.511029805316949e-7
4.855621316266773e-7
4.294190010904706e-7
4.586015424707084e-7
5.509270633659957e-7
7.282303910929611e-7
1.0015540862364327e-6
1.2304615623589463e-6
1.3363148080279948e-6
6.244396397205186e-7
1.3454427681038333e-6
1.0108941257184528e-6
3.3327461081316816e-7
1.317628642131247e-7
6.31878888847401e-8
4.4027126259567915e-8
3.7427217603674434e-8
1.4797700425356322e-8
5.612026112632946e-9
2.167330204782078e-9
2.1778505433430556e-9
1.0163938977233001e-8
6.904792423671557e-8
9.73670122315878e-8
8.615378049507063e-8
9.199301649474178e-8
1.0302276685673637e-7
1.184611586115242e-7
1.3955559699284782e-7
1.6702283685182963e-7
4.4369307687104163e-7
9.64607153380254e-7
5.809609915550334e-7
5.305669126629962e-7
5.795626188637557e-7
7.114742273485567e-7
9.568757854846801e-7
1.2430802132590497e-6
1.2025672882393896e-6
1.044103597733527e-6
1.0821193215038945e-6
1.0888671322171505e-6
5.939205360694815e-7
1.983528277159575e-7
7.116077859823103e-8
3.034832204430704e-8
1.6657495169020032e-8
1.39369499983153e-8
8.430596602818123e-9
3.2511224061660187e-9
2.971160587490131e-9
6.298191317791105e-9
1.7365378936144898e-8
6.058237932655165e-8
2.796747414325149e-7
1.4782502569648195e-7
1.1982701725376748e-7
1.1884221059681627e-7
1.2940252469731432e-7
1.4746829190629656e-7
3.468961519255165e-7
9.331271633225707e-7
5.746910200563335e-7
4.924496241251425e-7
5.004086427637532e-7
5.574241486721347e-7
6.677569986948659e-7
8.587577820604315e-7
1.210040571174946e-6
2.154177575337913e-6
1.6241469073824922e-7
5.900145810987554e-7
4.475244439796913e-7
2.2627712532171104e-7
1.7694798822346935e-7
9.765366916902402e-8
3.7251056540232365e-8
2.5765475301155016e-8
1.5469330320363743e-8
2.607105052817684e-9
8.850608067421416e-8
1.1663660838938375e-7
1.6312520951160572e-7
9.472489013321097e-7
8.88085750271686e-8
8.536051622665848e-7
7.501604173576175e-8
3.875129567381813e-8
1.0422101695379847e-9
4.784416670205147e-10
3.48964433008091e-10
4.4393096344962194e-12
5.952879664250895e-11
2.026519930551703e-11
7.968205655220473e-12
1.182615321078682e-12
1.3625603793685834e-11
3.1320936547018286e-12
8.815233267502585e-13
2.4823080072254666e-13
9.791828991787005e-13
1.5848653814806013e-12
9.129941530468385e-12
1.9510029269697152e-11
2.6879465004480172e-11
1.5886647500601127e-11
4.585953005787888e-12
9.610099820677246e-14
1.9878571005827927e-12
3.328703318769682e-12
4.538442791717619e-12
5.888086778906442e-12
7.537962840978024e-12
9.622443347564412e-12
1.2287115106549962e-11
1.5710715148385538e-11
2.0124479304663423e-11
2.5835101860775423e-11
3.325606664662402e-11
4.2952047327983094e-11
5.570484977754675e-11
7.261213692843555e-11
1.1103291402022237e-9
1.4606199440538875e-9
1.061294530841941e-9
8.462493441881638e-10
7.339922487068694e-10
6.736677181927373e-10
6.435127870399269e-10
6.330254806975e-10
6.366443045312431e-10
6.512624593461701e-10
6.750946010334022e-10
5.726598985321031e-10
7.293014869557252e-10
1.234962395196096e-9
1.6912633666469025e-9
1.048820860390584e-9
4.437480720113029e-9
1.809550432662712e-8
3.441356790539148e-9
4.761004519674143e-10
9.63927719901694e-13
7.72436302884327e-14
5.032128861054986e-14
1.9469665341524925e-13
3.7682232085970944e-14
0.
0.
0.
0.
0.
0.
3.776764025998051e-13
2.166342950697248e-13
2.3382321242167295e-13
2.7862067490633367e-13
3.41202018358636e-13
4.2238185909637733e-13
5.261744860863763e-13
6.586567228680299e-13
8.280245358294597e-13
1.0450652488354157e-12
1.323906403220162e-12
2.6902421998518614e-11
2.212656300725497e-12
5.696184523141789e-13
1.6788372701527798e-13
6.281962203351496e-13
1.0775898029334037e-12
1.6219626092753474e-12
2.35016725306794e-12
3.367808427339591e-12
4.8180941151252246e-12
6.903977982423072e-12
9.913791244056848e-12
1.4245672963969055e-11
2.041217925810615e-11
2.8981815070641154e-11
4.039838435550619e-11
5.4691567036923643e-11
7.131900500952842e-11
8.947665440287089e-11
4.599188138748665e-10
1.389437574588895e-10
7.49145502188429e-10
2.1623410247351493e-9
3.2519156050546914e-9
3.812691487846655e-9
4.226792553874519e-9
4.652504057643963e-9
5.119603369300219e-9
5.623821915294059e-9
6.152367976019656e-9
6.690248797370349e-9
7.493281240978754e-9
5.078672564745135e-9
8.731287697077163e-10
2.0396927093071144e-10
5.57437505351754e-10
8.725039892723426e-10
1.4145050068010622e-9
2.8649927180656627e-9
2.2145393225220497e-9
1.0514682538533425e-10
3.154099970289066e-10
3.7560343292517405e-10
3.0228298837898764e-10
1.6702256675060951e-10
3.108766199030519e-11
3.043922698321656e-11
3.8853407207054716e-11
2.6958795175303303e-10
6.955721355532756e-10
2.012291987194189e-8
2.9445285005362524e-8
2.4524354377452802e-8
3.017965006947459e-8
4.4908916878078506e-8
7.79798439541189e-8
1.3689219173356448e-7
1.6294763993851827e-7
1.6562439241831696e-7
1.7390282412103846e-7
1.2218231591094463e-7
1.717228485007822e-7
1.9828579701677923e-7
1.345393005616756e-7
7.772356740097161e-8
4.4033397151247605e-8
2.748222669935669e-8
2.070292331794704e-8
1.767131697640935e-8
7.054340333880218e-9
1.4231408589888172e-9
4.701771105762612e-10
1.7033967005528428e-9
2.1303925738407847e-9
2.9394014948631456e-9
1.583412416492644e-8
1.1516186419858737e-8
1.0863679277072478e-8
1.1408775224617505e-8
1.2809282283823073e-8
1.516510506759901e-8
6.211635986502854e-8
1.4182612082237352e-7
8.45030145049318e-8
6.919898732949283e-8
6.839572707042327e-8
7.429013134667587e-8
8.622866868302683e-8
1.0586335020780832e-7
1.3485440761936517e-7
1.666650766019244e-7
1.7758637988443645e-7
1.0856653065024077e-7
6.528380573238166e-8
3.900672324552636e-8
2.638237309292237e-8
2.129115660398391e-8
1.9137554769999336e-8
1.1422858973295783e-8
4.041463872969985e-9
1.8203209995222127e-9
1.179417007406791e-9
1.5412827685549877e-9
4.162868958348743e-9
1.683695285490421e-8
2.726976366247025e-8
1.630809944392333e-8
1.4164524351169578e-8
1.4544011941843287e-8
1.660665732825259e-8
2.0734040842861927e-8
2.841390308469083e-8
8.603904800995319e-8
1.2353742298941453e-7
7.440545510086649e-8
7.171284510717466e-8
8.458703788212778e-8
1.1463697316864939e-7
1.744260753820617e-7
2.637997303457811e-7
2.996637077732983e-7
2.8550151622904015e-7
2.736847421804598e-7
3.079259419158055e-7
2.162943057865217e-7
1.228883481590565e-7
7.456298861805608e-8
4.6022198927710364e-8
3.34414534695796e-8
2.9327744516790088e-8
1.7190674745335948e-8
5.160042985421525e-9
1.5456398915501112e-9
1.531297885350524e-10
1.9275930411637397e-10
5.045857857898705e-9
4.142470552712473e-8
2.932855591205445e-8
2.254584491925528e-8
2.173973051603148e-8
2.339173329785847e-8
2.7131514658849465e-8
9.495016567122803e-8
2.0109932517808802e-7
1.1594461835556324e-7
9.695886777293506e-8
9.781789557324984e-8
1.0901153681302167e-7
1.3096178363530103e-7
1.677420530038023e-7
2.205787987244307e-7
2.637766152752239e-7
2.577663311916471e-7
2.2698947818787652e-7
2.1579152428002324e-7
1.2000735312097667e-7
6.904493796769518e-8
4.0479571365480755e-8
2.869737349369464e-8
2.4407720697196018e-8
1.87634886208968e-8
6.150187047599978e-9
1.8617677918985164e-9
2.592627888125459e-10
3.6334584166045565e-10
1.3611218698313406e-9
1.5542331399421292e-8
2.571616135332177e-8
1.724866241757042e-8
1.5766874468257976e-8
1.643427378868635e-8
1.8595090666430403e-8
2.2488770782919184e-8
9.429907495162868e-8
1.9640493062836973e-7
1.166678948581398e-7
1.0406674527556538e-7
1.1233568100421905e-7
1.3511003322219015e-7
1.7728841188637784e-7
2.4985495703895585e-7
3.520358298315414e-7
4.17747190610298e-7
4.0763018322860756e-7
3.254390938951723e-7
1.7744984239697917e-7
1.144439298700096e-7
7.156120134296636e-8
4.93578733847446e-8
4.1522621075228406e-8
3.307318960156309e-8
1.2181059244744347e-8
4.733484922446098e-9
2.4868996671784647e-9
2.490990596459489e-9
6.437687695219112e-9
2.6741802496707365e-8
7.829540725828211e-8
4.299393851547271e-8
3.6082098676230656e-8
3.632223113449484e-8
4.061128202678278e-8
4.9208588209485444e-8
6.421532351444329e-8
1.8211631054638403e-7
2.636362342328979e-7
1.4208097381043395e-7
1.226256553360332e-7
1.2910133134213947e-7
1.5422397290283444e-7
2.048867820344655e-7
2.822911801345052e-7
3.1666395195368897e-7
2.781131199792844e-7
2.390148372738984e-7
2.7832280851567e-7
1.7599073854985483e-7
1.0148190905932174e-7
5.6850711106703124e-8
3.6725680988071257e-8
2.861978428104183e-8
2.5722838796250066e-8
1.3242151160228718e-8
4.2414981438221814e-9
1.4800002933621735e-9
4.3586920757299714e-10
9.408828389892585e-10
6.818971829357618e-9
4.4131267782495623e-8
2.5971860179549386e-8
2.007650187744393e-8
1.9387125410982696e-8
2.0941463331423075e-8
2.4476504317540564e-8
3.0674301837384257e-8
1.1853763394721024e-7
2.2041986448310209e-7
1.2792896473048585e-7
1.1519649896086614e-7
1.2597462158017748e-7
1.5476303748791252e-7
2.095181876169976e-7
3.0402390323921006e-7
4.155731642172463e-7
4.4590506002479803e-7
4.1725036104510323e-7
3.9244030175936786e-7
2.098016250309564e-7
1.3431038790231452e-7
8.352884404938592e-8
5.429778642679673e-8
4.322032496216383e-8
3.761710520966127e-8
1.516158747355851e-8
5.4324404990437156e-9
2.413255204467533e-9
1.765610346116947e-9
4.4493932095371214e-9
2.0471750948122875e-8
8.231038231624671e-8
4.44434441406122e-8
3.663568787985971e-8
3.645677188577641e-8
4.024756210829778e-8
4.799164391124473e-8
1.5231620255148175e-7
2.84443515559497e-7
1.5888842769646397e-7
1.3578954824778546e-7
1.4041011252878642e-7
1.6202724369499448e-7
2.0442235734112378e-7
2.7608940160894705e-7
3.599595294852675e-7
3.746420023424859e-7
3.309341740449443e-7
2.899334862223679e-7
3.3348689246536197e-7
2.0172282607785243e-7
1.1373627912929679e-7
6.17898921343463e-8
3.850868137323575e-8
2.9601093894254542e-8
2.6321696040620472e-8
1.0643609651860218e-8
2.8926061953799304e-9
2.392682959069762e-10
1.0702389360054866e-9
2.471816960929086e-10
1.1496302975654758e-8
3.799530314477357e-8
2.3748001746518703e-8
2.12321658759441e-8
2.183510714541788e-8
2.4379315329971122e-8
2.9008886194866278e-8
1.21467591303995e-7
2.7777032697606745e-7
1.683760775133269e-7
1.467579976023291e-7
1.5435667688130234e-7
1.7951163642341012e-7
2.2537195999746271e-7
3.0198540204545133e-7
4.1585361387067844e-7
5.24793106892911e-7
5.478832275309122e-7
3.5613810603845627e-7
2.0448970500187005e-7
1.378875465711916e-7
8.652543851839323e-8
5.9249011752651034e-8
5.1686500811134875e-8
3.629845306982404e-8
1.3185556363857636e-8
5.7250572981335845e-9
3.562566157898866e-9
4.386595900439223e-9
1.1621545934656853e-8
4.886463738467158e-8
9.67865910867617e-8
5.79913405847794e-8
5.054621702813921e-8
5.183051345731987e-8
5.86823938200362e-8
7.183597078968811e-8
9.449382715652794e-8
2.535925900301779e-7
3.511745860162997e-7
1.9218159861180998e-7
1.689304971834634e-7
1.814857328304128e-7
2.2261077793445209e-7
3.048767384369847e-7
4.196563409586377e-7
4.3993636794287426e-7
3.7885517273335107e-7
3.3085930280560784e-7
3.830238129870199e-7
2.720281834260213e-7
1.490282320162675e-7
8.13900126240595e-8
4.866448979646199e-8
3.517020350655656e-8
3.1522344776654243e-8
1.9003401343740886e-8
6.0009400867039396e-9
2.007074422348634e-9
5.653932810646701e-10
1.1205098372889362e-9
8.289896893001822e-9
5.7494069927737906e-8
3.8707217591928173e-8
2.9127460286585688e-8
2.7855589235772987e-8
2.992178362521175e-8
3.480899866660175e-8
4.3377891028828854e-8
1.6223715477197098e-7
3.1528905396986217e-7
1.8208424702870012e-7
1.61123340547779e-7
1.7285966696037785e-7
2.0744893585069845e-7
2.7284744392909186e-7
3.8465072260912343e-7
5.25983682775848e-7
5.83952259443371e-7
5.505712188354226e-7
4.63363077518238e-7
2.4539459997145246e-7
1.6433074054712375e-7
1.0445510720521909e-7
6.528138636445754e-8
5.202360563196533e-8
4.424267803834037e-8
1.723842313759614e-8
6.595011303606133e-9
3.1894333585702637e-9
2.673838136105306e-9
6.7873985641436316e-9
3.130485102047697e-8
1.0122530190974512e-7
5.775176742483553e-8
4.917162609564722e-8
4.9576335484058224e-8
5.5051925892744405e-8
6.576074898141973e-8
2.036708246797549e-7
3.8240896138238877e-7
2.155274293903568e-7
1.867343708803036e-7
1.9568204384570526e-7
2.294123755218134e-7
2.9502098655360293e-7
4.046395808211159e-7
5.169462451057576e-7
5.110260436244478e-7
4.4489379502024235e-7
3.94015759183303e-7
4.473932559768763e-7
2.89984372997973e-7
1.5398014942394424e-7
7.980422737536982e-8
4.475311067123323e-8
3.185069944183927e-8
2.9328391121640746e-8
1.3603892406701133e-8
3.6695975715206557e-9
4.158596682008018e-10
9.541737181839817e-10
4.0092507013899937e-10
1.54795553074915e-8
5.839951028593816e-8
3.4849942101986796e-8
3.073822279972552e-8
3.145070502112425e-8
3.50389468605777e-8
4.1650037153048485e-8
1.624032923211191e-7
3.8843939700119785e-7
2.3758969704427805e-7
2.0456089912753482e-7
2.1203349053677477e-7
2.421377436944556e-7
2.9707421529382624e-7
3.8710597422995746e-7
5.193218096888032e-7
6.547931263877031e-7
7.050941008406026e-7
4.154260728968329e-7
2.4251304630675923e-7
1.7131398237467296e-7
1.0594849757713465e-7
6.91979255095566e-8
6.104209096815152e-8
4.011604462143751e-8
1.5144229549173007e-8
6.9982255858493096e-9
4.666700221138025e-9
6.137129484016716e-9
1.669333678157739e-8
7.485491318464424e-8
1.1676238580918159e-7
7.593330268790946e-8
6.832709849485151e-8
7.093977209671699e-8
8.056846252783228e-8
9.822108968544928e-8
1.2743224556637892e-7
3.4225536653638326e-7
4.814331119033292e-7
2.68861442397264e-7
2.402720758814949e-7
2.623777973357882e-7
3.2801630035039087e-7
4.575967418642837e-7
6.21014768396841e-7
6.161582933516161e-7
5.241610081532862e-7
4.635340480648239e-7
5.122625567037515e-7
3.9922432964300445e-7
2.0440479145365265e-7
1.0600010242439676e-7
5.6993301944496436e-8
3.755246393734232e-8
3.339695573462171e-8
2.328942445205514e-8
7.571378676965017e-9
2.634035156727365e-9
1.1357412991628836e-9
2.371141629567864e-9
1.235361440746494e-8
8.01714028322976e-8
6.008879606152833e-8
4.403381262574139e-8
4.17714325630602e-8
4.475148719372103e-8
5.203765865824377e-8
6.481965251989961e-8
2.2299122918180471e-7
4.562023233607121e-7
2.63420618074029e-7
2.2975535816266101e-7
2.4234524046520615e-7
2.8477271313436544e-7
3.647805321084854e-7
4.992747449053798e-7
6.737718138436778e-7
7.682169585405383e-7
7.47936738437281e-7
5.507151315692648e-7
2.8585522076820157e-7
1.981709528399193e-7
1.2941907629356075e-7
7.65359231130642e-8
6.066470749916417e-8
4.9053959416629395e-8
1.9220737286093414e-8
7.984266939984918e-9
4.217019619757654e-9
3.975267858817303e-9
1.0212764707940219e-8
4.9257253561790215e-8
1.1831098873976214e-7
7.535936053915433e-8
6.738911877321432e-8
6.92820201357515e-8
7.742282235505139e-8
9.226515693774271e-8
2.7466208559649573e-7
5.325337492777861e-7
3.052180692509054e-7
2.6882282159327676e-7
2.8580880027609407e-7
3.4057721678665957e-7
4.4609613731515504e-7
6.160579908881491e-7
7.465899843632691e-7
6.866132992986405e-7
5.897008634090205e-7
5.345028786794224e-7
5.641170138056998e-7
4.046606359033452e-7
1.9423180584040692e-7
9.137727985388495e-8
4.408942237972889e-8
2.8138757531859025e-8
2.6391691988888006e-8
1.4935716519507433e-8
4.117798533205631e-9
7.845486019456913e-10
7.89084568729053e-11
2.620447505877201e-9
2.2765403358599844e-8
9.396198651579396e-8
5.286897021655825e-8
4.590318006450757e-8
4.673905022389924e-8
5.200341269253582e-8
6.180176377413932e-8
2.1105181855777612e-7
5.4713623545232e-7
3.4220573973028385e-7
2.9096105421612826e-7
2.964061232931502e-7
3.309071021154221e-7
3.943679603190008e-7
4.960439512363968e-7
6.432285637511605e-7
8.118082330219048e-7
9.547197135263742e-7
4.87885220687547e-7
2.796486478541246e-7
1.9804120185339576e-7
1.1932393598403393e-7
7.532916054442701e-8
6.664374755606738e-8
3.868327199976011e-8
1.5942517253053698e-8
8.133749174653548e-9
6.117930665867782e-9
9.143830366360804e-9
2.648839746875265e-8
1.3111855631706463e-7
1.3397523535768329e-7
1.0001918189319999e-7
9.514803417901982e-8
1.0101462388916527e-7
1.152399042760822e-7
1.3902738523875732e-7
1.7498033074204573e-7
4.6975263519158176e-7
6.839186816935146e-7
3.943698222887534e-7
3.60316890718336e-7
4.015442950826694e-7
5.13685059212573e-7
7.281142594961348e-7
9.322987902795989e-7
8.394256397836467e-7
7.055939911589663e-7
6.432351427514795e-7
6.395707386028978e-7
5.597937765979248e-7
2.6420086021370106e-7
1.2034910542042853e-7
5.4728829596618583e-8
3.142155722175702e-8
2.685385155357028e-8
2.2967708307461204e-8
8.177823556717651e-9
3.1994468844672413e-9
2.3300534003012378e-9
5.0511133951539415e-9
1.901626652405191e-8
1.0913188135366578e-7
9.640377635075145e-8
6.819676214607338e-8
6.410885472152298e-8
6.847865135229318e-8
7.945371669813892e-8
9.826017800043803e-8
2.9205994253581063e-7
6.659923095372469e-7
3.9027068665292197e-7
3.349436422799003e-7
3.4572071228469883e-7
3.948597764792192e-7
4.877261741815097e-7
6.408569714487994e-7
8.510379057220435e-7
1.0462659715138125e-6
1.225029601202134e-6
7.500081695928534e-7
3.47685812689904e-7
2.2027080469358272e-7
1.3545039089537515e-7
7.975637759562063e-8
6.481351926449845e-8
4.3547908932953744e-8
1.805912215197608e-8
8.624065599957588e-9
5.330172989294227e-9
6.474323893874475e-9
1.8626407655958883e-8
1.0005994677191222e-7
1.2188287560446815e-7
9.653196419352623e-8
9.491931176905807e-8
1.0174616426509602e-7
1.153892451390374e-7
1.369047898627762e-7
3.747248940179839e-7
7.631907995891465e-7
4.511953359708514e-7
4.0764898233923674e-7
4.4253395005446196e-7
5.399144496862239e-7
7.247416812420441e-7
9.822216559380866e-7
1.0306686514120007e-6
8.64299542004794e-7
7.655133929164081e-7
7.597684588772305e-7
7.305201130101436e-7
5.628797869270489e-7
2.1977278357488677e-7
8.221859870893767e-8
3.35345372527866e-8
1.729032363762446e-8
1.4408607674846792e-8
1.0577966742471443e-8
2.973015649399693e-9
9.555239752492323e-10
1.5985722842634903e-9
6.814464776367224e-9
3.3901085475209555e-8
1.4950211376116244e-7
7.991854301488279e-8
6.912333504651141e-8
7.053225256147134e-8
7.847115339310282e-8
9.263046718898671e-8
2.5087889418618985e-7
7.505184928711662e-7
4.982880616084726e-7
4.182995873675717e-7
4.1649255330018915e-7
4.507551815944955e-7
5.171247584751821e-7
6.257025670477193e-7
8.043292893837357e-7
1.1753124567284016e-6
1.653743518911289e-6
1.1737107108529514e-6
4.307263686700024e-7
1.8288701726254524e-7
9.012118580155678e-8
6.19769008547411e-8
5.35160308451648e-8
2.329525083516688e-8
9.789812703163683e-9
5.151510645297256e-9
5.22954075599514e-9
1.3607602485276295e-8
5.770232288538564e-8
1.7879566760352325e-7
1.2854611835120918e-7
1.239320733679862e-7
1.3273798242805823e-7
1.4876566528487648e-7
1.7196221461385046e-7
2.0239231897642342e-7
2.3681552126501957e-7
6.511975551667136e-7
9.919319586223317e-7
6.098761259865693e-7
5.799327463895547e-7
6.696438610616168e-7
8.910820779245084e-7
1.2588769500096576e-6
1.3202986275542472e-6
1.0561379114187324e-6
9.501582375277796e-7
8.83412792823177e-7
9.730376333309564e-7
8.163829362298734e-7
3.2910901705740426e-7
9.734833807901428e-8
3.5260752618291886e-8
1.5790041646006844e-8
9.90316117574894e-9
8.692667279391141e-9
3.400722015911297e-9
1.8322642070628256e-9
3.341810902924239e-9
9.1118577460907e-9
2.9272796380844384e-8
1.4878323436895264e-7
1.5052218992074342e-7
1.0443355729450481e-7
9.83480884738034e-8
1.0453558596215729e-7
1.1820858203435704e-7
1.359542652115482e-7
3.385416379190026e-7
9.515050528631082e-7
5.918870199221403e-7
4.99543396022872e-7
5.008979517123348e-7
5.504200873751401e-7
6.511116593147871e-7
8.37117803046472e-7
1.2544390623262668e-6
1.8991187901234459e-6
1.4115567788125077e-7
2.0530641360557102e-8
6.758619763505061e-8
1.0813085170059128e-7
8.109317417289008e-8
4.690752967712938e-8
4.356648684767278e-8
2.406909748650666e-8
7.2323525584610755e-9
5.598256507699138e-9
1.4292777006439776e-8
1.9880468297529005e-8
1.5469601671216643e-9
4.44999608582122e-8
6.228804630522905e-8
8.449764418756819e-8
1.1165436440734676e-7
1.4210777076394368e-7
1.7556936023052627e-7
2.1195239722808663e-7
5.549264990320662e-7
1.1222422391861103e-6
7.0618313865735e-7
6.777517696782369e-7
7.803965152347596e-7
1.0244865893477458e-6
1.4274047907269962e-6
1.5137494880077918e-6
1.238380056134587e-6
1.243051526372399e-6
4.1863232981210577e-7
5.933358009194511e-7
4.228747162334475e-7
3.5697110735736346e-7
2.4804649555814335e-7
6.764650997630958e-8
3.414204936524332e-8
1.3084264531819989e-8
2.0452600528982908e-9
1.138946992149599e-9
2.2313798505395788e-10
7.452427336177415e-10
2.625112112213618e-9
5.685008636487011e-9
1.6043404722426966e-8
6.128702094724727e-8
7.056010570859845e-8
6.624100332624377e-8
1.3290929150484509e-8
2.285276640018454e-8
5.150546720085374e-8
3.622523138762401e-7
1.0756140475576653e-6
8.43739658358506e-7
6.468066978238837e-7
6.258921881451844e-7
7.170126154213413e-7
1.06254221154699e-6
1.1954871556335113e-6
2.6369411013762265e-8
6.974995271256571e-7
2.3661473483528655e-7
3.903801714510043e-8
4.6071917597717206e-9
2.3482810613320667e-8
3.426636725819163e-8
2.6727027771984383e-8
6.962790709123683e-8
3.9269761142856985e-7
2.7357792602624494e-8
3.82348797171319e-10
1.9688608004538403e-10
2.705281149267722e-10
4.101321412165207e-11
1.5348553751223757e-11
1.5587938415965475e-11
1.557638530251991e-11
1.6822355875263244e-11
1.928971586175787e-11
2.2739209763971324e-11
2.6890422471844787e-11
3.181183712902474e-11
3.947874687399884e-12
1.5027496541180713e-12
1.7094313097603938e-13
1.4332147314723559e-12
2.561840914244278e-12
3.740146072617562e-12
5.112760081538882e-12
6.812332311623512e-12
8.979858988887435e-12
1.1784717996827846e-11
1.5447018914217287e-11
3.049217049794728e-11
7.4935317843762e-11
1.263079240733691e-10
1.4945655764654465e-10
6.051448675166206e-11
1.5601568154204257e-11
6.693131810618909e-12
2.1676304645744286e-11
3.477580681019703e-11
4.863802963899332e-11
6.511716856123555e-11
8.602046552044172e-11
1.135526933090852e-10
1.5075341033777911e-10
2.0209655841184526e-10
2.744525671909822e-10
3.787518937492849e-10
5.329907457520588e-10
7.678000477255736e-10
1.1365717599167853e-9
1.5475310653297895e-9
1.5403839251431145e-9
1.2460656177391247e-9
1.0172584411106322e-9
8.758724643730816e-10
7.968588762951317e-10
7.582593866878434e-10
7.461061040058638e-10
7.520610905699787e-10
7.71054289764471e-10
7.997789575530481e-10
8.086884211819599e-10
8.35922992936231e-10
3.0165970791728694e-10
3.224765259323081e-9
1.1947475682790902e-8
1.3490317233864223e-9
2.1467710391173304e-10
8.725847568209927e-13
1.7396601073247228e-13
2.882622552066912e-14
0.
0.
0.
0.
0.
0.
0.
0.
0.
6.576828151059427e-13
4.0040627253261285e-13
4.3602797591644453e-13
5.218983781860161e-13
6.414848985316241e-13
7.968241494147326e-13
9.958041328520657e-13
1.250242579071186e-12
1.5760532256220737e-12
1.9941741929899963e-12
2.531997539724992e-12
3.2252945871217685e-12
2.3175208867127905e-11
6.7893290607466905e-12
1.9949739451270865e-12
3.29292998920476e-13
1.7383381689782796e-12
3.1184795097380177e-12
4.806869682796545e-12
7.0867732081516e-12
1.0301960600644385e-11
1.4917666108537184e-11
2.157222178788359e-11
3.11033050240449e-11
4.448862256474714e-11
6.259988943313987e-11
8.573435972841302e-11
1.1321913423076596e-10
1.437001966073859e-10
1.7615763928985024e-10
2.1068587907032703e-10
1.0123581790175098e-9
2.796810040741042e-10
2.842342134677072e-9
5.6940916863959526e-9
6.866020003500016e-9
7.447991145878201e-9
8.078195644062274e-9
8.829610736688002e-9
9.671741979804342e-9
1.0562774315364753e-8
1.1463498859821287e-8
1.2302324182472e-8
1.0955943272323406e-8
3.138602954085152e-9
2.5062199325429534e-10
5.136669153488558e-10
9.06685478049549e-10
1.2978831187128575e-9
1.7216300029659988e-9
5.556099790115299e-10
2.4989910350233063e-9
2.866506736586205e-9
2.9793502006280155e-9
3.080180213062865e-9
3.2384556145340657e-9
3.5089733375474402e-9
4.0033617186229845e-9
4.9248357967295024e-9
6.587221550624301e-9
9.453204153396394e-9
1.4160264901454659e-8
2.355993670675131e-8
2.8530339509303312e-8
2.540019424614652e-8
3.2814715678165274e-8
5.171981004278439e-8
9.534228355317661e-8
1.548810191894642e-7
1.6479659045360593e-7
1.737114414825359e-7
1.7490122465043488e-7
3.525291808883272e-8
1.5909041166842177e-7
1.9241753084838297e-7
1.8088235703285087e-7
9.872265740836334e-8
5.692019101657757e-8
3.251940037915991e-8
2.2181353711084952e-8
1.853303645556119e-8
1.0286134449978378e-8
2.029399297329781e-9
5.074118243977621e-10
2.124826099493973e-9
3.500278294709342e-9
1.898674328775198e-9
1.3700405156681187e-8
1.0795174816409696e-8
1.0313222610877305e-8
1.0824432535817513e-8
1.2065470788129532e-8
1.4104096386390807e-8
5.986404108115407e-8
1.5041960180435638e-7
9.663280178289123e-8
7.916273051938238e-8
7.810225552217542e-8
8.42895393715822e-8
9.653601179132924e-8
1.1611707162222433e-7
1.451293506792202e-7
1.8240668835741072e-7
2.1320249766428774e-7
1.192939132915463e-7
7.447371326591191e-8
4.633144150171455e-8
3.280873771867216e-8
2.7289339880854406e-8
2.4346923560319827e-8
1.2186104215358674e-8
4.490131330240323e-9
2.241739653249977e-9
1.7408180925596692e-9
2.701889213758303e-9
7.33860164162442e-9
2.9992972130330505e-8
3.411130325330656e-8
2.1849871494961872e-8
1.9539751567475412e-8
2.046828750544046e-8
2.3843016427907988e-8
3.049144665336859e-8
9.282557751115752e-8
1.4532988039578293e-7
8.63760121839284e-8
8.140193529964056e-8
9.347044050631435e-8
1.222290550691969e-7
1.7858182488357273e-7
2.7080423533768236e-7
3.3350329606269373e-7
3.2316529323743543e-7
3.055756474254721e-7
2.760876064538575e-7
3.27745885585986e-7
2.7290491639063985e-7
1.4810738792935983e-7
8.86385121034789e-8
4.9855510753430595e-8
3.2424251393756914e-8
2.7767428325510977e-8
1.6047834317048025e-8
3.906219412918202e-9
8.997415473273766e-11
1.990889102405082e-9
3.230624942037091e-9
7.80740692065209e-10
3.243591776411609e-8
2.181371831472006e-8
1.980348860142632e-8
2.0373269716220282e-8
2.2516916278255007e-8
2.6273692924529277e-8
1.0408998591171454e-7
2.583469751932296e-7
1.6096278332735663e-7
1.3436275790301416e-7
1.3498541532878596e-7
1.487887422492393e-7
1.7504237671439031e-7
2.1767977411040161e-7
2.814415675654525e-7
3.56938394165224e-7
3.973994950725472e-7
2.3186530022194772e-7
1.4047213659830877e-7
8.750796738627914e-8
5.778099712765358e-8
4.476152692580948e-8
4.048281123856266e-8
2.369159976391773e-8
8.588102447645304e-9
4.074586556025208e-9
2.9631076247421717e-9
4.318774702367808e-9
1.1547641642298217e-8
4.6392612188187605e-8
6.792605067959152e-8
4.1583172193700796e-8
3.655790392024226e-8
3.7901525947092144e-8
4.369990727964955e-8
5.5092332014965644e-8
7.603256524253748e-8
1.9801066675089997e-7
2.6635925693792896e-7
1.5424348098835143e-7
1.4377017374887391e-7
1.6439899648871691e-7
2.163648014437479e-7
3.1960163413141126e-7
4.6455802111016055e-7
5.040798193620462e-7
4.6451116114029137e-7
4.241009960893762e-7
4.789130497692795e-7
3.352240055716612e-7
1.8651108977877014e-7
1.1723068761006834e-7
6.759193974608195e-8
4.444859552178715e-8
3.916309684347259e-8
2.422386909969141e-8
7.6038802134604e-9
2.392955520831149e-9
3.9578867082395725e-10
5.035869629732889e-10
7.981393631216144e-9
6.696643094665795e-8
4.673841885584596e-8
3.6845272932068237e-8
3.5850750685078396e-8
3.8659673293920964e-8
4.4756436681893816e-8
5.504107225704548e-8
1.9093452366627085e-7
3.7302971190198057e-7
2.0935015632527128e-7
1.79351452227071e-7
1.8602972214425593e-7
2.153741216551017e-7
2.7261703017404816e-7
3.6921479064213236e-7
4.819866397883982e-7
5.021195770906515e-7
4.44709067514247e-7
4.1093368370172265e-7
2.2158273385776013e-7
1.332696876306946e-7
7.835873401782727e-8
5.145092178789002e-8
4.205821986385198e-8
3.666096596458733e-8
1.4730924820306974e-8
5.542302509452626e-9
2.7314099552957937e-9
2.4514527804271724e-9
6.197171207362593e-9
2.5741098627489098e-8
9.386759423942153e-8
4.940105790599961e-8
4.037227981304484e-8
4.01005887151821e-8
4.442566122221215e-8
5.344113032013066e-8
1.7738835486511852e-7
3.410846931742419e-7
1.9801560370470744e-7
1.7598626610014186e-7
1.8924334395338203e-7
2.2756327617172823e-7
2.9989696720218045e-7
4.2278654478192163e-7
5.717899600777148e-7
6.204505611681784e-7
5.778445738248824e-7
5.262862128298065e-7
5.5806415475061e-7
3.0182627313362324e-7
1.7996322265177472e-7
1.1188193419524421e-7
5.955106826040681e-8
4.064123070475112e-8
3.704833064846738e-8
1.504063725382106e-8
4.4219788626582156e-9
5.709958036655714e-10
1.2575785910629426e-9
5.4526059400685866e-11
2.1808591314519436e-8
5.8664834323309726e-8
4.2977214968943835e-8
4.081911682986148e-8
4.300251464617355e-8
4.838538973298194e-8
5.741417496084218e-8
1.98965370489239e-7
4.788771892455074e-7
2.8583804381613384e-7
2.447738691884607e-7
2.51895506790493e-7
2.861954630656511e-7
3.5077913582788376e-7
4.577160226792968e-7
6.035643287409823e-7
6.945765344821225e-7
6.520023775569924e-7
4.791311131556826e-7
2.561794264120391e-7
1.5218103209277307e-7
8.568543220307924e-8
5.473908382416737e-8
4.685281342218673e-8
3.774684833640735e-8
1.4523006407753142e-8
6.3721217435167625e-9
4.282326031170044e-9
5.806035628236573e-9
1.4991084921786135e-8
5.796964355538844e-8
1.3958320375287876e-7
7.807420687849366e-8
6.62778975458923e-8
6.733239737175364e-8
7.61229677528363e-8
9.346417126857207e-8
1.2340332398525649e-7
3.278642353361443e-7
5.040207095117596e-7
2.860537748765901e-7
2.5845354065399765e-7
2.8472509613744024e-7
3.569708175525449e-7
4.98070081955894e-7
7.10877974694606e-7
8.17334368198534e-7
7.581712714403887e-7
6.713431825676157e-7
7.31044437243409e-7
4.0260477778642036e-7
2.2701114903573442e-7
1.4873745679628535e-7
8.082899870352736e-8
5.0844420512681246e-8
4.665929213649189e-8
2.4659188550920982e-8
8.869469288055564e-9
3.5313679664726105e-9
1.818890532634287e-9
3.8413245920703674e-9
2.1630915512162792e-8
1.1890230294592173e-7
7.202078412189278e-8
6.222525868215899e-8
6.283625150613941e-8
6.894780769916768e-8
8.040897096232673e-8
9.875259802169959e-8
3.055691351836782e-7
6.155506364508952e-7
3.520753932455444e-7
3.08842143626564e-7
3.269678460951298e-7
3.8762334612114476e-7
5.043936831110813e-7
6.910876086307918e-7
8.35322487056407e-7
7.738348694956308e-7
6.710827367803553e-7
6.671595280212588e-7
3.580585761729955e-7
1.9564731043649732e-7
1.0240365726523411e-7
5.524745967620769e-8
4.013299649054532e-8
3.876401062016453e-8
1.9109446426232454e-8
7.305202511493676e-9
3.951430987654713e-9
4.266799268697266e-9
1.0342924709855337e-8
3.92351744286419e-8
1.7184215146548116e-7
8.99168178585308e-8
7.237370601554386e-8
7.14861486548978e-8
7.879636082687577e-8
9.394846196313239e-8
2.7388095613485176e-7
5.905944256352541e-7
3.4597511002103847e-7
3.0176381902737436e-7
3.1651608148211946e-7
3.683152003054395e-7
4.651475107195418e-7
6.244984633658248e-7
8.246945964491718e-7
9.346265383032394e-7
9.442417633172253e-7
8.674832249757208e-7
1.0778685927637883e-6
4.2406828375807133e-7
2.0619828232588517e-7
1.1325174906257344e-7
5.8687669213718125e-8
4.137166220846959e-8
3.2606687226796445e-8
1.2454584492782766e-8
4.38435432064691e-9
8.561050222312142e-10
2.4443208609598736e-10
4.656902033687741e-9
6.168139752968412e-8
6.479912555726986e-8
6.211923585101445e-8
6.642883883028654e-8
7.392013528438372e-8
8.516054208770974e-8
1.0152736947951327e-7
2.9133552752710377e-7
7.657219118499638e-7
4.6710449554698454e-7
4.1179438643539927e-7
4.3244470089005664e-7
5.016904304769904e-7
6.302091062145428e-7
8.341175315730806e-7
1.0281023189518184e-6
1.0000885999766536e-6
8.969565370357108e-7
7.565360264655605e-7
3.542730472773072e-7
1.6498220102299584e-7
7.329235584288088e-8
3.760253608074578e-8
2.8213079034304187e-8
2.6976439294198174e-8
1.234873182054805e-8
5.824400580072668e-9
5.163209876046856e-9
8.96897126541039e-9
2.3077735962846467e-8
8.304739005676117e-8
2.5012785181832575e-7
1.347121486710429e-7
1.1315851354160479e-7
1.1431026112058756e-7
1.2756339393037722e-7
1.5137095070650252e-7
1.8406552812199496e-7
4.602123175443985e-7
8.510965532634552e-7
4.855583296795934e-7
4.2941584147244474e-7
4.5859849052732504e-7
5.509239306188934e-7
7.282270985379035e-7
1.0015500154064878e-6
1.2304527054604261e-6
1.3362953435803048e-6
6.244739606815873e-7
1.3455464614946166e-6
1.01088832225231e-6
3.3326705903249763e-7
1.31763390379459e-7
6.318862009167824e-8
4.4027438359721845e-8
3.742751810201569e-8
1.479797915437141e-8
5.612223186844373e-9
2.1674924176615864e-9
2.1779819200969007e-9
1.0163892081128901e-8
6.904622802224715e-8
9.736851097962744e-8
8.61540123423538e-8
9.199269766654609e-8
1.0302205889386575e-7
1.1846014316457275e-7
1.3955432970733655e-7
1.6702143144597354e-7
4.4369020800978464e-7
9.646007246501473e-7
5.80956374705633e-7
5.30562078910049e-7
5.795567403627374e-7
7.114661195854402e-7
9.568638458060502e-7
1.2430682133867944e-6
1.2025630890679803e-6
1.0440981297475995e-6
1.0821079572960526e-6
1.0888454748467287e-6
5.939085945452598e-7
1.9835307675189795e-7
7.11619463833571e-8
3.034898756774377e-8
1.6658009828239863e-8
1.3937583985960284e-8
8.431061626973496e-9
3.2513511285084348e-9
2.9712797718080072e-9
6.298234153702634e-9
1.736533208947418e-8
6.058213062202653e-8
2.796732503283345e-7
1.4782419169527005e-7
1.198263028777193e-7
1.1884149368805075e-7
1.2940182182957877e-7
1.4746777207154167e-7
3.4689585754782975e-7
9.331216593472864e-7
5.746866669145254e-7
4.924460700450352e-7
5.004053663736409e-7
5.574209947322453e-7
6.677538039082901e-7
8.587534889930271e-7
1.2100271406400247e-6
2.154116159318215e-6
1.6246401000401017e-7
5.899739541648103e-7
4.474929517452989e-7
2.2625412935183544e-7
1.769287538169188e-7
9.766495451055554e-8
3.7255662718601045e-8
2.5769473756220744e-8
1.547311026770294e-8
2.618966471734582e-9
8.832608190600682e-8
1.167282115668171e-7
1.6297089639225114e-7
9.497946059646529e-7
8.846575991884929e-8
8.552438617727452e-7
7.520242340963212e-8
3.89503718749364e-8
1.0465710799865228e-9
4.814099678777065e-10
3.487494794311641e-10
4.505748901945615e-12
5.957680950262609e-11
2.029421103440849e-11
7.978967228169739e-12
1.1918550306260866e-12
1.3660530936611485e-11
3.1363561207494985e-12
8.831646685686927e-13
2.473647197654993e-13
9.786005975443252e-13
1.5843126959074998e-12
9.128508144673401e-12
1.950731794130933e-11
2.687568447364969e-11
1.5883086374325353e-11
4.5848330772622914e-12
9.603686429994189e-14
1.987380207562644e-12
3.327833744797963e-12
4.537221725355539e-12
5.886480202165591e-12
7.535880637825959e-12
9.619781065555267e-12
1.22837225092733e-11
1.5706366232925077e-11
2.011891802669816e-11
2.5827956056995063e-11
3.324682469791588e-11
4.2939966611518635e-11
5.5689022641484266e-11
7.259113375352932e-11
1.1097732163076527e-9
1.460213056922683e-9
1.0612511334393102e-9
8.462737507351871e-10
7.340227850773517e-10
6.736908155168837e-10
6.435267185536159e-10
6.33031080392002e-10
6.36642704162555e-10
6.512546065517532e-10
6.75081138700883e-10
5.726025453122204e-10
7.291796215907107e-10
1.2348309734502855e-9
1.69139951287672e-9
1.0497563746427353e-9
4.433384640554723e-9
1.809175819186674e-8
3.4607816226225785e-9
4.766153733500726e-10
9.631098600817317e-13
7.717508555927309e-14
5.0346010124757425e-14
1.957617653137309e-13
3.768866340914709e-14
0.
0.
0.
0.
0.
0.
3.776337386968866e-13
2.166031200621253e-13
2.3378854673199113e-13
2.7857893082326497e-13
3.4115024319393157e-13
4.2231678968958694e-13
5.260925672047732e-13
6.585531204497862e-13
8.2789302758304e-13
1.0448980913274407e-12
1.3236925378359157e-12
2.6906262962812475e-11
2.2121900730647545e-12
5.694787105029911e-13
1.6786337166877728e-13
6.280792836387631e-13
1.077378422354434e-12
1.6216355879542605e-12
2.3496856513135925e-12
3.3671078593955384e-12
4.81707920424633e-12
6.902507018593842e-12
9.911660964418956e-12
1.4242601288291371e-11
2.0407801020577637e-11
2.8975720609416832e-11
4.0390219297490524e-11
5.4681178367767784e-11
7.130647403953498e-11
8.946211422872586e-11
4.598477529871464e-10
1.3897156510686507e-10
7.489181352702395e-10
2.1618853097682594e-9
3.2514229890124644e-9
3.812213099598685e-9
4.226296602168588e-9
4.651969408941212e-9
5.11901999051305e-9
5.623186146079511e-9
6.151680397783387e-9
6.689513148116176e-9
7.49259981991423e-9
5.077621890663633e-9
8.727654760020848e-10
2.0405783604430641e-10
5.574762055975447e-10
8.725610240702922e-10
1.414681450801502e-9
2.8658298282959427e-9
2.2147866072837386e-9
1.055836275301802e-10
3.149430374576065e-10
3.7505300973431086e-10
3.0157975950731703e-10
1.6608727694530035e-10
2.98628552515483e-11
3.195526082338289e-11
3.705655308253016e-11
2.674649668544544e-10
6.930039993945236e-10
2.0124228991253887e-8
2.944654096456628e-8
2.45250721146878e-8
3.018029692305921e-8
4.490960991578642e-8
7.798065157115303e-8
1.3689344731472675e-7
1.6294951442507157e-7
1.656259246365947e-7
1.7390425867953811e-7
1.2218528806159043e-7
1.7172454795817294e-7
1.9828763214525495e-7
1.3453950647487176e-7
7.772372909786333e-8
4.403341591458795e-8
2.7482283009903223e-8
2.070299775330483e-8
1.767137368289899e-8
7.054313034330029e-9
1.4231388459491313e-9
4.701762663920416e-10
1.7033895206003069e-9
2.130349582757529e-9
2.939622535537023e-9
1.5834359131065488e-8
1.151632870541816e-8
1.0863806577122476e-8
1.1408908010889702e-8
1.2809434097637877e-8
1.516529148330093e-8
6.211704113536714e-8
1.418273404717688e-7
8.450361385621972e-8
6.919949785225749e-8
6.839625472045363e-8
7.429074021436523e-8
8.622943628385419e-8
1.0586439185009851e-7
1.3485584941067755e-7
1.6666679703950313e-7
1.7758783744560162e-7
1.0856771586319646e-7
6.528455339092206e-8
3.900722109027932e-8
2.6382676150499e-8
2.129137931918811e-8
1.9137758577421137e-8
1.1423026567622727e-8
4.041520421865127e-9
1.8203419172417251e-9
1.179424761311836e-9
1.5412836839115832e-9
4.1628712909957214e-9
1.6836978839171687e-8
2.7270024625856653e-8
1.630823737212489e-8
1.4164637421446848e-8
1.4544122538318808e-8
1.6606775807132255e-8
2.0734174809780446e-8
2.841405712158481e-8
8.603969636270238e-8
1.2353845603566182e-7
7.44060220273102e-8
7.171334112720724e-8
8.458756265900037e-8
1.1463759153267433e-7
1.7442687095009098e-7
2.63800888523554e-7
2.9966517314480917e-7
2.855028055988589e-7
2.7368594452983437e-7
3.0792723407207367e-7
2.1629496227697248e-7
1.228886858830288e-7
7.456306329223226e-8
4.6022228978706416e-8
3.3441473732319034e-8
2.9327764512745092e-8
1.7190673373824276e-8
5.160045740104445e-9
1.5456441756525669e-9
1.5313827888679764e-10
1.9278332346200828e-10
5.045933857079577e-9
4.142504673844183e-8
2.932872544685861e-8
2.254596640444992e-8
2.1739845369611047e-8
2.3391858055474014e-8
2.7131663755735315e-8
9.495061087601196e-8
2.0110017035601406e-7
1.159450868479433e-7
9.695926351846076e-8
9.78182996022139e-8
1.0901199492303205e-7
1.3096234829782705e-7
1.6774279984081473e-7
2.2057980394339486e-7
2.6377781668183237e-7
2.5776753255118245e-7
2.2699058926342165e-7
2.157924649166327e-7
1.200079008660735e-7
6.904546177391002e-8
4.047989539111621e-8
2.8697584273372955e-8
2.44079026777799e-8
1.8763630349827413e-8
6.150232760507112e-9
1.8617817775889693e-9
2.592635355187127e-10
3.6335511243724865e-10
1.3611097546637295e-9
1.5542384030109422e-8
2.571625851865334e-8
1.7248747379940533e-8
1.57669581850804e-8
1.6434362825938498e-8
1.8595190718627927e-8
2.248888842511742e-8
9.42995695728431e-8
1.9640599385131747e-7
1.1666851593448191e-7
1.0406729134614153e-7
1.1233626130224402e-7
1.3511072027150536e-7
1.7728929938941897e-7
2.4985618266374074e-7
3.5203745067273716e-7
4.177487901690269e-7
4.0763144902630346e-7
3.2544053327706057e-7
1.7745053898811267e-7
1.144441666828699e-7
7.15612553284954e-8
4.935786971491122e-8
4.1522595966108535e-8
3.307320399846143e-8
1.2181075551219086e-8
4.733492049664757e-9
2.486907117525283e-9
2.4910056332232203e-9
6.437724254404758e-9
2.6741902199792084e-8
7.829584187105849e-8
4.299413524061877e-8
3.608224912162703e-8
3.632237829771734e-8
4.0611447124592266e-8
4.9208792999258546e-8
6.421560064663889e-8
1.8211691290946755e-7
2.6363723308454587e-7
1.4208151429529075e-7
1.2262611717710054e-7
1.2910181113391362e-7
1.5422453403865273e-7
2.0488750879727592e-7
2.822922213480137e-7
3.166654015668062e-7
2.781145840122931e-7
2.3901609203797375e-7
2.7832413325710153e-7
1.7599126051338224e-7
1.0148244152638724e-7
5.6851139768206644e-8
3.6725954265914624e-8
2.8619996297841596e-8
2.5723040091867682e-8
1.3242229513125382e-8
4.241525046191602e-9
1.4800100654852398e-9
4.3587033458368135e-10
9.408823953390255e-10
6.8190071783392445e-9
4.4131522356807144e-8
2.5971979701157478e-8
2.0076613279298633e-8
1.938723947265682e-8
2.0941588862188164e-8
2.4476650723670135e-8
3.067448191021359e-8
1.1853831825747741e-7
2.2042104919078176e-7
1.279296364460877e-7
1.151971049202927e-7
1.2597528644979971e-7
1.5476386347202153e-7
2.095193281833658e-7
3.0402556139933924e-7
4.1557511753825507e-7
4.459065322019942e-7
4.172514716841725e-7
3.9244209667768376e-7
2.098026120421549e-7
1.3431073907301792e-7
8.352891186585602e-8
5.429776513482749e-8
4.322026657965304e-8
3.761709233315523e-8
1.5161613088481945e-8
5.432447808836718e-9
2.413260083116569e-9
1.7656199458434922e-9
4.449416625881028e-9
2.0471803815181636e-8
8.231084319689964e-8
4.444364661522808e-8
3.663583003837339e-8
3.645690461960352e-8
4.0247705745727594e-8
4.799181596075155e-8
1.523166493033403e-7
2.844445636151852e-7
1.5888903238069544e-7
1.3579005067641367e-7
1.4041061355226066e-7
1.6202779049318592e-7
2.0442299224833738e-7
2.76090193027983e-7
3.599607096848461e-7
3.746437246329053e-7
3.309359196692051e-7
2.899349681896899e-7
3.3348820623952324e-7
2.017231038437637e-7
1.1373684333741542e-7
6.179036423372987e-8
3.850895812710869e-8
2.9601312176214033e-8
2.6321894279135315e-8
1.0643662190637085e-8
2.8926250598938616e-9
2.3927133245327017e-10
1.0702479054999703e-9
2.471947895209449e-10
1.1496380920871249e-8
3.799537426607954e-8
2.3748114483603147e-8
2.1232287013947463e-8
2.1835239690431064e-8
2.4379466416216544e-8
2.9009065835755222e-8
1.2146827909450033e-7
2.7777186229461316e-7
1.6837696149207047e-7
1.4675878919156246e-7
1.5435753026312022e-7
1.7951266177108402e-7
2.2537330563822292e-7
3.019872935640502e-7
4.1585620495473055e-7
5.24795708275152e-7
5.478848608922376e-7
3.561402759240345e-7
2.0449058699194158e-7
1.37887783755663e-7
8.652541247493692e-8
5.9248899307788666e-8
5.168635908206456e-8
3.629847738748467e-8
1.3185574093181333e-8
5.7250626678802295e-9
3.562573029581182e-9
4.386612041155287e-9
1.1621580046716661e-8
4.886467306148397e-8
9.678723097603881e-8
5.799161709272986e-8
5.054642405570634e-8
5.183071278694177e-8
5.868261479054704e-8
7.183624125271866e-8
9.449418388236545e-8
2.535933033287519e-7
3.511760474238222e-7
1.921823843442066e-7
1.689311583130325e-7
1.814864026748274e-7
2.226115275669279e-7
3.0487765330598406e-7
4.1965775139866694e-7
4.3993859616187466e-7
3.788573321418525e-7
3.3086101430238633e-7
3.830258279271991e-7
2.7202849168947006e-7
1.490287954131987e-7
8.139062909071513e-8
4.866486328494038e-8
3.517046640144796e-8
3.15226091347464e-8
1.900349705929637e-8
6.0009744396098525e-9
2.0070886342925597e-9
5.653967349828133e-10
1.120512192431358e-9
8.289953758136459e-9
5.7494565415598175e-8
3.870737447261228e-8
2.9127628057714838e-8
2.7855766339968273e-8
2.9921980560729116e-8
3.4809229125530946e-8
4.3378174080301723e-8
1.62238164666606e-7
3.1529086358021605e-7
1.8208527392773088e-7
1.611242776053555e-7
1.7286070244546504e-7
2.0745022888356778e-7
2.72849234138713e-7
3.846533318365389e-7
5.259867993802715e-7
5.839543950255e-7
5.505725170364705e-7
4.6336581097240806e-7
2.4539589772967707e-7
1.6433113186126995e-7
1.0445508379828575e-7
6.528124344395721e-8
5.202341480443829e-8
4.424262336862921e-8
1.7238443559160675e-8
6.595014775004155e-9
3.189437760377359e-9
2.6738520768158737e-9
6.787431466541932e-9
3.130489591395835e-8
1.012260396873237e-7
5.7752068288114096e-8
4.9171836972257966e-8
4.957653113479125e-8
5.505213632070985e-8
6.576099888874605e-8
2.0367138168336342e-7
3.824105226934121e-7
2.155283363603871e-7
1.867351154695704e-7
1.9568277005989881e-7
2.2941313660240293e-7
2.950218082521639e-7
4.046405316192231e-7
5.169478930449571e-7
5.110286288253923e-7
4.4489629783711804e-7
3.9401776407249185e-7
4.4739521086736823e-7
2.899841235054561e-7
1.5398070399941872e-7
7.980487310243211e-8
4.4753445362257684e-8
3.185094066187169e-8
2.9328637763024224e-8
1.3603945152456012e-8
3.669621445770405e-9
4.158661287687784e-10
9.5418087477195e-10
4.0091562983944266e-10
1.5479694939018133e-8
5.839950888926554e-8
3.485010144455117e-8
3.073841247860728e-8
3.1450918143723275e-8
3.503919202333696e-8
4.165032895976179e-8
1.6240427137595394e-7
3.8844178267706293e-7
2.3759106327844817e-7
2.0456213778395009e-7
2.1203483124644998e-7
2.4213935374568313e-7
2.970763179570752e-7
3.871088998380829e-7
5.19325781615281e-7
6.54797150436232e-7
7.05096422876653e-7
4.1542903081336443e-7
2.425140915019711e-7
1.7131410284202888e-7
1.0594823793494352e-7
6.919758582120004e-8
6.104172911113949e-8
4.011602695787364e-8
1.51442271472634e-8
6.998221098147649e-9
4.666705258990857e-9
6.137152146083069e-9
1.669338037380849e-8
7.485486394829008e-8
1.1676332259573705e-7
7.593371770642823e-8
6.832741087277096e-8
7.094007164771388e-8
8.056879153134616e-8
9.822148389288851e-8
1.2743273896373172e-7
3.422562136273666e-7
4.814353414885369e-7
2.6886264020081503e-7
2.402730675358449e-7
2.6237876941161575e-7
3.280173189143155e-7
4.5759786481668566e-7
6.210167215595237e-7
6.161616473737355e-7
5.241640882985041e-7
4.635362891435643e-7
5.122654219970464e-7
3.992239097317279e-7
2.0440517599762565e-7
1.0600089951910225e-7
5.699374861313643e-8
3.7552738833476597e-8
3.339725020878591e-8
2.328952301692142e-8
7.571415415445125e-9
2.6340546013241783e-9
1.1357506817067061e-9
2.3711553374507557e-9
1.2353721364259589e-8
8.017236737420603e-8
6.008897718432088e-8
4.40340712657883e-8
4.177171915465361e-8
4.475181059440957e-8
5.2038037826358244e-8
6.482011418289469e-8
2.2299268230804609e-7
4.56205166278328e-7
2.63422242440723e-7
2.2975685830834982e-7
2.4234690282701426e-7
2.84774783248189e-7
3.6478337277035896e-7
4.992788274158658e-7
6.737766842085548e-7
7.68220109710618e-7
7.479381848725789e-7
5.507190682272588e-7
2.858567527606697e-7
1.9817122083678577e-7
1.294187481828176e-7
7.653549929533098e-8
6.066424060514356e-8
4.905381239446391e-8
1.9220720606297416e-8
7.984253518786162e-9
4.217019787268174e-9
3.975290756400471e-9
1.0212821350048152e-8
4.925728225686265e-8
1.1831207085384154e-7
7.535980714799208e-8
6.738944007059038e-8
6.928231984164652e-8
7.742314342858286e-8
9.226553220944041e-8
2.746626928793906e-7
5.325360897001443e-7
3.052194451669143e-7
2.688239329462687e-7
2.858098436124806e-7
3.4057822652717464e-7
4.460970552097051e-7
6.160588857756648e-7
7.465923229060535e-7
6.866170196802714e-7
5.897042881042201e-7
5.345056283268117e-7
5.641202705491608e-7
4.046590308183166e-7
1.9423191060462168e-7
9.137798386046217e-8
4.408976060906468e-8
2.8138966540482374e-8
2.6391937971425912e-8
1.493574307298134e-8
4.117821721871439e-9
7.845599803529559e-10
7.890623437131435e-11
2.620463220524538e-9
2.2765695584238397e-8
9.396164133812167e-8
5.286916567898111e-8
4.5903480310453455e-8
4.673940614671146e-8
5.200382901032749e-8
6.180225956362786e-8
2.110531151102745e-7
5.4713995641636e-7
3.4220786376329275e-7
2.9096301813528206e-7
2.964082537602017e-7
3.309096422578525e-7
3.943712285763329e-7
4.960483979531687e-7
6.432345005814031e-7
8.118145926097528e-7
9.547243015721988e-7
4.878892538858737e-7
2.796496538311749e-7
1.9804081717004948e-7
1.1932311472515423e-7
7.532835686561933e-8
6.664298957716081e-8
3.868312373695052e-8
1.5942444665930187e-8
8.133709544490409e-9
6.117922672115312e-9
9.143859979540658e-9
2.6488450013038365e-8
1.3111834261845308e-7
1.3397645992028963e-7
1.0001978110687227e-7
9.51484998311319e-8
1.0101507155319834e-7
1.152403854095652e-7
1.39027925732742e-7
1.7498090386729516e-7
4.697533463690393e-7
6.839220994434772e-7
3.94371672544827e-7
3.6031838648202327e-7
4.0154566958028825e-7
5.136862874813026e-7
7.281152787004375e-7
9.323016383431318e-7
8.39430503797954e-7
7.055981647845396e-7
6.432380660248423e-7
6.395752617330337e-7
5.597922348768336e-7
2.642002759928549e-7
1.203497869290536e-7
5.47292437762379e-8
3.1421763095116124e-8
2.6854081698845773e-8
2.2967777633149676e-8
8.177839628483106e-9
3.199467437028882e-9
2.3300752641856405e-9
5.051162948639895e-9
1.901650242215352e-8
1.0913390549298549e-7
9.640381201941764e-8
6.81971489306409e-8
6.410933494014883e-8
6.847920985383267e-8
7.94543717107782e-8
9.826095210428558e-8
2.920618729846324e-7
6.659968388352996e-7
3.902733066373407e-7
3.349461101425152e-7
3.4572344566795483e-7
3.948631398006077e-7
4.877306887958759e-7
6.4086329645742e-7
8.510456710579364e-7
1.0462720745201417e-6
1.2250334225244432e-6
7.500168446259778e-7
3.4768797208038206e-7
2.2027053281528448e-7
1.354493076944988e-7
7.975537701670224e-8
6.481253191908416e-8
4.354758353192496e-8
1.8058981893162405e-8
8.623988618352342e-9
5.330144171950044e-9
6.4743503938349805e-9
1.862650596243532e-8
1.0005998312246219e-7
1.2188407717566145e-7
9.653255964561184e-8
9.491978072269463e-8
1.0174661810424945e-7
1.1538972985325968e-7
1.3690532458772716e-7
3.7472528522911475e-7
7.631942985322967e-7
4.511974301840809e-7
4.076506362721174e-7
4.4253538769915067e-7
5.399155767096273e-7
7.247421385496351e-7
9.822220506763783e-7
1.0306726800469283e-6
8.643049435608724e-7
7.655192249381495e-7
7.597732614052578e-7
7.305342700706697e-7
5.628814585647087e-7
2.1977173525292577e-7
8.221871384884087e-8
3.3534728598874e-8
1.7290421929787183e-8
1.440870853653821e-8
1.0577878476078436e-8
2.97298855882426e-9
9.555134524868418e-10
1.5985758460315094e-9
6.814545587815863e-9
3.3901819152933036e-8
1.4950013822827663e-7
7.991853667628104e-8
6.91237627201187e-8
7.053286198787903e-8
7.847190289175257e-8
9.263135424029796e-8
2.5088052391782015e-7
7.50524363101251e-7
4.982913229495081e-7
4.183027369486443e-7
4.1649599626654754e-7
4.5075924972060515e-7
5.171299090515375e-7
6.257095141219894e-7
8.043392557783674e-7
1.175329682484021e-6
1.653719900942245e-6
1.1737334383325179e-6
4.307310004239189e-7
1.8288551114303497e-7
9.011943966422928e-8
6.197525717464374e-8
5.3514807694860554e-8
2.3294765823365658e-8
9.789481739120115e-9
5.151273408948612e-9
5.229377344825239e-9
1.3607505441259375e-8
5.770217940922603e-8
1.7879744112031107e-7
1.2854700865569532e-7
1.2393268585928554e-7
1.3273853924748326e-7
1.4876622787901757e-7
1.7196277007093054e-7
2.0239273326426019e-7
2.3681543778842548e-7
6.511973196843712e-7
9.919372444392152e-7
6.098791135404567e-7
5.79935138528069e-7
6.696458439690711e-7
8.910832489225802e-7
1.2588776368151541e-6
1.3203044931192321e-6
1.0561451812196086e-6
9.50166610029747e-7
8.834044141071155e-7
9.73068732340261e-7
8.164058373637241e-7
3.291088813866522e-7
9.734781048137823e-8
3.526068549854104e-8
1.5790040119469316e-8
9.90314470018258e-9
8.692507470108324e-9
3.400547084361511e-9
1.832175837880113e-9
3.3417766837379375e-9
9.11194380452614e-9
2.9273404985123332e-8
1.4878870525485624e-7
1.5052063364906668e-7
1.0443386162996587e-7
9.83488285514952e-8
1.0453654661104971e-7
1.182096632272821e-7
1.3595527788086016e-7
3.385440550790411e-7
9.515126555949226e-7
5.918914088604978e-7
4.995477473901036e-7
5.009028035451444e-7
5.504259921676406e-7
6.511195226996882e-7
8.371295256943383e-7
1.2544615843677241e-6
1.899082480971659e-6
1.411789872733081e-7
2.052074919190444e-8
6.757977882636279e-8
1.0812382429577692e-7
8.109065319314571e-8
4.690607946967806e-8
4.356492328751439e-8
2.4068569452302353e-8
7.232199386260739e-9
5.598673044797123e-9
1.4293696565661681e-8
1.9882247682066056e-8
1.5513519332099252e-9
4.449793615665185e-8
6.228686908540618e-8
8.449677865308877e-8
1.1165380005385359e-7
1.4210757351703797e-7
1.7556950166224098e-7
2.1195272644492293e-7
5.549278892177649e-7
1.1222493322518248e-6
7.061870032392598e-7
6.777550728393784e-7
7.803997851867947e-7
1.0244899224219609e-6
1.4274082328110653e-6
1.5137565785608782e-6
1.238393657046366e-6
1.2430809063061706e-6
4.1853598626768135e-7
5.934397372742445e-7
4.229426956680183e-7
3.5701773493992974e-7
2.4804962808650623e-7
6.762850902053526e-8
3.4099739367798356e-8
1.3114696714554103e-8
2.0478552306321153e-9
1.1395199846052645e-9
2.2298338766125254e-10
7.455209464353458e-10
2.625372560185634e-9
5.679635337095148e-9
1.5977068553128277e-8
6.126078359901886e-8
7.046243995762717e-8
6.635430619145393e-8
1.3410810157473837e-8
2.2794257297856e-8
5.144679486067043e-8
3.6220714130926885e-7
1.0755752818021139e-6
8.439154841738316e-7
6.468850529916361e-7
6.259266750176627e-7
7.170366591033735e-7
1.062627423965877e-6
1.1953987302958236e-6
2.644282216073756e-8
6.976399449460992e-7
2.3647801905541205e-7
3.901201986543716e-8
4.596560902380036e-9
2.349893172385575e-8
3.425663430191063e-8
2.6697281474561903e-8
6.964299896950425e-8
3.9183772271525806e-7
2.7332291917934776e-8
3.8185586118704924e-10
1.9707056821010076e-10
2.703209637758784e-10
4.103141449769235e-11
1.5342898524422467e-11
1.5584076379726647e-11
1.5573927130080633e-11
1.6820833397525947e-11
1.9288991547325444e-11
2.2739271053811562e-11
2.689125494846321e-11
3.181347209629533e-11
3.947868231880854e-12
1.5026397304234268e-12
1.7108657456199231e-13
1.4333976975146454e-12
2.5620808354492856e-12
3.740414452128493e-12
5.1131069603934574e-12
6.812778801316207e-12
8.98044642196e-12
1.1785465401136606e-11
1.5448003823835264e-11
3.049280721442002e-11
7.493810462632454e-11
1.2631417038254867e-10
1.4946567401842423e-10
6.051827150982945e-11
1.560270568860596e-11
6.693391797899045e-12
2.167761914558302e-11
3.477807534589141e-11
4.864134062479257e-11
6.512176851833562e-11
8.602667784921466e-11
1.1356115599636157e-10
1.5076508141349473e-10
2.0211289138132727e-10
2.744759279351812e-10
3.7878607459487396e-10
5.330423020647032e-10
7.678802401977623e-10
1.1367005615829385e-9
1.5476261835205925e-9
1.5404532070833066e-9
1.246108540894552e-9
1.017284945800716e-9
8.75888777724878e-10
7.968685259836571e-10
7.582644534231364e-10
7.461078720471807e-10
7.520601303388091e-10
7.710510556327888e-10
7.997736158532299e-10
8.086760561845176e-10
8.358874891685435e-10
3.0157880282022984e-10
3.224953048712228e-9
1.1947453775475961e-8
1.3484846234880676e-9
2.146417919933751e-10
8.725746068657097e-13
1.7397666251558176e-13
2.882563155205047e-14
0.
0.
0.
0.
0.
0.
0.
0.
0.
6.577007394993014e-13
4.0041791877797453e-13
4.3604070659387796e-13
5.219138776751005e-13
6.415037390530541e-13
7.968477601940735e-13
9.958339090257146e-13
1.2502798260604402e-12
1.5761003953511054e-12
1.9942336014448993e-12
2.532073515318177e-12
3.2253915202774606e-12
2.317567562522201e-11
6.7895519574998065e-12
1.9950403290318032e-12
3.293048764785748e-13
1.7383980654192858e-12
3.1185878500379795e-12
4.807038322357265e-12
7.087023223575022e-12
1.0302327116925174e-11
1.4918201183835754e-11
2.1572998768675215e-11
3.110442814238682e-11
4.449022311418368e-11
6.260211503115768e-11
8.573734562058938e-11
1.1322297262414356e-10
1.437049360090219e-10
1.7616332130695896e-10
2.1069257792131036e-10
1.0123846986565479e-9
2.7969796774397844e-10
2.842432845956124e-9
5.694246272270341e-9
6.866188721916805e-9
7.4481674698239595e-9
8.078383511039922e-9
8.829813237950764e-9
9.671960630623991e-9
1.0563009308333042e-8
1.146374935547669e-8
1.2302571478825634e-8
1.0956207643933724e-8
3.138710679939332e-9
2.506411807059239e-10
5.13669520922231e-10
9.066956674750754e-10
1.2978962064163565e-9
1.7216355520606317e-9
5.555559083290501e-10
2.4991060367016796e-9
2.866618483920875e-9
2.9794657596298536e-9
3.0803057952968777e-9
3.2385982621428305e-9
3.5091420481096847e-9
4.003570159797295e-9
4.925108489827337e-9
6.587604682226296e-9
9.453779373473139e-9
1.4161149643822429e-8
2.355972927230254e-8
2.853019094166281e-8
2.5400100536371727e-8
3.281462289481236e-8
5.1719695347839607e-8
9.534211546974338e-8
1.5488076927530096e-7
1.6479634637060606e-7
1.7371122658951173e-7
1.749010313086909e-7
3.5252834984367215e-8
1.590902173985442e-7
1.924172918883118e-7
1.8088220645649477e-7
9.87225731377059e-8
5.69201375600233e-8
3.251936923079835e-8
2.218133370129152e-8
1.853301808857018e-8
1.0286127578200847e-8
2.029397685173549e-9
5.074114576500867e-10
2.1248242565881104e-9
3.500275577707868e-9
1.898676152204446e-9
1.3700386475708097e-8
1.079516066120403e-8
1.0313208920580138e-8
1.0824418036585329e-8
1.2065454496983813e-8
1.4104077170414967e-8
5.986396074913271e-8
1.504193989651765e-7
9.66326764552201e-8
7.916262388095766e-8
7.81021463603862e-8
8.428941668720428e-8
9.65358644401606e-8
1.16116884297159e-7
1.4512910257875607e-7
1.8240636414692874e-7
2.1320212588774507e-7
1.1929370194333724e-7
7.447358541600827e-8
4.63313625707616e-8
3.280868571161947e-8
2.7289299640473702e-8
2.434688661106622e-8
1.2186081961264764e-8
4.490123379591902e-9
2.2417358652507716e-9
1.740815271070069e-9
2.7018850766015475e-9
7.338590935737099e-9
2.999293104203575e-8
3.4111237737214225e-8
2.1849831963879183e-8
1.9539716985105797e-8
2.0468251650259265e-8
2.3842974956986604e-8
3.04913941725913e-8
9.282543521241178e-8
1.4532966063990015e-7
8.637589001325987e-8
8.140182773888878e-8
9.347032550723537e-8
1.222289165601667e-7
1.7858164079675778e-7
2.7080397450733545e-7
3.3350296435151356e-7
3.2316497543425366e-7
3.055753704426152e-7
2.760873866712672e-7
3.2774559819405893e-7
2.729047636569339e-7
1.4810730315448145e-7
8.863844551457036e-8
4.9855476335710436e-8
3.2424233396291205e-8
2.7767410911986532e-8
1.6047826938125537e-8
3.906217057242255e-9
8.99738249064975e-11
1.990888173754722e-9
3.2306234107078344e-9
7.807372937122035e-10
3.243589342276108e-8
2.181369902887129e-8
1.9803469610222655e-8
2.0373249569732098e-8
2.251689368173427e-8
2.627366636195265e-8
1.0408989060380745e-7
2.5834672160609723e-7
1.6096262636245482e-7
1.3436262229239466e-7
1.3498527495086945e-7
1.487885825207259e-7
1.7504218175728283e-7
2.1767952143680071e-7
2.814412293401859e-7
3.569379701529651e-7
3.97399067095048e-7
2.3186502689840346e-7
1.404719891504047e-7
8.750788095831477e-8
5.7780949782183364e-8
4.476149830175727e-8
4.048278541012735e-8
2.3691577836170887e-8
8.5880942845021e-9
4.074582757284064e-9
2.9631047173651305e-9
4.318770280941656e-9
1.1547630299304286e-8
4.6392569914685597e-8
6.792596248816403e-8
4.158312161408723e-8
3.655786045758477e-8
3.7901481322246486e-8
4.369985610703323e-8
5.509226797221313e-8
7.603247847893885e-8
1.980104617811097e-7
2.6635896661160355e-7
1.5424332030605737e-7
1.4377003122990478e-7
1.643988423852518e-7
2.1636461214708874e-7
3.1960137623334444e-7
4.6455765830031066e-7
5.040794088198536e-7
4.6451079685943314e-7
4.2410070665798664e-7
4.789127144312146e-7
3.3522385738044333e-7
1.8651100197355285e-7
1.172306130315092e-7
6.759190154853241e-8
4.4448576470045814e-8
3.9163078060823315e-8
2.4223860482098504e-8
7.603876526856169e-9
2.392953827228703e-9
3.957877721808613e-10
5.035854525411546e-10
7.981384960698509e-9
6.696636584826429e-8
4.673838737539174e-8
3.6845243638140916e-8
3.585072055978969e-8
3.865964010642678e-8
4.475639805272896e-8
5.504102506334394e-8
1.9093437695612086e-7
3.7302939887533797e-7
2.0934997418941718e-7
1.793512897968717e-7
1.8602954766748174e-7
2.153739119113248e-7
2.7261675337219775e-7
3.6921440369491053e-7
4.819861565206061e-7
5.021191399930899e-7
4.447087040634347e-7
4.109332849732085e-7
2.2158253306348486e-7
1.332695827323456e-7
7.835868408148025e-8
5.145090166118266e-8
4.2058208931784316e-8
3.6660950089001534e-8
1.4730915146062996e-8
5.542298828036565e-9
2.731407796659693e-9
2.451450076999275e-9
6.197164767540823e-9
2.5741076162144374e-8
9.38674869438491e-8
4.940100401309795e-8
4.037223712334983e-8
4.0100546759250936e-8
4.4425614899757777e-8
5.344107469809979e-8
1.7738820202078629e-7
3.410843663037869e-7
1.9801541580942202e-7
1.7598610520837107e-7
1.8924317852285145e-7
2.2756308839223559e-7
2.998967379452099e-7
4.2278624979624706e-7
5.71789576461846e-7
6.204501171975134e-7
5.778441458785418e-7
5.262858316352552e-7
5.580638226440143e-7
3.0182618839572515e-7
1.7996316639758808e-7
1.1188188052586477e-7
5.955104697324004e-8
4.0641219059992995e-8
3.704832112038765e-8
1.5040634955321786e-8
4.421976894309545e-9
5.709948356791119e-10
1.2575792365818914e-9
5.452838507770112e-11
2.1808563422072365e-8
5.866481578993633e-8
4.297718604431775e-8
4.081908384636913e-8
4.3002477491855204e-8
4.8385346869806795e-8
5.741412396667531e-8
1.9896523544636128e-7
4.788768012766568e-7
2.858378050354985e-7
2.4477365483720197e-7
2.518952784606623e-7
2.8619519448932246e-7
3.507787935586108e-7
4.577155608080875e-7
6.035637393156704e-7
6.945759928465289e-7
6.520019865696056e-7
4.791306958536915e-7
2.5617925469988067e-7
1.5218096565817516e-7
8.568542197771954e-8
5.473909375983094e-8
4.685282693027409e-8
3.7746846154975005e-8
1.4523002662897584e-8
6.372119766044857e-9
4.282323575328437e-9
5.8060306646491725e-9
1.4991073015775014e-8
5.796960606138437e-8
1.3958305137585744e-7
7.807412953150033e-8
6.627783418832557e-8
6.733233382641192e-8
7.612289651323073e-8
9.34640853135536e-8
1.2340321653028617e-7
3.278640060768631e-7
5.040202592808923e-7
2.860535238129125e-7
2.5845332390346723e-7
2.8472487126286213e-7
3.5697055836711563e-7
4.980697595884962e-7
7.108775494248326e-7
8.173338186063184e-7
7.581707067919479e-7
6.713427003253499e-7
7.310438984782107e-7
4.0260466184442937e-7
2.2701109913811045e-7
1.4873741684286953e-7
8.082897913153557e-8
5.084441088560906e-8
4.665928381238053e-8
2.4659191319795847e-8
8.869467610450413e-9
3.531366065921553e-9
1.8188880153299808e-9
3.841318467300634e-9
2.1630886682817307e-8
1.1890226939136677e-7
7.202074970797553e-8
6.222521384929121e-8
6.283619990901376e-8
6.894774828024905e-8
8.040890112595052e-8
9.875251452132424e-8
3.0556893510564e-7
6.155501619817833e-7
3.520751015498029e-7
3.088418720777167e-7
3.2696754518985694e-7
3.876229718654318e-7
5.043931714384974e-7
6.910869110161113e-7
8.353218337886689e-7
7.73834445970104e-7
6.710823626730897e-7
6.6715911867708e-7
3.580583270265244e-7
1.9564724719246428e-7
1.024036622046888e-7
5.52474827319733e-8
4.0133023331977124e-8
3.876403152360536e-8
1.9109447302149605e-8
7.3052022609424694e-9
3.951429395138565e-9
4.266794918757281e-9
1.0342914593529169e-8
3.9235147572813916e-8
1.7184198281890065e-7
8.99167308093527e-8
7.237363947330197e-8
7.148608392399552e-8
7.879629014831521e-8
9.3948379335874e-8
2.7388080564892933e-7
5.905939483558825e-7
3.4597481853145804e-7
3.017635757778385e-7
3.1651584243020113e-7
3.6831494716865844e-7
4.6514723194350166e-7
6.244981503150324e-7
8.246942072786368e-7
9.346259179186566e-7
9.442407355624462e-7
8.674829797205024e-7
1.0778655294940388e-6
4.240675047411899e-7
2.061981802637743e-7
1.1325180046704103e-7
5.8687694163373343e-8
4.13716632267014e-8
3.2606709582104366e-8
1.2454596552659628e-8
4.384358209586982e-9
8.561074411462955e-10
2.444312115804982e-10
4.656892282882571e-9
6.168130232607202e-8
6.479915535732983e-8
6.21192166102005e-8
6.642879306531205e-8
7.392007054723056e-8
8.516046047848979e-8
1.0152727029932982e-7
2.9133535332477037e-7
7.657213478254117e-7
4.6710412660216354e-7
4.117940281403232e-7
4.3244429824116733e-7
5.016899290842429e-7
6.302084239370039e-7
8.34116599597522e-7
1.0281014572258495e-6
1.000088193963873e-6
8.969560667864518e-7
7.565354014342641e-7
3.542728574181886e-7
1.6498226936376845e-7
7.32924313872333e-8
3.760259290451062e-8
2.8213136376085298e-8
2.6976490111208925e-8
1.23487495528809e-8
5.824407915511957e-9
5.163211452398217e-9
8.968967163283569e-9
2.3077723546602157e-8
8.304736084430437e-8
2.5012760057389437e-7
1.3471203361647909e-7
1.1315842350635926e-7
1.1431017369800761e-7
1.2756330329381003e-7
1.513708625763457e-7
1.8406547142957804e-7
4.602121706056928e-7
8.510958654193354e-7
4.855579228169868e-7
4.2941550337329264e-7
4.585981639927474e-7
5.509235955131727e-7
7.282267464537809e-7
1.0015495801238302e-6
1.230451757549291e-6
1.3362932597717684e-6
6.244776344145706e-7
1.3455575621144762e-6
1.0108876996492057e-6
3.332662506647834e-7
1.3176344665256405e-7
6.318869831912664e-8
4.402747171846578e-8
3.742755023679178e-8
1.4798008985785064e-8
5.612244274471033e-9
2.1675097770591934e-9
2.1779959816866895e-9
1.0163887064875595e-8
6.904604642681907e-8
9.736867145902276e-8
8.615403718842148e-8
9.199266354504302e-8
1.0302198311556142e-7
1.1846003446301699e-7
1.3955419405041992e-7
1.6702128099746974e-7
4.436899008569913e-7
9.646000365772157e-7
5.809558805385331e-7
5.305615614869316e-7
5.795561110661439e-7
7.114652515673637e-7
9.56862567449316e-7
1.2430669286263088e-6
1.2025626398429348e-6
1.0440975449751681e-6
1.0821067415238812e-6
1.088843158102344e-6
5.939073163616344e-7
1.9835310339841106e-7
7.116207139603579e-8
3.0349058820055955e-8
1.665806493105643e-8
1.3937651862005868e-8
8.431111397017738e-9
3.2513756075684985e-9
2.971292527474861e-9
6.298238740712104e-9
1.7365327086143716e-8
6.058210406926523e-8
2.796730906540598e-7
1.4782410237489725e-7
1.1982622641740016e-7
1.18841416972739e-7
1.2940174662904173e-7
1.4746771646834684e-7
3.468958261546536e-7
9.331210704223983e-7
5.746862010583886e-7
4.924456897340609e-7
5.004050158279014e-7
5.574206573566403e-7
6.677534622686886e-7
8.587530299566304e-7
1.2100257036762104e-6
2.1541095851974855e-6
1.624692893171799e-7
5.89969605220684e-7
4.4748958118486617e-7
2.262516680438353e-7
1.7692669475587633e-7
9.766616249104203e-8
3.7256155784100007e-8
2.576990174063213e-8
1.5473514867689527e-8
2.6202352762874985e-9
8.830682782068213e-8
1.1673802921241439e-7
1.629544110224617e-7
9.500612692168148e-7
8.842907525891031e-8
8.554191722620457e-7
7.52224075123124e-8
3.897149302228123e-8
1.0470402915193777e-9
4.817300310872868e-10
3.48725719091017e-10
4.512861557841056e-12
5.95819480944206e-11
2.029734533422491e-11
7.980136946364256e-12
1.192859254883234e-12
1.366428030522833e-11
3.136819965546416e-12
8.833408649158776e-13
2.4728073859970356e-13
9.785378861654567e-13
1.584249868245581e-12
9.12835931539987e-12
1.9507015919028707e-11
2.6875293717780198e-11
1.5882704173763525e-11
4.584717102297013e-12
9.60417805371162e-14
1.9873285223297105e-12
3.3277503758455224e-12
4.537092636936427e-12
5.886315691069733e-12
7.535661890638531e-12
9.619494690901835e-12
1.2283366805348602e-11
1.5705924706442687e-11
2.0118316302107376e-11
2.5827197481485304e-11
3.32458010892247e-11
4.29386854428644e-11
5.568731317604363e-11
7.258889352304635e-11
1.1097136747448245e-9
1.4601694617557661e-9
1.061246505409108e-9
8.462763665995572e-10
7.340260352288685e-10
6.736932876515463e-10
6.435281609105112e-10
6.330316832990689e-10
6.36642509146145e-10
6.512537605075138e-10
6.750797020515311e-10
5.725964435187207e-10
7.291665326542376e-10
1.234816883580833e-9
1.6914140782593219e-9
1.049856508289747e-9
4.432946147004583e-9
1.8091356610930147e-8
3.4628641092805415e-9
4.766706687556466e-10
9.630212269134174e-13
7.716770696308478e-14
5.03487194856677e-14
1.9588002811696719e-13
3.768935947367973e-14
0.
0.
0.
0.
0.
0.
3.7762923520421983e-13
2.1660011988213674e-13
2.3378495451457717e-13
2.78574288444042e-13
3.4114460683117645e-13
4.2230999801809277e-13
5.260837817413642e-13
6.585420720421065e-13
8.278789268024033e-13
1.0448799632205257e-12
1.3236697477957733e-12
2.6906672424675462e-11
2.212140420143881e-12
5.694640213353541e-13
1.6786135757333833e-13
6.28066811975534e-13
1.077355416868959e-12
1.621600852237967e-12
2.349633886253677e-12
3.367033218399084e-12
4.8169700782329884e-12
6.902349072353413e-12
9.9114326111065e-12
1.4242272658634766e-11
2.0407332561705314e-11
2.8975067817875928e-11
4.0389344850267215e-11
5.468006581894786e-11
7.130513229116549e-11
8.946055740398383e-11
4.5984014404509847e-10
1.389745420754342e-10
7.488937447224428e-10
2.161836517355592e-9
3.2513702393853944e-9
3.812161874541611e-9
4.22624349636717e-9
4.651912159084372e-9
5.118957524253037e-9
5.6231180711100104e-9
6.15160677413972e-9
6.68943437461895e-9
7.492526851245357e-9
5.077509402157879e-9
8.72726576522957e-10
2.0406731583944923e-10
5.574803489184368e-10
8.725671297991433e-10
1.4147003390182116e-9
2.8659194614495278e-9
2.2148130805928323e-9
1.0563040134916146e-10
3.1489303780942864e-10
3.7499406644388365e-10
3.0150445333950656e-10
1.6598712673541464e-10
2.9731699001983775e-11
3.211759136692425e-11
3.68641657946033e-11
2.672376804513709e-10
6.927290845005935e-10
2.012436914700734e-8
2.9446675428544165e-8
2.4525148954618612e-8
3.018036617125577e-8
4.490968411020763e-8
7.79807380244631e-8
1.3689358172177276e-7
1.6294971510730408e-7
1.656260886725983e-7
1.7390441226040784e-7
1.2218560631010255e-7
1.717247299071435e-7
1.9828782861533727e-7
1.345395284915031e-7
7.77237463947035e-8
4.403341791399049e-8
2.7482289034110444e-8
2.0703005722563482e-8
1.767137974469964e-8
7.054310064832783e-9
1.4231386325593183e-9
4.701761771044104e-10
1.7033887513509357e-9
2.130344978268752e-9
2.939646201103807e-9
1.5834384302178496e-8
1.1516343937715109e-8
1.0863820203779548e-8
1.1408922222282614e-8
1.2809450353381456e-8
1.516531144346065e-8
6.211711407019385e-8
1.418274710328265e-7
8.450367801384449e-8
6.919955250172033e-8
6.839631120684423e-8
7.429080539332287e-8
8.62295184538938e-8
1.0586450336006856e-7
1.3485600375781188e-7
1.6666698121114928e-7
1.7758799345808827e-7
1.0856784274116017e-7
6.528463342990125e-8
3.900727438598686e-8
2.6382708589959353e-8
2.1291403157757357e-8
1.9137780397609645e-8
1.142304451111172e-8
4.041526479744738e-9
1.8203441569642214e-9
1.179425589845703e-9
1.5412837814622516e-9
4.1628715406066124e-9
1.6836981618598823e-8
2.7270052563532848e-8
1.6308252130863706e-8
1.4164649526595422e-8
1.4544134366708076e-8
1.66067884854507e-8
2.073418914171878e-8
2.84140735989067e-8
8.603976572527302e-8
1.2353856661853262e-7
7.440608271400207e-8
7.171339422181961e-8
8.458761882931383e-8
1.1463765771699132e-7
1.7442695609878014e-7
2.6380101248410875e-7
2.996653299993336e-7
2.8550294361410084e-7
2.7368607323302814e-7
3.079273723853263e-7
2.1629503253356572e-7
1.2288872202390044e-7
7.456307127207098e-8
4.6022232191288026e-8
3.344147590043271e-8
2.932776664794778e-8
1.7190673231468435e-8
5.160046041376893e-9
1.5456446348021906e-9
1.5313918828198264e-10
1.92785895430415e-10
5.045941994737171e-9
4.1425083275721876e-8
2.9328743596561915e-8
2.2545979404210077e-8
2.1739857662549604e-8
2.339187141650015e-8
2.7131679708353657e-8
9.495065853044717e-8
2.011002608286714e-7
1.1594513699017851e-7
9.69593058759623e-8
9.781834284315575e-8
1.0901204395361585e-7
1.309624087341639e-7
1.6774287977333661e-7
2.2057991152863287e-7
2.6377794526142783e-7
2.5776766112302195e-7
2.26990708172978e-7
2.1579256558335073e-7
1.200079594891145e-7
6.904551784465772e-8
4.0479930091806903e-8
2.8697606836855714e-8
2.440792215872513e-8
1.8763645520973697e-8
6.150237650914315e-9
1.8617832755262988e-9
2.592636149004519e-10
3.6335610432314803e-10
1.361108457961789e-9
1.5542389672065765e-8
2.571626891064532e-8
1.724875647030455e-8
1.5766967144506078e-8
1.6434372354298387e-8
1.8595201424203556e-8
2.2488901016548554e-8
9.429962250661613e-8
1.9640610764910428e-7
1.1666858240895217e-7
1.0406734979453151e-7
1.1233632341029103e-7
1.3511079380908496e-7
1.772893943773557e-7
2.49856313847428e-7
3.5203762415852744e-7
4.1774896136983696e-7
4.076315844953363e-7
3.254406873466376e-7
1.774506135491022e-7
1.144441920211422e-7
7.156126108849012e-8
4.9357869309996455e-8
4.152259326924469e-8
3.307320553715769e-8
1.2181077294523141e-8
4.73349281238838e-9
2.4869079146394456e-9
2.491007242441859e-9
6.437728167224036e-9
2.6741912866965532e-8
7.82958883970967e-8
4.2994156305268826e-8
3.608226522191394e-8
3.632239405167723e-8
4.0611464795924866e-8
4.9208814918916485e-8
6.421563031397202e-8
1.8211697739704898e-7
2.636373399832667e-7
1.4208157213734483e-7
1.2262616659891357e-7
1.2910186247604434e-7
1.5422459408607073e-7
2.0488758656675407e-7
2.8229233276619923e-7
3.16665556704051e-7
2.781147407014622e-7
2.3901622632717865e-7
2.783242750301277e-7
1.7599131635642136e-7
1.014824985165497e-7
5.685118565128273e-8
3.672598351822143e-8
2.8620018993601494e-8
2.5723061639970768e-8
1.3242237898785105e-8
4.241527927501743e-9
1.4800111102825565e-9
4.358704567031565e-10
9.408823443730215e-10
6.8190109670780924e-9
4.413154961874976e-8
2.5971992483230212e-8
2.007662520678031e-8
1.9387251683698496e-8
2.094160229048371e-8
2.4476666400509346e-8
3.0674501182519525e-8
1.1853839150036383e-7
2.2042117598650585e-7
1.2792970833629885e-7
1.1519716977459012e-7
1.2597535760942947e-7
1.547639518798094e-7
2.0951945026285164e-7
3.040257388854076e-7
4.15575326609802e-7
4.459066897522076e-7
4.1725159053061596e-7
3.9244228880495333e-7
2.0980271769474402e-7
1.3431077665366512e-7
8.352891911555715e-8
5.429776284976578e-8
4.322026033080873e-8
3.761709094020004e-8
1.5161615765210524e-8
5.432448589676603e-9
2.413260607587415e-9
1.7656209738975575e-9
4.449419131736001e-9
2.047180946813748e-8
8.231089252776053e-8
4.444366828739617e-8
3.6635845252487483e-8
3.645691883011622e-8
4.0247721127865266e-8
4.799183437422628e-8
1.5231669710495835e-7
2.8444467577924605e-7
1.5888909709083875e-7
1.3579010443979452e-7
1.404106671673062e-7
1.6202784900355426e-7
2.0442306018173358e-7
2.760902776997976e-7
3.599608359643371e-7
3.746439089547578e-7
3.309361065004488e-7
2.8993512679829696e-7
3.334883468308289e-7
2.0172313353659817e-7
1.1373690372309702e-7
6.179041477478353e-8
3.8508987753438325e-8
2.960133554392373e-8
2.632191550289779e-8
1.0643667814711656e-8
2.8926270814229777e-9
2.3927165697201194e-10
1.0702488656840907e-9
2.4719619006926673e-10
1.149638925409869e-8
3.799538187127557e-8
2.374812653704173e-8
2.1232299979014118e-8
2.183525386959983e-8
2.4379482592639556e-8
2.9009085065069388e-8
1.2146835270716437e-7
2.777720266240424e-7
1.6837705610015777e-7
1.4675887391174784e-7
1.5435762159963645e-7
1.7951277151678546e-7
2.2537344967273043e-7
3.0198749603673565e-7
4.158564823113579e-7
5.247959867194948e-7
5.478850356819792e-7
3.56140508205755e-7
2.0449068139900065e-7
1.3788780913090076e-7
8.652540967452083e-8
5.9248887260200015e-8
5.168634390341279e-8
3.6298479987487026e-8
1.3185575986651396e-8
5.725063241314686e-9
3.5625737631007298e-9
4.386613769390686e-9
1.1621583694689334e-8
4.8864676869159443e-8
9.678729946719658e-8
5.799164668522716e-8
5.054644621279522e-8
5.183073411672882e-8
5.868263842907763e-8
7.183627019642101e-8
9.449422205834893e-8
2.5359337968503664e-7
3.511762038224925e-7
1.921824684276111e-7
1.6893122906024697e-7
1.8148647435146143e-7
2.2261160777546842e-7
3.048777511805435e-7
4.196579023049051e-7
4.399388346303136e-7
3.7885756325961506e-7
3.3086119747041535e-7
3.830260435795756e-7
2.720285246224395e-7
1.4902885570112174e-7
8.139069507584255e-8
4.866490326675006e-8
3.517049454423785e-8
3.152263743217107e-8
1.9003507303275e-8
6.000978114600914e-9
2.007090155722439e-9
5.653971043734797e-10
1.1205124443581599e-9
8.289959845208533e-9
5.749461844648595e-8
3.8707391265628076e-8
2.9127646015314237e-8
2.7855785294934767e-8
2.992200163777499e-8
3.480925379150392e-8
4.3378204374949674e-8
1.6223827275663696e-7
3.152910572509131e-7
1.8208538383046836e-7
1.611243779006614e-7
1.7286081327272567e-7
2.0745036728532977e-7
2.7284942575968e-7
3.8465361113342015e-7
5.259871329796417e-7
5.839546235687157e-7
5.505726559274898e-7
4.633661035813546e-7
2.453960366519095e-7
1.643311737351161e-7
1.0445508127596584e-7
6.528122813476955e-8
5.2023394363181994e-8
4.424261750861898e-8
1.7238445754426827e-8
6.595015147250319e-9
3.1894382298199702e-9
2.6738535711780994e-9
6.787434986292553e-9
3.130490071011889e-8
1.0122611862989395e-7
5.7752100493503516e-8
4.917185953789836e-8
4.957655207309149e-8
5.505215884206542e-8
6.576102563586925e-8
2.0367144128583366e-7
3.8241068977481704e-7
2.1552843342111617e-7
1.867351951476731e-7
1.9568284776594875e-7
2.2941321803238642e-7
2.950218961496452e-7
4.0464063330880743e-7
5.169480693541046e-7
5.110289055078341e-7
4.4489656571734183e-7
3.940179786488799e-7
4.473954200893268e-7
2.899840967232993e-7
1.5398076334790988e-7
7.98049422291351e-8
4.475348119341128e-8
3.185096648578727e-8
2.932866416580098e-8
1.3603950803759575e-8
3.6696240062302495e-9
4.1586681976444345e-10
9.541816410317756e-10
4.009146198471948e-10
1.5479709879500054e-8
5.839950871730743e-8
3.485011849837438e-8
3.073843277789052e-8
3.1450940952563123e-8
3.503921826081428e-8
4.1650360194655644e-8
1.624043761680304e-7
3.8844203801412786e-7
2.3759120950279938e-7
2.0456227035828822e-7
2.1203497474803406e-7
2.4213952608143443e-7
2.9707654302566866e-7
3.871092130134672e-7
5.193262068036489e-7
6.547975811867921e-7
7.050966713626887e-7
4.154293474703811e-7
2.4251420338282185e-7
1.7131411571801253e-7
1.059482101197787e-7
6.919754944328936e-8
6.104169036244297e-8
4.011602506242992e-8
1.5144226885549268e-8
6.998220616816073e-9
4.666705796795804e-9
6.1371545728163936e-9
1.6693385038819195e-8
7.485485864588829e-8
1.1676342287744203e-7
7.593376211905042e-8
6.832744429968814e-8
7.094010371106587e-8
8.05688267422385e-8
9.822152607493442e-8
1.2743279176705754e-7
3.4225630427886245e-7
4.814355800939161e-7
2.688627683818822e-7
2.4027317364524777e-7
2.6237887341618624e-7
3.280174278760763e-7
4.5759798491208853e-7
6.210169305078217e-7
6.161620063432467e-7
5.241644179693073e-7
4.635365289844195e-7
5.122657286888896e-7
3.992238646665833e-7
2.0440521713080095e-7
1.0600098484524518e-7
5.6993796433963925e-8
3.7552768268372216e-8
3.339728173634299e-8
2.328953356461074e-8
7.571419352805763e-9
2.634056682276929e-9
1.1357516872709744e-9
2.3711568019690804e-9
1.235373281074561e-8
8.017247063137517e-8
6.00889965581572e-8
4.40340989389323e-8
4.177174982722997e-8
4.475184520873128e-8
5.203807841255876e-8
6.482016359537316e-8
2.2299283784683126e-7
4.562054705411543e-7
2.63422416290092e-7
2.2975701887060878e-7
2.423470807549094e-7
2.847750048275601e-7
3.6478367684427126e-7
4.99279264437757e-7
6.737772055614866e-7
7.682204469530715e-7
7.479383395520948e-7
5.50719489645394e-7
2.8585691676070544e-7
1.9817124950938847e-7
1.2941871303703296e-7
7.653545390786837e-8
6.066419061026158e-8
4.9053796655976445e-8
1.9220718816657995e-8
7.984252080029481e-9
4.217019804436673e-9
3.9752932060092165e-9
1.0212827415707997e-8
4.925728531116587e-8
1.1831218673402555e-7
7.535985495776572e-8
6.738947445710371e-8
6.928235191314703e-8
7.742317778612106e-8
9.226557236460528e-8
2.746627578358322e-7
5.325363401541423e-7
3.05219592407147e-7
2.6882405186468027e-7
2.8580995524152995e-7
3.405783345350224e-7
4.460971533501027e-7
6.160589813963001e-7
7.465925731026196e-7
6.866174178879998e-7
5.897046546746902e-7
5.345059226180433e-7
5.641206191735686e-7
4.046588588724235e-7
1.9423192179169776e-7
9.137805923409585e-8
4.408979682752927e-8
2.813898892465241e-8
2.6391964317941573e-8
1.4935745912951828e-8
4.117824201597917e-9
7.845611973361345e-10
7.890599529851696e-11
2.6204649028909828e-9
2.2765726861166233e-8
9.396160437998628e-8
5.286918659294483e-8
4.590351244229585e-8
4.673944424237326e-8
5.2003873570609055e-8
6.180231262455202e-8
2.1105325389545514e-7
5.471403546811153e-7
3.4220809109472e-7
2.909632283370437e-7
2.9640848179854676e-7
3.309099141576148e-7
3.943715784302432e-7
4.960488739825308e-7
6.432351361443199e-7
8.118152734004829e-7
9.547247925223604e-7
4.878896856480568e-7
2.7964976151282813e-7
1.9804077597813123e-7
1.1932302679505655e-7
7.532827081416934e-8
6.664290841699745e-8
3.868310787050926e-8
1.594243689404255e-8
8.133705301050601e-9
6.117921814531571e-9
9.143863148220922e-9
2.6488455633329163e-8
1.3111831968672827e-7
1.339765910429703e-7
1.0001984523891023e-7
9.514854967009808e-8
1.010151194533538e-7
1.1524043690082535e-7
1.3902798356882472e-7
1.749809651961219e-7
4.6975342246607104e-7
6.839224652083793e-7
3.943718705355051e-7
3.603185465243941e-7
4.015458166153999e-7
5.136864188119279e-7
7.281153875689233e-7
9.323019430182772e-7
8.394310244215232e-7
7.055986115131188e-7
6.432383788581113e-7
6.395757459401813e-7
5.597920696914054e-7
2.6420021339645083e-7
1.2034985988966547e-7
5.472928812828241e-8
3.1421785144642254e-8
2.68541063475189e-8
2.296778505141539e-8
8.177841350675774e-9
3.1994696378608873e-9
2.3300776042546063e-9
5.051168253313782e-9
1.9016527670345798e-8
1.0913412220140893e-7
9.640381580129731e-8
6.819719031663531e-8
6.410938633577645e-8
6.847926963356518e-8
7.945444181702554e-8
9.826103496356914e-8
2.9206207963016727e-7
6.659973236144984e-7
3.9027358704584725e-7
3.3494637428298343e-7
3.4572373824389584e-7
3.9486349981608254e-7
4.877311720782084e-7
6.408639735668101e-7
8.510465023482166e-7
1.0462727276778344e-6
1.2250338310255843e-6
7.500177731143733e-7
3.4768820318172806e-7
2.202705036948488e-7
1.3544919173245077e-7
7.975526988973398e-8
6.481242620565769e-8
4.35475487060111e-8
1.8058966878317602e-8
8.623980377231942e-9
5.330141086921561e-9
6.474353230890129e-9
1.8626516473894473e-8
1.0005998693548667e-7
1.218842058275888e-7
9.653262338368424e-8
9.491983091823305e-8
1.0174666666495908e-7
1.153897817105467e-7
1.3690538180076393e-7
3.747253270351914e-7
7.631946729646527e-7
4.511976542815804e-7
4.076508132301505e-7
4.425355414778735e-7
5.39915697189737e-7
7.247421872389598e-7
9.82222092602847e-7
1.030673111195483e-6
8.643055217983563e-7
7.655198492220765e-7
7.597737753725907e-7
7.305357856205419e-7
5.628816373823097e-7
2.197716229984214e-7
8.221872619511465e-8
3.353474909647705e-8
1.7290432463446523e-8
1.4408719345959015e-8
1.0577869034322642e-8
2.9729856569246333e-9
9.555123234353546e-10
1.5985762270593653e-9
6.814554237059958e-9
3.390189770053228e-8
1.4949992666419562e-7
7.99185359768176e-8
6.912380849305324e-8
7.053292721824505e-8
7.84719831164405e-8
9.263144919068377e-8
2.508806983921989e-7
7.505249914643749e-7
4.982916720007072e-7
4.183030740682975e-7
4.164963648021583e-7
4.5075968519850293e-7
5.171304604299779e-7
6.257102578335417e-7
8.043403227050692e-7
1.1753315261748177e-6
1.6537173757758328e-6
1.1737358704986968e-6
4.307314959616624e-7
1.828853499101527e-7
9.011925275488938e-8
6.197508121382457e-8
5.3514676754944156e-8
2.329471390978617e-8
9.789446314003244e-9
5.151248017935754e-9
5.229359854198029e-9
1.3607495047673754e-8
5.7702164002193434e-8
1.7879763113476548e-7
1.2854710400727697e-7
1.2393275142950174e-7
1.327385988405614e-7
1.487662880758419e-7
1.7196282949365507e-7
2.0239277756823212e-7
2.368154288076947e-7
6.511972943233286e-7
9.919378101295417e-7
6.098794332194864e-7
5.799353944356054e-7
6.696460560047676e-7
8.910833738890641e-7
1.2588777098152788e-6
1.3203051209013513e-6
1.0561459594368669e-6
9.501675062163788e-7
8.834035170206963e-7
9.730720614227487e-7
8.164082889245807e-7
3.291088667741555e-7
9.734775402794122e-8
3.526067833417434e-8
1.5790039968617132e-8
9.903142949953755e-9
8.692490382082277e-9
3.4005283635241527e-9
1.8321663788681842e-9
3.3417730230392183e-9
9.111953017484815e-9
2.9273470138785562e-8
1.4878929097583065e-7
1.505204669767275e-7
1.0443389418654026e-7
9.834890776178555e-8
1.0453664944550128e-7
1.1820977896441488e-7
1.3595538629787065e-7
3.385443138729987e-7
9.515134694128269e-7
5.918918786057428e-7
4.99548213141169e-7
5.009033228921976e-7
5.50426624253207e-7
6.511203644861139e-7
8.37130780615252e-7
1.254463995011483e-6
1.8990785980185655e-6
1.4118148141779032e-7
2.051969079934878e-8
6.757909208798408e-8
1.0812307238604618e-7
8.109038337881913e-8
4.690592422192078e-8
4.3564755908067565e-8
2.406851295055655e-8
7.2321829792868485e-9
5.598717620274392e-9
1.4293794954467974e-8
1.9882438052806277e-8
1.5518218145822248e-9
4.4497719580688253e-8
6.22867431599203e-8
8.449668606683918e-8
1.1165373968855058e-7
1.4210755240810244e-7
1.7556951677925045e-7
2.1195276163682962e-7
5.549280377842717e-7
1.1222500913246789e-6
7.061874167499537e-7
6.777554261984201e-7
7.804001348642692e-7
1.0244902785803455e-6
1.4274086003677749e-6
1.5137573374949033e-6
1.238395113091107e-6
1.2430840510987463e-6
4.185256750274095e-7
5.934508595754958e-7
4.229499707099013e-7
3.5702272615722154e-7
2.48049966063196e-7
6.762658667449409e-8
3.4095225158105923e-8
1.3117954128022999e-8
2.048133346705069e-9
1.1395815419968683e-9
2.2296691932512995e-10
7.455507695844243e-10
2.625401026129618e-9
5.679063352858067e-9
1.5969985592060802e-8
6.125792015161203e-8
7.045198307078485e-8
6.636641792861746e-8
1.3423661423202857e-8
2.2787987834716547e-8
5.144051224218654e-8
3.622022887344867e-7
1.0755710974847614e-6
8.4393432171522e-7
6.468934503775122e-7
6.259303709860523e-7
7.170392320334806e-7
1.0626365354970172e-6
1.1953893053108633e-6
2.6450668052159518e-8
6.97654964613876e-7
2.3646339405105173e-7
3.900923802513611e-8
4.595424104353422e-9
2.3500654043485492e-8
3.425559245352271e-8
2.6694105814411407e-8
6.964459237842748e-8
3.917458121213788e-7
2.732956651325068e-8
3.818033213030636e-10
1.970902332105795e-10
2.702987891561753e-10
4.103335061423191e-11
1.534229856129016e-11
1.5583684149827757e-11
1.5573660413681006e-11
1.6820669875808417e-11
1.9288927703979288e-11
2.273927975260964e-11
2.6891345904652427e-11
3.1813641538469685e-11
3.9478653169878675e-12
1.502635723427661e-12
1.7111534789578555e-13
1.4334179326738801e-12
2.5620916936128084e-12
3.740449028296164e-12
5.113152786994607e-12
6.812827386227144e-12
8.980508078113315e-12
1.1785540498565619e-11
1.5448147507704653e-11
3.04928855887357e-11
7.493841329731407e-11
1.2631484949843466e-10
1.4946664828989504e-10
6.051865651173876e-11
1.5602818439688198e-11
6.693423787910992e-12
2.1677752432983175e-11
3.4778307270663785e-11
4.8641668888735244e-11
6.512225151363677e-11
8.602735166097171e-11
1.1356207159406909e-10
1.5076635083398152e-10
2.021146558031409e-10
2.744784201745673e-10
3.787897164393767e-10
5.330477740997489e-10
7.67888823592979e-10
1.1367143278305323e-9
1.547636347439684e-9
1.5404605810588598e-9
1.2461131456845947e-9
1.0172877628870951e-9
8.758905564422808e-10
7.968695659783022e-10
7.582649891811535e-10
7.461080032219999e-10
7.52060019143136e-10
7.710506929901758e-10
7.99773030643632e-10
8.086747108065517e-10
8.358836918539975e-10
3.0157014867555265e-10
3.2249731189645805e-9
1.1947451415236792e-8
1.3484261682132096e-9
2.1463801771453307e-10
8.725736550537151e-13
1.7397635338697298e-13
2.882556420510057e-14
0.
0.
0.
0.
0.
0.
0.
0.
0.
6.577025839777001e-13
4.0041918373140826e-13
4.360420981731098e-13
5.219156797983558e-13
6.415057012446423e-13
7.968503510804158e-13
9.958370603636191e-13
1.2502838457484686e-12
1.5761052645149317e-12
1.994240033904305e-12
2.5320817290329005e-12
3.2254016982623207e-12
2.3175727638753732e-11
6.7895757018444906e-12
1.995047465514198e-12
3.2930591487110066e-13
1.7384043065234163e-12
3.1185996784836238e-12
4.807056182239588e-12
7.087050005590888e-12
1.0302366397673453e-11
1.4918258541046264e-11
2.1573082056454552e-11
3.110454741718872e-11
4.449039428312657e-11
6.260235308641242e-11
8.573766526743104e-11
1.1322338320294833e-10
1.4370544308333682e-10
1.761639290538277e-10
2.1069329522515954e-10
1.0123875354200476e-9
2.79699781271108e-10
2.842442550945872e-9
5.694262808366764e-9
6.866206773812703e-9
7.4481863351450205e-9
8.078403605168942e-9
8.829834900449459e-9
9.671984020115357e-9
1.0563034448499488e-8
1.1463776150804464e-8
1.2302597934079926e-8
1.0956235912607678e-8
3.1387222040637146e-9
2.506432334550367e-10
5.136698012394041e-10
9.06696759402394e-10
1.2978976098704604e-9
1.7216361492114937e-9
5.555501127381639e-10
2.4991183390929125e-9
2.8666304452077463e-9
2.979478124154683e-9
3.0803192325679165e-9
3.2386135209667154e-9
3.5091600878409024e-9
4.003592448730629e-9
4.9251376436357165e-9
6.58764564186249e-9
9.45384086322781e-9
1.4161244217803733e-8
2.3559707094884882e-8
2.8530175058793977e-8
2.5400090515742243e-8
3.281461297577858e-8
5.171968308738949e-8
9.534209750363056e-8
1.5488074255870882e-7
1.647963202771118e-7
1.7371120361592714e-7
1.749010106470953e-7
3.525282609919271e-8
1.590901966282338e-7
1.92417266343219e-7
1.8088219035820075e-7
9.87225641281527e-8
5.6920131845814525e-8
3.251936590071411e-8
2.2181331559479084e-8
1.853301612389353e-8
1.0286126848965409e-8
2.0293975127263674e-9
5.074114202467164e-10
2.1248240622218688e-9
3.500275286444171e-9
1.898676347920986e-9
1.3700384487274257e-8
1.0795159141071486e-8
1.0313207454048263e-8
1.082441648677889e-8
1.2065452755093158e-8
1.4104075117198791e-8
5.986395216250892e-8
1.5041937728527885e-7
9.663266305085736e-8
7.91626124800051e-8
7.810213469147072e-8
8.428940357181926e-8
9.65358486884152e-8
1.161168642726023e-7
1.4512907605550402e-7
1.824063294868858e-7
2.1320208614241165e-7
1.192936793493422e-7
7.447357174840562e-8
4.633135412987896e-8
3.280868014846632e-8
2.7289295336751976e-8
2.4346882654499534e-8
1.218607958074383e-8
4.490122527808774e-9
2.2417354618011595e-9
1.7408149679559512e-9
2.701884632393904e-9
7.338589790288072e-9
2.999292665458377e-8
3.411123072157274e-8
2.1849827744260476e-8
1.9539713287130216e-8
2.046824781184016e-8
2.3842970531325015e-8
3.0491388561863334e-8
9.282542001243897e-8
1.4532963715394525e-7
8.637587695566432e-8
8.140181624001631e-8
9.347031321158006e-8
1.2222890175163942e-7
1.7858162111724665e-7
2.7080394662229365e-7
3.3350292888962356e-7
3.2316494145906684e-7
3.0557534083064286e-7
2.760873631748563e-7
3.2774556746973135e-7
2.7290474732900764e-7
1.4810729409164015e-7
8.863843839394312e-8
4.985547265819412e-8
3.2424231467968985e-8
2.776740904331152e-8
1.6047826153969417e-8
3.906216808407705e-9
8.997378970948179e-11
1.990888075179562e-9
3.230623246123974e-9
7.807369310616617e-10
3.2435890808235634e-8
2.1813696966248164e-8
1.9803467583069216e-8
2.0373247414921616e-8
2.2516891265064572e-8
2.6273663526889985e-8
1.0408988041388714e-7
2.583466944944905e-7
1.6096260958159404e-7
1.3436260779432407e-7
1.3498525994358512e-7
1.4878856544550032e-7
1.7504216091658379e-7
2.1767949442351414e-7
2.814411931818325e-7
3.5693792482202933e-7
3.9739902133987816e-7
2.318649976780236e-7
1.4047197338571268e-7
8.750787171511258e-8
5.7780944722879015e-8
4.4761495241290916e-8
4.048278264805725e-8
2.369157549800811e-8
8.588093411323711e-9
4.074582351575929e-9
2.9631044074599155e-9
4.318769808296306e-9
1.154762909103275e-8
4.639256539839992e-8
6.792595306727002e-8
4.158311620068291e-8
3.6557855805701127e-8
3.790147654950235e-8
4.3699850635143254e-8
5.5092261127623707e-8
7.603246920216601e-8
1.980104398733419e-7
2.6635893557407225e-7
1.5424330312950387e-7
1.4377001599306624e-7
1.6439882590852695e-7
2.1636459191121874e-7
3.196013486622869e-7
4.6455761951390946e-7
5.040793649298038e-7
4.6451075791450697e-7
4.241006757099757e-7
4.789126785814651e-7
3.352238415379531e-7
1.8651099258655795e-7
1.1723060506021184e-7
6.759189746330437e-8
4.44485744362832e-8
3.916307604845081e-8
2.4223859564602153e-8
7.603876130817974e-9
2.392953646973205e-9
3.9578767490406134e-10
5.035852911342312e-10
7.981384033828642e-9
6.696635886350407e-8
4.6738384013849195e-8
3.684524050515136e-8
3.585071733711268e-8
3.865963655948676e-8
4.475639392191108e-8
5.504102001283627e-8
1.909343612751312e-7
3.730293654167071e-7
2.093499547174512e-7
1.793512724315878e-7
1.8602952901464183e-7
2.1537388948891237e-7
2.726167237785311e-7
3.692143623285015e-7
4.819861048546796e-7
5.021190932639203e-7
4.447086652072735e-7
4.1093324234486554e-7
2.2158251159571775e-7
1.3326957151739068e-7
7.835867874136775e-8
5.1450899511247156e-8
4.205820776209656e-8
3.66609483982066e-8
1.473091412471806e-8
5.54229843389486e-9
2.731407564603777e-9
2.4514497868808247e-9
6.197164077005939e-9
2.5741073768330605e-8
9.386747546129404e-8
4.940099824504212e-8
4.037223255820294e-8
4.010054227672377e-8
4.442560995044881e-8
5.3441068761091857e-8
1.7738818568216633e-7
3.4108433135405513e-7
1.9801539572221025e-7
1.7598608801452654e-7
1.892431608368303e-7
2.275630683200622e-7
2.998967134366687e-7
4.2278621825988446e-7
5.717895354527151e-7
6.204500697356413e-7
5.778441001221753e-7
5.26285790878588e-7
5.580637871389254e-7
3.0182617933354003e-7
1.7996316038234298e-7
1.1188187479083988e-7
5.955104469830021e-8
4.0641217816636144e-8
3.704832010620046e-8
1.5040634721542112e-8
4.421976682384958e-9
5.709947338840244e-10
1.2575793053820127e-9
5.452863502533128e-11
2.1808560431072615e-8
5.866481385225998e-8
4.297718295668228e-8
4.081908032000127e-8
4.300247352286998e-8
4.8385342286866093e-8
5.741411851380941e-8
1.9896522101028795e-7
4.788767598018562e-7
2.8583777950847405e-7
2.4477363192233685e-7
2.5189525404728097e-7
2.861951657746404e-7
3.507787569683713e-7
4.577155114275089e-7
6.03563676296753e-7
6.945759349414763e-7
6.520019447682523e-7
4.791306512386848e-7
2.561792363434371e-7
1.5218095855582788e-7
8.568542088598178e-8
5.473909482543536e-8
4.685282837814708e-8
3.7746845922568514e-8
1.452300226138336e-8
6.3721195562016386e-9
4.282323311129729e-9
5.806030135077501e-9
1.499107174096038e-8
5.7969602050401525e-8
1.3958303508470423e-7
7.807412126873096e-8
6.627782742018063e-8
6.733232703272495e-8
7.612288889216181e-8
9.3464076123721e-8
1.2340320504252988e-7
3.2786398158551366e-7
5.040202111487809e-7
2.8605349696889423e-7
2.5845330073257677e-7
2.8472484722072655e-7
3.5697053065920796e-7
4.980697251256344e-7
7.108775039591014e-7
8.173337598489219e-7
7.581706464339077e-7
6.713426487600151e-7
7.310438408813182e-7
4.0260464945075456e-7
2.2701109380315462e-7
1.4873741257181898e-7
8.082897703768701e-8
5.084440985930784e-8
4.665928291686351e-8
2.4659191616722982e-8
8.8694674314651e-9
3.5313658634729932e-9
1.818887745753742e-9
3.841317811418862e-9
2.1630883597844625e-8
1.1890226582791135e-7
7.202074602587913e-8
6.222520905435551e-8
6.283619439128963e-8
6.894774192352568e-8
8.040889365744696e-8
9.875250558999962e-8
3.0556891371472685e-7
6.155501112576211e-7
3.520750703675333e-7
3.088418430419568e-7
3.2696751301825314e-7
3.8762293185054725e-7
5.043931167338593e-7
6.91086836429767e-7
8.353217639463262e-7
7.738344006959825e-7
6.710823226901564e-7
6.671590749091546e-7
3.5805830038886715e-7
1.956472404305714e-7
1.0240366273554204e-7
5.524748519681414e-8
4.0133026202733016e-8
3.876403375656682e-8
1.9109447396815116e-8
7.3052022360541905e-9
3.95142922401476e-9
4.2667944514788534e-9
1.0342913515374688e-8
3.923514469925479e-8
1.718419647930853e-7
8.991672149653972e-8
7.237363235948083e-8
7.148607700184503e-8
7.879628259496784e-8
9.39483704966836e-8
2.7388078956262355e-7
5.905938973364383e-7
3.4597478737466996e-7
3.0176354977196786e-7
3.165158168722646e-7
3.683149201097493e-7
4.6514720213914805e-7
6.244981168490866e-7
8.246941656791036e-7
9.346258515838159e-7
9.442406256857225e-7
8.67482953488068e-7
1.0778652019666452e-6
4.240674214614522e-7
2.061981693500024e-7
1.1325180596315088e-7
5.868769683031099e-8
4.1371663338603594e-8
3.2606711973165476e-8
1.2454597844074553e-8
4.384358626261808e-9
8.561077006780405e-10
2.44431117065069e-10
4.656891241823384e-9
6.168129216713066e-8
6.479915854049648e-8
6.211921455699225e-8
6.642878817000714e-8
7.392006363371133e-8
8.516045174940938e-8
1.0152725969125649e-7
2.913353347058352e-7
7.657212875217243e-7
4.6710408716234445e-7
4.117939898344562e-7
4.324442551942162e-7
5.01689875475934e-7
6.302083509893344e-7
8.341164999548001e-7
1.0281013650906765e-6
1.00008815055717e-6
8.969560165126393e-7
7.565353346159348e-7
3.542728371174713e-7
1.6498227666858355e-7
7.329243946451126e-8
3.7602598981274865e-8
2.821314250752173e-8
2.697649554792024e-8
1.2348751448916878e-8
5.824408699409502e-9
5.163211619407598e-9
8.968966726211809e-9
2.307772221959623e-8
8.304735771485576e-8
2.501275737124249e-7
1.3471202132003757e-7
1.1315841387886713e-7
1.1431016434722555e-7
1.2756329360754422e-7
1.5137085315213036e-7
1.8406546536920863e-7
4.602121548983442e-7
8.510957918885023e-7
4.855578793192316e-7
4.294154672320848e-7
4.5859812908668877e-7
5.509235596860265e-7
7.282267088221189e-7
1.0015495335993684e-6
1.2304516562336647e-6
1.336293036984022e-6
6.24478027157838e-7
1.3455587489343425e-6
1.0108876330655107e-6
3.332661642394026e-7
1.3176345266951354e-7
6.318870668178284e-8
4.402747528520321e-8
3.7427553673539354e-8
1.4798012169771692e-8
5.6122465299283144e-9
2.1675116332790764e-9
2.177997484289468e-9
1.0163886526052691e-8
6.904602700784743e-8
9.736868864407342e-8
8.615403983440977e-8
9.19926598963804e-8
1.0302197501390182e-7
1.18460022849071e-7
1.3955417955221357e-7
1.6702126491463632e-7
4.436898680139171e-7
9.645999630159505e-7
5.809558277054535e-7
5.30561506166351e-7
5.795560437834625e-7
7.114651587694209e-7
9.568624307787091e-7
1.2430667912642014e-6
1.2025625918265594e-6
1.0440974824566489e-6
1.0821066115542864e-6
1.0888429104400885e-6
5.939071797189934e-7
1.9835310624604805e-7
7.116208476146749e-8
3.0349066437244096e-8
1.6658070822410158e-8
1.3937659117133458e-8
8.431116720369755e-9
3.25137822485507e-9
2.9712938905727756e-9
6.298239229188657e-9
1.7365326549882098e-8
6.058210122911222e-8
2.796730735768885e-7
1.4782409281722838e-7
1.1982621823819017e-7
1.1884140877747137e-7
1.2940173858560286e-7
1.4746771052666422e-7
3.4689582280092963e-7
9.331210074695654e-7
5.746861512559538e-7
4.924456490787664e-7
5.004049783470165e-7
5.574206212923535e-7
6.677534257428771e-7
8.587529808821936e-7
1.2100255500508425e-6
2.1541088823856597e-6
1.6246985373700172e-7
5.899691402677707e-7
4.474892208378376e-7
2.262514049046946e-7
1.7692647461723622e-7
9.766629163677853e-8
3.7256208499013076e-8
2.576994749690505e-8
1.5473558121540372e-8
2.6203709153002705e-9
8.830476949464565e-8
1.1673907897345697e-7
1.6295264891752667e-7
9.500897103166176e-7
8.84251533688521e-8
8.554379138136158e-7
7.522454442714295e-8
3.8973748922124054e-8
1.0470904825473406e-9
4.817642716423239e-10
3.4872318286230953e-10
4.5136192959187655e-12
5.958248665054475e-11
2.0297667931704054e-11
7.980252518171205e-12
1.1929681535062432e-12
1.3664691079328276e-11
3.1368584616648723e-12
8.833601980610649e-13
2.4727604542843784e-13
9.785338620990792e-13
1.5842369510662834e-12
9.12834448579192e-12
1.9506989058665587e-11
2.6875240057691622e-11
1.5882662792342266e-11
4.584696003319413e-12
9.604335865379704e-14
1.9873186316212436e-12
3.3277308018481195e-12
4.537077807566893e-12
5.886307047157663e-12
7.535623061156055e-12
9.619461121157638e-12
1.228332622105872e-11
1.5705868333505903e-11
2.0118259077257264e-11
2.5827121727087408e-11
3.32457035431777e-11
4.293855249135265e-11
5.5687123493644184e-11
7.258864043873215e-11
1.1097073090462935e-9
1.460164801598217e-9
1.0612459887304392e-9
8.462766449062831e-10
7.340263673023976e-10
6.73693559913997e-10
6.4352833950512e-10
6.330317306181612e-10
6.366425268564759e-10
6.512536678035911e-10
6.750795320452985e-10
5.725957656202695e-10
7.291651462585015e-10
1.2348154041856055e-9
1.691415634696481e-9
1.0498672134127412e-9
4.432899267383269e-9
1.8091313669385833e-8
3.463086787578919e-9
4.766765820080254e-10
9.63011693822417e-13
7.716702310802625e-14
5.0348941483545655e-14
1.9589117453245553e-13
3.768946830117137e-14
0.
0.
0.
0.
0.
0.
3.776285857052314e-13
2.1659951746986533e-13
2.3378426930686813e-13
2.785736744874212e-13
3.41144104513658e-13
4.2230937182512954e-13
5.260827008139813e-13
6.585412133971991e-13
8.278776441258997e-13
1.0448781648027111e-12
1.323667278217757e-12
2.6906722086483635e-11
2.212134990954285e-12
5.69462418257371e-13
1.6786112113485553e-13
6.280653675667976e-13
1.0773531835863101e-12
1.6215971436078183e-12
2.3496292495642607e-12
3.3670248112312155e-12
4.816958893415981e-12
6.902332046362534e-12
9.911408428849913e-12
1.4242237109003898e-11
2.0407282781688262e-11
2.8974998231072895e-11
4.038925180092679e-11
5.467994693361629e-11
7.130498885780334e-11
8.946039091921433e-11
4.5983933032516217e-10
1.3897486072107617e-10
7.488911497566408e-10
2.1618313019523565e-9
3.2513646019926604e-9
3.812156400148586e-9
4.22623781608972e-9
4.651906038033e-9
5.118950843366421e-9
5.623110793857633e-9
6.1515989015022566e-9
6.689425951864118e-9
7.492519052461163e-9
5.077497369341787e-9
8.727224229219862e-10
2.0406833124792914e-10
5.574807911439007e-10
8.725677827291026e-10
1.414702356887054e-9
2.8659290559596907e-9
2.214815911878349e-9
1.0563539630987005e-10
3.148876961993286e-10
3.749877686654154e-10
3.0149640597241523e-10
1.659764163208809e-10
2.9717675434892886e-11
3.213494737475453e-11
3.684359418682811e-11
2.6721338038654053e-10
6.926996929608456e-10
2.0124384136069095e-8
2.9446689804157584e-8
2.4525157171078705e-8
3.0180373577560505e-8
4.490969204184318e-8
7.798074726820389e-8
1.3689359609147945e-7
1.6294973656333452e-7
1.6562610621041872e-7
1.739044286811036e-7
1.2218564033671407e-7
1.717247493603553e-7
1.9828784961997466e-7
1.3453953084514102e-7
7.772374824331956e-8
4.4033418130791114e-8
2.7482289678665267e-8
2.0703006576443745e-8
1.767138039243734e-8
7.054309788232765e-9
1.4231386087749485e-9
4.701761666667719e-10
1.703388669788792e-9
2.1303444840722246e-9
2.9396487342694367e-9
1.5834386972733922e-8
1.151634556444306e-8
1.0863821665150088e-8
1.1408923750049559e-8
1.2809452091806583e-8
1.516531357717727e-8
6.211712187044205e-8
1.418274850021602e-7
8.450368487286865e-8
6.919955834472572e-8
6.839631724428856e-8
7.429081236112869e-8
8.622952723835601e-8
1.0586451528081223e-7
1.3485602025986425e-7
1.666670009013331e-7
1.7758801013758044e-7
1.085678563060288e-7
6.528464198604148e-8
3.9007280086539705e-8
2.6382712055806094e-8
2.1291405705022618e-8
1.9137782724279658e-8
1.1423046424991546e-8
4.0415271249328736e-9
1.8203443971417608e-9
1.1794256796029114e-9
1.5412837906073578e-9
4.162871569105876e-9
1.6836981910972683e-8
2.7270055547221542e-8
1.6308253709163284e-8
1.416465082172216e-8
1.4544135633701522e-8
1.6606789841904384e-8
2.073419067711718e-8
2.8414075361593666e-8
8.603977317558115e-8
1.2353857843745878e-7
7.440608920063164e-8
7.171339989776046e-8
8.458762483846566e-8
1.1463766479308748e-7
1.7442696520200405e-7
2.6380102573659074e-7
2.99665346769549e-7
2.8550295837007557e-7
2.7368608699365695e-7
3.079273871729038e-7
2.1629504004500345e-7
1.2288872588892174e-7
7.456307212889032e-8
4.6022232533193543e-8
3.344147612913637e-8
2.932776687951702e-8
1.7190673212612053e-8
5.160046069567183e-9
1.545644683028427e-9
1.5313928489476383e-10
1.927861706921416e-10
5.0459428676416235e-9
4.142508718642549e-8
2.932874553519051e-8
2.25459807978946e-8
2.1739858978115163e-8
2.3391872839582784e-8
2.713168142078821e-8
9.495066362755232e-8
2.0110027049358216e-7
1.1594514235433763e-7
9.695931040569666e-8
9.781834746578034e-8
1.0901204919521279e-7
1.309624151937829e-7
1.6774288831849576e-7
2.2057992303070663e-7
2.637779590078769e-7
2.577676748689087e-7
2.2699072088688494e-7
2.1579257634593697e-7
1.200079657564774e-7
6.904552383960633e-8
4.0479933773388876e-8
2.8697609248603195e-8
2.4407924242598337e-8
1.8763647142514202e-8
6.150238176235011e-9
1.8617834348288556e-9
2.5926362322371376e-10
3.633562106757202e-10
1.361108322182355e-9
1.5542390279090642e-8
2.571627003981205e-8
1.724875744194591e-8
1.576696810178927e-8
1.6434373375781412e-8
1.8595202572077847e-8
2.248890236162461e-8
9.4299628170855e-8
1.9640611981512736e-7
1.1666858951512368e-7
1.0406735604376972e-7
1.123363300522826e-7
1.3511080166986014e-7
1.7728940453463283e-7
2.498563278741071e-7
3.5203764270570936e-7
4.177489796727572e-7
4.076315989774939e-7
3.2544070381759563e-7
1.7745062151942945e-7
1.1444419472982039e-7
7.156126171134998e-8
4.9357869271144814e-8
4.152259298623141e-8
3.3073205706274974e-8
1.2181077487215153e-8
4.733492895032812e-9
2.486908001821405e-9
2.4910074147533317e-9
6.437728585333909e-9
2.6741914007000136e-8
7.829589335038146e-8
4.299415854866043e-8
3.6082266938217093e-8
3.632239573200875e-8
4.061146668174572e-8
4.920881725648261e-8
6.421563348157209e-8
1.821169842927285e-7
2.636373514147656e-7
1.420815783212186e-7
1.2262617188264466e-7
1.2910186796641357e-7
1.5422460050466e-7
2.048875948804017e-7
2.8229234467825507e-7
3.166655732894582e-7
2.781147574528906e-7
2.390162406838387e-7
2.783242901870796e-7
1.7599132232642011e-7
1.0148250460851802e-7
5.6851190561553004e-8
3.672598664581768e-8
2.8620021418517587e-8
2.572306394358127e-8
1.3242238798408717e-8
4.2415282367579826e-9
1.4800112229798141e-9
4.3587046952550164e-10
9.408823419849897e-10
6.819011369131317e-9
4.413155252926919e-8
2.5971993855696907e-8
2.007662648137821e-8
1.93872529857517e-8
2.094160372572864e-8
2.4476668068769756e-8
3.067450324027477e-8
1.1853839932618818e-7
2.2042118954523194e-7
1.2792971602133825e-7
1.1519717670698732e-7
1.2597536521856742e-7
1.5476396133072704e-7
2.0951946331456373e-7
3.0402575786010856e-7
4.155753489618746e-7
4.4590670659593703e-7
4.172516032362528e-7
3.9244230934548065e-7
2.0980272899012348e-7
1.343107806693321e-7
8.352891987271872e-8
5.4297762600132165e-8
4.322025965850355e-8
3.761709079696943e-8
1.516161610196647e-8
5.432448673692722e-9
2.413260661779509e-9
1.7656210830087293e-9
4.449419399055696e-9
2.047181007386347e-8
8.231089779550731e-8
4.444367060560525e-8
3.6635846874841934e-8
3.645692034633015e-8
4.024772276537258e-8
4.799183634265583e-8
1.5231670220837196e-7
2.8444468777225363e-7
1.5888910400988317e-7
1.3579011019281628e-7
1.4041067289927937e-7
1.6202785525701296e-7
2.0442306744525765e-7
2.760902867509662e-7
3.599608494643454e-7
3.7464392866051394e-7
3.309361264744949e-7
2.899351437549757e-7
3.3348836186110533e-7
2.0172313670923795e-7
1.1373691018005011e-7
6.179042017844775e-8
3.85089909213097e-8
2.9601338041309168e-8
2.632191777555537e-8
1.064366842669099e-8
2.892627294599783e-9
2.3927169292763804e-10
1.0702489699204232e-9
2.471963401257021e-10
1.1496390150807307e-8
3.7995382679133626e-8
2.3748127836932506e-8
2.123230136528029e-8
2.1835255387722888e-8
2.4379484318495798e-8
2.9009087116488884e-8
1.2146836058275067e-7
2.7777204419060055e-7
1.6837706621256332e-7
1.4675888297333834e-7
1.543576313634411e-7
1.7951278325032988e-7
2.2537346507281962e-7
3.0198751768106527e-7
4.158565119653505e-7
5.247960164896805e-7
5.47885054367474e-7
3.5614053304140634e-7
2.0449069149084436e-7
1.378878118413052e-7
8.652540937147266e-8
5.924888597241808e-8
5.1686342282133294e-8
3.6298480266052486e-8
1.3185576195372489e-8
5.725063303450867e-9
3.5625738428313133e-9
4.386613953705592e-9
1.1621584085238267e-8
4.8864677276173756e-8
9.678730678633859e-8
5.799164985504852e-8
5.0546448581207637e-8
5.1830736401570695e-8
5.868264096230434e-8
7.183627328947988e-8
9.44942261328181e-8
2.5359338782541867e-7
3.5117622054498465e-7
1.9218247741665096e-7
1.689312366244205e-7
1.8148648201418147e-7
2.2261161634809745e-7
3.048777616422378e-7
4.1965791843752863e-7
4.3993886012492513e-7
3.7885758796843424e-7
3.308612170534079e-7
3.8302606663468537e-7
2.72028528143282e-7
1.4902886214653258e-7
8.1390702132916e-8
4.86649075407578e-8
3.5170497554903605e-8
3.152264045671374e-8
1.9003508396066443e-8
6.000978508092133e-9
2.0070903182562513e-9
5.653971434019645e-10
1.120512470858056e-9
8.289960494079328e-9
5.749462413476762e-8
3.870739306712614e-8
2.9127647937871667e-8
2.7855787321306632e-8
2.992200389513373e-8
3.480925643104627e-8
4.337820761547122e-8
1.622382843170555e-7
3.152910779512743e-7
1.820853955794531e-7
1.6112438861615515e-7
1.728608251200131e-7
2.0745038208124928e-7
2.728494462458026e-7
3.8465364099316526e-7
5.259871686446686e-7
5.839546480025137e-7
5.505726707737716e-7
4.6336613486274594e-7
2.453960515037483e-7
1.6433117821067554e-7
1.0445508100605357e-7
6.528122649475865e-8
5.20233921755901e-8
4.4242616887124186e-8
1.723844598430287e-8
6.595015186535681e-9
3.1894382803483012e-9
2.6738537315934e-9
6.78743536610097e-9
3.13049012220191e-8
1.0122612705144688e-7
5.775210392560403e-8
4.9171861957803685e-8
4.9576554316945274e-8
5.5052161243515974e-8
6.576102849272818e-8
2.036714476521348e-7
3.824107076414486e-7
2.1552844379669244e-7
1.8673520366534505e-7
1.956828560726765e-7
2.2941322673812327e-7
2.9502190554704186e-7
4.0464064417842003e-7
5.169480882031745e-7
5.110289350872289e-7
4.4489659435738633e-7
3.9401800158875035e-7
4.473954424572117e-7
2.8998409385915667e-7
1.5398076969353328e-7
7.980494961854236e-8
4.475348502732362e-8
3.185096924774581e-8
2.9328666993863925e-8
1.3603951414246252e-8
3.669624274881904e-9
4.1586689330876695e-10
9.541817224458539e-10
4.0091450919719464e-10
1.5479711470043098e-8
5.839950869085273e-8
3.485012031755536e-8
3.0738434947308936e-8
3.1450943394926544e-8
3.5039221066370744e-8
4.1650363534229165e-8
1.624043873700124e-7
3.884420653150565e-7
2.3759122513423288e-7
2.0456228453301843e-7
2.1203499008990002e-7
2.4213954450607006e-7
2.9707656709037534e-7
3.8710924649301023e-7
5.193262522622417e-7
6.54797627237105e-7
7.050966979298812e-7
4.1542938132544063e-7
2.4251421534482426e-7
1.7131411709221044e-7
1.0594820714433804e-7
6.91975455565716e-8
6.104168621559516e-8
4.01160248611723e-8
1.5144226859776812e-8
6.998220564530998e-9
4.666705853396559e-9
6.137154830273934e-9
1.6693385534056615e-8
7.485485808656373e-8
1.16763433602382e-7
7.59337668715048e-8
6.832744787749778e-8
7.094010713635654e-8
8.056883051124704e-8
9.82215305844965e-8
1.2743279740846584e-7
3.4225631397276293e-7
4.814356056047001e-7
2.688627820826196e-7
2.402731849902355e-7
2.6237888453523644e-7
3.2801743952507527e-7
4.575979977518115e-7
6.210169528436046e-7
6.161620447197725e-7
5.241644532167423e-7
4.635365546279996e-7
5.122657614768621e-7
3.992238598486678e-7
2.0440522152761888e-7
1.0600099396737744e-7
5.6993801544463005e-8
3.755277141297422e-8
3.339728510983845e-8
2.3289534693669168e-8
7.57141977394121e-9
2.6340569049517068e-9
1.135751795150578e-9
2.371156960460893e-9
1.2353734041288972e-8
8.017248167723934e-8
6.008899862240903e-8
4.403410189899373e-8
4.1771753110681235e-8
4.475184890881516e-8
5.203808274647696e-8
6.48201688640619e-8
2.2299285447932566e-7
4.562055030741453e-7
2.6342243487612567e-7
2.2975703603913608e-7
2.4234709977601364e-7
2.847750285180697e-7
3.6478370935246615e-7
4.992793111604089e-7
6.737772612989318e-7
7.682204830061521e-7
7.479383560875133e-7
5.507195347058493e-7
2.858569342962631e-7
1.98171252576422e-7
1.2941870928534108e-7
7.653544905726077e-8
6.066418526199551e-8
4.9053794965756616e-8
1.9220718623865736e-8
7.984251927538503e-9
4.217019807221767e-9
3.9752934679405765e-9
1.021282805945822e-8
4.925728564335183e-8
1.1831219906514557e-7
7.535986006583576e-8
6.738947813156777e-8
6.928235533755883e-8
7.742318146890999e-8
9.226557665363998e-8
2.746627647896396e-7
5.325363669348957e-7
3.0521960814905094e-7
2.688240645745938e-7
2.8580996717603137e-7
3.405783460823198e-7
4.460971638410007e-7
6.160589916180099e-7
7.465925998487731e-7
6.866174604588962e-7
5.897046938618613e-7
5.345059540823689e-7
5.641206564488816e-7
4.046588404889926e-7
1.9423192299073095e-7
9.137806729521896e-8
4.408980069651521e-8
2.8138991315461425e-8
2.6391967129111182e-8
1.4935746218305276e-8
4.117824469468604e-9
7.845613287340845e-10
7.890597157873168e-11
2.6204650803398324e-9
2.2765730201359587e-8
9.396160044390728e-8
5.286918882921548e-8
4.5903515882091674e-8
4.6739448315975526e-8
5.200387833367133e-8
6.180231829887891e-8
2.1105326873354374e-7
5.471403972668111e-7
3.4220811539486636e-7
2.909632508105145e-7
2.964085061801174e-7
3.309099432288594e-7
3.9437161583438715e-7
4.960489248697353e-7
6.432352040948148e-7
8.118153461766882e-7
9.547248450065192e-7
4.878897318067455e-7
2.7964977302443104e-7
1.9804077157274463e-7
1.1932301739478406e-7
7.5328261614694e-8
6.664289974711504e-8
3.8683106159820066e-8
1.5942436065340927e-8
8.133704846547755e-9
6.117921721745018e-9
9.143863485575161e-9
2.648845622956047e-8
1.311183172129764e-7
1.3397660507844608e-7
1.0001985210142224e-7
9.514855499456067e-8
1.0101512457531606e-7
1.1524044240099251e-7
1.3902798975134475e-7
1.7498097175240163e-7
4.697534305867477e-7
6.839225043089804e-7
3.943718917021504e-7
3.6031856363129214e-7
4.0154583233627146e-7
5.136864328535002e-7
7.281153992070079e-7
9.323019755887979e-7
8.394310800804086e-7
7.055986592769999e-7
6.432384123123289e-7
6.39575797704866e-7
5.597920520274407e-7
2.6420020670157807e-7
1.203498676903038e-7
5.472929286674794e-8
3.1421787501826857e-8
2.685410898469498e-8
2.2967785846609982e-8
8.17784153187388e-9
3.1994698725853418e-9
2.330077854441095e-9
5.051168821011801e-9
1.901653037179029e-8
1.0913414536647591e-7
9.640381621653127e-8
6.81971947478883e-8
6.410939182522459e-8
6.847927602719462e-8
7.945444931461315e-8
9.826104381825067e-8
2.920621017262835e-7
6.659973754366585e-7
3.9027361701972645e-7
3.3494640252405213e-7
3.4572376952273756e-7
3.948635383083418e-7
4.877312237453735e-7
6.408640459604572e-7
8.510465912234237e-7
1.046272797518499e-6
1.22503387468623e-6
7.500178723893781e-7
3.4768822788824193e-7
2.202705005800049e-7
1.3544917933867215e-7
7.975525843680828e-8
6.481241490399428e-8
4.354754498003288e-8
1.8058965274298357e-8
8.623979494097299e-9
5.330140756427509e-9
6.474353532639045e-9
1.8626517596281407e-8
1.0005998735569713e-7
1.2188421958906568e-7
9.65326301942728e-8
9.491983627716277e-8
1.0174667186070016e-7
1.1538978725749063e-7
1.3690538791247526e-7
3.747253315007085e-7
7.63194712990605e-7
4.511976782424048e-7
4.076508321498743e-7
4.425355579142e-7
5.399157100657927e-7
7.247421924435204e-7
9.822220970844205e-7
1.0306731572881298e-6
8.643055836130492e-7
7.655199159598266e-7
7.597738303452335e-7
7.305359476518404e-7
5.628816564966586e-7
2.197716109958531e-7
8.221872751429905e-8
3.353475128827607e-8
1.729043358868941e-8
1.440872050188018e-8
1.0577868026207763e-8
2.9729853497260145e-9
9.555122030224568e-10
1.5985762672407554e-9
6.814555161567344e-9
3.3901906099223615e-8
1.4949990403694628e-7
7.99185358945762e-8
6.912381338522706e-8
7.053293419007986e-8
7.847199169396512e-8
9.263145933893685e-8
2.508807170345143e-7
7.505250586494833e-7
4.982917093286145e-7
4.1830311010828695e-7
4.1649640420128963e-7
4.5075973175796793e-7
5.171305193755654e-7
6.257103373492247e-7
8.043404367766225e-7
1.175331723295256e-6
1.6537171058308496e-6
1.1737361305431345e-6
4.307315489397828e-7
1.8288533267225548e-7
9.011923277180525e-8
6.197506240054138e-8
5.35146627553512e-8
2.329470836466942e-8
9.789442525135317e-9
5.151245301928653e-9
5.229357985441584e-9
1.3607493939239065e-8
5.7702162358590685e-8
1.7879765144004356e-7
1.2854711419543198e-7
1.239327584342891e-7
1.3273860521437004e-7
1.4876629451090836e-7
1.7196283585122362e-7
2.0239278230515308e-7
2.3681542784631494e-7
6.511972916142236e-7
9.919378706037834e-7
6.098794673893506e-7
5.79935421791972e-7
6.696460786698526e-7
8.910833872518391e-7
1.2588777176118499e-6
1.3203051880175665e-6
1.0561460426477347e-6
9.501676020197663e-7
8.834034211161872e-7
9.730724173379567e-7
8.164085510282379e-7
3.2910886520446976e-7
9.73477479922581e-8
3.526067756848708e-8
1.579003995353826e-8
9.903142763330283e-9
8.692488554409424e-9
3.4005263606418127e-9
1.8321653698818635e-9
3.341772632131801e-9
9.11195400304349e-9
2.927347710350811e-8
1.487893536126211e-7
1.5052044917365874e-7
1.0443389766684771e-7
9.83489162318098e-8
1.0453666043922695e-7
1.1820979133496163e-7
1.3595539788745472e-7
3.3854434154093153e-7
9.515135564110154e-7
5.918919288314624e-7
4.995482629353959e-7
5.009033784199341e-7
5.504266918329802e-7
6.511204544816662e-7
8.371309147837183e-7
1.2544642527535086e-6
1.8990781829331538e-6
1.411817480584449e-7
2.0519577651600442e-8
6.757901867182894e-8
1.0812299200201495e-7
8.109035453295973e-8
4.6905907624406547e-8
4.3564738014085585e-8
2.4068506891224767e-8
7.232181226108787e-9
5.5987223865485066e-9
1.4293805471764193e-8
1.9882458409467174e-8
1.551872054823097e-9
4.449769643417391e-8
6.22867297080295e-8
8.4496676166932e-8
1.1165373323129e-7
1.4210755015165932e-7
1.7556951839574637e-7
2.1195276539594088e-7
5.549280536657806e-7
1.1222501724787112e-6
7.061874609545236e-7
6.777554639732173e-7
7.804001722400538e-7
1.024490316641726e-6
1.4274086396456534e-6
1.5137574186355707e-6
1.2383952687644352e-6
1.2430843873060711e-6
4.1852457265833506e-7
5.934520486387772e-7
4.229507484778867e-7
3.570232597741028e-7
2.480500022276185e-7
6.762638120299281e-8
3.40947427060471e-8
1.311830238108967e-8
2.048163084172748e-9
1.1395881256359751e-9
2.2296515992607345e-10
7.455539589068851e-10
2.6254040755572924e-9
5.679002239628597e-9
1.596922854458811e-8
6.125761337730338e-8
7.045086508122941e-8
6.636771262171328e-8
1.3425035586568015e-8
2.278731748203977e-8
5.1439840532077376e-8
3.6220176974736344e-7
1.075570649729671e-6
8.439363358509228e-7
6.46894348270046e-7
6.259307661841509e-7
7.170395071117003e-7
1.062637509518346e-6
1.195388298126127e-6
2.6451506724853185e-8
6.976565702637823e-7
2.364618305805286e-7
3.9008940625131136e-8
4.595302580875854e-9
2.3500838140957642e-8
3.4255481067748576e-8
2.6693766396508288e-8
6.96447624853484e-8
3.917359873599456e-7
2.7329275186231395e-8
3.817977068196191e-10
1.9709233486835816e-10
2.7029642637567336e-10
4.103355453297536e-11
1.5342194959447437e-11
1.5583625934724634e-11
1.557364271686692e-11
1.6820651213351924e-11
1.9288922283960668e-11
2.273926866778233e-11
2.6891355868281043e-11
3.1813667191422604e-11
3.947860574064393e-12
1.5026210288853529e-12
1.711085505367402e-13
1.4334107770803074e-12
2.5621075379622103e-12
3.740450808993683e-12
5.113150743906234e-12
6.8128351586931475e-12
8.98052354669947e-12
1.1785563948871909e-11
1.54481468010855e-11
3.049288593577631e-11
7.493842628034335e-11
1.2631492456212248e-10
1.494667529266408e-10
6.051869048096597e-11
1.5602844224179006e-11
6.693437490532648e-12
2.1677772521312725e-11
3.477833611060583e-11
4.864170927237804e-11
6.512230000416736e-11
8.602746018194651e-11
1.1356216235173961e-10
1.5076647768151888e-10
2.0211483653525605e-10
2.7447869331498547e-10
3.7879009878355726e-10
5.330483602572545e-10
7.67889707371978e-10
1.1367158017297776e-9
1.5476374462550494e-9
1.5404613722342632e-9
1.2461136465883836e-9
1.0172880432353617e-9
8.758906803119348e-10
7.968696694707579e-10
7.582650638157775e-10
7.461080545755948e-10
7.52060015688582e-10
7.710506797320195e-10
7.997729824995885e-10
8.086745620852158e-10
8.358832814823805e-10
3.015692220798957e-10
3.224975264982093e-9
1.1947451162222052e-8
1.3484199192363186e-9
2.1463761394373988e-10
8.72573436661183e-13
1.7397782333813787e-13
2.8825531659248937e-14
0.
0.
0.
0.
0.
0.
0.
0.
0.
6.577030642403357e-13
4.0041912542343375e-13
4.3604203951061444e-13
5.219157530752622e-13
6.415059051167132e-13
7.968507555975981e-13
9.958371778131658e-13
1.2502841615197627e-12
1.5761057100383729e-12
1.9942406957298273e-12
2.5320826532388485e-12
3.225402553279099e-12
2.3175733443464936e-11
6.789578302947293e-12
1.9950483624168877e-12
3.2930592440703995e-13
1.738405171845737e-12
3.1186002896645748e-12
4.8070576424280026e-12
7.087052964602461e-12
1.0302370778567501e-11
1.4918264296594913e-11
2.1573090690051166e-11
3.110456079936449e-11
4.449041310653877e-11
6.260237866826265e-11
8.573769936900936e-11
1.1322342703910242e-10
1.4370549737400557e-10
1.7616399436667834e-10
2.1069337115131658e-10
1.0123878387232705e-9
2.7969997500429727e-10
2.842443586220077e-9
5.694264573383107e-9
6.866208701224222e-9
7.448188351454049e-9
8.07840575702384e-9
8.82983721531246e-9
9.671986521161945e-9
1.056303713395555e-8
1.1463779015640134e-8
1.2302600759933614e-8
1.0956238939627092e-8
3.1387234402715424e-9
2.5064345153078317e-10
5.136698302400565e-10
9.06696875763101e-10
1.297897760469991e-9
1.7216362169399665e-9
5.555494819068128e-10
2.4991196612751677e-9
2.8666317113246934e-9
2.9794794495278755e-9
3.0803206666039867e-9
3.2386151526916902e-9
3.50916201636475e-9
4.003594832093172e-9
4.925140760419709e-9
6.587650020274574e-9
9.453847436195605e-9
1.4161254325902508e-8
2.3559704725311866e-8
2.8530173363073133e-8
2.5400089443538795e-8
3.281461191617435e-8
5.171968177655451e-8
9.534209558172483e-8
1.5488073970425742e-7
1.6479631748850404e-7
1.7371120116013184e-7
1.7490100843325636e-7
3.5252825157754055e-8
1.5909019440911553e-7
1.9241726361229616e-7
1.8088218863767635e-7
9.872256316494975e-8
5.692013123532371e-8
3.251936554294083e-8
2.218133133263746e-8
1.8533015918463404e-8
1.0286126768028342e-8
2.0293974934069243e-9
5.07411415213421e-10
2.12482404001537e-9
3.5002752572041066e-9
1.898676368214666e-9
1.3700384258641757e-8
1.079515897641858e-8
1.0313207300032216e-8
1.0824416324767925e-8
1.2065452565627811e-8
1.4104074897026823e-8
5.98639512458351e-8
1.5041937496479482e-7
9.663266162050892e-8
7.916261126216282e-8
7.810213344061099e-8
8.428940217073521e-8
9.653584700468172e-8
1.1611686212915483e-7
1.4512907322025033e-7
1.8240632578208155e-7
2.1320208189358623e-7
1.1929367693368953e-7
7.447357028509942e-8
4.633135322881392e-8
3.280867955582654e-8
2.728929488166644e-8
2.434688223345528e-8
1.2186079325105356e-8
4.490122437608782e-9
2.2417354169454437e-9
1.740814937312989e-9
2.7018845861789407e-9
7.33858966917482e-9
2.9992926201576635e-8
3.411122998883751e-8
2.1849827289599895e-8
1.9539712888255588e-8
2.0468247405369813e-8
2.384297006001347e-8
3.0491387961946273e-8
9.282541839589352e-8
1.4532963464101422e-7
8.637587555953819e-8
8.140181500977535e-8
9.347031189836578e-8
1.222289001702121e-7
1.785816190146084e-7
2.7080394364206434e-7
3.3350292509914657e-7
3.231649378272189e-7
3.0557533766453534e-7
2.760873606649361e-7
3.277455641848879e-7
2.7290474558335987e-7
1.4810729312334107e-7
8.863843763170734e-8
4.985547226140138e-8
3.242423126805625e-8
2.7767408844034038e-8
1.6047826066273287e-8
3.906216779171688e-9
8.997378513759154e-11
1.9908880648520665e-9
3.230623227985663e-9
7.807368873931014e-10
3.243589053846355e-8
2.1813696743629817e-8
1.9803467367711622e-8
2.037324718387132e-8
2.2516891010175537e-8
2.627366322076499e-8
1.0408987931781563e-7
2.583466915988212e-7
1.60962607789704e-7
1.3436260624209284e-7
1.3498525833913867e-7
1.4878856361974857e-7
1.7504215868565004e-7
2.1767949153622814e-7
2.8144118931663133e-7
3.569379199757426e-7
3.9739901644906614e-7
2.3186499455464506e-7
1.4047197170273336e-7
8.750787073017527e-8
5.7780944182686764e-8
4.476149491568914e-8
4.048278234813106e-8
2.369157523978318e-8
8.588093319391022e-9
4.0745823082577806e-9
2.9631043736860687e-9
4.318769757768602e-9
1.1547628964323756e-8
4.639256490816611e-8
6.792595205946352e-8
4.1583115624619945e-8
3.65578553212393e-8
3.790147603535868e-8
4.3699850055373905e-8
5.5092260396851147e-8
7.603246820799203e-8
1.980104374984568e-7
2.663589322569736e-7
1.542433012913735e-7
1.4377001436626443e-7
1.6439882414717654e-7
2.163645897463256e-7
3.196013457147012e-7
