# Supplementary material for: Observability and Controllability of Nonlinear Networks: The Role of Symmetry
Source: Phys Rev X. Author manuscript; Available in PMC 2018 Nov 13. (PMC6234006; doi:10.1103/PhysRevX.5.011005)
Supplement: Code Archive [file NIHMS982008-supplement-Code_Archive.zip › MathematicaData/FNObsDELTAHetN2M1ChaosK15IC1]

9.449903735531764e-8
2.7875307296121132e-8
1.292393301545349e-9
3.4738105207293076e-10
8.110864376194411e-11
4.277048023633865e-11
1.340575523435766e-11
4.892068795663183e-12
3.76277543970997e-12
3.3503218496376885e-12
3.010937216344129e-12
3.0052838003009726e-12
1.2218181280696116e-12
1.0929656469805685e-12
1.7991518582856153e-12
2.1105883759601904e-12
1.8001679523596202e-12
1.6330975503189456e-12
1.6499480269542791e-12
1.794955134802317e-12
2.029073340487672e-12
2.332388064751726e-12
2.698282898026797e-12
3.127944530331305e-12
3.6266865052316647e-12
4.201957814286498e-12
4.8623850485937116e-12
5.6174043206036925e-12
6.477369226991022e-12
7.45399107027291e-12
8.561111138348205e-12
1.4297662662072e-11
3.015853127530774e-11
4.139240804353073e-11
5.467341839821388e-11
7.252874855445965e-11
9.705750425906884e-11
1.3013440606708287e-10
1.7162942717780091e-10
2.1551842573987181e-10
2.4940200301819667e-10
2.652690291032971e-10
1.5354821628429133e-10
3.0798152327865785e-11
1.462344626603171e-11
2.6458910221186082e-11
1.3626230964553984e-11
2.7780769418421743e-11
1.0881040355750255e-10
2.2594794318683985e-10
2.4032894681981533e-10
1.688950659761358e-10
1.3078316350666548e-9
3.752675070220215e-9
6.8152193474872525e-9
7.699925679837675e-9
7.086111649230096e-10
3.353420112169624e-11
4.9642618335263745e-14
0.
5.919447314397805e-14
0.
4.733786876015043e-13
1.3784045962131444e-13
1.3373813746390552e-13
1.4954576856979464e-13
1.7388958800381796e-13
2.0561836069217383e-13
2.457303671526778e-13
2.96121659226798e-13
3.593978808703197e-13
4.38963640812679e-13
5.392228272588412e-13
1.093136843282698e-12
3.2414714249513743e-13
2.5976262868498756e-14
9.513912548077453e-14
1.8233813984242388e-13
2.7416913964715316e-13
3.902324785258683e-13
5.475586535945905e-13
7.662891965711188e-13
1.073602294982418e-12
1.5079619410680222e-12
2.124807496144128e-12
3.004775347506459e-12
4.265862729867082e-12
6.08146046270005e-12
8.706832959211947e-12
1.2516857192950501e-11
1.8056359299186415e-11
2.6097297786746986e-11
3.7676246161756756e-11
1.9460034920697981e-10
1.9538608645011316e-10
1.8660667922989018e-10
7.517688192661384e-11
1.850514287390302e-10
6.252375470906586e-10
1.2400576216603042e-9
1.965065056244108e-9
2.7086335243393543e-9
3.395455558836384e-9
3.987170284440952e-9
7.230666246006049e-10
5.711840940941245e-10
9.14933285573717e-10
1.6840328758030738e-9
5.6848288258062345e-9
1.485534515714691e-8
2.0464057777036788e-10
5.288132099333089e-10
6.830938452304728e-10
7.814911594110224e-10
8.938585215428338e-10
1.0413831370077737e-9
1.2416436490354296e-9
1.5203755951658048e-9
1.922040237169972e-9
2.530347969273242e-9
3.518699832680041e-9
5.295102746884421e-9
8.988656553034132e-9
4.2049195296395265e-8
6.048727039304887e-8
3.916528045011859e-8
4.0309954069139164e-8
5.0580502590375335e-8
7.29759961375887e-8
1.1725933231510026e-7
1.7693359094319613e-7
1.9398792026385458e-7
1.883064731011442e-7
1.8409853129628316e-7
1.4795172643113721e-7
1.9748304240156558e-7
2.104325258639932e-7
1.1713835863191136e-7
7.089933943610314e-8
4.01365246710093e-8
2.656647398715695e-8
2.1608326551854927e-8
1.4882790040624126e-8
3.5452152936388116e-9
5.5534087623506245e-11
1.7325756446230608e-9
3.2080180908696384e-9
2.4450545762187466e-9
1.6489618711686937e-8
1.3130787316864542e-8
1.1900302511195125e-8
1.219015753890166e-8
1.3390324443842144e-8
1.5495646411910483e-8
6.356743942043578e-8
1.6053692735406388e-7
1.0486319904723561e-7
8.62499446409477e-8
8.512513219304837e-8
9.160417298008039e-8
1.0417533597064982e-7
1.2377328918861772e-7
1.5213539384555292e-7
1.890063695204898e-7
2.2506039416694382e-7
1.2512905747111282e-7
8.061341940946737e-8
5.169973359040726e-8
3.7690526207785736e-8
3.196027978915222e-8
2.7901551000914236e-8
1.2636887783990903e-8
4.855572768621025e-9
2.6258462433474996e-9
2.3137377166524188e-9
3.909040427385651e-9
1.0595881933148937e-8
4.333825775090459e-8
3.937639619945887e-8
2.640919121795668e-8
2.409421585585678e-8
2.5617655489719157e-8
3.031119285834958e-8
3.951392329565418e-8
5.731012410257067e-8
1.3038836216038408e-7
1.6259589643426127e-7
9.69346358515769e-8
9.245085849536688e-8
1.079039980678043e-7
1.4485162275082537e-7
2.173852468852951e-7
3.172921632009475e-7
3.461484136699016e-7
3.2380074618358876e-7
3.0351999286144514e-7
3.4752434264444575e-7
2.4234093195520406e-7
1.4019657622228322e-7
8.6703724163032e-8
5.3398959683664985e-8
3.8547366737838574e-8
3.3986620494694124e-8
1.946609754866487e-8
5.877242170373088e-9
1.7858932790470332e-9
2.1848044923584292e-10
3.7927014297865756e-10
6.501615979159315e-9
5.100206754555208e-8
3.40685230395943e-8
2.6569912045191587e-8
2.5758420361807403e-8
2.7801273545466784e-8
3.2322697651097104e-8
4.006419472548973e-8
1.392768878265297e-7
2.563823976348697e-7
1.422121277406319e-7
1.203554307160775e-7
1.2309477793739436e-7
1.3994525989257144e-7
1.728811500132457e-7
2.2792572089016033e-7
2.978910570171909e-7
3.2750732269029387e-7
2.9858282279121764e-7
2.483962790931111e-7
1.3997121980467455e-7
8.552256877019549e-8
5.304046140980229e-8
3.875937804378167e-8
3.351064219699995e-8
2.6261701337058823e-8
9.610409267400151e-9
3.762083783198839e-9
1.9709936420424422e-9
1.93780841915449e-9
5.022357023241327e-9
2.047495596588539e-8
5.7833322874811865e-8
3.145885108759058e-8
2.6202488734663573e-8
2.62817852937607e-8
2.9375899036745595e-8
3.57305262886093e-8
1.1954905560338542e-7
2.1759560147840545e-7
1.2723182310072355e-7
1.143784993317814e-7
1.2419196696499707e-7
1.5062968324234122e-7
1.9987320134507126e-7
2.833978404307124e-7
3.890766048418653e-7
4.35267728140957e-7
4.1333283000418265e-7
3.8282503480914435e-7
4.081777643472598e-7
2.2699551840182079e-7
1.4205640312126313e-7
8.525149668548314e-8
5.145846033346608e-8
3.900405524479726e-8
3.3825594230483406e-8
1.2357686859231743e-8
3.4260663804896607e-9
2.8432204229075945e-10
1.1847382477686688e-9
2.787726900420686e-10
1.92108075524954e-8
4.639905808888458e-8
3.186193568746666e-8
2.9454031723464165e-8
3.0754656495258466e-8
3.462028683903923e-8
4.137261844363038e-8
1.5146666562312746e-7
3.2933446926991664e-7
1.9232702046656803e-7
1.627497812639537e-7
1.6572231715773942e-7
1.8607118261818076e-7
2.24669059436097e-7
2.881581210400699e-7
3.786298280782649e-7
4.5738440001921273e-7
4.583968262098289e-7
3.078820041462928e-7
1.7830724223659445e-7
1.1007812647245948e-7
6.936484405456776e-8
5.076628359579928e-8
4.5033468235247374e-8
3.1083645823696883e-8
1.121625413954526e-8
4.964315632820825e-9
3.2780521540350517e-9
4.338186769305443e-9
1.1323252568590329e-8
4.4299101048365854e-8
8.609779922507216e-8
4.99489906511115e-8
4.293490190834785e-8
4.392924356514941e-8
5.005589623904893e-8
6.224240258995372e-8
8.428451656787733e-8
2.2434192708929322e-7
3.2056442091473057e-7
1.836082209964469e-7
1.6750230886111942e-7
1.860737467654324e-7
2.3486879289156496e-7
3.29432544122577e-7
4.76792142494093e-7
5.687010197303844e-7
5.382494390385102e-7
4.890390563035652e-7
5.258884392295147e-7
3.0052157284417705e-7
1.8497134220319226e-7
1.1835835246273828e-7
7.041760040445443e-8
5.045385387570869e-8
4.608322628536094e-8
2.2070124790900906e-8
7.42579957707206e-9
2.829705791570851e-9
1.3526263608405593e-9
3.1695293226596046e-9
1.80077325398178e-8
9.738719614569863e-8
5.519519284315375e-8
4.528916671123707e-8
4.483633820016088e-8
4.9040599088858815e-8
5.76543637865791e-8
7.219808932852967e-8
2.3164790953820494e-7
4.130236608065651e-7
2.304733511703224e-7
1.9906045220171413e-7
2.078253489744026e-7
2.4244588254459533e-7
3.093859713090481e-7
4.1969227875332593e-7
5.354536745099028e-7
5.400932095931315e-7
4.752932576073329e-7
4.5191406608835645e-7
2.450724324505632e-7
1.4669195671185054e-7
8.551028263066118e-8
5.544106450063263e-8
4.4914131415163286e-8
3.9466988191964925e-8
1.6062389276056465e-8
6.052795726511576e-9
3.0572523568418957e-9
2.906081439690982e-9
7.321978060230695e-9
2.957950391660171e-8
1.060677900063877e-7
5.597804341176147e-8
4.573334350206726e-8
4.546024369962799e-8
5.0445191187137574e-8
6.082079148785904e-8
1.9433257027706395e-7
3.741947156026438e-7
2.1758309843843e-7
1.917437401370291e-7
2.0360927176796818e-7
2.40339822098519e-7
3.084162594941429e-7
4.216761467578719e-7
5.691407281963432e-7
6.504028147642042e-7
6.253908808779244e-7
5.783713528175928e-7
5.443920761523786e-7
2.808292644516099e-7
1.8210886683530003e-7
1.1321838011322472e-7
6.260798447444554e-8
4.6797465488295004e-8
3.965911049553953e-8
1.4244076825804632e-8
4.44635642425626e-9
7.727271849807376e-10
6.576821389798471e-10
2.644297267693434e-9
3.964142410198976e-8
6.413485132133885e-8
4.871248283814759e-8
4.6740449825309e-8
4.960511301891402e-8
5.6260492829610896e-8
6.739087381715153e-8
2.2787817269231125e-7
5.144091396810358e-7
3.0268656877370743e-7
2.602731234737361e-7
2.685418638111447e-7
3.0585771991389847e-7
3.7559878225616884e-7
4.895802519224661e-7
6.39661103630781e-7
7.247532500800252e-7
6.762010445990093e-7
5.01358202152545e-7
2.6934181350946905e-7
1.5861238965824042e-7
8.911112803454653e-8
5.7291133373071466e-8
4.918585322026779e-8
3.926398097934817e-8
1.5082071058362524e-8
6.736089463828897e-9
4.735690484487443e-9
6.687020122204735e-9
1.7160609736820817e-8
6.515287505408363e-8
1.4987331858125955e-7
8.439018156953798e-8
7.180591805111686e-8
7.31468145936474e-8
8.300742368003791e-8
1.0240195466591141e-7
1.3590175177491978e-7
3.443276642908123e-7
5.249083546697414e-7
2.976975229737611e-7
2.6695470583048945e-7
2.9055214832585487e-7
3.574434891297757e-7
4.857648000631547e-7
6.843922674913882e-7
8.225050548440669e-7
7.88848119389295e-7
7.130862089022265e-7
7.081561508637184e-7
3.669852094781037e-7
2.2674098801941404e-7
1.513474272413441e-7
8.40499475202366e-8
5.750053518416785e-8
5.269472507976959e-8
2.402073829406374e-8
8.983278096295279e-9
3.927591702610979e-9
2.630006006679838e-9
6.252952791458396e-9
3.2350755446647575e-8
1.2731944191387074e-7
7.764916838973816e-8
6.804601470637238e-8
6.918025071987895e-8
7.64550754265132e-8
8.994897303983286e-8
1.1164556687268467e-7
3.362751316958479e-7
6.284489055995097e-7
3.5817417134163054e-7
3.148310561193447e-7
3.335146537689804e-7
3.9523097476507326e-7
5.128558440393198e-7
6.978886391587263e-7
8.408419142842743e-7
7.838829115561825e-7
6.793060549674911e-7
6.712259230497289e-7
3.599531155908471e-7
1.9852656778563397e-7
1.039285422291421e-7
5.766297614092539e-8
4.308075038713379e-8
4.109178722131867e-8
1.9296364931342725e-8
7.482657702316086e-9
4.240800866710574e-9
4.88423870790861e-9
1.1986632295913477e-8
4.4758798072645085e-8
1.7845974834584044e-7
9.325096983377627e-8
7.547191799854473e-8
7.48330478545653e-8
8.289412494750221e-8
9.948680407526367e-8
2.8390858231717657e-7
5.924517891581756e-7
3.4636949026335535e-7
3.0101951827573186e-7
3.138499505348762e-7
3.617955372155948e-7
4.503693540997363e-7
5.936881525625948e-7
7.789063620684697e-7
9.041045750670052e-7
9.265857930052141e-7
9.450274402412986e-7
8.148251429491005e-7
3.4863250326464686e-7
2.0436061716659838e-7
1.221815053800371e-7
6.552663440505635e-8
4.92430688319918e-8
3.574546481874976e-8
1.3394251235542657e-8
4.854538958628205e-9
1.2475426007527158e-9
4.879599671261717e-10
7.792555311827445e-9
8.112355594149044e-8
7.311890944208421e-8
6.781815793777833e-8
7.088439769247508e-8
7.816181825690265e-8
8.999245381314847e-8
1.077940382126308e-7
3.171356752594493e-7
7.730023886066838e-7
4.6489612897473965e-7
4.0902398767413394e-7
4.288678686841134e-7
4.965381848155321e-7
6.212415986918535e-7
8.175171221114847e-7
1.0117575638623792e-6
9.992950301484272e-7
8.794802546619856e-7
7.359155823991663e-7
3.5666511771264185e-7
1.7467458357702734e-7
8.023568198130621e-8
4.3162459314757315e-8
3.393769373519613e-8
3.1722800672923904e-8
1.3948143548741812e-8
6.661686099671541e-9
5.843699485671026e-9
9.881852297168498e-9
2.5086880504460858e-8
8.979135589541232e-8
2.497027186527265e-7
1.3576886148457633e-7
1.1432483681514322e-7
1.1588331047108966e-7
1.3020150839205948e-7
1.5636690030058314e-7
1.9392584126573982e-7
4.6969412206604204e-7
8.235566033051421e-7
4.6800860786359233e-7
4.12328834711605e-7
4.378709626755091e-7
5.210442508692256e-7
6.785138282637495e-7
9.211727090415458e-7
1.1397634740777597e-6
1.2209343925839541e-6
1.120076332557164e-6
1.3751267349679877e-6
5.475379236554876e-7
2.646480158663445e-7
1.452292333005895e-7
7.791686713833005e-8
5.6172696138907856e-8
4.4650852434583495e-8
1.8362893534961488e-8
7.985792104130948e-9
4.112517670877933e-9
4.393142639483295e-9
1.3874755810024786e-8
7.984221664222203e-8
1.1864961189318444e-7
9.722576360817394e-8
9.845379938356846e-8
1.0702152047327034e-7
1.2162054674404702e-7
1.4338345156579604e-7
1.7361700351718249e-7
4.7089600597608496e-7
9.388062642384368e-7
5.576635304191171e-7
5.05244408165252e-7
5.480199394783684e-7
6.665137237678848e-7
8.86320788041922e-7
1.1658240293374018e-6
1.183110144241767e-6
1.0061181797502863e-6
9.447867044966789e-7
8.979466977057818e-7
5.048560627642691e-7
2.094772274013833e-7
8.55767391243398e-8
3.856852390078747e-8
2.3704533404758088e-8
2.243603521934295e-8
1.3543500477480173e-8
5.656047847542835e-9
4.463028771325876e-9
7.497983710993075e-9
1.8904651975629457e-8
6.426444279982779e-8
2.835589282553676e-7
1.48297367003957e-7
1.1904227067496413e-7
1.1776725991047614e-7
1.291499070951644e-7
1.502295986228519e-7
3.616963875082583e-7
8.938955186761732e-7
5.398229178734702e-7
4.6151659369955905e-7
4.6873326217154176e-7
5.214458806423473e-7
6.207611797910022e-7
7.815177719315789e-7
1.024004352959179e-6
1.441359636939962e-6
1.4604837415716111e-6
3.697830945314295e-7
4.529684998916531e-8
4.0547996203815006e-8
7.739374712011955e-8
7.58997033735041e-8
4.1123117356106135e-8
3.584309683570476e-8
2.209768595121846e-8
6.971261960661426e-9
6.959680170959129e-9
1.931168902913682e-8
3.607516727607705e-8
5.15101719374115e-8
8.68343894568022e-9
3.173295246421945e-8
5.46217645251109e-8
8.14738916782832e-8
1.110758068518852e-7
1.4296552074305223e-7
1.7873002030849502e-7
4.686492662526359e-7
1.1544627911529423e-6
7.171656941118569e-7
6.674502011715407e-7
7.377275683790596e-7
9.126248624696145e-7
1.2242270740180325e-6
1.5170496693071895e-6
1.4046115339972776e-6
1.3374670827433154e-6
1.071526488802119e-6
2.2011255303914983e-6
8.110304012801808e-7
1.1936383936199283e-7
2.759375675152795e-8
9.157141734521476e-9
2.4574774599338826e-9
4.144625868704397e-9
1.033220571567076e-8
7.814670373240581e-9
3.756148017416989e-9
3.6125251509648357e-9
2.234969138166843e-8
9.743204984818061e-8
3.036285376046036e-7
1.7394092098471975e-7
1.51371770305016e-7
1.5355569349628277e-7
1.6512191826402822e-7
1.7586294720434112e-7
1.7533192124219007e-7
5.022726854377933e-7
1.2481849449842e-6
7.463998126715798e-7
6.454000870094818e-7
6.608373310900005e-7
7.470465139406261e-7
9.228463002218861e-7
1.2814546536558685e-6
2.3695251260166567e-6
3.909363163627884e-7
5.372283305402122e-7
3.8266550422916886e-7
2.0091794892852289e-7
1.598211308774954e-7
1.0928001314728395e-7
4.4840696474228263e-8
3.3112084780752565e-8
2.204079830094814e-8
1.324005267827067e-8
8.920939586229716e-9
1.3568231096726107e-8
1.4384608542275371e-7
8.074305801480032e-7
5.752314251331385e-7
4.097218476921606e-7
1.0993184991678164e-6
9.26908358578388e-8
1.0090180825496292e-6
1.0124870537039182e-7
3.5043719043576847e-8
1.7682920929146303e-9
3.5684050713872506e-10
1.2494917077147066e-10
2.9800068999110334e-12
3.687829073183371e-11
4.424067138414939e-11
3.8494848241449356e-11
2.2256268943085296e-11
9.175216157768823e-12
7.364401862215301e-13
3.743416202695981e-11
2.78415344294211e-12
7.076449081026786e-12
1.4388423289251479e-11
2.8105523072500873e-11
2.608316603737298e-11
1.3097687548202743e-11
6.3170927579329174e-12
2.90282897609813e-12
1.2985035325399609e-12
5.972418812561458e-13
3.046527243002508e-13
1.7272272385907497e-13
8.137647279048171e-14
3.149103598624014e-14
2.0626056723239363e-13
4.793683894932679e-13
8.919717394988552e-13
1.4949392734590468e-12
2.35239194880515e-12
3.5455462404658838e-12
3.302658484785733e-11
6.82686190122559e-11
9.069437416913158e-11
1.1734545822241684e-10
1.5342503384802456e-10
2.0234854992380486e-10
2.6562509393635555e-10
3.3862344654944997e-10
4.065804577011901e-10
4.521911387416202e-10
4.710596104311023e-10
4.723186885462567e-10
1.593755586666402e-10
5.083973280889724e-11
1.1175865724592956e-10
6.976152116209489e-11
1.0985331506716189e-10
5.353763719903871e-10
1.364260811208065e-9
2.28276415947582e-9
2.216694327618057e-9
4.15324286817969e-10
5.454607621810571e-9
1.5390553523278706e-8
4.501616804852552e-9
3.449252155850257e-10
8.271542033644378e-13
8.748309573382178e-14
3.7462605029768925e-14
1.0808061175149529e-13
3.1338137605156174e-14
2.2806965465738466e-13
5.933180232685947e-14
5.764274325537075e-14
6.466935823467174e-14
7.547752177864253e-14
8.956307020739608e-14
1.0737393276087425e-13
1.2976265452764266e-13
1.5790239428796912e-13
1.9332929125093032e-13
2.3803381169417066e-13
5.363499306724555e-13
1.553849425930954e-13
0.
3.9234526871113507e-14
7.782419722386223e-14
1.1742879729507494e-13
1.6667619245455224e-13
2.327244665344165e-13
3.2377934914626165e-13
4.507224921943351e-13
6.28784178000175e-13
8.797265482526357e-13
1.2349602110455216e-12
1.7401112471737079e-12
2.4617364410894238e-12
3.4970616798242944e-12
4.98759499323054e-12
7.136597258641777e-12
1.0227094100232426e-11
1.4628261429346365e-11
8.975644113770532e-11
9.033690727408352e-11
8.211224845428607e-11
1.7007679212239794e-11
1.3008173475991334e-10
3.7323050587942145e-10
6.999937542001196e-10
1.0682597743961399e-9
1.4320369017304993e-9
1.761198129837876e-9
2.049040374289254e-9
5.167380053458401e-10
2.487160801808581e-10
4.1807194883241366e-10
7.333641661128981e-10
2.1310726390886235e-9
1.4581068080690369e-8
9.032898157043041e-10
6.227966990013202e-11
8.659200411380669e-11
1.4280606664703997e-10
1.8087776921811256e-10
2.1742941648512997e-10
2.5784302405114365e-10
3.0468760547049877e-10
3.599249392707774e-10
4.262185032981343e-10
5.095723325212833e-10
6.276711366648891e-10
8.295390740453912e-10
8.355203068188046e-10
3.1688281563727584e-8
4.223099675256617e-8
3.0463579230210005e-8
3.3978084718303886e-8
4.608576252471862e-8
7.248949898033836e-8
1.23630511833666e-7
1.675786054242734e-7
1.6839260194149538e-7
1.6868854352497156e-7
1.6061633265279064e-7
1.7850147183933168e-7
1.827775234868809e-7
9.998536227038648e-8
6.008569367915252e-8
3.535447973389469e-8
2.473721211655048e-8
2.0466754330223492e-8
1.546688466176832e-8
4.655019813468616e-9
1.0636003730491856e-9
2.8692158212121595e-10
9.127978352995348e-10
3.6083441002521855e-10
1.3251393086526014e-8
1.8027846823737045e-8
1.3156282251260349e-8
1.2442759027770293e-8
1.3188927471762555e-8
1.504774270184676e-8
5.4622658528092997e-8
1.2425264427075525e-7
7.528645373073168e-8
6.157733444509413e-8
6.046874143643821e-8
6.4915789788855e-8
7.396638232550924e-8
8.843785893122711e-8
1.0938744603288812e-7
1.344197513429272e-7
1.510942047839582e-7
1.471021065232186e-7
9.72746559795054e-8
5.924949813357904e-8
3.44839180327594e-8
2.278177946818881e-8
1.8215949605044723e-8
1.6293796101724946e-8
8.865123389776205e-9
2.8380599973700723e-9
1.0191361381236647e-9
3.1994153874963903e-10
3.811732000432264e-10
2.786875080426267e-9
1.8722043902501903e-8
1.4679285435010238e-8
1.0780269669961429e-8
1.0171916011132957e-8
1.082817434945582e-8
1.251493050709642e-8
1.553920714160173e-8
6.264562669318103e-8
1.1801255240992255e-7
7.065764455604525e-8
6.507854843168239e-8
7.240845223092184e-8
9.007558930109059e-8
1.2277101101911708e-7
1.789464667266376e-7
2.5098260227511403e-7
2.8316846604752734e-7
2.720969230486024e-7
2.435214330308764e-7
1.3226435018030864e-7
8.31774035073457e-8
5.204653542894244e-8
3.735489758162223e-8
3.1462339250213724e-8
2.558778840792688e-8
9.581658256293245e-9
3.5224833193564034e-9
1.7348400405649242e-9
1.6154827941328234e-9
4.139983684236306e-9
1.6835034786196492e-8
5.668659307599619e-8
3.010451983055054e-8
2.475940936267157e-8
2.4726261429796524e-8
2.7558206360913265e-8
3.33819976799681e-8
4.368316305377263e-8
1.2196427934204874e-7
1.766825507497077e-7
9.388297693102787e-8
7.918579194307395e-8
8.102734729234353e-8
9.309893813874866e-8
1.1753559190552481e-7
1.5635833366695334e-7
1.8579191968685364e-7
1.710845042560334e-7
1.4319260038695952e-7
1.5404084319668995e-7
8.864320446070786e-8
5.4005549476845905e-8
3.16307383175725e-8
2.233410544971287e-8
1.8786459934093456e-8
1.6306835763466614e-8
6.758508962603842e-9
2.3324088164928224e-9
9.269789355035539e-10
4.379836543203789e-10
1.0996089996074424e-9
6.013356029622213e-9
2.758994585693428e-8
1.4772426240642211e-8
1.191834565454391e-8
1.1713064885183347e-8
1.2807773594534932e-8
1.515537748662785e-8
1.9292944780318566e-8
7.39574683702182e-8
1.3005684128244098e-7
7.70744109560549e-8
7.121140494081348e-8
7.96685384110392e-8
1.0012033894810544e-7
1.385605238048579e-7
2.043099337524305e-7
2.7910114876338e-7
2.9835045728622973e-7
2.8208283567692825e-7
2.7451427045992853e-7
1.4904466585051489e-7
9.325333382337954e-8
5.7533330200182574e-8
4.0088165467457384e-8
3.305381206733328e-8
2.797580912279663e-8
1.105029232544744e-8
3.88339579378958e-9
1.7455859523358868e-9
1.3801504372280426e-9
3.528345002983149e-9
1.5122946809261397e-8
5.965547456125087e-8
3.1485644104075435e-8
2.559202168055735e-8
2.538052175599669e-8
2.8088989511650196e-8
3.373416354890279e-8
1.0402246948049413e-7
1.8611298409249832e-7
1.0263205988593835e-7
8.611817883750199e-8
8.716982760383256e-8
9.78840369824773e-8
1.1914617559500117e-7
1.5453803421017023e-7
1.9973176862278323e-7
2.2001293474357465e-7
2.0008744679535312e-7
1.722432434169953e-7
1.83326085097178e-7
1.05154939674381e-7
6.33934599129297e-8
3.671777963295886e-8
2.5778291544092214e-8
2.1704302917804592e-8
1.7478905468315712e-8
5.900913365864714e-9
1.7018299404458988e-9
1.430032628276506e-10
6.465111181848339e-10
2.215593472149182e-10
9.862870057523068e-9
2.019558936825807e-8
1.3617253422869e-8
1.2462491513709348e-8
1.2962323195356628e-8
1.4591750270729723e-8
1.7503217109960366e-8
7.58732471298359e-8
1.6374423048645264e-7
9.906190875013687e-8
8.803249066959205e-8
9.425657075779225e-8
1.1167624504296714e-7
1.4301011264448671e-7
1.954197419355518e-7
2.731029897314088e-7
3.456949594834872e-7
3.605173328768988e-7
2.4586110111181796e-7
1.4175703189286698e-7
9.097425873416591e-8
5.903931546474531e-8
4.4031277895308106e-8
3.856399009668052e-8
2.6735037164891973e-8
9.439087833499542e-9
4.0324832016282954e-9
2.5588898688650247e-9
3.2566524799983934e-9
8.409961987858559e-9
3.2743542388349054e-8
6.848492349714302e-8
3.92725697901413e-8
3.363938382021652e-8
3.4372165962375596e-8
3.9099531315471464e-8
4.8453173642158834e-8
6.519010764411528e-8
1.6278613923389374e-7
2.1568022221901034e-7
1.1547789673802018e-7
9.89905350902359e-8
1.0322809250463177e-7
1.21778414841276e-7
1.5897899316368783e-7
2.148172056802414e-7
2.4100510117349064e-7
2.1219132475150008e-7
1.794592587570199e-7
2.080752138566906e-7
1.2598360065881482e-7
7.659854532660504e-8
4.422764724263732e-8
2.98304039797014e-8
2.419886903258657e-8
2.1566105030004067e-8
1.002142165110416e-8
3.2736471798806627e-9
1.1830780727428994e-9
3.8360777603557506e-10
8.887101405173199e-10
6.092671868993205e-9
3.508486871144121e-8
1.9505694542196647e-8
1.5452505765590965e-8
1.5062925467180337e-8
1.6358725269528103e-8
1.9202739028801495e-8
2.4177807145398315e-8
9.319908660669786e-8
1.6944477067405061e-7
9.930945492341503e-8
9.008740323111032e-8
9.890282693105638e-8
1.215709641965605e-7
1.6391695359411006e-7
2.3623448838359482e-7
3.2560423983104094e-7
3.595367025614823e-7
3.4070706508171833e-7
3.077450292274418e-7
1.6697879261269248e-7
1.0619991969293927e-7
6.610505705965284e-8
4.59713785578965e-8
3.820522788419843e-8
3.164875395059542e-8
1.2025976774393993e-8
4.4239630621627134e-9
2.146532763690399e-9
1.9271836936721427e-9
4.940657962696073e-9
2.06159400840601e-8
7.044361134638298e-8
3.774686087283406e-8
3.1144558820584625e-8
3.110638580663644e-8
3.460568752666878e-8
4.1770016011876826e-8
1.2676022707569482e-7
2.236311208085401e-7
1.2362081952363135e-7
1.0463868575991704e-7
1.0690113013073822e-7
1.2142296078147398e-7
1.4995185258920034e-7
1.975091208077153e-7
2.5623195048757016e-7
2.7707409436584365e-7
2.4981773684767e-7
2.169150092424159e-7
2.3868560926132796e-7
1.373298969936722e-7
8.273844855125228e-8
4.7371443374506876e-8
3.2168812149573956e-8
2.6471501167783244e-8
2.2040387326797833e-8
7.712991307304293e-9
2.178382985115953e-9
1.7576386558706794e-10
8.307600658219313e-10
1.405836994425193e-10
1.1576517849311085e-8
2.650978592898939e-8
1.762599778475458e-8
1.60646100314624e-8
1.667488323180808e-8
1.8741286029661788e-8
2.2441185470448926e-8
9.504596271596571e-8
2.072026039064452e-7
1.250448741873628e-7
1.100650895574499e-7
1.1669436801405447e-7
1.3673090694962514e-7
1.728227126067128e-7
2.3272584569040836e-7
3.2139241568422196e-7
4.0739480076152036e-7
4.285597190686602e-7
2.817667707251151e-7
1.6436352478409797e-7
1.070179983908373e-7
6.902193066295149e-8
5.063856491645793e-8
4.456149203057477e-8
3.022949671825913e-8
1.0749081467746243e-8
4.701513548194589e-9
3.06973650459346e-9
4.011261969187541e-9
1.0446217995696649e-8
4.132778456115396e-8
7.99590254481089e-8
4.690011183576172e-8
4.0536449623154934e-8
4.157952842034476e-8
4.738420543572429e-8
5.875035710390547e-8
7.895261836393828e-8
1.9710534810507392e-7
2.6189202431749866e-7
1.4158846566762965e-7
1.2252910694983036e-7
1.2906531530266957e-7
1.5408271627549955e-7
2.0392705737054657e-7
2.781990427497892e-7
3.1080688088303415e-7
2.7441475534775374e-7
2.3527896036777738e-7
2.7347771721563014e-7
1.6761356194440688e-7
1.0063857987236834e-7
5.809984072586654e-8
3.829726838120744e-8
3.0380801976538976e-8
2.7234029014351756e-8
1.3105419655803108e-8
4.25228312663585e-9
1.5325163668001061e-9
5.335770038415449e-10
1.2364289709699507e-9
8.002732505465026e-9
4.69979489234843e-8
2.6382187176178913e-8
2.0773455805965964e-8
2.02127428516209e-8
2.1942004327457174e-8
2.576042422526865e-8
3.244023565170893e-8
1.2103793187694477e-7
2.2007051075870354e-7
1.277925463533941e-7
1.14701628085799e-7
1.245940030909454e-7
1.5139999923358333e-7
2.0154976718388217e-7
2.8672502151102934e-7
3.9245306113542356e-7
4.34032518275436e-7
4.0986119531102884e-7
3.594243089115683e-7
1.9498091579333656e-7
1.2628544348698652e-7
7.883764764701386e-8
5.348675476918962e-8
4.418968757409185e-8
3.662297441326769e-8
1.3872139756790864e-8
5.202174585607219e-9
2.5736586309903386e-9
2.3579678011928263e-9
6.060605248225769e-9
2.5648436175198193e-8
8.297780020298108e-8
4.528639284572599e-8
3.7736952672480845e-8
3.782786403626151e-8
4.212756138256573e-8
5.081866805404259e-8
1.542484843437944e-7
2.7502503439055036e-7
1.5314689451201858e-7
1.3065917811712426e-7
1.345316534441095e-7
1.5415093598735022e-7
1.923060321467644e-7
2.559120559742206e-7
3.331882185260431e-7
3.575837728629942e-7
3.220062810128645e-7
2.8197455967793356e-7
3.124083475055523e-7
1.795913448915201e-7
1.0659607740966334e-7
6.028087515341502e-8
3.93024608980837e-8
3.150256846611107e-8
2.6917828515824038e-8
9.73081324508863e-9
2.735593079479014e-9
2.5748571413846466e-10
8.992107364665178e-10
4.749362340981795e-10
1.526410756199479e-8
3.60827324445886e-8
2.3651921720746694e-8
2.1469893594281253e-8
2.2257215579152304e-8
2.5012734324261988e-8
2.996542567369738e-8
1.2241718910890493e-7
2.6883738561335403e-7
1.6170602748668882e-7
1.412020584106047e-7
1.4844425139141788e-7
1.7228005635401747e-7
2.1535232061182035e-7
2.863157586995951e-7
3.9043144652349134e-7
4.919971432217771e-7
5.184117925338895e-7
3.3105777451302544e-7
1.9462701692380988e-7
1.2975853823406324e-7
8.253935580473221e-8
5.873915407834163e-8
5.1866323057118757e-8
3.476568160368439e-8
1.252725120038085e-8
5.588240175653935e-9
3.713153731164659e-9
4.92209201717807e-9
1.296996885413979e-8
5.273246252217206e-8
9.505085939850915e-8
5.7278532556923835e-8
5.0021340442242464e-8
5.149370167767703e-8
5.869931167321859e-8
7.260191050722762e-8
9.695141327300963e-8
2.445946652535207e-7
3.29137413674024e-7
1.7993136358338057e-7
1.5724359305676818e-7
1.672902013735569e-7
2.019955158761545e-7
2.7067697306609776e-7
3.717318204395344e-7
4.117221026828431e-7
3.6314570663553243e-7
3.1457725745032856e-7
3.6411103347414796e-7
2.2693274330381122e-7
1.3280214714074726e-7
7.597528880498956e-8
4.8198010711229295e-8
3.690445325504119e-8
3.3374646102828125e-8
1.686527543247372e-8
5.476585846060841e-9
1.999851579702797e-9
8.147816458733549e-10
1.8966533393577543e-9
1.096792354349518e-8
6.472672806262713e-8
3.6727645747799536e-8
2.869302205738638e-8
2.785438406922871e-8
3.0227577216019393e-8
3.551031695590622e-8
4.475776512511671e-8
1.6031748904528907e-7
2.936501318307154e-7
1.6928106976589847e-7
1.5043004375076276e-7
1.6170082472479018e-7
1.9418972709233518e-7
2.5502371793450556e-7
3.5753300896009184e-7
4.850067724645947e-7
5.375136416218128e-7
5.068862829974013e-7
4.254961142740499e-7
2.3025239945682507e-7
1.532998634037716e-7
9.634403235581611e-8
6.287582968916069e-8
5.149655479921609e-8
4.2612375374035305e-8
1.6148631570549455e-8
6.22511852409074e-9
3.1613410961112276e-9
2.971801307423501e-9
7.66355839747291e-9
3.3246576593258856e-8
9.905933736367704e-8
5.585064584265452e-8
4.727882055560428e-8
4.7666641672775526e-8
5.3159414916199334e-8
6.402666963663496e-8
1.9336614610404737e-7
3.5048411264339457e-7
1.9688013839245164e-7
1.6946647674489297e-7
1.7595906258474092e-7
2.0349576904812414e-7
2.5654888127790947e-7
3.4465930668235464e-7
4.4748002801799964e-7
4.7094094419459146e-7
4.205301295239615e-7
3.70500552732325e-7
4.1140189609693195e-7
2.3800272171522015e-7
1.3693519687636967e-7
7.53475360051999e-8
4.591612937956964e-8
3.532813403237974e-8
3.133842551286935e-8
1.1990813425331291e-8
3.374753842750067e-9
4.130014725262427e-10
7.883765658127165e-10
1.2712171180219426e-9
2.067128552320152e-8
5.0828346628569334e-8
3.263384801659254e-8
2.945304379149056e-8
3.047768792759744e-8
3.4244632237616957e-8
4.105035872490837e-8
1.594146509254994e-7
3.5749786311745795e-7
2.1512392069967731e-7
1.8631943634782639e-7
1.940452826123125e-7
2.226909645910971e-7
2.745858889405078e-7
3.5912386259176605e-7
4.814857228235199e-7
6.019656021118669e-7
6.383609787597702e-7
3.892708944889393e-7
2.307710949979063e-7
1.5921127470691278e-7
9.9326491499431e-8
6.774247224284329e-8
6.01228290818945e-8
3.9321147557377136e-8
1.4528820394630355e-8
6.696361697958623e-9
4.595521415153796e-9
6.262374634879981e-9
1.6799349644274656e-8
7.129709870465976e-8
1.139911466173741e-7
7.18747175370434e-8
6.386998209809903e-8
6.61614898198681e-8
7.546218968462489e-8
9.29375896751838e-8
1.2271953793334136e-7
3.1287809857774187e-7
4.2828640633078227e-7
2.3733446730448214e-7
2.0972166163525705e-7
2.2555474633391134e-7
2.756974136695141e-7
3.7409915488300495e-7
5.138470913326642e-7
5.547078034294883e-7
4.841363740344506e-7
4.2231922649766583e-7
4.818885588053039e-7
3.1104606155567725e-7
1.741301451251295e-7
9.706368465036327e-8
5.750453616817717e-8
4.160685552721697e-8
3.807607691384252e-8
2.091247736497426e-8
6.853594597844355e-9
2.583863409799334e-9
1.3157540426284358e-9
3.0534195946778205e-9
1.527560435946144e-8
9.024782588247306e-8
5.244447752407868e-8
4.050335854280184e-8
3.918543730010785e-8
4.249287495320638e-8
4.9939406701562614e-8
6.29605359817766e-8
2.1344419732905548e-7
4.0105845113995855e-7
2.302876102504527e-7
2.0256949076326533e-7
2.152507304685559e-7
2.5495018234598407e-7
3.292155919311197e-7
4.5285108341710146e-7
6.072174973197256e-7
6.77799854048773e-7
6.444278024297635e-7
5.017943323280178e-7
2.696475451780845e-7
1.8568392995039023e-7
1.1817657194632614e-7
7.315766968131271e-8
5.940216788698374e-8
4.833765696465175e-8
1.8447454780456008e-8
7.45251339334076e-9
3.973921585750958e-9
3.947162544478847e-9
1.0246813211455837e-8
4.607842763182589e-8
1.1769938950944584e-7
7.050218755528429e-8
6.13161548205235e-8
6.2459403842422e-8
6.985155084671746e-8
8.39263413546879e-8
2.48801262076203e-7
4.6181938841555076e-7
2.623060669728868e-7
2.2820057763976403e-7
2.3920381002353013e-7
2.795331712708525e-7
3.5654471723534863e-7
4.828327637580083e-7
6.162844503525895e-7
6.220378256463768e-7
5.459398861853338e-7
4.845640499409292e-7
5.301079300722604e-7
3.1474250154766354e-7
1.711510993014515e-7
8.920489031292887e-8
4.899195105017947e-8
3.5454466889271e-8
3.296342259447676e-8
1.3910721152506605e-8
3.959355514386991e-9
7.038344073174768e-10
2.5590201065098383e-10
2.9497297765819443e-9
2.8379961158745777e-8
7.376382441983675e-8
4.604620625541349e-8
4.12637977534614e-8
4.2608096425060546e-8
4.786112393403091e-8
5.7391640973445845e-8
2.057639519498768e-7
4.830221004617952e-7
2.928604016138454e-7
2.5143376924574425e-7
2.5890025599119673e-7
2.928500118946509e-7
3.5451983818780914e-7
4.532710896980723e-7
5.933976230406943e-7
7.347329336223537e-7
7.968884013878624e-7
4.507022324470401e-7
2.6788905110518195e-7
1.908438848466002e-7
1.1613291845996506e-7
7.542149308823892e-8
6.73283481619661e-8
4.1711622926022385e-8
1.6183319025834888e-8
7.897101890012427e-9
5.786507079208146e-9
8.379072910582188e-9
2.3182404807870242e-8
1.049695085335748e-7
1.3496737626645193e-7
9.189500829640607e-8
8.415151776847888e-8
8.816136312137234e-8
1.0069035668827014e-7
1.2309326620709907e-7
1.5930702517316463e-7
4.0950319961225883e-7
5.748285654605041e-7
3.2453221040746825e-7
2.9070389080303107e-7
3.1661578276150897e-7
3.9247300876045387e-7
5.393101915446629e-7
7.301678936450359e-7
7.46215930101589e-7
6.381038559605782e-7
5.615108988745348e-7
6.14653299411216e-7
4.238695834666645e-7
2.2122944655075028e-7
1.1626383182193998e-7
6.166680492092729e-8
4.1071519095117764e-8
3.79037854301721e-8
2.377360925480882e-8
8.000326256508228e-9
3.2360924848908162e-9
2.2160125058766716e-9
5.09919223197244e-9
2.1511710310346213e-8
1.2550892500473312e-7
7.657097138187161e-8
5.826310287163199e-8
5.613934510202586e-8
6.081429375021628e-8
7.144168906098158e-8
8.983291773709412e-8
2.7994812139112326e-7
5.569416340684585e-7
3.2043449563384065e-7
2.7877136670796277e-7
2.9213160549929676e-7
3.399149135056757e-7
4.290879564216203e-7
5.748159247689825e-7
7.581641441179248e-7
8.622844367157264e-7
8.567265637937937e-7
5.885952725909152e-7
3.083834533964966e-7
2.1569778918699171e-7
1.3836913471356898e-7
8.127247417787526e-8
6.574369193212447e-8
5.023638026444813e-8
1.9725488756555802e-8
8.637563046432426e-9
5.049467680443348e-9
5.639170522056523e-9
1.5035424980170805e-8
7.148536177713447e-8
1.3419883761882966e-7
8.989431028651108e-8
8.198035839885078e-8
8.512593606393436e-8
9.574476681069641e-8
1.1457298860511944e-7
3.2528201189456865e-7
6.260633294154526e-7
3.615093233497176e-7
3.189998477794623e-7
3.3830696745757426e-7
4.003924074803103e-7
5.177862979200143e-7
7.032337061382269e-7
8.542311708775949e-7
8.010467823297191e-7
6.908488222348099e-7
6.306620279203351e-7
6.492624565998115e-7
4.0807809827860806e-7
1.9947166719877524e-7
9.424647297144809e-8
4.5085190021094956e-8
2.9527580589680273e-8
2.8446097246912685e-8
1.4062146978883461e-8
4.121089822388591e-9
1.1631523142991976e-9
1.030638218118892e-9
6.182754722097119e-9
3.954671261254228e-8
1.0875174865509637e-7
6.589874055785337e-8
5.8792748746696384e-8
6.067505361525777e-8
6.81575650815152e-8
8.161613873623424e-8
2.5612192744851193e-7
6.547518788796591e-7
4.055306412624199e-7
3.448661859133261e-7
3.499180638222204e-7
3.8804825767216026e-7
4.579563078131045e-7
5.676921400690781e-7
7.21406922337293e-7
8.953291180386209e-7
1.0731473799782817e-6
5.327837497963222e-7
3.0258468542919345e-7
2.0765320171504184e-7
1.2100341835936598e-7
7.666583821051555e-8
6.786523219451973e-8
3.745580851279832e-8
1.5899581977735718e-8
8.554013314858878e-9
7.191813539526097e-9
1.2057235486791387e-8
3.6142627182906665e-8
1.7637180663018528e-7
1.5155958712607667e-7
1.1752749768856308e-7
1.1356027089165011e-7
1.215595836766476e-7
1.3923588989159504e-7
1.6778211511345904e-7
2.088867840653402e-7
5.420727181744122e-7
7.917486136030156e-7
4.6064014069590025e-7
4.2061567746187966e-7
4.6576129044636183e-7
5.878934089349295e-7
8.169633287643612e-7
1.0498062998488763e-6
9.72119023185854e-7
8.167477337390263e-7
7.442259262178603e-7
7.428322575028225e-7
5.617926875389942e-7
2.6212373580057797e-7
1.2081413782293942e-7
5.510388614105842e-8
3.229395278853931e-8
2.902743243217505e-8
2.2029046918487803e-8
7.915518181029684e-9
3.728342118230257e-9
3.727457968078556e-9
8.66548712154911e-9
3.085540991639955e-8
1.7287670659339514e-7
1.1329957441184033e-7
8.510363264672871e-8
8.185737288974464e-8
8.857430628378068e-8
1.03553746406803e-7
1.2804918517439452e-7
3.5102988777616006e-7
7.80244238196785e-7
4.5558138470426443e-7
3.914558950634722e-7
4.027893620941662e-7
4.573077585288063e-7
5.593352278573701e-7
7.231444633459417e-7
9.400865607415352e-7
1.1513704774649235e-6
1.4182387628747375e-6
8.45830036301493e-7
3.8112286138380303e-7
2.2938496750003227e-7
1.326958902540322e-7
7.810811989587841e-8
6.465134894788383e-8
4.0703032002039286e-8
1.6995778124937582e-8
8.397635524689197e-9
5.793452596106066e-9
8.543771036642085e-9
2.6518604748500225e-8
1.4023150642813004e-7
1.3596947150242424e-7
1.1176851004717153e-7
1.1154119916930692e-7
1.2058909447645383e-7
1.374425657671176e-7
1.631666476522871e-7
4.285487445241568e-7
8.677861807091787e-7
5.161417808985662e-7
4.658257511894774e-7
5.026845958872555e-7
6.06405425554487e-7
7.993141651208192e-7
1.0660528587665207e-6
1.139553605993964e-6
9.758251206251562e-7
8.761076741339919e-7
8.916439779009792e-7
9.166234203987125e-7
5.762197825507958e-7
2.0606251697479593e-7
7.709647615291426e-8
3.218659398941503e-8
1.7073515156449552e-8
1.4484599514997215e-8
8.085242371617468e-9
2.118374221713494e-9
9.556200069872925e-10
2.749491306527988e-9
1.1424861054770462e-8
5.812275429523517e-8
1.4933584975649978e-7
9.189729666780106e-8
8.376984167709362e-8
8.745224115856562e-8
9.837504052040534e-8
1.1621070518428214e-7
2.9693598922048375e-7
8.727547303897484e-7
5.684493654900956e-7
4.793559736916454e-7
4.774868179571969e-7
5.160672405582295e-7
5.904799727300112e-7
7.113182152140289e-7
9.113117855869816e-7
1.3648193833745814e-6
1.3074101138639805e-6
1.0504015768339365e-6
4.91991471650408e-7
1.7858468129483921e-7
8.141961530072215e-8
5.530062045236944e-8
4.7393242656550184e-8
1.909669695879377e-8
6.708518443050129e-9
2.779808088476233e-9
3.968650642518027e-9
1.558769367699427e-8
7.587170677269428e-8
1.844595906001387e-7
1.406302701059989e-7
1.3944665364320106e-7
1.5131870934794447e-7
1.7072654370896245e-7
1.9736160477154393e-7
2.2967118575794316e-7
2.6100680975454e-7
7.239756300165222e-7
1.1125911952067392e-6
6.872555711878133e-7
6.506836143509393e-7
7.431022771843874e-7
9.697308407288906e-7
1.3438229547367677e-6
1.449792637773063e-6
1.187885003500786e-6
1.0805300679311522e-6
9.253132567130851e-7
1.3126025444140988e-6
1.0031042765206462e-6
3.0583920569405993e-7
8.609733464525329e-8
3.1866452930996704e-8
1.4569282501963318e-8
9.113521338368569e-9
5.592842663265892e-9
1.0917940457999405e-9
1.0417307704041356e-9
4.065509308332672e-9
1.3234672992823147e-8
4.648651123535721e-8
2.52574694058716e-7
1.5512162118019756e-7
1.209354149933366e-7
1.1845234047992582e-7
1.2760396005940022e-7
1.431747547584464e-7
1.5894702578195126e-7
4.0043580782838656e-7
1.0887700411137293e-6
6.683965163050704e-7
5.681437132066706e-7
5.713367379126488e-7
6.287164070645943e-7
7.439146097427616e-7
9.555930368594195e-7
1.4464852387963457e-6
1.6753224247073135e-6
2.751181405548977e-7
3.2087413540562514e-8
3.631513253991548e-8
7.652560097317898e-8
6.710494938500131e-8
4.0851675183542226e-8
3.7558944067074105e-8
2.0703000770510833e-8
5.490879398922579e-9
1.0165305588789623e-8
2.4183381561544874e-8
3.862018556678364e-8
3.652127223358247e-8
3.2652523590563836e-8
5.911403212674468e-8
8.656985100260562e-8
1.1914775487438421e-7
1.5574707586588034e-7
1.9558571836287595e-7
2.372075728679767e-7
6.306214332212559e-7
1.259530398724297e-6
7.895862159110679e-7
7.541255073776402e-7
8.617603507200734e-7
1.1167199497803218e-6
1.5279403994073173e-6
1.6429238325209954e-6
1.412700582388806e-6
1.5093522686209092e-6
2.5653898819094003e-9
9.417904790883978e-7
7.178654188752044e-7
6.586828751371279e-7
4.258376307097983e-7
1.0660648983175097e-7
1.2147240995032506e-8
5.319906982284693e-10
1.1013960647457474e-8
9.74098580238961e-8
7.018032746531006e-8
1.3698643118528055e-7
1.6675237897776073e-7
8.415622877654403e-7
5.831899078491107e-8
2.0944774956787285e-8
6.282527488362898e-10
3.0364316559435934e-10
8.354370711796162e-11
1.2616579086678048e-11
1.0831608074690983e-11
2.3370162983511753e-11
1.9253749936556483e-11
1.6151455994093298e-11
1.2398690029370536e-11
8.656449371289837e-12
5.836858485540628e-12
3.880693730208212e-12
2.4771875763916842e-12
1.4576709036811764e-12
8.949740624921122e-13
2.368049914990184e-12
5.0860003324472106e-12
2.162199758299029e-11
1.0469861336476038e-11
7.496833497113126e-12
5.228687001943633e-12
4.642625691504349e-12
4.8650023519705976e-12
5.436627702440616e-12
6.183944669069852e-12
7.0370995362923814e-12
7.95982323976682e-12
8.92318238281027e-12
9.89497996251196e-12
1.0834898025477434e-11
1.1691935882323966e-11
1.2402110986585658e-11
1.288660350243427e-11
1.3048526818369113e-11
1.2768200440980112e-11
1.1895837076734375e-11
1.640531233723482e-10
1.218317085526573e-10
1.2657259027030532e-10
1.5301667955085272e-10
1.701731809283298e-10
1.584527632069907e-10
1.3783484014287953e-10
1.2181361283644142e-10
1.113723536829921e-10
1.0502292910770558e-10
1.0149929530338669e-10
1.2956010809633844e-10
1.2228020183362538e-10
5.231046511013397e-11
1.7148720869682272e-10
7.400484299831731e-10
1.6330469823850304e-9
2.5847962277948084e-9
3.816224117708242e-9
4.109128572669896e-9
4.341287846302835e-9
3.944556009869482e-10
4.9367052218392435e-12
4.500906330016393e-14
0.
7.427130297424444e-14
2.3230417387152053e-14
0.
0.
0.
0.
9.3121863767651e-13
3.6211170045219434e-13
3.7315549839382656e-13
4.347662156641977e-13
5.230088346677265e-13
6.370309429499207e-13
7.816209250006237e-13
9.645216007544912e-13
1.1962054496129819e-12
1.4903848894900127e-12
1.8649069412669185e-12
1.0931064695863372e-11
2.008805891035347e-12
3.1810774868182333e-13
3.8265571496721764e-13
8.712802056175291e-13
1.3778382645480385e-12
2.0129258524855744e-12
2.8762859936210656e-12
4.089071814490447e-12
5.817737241878511e-12
8.3018850076272e-12
1.189226632145902e-11
1.7104455884933682e-11
2.4692318442621465e-11
3.573847995258475e-11
5.1736204346717006e-11
7.45810120540559e-11
1.0629715824124522e-10
1.4829655457199936e-10
6.007391803779827e-10
5.107921659287077e-10
7.67248900544461e-11
9.615751577819773e-10
2.54667345828721e-9
4.236035728133427e-9
5.601378354983375e-9
6.605309883842391e-9
7.3995796819873374e-9
8.108934339555016e-9
8.791294832455319e-9
9.464302076750168e-9
9.026144392566827e-9
1.1526619605318598e-9
9.608826114066268e-10
1.6779450030920142e-9
2.795494202924821e-9
6.338845041794917e-9
2.7646857966538225e-8
2.9226564712709685e-9
1.0669887162727442e-9
1.4184695672595706e-9
1.5022327332358376e-9
1.6003590137272529e-9
1.764919318936711e-9
2.0279828984605866e-9
2.4432318625673123e-9
3.1253874391442112e-9
4.3527143363437685e-9
6.910872610062399e-9
1.2630022087174682e-8
4.4649432067891375e-8
5.167723053126445e-8
3.6044464285826746e-8
3.935601692565852e-8
5.2654318390528496e-8
8.217370811863769e-8
1.3863991605292883e-7
1.8251326230832885e-7
1.810624698365166e-7
1.8059435934068267e-7
1.6630413471782722e-7
1.896996671159469e-7
1.986366122043653e-7
1.0938929434466936e-7
6.653246102020516e-8
3.8994656098129775e-8
2.6849561363287072e-8
2.205967506537139e-8
1.7016728651071152e-8
5.195310863015205e-9
1.1742588122494797e-9
3.4397737436935934e-10
1.1179370856013277e-9
1.3041612371303608e-11
1.3006998421647872e-8
1.8940564499088784e-8
1.3919669010776288e-8
1.3193369235881424e-8
1.398209109743057e-8
1.5925584473670148e-8
1.9243412935058704e-8
7.348424133189592e-8
1.5012311089149935e-7
8.518029464064503e-8
7.016528889559654e-8
6.96915178557327e-8
7.624422077851919e-8
8.946067326483218e-8
1.112194170922958e-7
1.4211778523389506e-7
1.7003360422463088e-7
1.70585444730245e-7
1.1215289947613361e-7
6.773600453551247e-8
4.0984426036695553e-8
2.724180038066418e-8
2.1703510389653625e-8
1.947783739690576e-8
1.2458376157299895e-8
4.380078486478256e-9
1.9087096634943193e-9
1.1699966943300033e-9
1.4172227339993032e-9
3.775420999912823e-9
1.521668776541952e-8
2.7749995446463796e-8
1.630623671173474e-8
1.4045005619426932e-8
1.4341669470496335e-8
1.6282712071924494e-8
2.0181701566076472e-8
2.736683702011369e-8
8.340626345222082e-8
1.2265560139315632e-7
7.341782345149942e-8
6.976629444064282e-8
8.066222530054396e-8
1.0611776730632262e-7
1.5547361224387352e-7
2.3438764325812564e-7
2.863428839714498e-7
2.777091190754011e-7
2.627547466979284e-7
2.937679906732293e-7
1.7582793095243525e-7
1.0638952630307563e-7
6.478601904426229e-8
4.2428895603136644e-8
3.3005309696635265e-8
2.9173316720169783e-8
1.4002740296449813e-8
4.398815202670318e-9
1.5394811252587742e-9
5.827066432026733e-10
1.4474297098545798e-9
8.764032257593592e-9
5.1826526818488346e-8
2.943847887643861e-8
2.3219168971457457e-8
2.2657183709386637e-8
2.466986045537587e-8
2.9040664044092704e-8
9.643194899411605e-8
1.8941670032503214e-7
1.0711653373068422e-7
8.959713430306546e-8
9.025766326440673e-8
1.0039503666603461e-7
1.202914981751571e-7
1.532469279340277e-7
1.9919157969886847e-7
2.3462437810789902e-7
2.2802152263158878e-7
2.0057603663433337e-7
1.8754260550780006e-7
1.0648671525993937e-7
6.282328726464986e-8
3.752378287690455e-8
2.718541321515337e-8
2.338537734551535e-8
1.7344569184149577e-8
5.5699489123338195e-9
1.7049846841301194e-9
2.4815263235330764e-10
2.890577100013908e-10
1.4687034815040589e-9
1.5576203370696662e-8
2.3017004501605948e-8
1.575295114269608e-8
1.4493603542538008e-8
1.5159824890697044e-8
1.7199470168797472e-8
2.085773009427128e-8
8.620825701426149e-8
1.7724241759003926e-7
1.0569421768360706e-7
9.419679156613088e-8
1.0125597223695323e-7
1.2079110037907724e-7
1.5633398320836046e-7
2.162789732837473e-7
3.025580563349839e-7
3.7106277969926266e-7
3.7397048386657475e-7
2.7292531019138575e-7
1.5449468354126578e-7
1.0022869336931972e-7
6.427194654820753e-8
4.6776693293007676e-8
4.0525594069937464e-8
2.9693479135310086e-8
1.0559071947537119e-8
4.3290020018062416e-9
2.5401481214774617e-9
2.961553303707245e-9
7.667879563518219e-9
3.0503084838037006e-8
7.183069876532687e-8
4.0597690056113925e-8
3.452220388319254e-8
3.5071818375718014e-8
3.96247466276768e-8
4.867029633584006e-8
6.470367750353171e-8
1.696125076331621e-7
2.3294123419063773e-7
1.2531408505598453e-7
1.0765928077137524e-7
1.1245402288750391e-7
1.327207398433077e-7
1.732161425573699e-7
2.3533884900302456e-7
2.697196156634914e-7
2.4112754910725755e-7
2.0552120096738044e-7
2.3492484510098588e-7
1.3993373025337592e-7
8.41505336953258e-8
4.8524889155808263e-8
3.279097811403999e-8
2.6579594807247982e-8
2.362913073350818e-8
1.0804309029685244e-8
3.568354651000681e-9
1.3333175079541873e-9
5.389986798915281e-10
1.300688860012215e-9
7.629769794007717e-9
4.1375569983411404e-8
2.260332947744855e-8
1.7896721700924987e-8
1.7458338938913574e-8
1.8999538917845527e-8
2.2378690957599015e-8
2.831387830962911e-8
1.0558618970880513e-7
1.8900659060095615e-7
1.1014956357248266e-7
9.958266059903588e-8
1.090001718643367e-7
1.3365800528862942e-7
1.7987330970553776e-7
2.5860289765480065e-7
3.542582251897297e-7
3.8817911489947137e-7
3.6652328840128894e-7
3.3143326599654113e-7
1.7965203750997617e-7
1.1595849810452999e-7
7.256428400305619e-8
4.978617655907744e-8
4.114903540629378e-8
3.431721875776659e-8
1.3087678354417143e-8
4.805611993547861e-9
2.2924030146972126e-9
1.9769723186600783e-9
5.076032626594139e-9
2.1746790616396433e-8
7.463912530867761e-8
4.036961180107326e-8
3.343968375563419e-8
3.342397390699569e-8
3.7146417083489766e-8
4.472801318223909e-8
1.3712742611529798e-7
2.4476166235392173e-7
1.3596888524213937e-7
1.1553750478629052e-7
1.1847890001246056e-7
1.351034765596772e-7
1.6755762907489413e-7
2.2167948443218958e-7
2.88502828467887e-7
3.1197650472209865e-7
2.8153476342611864e-7
2.456440744435248e-7
2.7107273047611924e-7
1.5579127512858141e-7
9.190859987435809e-8
5.2054111476841105e-8
3.4837758979028275e-8
2.8355850398672304e-8
2.383702516118557e-8
8.456766233167773e-9
2.3823980810332876e-9
2.1468747034774858e-10
8.045727719899733e-10
4.4598100111664006e-10
1.3525950985384861e-8
3.096315586919412e-8
2.0295398300380632e-8
1.8416319832647135e-8
1.909189007445938e-8
2.146305457052325e-8
2.5732139280867863e-8
1.068197271486685e-7
2.3274620081070836e-7
1.4008955660007677e-7
1.2278987612782262e-7
1.2962670240396423e-7
1.5116824816018737e-7
1.9004761830759162e-7
2.543725794042671e-7
3.492956038655136e-7
4.4223109653184824e-7
4.6687145007502924e-7
3.0135882350950865e-7
1.7726636774580658e-7
1.1789672583502163e-7
7.594475051389891e-8
5.506532295552033e-8
4.860789298462269e-8
3.260585275269629e-8
1.1640240479251725e-8
5.125486805297244e-9
3.3396483856902358e-9
4.341273402454741e-9
1.1399904359252663e-8
4.606251190340513e-8
8.546513039757339e-8
5.099955151345203e-8
4.4361908742588684e-8
4.5591895485265267e-8
5.1941976610016865e-8
6.427090010762196e-8
8.601173291113269e-8
2.1751442022821385e-7
2.9050635391280466e-7
1.5800729811838322e-7
1.3749663350509964e-7
1.4566056571069689e-7
1.750421549867552e-7
2.333590655945605e-7
3.19539327813388e-7
3.546013968290868e-7
3.12354328265198e-7
2.695295120228307e-7
3.136885044691312e-7
1.952140449009167e-7
1.1449363080545354e-7
6.513473979909227e-8
4.2197742687273946e-8
3.291422971134511e-8
2.9579245671422075e-8
1.4701709807555446e-8
4.758206920219375e-9
1.7245771162639608e-9
6.65005071254765e-10
1.5604431316832564e-9
9.298030930193679e-9
5.476076380074131e-8
3.096352907510454e-8
2.4173527106346568e-8
2.345660881453602e-8
2.5448458305944113e-8
2.989408602902936e-8
3.769376962134368e-8
1.3754501309527834e-7
2.509863846816446e-7
1.4515567075971383e-7
1.2953689336453464e-7
1.3987246047934338e-7
1.6882205972651038e-7
2.2298829655396542e-7
3.146963282169954e-7
4.298129848223467e-7
4.787863323040092e-7
4.5335332393252774e-7
3.8495150513677557e-7
2.0908838844025925e-7
1.3882548009359862e-7
8.767961120463577e-8
5.8671792095132193e-8
4.845761405590792e-8
3.985930855887313e-8
1.4984007817848856e-8
5.7032407359767695e-9
2.8439028107804896e-9
2.600384007332306e-9
6.708612583515183e-9
2.9072228186933296e-8
8.883780132584428e-8
4.9571605513651055e-8
4.1752184170923686e-8
4.201380862889108e-8
4.683230434460542e-8
5.644035793298704e-8
1.7167775925116952e-7
3.075835268759695e-7
1.7200974893652103e-7
1.4753811838237032e-7
1.527124973848412e-7
1.7604379659523902e-7
2.211844218694552e-7
2.963131595533514e-7
3.850866841471244e-7
4.072768106244523e-7
3.640944119955021e-7
3.1999176062756017e-7
3.5865270954103253e-7
2.084310441078952e-7
1.1967627180180655e-7
6.605992681441642e-8
4.1764899298696145e-8
3.2744981187065265e-8
2.8566361435181502e-8
1.0726982645103016e-8
2.9910180408074497e-9
3.1555515933709936e-10
8.295505672384493e-10
8.795749885739316e-10
1.7391907876503154e-8
4.308116928761969e-8
2.75700337770759e-8
2.4841227405668586e-8
2.5684438803732197e-8
2.8846019794107045e-8
3.4574084567949107e-8
1.37953377853447e-7
3.059616985237399e-7
1.8416021196777882e-7
1.5996197908005315e-7
1.671969838758924e-7
1.9271019416154845e-7
2.3885916733338963e-7
3.14409367639446e-7
4.2494778515401665e-7
5.360410500107686e-7
5.715966359555178e-7
3.519052319426604e-7
2.0985744685301949e-7
1.442843626034084e-7
9.175613285156326e-8
6.436754148194158e-8
5.7175880006227634e-8
3.722686460465309e-8
1.3550553982352406e-8
6.151434307553613e-9
4.128020734245096e-9
5.502098781642788e-9
1.4686094771596043e-8
6.163840723726291e-8
1.0182169958670357e-7
6.328198253591118e-8
5.5909405053358623e-8
5.7795229502821686e-8
6.592151648302528e-8
8.136237223717984e-8
1.0805752204406992e-7
2.7561356104230635e-7
3.717324545700457e-7
2.0476143553761957e-7
1.8017392672137869e-7
1.9303516045797034e-7
2.350147417483466e-7
3.177246310987515e-7
4.3652261790234633e-7
4.74332603805469e-7
4.1476279726755063e-7
3.612809566453288e-7
4.174227909217616e-7
2.6881236579263897e-7
1.5164083198978822e-7
8.437546120879692e-8
5.180236179709296e-8
3.855539946955741e-8
3.497466582096427e-8
1.8725346771670426e-8
6.071353168137412e-9
2.2373768071037425e-9
1.028891108973522e-9
2.4086908737090417e-9
1.2701280943393318e-8
7.544161860082158e-8
4.376599498602592e-8
3.373719528867587e-8
3.2606177106676204e-8
3.5337539260454965e-8
4.152178831533064e-8
5.23828906849522e-8
1.8256162765138969e-7
3.3898627380227025e-7
1.9492274027197234e-7
1.720901049367229e-7
1.8367123328900002e-7
2.1869458707135196e-7
2.8421658716977123e-7
3.9409342904536285e-7
5.332836985398287e-7
5.990200034724354e-7
5.70162194640549e-7
4.5319465670762953e-7
2.457055153730791e-7
1.6905871692198478e-7
1.0824736611800545e-7
6.934950702073252e-8
5.6894581107989544e-8
4.614051019964064e-8
1.7365989776232816e-8
6.869870707162618e-9
3.5540992424746182e-9
3.3739799789817166e-9
8.74995757508428e-9
3.923287096415937e-8
1.0548128110263297e-7
6.18500579169246e-8
5.327328017301429e-8
5.406147828718685e-8
6.040317871040523e-8
7.26683027895193e-8
2.1884742785807486e-7
3.9889898071202904e-7
2.2525284997588418e-7
1.951922820819152e-7
2.0397719733264014e-7
2.3766713639560266e-7
3.022846415250364e-7
4.089839246129929e-7
5.259888529469951e-7
5.380467134874002e-7
4.743299070436552e-7
4.1961198168189405e-7
4.6884813965379836e-7
2.790735162855876e-7
1.5267761315561955e-7
8.04424518168217e-8
4.666188547817642e-8
3.473533131096413e-8
3.1619317804025106e-8
1.2923709815074423e-8
3.607030980764789e-9
5.214568301693207e-10
5.380068727242158e-10
2.047863013911982e-9
2.3461652103596e-8
6.217648866183083e-8
3.85445045068338e-8
3.441680936060181e-8
3.547828885258908e-8
3.9821158890894133e-8
4.775150692365969e-8
1.789547409310324e-7
4.099959398006084e-7
2.478182527719335e-7
2.1330171932036176e-7
2.2053324193109327e-7
2.507974196777105e-7
3.056984619301013e-7
3.942844832893794e-7
5.219004305489119e-7
6.531567678561916e-7
7.078147627124432e-7
4.090116738647314e-7
2.466041353561408e-7
1.7658528599205072e-7
1.1033746164391982e-7
7.406801643060342e-8
6.622374067165845e-8
4.115455073197531e-8
1.555543367468795e-8
7.385449817918604e-9
5.183428444985541e-9
7.186273738812882e-9
1.9667398892285217e-8
8.749292532091605e-8
1.210006212849731e-7
8.013995054668554e-8
7.255615666988128e-8
7.568724894070114e-8
8.643337838811702e-8
1.0610425961072773e-7
1.388650664165813e-7
3.5806434132367934e-7
4.914473394765913e-7
2.7515532978108585e-7
2.452567874511405e-7
2.660624059066332e-7
3.285524914808643e-7
4.503839121508702e-7
6.144210406478111e-7
6.396460181265994e-7
5.50285015684382e-7
4.832087717235553e-7
5.430731461687147e-7
3.718110187868658e-7
1.9736875545004746e-7
1.0466388315810865e-7
5.8687060810841215e-8
4.073613703146792e-8
3.72831745087011e-8
2.2419770773528356e-8
7.380397648891833e-9
2.8464125056074415e-9
1.6931723580537185e-9
3.927228386131968e-9
1.7658595583993856e-8
1.0408545383296545e-7
6.350743738115606e-8
4.809855876462114e-8
4.623851956429886e-8
5.0039656371628175e-8
5.880045838634948e-8
7.414690048894592e-8
2.4141313403833473e-7
4.6674103367951344e-7
2.6801229833292746e-7
2.339571520211666e-7
2.4641024904122536e-7
2.886237858014068e-7
3.6748791713856673e-7
4.977883155346878e-7
6.645187334834225e-7
7.579622036701559e-7
7.399251868870239e-7
5.287114967336851e-7
2.840135085730954e-7
2.0212585590924995e-7
1.3188975393354302e-7
8.020545686387008e-8
6.552344099639055e-8
5.077786114646372e-8
1.944281277102295e-8
8.198831042554709e-9
4.530065937328844e-9
4.644075975720386e-9
1.2209295272378782e-8
5.757550616633276e-8
1.223978386996796e-7
7.846697932504585e-8
7.018289594579642e-8
7.228570783562388e-8
8.111699039507255e-8
9.730264775924374e-8
2.850786308394983e-7
5.336407233486278e-7
3.054424111232702e-7
2.6811709762402886e-7
2.833713914562022e-7
3.343573921272689e-7
4.3131560942948084e-7
5.876252813664622e-7
7.304043367151662e-7
7.027833983399038e-7
6.074599172618558e-7
5.450139411257881e-7
5.856940842929872e-7
3.705168549577237e-7
1.8665854628649243e-7
9.027442393712578e-8
4.621461591746442e-8
3.1827228822123e-8
3.0220706075237895e-8
1.423150089708424e-8
4.028943557977355e-9
8.915965083363326e-10
3.318187111779625e-10
4.361096229036127e-9
3.192145654821918e-8
9.25960323908268e-8
5.50330625794866e-8
4.860986079126666e-8
4.9942474096398534e-8
5.6014194865626005e-8
6.715607776761159e-8
2.2708540181075481e-7
5.545338910516137e-7
3.40097042464477e-7
2.8977668654828214e-7
2.9551867221007136e-7
3.301399642083972e-7
3.933448886636486e-7
4.933380505879471e-7
6.346912432311037e-7
7.887366915162966e-7
8.989370891225912e-7
4.700946598028837e-7
2.8177685906985085e-7
2.0525334042879498e-7
1.2528361047938297e-7
8.102025090009252e-8
7.246579187314534e-8
4.1129847209523505e-8
1.6728603002081583e-8
8.575128502080533e-9
6.590114344194592e-9
9.9984221810208e-9
2.8770762079798478e-8
1.3851162819385862e-7
1.3944321649103572e-7
1.0259556832191013e-7
9.686923700631882e-8
1.027246305441829e-7
1.176077988118499e-7
1.4299429005060046e-7
1.8224266171041523e-7
4.7397553027174145e-7
6.684922292662568e-7
3.8347028792119085e-7
3.4763716233856297e-7
3.8302382664022245e-7
4.813142757924293e-7
6.689626147634559e-7
8.829828716380488e-7
8.480020411965579e-7
7.139297968635641e-7
6.384095606381302e-7
6.669676233288442e-7
5.062780362935873e-7
2.4594483781767586e-7
1.1797138472931302e-7
5.762102380454054e-8
3.614188224610598e-8
3.287156974720705e-8
2.3558217414727595e-8
8.10469634761583e-9
3.457059515903382e-9
2.8576364258966673e-9
6.554607903564286e-9
2.4712900018711857e-8
1.4056298283164577e-7
9.433832689280994e-8
6.983434894784948e-8
6.672175807517101e-8
7.206085516048632e-8
8.45199971933924e-8
1.0586761454330233e-7
3.0996281537268147e-7
6.505067840225133e-7
3.7634828853693783e-7
3.243244439104353e-7
3.35878406883508e-7
3.8488033215404853e-7
4.764422740060705e-7
6.247443313115946e-7
8.189548364306248e-7
9.71235554884073e-7
1.0558388895363767e-6
6.401605842224422e-7
3.260884191234216e-7
2.2659337917396264e-7
1.4565468268468852e-7
8.632582620531233e-8
7.100830043600212e-8
4.826073946748778e-8
1.9574777427689964e-8
9.18545287685474e-9
5.729883097519371e-9
6.955736659738286e-9
1.9507845818089284e-8
1.0018131287146693e-7
1.3213758548122032e-7
9.925641602568672e-8
9.493425952209092e-8
1.0060535649149419e-7
1.1393888007905095e-7
1.3600681347750897e-7
3.759354807234449e-7
7.321795296113292e-7
4.286003232343335e-7
3.8329428213607024e-7
4.113164658395357e-7
4.936315645880667e-7
6.484313214632452e-7
8.79426889790373e-7
9.983461866048002e-7
8.764678979048916e-7
7.553156861087658e-7
7.197251163128325e-7
6.962492154057174e-7
4.827279694178522e-7
2.082097536832945e-7
8.67248126141308e-8
3.801974615740609e-8
2.2612905002590592e-8
2.1219965615943582e-8
1.2387081650452512e-8
3.5997739096047496e-9
1.3145468653509574e-9
2.0036898595757456e-9
8.406095240289443e-9
4.3845142838239725e-8
1.3904410508749357e-7
7.92117682702057e-8
6.955963666763048e-8
7.14333505528828e-8
8.005569596126519e-8
9.550555780229124e-8
2.7268118617882913e-7
7.443947729699977e-7
4.73347632139738e-7
3.98882344146015e-7
3.995009311878445e-7
4.3555498193080485e-7
5.032384993717686e-7
6.095323374410958e-7
7.648032664671709e-7
9.917350701559986e-7
1.4797074974870846e-6
6.554964712691923e-7
3.3550723901036584e-7
2.0408004212221333e-7
1.1446200815278572e-7
7.664967484730901e-8
6.57776305898719e-8
3.128637830016078e-8
1.4133358323259434e-8
8.10554615462365e-9
7.628171125851635e-9
1.502485271901593e-8
5.165526707731747e-8
2.1665461029458333e-7
1.4650917857659453e-7
1.2867374413684556e-7
1.3133447965227754e-7
1.4399555104317422e-7
1.658319142002607e-7
1.9767211584757573e-7
2.386763584076229e-7
6.332724963935022e-7
9.300496724641287e-7
5.570312684842608e-7
5.186738683410562e-7
5.849580175635482e-7
7.543027381030074e-7
1.05752627263764e-6
1.2530541878269674e-6
1.0630776837472142e-6
9.008809436160723e-7
8.674524368196891e-7
8.036009716270121e-7
6.643371051860239e-7
2.8165600686058284e-7
1.0811086422639934e-7
4.4259196084886925e-8
2.312253784931912e-8
1.8849797905781476e-8
1.660723626678119e-8
6.362555480740219e-9
3.438352292284406e-9
4.504206631647928e-9
1.0804053954531145e-8
3.511956735932455e-8
1.866207159951435e-7
1.4100304585580838e-7
1.0236152260176251e-7
9.753187106168937e-8
1.0489890802881556e-7
1.2123023058019763e-7
1.4555632767978998e-7
3.714326953204513e-7
9.079415044606175e-7
5.410485953390475e-7
4.594740904913718e-7
4.65135417625572e-7
5.169666464994196e-7
6.163096525599327e-7
7.795453642897454e-7
1.034691049722778e-6
1.513003255104394e-6
1.1235212279358254e-6
1.0565594858176732e-6
6.516191783260877e-7
2.4840429380750074e-7
1.113636101299967e-7
6.845414469240944e-8
6.148876386413077e-8
3.07688950762923e-8
1.185614280306501e-8
5.229031416561537e-9
3.531447108306618e-9
8.589504075440564e-9
4.0893423779374894e-8
1.4802733358361308e-7
1.1433099394776209e-7
1.1508709480063514e-7
1.268659580851669e-7
1.4427106775539532e-7
1.6783933678381848e-7
1.9855783610190183e-7
5.05782510748027e-7
1.0244977585544083e-6
6.267844495486371e-7
5.802675101867612e-7
6.40859061688684e-7
7.953691816635451e-7
1.0757085404927675e-6
1.3576396276858297e-6
1.2430796223305775e-6
1.0436751788250918e-6
1.0582944320136737e-6
5.360118187841617e-7
1.2831193497802578e-6
1.404073938307035e-6
2.7018552991798026e-7
5.716806358629911e-8
1.9562059296997676e-8
8.517772895249456e-9
4.217993351167875e-9
1.2330604870107188e-9
3.1570049432939493e-9
2.183186263578717e-9
1.1394902069611424e-9
1.165184349310708e-8
6.378820472242628e-8
1.5848320797540745e-7
1.0073347200459796e-7
9.446633836803562e-8
1.0008563414848208e-7
1.1230079026011702e-7
1.2846606521889592e-7
2.973562201304414e-7
9.597082001282217e-7
6.658852827186753e-7
5.575169602765768e-7
5.480172925453235e-7
5.828135205644248e-7
6.591165196465995e-7
8.111601795894514e-7
1.245999754864706e-6
1.0650943644480055e-6
1.9292858671995387e-7
2.2016306669911312e-8
3.249098341548714e-8
6.698527145946383e-8
4.955688251448241e-8
3.7088839601205775e-8
3.141302099535915e-8
1.3278377065509777e-8
7.330750754475645e-10
1.8557896792081112e-8
3.6856290750445425e-8
6.040958895365846e-8
2.9322428282847714e-8
3.7181572964188103e-8
6.769675800377228e-8
1.0029954620249765e-7
1.3850461760913111e-7
1.811258680746045e-7
2.2713433691890483e-7
2.7226509311438553e-7
2.9648119253130946e-7
9.279955592075504e-7
1.3310385180733327e-6
8.809894764292504e-7
8.845835376128964e-7
1.0788181785330698e-6
1.5085536045935305e-6
1.8859961947392086e-6
1.5495861113401556e-6
1.3498806232654024e-6
1.1560322657162956e-6
7.123868022891033e-7
2.776061439336131e-7
7.996328610468224e-9
9.107988425418415e-8
4.7172877469485354e-8
1.524480517595703e-8
4.286960119670676e-9
9.851474028820892e-10
1.7036041686547822e-9
8.220499212396493e-9
1.4502997642221256e-8
1.7629614915720294e-8
2.0248410076110607e-8
4.981158558700453e-9
8.003330121390484e-8
7.712498096402504e-8
8.853224669211766e-8
1.0625160928743087e-7
1.2718669003873847e-7
1.48792110438736e-7
1.5881638846230742e-7
3.920926529932074e-7
1.238520134667263e-6
8.219892504483482e-7
6.982168555989314e-7
7.026189782776247e-7
7.849934598705308e-7
1.0123616557480004e-6
1.99276349655501e-6
3.402732482653659e-7
3.570383408476738e-7
7.627903539599682e-7
2.742216011615085e-7
6.323330657534095e-8
1.4710685406180676e-8
5.07684214147677e-8
5.690511119539722e-8
3.617389432161223e-8
2.522131503979134e-7
2.0561912845766482e-7
1.6683381090095136e-8
3.9938832161259746e-10
2.2179922061179828e-10
8.89859041557817e-11
1.1317137349755689e-11
3.628133992674172e-11
2.680075196187798e-11
2.0351348945953036e-11
1.743162247947943e-11
1.6576205806076617e-11
1.717574145718524e-11
1.753857032188144e-11
1.2738690673931136e-11
1.1206277960955596e-11
3.392480590311978e-12
2.33533503922841e-12
1.3575524932660717e-12
2.09633096404169e-13
8.204779726256409e-13
1.7516493519311011e-12
2.6642347718947448e-12
3.648581150613329e-12
4.792124582944952e-12
1.2591047783985639e-11
2.63831022978386e-11
3.6829870633556326e-11
4.131377029437027e-11
2.5315555015802448e-11
1.0380402628735082e-11
3.0430490461635625e-12
9.135278061443733e-13
3.5967186302695804e-12
5.935753793932259e-12
8.409629052867278e-12
1.1329319475657143e-11
1.4957556591626177e-11
1.957033265441095e-11
2.549908863666216e-11
3.317030900610632e-11
4.3152953724854855e-11
5.6223490014219925e-11
7.346018434756492e-11
1.0275845175685977e-9
1.0383983769061597e-9
6.951840918401149e-10
5.391806035301504e-10
4.655832923743181e-10
4.2819839717936145e-10
4.0922618325693824e-10
4.0101497192801925e-10
3.998818896396806e-10
4.038704860400133e-10
4.118502760344553e-10
2.999253652884612e-10
3.1184490747595575e-10
4.686997836226864e-10
6.398778594255485e-10
3.727714726248195e-10
1.3853378644171909e-9
6.650720722949248e-9
8.213953040203671e-9
7.462292460447093e-10
4.872510525148747e-11
6.489878415445299e-14
2.5977737582411577e-14
0.
0.
0.
0.
0.
0.
0.
0.
4.0711983131174985e-13
2.0934968577868128e-13
2.22611351392603e-13
2.6320678902946706e-13
3.202451415039769e-13
3.940477801911141e-13
4.880615785519068e-13
6.07601313401281e-13
7.59836128351544e-13
9.541783621666573e-13
1.2029244880657197e-12
2.0460717552593294e-11
1.69177171240625e-12
3.7308267854395824e-13
1.973109076895541e-13
5.701277827519163e-13
9.429474212686134e-13
1.400566680784791e-12
2.0165908695550058e-12
2.8793086545949538e-12
4.10923137334081e-12
5.878804631354096e-12
8.437675242407842e-12
1.2143906222962308e-11
1.7494757248404185e-11
2.5133882315995983e-11
3.5781045799718126e-11
5.0009197144648627e-11
6.788049114534769e-11
8.873487434623571e-11
1.1155906809309675e-10
5.317744342313317e-10
1.6948996137229512e-10
8.031620541453821e-10
2.3603499162296984e-9
3.6124018675035366e-9
4.262064494130549e-9
4.7183070935028825e-9
5.1718825058185494e-9
5.6623696973283556e-9
6.186968044863065e-9
6.732027261976537e-9
7.98704570259525e-9
3.908121570947148e-9
3.380970350912726e-10
4.716549789905115e-10
8.504526507140561e-10
1.37937082665367e-9
2.6793081521294584e-9
8.108633594872576e-9
2.4826524956542874e-9
7.280926374460125e-11
2.1236051618938584e-10
1.1545575101412062e-10
1.1237772331837665e-10
4.921708931385843e-10
1.1831575730992596e-9
2.6676395195778815e-9
6.7407406280146575e-9
1.429982234955618e-8
8.278992873387641e-9
2.3863677611196857e-8
3.164571186892756e-8
2.5222972244818788e-8
3.0013479481002756e-8
4.314741587213309e-8
7.197881307942637e-8
1.249548295348541e-7
1.5608712257173745e-7
1.5610301026743195e-7
1.5971972269942065e-7
1.3525972600054056e-7
3.3089573768822696e-8
1.4585580837090328e-7
1.8511781747649696e-7
1.5826377213139468e-7
9.091623736998846e-8
5.054224885818128e-8
2.8974803485575887e-8
2.009510104944585e-8
1.6846918655988116e-8
6.104913721607491e-9
4.4229275810208456e-10
1.7206990172793676e-9
3.80009090381265e-9
5.843028984072208e-9
2.3572844685772607e-9
8.845198052335124e-9
8.89109897728923e-9
9.272514703682829e-9
1.0157667893830616e-8
1.1600457723838867e-8
4.804994301762252e-8
1.367967467010814e-7
1.0447414308196673e-7
8.560166022142174e-8
8.374131610508716e-8
8.876971379902452e-8
9.848044993197818e-8
1.1284715387691561e-7
1.3257095232466245e-7
1.582056429047321e-7
1.8857026589353795e-7
1.1226352012843072e-7
7.522879206531149e-8
5.140048082547465e-8
4.025258316903506e-8
3.56410676429004e-8
2.6467882048054182e-8
9.953351929410864e-9
4.335822531671284e-9
2.826291783718646e-9
3.1944438488170854e-9
6.293354029849028e-9
1.794064379326623e-8
6.949455607318904e-8
3.9867490144136744e-8
2.9718543125965393e-8
2.848740721302394e-8
3.142674691832147e-8
3.863231644602928e-8
5.2813610212901626e-8
8.170269245182006e-8
1.4784281270379135e-7
1.642448113765147e-7
9.932955413741611e-8
9.61530905700782e-8
1.1440211950032018e-7
1.5787615210364536e-7
2.428913093168113e-7
3.393964012691537e-7
3.441355247547766e-7
3.212555235159535e-7
2.979337540786657e-7
3.4208597028643976e-7
2.7917377213487073e-7
1.5470426165631189e-7
9.556848069317021e-8
5.700554325432463e-8
3.9166408106013074e-8
3.35837961015235e-8
2.2180022818367408e-8
6.600970780409153e-9
1.8075966069911378e-9
7.805497400082911e-11
4.664712538822613e-10
3.989738896828118e-9
4.1083598957095035e-8
3.382557857666185e-8
2.5969576927237022e-8
2.5011073910130124e-8
2.682180829429102e-8
3.093494971733735e-8
3.7945130276995955e-8
1.37044516111103e-7
2.675893155312306e-7
1.5056371297872808e-7
1.2707401041234186e-7
1.294591513316916e-7
1.4614326239845895e-7
1.7852487301306692e-7
2.3251815014085388e-7
3.057116793056426e-7
3.5192522972389305e-7
3.3295300979284633e-7
2.5197728748898494e-7
1.4444658422555947e-7
8.947934818942655e-8
5.650428056532068e-8
4.180423304391646e-8
3.6629966479240085e-8
2.7153899427322157e-8
9.741804298147745e-9
3.983579873421158e-9
2.2520249880804115e-9
2.4696562904023673e-9
6.434341153641747e-9
2.5856971446021807e-8
6.234040956471512e-8
3.4863761739812725e-8
2.9441868967911124e-8
2.9759623536140335e-8
3.3489607777266676e-8
4.104188713473459e-8
1.3278629232056955e-7
2.345517023138631e-7
1.36573538924316e-7
1.229944261874869e-7
1.3388075928606765e-7
1.6310658866660447e-7
2.1788325650784972e-7
3.105377753626007e-7
4.2119934478018245e-7
4.575277205732858e-7
4.2889274647268296e-7
3.961524379017162e-7
4.317707104631419e-7
2.4576291733928656e-7
1.5104586415464841e-7
9.044664536736057e-8
5.315683433879529e-8
3.9189577651973445e-8
3.46489001804748e-8
1.323239898681558e-8
3.6176921447891567e-9
2.724915227077174e-10
1.3280070142500428e-9
1.1309543316187282e-10
1.791448261566471e-8
4.8603240929354934e-8
3.319828618869063e-8
3.0649693788148e-8
3.196163038269259e-8
3.5912699956750176e-8
4.280661909825675e-8
1.5672952694593736e-7
3.490036837257551e-7
2.0558050760045446e-7
1.7391500944320616e-7
1.7691398717050453e-7
1.982062910607494e-7
2.3843927008041705e-7
3.0432287780836745e-7
3.9874881634685844e-7
4.855169424224013e-7
4.940056839122879e-7
3.216801694764557e-7
1.8778726082929783e-7
1.1721295760907206e-7
7.371306517281403e-8
5.36647589449801e-8
4.7857740890194544e-8
3.231010193169084e-8
1.171272473768619e-8
5.286547332378022e-9
3.5977258565661325e-9
4.899634230789094e-9
1.2843288040598738e-8
5.061186514128534e-8
9.243444578967555e-8
5.447870369665256e-8
4.7137244933435634e-8
4.8396035954364846e-8
5.5282373251852913e-8
6.887748166813907e-8
9.337359545453671e-8
2.442861129025795e-7
3.4562393180500557e-7
1.9785414158290555e-7
1.804783211987762e-7
2.0050105117113825e-7
2.532556450480138e-7
3.555198519632858e-7
5.125698682750917e-7
6.027432462557317e-7
5.654419572129386e-7
5.121693531147759e-7
5.522943598692111e-7
3.185120650221303e-7
1.9351877403178793e-7
1.2337395848791997e-7
7.210089633567665e-8
5.074861548296699e-8
4.650536641015187e-8
2.2811127537356797e-8
7.687751124604137e-9
2.9340181750877858e-9
1.4276141826625641e-9
3.3237071250207074e-9
1.8658437316452202e-8
1.0249644938521609e-7
5.834639183445706e-8
4.786753557876798e-8
4.738417651362206e-8
5.180371980716465e-8
6.084797924753436e-8
7.607432588243986e-8
2.429014615404364e-7
4.3977389695851405e-7
2.461186522673335e-7
2.1267092830173385e-7
2.220161304228316e-7
2.588153872706271e-7
3.2979839786893903e-7
4.4663559508431106e-7
5.704489861654945e-7
5.779166851877852e-7
5.095799744609994e-7
4.7654478356472803e-7
2.5732626768761446e-7
1.5547947878384863e-7
9.062468499476681e-8
5.789889767372178e-8
4.677000073153516e-8
4.1195508633147945e-8
1.6744383044660375e-8
6.381674764740829e-9
3.283595809651169e-9
3.204344656690794e-9
8.072672177032561e-9
3.2620532619806e-8
1.1375952240880802e-7
6.04931150797985e-8
4.967476479999082e-8
4.948476956545757e-8
5.496722176105438e-8
6.628957505733362e-8
2.0908448191936688e-7
4.033101628718313e-7
2.3434962622223675e-7
2.0643224165974343e-7
2.1904998458375802e-7
2.583724733044858e-7
3.312894935594868e-7
4.5221245655868585e-7
6.07104483616978e-7
6.870212881965454e-7
6.569992910169151e-7
6.08542166758901e-7
5.725495351007575e-7
2.9274223386073393e-7
1.8708388150258787e-7
1.1548196313690538e-7
6.261575891657575e-8
4.620834846395955e-8
3.949079571407927e-8
1.437452663457956e-8
4.526931924386798e-9
8.433016348567502e-10
5.022088537786666e-10
3.1232374969882367e-9
4.2459683232035814e-8
6.745473710920467e-8
5.1573822345655854e-8
4.965110987300131e-8
5.277008018732591e-8
5.987566007701558e-8
7.169535215996839e-8
2.383230855242207e-7
5.462544336157765e-7
3.226498428795318e-7
2.7766214458373377e-7
2.8645980693911583e-7
3.260347368654225e-7
3.9983870759677604e-7
5.200146547329946e-7
6.770255223627918e-7
7.642897112557262e-7
7.129531477763365e-7
5.229761644485642e-7
2.7991597010872263e-7
1.6544542314608521e-7
9.167150168643202e-8
5.7888956830628906e-8
4.966963903915744e-8
3.979619205496302e-8
1.5402174704686222e-8
6.968292017474432e-9
5.006307756508843e-9
7.201733321626477e-9
1.8537543903733055e-8
7.084607976318167e-8
1.5906993892855335e-7
9.05200576947653e-8
7.738467765465809e-8
7.897166462645531e-8
8.962999975879138e-8
1.1037408346854665e-7
1.4566965242111804e-7
3.669475692794986e-7
5.635036375032627e-7
3.1981042139334426e-7
2.8664457951734503e-7
3.1166292122255826e-7
3.8288317463083766e-7
5.192467330269643e-7
7.28169489575356e-7
8.678322132544714e-7
8.29192208890371e-7
7.513775071499974e-7
7.457888640738422e-7
3.8216394218289753e-7
2.3188381448365174e-7
1.5273527472213557e-7
8.351022970397325e-8
5.640931300337688e-8
5.173866608626171e-8
2.3800890451454142e-8
9.0185049082626e-9
4.033622234005149e-9
2.889519927266655e-9
6.961507967673172e-9
3.511273908789333e-8
1.3284916294122368e-7
8.178699881187009e-8
7.216136104834714e-8
7.359307453100147e-8
8.142650900881814e-8
9.57703880633348e-8
1.1861182706440214e-7
3.515833792052848e-7
6.673487922541035e-7
3.81710650616322e-7
3.3591548566707665e-7
3.5593742081175964e-7
4.21668699733147e-7
5.465977909106279e-7
7.415810744041089e-7
8.876430348237124e-7
8.243627882700358e-7
7.168581540412761e-7
6.981313499405866e-7
3.71535459772923e-7
2.0437907111143968e-7
1.0611092484189002e-7
5.755416359558829e-8
4.2557789267099365e-8
4.086610933409215e-8
1.933220198764135e-8
7.610787591042623e-9
4.441547533429935e-9
5.295610974116693e-9
1.3020487287973781e-8
4.857891795598612e-8
1.8916642181520746e-7
9.954763902164168e-8
8.111580972903185e-8
8.06438890963293e-8
8.937886669897557e-8
1.0710116226090397e-7
2.9976006991696416e-7
6.340320053502249e-7
3.713657642287716e-7
3.226638504619632e-7
3.360090943975977e-7
3.8663403485769554e-7
4.801023961762212e-7
6.306049599725658e-7
8.227380370387329e-7
9.516688587447854e-7
9.877899481414541e-7
1.0182955974765292e-6
9.435246389721617e-7
3.8042717787168606e-7
2.0662229988204443e-7
1.1697634551487308e-7
6.234832050816228e-8
4.69733567913564e-8
3.335467989157817e-8
1.249197537676114e-8
4.522855402903103e-9
1.1367036829206511e-9
7.16892306523279e-10
9.278440615943873e-9
8.763276706906466e-8
7.426513253928305e-8
7.074838287713119e-8
7.503125586845177e-8
8.334212067474076e-8
9.625151287773375e-8
1.1528493666128522e-7
3.29384645834999e-7
8.171074886040807e-7
4.938992173303083e-7
4.3559866583840987e-7
4.5710408351700395e-7
5.29343047001533e-7
6.621406169479179e-7
8.690139568543757e-7
1.063281357325776e-6
1.0384313705795947e-6
9.264444973735739e-7
7.657108551889378e-7
3.6337736446360425e-7
1.7262775026880762e-7
7.737873466943667e-8
4.0481781200903607e-8
3.1185294008132256e-8
2.9165419952912004e-8
1.29379899322316e-8
6.332334478416827e-9
5.899292250849132e-9
1.0449001029905564e-8
2.6862240154122306e-8
9.694916148121732e-8
2.6079643821144203e-7
1.4372676240073188e-7
1.2188428598990132e-7
1.2378089421978914e-7
1.3873449691585718e-7
1.6513705729273377e-7
2.008273771377042e-7
4.903215500592303e-7
8.804337711016153e-7
5.020944029364579e-7
4.421853683172641e-7
4.686814588770532e-7
5.560189697340297e-7
7.210095097486699e-7
9.738619705760402e-7
1.2058473207162929e-6
1.3258457535314299e-6
1.039921760936263e-6
1.782184613943449e-6
6.896243396559813e-7
2.8274365699857384e-7
1.3628562354487286e-7
7.085288333948189e-8
5.192137389295599e-8
4.0538883573826966e-8
1.6038672494075374e-8
6.765734581677064e-9
3.396629088254974e-9
4.231377361719083e-9
1.551782762339365e-8
9.336571046755489e-8
1.1539569417523171e-7
9.935864067557754e-8
1.031752340854581e-7
1.1369264168302638e-7
1.2999297572116838e-7
1.5325269983706805e-7
1.8415217271693388e-7
4.904978232492761e-7
9.939962897528415e-7
5.948485039580105e-7
5.411196915329945e-7
5.883338055036289e-7
7.170867369014038e-7
9.541555103205584e-7
1.2398940396547692e-6
1.2296828361665337e-6
1.0552404730223505e-6
1.0410813083945437e-6
9.883406203177747e-7
5.343354947290932e-7
2.0428849973898012e-7
7.958630464169207e-8
3.498874333449223e-8
2.0506032543172724e-8
1.8523547296725358e-8
1.0860744685761717e-8
4.549030280074359e-9
4.053182305978294e-9
7.72293320348679e-9
2.0328596996124712e-8
7.037045847643537e-8
2.9497776565909693e-7
1.547766932268963e-7
1.2621926874030584e-7
1.2553646271253907e-7
1.37393271947881e-7
1.5797001027790472e-7
3.7332358498623433e-7
9.504877276592323e-7
5.783823658490832e-7
4.946318629929411e-7
5.013736816068614e-7
5.560002552646647e-7
6.596883884523396e-7
8.300897755141078e-7
1.1054170340482531e-6
1.7009384045904617e-6
7.869087894311769e-7
2.0611373047327848e-7
3.106211326894582e-7
4.086620527435388e-8
9.874495486225963e-9
3.407270660556751e-8
3.0808632222397285e-8
3.2861720692165774e-8
2.153565313420041e-8
1.0263721639738482e-8
2.835336835094183e-10
2.243919198164914e-8
6.401684905934296e-8
1.2980775255899086e-7
4.964510618185993e-8
7.151418920827524e-10
2.604057707605766e-8
5.4691160416806975e-8
9.029929766535765e-8
1.3179594661008248e-7
1.7770420917959415e-7
5.419179560451431e-7
1.2706071900198356e-6
7.781874453534361e-7
7.303404205286683e-7
8.235687011977519e-7
1.0526939191365523e-6
1.446680264377231e-6
1.672193774546564e-6
1.520462576394708e-6
1.6452790651996255e-6
1.4846235269809624e-7
1.4310363175284687e-7
2.8780944779137916e-7
1.1484783906175792e-7
2.2480205370632418e-8
4.565595751173854e-9
2.677126507191998e-10
3.738196728633798e-9
1.3561055065914464e-8
1.709932702539929e-8
1.711343673497216e-8
1.5270062898701626e-8
4.368763361578157e-9
6.087691490778034e-8
1.312479385968623e-7
1.1415258328006993e-7
1.2153698543139482e-7
1.367151667643131e-7
1.5656102350134975e-7
1.766714286911156e-7
1.818579607801922e-7
4.810576591446874e-7
1.3083244575912808e-6
8.035138580520683e-7
7.027172645086752e-7
7.245238552705991e-7
8.239255551820523e-7
1.0312927045835718e-6
1.5141266179017772e-6
2.54342352984926e-6
1.2066108141024606e-7
8.555897084109586e-7
6.836723028090231e-7
3.8042577919036596e-7
9.900653354492723e-8
2.5486465023022167e-8
8.497203247214814e-9
2.922310767057911e-8
5.956432555293303e-8
1.0842387009561301e-7
1.8851216354162578e-8
5.962908738491571e-7
1.0901512974119694e-7
2.2386235262924743e-8
7.020496059577958e-10
3.2430113478741086e-10
1.9944784519687003e-10
1.4085218217245744e-11
2.136179975829574e-11
4.8569736219560175e-11
3.732696449699269e-11
2.7882757322032046e-11
1.1751061433435229e-11
6.955638044186087e-12
4.270480964901754e-12
3.352319718984205e-12
3.2705003764715822e-12
1.6820259525495253e-12
6.182575345180095e-13
2.1203937173236296e-13
9.195859407079482e-13
1.5871131648104937e-12
2.286146312087621e-12
8.751537961206767e-12
1.770197349719012e-11
2.3702710670884264e-11
2.1864401179969318e-11
1.076398163010374e-11
4.155086238114375e-12
1.199759088576907e-12
3.057946838064995e-13
1.3020562644717656e-12
2.195765578640793e-12
3.1945309548473275e-12
4.434755640502707e-12
6.034832966739829e-12
8.120900060731028e-12
1.084314362227042e-11
1.439019102551378e-11
1.900592992953683e-11
2.501132549950214e-11
3.283520437080231e-11
4.0564643028831464e-10
5.599136615498268e-10
5.372343320485546e-10
5.032660853979413e-10
4.75393322174619e-10
4.5237678114349124e-10
4.3456213368571785e-10
4.22444352627781e-10
4.1586471378850017e-10
4.142736965206661e-10
4.1704355709521613e-10
4.236145984535283e-10
2.836994745777244e-10
2.6522828346428996e-10
4.090014489670423e-10
7.156966673066642e-10
8.161528164397892e-10
1.590078457356962e-11
3.740281163982157e-9
1.12207056842601e-8
1.613479828219243e-9
1.8031483093337264e-10
7.468392197036353e-13
1.3446191223506937e-13
2.4854633058971248e-14
3.592846010472217e-14
0.
0.
0.
0.
0.
3.4144257621824436e-13
1.4155940771212576e-13
1.4679342605556915e-13
1.7151635625463628e-13
2.0677468755111835e-13
2.523413284964704e-13
3.1017654309510446e-13
3.8341684954269857e-13
4.763047802868241e-13
5.944022886517033e-13
7.449581723290506e-13
5.057761852047734e-12
8.57976242502739e-13
1.576248677026349e-13
1.3013289838068e-13
3.2332414364831484e-13
5.178659879500282e-13
7.572639558725775e-13
1.0790131618565059e-12
1.5274451080434014e-12
2.162592870078412e-12
3.0701248763230332e-12
4.374601375520746e-12
6.257785224873432e-12
8.982872410713587e-12
1.2922120191341713e-11
1.8575670886789245e-11
2.6548075218245887e-11
3.742137959561209e-11
5.148211421277793e-11
6.843191780204863e-11
3.253516302306706e-10
2.1430312631628187e-10
2.0241690256132008e-10
1.0223591278816885e-9
2.01777876088909e-9
2.767308953005599e-9
3.2554961424712455e-9
3.642930951563718e-9
4.015809185153867e-9
4.401381976882623e-9
4.803714480846384e-9
5.3185754348030385e-9
1.2058271973223443e-9
2.6110097832483573e-10
6.454953137905883e-10
1.0466255448347531e-9
2.048066755443809e-9
6.713957931103168e-9
7.559124127568868e-9
7.456807654595841e-10
2.9028017238900622e-11
8.006178300536912e-11
6.746151164470077e-11
1.7573242908853056e-12
1.3915344419272088e-10
4.0481874638152325e-10
9.63082771778035e-10
2.35561623675706e-9
6.614840790721049e-9
7.217313641726807e-9
4.848976450542196e-9
3.390073626728745e-8
3.703091012192736e-8
2.9246691772924865e-8
3.478470670438073e-8
5.05721919230792e-8
8.605582085049797e-8
1.4536228428263568e-7
1.665150895012362e-7
1.6607331530949034e-7
1.694802395579505e-7
1.1673533303467501e-7
1.7007772039180318e-7
1.9876600128135292e-7
1.2976178814900249e-7
7.701971378160602e-8
4.3892306094010385e-8
2.798385726096e-8
2.150987982340773e-8
1.818579700363503e-8
6.7589282522164675e-9
1.3480850758658901e-9
5.172917439482674e-10
1.7205027681917593e-9
1.9142013859824876e-9
4.521447178113015e-9
1.6412855575497348e-8
1.203950714782827e-8
1.1393756415203314e-8
1.1999698377544124e-8
1.3518190095532834e-8
5.1274676421489885e-8
1.284439822461667e-7
8.415544309191646e-8
6.893440385371193e-8
6.765152354335773e-8
7.229145917483238e-8
8.14979267727306e-8
9.579636506650472e-8
1.162993092818021e-7
1.4283648298025045e-7
1.6935783988284531e-7
1.82148517272016e-7
1.0609214016342426e-7
6.551175687005882e-8
3.899093416805347e-8
2.705823320300992e-8
2.2343247716668998e-8
1.968689981244161e-8
8.988147060389028e-9
3.0204637378678897e-9
1.2176413007639155e-9
6.346243609488461e-10
1.240909897263301e-9
5.704694026025666e-9
3.146190292923788e-8
1.9066160344733924e-8
1.4455708908782677e-8
1.3845358150437906e-8
1.4941784962924812e-8
1.7555721347955267e-8
2.2272059328959884e-8
8.082569157156124e-8
1.407701597317355e-7
8.317425198098963e-8
7.661409395785262e-8
8.544213142211089e-8
1.070388795340537e-7
1.4766884514028387e-7
2.170239321921814e-7
2.95610708423566e-7
3.1559774950640435e-7
2.979156826522368e-7
2.883137766382486e-7
1.5643868307270775e-7
9.909417138933365e-8
6.15344538347444e-8
4.262858490606652e-8
3.50908803401931e-8
2.9745328888561832e-8
1.1704231836972574e-8
4.118252510240553e-9
1.8354754598611546e-9
1.4123572277328073e-9
3.6230782566767957e-9
1.586565762590929e-8
6.205586635480675e-8
3.298781560753528e-8
2.6931614347582615e-8
2.674391657149953e-8
2.9593950043132437e-8
3.550204437476314e-8
4.584724563136725e-8
1.3546877262138305e-7
2.0632591069829418e-7
1.1085620723540657e-7
9.405658944942787e-8
9.677287582744511e-8
1.1168551302844389e-7
1.415353892966571e-7
1.8991808575893187e-7
2.3224491495335467e-7
2.2110666499594276e-7
1.8876689136639947e-7
1.969970623107319e-7
1.1172748148320946e-7
6.754572589252535e-8
3.990466518016482e-8
2.8234619397352664e-8
2.3716678103414276e-8
2.0404865800557516e-8
8.294273203397504e-9
2.906052462337068e-9
1.2145190750629135e-9
7.190752063380654e-10
1.831087389175858e-9
8.865658869327837e-9
3.772354222251643e-8
1.9975328174176775e-8
1.6130347423022975e-8
1.5886254848451865e-8
1.7437421276733096e-8
2.0750105359862713e-8
2.6617204459205292e-8
9.580075990783188e-8
1.6358826176360707e-7
9.570832518981631e-8
8.761681144395282e-8
9.722075012923494e-8
1.213058712567735e-7
1.668256095428131e-7
2.4420318278909645e-7
3.293336229475389e-7
3.4753218502345633e-7
3.26177927131433e-7
3.179779311225361e-7
1.7260849702000285e-7
1.0987476585100789e-7
6.827999434690517e-8
4.65760025880408e-8
3.799008085720724e-8
3.250932300829575e-8
1.2932790216992095e-8
4.543673789058345e-9
2.0019517676548713e-9
1.489289552022641e-9
3.806468145833285e-9
1.6989166105110437e-8
6.764601987449692e-8
3.614031248137274e-8
2.9543088750371453e-8
2.9333889055969086e-8
3.2424133045218304e-8
3.881906371205279e-8
1.2155050839734322e-7
2.2166809575711804e-7
1.2334869564577808e-7
1.0426933186261053e-7
1.0631540503936497e-7
1.2031384262183236e-7
1.477091146050961e-7
1.9338928686087028e-7
2.521185393784687e-7
2.791738032083015e-7
2.5542740904887277e-7
2.2239956641884423e-7
2.3768486769231533e-7
1.3525364454562962e-7
7.987090081591429e-8
4.58073304977035e-8
3.149080269872606e-8
2.6123163574205095e-8
2.134339731879791e-8
7.311197037428477e-9
2.0992176482036327e-9
2.0690133549703526e-10
6.584481426209037e-10
6.533024098536225e-10
1.3331508847195311e-8
2.7273134322050233e-8
1.8075330992399684e-8
1.6457204551767845e-8
1.709586380889619e-8
1.9258390550552696e-8
2.3147703579133285e-8
9.667206012824226e-8
2.0750934074043623e-7
1.24630334683735e-7
1.0980723949363283e-7
1.1657412459628595e-7
1.3688177095803276e-7
1.735730327036804e-7
2.346484802569589e-7
3.246213184210125e-7
4.092361467595341e-7
4.273552078456962e-7
2.8456434921920604e-7
1.657494778556954e-7
1.0933324355211521e-7
7.063574939824587e-8
5.15897001893515e-8
4.533469720512538e-8
3.110382273442824e-8
1.1041220497083006e-8
4.763438312823964e-9
3.0163458670216024e-9
3.8121801400712345e-9
9.957825299997859e-9
3.990191665892037e-8
7.910673964707624e-8
4.641440662262115e-8
4.0099847715689116e-8
4.107715684616864e-8
4.670352141909777e-8
5.771034606389472e-8
7.7193974349521e-8
1.9666556882659835e-7
2.63625209590396e-7
1.4271946315895913e-7
1.2360684867502454e-7
1.30285228944326e-7
1.5559745833533175e-7
2.059720743805766e-7
2.8124547264700124e-7
3.147844574925189e-7
2.779789416332279e-7
2.387005267791478e-7
2.773787682897991e-7
1.703894599723163e-7
1.0079666006038872e-7
5.750356245763198e-8
3.789484832601224e-8
3.002409894957089e-8
2.6875943358974072e-8
1.3002179527497631e-8
4.224182263284466e-9
1.5378585862787847e-9
5.84410999221788e-10
1.3820102565039362e-9
8.338306329087019e-9
4.823177817817517e-8
2.6967552768629956e-8
2.113701378600897e-8
2.0538294437382684e-8
2.2297560901803994e-8
2.6206302657540123e-8
3.3067574458952546e-8
1.2217850582239514e-7
2.2171758308766455e-7
1.2862463762391643e-7
1.1533319088978902e-7
1.2515933880175393e-7
1.5192967070421774e-7
2.0202033423593883e-7
2.8709268622084014e-7
3.9331943093866256e-7
4.3685783701235323e-7
4.1369149673720964e-7
3.586479479777496e-7
1.9480222754439824e-7
1.28098790107549e-7
8.076300845490419e-8
5.481587123047175e-8
4.538963794030178e-8
3.743130708871236e-8
1.408805564477402e-8
5.292268835195046e-9
2.5978773562633005e-9
2.3275578725650536e-9
5.996469072153304e-9
2.5841974114815623e-8
8.212026183648706e-8
4.525740751719304e-8
3.788351337834927e-8
3.802889966894276e-8
4.235258059120199e-8
5.1045029124706925e-8
1.5578765176977414e-7
2.7783568534240563e-7
1.5486570988506516e-7
1.32341489097708e-7
1.3649198487408254e-7
1.5670843905395609e-7
1.959669302356967e-7
2.613828784430354e-7
3.399605315094137e-7
3.6235867969182273e-7
3.2487385723298423e-7
2.847083234744627e-7
3.186167701117189e-7
1.8459841412797624e-7
1.0689818882680068e-7
5.955753485699649e-8
3.866117162768865e-8
3.0803188314283305e-8
2.647538966826006e-8
9.721779391884837e-9
2.712782171148348e-9
2.6134996871693e-10
8.35489736699781e-10
6.401522641173424e-10
1.540472047341529e-8
3.736318539660576e-8
2.4083048616158524e-8
2.1742264512996583e-8
2.2495310717389565e-8
2.526857679831209e-8
3.0285254653856394e-8
1.2314277336839337e-7
2.7097668123576864e-7
1.631136113038553e-7
1.4217179405630853e-7
1.491825426199527e-7
1.7274018734999477e-7
2.1530142644191918e-7
2.852841328850085e-7
3.8822384388430947e-7
4.914122229363389e-7
5.231078138648131e-7
3.274419646791476e-7
1.9468860110438912e-7
1.3229619318386567e-7
8.483593352319862e-8
6.053871827598963e-8
5.368461636557327e-8
3.524949883142558e-8
1.2703606634553519e-8
5.6936279049000526e-9
3.769094691837622e-9
4.962936825699115e-9
1.3162296935584083e-8
5.441731310981137e-8
9.393130657535982e-8
5.74366832617636e-8
5.042887821623083e-8
5.201027224466332e-8
5.930441802569563e-8
7.329486578438105e-8
9.771478244926286e-8
2.484812957659614e-7
3.3293965299185607e-7
1.82409827414172e-7
1.5979136758334417e-7
1.704433536182495e-7
2.0647635734616622e-7
2.776945758401782e-7
3.812268468162794e-7
4.177530200077445e-7
3.663128874808352e-7
3.180562121533419e-7
3.6957013587057745e-7
2.351015518367204e-7
1.345347782114667e-7
7.540518744624525e-8
4.749433891198812e-8
3.6117744288038197e-8
3.260518393487305e-8
1.6940710298250898e-8
5.475225063159111e-9
1.9962224710140978e-9
8.471321170284544e-10
1.989654967659758e-9
1.1041095935729683e-8
6.555354010229036e-8
3.7660490944880776e-8
2.9143469084323224e-8
2.8198175476384212e-8
3.056713631917286e-8
3.591118361235635e-8
4.5301477998665265e-8
1.6120843709606512e-7
2.9685269350345334e-7
1.7104683579972358e-7
1.5164654701144832e-7
1.626069860996978e-7
1.946760378675917e-7
2.5467089847848237e-7
3.557510862854459e-7
4.838444303179982e-7
5.427614997240667e-7
5.15752535555377e-7
4.208019083404993e-7
2.2866706935172654e-7
1.554941625296397e-7
9.921386032745791e-8
6.495919281360722e-8
5.3528672622369016e-8
4.3606742600658226e-8
1.634536830631655e-8
6.356188286722985e-9
3.2285906963168035e-9
2.998571335439131e-9
7.762777510491385e-9
3.439218218234542e-8
9.75275795119312e-8
5.598531614929183e-8
4.776968150434213e-8
4.830292378511289e-8
5.3916719969021824e-8
6.491985846147168e-8
1.968311481630616e-7
3.553789385780878e-7
1.9979565975425688e-7
1.724158559596865e-7
1.7950376163942027e-7
2.083001428928358e-7
2.6372943145242115e-7
3.556457914830796e-7
4.599033910094816e-7
4.771398828496443e-7
4.229818193765826e-7
3.732019371447815e-7
4.197703949107554e-7
2.4764764323608057e-7
1.3776590897924e-7
7.394271044517197e-8
4.466599789224737e-8
3.402333595935677e-8
3.0416205250032646e-8
1.199610481126041e-8
3.332885106681243e-9
4.146065264992089e-10
6.98235351490791e-10
1.4689687788019342e-9
2.047576332847433e-8
5.3226450735088286e-8
3.330784919176093e-8
2.981155233773833e-8
3.075227040028401e-8
3.451850572230856e-8
4.138630376288927e-8
1.5981571367493533e-7
3.603233597545705e-7
2.1731593232262834e-7
1.8770017267572528e-7
1.9491837809261743e-7
2.2288960687691424e-7
2.735627017386601e-7
3.5584839310195994e-7
4.7539150319579963e-7
5.980198369442671e-7
6.446944498294604e-7
3.8187803717396077e-7
2.3011385563551047e-7
1.627642109265095e-7
1.0283747810725262e-7
7.05311389789737e-8
6.295768996100407e-8
3.9770406146051094e-8
1.4753370337638331e-8
6.861758022711917e-9
4.702544599806333e-9
6.375937235980094e-9
1.726900868136188e-8
7.507734285548238e-8
1.118414912473661e-7
7.210797653551062e-8
6.460298880265338e-8
6.712676192711274e-8
7.662269057775504e-8
9.430606731542773e-8
1.2430288494089148e-7
3.196874744204747e-7
4.342441916709257e-7
2.4141005757109024e-7
2.1405597647773435e-7
2.3108362304069143e-7
2.8381691908359236e-7
3.871337521722495e-7
5.304775246232384e-7
5.625726313919345e-7
4.872125017793803e-7
4.2661328652204233e-7
4.871360097987638e-7
3.258551877369078e-7
1.7699477887736988e-7
9.559792840904035e-8
5.593904961469172e-8
4.008042889983202e-8
3.651909117358877e-8
2.0933494963605957e-8
6.822009590455326e-9
2.5653729221029748e-9
1.3630172630077103e-9
3.181224792856441e-9
1.5249030341521242e-8
9.041963003798045e-8
5.4117794634419315e-8
4.119884292720962e-8
3.966038054908432e-8
4.293390940064078e-8
5.045272612650306e-8
6.366637413531086e-8
2.139478943035348e-7
4.055911745125678e-7
2.3286829632428691e-7
2.0417007859242622e-7
2.1619514377011465e-7
2.549439451454046e-7
3.273774670201607e-7
4.479219687862344e-7
6.022826570835206e-7
6.8410265659293e-7
6.59757797627052e-7
4.924931438327264e-7
2.665770558390175e-7
1.8836045607535172e-7
1.2250144630121825e-7
7.633898428539652e-8
6.257161205138923e-8
4.9433923915835696e-8
1.869203793089131e-8
7.655230319054681e-9
4.089688384119013e-9
4.011433978187552e-9
1.0473085746568563e-8
4.851291815484004e-8
1.1450276889475343e-7
7.058402186659017e-8
6.209641103443136e-8
6.353421446778803e-8
7.115745574004914e-8
8.547647363948487e-8
2.5449436926165697e-7
4.6950024760432117e-7
2.6703746931804077e-7
2.33162408742847e-7
2.4534278910339456e-7
2.881112565862706e-7
3.6975094397915624e-7
5.030458068788278e-7
6.360409885529711e-7
6.281795359236752e-7
5.46821539772219e-7
4.869145504672065e-7
5.36595244395302e-7
3.317138909798294e-7
1.7248782295216609e-7
8.634270054488825e-8
4.678349927359525e-8
3.338685263544079e-8
3.118723919291581e-8
1.3842217894114907e-8
3.869955940779301e-9
7.058054579943463e-10
1.1155197404627094e-10
3.221409946207702e-9
2.769668280093453e-8
7.856749502423811e-8
4.720544398885692e-8
4.1775938661135185e-8
4.2935770295189845e-8
4.815473456855912e-8
5.775095461347182e-8
2.0527815439978732e-7
4.85921361315237e-7
2.95886380902965e-7
2.5304964201975416e-7
2.5950602408345805e-7
2.920616894748706e-7
3.5129994532222916e-7
4.457928061029332e-7
5.805610003458752e-7
7.240806503709829e-7
8.050085091880169e-7
4.39166975504025e-7
2.66398130168271e-7
1.9526060961289788e-7
1.2113893953420952e-7
7.961040792332756e-8
7.140401070390319e-8
4.19854246873101e-8
1.6486836039846258e-8
8.154053225554997e-9
5.971010435441977e-9
8.613990914894086e-9
2.4194596536619168e-8
1.1316248332429707e-7
1.3092373238401615e-7
9.202722737428546e-8
8.527933351031384e-8
8.976300127069541e-8
1.0266132153090837e-7
1.2542587344846328e-7
1.6199159210509637e-7
4.2079217052730017e-7
5.839373420993085e-7
3.3130893740201473e-7
2.982399948651945e-7
3.2658827276755637e-7
4.0766776420870414e-7
5.641303539085429e-7
7.57839501811713e-7
7.537114702357007e-7
6.394143614443755e-7
5.665333757560073e-7
6.144042924505897e-7
4.4959783757871027e-7
2.2605858259822704e-7
1.1306313067388178e-7
5.8755275597063946e-8
3.862405091095093e-8
3.527535543225088e-8
2.354399468999798e-8
7.897690473317467e-9
3.190402318577457e-9
2.283560934286711e-9
5.25740600302515e-9
2.1222070499841715e-8
1.228078793367729e-7
7.978865666432027e-8
5.938363252226416e-8
5.6790233620940146e-8
6.135675135818621e-8
7.205248489582989e-8
9.067133153044279e-8
2.789808032238326e-7
5.627027343070379e-7
3.240346264156059e-7
2.806037588807791e-7
2.9261201708920605e-7
3.383873505633215e-7
4.238687046763457e-7
5.635482065429714e-7
7.451299629647364e-7
8.68493160058452e-7
8.892345852353422e-7
5.758042224793832e-7
3.045571418834323e-7
2.1850361997525394e-7
1.4382091143556014e-7
8.589231565696209e-8
7.049246792821557e-8
5.092034766304735e-8
2.0013401000369198e-8
8.94416045933532e-9
5.24613791522634e-9
5.7965564884080925e-9
1.5636884751399654e-8
7.756623925136459e-8
1.2816102624642485e-7
8.967250659804227e-8
8.31637076917818e-8
8.694910695737883e-8
9.803992599157059e-8
1.1732362498260633e-7
3.345928174941034e-7
6.378811623366678e-7
3.6935362805485193e-7
3.276727233740015e-7
3.4947359137554e-7
4.1663636804705306e-7
5.43666681812967e-7
7.414343904807102e-7
8.804223785373284e-7
8.015912541736095e-7
6.870796066356546e-7
6.316382771005459e-7
6.426039001818287e-7
4.3682239134335185e-7
2.021987760358463e-7
8.958781845739705e-8
4.191235837311298e-8
2.6857880329237094e-8
2.566798006729997e-8
1.3801913612911599e-8
3.95097151997142e-9
1.1596412083916221e-9
1.2191878376026557e-9
6.435825683520071e-9
3.758019693236356e-8
1.1902636511954648e-7
6.802743099722276e-8
5.951376139074745e-8
6.097362750558432e-8
6.831661969984808e-8
8.177651364624645e-8
2.532277370048137e-7
6.554604881879095e-7
4.0946667320543575e-7
3.4630625110626424e-7
3.493689788167443e-7
3.8474952376879666e-7
4.501336580196238e-7
5.525799296059664e-7
6.979494421851578e-7
8.76493680561007e-7
1.1029268984159751e-6
5.255054396519438e-7
3.030698273241367e-7
2.1172523198319245e-7
1.262746873208687e-7
8.249912061795817e-8
7.252680981384262e-8
3.7320956002948574e-8
1.62497837652488e-8
8.903519916023538e-9
7.488628807155236e-9
1.26224349503966e-8
3.9062820705061086e-8
1.9034549943181958e-7
1.445402880771775e-7
1.1715050705232377e-7
1.1523334297439517e-7
1.2430418977770324e-7
1.4277649006788666e-7
1.7203697589525422e-7
2.1379827963194587e-7
5.612431444955101e-7
8.052817194917118e-7
4.7243133469737146e-7
4.346427100867742e-7
4.853152197760017e-7
6.191765761454071e-7
8.677530845348001e-7
1.0887393104738958e-6
9.711917185081987e-7
8.129788885805068e-7
7.508060090294474e-7
7.263119858213554e-7
5.988229539957262e-7
2.7103786382047037e-7
1.1562023291553729e-7
5.089792004739628e-8
2.91974029406045e-8
2.5557390686479057e-8
2.1088360379884287e-8
7.669507454841056e-9
3.632231005273879e-9
3.790637228166196e-9
8.73918784602714e-9
2.97204218531138e-8
1.615207504348726e-7
1.2006733623660212e-7
8.698035551464576e-8
8.265296492867094e-8
8.9021522180207e-8
1.0388720851585377e-7
1.2822604442700773e-7
3.459325752750515e-7
7.856553658320897e-7
4.605526029530761e-7
3.930907596844019e-7
4.016420116044567e-7
4.5209751466108747e-7
5.47197922529372e-7
7.006671147046284e-7
9.148066326833811e-7
1.1693058606139524e-6
1.554997393233933e-6
8.91129692837937e-7
3.9534912935197874e-7
2.3412882116873948e-7
1.357655559137359e-7
8.318349698361044e-8
7.059120566166287e-8
4.0383017395251256e-8
1.714099640528983e-8
8.66759907037105e-9
5.967481132678983e-9
8.859451831931524e-9
2.8880514149101393e-8
1.5259290426654307e-7
1.262625731527718e-7
1.1034197553741351e-7
1.1306944754294593e-7
1.2375772815388617e-7
1.4180758993910248e-7
1.6857402026816227e-7
4.4477898522041503e-7
8.85236305018522e-7
5.298238954261828e-7
4.823532370865185e-7
5.253725690114025e-7
6.415383184955049e-7
8.572868033859226e-7
1.1359715050644987e-6
1.1518976809248465e-6
9.598339772130506e-7
8.643695223499303e-7
8.954231501877987e-7
8.64448373561089e-7
6.082032646559559e-7
2.1166614749308963e-7
7.255522876055935e-8
2.8988820321208742e-8
1.4539414413824312e-8
1.152540018835625e-8
7.155949583871905e-9
1.7253147272065251e-9
8.91404490625761e-10
2.877697467891367e-9
1.1229550004679003e-8
5.201624534428209e-8
1.7183319270662732e-7
9.599954670487388e-8
8.46649658658818e-8
8.726296259184782e-8
9.758308357619159e-8
1.147448312443025e-7
2.88231868004424e-7
8.626231610267987e-7
5.731868581235324e-7
4.79611352720951e-7
4.73912043088903e-7
5.074543102745659e-7
5.745231423227701e-7
6.861874508810514e-7
8.854551522095177e-7
1.4272108238942985e-6
8.211074560806568e-7
6.298799330970185e-7
4.885070071520432e-7
1.8304681182268095e-7
8.327052815717672e-8
6.002114110766615e-8
5.0019623502107204e-8
1.9095031645593415e-8
6.219331890422156e-9
1.8023105824476517e-9
2.663975661158363e-9
1.534105937484982e-8
8.936928473316224e-8
1.4919195131596972e-7
1.2862785751269484e-7
1.3590169056550684e-7
1.5242454960801224e-7
1.7503407506244963e-7
2.0414483161905655e-7
2.3839096650001013e-7
2.706298706525572e-7
7.62195076726374e-7
1.1309063582792376e-6
7.102446619755102e-7
6.819223362310235e-7
7.912806019359335e-7
1.0531240593040506e-6
1.4563813710092276e-6
1.459858207624331e-6
1.163955314381975e-6
1.0753795003369502e-6
9.345392606554846e-7
1.2548633181695476e-6
9.949141261770892e-7
3.2489489728651347e-7
8.164042209562703e-8
2.810707404476489e-8
1.1965826361544726e-8
6.366864114549192e-9
3.174872683985967e-9
5.945609930196126e-11
5.594644256113824e-10
3.824638676670491e-9
1.2565787265224594e-8
4.185271439464393e-8
2.2111183597602668e-7
1.6885017488433226e-7
1.2357294790053304e-7
1.1829827645634598e-7
1.2583557604694538e-7
1.3927144494057387e-7
1.5135357181826993e-7
3.8366322402148026e-7
1.0820771813525289e-6
6.758734834841548e-7
5.689371420628781e-7
5.66419062251545e-7
6.162676783234434e-7
7.214540783041329e-7
9.289649779999032e-7
1.5057239438912677e-6
1.0161242008600826e-6
5.26650749762872e-7
1.1484867133065102e-7
1.5612826187909594e-8
3.1170113718937644e-8
5.076952410633956e-8
4.272789868760925e-8
4.271093081109377e-8
2.233701134255804e-8
9.708819791126172e-9
6.502699822792932e-9
3.22340019500833e-8
6.791207607009242e-8
1.1209414282280449e-7
7.710279145185231e-9
3.264210685030542e-8
6.390474051438462e-8
1.004218646391381e-7
1.43527476408704e-7
1.915300075114339e-7
2.4292230269854113e-7
7.043284037131993e-7
1.3092282410163695e-6
8.283421814303302e-7
8.076431712359188e-7
9.511741516743719e-7
1.2829418459435402e-6
1.7388379635068734e-6
1.6382287381637237e-6
1.386520930484439e-6
1.4290429658036705e-6
3.52614036273084e-7
1.4391934084002118e-6
1.0128136705811797e-6
7.357686645223825e-7
3.67044021886564e-7
4.8797871192213686e-8
1.3264430118833852e-9
1.983426328087345e-8
7.16781627339385e-8
7.236709106998643e-8
3.4612612603885836e-8
1.138830177216877e-6
1.3758474160410547e-7
2.416155145479696e-8
8.011635038904958e-10
1.600667272604198e-11
1.582412543532078e-10
1.5595410495565818e-11
1.1166013530439382e-11
3.1748106741188524e-11
3.3430365970576836e-11
1.5562059072910545e-11
1.0651712144286274e-11
8.135679583466887e-12
6.17962142423626e-12
4.494331315801473e-12
3.051060110972325e-12
1.8926957891081007e-12
1.1309053638477523e-12
1.1807464780847885e-12
4.557583574316339e-12
1.280572611624534e-11
1.4596038747531217e-11
9.749411848263058e-12
1.1065270108065573e-11
1.0722151268467438e-11
7.891101707508471e-12
6.713271960382968e-12
6.724387014862425e-12
7.266385950831626e-12
8.055340468784533e-12
8.964628361416934e-12
9.923291531396215e-12
1.0876269188523861e-11
1.1767984053137609e-11
1.2535083479726856e-11
1.310204232343316e-11
1.3377562320530119e-11
1.324973263728488e-11
1.2579348533081066e-11
1.1189498363390406e-11
8.850776498466455e-12
2.91610133724447e-10
2.2641511736383598e-10
2.1650429887422394e-10
1.912930596521396e-10
1.5973297607979384e-10
1.3685681084058752e-10
1.2245421397227432e-10
1.137668901448701e-10
1.0881346605540418e-10
1.0638817819256475e-10
1.057588651025321e-10
1.2284164191829476e-10
9.910230121196665e-11
2.1427780220271294e-11
3.9181733855660616e-10
1.1257612435387301e-9
2.016353067638162e-9
3.2715539205564064e-9
4.0145170433104115e-9
4.59677253806027e-9
5.053029738764862e-10
2.108505965169874e-12
6.927171849892865e-14
0.
5.194519683056068e-14
2.322911475474331e-14
0.
0.
0.
0.
0.
8.984937911779445e-13
4.0583006970669833e-13
4.2492698527817734e-13
4.98697179627861e-13
6.032112787274559e-13
7.382721284639726e-13
9.09849744249396e-13
1.1273556322055948e-12
1.4034924891658752e-12
1.7549055021633466e-12
2.2032866207085604e-12
1.895022621242665e-11
2.6623516172016203e-12
4.788437928933192e-13
4.450364798555059e-13
1.079643169260689e-12
1.7339161234013815e-12
2.5519256192492137e-12
3.66390896009349e-12
5.22886739922101e-12
7.465919711523417e-12
1.069099820955968e-11
1.5366330422799653e-11
2.216784913530154e-11
3.207013442233269e-11
4.643035883092229e-11
6.700607431690315e-11
9.575645136156176e-11
1.342214221178257e-10
1.8252531832402866e-10
7.240482835066398e-10
5.376856350262618e-10
1.9853156639084845e-10
1.720805730659511e-9
3.751668129043055e-9
5.504753234010185e-9
6.691804503458703e-9
7.54619530254839e-9
8.284897590702114e-9
8.999498483158366e-9
9.714686905278267e-9
1.0427863408108149e-8
1.1178424562424057e-8
2.694587880041541e-9
5.909431872866745e-10
1.441442593065713e-9
2.3078886244304174e-9
4.4083148325921105e-9
1.3471175556806819e-8
1.2349592563103967e-8
4.3896504580378726e-10
1.3169830669512172e-9
1.4044725912251275e-9
1.431683746428259e-9
1.49309112126191e-9
1.6111731970691762e-9
1.807640208611625e-9
2.129703549287337e-9
2.6988498305397952e-9
3.862874843666961e-9
5.874895003370578e-9
3.8214298044127614e-8
4.482679886547662e-8
3.240520782788603e-8
3.625735611626719e-8
4.956797421130188e-8
7.901117074022796e-8
1.3462849218894464e-7
1.7372703659329221e-7
1.7236197104461782e-7
1.7344033555325979e-7
1.557121110678702e-7
1.808394379820941e-7
1.9517701631101253e-7
1.0881169079693779e-7
6.638718827775937e-8
3.873584193467378e-8
2.6407979289643373e-8
2.1523069645737952e-8
1.696256703167041e-8
5.283278529955821e-9
1.1610279522015371e-9
3.7934811494082755e-10
1.2257578247041558e-9
3.94607173117123e-10
1.0910643840297458e-8
1.7909365820372852e-8
1.3161416437585856e-8
1.2473352565465157e-8
1.3204588383923605e-8
1.5009208549943648e-8
1.808055080383662e-8
6.979959900899545e-8
1.447198808599914e-7
8.260648935460455e-8
6.792543662393429e-8
6.733038671415326e-8
7.344726806802751e-8
8.581626422222387e-8
1.0612365983811348e-7
1.3511519918966675e-7
1.625562607574468e-7
1.6523159575627122e-7
1.0644218511881349e-7
6.44527012274663e-8
3.882737447877266e-8
2.5985980217182413e-8
2.0827400911079332e-8
1.8704029423481404e-8
1.1694889325596068e-8
4.120301087147461e-9
1.820007361569351e-9
1.1430747966568118e-9
1.4274420662589275e-9
3.805965237489173e-9
1.5278109982272786e-8
2.6607206283781926e-8
1.5749132489885575e-8
1.3606833534526235e-8
1.3923426412160869e-8
1.58442311980905e-8
1.9698906963276906e-8
2.6834710972895276e-8
8.094425778346265e-8
1.1831626740801593e-7
7.104524006382615e-8
6.773109280072828e-8
7.857115699389334e-8
1.0377070108885828e-7
1.5267808696286137e-7
2.3050520750731775e-7
2.802968577209247e-7
2.715874183554929e-7
2.573858046695198e-7
2.8854906154466745e-7
1.7387661266131431e-7
1.0523662149459509e-7
6.430228035340598e-8
4.2086739029673064e-8
3.27117810929205e-8
2.8916892945060694e-8
1.3984906374886892e-8
4.370404152822875e-9
1.5084924414234407e-9
5.310619140584505e-10
1.3122216328091677e-9
8.316671776108425e-9
5.018830795044978e-8
2.87419309100067e-8
2.2662195403679916e-8
2.2106078807717676e-8
2.4054710877060123e-8
2.8289443888407904e-8
9.429757492672945e-8
1.857948079762555e-7
1.0514530363637114e-7
8.790092291280439e-8
8.849587609383978e-8
9.835600725790677e-8
1.1771759477486901e-7
1.4976949215816245e-7
1.945183346638702e-7
2.2936806346592557e-7
2.2320240351524667e-7
1.9625843754610062e-7
1.8305550825529918e-7
1.0394391383563605e-7
6.080478801225599e-8
3.632394496053902e-8
2.6394888869999302e-8
2.2712686721867748e-8
1.6795618424632692e-8
5.390120804915818e-9
1.6529382115079312e-9
2.462016755874036e-10
2.568818886225179e-10
1.5028198069647819e-9
1.5378365066571738e-8
2.2533081049322437e-8
1.5390519006356493e-8
1.415028998291777e-8
1.4799285948243591e-8
1.6795097172826072e-8
2.0379940913928617e-8
8.425181719197293e-8
1.730181605691518e-7
1.0321308419056533e-7
9.205168028420784e-8
9.902309089552783e-8
1.1822322643832663e-7
1.531503579902941e-7
2.1208452498077966e-7
2.9698278280632056e-7
3.646192324927674e-7
3.679716493978405e-7
2.6825197501227843e-7
1.5204081061981843e-7
9.907914795580327e-8
6.371548769956722e-8
4.647840084147873e-8
4.030810220029174e-8
2.9478485558310663e-8
1.0464874789297464e-8
4.2820935614441835e-9
2.4980971817089e-9
2.8893277818465587e-9
7.488193351831479e-9
2.9906448104129433e-8
7.035147657971362e-8
3.982112396750297e-8
3.3879101537366415e-8
3.441992603430013e-8
3.887945722993338e-8
4.773444967768806e-8
6.342230270671582e-8
1.6678744661426843e-7
2.28849654419397e-7
1.230634316790198e-7
1.0569176883413434e-7
1.1036251842849544e-7
1.3020538230201304e-7
1.6986141354689072e-7
2.306109508363049e-7
2.638138052309427e-7
2.3536553644630794e-7
2.0041024975429772e-7
2.2957104429292073e-7
1.371240165392557e-7
8.194472951097705e-8
4.7015971824443845e-8
3.180374520982502e-8
2.5787814262214824e-8
2.2908594842949034e-8
1.0510405245125144e-8
3.4689355867843455e-9
1.2966571458106587e-9
5.288800797765154e-10
1.2805949602603816e-9
7.4389040993497075e-9
4.0382527175255494e-8
2.205076450103646e-8
1.7425966934980377e-8
1.698734578136825e-8
1.848304711174934e-8
2.1772018430309546e-8
2.755583165304445e-8
1.028837949437673e-7
1.8440460780969965e-7
1.0754996192433521e-7
9.728001956431947e-8
1.0652788008572549e-7
1.3067523171060631e-7
1.7591043832470303e-7
2.530212088572203e-7
3.472436936115958e-7
3.817455182778553e-7
3.6116274619880805e-7
3.2513464844084896e-7
1.7633610153652538e-7
1.143895509359553e-7
7.187151053607379e-8
4.948323009693342e-8
4.0999730476519524e-8
3.408496308920387e-8
1.294480213224302e-8
4.753875279617016e-9
2.261947198521554e-9
1.9359517659902804e-9
4.9754907800274735e-9
2.1428395067623943e-8
7.305837769693595e-8
3.9611872759394554e-8
3.285416060896815e-8
3.285332505634075e-8
3.651613725368465e-8
4.3965785579220604e-8
1.3498835736508646e-7
2.404362680490921e-7
1.3349218699255586e-7
1.1342488704991585e-7
1.1631010133365557e-7
1.3264070310620632e-7
1.645347390190827e-7
2.1771206428864345e-7
2.8308622648554326e-7
3.0522594470190687e-7
2.7479638980213044e-7
2.3959377580017114e-7
2.657746637474871e-7
1.5326429745111453e-7
8.956283789699265e-8
5.048625286577141e-8
3.385965233891328e-8
2.7549805178612424e-8
2.3175440245178612e-8
8.25472992076445e-9
2.317756884747884e-9
2.0634897832772997e-10
7.791117757550846e-10
4.543935826054511e-10
1.3120324560642752e-8
3.037967689355716e-8
1.9798056658653244e-8
1.793021017168937e-8
1.8573892066067425e-8
2.0875227846092525e-8
2.5028165314733902e-8
1.0412857104314342e-7
2.270312065403915e-7
1.3676447019895671e-7
1.1987908321039731e-7
1.265590184531331e-7
1.47582362900216e-7
1.8550195329705083e-7
2.482252997586105e-7
3.4099984631429763e-7
4.3301284883619764e-7
4.5926467229664e-7
2.9451777467845634e-7
1.7400453420023468e-7
1.16401484780599e-7
7.534874726077992e-8
5.488961694101328e-8
4.853952443180651e-8
3.2297143426382863e-8
1.1509893767851016e-8
5.070121369716427e-9
3.2948845896089252e-9
4.267222725120923e-9
1.1223064555734844e-8
4.553780998632802e-8
8.345259712640775e-8
4.997874467649848e-8
4.3530979397615296e-8
4.475965103009612e-8
5.100164285344501e-8
6.310791800798571e-8
8.445830299631884e-8
2.1399495718937262e-7
2.847893483995356e-7
1.5485677283636045e-7
1.3475491558665298e-7
1.4276754607337737e-7
1.7160693014961703e-7
2.2885342678510918e-7
3.131325744907703e-7
3.461866491845285e-7
3.0413654338363486e-7
2.6239247963270217e-7
3.062403258920582e-7
1.9186918310007433e-7
1.1170917476963104e-7
6.307391447583802e-8
4.090965792014926e-8
3.19314531492952e-8
2.8651408926638656e-8
1.433913642077037e-8
4.630027289123253e-9
1.6738737405366362e-9
6.458517468934002e-10
1.5214991068059824e-9
9.004780864960818e-9
5.320760881364103e-8
3.0189900050478004e-8
2.3493969003243665e-8
2.2770340365033736e-8
2.469266016842327e-8
2.9004081633192256e-8
3.658006110856849e-8
1.3371938083184746e-7
2.444074536305903e-7
1.4143345768974339e-7
1.262244572013214e-7
1.3630358670150377e-7
1.645009930619167e-7
2.1722758388618642e-7
3.065671740904127e-7
4.196453862903082e-7
4.6986314900412716e-7
4.4633422835042794e-7
3.761158719873381e-7
2.0468541702915783e-7
1.3679546263404586e-7
8.688272872817049e-8
5.846250891721959e-8
4.8461160392728935e-8
3.9624246867795045e-8
1.481326093651672e-8
5.642753000845781e-9
2.8066582733534976e-9
2.545983453126246e-9
6.577545844076342e-9
2.868365877670712e-8
8.660300881827913e-8
4.850973211109822e-8
4.092837336740508e-8
4.1211154810554905e-8
4.594822747680386e-8
5.537748250312439e-8
1.6881805604258113e-7
3.0140145465310684e-7
1.684467656702396e-7
1.4450262551736523e-7
1.4960861536429662e-7
1.7254539836626697e-7
2.1694300311603557e-7
2.9082581445522666e-7
3.775370427533217e-7
3.977269593242382e-7
3.546887330648526e-7
3.116850902137291e-7
3.516128664921454e-7
2.0566700415361819e-7
1.1669814594391676e-7
6.39714898147014e-8
4.0591916257570606e-8
3.182422564891355e-8
2.7759256669624712e-8
1.0489865431806415e-8
2.9083430736113938e-9
2.9986319751661854e-10
8.070098854278992e-10
8.713924447439811e-10
1.6767651023368434e-8
4.232791568097856e-8
2.685700162092093e-8
2.412912959487474e-8
2.4920143587563955e-8
2.797625077212712e-8
3.3531926915850485e-8
1.342133636144441e-7
2.976906673657701e-7
1.793388777194448e-7
1.5572853809653838e-7
1.6273527152997603e-7
1.875041440679289e-7
2.3228434663255028e-7
3.0557650755437935e-7
4.1313934127237366e-7
5.230769392643409e-7
5.61331711663318e-7
3.428005731206547e-7
2.0574083923247832e-7
1.4252729253990334e-7
9.129532972988502e-8
6.448292994075578e-8
5.740320839503389e-8
3.69351281602321e-8
1.3420213438455636e-8
6.094480976394472e-9
4.0733116594013415e-9
5.400127269027539e-9
1.4445096164107651e-8
6.097069580120794e-8
9.902725579849888e-8
6.183080188492364e-8
5.471611353077429e-8
5.659706525447204e-8
6.457100459240594e-8
7.970721553789583e-8
1.0589720600054867e-7
2.708553712608506e-7
3.634459125396729e-7
2.001723508814587e-7
1.7618332201316124e-7
1.8884188209014703e-7
2.3007771686146512e-7
3.1133556434893764e-7
4.274549999862832e-7
4.6235138988746873e-7
4.032841568877575e-7
3.515452444627697e-7
4.0740196425734543e-7
2.6509677851115037e-7
1.4820652034935835e-7
8.163305801001717e-8
5.024368534245893e-8
3.746211362563518e-8
3.3887914868234444e-8
1.8308532635007755e-8
5.914486586172844e-9
2.169270308019368e-9
9.944329065607596e-10
2.3378760679862477e-9
1.225492192268629e-8
7.297637070252525e-8
4.2676376642462015e-8
3.2741598997950045e-8
3.158979532884597e-8
3.42140587971952e-8
4.019859258394901e-8
5.073330389118216e-8
1.7720337721379564e-7
3.293738537103629e-7
1.8945708435026675e-7
1.6721609315774787e-7
1.784253162545747e-7
2.1236426449446545e-7
2.75830192915511e-7
3.823766169930166e-7
5.187913539725003e-7
5.866936632698825e-7
5.609618996231731e-7
4.414585936908116e-7
2.402322002249862e-7
1.667093152874016e-7
1.075825504329292e-7
6.948329319327817e-8
5.7283828560428e-8
4.602728096064832e-8
1.7213640492654058e-8
6.81413763738637e-9
3.5095941865498904e-9
3.291394018624308e-9
8.550350310749705e-9
3.868105460764763e-8
1.0238055693975931e-7
6.03414828735834e-8
5.207780482658458e-8
5.288760615558465e-8
5.910872722417539e-8
7.1119941547393e-8
2.1504300257088648e-7
3.8996459513233034e-7
2.2005966337049586e-7
1.9076690454865109e-7
1.994720235546357e-7
2.3263610752254774e-7
2.96283586895794e-7
4.013842004733982e-7
5.155181178919777e-7
5.248929215417729e-7
4.617277065083261e-7
4.0865030573031365e-7
4.5996958980151827e-7
2.7694784677944355e-7
1.493110979648563e-7
7.788667697859243e-8
4.54429428600738e-8
3.3846977330723685e-8
3.075543800988576e-8
1.2691617505425558e-8
3.5109355017292563e-9
4.921375039593324e-10
5.343658156576364e-10
1.990533175432764e-9
2.247456291320681e-8
6.13169637523084e-8
3.7529128808154035e-8
3.336379665794288e-8
3.433471147396788e-8
3.851461465854729e-8
4.618690671035872e-8
1.7395915212929783e-7
3.9800543480488206e-7
2.4077223409235434e-7
2.0709348678210078e-7
2.1400572617009025e-7
2.4322798152417726e-7
2.9623507314660317e-7
3.8176094078159316e-7
5.054688164053619e-7
6.353508875044013e-7
6.939535181962344e-7
3.9757802956015336e-7
2.4192677944416064e-7
1.7504867645887405e-7
1.105424416872781e-7
7.490862892039898e-8
6.712743511511432e-8
4.104971406462659e-8
1.5491007819215997e-8
7.352059157167891e-9
5.122286147487486e-9
7.038068191719867e-9
1.9315548713134218e-8
8.658654339207468e-8
1.1727115386151814e-7
7.809067068761297e-8
7.082859400493227e-8
7.393810500786818e-8
8.446667596679038e-8
1.0373275587810111e-7
1.3590263757425594e-7
3.5187979502750157e-7
4.793653964878682e-7
2.6839183090736287e-7
2.3937294873933266e-7
2.599164936774396e-7
3.2141355345870216e-7
4.4135293506860927e-7
6.016669574394017e-7
6.229849862040974e-7
5.349179988282829e-7
4.705517284239891e-7
5.303682690158903e-7
3.6906689137547785e-7
1.9384794373042574e-7
1.0139235339865199e-7
5.708766196779465e-8
3.9753813114399446e-8
3.6221238365963814e-8
2.204256107350193e-8
7.218744823228348e-9
2.760319454514002e-9
1.627855652065947e-9
3.788013753106154e-9
1.695351531833091e-8
9.989067305859707e-8
6.202078305715873e-8
4.662880788331119e-8
4.470823432594019e-8
4.833760452309351e-8
5.679741334410786e-8
7.16739392263411e-8
2.3419965595532366e-7
4.526163689413664e-7
2.598971660541271e-7
2.267024846403074e-7
2.386299838368888e-7
2.7931069571475013e-7
3.5531247067079386e-7
4.810938344394622e-7
6.441818992930425e-7
7.410174020305937e-7
7.276103098503956e-7
5.135578896328421e-7
2.778533021500084e-7
2.0011041481867262e-7
1.3207966381683953e-7
8.121105469704617e-8
6.67641599225659e-8
5.101767802000816e-8
1.941489513838184e-8
8.186419506452458e-9
4.485900107566376e-9
4.5113269655767264e-9
1.1874467756622607e-8
5.670229034146011e-8
1.1839196958955871e-7
7.636690599010682e-8
6.844126464959034e-8
7.054378848225506e-8
7.918904841315957e-8
9.502001669607694e-8
2.80323142835504e-7
5.207070812566851e-7
2.978039957139067e-7
2.615938143469692e-7
2.7677544031704363e-7
3.2710753567688227e-7
4.2292053797851265e-7
5.773963084498816e-7
7.16217141997079e-7
6.855534315885233e-7
5.915089882188868e-7
5.307775116207802e-7
5.744146426864174e-7
3.714000749800636e-7
1.8409986483388363e-7
8.767773546137611e-8
4.520426427590109e-8
3.119630665494538e-8
2.9492717979137507e-8
1.4111965049780308e-8
3.9416887186518705e-9
8.419384419699583e-10
2.847887890950358e-10
4.175575480985121e-9
3.0264504784386484e-8
9.209027902995672e-8
5.3639578726102894e-8
4.703772147636512e-8
4.8193037760659094e-8
5.400033082116839e-8
6.475111078305554e-8
2.2087348164758617e-7
5.372517206587544e-7
3.297659918850375e-7
2.806164113927788e-7
2.8593465121410945e-7
3.191569820487427e-7
3.798585445213738e-7
4.759178763938828e-7
6.123688830727375e-7
7.641138129475819e-7
8.766057445793985e-7
4.5577007158732217e-7
2.772467785788473e-7
2.0538471267406347e-7
1.2736404889068327e-7
8.338010593150286e-8
7.467425022311534e-8
4.156233369663607e-8
1.6890882422911352e-8
8.639034822160986e-9
6.546429711876307e-9
9.774144453472411e-9
2.8192649199771113e-8
1.3681942436900575e-7
1.3491573807301661e-7
9.979928684419141e-8
9.438376720876073e-8
1.0015918465466042e-7
1.1473930806847998e-7
1.3966511697386067e-7
1.7849264407010607e-7
4.666726195090071e-7
6.507709742313004e-7
3.7330676829527836e-7
3.3876018341107115e-7
3.7383088501259876e-7
4.7087997566173047e-7
6.562958225041373e-7
8.651829830401363e-7
8.259779581219902e-7
6.945713075672303e-7
6.22232649342204e-7
6.510560517807992e-7
5.075176186956376e-7
2.442582117851511e-7
1.1503059183673985e-7
5.6400380242267593e-8
3.557949242402311e-8
3.216866425881414e-8
2.3421444697682415e-8
8.011365370671074e-9
3.3639534242959436e-9
2.73451408447237e-9
6.264369811432084e-9
2.3508024274783294e-8
1.3275842399845806e-7
9.255345673669918e-8
6.766248707941181e-8
6.436059880057217e-8
6.940324560266297e-8
8.141046337454677e-8
1.0214893204006334e-7
3.0094596284863947e-7
6.296131809933101e-7
3.640783612321272e-7
3.133057061491003e-7
3.2415061913913826e-7
3.710607709155245e-7
4.587969637826081e-7
6.012352747374172e-7
7.904147639280297e-7
9.450256218580321e-7
1.03010797051409e-6
6.153074967682165e-7
3.1882340137310017e-7
2.2644975262669789e-7
1.4855816437186804e-7
8.922156381172243e-8
7.390695892632363e-8
4.932036792713288e-8
1.9937289192392223e-8
9.340666412803294e-9
5.736955550938444e-9
6.7457515611315696e-9
1.884730982233822e-8
9.808077608591802e-8
1.2786126441882615e-7
9.653375581319366e-8
9.243115782066861e-8
9.798165949843041e-8
1.1100406874605442e-7
1.3262152781952265e-7
3.706224228839221e-7
7.134090101640083e-7
4.17159141189295e-7
3.7343463469646845e-7
4.014299793942192e-7
4.830339516757967e-7
6.367844427264814e-7
8.660755704890819e-7
9.795463587138486e-7
8.553048869318758e-7
7.343024884959615e-7
6.954546261725587e-7
6.713796059008118e-7
4.876227514645244e-7
2.0938227139740456e-7
8.536517024828159e-8
3.748394210882051e-8
2.2483286245612836e-8
2.1031779756046367e-8
1.2670867775129016e-8
3.6309991161668787e-9
1.2848903802327313e-9
1.887034352644543e-9
7.938011455193099e-9
4.069390444533752e-8
1.412552767978605e-7
7.765933925265673e-8
6.724768418640815e-8
6.868319212647105e-8
7.683531761247725e-8
9.17220486762212e-8
2.65666783769282e-7
7.197458386115503e-7
4.5814001625357006e-7
3.8518527425564225e-7
3.852554393407117e-7
4.1950724301003324e-7
4.839835663952738e-7
5.851740681845545e-7
7.328922877656117e-7
9.467636606393874e-7
1.383274106290826e-6
6.136320601947615e-7
3.2761072573905455e-7
2.0901907026311627e-7
1.2086670388525055e-7
8.207607709239862e-8
7.005849810302806e-8
3.300677610060403e-8
1.5042440589875877e-8
8.619406076045355e-9
7.838330521870968e-9
1.4800394703921963e-8
5.04112869377037e-8
2.1052607615413877e-7
1.4251077333697297e-7
1.2539333721702516e-7
1.2798689658496274e-7
1.4034394527385016e-7
1.618198327491328e-7
1.9356767625208354e-7
2.3554972974735627e-7
6.261819235667935e-7
9.038026890910837e-7
5.41029717226853e-7
5.043909237090571e-7
5.701875134959382e-7
7.379350735286451e-7
1.0387291285702943e-6
1.227786358211244e-6
1.0360478098820485e-6
8.744315163393376e-7
8.396517072052215e-7
7.649570210718186e-7
6.607428687790168e-7
2.858476143588862e-7
1.081675621238306e-7
4.4052862774847324e-8
2.3309536500639723e-8
1.9087156728730785e-8
1.727618880567212e-8
6.66610873049985e-9
3.485626048086501e-9
4.358757229812764e-9
1.0221716254977897e-8
3.2718503158402944e-8
1.6986312336172546e-7
1.4049986295720726e-7
9.94215881236249e-8
9.387971701488237e-8
1.0069157138248197e-7
1.1654014783180929e-7
1.4083719861816688e-7
3.614117623224187e-7
8.76565922878433e-7
5.217090839812673e-7
4.418646034383836e-7
4.4659599071870613e-7
4.95628177190624e-7
5.898073068775629e-7
7.443509515178234e-7
9.843587569164426e-7
1.4157978360782642e-6
1.3422483351269818e-6
1.3086613706863575e-6
5.96391227878139e-7
2.477655314854922e-7
1.1942552721232636e-7
7.549252961757974e-8
6.737181501077539e-8
3.327435867853976e-8
1.3553387996095466e-8
6.524639602861666e-9
4.510878268677587e-9
9.100789874801386e-9
3.963666578380659e-8
1.4799444668552944e-7
1.1340649114757549e-7
1.1326479577229357e-7
1.2415955310379763e-7
1.4070788505956058e-7
1.6355784364584486e-7
1.9404085667708727e-7
4.995632393906405e-7
9.961724653415091e-7
6.084992656220924e-7
5.637147393622041e-7
6.237607509223748e-7
7.765472567971029e-7
1.0548821288386677e-6
1.3356831638840534e-6
1.2167324541420852e-6
1.00644946762293e-6
9.852386164347532e-7
7.948441805666219e-7
1.3623358656679397e-6
9.484155952245047e-7
2.3859088401824853e-7
5.887553496730829e-8
2.1092251721944652e-8
9.127776157106808e-9
4.821151363702985e-9
5.512016182266046e-10
1.6675425446534683e-9
8.88160103948199e-10
2.1856996047349976e-9
1.1786093326365279e-8
5.567683601688568e-8
1.8445940904894675e-7
1.0399587950723415e-7
9.30497051217532e-8
9.660899420633481e-8
1.0761903020344516e-7
1.2349257788388895e-7
2.887167099194032e-7
9.230321022891172e-7
6.429686901431371e-7
5.356389506188171e-7
5.245616673433959e-7
5.556174613930517e-7
6.242425743584521e-7
7.566430882314008e-7
1.1014017464111114e-6
1.4111028256858003e-6
4.617684373164134e-8
3.987061975035063e-8
8.159905157564304e-8
1.0821193169645483e-7
6.243609229062396e-8
4.50389179354969e-8
3.720951845439943e-8
1.4955076477190227e-8
1.16454511972283e-9
1.467105282140631e-8
2.4886439400464852e-8
3.008398426924507e-8
2.6183340363379784e-8
6.070331220028826e-8
8.468581781387666e-8
1.1408516642270381e-7
1.4849843610672962e-7
1.8653816451314173e-7
2.2798409445211925e-7
2.6880876100024595e-7
2.9225625924824744e-7
9.004840485668584e-7
1.2813580119568562e-6
8.451356041302609e-7
8.441634006341009e-7
1.0229397237793925e-6
1.4238926234895243e-6
1.8213736449803406e-6
1.5127659527313019e-6
1.2595128482666699e-6
1.3202536795264978e-6
1.6652502728585648e-7
1.9970021211323652e-7
4.479433253344746e-7
4.958204618920862e-7
9.634450926553289e-8
1.6629749248007498e-8
4.5086390347480005e-9
8.764620171769169e-10
4.447375158844977e-9
1.1704119204035488e-8
1.0010165640906743e-8
6.5657415429513436e-9
2.284809080602708e-9
3.300297307865995e-8
2.1720498005436323e-7
1.3806378249307264e-7
1.1759388108994317e-7
1.2041615921135214e-7
1.3088624351766364e-7
1.411443785142323e-7
1.3789228356898617e-7
3.680833982687039e-7
1.1690106132387509e-6
7.812461792001878e-7
6.570717578496118e-7
6.51388423548195e-7
7.092183057115173e-7
8.602102287228041e-7
1.3628569193764655e-6
8.642638494390887e-7
2.583371363575367e-7
8.360583907027839e-7
5.270063234659471e-7
1.8578047472573707e-7
4.9359136503717116e-8
1.8945971061514163e-8
2.3883486770953446e-8
5.11062012571212e-8
1.0950092132682721e-7
3.2182882738841746e-8
9.526741307885219e-7
4.398129578628471e-8
8.060056815766076e-9
6.671882438301961e-10
2.2914355547948203e-10
3.7834800630296336e-11
2.7195678598704032e-12
4.026842325950397e-11
2.8402827591812195e-11
2.192120249872338e-11
1.915183139387734e-11
1.7440092684208035e-11
1.4198122912407404e-11
1.244686952513112e-11
1.1084766278755852e-11
1.2791250116502587e-11
1.93007622807392e-12
1.985276103611373e-12
8.410561582340255e-13
2.768789721177245e-13
1.2745405476535282e-12
2.20700437776655e-12
3.1620835630700682e-12
1.0369353796218798e-11
2.1138325983989332e-11
2.8783950649754167e-11
2.920880027282738e-11
1.5813954333011938e-11
6.260466062755388e-12
1.7884591062192668e-12
5.670730595002044e-13
2.1531228633523067e-12
3.560123537681632e-12
5.091507964185222e-12
6.94500359518634e-12
9.289216997265187e-12
1.230192046165589e-11
1.6195074108447145e-11
2.1237863512286828e-11
2.77830379061215e-11
3.6302630805177026e-11
4.7437754102207996e-11
8.560145857289528e-10
8.959865953143162e-10
6.607539509291744e-10
5.395444933916383e-10
4.766510997542195e-10
4.4124171585941807e-10
4.209355925199313e-10
4.102561608346821e-10
4.0640882767666116e-10
4.0778264832646714e-10
4.133664244747772e-10
2.775318906900371e-10
2.58653852742797e-10
3.923699413631491e-10
6.724289064868653e-10
7.407199126573488e-10
7.220753373472475e-11
3.737184286584492e-9
1.0914796953621907e-8
1.5954705970017466e-9
1.6826518934495627e-10
7.463764570783941e-13
1.2467258120465215e-13
2.4098338892960775e-14
3.127568266083141e-14
0.
0.
0.
0.
0.
0.
3.685562267499196e-13
1.7880998948010195e-13
1.8875221213235595e-13
2.2238689189454902e-13
2.698262560876506e-13
3.3117364087328406e-13
4.0922564282192564e-13
5.083408378615096e-13
6.344000484542112e-13
7.951233738292049e-13
1.0005887495028547e-12
1.1892917315452043e-11
1.3224089384932771e-12
2.7594274134945073e-13
1.6768964091430638e-13
4.600537357729614e-13
7.52754340057129e-13
1.112009465250483e-12
1.595101102307343e-12
2.2703348342455282e-12
3.230670286782507e-12
4.6090575016725046e-12
6.59849269239345e-12
9.478110400447664e-12
1.3642986753263456e-11
1.9625085807499065e-11
2.8070340515945007e-11
3.9606957943277454e-11
5.455687562140578e-11
7.262133650303156e-11
9.293762884093632e-11
4.433646926175257e-10
1.9722507984573583e-10
5.381175376903351e-10
1.8016940957916672e-9
2.9817523855581944e-9
3.6594240497243394e-9
4.106507627433201e-9
4.520317091346382e-9
4.956329177486677e-9
5.4209516363794965e-9
5.9063245082207866e-9
6.986299867891812e-9
2.7421078094372166e-9
6.673689152442414e-11
5.377954777518685e-10
8.976638821546752e-10
1.5189905537103692e-9
3.3620896817580505e-9
1.1313135577592816e-8
2.0133101983190673e-9
1.7438312766883278e-10
4.777207791098722e-11
7.105477261438275e-12
1.7041157226907093e-10
4.613586268286965e-10
1.0034998815872285e-9
2.1643890527530687e-9
5.3245770059069585e-9
1.4295181258045259e-8
8.336259215088763e-9
2.5050544717669345e-8
3.299487024449819e-8
2.5918359556967374e-8
3.055997985349196e-8
4.358508601967019e-8
7.215245120537152e-8
1.2508897513929013e-7
1.5779047686505272e-7
1.5766071193486516e-7
1.6095203990665224e-7
1.3898617907251006e-7
2.101560484286825e-8
1.4970872558746512e-7
1.8751324066246914e-7
1.5636229899180586e-7
9.008742485928514e-8
4.975161419101021e-8
2.869993871152697e-8
2.0061633450511017e-8
1.681319370348883e-8
5.925793616703889e-9
4.095970494455e-10
1.7288525870273373e-9
3.784583544895562e-9
5.716522387773356e-9
1.5916065733738998e-9
9.10154236308976e-9
9.034073078010127e-9
9.399101174636721e-9
1.0291774999903001e-8
1.175747412774983e-8
4.874873496133388e-8
1.3802207129126169e-7
1.0456122228051491e-7
8.56635036581474e-8
8.381864889101884e-8
8.889029792262873e-8
9.869283834919872e-8
1.1322943649805917e-7
1.3323710633908508e-7
1.5928104425886733e-7
1.9006344697309864e-7
1.1272706045235368e-7
7.5580537912452e-8
5.152811743240181e-8
4.0238425541553307e-8
3.5595629976476384e-8
2.6705366504611558e-8
1.0085165053770355e-8
4.367078227197705e-9
2.819924932045464e-9
3.148875544185599e-9
6.164033709822444e-9
1.7533668769055577e-8
6.856005985034719e-8
3.981742425676566e-8
2.9563930749723185e-8
2.8279319001901904e-8
3.1140192186018005e-8
3.819986764328131e-8
5.207773558782306e-8
8.025537708349444e-8
1.4721102004591858e-7
1.6432885638026297e-7
9.932133281830677e-8
9.60895505120854e-8
1.1423905678556948e-7
1.5747801907060598e-7
2.4206594617081325e-7
3.3888525324893734e-7
3.443171947199813e-7
3.213398123215782e-7
2.9851299746181915e-7
3.423238128139196e-7
2.78116193497662e-7
1.5422200827563714e-7
9.501192234137535e-8
5.668657751706627e-8
3.901886800150593e-8
3.3488032453175344e-8
2.2031308286266586e-8
6.557283639476543e-9
1.8024789312219595e-9
6.304177514794994e-11
4.191173569957254e-10
4.11438907806061e-9
4.1509681099559095e-8
3.390809541129617e-8
2.60160907042223e-8
2.5051418064322555e-8
2.686813435616686e-8
3.0998604357149005e-8
3.8043435813597634e-8
1.3711331495381248e-7
2.671001265005545e-7
1.5018485272492082e-7
1.2674234075307502e-7
1.2911457155635356e-7
1.4575896691038795e-7
1.7808054196106973e-7
2.319817801485779e-7
3.0495931716390983e-7
3.5073917586171997e-7
3.3160122277267374e-7
2.5128434983578415e-7
1.4411076055954537e-7
8.946205007853653e-8
5.651117995509169e-8
4.180537486534619e-8
3.663433020516178e-8
2.717569749612877e-8
9.747886638199718e-9
3.980506223402073e-9
2.2415462217943993e-9
2.4432704190714527e-9
6.3683554669946245e-9
2.565795684119995e-8
6.200397542952205e-8
3.4689429685482034e-8
2.929697342829239e-8
2.9609985062093557e-8
3.33124133468711e-8
4.0807421155376926e-8
1.3231453138625237e-7
2.339087524236918e-7
1.3622887517473693e-7
1.2269879221113746e-7
1.3357278279497457e-7
1.627443274110587e-7
2.1741226248209331e-7
3.0988917308628883e-7
4.203561699465999e-7
4.56566251922069e-7
4.279251397497838e-7
3.9537623847581795e-7
4.3107639757613987e-7
2.4563192916095566e-7
1.506587992812807e-7
8.995408160108848e-8
5.288941835285844e-8
3.9006861853171585e-8
3.448764370760565e-8
1.318046999715124e-8
3.5998834512925177e-9
2.7194553588866597e-10
1.3112719374933827e-9
7.087764624132706e-11
1.7950482032023887e-8
4.869076559762288e-8
3.3168975823454805e-8
3.059519680172337e-8
3.1895034246856145e-8
3.583638742856923e-8
4.272095317213194e-8
1.5636941637432066e-7
3.4796280118711217e-7
2.0492856344857163e-7
1.7331638680005823e-7
1.7626096332831123e-7
1.9742068708410278e-7
2.3741895549954082e-7
3.0291598935847104e-7
3.96827347521015e-7
4.834240830942075e-7
4.924545109762773e-7
3.200226638170858e-7
1.8717114316508647e-7
1.1713858637611555e-7
7.37689891877277e-8
5.375675852549189e-8
4.7964292609269177e-8
3.230083166166392e-8
1.1704065746907043e-8
5.282063194232449e-9
3.5881901754140157e-9
4.8764901517410365e-9
1.2793125682211356e-8
5.052016157848726e-8
9.187045082541118e-8
5.422967445144256e-8
4.6946937853652265e-8
4.820742238756565e-8
5.506406840122022e-8
6.859330951685639e-8
9.296418987125517e-8
2.4367832408229876e-7
3.4457322739339813e-7
1.9730340976058522e-7
1.8002967474328058e-7
2.0006716982892607e-7
2.528071469487643e-7
3.550491196961267e-7
5.119286439314018e-7
6.013493980020864e-7
5.63717689383205e-7
5.107468124517676e-7
5.513025179315533e-7
3.187045529125534e-7
1.9326017791102012e-7
1.2284438436735515e-7
7.176491175018793e-8
5.0505719234502165e-8
4.6278592854675245e-8
2.276507251120692e-8
7.662649616447007e-9
2.9227577598338036e-9
1.4266070078496187e-9
3.32634973222686e-9
1.8596090300325983e-8
1.0247785785748159e-7
5.8297351391716466e-8
4.7758048630835184e-8
4.7250869015585875e-8
5.16490086014803e-8
6.066732788298924e-8
7.586057415306871e-8
2.421259799916094e-7
4.3842342470294477e-7
2.4530882154536044e-7
2.118943858781326e-7
2.2112537659531824e-7
2.576640059383491e-7
3.281569130373057e-7
4.442351952603639e-7
5.678179017740917e-7
5.763399500773282e-7
5.085945655680243e-7
4.740847119451061e-7
2.5608561959526834e-7
1.5524846217183585e-7
9.07136161226977e-8
5.803871701880914e-8
4.693804266201319e-8
4.126957858814025e-8
1.6727483811026946e-8
6.379451973717433e-9
3.2793397926746406e-9
3.190430420803559e-9
8.042986443052898e-9
3.2595657019831254e-8
1.1303282365683912e-7
6.021139435301269e-8
4.949311998349444e-8
4.932099958157072e-8
5.479027898498455e-8
6.607321319767105e-8
2.0867132121311402e-7
4.021462940894949e-7
2.336760926377766e-7
2.0590953358593104e-7
2.1857751539355644e-7
2.579371463686154e-7
3.309296214617771e-7
4.5199893734864345e-7
6.067670030924713e-7
6.855792465981535e-7
6.546882997112945e-7
6.060251646876015e-7
5.721940315225047e-7
2.931204211204381e-7
1.868418027479975e-7
1.1497190626235798e-7
6.2304496766189e-8
4.593258426572316e-8
3.936913880455176e-8
1.4350012763167282e-8
4.506950946897455e-9
8.374186265615084e-10
4.942482521237144e-10
3.1303880402493022e-9
4.21404334072655e-8
6.760944243441019e-8
5.148606381629229e-8
4.949625128242379e-8
5.257532895991396e-8
5.964257990639681e-8
7.14170460071521e-8
2.3749641291196576e-7
5.44374890405548e-7
3.2154426914834515e-7
2.7658292696992645e-7
2.8522086293353053e-7
3.2445145166497364e-7
3.976276306283835e-7
5.167791878159134e-7
6.729154441992819e-7
7.614694278704461e-7
7.120920174413239e-7
5.196045582570135e-7
2.7880633467897476e-7
1.655052730752294e-7
9.198402093201957e-8
5.819381916651016e-8
4.999900452562172e-8
3.987797535044381e-8
1.540761549606917e-8
6.975114428359832e-9
5.0035741236071015e-9
7.1860437764511065e-9
1.8519259240793e-8
7.09873221351778e-8
1.5789074137747458e-7
9.010750763109108e-8
7.711688650972261e-8
7.872950214619978e-8
8.936646650367434e-8
1.1005327699225052e-7
1.452646731922688e-7
3.6649819122189135e-7
5.617921706178888e-7
3.189277531269873e-7
2.8598635210877696e-7
3.111117298467262e-7
3.824671976843006e-7
5.191032131124292e-7
7.281422868864815e-7
8.661636893556434e-7
8.259371705229341e-7
7.47979526235187e-7
7.4422735601018e-7
3.82697387895628e-7
2.3177218807561613e-7
1.5224997306071732e-7
8.313217731976513e-8
5.608361697012037e-8
5.15172562452648e-8
2.3795370502134437e-8
8.992512828300671e-9
4.015663924170024e-9
2.877575680580959e-9
6.931087105069261e-9
3.4829526746496876e-8
1.334003080102807e-7
8.175988564865073e-8
7.19712622387291e-8
7.333144310841133e-8
8.110781038804472e-8
9.539030645040566e-8
1.1816101342761592e-7
3.5025872264003163e-7
6.651997634385654e-7
3.8033497983894524e-7
3.345162677809669e-7
3.5425634367189943e-7
4.1938420579934843e-7
5.431834048000176e-7
7.367390276105267e-7
8.839579961900168e-7
8.233861182164742e-7
7.164287898496905e-7
6.953979541791136e-7
3.694156986847026e-7
2.0424484355294647e-7
1.0652101525396731e-7
5.791093320028341e-8
4.2910686461802216e-8
4.1141649084195025e-8
1.935153139121855e-8
7.62542965040309e-9
4.442835250127693e-9
5.28007698835106e-9
1.2994963169096173e-8
4.865889721101117e-8
1.8784966319308246e-7
9.904036504491263e-8
8.083356910773951e-8
8.040951791414748e-8
8.913811626026031e-8
1.0682243227928563e-7
2.99538561811455e-7
6.323990647462035e-7
3.70330866263865e-7
3.2192218541097567e-7
3.354223888482329e-7
3.8623166629048015e-7
4.800328225166148e-7
6.310931366237965e-7
8.233293528408592e-7
9.498834068927e-7
9.81755173623911e-7
1.010427380288597e-6
9.337426291529718e-7
3.784316905123848e-7
2.0621047724164402e-7
1.1691189294196774e-7
6.213768815411758e-8
4.663812592505191e-8
3.3407251851703315e-8
1.2510499093102812e-8
4.518212577122788e-9
1.1439565137725373e-9
7.344841041217257e-10
9.223837247843465e-9
8.75012720999347e-8
7.468474289519888e-8
7.071557424752419e-8
7.479530482379341e-8
8.297688892568358e-8
9.577937613973045e-8
1.1470708580395394e-7
3.280720207987928e-7
8.142150169904442e-7
4.920680191500109e-7
4.3364668273926585e-7
4.547207611056762e-7
5.260996737848362e-7
6.573201945093005e-7
8.620053381758119e-7
1.0570969386102812e-6
1.0374499749063422e-6
9.272201478892225e-7
7.612008294086182e-7
3.6162830297627e-7
1.731697445069562e-7
7.803005842345188e-8
4.095694998941115e-8
3.167287604733093e-8
2.9507081630486635e-8
1.3025612995987773e-8
6.376693675282949e-9
5.914946567167126e-9
1.0449494484896971e-8
2.689953127463221e-8
9.74724951916964e-8
2.583693814590244e-7
1.430082132450387e-7
1.2150069248711625e-7
1.2348348624424035e-7
1.3846739635074845e-7
1.649304368539875e-7
2.0084772403142726e-7
4.905502463335485e-7
8.778084320654021e-7
5.006788156024847e-7
4.4123930953991646e-7
4.6804984429154173e-7
5.558382505878122e-7
7.216336283973198e-7
9.750764291275334e-7
1.2035200804422895e-6
1.3147095243932748e-6
1.0505036563665906e-6
1.7496570169469764e-6
6.762534716462012e-7
2.8064973453331016e-7
1.363917921786324e-7
7.086333860850438e-8
5.163407402888587e-8
4.057528927881107e-8
1.6130604310855182e-8
6.810405834818651e-9
3.437001459976078e-9
4.261544039467395e-9
1.5398967194978098e-8
9.184462314760662e-8
1.16731039534515e-7
9.95898137181582e-8
1.0298678237168801e-7
1.1324988717030053e-7
1.2936068869602476e-7
1.5246117297917024e-7
1.832450274791748e-7
4.881802340789372e-7
9.907670814329755e-7
5.923570267006519e-7
5.382941449533841e-7
5.846496079717332e-7
7.116461653204856e-7
9.456555723097898e-7
1.2309482797301196e-6
1.2283109476172164e-6
1.0559491966494687e-6
1.039753894982449e-6
9.87515786944638e-7
5.297091575113303e-7
2.0449548286730854e-7
8.033940662907663e-8
3.547179601688526e-8
2.0924972107666634e-8
1.9004376083972196e-8
1.1057098909816678e-8
4.640383499776375e-9
4.093401754474744e-9
7.73568704587992e-9
2.03598179070568e-8
7.075101661708874e-8
2.9288979373318506e-7
1.5389590523352615e-7
1.2583206378481605e-7
1.2528156576981836e-7
1.372146620671096e-7
1.5793532576045322e-7
3.738706867612417e-7
9.486794854842787e-7
5.766925434432053e-7
4.935300035792246e-7
5.006634812347395e-7
5.557720396097187e-7
6.601751021155106e-7
8.313163605846312e-7
1.1048050286518188e-6
1.6802403020188896e-6
8.358677108205926e-7
3.5130488706867925e-7
2.662187626735207e-7
3.530844237566598e-8
1.406794351345981e-8
3.7231753902767275e-8
3.1736600634564215e-8
3.272800446923969e-8
2.122406468452472e-8
9.859573039447122e-9
7.848860308694086e-10
2.3717623028158055e-8
6.320722173980973e-8
1.2736967188335296e-7
4.030910242260299e-8
3.557622290377315e-9
2.94820650046533e-8
5.821965035307604e-8
9.360395611829089e-8
1.3422174206926243e-7
1.7896160071019664e-7
5.322563080958917e-7
1.259339442763159e-6
7.725507573990871e-7
7.240906297308126e-7
8.139229956704439e-7
1.0349443271438093e-6
1.417603071250033e-6
1.6591818935621957e-6
1.5161629071215605e-6
1.6563667848747258e-6
7.275790706677162e-8
2.1004228792608564e-7
3.439424488396527e-7
1.2481105994275418e-7
2.288138556832034e-8
4.805228170897779e-9
3.9943052251879177e-10
3.988268039222057e-9
1.40465424990423e-8
1.663364472290803e-8
1.6043623756797452e-8
1.3170874006072499e-8
4.994736208574834e-10
7.019843684348339e-8
1.4506620854076552e-7
1.2097618156140016e-7
1.2602899021535025e-7
1.4001194782775968e-7
1.590703810821403e-7
1.778881614487128e-7
1.8104990044359076e-7
4.863315774511202e-7
1.3086624320744923e-6
8.015926946777822e-7
7.009816278346623e-7
7.228188769208732e-7
8.222595931734492e-7
1.0289853214222083e-6
1.50361211859153e-6
2.6370548635305962e-6
8.91424326168765e-8
8.414258769942104e-7
6.748852006270002e-7
3.866396675132905e-7
1.1034303256077584e-7
2.8358315619197194e-8
9.925781108057206e-9
2.0808090667928806e-8
7.124323677783286e-8
9.383862860613974e-8
8.619118394163598e-8
2.882255572390173e-7
1.8132454065918935e-7
1.878463518631751e-8
2.6317340352345196e-9
2.135485705887727e-10
2.1364294947790922e-10
1.951330040726522e-11
1.456500017352059e-11
4.729498780776116e-11
4.191030994658373e-11
3.00234172838076e-11
1.2783935353759874e-11
7.657314132426942e-12
4.916224838505616e-12
8.066994085663664e-13
3.883683121116834e-12
1.9751599890092967e-12
8.143088100732563e-13
6.685885193319999e-14
8.004418435098234e-13
1.476214793113239e-12
2.169655785756527e-12
8.565683291073589e-12
1.729262898861297e-11
2.3108396336824808e-11
2.1059363017594578e-11
1.0257692985274684e-11
3.949891400981324e-12
1.1452784800089014e-12
2.765046312696687e-13
1.2145006753739364e-12
2.0567895278100366e-12
3.001284413342462e-12
4.1781731275971015e-12
5.700801260773044e-12
7.690119113803173e-12
1.0290213211763597e-11
1.3681765386590714e-11
1.8098009130556154e-11
2.3845329432952868e-11
3.133210816059829e-11
3.7185652346177837e-10
5.247602503832292e-10
5.181083074736966e-10
4.953593797108615e-10
4.735542120886145e-10
4.532326812679967e-10
4.3625354855988436e-10
4.24127417566255e-10
4.172253419580914e-10
4.152282147858358e-10
4.175961855839037e-10
4.2379790307409844e-10
2.807720738170507e-10
2.582239642932047e-10
3.969491908855858e-10
7.087506493669151e-10
8.460251045247711e-10
1.3107334310130402e-10
3.388602455899515e-9
1.081756072454862e-8
4.0507990284194276e-9
2.4310390332395857e-10
7.480933946347464e-13
1.266442824517544e-13
2.6047804514652833e-14
4.227471751099515e-14
0.
0.
0.
0.
0.
3.3938935446527807e-13
1.3914431404308217e-13
1.4411932419722933e-13
1.6830150773613174e-13
2.0281754899119126e-13
2.474250174452827e-13
3.040350180332946e-13
3.7571330625961366e-13
4.666053358351313e-13
5.82146563581454e-13
7.294205292646839e-13
4.8235005494809326e-12
8.332818067007078e-13
1.5196162541651492e-13
1.2751507023964752e-13
3.152959242107376e-13
5.044237234455829e-13
7.371742691766385e-13
1.049960103926988e-12
1.4858020030819877e-12
2.1029353549374783e-12
2.9844403594854036e-12
4.251102664315499e-12
6.079217172012587e-12
8.72426557072976e-12
1.2548293502123468e-11
1.8039702655410683e-11
2.5793830041240782e-11
3.6394915780556703e-11
5.0152940576141055e-11
6.680909145903027e-11
3.1820452110517365e-10
2.1307241209161304e-10
1.873326797282025e-10
9.818802508290656e-10
1.9593407516899683e-9
2.7081176831066703e-9
3.1984111690086012e-9
3.5847146380334332e-9
3.954077861816191e-9
4.334959655753419e-9
4.7321828081943615e-9
5.2029236960597665e-9
1.1362648449819138e-9
2.730048890530945e-10
6.480161844604362e-10
1.0523772803556636e-9
2.0820557792738537e-9
7.0269928969815725e-9
7.10013144829803e-9
6.999976548558878e-10
2.4172451423818248e-11
8.088196608769494e-11
6.988813740826375e-11
4.350281181161177e-12
1.2700914019601844e-10
3.8203725322266243e-10
9.183567106080082e-10
2.252499220063398e-9
6.3307175240323876e-9
7.1076213522404575e-9
4.770004318460196e-9
3.396403494014637e-8
3.714891788765963e-8
2.9297225112373915e-8
3.4810874306748164e-8
5.056130972220995e-8
8.595399368883106e-8
1.452596994864929e-7
1.6665464353375006e-7
1.6615172710492563e-7
1.6957267472139704e-7
1.1759538645171059e-7
1.7025858123185275e-7
1.9888465885420382e-7
1.2943240681027882e-7
7.685453595846033e-8
4.379230150173073e-8
2.7947678556063134e-8
2.150148160712208e-8
1.8169474251064388e-8
6.732199191834082e-9
1.344085789357292e-9
5.156922666409136e-10
1.713441516064544e-9
1.892130766560981e-9
4.605000391957798e-9
1.6445883615579404e-8
1.2058295272787746e-8
1.1410238718339859e-8
1.2017326907527684e-8
1.3539513223056843e-8
5.133824057939922e-8
1.284776183487938e-7
8.409949649887828e-8
6.888803636862437e-8
6.760729188083705e-8
7.224856078619915e-8
8.145963769401565e-8
9.577000021713898e-8
1.1629464351919516e-7
1.4284961793415555e-7
1.6932321934804826e-7
1.8195048642991448e-7
1.060692358880219e-7
6.549997844842897e-8
3.8976026199225345e-8
2.7033944431576327e-8
2.2315989346244208e-8
1.9669586076984003e-8
8.99601609929193e-9
3.0211504101369518e-9
1.2162314533034648e-9
6.307586328513195e-10
1.229859802307522e-9
5.6692056149448876e-9
3.133450418330112e-8
1.9029922704490094e-8
1.4423446546783164e-8
1.3812166666083964e-8
1.4903610078711023e-8
1.7507483008566462e-8
2.2205163589132874e-8
8.067200671034227e-8
1.4061432216324008e-7
8.308917573543237e-8
7.653309486732837e-8
8.53470123708469e-8
1.0690845599193914e-7
1.4746581722475006e-7
2.1670421578994009e-7
2.952708949129519e-7
3.153936255254145e-7
2.977551565932148e-7
2.8795820855390905e-7
1.562380710261551e-7
9.895213517830826e-8
6.144324131233471e-8
4.257917292553087e-8
3.505831730779965e-8
2.9707397125298375e-8
1.1683316616424125e-8
4.112722439253876e-9
1.8350278494148735e-9
1.4154981687887173e-9
3.6311871195243572e-9
1.588418871302642e-8
6.203412024263937e-8
3.297261958585395e-8
2.6920381135282972e-8
2.6733984789461754e-8
2.9585037814911825e-8
3.54949504181936e-8
4.584454510460263e-8
1.3537999057675334e-7
2.0609087256709227e-7
1.1071894275377916e-7
9.393588546988438e-8
9.664488420121324e-8
1.1153485033193598e-7
1.4134231801940458e-7
1.896493798170447e-7
2.3186529854587654e-7
2.2068840953924804e-7
1.8838518105415002e-7
1.9664584248583172e-7
1.1154021338293904e-7
6.745065248348397e-8
3.984938622219105e-8
2.8195078587505732e-8
2.3684199876465753e-8
2.0378399460573282e-8
8.284352341948736e-9
2.902104867525272e-9
1.2121941773899672e-9
7.161306017875397e-10
1.823418025228602e-9
8.838825560684148e-9
3.7633316108315045e-8
1.9930410742753873e-8
1.609448023303789e-8
1.585079520005767e-8
1.7397900483151222e-8
2.070186520887206e-8
2.6553074929026713e-8
9.56235677280747e-8
1.6332242345627577e-7
9.556146461162537e-8
8.748809231747054e-8
9.708363638386981e-8
1.2114108764435348e-7
1.6660679393703977e-7
2.438958962467104e-7
3.289439145031576e-7
3.4713891626193907e-7
3.258201086473982e-7
3.1765569869736954e-7
1.724376735191259e-7
1.0973448065664427e-7
6.818011387909815e-8
4.651524014675511e-8
3.7943046345451216e-8
3.246709285817079e-8
1.2916408858441785e-8
4.537846665568556e-9
1.9998487883613644e-9
1.4889189927551638e-9
3.805528963521022e-9
1.6975483799063228e-8
6.759514159185662e-8
3.610661684724728e-8
2.951268044622083e-8
2.9302919572964338e-8
3.23901570727665e-8
3.877964406166719e-8
1.214076176213773e-7
2.2137475808974592e-7
1.2317658675921045e-7
1.0411691350949735e-7
1.0615303545123273e-7
1.2012153895179685e-7
1.4746122380634198e-7
1.9304840518477352e-7
2.516613329770342e-7
2.7867874391812336e-7
2.549819831683197e-7
2.2199799266280082e-7
2.372136352746218e-7
1.3498875376000012e-7
7.975009713428394e-8
4.574817003420029e-8
3.1456839205346396e-8
2.60996785767853e-8
2.1319825855635224e-8
7.301260186200836e-9
2.096556978276876e-9
2.0631731782228023e-10
6.59208251213408e-10
6.480630232288634e-10
1.3303353390453391e-8
2.7208085221016848e-8
1.8037508591146846e-8
1.6424287719870307e-8
1.7062161913042767e-8
1.922040816081903e-8
2.3101584184850025e-8
9.650912491475885e-8
2.0715960865049972e-7
1.2442501246702413e-7
1.0963450377450993e-7
1.1639954579308958e-7
1.3668827652397115e-7
1.7334452173653356e-7
2.343651177873453e-7
3.2425781834441344e-7
4.087649412282915e-7
4.268114412769272e-7
2.8431906940730803e-7
1.655755996866304e-7
1.0917254595521529e-7
7.052802952749228e-8
5.151786564782168e-8
4.526825490610004e-8
3.106709081167282e-8
1.1027876991643871e-8
4.757077562267848e-9
3.0124725192945168e-9
3.807785188134179e-9
9.944845202629914e-9
3.9834059889175536e-8
7.903998095103022e-8
4.6359850550273556e-8
4.0047730877576845e-8
4.102212984138481e-8
4.6640978170658465e-8
5.763478840090062e-8
7.709775973787333e-8
1.9637639448613128e-7
2.6322790793258035e-7
1.4249044762518552e-7
1.2339687622525746e-7
1.300510927349706e-7
1.5529985642097604e-7
2.0555139528792525e-7
2.8065353486807316e-7
3.141688042785419e-7
2.774548186755025e-7
2.3822477644446626e-7
2.768045254933207e-7
1.6998293594389005e-7
1.0060366227265577e-7
5.741187013296793e-8
3.784431075355074e-8
2.999192807631752e-8
2.6846394660511214e-8
1.2979973068519689e-8
4.2173091371483355e-9
1.535274836883925e-9
5.825050316796694e-10
1.3772160356925083e-9
8.320508310314061e-9
4.812236041904463e-8
2.6902479420953298e-8
2.1089772947004463e-8
2.049360195745164e-8
2.224937264977783e-8
2.614944147124249e-8
3.299503599007654e-8
1.2195326934070683e-7
2.21293288994418e-7
1.2838698609133747e-7
1.1513147546211893e-7
1.2495314558817895e-7
1.5169700507238458e-7
2.017383679912175e-7
2.8673046789388417e-7
3.9282573339462173e-7
4.362304469663273e-7
4.13065599961866e-7
3.5832652991261417e-7
1.946195824988214e-7
1.2791643108445146e-7
8.062691877773651e-8
5.4731923118334614e-8
4.531840555072866e-8
3.7379625356503254e-8
1.4071454609220812e-8
5.284695538979068e-9
2.5939040819195825e-9
2.324320671080667e-9
5.987678411861458e-9
2.579205430430997e-8
8.204949191438478e-8
4.520018523978947e-8
3.782820722725075e-8
3.797070563085899e-8
4.228700692758919e-8
5.096672688150109e-8
1.5553809055666982e-7
2.7738074080070977e-7
1.5460226835097246e-7
1.3210424776284594e-7
1.3623474747849985e-7
1.5639621903381794e-7
1.9555123432920174e-7
2.607962842854106e-7
3.392090510755571e-7
3.616587246580325e-7
3.2429328572019877e-7
2.8418168229686123e-7
3.1793732629722576e-7
1.841597139565726e-7
1.067173795206037e-7
5.948473942079886e-8
3.8631258081381403e-8
3.07903771935294e-8
2.645539103259028e-8
9.707736204971065e-9
2.7094370389653047e-9
2.6062209203652894e-10
8.36698070888611e-10
6.339297584259707e-10
1.5377375108887792e-8
3.7259207572719216e-8
2.4028001039478653e-8
2.169598239666339e-8
2.2448705002651772e-8
2.5216609402465837e-8
3.022272257688598e-8
1.2293132685077431e-7
2.704703271957596e-7
1.6280614190161908e-7
1.4191706067972352e-7
1.4893017490624732e-7
1.724685941926471e-7
2.149946012815568e-7
2.8492682755157724e-7
3.877930620526728e-7
4.90836620570492e-7
5.223538259052658e-7
3.2719770089936983e-7
1.9448180693474534e-7
1.3207640686872407e-7
8.468772306470064e-8
6.044217654829231e-8
5.3592345008241196e-8
3.5210593037097836e-8
1.2687839768754593e-8
5.6849306480919585e-9
3.762947270669098e-9
4.954782735239502e-9
1.3137565961298266e-8
5.4283071940476924e-8
9.385150813204509e-8
5.735592739733316e-8
5.0347508027923577e-8
5.192245997190916e-8
5.920354491593296e-8
7.317254659841907e-8
9.755981514352232e-8
2.480328985001532e-7
3.323471136185826e-7
1.8206245691690694e-7
1.5946814924191533e-7
1.7007752904070457e-7
2.0600260050774736e-7
2.770125695379623e-7
3.8028754743663137e-7
4.1687272666986377e-7
3.656008656874623e-7
3.174038177401149e-7
3.6880622907812615e-7
2.3446161245713547e-7
1.3426407089240668e-7
7.529618768287586e-8
4.744898290939805e-8
3.609901713566941e-8
3.2587784973407276e-8
1.6913928799626047e-8
5.46699302019467e-9
1.9930664201483815e-9
8.441472329716052e-10
1.9823532458263755e-9
1.1018149147295935e-8
6.540856566242896e-8
3.75597312818801e-8
2.907359168243087e-8
2.813320821123497e-8
3.049760582992951e-8
3.582939065312833e-8
4.519734160662209e-8
1.609060737214138e-7
2.962303921954379e-7
1.7069571428436964e-7
1.5135257610507173e-7
1.6231174285950563e-7
1.943513422614338e-7
2.5429217712152106e-7
3.5528797344087446e-7
4.832195562583014e-7
5.418978419843393e-7
5.148294327450297e-7
4.204725510696586e-7
2.284688431066475e-7
1.552578666498546e-7
9.90234248198719e-8
6.484791526218656e-8
5.3432481634467206e-8
4.3547203294026876e-8
1.632625328221595e-8
6.346057343985135e-9
3.2226809385981095e-9
2.993127543400823e-9
7.747828902607344e-9
3.4303473297159865e-8
9.745533937764609e-8
5.590500596976969e-8
4.768664080367781e-8
4.8213463912922146e-8
5.3815077180217844e-8
6.479857469338443e-8
1.9646036832504088e-7
3.5469967263918884e-7
1.993980301520218e-7
1.720526320257446e-7
1.7910495002697627e-7
2.0780887952402584e-7
2.630640680032294e-7
3.5469962762213494e-7
4.58752842396329e-7
4.761896437687049e-7
4.2223706831031164e-7
3.7251672172378777e-7
4.189120400130254e-7
2.469937480042556e-7
1.3754042222287636e-7
7.388206443409481e-8
4.466191134423275e-8
3.4038321275684055e-8
3.041735630213818e-8
1.1982259029580307e-8
3.3298937916618816e-9
4.132568987567964e-10
7.019863083440697e-10
1.4575212749549504e-9
2.0441810516088616e-8
5.305370097837587e-8
3.322420722898517e-8
2.974358031077685e-8
3.068473756045838e-8
3.4443553177145394e-8
4.1296154311055576e-8
1.595493887955716e-7
3.596087221394357e-7
2.168682254497435e-7
1.8733476913344058e-7
1.945637691413433e-7
2.2251925852198537e-7
2.731627435469793e-7
3.55413253496174e-7
4.749091070619137e-7
5.973744438421398e-7
6.437170080996482e-7
3.8167074352064913e-7
2.298961422084354e-7
1.6248651870872866e-7
1.0264627520050307e-7
7.041107671310834e-8
6.284107382137247e-8
3.9737304227341444e-8
1.4736037476544436e-8
6.850466873706061e-9
4.693603089805847e-9
6.362896459418689e-9
1.7227540065231185e-8
7.483208624077569e-8
1.1176510032154441e-7
7.199669934799367e-8
6.44824784568254e-8
6.699343395060174e-8
7.646866680682306e-8
9.412092683011219e-8
1.240749071102389e-7
3.190229239932863e-7
4.3336330731649464e-7
2.408794782010909e-7
2.1355313532056795e-7
2.3050483900425662e-7
2.830526882466629e-7
3.860165063706177e-7
5.290026872656181e-7
5.613708255533475e-7
4.862948939948823e-7
4.257531406363773e-7
4.862492939440272e-7
3.248848994752146e-7
1.7664554645982944e-7
9.55015145595999e-8
5.592944580524377e-8
4.009917098538913e-8
3.6537929934391465e-8
2.0910298299010143e-8
6.8144629008608495e-9
2.561922127311548e-9
1.3578219618554391e-9
3.169007725853051e-9
1.5218511282905714e-8
9.024410293475318e-8
5.395701149210184e-8
4.109345986156458e-8
3.956438801613276e-8
4.283192374683315e-8
5.033296800703098e-8
6.351423081301122e-8
2.1356719746151847e-7
4.046907291912622e-7
2.3235290029717402e-7
2.037463244500583e-7
2.1577983962506046e-7
2.5450336539852105e-7
3.2689116840670714e-7
4.473722282111872e-7
6.015669572525753e-7
6.829831087510652e-7
6.583673890765293e-7
4.922165849647705e-7
2.6639856498894123e-7
1.8809769097515246e-7
1.2226134833317906e-7
7.620337197403212e-8
6.244992704994886e-8
4.938417376201914e-8
1.867390509395072e-8
7.642539849752614e-9
4.081040592834076e-9
4.0020291445119745e-9
1.0446449841310903e-8
4.834421341940763e-8
1.144633227580301e-7
7.047742549876553e-8
6.197321444163962e-8
6.339641519080177e-8
7.099899703827635e-8
8.528805478512266e-8
2.5395604015891843e-7
4.6848842105685536e-7
2.664311420165308e-7
2.3259665432912338e-7
2.447106713877869e-7
2.87317042742516e-7
3.686519119317258e-7
5.014830646018095e-7
6.343407220904499e-7
6.270257809053424e-7
5.459684762228878e-7
4.860746560824317e-7
5.357624076446179e-7
3.307675589367139e-7
1.722449536883775e-7
8.634181470329236e-8
4.683324566843499e-8
3.344809297545394e-8
3.123473410061393e-8
1.3835692509640003e-8
3.869170576242895e-9
7.033780918179977e-10
1.2008358606649703e-10
3.2013500726994332e-9
2.7658115176054146e-8
7.826904780364731e-8
4.707635136115181e-8
4.1675571699303063e-8
4.283772409617022e-8
4.804655350172405e-8
5.762114262587517e-8
2.049870324930031e-7
4.849520805848189e-7
2.95240667102474e-7
2.5253361294832207e-7
2.590208318248417e-7
2.915783611915608e-7
3.508149791468603e-7
4.4532436486483935e-7
5.8012046668621e-7
7.23471881135941e-7
8.036784319321242e-7
4.390190244046247e-7
2.662076365200785e-7
1.9499066032023096e-7
1.2094018195804987e-7
7.947760537932027e-8
7.12801104572953e-8
4.1981764910743876e-8
1.64730581578724e-8
8.141021238707265e-9
5.958110917990142e-9
8.591130493679451e-9
2.4115169364371067e-8
1.126612771527654e-7
1.3089042849193712e-7
9.18827302256554e-8
8.510202875909568e-8
8.955832576869647e-8
1.0242257493048283e-7
1.2514321816930963e-7
1.616602920825279e-7
4.1982096017981186e-7
5.826285017109749e-7
3.304813092961295e-7
2.9743292348524e-7
3.25636041430625e-7
4.063754692494705e-7
5.622132267281852e-7
7.555642657545634e-7
7.522580675170915e-7
6.383591262761816e-7
5.654477724516627e-7
6.136684372733096e-7
4.4819450199111967e-7
2.2564774503576553e-7
1.1304784255252972e-7
5.8824315559392426e-8
3.8704134767518355e-8
3.5358280878714495e-8
2.3543156651587382e-8
7.895309470911237e-9
3.187468590918613e-9
2.2747681116996325e-9
5.237665758912128e-9
2.118412706682725e-8
1.226561552038506e-7
7.952311064665287e-8
5.9222460376059435e-8
5.664730491475644e-8
6.120652077338238e-8
7.18774680758143e-8
9.04534820071917e-8
2.7857202988948485e-7
5.614253613411914e-7
3.2327547595912634e-7
2.7999568085390177e-7
2.9203832565566705e-7
3.378130861887285e-7
4.2329139066031744e-7
5.62984626864075e-7
7.444473806725403e-7
8.670665945660282e-7
8.865943200176304e-7
5.753907354989759e-7
3.043723194446984e-7
2.1829551933676954e-7
1.4362279015213444e-7
8.575549269722486e-8
7.03568732084591e-8
5.092696617363395e-8
2.000651509452298e-8
8.931228447968838e-9
5.234147930962965e-9
5.778381267742768e-9
1.557777935313633e-8
7.716378510073297e-8
1.2822346919679747e-7
8.95457961619824e-8
8.298230591681493e-8
8.67314466599847e-8
9.778366067308258e-8
1.1702031323249085e-7
3.338226822290332e-7
6.363805005266262e-7
3.684095282946474e-7
3.2676040571803685e-7
3.484261043836204e-7
4.152797290474817e-7
5.417328547592391e-7
7.387668795219781e-7
8.782164096055012e-7
8.005193130741492e-7
6.862388302123586e-7
6.30523243346966e-7
6.421555650174049e-7
4.355037657123928e-7
2.02002452166367e-7
8.970739433815285e-8
4.2029618890511e-8
2.6969600637867956e-8
2.5782879290274582e-8
1.3819456367526416e-8
3.95697641941937e-9
1.1567904471654634e-9
1.2046206215336888e-9
6.405529123145049e-9
3.754688214449198e-8
1.184984629980275e-7
6.782729822659862e-8
5.936596180924634e-8
6.083186884771262e-8
6.81618753912142e-8
8.159445978583722e-8
2.530070523812208e-7
6.542589732015976e-7
4.085433871588852e-7
3.4558858524573915e-7
3.487258705714128e-7
3.841550520248898e-7
4.49604771543983e-7
5.521618352883068e-7
6.976244003087834e-7
8.75681088481552e-7
1.099038460570887e-6
5.246130065361267e-7
3.027436885173731e-7
2.116589997386492e-7
1.262397635829046e-7
8.24003212571379e-8
7.247980130431602e-8
3.738812847141412e-8
1.625806317236164e-8
8.897989617815579e-9
7.474533845637711e-9
1.2577201622236288e-8
3.8853846067110323e-8
1.8954370942913328e-7
1.4463624467462483e-7
1.1699290957607236e-7
1.1497956796214936e-7
1.239844144502313e-7
1.4239536680898772e-7
1.715987908172568e-7
2.1333333657531669e-7
5.598304309668456e-7
8.033471764292848e-7
4.7108432322435623e-7
4.3326235765620794e-7
4.83618634149753e-7
6.167730685529472e-7
8.641943832036933e-7
1.0856255327695374e-6
9.698993076985052e-7
8.118953970143223e-7
7.492209780641629e-7
7.259183357220323e-7
5.971351958306844e-7
2.706158940829298e-7
1.1579027061059979e-7
5.106893682429892e-8
2.9341872856293047e-8
2.5715346274299007e-8
2.115527410829803e-8
7.684889548950805e-9
3.6337147175721788e-9
3.7785069556034475e-9
8.710972843138929e-9
2.967952691747321e-8
1.6151298102929732e-7
1.1961578882863434e-7
8.673304004848962e-8
8.244106482020406e-8
8.880440262990801e-8
1.0364726334499885e-7
1.2796867815701537e-7
3.4566061333826074e-7
7.839288751893641e-7
4.5940916235869864e-7
3.922054901932319e-7
4.008530809360555e-7
4.513760322671755e-7
5.465717226700556e-7
7.001672652215144e-7
9.140447568402713e-7
1.1659185196671222e-6
1.544261905003712e-6
8.839025427669178e-7
3.934105965098036e-7
2.339353854489323e-7
1.3595286836472773e-7
8.319302542755082e-8
7.052853208476189e-8
4.0509259256581694e-8
1.7185881007027757e-8
8.682426835548801e-9
5.971573612690964e-9
8.834708719191072e-9
2.8688942133187872e-8
1.5189118740932606e-7
1.2656137123216192e-7
1.1026592147723199e-7
1.1283050976515337e-7
1.234106340921115e-7
1.4137073042425546e-7
1.6805918118939927e-7
4.436245856142636e-7
8.830349925098079e-7
5.282831446635287e-7
4.807584406518152e-7
5.234397674969676e-7
6.388808303804739e-7
8.533366138131456e-7
1.131463669773403e-6
1.1502524741415458e-6
9.592257125311612e-7
8.629022500064501e-7
8.931458344331904e-7
8.611850059977789e-7
6.051558261970615e-7
2.1146554228727565e-7
7.285318218989594e-8
2.9163898462638503e-8
1.4675875615820964e-8
1.1694378589516659e-8
7.264742621466892e-9
1.7703256970116865e-9
9.075169100898261e-10
2.8729470890060004e-9
1.1206016215424945e-8
5.201719682930308e-8
1.710969582294506e-7
9.574586765087243e-8
8.44766370057959e-8
8.708038538134242e-8
9.739318318333699e-8
1.145642990066859e-7
2.8828012395169965e-7
8.615255518308181e-7
5.718741873596167e-7
4.786104662069035e-7
4.7306050064177287e-7
5.067234717259e-7
5.739080677817391e-7
6.855474747724909e-7
8.836554733984254e-7
1.4149546442931975e-6
8.534247739302242e-7
6.569409521320071e-7
4.924711912946014e-7
1.8324437471878412e-7
8.365333265563978e-8
6.021765186410389e-8
5.0210612592039867e-8
1.9236179123543708e-8
6.375582860452024e-9
1.983755817522609e-9
2.863045636881002e-9
1.54689920665834e-8
8.861446817970175e-8
1.5107957933382332e-7
1.292455536165005e-7
1.3602230166416558e-7
1.5223278102336658e-7
1.7461317726368838e-7
2.035602466913392e-7
2.377489888029295e-7
2.7015215462848865e-7
7.597423364396538e-7
1.1280913841176532e-6
7.077751305524847e-7
6.790569256724273e-7
7.873604754930624e-7
1.0470031574955486e-6
1.4487674652852282e-6
1.4580233885887417e-6
1.1631707009295138e-6
1.072223364382185e-6
9.410250561251615e-7
1.2420796945183776e-6
9.83664883161196e-7
3.228025331319062e-7
8.206010138737329e-8
2.8403357004552972e-8
1.2143247808669158e-8
6.548846433532534e-9
3.4211556531180603e-9
1.0018529909542933e-10
6.481784753822507e-10
3.875262298750174e-9
1.2591128736171485e-8
4.1873844957311665e-8
2.2125423926467611e-7
1.684457340381782e-7
1.2334188255145775e-7
1.180982880207158e-7
1.2567234068153505e-7
1.3923983207488435e-7
1.5165029969212575e-7
3.840066480928453e-7
1.080295070382007e-6
6.739897198027899e-7
5.674849324739554e-7
5.651654486427104e-7
6.151394427389831e-7
7.202663264434673e-7
9.264397216106889e-7
1.4909170359316425e-6
1.0629398761193887e-6
4.877889818124955e-7
1.0501788991067849e-7
1.0340621330943946e-8
3.588988777076072e-8
5.334171706334292e-8
4.337073230140679e-8
4.271834269056614e-8
2.232592964037822e-8
9.43130899805825e-9
7.187625724053766e-9
3.1859298057841005e-8
6.529348178476693e-8
1.0533147365203608e-7
2.59750465273766e-9
3.560304478689709e-8
6.653514030863249e-8
1.0285426895361249e-7
1.4544394744240405e-7
1.9264885527868138e-7
2.4304031359770637e-7
6.970211069813485e-7
1.301881252257744e-6
8.237715149487742e-7
8.021805145151657e-7
9.425918829626736e-7
1.2674828462815355e-6
1.7216026411638724e-6
1.637263985928147e-6
1.3805300444319306e-6
1.4442268853807022e-6
2.811271722153253e-7
1.381440429123994e-6
9.727068596846246e-7
7.188617980050306e-7
4.2189369897553684e-7
5.865697072645734e-8
1.8667210224866004e-9
1.4219427015494893e-8
7.879433701311775e-8
7.155063718769123e-8
3.8360869566319455e-8
1.2328808327033688e-6
2.7757729806666824e-7
2.5325425410395682e-8
3.349778286496651e-9
4.715420769800826e-10
1.6191288333079426e-10
2.111562687915843e-11
2.3910066682977768e-12
2.7713112690001206e-11
3.435630659068881e-11
1.7411250203583232e-11
1.1936423684054061e-11
9.091967787571362e-12
6.90238084069493e-12
5.056040149123355e-12
3.4915294263733652e-12
2.2166480636381185e-12
1.3016690966717773e-12
1.0160749756404296e-12
3.0544021828113877e-12
1.2347126134251276e-11
1.8931874210048802e-11
9.989251007644915e-12
1.0871522396305902e-11
1.0198369704026509e-11
7.437095657873781e-12
6.360627547791748e-12
6.411513160798287e-12
6.962823859533616e-12
7.749371245738866e-12
8.654491300966082e-12
9.61328064200605e-12
1.0575182428924094e-11
1.1488553060962176e-11
1.2293873031573176e-11
1.2919719906344269e-11
1.3279499384349295e-11
1.3267307270949593e-11
1.2751799939727116e-11
1.1567090001149489e-11
9.499275949451403e-12
2.623128590549556e-10
2.0369511368353328e-10
2.0311759613071475e-10
1.9100268302173434e-10
1.6307986624910367e-10
1.3946116633804555e-10
1.2389478165263647e-10
1.1431526178796837e-10
1.0872537446646277e-10
1.058351086552295e-10
1.0485025461815056e-10
1.2356653407842393e-10
1.0258505864624934e-10
9.016599283159305e-12
3.5576162048458753e-10
1.076238720634368e-9
1.9570087446020506e-9
3.1625352416356694e-9
3.999547460688843e-9
4.669975638350227e-9
5.68611080308189e-10
3.0911988093064686e-12
1.8478509495367268e-13
0.
3.3723994213632956e-14
3.010606765981179e-14
0.
0.
0.
0.
0.
9.004016643140174e-13
3.9937174259368823e-13
4.173087468499518e-13
4.892918570798468e-13
5.91405496227974e-13
7.233566359443651e-13
8.909392762842914e-13
1.1033163865082724e-12
1.3728580122901348e-12
1.7157716734245556e-12
2.153175048274209e-12
1.7436019974568975e-11
2.5613716186791657e-12
4.528048944123279e-13
4.3637933266179084e-13
1.048530392829771e-12
1.68014947178532e-12
2.470137474894285e-12
3.5440362526843442e-12
5.0550045315648866e-12
7.214026991845593e-12
1.0325263992598022e-11
1.4833834624965463e-11
2.1391338566874422e-11
3.093969847923776e-11
4.479779893838853e-11
6.469267919573554e-11
9.259481700027577e-11
1.3014872528605585e-10
1.7768884602435168e-10
7.059432368253425e-10
5.364504429852897e-10
1.5179999107023623e-10
1.6005483146792705e-9
3.5738034565657363e-9
5.331755210838011e-9
6.548152763784368e-9
7.419767186176695e-9
8.162253592469672e-9
8.873588433734515e-9
9.582749915739992e-9
1.0289568921438344e-8
1.0897963823740536e-8
2.4414158072970308e-9
6.531416169467778e-10
1.4771937103355354e-9
2.3709334114781832e-9
4.619613765423967e-9
1.4860595652558078e-8
1.0453576889074113e-8
5.681836911951197e-10
1.3332151904658619e-9
1.4172406069654734e-9
1.4551638533571458e-9
1.5326217996584677e-9
1.673371634091702e-9
1.9043400793763406e-9
2.284167141670766e-9
2.962151679017738e-9
4.368498835403e-9
7.0010461330875545e-9
3.9156194298097886e-8
4.577336655028935e-8
3.291460592648364e-8
3.6696940400122755e-8
5.001583529428206e-8
7.949316033663075e-8
1.3526914340110608e-7
1.7497754168187745e-7
1.735601379583258e-7
1.7444108953601923e-7
1.5716809640055283e-7
1.8205237259159417e-7
1.957927944704169e-7
1.0895503679410043e-7
6.644953741264668e-8
3.87896685146322e-8
2.647667753290082e-8
2.1600438930020453e-8
1.6980878333540884e-8
5.27470935653476e-9
1.1632250016519233e-9
3.753435264617215e-10
1.2134797142935134e-9
3.450959447822075e-10
1.1172386164879484e-8
1.8051463961731167e-8
1.3264826023949694e-8
1.2571198116993867e-8
1.3309850692584582e-8
1.51326716566202e-8
1.8236261816837168e-8
7.030766997022785e-8
1.4550865667518656e-7
8.299460421141465e-8
6.82616195456058e-8
6.768278249363853e-8
7.386091040946567e-8
8.634828417623349e-8
1.0685745641929658e-7
1.3612061111361067e-7
1.636682829831517e-7
1.6609778108800213e-7
1.0726491782436393e-7
6.493521162571654e-8
3.914353534385203e-8
2.617474263405114e-8
2.0962704907753886e-8
1.882441800129665e-8
1.1804102589171938e-8
4.1574704119697764e-9
1.8332834683363473e-9
1.1479245663988094e-9
1.4281357196998895e-9
3.807315464126663e-9
1.5290675209013003e-8
2.6783960124988404e-8
1.5839272524971864e-8
1.3679507098714934e-8
1.399414783432528e-8
1.5920133290647245e-8
1.9785534945402718e-8
2.693682201628319e-8
8.134391840225295e-8
1.1897771890493086e-7
7.140813221742124e-8
6.804488259148278e-8
7.889742251712999e-8
1.0414483699993835e-7
1.5313950126952098e-7
2.3114992973154576e-7
2.812306935360978e-7
2.72509873323926e-7
2.581978382798393e-7
2.8936504238614354e-7
1.7422251041847883e-7
1.0543955308084211e-7
6.439539559974544e-8
4.214829150205368e-8
3.276107718274934e-8
2.8960556355608348e-8
1.3993493290009155e-8
4.376047240623157e-9
1.5131414739567187e-9
5.378942620329408e-10
1.3300529421351929e-9
8.377396098471451e-9
5.042322790806172e-8
2.8846116771382687e-8
2.2745072108334752e-8
2.2187796955644526e-8
2.414549866707426e-8
2.8399619807363033e-8
9.461965648859886e-8
1.8636533759530208e-7
1.0546088623722063e-7
8.817233534981622e-8
8.877741034627193e-8
9.868075769348188e-8
1.1812515930095023e-7
1.5031649819786463e-7
1.9525366524679968e-7
2.3021293832379972e-7
2.239987048879172e-7
1.9697788432568553e-7
1.837710264390202e-7
1.043487029087941e-7
6.111518861391022e-8
3.650886135521091e-8
2.6517924871808885e-8
2.2817668993637846e-8
1.687946158628588e-8
5.417420429271184e-9
1.660954227436501e-9
2.4672172872800576e-10
2.6102146536190626e-10
1.5002009379105537e-9
1.5419246535072827e-8
2.2614979026020072e-8
1.5450934665135907e-8
1.4207268440421816e-8
1.485915264489915e-8
1.686250021048436e-8
2.0460156907754598e-8
8.457245498949582e-8
1.736959793973311e-7
1.0360925386909989e-7
9.239427652325932e-8
9.937996789413614e-8
1.1863437302974073e-7
1.5366172150422978e-7
2.1276097351134285e-7
2.978830909625928e-7
3.6565476691162315e-7
3.6893442560120897e-7
2.690047774720719e-7
1.5243899591613163e-7
9.92782069623691e-8
6.381658874532512e-8
4.65344384852365e-8
4.035029507507898e-8
2.9518501549693983e-8
1.0481789197232985e-8
4.29012318339798e-9
2.5047123485107685e-9
2.9000896750992877e-9
7.515121813744932e-9
2.9998340397283795e-8
7.058127574038044e-8
3.994312989195208e-8
3.398053949179268e-8
3.452271497874427e-8
3.899660324709043e-8
4.788075228545903e-8
6.362110350848983e-8
1.6724330255040677e-7
2.2951664142069381e-7
1.2343165883253039e-7
1.0601464177924299e-7
1.1070672631537436e-7
1.3062053842272525e-7
1.7041669378076192e-7
2.313944530090227e-7
2.6478649122156233e-7
2.3630831611005968e-7
2.012479274720736e-7
2.3045805634139417e-7
1.3759801039107373e-7
8.230062432457261e-8
4.725391817627752e-8
3.195920143790177e-8
2.5911997896000378e-8
2.30214577477623e-8
1.0557282230501649e-8
3.4847468817820102e-9
1.302546159845141e-9
5.30776666881908e-10
1.284614773012384e-9
7.471015038538428e-9
4.054945252458241e-8
2.2142967331891293e-8
1.7503453750641925e-8
1.706455028469342e-8
1.856765472911303e-8
2.187154341690061e-8
2.7680606620250852e-8
1.0332231697692784e-7
1.851519664100498e-7
1.0797148956936941e-7
9.765238211483688e-8
1.0692654085492294e-7
1.3115453227882727e-7
1.765444954097508e-7
2.539110582386639e-7
3.4836839977444345e-7
3.8279888647731344e-7
3.6205258755633744e-7
3.2613231789753507e-7
1.7686249072983854e-7
1.1465349068974194e-7
7.199681614936866e-8
4.95424287117964e-8
4.103359381734405e-8
3.412889147042309e-8
1.2969213264954929e-8
4.762844906087845e-9
2.267049652181582e-9
1.9423878997211852e-9
4.9913656045888016e-9
2.148162739516214e-8
7.330496936541347e-8
3.973291001905636e-8
3.294908557638831e-8
3.294633924972104e-8
3.66189656707727e-8
4.408990993557524e-8
1.3534315159255118e-7
2.4114781435883293e-7
1.339000372637692e-7
1.1377442853775672e-7
1.1667074418022652e-7
1.3305283442622886e-7
1.6504474469790952e-7
2.1838689599476327e-7
2.8400344670441717e-7
3.0634102818061733e-7
2.758933129492845e-7
2.40579228781581e-7
2.6667399993489694e-7
1.5370735957442814e-7
8.994113648239257e-8
5.07320398273467e-8
3.401196721258907e-8
2.767394501722859e-8
2.3278722069977925e-8
8.287222415511165e-9
2.3279564006749144e-9
2.0768226380864145e-10
7.827852470625566e-10
4.5412302720027087e-10
1.3185414035051735e-8
3.048197032114044e-8
1.9880436417313764e-8
1.800961695108451e-8
1.86581072751443e-8
2.097067183872266e-8
2.5142544132375893e-8
1.0456341233319937e-7
2.279588213928038e-7
1.373053375866101e-7
1.20350528749827e-7
1.2705369299996206e-7
1.4815746782486045e-7
1.8622599072146739e-7
2.4919687514461005e-7
3.423056693137953e-7
4.344834807755284e-7
4.605217674553555e-7
2.9558150421503843e-7
1.7452687383767776e-7
1.1666053181580211e-7
7.546252696815225e-8
5.4932721823716175e-8
4.856559415502137e-8
3.235106413966898e-8
1.1532214926589272e-8
5.079829685667683e-9
3.3024942864092244e-9
4.279398785233204e-9
1.1252842283927203e-8
4.563411097157255e-8
8.376525709777949e-8
5.014289285871958e-8
4.3666688417966737e-8
4.489638788413152e-8
5.1156332401814866e-8
6.329891764041908e-8
8.471247519723126e-8
2.1458686056428992e-7
2.8572927875875044e-7
1.5537734164307328e-7
1.3521077591941396e-7
1.4325195823994262e-7
1.7218751508396092e-7
2.2962336171469403e-7
3.1422541218272963e-7
3.4757656006092005e-7
3.0547263508239494e-7
2.635582025072692e-7
3.074776310828548e-7
1.9246539773857306e-7
1.1216842509189386e-7
6.339951026052983e-8
4.111126406771597e-8
3.208363349343283e-8
2.8794846106604144e-8
1.439812540200808e-8
4.650589648854764e-9
1.6819513096743814e-9
6.491102360390604e-10
1.5283416829565558e-9
9.051981464896393e-9
5.346311614882173e-8
3.032000573071325e-8
2.3605561663517464e-8
2.2882205825864504e-8
2.481556041338825e-8
2.914880403546467e-8
3.676147399761243e-8
1.3433692194544814e-7
2.4548036974454335e-7
1.4203990994630757e-7
1.267615047798844e-7
1.3687921962667269e-7
1.6519340608118817e-7
2.1814320126885142e-7
3.078500341946157e-7
4.2126159152448386e-7
4.71332602161621e-7
4.4752397089416496e-7
3.77494763273396e-7
2.0537796941565275e-7
1.3713860437915756e-7
8.703322161762493e-8
5.851338880507348e-8
4.847742334711163e-8
3.9671168232073196e-8
1.4842390992206136e-8
5.653503794352413e-9
2.813130774058763e-9
2.554842195420441e-9
6.599158555241331e-9
2.875378314636799e-8
8.694887994780065e-8
4.8680160353567905e-8
4.106339631226121e-8
4.1343829925404483e-8
4.6094763293354665e-8
5.5553557028739236e-8
1.6930125001160938e-7
3.024238898500718e-7
1.6903628843227195e-7
1.4500818778341875e-7
1.501293805228116e-7
1.731381844806286e-7
2.176714532166498e-7
2.917810488556913e-7
3.788363148205358e-7
3.9930411450610036e-7
3.5621307510417306e-7
3.1303427614710076e-7
3.5281639423630875e-7
2.0618359741056424e-7
1.1718273172683495e-7
6.429602416334916e-8
4.077162540843748e-8
3.1962762991494506e-8
2.788295099361616e-8
1.0528249061571847e-8
2.921310050014599e-9
3.023375087485605e-10
8.10039469737246e-10
8.741046995625232e-10
1.6865597980096937e-8
4.2465317204951025e-8
2.697560536879397e-8
2.4245249600516845e-8
2.5043944033571676e-8
2.811683909666414e-8
3.370043685011421e-8
1.348149687222355e-7
2.9903165297699656e-7
1.801238521051544e-7
1.564137501410285e-7
1.6345318669650846e-7
1.883358312538043e-7
2.3332528903675972e-7
3.069609122284812e-7
4.1497925209948986e-7
5.251265812118596e-7
5.630322361588866e-7
3.4419959653661474e-7
2.063971645936911e-7
1.4283927380526293e-7
9.139897941744184e-8
6.44883838349122e-8
5.7391043979425386e-8
3.698738501361518e-8
1.344322619349548e-8
6.104989058865497e-9
4.082887441849901e-9
5.417204562351616e-9
1.4486857549812894e-8
6.110326689516982e-8
9.945722062509211e-8
6.206413093260533e-8
5.491183541982266e-8
5.6795179997243336e-8
6.479482971298943e-8
7.998126065133714e-8
1.0625387844023705e-7
2.716671654640762e-7
3.6481142201439524e-7
2.0093356264866296e-7
1.7685079500782468e-7
1.8955013181263372e-7
2.309229332530719e-7
3.124475574759225e-7
4.2902528286973836e-7
4.6433024875724367e-7
4.051446926252688e-7
3.5313530953561406e-7
4.090622400430883e-7
2.658041289549794e-7
1.4878075197850073e-7
8.206238537205133e-8
5.048347719159027e-8
3.7627300013473204e-8
3.4051757765967015e-8
1.837649835259595e-8
5.939550914002726e-9
2.1800388198343144e-9
1.0002216489778022e-9
2.350057240949705e-9
1.232588603078713e-8
7.337577853517065e-8
4.286211149867809e-8
3.2905322149545976e-8
3.175519846542781e-8
3.439626142636323e-8
4.041314650000618e-8
5.100134474009438e-8
1.7806470952765587e-7
3.309406192405642e-7
1.903471820306641e-7
1.6800471668748032e-7
1.7926850027374824e-7
2.133734361899764e-7
2.771537663478101e-7
3.8420930089461304e-7
5.210744152338202e-7
5.887228640338322e-7
5.625479094709026e-7
4.4326792571159785e-7
2.410862834972606e-7
1.6711169923854622e-7
1.0772639451426337e-7
6.948944335220386e-8
5.724826869872909e-8
4.605775492308217e-8
1.7240663919083893e-8
6.8248027802911934e-9
3.517600416649981e-9
3.304943908518777e-9
8.58358509537475e-9
3.878510171488604e-8
1.0285286449628311e-7
6.058293989068787e-8
5.227416113656704e-8
5.3082489005257824e-8
5.9324431011613276e-8
7.137792225774963e-8
2.1569485181297753e-7
3.9144686432696407e-7
2.20922010426238e-7
1.9150816477423217e-7
2.0023428582347145e-7
2.3349942477201505e-7
2.973342438985295e-7
4.027415917554931e-7
5.173458847538724e-7
5.270582789748879e-7
4.6375832696744475e-7
4.1042393670412126e-7
4.6147972442651775e-7
2.774213426806164e-7
1.4986608841842893e-7
7.827687654166768e-8
4.562349141036964e-8
3.3974605443525696e-8
3.0882707954492254e-8
1.2729193588128949e-8
3.5257748544111356e-9
4.96760044135603e-10
5.34031074589425e-10
2.0016427848146868e-9
2.2626618319102314e-8
6.148826101189251e-8
3.7699432068221785e-8
3.3535320980681e-8
3.45192571865852e-8
3.8724841608770636e-8
4.643874161443759e-8
1.7475797944988788e-7
3.999427402788321e-7
2.4191805899283573e-7
2.0809526821637415e-7
2.150511561914802e-7
2.4442950586991314e-7
2.9772079132696325e-7
3.8370316982759575e-7
5.079973024126184e-7
6.381305815230773e-7
6.962463820199532e-7
3.9931254899468564e-7
2.4266862178703783e-7
1.753403645688847e-7
1.1055658660517199e-7
7.481087295982006e-8
6.70195005440624e-8
4.1072713229698584e-8
1.5504642187930625e-8
7.359703414031821e-9
5.133497865150872e-9
7.0632370921352036e-9
1.9378104551184175e-8
8.67842167787114e-8
1.1783666049537422e-7
7.841907923442355e-8
7.111243290483256e-8
7.422851552465422e-8
8.479437372075574e-8
1.0412793284720805e-7
1.3639596415017873e-7
3.5295526639317473e-7
4.813594102094033e-7
2.695181390134401e-7
2.4036381541634754e-7
2.60965834936688e-7
3.2265708099467736e-7
4.4296599951391373e-7
6.039139492932581e-7
6.257253493043325e-7
5.373947091226042e-7
4.726165462978076e-7
5.324417013217412e-7
3.6971003804459054e-7
1.9445678383113132e-7
1.0189677471531632e-7
5.732515990908663e-8
3.989442199895646e-8
3.637329760881782e-8
2.2103872536529505e-8
7.244322427600745e-9
2.7737905896235296e-9
1.6386748954870393e-9
3.811292651816831e-9
1.7063704809970142e-8
1.0055098164996288e-7
6.228050738098703e-8
4.687100307253377e-8
4.4956596456536684e-8
4.861249549965818e-8
5.712080249005408e-8
7.207426796340423e-8
2.3535111121205677e-7
4.5491311358029873e-7
2.612161845841424e-7
2.2787157541624815e-7
2.398732263931035e-7
2.807838105754729e-7
3.572148644036142e-7
4.8367330661914e-7
6.473428221100498e-7
7.437939840790695e-7
7.297865449234641e-7
5.15863948259088e-7
2.78806452214487e-7
2.0046811131167938e-7
1.321060195420249e-7
8.109186507614625e-8
6.660658129528763e-8
5.099245276623848e-8
1.9423234912371715e-8
8.19127899211724e-9
4.494531723586827e-9
4.533358754444411e-9
1.193096691132789e-8
5.687652184682954e-8
1.1898795877518331e-7
7.670129455483022e-8
6.872772084099591e-8
7.083425247331338e-8
7.951221721231034e-8
9.540301559891067e-8
2.811565838483453e-7
5.228587988084209e-7
2.990774660001007e-7
2.626943230300818e-7
2.779043787399344e-7
3.2837513442714724e-7
4.244363412893855e-7
5.792999169435879e-7
7.187204849340695e-7
6.883549501902401e-7
5.940455608905744e-7
5.330515801675199e-7
5.76237047129315e-7
3.7148985935881964e-7
1.8454551812586713e-7
8.806256137559823e-8
4.5343095491270584e-8
3.127680688203502e-8
2.9590350720428555e-8
1.4131316334539842e-8
3.95473126011146e-9
8.498115489742501e-10
2.9357828706957513e-10
4.2070812374502485e-9
3.0512976297610964e-8
9.224430178647787e-8
5.3877251261731226e-8
4.7293368793983827e-8
4.84736344193903e-8
5.432195402308153e-8
6.513525692090034e-8
2.218551586960626e-7
5.400248519008336e-7
3.3144203003620834e-7
2.820870678996529e-7
2.874585604096545e-7
3.208839655786902e-7
3.8195078121270917e-7
4.785808085760529e-7
6.157477318616602e-7
7.678938508193563e-7
8.80272037425437e-7
4.5792794010884375e-7
2.7796560231136563e-7
2.0542384165886384e-7
1.2709520201084362e-7
8.30556074474437e-8
7.437031647786248e-8
4.1498742988219433e-8
1.6870123596013457e-8
8.632685438705145e-9
6.556082052105525e-9
9.813360354362837e-9
2.8299987831186464e-8
1.372035918125299e-7
1.3558768556699722e-7
1.0024504819903535e-7
9.479301759320706e-8
1.0058769552212911e-7
1.1522148650402125e-7
1.4022697948029815e-7
1.7913089556283066e-7
4.679899583424326e-7
6.536972976343006e-7
3.750067919662592e-7
3.402683475033676e-7
3.7542490411862793e-7
4.727475227167907e-7
6.586556604392577e-7
8.683624283932762e-7
8.29547983752571e-7
6.976511716231365e-7
6.248482280148202e-7
6.535198947332565e-7
5.076535280383812e-7
2.4461533906563395e-7
1.1547216367232742e-7
5.6566317831546674e-8
3.564626794028564e-8
3.2255179722712917e-8
2.344244164691565e-8
8.025700950132303e-9
3.3783693617211203e-9
2.7545750164468614e-9
6.311089207414837e-9
2.369109959350144e-8
1.339336791692826e-7
9.288528327163011e-8
6.802179118235736e-8
6.474199822189457e-8
6.982936273423514e-8
8.190856950391036e-8
1.0274632478628033e-7
3.0236530798660523e-7
6.329925649962936e-7
3.660659311070228e-7
3.150700341445086e-7
3.260082461616071e-7
3.732222137623963e-7
4.615158369982616e-7
6.048082028955646e-7
7.947699113760122e-7
9.492676271566413e-7
1.0346953104027785e-6
6.191085297410523e-7
3.199578516006769e-7
2.2651949125497698e-7
1.4815901431922662e-7
8.881478664565773e-8
7.350076820362296e-8
4.9159250874676765e-8
1.9885151882793098e-8
9.320718409929167e-9
5.738849647317586e-9
6.7817764240376575e-9
1.896237449680381e-8
9.850879850135254e-8
1.2847476247436712e-7
9.696360697639618e-8
9.284365119777715e-8
9.842204307294627e-8
1.1150076014301776e-7
1.3319740376672533e-7
3.715963645140591e-7
7.165362860068868e-7
4.1907535477900376e-7
3.751138443779513e-7
4.0315092633708304e-7
4.84943990104689e-7
6.390050807645778e-7
8.687201976848849e-7
9.828003072411917e-7
8.58623850188101e-7
7.375264430335901e-7
6.991774197762215e-7
6.748893195793607e-7
4.870969167114429e-7
2.092634162047464e-7
8.555746991837665e-8
3.754328460056554e-8
2.248164659491507e-8
2.1038647140603784e-8
1.2625891527471272e-8
3.625451071195141e-9
1.2902826154247705e-9
1.9074327013262227e-9
8.01196991048591e-9
4.114750191816662e-8
1.4108252164757445e-7
7.794058449721752e-8
6.762389940814367e-8
6.912025735199188e-8
7.734328378151375e-8
9.231812117943381e-8
2.6674381762656196e-7
7.236434638319801e-7
4.6059832539475917e-7
3.87367376014141e-7
3.874962145105934e-7
4.219961271295268e-7
4.869212483279191e-7
5.888291296986721e-7
7.376430086135704e-7
9.53607058146311e-7
1.3987875242059524e-6
6.200607400515338e-7
3.288908339904427e-7
2.0829176664299774e-7
1.198914755502939e-7
8.127055632210501e-8
6.941873096206167e-8
3.2737421047675775e-8
1.4905731814346814e-8
8.544492994068449e-9
7.810884641767837e-9
1.4847214113487424e-8
5.066551782114443e-8
2.1142714873490004e-7
1.4308062378665413e-7
1.2591271409995692e-7
1.2854192349245116e-7
1.409627669060307e-7
1.6251021446005972e-7
1.942912473229734e-7
2.361447931206938e-7
6.27584929943854e-7
9.081266264947953e-7
5.437176745836063e-7
5.06843177087578e-7
5.728031272009521e-7
7.409869701526478e-7
1.0424340580516185e-6
1.2321724592068867e-6
1.0402489031946408e-6
8.784804671278964e-7
8.440423009328172e-7
7.702916291863991e-7
6.613309331398254e-7
2.853040454958407e-7
1.0815116085204991e-7
4.4058891808280044e-8
2.3256437206556846e-8
1.9024506782568183e-8
1.7165930387680158e-8
6.618737822318316e-9
3.479390442759824e-9
4.3833771000166335e-9
1.0312021766819572e-8
3.3067596950339745e-8
1.722520434085913e-7
1.4069803983066074e-7
9.991706002504277e-8
9.44661155048034e-8
1.0135774933414035e-7
1.1727993386338298e-7
1.4158080276762835e-7
3.629329236522926e-7
8.81574040785514e-7
5.24825064478018e-7
4.446559138991218e-7
4.494932404408456e-7
4.989103272255505e-7
5.938116636577798e-7
7.495925626331548e-7
9.919116077298843e-7
1.4310748599249618e-6
1.3045041938784668e-6
1.2618306806576347e-6
6.07069782906743e-7
2.479487584681469e-7
1.181415065824255e-7
7.439821851548464e-8
6.64850609397601e-8
3.2875845747832356e-8
1.3289471917196265e-8
6.328076136884717e-9
4.365233381670735e-9
9.034590121037004e-9
3.989873888565213e-8
1.478700644357363e-7
1.1349560418162747e-7
1.1355053709018685e-7
1.2461501765145179e-7
1.4132017189155761e-7
1.643033151404138e-7
1.9484849864985168e-7
5.007773442833181e-7
1.0008547882968996e-6
6.115683247107807e-7
5.665568877024056e-7
6.26787386640955e-7
7.800476398828244e-7
1.0590399332725803e-6
1.3398675160827055e-6
1.220707333658068e-6
1.011749588330911e-6
9.956525232671187e-7
7.599337977741016e-7
1.4228093687396976e-6
9.984530648916848e-7
2.4187260975268504e-7
5.848669143796466e-8
2.0849570181475178e-8
9.02295919585559e-9
4.695578163817971e-9
2.5298512861441715e-10
1.8874850450612877e-9
1.0601444994502347e-9
2.0605239814357272e-9
1.1796968589230288e-8
5.675552937607714e-8
1.8085720152657784e-7
1.0362986796416832e-7
9.333415530469197e-8
9.717239059489593e-8
1.0834270993699161e-7
1.242362157093022e-7
2.8990920352716207e-7
9.285310769359043e-7
6.466370707565053e-7
5.390661897752485e-7
5.281627134169888e-7
5.59704304329492e-7
6.293682563012224e-7
7.645086680514646e-7
1.1218206902883883e-6
1.3473173880858825e-6
6.778240604380679e-8
2.9839358408974634e-8
7.29858817645019e-8
1.0152257818289945e-7
6.06453935182488e-8
4.376678575732454e-8
3.6256819720894816e-8
1.470598769694492e-8
1.2361134011556028e-9
1.5485371627816213e-8
2.6820028262171315e-8
3.469286156819182e-8
1.891384351247135e-8
5.730879510787362e-8
8.229876007839527e-8
1.1227813459649879e-7
1.4733966735713781e-7
1.860886553158612e-7
2.281887113244654e-7
2.6951297949075664e-7
2.927139221139863e-7
9.048411672389169e-7
1.289014077245905e-6
8.508803396672621e-7
8.506701316296125e-7
1.031882813610508e-6
1.4374053523366665e-6
1.8319124738561113e-6
1.5177260299751873e-6
1.2714108922991114e-6
1.3214535763899423e-6
2.5636778140783303e-7
1.249855094931887e-7
3.5243853748259674e-7
4.1872408731895596e-7
9.837388513869558e-8
1.688226785601146e-8
4.361545710001709e-9
8.56607987726238e-10
4.093197585156379e-9
1.1934559624166392e-8
1.0929109172098619e-8
8.03502070404862e-9
3.156369099590806e-10
3.116036335824172e-8
2.0711505081786773e-7
1.3040954905678056e-7
1.1487858318180939e-7
1.1953035603045783e-7
1.311040956512425e-7
1.4237531873042117e-7
1.3956766888403324e-7
3.701304931548842e-7
1.1775208909158304e-6
7.872123199597986e-7
6.630272291614694e-7
6.58372140932216e-7
7.187173669973365e-7
8.773483410723482e-7
1.4236099956103624e-6
7.728695266939322e-7
3.268369695077941e-7
8.429852638443148e-7
5.190655510077523e-7
1.5950252071791508e-7
4.2905677748291504e-8
1.539309193858415e-8
4.39684697424363e-8
5.843542417107397e-8
2.3334029768369266e-7
8.376133441903167e-8
4.742747270176163e-7
2.4034479574422897e-8
2.5763298948546275e-9
4.1431470827782287e-10
1.6088288198108412e-10
2.311413781102788e-11
1.6227339873679737e-11
4.619622289420468e-11
3.1354893036815173e-11
2.363680337762076e-11
2.0549121338957773e-11
1.686932844603277e-11
1.2953188751775621e-11
1.0953284025906464e-11
9.849546922483824e-12
8.918123261877086e-12
2.4328883635751454e-12
1.494864196906906e-12
3.6149136260912583e-13
6.606909188563927e-13
1.5816957910376168e-12
2.475339749964606e-12
3.4280511425305356e-12
1.069510527412402e-11
2.1921966429602252e-11
2.997039961452573e-11
3.094259931777524e-11
1.7079615922382107e-11
6.796510326007342e-12
1.9438224262256606e-12
6.243763645816599e-13
2.3567490937688787e-12
3.889247100806874e-12
5.548912206236268e-12
7.548549572951837e-12
1.0069190344191733e-11
1.3301392283122411e-11
1.747268825253893e-11
2.287239707287365e-11
2.988099086041744e-11
3.900901541205344e-11
5.095238137336416e-11
9.659749700073962e-10
9.537808767033918e-10
6.746002594425595e-10
5.416051407726727e-10
4.751179792958035e-10
4.388075883446947e-10
4.1858573055449773e-10
4.0833150587946717e-10
4.049971774884207e-10
4.068761331454272e-10
4.129248654091524e-10
2.814588282767418e-10
2.681486848304811e-10
4.078055736809437e-10
6.762622682682558e-10
6.899232294564303e-10
2.5442187220751494e-10
4.236943562463977e-9
1.1288690261114334e-8
3.188473258424486e-10
1.0264074077812475e-10
8.134064954005225e-13
4.8091488578803286e-14
2.2608330999178832e-14
2.6562196088303627e-14
0.
0.
0.
0.
0.
0.
3.742953370370088e-13
1.8360609487374206e-13
1.940778739794023e-13
2.2880943635538195e-13
2.777603170438645e-13
3.410678077529922e-13
4.2163133114616066e-13
5.239594780042579e-13
6.541354877057034e-13
8.201462900195795e-13
1.0324178332992343e-12
1.3018992807872324e-11
1.379871004681247e-12
2.9083192722380594e-13
1.7240394279812757e-13
4.772392572479111e-13
7.823481015812119e-13
1.1568206473233525e-12
1.6604574657857178e-12
2.3646420083813743e-12
3.36657012692329e-12
4.805275253938402e-12
6.882508068830335e-12
9.88970946557068e-12
1.4238179091769081e-11
2.0478382131543108e-11
2.927038952635656e-11
4.123796236409235e-11
5.666489536311136e-11
7.51902771459989e-11
9.591509321103336e-11
4.575009074704629e-10
1.9373229898094902e-10
5.791927768076818e-10
1.8912680058351144e-9
3.0855210859195205e-9
3.757810025032173e-9
4.205272476814185e-9
4.6249579432263105e-9
5.069543847767362e-9
5.543798179358562e-9
6.038855816848511e-9
7.155158219168158e-9
2.9262267040194752e-9
1.0766223281901655e-10
5.275149840277819e-10
8.889193255125445e-10
1.4909544355499036e-9
3.216990975954064e-9
1.0875808471772286e-8
2.1230063192564476e-9
1.700758258783192e-10
6.379987514610817e-11
3.0993182400670124e-12
1.7037214482232723e-10
4.762725814502042e-10
1.0443694181906023e-9
2.262654116635204e-9
5.596302171068728e-9
1.4870517569274536e-8
8.362569002041857e-9
2.4857435968935962e-8
3.2763595968341235e-8
2.5801621576715677e-8
3.047104318080252e-8
4.351975694446487e-8
7.214454871269313e-8
1.251041962122392e-7
1.575100772404585e-7
1.573988200022582e-7
1.6075159936139511e-7
1.3831977034097017e-7
2.3296069699687775e-8
1.4903012559827187e-7
1.870936861260936e-7
1.5675697107995092e-7
9.026354800179267e-8
4.9907719277913455e-8
2.8754892538671467e-8
2.0069561457368304e-8
1.682181109429048e-8
5.960103518402851e-9
4.157328369020635e-10
1.7276243820618603e-9
3.788166179600096e-9
5.741513345234476e-9
1.7383534217627246e-9
9.055395126209095e-9
9.008844553538936e-9
9.37694886374095e-9
1.0268325046964464e-8
1.1729923649166822e-8
4.862582489255766e-8
1.378199047052225e-7
1.0456826915199834e-7
8.5671276359487e-8
8.382327220263875e-8
8.888805518888846e-8
9.867557035284921e-8
1.1318335655381744e-7
1.3314177069670916e-7
1.591141474204833e-7
1.8982548788943617e-7
1.1266691265982898e-7
7.553465142987827e-8
5.151838292391598e-8
4.0252069488454824e-8
3.5614149367701206e-8
2.6668097881964883e-8
1.0062804972469214e-8
4.362354111365539e-9
2.8219175761000036e-9
3.1583560789473177e-9
6.190142408881595e-9
1.761528342914493e-8
6.876042013396005e-8
3.983796167439557e-8
2.960164386276784e-8
2.83268169714306e-8
3.120329760155541e-8
3.829238360523068e-8
5.2230947657193395e-8
8.054899003731713e-8
1.4737051331310894e-7
1.6435365062670545e-7
9.934620982894083e-8
9.612310237755418e-8
1.1429437764315738e-7
1.575856345809015e-7
2.4226955507043914e-7
3.390433296247869e-7
3.443377175444105e-7
3.213716253454775e-7
2.9844747936490914e-7
3.4232520015858757e-7
2.783604719523288e-7
1.5433574479182788e-7
9.512889744018833e-8
5.675224473572555e-8
3.9049258134946137e-8
3.350807070842464e-8
2.206145841313523e-8
6.566216094182274e-9
1.8036446474941457e-9
6.583068860047882e-11
4.2795416475293025e-10
4.09164364004428e-9
4.1435140352030246e-8
3.389815147103464e-8
2.60114063387539e-8
2.5047672874183902e-8
2.6863504015302046e-8
3.0991310594945026e-8
3.8030646776983565e-8
1.3712021713413925e-7
2.6723631868262294e-7
1.5028193758420503e-7
1.2682681897626744e-7
1.2920213117013297e-7
1.458571155015429e-7
1.781958334227027e-7
2.3212407936417966e-7
3.051562747958055e-7
3.5103019799862814e-7
3.3192417378362143e-7
2.5145886077390377e-7
1.4420017372058038e-7
8.948452996487229e-8
5.6522106303347336e-8
4.181348588221909e-8
3.664087077293792e-8
2.7176809978573396e-8
9.748612048184173e-9
3.981897801182802e-9
2.2440062423306908e-9
2.4487994798847256e-9
6.382271388944662e-9
2.5701861975379677e-8
6.20797917534148e-8
3.4729870230443624e-8
2.9330918363755374e-8
2.9644988191379866e-8
3.3353495664686053e-8
4.0861004933829835e-8
1.3243162813743123e-7
2.3407800464567834e-7
1.3632112830594352e-7
1.2277863553608685e-7
1.33656597017108e-7
1.6284345048688292e-7
2.1754155599332422e-7
3.1006769901679475e-7
4.205856223228141e-7
4.5681416226293304e-7
4.281644881224653e-7
3.955734566117641e-7
4.312618718256963e-7
2.4569044663841006e-7
1.507486055887905e-7
9.005505310230067e-8
5.294225385025653e-8
3.9041947831981085e-8
3.451927755522353e-8
1.319122813671302e-8
3.603522553792456e-9
2.7212545093007295e-10
1.314337843249531e-9
7.837469873186143e-11
1.7946582082640095e-8
4.868216230577933e-8
3.317957163624885e-8
3.0610076961311554e-8
3.1912364777076203e-8
3.585612744330863e-8
4.2743474556436014e-8
1.5645737473185588e-7
3.482116988419755e-7
2.0508398415897152e-7
1.7345691750387817e-7
1.7641222010461845e-7
1.9760011958927548e-7
2.3764847311378054e-7
3.0322762139896347e-7
3.97249079759992e-7
4.838921510008355e-7
4.928261413959168e-7
3.203774193938151e-7
1.8731377018046915e-7
1.1717274630061752e-7
7.377010871604654e-8
5.37464858516192e-8
4.795074114859801e-8
3.2306725450422774e-8
1.1707321876321105e-8
5.283730211194133e-9
3.590613834563214e-9
4.881780244323692e-9
1.2805130847420408e-8
5.05486615715102e-8
9.19915835961587e-8
5.42866525829532e-8
4.699193268479116e-8
4.825251235348359e-8
5.511615061698585e-8
6.866036909221183e-8
9.30591004337795e-8
2.4383762517171243e-7
3.448336956419719e-7
1.9744265013045443e-7
1.8014621360359418e-7
2.001840319474681e-7
2.5293546040274027e-7
3.5519831868553716e-7
5.12131955480206e-7
6.016955077526836e-7
5.641117681244204e-7
5.110743750525139e-7
5.515519331633881e-7
3.1870731489875556e-7
1.933275300467296e-7
1.2295370340173408e-7
7.183077761021093e-8
5.055158718986944e-8
4.632183173323521e-8
2.277491149344444e-8
7.667855984225247e-9
2.925141973549524e-9
1.4271229204411368e-9
3.326636075948874e-9
1.8610612367623498e-8
1.0249655004158931e-7
5.8314954489964655e-8
4.7785499855524404e-8
4.728273525506303e-8
5.1685530943709714e-8
6.070999704370253e-8
7.591152455835482e-8
2.4230078478892133e-7
4.3874159375262676e-7
2.4549833533678985e-7
2.1207280075459853e-7
2.213266699901271e-7
2.5791959742165437e-7
3.2851455572760106e-7
4.4475144219521753e-7
5.68395968220412e-7
5.767243461871563e-7
5.088590586257371e-7
4.7460546674004067e-7
2.563475678823779e-7
1.5531361849035029e-7
9.070980714813574e-8
5.80184617842724e-8
4.691083472399214e-8
4.1259960785235926e-8
1.6732409002842764e-8
6.3806768038766e-9
3.2806548921908866e-9
3.1936718312920676e-9
8.050142809389931e-9
3.260704630222963e-8
1.1318653438587603e-7
6.027466650013061e-8
4.9536382575138e-8
4.936111326744629e-8
5.4833989648693605e-8
6.61264296634996e-8
2.0878340142213808e-7
4.024349510885262e-7
2.3384315095543313e-7
2.060432792879971e-7
2.1870364531080313e-7
2.5806251050090735e-7
3.31052330399255e-7
4.521122715193111e-7
6.069212233762958e-7
6.859375724911123e-7
6.551967993189397e-7
6.065687102475533e-7
5.723274098285616e-7
2.930765208035432e-7
1.8689790015782195e-7
1.150714115262873e-7
6.236199702620274e-8
4.5982303340637776e-8
3.939122091632292e-8
1.4354715341409294e-8
4.510825378820807e-9
8.386983984715684e-10
4.952754848947356e-10
3.1304706513266257e-9
4.220780132715869e-8
6.758883795335951e-8
5.1509616203845e-8
4.953243282020526e-8
5.261958810182674e-8
5.969512897485156e-8
7.147978596274772e-8
2.3767629474192397e-7
5.448031349106923e-7
3.217989742238231e-7
2.768264366506367e-7
2.854953830557487e-7
3.2479556600199265e-7
3.980984864228016e-7
5.174558043439909e-7
6.737722200264559e-7
7.620919608047833e-7
7.123415753064043e-7
5.202844874066741e-7
2.7903777584458245e-7
1.6551021072962825e-7
9.193155053747801e-8
5.81379577144628e-8
4.993824285712061e-8
3.98639356679506e-8
1.5407317314823752e-8
6.974371903733821e-9
5.004714265741442e-9
7.190188249162442e-9
1.8525950561896313e-8
7.097464131058597e-8
1.5813189432151866e-7
9.019906589356416e-8
7.718027614906531e-8
7.878873782433488e-8
8.943159026332945e-8
1.101322378631021e-7
1.4536338161913665e-7
3.6663631166520993e-7
5.62205805133713e-7
3.191466307193723e-7
2.861574844519727e-7
3.1126638610866874e-7
3.826071803247949e-7
5.192118513298952e-7
7.282541962851288e-7
8.665855270997605e-7
8.266412011051682e-7
7.487049934252617e-7
7.446118723828848e-7
3.826330647778746e-7
2.3180428876485197e-7
1.523428193352058e-7
8.32007367570487e-8
5.614125775992168e-8
5.155608024996001e-8
2.3795649807321516e-8
8.99736083548088e-9
4.019244450663893e-9
2.8804518905358673e-9
6.938563068942158e-9
3.488918012631285e-8
1.3331131505003585e-7
8.177502307891375e-8
7.201680037246232e-8
7.339105659570257e-8
8.11794361812366e-8
9.547545408368293e-8
1.1826210696382879e-7
3.505423198362007e-7
6.656950940758563e-7
3.8064872437255165e-7
3.348283526834761e-7
3.546240536063603e-7
4.198738045478425e-7
5.439006682703944e-7
7.377461882904803e-7
8.847595241761799e-7
8.236668865846221e-7
7.166007890998425e-7
6.959758582498576e-7
3.6983643228484035e-7
2.042826672574959e-7
1.0644907037717328e-7
5.78436285595276e-8
4.2843088093671385e-8
4.1089445957556206e-8
1.9347857910250556e-8
7.622949871152758e-9
4.443061069391251e-9
5.2839831071655835e-9
1.300229680742772e-8
4.8653506625352886e-8
1.8812080249196255e-7
9.91498686016747e-8
8.089988842698668e-8
8.046741537963128e-8
8.919887177885667e-8
1.0689298816404962e-7
2.9961792916178836e-7
6.328052068049162e-7
3.705850117969491e-7
3.2211357170602303e-7
3.3558617884967554e-7
3.8636763073761494e-7
4.80118597655682e-7
6.310921896663107e-7
8.23326296794333e-7
9.503340669399786e-7
9.830306100625826e-7
1.0120662363413627e-6
9.359085200612064e-7
3.788855498545998e-7
2.062920406898492e-7
1.1691056183196216e-7
6.216878155831832e-8
4.669474336085587e-8
3.339157227219346e-8
1.2504626084334407e-8
4.518138041855985e-9
1.1422546017115106e-9
7.317384636387848e-10
9.237728396172904e-9
8.754649036801836e-8
7.460852154249482e-8
7.072863369292838e-8
7.484932676622329e-8
8.305758003849205e-8
9.588263834813434e-8
1.1483301357403513e-7
3.283457146805946e-7
8.148612973959603e-7
4.924797150567748e-7
4.3407491477550997e-7
4.552331548120431e-7
5.267828639658239e-7
6.583157727994667e-7
8.634336383149892e-7
1.0583782690506595e-6
1.0377352440892141e-6
9.272005733837398e-7
7.621249177744252e-7
3.619683236077674e-7
1.7306141153054123e-7
7.790043454993139e-8
4.08611424506528e-8
3.157448080797661e-8
2.9436817300306067e-8
1.3006538486666444e-8
6.367457322036321e-9
5.912064448695789e-9
1.045075442194679e-8
2.689700772044396e-8
9.739294224372313e-8
2.588453259003367e-7
1.4316067441232233e-7
1.2159041597849706e-7
1.2355813001949507e-7
1.3853790735471868e-7
1.6498997825334776e-7
2.0085981558498928e-7
4.905567006948184e-7
8.784370858845794e-7
5.010264761078388e-7
4.4148929713852473e-7
4.682436272596635e-7
5.559581538963821e-7
7.216216969172377e-7
9.749800034512832e-7
1.204121131776208e-6
1.3170466607198917e-6
1.048256286453157e-6
1.7569566147732064e-6
6.791438686748318e-7
2.8108820143593606e-7
1.3634969978894792e-7
7.084376695937059e-8
5.16767226685414e-8
4.055864946617779e-8
1.6107439826161474e-8
6.798763356849053e-9
3.4274397292287113e-9
4.255290785799951e-9
1.54249620361227e-8
9.21633166943715e-8
1.1647086124472698e-7
9.955109684706312e-8
1.0303309045136513e-7
1.1334852267258417e-7
1.2949883661961318e-7
1.5263249151161554e-7
1.8343889889545462e-7
4.886587201151487e-7
9.915038421691687e-7
5.929121376796492e-7
5.389082303852962e-7
5.854341292509977e-7
7.127819939444363e-7
9.474021412042811e-7
1.2327999769106455e-6
1.2286890191862353e-6
1.0559473162162643e-6
1.040266019544414e-6
9.879682517366457e-7
5.306610744408995e-7
2.0444269516509033e-7
8.01820807042548e-8
3.5372031575375684e-8
2.0838408506535803e-8
1.890436450686971e-8
1.1013422345343819e-8
4.620222696999941e-9
4.084578142650617e-9
7.733640009154296e-9
2.0357489154907614e-8
7.069611474700668e-8
2.933043261919724e-7
1.5407350690973606e-7
1.2592112161858464e-7
1.2534787638329116e-7
1.3726797246469814e-7
1.5796021228499855e-7
3.737964178977281e-7
9.491563133673814e-7
5.771023236499921e-7
4.938172416427076e-7
5.008767167471777e-7
5.559002220227695e-7
6.601808980613179e-7
8.312092411950881e-7
1.1051325364438214e-6
1.6848132448969786e-6
8.251398758462705e-7
3.173438316166168e-7
2.7483747886493557e-7
3.656893004084928e-8
1.3118422900605661e-8
3.652901790540238e-8
3.152858555508169e-8
3.2748037928719506e-8
2.128505600171237e-8
9.93985166569819e-9
5.540917149339908e-10
2.3474235172804324e-8
6.344193649244072e-8
1.279456624545235e-7
4.2216076620800185e-8
2.6774364213071737e-9
2.8757570844574262e-8
5.74791422226137e-8
9.292074385016941e-8
1.3373111726124502e-7
1.787187498108546e-7
5.342643144793829e-7
1.2617595974072482e-6
7.737591145233039e-7
7.254161441898578e-7
8.159416856297541e-7
1.038616720759381e-6
1.423626945708811e-6
1.6621035514430696e-6
1.5173791005473638e-6
1.6553627702384077e-6
8.937621918792599e-8
1.9463893916797321e-7
3.3093824968979576e-7
1.227592839499273e-7
2.281102583730723e-8
4.75190098618225e-9
3.703781466337792e-10
3.932667126794717e-9
1.3950944416923592e-8
1.674732986841301e-8
1.628824716738783e-8
1.363471206573937e-8
1.3265573959278933e-9
6.830225995439219e-8
1.4198280519374448e-7
1.195014017471017e-7
1.2508320225972018e-7
1.3933449946290142e-7
1.5857151530053381e-7
1.7767442841815105e-7
1.8124874582996924e-7
4.852959165071852e-7
1.3087601755597242e-6
8.020957679333617e-7
7.014598562529959e-7
7.233187187523332e-7
8.228039015293207e-7
1.029766450365203e-6
1.5063538552890986e-6
2.6174895488799026e-6
9.637910439226374e-8
8.447541483911666e-7
6.772635660342305e-7
3.8585871867316424e-7
1.0772638134265372e-7
2.7685699901535686e-8
9.607676320782882e-9
2.2897914780821904e-8
6.782874233109015e-8
9.794929624877351e-8
6.363580895298122e-8
3.383184335868714e-7
1.599776535562195e-7
1.880272511367848e-8
1.8569505582887822e-9
1.1120103513302515e-10
2.1889632167471345e-10
1.8103931814220184e-11
1.5713900832492077e-11
4.740361488876447e-11
4.146226281065043e-11
2.9798266688122515e-11
1.2239875154112083e-11
7.151667793915222e-12
4.337452104879549e-12
1.5596554682131281e-12
3.5842867249432642e-12
1.7883865396858775e-12
6.754692635691472e-13
1.6716185554857089e-13
8.717830461738899e-13
1.5285276798688697e-12
2.211761780790988e-12
8.602982118301953e-12
1.7393310897531683e-11
2.3257959645580547e-11
2.125532625677484e-11
1.037793898402095e-11
3.99820548370249e-12
1.1580698224272755e-12
2.8324695946126523e-13
1.2347344999388457e-12
2.0888933256541237e-12
3.0458964918310734e-12
4.2373876309602804e-12
5.7778698831872065e-12
7.789515080046545e-12
1.0417750417187319e-11
1.3845157588009778e-11
1.830734053460582e-11
2.4114040511885966e-11
3.1678360366680064e-11
3.7944566383655097e-10
5.328044165995518e-10
5.226224975808368e-10
4.97278718955354e-10
4.740240109316773e-10
4.530427434652568e-10
4.3585258585430695e-10
4.237225980391784e-10
4.168947278555787e-10
4.149931712346835e-10
4.174562448713656e-10
4.2374545161807726e-10
2.814595725004084e-10
2.5987274497449247e-10
3.997997389084848e-10
7.105177549640341e-10
8.391788187026608e-10
1.0457078232584515e-10
3.470953360767257e-9
1.0919506257004278e-8
3.3651593898209224e-9
2.2573157585308268e-10
7.473330672677851e-13
1.4038180117939916e-13
2.577077527340317e-14
4.0456539096280344e-14
0.
0.
0.
0.
0.
3.3988385618712076e-13
1.3971906117929513e-13
1.447551595097623e-13
1.6906534175739601e-13
2.0375773470790123e-13
2.485927207593845e-13
3.0549308079363314e-13
3.7754171864560546e-13
4.689071009155702e-13
5.850540662672969e-13
7.331061161585632e-13
4.8779387859620174e-12
8.391030532141369e-13
1.532892620545709e-13
1.2813977206569804e-13
3.17197821929499e-13
5.076040237583482e-13
7.419248688398203e-13
1.056828100189009e-12
1.4956449686787826e-12
2.117033597454823e-12
3.004686771688515e-12
4.280278923117305e-12
6.121399300989847e-12
8.785354386893652e-12
1.263661105436284e-11
1.8166376224752742e-11
2.5972240042263384e-11
3.6638064923600607e-11
5.046845641848881e-11
6.719529193081136e-11
3.1989902168274244e-10
2.1338781760843505e-10
1.9084908620321472e-10
9.913879283396666e-10
1.973158401694397e-9
2.722183780300222e-9
3.211995660424377e-9
3.598566795714013e-9
3.968761261532765e-9
4.350754242827127e-9
4.749189213300437e-9
5.230408180020766e-9
1.1524926217006382e-9
2.7027205252372166e-10
6.474735939892631e-10
1.0510726967589376e-9
2.0740297202242906e-9
6.95149241895024e-9
7.207746467259669e-9
7.104692122859041e-10
2.524569221553244e-11
8.073983452867048e-11
6.937515178270864e-11
2.9879578953122157e-12
1.2976320457847727e-10
3.872411607250812e-10
9.286062751578467e-10
2.2761343086262723e-9
6.395884214313758e-9
7.133442379425168e-9
4.7884982822103366e-9
3.395021579988095e-8
3.7121690500193304e-8
2.9285715456908465e-8
3.4805140186921045e-8
5.056448183325987e-8
8.597903811775552e-8
1.4528545842504467e-7
1.6662270516180218e-7
1.66134087684399e-7
1.6955179243610923e-7
1.1739235311269556e-7
1.702166738812e-7
1.9885791656532832e-7
1.2951145863603812e-7
7.689424329726991e-8
4.381622903635165e-8
2.7956368016542647e-8
2.1503540274608658e-8
1.817343125714344e-8
6.738571328876004e-9
1.3450397817443128e-9
5.160759021613918e-10
1.7151282996313152e-9
1.897383988333676e-9
4.585152650059523e-9
1.643817176790545e-8
1.2053909503559167e-8
1.1406391293468688e-8
1.201320834175781e-8
1.3534523901871667e-8
5.1323455990178946e-8
1.2847050469786453e-7
8.411337899935659e-8
6.889954457432808e-8
6.761829187217791e-8
7.225928581972772e-8
8.146934341823664e-8
9.577698797623753e-8
1.1629664406429695e-7
1.4284763690230165e-7
1.6933293348354754e-7
1.8199932589571127e-7
1.0607555011125964e-7
6.550342785882113e-8
3.89800022644254e-8
2.70400149865094e-8
2.2322714376563914e-8
1.9673929191123904e-8
8.994238635983138e-9
3.021018797992148e-9
1.2165792151098724e-9
6.316827318909352e-10
1.2324945867144555e-9
5.677688530472553e-9
3.1365124570792583e-8
1.9038721640734066e-8
1.4431260628334398e-8
1.3820196727814958e-8
1.4912835550625983e-8
1.751912517147118e-8
2.2221283015277253e-8
8.07093006298401e-8
1.406526160567349e-7
8.311010047883912e-8
7.655297029395261e-8
8.537029049427396e-8
1.0694026573703853e-7
1.4751515485646366e-7
2.167817420568341e-7
2.953536095776201e-7
3.154439353826492e-7
2.977948403641941e-7
2.880445097271011e-7
1.562867226275727e-7
9.898639170648916e-8
6.1465159598817e-8
4.25910474213783e-8
3.506614301622396e-8
2.971650564929358e-8
1.1688336017682153e-8
4.114053815388931e-9
1.835142776721277e-9
1.4147608631246587e-9
3.6292830709354382e-9
1.587986513322115e-8
6.203970721304938e-8
3.29764346899079e-8
2.6923207502686564e-8
2.6736497221749366e-8
2.9587322711661517e-8
3.5496836245838506e-8
4.584544558136513e-8
1.3540183438417213e-7
2.0614800352716023e-7
1.107522700916781e-7
9.396518215639355e-8
9.667594264130933e-8
1.1157140901582417e-7
1.4138917496919952e-7
1.897145892449885e-7
2.3195732921903715e-7
2.207897466747767e-7
1.8847766531995969e-7
1.9673091532024222e-7
1.1158558131447933e-7
6.747390905943138e-8
3.986295934348546e-8
2.820477938095787e-8
2.3692176442908096e-8
2.0384907865019014e-8
8.286789916511659e-9
2.9030718585806395e-9
1.212758883989297e-9
7.168371715426184e-10
1.8252577329955523e-9
8.845296429684312e-9
3.7655094687356694e-8
1.9941274294441485e-8
1.6103164504549338e-8
1.5859383202286635e-8
1.7407470608418878e-8
2.071354134281951e-8
2.6568585220131103e-8
9.56665795177486e-8
1.6338702070145032e-7
9.559716415458751e-8
8.75193925037764e-8
9.711698909962579e-8
1.2118118556003033e-7
1.666600617475264e-7
2.439707246651524e-7
3.290387171488761e-7
3.4723433107736334e-7
3.2590681578350455e-7
3.1773428040062455e-7
1.724793872846889e-7
1.0976838549387189e-7
6.820412210494e-8
4.652981760975224e-8
3.795430596210346e-8
3.2477222719208084e-8
1.2920358007668964e-8
4.539250606430973e-9
2.0003578056302127e-9
1.48901676913418e-9
3.805776229757664e-9
1.697881886392185e-8
6.760769110369184e-8
3.6114850831412026e-8
2.952008047179341e-8
2.9310447543020146e-8
3.2398415557502554e-8
3.8789232275134445e-8
1.214422387252131e-7
2.214458341134136e-7
1.2321827607587203e-7
1.0415380857827416e-7
1.0619231440361573e-7
1.2016802632128178e-7
1.4752110063672208e-7
1.931306824691815e-7
2.517717110621334e-7
2.78798554075553e-7
2.5509003076579597e-7
2.2209542213786247e-7
2.3732734773215435e-7
1.350525923297309e-7
7.977954646977756e-8
4.5762707083323445e-8
3.146522193282973e-8
2.6105521894088194e-8
2.132563339022291e-8
7.303685031137756e-9
2.0972092360848726e-9
2.0645869588096925e-10
6.590344004393007e-10
6.493110568937877e-10
1.3310190408958096e-8
2.722374913400418e-8
1.8046660005784435e-8
1.643226700805176e-8
1.707033729400625e-8
1.9229623283759634e-8
2.311277120384664e-8
9.654871671903776e-8
2.0724451718226965e-7
1.244748468760834e-7
1.096764620533795e-7
1.1644198957401123e-7
1.3673537614312954e-7
1.7340024173712548e-7
2.3443437283287823e-7
3.2434678619551167e-7
4.088797997249773e-7
4.2694312006530235e-7
2.8437951737772413e-7
1.6561799572399713e-7
1.0921127737900169e-7
7.055388403314424e-8
5.1535053940359565e-8
4.528412349329756e-8
3.1075941554653265e-8
1.1031097377815751e-8
4.758609807566138e-9
3.013407898913641e-9
3.8088520587589696e-9
9.94798466632799e-9
3.9850362403942766e-8
7.905645774364597e-8
4.637313096418422e-8
4.006037454237103e-8
4.103546578486008e-8
4.6656133444776534e-8
5.765310454158842e-8
7.712110483496156e-8
1.9644626548466044e-7
2.6332414368663974e-7
1.425458773449286e-7
1.2344765395326673e-7
1.3010766649908504e-7
1.5537169543995431e-7
2.0565284375369922e-7
2.80796304597449e-7
3.1431781908715964e-7
2.7758201060402265e-7
2.383401532174467e-7
2.769434483168102e-7
1.7008074443927126e-7
1.00650448865313e-7
5.743430521735073e-8
3.785673451486167e-8
2.9999895604425195e-8
2.6853715516409603e-8
1.2985370865474195e-8
4.2189841052480634e-9
1.5359049858405297e-9
5.829641962452139e-10
1.3783688289464993e-9
8.324832338778955e-9
4.814885534128006e-8
2.691819701080872e-8
2.1101216071057764e-8
2.050443987903352e-8
2.2261062777520613e-8
2.6163235270763504e-8
3.3012627348174166e-8
1.2200801275662913e-7
2.2139619288125698e-7
1.2844463189267293e-7
1.1518044815104928e-7
1.2500325858088345e-7
1.517536381354559e-7
2.0180715597737388e-7
2.868190521525029e-7
3.9294622238067046e-7
4.363824377479592e-7
4.132167103737873e-7
3.5840567477796447e-7
1.9466439913904175e-7
1.2796048227807344e-7
8.065958854773158e-8
5.4752009956259155e-8
4.533540022320703e-8
3.739202242726661e-8
1.40754645313578e-8
5.286518655243193e-9
2.5948614286485765e-9
2.32510652126345e-9
5.9898079176503735e-9
2.5804049980001913e-8
8.206698950642527e-8
4.5214114880302364e-8
3.7841610630459444e-8
3.798478984417427e-8
4.230287107946121e-8
5.098567266953863e-8
1.5559835224466938e-7
2.7749083751123483e-7
1.546660133651796e-7
1.321616028894756e-7
1.3629688353437606e-7
1.564715603782152e-7
1.9565142857254022e-7
2.6093753362345813e-7
3.3939017126172175e-7
3.618281866865324e-7
3.244343021071647e-7
2.843095472321672e-7
3.18101266446614e-7
1.8426507872246424e-7
1.0676134211666041e-7
5.9502701772634014e-8
3.863875573974773e-8
3.079372834918256e-8
2.6460410616040278e-8
9.711156205659553e-9
2.710258910014335e-9
2.6079935076517807e-10
8.364188172774123e-10
6.354116029842466e-10
1.5384063645025867e-8
3.728418888847352e-8
2.4041312926075637e-8
2.1707205361800816e-8
2.246001933909054e-8
2.5229230156126864e-8
3.023790789764691e-8
1.2298277727158872e-7
2.7059326500506126e-7
1.6288072874608857e-7
1.4197892228457974e-7
1.4899153978882694e-7
1.7253475261666527e-7
2.1506954642935573e-7
2.8501445217152797e-7
3.8789906442378606e-7
4.909774918738317e-7
5.225364453548785e-7
3.272585867587816e-7
1.9453232364008066e-7
1.3212931994472867e-7
8.472321476786096e-8
6.046519311649815e-8
5.361430646624964e-8
3.521997223615689e-8
1.2691641480348821e-8
5.687021634747906e-9
3.7644279941550746e-9
4.956753438093203e-9
1.3143523335579684e-8
5.43152246883062e-8
9.387132519338045e-8
5.737557416039136e-8
5.0367223984791724e-8
5.1943710067039076e-8
5.922794830966481e-8
7.32021452696286e-8
9.759733975978688e-8
2.481410734309363e-7
3.324905705085846e-7
1.8214647397558226e-7
1.5954624363751194e-7
1.7016582578781168e-7
2.0611680926284834e-7
2.7717678238521716e-7
3.80513812054088e-7
4.1708583104934645e-7
3.6577378824147507e-7
3.1756205692676213e-7
3.6899119089458474e-7
2.3461520204043003e-7
1.3432960473863163e-7
7.53229733177996e-8
4.7460282875502817e-8
3.610384162667495e-8
3.2592282733862816e-8
1.692044398882113e-8
5.469002997376261e-9
1.9938383631944213e-9
8.448667858972545e-10
1.98411015657032e-9
1.1023739043469959e-8
6.544378218508026e-8
3.758403608059053e-8
2.9090512899426447e-8
2.8148965189947755e-8
3.0514479281681166e-8
3.584924043040257e-8
4.522260489863563e-8
1.60979644125575e-7
2.9638131032951546e-7
1.7078087243864068e-7
1.5142395811094517e-7
1.623835358793936e-7
1.944304616694098e-7
2.543847568258388e-7
3.5540162251199634e-7
4.833725706217092e-7
5.421071566894903e-7
5.150520044585787e-7
4.205545047525266e-7
2.2851774171235007e-7
1.5531491648495587e-7
9.906904637125174e-8
6.487444743374728e-8
5.3455338771780025e-8
4.356146145122118e-8
1.633086451969085e-8
6.348490817969097e-9
3.224102217345129e-9
2.9944463333988303e-9
7.751442630073235e-9
3.4324745767162114e-8
9.747345767273496e-8
5.5924565269470704e-8
4.77067547696051e-8
4.8235097939466115e-8
5.3839645569235714e-8
6.482789275491683e-8
1.9654979648622518e-7
3.548639731246505e-7
1.994941876055349e-7
1.7214037586758968e-7
1.792011902986217e-7
2.0792728466837464e-7
2.6322420943981447e-7
3.549271064377151e-7
4.59029882020735e-7
4.7641985987152193e-7
4.22418220960265e-7
3.726832047732351e-7
4.1911933046660214e-7
2.4715032286742356e-7
1.3759522530372667e-7
7.389731860651193e-8
4.4663304504274466e-8
3.4035065903043945e-8
3.041737994610399e-8
1.1985640621084645e-8
3.330637420493883e-9
4.135855993969725e-10
7.010984509934824e-10
1.460257647373406e-9
2.0450168996739643e-8
5.3095100616857473e-8
3.3244414868226416e-8
2.9760063401617396e-8
3.0701140210716396e-8
3.446176788230208e-8
4.131806040240851e-8
1.5961431692413489e-7
3.5978233712725915e-7
2.169768396406556e-7
1.8742354561621302e-7
1.9465007066836546e-7
2.2260961442623157e-7
2.7326070846494123e-7
3.55520504950006e-7
4.750287977739992e-7
5.975334382828978e-7
6.439539319541376e-7
3.817235856368945e-7
2.2994951652237619e-7
1.6255327256186495e-7
1.0269189640777811e-7
7.043953642280416e-8
6.286868387000597e-8
3.9745276666326394e-8
1.4740203475358798e-8
6.8531729311297156e-9
4.695752273213821e-9
6.366042889760067e-9
1.723750998395845e-8
7.489071475205853e-8
1.1178440594989957e-7
7.202379228503738e-8
6.451166768022079e-8
6.702567757711707e-8
7.650590019445565e-8
9.416569073423297e-8
1.241300628354811e-7
3.1918304045031214e-7
4.335765031330743e-7
2.4100772467967365e-7
2.1367452235055202e-7
2.3064438041124578e-7
2.8323666612076976e-7
3.862850858653964e-7
5.293575583494806e-7
5.616619784498584e-7
4.865180463588066e-7
4.2596181794429426e-7
4.864645484444326e-7
3.2511709101804484e-7
1.767299359013523e-7
9.552553427339588e-8
5.593229400307986e-8
4.009507107732801e-8
3.65338226298514e-8
2.091596955162784e-8
6.816317008262612e-9
2.562770520780187e-9
1.3590754343548358e-9
3.1719517411452914e-9
1.5225973973101895e-8
9.028707116518508e-8
5.399572619706648e-8
4.111896805273514e-8
3.958767433348558e-8
4.285668423596253e-8
5.036204512670482e-8
6.355115535696988e-8
2.1366002611778804e-7
4.049091657739899e-7
2.324779167120113e-7
2.0384927721981467e-7
2.158809365549351e-7
2.546109302896568e-7
3.270104623743455e-7
4.475079775507442e-7
6.017433756261745e-7
6.832547746647121e-7
6.587020150329203e-7
4.922869643820065e-7
2.6644304944078413e-7
1.881610932115488e-7
1.223186784269181e-7
7.623551142029592e-8
6.247865925242915e-8
4.939604277060579e-8
1.8678262513397632e-8
7.645576301044139e-9
4.083115379658648e-9
4.004303334300645e-9
1.045287643649265e-8
4.838458483723414e-8
1.1447394875464295e-7
7.050342543768332e-8
6.200304603600546e-8
6.342971619263955e-8
7.103726699411167e-8
8.533356124636844e-8
2.540857031717253e-7
4.687330578412849e-7
2.6657767521444495e-7
2.3273320099295844e-7
2.448630376577287e-7
2.875081906373405e-7
3.6891597135210407e-7
5.018581161290136e-7
6.347499024064615e-7
6.273059332530287e-7
5.461766001862842e-7
4.862789492642465e-7
5.359645500755147e-7
3.3099318346907153e-7
1.723038620268498e-7
8.63429372137395e-8
4.682177892688105e-8
3.3433757122688056e-8
3.122370546047479e-8
1.3837315608828116e-8
3.869390687602215e-9
7.039695103759004e-10
1.180449726058654e-10
3.2061683368825167e-9
2.766774650004985e-8
7.834033103448695e-8
4.710749689664739e-8
4.169991368689318e-8
4.286155821339477e-8
4.807287286723911e-8
5.7652723062633515e-8
2.0505832375595492e-7
4.851879020679424e-7
2.9539736618751916e-7
2.526590934493297e-7
2.591391013433308e-7
2.916966089076077e-7
3.509343715915838e-7
4.454410134600525e-7
5.802319633037483e-7
7.236240685605664e-7
8.040009513656588e-7
4.3905837457916523e-7
2.66254559975881e-7
1.9505534987278022e-7
1.209872428545906e-7
7.95087420442412e-8
7.130915582072838e-8
4.1982618934195096e-8
1.6476334536791965e-8
8.144124932402445e-9
5.961202000960504e-9
8.59663306227399e-9
2.4134215882626422e-8
1.1278091024962613e-7
1.3089978278488134e-7
9.191797217548337e-8
8.514496268687893e-8
8.96077870512274e-8
1.0248023477200819e-7
1.2521148471260978e-7
1.6174033369547624e-7
4.200545585839489e-7
5.829452005545221e-7
3.3068120513641103e-7
2.9762754180132506e-7
3.258652972951247e-7
4.0668602735017225e-7
5.626732052052183e-7
7.561113090757237e-7
7.526110730184551e-7
6.386164633701115e-7
5.657111642529094e-7
6.138488827497941e-7
4.4852905511125727e-7
2.2574655271282842e-7
1.1305260899158463e-7
5.8808363622861654e-8
3.868531486819116e-8
3.53388301541867e-8
2.354346915377251e-8
7.89592579115657e-9
3.1881990165081393e-9
2.276893741492268e-9
5.242438858364545e-9
2.1193485052055597e-8
1.2269441050579459e-7
7.958688459120123e-8
5.9261450366397166e-8
5.668199286832304e-8
6.124302656926207e-8
7.19200057506868e-8
9.050641380927011e-8
2.7867222895455407e-7
5.617354888315323e-7
3.234596728426312e-7
2.801435554237838e-7
2.9217823131667455e-7
3.379537551912191e-7
4.2343393344799827e-7
5.631256705002416e-7
7.446182645762701e-7
8.674134462463653e-7
8.872277264438202e-7
5.754948447224093e-7
3.0441830744323653e-7
2.1834556918178633e-7
1.4366967331080886e-7
8.578750023724473e-8
7.03885253931582e-8
5.092524908855357e-8
2.0008119247309786e-8
8.934294341977286e-9
5.237014082389277e-9
5.782764237032341e-9
1.559199254770705e-8
7.725988526213283e-8
1.2821005071401042e-7
8.957681414344026e-8
8.302622448871031e-8
8.678400335131192e-8
9.784548516793141e-8
1.1709347624314336e-7
3.3400781280427347e-7
6.367432162036158e-7
3.686375178637972e-7
3.269803447424428e-7
3.486782138473445e-7
4.1560562204873595e-7
5.421964507009498e-7
7.394058510322221e-7
8.787479219864026e-7
8.007815693654396e-7
6.864452423516451e-7
6.307946281917045e-7
6.422680613811253e-7
4.3581658913900854e-7
2.0204952275575792e-7
8.967962578114752e-8
4.200192261425258e-8
2.6943079973615907e-8
2.5755662580205605e-8
1.381527975525387e-8
3.9555658183044016e-9
1.1574883836131197e-9
1.2081229120836215e-9
6.412860684491343e-9
3.7555616068517e-8
1.1862391483644327e-7
6.787546829369718e-8
5.94018174905518e-8
6.086638468818495e-8
6.81996072993471e-8
8.163886602766693e-8
2.530619630111229e-7
6.545523677199714e-7
4.0876756418230646e-7
3.4576334258249285e-7
3.4888304627750776e-7
3.8430119522896837e-7
4.4973625371150446e-7
5.52268384738874e-7
6.977105831151606e-7
8.758846928917379e-7
1.0999745230207308e-6
5.248304613134726e-7
3.028224838410319e-7
2.116742025515849e-7
1.2624695355545053e-7
8.242267520053955e-8
7.249006765589471e-8
3.737182078748053e-8
1.6255958174527347e-8
8.899247050927758e-9
7.477890538964542e-9
1.2588052460717026e-8
3.890376566742447e-8
1.897371548435961e-7
1.4461492833111474e-7
1.170315433142531e-7
1.1504101510550586e-7
1.2406161166798237e-7
1.4248727598598853e-7
1.717044100863036e-7
2.134453219241113e-7
5.601693082781679e-7
8.038152797237974e-7
4.714093512124973e-7
4.335947378202912e-7
4.84026329523225e-7
6.173493342306249e-7
8.650463581796993e-7
1.0863751001419788e-6
9.702160595205017e-7
8.12160885545487e-7
7.49604959666662e-7
7.260195503884198e-7
5.975369472309148e-7
2.7071600163254735e-7
1.1575037490853277e-7
5.1028427946903974e-8
2.930747862997183e-8
2.567776552881487e-8
2.1139327315309907e-8
7.68122361429982e-9
3.633385983804577e-9
3.78145260369883e-9
8.71784775903153e-9
2.9689866438342674e-8
1.6151900090662982e-7
1.197237449526982e-7
8.67928155391042e-8
8.249254975178788e-8
8.88572811896023e-8
1.0370577696468069e-7
1.2803157572664787e-7
3.4572882203114776e-7
7.843489741295544e-7
4.596866934711524e-7
3.924210545843624e-7
4.010459986688743e-7
4.5155372446342983e-7
5.467282041331243e-7
7.002958594221273e-7
9.142379685747438e-7
1.1667372066022841e-6
1.5468403754117654e-6
8.856289493072058e-7
3.938732944462117e-7
2.3398068833911003e-7
1.3590663578222368e-7
8.318936021707968e-8
7.054218716792029e-8
4.047859905086836e-8
1.717493686792463e-8
8.678783141060468e-9
5.970574341794912e-9
8.840683361273574e-9
2.873477295203032e-8
1.5206237143441532e-7
1.264913406305552e-7
1.1028506337873924e-7
1.1288843774951053e-7
1.2349438069853617e-7
1.414759642186109e-7
1.6818310395054526e-7
4.4390118954856656e-7
8.83567079484981e-7
5.286548316912677e-7
4.811422736831224e-7
5.239039343321189e-7
6.395174786668742e-7
8.542808873801668e-7
1.132542900455668e-6
1.1506538193385774e-6
9.593792450819183e-7
8.632616919110956e-7
8.937011971869312e-7
8.619882105500597e-7
6.058879304676047e-7
2.1151191926549193e-7
7.27817574342531e-8
2.9122071426011238e-8
1.4643214888035355e-8
1.1653894466464386e-8
7.238583920602319e-9
1.7595141016931723e-9
9.036412629993133e-10
2.8741086105691978e-9
1.121187650167747e-8
5.201876588760635e-8
1.7126937004667976e-7
9.580654463206756e-8
8.452239006268527e-8
8.712507436347001e-8
9.743987526605857e-8
1.1460901347395968e-7
2.8827131386757183e-7
8.617977694927464e-7
5.721931692772929e-7
4.788546864976038e-7
4.732694082826038e-7
5.069043511283967e-7
5.740626129363386e-7
6.857099075483207e-7
8.840972508976208e-7
1.4178878968073733e-6
8.455746462456289e-7
6.503450981098613e-7
4.91602214237081e-7
1.8319546761593006e-7
8.355913257196564e-8
6.01683819877715e-8
5.016341566277903e-8
1.9201503073746956e-8
6.33775945365427e-9
1.9402552494666077e-9
2.8156474686306393e-9
1.5438902411099373e-8
8.879587262096132e-8
1.5062843204833575e-7
1.2909902324554896e-7
1.3599473355297752e-7
1.5227982013707039e-7
1.7471488716694802e-7
2.037009165540712e-7
2.3790294636059362e-7
2.7026589598587084e-7
7.603276721019324e-7
1.1287729382929372e-6
7.083700420086937e-7
6.797451496471046e-7
7.882994163511884e-7
1.0484654561609408e-6
1.4505893676094317e-6
1.45847516826463e-6
1.1633684536008343e-6
1.0729882795668754e-6
9.394847596898944e-7
1.2451842911749437e-6
9.863736768928043e-7
3.2329790420397767e-7
8.195843429782291e-8
2.833212959245352e-8
1.2100606375888784e-8
6.505003674809514e-9
3.3617876623567614e-9
6.185262765502982e-11
6.268923063915951e-10
3.863183135551177e-9
1.2585363536015596e-8
4.187028199897141e-8
2.2123124760192882e-7
1.685407223581541e-7
1.2339785493684722e-7
1.1814747202123337e-7
1.2571310681342032e-7
1.3924935869168698e-7
1.5158113729922718e-7
3.839288320285229e-7
1.0807344959397925e-6
6.744469285230223e-7
5.678388154295315e-7
5.654724923763809e-7
6.154178035785309e-7
7.205609108997297e-7
9.270558917341453e-7
1.4944521563415814e-6
1.0515482761097575e-6
4.967773667619678e-7
1.073451854355582e-7
1.1606544569075434e-8
3.475235255435526e-8
5.272824485138405e-8
4.322089874236793e-8
4.271579466616575e-8
2.2326001779263156e-8
9.498243727784772e-9
7.030590913684442e-9
3.1964770260081415e-8
6.593389100753706e-8
1.0701024612763805e-7
3.786009259953256e-9
3.4904525041945884e-8
6.591409106543199e-8
1.0228421109648185e-7
1.4500038757053182e-7
1.9239608949983915e-7
2.4302473419766613e-7
6.987440412347111e-7
1.3036229900200136e-6
8.248593775386749e-7
8.034804642576659e-7
9.446275860509399e-7
1.271138662409771e-6
1.7257179895825496e-6
1.6375197862253126e-6
1.3819451939539872e-6
1.4412364262470813e-6
2.9779964291475234e-7
1.395595610734028e-6
9.825315413589602e-7
7.233160859079591e-7
4.0973427488270134e-7
5.608277739378412e-8
1.1471192584367853e-9
1.540806130273535e-8
7.796356749228974e-8
7.061504263032517e-8
1.1663433627799128e-8
1.3067984707354788e-6
2.3090309337978359e-7
2.3874457644018757e-8
2.319270565795805e-9
4.4071886945829315e-10
1.499845027190838e-10
1.9541083825356886e-11
4.364822471370736e-12
2.8306865835319598e-11
3.454665185294696e-11
1.7245223101501576e-11
1.1759725389722313e-11
8.92580251621515e-12
6.75759918188195e-12
4.9346038066089455e-12
3.3929802374431504e-12
2.1426049365351494e-12
1.2597898775758561e-12
1.0406653532357864e-12
3.3385425431144774e-12
1.2441291513162888e-11
1.7465084137282906e-11
9.909946996640687e-12
1.0911271317294883e-11
1.0321509265051353e-11
7.544641729329012e-12
6.444764587664265e-12
6.486557793523807e-12
7.035894545506876e-12
7.823223878039912e-12
8.729523998397979e-12
9.688490681534618e-12
1.0648443783397094e-11
1.1556853696836409e-11
1.2353256357749935e-11
1.2965237378251629e-11
1.330510130566884e-11
1.3265500182620685e-11
1.271328565516608e-11
1.1479925397088443e-11
9.3479272579058e-12
2.6898747693847e-10
2.0897698966571426e-10
2.065373921166656e-10
1.9124179526843315e-10
1.6226799905458173e-10
1.3879951861488137e-10
1.2352370008482835e-10
1.141706556245572e-10
1.0874235705335531e-10
1.0596976694080184e-10
1.0507460056692174e-10
1.233867559497439e-10
1.0173770785725861e-10
1.200339371581389e-11
3.645192058835645e-10
1.088609885501672e-9
1.971213762736529e-9
3.1895692582108644e-9
4.001783114959895e-9
4.667679682969345e-9
5.4254944930824e-10
2.5239378781483946e-12
1.4040220443129883e-13
0.
3.7261841343868584e-14
2.812817825905844e-14
0.
0.
0.
0.
0.
8.998447937073425e-13
4.009570258492881e-13
4.1918017137415545e-13
4.916027317720472e-13
5.943065876412109e-13
7.270213847798302e-13
8.955854238281595e-13
1.1092227525250207e-12
1.3803840055148944e-12
1.72538499275087e-12
2.1654846230968667e-12
1.779588552509227e-11
2.5860788575113302e-12
4.591374390566493e-13
4.385269262932589e-13
1.0561740650163321e-12
1.6933394574595477e-12
2.490188925660385e-12
3.573413248539293e-12
5.097600643381671e-12
7.275726170899559e-12
1.0414829851815919e-11
1.496422126737001e-11
2.158147000078667e-11
3.1216539943050485e-11
4.5197831364956046e-11
6.526020083164851e-11
9.337204460438238e-11
1.3115310835292198e-10
1.7888638333851377e-10
7.103999158894645e-10
5.368442010694784e-10
1.631148897136295e-10
1.6299126261761526e-9
3.617636430200125e-9
5.37476652354945e-9
6.583919720696444e-9
7.45111455812929e-9
8.192540689484104e-9
8.904609245203601e-9
9.61521884787152e-9
1.0323586591628776e-8
1.0967995237290779e-8
2.502948797543807e-9
6.380755113943325e-10
1.4684126713740365e-9
2.355152521719906e-9
4.565795262134515e-9
1.4498850437869659e-8
1.0909487335328244e-8
5.377856406972244e-10
1.3292127940988681e-9
1.4139771960491352e-9
1.4492686935974758e-9
1.5227972285539107e-9
1.6579971905946452e-9
1.880523744662213e-9
2.2462442320062632e-9
2.897750199454626e-9
4.245525216580275e-9
6.726879922862309e-9
3.8923642083274446e-8
4.553816863213545e-8
3.278823394649582e-8
3.658806430221727e-8
4.990520824276976e-8
7.93747770838598e-8
1.3511253435176196e-7
1.7466777720452876e-7
1.732622911626359e-7
1.7419279747696204e-7
1.5680614557208307e-7
1.8175064590784526e-7
1.9564374686986737e-7
1.0892150413017645e-7
6.643523216072537e-8
3.877673785855136e-8
2.645976697955149e-8
2.1581238968002864e-8
1.6976589220775837e-8
5.276940466418483e-9
1.1626882008855364e-9
3.763618805941866e-10
1.2165970775273488e-9
3.5757498995571165e-10
1.1106572356114504e-8
1.8016182655398154e-8
1.3239100261126535e-8
1.2546840658345076e-8
1.3283633539192357e-8
1.5101904018155762e-8
1.8197431905368503e-8
7.018136642705796e-8
1.453138152103332e-7
8.289908428351181e-8
6.817882521581561e-8
6.759592907507901e-8
7.375884391949078e-8
8.621679873322811e-8
1.0667579791238006e-7
1.3587158757852265e-7
1.633939027227801e-7
1.6588607638481977e-7
1.0706117505932629e-7
6.481610651281088e-8
3.9065565320557896e-8
2.6128342724863288e-8
2.092955945876879e-8
1.8794958351205632e-8
1.1777081593217883e-8
4.148275196074322e-9
1.8300167401854907e-9
1.1467536213165746e-9
1.4280251524683286e-9
3.807146417028616e-9
1.5288213680005924e-8
2.674052208902167e-8
1.5817244393144255e-8
1.366179923868342e-8
1.3976951693514991e-8
1.5901720566823125e-8
1.976459103139329e-8
2.6912281013911153e-8
8.124639219877888e-8
1.1881514827752186e-7
7.13189858494083e-8
6.796787888940945e-8
7.881747889631802e-8
1.0405340771039784e-7
1.5302721662472897e-7
2.3099312585079545e-7
2.810014705445326e-7
2.7228266799148244e-7
2.579979477943301e-7
2.8916503920153226e-7
1.7413918899721683e-7
1.05390412281393e-7
6.437288031617731e-8
4.213329347098981e-8
3.274896976097274e-8
2.8949838087792493e-8
1.3991527581099714e-8
4.374688903597049e-9
1.5119943363139725e-9
5.361893884231614e-10
1.325602985006817e-9
8.362267983425367e-9
5.0365098822255486e-8
2.8820488981830918e-8
2.2724649677552673e-8
2.21676439811748e-8
2.4123094631445553e-8
2.837241313545483e-8
9.45403263960425e-8
1.8622549605150618e-7
1.0538367079139242e-7
8.810590323176019e-8
8.870847042168788e-8
9.86011795871486e-8
1.1802518626040162e-7
1.5018217125657967e-7
1.9507306965419743e-7
2.3000607230094607e-7
2.238045794841956e-7
1.9680275671956935e-7
1.8359539314457584e-7
1.042494194374244e-7
6.103906467996954e-8
3.6463576066328244e-8
2.6487850243062044e-8
2.2792038989089444e-8
1.6858896071713203e-8
5.410713349660704e-9
1.6589899734139745e-9
2.465997911740897e-10
2.599892579859086e-10
1.500904630433872e-9
1.5409527079834382e-8
2.2594999199980897e-8
1.543621087303071e-8
1.419338679788304e-8
1.4844572149733114e-8
1.684609185626155e-8
2.0440642637279518e-8
8.44943058726501e-8
1.7353030985360031e-7
1.0351236523775101e-7
9.231051689847686e-8
9.929275268223692e-8
1.1853395904957757e-7
1.535369512490823e-7
2.12596115792576e-7
2.9766374890963903e-7
3.6540190379188554e-7
3.6869874103432283e-7
2.6882162807630684e-7
1.5234199177069312e-7
9.922975065653732e-8
6.379197182533996e-8
4.652077051758904e-8
4.033997642957027e-8
2.950880383188618e-8
1.0477690084356714e-8
4.2881651514110855e-9
2.5030880889682546e-9
2.89743706447896e-9
7.508481872392314e-9
2.9975668180925804e-8
7.05251198964636e-8
3.991326829627166e-8
3.3955692196219746e-8
3.449752462249836e-8
3.896788201814907e-8
4.7844865919304574e-8
6.357231364555068e-8
1.6713170973912213e-7
2.293537467156616e-7
1.233417311941217e-7
1.0593577993729559e-7
1.1062263871737295e-7
1.3051908936151762e-7
1.7028095398712177e-7
2.3120293942587898e-7
2.645490418665405e-7
2.3607832872889885e-7
2.0104358772148236e-7
2.3024154130679497e-7
1.3748218670769364e-7
8.221366422664242e-8
4.7195769894136566e-8
3.19212351147275e-8
2.5881684442515878e-8
2.2993899713783082e-8
1.054582026877066e-8
3.4808829069660107e-9
1.3011090254371705e-9
5.303180611157815e-10
1.2836462547044949e-9
7.463211635826698e-9
4.0508776567173484e-8
2.2120474066499304e-8
1.7484550468568415e-8
1.7045716421776603e-8
1.854701664300374e-8
2.1847270157425818e-8
2.7650182075287516e-8
1.0321531473116334e-7
1.8496946632565867e-7
1.0786854642547784e-7
9.756145141586625e-8
1.0682919693149805e-7
1.3103751526124598e-7
1.7638972963165622e-7
2.5369390509301647e-7
3.4809391794885383e-7
3.8254169142983844e-7
3.618352743785349e-7
3.2588895783492333e-7
1.7673408098037592e-7
1.1458914248906967e-7
7.196629027291354e-8
4.952801774277599e-8
4.102535180619411e-8
3.411820369204121e-8
1.2963271345593455e-8
4.76065890937418e-9
2.265802929946525e-9
1.9408111146855073e-9
4.987476050416228e-9
2.1468589606501858e-8
7.324473745305172e-8
3.9703342523347715e-8
3.29258942128356e-8
3.292361259173031e-8
3.65938383308805e-8
4.4059574667389325e-8
1.3525650682354728e-7
2.40974116098591e-7
1.338004825495973e-7
1.1368910717572936e-7
1.1658271333911141e-7
1.329522344927181e-7
1.6492025062581929e-7
2.1822216623015622e-7
2.837795822730907e-7
3.060689296886909e-7
2.756256459439072e-7
2.4033876359174257e-7
2.6645463495392674e-7
1.5359928840581312e-7
8.98487939085672e-8
5.0672016501524863e-8
3.3974789361564325e-8
2.7643649943740856e-8
2.3253515513611138e-8
8.279290292525866e-9
2.325465906331804e-9
2.0735667597654205e-10
7.818868786373548e-10
4.5419630340879445e-10
1.3169540472571211e-8
3.0457027888181455e-8
1.986033547893549e-8
1.799023746267042e-8
1.8637552954397656e-8
2.0947376910083532e-8
2.511462902429846e-8
1.0445729254345177e-7
2.27732379750103e-7
1.3717329589346691e-7
1.20235430970581e-7
1.2693292156176019e-7
1.480170577697542e-7
1.8604921777690782e-7
2.4895966819847e-7
3.419868861247628e-7
4.3412457728369596e-7
4.6021508354842247e-7
2.953218634821608e-7
1.7439942891805496e-7
1.1659738344258943e-7
7.543483079306924e-8
5.492225991175238e-8
4.855928306095515e-8
3.233794042785875e-8
1.152677738133747e-8
5.0774636686295255e-9
3.3006373110996937e-9
4.2764247043941235e-9
1.1245569574523517e-8
4.5610598846486957e-8
8.368890411348627e-8
5.010281443793143e-8
4.3633555700356374e-8
4.486300430958796e-8
5.111856489930556e-8
6.325228359565221e-8
8.465041658764365e-8
2.1444242171940753e-7
2.854998638855462e-7
1.5525028517245627e-7
1.3509951823213204e-7
1.4313373899542337e-7
1.7204583600463567e-7
2.2943549498519088e-7
3.139587771725702e-7
3.472373869282505e-7
3.051465375067949e-7
2.632737080524709e-7
3.0717581594208877e-7
1.9232004947162515e-7
1.1205639614523565e-7
6.33200179544133e-8
4.106205707087907e-8
3.204649874133679e-8
2.8759840130306744e-8
1.438373634501057e-8
4.645571703415061e-9
1.6799795348761927e-9
6.483149665204004e-10
1.5266729201963032e-9
9.04045944818147e-9
5.340079162061054e-8
3.028826170223911e-8
2.357832485597349e-8
2.285489913253004e-8
2.478555896631005e-8
2.9113475821969355e-8
3.671719134655267e-8
1.3418618686143335e-7
2.4521846577415017e-7
1.4189186432642031e-7
1.2663039406133695e-7
1.3673868146941107e-7
1.650243464078586e-7
2.179196292388546e-7
3.075367854172116e-7
4.208670546588406e-7
4.70974090382716e-7
4.47233772631939e-7
3.771582140436083e-7
2.0520895018326005e-7
1.3705493405866304e-7
8.699657835993438e-8
5.850104301251372e-8
4.847351521024121e-8
3.9659768423336484e-8
1.4835294532801124e-8
5.6508846783041776e-9
2.8115523691530765e-9
2.5526791331777413e-9
6.593882154614553e-9
2.8736675259548878e-8
8.686441981848272e-8
4.863855266337418e-8
4.103043735065897e-8
4.131144572879178e-8
4.6058996398869186e-8
5.5510580365317745e-8
1.691833722603153e-7
3.0217435863806705e-7
1.6889240607096862e-7
1.4488480459663216e-7
1.5000229680958613e-7
1.7299354068749227e-7
2.1749373279472452e-7
2.915480421239992e-7
3.785194076745567e-7
3.989193099455986e-7
3.5584106154234813e-7
3.127050041806646e-7
3.525230389787384e-7
2.0605778527308548e-7
1.1706455552819967e-7
6.421680249132809e-8
4.072778330840021e-8
3.1928968091530305e-8
2.7852783866101222e-8
1.051889111290284e-8
2.9181456028113807e-9
3.0173233563709343e-10
8.093012768971703e-10
8.734434692795518e-10
1.6841669533876257e-8
4.243182937422542e-8
2.6946662346639364e-8
2.4216903095979523e-8
2.5013718854846622e-8
2.8082513824719698e-8
3.365929466615732e-8
1.3466813961473374e-7
2.987043045547357e-7
1.7993222881744697e-7
1.5624646600557862e-7
1.632779068031815e-7
1.8813275874646078e-7
2.3307110048629416e-7
3.0662282716229195e-7
4.1452996316232483e-7
5.246263693968365e-7
5.626175913184589e-7
3.4385804598138006e-7
2.0623705413694003e-7
1.4276327433345666e-7
9.137382138999387e-8
6.448715634908632e-8
5.7394109216360434e-8
3.697468629673396e-8
1.3437625960432051e-8
6.102431384611149e-9
4.080553037915908e-9
5.4130374525520596e-9
1.4476669795593636e-8
6.107095348264384e-8
9.935221360413002e-8
6.200716985806212e-8
5.486406233923551e-8
5.6746825636443535e-8
6.474020186185912e-8
7.991437894330289e-8
1.0616684275313088e-7
2.7146916244925676e-7
3.6447813552725927e-7
2.007477728555652e-7
1.7668789728736413e-7
1.893773011670656e-7
2.3071671148964153e-7
3.1217630306759356e-7
4.2864227737692824e-7
4.6384740157990576e-7
4.046905977227326e-7
3.527472728476127e-7
4.0865737172488466e-7
2.6563189739115084e-7
1.4864078717256508e-7
8.195759809849456e-8
5.0424976560682675e-8
3.7587014566789233e-8
3.4011790431057634e-8
1.8359937795993644e-8
5.933437777138384e-9
2.177410275115333e-9
9.988072621675323e-10
2.347082252430833e-9
1.2308551651698248e-8
7.327834094406079e-8
4.281680011131592e-8
3.286535776811805e-8
3.1714816184960004e-8
3.435177458422388e-8
4.036076055078374e-8
5.093590273999378e-8
1.7785447061176829e-7
3.305581519066257e-7
1.901298811755511e-7
1.6781217076355243e-7
1.7906261689295122e-7
2.131270009293508e-7
2.7683052354637645e-7
3.837617118595672e-7
5.205170555613583e-7
5.882279300791087e-7
5.621612315131237e-7
4.4282632565792666e-7
2.4087788448277603e-7
1.6701365866798955e-7
1.0769146152234964e-7
6.948806591529073e-8
5.725704696516748e-8
4.605040678689539e-8
1.7234092774429915e-8
6.82220911392156e-9
3.5156492966704633e-9
3.3016359389591776e-9
8.575472917458695e-9
3.87597293084531e-8
1.0273751455004143e-7
6.052399201193146e-8
5.222623219576258e-8
5.303492264365182e-8
5.9271784293813674e-8
7.131495921691594e-8
2.1553588863962864e-7
3.910851145195316e-7
2.2071153681005314e-7
1.9132725940250695e-7
2.0004827618164679e-7
2.33288790416708e-7
2.9707796337572267e-7
4.0241059143776806e-7
5.169002204117811e-7
5.265300489317263e-7
4.6326278853350273e-7
4.099910498729412e-7
4.611118235418085e-7
2.773063142474741e-7
1.4973092285033004e-7
7.818167213823447e-8
4.557947701880438e-8
3.3943495353519746e-8
3.085169599205679e-8
1.2720047361875523e-8
3.5221552956127477e-9
4.95629308436533e-10
5.341173180004725e-10
1.998925800561496e-9
2.258944191380457e-8
6.144656316142714e-8
3.76578766220997e-8
3.349344457389923e-8
3.4474192654304923e-8
3.867350234951624e-8
4.637724166546561e-8
1.7456304745087724e-7
3.9946980497197596e-7
2.4163832933721113e-7
2.0785067320849513e-7
2.1479588143367444e-7
2.441360888594341e-7
2.973579342237993e-7
3.8322877640689687e-7
5.073797863149214e-7
6.374522396927446e-7
6.956875009790547e-7
3.988890982981189e-7
2.424877460816469e-7
1.7526948435559106e-7
1.1055338890337628e-7
7.483488298521117e-8
6.704599044343664e-8
4.1067193949400034e-8
1.550134615830175e-8
7.3578515275733695e-9
5.1307669902703235e-9
7.057095986295679e-9
1.936284512116954e-8
8.673605665620522e-8
1.176985442178719e-7
7.833890761245504e-8
7.104315219109827e-8
7.415763528848203e-8
8.471439770207206e-8
1.040315007810065e-7
1.362756232895087e-7
3.5269306721526127e-7
4.808727025876142e-7
2.6924322381221744e-7
2.401219849738132e-7
2.607097732362368e-7
3.22353705434399e-7
4.4257260193792126e-7
6.033660449237866e-7
6.250567820164861e-7
5.367902662904456e-7
4.721126446753311e-7
5.319361871504202e-7
3.6955387996615687e-7
1.9430864526079293e-7
1.0177375061698015e-7
5.726727100395418e-8
3.9860169577590515e-8
3.633623734334557e-8
2.2088970499497877e-8
7.238090973298459e-9
2.77050285686272e-9
1.636029819001687e-9
3.805601741792215e-9
1.70367696126027e-8
1.0038983139372064e-7
6.221716705320592e-8
4.681187994768475e-8
4.48959487060751e-8
4.8545362181359943e-8
5.704182481047435e-8
7.197650995397758e-8
2.3507009848592487e-7
4.543524091022925e-7
2.6089412854322493e-7
2.2758608769650662e-7
2.3956960067316906e-7
2.80424006988527e-7
3.567501583935493e-7
4.830432006364668e-7
6.465710967105425e-7
7.431169476557505e-7
7.292560597335295e-7
5.153009992831332e-7
2.785739608642455e-7
2.0038116448080326e-7
1.3209992427935167e-7
8.112113142225225e-8
6.664517302062098e-8
5.099875145351907e-8
1.9421245904263702e-8
8.190111586935149e-9
4.492431300178913e-9
4.527980059927845e-9
1.1917173548809469e-8
5.683402689985447e-8
1.1884240047920082e-7
7.661966182227642e-8
6.86577978407043e-8
7.076335363066163e-8
7.943333840784815e-8
9.530954242249977e-8
2.809534470745162e-7
5.223336690208576e-7
2.987666311384867e-7
2.624257321812618e-7
2.776288946128034e-7
3.2806589216685096e-7
4.2406668686838904e-7
5.788359193330917e-7
7.181103554316858e-7
6.876716361157467e-7
5.934264325456985e-7
5.324960106294402e-7
5.757925705236537e-7
3.7146871720827045e-7
1.844374541869747e-7
8.796881103895401e-8
4.5309299058043156e-8
3.125722339007384e-8
2.956661042052949e-8
1.4126646975249712e-8
3.95155607110268e-9
8.478875901125139e-10
2.9142339836122535e-10
4.199368174985183e-9
3.0452145319394634e-8
9.220701685303683e-8
5.3819279241099624e-8
4.7230947270822156e-8
4.840509586094874e-8
5.4243384424896384e-8
6.50414150005609e-8
2.216156781643398e-7
5.393478489153099e-7
3.310328221538555e-7
2.817279340736906e-7
2.8708637802249566e-7
3.204621386743294e-7
3.814396710382182e-7
4.779302081928149e-7
6.149223090236369e-7
7.66971077610604e-7
8.793774072201017e-7
4.574007232009519e-7
2.777904557149761e-7
2.0541492425768395e-7
1.2716121152368824e-7
8.313496252427011e-8
7.444469245506525e-8
4.151441930232427e-8
1.6875254822028524e-8
8.634266355611766e-9
6.553741115754238e-9
9.803794846454794e-9
2.8273798701513743e-8
1.3710995357969329e-7
1.3542361533890197e-7
1.0013624518705286e-7
9.469313340007071e-8
1.0048311543215462e-7
1.1510382471635775e-7
1.4008992546476647e-7
1.7897536558473686e-7
4.6766905621719235e-7
6.529829714617334e-7
3.7459178399451655e-7
3.3990022193404586e-7
3.750359083646879e-7
4.722919395879337e-7
6.58080291411729e-7
8.675874187329982e-7
8.286770842125169e-7
6.968993366343156e-7
6.242092235815325e-7
6.529181411414702e-7
5.076214877696223e-7
2.445291307749797e-7
1.1536477798639595e-7
5.65259677959812e-8
3.5630073960537786e-8
3.223416414167828e-8
2.3437451155300296e-8
8.022231137359776e-9
3.374855629699356e-9
2.74966991711722e-9
6.299655596810945e-9
2.364628383997203e-8
1.336464120964351e-7
9.280444934466922e-8
6.793408110765906e-8
6.464883852443964e-8
6.972525966856841e-8
8.178688219159454e-8
1.0260042274267579e-7
3.020190115380149e-7
6.321674683893412e-7
3.655805300286163e-7
3.1463906169682663e-7
3.2555442336534744e-7
3.726940998172652e-7
4.6085143315364665e-7
6.039350734887095e-7
7.937061859722955e-7
9.482324625534035e-7
1.0335741527747647e-6
6.181776815136922e-7
3.196806170266019e-7
2.2650311040105247e-7
1.4825701218316901e-7
8.891425663793622e-8
7.360003736797959e-8
4.9198790974219956e-8
1.98979790496792e-8
9.325637794780034e-9
5.738413156178742e-9
6.772992154689921e-9
1.893427681448478e-8
9.840424738345276e-8
1.2832507096594125e-7
9.685871808081313e-8
9.274297867257515e-8
9.831455170269592e-8
1.1137952973757985e-7
1.3305688949234628e-7
3.713591852316639e-7
7.157730314928308e-7
4.1860756539477476e-7
3.7470395255963396e-7
4.027309380036318e-7
4.84478021387524e-7
6.384636430859402e-7
8.680758714945219e-7
9.820073877493771e-7
8.578137592209167e-7
7.367374511868923e-7
6.982634132777995e-7
6.740241135992229e-7
4.872232439606906e-7
2.092934889090924e-7
8.551128706383608e-8
3.752897888807028e-8
2.2482141012617784e-8
2.103714775383261e-8
1.2637029236408687e-8
3.6268570595912836e-9
1.2889918668641051e-9
1.9024556274546e-9
7.993853361815152e-9
4.103613386168709e-8
1.411259765157782e-7
7.787214485962506e-8
6.75320615786375e-8
6.901346636595891e-8
7.721913287500912e-8
9.217245186897398e-8
2.664811121208197e-7
7.226918498747656e-7
4.599980449193387e-7
3.868343478068572e-7
3.8694873846432883e-7
4.2138790838836685e-7
4.862031637737746e-7
5.879353747232985e-7
7.364807757602241e-7
9.519305452459218e-7
1.394971994032471e-6
6.184756000766906e-7
3.2857611444376366e-7
2.0847027272613188e-7
1.2012985202460617e-7
8.146719607321309e-8
6.957511964366234e-8
3.2803438240980655e-8
1.493930224791047e-8
8.56293008374572e-9
7.817707086994585e-9
1.4835888945429999e-8
5.0603479628156216e-8
2.1120784676641814e-7
1.4294194187055636e-7
1.2578614310170052e-7
1.2840657636148512e-7
1.408118360541019e-7
1.623418978231023e-7
1.941151168832979e-7
2.360006875130462e-7
6.272436853893558e-7
9.070709292235765e-7
5.43061231930293e-7
5.062443231120905e-7
5.72164513134088e-7
7.402421231202997e-7
1.0415304396698825e-6
1.2311031060677393e-6
1.039223067366228e-6
8.77488550428853e-7
8.429651916544362e-7
7.689719868367899e-7
6.611795031889742e-7
2.854372106217787e-7
1.0815662275741343e-7
4.405787168828396e-8
2.3269570590687698e-8
1.904002773032709e-8
1.7193252646895114e-8
6.630460092485642e-9
3.4809994897245285e-9
4.377404685474274e-9
1.0289920166316172e-8
3.2981894087025253e-8
1.7166564055543644e-7
1.4065043731382664e-7
9.979625567025294e-8
9.43228906174766e-8
1.0119496868896463e-7
1.1709924246710063e-7
1.41399497468847e-7
3.625618588401511e-7
8.803509742639961e-7
5.240637227818283e-7
4.439736134107407e-7
4.487848689000541e-7
4.981076459897597e-7
5.928320128598811e-7
7.483095069279475e-7
9.900603553537389e-7
1.4273152349944752e-6
1.313765180874468e-6
1.2732427872002257e-6
6.044779380114875e-7
2.479025486410405e-7
1.1845452974185762e-7
7.466507904816265e-8
6.670161793579599e-8
3.297319864787301e-8
1.3354201654423549e-8
6.37653274118401e-9
4.401348222440438e-9
9.051397247223432e-9
3.983523836436948e-8
1.4790474090369157e-7
1.1347548710363396e-7
1.1348168912317725e-7
1.2450438293197616e-7
1.4117103577596247e-7
1.64121606557958e-7
1.9465186982950153e-7
5.004811216671935e-7
9.997111172186405e-7
6.108185400947e-7
5.658624007966627e-7
6.260477074954158e-7
7.791920049939885e-7
1.0580234680366698e-6
1.338845512072094e-6
1.2197347297068768e-6
1.010443100347284e-6
9.93072220871433e-7
7.687494480465201e-7
1.4083266259182556e-6
9.855764035894777e-7
2.410181451030423e-7
5.8579662320458455e-8
2.0909821472066873e-8
9.048861977732031e-9
4.725979444078358e-9
3.25993919336621e-10
1.8329493489073115e-9
1.0170416286387397e-9
2.0923032212899573e-9
1.179540969136344e-8
5.648874933863102e-8
1.817474993434276e-7
1.0372263122089112e-7
9.326633447693978e-8
9.703544382067933e-8
1.0816606565641549e-7
1.2405455450578244e-7
2.896166653821239e-7
9.27185842393088e-7
6.457407514121128e-7
5.382279507404849e-7
5.272810297484274e-7
5.587023091983044e-7
6.281089165244164e-7
7.625686319857233e-7
1.1167416284380868e-6
1.3627983758095139e-6
6.24402918583739e-8
3.229408295032944e-8
7.507043352046238e-8
1.0316686728145132e-7
6.109066781758475e-8
4.407440928847633e-8
3.6488601924726566e-8
1.476645506090677e-8
1.224562687716736e-9
1.5289622546327885e-8
2.6342183489174346e-8
3.3540597265408857e-8
2.074593757700766e-8
5.8156061060424575e-8
8.28981155358174e-8
1.1273633216073953e-7
1.4763864682048635e-7
1.8621139476401342e-7
2.2814717095160988e-7
2.6934138523824284e-7
2.925908802081041e-7
9.037534366464913e-7
1.2871306213696506e-6
8.494677556271872e-7
8.490661012026601e-7
1.0296697760579228e-6
1.4340509882670553e-6
1.829316586742881e-6
1.5165044389057177e-6
1.2684340624799442e-6
1.3217556357705563e-6
2.3389404373953016e-7
1.4293720221839879e-7
3.7459990556777725e-7
4.3760659602146704e-7
9.811317200187462e-8
1.6809267017863552e-8
4.394384851091338e-9
8.61132256158073e-10
4.1872074867915565e-9
1.1895401174201169e-8
1.070277604840353e-8
7.660221445586114e-9
8.363421651224346e-10
3.167552561913561e-8
2.101511146588631e-7
1.323402577081301e-7
1.1558820421232916e-7
1.1977574885483329e-7
1.3106510511570708e-7
1.4206704529380066e-7
1.3911810519598632e-7
3.696042721911443e-7
1.1754045602901404e-6
7.857435210767943e-7
6.61558402829682e-7
6.566394621351028e-7
7.163402357095549e-7
8.730062708534895e-7
1.4079128675153686e-6
7.949553890779341e-7
3.082560764275114e-7
8.418515841121571e-7
5.223050232422091e-7
1.6579635219176645e-7
4.437288222940831e-8
1.6483063728837496e-8
3.7584564451193926e-8
5.560322228511238e-8
1.7526528197880823e-7
6.72303258566659e-8
5.906655801273602e-7
2.7357590828293304e-8
3.901982542524748e-9
1.890767713389839e-11
1.6108504937339118e-10
2.6086438207685124e-11
1.3617063219838423e-11
4.4705223719437386e-11
3.0359920018598657e-11
2.2992121078389812e-11
2.000422251951752e-11
1.7266002447561313e-11
1.3572233991437761e-11
1.1623775277237506e-11
1.036059931521601e-11
2.2591677237272744e-11
2.417807749774328e-12
1.6764445667267452e-12
5.208293230232457e-13
5.410333528830397e-13
1.4919022128163318e-12
2.4017294993652554e-12
3.3586366484537825e-12
1.0616659747214087e-11
2.1728562094900744e-11
2.9676547145852045e-11
3.0511973667506166e-11
1.6762536075671386e-11
6.6619660770798886e-12
1.9047155423114017e-12
6.101762856415258e-13
2.3058885757865364e-12
3.80699872160095e-12
5.434645912748188e-12
7.39785117642482e-12
9.874536698224053e-12
1.305208143312815e-11
1.7154060467385246e-11
2.2464791652471445e-11
2.9357785087274815e-11
3.8333896097384664e-11
5.007513044078537e-11
9.402635662292244e-10
9.406419807060926e-10
6.715829089344108e-10
5.412247983910522e-10
4.755260750809267e-10
4.394039141641938e-10
4.1915231009484923e-10
4.087936758157493e-10
4.053364225216214e-10
4.070951501670177e-10
4.130334729794493e-10
2.805137152370102e-10
2.658648028261644e-10
4.0415096674321495e-10
6.757221090810018e-10
7.027365890117038e-10
2.0877364695053725e-10
4.115711816123767e-9
1.1224286283759674e-8
4.808867627967496e-10
1.1670107405122523e-10
7.879313853340401e-13
5.91905983523423e-14
2.2964116871269778e-14
2.7592057120912322e-14
0.
0.
0.
0.
0.
0.
3.728754401986551e-13
1.8243042126763615e-13
1.9277225249604171e-13
2.2723561329243069e-13
2.758157073967058e-13
3.386429713198564e-13
4.1859085459023527e-13
5.20131200803706e-13
6.492980237939608e-13
8.140126830090727e-13
1.0246158508177282e-12
1.2735391765755238e-11
1.3657558810397752e-12
2.87166137930672e-13
1.71250383069233e-13
4.730209973190675e-13
7.750803174717023e-13
1.1458121621621242e-12
1.6443984029066265e-12
2.341464780909048e-12
3.3331651622651692e-12
4.757035915916187e-12
6.812675659555799e-12
9.788505069714947e-12
1.4091846753830796e-11
2.0268663379026007e-11
2.8975649429463985e-11
4.08378198353691e-11
5.6148453138876594e-11
7.456171929001747e-11
9.518701257265907e-11
4.54043180800155e-10
1.9462250252998274e-10
5.690943171895442e-10
1.8693623127938947e-9
3.0602640174691665e-9
3.733844732965609e-9
4.18117124759199e-9
4.599399341210865e-9
5.041882388228423e-9
5.513782663434219e-9
6.006477618884015e-9
7.114256696213885e-9
2.8810677071515872e-9
9.755996017682823e-11
5.3003980074701e-10
8.910097264544196e-10
1.497570691500522e-9
3.2508434113869044e-9
1.0991918641358207e-8
2.0972859237244584e-9
1.7151300030375358e-10
5.954283780265237e-11
2.9945907925615595e-13
1.7067737602439858e-10
4.729402662710655e-10
1.0347482175105388e-9
2.239136426713442e-9
5.5309283294703114e-9
1.4740716383062195e-8
8.35744689826174e-9
2.490456880344171e-8
3.281956085732664e-8
2.582996500810459e-8
3.049274608443994e-8
4.3535935276039874e-8
7.214729233366163e-8
1.251019939643315e-7
1.575784141416098e-7
1.5746240341726708e-7
1.6080053250679282e-7
1.384800016244873e-7
2.2752451018891878e-8
1.491937064087261e-7
1.8719491689759916e-7
1.5666398135461364e-7
9.02222292242656e-8
4.9870772548371344e-8
2.8741923532112704e-8
2.0067752208169463e-8
1.6819866350830768e-8
5.951940859784708e-9
4.142692679625439e-10
1.7279293606656733e-9
3.787340608235483e-9
5.735609091913047e-9
1.7034810263561543e-9
9.06647077509786e-9
9.014920967550622e-9
9.38229299252696e-9
1.0273983677495558e-8
1.1736568248950816e-8
4.865545816812509e-8
1.3786918657881161e-7
1.045674338546671e-7
8.56701271620045e-8
8.382287078541748e-8
8.888934436479741e-8
9.868053556892321e-8
1.131953254561849e-7
1.3316566552407966e-7
1.5915534848149476e-7
1.8988396633640124e-7
1.1268228143582441e-7
7.554630006094868e-8
5.152117870582727e-8
4.0249170410266383e-8
3.561004741175264e-8
2.6677244278680946e-8
1.0068224165757249e-8
4.363520558160053e-9
2.8214692079579497e-9
3.1561253277228913e-9
6.183973594556842e-9
1.7595973796239213e-8
6.871349890033506e-8
3.983348138453566e-8
2.959296016398349e-8
2.8315784579907215e-8
3.118857010750096e-8
3.827070895325759e-8
5.21949220257446e-8
8.047970666993113e-8
1.4733387351008076e-7
1.6434918642769965e-7
9.934110088608215e-8
9.611585558964566e-8
1.1428203433813892e-7
1.575610771027177e-7
2.422226082824479e-7
3.39007782669191e-7
3.443348415810423e-7
3.2136580286944236e-7
2.984646536059389e-7
3.4232662093566017e-7
2.7830359541920747e-7
1.5430936906999078e-7
9.510148344791029e-8
5.673683469243735e-8
3.9042146041446493e-8
3.350340931693456e-8
2.2054353838478295e-8
6.5641134844553166e-9
1.8033751598526152e-9
6.516480283569077e-11
4.2584687451031944e-10
4.097091559969823e-9
4.145315438827949e-8
3.390070607956625e-8
2.6012668404357594e-8
2.504870703726942e-8
2.68647597470074e-8
3.099322412575008e-8
3.803390842583358e-8
1.3711932354183404e-7
2.6720545373340665e-7
1.5025972267103607e-7
1.2680748542713748e-7
1.2918209801898763e-7
1.4583468969536873e-7
1.7816956741438332e-7
2.3209178557047513e-7
3.051115041827415e-7
3.509633308024076e-7
3.318495612774231e-7
2.5141907354758545e-7
1.4417986268308828e-7
8.947981914032035e-8
5.6519891747634743e-8
4.181180704758347e-8
3.6639527582766715e-8
2.717671855064298e-8
9.748504291205547e-9
3.981593232571446e-9
2.2434360591481745e-9
2.447500774529696e-9
6.379004032620014e-9
2.56915951233803e-8
6.206221340286005e-8
3.4720507737100083e-8
2.9323061762076383e-8
2.9636882272403885e-8
3.3343970549853206e-8
4.084855952738575e-8
1.324046767984686e-7
2.3403935331614057e-7
1.3630009699656137e-7
1.227604412153448e-7
1.336375015039461e-7
1.6282086104352508e-7
2.175120683150668e-7
3.1002695392749974e-7
4.205332562489147e-7
4.5675747984069675e-7
4.2810959945721125e-7
3.955283613734867e-7
4.312195205772337e-7
2.456774557829299e-7
1.507277981470421e-7
9.003136070706786e-8
5.2929811274136947e-8
3.903366899665185e-8
3.4511826369497095e-8
1.3188702127665488e-8
3.602668255900257e-9
2.7208575605962074e-10
1.3136070740149006e-9
7.657823639252713e-11
1.7947628867640422e-8
4.868443749854758e-8
3.317722015619271e-8
3.060669788021083e-8
3.190841168655423e-8
3.585162312480955e-8
4.273834556818087e-8
1.5643718359465542e-7
3.4815432433631477e-7
2.0504812453938814e-7
1.734244473724713e-7
1.7637722884623223e-7
1.9755855850963388e-7
2.375952407604646e-7
3.031552478112646e-7
3.971510554460895e-7
4.837835266658474e-7
4.927403984854211e-7
3.202947500533948e-7
1.8728079938925754e-7
1.1716525187232752e-7
7.377018183868284e-8
5.374911726872377e-8
4.795412990921221e-8
3.2305458046314945e-8
1.1706600638121267e-8
5.28335926403652e-9
3.5900568205462703e-9
4.880551201176571e-9
1.2802352764576964e-8
5.054219784560423e-8
9.196333617087572e-8
5.4273445149421355e-8
4.698153355317021e-8
4.824210035572703e-8
5.510411971120112e-8
6.864485963803009e-8
9.303710769199391e-8
2.4380115824576446e-7
3.447738258434469e-7
1.9741070214686577e-7
1.8011953698007272e-7
2.0015736213276328e-7
2.5290631657165315e-7
3.5516468367854307e-7
5.120861230332681e-7
6.01615965573124e-7
5.640204944837251e-7
5.109985683867827e-7
5.514946707275404e-7
3.187077201245194e-7
1.9331210686725379e-7
1.229280923462344e-7
7.181525872150967e-8
5.054073688217162e-8
4.6311615890040275e-8
2.277261285273211e-8
7.6666367325493e-9
2.9245853719457567e-9
1.427010930268746e-9
3.3265929903628888e-9
1.8607262410714355e-8
1.0249257648279987e-7
5.831102883153741e-8
4.777919974175857e-8
4.727538838972946e-8
5.167710053696069e-8
6.070014904201375e-8
7.589977728835262e-8
2.4226024313086117e-7
4.386680875026976e-7
2.4545452002408935e-7
2.1203147741442237e-7
2.2127997138924047e-7
2.5786019662380486e-7
3.2843128099120285e-7
4.4463107912830053e-7
5.682614919184213e-7
5.766358215260104e-7
5.087986620763342e-7
4.744838618783651e-7
2.5628637952971124e-7
1.5529881591292423e-7
9.071107882310553e-8
5.8023429010977505e-8
4.691739893672568e-8
4.12623618050634e-8
1.6731294178469075e-8
6.380409921667093e-9
3.280357878240996e-9
3.1929213962975303e-9
8.048491217346637e-9
3.2604532969845084e-8
1.131506239756736e-7
6.025997541452023e-8
4.952639488516399e-8
4.9351876692394514e-8
5.4823932373497874e-8
6.611417972555502e-8
2.0875783117766428e-7
4.023685827033646e-7
2.338047416878411e-7
2.0601261608841575e-7
2.1867483582464394e-7
2.58034055749429e-7
3.310248252541565e-7
4.520874903620513e-7
6.068872607748922e-7
6.858552111968945e-7
6.550785115888541e-7
6.064420034927509e-7
5.722976841408652e-7
2.930876599898705e-7
1.8688492063437045e-7
1.1504796046311107e-7
6.234835734938966e-8
4.597047532428169e-8
3.938597449095774e-8
1.4353604635239992e-8
4.509911517124867e-9
8.384004115207826e-10
4.950188484154051e-10
3.1304921993286688e-9
4.2192063146451575e-8
6.75939566808928e-8
5.150424100310448e-8
4.952406759271298e-8
5.2609326630608084e-8
5.96829355645925e-8
7.146522791218447e-8
2.3763440718918202e-7
5.447038648502531e-7
3.217399930047332e-7
2.767699296870516e-7
2.854315618889085e-7
3.24715405177223e-7
3.979885650258106e-7
5.172975417399928e-7
6.735717642117259e-7
7.619472223243263e-7
7.122849861648183e-7
5.201248340614377e-7
2.789836335504038e-7
1.655095045925269e-7
9.194415242223996e-8
5.8151222930569554e-8
4.9952658706225996e-8
3.986730072879778e-8
1.5407409304467387e-8
6.974563126202947e-9
5.004461926246421e-9
7.189240454234501e-9
1.8524457294480392e-8
7.097802994016937e-8
1.5807534645066637e-7
9.017778241633617e-8
7.716563500463277e-8
7.877509872199181e-8
8.941660963573913e-8
1.1011406772724264e-7
1.4534064797945296e-7
3.666051239674485e-7
5.62110466478271e-7
3.1909630235218145e-7
2.8611830337203017e-7
3.112312082102341e-7
3.8257577813387844e-7
5.191884274339918e-7
7.282307090780613e-7
8.664887200523849e-7
8.264771099900329e-7
7.485356447609048e-7
7.445233666845982e-7
3.826492745230955e-7
2.3179700102271716e-7
1.523208958013479e-7
8.318444025049298e-8
5.612751307688582e-8
5.1546816481508286e-8
2.37955633245167e-8
8.996212367387613e-9
4.01840269477303e-9
2.8797887159758376e-9
6.93684226324307e-9
3.4875234157531235e-8
1.3333280579728946e-7
8.177172345232106e-8
7.200629609981926e-8
7.337723702564977e-8
8.11628085237615e-8
9.545568086732448e-8
1.1823863343242202e-7
3.504761575721884e-7
6.655803996109087e-7
3.8057599612139244e-7
3.3475584467251973e-7
3.545384489843572e-7
4.1975957746872256e-7
5.437329654401098e-7
7.375104646389874e-7
8.845728733063805e-7
8.236031843185508e-7
7.165626423972026e-7
6.958409157097168e-7
3.6973745131715703e-7
2.0427407271470225e-7
1.0646624956370368e-7
5.785955442720422e-8
4.2859053275603644e-8
4.110179495902908e-8
1.9348727731782828e-8
7.623544907227191e-9
4.44302083123663e-9
5.28308612910985e-9
1.3000632060737421e-8
4.8655053763682306e-8
1.8805728157590608e-7
9.91243402484278e-8
8.088456025543379e-8
8.045409750239494e-8
8.918492411451673e-8
1.0687679577296648e-7
2.996002064969518e-7
6.327118488856856e-7
3.705265199681439e-7
3.220697236138366e-7
3.3554890772029264e-7
3.863371395630644e-7
4.801003360485115e-7
6.310949670315233e-7
8.233300646966702e-7
9.502306131718238e-7
9.827324906033164e-7
1.011682989514628e-6
9.354040560210671e-7
3.787800642826731e-7
2.0627281679981563e-7
1.1691051863068768e-7
6.216119327221929e-8
4.668116401061471e-8
3.339512615685411e-8
1.2505951108144269e-8
4.5181307199085174e-9
1.142649507490922e-9
7.324057370105825e-10
9.234540592675392e-9
8.753647087525024e-8
7.462664257283154e-8
7.072574050548441e-8
7.483681148398438e-8
8.303881517186709e-8
9.585859781796084e-8
1.1480368454026824e-7
3.2828167804921274e-7
8.14711187514254e-7
4.923841444495118e-7
4.339752510201386e-7
4.551136470864956e-7
5.266231668570304e-7
6.580825472244951e-7
8.630985629991845e-7
1.0580783481574241e-6
1.0376706606539678e-6
9.272087526565409e-7
7.619083686409983e-7
3.6188813524732126e-7
1.7308688375997868e-7
7.793091644527676e-8
4.0883636299826364e-8
3.1597578780944837e-8
2.9453286593912508e-8
1.3010983647564081e-8
6.3696197669171245e-9
5.9127491547735295e-9
1.0450494991096382e-8
2.689773254725628e-8
9.741230469803563e-8
2.5873319555234525e-7
1.4312506851218511e-7
1.2156967183328888e-7
1.2354098874327977e-7
1.3852179106585002e-7
1.6497647634652305e-7
2.008574234001118e-7
4.90556581065082e-7
8.782920593310535e-7
5.009464586895512e-7
4.414321405101842e-7
4.6819985984692367e-7
5.559321836579114e-7
7.216274827427061e-7
