# Supplementary material for: Observability and Controllability of Nonlinear Networks: The Role of Symmetry
Source: Phys Rev X. Author manuscript; Available in PMC 2018 Nov 13. (PMC6234006; doi:10.1103/PhysRevX.5.011005)
Supplement: Code Archive [file NIHMS982008-supplement-Code_Archive.zip › MathematicaData/FNObsDELTAHetN2M1ChaosK16IC1]

6.236433444732294e-8
1.693333687988082e-8
8.41350639749007e-10
1.5911260203420616e-10
3.950518802278366e-11
1.8840282319091052e-11
9.644141283328882e-12
5.450753713401303e-12
5.2967772711570316e-12
5.831183978525634e-12
6.3122915000246094e-12
6.458831244946962e-12
2.0142724294818967e-11
2.581046775214464e-11
2.7146292018429364e-11
2.8695884443619312e-11
2.5782996429630325e-11
1.1445636161246892e-11
4.453096856596677e-12
2.1556302859452926e-12
1.3764197819288986e-12
1.1248182532758613e-12
1.0878244799118628e-12
1.1514165557407772e-12
1.2687662193447627e-12
1.4202231100352501e-12
1.5982461909954857e-12
1.8006813546088015e-12
2.0275878388885493e-12
2.279720796080911e-12
2.557757056761727e-12
3.53201937568668e-12
8.432537402465261e-12
1.1466117894586538e-11
1.4515677705506888e-11
1.8142431992821817e-11
2.26670353420787e-11
2.839761002811457e-11
3.569944223686256e-11
4.5019342150740094e-11
5.686859863649574e-11
7.172142091655314e-11
3.3750009989001424e-11
4.5156644406334333e-11
1.7841845772525642e-10
2.1029480799351257e-10
1.5861733665977069e-10
1.2079561910657392e-10
9.366043548204608e-11
7.121210455797425e-11
4.970624907067867e-11
2.6079878273490435e-11
3.0877034881848117e-12
4.2491693048993185e-11
9.931802687292176e-11
1.8499436521284022e-10
3.161274051342719e-10
4.998756957113871e-10
6.268920894225979e-10
3.7558663076507576e-10
2.91099970142953e-10
1.4186404485670402e-9
2.493104715342296e-10
2.7278667611738103e-9
7.820081343265099e-9
7.851071851321255e-9
3.236832662309927e-9
8.777765883046266e-10
5.008320599911645e-10
3.7226097231571026e-10
2.9062452247216244e-10
2.3664768018159836e-10
2.043733128375781e-10
1.0402839456402523e-10
5.518388169174565e-11
2.1676049490272906e-11
1.7971563642975317e-11
8.793291017203664e-11
2.465388307641604e-10
5.501943451106079e-10
9.48886766147116e-10
1.7414737797525138e-9
2.9973838642604885e-9
4.973640345343482e-9
1.1664447804037125e-9
3.135904699549898e-11
4.3928701493116645e-13
3.6311829622890475e-14
0.
0.
0.
0.
0.
9.594161069865881e-13
1.6400979386382872e-13
1.590136467808107e-13
1.8053147618834856e-13
2.1323304486850814e-13
2.557296886441902e-13
3.0946921082965617e-13
3.771143791530421e-13
4.623172635894679e-13
5.698545150285648e-13
7.05920276280177e-13
2.0516443115461674e-12
5.505232527063466e-13
6.334077435637831e-14
1.3355637589130396e-13
2.7346656713071704e-13
4.1938849444146234e-13
6.028133306684748e-13
8.51464414318415e-13
1.1983756099689476e-12
1.6883861499085336e-12
2.3853949830394316e-12
3.382207325183201e-12
4.814785845574721e-12
6.883123903791409e-12
9.881357975290964e-12
1.4239130695165651e-11
2.0572328909735638e-11
2.972813708199556e-11
4.277742128340381e-11
2.0961418270556925e-10
2.0646790544016344e-10
1.7394979628987895e-10
5.088167219466879e-12
3.419269159864781e-10
8.823677323528189e-10
1.5684213138206212e-9
2.298438302268784e-9
2.9802735228328864e-9
3.5656407257836233e-9
4.0566233761526926e-9
4.4856767918584045e-9
2.0847032352875417e-9
3.3630242019847226e-10
7.902474511575761e-10
1.2914730856193296e-9
2.951478057265018e-9
1.734789637081207e-8
2.735740888390076e-9
2.913216188207503e-10
5.987933933604151e-10
6.955954968634163e-10
7.799108107024081e-10
8.891545082174772e-10
1.0411757726404204e-9
1.2579414041591792e-9
1.578049572720315e-9
2.078496398686764e-9
2.932235040401221e-9
4.592513268397333e-9
8.409934829913335e-9
3.507177264621515e-8
4.7181681883409306e-8
3.170720567264696e-8
3.336644989349535e-8
4.2558355317766204e-8
6.218713297226684e-8
1.0031805976929232e-7
1.4916201353331705e-7
1.6198535217006464e-7
1.5700575029103545e-7
1.5269644891605921e-7
1.7523675218406735e-7
1.2915763733620752e-7
7.5076311064927e-8
4.688129021339723e-8
3.0233605162902244e-8
2.329604197099458e-8
2.0319289350671638e-8
1.1625644276478701e-8
3.354608241498985e-9
9.455947517079544e-10
2.4180045870651814e-11
1.5880224710116792e-11
2.989887071206584e-9
2.4551280124450183e-8
1.749563469996161e-8
1.3463760951686259e-8
1.2990261677648926e-8
1.3996910853054269e-8
1.6271664682615094e-8
2.0193074936690744e-8
6.880215982971932e-8
1.2218178941342577e-7
6.656350004076678e-8
5.48141801276541e-8
5.4348052891896016e-8
5.946403999533351e-8
6.99472396662592e-8
8.702943610115582e-8
1.0920266025144949e-7
1.2238740848351668e-7
1.1335181193569637e-7
8.26118691692619e-8
4.931950776298763e-8
2.9002733769028667e-8
1.8848535525096178e-8
1.485193628611264e-8
1.3239481324241424e-8
9.10373649298742e-9
3.216687318180427e-9
1.3560851906118693e-9
7.835278259160798e-10
8.750733008295554e-10
2.3109796702266357e-9
9.269988917744137e-9
1.918873459459797e-8
1.1016763466396384e-8
9.377107481877078e-9
9.50407708429922e-9
1.0718306905197362e-8
1.319050737113204e-8
1.7743850313091738e-8
5.6993658323175155e-8
8.83689471101972e-8
5.3635577669156775e-8
5.105201858869274e-8
5.87123373634873e-8
7.607319951514196e-8
1.0869865214464714e-7
1.6280286426566467e-7
2.143279805323685e-7
2.2065855956422374e-7
2.0918086994911664e-7
2.156357721648569e-7
1.1866699741269932e-7
7.643498872954388e-8
4.816684355843213e-8
3.4045918518200225e-8
2.834716816059843e-8
2.408220118217483e-8
9.635852043297408e-9
3.2472959704678953e-9
1.3399549660320706e-9
8.782096383355612e-10
2.2790400814649687e-9
1.0597315116083493e-8
4.447119475927616e-8
2.3866235620763635e-8
1.9401171792132905e-8
1.9217217679568636e-8
2.1211656449714248e-8
2.5371313094040513e-8
7.896351517197518e-8
1.426763066599499e-7
7.908520452496072e-8
6.584209422210121e-8
6.58821162218044e-8
7.270991638104984e-8
8.6280472002744e-8
1.0840950187539573e-7
1.379419382563229e-7
1.5826687289502733e-7
1.5077788153570304e-7
1.3041430951014643e-7
1.2194594990041013e-7
7.094838507171807e-8
4.0785255135274486e-8
2.465043515348916e-8
1.8402092252475148e-8
1.5946251522381352e-8
1.145223399031101e-8
3.637736566654137e-9
1.1284124125536364e-9
1.7836831629654237e-10
1.2777241760442432e-10
1.2303235303783271e-9
1.1367246599552205e-8
1.5256836300541004e-8
1.049742676910175e-8
9.670045890068515e-9
1.0128977719537411e-8
1.1517495122015957e-8
1.4016444245268533e-8
5.841293271901397e-8
1.1982996656185375e-7
7.24136244141606e-8
6.495355747827176e-8
7.001009231429346e-8
8.33951735506394e-8
1.0718046059345068e-7
1.4650695543066082e-7
2.042601366435975e-7
2.601401925139982e-7
2.767047629021915e-7
1.8205771039617135e-7
1.0858953912266391e-7
7.231635340039333e-8
4.870559181232073e-8
3.7960608379486946e-8
3.3703664283331595e-8
2.201133888056797e-8
7.64912134728562e-9
3.3118074302162183e-9
2.136678849788757e-9
2.752829969579108e-9
7.120206692002987e-9
2.7869723942449894e-8
5.20351616030842e-8
3.067921067840874e-8
2.6541548893830348e-8
2.7263182467455665e-8
3.114953192528889e-8
3.879574315460703e-8
5.257396000949342e-8
1.2671600200957064e-7
1.631856850291643e-7
8.709902921528032e-8
7.404333791722661e-8
7.624668532139939e-8
8.82808178677439e-8
1.1226412532511843e-7
1.4845999149990523e-7
1.6964927179500304e-7
1.5147115072709378e-7
1.2613132466613502e-7
1.4087712548296104e-7
8.273430335661766e-8
4.944752943807888e-8
2.857729891118159e-8
2.020592026730446e-8
1.6915668830438692e-8
1.4678475214945147e-8
6.2030401134873624e-9
2.1273040885483833e-9
8.568682975215379e-10
4.5524158760189543e-10
1.1582768514625898e-9
5.821084517026578e-9
2.6191292261033697e-8
1.3963421048130406e-8
1.1194631021369402e-8
1.0984483158672514e-8
1.2021698486972014e-8
1.426384413424408e-8
1.8241021869178793e-8
6.728762185913083e-8
1.1858678054940087e-7
7.030647094954349e-8
6.438288357172403e-8
7.109431285092041e-8
8.761743395728108e-8
1.179244807633631e-7
1.6904874070069949e-7
2.347927269738363e-7
2.685349912002594e-7
2.604745678732253e-7
2.1829323996019817e-7
1.2134565293311242e-7
8.058799932501348e-8
5.2253423640638206e-8
3.8556896159758294e-8
3.324793110172634e-8
2.5778250713808195e-8
9.231051058010059e-9
3.5002890581088356e-9
1.792082271818142e-9
1.7439758071214129e-9
4.511003703697428e-9
1.8579283667394654e-8
5.2523056066824584e-8
2.9068864524736544e-8
2.4388224348353422e-8
2.456844395767535e-8
2.7531834739264864e-8
3.350347664797361e-8
9.83584107298776e-8
1.6565246278632828e-7
9.097394512137108e-8
7.654345164125834e-8
7.751027448014371e-8
8.697256377320343e-8
1.0558132400285555e-7
1.3602936576367303e-7
1.7376047888162824e-7
1.8968905004050733e-7
1.720829524899085e-7
1.4787852882633615e-7
1.564163174703777e-7
9.057945980020394e-8
5.229135194096682e-8
3.036959974719544e-8
2.1843130953777916e-8
1.8483482346804874e-8
1.446269475132302e-8
4.785482399501212e-9
1.3947864154782288e-9
1.515731887801237e-10
3.583004327521013e-10
8.181615574267995e-10
1.0556455453309711e-8
1.8466059656113286e-8
1.2327491318859486e-8
1.1243317389005369e-8
1.1704307237279269e-8
1.3228018047297025e-8
1.5977943674785334e-8
6.691568657205342e-8
1.4143722252858745e-7
8.567826874624087e-8
7.59145791097569e-8
8.079904648927307e-8
9.48118044587023e-8
1.1962281009655523e-7
1.6016996216078152e-7
2.202916939487913e-7
2.8460996895141027e-7
3.1272087188470055e-7
1.926524568971539e-7
1.1833547652215816e-7
7.991412931509435e-8
5.4400218363166753e-8
4.269852050576906e-8
3.8198651440244224e-8
2.33817708704431e-8
8.196906987916806e-9
3.6986461057943884e-9
2.5243476812747307e-9
3.423236909707055e-9
8.925002343304349e-9
3.5355437641845825e-8
5.730662012074093e-8
3.485638932555056e-8
3.053816556438125e-8
3.158217383593343e-8
3.627615291159668e-8
4.541987025013778e-8
6.19176870400914e-8
1.4615036498875839e-7
1.845465440100781e-7
9.921165586380819e-8
8.505905419904223e-8
8.842252181657585e-8
1.0361627441202006e-7
1.3368882430714383e-7
1.7842255035854507e-7
2.0138372142308061e-7
1.7846000753669058e-7
1.5025963783811155e-7
1.7188776724060094e-7
1.0224882879326988e-7
6.061200088295253e-8
3.468588841926069e-8
2.416324666293116e-8
1.9973348836317922e-8
1.7467005022122606e-8
7.664257556890823e-9
2.5790376362936693e-9
1.0158747302953522e-9
5.235430067657603e-10
1.3248503475237171e-9
6.680922711537766e-9
3.199922159702548e-8
1.7110073449870103e-8
1.3595315376156696e-8
1.3296238215006031e-8
1.4527650649985855e-8
1.7216404725204903e-8
2.1984499882694398e-8
7.96538830809768e-8
1.407886867787758e-7
8.276388389037402e-8
7.502972519928521e-8
8.203627183529005e-8
1.0002327158072434e-7
1.3302774189568155e-7
1.8853501127696993e-7
2.611221413978621e-7
3.0164239065384134e-7
2.93831155749333e-7
2.3774987169106515e-7
1.3332687138687324e-7
9.002924481822859e-8
5.8790708701572965e-8
4.323734407401578e-8
3.7413508215804244e-8
2.8547249664809453e-8
1.0140854883319818e-8
3.909016101997502e-9
2.0344372259229832e-9
2.0100178558210526e-9
5.221776572074246e-9
2.174512280412468e-8
5.775949068779842e-8
3.250748414967402e-8
2.748463741904293e-8
2.7774150272201584e-8
3.11687294352493e-8
3.795148546578503e-8
1.1175278084543283e-7
1.8801977611790542e-7
1.0371081911759737e-7
8.781007371767831e-8
8.950439423245426e-8
1.0120689981049689e-7
1.2400570413546173e-7
1.6137050262711788e-7
2.0718322390141503e-7
2.2491678625686416e-7
2.0361044321085165e-7
1.7631411197884332e-7
1.9052038763771482e-7
1.1000353367734736e-7
6.25657997325011e-8
3.5885865879637675e-8
2.5423359157041186e-8
2.1264082234459323e-8
1.6954679310974967e-8
5.707427357461036e-9
1.64048891380187e-9
1.8204829151194098e-10
3.836255223231435e-10
1.034752080522733e-9
1.2369353092986132e-8
2.280271669097609e-8
1.4977158495787333e-8
1.3590944009390367e-8
1.4122660090138544e-8
1.5953865462801698e-8
1.927504103165436e-8
7.906049447946585e-8
1.6714522925415336e-7
1.008618720684104e-7
8.872514891846953e-8
9.376248755219921e-8
1.091752375871651e-7
1.3654850089952893e-7
1.8108704952152454e-7
2.469575488564928e-7
3.1863616621313304e-7
3.5250587378799177e-7
2.126142502255436e-7
1.3242781972653894e-7
9.111725426309306e-8
6.205706194959696e-8
4.840282329868489e-8
4.348952939581529e-8
2.6029804368770626e-8
9.182287841060883e-9
4.187537912201188e-9
2.870747241547325e-9
3.900880320047878e-9
1.0266656479569582e-8
4.147132554823145e-8
6.34884578633521e-8
3.93164622177285e-8
3.467360050629446e-8
3.5944047749013784e-8
4.1304053351889784e-8
5.166756139075203e-8
7.026288516499425e-8
1.6776893333345384e-7
2.122363983281106e-7
1.1500087447282674e-7
9.936285443325882e-8
1.0414934668273149e-7
1.2323958369981945e-7
1.6080583084043753e-7
2.1647278252498955e-7
2.43739345652757e-7
2.1620129770392709e-7
1.8416522499073468e-7
2.1258690541717135e-7
1.2750594788457966e-7
7.42426679023448e-8
4.2063094351727494e-8
2.893457329911007e-8
2.3625307102617324e-8
2.0738893942771523e-8
9.358424395869118e-9
3.1224099599195277e-9
1.2304042853841735e-9
6.689364500184718e-10
1.6907430451526433e-9
8.19336498470888e-9
4.02162275731864e-8
2.1515804545084415e-8
1.695837231953664e-8
1.6544065591428344e-8
1.8069373790838152e-8
2.142918086108968e-8
2.7400861107119397e-8
9.650536529229797e-8
1.7012093678945392e-7
9.918691272220497e-8
8.910917337317949e-8
9.657343200085857e-8
1.1664563121462907e-7
1.5354899511643368e-7
2.1539869939388141e-7
2.9687050166102536e-7
3.447368673013816e-7
3.3682602233384104e-7
2.6436645172692724e-7
1.4938559675905524e-7
1.0320432797027736e-7
6.79520854195306e-8
4.9518081584800894e-8
4.293083287082922e-8
3.233422753854044e-8
1.144017646579388e-8
4.4670002974785025e-9
2.336181077342753e-9
2.296761017776702e-9
6.002830628085384e-9
2.5570435124530066e-8
6.424384369732007e-8
3.689914943746118e-8
3.146649299374502e-8
3.1895049583637075e-8
3.5817666597169586e-8
4.3576669602794356e-8
1.293210582681984e-7
2.1840693878551714e-7
1.2116020850671408e-7
1.0329105887072546e-7
1.0602715844762727e-7
1.2086197258896278e-7
1.4950503670593696e-7
1.9650296259177636e-7
2.5336085722611325e-7
2.730855447195032e-7
2.464923636897228e-7
2.1501050066815455e-7
2.3708210419381237e-7
1.3672166684735136e-7
7.573778273434038e-8
4.2664360845668734e-8
2.9598533908475026e-8
2.4378575122067274e-8
1.9854316723377445e-8
6.850039389135304e-9
1.9443768428007006e-9
2.325122624115742e-10
3.669419892254562e-10
1.4251867024156169e-9
1.4940840418505992e-8
2.906111074280597e-8
1.868407713628196e-8
1.6841559576917768e-8
1.7460948114140535e-8
1.9718548908234053e-8
2.3842071893160084e-8
9.538712966602306e-8
2.0200299158517814e-7
1.2148990530503592e-7
1.0607186849810889e-7
1.1125058506510205e-7
1.2846406717428583e-7
1.591498264294721e-7
2.088155786870177e-7
2.819657060320676e-7
3.628946314355601e-7
4.0459537647432163e-7
2.3804554894552024e-7
1.5078961801956896e-7
1.0658269438884372e-7
7.259210385749796e-8
5.6049819973350105e-8
5.0611055642817516e-8
2.9463038503480403e-8
1.049707988488162e-8
4.847015802177945e-9
3.3319804090621673e-9
4.525644612839603e-9
1.2067530100106018e-8
5.012438772479645e-8
7.13525384223452e-8
4.5264476284249626e-8
4.027159548083327e-8
4.187392010204489e-8
4.813037700310322e-8
6.009809115363649e-8
8.13813150312964e-8
1.9748363570983428e-7
2.504391287337663e-7
1.3693650447734293e-7
1.1934746986917028e-7
1.262487519213184e-7
1.5100468536997093e-7
1.9944869507461273e-7
2.705356179267955e-7
3.022037457879889e-7
2.67332858758789e-7
2.3016272087046877e-7
2.6813083397640056e-7
1.6343228844441822e-7
9.238416409414816e-8
5.1373180699777074e-8
3.463193526762098e-8
2.776190675132361e-8
2.4500046098773206e-8
1.1530790799489747e-8
3.816550832164958e-9
1.5102146994929215e-9
8.821071834021625e-10
2.2205808589648057e-9
1.0223119919926778e-8
5.156879034230304e-8
2.775020426028994e-8
2.16243635821143e-8
2.1019660116730004e-8
2.2940806584263827e-8
2.7227913384943307e-8
3.487364919089357e-8
1.190951581242229e-7
2.1033242852039433e-7
1.2171168738674717e-7
1.0831838708234381e-7
1.1628658685930658e-7
1.3900484896246225e-7
1.8085160237835897e-7
2.5066787589661654e-7
3.435101874898346e-7
4.020685290858727e-7
3.954665378352392e-7
2.9733524740602324e-7
1.6970375018558223e-7
1.2101429019029148e-7
8.069275162554834e-8
5.8005863951982185e-8
5.040854559564303e-8
3.718397557747551e-8
1.3130100546175592e-8
5.2205321853034596e-9
2.750120347170158e-9
2.6879471378493007e-9
7.081531469147549e-9
3.116595651039755e-8
7.230242005167966e-8
4.279367640050242e-8
3.6942342356908295e-8
3.761177387530848e-8
4.2281043234973435e-8
5.138078243899854e-8
1.5363870235953115e-7
2.6051535352597367e-7
1.4545246410705648e-7
1.2498178746933648e-7
1.2932099144452092e-7
1.4878011108013593e-7
1.8605341570945487e-7
2.4719720597759674e-7
3.1905806704850156e-7
3.3867122868120974e-7
3.0338748702414775e-7
2.663385674878569e-7
3.0071885645922446e-7
1.7441735199627769e-7
9.276589531656677e-8
5.070228072722834e-8
3.4039528661492055e-8
2.7419706541482758e-8
2.2968550958806787e-8
8.261312394698623e-9
2.311680232278938e-9
3.103051411564595e-10
2.846499068016835e-10
2.026037521964925e-9
1.8227103356396526e-8
3.82776757856595e-8
2.3873991544965007e-8
2.131482389115959e-8
2.2025763775196578e-8
2.4857782098362895e-8
3.008215186663411e-8
1.1686817033217151e-7
2.49310946322593e-7
1.4973000413363458e-7
1.2966150679845777e-7
1.3484340832879165e-7
1.5421183571277975e-7
1.888855525548221e-7
2.4459931956858386e-7
3.2616163592421947e-7
4.182495056854812e-7
4.7149223514600344e-7
2.6861012897693996e-7
1.738693688815895e-7
1.275839874685956e-7
8.694036640194154e-8
6.61873306758309e-8
6.00669087687729e-8
3.3599004868995145e-8
1.2182636799771042e-8
5.729929831904483e-9
3.962913574193853e-9
5.390243326430691e-9
1.4638841441312459e-8
6.324612582218599e-8
8.108789876873045e-8
5.324920267102258e-8
4.798071142842626e-8
5.011572547766097e-8
5.7633200100474553e-8
7.178378393372305e-8
9.660882791511847e-8
2.389245399787228e-7
3.0335975254179164e-7
1.6763796627627424e-7
1.475560896648832e-7
1.5771167041482088e-7
1.9095160729714636e-7
2.556353181868825e-7
3.4846604382736155e-7
3.822369734006602e-7
3.353470069325696e-7
2.915584561316888e-7
3.4208168371744783e-7
2.151739235127098e-7
1.1630833943773515e-7
6.261946835691201e-8
4.083143097403516e-8
3.184030013065904e-8
2.829139159668238e-8
1.4209741398753717e-8
4.670037954425649e-9
1.8644239824617813e-9
1.1928849005990254e-9
2.975860083698374e-9
1.2861167173554186e-8
6.678532796213982e-8
3.667248454127183e-8
2.8110382939393666e-8
2.7178349087835853e-8
2.9622782562115522e-8
3.5183521244667725e-8
4.514427905584764e-8
1.4886547896950337e-7
2.654365721050573e-7
1.5264230479923172e-7
1.344877857973901e-7
1.4289202214551606e-7
1.688032882756276e-7
2.166121131719073e-7
2.958753042666935e-7
4.025477650168952e-7
4.7666049076461554e-7
4.7513309065408126e-7
3.360072457177979e-7
1.943578389850307e-7
1.4447467093898025e-7
9.822206741789752e-8
6.927147625952897e-8
6.038498020628132e-8
4.298651260511365e-8
1.524075685101542e-8
6.2239583371623e-9
3.321695078320418e-9
3.237145008309968e-9
8.617544051730622e-9
3.971394305668639e-8
8.183604591384375e-8
5.065563710906224e-8
4.4510076474428524e-8
4.5616959988069764e-8
5.136718942257521e-8
6.232930405978104e-8
1.874050296627313e-7
3.1902312579778355e-7
1.79449363758158e-7
1.5561638921946602e-7
1.6250549150209124e-7
1.8897281794511963e-7
2.3933715269179236e-7
3.216718518837513e-7
4.1289019201804847e-7
4.261041238244803e-7
3.767779881932367e-7
3.328323041078864e-7
3.84024718233724e-7
2.2782451183146114e-7
1.1418983742113121e-7
5.934678018662636e-8
3.7881367426708347e-8
2.956832677086134e-8
2.563147888852159e-8
9.887172265482155e-9
2.723199160578512e-9
4.337048223939402e-10
7.100314873364869e-11
2.9420122000284332e-9
2.2256919635689035e-8
5.222294172235278e-8
3.119238561498576e-8
2.7470238538942345e-8
2.8251031132531314e-8
3.184888194211044e-8
3.857761726031234e-8
1.443508345134136e-7
3.129864790486848e-7
1.8832545970296904e-7
1.6159910387335902e-7
1.6642012684482744e-7
1.8814807935836193e-7
2.2726178818871885e-7
2.894854822375888e-7
3.7973372068448766e-7
4.839674714052358e-7
5.536915418923217e-7
3.032810138027246e-7
2.01526369657773e-7
1.5521345166326136e-7
1.059987945983331e-7
7.927132146223632e-8
7.210451922157547e-8
3.810572240758376e-8
1.4250988925834212e-8
6.891705464215215e-9
4.828475775493804e-9
6.610895297143498e-9
1.8425883917637493e-8
8.39546496241476e-8
9.255206189353517e-8
6.386284194319714e-8
5.861613517578181e-8
6.16432813276623e-8
7.09614238367989e-8
8.80813561322463e-8
1.1749440887248151e-7
2.9687171666939507e-7
3.768120727745737e-7
2.1092526854807305e-7
1.8780578320916149e-7
2.0314270801953132e-7
2.4947485743148977e-7
3.390621754375256e-7
4.618422560702595e-7
4.896258827675832e-7
4.2348590730926006e-7
3.718719124935966e-7
4.350609225166329e-7
2.902419490960659e-7
1.4721311359488375e-7
7.509279051493116e-8
4.63942624732859e-8
3.4766760064730125e-8
3.1095529113850626e-8
1.723160380662567e-8
5.645354209869624e-9
2.294713628308176e-9
1.6498474390724431e-9
4.04813425844239e-9
1.619060370780207e-8
8.577960976696148e-8
4.9668494495927934e-8
3.717278331662086e-8
3.5661920033838125e-8
3.878535837081527e-8
4.609071135681323e-8
5.9238502789255816e-8
1.8705906545720653e-7
3.4069735752934347e-7
1.9511530385097644e-7
1.7002430043681501e-7
1.7854008857233866e-7
2.0801445544884144e-7
2.625043446830557e-7
3.5203742402391613e-7
4.7408033270127775e-7
5.698853101334265e-7
5.824590429399463e-7
3.784904928430293e-7
2.2268455533943293e-7
1.7385800803273017e-7
1.2164478644047057e-7
8.377863334250221e-8
7.331588350562163e-8
4.907699281292382e-8
1.7723521214944212e-8
7.532528034140323e-9
4.115342835658211e-9
4.035822145877986e-9
1.0894649189263204e-8
5.351440452016469e-8
9.22042614357693e-8
6.099707817105368e-8
5.499688006560595e-8
5.692915605788537e-8
6.428584160853638e-8
7.785703802503475e-8
2.3426624334767695e-7
4.005129326233491e-7
2.273903206059967e-7
1.993839753152876e-7
2.1049348745604854e-7
2.479541954599234e-7
3.188821431034189e-7
4.335549063999028e-7
5.460155240838801e-7
5.37841745702086e-7
4.6737809615003444e-7
4.1634069070056787e-7
4.822604349630115e-7
3.038587035594656e-7
1.4007947629337515e-7
6.694491298551217e-8
3.965455355896073e-8
2.964649079001638e-8
2.6604599654593044e-8
1.1520104600038922e-8
3.125320616207577e-9
6.33838279625865e-10
3.794498632114953e-10
4.309783275753446e-9
2.692599081799106e-8
7.41432449076656e-8
4.164052871965033e-8
3.595635566846329e-8
3.6725688186325306e-8
4.133086198189038e-8
5.010282430218868e-8
1.7789605340296618e-7
3.974784268450071e-7
2.409685034241809e-7
2.0459787265809712e-7
2.0824200492966226e-7
2.3211978571767715e-7
2.755094917332285e-7
3.436400583849227e-7
4.41105834198988e-7
5.564533711737354e-7
6.492059929100848e-7
3.403297553720028e-7
2.326180192791042e-7
1.8903058275444276e-7
1.2994676193784287e-7
9.553846137141918e-8
8.605134148983931e-8
4.2137682873197703e-8
1.661748697675203e-8
8.382159461497457e-9
6.028060971929579e-9
8.412140303710826e-9
2.4360592178864336e-8
1.1769670044916713e-7
1.0498313585597202e-7
7.774365119105043e-8
7.331843232661986e-8
7.791582146809035e-8
8.986599523147208e-8
1.1102285771271471e-7
1.4620334545717381e-7
3.7804964782229336e-7
4.790671267801785e-7
2.727000470353392e-7
2.4623964108891584e-7
2.7021758230693177e-7
3.3764499127684065e-7
4.667728718241959e-7
6.273583911136901e-7
6.279482367474996e-7
5.331678840573201e-7
4.743212246213402e-7
5.390746571973298e-7
3.994348096986226e-7
1.861340054666777e-7
8.674086297130358e-8
4.923971863538741e-8
3.495061206310602e-8
3.130979943773183e-8
2.0014204767194823e-8
6.621453834751784e-9
2.789607044190317e-9
2.323280528558469e-9
5.548494884562882e-9
2.020962626362279e-8
1.0611766149665668e-7
6.914649880850339e-8
4.9954930970166276e-8
4.738765349775492e-8
5.1363979850742593e-8
6.103847788184485e-8
7.849071819940505e-8
2.338462112214491e-7
4.429283813360474e-7
2.535688212767641e-7
2.181746755421916e-7
2.259260809825813e-7
2.588028257827302e-7
3.1983352662428356e-7
4.188695475500819e-7
5.554297327129495e-7
6.795803712076614e-7
7.2806695864358e-7
4.234320832640044e-7
2.535812670779527e-7
2.072730580128347e-7
1.505467283168709e-7
1.0163217331195967e-7
8.916976325994481e-8
5.378627570927824e-8
2.035970862554397e-8
9.186659760509707e-9
5.2331085039982365e-9
5.28414997093391e-9
1.4593777610543241e-8
7.782715735586686e-8
1.0184300900684965e-7
7.428513216925614e-8
6.958925937058549e-8
7.31569879763554e-8
8.300786728355342e-8
1.0029854408893948e-7
2.992014123319188e-7
5.143590167215036e-7
2.9586737379339984e-7
2.6311376595337537e-7
2.815942764586413e-7
3.3719685938962633e-7
4.420897574361712e-7
6.064034941427022e-7
7.283171053014063e-7
6.695216057657215e-7
5.721535431693181e-7
5.181191216009171e-7
5.738811173846356e-7
4.127967252887564e-7
1.697777929426731e-7
7.063049684466643e-8
3.7619182937974705e-8
2.651847227536805e-8
2.430235587036955e-8
1.265453444817471e-8
3.4125987007821096e-9
9.54983122622984e-10
1.2021010589437935e-9
6.257041369817349e-9
3.185175242496952e-8
1.1032108560674549e-7
5.6887501447935444e-8
4.7716881904163574e-8
4.8256186851976025e-8
5.415134448903094e-8
6.564186462101234e-8
2.1550768219273886e-7
5.067217620993911e-7
3.127332095268044e-7
2.621850909288211e-7
2.6296170406838527e-7
2.878814996236413e-7
3.3413049841352556e-7
4.0573399715659735e-7
5.066780824300011e-7
6.310780054630015e-7
7.626394605087121e-7
3.816825177726872e-7
2.660229265167699e-7
2.2415667860056185e-7
1.5614533271212912e-7
1.1478702774041858e-7
9.821222669598695e-8
4.415002609008279e-8
1.899069257035913e-8
1.0213465974323452e-8
7.731921876665236e-9
1.1340675230891986e-8
3.5045152954690976e-8
1.6495367331418222e-7
1.1647693214143384e-7
9.537770722465798e-8
9.370289512177633e-8
1.0125480522082301e-7
1.1722367794132071e-7
1.438921497289596e-7
1.8594156354493027e-7
4.921100440038982e-7
6.220995623572924e-7
3.6273603222684774e-7
3.336207161686345e-7
3.7302173823107476e-7
4.7676172328269496e-7
6.713220415026721e-7
8.640109058784721e-7
7.922224436334855e-7
6.61838978537639e-7
6.027531545389358e-7
6.318316928991002e-7
5.533664757955952e-7
2.3416057934360136e-7
9.356931248184062e-8
4.6709136848097584e-8
3.084398232499839e-8
2.7249455164464907e-8
2.1070764334849483e-8
7.339418859201072e-9
3.32059123979626e-9
3.3043134946138714e-9
7.581190284047603e-9
2.4719438363406094e-8
1.220685673512607e-7
9.98394052996213e-8
6.829688078602512e-8
6.370762312920676e-8
6.866656993168858e-8
8.142976907007912e-8
1.04211598165673e-7
2.863949015135868e-7
5.803573331848387e-7
3.346876240517253e-7
2.83560405955965e-7
2.885318382708639e-7
3.234502381571641e-7
3.8911556920060313e-7
4.942000162998735e-7
6.413449500761585e-7
8.0360298937097e-7
9.518157157919408e-7
4.849309613807665e-7
2.9020369291996597e-7
2.3949916553193355e-7
1.7832318680730876e-7
1.2194620255600327e-7
1.0544860170782678e-7
5.422696386768682e-8
2.257044302622439e-8
1.1141188015256879e-8
6.8264547469710304e-9
7.483730395436641e-9
2.1910797353195906e-8
1.220300976920224e-7
1.0769325701125502e-7
9.052072684629937e-8
8.996581282231132e-8
9.702650914740851e-8
1.1107015450200878e-7
1.338710366282689e-7
3.8934271657604786e-7
6.739578309879514e-7
3.959363172600427e-7
3.5907813494488687e-7
3.915333331156222e-7
4.796539728075671e-7
6.450943016710934e-7
8.801039907276265e-7
9.504422274097625e-7
8.033403245744398e-7
6.848231532860173e-7
6.459073200963408e-7
6.243231362695164e-7
5.583576706619855e-7
2.0252912427201553e-7
6.736688202170099e-8
3.0711008902959984e-8
1.9739987099409788e-8
1.7694200626356456e-8
1.202394135533871e-8
3.3632386152737643e-9
1.4227127582752987e-9
2.5042807012214134e-9
8.787664974386954e-9
3.613573082569274e-8
1.7036494207813459e-7
8.008996492554664e-8
6.418276018348968e-8
6.392573502896614e-8
7.132564319761892e-8
8.608665504541829e-8
2.508101633245773e-7
6.402485160328277e-7
4.109416991719156e-7
3.391816876806477e-7
3.3376575618460624e-7
3.5696714535875055e-7
4.0272052698444223e-7
4.735957011154169e-7
5.754497078701172e-7
7.223537498570453e-7
9.963125672160735e-7
4.6832999715009514e-7
3.1112487450842834e-7
2.47214885564206e-7
1.7265254391806409e-7
1.3483223176148756e-7
9.7874787154894e-8
4.1712935831689905e-8
2.041808189980604e-8
1.2083284115323949e-8
1.0114882494322076e-8
1.698579197999727e-8
6.113404531510409e-8
1.6852585061881553e-7
1.2285009474082647e-7
1.1618342463162314e-7
1.2185841578948415e-7
1.3556784738470364e-7
1.5823111569074529e-7
1.9252846045936544e-7
2.416604920366163e-7
6.54566157202708e-7
8.234548824778561e-7
4.991789969509545e-7
4.7169035234093665e-7
5.419788095580541e-7
7.157637843483481e-7
1.0209034153214454e-6
1.1677688110167875e-6
9.591633239076018e-7
8.044745538601881e-7
7.747896631686601e-7
6.879288136943432e-7
7.09919529926409e-7
2.945204101575385e-7
9.058804162293677e-8
3.699376389028501e-8
2.179039331678086e-8
1.813398453679401e-8
1.704750999770849e-8
7.189472095744253e-9
3.792660787839432e-9
4.665034275198981e-9
1.0152941415990883e-8
2.908043198159654e-8
1.260759936637653e-7
1.5328902095009085e-7
9.540898671347189e-8
8.654235850659479e-8
9.217164923104537e-8
1.0800848201928876e-7
1.3434357221209015e-7
3.346112336376277e-7
7.598127177565904e-7
4.499188256677872e-7
3.737247637744427e-7
3.7154175666104274e-7
4.047876082758576e-7
4.704787843559083e-7
5.764157335214238e-7
7.369452368691168e-7
9.98741836278524e-7
1.5731853796266922e-6
7.759073094200134e-7
3.9412745764348535e-7
2.669301070711365e-7
1.808879709440029e-7
1.3734972294228672e-7
1.0954257487245307e-7
4.692510800082553e-8
2.233681756580757e-8
1.2438874614740762e-8
8.519633233972556e-9
1.1648617282225964e-8
4.3330380170138254e-8
1.249065980195802e-7
1.0350809162133596e-7
1.0698028671738716e-7
1.1763284657472889e-7
1.3324787084900948e-7
1.5557808127467692e-7
1.8732176807536494e-7
5.187269981525209e-7
8.981755734140182e-7
5.488235251687198e-7
5.137159525336956e-7
5.772913746937193e-7
7.343025196725868e-7
1.0215454988065386e-6
1.2919484853009899e-6
1.1398654983323676e-6
9.119046309884738e-7
8.179595342760385e-7
8.765029255016274e-7
6.47249829176498e-7
6.063367784629079e-7
2.4360732445299357e-7
5.7418532056967905e-8
1.9658828294733828e-8
1.0017300292212613e-8
7.337003168194473e-9
5.936172592660435e-9
1.997519699303214e-9
1.739837436240268e-9
4.094909281857255e-9
1.1391689650442164e-8
3.76453803859327e-8
2.1464348537761664e-7
1.1871930810046206e-7
8.730325152765125e-8
8.448007836680243e-8
9.257148135614489e-8
1.0852787439762679e-7
2.68147562927811e-7
7.763667648914605e-7
5.46940794673269e-7
4.431663955208081e-7
4.2546263152911783e-7
4.4205012877361187e-7
4.83434563834624e-7
5.5601735478656e-7
6.948249881959763e-7
1.1082026281469628e-6
5.916462689217386e-7
5.438187470021265e-7
4.929304566772188e-7
2.394710607782665e-7
1.4777282505312306e-7
1.3492268940055972e-7
7.582192158300417e-8
3.145900158470551e-8
1.5156556960037805e-8
8.476057215800218e-9
8.227809155459528e-9
2.702377197494974e-8
1.0963474091044583e-7
1.0159337869364625e-7
1.1119123965066325e-7
1.3157034367812238e-7
1.5639008523352233e-7
1.8572457945307452e-7
2.221597055344146e-7
2.674129768517841e-7
3.184073341671393e-7
9.086435758892221e-7
1.107798631514867e-6
7.240588837748654e-7
7.195478611107251e-7
8.71048090243549e-7
1.2189413719882678e-6
1.6407628486837925e-6
1.4153360018930123e-6
1.0921407934804108e-6
1.001012818637269e-6
1.1639545657539555e-6
7.800731190325151e-7
6.271225156054226e-7
3.637010562495322e-7
7.749473978724143e-8
2.1056047758397132e-8
8.587084943213705e-9
4.760762578221736e-9
3.5262919252929895e-9
2.608458145261839e-9
3.0702400447265035e-9
5.857554016430491e-9
1.2478088792610603e-8
3.086628148428699e-8
1.0798377509482576e-7
2.7279523501437413e-7
1.3670094655431508e-7
1.1584450237245883e-7
1.1784915616625853e-7
1.2849508812427367e-7
1.3974309840549147e-7
3.47204346307148e-7
9.585083889841987e-7
6.236946975893604e-7
5.050623087339274e-7
4.865078847653677e-7
5.112783995528966e-7
5.74538936686423e-7
7.037185403912808e-7
1.05479929320569e-6
1.0040634194186865e-6
7.1343389089088e-8
1.6418897181407233e-8
6.630855482865653e-8
1.3631687054300505e-7
1.3620179849465398e-7
1.1758174294036051e-7
7.892128565557954e-8
3.914844838999947e-8
1.5756781071835703e-8
6.109436129914447e-9
2.5150588314542402e-8
5.2837300734742254e-8
9.21522002541336e-9
2.830907625527039e-8
5.571331125832698e-8
8.83262220042033e-8
1.2763625334606355e-7
1.7174254331164466e-7
2.2032708642244032e-7
2.7445486423682034e-7
7.861295999882264e-7
1.2302796629240928e-6
8.184556200577054e-7
8.257685551945975e-7
1.0091633594411896e-6
1.419957018221072e-6
1.8691969745423157e-6
1.5393221572979248e-6
1.1801652394629234e-6
1.1246025322611672e-6
1.4803205624958678e-6
6.072571644364655e-7
1.2466057800529373e-6
9.571281085619998e-7
2.522908645922221e-7
5.583094937519294e-8
8.205386151930156e-9
6.765133899898281e-10
2.3110694034058535e-9
5.7826557935150685e-9
1.3327284272492534e-8
6.676777871375787e-9
6.992091794298898e-10
6.648717291358738e-9
2.4170696170676686e-8
1.0745247352142402e-7
1.9010347134357076e-7
1.0857786071559457e-7
9.686100159689525e-8
9.755496555564708e-8
9.633777450757127e-8
2.138258111666704e-7
7.310975010321552e-7
7.201420009654022e-7
5.834250607655407e-7
5.522811304085808e-7
5.745349249737901e-7
6.716309442525986e-7
1.061468749662982e-6
3.5130566404236354e-7
4.886642634213402e-8
4.042404656051606e-7
3.335594658713415e-7
1.6876547942089557e-7
6.746052055133446e-8
3.659128853855817e-8
9.809060132381917e-9
6.93495767190804e-8
9.332713431932195e-8
6.598219323166895e-8
1.704071651512014e-7
1.7656840212159055e-7
1.5393578125903606e-8
5.640731252060856e-10
2.2572699724941023e-10
8.529852282389667e-11
8.71036056098463e-12
1.6174091795945423e-11
3.3353147356171293e-11
4.97111145442098e-11
4.556891825868319e-11
2.9388614677383467e-11
2.5478748268072005e-11
2.2885258594235796e-11
2.1979767921708915e-11
2.2246161736509647e-11
2.3080700446503037e-11
2.3219102493803484e-11
2.1463225882284464e-11
1.8253590754771296e-11
1.6855864512108707e-11
1.761707109268052e-12
1.7078273965923543e-12
5.025182884883436e-12
7.271711111949237e-12
8.412699917753966e-12
7.634915795765778e-12
4.968004391757984e-12
3.15960867301429e-12
2.467687833021807e-12
2.3562366323379597e-12
2.533646337409679e-12
2.8740510187597087e-12
3.3235844076927878e-12
3.857317116692318e-12
4.4598964475461194e-12
5.1156404089437575e-12
5.802214298171659e-12
6.485575534395443e-12
7.115560613156704e-12
7.621981658627111e-12
7.91164402043853e-12
7.86638135071928e-12
6.425987374129113e-11
1.0950550777396466e-10
1.2931856398244927e-10
1.504002231538729e-10
1.758773344945164e-10
2.0373663407668881e-10
2.2995506806945479e-10
2.5052131778282174e-10
2.635933587715312e-10
2.700375619089277e-10
2.7213230721389644e-10
1.1074073273081874e-10
1.4560474799545256e-11
7.132497505039674e-11
8.518105529298755e-11
4.764280758771725e-11
7.981440424494127e-11
3.783072688386304e-10
8.239375768966301e-10
8.263820479207203e-10
4.367240584061099e-11
2.1719838429359902e-9
5.890390966033086e-9
6.370895171988905e-9
4.713923578106381e-10
3.194449052952966e-12
4.2931531227176866e-14
0.
0.
0.
3.2721642515569317e-13
6.52724142763233e-14
6.117652429308673e-14
6.735961778017503e-14
7.753028917810326e-14
9.095027922880214e-14
1.0797311135612859e-13
1.2937051294718672e-13
1.5622422706333558e-13
1.8995290035256117e-13
2.3239248937696086e-13
2.8591532642879854e-13
6.217064207329723e-13
1.8168968599807142e-13
0.
4.8783832170409114e-14
9.542475011289665e-14
1.4385317294094208e-13
2.045281900350792e-13
2.863231915774547e-13
3.9956860570801357e-13
5.580888195497452e-13
7.813464083704469e-13
1.0972904558206197e-12
1.5464344215958588e-12
2.187877667053718e-12
3.1081751909198137e-12
4.434249991661003e-12
6.351513571593876e-12
9.127247639612735e-12
1.3134998480160794e-11
8.029888118297002e-11
8.200088126204986e-11
8.751091555833871e-11
6.330307498147297e-11
1.2502468133888138e-11
1.588266283085318e-10
3.8977903530944513e-10
7.012608877155834e-10
1.065906334731509e-9
1.4454575140143271e-9
1.805336062617533e-9
1.1443020554376834e-10
3.117497091278166e-10
4.796848617547653e-10
9.83031825621813e-10
4.5763675372565875e-9
3.2419562526614436e-9
1.2276690720750856e-10
1.4937642757814762e-10
2.2739706071913546e-10
2.7806358630542973e-10
3.3003081235469647e-10
3.9272608478949683e-10
4.728939721537245e-10
5.790353813475989e-10
7.248036706075421e-10
9.351380690397666e-10
1.2611944072299033e-9
1.8233594272560247e-9
2.9587456518496493e-9
5.684514317918801e-9
3.0301273164835476e-8
4.2696990977091566e-8
2.9216990103304962e-8
3.113260200753517e-8
4.010384192536541e-8
5.909268420012187e-8
9.599249873850379e-8
1.4317942211865212e-7
1.5551856289852146e-7
1.5114956398951305e-7
1.4791264285045034e-7
1.6885882892452532e-7
1.2601524671536292e-7
7.269103501994951e-8
4.479368216419917e-8
2.8822297238833725e-8
2.220366217057688e-8
1.9293312832619642e-8
1.1164986824220171e-8
3.2153003182633335e-9
9.031610644735662e-10
3.208348818426037e-11
4.8684507986181985e-11
2.9197191045726383e-9
2.3538793362337507e-8
1.703557761908046e-8
1.3019098285092123e-8
1.2531981388657455e-8
1.3493531980194973e-8
1.568848990764677e-8
1.9483305986004532e-8
6.595834103206865e-8
1.1690328853903402e-7
6.353268832653722e-8
5.214337990533761e-8
5.151932167141098e-8
5.614201196692823e-8
6.572119637301987e-8
8.131517977828832e-8
1.0152851514142356e-7
1.136687129573844e-7
1.0528477883062733e-7
7.580292371274623e-8
4.565916670850241e-8
2.702660852392912e-8
1.76115338721106e-8
1.3916857438689213e-8
1.2454624792498824e-8
8.467963628661148e-9
2.9881245833224486e-9
1.2632243666913995e-9
7.241477674715072e-10
7.956202682690273e-10
2.1152912236208956e-9
8.60912218152312e-9
1.7389286448352025e-8
1.0072003697320206e-8
8.599082761181181e-9
8.720992758499823e-9
9.829988136315713e-9
1.2081865407178517e-8
4.3806468451732894e-8
7.976102803413784e-8
4.885025097697458e-8
4.583514872246243e-8
5.166391632205971e-8
6.487359901584651e-8
8.885176783798758e-8
1.2946801058397706e-7
1.8238300375327567e-7
2.1070824094971037e-7
2.0620799245091769e-7
1.9602531341747917e-7
2.1147623532256138e-7
1.1850729410746808e-7
7.381817004943434e-8
4.397685904912625e-8
3.032385799178756e-8
2.4863908169588745e-8
2.0076959629913655e-8
6.764647351420211e-9
1.7992876286509535e-9
1.0097211689115514e-10
6.184996751990057e-10
5.62035892445257e-10
1.1692344478616884e-8
2.5075350969614546e-8
1.662566620400488e-8
1.5168779102290777e-8
1.57960729488979e-8
1.7838549805669417e-8
2.1486952200337626e-8
7.794068432239128e-8
1.5597214901422674e-7
8.890226237556637e-8
7.364543878755768e-8
7.332788110765446e-8
8.02232702144838e-8
9.38392721849264e-8
1.1586617029822705e-7
1.4705252926937583e-7
1.7795194087493937e-7
1.8567752390219292e-7
1.1542442410075591e-7
7.213774499540789e-8
4.504144320539161e-8
3.074779551152711e-8
2.4949212456197432e-8
2.246034812618289e-8
1.3276299726608348e-8
4.705078316537856e-9
2.1565556039388737e-9
1.4580583834175578e-9
1.9601905556953583e-9
5.179356582021087e-9
2.0577523764956968e-8
3.1356493726967054e-8
1.9119311932159458e-8
1.6718542126538307e-8
1.7247194031837558e-8
1.9784473785152766e-8
2.4825755357648682e-8
3.420005002382563e-8
9.357367971871883e-8
1.315045511366728e-7
7.806278597662241e-8
7.329468837388205e-8
8.34608591299402e-8
1.0763892395423688e-7
1.5371113609838087e-7
2.2733802235766823e-7
2.829836934541877e-7
2.7779366102792333e-7
2.5968358126251777e-7
2.8266111531590775e-7
1.6058897794691659e-7
1.0082917133747134e-7
6.219440585145387e-8
4.220745291598449e-8
3.397172910392882e-8
2.9634139056601214e-8
1.2793639048873658e-8
4.1925293600773085e-9
1.6270525452056424e-9
9.098608864396277e-10
2.34870141347429e-9
1.1650694520311645e-8
5.574551775533706e-8
3.018365995456134e-8
2.4257233714503057e-8
2.388562502462296e-8
2.6224050255134817e-8
3.117416582373623e-8
3.980764341969998e-8
1.2270328134879596e-7
1.9818002377831197e-7
1.0778121779066077e-7
9.102455835041874e-8
9.277665138563207e-8
1.0519313030748163e-7
1.296248421778126e-7
1.6964053668615846e-7
2.1624528477042794e-7
2.2891731606856355e-7
2.045397169676459e-7
1.7552560116997025e-7
1.0104384548430589e-7
6.293608766357505e-8
3.9461541714358864e-8
2.95483513407402e-8
2.578205056960336e-8
1.9991539723223144e-8
7.24261845393146e-9
2.806288520951921e-9
1.4292197054682936e-9
1.3271945882618923e-9
3.450519390613636e-9
1.4341102726274534e-8
3.97425327367657e-8
2.1894972677650485e-8
1.8291187711834748e-8
1.835204040178566e-8
2.0493394403832785e-8
2.4885910463719066e-8
8.496134062415806e-8
1.5586930618891463e-7
9.22316281578319e-8
8.315278403527654e-8
9.018865443015935e-8
1.0870285852298552e-7
1.423753284885339e-7
1.9869702951499754e-7
2.7521565997705555e-7
3.256475302356953e-7
3.2113916692085004e-7
3.002843835827498e-7
2.9892646296141095e-7
1.6449101042559893e-7
1.040626065201673e-7
6.238817279137669e-8
4.200823707075924e-8
3.447773578471923e-8
2.7153628944736735e-8
8.870957924753374e-9
2.5376864197514197e-9
3.0684440190367843e-10
4.658385815051282e-10
2.00136066238621e-9
2.2534210756761337e-8
3.776313417603026e-8
2.5821843998711743e-8
2.380586679526758e-8
2.493468121485392e-8
2.8296856270728928e-8
3.426019309106219e-8
1.2208514915293332e-7
2.4348886923729505e-7
1.3926167119710353e-7
1.1711843827506707e-7
1.184025066575032e-7
1.3183370002787658e-7
1.5752225047110157e-7
1.9930958557554587e-7
2.5831443225466403e-7
3.1263831647768037e-7
3.2028638160773674e-7
2.0704327955367395e-7
1.2612517272197694e-7
7.98233375625093e-8
5.296375437668123e-8
4.13027376842792e-8
3.7038192707692036e-8
2.3472507394723706e-8
8.321293648957024e-9
3.737491819847115e-9
2.488777934340238e-9
3.297468467745402e-9
8.63099438074149e-9
3.399438750370904e-8
5.7676431660947295e-8
3.449096755293769e-8
2.99561883954537e-8
3.0807173728908947e-8
3.524898511484048e-8
4.4061867376989174e-8
6.022884350007301e-8
1.5894717846029346e-7
2.2226715716390678e-7
1.286827666911207e-7
1.1802321599617338e-7
1.313194168621616e-7
1.6525769909392468e-7
2.299545078618961e-7
3.328950607185635e-7
4.1250899225216936e-7
4.026109901413562e-7
3.701301039762325e-7
3.913701458237541e-7
2.189626775058e-7
1.3924619444504836e-7
8.664202905874853e-8
5.661678582173373e-8
4.447231168350449e-8
3.928884509713636e-8
1.6768560892362436e-8
5.685079393389409e-9
2.3171831654618124e-9
1.444423863412286e-9
3.6859431536228773e-9
1.7822688927130067e-8
7.94068415780615e-8
4.321145119040385e-8
3.520892963267849e-8
3.485372912353064e-8
3.8353377394152366e-8
4.5624537872691165e-8
5.8211443438548857e-8
1.7866152136427996e-7
2.9318993255985544e-7
1.615466433782157e-7
1.3824003593581817e-7
1.4276910678298951e-7
1.6428098912286525e-7
2.0588651735253127e-7
2.7406566051223777e-7
3.5200339403469765e-7
3.7085763584560186e-7
3.331399059329058e-7
2.923146995778534e-7
1.6461333059787786e-7
1.0307690951860977e-7
6.372322498037357e-8
4.5665383105563835e-8
3.906717083457038e-8
3.1374956907791045e-8
1.163860124383567e-8
4.49414546682527e-9
2.3228802143622073e-9
2.2464940991126046e-9
5.783810459015479e-9
2.3646100779873456e-8
6.85353244184096e-8
3.7469707623539803e-8
3.120735269637644e-8
3.1294751097953034e-8
3.4956139370077615e-8
4.245825373263897e-8
1.3776655548908944e-7
2.5225511036863854e-7
1.4726706871238295e-7
1.3077987077906145e-7
1.3970467108446466e-7
1.6567145809731905e-7
2.1315869722126522e-7
2.918222687005758e-7
3.9727820460703926e-7
4.657662087947074e-7
4.561228119067173e-7
4.2248615495124176e-7
4.019023010756186e-7
2.1839129734734056e-7
1.4218818546694934e-7
8.538044471812852e-8
5.3769741832693796e-8
4.338682195914199e-8
3.452283069295795e-8
1.1449277791894707e-8
3.4231543479771243e-9
5.372345363785457e-10
3.9260385583920686e-10
3.2193765320160837e-9
3.4435074673755e-8
5.211244770760925e-8
3.692499310796001e-8
3.4475441822402084e-8
3.629037974182111e-8
4.1247029708904735e-8
4.9901018901695256e-8
1.7440539836477492e-7
3.577397466844964e-7
2.0663930900235415e-7
1.7557469622886136e-7
1.7913346061213308e-7
2.0137304327914504e-7
2.43171563583401e-7
3.110264096461367e-7
4.054840011281345e-7
4.857032642086609e-7
4.878849440969713e-7
3.2330782520819816e-7
1.905070445753754e-7
1.1984262480552236e-7
7.599742456292687e-8
5.57437899569969e-8
4.9644221048387226e-8
3.340015048489626e-8
1.2080777354547386e-8
5.471819577433525e-9
3.769465271638323e-9
5.177077090233119e-9
1.3470778464868527e-8
5.251653268700991e-8
9.395203255838996e-8
5.5694540395357335e-8
4.825999598911418e-8
4.961455681044613e-8
5.677284184196657e-8
7.090423371323322e-8
9.644945407249448e-8
2.44105402594292e-7
3.444040195504267e-7
1.9694323796489436e-7
1.7821573187348215e-7
1.9549572014155576e-7
2.421356343231223e-7
3.308829442174035e-7
4.704621839415009e-7
5.779440429708641e-7
5.612084802150834e-7
5.098289323575336e-7
5.165851442709698e-7
2.8315884016972e-7
1.8312010197984513e-7
1.1655803360116969e-7
7.160807550594429e-8
5.428517703625703e-8
4.872266954233118e-8
2.0758117865925813e-8
7.3368436853811415e-9
3.1465276701828285e-9
2.1562680972951643e-9
5.432175079314807e-9
2.6202771525284166e-8
1.0667649344335381e-7
5.966521930162535e-8
4.9730077070523696e-8
4.9650458334247895e-8
5.47834823685133e-8
6.510499604709938e-8
8.265085403201721e-8
2.504912156837259e-7
4.224628033160481e-7
2.3574651280057732e-7
2.03936750203631e-7
2.1272012823141184e-7
2.473877613255445e-7
3.1363465547704814e-7
4.2119819725406304e-7
5.367640575790133e-7
5.519411674484318e-7
4.915253672433264e-7
4.433803293315191e-7
2.4303103172756573e-7
1.4941495070831835e-7
8.886491575795545e-8
5.89155722638226e-8
4.874193219876862e-8
4.129548874654329e-8
1.6065502083935406e-8
6.264468597583097e-9
3.3830305026493683e-9
3.5517419750715344e-9
9.029023203957982e-9
3.585035459784073e-8
1.0923711967651502e-7
5.9206214485640606e-8
4.913573352970645e-8
4.924044445708496e-8
5.5011111178300245e-8
6.680564702820266e-8
2.0501609989632463e-7
3.832148808617562e-7
2.225476934421873e-7
1.9556314035161536e-7
2.064568409246049e-7
2.4147615999197855e-7
3.0560871420153295e-7
4.1035542408196166e-7
5.483462920011626e-7
6.379882616063504e-7
6.25257992361813e-7
5.81596987730098e-7
5.085306560104778e-7
2.6837889907583915e-7
1.807715539017987e-7
1.1027644362693949e-7
6.380102072236753e-8
5.06315264801875e-8
3.984973478584427e-8
1.3588445438564668e-8
4.361535151831428e-9
9.36963188637457e-10
1.210771725335616e-11
5.340780857666196e-9
5.407885737596545e-8
6.78305746727416e-8
5.1431499703667025e-8
4.924573684468177e-8
5.2369408007142726e-8
5.971327816622017e-8
7.212617139850644e-8
2.401714024551907e-7
5.135338885294895e-7
2.9988498728833456e-7
2.575770249345537e-7
2.6502937773596824e-7
3.004677196556275e-7
3.661886094399174e-7
4.7206243269783676e-7
6.123968988570106e-7
7.06360045162484e-7
6.77897441228246e-7
4.733008305426086e-7
2.635504746623891e-7
1.5975473763209576e-7
9.27267449861634e-8
6.184934694788261e-8
5.4226986011705766e-8
4.0220250481020236e-8
1.5156014233535753e-8
7.013318745977296e-9
5.175471611646625e-9
7.57904491411689e-9
1.955215323661724e-8
7.480540452424008e-8
1.4591946486130314e-7
8.530459884678436e-8
7.364378948291172e-8
7.563206966716964e-8
8.644040878241615e-8
1.0749015898376495e-7
1.4412075583802886e-7
3.490913760467287e-7
5.129128706358454e-7
2.9136774292857385e-7
2.6066850284043756e-7
2.8209241444478846e-7
3.4356944727660904e-7
4.597942690206682e-7
6.399368157287333e-7
7.821968995666698e-7
7.649332753247399e-7
6.965538680234104e-7
6.506859022905108e-7
3.4113938999181656e-7
2.2353067454440838e-7
1.4714312994679408e-7
8.423088978664722e-8
6.16857221581729e-8
5.527045040361092e-8
2.3285328713540547e-8
8.854408369392607e-9
4.152409960687721e-9
3.3356500698558e-9
8.406703901025921e-9
4.055877801170425e-8
1.3261389548842542e-7
7.998134255143882e-8
6.963497153881386e-8
7.07367829431253e-8
7.851407662886635e-8
9.317412437057687e-8
1.1716259402000506e-7
3.4312368780634736e-7
6.008882764481235e-7
3.407121768502847e-7
2.98438088903556e-7
3.145285953363741e-7
3.697996797342666e-7
4.741654629426634e-7
6.3866124973135e-7
7.861610702997686e-7
7.636504373194502e-7
6.67929662485968e-7
6.273023003347358e-7
3.343237460943001e-7
1.9424219553131046e-7
1.0627613167670045e-7
6.258988746524831e-8
4.9126069489107335e-8
4.4886404687704705e-8
1.9108706871773497e-8
7.627653413264163e-9
4.502400939105511e-9
5.389064842634462e-9
1.3463656520328356e-8
5.093777195674107e-8
1.6807339580913847e-7
8.998339769389192e-8
7.427610042451812e-8
7.434253985905057e-8
8.298725308402604e-8
1.00473141000674e-7
2.8432084766918175e-7
5.616264504391107e-7
3.2692784984210497e-7
2.84400120656388e-7
2.9634078450718523e-7
3.408471589140983e-7
4.222269369903921e-7
5.522356066271652e-7
7.201936061190323e-7
8.373291999467329e-7
8.464570604023639e-7
8.415216182323357e-7
6.381692195572698e-7
3.0967260449305287e-7
2.0570823965815828e-7
1.2662588983662472e-7
6.916265169394379e-8
5.4494250423582885e-8
3.887955698894766e-8
1.4064835759367998e-8
5.050918875667115e-9
1.5200122940417931e-9
1.1515649475983196e-9
1.0158938280481324e-8
9.203785745083334e-8
8.065048296728735e-8
6.951492121448097e-8
7.012849184253737e-8
7.627146156121268e-8
8.765561101486292e-8
1.0563743339430885e-7
3.207797457902277e-7
7.268308336538776e-7
4.3123901853573757e-7
3.762331797493361e-7
3.9141396491298777e-7
4.4867602729471125e-7
5.535425508746112e-7
7.187809692185897e-7
9.068307971339457e-7
9.559763177661682e-7
8.602256887342659e-7
6.612734346017101e-7
3.3723836260805796e-7
1.825300872378733e-7
9.120713122702888e-8
5.3350621554149515e-8
4.478356642708163e-8
3.81994627139785e-8
1.5570002948072768e-8
7.560104176816595e-9
6.440678024343348e-9
1.0548893580557922e-8
2.691898398316464e-8
9.921680870211372e-8
2.2237470914887542e-7
1.2688885611723238e-7
1.0884889485482202e-7
1.1146026559673518e-7
1.266257762346455e-7
1.547900745951465e-7
1.9823630120444372e-7
4.644803760527661e-7
7.487092541437285e-7
4.2493916830223236e-7
3.753114545922571e-7
3.9918170482795294e-7
4.7504378651539193e-7
6.169189659037556e-7
8.331134550920363e-7
1.0217822145436175e-6
1.0502632397665204e-6
1.0285552312368966e-6
8.631998391054606e-7
4.010920692296876e-7
2.4905475886066623e-7
1.59676975065935e-7
8.806204149249558e-8
6.420527407271677e-8
5.2486081162545444e-8
2.1773765816974198e-8
9.385766658466891e-9
5.105151192126182e-9
5.374609824915185e-9
1.4801805295507786e-8
7.545345160762794e-8
1.408901398785956e-7
1.0209817255053767e-7
9.682204649858482e-8
1.0206017104523865e-7
1.1485552913437012e-7
1.3602750472167173e-7
1.6770851508950753e-7
4.616501545181703e-7
8.499652871385256e-7
4.95052362302799e-7
4.420608459163674e-7
4.729318725727349e-7
5.650365733625117e-7
7.359257603438914e-7
9.803051867029032e-7
1.0954091097605166e-6
9.713811878164519e-7
8.564328985985004e-7
8.206640654611474e-7
4.3722499872846545e-7
2.1799107695940264e-7
1.0165346341812045e-7
5.102763448866416e-8
3.613876006072241e-8
3.538785433730841e-8
1.778177824963708e-8
7.47663371871869e-9
5.345047063061755e-9
7.911481112496113e-9
1.9614055839660575e-8
6.920649679482798e-8
2.538237789473237e-7
1.3392672513779573e-7
1.0980046452915479e-7
1.0969587852329309e-7
1.21847556027777e-7
1.4520693387639805e-7
3.6430376295067896e-7
8.041879775027195e-7
4.7544840494836707e-7
4.0855905511326277e-7
4.1798223075241723e-7
4.69028435552646e-7
5.627680468732265e-7
7.089516789089023e-7
9.010230798937129e-7
1.0952042692932496e-6
1.3479685170412665e-6
9.442461128810699e-7
1.3500964277060835e-6
6.101146518463787e-7
2.3036185243447113e-7
1.0269164849090177e-7
5.810087329445946e-8
5.0218773031646565e-8
2.5690963832631752e-8
8.810264493849466e-9
2.4767094913868488e-9
3.2491334223350543e-10
1.135848564149876e-9
2.397041874718693e-8
8.313264654545364e-8
7.643572228405444e-8
8.507474635086097e-8
9.761269322290332e-8
1.1313026512793825e-7
1.3348824097044505e-7
1.6077838344395157e-7
4.243796075851207e-7
1.0199954853425166e-6
6.228424824964846e-7
5.601016936313519e-7
5.96082195501412e-7
7.006776803501278e-7
8.894877968301578e-7
1.156500293825135e-6
1.2939064364621472e-6
1.1640777276634428e-6
1.089670584370967e-6
9.280276858087519e-7
4.105170930655359e-7
1.5536351732147723e-7
6.071260966091055e-8
2.8470518403207842e-8
1.9059309764222246e-8
1.681308555701692e-8
7.429111189194582e-9
4.182716407633162e-9
5.868631197142e-9
1.297969223248567e-8
3.455041060158942e-8
1.2248507669790942e-7
3.3023647604169154e-7
1.8175565973427482e-7
1.5418181297290493e-7
1.560223658213101e-7
1.7197745367365222e-7
1.9572919988973873e-7
2.186128493659004e-7
5.555380940215173e-7
1.0870639344019484e-6
6.255703463347586e-7
5.430993005914161e-7
5.625165247006285e-7
6.453700709734633e-7
8.009416790850927e-7
1.045923655149026e-6
1.3736274088392118e-6
1.9051294236279145e-6
3.971341062914782e-7
5.044911718311778e-7
4.234976408224269e-7
3.2051779605825513e-7
1.1756110867959608e-7
5.8955841147928515e-8
5.069080687733582e-8
3.1357845070790344e-8
9.299777102884664e-9
9.925775267412391e-10
1.906191362675969e-9
1.1049149395729469e-9
2.851071451930347e-8
1.1171156278565007e-7
9.887904746336914e-8
1.081740775587616e-7
1.257364592015843e-7
1.4745956061219668e-7
1.7402981768219748e-7
2.0633860989630715e-7
2.409028586091087e-7
6.358463709558409e-7
1.2058603659702458e-6
7.437902434551481e-7
6.93414615926468e-7
7.697188567891874e-7
9.599339718786019e-7
1.2890116352626296e-6
1.5375429594936641e-6
1.359748740309282e-6
1.2138229566755674e-6
1.2996447007050446e-6
1.463190381279105e-6
7.573028875963966e-7
1.9370187253713116e-7
5.7572667886551195e-8
2.244756478313643e-8
1.0544262144305417e-8
5.619528171875799e-9
2.3530217489023922e-11
1.0454256301590265e-9
1.411201925845028e-9
7.836308536468534e-9
2.531385605763423e-8
9.256909317703519e-8
3.408523060432712e-7
1.8250563546506802e-7
1.52512761731107e-7
1.5242911537439562e-7
1.6398667435411277e-7
1.783554839717858e-7
4.1202108816486e-7
1.1255404113566858e-6
7.042064303078113e-7
5.966242981602001e-7
5.945119669291719e-7
6.440415447984292e-7
7.442008436407114e-7
9.263236956480772e-7
1.3546291646920971e-6
1.7928725731661277e-6
1.2479595399555725e-7
8.20568925987819e-7
5.191198095721707e-7
3.363388849688603e-7
1.3608041034138577e-7
4.195247144481506e-8
1.9814298966310264e-8
2.984799977416086e-8
6.874183590472374e-8
1.3639562323247376e-7
2.5734818227402105e-8
5.73367015340645e-7
9.657752272020578e-8
2.1992379807540262e-8
4.595034215130559e-10
2.151975621457381e-10
6.580502208161927e-11
7.971631870653095e-12
1.618987908436184e-11
3.14805009858968e-11
4.6599880314218477e-11
5.322735022006077e-11
4.2456608058209354e-11
3.4349181019315903e-11
2.8881927434451274e-11
2.5635007730530608e-11
2.3768882730717165e-11
2.222482234122054e-11
2.0014818613283054e-11
1.7015343050666606e-11
1.4799671218096105e-11
1.245660320224902e-11
7.129639383160602e-13
1.0340908956817246e-12
1.3573895898276896e-12
1.0784915349038293e-12
9.295569253666262e-13
1.0776343020215642e-12
1.3187613034139128e-12
1.5875013385076512e-12
1.8904975987679677e-12
2.2424788637272005e-12
2.6532402859070685e-12
3.1283152926877184e-12
3.6702896757220595e-12
4.278542762381458e-12
4.947632605857393e-12
5.6647176580247376e-12
6.4062823359818055e-12
7.134306983036807e-12
7.79231020808281e-12
8.301834417123508e-12
4.0294627375293646e-11
7.414125072135083e-11
9.096603893262413e-11
1.0923848326566216e-10
1.3219730135237597e-10
1.5995255375312993e-10
1.907957177708418e-10
2.2116882803079208e-10
2.4668731446823835e-10
2.644049009600625e-10
2.7426971303796155e-10
1.0045089728677403e-10
6.092707499399817e-11
1.3010899744532495e-10
1.5240257570791826e-10
1.3199132093735462e-10
5.0647118932895514e-11
1.3993407174995312e-10
5.389718498364306e-10
1.172843159748618e-9
1.3675364718947486e-9
6.795956830638648e-10
1.2024976846623778e-9
4.6438750166175315e-9
9.302222067472564e-9
1.2239430279994757e-10
7.09711738267112e-13
2.7586055636353596e-13
0.
0.
0.
1.4714434277076694e-13
5.762421806786942e-14
5.6078522151806437e-14
6.192124842781152e-14
7.108830278215148e-14
8.313004941446053e-14
9.840214476430158e-14
1.1760095222763674e-13
1.416913079480349e-13
1.719354598504961e-13
2.0996694235837943e-13
3.5631243564472887e-13
1.0804363564991483e-13
0.
3.335717923573026e-14
6.239749279972789e-14
9.279297494153568e-14
1.310500483124439e-13
1.8263169083478163e-13
2.5387081700422944e-13
3.532080544204594e-13
4.924638373300315e-13
6.885034958426244e-13
9.656134475588205e-13
1.3589909699087423e-12
1.9199225537650055e-12
2.7234460737772354e-12
3.879569748607925e-12
5.549215513558226e-12
7.965384853105085e-12
5.4782005549188975e-11
5.6207883591410096e-11
6.568690228486785e-11
6.682729793378813e-11
4.726046974549154e-11
6.436847871178347e-12
1.1019303301692367e-10
2.7931201742643736e-10
5.200108058436476e-10
8.216396678472289e-10
1.158676715641425e-9
1.5003140091889643e-9
8.851093477389839e-12
2.89560609070916e-10
4.46610766174245e-10
9.848349229946937e-10
5.688202621663065e-9
1.761113803535903e-9
6.302901421932209e-11
1.3011173719807865e-10
1.9468144227887922e-10
2.40256482743538e-10
2.877540299663751e-10
3.447252266235949e-10
4.1688243114209926e-10
5.113962273806583e-10
6.395178907957653e-10
8.212668848989936e-10
1.0965256029256621e-9
1.5558148839321036e-9
2.441673348606215e-9
2.2914846111737884e-8
4.074415171391875e-8
2.7005941796572542e-8
2.782283141757423e-8
3.442452036386609e-8
4.798070005269951e-8
7.371249953518631e-8
1.1561698910486469e-7
1.4777550977398115e-7
1.4911158678065047e-7
1.4489678372848638e-7
1.5988701389452373e-7
9.208217432785728e-8
5.729850359767309e-8
3.572022599496127e-8
2.4855909941247934e-8
2.0440336284871025e-8
1.766697668303392e-8
7.85588390262263e-9
2.47432224252748e-9
9.086714901328081e-10
4.42811704291278e-10
1.1192402697836072e-9
5.762948626938688e-9
3.0385494643015787e-8
1.680327590422439e-8
1.3283407243037428e-8
1.2996020411060122e-8
1.421969865099696e-8
1.6864540857265785e-8
2.1492899321826112e-8
6.471675223157829e-8
1.0136562405681167e-7
5.3402792209103515e-8
4.3640855463654675e-8
4.29708024466547e-8
4.68492631617907e-8
5.512417599531855e-8
6.839503529024871e-8
8.263204533859259e-8
8.312350370789837e-8
6.92430045294007e-8
5.887982883971727e-8
3.428819132414072e-8
1.892241952603905e-8
1.1650961358320472e-8
8.899709602984981e-9
7.856690483615062e-9
6.04511684187384e-9
2.2110344930148334e-9
8.754594036543798e-10
4.289242252920408e-10
3.4939921234662914e-10
9.410415679541018e-10
4.137141404223623e-9
1.1081608037421837e-8
6.152902848257413e-9
5.137617891010689e-9
5.129415005470863e-9
5.686815373965249e-9
6.850783607914062e-9
8.96831719781194e-9
3.5638130509699707e-8
6.131850420130686e-8
3.8402517775003864e-8
3.727428987337072e-8
4.350397882648696e-8
5.6893836800984485e-8
8.167444320381012e-8
1.2356608297144662e-7
1.6931572706328243e-7
1.8168412221938934e-7
1.7474100510599025e-7
1.715646740448037e-7
9.337016378600506e-8
5.995662184163735e-8
3.7957277569463426e-8
2.7562256898984066e-8
2.332839619222409e-8
1.93214848902072e-8
7.4280904883034845e-9
2.5702636606456355e-9
1.137972454782046e-9
8.88304176947767e-10
2.2963242592405946e-9
9.870834347354397e-9
3.74887490798604e-8
1.995571513355425e-8
1.6278635084205904e-8
1.6178742240622402e-8
1.7945165038636223e-8
2.1611768777747943e-8
6.462690024091808e-8
1.1219618173757616e-7
6.108258439162258e-8
5.0280139146765186e-8
4.973661551612196e-8
5.4246907516724485e-8
6.356474300490858e-8
7.868895640145812e-8
9.796516935491287e-8
1.0847815739192445e-7
9.918032873713752e-8
8.25167177075167e-8
7.956418115064886e-8
4.699740918858208e-8
2.641993998962917e-8
1.578388848130127e-8
1.179662785787468e-8
1.0258547397999789e-8
7.503981338558443e-9
2.41375996439291e-9
7.480914325286698e-10
9.28768852572295e-11
1.8426763985893586e-10
5.333405387243998e-10
6.4439524522431494e-9
9.159063647279644e-9
6.338298140871578e-9
5.842741452991847e-9
6.107595690026495e-9
6.91665096916933e-9
8.36826304411881e-9
3.8024334541847536e-8
8.110379320455482e-8
5.020025980222272e-8
4.584378861351829e-8
5.021651109340413e-8
6.071866338858633e-8
7.913852555462937e-8
1.096421033881461e-7
1.5502018938194703e-7
2.0051257834100143e-7
2.162132356693411e-7
1.41712017332479e-7
8.407478950443442e-8
5.526326247410713e-8
3.7521738397438684e-8
2.9736826038049237e-8
2.63498495231636e-8
1.7109024458064352e-8
5.9243150069344405e-9
2.5747000628687993e-9
1.6964526877688092e-9
2.236427985210076e-9
5.729896490279703e-9
2.1965473122415455e-8
4.132327390353854e-8
2.414408842313471e-8
2.0831282379289314e-8
2.1405005415827724e-8
2.451111828278021e-8
3.0647954154077916e-8
4.178318091758454e-8
9.709171753885896e-8
1.2190020766765997e-7
6.388457473720353e-8
5.337346438453244e-8
5.395236863187551e-8
6.115662290384645e-8
7.584112392983471e-8
9.742734880701715e-8
1.0802803244005343e-7
9.309735711950202e-8
7.397992014294938e-8
8.234230088779085e-8
4.899673894588643e-8
2.8383080886257457e-8
1.6077664511571592e-8
1.1435952975924892e-8
9.64910170646951e-9
8.41854094727388e-9
3.5547292807197107e-9
1.2399482075792536e-9
4.92691346256227e-10
2.1738893847892223e-10
5.497062037205577e-10
3.0907624448146535e-9
1.3953758775360028e-8
7.50009199931754e-9
6.040658159263616e-9
5.923127386527666e-9
6.460596469407177e-9
7.626212970549427e-9
9.692851982283128e-9
4.021606165854028e-8
7.4164577045649e-8
4.545008578754902e-8
4.278911754526695e-8
4.8443670469900277e-8
6.113604233360758e-8
8.419909697660996e-8
1.2335821042453403e-7
1.7421749908334072e-7
2.0099211306288774e-7
1.9680802200593868e-7
1.6780715388547023e-7
9.254086523110746e-8
6.033026787535557e-8
3.905375663957546e-8
2.9273516753355305e-8
2.5286695853472157e-8
1.9638989873817374e-8
7.046705170315201e-9
2.6426201720284146e-9
1.3558021828472551e-9
1.3433456642809225e-9
3.4514305660633947e-9
1.3855423620320944e-8
4.074567194715445e-8
2.2174778912596888e-8
1.846724666657594e-8
1.8564853641123143e-8
2.0810421039855654e-8
2.537195682270324e-8
7.27517099397105e-8
1.2030438470760164e-7
6.504559663065386e-8
5.3859613517004386e-8
5.3640133252851936e-8
5.907337487157895e-8
7.016381783050756e-8
8.816039204897945e-8
1.0988270561309484e-7
1.1771471326171129e-7
1.0423285571656132e-7
8.62853503181222e-8
9.004391728393517e-8
5.315245736656182e-8
3.028199234130266e-8
1.7637589580343337e-8
1.2912806078053364e-8
1.1083123526222777e-8
8.548894489972694e-9
2.813373323045336e-9
8.397809124538434e-10
8.127697412021417e-11
2.7918676910216377e-10
3.3136665984070587e-10
5.911470333460134e-9
1.0000765394853535e-8
6.810738076159877e-9
6.245613669585007e-9
6.5064595587638485e-9
7.341700302313091e-9
8.840752618917323e-9
4.020248046771097e-8
8.722671516913143e-8
5.40291217960561e-8
4.89428367962877e-8
5.3179795622881223e-8
6.369966330446327e-8
8.208444670297169e-8
1.1231028646261674e-7
1.5758490558724875e-7
2.0596791926845958e-7
2.2681589555129926e-7
1.4271379984676195e-7
8.610525057945017e-8
5.6901216540048875e-8
3.897666742252387e-8
3.111985175106667e-8
2.7673804129129925e-8
1.7277549753921083e-8
6.00514016555755e-9
2.679045255560853e-9
1.8324624836259369e-9
2.496424005885876e-9
6.413305233060033e-9
2.4676223203591572e-8
4.271639464999507e-8
2.538990211370631e-8
2.2064131025194886e-8
2.276670205410386e-8
2.6165839330481312e-8
3.284923034712122e-8
4.5010327126812643e-8
1.0275992211645166e-7
1.2718300687558852e-7
6.685416624831903e-8
5.607823651953171e-8
5.6944701161233355e-8
6.493433083480473e-8
8.112130601797917e-8
1.0469617410055566e-7
1.1526615392446867e-7
9.886071116230905e-8
7.902077205470452e-8
8.941382031910099e-8
5.3531805989450956e-8
3.1204378288523345e-8
1.761599097502611e-8
1.2451246736402339e-8
1.0452366478137498e-8
9.152484244357738e-9
3.930603427792469e-9
1.3546525693201286e-9
5.309785083169456e-10
2.2795544677723085e-10
5.72786476791682e-10
3.2536831169840806e-9
1.525112776615356e-8
8.203659092410695e-9
6.580669266871364e-9
6.443613018216329e-9
7.023551980563488e-9
8.28616062575132e-9
1.0522660739522448e-8
4.3033129317439e-8
7.9309978581762e-8
4.833345972881812e-8
4.5236800098011995e-8
5.093448099839577e-8
6.39129095765253e-8
8.748597591355777e-8
1.2746338517457495e-7
1.7991708266095343e-7
2.087798013664469e-7
2.0486211241509658e-7
1.7183829677647552e-7
9.51548631674661e-8
6.238897114902849e-8
4.0528629365387073e-8
3.042423193287357e-8
2.6339810963852375e-8
2.0293876818149272e-8
7.241480809459524e-9
2.737195325136107e-9
1.4180174667928513e-9
1.4198081688908044e-9
3.6525363562111958e-9
1.4690564658756153e-8
4.198552962700631e-8
2.2988690114368822e-8
1.9205349426452327e-8
1.9333378527181253e-8
2.168985467700674e-8
2.646149585620123e-8
7.591398149796514e-8
1.2528581026443074e-7
6.784691274552021e-8
5.633161233919087e-8
5.6264734640834425e-8
6.217879397583775e-8
7.416808185523787e-8
9.364152477771417e-8
1.1709273809793843e-7
1.2532652482390592e-7
1.1103392183653344e-7
9.239756654963916e-8
9.744078026816445e-8
5.738629360686582e-8
3.268537732552233e-8
1.8977210584782308e-8
1.3844636009301546e-8
1.184012158122272e-8
9.192590794352181e-9
3.036681376933822e-9
8.994562334762614e-10
8.66743800348824e-11
2.928278130251619e-10
3.6539830916902766e-10
6.3002245969384166e-9
1.0899090713675984e-8
7.376852381786818e-9
6.752177135669149e-9
7.029902728359139e-9
7.931634975510243e-9
9.552766198093904e-9
4.2902336535154586e-8
9.285768514648007e-8
5.7345379576677024e-8
5.1744448772518235e-8
5.6018614066032475e-8
6.684841583442007e-8
8.579617578421548e-8
1.1689677569573499e-7
1.6346335159880813e-7
2.1365943632767593e-7
2.3601289822134118e-7
1.4723745279084211e-7
8.934589478338537e-8
5.9388201349810396e-8
4.074068699580236e-8
3.25276814756714e-8
2.8977784785840677e-8
1.792682330055915e-8
6.236711535260272e-9
2.7928928460537115e-9
1.9134372663314933e-9
2.6086528191377393e-9
6.721622409053453e-9
2.6018218822065677e-8
4.4113059598635395e-8
2.6378872738336974e-8
2.297479880380418e-8
2.3726047177959328e-8
2.7274933346588584e-8
3.4237952859099636e-8
4.689423325058511e-8
1.0751101168171936e-7
1.3313131423250835e-7
7.022048437337269e-8
5.910866918183225e-8
6.025126623880813e-8
6.901830262043232e-8
8.669572967191408e-8
1.1247883480998822e-7
1.241012758792883e-7
1.0682232913178082e-7
8.610108284256538e-8
9.798959322133753e-8
5.8704172199289914e-8
3.428703566217136e-8
1.936941449589478e-8
1.3660754008861353e-8
1.1435984966393747e-8
1.0010678316749452e-8
4.325756355564824e-9
1.4820941928569063e-9
5.804466268018928e-10
2.5764870638660157e-10
6.48701787795004e-10
3.5942315543628512e-9
1.6991046387085207e-8
9.123124995089856e-9
7.29844445729095e-9
7.1422345610017295e-9
7.787213167690288e-9
9.194145037236812e-9
1.1687794537196078e-8
4.675707812039871e-8
8.561675074730325e-8
5.1861774280364027e-8
4.82753110993103e-8
5.408729487887375e-8
6.754034184397218e-8
9.199960948210832e-8
1.3343080981025067e-7
1.8794940778003106e-7
2.1845440201984165e-7
2.1441674090018648e-7
1.7814476042601783e-7
9.894978525703676e-8
6.535471602776179e-8
4.257950472627634e-8
3.193975146213098e-8
2.7693526108454046e-8
2.124572170467488e-8
7.556296920193516e-9
2.8669063452831552e-9
1.4860433453192194e-9
1.482852286277433e-9
3.823037282963918e-9
1.5486156436894804e-8
4.349398902370723e-8
2.3952797831405362e-8
2.0063613148768413e-8
2.021550692539722e-8
2.2683585495827028e-8
2.7667149949426558e-8
7.973722739149139e-8
1.317933589898509e-7
7.155968976458705e-8
5.960350917417968e-8
5.973250203171462e-8
6.626699719247234e-8
7.941124279612394e-8
1.0079052360865233e-7
1.2657748775941782e-7
1.3565859032445545e-7
1.2050727971611761e-7
1.0096510109766872e-7
1.0736796419729178e-7
6.30294601759939e-8
3.576958206064876e-8
2.0709138786548162e-8
1.5057734226007412e-8
1.2826073594638598e-8
1.0011034171976367e-8
3.319102313546298e-9
9.760072656161265e-10
9.566116864939195e-11
3.019986476705737e-10
4.3658534655154426e-10
6.9059376622590226e-9
1.2146366989232068e-8
8.159458296106751e-9
7.45156341795607e-9
7.753152620757289e-9
8.748738423767047e-9
1.0543016067398588e-8
4.6606603782765445e-8
1.0045772747117804e-7
6.180106877934989e-8
5.551610541494078e-8
5.985093912026858e-8
7.11188652143728e-8
9.086848803106673e-8
1.2323133644853441e-7
1.716400654389017e-7
2.2420237085929007e-7
2.483287768699014e-7
1.535601563132466e-7
9.381441076250985e-8
6.287148540264494e-8
4.319049009570104e-8
3.445864083142876e-8
3.0767815918309657e-8
1.884917852122245e-8
6.564655728252149e-9
2.948911647480269e-9
2.0183548333258145e-9
2.7466427768611584e-9
7.106045131888738e-9
2.7738555993873522e-8
4.5974044072601873e-8
2.7691759872144285e-8
2.4181238004090312e-8
2.499284853809511e-8
2.873179538600508e-8
3.6047738359290785e-8
4.9320324180848e-8
1.1391392295836426e-7
1.4129667101710667e-7
7.485197438796831e-8
6.328380385337388e-8
6.481402272443875e-8
7.466386575857968e-8
9.441884870145269e-8
1.2329121655316781e-7
1.3640721370271488e-7
1.1794397772202005e-7
9.603803482608725e-8
1.0996970676881811e-7
6.595110065190584e-8
3.8471292656671485e-8
2.1726705348260255e-8
1.528068794881454e-8
1.2745143072110542e-8
1.115300811077161e-8
4.860781081288874e-9
1.6545096145491501e-9
6.479163829333317e-10
3.0013121091113333e-10
7.576128070773589e-10
4.0679081684504e-9
1.9416533309110712e-8
1.0403296346013469e-8
8.292224083651675e-9
8.107725278553249e-9
8.842356680095128e-9
1.0449700318804242e-8
1.330163702953925e-8
5.187702621708936e-8
9.429703058040587e-8
5.671601390709913e-8
5.245193477652527e-8
5.841742793383852e-8
7.251802862516548e-8
9.818776390188585e-8
1.4160326463907117e-7
1.9893537854218361e-7
2.3171866521897185e-7
2.2757721147894006e-7
1.8669461805548882e-7
1.0412111979420774e-7
6.948316799114545e-8
4.545507603011458e-8
3.405358150831435e-8
2.9584914906488535e-8
2.2564980693335726e-8
7.993219985810823e-9
3.0471045280408046e-9
1.5795059864721446e-9
1.5670547021957252e-9
4.052318288382046e-9
1.6584493471421987e-8
4.551501190437208e-8
2.5268836367149144e-8
2.1241831045410897e-8
2.1428467184952088e-8
2.404959881134137e-8
2.9321620953926193e-8
8.502216877208081e-8
1.4080546619800673e-7
7.670969939329326e-8
6.415105802002395e-8
6.456258743706245e-8
7.197635376661015e-8
8.67576056144267e-8
1.1083986936308845e-7
1.3990335020414913e-7
1.5006033978710986e-7
1.3363714751973928e-7
1.1284495882755551e-7
1.2132974608173865e-7
7.097802807852531e-8
3.996341067289964e-8
2.3028576914458528e-8
1.6663321252892914e-8
1.411492028940307e-8
1.1098894938132988e-8
3.7029546217644757e-9
1.0791033112104744e-9
1.0831769878906802e-10
3.1100112880117663e-10
5.4062674993129e-10
7.728469438454851e-9
1.391095146374526e-8
9.248223943193507e-9
8.418999377943074e-9
8.751484852582656e-9
9.876054879746275e-9
1.1909869234791713e-8
5.168972464193674e-8
1.1093709207143058e-7
6.795389428463216e-8
6.071413382682243e-8
6.512130759958408e-8
7.697564904919189e-8
9.779944617808173e-8
1.3184619465731603e-7
1.827077274095643e-7
2.384792073517866e-7
2.6517928519960215e-7
1.6202856679971328e-7
9.990458229931e-8
6.773849717668833e-8
4.662572378123668e-8
3.7158918952799254e-8
3.327954805827697e-8
2.0111793042960256e-8
7.017152566856254e-9
3.165661116131287e-9
2.1637737924928064e-9
2.936834779320273e-9
7.64116061501614e-9
3.018154105567857e-8
4.847495360354906e-8
2.949416127634522e-8
2.5848683467551487e-8
2.674767827481034e-8
3.075022408936442e-8
3.8551599897269004e-8
5.2665898236074307e-8
1.228344727042177e-7
1.52627477031022e-7
8.129693705110268e-8
6.911071876866151e-8
7.120315918150949e-8
8.260321321018945e-8
1.05333949969477e-7
1.3859539010156546e-7
1.5365770243943129e-7
1.3343712191909536e-7
1.0993337547079615e-7
1.268145702970755e-7
7.62735849750334e-8
4.421200691041131e-8
2.4899134276785664e-8
1.743753167952622e-8
1.4466904530761051e-8
1.2660133618519338e-8
5.593113170662333e-9
1.8890619337454405e-9
7.396630663299009e-10
3.596898608724179e-10
9.099962206666387e-10
4.71204034304215e-9
2.2802574487625862e-8
1.2196048195659293e-8
9.670746086575629e-9
9.44244033694791e-9
1.0299393259848833e-8
1.2183704358953354e-8
1.553265919550902e-8
5.89067000772256e-8
1.0630751691992089e-7
6.343070911197325e-8
5.8215377546050324e-8
6.4376683728638e-8
7.934407278507803e-8
1.0663290415831601e-7
1.5269582375606595e-7
2.1383950945197425e-7
2.499340188953032e-7
2.4584992015022153e-7
1.9807389631385265e-7
1.1109275355429977e-7
7.521985539047279e-8
4.9501500204573864e-8
3.701633135687651e-8
3.2246545048876734e-8
2.4381739172433246e-8
8.593489005308628e-9
3.29768127282771e-9
1.7097860079597883e-9
1.6832016866782941e-9
4.370581987643194e-9
1.814745696382191e-8
4.820671796363342e-8
2.7074481466580796e-8
2.2873900464471865e-8
2.3114419050496153e-8
2.5950046540134367e-8
3.162193747996378e-8
9.238989119635474e-8
1.5332881416042494e-7
8.387568675365542e-8
7.049706259979744e-8
7.132356582802405e-8
7.999917213964888e-8
9.713087570203883e-8
1.250942869983612e-7
1.587612671521476e-7
1.7014118705738847e-7
1.5175809452992933e-7
1.2924253559151592e-7
1.4104228270035415e-7
8.226273386614029e-8
4.565155386817828e-8
2.6098628787660568e-8
1.8747507994824025e-8
1.5756157563035515e-8
1.2519675181504162e-8
4.222872620087378e-9
1.2167797024287072e-9
1.2616135642022922e-10
3.1730199806928207e-10
6.920833322171109e-10
8.826554793424765e-9
1.6429858241202796e-8
1.0765603589425209e-8
9.75624384362621e-9
1.0127138987357668e-8
1.1428054219038375e-8
1.3792412496000133e-8
5.8633962033249334e-8
1.2537371930967464e-7
7.645262222536206e-8
6.787273758611678e-8
7.235579942356064e-8
8.498082878598647e-8
1.0721802987824972e-7
1.4346505264648696e-7
1.9752169997200015e-7
2.5759792639300325e-7
2.8810180511663874e-7
1.7319345260210139e-7
1.081407330079802e-7
7.454849692802268e-8
5.1459201642548817e-8
4.0945614894852646e-8
3.681580082348902e-8
2.1822882091985778e-8
7.638736277401004e-9
3.467081155279924e-9
2.3662348009908345e-9
3.200662644738431e-9
8.393194131399554e-9
3.3706141634827364e-8
5.180005932709027e-8
3.196584325547148e-8
2.8157642916979606e-8
2.918608614992014e-8
3.3556677178497636e-8
4.202810730984681e-8
5.729360530805796e-8
1.353082702644679e-7
1.6836316827797915e-7
9.028171900860813e-8
7.726570277406096e-8
8.01841136558801e-8
9.38255714426756e-8
1.2085973453958865e-7
1.6037786824298988e-7
1.7781967424814296e-7
1.5491361019630115e-7
1.2926274463442676e-7
1.5044881807690006e-7
9.108440496950217e-8
5.207103336063095e-8
2.9117545731054976e-8
2.025562418052985e-8
1.6674401314409987e-8
1.4599346250740766e-8
6.589092736108838e-9
2.2055043109323242e-9
8.634546636050841e-10
4.436522420402995e-10
1.123813057153406e-9
5.580801845559118e-9
2.751950077500195e-8
1.4717883491397352e-8
1.158397418003893e-8
1.1285954292408808e-8
1.230869081285063e-8
1.4575319631300626e-8
1.8613909424624837e-8
6.851475988449561e-8
1.2291156825724534e-7
7.27115834502818e-8
6.615428483898376e-8
7.255411119234483e-8
8.866366639220689e-8
1.1808423937394561e-7
1.6761869665479188e-7
2.338603909951653e-7
2.748102377372976e-7
2.712156079523852e-7
2.129547473848979e-7
1.2038428670372626e-7
8.318392428320986e-8
5.5219370226634066e-8
4.117908795605861e-8
3.6005765038836725e-8
2.686460533974669e-8
9.413831100435287e-9
3.646244350756346e-9
1.8918867224790417e-9
1.8435896316787697e-9
4.813629663969685e-9
2.039792952551775e-8
5.173409332174013e-8
2.954369888489324e-8
2.5135458464240756e-8
2.5461855276722987e-8
2.8599759569276107e-8
3.482676876961548e-8
1.0268327915487431e-7
1.7074532680915949e-7
9.386050637232484e-8
7.937398273022108e-8
8.081971838813875e-8
9.132581773319351e-8
1.1186982969103425e-7
1.4546339322999365e-7
1.8557971118690127e-7
1.9806909435493925e-7
1.766053092850134e-7
1.5173687300640414e-7
1.6886806806638055e-7
9.839716491226611e-8
5.3304250273251054e-8
3.007737574713847e-8
2.1365857653997413e-8
1.775838283013011e-8
1.4313483113873016e-8
4.919009421300277e-9
1.397564056147733e-9
1.516902514502262e-10
3.141923204234392e-10
9.149716971820389e-10
1.0269905093911729e-8
2.006856593770798e-8
1.2885335572513832e-8
1.1602846426911332e-8
1.2018493538166673e-8
1.3559200894582187e-8
1.6378929324570334e-8
6.805681435235489e-8
1.4520365032454717e-7
8.817383750401407e-8
7.770480427071693e-8
8.224658503921934e-8
9.586014195685094e-8
1.1991501937894622e-7
1.5896305039961957e-7
2.1706171236552876e-7
2.82782304040821e-7
3.189206453290075e-7
1.8762185564583206e-7
1.1915745872574697e-7
8.408863944609473e-8
5.828351244666031e-8
4.62660953015696e-8
4.180271347652188e-8
2.4109656380092557e-8
8.488250260871356e-9
3.886350619410038e-9
2.6485885568078675e-9
3.5670202807342617e-9
9.456390495193172e-9
3.887021910802326e-8
5.614937832775848e-8
3.5341905098518944e-8
3.135416662370266e-8
3.2578220302106556e-8
3.746444443391837e-8
4.685979788791029e-8
6.369228104008034e-8
1.527995328493623e-7
1.902233799966418e-7
1.0283029185413868e-7
8.871473008677226e-8
9.286479461021917e-8
1.0978557751173545e-7
1.431149407337116e-7
1.9156971859752097e-7
2.1156860324550972e-7
1.844655594476351e-7
1.5596571820319737e-7
1.8341071227700356e-7
1.1253034524572117e-7
6.278337334823514e-8
3.4623155294455206e-8
2.3828773160753577e-8
1.9391959755339833e-8
1.6993836797723136e-8
7.927554967949142e-9
2.626735263893836e-9
1.0285921363822113e-9
5.630273544327003e-10
1.4251509996046276e-9
6.740232071805764e-9
3.4033514788553306e-8
1.828781979293672e-8
1.4241390727733456e-8
1.3829262703563657e-8
1.507466105281695e-8
1.7868386648223868e-8
2.286452850025858e-8
8.155737959049852e-8
1.4582624325697604e-7
8.552017096853672e-8
7.705861150647618e-8
8.37263911137536e-8
1.0130700777325848e-7
1.334717643354927e-7
1.8744587054797545e-7
2.6036291749613973e-7
3.0845045750033167e-7
3.063650016406326e-7
2.3193421678323165e-7
1.3256978952482088e-7
9.421096693223253e-8
6.333756939326818e-8
4.7040897972580245e-8
4.1333782929211146e-8
3.020986462449635e-8
1.0526379093975833e-8
4.131158208937233e-9
2.1472072636634087e-9
2.0651174509568036e-9
5.431872045070154e-9
2.3688486217517925e-8
5.624686027006526e-8
3.290323590032097e-8
2.826926307905745e-8
2.8736440650274213e-8
3.2303217943066976e-8
3.9301725865371513e-8
1.1709733113373634e-7
1.9498715965209762e-7
1.0779841669252122e-7
9.183143436282943e-8
9.421953176257422e-8
1.0741902159792362e-7
1.3299012154437536e-7
1.7485829668413404e-7
2.2392537613367369e-7
2.3669326057580935e-7
2.1033596769565138e-7
1.8233136310120523e-7
2.0792885749819812e-7
1.216800703877905e-7
6.348129389749217e-8
3.506654005836015e-8
2.4484028739904196e-8
2.003347688829335e-8
1.644822520968547e-8
5.833935552571385e-9
1.6289373328743073e-9
1.8903877131510266e-10
2.8763196933275254e-10
1.246081487258961e-9
1.212571317755658e-8
2.5414507909791062e-8
1.5857171871997244e-8
1.4149759710606655e-8
1.461114410733641e-8
1.6475489512820564e-8
1.9921220060348246e-8
8.071299640968379e-8
1.7231991029582913e-7
1.0430468891651089e-7
9.115763138680089e-8
9.569295248976937e-8
1.1052756612737078e-7
1.3684081368337756e-7
1.7931682314370648e-7
2.4230021410159687e-7
3.151316180210687e-7
3.595273413667193e-7
2.0575664140894613e-7
1.3365677570211415e-7
9.744738817585678e-8
6.794968935157206e-8
5.375254788942992e-8
4.8827754529199206e-8
2.709637284327143e-8
9.640244321629263e-9
4.469516233472109e-9
3.043327349831695e-9
4.076781006581687e-9
1.0972806216100342e-8
4.659595828019058e-8
6.170738032666685e-8
3.992759591587014e-8
3.5777957979967675e-8
3.7304787317704645e-8
4.291700350649485e-8
5.358460187258242e-8
7.253555964472133e-8
1.7741406113838254e-7
2.206042256516626e-7
1.2040296509159947e-7
1.0486034621080171e-7
1.1088299171499243e-7
1.3267995658864535e-7
1.7536295232478424e-7
2.3657505233074854e-7
2.58447588326603e-7
2.2470735251621622e-7
1.9254303693585891e-7
2.2878125095728082e-7
1.439734039719079e-7
7.729012119624413e-8
4.1606088316719724e-8
2.81424575397383e-8
2.2519437909743662e-8
1.9750323900184207e-8
9.689575301431335e-9
3.1760220032401564e-9
1.2452871958790094e-9
7.343822327489399e-10
1.8511564315694289e-9
8.263806182941628e-9
4.28135127317419e-8
2.3388989172758426e-8
1.793751366156538e-8
1.7333084684769513e-8
1.887363723021184e-8
2.2392922932270616e-8
2.871968781413323e-8
9.908177659581938e-8
1.7736863677563652e-7
1.0316335830354804e-7
9.197861982828354e-8
9.889926916194084e-8
1.1830944517238987e-7
1.5388930985241975e-7
2.1332834397536896e-7
2.946802617387828e-7
3.531746446531959e-7
3.548610780798473e-7
2.5529208695773936e-7
1.481936411344277e-7
1.0937752746822284e-7
7.491574167479284e-8
5.530839526758469e-8
4.8905619550327936e-8
3.459762195675935e-8
1.2017462015818596e-8
4.805552837667433e-9
2.5068815198709285e-9
2.3718577087517535e-9
6.298733025951914e-9
2.860878193397999e-8
6.181954469079594e-8
3.7442263320714474e-8
3.261252374737799e-8
3.3317572942842204e-8
3.7498937056501545e-8
4.557196553035759e-8
1.3734010652151845e-7
2.2876550300589918e-7
1.2730813639921373e-7
1.0939675893255353e-7
1.1325503730630402e-7
1.3049516613274396e-7
1.6362330988710453e-7
2.1785808729806027e-7
2.7903643473986864e-7
2.8952190841943176e-7
2.5544204389261165e-7
2.234750549344104e-7
2.61772101087791e-7
1.557050430005554e-7
7.680490556526853e-8
4.0996679843207766e-8
2.7867429380751572e-8
2.2307544368230908e-8
1.8721206538719263e-8
7.000547974159329e-9
1.9135999102632613e-9
2.4535045838120353e-10
2.1064828188238016e-10
1.7395071972511666e-9
1.4435637508831724e-8
3.346121731402723e-8
2.0047391298598185e-8
1.7657978804085658e-8
1.815138937922848e-8
2.0447950430507423e-8
2.4751784083925093e-8
9.744649059571633e-8
2.091480535452276e-7
1.2644279812288216e-7
1.0947165476053168e-7
1.13833483343775e-7
1.300857542876981e-7
1.5905673702189455e-7
2.0547438294873864e-7
2.7393379504682543e-7
3.5511002527060685e-7
4.11197032771379e-7
2.2770804039167974e-7
1.5229348041958822e-7
1.1605778363441824e-7
8.166368011837938e-8
6.429445884617648e-8
5.864336673229533e-8
3.085102759294923e-8
1.1183942787667112e-8
5.2803816207784254e-9
3.597677086896549e-9
4.789937973393351e-9
1.3167699538371604e-8
5.847445233279155e-8
6.857617292513318e-8
4.6108837712280974e-8
4.189923488075598e-8
4.390852353997602e-8
5.055108665136047e-8
6.296883352868369e-8
8.475825057158238e-8
2.1221479663556604e-7
2.628546296821541e-7
1.4511282350096377e-7
1.2778211227659653e-7
1.3672612035588303e-7
1.6594015304999844e-7
2.2282230640960328e-7
3.0209226559472463e-7
3.2287581997054916e-7
2.7871368507777156e-7
2.4215547799308016e-7
2.895335360476194e-7
1.9084318076479388e-7
9.676609273241227e-8
5.006894703000344e-8
3.292359489013736e-8
2.5708014980371715e-8
2.2537065437485052e-8
1.192360222655836e-8
3.86971140922502e-9
1.5230325040896674e-9
9.825894058565407e-10
2.4528518651770495e-9
1.0219704449704026e-8
5.397564023152207e-8
3.078338746041638e-8
2.3091415054140422e-8
2.2153013629680515e-8
2.4077170689051256e-8
2.8593102640131792e-8
3.6770003960918375e-8
1.2226284005876242e-7
2.206236379490829e-7
1.2741290758402978e-7
1.1229377105945917e-7
1.1934292585752917e-7
1.4090423863466262e-7
1.805163995412349e-7
2.4628762522785253e-7
3.376662474351032e-7
4.108914485657473e-7
4.211320867774874e-7
2.8266275336776905e-7
1.6762411056278885e-7
1.2992364865874532e-7
9.146091762266988e-8
6.697410789381806e-8
5.966845473902242e-8
4.007073482176289e-8
1.3980133426066482e-8
5.7428006956650465e-9
3.017613086892195e-9
2.800464123081934e-9
7.527661888018594e-9
3.621507564564479e-8
6.834548525701719e-8
4.351615571991306e-8
3.8636277008387494e-8
3.975653121127071e-8
4.483209950165592e-8
5.440827539214207e-8
1.6587143831516856e-7
2.758999141803519e-7
1.547363185289338e-7
1.3434370074949978e-7
1.4056910360953383e-7
1.6403570943022432e-7
2.0884688818864274e-7
2.81942078068576e-7
3.584068669003705e-7
3.602716553685885e-7
3.144437108689995e-7
2.780534344947195e-7
3.3261835396989045e-7
2.0631245169647922e-7
9.39168202725212e-8
4.741875898939116e-8
3.092116443672897e-8
2.402158685416799e-8
2.0612157677396153e-8
8.412609872991772e-9
2.2428001928837456e-9
3.333200222569832e-10
3.5846206015663e-11
2.4681643620097998e-9
1.717281981550613e-8
4.5998418661124184e-8
2.6012094154564264e-8
2.248541483350089e-8
2.2962218767319475e-8
2.5827171225410666e-8
3.1302425913375715e-8
1.1902510828680832e-7
2.5863664347690903e-7
1.5672549029793614e-7
1.342421523478706e-7
1.3805929637808575e-7
1.5578098989830859e-7
1.876053187096774e-7
2.3809811012876682e-7
3.119285461947169e-7
4.0171221660503194e-7
4.7318464726825864e-7
2.530613452377212e-7
1.7547193941607864e-7
1.4156204043475876e-7
1.0106476444818186e-7
7.914953652756095e-8
7.200534569088046e-8
3.528232769363e-8
1.3216967086450832e-8
6.407925305182351e-9
4.383562678916507e-9
5.802191525710795e-9
1.6432035804396084e-8
7.726919793673621e-8
7.665664954754283e-8
5.435308784089716e-8
5.0372508102971604e-8
5.317800787234269e-8
6.130256663845846e-8
7.612944188055059e-8
1.0167957760702146e-7
2.617216350613405e-7
3.2168249641976423e-7
1.800910523698693e-7
1.606644634767385e-7
1.7432598684665975e-7
2.151905340892796e-7
2.942607600250534e-7
3.9826260566414693e-7
4.0964968582755017e-7
3.4974905191896665e-7
3.0876287584713096e-7
3.665463140128513e-7
2.6212038053273547e-7
1.2269160356589034e-7
5.956901327595123e-8
3.740332893119303e-8
2.8213305230689758e-8
2.4638667489300592e-8
1.4548824340864443e-8
4.70258651712519e-9
1.867762870813377e-9
1.3441848141420384e-9
3.294702554773072e-9
1.2641042236415671e-8
6.649554351988189e-8
4.175157229796809e-8
3.0313716940296944e-8
2.877607105119479e-8
3.118310848493561e-8
3.7063543294640805e-8
4.781030342205167e-8
1.5218001891580987e-7
2.79604096346197e-7
1.6067727379939313e-7
1.3979624236019483e-7
1.4661300556262004e-7
1.7046537896487993e-7
2.144401075794826e-7
2.8683540993763574e-7
3.88906506864535e-7
4.816147282662455e-7
5.099133052993034e-7
3.128981777994203e-7
1.90916851101566e-7
1.5688687760015386e-7
1.1495073109511878e-7
8.34319604282233e-8
7.486815517255398e-8
4.6290761517162174e-8
1.649629199236706e-8
7.045076474125827e-9
3.7536728599215955e-9
3.4149210793995954e-9
9.318257340982409e-9
4.856577944128013e-8
7.53766763815001e-8
5.1533922944466126e-8
4.700552601570228e-8
4.8877404584474344e-8
5.528559296851087e-8
6.698386084402657e-8
2.0626856733464858e-7
3.4180099254165984e-7
1.9357446617509736e-7
1.701795625754912e-7
1.8037348661059345e-7
2.1380217881096444e-7
2.773946603632931e-7
3.798397336208983e-7
4.716901866473163e-7
4.5143912265749044e-7
3.8929892761663596e-7
3.4952001053559847e-7
4.166683215388436e-7
2.8344681124705334e-7
1.1551326943932983e-7
5.320677344253373e-8
3.255562900359905e-8
2.4314671050970612e-8
2.1183465506158498e-8
9.956130848128571e-9
2.587163554679845e-9
4.753887039401737e-10
3.1043295496501513e-10
3.5127505644573003e-9
2.0169558134215467e-8
6.64420441180591e-8
3.465007233624795e-8
2.9130225163793265e-8
2.9462253620350407e-8
3.3056530719809404e-8
4.011959080984717e-8
1.4572152166950188e-7
3.2397997137127515e-7
1.9800875553015352e-7
1.6748342858345915e-7
1.699920609524108e-7
1.888836466744677e-7
2.2326532049655385e-7
2.7716726282703006e-7
3.5496502306529524e-7
4.5169232218003357e-7
5.412826069452059e-7
2.8113709327450377e-7
2.031977007234071e-7
1.751014456516522e-7
1.281389259080481e-7
1.0018014168902686e-7
8.888577167078528e-8
3.9999734626198166e-8
1.583359282727226e-8
7.980869238409945e-9
5.521553761934165e-9
7.293503263990968e-9
2.1564698593079656e-8
1.065545974170683e-7
8.54549292476671e-8
6.51821358968962e-8
6.211907362968494e-8
6.629709131000656e-8
7.660390208682332e-8
9.476485461061603e-8
1.2523521130083754e-7
3.3274675088664156e-7
4.037775793255552e-7
2.3016211733383963e-7
2.086339121517861e-7
2.302788636180938e-7
2.903071736273279e-7
4.053649200170355e-7
5.395174421933007e-7
5.222336875173527e-7
4.4074763057944603e-7
3.9759965013674104e-7
4.5494301258805605e-7
3.721692544968808e-7
1.5722211942478428e-7
6.881827057816518e-8
4.0074925397432814e-8
2.8852643263981453e-8
2.492605931858451e-8
1.7100863024342183e-8
5.6246762373868705e-9
2.2792943294635535e-9
1.8699979698045407e-9
4.443344270824274e-9
1.5464702066295582e-8
7.74840349180224e-8
5.8677917703551596e-8
4.053681150622542e-8
3.7879415194437586e-8
4.085845245845922e-8
4.859296862015363e-8
6.287930602378064e-8
1.8923709598394978e-7
3.59285307986519e-7
2.0628438851046875e-7
1.7681009206930188e-7
1.825550410106711e-7
2.08380053183311e-7
2.5635040271604165e-7
3.3443196595432967e-7
4.4576596106395926e-7
5.612046263494298e-7
6.248715709785926e-7
3.45233147367665e-7
2.18105495580342e-7
1.902275203020983e-7
1.4730453598034899e-7
1.0673200618306486e-7
9.570269069790267e-8
5.2229205816936e-8
1.960937563304626e-8
8.861450003872911e-9
4.845981253316434e-9
4.352772764697415e-9
1.2116596685809742e-8
6.981991434592976e-8
8.19057527949876e-8
6.189662715360291e-8
5.8674412651552955e-8
6.196983279234465e-8
7.044428110642347e-8
8.519718203482398e-8
2.638245681158916e-7
4.3418567747499605e-7
2.4924588819798077e-7
2.2262595286309633e-7
2.3983957960409026e-7
2.900937544002127e-7
3.8558082086958467e-7
5.338451330251609e-7
6.270049324145445e-7
5.614554016024854e-7
4.80911600469509e-7
4.4312703636864157e-7
4.984008432559389e-7
4.033572397587652e-7
1.428728661883037e-7
5.637477228022764e-8
3.130404548023476e-8
2.2250485576909303e-8
1.9314854734324167e-8
1.1218700858507472e-8
2.8887163593549503e-9
7.092324811800186e-10
9.22016209958804e-10
4.9186664479853045e-9
2.3003523545982786e-8
1.0061402640392655e-7
4.759389753702531e-8
3.8315464259158186e-8
3.818813932188201e-8
4.267432012861416e-8
5.185229946902624e-8
1.763820297820235e-7
4.075485530845556e-7
2.541580132613373e-7
2.117158299086373e-7
2.1142111025255796e-7
2.3048186226440791e-7
2.662094275105051e-7
3.2158433062228115e-7
4.0032832840775537e-7
5.006973798939911e-7
6.118925784631408e-7
3.134405955720376e-7
2.3577600746226885e-7
2.154431743994656e-7
1.644705793369316e-7
1.3047438834256489e-7
1.058803955774561e-7
4.4231549172022214e-8
1.91160743460075e-8
1.0205072274860404e-8
7.248268471645804e-9
9.696294762608368e-9
3.069747155043153e-8
1.3762601469210616e-7
9.376225084663554e-8
7.905436396104667e-8
7.845432849043149e-8
8.514021946886545e-8
9.880197090909611e-8
1.2165830142016193e-7
1.5849652714039507e-7
4.359559874420794e-7
5.188161630042786e-7
3.0324844815563484e-7
2.8061659475452246e-7
3.166999281732415e-7
4.104748499406467e-7
5.863452839176175e-7
7.41299446919144e-7
6.592040070052637e-7
5.540584032778759e-7
5.175250545776686e-7
5.420640103389804e-7
5.343383226089724e-7
2.0487270147713603e-7
7.53370412974123e-8
3.8784743488756586e-8
2.6297733437501923e-8
2.220483004455816e-8
1.8120447933819165e-8
6.512289007616157e-9
2.755703382990243e-9
2.6241463720072783e-9
5.93049497938689e-9
1.8413632874970516e-8
8.285082314856002e-8
8.683158473610966e-8
5.532115534375267e-8
5.0436030861183995e-8
5.399090188661343e-8
6.417769929894105e-8
8.313704083531864e-8
2.3179824026117273e-7
4.650404838761337e-7
2.6905532615658335e-7
2.264323462608087e-7
2.2933161893354325e-7
2.55873053855116e-7
3.0617444296825756e-7
3.87080603080117e-7
5.034750576297918e-7
6.42087017208528e-7
7.728222798263052e-7
3.864756296355493e-7
2.51818034026796e-7
2.2795950305842077e-7
1.8779108511942752e-7
1.403077039252681e-7
1.206262926674321e-7
5.613725335137007e-8
2.3293589524591782e-8
1.143366280267814e-8
6.559475192262001e-9
5.981972154259441e-9
1.731762689390243e-8
1.019090237470814e-7
8.603484005387233e-8
7.475636059915444e-8
7.502039160869408e-8
8.119433659749246e-8
9.310337853082081e-8
1.1244359575585833e-7
3.46739290426299e-7
5.641115131312075e-7
3.3079353974231753e-7
3.018962834401017e-7
3.325257592578045e-7
4.13658244547843e-7
5.67667796344083e-7
7.807598804640732e-7
8.165147448098544e-7
6.819948998010928e-7
5.909682604928146e-7
5.729292748534136e-7
5.577374561081479e-7
5.651613701725807e-7
1.80744719332741e-7
5.4769575767016445e-8
2.5987379384780917e-8
1.73182328919102e-8
1.4497698417481614e-8
1.0822395976670069e-8
3.0498594524258754e-9
1.0920607631178767e-9
1.8777813498824913e-9
6.588155485288217e-9
2.480960641253818e-8
1.3914868168073812e-7
6.855708260410362e-8
5.120369733668064e-8
4.980730842222124e-8
5.5239343068518695e-8
6.705469648737708e-8
2.0647077083069973e-7
5.072875413360938e-7
3.306356089169989e-7
2.701807213672409e-7
2.6426184275279526e-7
2.8128651919117737e-7
3.1583411538490457e-7
3.695510519541188e-7
4.464214155589094e-7
5.531742460924657e-7
7.197192859259256e-7
3.686065953859034e-7
2.791508045694717e-7
2.5650391976635944e-7
2.0822053547219535e-7
1.7495374264217372e-7
1.1268900647685769e-7
4.69117956394891e-8
2.311080943074528e-8
1.3449151003028719e-8
1.0113127954832878e-8
1.4391158346399545e-8
5.2124038048605195e-8
1.2765428488521466e-7
9.899298769994213e-8
9.586656756612895e-8
1.0121002861233857e-7
1.1289901096196733e-7
1.3216842019451406e-7
1.6195980637843464e-7
2.0703018804334145e-7
5.896253861530883e-7
6.810983341606788e-7
4.1378230807475023e-7
3.9425460792503283e-7
4.593183466387389e-7
6.192866153913553e-7
8.985661873765635e-7
9.989167514256298e-7
8.106503265204516e-7
6.94682088862658e-7
6.936009578127408e-7
6.173438079532519e-7
6.832241327067145e-7
2.792952431544037e-7
7.62537335255294e-8
3.175069460795266e-8
1.9756755219059205e-8
1.5985932978629124e-8
1.4615358593007026e-8
7.072915512370685e-9
3.3200471849058256e-9
3.677973180580762e-9
7.660202601637568e-9
2.0755299668060926e-8
7.892492073359726e-8
1.4184406949899857e-7
7.779844671613695e-8
6.789976032481147e-8
7.162157631241999e-8
8.461995696951987e-8
1.0840593966663448e-7
2.729528283267955e-7
5.991724255007483e-7
3.567693114403334e-7
2.9322692770453417e-7
2.896894958519202e-7
3.140181028721848e-7
3.631522159556504e-7
4.4255983588641124e-7
5.613852401360426e-7
7.379608474413346e-7
1.0541184581275513e-6
5.069638151837192e-7
3.170580142756115e-7
2.6887270807394346e-7
2.2554386093133527e-7
1.8924896243907292e-7
1.3569311304254134e-7
5.6221839281493775e-8
2.725553632693898e-8
1.5117777185752104e-8
9.438050110741042e-9
9.45376520977488e-9
3.1506018902977955e-8
9.407349316839211e-8
8.41502346182219e-8
8.888558604433167e-8
9.774255339453208e-8
1.1042909418346996e-7
1.2886341833831776e-7
1.558044903900286e-7
4.6985476017198453e-7
7.471296881194577e-7
4.551882143546151e-7
4.292493370916038e-7
4.891528632430054e-7
6.35815942113444e-7
9.083239521750647e-7
1.1473988356111397e-6
9.917383254757722e-7
8.035116313412696e-7
7.37533348513489e-7
8.055557940777716e-7
6.08153082945646e-7
5.873383081047756e-7
2.495189384210133e-7
4.9404732728485305e-8
1.6953291513717022e-8
9.866829487159922e-9
7.520454690698152e-9
5.904579612553369e-9
2.7215951043230414e-9
1.6962905766320678e-9
3.165878192114195e-9
8.034183461115373e-9
2.3855309961940322e-8
1.1178718442563625e-7
1.1106494755886032e-7
7.019659354901061e-8
6.493113337744997e-8
7.061715883394162e-8
8.451839969875806e-8
2.2350827023017643e-7
6.031556953196636e-7
4.357321660621033e-7
3.475699161522458e-7
3.308902898080148e-7
3.421237900932168e-7
3.723943373768293e-7
4.2398388006675616e-7
5.108442084749241e-7
6.957327809157628e-7
1.2757043793416184e-6
6.832124522175698e-7
3.9773679805437363e-7
2.902441236183419e-7
2.4582197183201655e-7
2.240659721485864e-7
1.031455216823486e-7
4.6816565961633724e-8
2.6947348924314842e-8
1.7761077502377373e-8
1.502342328445933e-8
2.7555586177347837e-8
9.241728708119592e-8
8.528300837730789e-8
9.487870994062248e-8
1.1207200607153444e-7
1.3163923408015807e-7
1.549745164288125e-7
1.8543877792957208e-7
2.268859331460557e-7
2.8283439933168415e-7
8.3480682246357e-7
9.114261048747377e-7
5.931511902288152e-7
5.933479135797937e-7
7.295850888177474e-7
1.0467974372692635e-6
1.436152964893941e-6
1.2343687534984552e-6
9.661999337875749e-7
8.994443807678702e-7
1.0619153177468818e-6
7.217380002349021e-7
6.145580172219825e-7
3.8261001271327813e-7
7.493393725621306e-8
1.9784527953314786e-8
9.667390038457008e-9
6.9553093797716524e-9
5.757128645022884e-9
5.328553747017536e-9
4.0387697174846675e-9
5.131493367223617e-9
9.141413051649402e-9
2.056398039002667e-8
6.190151485906828e-8
2.8093778886227964e-7
1.1755047969431833e-7
9.211478318597248e-8
9.301908002955514e-8
1.0567144507219891e-7
1.2541963477333263e-7
2.9074857634616373e-7
7.389101602233859e-7
4.846569908795998e-7
3.8576160161696055e-7
3.685773605528768e-7
3.855372123781271e-7
4.300507449514506e-7
5.123716335642832e-7
6.782952724647009e-7
1.1785850717041135e-6
3.080339730061342e-7
2.937599854187967e-7
4.313039048123216e-7
3.4834461419322644e-7
2.4148393136146483e-7
2.341426452713936e-7
1.25899449367163e-7
5.531424301428523e-8
2.815322855641453e-8
1.62911092522596e-8
9.744645454087411e-9
1.225053244338357e-8
3.455339366458951e-8
4.5438562892237964e-8
6.599332749877089e-8
9.322175922911512e-8
1.2290454557172023e-7
1.53945163074658e-7
1.891500630245885e-7
2.3259824004635539e-7
6.81115311419278e-7
1.0029195836860287e-6
6.628237537774931e-7
6.660825895385018e-7
8.138376833197113e-7
1.1540726596370964e-6
1.618397291290375e-6
1.4318570661095477e-6
1.0887839385095342e-6
9.766896776431913e-7
1.12178896398921e-6
1.9194100224192863e-6
9.286273529759181e-7
4.5445031019895963e-7
1.868041263733866e-7
5.874953698017205e-8
8.205680842682538e-9
1.6416385193683208e-9
9.23867306040675e-11
9.303510780254829e-10
7.094653747371212e-10
1.8686518442670394e-9
4.834856295246686e-9
7.684586223181632e-9
1.578369540975391e-8
4.5941567322507576e-8
2.7522647051486317e-7
1.0838723185013475e-7
8.13950710136225e-8
8.004297950999122e-8
8.562163379929963e-8
1.877694129751973e-7
5.827315290619921e-7
5.746196527322363e-7
4.5092068406071597e-7
4.1604531598625734e-7
4.205703691896502e-7
4.57543746882156e-7
5.605334964425588e-7
9.273618643382954e-7
2.8949332956263114e-7
5.414378202994674e-8
1.8096805930690958e-8
3.0190513916798964e-8
1.4004202687422926e-7
2.7912912033669673e-7
1.8141164777760962e-7
9.397745696030166e-8
6.417563474930982e-8
3.7623391176300876e-8
8.742928175043631e-9
7.111788150730008e-8
9.869912256903211e-8
2.7874601905211923e-8
8.638690251862735e-9
3.872317829183601e-8
7.584353674313538e-8
1.2416489386984713e-7
1.8249260412922614e-7
2.489295673683702e-7
3.24098715037841e-7
4.0331165957096883e-7
1.4523745400148727e-6
1.2485054742535141e-6
9.58756619276417e-7
1.097355023889201e-6
1.5855726621057782e-6
2.277081156740504e-6
1.765284278999231e-6
1.332856677786468e-6
1.337817378573658e-6
2.0614564074675377e-6
6.460866725865569e-6
2.9659762721090305e-6
7.811229200165656e-7
1.7208710897473552e-7
4.0212690092124446e-8
7.593680576150686e-9
1.968403467461431e-9
2.0892300635063765e-9
2.623326397916477e-9
2.6823746761980226e-9
6.321856593201537e-10
3.338378769277936e-9
1.0251342020445815e-8
9.302803126609442e-9
1.547254802076464e-8
4.256196692354795e-8
2.592025303605192e-7
1.3196918885122862e-7
8.739080465378737e-8
7.300681039911723e-8
6.330161945514981e-8
1.679009169875973e-7
5.515161572431041e-7
6.485337841634507e-7
5.163739483917575e-7
4.779828008799024e-7
4.988883950406153e-7
6.057752887949779e-7
8.861136810198254e-7
2.2102948016124716e-7
4.4522827276955086e-8
3.618219517235691e-7
3.5666994528903495e-7
2.5257162504539314e-7
1.5695950926425524e-7
1.601143349989022e-7
2.990590591261339e-8
5.655667008905111e-8
2.3046381023214165e-7
5.0509485278666956e-8
5.488995424804821e-7
2.3078974326256375e-8
2.056649571053667e-9
2.7291323994468566e-10
1.2103281946660853e-10
1.4291769173636022e-11
1.1601400512994325e-11
2.840628863714705e-11
4.523515672946031e-11
4.9537684708924467e-11
3.122862201296431e-11
2.5848888964388923e-11
2.25375014515195e-11
2.108799727848297e-11
2.1204336032617745e-11
2.2672806946710717e-11
2.4539295203896932e-11
2.4733398790545706e-11
2.2130359092422333e-11
1.8276452548907204e-11
2.0615359529210095e-11
1.2749632473948669e-12
1.2329345978279628e-12
5.494069778913168e-12
8.398075953263808e-12
1.0024387969291819e-11
9.455986656887004e-12
6.299965381206424e-12
3.884584133260432e-12
2.859563107648288e-12
2.5951100595999608e-12
2.706221545217212e-12
3.0192205457344114e-12
3.4568975648693504e-12
3.981641010980333e-12
4.5693476031346065e-12
5.196301338432057e-12
5.831309709814917e-12
6.430073457352054e-12
6.930680454274135e-12
7.250239694006913e-12
7.282449979097721e-12
5.882779075754445e-11
1.0104351842541274e-10
1.2023018158862863e-10
1.4081115141927717e-10
1.6587634227747277e-10
1.9378619834766024e-10
2.2078831799283128e-10
2.427159151323753e-10
2.572247664665366e-10
2.647574222089314e-10
2.674787190349568e-10
1.1009199211604493e-10
1.5851886935272115e-11
7.339831145984901e-11
8.953151498043679e-11
5.829279448734644e-11
5.3366631150724547e-11
3.1877542168342755e-10
7.564902821829752e-10
8.51268434561201e-10
2.0079571926153095e-10
1.708136950926615e-9
5.09736666449983e-9
7.896304254162565e-9
3.9674148390461534e-10
4.067856353312721e-11
6.294054798099451e-14
0.
0.
0.
0.
4.569740780396124e-13
7.697506147350532e-14
7.12222801538317e-14
7.904609599957055e-14
9.1853336639275e-14
1.0868820288606453e-13
1.3000687879422134e-13
1.5680281313225087e-13
1.9046329669395174e-13
2.3280722046398715e-13
2.8619039042983944e-13
6.037617480628897e-13
1.7738297950208333e-13
0.
4.871820622962261e-14
9.463768783846907e-14
1.4241644954154033e-13
2.02353672561608e-13
2.8319588792750343e-13
3.9513647581804816e-13
5.518194348849121e-13
7.724535338881133e-13
1.0846132190391491e-12
1.5282595001440505e-12
2.1616656184663838e-12
3.070172564843385e-12
4.378972985726222e-12
6.271193499382033e-12
9.011635800485903e-12
1.2972769627832089e-11
1.8648822801171553e-11
1.0520391804502728e-10
1.0585515090864926e-10
1.0021005910383558e-10
3.582363652106086e-11
1.1435590112498415e-10
3.679360995827821e-10
7.197175708102948e-10
1.1310850459963447e-9
1.550639043303391e-9
1.93805986653958e-9
2.275367574963355e-9
4.5061840691842826e-10
3.104051764903786e-10
5.015156910426783e-10
9.124577893470875e-10
2.965302568641972e-9
1.1227002040903698e-8
4.5446173036196116e-10
1.2600131525472003e-10
2.4215973873326316e-10
2.992738419596553e-10
3.518904660709044e-10
4.141716105685661e-10
4.939901914878454e-10
6.003933405686332e-10
7.48049748653132e-10
9.648691182590793e-10
1.3115357376602709e-9
1.942468105256512e-9
3.3269716071119536e-9
2.5995456110079143e-8
4.073957691760294e-8
2.759946736185078e-8
2.908465666734851e-8
3.690750690538297e-8
5.3195809762309824e-8
8.468889008421773e-8
1.307171663419585e-7
1.517405065239962e-7
1.4845584535471186e-7
1.4527823830381804e-7
1.3392279838458926e-7
1.613243914704305e-7
1.4846411662205162e-7
8.357543239332828e-8
4.954137172665028e-8
2.967313054205899e-8
2.1496069502890877e-8
1.8158796719729873e-8
1.0227080479833306e-8
2.2906005282365734e-9
6.446673485236672e-11
1.3348549883818342e-9
2.097699709346815e-9
5.5669244259351227e-11
1.6998644255071298e-8
1.1294256177288065e-8
1.0123259607409152e-8
1.0366108861493723e-8
1.1443521919483336e-8
1.3363497896853463e-8
5.344039908963891e-8
1.2574712785676052e-7
7.868183656683432e-8
6.436407491055206e-8
6.311124951329079e-8
6.743254342373149e-8
7.608766708797968e-8
8.954704580167659e-8
1.0866462554819811e-7
1.326257194505592e-7
1.546992183710709e-7
8.721402488975436e-8
5.738465159632005e-8
3.7082138081254446e-8
2.742282077772206e-8
2.357545814676599e-8
2.048980705719201e-8
9.161365966513366e-9
3.5270481990278547e-9
1.9092405469313358e-9
1.6677374551862097e-9
2.7867308375864015e-9
7.533967315746934e-9
3.061456152298639e-8
2.7113676682444632e-8
1.8333286859677354e-8
1.6755317449244866e-8
1.7816386724985743e-8
2.1073467310129728e-8
2.7475291772565248e-8
3.993486270197511e-8
9.171835497808798e-8
1.1644826821687239e-7
7.043181170003426e-8
6.75354377203717e-8
7.875706228124753e-8
1.047837997474464e-7
1.5490614817589428e-7
2.2896811299157308e-7
2.64678407681741e-7
2.5164658195537036e-7
2.3716552613142497e-7
2.715144237300697e-7
1.6842763862252836e-7
1.0252225987743452e-7
6.267002628632357e-8
4.126505873347175e-8
3.2260518940729805e-8
2.8414047510038587e-8
1.3836805918149394e-8
4.271974136730159e-9
1.4466427882680996e-9
4.865005025478866e-10
1.2534347490355332e-9
8.074826601510656e-9
4.810840254269265e-8
2.7676430545729776e-8
2.18358406207016e-8
2.1307635402761682e-8
2.3199714709603943e-8
2.730954184120179e-8
3.4439767206795e-8
1.1175865978470749e-7
1.901200591798891e-7
1.0400851586619906e-7
8.740953896388132e-8
8.85761317924045e-8
9.954999618966517e-8
1.211412778561393e-7
1.5660657316372893e-7
2.011725730634174e-7
2.2188216008646176e-7
2.036842975857136e-7
1.6104023756739765e-7
9.432714094067556e-8
5.888741602139357e-8
3.762289534406869e-8
2.871389541941711e-8
2.533435637984344e-8
1.8662218599507618e-8
6.629094177746817e-9
2.6643753700645446e-9
1.44470533731489e-9
1.479407845761503e-9
3.861086558864098e-9
1.574053472393457e-8
3.81074269141478e-8
2.143343467980862e-8
1.8094179006877792e-8
1.8262619498513516e-8
2.050597123852274e-8
2.5064116953007042e-8
8.39549927385986e-8
1.5046614257491681e-7
8.89797010073045e-8
8.05894446406197e-8
8.785291699894739e-8
1.0659737186044916e-7
1.4083166596321387e-7
1.9823625635111988e-7
2.741802458203731e-7
3.183365145388673e-7
3.1000270162938206e-7
2.8972326287397236e-7
2.9879282359210394e-7
1.6532107976412168e-7
1.038265137486414e-7
6.183797104812409e-8
4.1326088809919805e-8
3.3584163885493154e-8
2.7023865852033612e-8
8.992966563262342e-9
2.5142921477332636e-9
2.508209964936227e-10
6.034529524830109e-10
1.5211215021917973e-9
2.0017687420401196e-8
3.6844744585204205e-8
2.4942186234652114e-8
2.29174583995187e-8
2.3952410296123777e-8
2.712466455933653e-8
3.275988306192323e-8
1.1781688930307155e-7
2.3786575669095324e-7
1.3657516646738874e-7
1.1466099509503071e-7
1.156951038917657e-7
1.2846993051452127e-7
1.5291574148979133e-7
1.9258884231658265e-7
2.489415959562169e-7
3.0315893244102614e-7
3.1474498513198155e-7
1.9922742606162916e-7
1.2250776389208532e-7
7.78988148395322e-8
5.206091461964069e-8
4.08947571536061e-8
3.676370647454265e-8
2.273070196894889e-8
8.070330389840022e-9
3.667262830127743e-9
2.4817816451513367e-9
3.3392640058744944e-9
8.762187992134018e-9
3.4626853100588517e-8
5.609787543499204e-8
3.387326353723894e-8
2.9534803941444903e-8
3.0440601238385865e-8
3.4894198061075984e-8
4.370800810328582e-8
5.990639405485939e-8
1.5689860113743593e-7
2.1754501011863333e-7
1.2613514605543914e-7
1.1591409276051412e-7
1.2925869057728762e-7
1.6313313358900785e-7
2.2777085076642463e-7
3.301558124778889e-7
4.066902137217774e-7
3.9506742008453676e-7
3.6335628988580586e-7
3.8787190541676257e-7
2.1832270948210923e-7
1.379606663735108e-7
8.546394578448966e-8
5.579245709609678e-8
4.3717849095515594e-8
3.868147546235591e-8
1.6701310551036673e-8
5.623472249215176e-9
2.267635406777182e-9
1.3830603923581745e-9
3.5281991453637383e-9
1.7146459265109058e-8
7.825993831822872e-8
4.255326388458363e-8
3.4555801368016474e-8
3.415894329706021e-8
3.7557498253094546e-8
4.464955988518859e-8
5.693600097502452e-8
1.7523003117904802e-7
2.886375293738862e-7
1.5899312618325307e-7
1.3590054492418357e-7
1.4018234694233116e-7
1.610500131946443e-7
2.014304464830481e-7
2.676522599959932e-7
3.44256898835988e-7
3.647287110558005e-7
3.2856528221168864e-7
2.8502948250961036e-7
1.609992036258137e-7
1.0136303864654186e-7
6.293347209091573e-8
4.52958159884606e-8
3.887831663701113e-8
3.099295530877798e-8
1.1433101990488063e-8
4.430772140459022e-9
2.2968428385113445e-9
2.2252014889118145e-9
5.738693290351613e-9
2.3536574902785365e-8
6.693494500222223e-8
3.6756358098461615e-8
3.067966278355822e-8
3.0793367572425936e-8
3.4412761529671015e-8
4.181229768048976e-8
1.3585768063184592e-7
2.4802607914896434e-7
1.4482415106551211e-7
1.287447204880328e-7
1.3768618064152944e-7
1.6350688156908412e-7
2.1074375256918173e-7
2.890531514794134e-7
3.9366670686779274e-7
4.6016394789500427e-7
4.4939099854212316e-7
4.1603781217860184e-7
3.9978324625079806e-7
2.174846403088851e-7
1.405643151432003e-7
8.404594804374296e-8
5.2993994098394156e-8
4.267837021472118e-8
3.414104294192195e-8
1.1351607297123852e-8
3.373899594099531e-9
5.205088906312917e-10
3.957431954709204e-10
3.1445897951669095e-9
3.3471869152112385e-8
5.1739990771553916e-8
3.6429373190895535e-8
3.3938885094848424e-8
3.569341984420429e-8
4.055358592217052e-8
4.90589798992194e-8
1.716481223019293e-7
3.522579482389611e-7
2.0349239092628492e-7
1.7273563183287615e-7
1.7607234688675265e-7
1.9770921175110312e-7
2.3840945365325423e-7
3.044579875084151e-7
3.966642623141022e-7
4.76476518002163e-7
4.810177912929631e-7
3.160333169161167e-7
1.873314635598846e-7
1.1858118125294457e-7
7.556811953997265e-8
5.5685791846060966e-8
4.968781465743274e-8
3.308354304087242e-8
1.1949496013441545e-8
5.421079360876542e-9
3.7296670568994025e-9
5.1124073928083e-9
1.3331129615287534e-8
5.2217233062660204e-8
9.180300544645064e-8
5.4680070819645023e-8
4.74639643651105e-8
4.88286475973544e-8
5.588673864525891e-8
6.980139121771782e-8
9.495814604850188e-8
2.4102857724337433e-7
3.390100499750505e-7
1.9401004333006057e-7
1.7574244740226208e-7
1.9300382059861188e-7
2.393927959301593e-7
3.2769471419053105e-7
4.6636931830312877e-7
5.715214329835652e-7
5.534786256657851e-7
5.027656831323525e-7
5.129825470666658e-7
2.822190588510498e-7
1.814554944277019e-7
1.1480072401819537e-7
7.05963867356136e-8
5.349121808456376e-8
4.8066159780681815e-8
2.0606875319868593e-8
7.25100336674997e-9
3.0990210292809234e-9
2.1217983751277173e-9
5.346864102440038e-9
2.5649845759845687e-8
1.0613457737441783e-7
5.90774978064092e-8
4.907163368050238e-8
4.8929655720326375e-8
5.396319528863239e-8
6.413044761555634e-8
8.14458784381425e-8
2.4679341570378845e-7
4.164466833413673e-7
2.3222322986822662e-7
2.006833886481289e-7
2.0911366712822982e-7
2.428949220123998e-7
3.074842760468157e-7
4.1247821970117906e-7
5.266389334445304e-7
5.442562013864831e-7
4.858376072456242e-7
4.343469734308592e-7
2.386465139468573e-7
1.4786082337688543e-7
8.847054654044648e-8
5.8955415055838434e-8
4.89458537392592e-8
4.120463055620029e-8
1.5924112940598275e-8
6.218827626574053e-9
3.3505432925338476e-9
3.495371701839565e-9
8.903533481290113e-9
3.5572669329640845e-8
1.0673414257775578e-7
5.81082909212932e-8
4.833027070891019e-8
4.847094765855841e-8
5.4164268159147095e-8
6.577609779067684e-8
2.0259574775990934e-7
3.7760977875770516e-7
2.1930474476626903e-7
1.9289363606635837e-7
2.0385124544951256e-7
2.387404039867668e-7
3.026466081321147e-7
4.0711837171848254e-7
5.443711881027235e-7
6.316892435826464e-7
6.169747558692408e-7
5.727043333851822e-7
5.069370249307235e-7
2.6801149687942434e-7
1.791957853780714e-7
1.0862154969504309e-7
6.292419389885428e-8
4.983623095549115e-8
3.955232086454625e-8
1.349084746482357e-8
4.299854635036819e-9
9.138992527211955e-10
1.0796861778910861e-11
5.259869529562603e-9
5.261737308173271e-8
6.766549255678525e-8
5.0850076682720996e-8
4.853280229434142e-8
5.154427587379241e-8
5.87470004164208e-8
7.096640120086523e-8
2.367342800355888e-7
5.059107498691323e-7
2.953644685181772e-7
2.5339767282754977e-7
2.604480788630972e-7
2.9489833367172197e-7
3.588336732948608e-7
4.618343502774281e-7
5.992091003349825e-7
6.947264603934993e-7
6.710615708163633e-7
4.6306369472155415e-7
2.597574313416909e-7
1.5899347391408897e-7
9.30255784303068e-8
6.242526722988762e-8
5.4889624081816523e-8
4.019644402232824e-8
1.509750556029419e-8
6.991527219252603e-9
5.136549840578164e-9
7.490341733115217e-9
1.9377018931098705e-8
7.461198074956589e-8
1.424270532217121e-7
8.377111209563253e-8
7.248078296108085e-8
7.449717641421878e-8
8.516677417247569e-8
1.0592373798894289e-7
1.4210425086940213e-7
3.456119094494506e-7
5.053900548023882e-7
2.872921112459983e-7
2.5732167778405507e-7
2.7884461229793153e-7
3.4020041741408325e-7
4.56246201100175e-7
6.35822975025703e-7
7.74886882944298e-7
7.544544413185526e-7
6.857014872699699e-7
6.472724344790094e-7
3.410252836002063e-7
2.2222342787940208e-7
1.452411963893072e-7
8.3127919155034e-8
6.078776487778327e-8
5.471877751706133e-8
2.3204301367603935e-8
8.763652601468452e-9
4.0898432563068e-9
3.2767361726359948e-9
8.249481101211902e-9
3.949357890629413e-8
1.329696617117241e-7
7.934915157816323e-8
6.872937509133263e-8
6.967493651620203e-8
7.727857614742124e-8
9.17098331770679e-8
1.1539928759977137e-7
3.380934250751135e-7
5.923018969214115e-7
3.3546661102934685e-7
2.934449687508742e-7
3.0886300681118844e-7
3.6256652450393213e-7
4.640297776365826e-7
6.244626726345629e-7
7.721569180198768e-7
7.557006466143592e-7
6.626017684417544e-7
6.160172840123448e-7
3.2846791372358645e-7
1.930678060119759e-7
1.0672193504246319e-7
6.330521809047637e-8
4.993810305131831e-8
4.530708514229356e-8
1.907086625418146e-8
7.622505356835434e-9
4.4757363922785306e-9
5.309900504143652e-9
1.3300890383018886e-8
5.0738360894305985e-8
1.640044524841822e-7
8.829068465725474e-8
7.310074917894627e-8
7.324420726150555e-8
8.179223517950005e-8
9.904418906921729e-8
2.8183191589560874e-7
5.53976841021848e-7
3.223593753501348e-7
2.807516163818668e-7
2.9293512567526115e-7
3.375142864517878e-7
4.1902623845688504e-7
5.49402731977492e-7
7.17212187844166e-7
8.307245383461289e-7
8.3370577647769e-7
8.212683047246346e-7
6.330881993754849e-7
3.09038232447842e-7
2.0486758011978686e-7
1.2557131917713153e-7
6.833484373584489e-8
5.363509516048504e-8
3.900068742975382e-8
1.4049375588380021e-8
4.998074122955894e-9
1.493405498745849e-9
1.124214948878164e-9
9.888334239644586e-9
8.96193730856929e-8
8.097968228140855e-8
6.885810432804645e-8
6.908607928163931e-8
7.495934204102751e-8
8.607190345360714e-8
1.0373563547587453e-7
3.161923374085019e-7
7.159780924640209e-7
4.2451284745665143e-7
3.6971936600010485e-7
3.840395081385411e-7
4.394072215172696e-7
5.408577636472175e-7
7.009581369266382e-7
8.867971575830484e-7
9.447893196228921e-7
8.56265792955306e-7
6.469583396855959e-7
3.326508900214511e-7
1.8313251999170234e-7
9.268648715159659e-8
5.46810559107434e-8
4.618859688395992e-8
3.880012384131384e-8
1.568970770171024e-8
7.614621200964057e-9
6.4260515678333744e-9
1.0457912495477981e-8
2.6777941825293305e-8
9.956809456079851e-8
2.163889287738321e-7
1.245549730188209e-7
1.0719970899418034e-7
1.0991266564855148e-7
1.2496793782881088e-7
1.529570025073504e-7
1.9650024199875316e-7
4.6161814899182574e-7
7.378962297564639e-7
4.1901004965069035e-7
3.706486612359337e-7
3.949536535290793e-7
4.7115053020232806e-7
6.13681602531422e-7
8.303534822221642e-7
1.0141274003426822e-6
1.0321716521174156e-6
1.0010919162183608e-6
8.491400642077855e-7
3.9869492952100236e-7
2.480945507162434e-7
1.5913193826353822e-7
8.735938002719627e-8
6.328225014130081e-8
5.261018201566952e-8
2.1916710828510428e-8
9.352343209611197e-9
5.052739428687573e-9
5.268953406506873e-9
1.4362167709206597e-8
7.212539316686105e-8
1.4309123300862731e-7
1.0164481093728287e-7
9.558011831948095e-8
1.0037631671892037e-7
1.127924187498265e-7
1.3357092095167537e-7
1.6487180727593079e-7
4.5449225390777655e-7
8.375499177539254e-7
4.867744333043672e-7
4.337432779158972e-7
4.631030844497111e-7
5.519382518486528e-7
7.169301491700713e-7
9.556980623843638e-7
1.0800589185636023e-6
9.665216484372794e-7
8.516356005767759e-7
8.110277949447524e-7
4.2874262721076807e-7
2.1808036662949597e-7
1.0346214973122555e-7
5.247477928701885e-8
3.754721911133807e-8
3.664619448318651e-8
1.8035192582465853e-8
7.583896621256077e-9
5.353598611842672e-9
7.823209682997985e-9
1.944298490125969e-8
6.93014351091886e-8
2.47261251244179e-7
1.3125560361551977e-7
1.0809448109117527e-7
1.0816969273708025e-7
1.2027134474898333e-7
1.4353671612545805e-7
3.627424558462615e-7
7.939286604046422e-7
4.687029632919115e-7
4.033972833800633e-7
4.1349512499960315e-7
4.6513911308948036e-7
5.598206354471264e-7
7.074793419662117e-7
8.995619676504428e-7
1.0833537842482348e-6
1.297703164859766e-6
1.0713546137634128e-6
1.6708532332135343e-6
5.584606756492722e-7
2.2506148582311006e-7
1.0409732128067995e-7
5.855916209226168e-8
4.983566201749921e-8
2.630101877980763e-8
9.223461419610379e-9
2.833591882408788e-9
8.365503849901413e-11
1.5577127391530456e-9
2.3069483910482486e-8
8.922596363487076e-8
7.834889826640324e-8
8.517085443364952e-8
9.648499523294202e-8
1.1107916619878179e-7
1.306660746232383e-7
1.5727424978913873e-7
4.171422405064078e-7
1.0045117699990204e-6
6.122590015989678e-7
5.48787758055643e-7
5.822463199583285e-7
6.81780134991022e-7
8.615754214746163e-7
1.1199052638866694e-6
1.2729144076139026e-6
1.1616528387851284e-6
1.0812013780911624e-6
9.085780637573579e-7
4.032921422619653e-7
1.5873439335145866e-7
6.344919417187176e-8
3.0314133496020405e-8
2.091389283409024e-8
1.8678891719034093e-8
8.254860167660598e-9
4.589747869125202e-9
6.068666921042789e-9
1.307419213415824e-8
3.473723738362682e-8
1.242775020945331e-7
3.2059480904485486e-7
1.786034706434411e-7
1.5231889909833762e-7
1.545767269276777e-7
1.709718561266965e-7
1.9579919151638937e-7
2.2078913228226365e-7
5.56415615038619e-7
1.0712487966971087e-6
6.159760414928132e-7
5.359304591136306e-7
5.566216747810553e-7
6.40887361546045e-7
7.985676829593385e-7
1.0441780733722905e-6
1.3542790584240884e-6
1.8065629049949333e-6
5.273528082484349e-7
6.700057564987531e-7
5.56759746363432e-7
3.2806653203581077e-7
1.1891963377052167e-7
6.028787015523396e-8
5.096732687323178e-8
3.204782053667168e-8
9.984196842159682e-9
2.0570346771822994e-9
5.242728418605959e-10
2.709619614215152e-9
2.8554126767906818e-8
1.2448990431693257e-7
1.0449339518635494e-7
1.1013059827119198e-7
1.254403553780562e-7
1.4540583584577096e-7
1.7057697037706874e-7
2.0187606622872256e-7
2.363538866410833e-7
6.216461949629643e-7
1.187235676598435e-6
7.28637240379963e-7
6.760443727704729e-7
7.467312430211623e-7
9.25500825909435e-7
1.2380864245304304e-6
1.5028052986046087e-6
1.3570182408294362e-6
1.201473740203358e-6
1.2981922729953167e-6
1.3746504500555893e-6
7.002615969852405e-7
1.937042950145163e-7
6.096664376984422e-8
2.4422339545200334e-8
1.2052057387211167e-8
7.504052455895733e-9
1.7074845553353505e-9
4.231232523943226e-12
2.0863090354332982e-9
8.31957877866166e-9
2.5780820275567833e-8
9.380522105172673e-8
3.359465619921889e-7
1.8051589695474083e-7
1.512516448128924e-7
1.5144774509360775e-7
1.635700336128075e-7
1.7948376315029235e-7
4.1449417735206624e-7
1.1141884916659927e-6
6.927203201322108e-7
5.879566958609764e-7
5.873089077460445e-7
6.380867097938112e-7
7.390176048547796e-7
9.170513485389415e-7
1.3023404956468162e-6
2.228253106993524e-6
6.89898143539365e-9
7.462051732520184e-7
4.536149817290497e-7
2.8928613017899506e-7
1.7467040855880906e-7
5.60550366407138e-8
2.5243700648480213e-8
1.4482039795929889e-8
5.876341378459064e-8
7.186746743129223e-8
1.6397752973562292e-7
6.344958179912292e-8
3.82071605103973e-7
1.3900180218050887e-7
1.751507077685092e-8
1.1215357470861516e-9
3.2886418297360465e-10
1.554239268453257e-10
1.2006016278217446e-11
1.0321127764849813e-11
1.9828646410215e-11
3.477084826914761e-11
3.8808944605909744e-11
4.131582078123387e-11
4.057696719734129e-11
2.995094340039528e-11
1.5775260049885104e-11
6.720166446199651e-12
4.654365947580091e-13
1.6925251827778236e-11
2.02076298958976e-12
5.275308598358537e-14
4.222386269540162e-12
8.799412906138893e-12
1.3212222627372053e-11
1.2037341098253787e-11
6.5797031502093645e-12
3.4185800589342637e-12
2.1355407686598642e-12
1.7515747004339092e-12
1.7768495227539473e-12
1.9998143765396782e-12
2.3357105196625527e-12
2.7538147078716287e-12
3.244988820356446e-12
3.807393763375461e-12
4.439692558992326e-12
5.137000988704144e-12
5.887482953056327e-12
6.668775944455999e-12
7.444024977432653e-12
8.157858076546286e-12
3.036743724579394e-11
5.857127596723367e-11
7.315517646548898e-11
8.890413188571416e-11
1.08806947747803e-10
1.3366742139832892e-10
1.6317859317027842e-10
1.9546830143801413e-10
2.26811835931952e-10
2.5275850712487037e-10
2.7049548011937614e-10
9.24306135176708e-11
1.0376229248127548e-10
1.8007478452616796e-10
2.0377217054419492e-10
1.8810493539426348e-10
1.2449894757651095e-10
1.5731082465369856e-11
2.9710145768423827e-10
8.406323437698253e-10
1.621649680597316e-9
1.771666803352238e-9
9.481192152412836e-10
1.0697373730683303e-9
4.6295610100356544e-9
9.634866721735124e-9
1.7593931295383135e-10
2.2707795831583496e-11
5.322910757915812e-13
0.
0.
0.
3.310104700082524e-14
4.4114965405459684e-14
5.180870377524711e-14
5.96151661042978e-14
6.907022478969667e-14
8.092240095789536e-14
9.581188792811346e-14
1.144914523373347e-13
1.3791952557713613e-13
1.6732822936122788e-13
2.3793899207714153e-13
7.279762529114364e-14
0.
2.4760717775995657e-14
4.5031744372302986e-14
6.637561904284197e-14
9.332951080264694e-14
1.296759881184929e-13
1.797874483406078e-13
2.494759949252471e-13
3.468529560625207e-13
4.834342069510597e-13
6.757188876996882e-13
9.4748820103175e-13
1.333219712581536e-12
1.8831421751176713e-12
2.6707372773806937e-12
3.803714679040116e-12
5.43960260639695e-12
4.094173042152061e-11
4.1774982891422524e-11
5.049218281259245e-11
5.755151216135174e-11
5.6338416567652385e-11
3.8478143563757554e-11
7.495374741677425e-12
9.613169641295297e-11
2.4228385076685687e-10
4.543973936604908e-10
7.270588253216043e-10
1.0402999337695068e-9
1.0958681535242981e-10
2.664865226912788e-10
4.3218981136755084e-10
1.165797790382451e-9
8.671236199182763e-9
5.537919289381522e-10
2.6832713090145e-11
1.3383785013982564e-10
1.8391132548585813e-10
2.2624676419147645e-10
2.7263593771100064e-10
3.2861766203851964e-10
3.9920697945932787e-10
4.909303298259443e-10
6.137915712325217e-10
7.848111069399245e-10
1.035899141681791e-9
1.4338457650658763e-9
2.139337988999323e-9
2.1227131409512945e-8
4.123190370212187e-8
2.693246771484309e-8
2.722443929391445e-8
3.300907795620027e-8
4.4820462170840565e-8
6.679741379626608e-8
1.0405670182330335e-7
1.4206588188024788e-7
1.5041097804320226e-7
1.45969725068296e-7
1.4985747277512722e-7
8.187448892862817e-8
5.211995437099173e-8
3.291547603687896e-8
2.371279211111746e-8
1.9962825327538454e-8
1.6818938919810948e-8
6.758559906221377e-9
2.2638504926817023e-9
9.519688848696432e-10
6.682486541463699e-10
1.685967657108934e-9
7.377448256307654e-9
3.180203554298301e-8
1.6914081796431243e-8
1.359484345758695e-8
1.3419249186343203e-8
1.4811359563461214e-8
1.775319804810291e-8
2.2937333993262074e-8
6.49748529746e-8
9.6047434351062e-8
5.0049369809285065e-8
4.08189448476683e-8
4.012909494085731e-8
4.37630465364163e-8
5.160809502275646e-8
6.399698230634236e-8
7.555548539679689e-8
7.210343249229121e-8
5.787152793227309e-8
5.262998775335878e-8
3.0218895754760735e-8
1.588242232815081e-8
9.506894462120676e-9
7.151549990569085e-9
6.267764153049786e-9
5.058810715640715e-9
1.909428798772682e-9
7.391586429849537e-10
3.376169572376172e-10
2.230526606564397e-10
6.069549386007023e-10
2.8794896126890782e-9
8.77644105970383e-9
4.811029345248165e-9
3.980268069173289e-9
3.946096947115333e-9
4.340375423856189e-9
5.1773050410961e-9
6.693223304163608e-9
2.9600528626960844e-8
5.347452269150345e-8
3.396760612044111e-8
3.3230754244132514e-8
3.8998543918181684e-8
5.114513903772812e-8
7.345301092771242e-8
1.1138089272356784e-7
1.5516098044817458e-7
1.700374549793646e-7
1.6471665463167828e-7
1.5710447305424187e-7
8.527045109164708e-8
5.48855086224987e-8
3.495316163491714e-8
2.5665914783124803e-8
2.186465922230425e-8
1.786642912678403e-8
6.738374366388401e-9
2.366967896724322e-9
1.0838908726581867e-9
9.044624812624089e-10
2.3325532881301183e-9
9.780976754128123e-9
3.524803063751904e-8
1.87739927760651e-8
1.5368909741286463e-8
1.5309675001100228e-8
1.702376270688183e-8
2.0566505413755596e-8
6.042798354196387e-8
1.0303152209949375e-7
5.566461570387177e-8
4.5614664741434654e-8
4.491534009919938e-8
4.8761658613666384e-8
5.685832938552934e-8
6.996575937111251e-8
8.622478048941443e-8
9.369972749772551e-8
8.378992793162804e-8
6.828232377197281e-8
6.705663404267021e-8
3.9768949458427086e-8
2.1776023258308497e-8
1.2891617861406015e-8
9.611422589064844e-9
8.355460056277705e-9
6.206430742353568e-9
2.0181519457733833e-9
6.260106468335344e-10
6.927853620228897e-11
1.895307452639609e-10
3.432399600137748e-10
4.96319480514196e-9
7.339346091292991e-9
5.077867929566201e-9
4.677208475278253e-9
4.881838121236614e-9
5.51605827475427e-9
6.653859853350458e-9
3.170551867808772e-8
6.91217867141703e-8
4.332542582091237e-8
3.99067549059387e-8
4.4038861588257765e-8
5.359742664028475e-8
7.025671757440922e-8
9.78364701321711e-8
1.3910587163122897e-7
1.813821108383195e-7
1.9725840410478937e-7
1.2826227499040156e-7
7.61291248713654e-8
5.003062516917279e-8
3.412562251809812e-8
2.7210740498458694e-8
2.411369862444121e-8
1.5543897641109246e-8
5.375814084625974e-9
2.3455856448900924e-9
1.5609552044624612e-9
2.077579788415588e-9
5.310773879266279e-9
2.026803862455878e-8
3.7780187403421406e-8
2.208068674504122e-8
1.9059712761015822e-8
1.9599559588494502e-8
2.246895532331429e-8
2.8137797274496338e-8
3.8441407931259e-8
8.802130904762423e-8
1.091480858813945e-7
5.6753611534825574e-8
4.706428845659812e-8
4.719831678764222e-8
5.3020956622798194e-8
6.505059604922792e-8
8.245857621626823e-8
8.990075874004795e-8
7.59671909088942e-8
5.903414228812465e-8
6.540019812680408e-8
3.912397234816434e-8
2.1567548419480084e-8
1.2001247440486332e-8
8.539608151239011e-9
7.211169494200204e-9
6.341192369858929e-9
2.7089845621982217e-9
9.553012828525513e-10
3.764239103536104e-10
1.4472980000236953e-10
3.643721876753012e-10
2.228645179612862e-9
1.0231064545814614e-8
5.517583761578906e-9
4.443167307227678e-9
4.348720038629446e-9
4.729261123747955e-9
5.56108350494722e-9
7.0377357501193126e-9
3.171364549025241e-8
6.034654373615233e-8
3.7709418869437145e-8
3.60383910990608e-8
4.132931563087627e-8
5.2763368230018526e-8
7.343660298117149e-8
1.0862742514005918e-7
1.547212261475493e-7
1.7974547949827956e-7
1.7705818794331408e-7
1.5089175427997452e-7
8.299364687230328e-8
5.4013235816162085e-8
3.50407203612595e-8
2.6404863010914387e-8
2.284104640235282e-8
1.7703941766135463e-8
6.343282122216141e-9
2.3736526490416715e-9
1.2203113433936417e-9
1.217422002266185e-9
3.1228273372451426e-9
1.2460820238462584e-8
3.681021285235306e-8
1.9977404542654983e-8
1.6618955596794967e-8
1.6704757247968874e-8
1.8732157746388273e-8
2.2854147998167373e-8
6.484219319822774e-8
1.0624984693039886e-7
5.702955912952629e-8
4.6888161325194786e-8
4.635058980135912e-8
5.062211557309629e-8
5.954355693623186e-8
7.39552735455091e-8
9.095812556946315e-8
9.601978682709948e-8
8.349506706710416e-8
6.750382654885141e-8
7.042285003270855e-8
4.1910032572581533e-8
2.3094440791231048e-8
1.3379199630055005e-8
9.824236085008327e-9
8.456994727215385e-9
6.544722471283143e-9
2.170112620296378e-9
6.558851124057599e-10
5.984435317424813e-11
2.4228596596895576e-10
1.956881373148216e-10
4.395568725460114e-9
7.460342428472326e-9
5.102832663757295e-9
4.682372922142327e-9
4.874316513617987e-9
5.491426914524044e-9
6.598572058385562e-9
3.168806593237711e-8
7.02016870619274e-8
4.412369151145179e-8
4.046333483317758e-8
4.4450354485328516e-8
5.379397530539171e-8
7.000906497034287e-8
9.67060805002741e-8
1.368914082798057e-7
1.8016587568694965e-7
1.993707826653468e-7
1.2562014124236677e-7
7.549178723130545e-8
4.980680408466544e-8
3.423909543537553e-8
2.7493101172796587e-8
2.4421733566981716e-8
1.5273127653513905e-8
5.295236670446398e-9
2.3573216685186524e-9
1.6157131285694011e-9
2.206147564781446e-9
5.646835601819713e-9
2.1587915764432118e-8
3.780057507628247e-8
2.2371772353916263e-8
1.9414557167134093e-8
2.002917244987887e-8
2.3029283950634637e-8
2.8935937313449057e-8
3.969940120634275e-8
8.941544622072662e-8
1.0939238130543331e-7
5.689510782010186e-8
4.72323296483874e-8
4.743013688097115e-8
5.3392233963768114e-8
6.568019833499501e-8
8.325997226883781e-8
8.99301827404394e-8
7.535446114014056e-8
5.847528153078792e-8
6.551796972503954e-8
3.9448838404078423e-8
2.1652671047460093e-8
1.1962324987608691e-8
8.474669339974484e-9
7.13129995094966e-9
6.29735713336057e-9
2.729925941417211e-9
9.567738377831822e-10
3.7304407596976023e-10
1.36259394957961e-10
3.4009495978058443e-10
2.141710398836256e-9
1.0144641531944679e-8
5.477153835841505e-9
4.397772561814305e-9
4.298507618813866e-9
4.669765195034208e-9
5.484923867307256e-9
6.931326205377232e-9
3.1422384874817016e-8
6.016383643751586e-8
3.7604242194986774e-8
3.5905771240436477e-8
4.113464502706339e-8
5.243830369629974e-8
7.284204413604123e-8
1.0756387673160594e-7
1.5347265048700235e-7
1.793674897306179e-7
1.772145285594494e-7
1.4922926343191207e-7
8.22696545437444e-8
5.374302528713607e-8
3.4977376874170536e-8
2.6426246951674445e-8
2.2905356316893776e-8
1.764256061635635e-8
6.292479680382158e-9
2.366844075495799e-9
1.2259908672061704e-9
1.2342583228418497e-9
3.167491974229731e-9
1.26374459102696e-8
3.661216833388716e-8
1.994215097126426e-8
1.6622956615955754e-8
1.672492532442215e-8
1.87678007361062e-8
2.291268483026402e-8
6.486254419891656e-8
1.0588219734173607e-7
5.679336640260855e-8
4.6702842912154317e-8
4.6178490712698606e-8
5.045601939005419e-8
5.938797550523727e-8
7.380838736344508e-8
9.069695063858344e-8
9.534615761573621e-8
8.258048270368988e-8
6.664283939228587e-8
7.007361909562465e-8
4.17143105252568e-8
2.281504985001756e-8
1.3171601826611692e-8
9.656330516901338e-9
8.29704643405779e-9
6.455677800867809e-9
2.1495799235455703e-9
6.479351760258034e-10
5.819791496344568e-11
2.4130776097193186e-10
1.8522724084738985e-10
4.278502989830918e-9
7.383900348756496e-9
5.033073078468533e-9
4.612827819473576e-9
4.799036957261115e-9
5.404410984392118e-9
6.491767077997851e-9
3.127601156315654e-8
6.949314757147542e-8
4.373160518686698e-8
4.010618638736993e-8
4.4056013295081306e-8
5.330336870411491e-8
6.93348690611577e-8
9.5707280247192e-8
1.3544273094114916e-7
1.7858990042122212e-7
1.983262894383044e-7
1.242198585744335e-7
7.489170800212418e-8
4.960000084245627e-8
3.4170085156357066e-8
2.7483361723490937e-8
2.443888055253278e-8
1.5188094243895137e-8
5.265107667120102e-9
2.3489659001047247e-9
1.6125517560112507e-9
2.204033977068543e-9
5.6482069051248075e-9
2.1651004507629655e-8
3.74522383516479e-8
2.223828665445742e-8
1.9323161724432034e-8
1.9945909277996312e-8
2.2939971017766307e-8
2.8827849050370263e-8
3.9553359084547886e-8
8.905716634698426e-8
1.0867409779083565e-7
5.651255324366923e-8
4.691384810510352e-8
4.7110933218051234e-8
5.303935382666655e-8
6.525679123163328e-8
8.267642857032344e-8
8.902986230922776e-8
7.437280625300113e-8
5.764742082137808e-8
6.477596480424431e-8
3.907090463728741e-8
2.1214859480007066e-8
1.167353355110531e-8
8.262961583919558e-9
6.943906650797579e-9
6.141250434555171e-9
2.678543771945244e-9
9.381621987191148e-10
3.651681318416146e-10
1.322935590629208e-10
3.30402809291182e-10
2.084094952076299e-9
9.95072313974619e-9
5.36822068756841e-9
4.3029081450544155e-9
4.202459258703253e-9
4.563147670743366e-9
5.35770661010702e-9
6.768752608941687e-9
3.087204351852856e-8
5.9331690767374215e-8
3.713464886288197e-8
3.548153961959589e-8
4.0668035235401956e-8
5.185575774254386e-8
7.203186882045948e-8
1.0636564516109242e-7
1.5194530017182805e-7
1.7811488752980068e-7
1.7630996168128254e-7
1.4759988467716488e-7
8.146173141131119e-8
5.3448160255006675e-8
3.4878033267650186e-8
2.63872065268525e-8
2.2905938638477078e-8
1.7587326242049073e-8
6.255495515594775e-9
2.356232006230472e-9
1.2207801175793274e-9
1.2274411997408884e-9
3.1530899435338397e-9
1.2618648632941155e-8
3.622696640455152e-8
1.9786761874774385e-8
1.6515405115756978e-8
1.6625151680070164e-8
1.8659274342196546e-8
2.278026824586632e-8
6.449562348755744e-8
1.0510817507755648e-7
5.635385658137131e-8
4.633993630165751e-8
4.5818846984215636e-8
5.0066234711446075e-8
5.8938120464563445e-8
7.325432974133802e-8
8.99351231119613e-8
9.425820192238103e-8
8.137913341100348e-8
6.554630686976941e-8
6.932055302858005e-8
4.1257904099855054e-8
2.2316018164787466e-8
1.2846860142296111e-8
9.41024375860689e-9
8.072189171153125e-9
6.306386460572878e-9
2.107942171272023e-9
6.34474275947572e-10
5.6736531571580385e-11
2.3554241642514146e-10
1.8351426108073111e-10
4.167663241715064e-9
7.269407611570427e-9
4.9362052290389906e-9
4.5180155109913455e-9
4.697547322093566e-9
5.288453778532261e-9
6.351537978093104e-9
3.071886302981495e-8
6.84382965536552e-8
4.31291286305631e-8
3.957236936418245e-8
4.3484331665860525e-8
5.2619527616268637e-8
6.843989529365354e-8
9.444736730141468e-8
1.3366744561076205e-7
1.765637847959358e-7
1.9672954154174127e-7
1.2254378590283765e-7
7.412977309491876e-8
4.933754888573241e-8
3.4066440213062836e-8
2.744616497359626e-8
2.4436598744808425e-8
1.5095967613064624e-8
5.231000020412785e-9
2.336548783154752e-9
1.6034029787664662e-9
2.189722278253858e-9
5.6201579792983096e-9
2.1619376745547767e-8
3.697739456438338e-8
2.203124261218746e-8
1.9167659032372905e-8
1.9794809982184666e-8
2.276901148563799e-8
2.8610153893495876e-8
3.9242923020690826e-8
8.844797731082791e-8
1.0767614760511683e-7
5.598005376798777e-8
4.6466227318135963e-8
4.665689897177187e-8
5.252766109019755e-8
6.462736785943575e-8
8.181599030756163e-8
8.78096652810507e-8
7.310285438490977e-8
5.658648666303062e-8
6.37670497697745e-8
3.852918109272892e-8
2.0609980261496323e-8
1.1286125505833292e-8
7.982459713767077e-9
6.69801458457371e-9
5.9341521768136825e-9
2.606970067362386e-9
9.128180651826117e-10
3.5478137234455813e-10
1.2758399855642709e-10
3.1920347120228256e-10
2.013409817039506e-9
9.692546669419674e-9
5.223221603663786e-9
4.177792090334926e-9
4.076245846062308e-9
4.4234006077665274e-9
5.191387615824324e-9
6.556913759896767e-9
3.0150324100458e-8
5.821678355805123e-8
3.650580752867936e-8
3.4916880287791497e-8
4.005135978875996e-8
5.10931627273288e-8
7.098387088313507e-8
1.0483143004796199e-7
1.4997667725144892e-7
1.7644060384725206e-7
1.7506672636281664e-7
1.4552862502732226e-7
8.042766994700826e-8
5.3070412004346255e-8
3.474904627379675e-8
2.633313987930712e-8
2.2902542678208712e-8
1.7516854890264537e-8
6.2096245026450946e-9
2.342427784127118e-9
1.2132186835754725e-9
1.2166949425187012e-9
3.129586357173981e-9
1.257816850346884e-8
3.5720191105005916e-8
1.9578660672463074e-8
1.6368844848784746e-8
1.648776377894011e-8
1.8508647198189997e-8
2.2595170081175147e-8
6.39950968967983e-8
1.0408766361238303e-7
5.577699793974872e-8
4.586282178453073e-8
4.5345100304117385e-8
4.955118244859327e-8
5.8340888895554346e-8
7.251525273261705e-8
8.892315532724491e-8
9.28394492080001e-8
7.983336945381986e-8
6.414235126215217e-8
6.832727517631171e-8
4.065232994267692e-8
2.1662672514251187e-8
1.2426192331958843e-8
9.092710094809785e-9
7.783288626819841e-9
6.111762716944811e-9
2.0533015592482254e-9
6.169685362439075e-10
5.489164955749032e-11
2.279387640085512e-10
1.817989629337903e-10
4.0279089714179275e-9
7.119520204189221e-9
4.810457315030011e-9
4.395243943840857e-9
4.566283140776868e-9
5.138590517412447e-9
6.170423152920159e-9
2.999877027191247e-8
6.70672939832436e-8
4.2345097722396874e-8
3.887882533542146e-8
4.2742910490479635e-8
5.173468467264046e-8
6.728526693539031e-8
9.282697351078733e-8
1.3138618095956435e-7
1.7394199803226103e-7
1.946376049528253e-7
1.2039591987184372e-7
7.314771305987892e-8
4.8998683874202094e-8
3.3932105108889526e-8
2.7397630195478008e-8
2.4433211723854057e-8
1.497717287201546e-8
5.187304663412491e-9
2.320435178794025e-9
1.5912654228911421e-9
2.170453848401727e-9
5.5819806382663135e-9
2.1572378629295086e-8
3.636406978972098e-8
2.1761706641845938e-8
1.8964318563473957e-8
1.9596728386318998e-8
2.2544473285247297e-8
2.8323753052725922e-8
3.883382261491017e-8
8.765125304321248e-8
1.0638261450048897e-7
5.5289985048599626e-8
4.588593464104368e-8
4.6068126828298775e-8
5.186394777638089e-8
6.381091614625097e-8
8.070121652196988e-8
8.623872730611674e-8
7.148383239495806e-8
5.524735566545147e-8
6.247618394385557e-8
3.782641409638498e-8
1.982338239907917e-8
1.0788654604048299e-8
7.623105414809981e-9
6.38397440349786e-9
5.6687981871498025e-9
2.514464956175586e-9
8.801901262020824e-10
3.4141957384406283e-10
1.214537263146794e-10
3.0464881650392046e-10
1.9227960904936305e-9
9.354765906775718e-9
5.035079630191034e-9
4.0160280293487445e-9
3.913274631347627e-9
4.243039440400313e-9
4.9767395706115916e-9
6.283439944730841e-9
2.9220578117439436e-8
5.6776202800530186e-8
3.569362365110625e-8
3.418818841017489e-8
3.9256206775773426e-8
5.0110868232269896e-8
6.963556277556867e-8
1.0285863784336882e-7
1.4743640198769311e-7
1.7426695479434514e-7
1.7345582409574917e-7
1.4286042264315515e-7
7.909821650797246e-8
5.258238679298779e-8
3.458288354496629e-8
2.6263995224714335e-8
2.2899557476978865e-8
1.7424230861795542e-8
6.15056661169822e-9
2.3246420208362703e-9
1.203423319660547e-9
1.2026796484578127e-9
3.098866508095294e-9
1.2525455618752612e-8
3.506581564863754e-8
1.9309904459224668e-8
1.6179202632627157e-8
1.630986625737877e-8
1.8313530448267104e-8
2.235532672383388e-8
6.334701095619187e-8
1.0276870449440311e-7
5.5032047276141235e-8
4.524659470028602e-8
4.473318636679338e-8
4.888594388307918e-8
5.756964796302451e-8
7.15609307255741e-8
8.761528981291938e-8
9.101000250781612e-8
7.785354626064986e-8
6.235313064239258e-8
6.704273412325081e-8
3.986476666273031e-8
2.082079808396811e-8
1.1888359651308036e-8
8.687441257586434e-9
7.4158595924596655e-9
5.8616848683572565e-9
1.9830542885861498e-9
5.94558557377728e-10
5.2512907156414774e-11
2.1838335770246446e-10
1.7911318736187547e-10
3.849331362949651e-9
6.924266537646643e-9
4.647933976230383e-9
4.236962064309472e-9
4.39721543132581e-9
4.945625218827879e-9
5.937194947476959e-9
2.9072503523515336e-8
6.530034617606705e-8
4.133468793344184e-8
3.798569969625175e-8
4.1788825876233864e-8
5.059703882597242e-8
6.580234677880906e-8
9.074795669475813e-8
1.2845712936863598e-7
1.705540960226319e-7
1.9191481173062437e-7
1.1764467006817942e-7
7.188423209202263e-8
4.8560534911787376e-8
3.3758772121348175e-8
2.7336073935517845e-8
2.442979836633034e-8
1.4822173670675216e-8
5.13100412419233e-9
2.2996727399766412e-9
1.5756043509444438e-9
2.145527940318984e-9
5.532620494417811e-9
2.151307600069361e-8
3.557694795956642e-8
2.1414464697672674e-8
1.870194325895806e-8
1.9341021608487844e-8
2.2254577610038833e-8
2.7953995905260892e-8
3.8305713705641685e-8
8.662204611066908e-8
1.0471411380564507e-7
5.440011256579091e-8
4.513755109404959e-8
4.530893332054994e-8
5.100863135024861e-8
6.276006222521396e-8
7.926834732714056e-8
8.422881172188883e-8
6.943620560887499e-8
5.3578604281402535e-8
6.08421799894978e-8
3.691848004669451e-8
1.880413543356298e-8
1.0154227241524466e-8
7.165950013542316e-9
5.985962949292447e-9
5.331290609641339e-9
2.395672002978301e-9
8.384624485417317e-10
3.243110007859067e-10
1.1340538743959164e-10
2.8554885198143e-10
1.8067428637868837e-9
8.912203433404545e-9
4.791304628301797e-9
3.807394554684677e-9
3.703427941816859e-9
4.0109188518128954e-9
4.700455884832328e-9
5.931206728069613e-9
2.802736209518652e-8
5.4921961458844594e-8
3.464880687760187e-8
3.325154961861684e-8
3.8234951297212524e-8
4.885042589349063e-8
6.790724853902837e-8
1.0033045273679562e-7
1.441667062513342e-7
1.714499843792401e-7
1.7137531665556077e-7
1.3943281080766034e-7
7.739494989009086e-8
5.19517089573101e-8
3.436837174321639e-8
2.617549853880088e-8
2.2897598172272253e-8
1.73013384260057e-8
6.074473476333789e-9
2.301750997902269e-9
1.1908143700805372e-9
1.1845858917749348e-9
3.059139288246025e-9
1.2458148756304986e-8
3.422454540719226e-8
1.8964344575029473e-8
1.5934863089924253e-8
1.60805345293754e-8
1.806197317976695e-8
2.204612633083922e-8
6.251060374857513e-8
1.0106792732666871e-7
5.4072202511039515e-8
4.445239538342948e-8
4.394442842186242e-8
4.802846508854189e-8
5.657578524727102e-8
7.033135298217667e-8
8.59281638911649e-8
8.865745979254129e-8
7.533080195487898e-8
6.008904404841293e-8
6.538490206356769e-8
3.8838411768393994e-8
1.9740140457760333e-8
1.1205029227171878e-8
8.17368313785731e-9
6.952277827516398e-9
5.542011866326644e-9
1.893148690461431e-9
5.66037732112144e-10
4.9444059479828173e-11
2.0657527060366635e-10
1.747272318058135e-10
3.6221734533677393e-9
6.669353198453804e-9
4.438143124183525e-9
4.033363648795268e-9
4.18003360907783e-9
4.697840506282556e-9
5.637650825736573e-9
2.7884955307229024e-8
6.302943952540587e-8
4.0036180725704504e-8
3.68391005379542e-8
4.056519326952785e-8
4.913973442049019e-8
6.390552617057746e-8
8.809237636268881e-8
1.24712720551232e-7
1.6618693564930262e-7
1.8836888337761262e-7
1.1413927658802964e-7
7.026399934418356e-8
4.7993287648129673e-8
3.3534231370249025e-8
2.7257428382958334e-8
2.4425599723436207e-8
1.4619353830582739e-8
5.0585267626085905e-9
2.272939743312536e-9
1.555441941231525e-9
2.1133792549662768e-9
5.4689649293854254e-9
2.1438637288800897e-8
3.457193378406447e-8
2.09685861384749e-8
1.836425007807164e-8
1.9011690866079753e-8
2.188118305755924e-8
2.7477843189306632e-8
3.7625950990922186e-8
8.529404065147823e-8
1.0256607056886212e-7
5.3254668719255304e-8
4.4173942270679546e-8
4.433146069658112e-8
4.9908104525976596e-8
6.141009338785554e-8
7.743184077333502e-8
8.16722585593343e-8
6.68759614117928e-8
5.154084889942417e-8
5.8803181095768723e-8
3.5742066764571515e-8
1.7484457748279457e-8
9.350402626668442e-9
6.588649074089143e-9
5.4859061161607585e-9
4.90541944068504e-9
2.2437110953019237e-9
7.853797327547115e-10
3.025018754303294e-10
1.0276963718783506e-10
2.6034138807876057e-10
1.658688112521727e-9
8.33063245325975e-9
4.475410394836567e-9
3.5387808643348935e-9
3.4338661567525014e-9
3.712951626975613e-9
4.345724512336295e-9
5.478529617482056e-9
2.650184649537827e-8
5.25416510086927e-8
3.33085428663353e-8
3.2051468609768316e-8
3.6927961868188206e-8
4.7239523946364476e-8
6.570178596761139e-8
9.710601415464508e-8
1.3997280828688217e-7
1.678006047881573e-7
1.686888038753155e-7
1.3505072776033724e-7
7.52234926741704e-8
5.113655153064257e-8
3.409029184848953e-8
2.606135666960681e-8
2.2896744879665313e-8
1.7136584663826245e-8
5.976561962526106e-9
2.2723021266955287e-9
1.1746009386134967e-9
1.1612765954324655e-9
3.0078121672019405e-9
1.2372159592438856e-8
3.3148225557830464e-8
1.8521556773822135e-8
1.5620749090950296e-8
1.5785428183468527e-8
1.773819964487336e-8
2.164822705483569e-8
6.143196308147389e-8
9.8878274518911e-8
5.283766849948321e-8
4.34303446840646e-8
4.2928967680435926e-8
4.692427760144056e-8
5.5296026420658336e-8
6.8748118587693e-8
8.375347467294549e-8
8.564269153356575e-8
7.214019913410115e-8
5.7254297043693476e-8
6.325138500484574e-8
3.749305881405632e-8
1.8358708477453863e-8
1.0343499761045672e-8
7.527923768123704e-9
6.373374993113459e-9
5.136008246752789e-9
1.7786171006300632e-9
5.299868454267842e-10
4.5481228390388593e-11
1.9229714115245215e-10
1.674689229751073e-10
3.335234031868591e-9
6.335267417256989e-9
4.167645267618721e-9
3.7721532664765484e-9
3.901917910752595e-9
4.380705313973902e-9
5.254161415362792e-9
2.6368558013195338e-8
6.011981390589362e-8
3.8372407454604543e-8
3.537214665197081e-8
3.90019569587588e-8
4.7281220247565485e-8
6.149164383767628e-8
8.471996583924752e-8
1.1995395783905503e-7
1.605765390511054e-7
1.8374515505040634e-7
1.0970506022814392e-7
6.81949651560484e-8
4.725736558844761e-8
3.3241483762825105e-8
2.7155518168743757e-8
2.4418133207128854e-8
1.4353218202313472e-8
4.965348074177365e-9
2.2385228219780308e-9
1.529506237622794e-9
2.0719635231152188e-9
5.3868515567136604e-9
2.1344600263904995e-8
3.329699403840996e-8
2.03981139056319e-8
1.7930637420623314e-8
1.8588346065743324e-8
2.1401123767423216e-8
2.6865911105815417e-8
3.6753056838545237e-8
8.358125419031613e-8
9.980641598610489e-8
5.178309092897719e-8
4.293522861900432e-8
4.30747982059641e-8
4.849426982709276e-8
5.967970871870707e-8
7.508758810881211e-8
7.845074309559239e-8
6.373461102520991e-8
4.91426027652987e-8
5.63297891002007e-8
3.420201277927953e-8
1.57772668956433e-8
8.340804839208974e-9
5.866790210789503e-9
4.86494591510871e-9
4.3739299933310615e-9
2.0503001831370475e-9
7.18319342306199e-10
2.74847717074974e-10
8.856352357653817e-11
2.2679041557777856e-10
1.4706954620817542e-9
7.563766651712029e-9
4.065780222501832e-9
3.1936008505357302e-9
3.088559087670967e-9
3.3316176350879827e-9
3.891599844108981e-9
4.898214536097335e-9
2.4560963411106924e-8
4.9495946945084156e-8
3.159520939815222e-8
3.0519895991481924e-8
3.52627040034911e-8
4.5191085412380884e-8
6.290362755846222e-8
9.301909033028409e-8
1.3461839194986882e-7
1.6307426407533985e-7
1.6521815342536122e-7
1.294849257178721e-7
7.247265274808234e-8
5.0082383499300966e-8
3.372756387227075e-8
2.5912393820813873e-8
2.2896181161669906e-8
1.6912950242149373e-8
5.850781958877242e-9
2.23441966751065e-9
1.1537653600206868e-9
1.1313097287010265e-9
2.9415206526736357e-9
1.2261951280568112e-8
3.1780147246170454e-8
1.7956559142468035e-8
1.5217951166963467e-8
1.540640531426002e-8
1.732220605668203e-8
2.1137134057092958e-8
6.004165034483856e-8
9.606426689312171e-8
5.125305972075828e-8
4.2117222132442565e-8
4.162332539331177e-8
4.550376845574161e-8
5.364933544966893e-8
6.671096244599751e-8
8.095420096469905e-8
8.18013498164875e-8
6.815202594877935e-8
5.376553337519332e-8
6.052602076596176e-8
3.5709407855624905e-8
1.660250877681075e-8
9.268383131749012e-9
6.725423120936757e-9
5.66034526756258e-9
4.625113746166192e-9
1.6335835860915016e-9
4.848210591934283e-10
4.0341916587943385e-11
1.755979056398104e-10
1.5537456654315888e-10
2.976088979365799e-9
5.894875601961672e-9
3.819264855516748e-9
3.438077307968543e-9
3.54714788992167e-9
3.976457575693399e-9
4.765131684821461e-9
2.4442231980944736e-8
5.640627159181368e-8
3.6248497198797955e-8
3.3503415404674526e-8
3.7014676241288684e-8
4.492441028230377e-8
5.843982193999909e-8
8.046923594193972e-8
1.1395249483252029e-7
1.534034528601472e-7
1.777067895829352e-7
1.0414852984637908e-7
6.556683461831833e-8
4.6299497730798705e-8
3.2856320752296e-8
2.702069951245676e-8
2.440126062513705e-8
1.4002986305294132e-8
4.8457238807835485e-9
2.1941952949121526e-9
1.496163691139238e-9
2.018671297773117e-9
5.28082982828981e-9
2.122419645733958e-8
3.1693198888999845e-8
1.967149998977386e-8
1.737541629797534e-8
1.8045342605780918e-8
2.0785223737421116e-8
2.6081305939291612e-8
3.563530835393648e-8
8.137269277138457e-8
9.626989172642157e-8
4.9896822538658224e-8
4.134588556153998e-8
4.1462034819638746e-8
4.668170222788893e-8
5.746956017317919e-8
7.21174540556103e-8
7.44595905180749e-8
6.001340512914278e-8
4.653726714423945e-8
5.35219589510499e-8
3.2114650835582426e-8
1.3573261299528122e-8
7.088395694008456e-9
4.9765839219552125e-9
4.10629429287946e-9
3.7210736015874317e-9
1.8059490198480469e-9
6.34425935127143e-10
2.399945770264309e-10
6.920708091331751e-11
1.8147059661061664e-10
1.2331658466431707e-9
6.549291033553096e-9
3.5337376632682234e-9
2.750922061219365e-9
2.6476484103234688e-9
2.845320981596143e-9
3.3121721409919308e-9
4.156244227008482e-9
2.2107383082307873e-8
4.5615104647845244e-8
2.9414531867740185e-8
2.85750610369995e-8
3.315299038112971e-8
4.260310304363423e-8
5.9379795508919355e-8
8.788076969031447e-8
1.2782511042990358e-7
1.5695597248462098e-7
1.607286711519652e-7
1.2247863149194197e-7
6.901608914190555e-8
4.8717618739832534e-8
3.325021808677313e-8
2.5714736737291525e-8
2.2892882867474636e-8
1.660511617100426e-8
5.689502558725063e-9
2.1856649463253477e-9
1.1269964258732873e-9
1.0928790632218972e-9
2.855917231206663e-9
1.211989345697406e-8
3.005670774164517e-8
1.723939962300661e-8
1.4702994331011606e-8
1.4920675625124464e-8
1.6788787701197466e-8
2.0482046138922197e-8
5.825020559346008e-8
9.245552134277537e-8
4.922397697686186e-8
4.043327890754808e-8
3.9946957523685045e-8
4.3678239934207284e-8
5.153247098908831e-8
6.409336432360652e-8
7.736285834431248e-8
7.695826418202752e-8
6.326738544994758e-8
4.960561291816254e-8
5.711423086508465e-8
3.328701554109414e-8
1.4387088723847263e-8
7.945368570669847e-9
5.743455730961577e-9
4.7983824217902754e-9
3.9910694643250665e-9
1.4513853030171111e-9
4.2889788663479595e-10
3.359284872032218e-11
1.571476818709054e-10
1.35140676486533e-10
2.531854616226065e-9
5.3092697960247145e-9
3.3710075692762766e-9
3.012415820257759e-9
3.096753398455053e-9
3.463758272392711e-9
4.1445232207878316e-9
2.201153455859832e-8
5.169037154295739e-8
3.3549829963924395e-8
3.113591099882402e-8
3.450420607579301e-8
4.1957364615121275e-8
5.461396147831855e-8
7.516331610500686e-8
1.0646060624610287e-7
1.442960791853213e-7
1.6980971223754446e-7
9.727097441395255e-8
6.225107664103124e-8
4.504670090125988e-8
3.2343228853003544e-8
2.683723263707791e-8
2.4360986050804683e-8
1.3540933453228365e-8
4.6923610194213836e-9
2.137033599269342e-9
1.4533082593634377e-9
1.9501827278890966e-9
5.1437097115609845e-9
2.106623230673229e-8
2.969773490869212e-8
1.875119617416488e-8
1.666688962313531e-8
1.7350656633788813e-8
1.9996979622967127e-8
2.5078069475117287e-8
3.4208906555780875e-8
7.852467273284729e-8
9.175175013502395e-8
4.7485646438441583e-8
3.931135267334372e-8
3.939699666172107e-8
4.43654602968522e-8
5.466542948907061e-8
6.841265033083296e-8
6.968585825532133e-8
5.594098221838646e-8
4.431631570580776e-8
5.092153644069777e-8
2.891914192846843e-8
1.074942627148842e-8
5.5646597634579205e-9
3.901468793566891e-9
3.201458148773811e-9
2.938435712477838e-9
1.5010908682258899e-9
5.310829962964877e-10
1.963140239416916e-10
4.166131036324264e-11
1.1832297229354416e-10
9.338875915958556e-10
5.204845582953003e-9
2.8402366375834473e-9
2.1841734635903018e-9
2.0865856175999456e-9
2.2275221061568505e-9
2.5753452272359233e-9
3.2095764504183897e-9
1.9032515170495576e-8
4.069751506902403e-8
2.665475978141625e-8
2.6121481589749132e-8
3.049979699737583e-8
3.936081505440301e-8
5.498471185791211e-8
8.148873552525074e-8
1.1928059291535928e-7
1.4904375063082378e-7
1.5490624414350555e-7
1.1376714941545913e-7
6.471781202765124e-8
4.694742904252794e-8
3.2614330162868973e-8
2.5446572627715648e-8
2.2878714114635898e-8
1.6175273098701042e-8
5.483132988952669e-9
2.12282864092116e-9
1.0925901670525766e-9
1.0437463525674333e-9
2.7453803111960778e-9
1.1935039064434724e-8
2.7912097410725747e-8
1.633507672393047e-8
1.4047058004276789e-8
1.4299791990011662e-8
1.6106350564917237e-8
1.9644461803260037e-8
5.5942043254042085e-8
8.783936749687784e-8
4.6633158927386035e-8
3.8278468343914386e-8
3.779810243734318e-8
4.1335298397214084e-8
4.8815649248149494e-8
6.074168096644716e-8
7.279493002616897e-8
7.09850060423617e-8
5.75266431518253e-8
4.499156442511408e-8
5.309315637834427e-8
2.980246134266966e-8
1.1625474155217137e-8
6.349339268500488e-9
4.567858350177655e-9
3.783266691830262e-9
3.221097257534479e-9
1.2250923509215302e-9
3.6075590653771176e-10
2.4427539417699136e-11
1.3907438073917292e-10
1.0103543856769572e-10
1.9903542768545054e-9
4.52004608825258e-9
2.7944491047144995e-9
2.4724294991112297e-9
2.528263401768983e-9
2.8174822048905788e-9
3.3614649903381996e-9
1.8971504856160055e-8
4.574100696192442e-8
3.014131797538799e-8
2.815767088297088e-8
3.135856016608786e-8
3.825710568845673e-8
4.987005992865496e-8
6.862363978109677e-8
9.723426702549231e-8
1.3285201024917834e-7
1.5947795562916577e-7
8.889436714021315e-8
5.8103745743048844e-8
4.33967620888915e-8
3.164838161263992e-8
2.6578318580097075e-8
2.4266548241531795e-8
1.2930644384894836e-8
4.495967233500172e-9
2.063132145948814e-9
1.3981990399443101e-9
1.8622855862019932e-9
4.965893384051554e-9
2.08501531272276e-8
2.725009314217842e-8
1.7593752507833603e-8
1.576644828337083e-8
1.6464619817299096e-8
1.899104931097379e-8
2.37994595159952e-8
3.239617644338095e-8
7.485029676346906e-8
8.60017673308921e-8
4.441397585284647e-8
3.6714640877045375e-8
3.6761822645644926e-8
4.1423311199570666e-8
5.115980142268735e-8
6.39646107635304e-8
6.44667038211465e-8
5.2487369962337664e-8
4.4473906757054154e-8
5.013007087617173e-8
2.2371355400115507e-8
7.254719906836231e-9
3.780116879311295e-9
2.651086086632917e-9
2.166060475324842e-9
2.0397633053237533e-9
1.1314449643497734e-9
4.0784472334749757e-10
1.4142087645564407e-10
2.7363857273341908e-12
2.206809656357602e-11
5.525103002246876e-10
3.4235864651945273e-9
1.928354678272499e-9
1.458244298426264e-9
1.3741024347746959e-9
1.4445210618614892e-9
1.6394354300915387e-9
1.999508615011974e-9
1.5226867879012437e-8
3.451448234095933e-8
2.3188636913538073e-8
2.305269034756623e-8
2.7195301606993938e-8
3.534325879624308e-8
4.957168338422559e-8
7.364752463878734e-8
1.0866325836748614e-7
1.3883617934941607e-7
1.4732134900783166e-7
1.0311860575053053e-7
5.944351035621485e-8
4.4644784682299575e-8
3.175330689323676e-8
2.5072229581425363e-8
2.2834003727476793e-8
1.5567574367423967e-8
5.219632311411228e-9
2.0416002904892938e-9
1.0482957003252878e-9
9.811797894697435e-10
2.602640742034012e-9
1.1690776707308457e-8
2.5287796344254756e-8
1.5204105080005288e-8
1.3215243563819462e-8
1.3508501573235625e-8
1.52355081024984e-8
1.8576563759011984e-8
5.2967095333365944e-8
8.19530790245721e-8
4.3336464566315694e-8
3.552824204484709e-8
3.504920620599492e-8
3.833463079494707e-8
4.5342418031079165e-8
5.6492772558736365e-8
6.71253320306441e-8
6.400920537684605e-8
5.148294427417302e-8
4.101788620372808e-8
4.9311852104101816e-8
2.4050266720578683e-8
8.261487351534742e-9
4.483113766268851e-9
3.206911996254506e-9
2.633649828481649e-9
2.3198463087692197e-9
9.494270545987913e-10
2.7966531487793057e-10
1.0724862601515138e-11
1.277373661804779e-10
4.169983329959041e-11
1.34011851863627e-9
3.4327148753237524e-9
2.051667305722081e-9
1.7904321247294382e-9
1.8153421904240456e-9
2.0083852339568896e-9
2.379448236619855e-9
1.5215108385983827e-8
3.830302995177145e-8
2.58698387650427e-8
2.444576492612261e-8
2.7458919407086773e-8
3.3698951744465487e-8
4.407141623582092e-8
6.069568757987672e-8
8.607649313797957e-8
1.1869485044621205e-7
1.4599947868177393e-7
7.890318917373731e-8
5.297288576207712e-8
4.1202807737709286e-8
3.0687280368965936e-8
2.6196383758850555e-8
2.405132614509793e-8
1.2125751404124725e-8
4.244566807789657e-9
1.9671241368836686e-9
1.3272032959162947e-9
1.7496525397115822e-9
4.734359711248725e-9
2.0533695416478036e-8
2.4302610859096808e-8
1.615081728190568e-8
1.4627819226604697e-8
1.5338550695140628e-8
1.7711562482303216e-8
2.217613207861774e-8
3.010404908382863e-8
7.010473917606157e-8
7.872031534286968e-8
4.051808879778173e-8
3.341444426999473e-8
3.341936988092047e-8
3.7736013223052345e-8
4.694426646377652e-8
5.921555584430661e-8
6.040450454983794e-8
5.2853765991609956e-8
4.909827003103427e-8
3.747261601516016e-8
1.1067159535246537e-8
3.6269975803086306e-9
1.9349371142959705e-9
1.348562707571362e-9
1.106542701399955e-9
1.1239002182150788e-9
7.381408011587728e-10
2.8209793591374686e-10
6.432454679808657e-11
1.3178174483451368e-10
2.1209394891597927e-10
1.5737570476556943e-12
1.0117111542686533e-9
6.889040103505232e-10
5.137761370264817e-10
4.592274335557294e-10
4.3992408347496424e-10
4.2876187918472616e-10
4.033907951504438e-10
1.0611977032583354e-8
2.6833485973031535e-8
1.8882652606221284e-8
1.9259980159486168e-8
2.313326222770768e-8
3.043760574880283e-8
4.3015200674586194e-8
6.420578525221943e-8
9.569722901810531e-8
1.257412432522115e-7
1.373730013020168e-7
9.04041048133076e-8
5.3079603248185e-8
4.1637473485238804e-8
3.056241514639679e-8
2.4530946542598664e-8
2.271292624870368e-8
1.4702299181454868e-8
4.88378354030319e-9
1.9359945533998722e-9
9.910509902320743e-10
9.019214270637838e-10
2.4183269052508847e-9
1.135989504163649e-8
2.2148421325949544e-8
1.3804119064772145e-8
1.216600301099894e-8
1.2503451982894877e-8
1.4127413091793979e-8
1.7219341166370466e-8
4.912900968504429e-8
7.44769406226925e-8
3.915931512242922e-8
3.202958017730866e-8
3.154346536747872e-8
3.450917075128577e-8
4.095185537771385e-8
5.127648486740632e-8
6.064072214591592e-8
5.725949478178437e-8
4.778331546184206e-8
4.250680466054432e-8
4.4876315587710113e-8
1.359375434263617e-8
4.4563009117963204e-9
2.442978564231666e-9
1.7339395250598126e-9
1.4237589266484162e-9
1.3430168930570035e-9
6.315944436783985e-10
1.8772186243355542e-10
1.845159663428702e-11
1.5340447507029457e-10
8.055763932789011e-11
5.531951448350473e-10
1.866262932462326e-9
1.0848671510420529e-9
9.292864640589121e-10
9.2443444433714e-10
9.990573853573713e-10
1.1493857069139523e-9
1.0655086708405984e-8
2.912575349405663e-8
2.0574203011276098e-8
1.9877314043700892e-8
2.2693382882851115e-8
2.817522286485654e-8
3.7116004138509535e-8
5.1291667077323954e-8
7.290827569250645e-8
1.0159118747249559e-7
1.285993152295272e-7
6.730192739069264e-8
4.671243152112607e-8
3.824799205484223e-8
2.932208003028559e-8
2.5603000361740224e-8
2.3571794348667866e-8
1.1070175231394046e-8
3.92229376450552e-9
1.8412979289105183e-9
1.2353409698323592e-9
1.605570880831513e-9
4.4310471213212e-9
2.0019023070031757e-8
2.0835940509317172e-8
1.4371540690800917e-8
1.3196642136676641e-8
1.3913302038683552e-8
1.6090219541855672e-8
2.0124239429019606e-8
2.7223060326973648e-8
6.39641898268287e-8
6.956076003099488e-8
3.560749271073285e-8
2.9250517776396362e-8
2.9236161848009093e-8
3.3279617822346607e-8
4.2473399112902594e-8
5.6136921547964764e-8
5.930469207321464e-8
4.433481443705571e-8
3.31027431378324e-8
1.918370264862505e-8
6.965197467037917e-9
2.4437692728429143e-9
1.2875162650587688e-9
9.051593262753982e-10
8.520889995844934e-10
1.2392693304481325e-9
6.944173253712996e-10
9.716185683587967e-11
1.95098668333435e-11
5.372690252979905e-11
8.44318906384504e-11
1.7473665439243713e-10
8.483055774766751e-10
7.251738374835727e-10
7.144955872955419e-10
7.722494055802488e-10
7.702746189217218e-10
6.837740597071013e-10
5.745118220393392e-10
5.273277514857703e-9
1.7513063356885632e-8
1.3629770574594312e-8
1.465667119139419e-8
1.8233089740383522e-8
2.4567890958545834e-8
3.525058521830639e-8
5.311804188875383e-8
8.025538524892703e-8
1.0915105506693071e-7
1.242134930045607e-7
7.569782497143221e-8
4.5560380157307406e-8
3.7689981740335455e-8
2.887027319511206e-8
2.3714338128467834e-8
2.240884131293459e-8
1.3473351329782888e-8
4.45586157789334e-9
1.7972547404043703e-9
9.164747114629182e-10
8.022304256777578e-10
2.180490145913321e-9
1.0892936749994947e-8
1.8503716346359852e-8
1.2092962418268536e-8
1.0850854580370712e-8
1.1231690142182638e-8
1.2721672322695567e-8
1.550028107999284e-8
4.4167786201565856e-8
6.50312723287078e-8
3.389556132512696e-8
2.7600280890108975e-8
2.7099909205778272e-8
2.9694974588677913e-8
3.5606984273560676e-8
4.5609991371069117e-8
5.549243171914716e-8
5.4612752059121875e-8
4.348009786673432e-8
3.059525025276404e-8
1.6986442619140274e-8
5.4341356846413185e-9
1.8272700805333662e-9
9.428293777568858e-10
6.399878927595007e-10
5.693670010964802e-10
7.383765911402226e-10
5.330017552511023e-10
4.504190863636353e-11
1.1546125937767383e-10
2.2988982388354387e-10
6.499566618444797e-10
1.3874100419805227e-9
1.2192579375818106e-9
3.642415276965834e-10
2.636103945186092e-10
2.8616258298281436e-10
3.8770579311019074e-10
6.118585042852428e-10
5.300189333251519e-9
1.8057655158972074e-8
1.4118855277365803e-8
1.4358163481045778e-8
1.6987147548235195e-8
2.1630975452432076e-8
2.8982691796434878e-8
4.0455163376978203e-8
5.787045684322463e-8
8.164788794733478e-8
1.0671055697616088e-7
5.427815616653632e-8
3.9203557953665626e-8
3.4204576211606325e-8
2.7317562080861527e-8
2.4624025634111837e-8
2.252277054863672e-8
9.700703534153103e-9
3.506901343109436e-9
1.6737953948031695e-9
1.1153625697082053e-9
1.4216088533132943e-9
4.030099939591264e-9
1.90511658110407e-8
1.6878330868601298e-8
1.2206928133889447e-8
1.1410546064137503e-8
1.2117631132288876e-8
1.4043952670278608e-8
1.7543204697210338e-8
2.3626792581090612e-8
5.59957958469474e-8
5.8151238246664854e-8
2.9483238913111943e-8
2.4080528784920366e-8
2.4179805945927266e-8
2.8317657254785055e-8
3.705071313899944e-8
3.9394585649767345e-8
3.161194111828723e-8
2.859754230716581e-8
3.114339249060368e-8
2.470042368284892e-8
1.3959374544109315e-8
6.1990256976113296e-9
3.5749450520029968e-9
2.6147519949884296e-9
2.3168410969244883e-9
1.7898022045810717e-9
9.279665797621694e-10
2.3511179390947916e-10
7.403370224808538e-11
6.425010181084469e-11
1.8375266146233758e-10
6.780708714785016e-10
3.5481682730755015e-9
2.6119097354976506e-9
1.877696685573868e-9
1.8067193587292731e-9
2.0006956730397836e-9
2.43402205949797e-9
3.196341093576994e-9
7.945593388613146e-10
7.108709047909161e-9
7.50503544201307e-9
9.261786306525104e-9
1.250420874904316e-8
1.7757074802352127e-8
2.6345376190739507e-8
4.054175496582502e-8
6.252873099780597e-8
8.867695425898321e-8
1.0671190264686287e-7
5.938491595035112e-8
3.6899334935095534e-8
3.2481348386292244e-8
2.6383655955280256e-8
2.241726426145018e-8
2.1668866991534542e-8
1.1756018872431272e-8
3.9086233243740814e-9
1.611536729133838e-9
8.177624210397612e-10
6.780942397791428e-10
1.8743941460563315e-9
1.0186585911992007e-8
1.443252776497339e-8
1.0033645969673696e-8
9.214424782757755e-9
9.62867538715302e-9
1.0943362266259254e-8
1.3330032461904096e-8
3.7733294211661866e-8
5.318722621905169e-8
2.7317364943185526e-8
2.204695857900835e-8
2.156194336517145e-8
2.3866087597236206e-8
2.955469304660904e-8
3.7260793017148125e-8
3.399416185080236e-8
2.5762155850213446e-8
2.353835136887264e-8
2.5683413273140112e-8
2.0600101248194512e-8
1.1210660856956907e-8
4.687018686525293e-9
2.573256783385578e-9
1.9093980381799284e-9
1.652743503189481e-9
1.1208865085576218e-9
4.4083704470583205e-10
6.578956293639882e-11
1.185806461616744e-11
6.4402068444975856e-12
1.1175741537816684e-10
6.837920005301834e-10
2.950401622462723e-9
1.5020951803991652e-9
1.2662541758145472e-9
1.3024877092015853e-9
1.4936633391070569e-9
1.8525944036245883e-9
2.7273806879978204e-10
5.668141846830558e-9
6.576970257998961e-9
7.92950159365683e-9
1.0387353597543135e-8
1.4143785581935183e-8
1.9815222683031272e-8
2.8457713166694284e-8
4.1452295743833984e-8
5.9571364680206064e-8
8.058260078300714e-8
4.0245087739312444e-8
3.038127490719217e-8
2.85726132162123e-8
2.4247840604354774e-8
2.2888213838807302e-8
2.029215327880469e-8
7.949832088288148e-9
2.9639088134150936e-9
1.4445283533340512e-9
9.555959350042071e-10
1.187134633968059e-9
3.4926410133477834e-9
1.6915976974873472e-8
1.252483299585146e-8
9.61654440138404e-9
9.199683515166144e-9
9.86584981270329e-9
1.1471234856678652e-8
1.431198263084309e-8
1.9170336589380255e-8
4.5621510756779316e-8
4.419384698964358e-8
2.2034163615451826e-8
1.7844221716888226e-8
1.6925082617665723e-8
1.3964137102966345e-8
1.5245513169916927e-8
2.4425571734582738e-8
3.161847393439675e-8
3.571073076198843e-8
4.194156421377444e-8
3.938711307182191e-8
3.04148992847202e-8
1.345295854402892e-8
6.570579722779915e-9
4.355228461321296e-9
3.4423078448007108e-9
2.5787519895264895e-9
1.6364209884574462e-9
4.824893184464598e-10
1.7559193053260996e-10
1.589875427680237e-10
3.956021849024257e-10
1.301320215535315e-9
6.136682869078962e-9
5.5366165952546696e-9
3.6969387944655896e-9
3.450026329848072e-9
3.7601841354465796e-9
4.5439766157875154e-9
5.9892192128842424e-9
1.1821544277845203e-8
9.98749780534377e-9
2.6827318316252424e-9
3.7784169459180115e-9
6.337955793520281e-9
1.032632474606686e-8
1.6667759122498113e-8
2.700919382725165e-8
4.328027811737093e-8
6.468345655399978e-8
8.374391135169897e-8
4.221959671400841e-8
2.721359891258263e-8
2.5589850082420463e-8
2.2572697808974777e-8
2.0217183483240158e-8
1.9884769238928243e-8
9.429301828397845e-9
3.1995743710554587e-9
1.354485501247236e-9
6.829635075972735e-10
5.257452908966852e-10
1.4836116203892342e-9
8.98430405940592e-9
1.0099558337571254e-8
7.601187872587256e-9
7.194407428580487e-9
7.61477052481119e-9
8.697591055699288e-9
1.0596021393176157e-8
2.9347956075144632e-8
3.854088563535899e-8
1.925096362693594e-8
1.5256740391229525e-8
1.4383226650592882e-8
1.2167331539499802e-8
1.0385542111555522e-8
1.5138660560314103e-8
2.3825271424354527e-8
2.8911307377611932e-8
3.2708829227008384e-8
3.853565663205851e-8
3.6882363916708705e-8
2.9545354282968195e-8
1.121041699413657e-8
4.986246801703994e-9
3.3034709211976437e-9
2.4869404665509678e-9
1.7055946552397544e-9
9.184825275942007e-10
1.8715688564342154e-10
2.0834341710770757e-11
4.998026807443402e-11
3.4058584502396855e-10
1.5129370378230788e-9
7.811045006144945e-9
3.6344706828921873e-9
2.8476971740922867e-9
2.8357213630894907e-9
3.1993592514442757e-9
3.948189801704283e-9
9.542641156516536e-9
1.5084721945169608e-8
3.881697448759438e-9
2.126035937650985e-9
3.6555743524701443e-9
6.284185379207823e-9
1.018594066767318e-8
1.601244205397524e-8
2.4676812438949433e-8
3.691234153524217e-8
5.209878028368908e-8
2.5828671226168445e-8
2.0263412834510223e-8
2.0613258748033398e-8
1.9269793883775006e-8
1.951275331617345e-8
1.586964426718915e-8
5.737306984320442e-9
2.2314562833216976e-9
1.114795086492197e-9
7.340554875235295e-10
8.88038011291766e-10
2.7544247016601696e-9
1.2089999036399534e-8
7.949739309944631e-9
6.577162757167294e-9
6.486567944926201e-9
7.052442959317152e-9
8.24357274708433e-9
1.027901005406002e-8
1.3680984524742602e-8
3.2110076881197054e-8
2.7742169947330405e-8
1.1048559309831101e-8
4.814987924287596e-9
5.4269183574745976e-9
1.0910695834891239e-8
2.3655405201030216e-8
4.1888268223044094e-8
4.891777873712107e-8
5.2318005877273596e-8
6.07341860001251e-8
5.8428415466998905e-8
5.753024143384104e-8
2.319298844921132e-8
9.336382738623832e-9
5.670460467550975e-9
4.259198429373243e-9
3.0935042611253516e-9
2.25513522656914e-9
7.740431350867846e-10
2.8923879800882764e-10
2.710378909135495e-10
6.29164613862309e-10
1.8772473146797533e-9
7.799473156193401e-9
9.808190220119346e-9
5.945323956553396e-9
5.371685028935646e-9
5.781368917885294e-9
6.968652773572826e-9
9.24100243232387e-9
2.0402733244877802e-8
3.01587867581036e-8
1.4130165153326362e-8
1.0023059544766875e-8
5.368761439145438e-9
4.7674744480651936e-9
7.87116675407622e-9
1.4077248790205425e-8
2.438815341166347e-8
3.925023078758232e-8
5.5628904789435915e-8
2.5275549132076543e-8
1.6734928811123545e-8
1.6538019774435952e-8
1.6407593873478576e-8
1.612530418722016e-8
1.56814356456751e-8
6.393973796096999e-9
2.2500569329770575e-9
9.771330426746972e-10
4.87201787392141e-10
3.4205836993808024e-10
9.953006988953622e-10
6.569419904270725e-9
5.7527411153847525e-9
4.789427651114914e-9
4.718697126869052e-9
5.085971351784583e-9
5.855773592896575e-9
7.14526837328014e-9
1.8435557435275797e-8
2.1177775304080425e-8
7.514719996833184e-9
2.8968887787879284e-9
3.852657670564303e-9
7.922178790479163e-9
1.6598228146089054e-8
3.233033119403985e-8
4.5274772890386516e-8
4.8253540172324613e-8
5.183560720447645e-8
6.107089849107045e-8
5.778679784535212e-8
5.8503986327794664e-8
1.9324889168462625e-8
6.925689973627291e-9
4.085363098707715e-9
2.9442664040694795e-9
1.9340161963679533e-9
1.2754799910518575e-9
3.121559175093102e-10
5.694484100220841e-11
1.2887837216402647e-10
5.741775475661495e-10
2.1062186940057246e-9
1.1510890910612303e-8
6.573454636197143e-9
4.704097766644311e-9
4.539835196337306e-9
5.064589885957877e-9
6.2494294685990765e-9
1.7037093807055036e-8
3.0589929365107264e-8
1.64293815884507e-8
1.1322684338991871e-8
9.798749134762257e-9
9.377635157592155e-9
6.086392794269262e-9
6.62174755211776e-9
1.0405944632149807e-8
1.6776224012526267e-8
2.537711026211981e-8
1.1902790853099717e-8
9.091273182037126e-9
9.48579254845448e-9
1.0455331826253379e-8
1.210059029749959e-8
8.356561135522084e-9
2.928709479537115e-9
1.1812699001371078e-9
5.982220335671437e-10
3.9834053233902004e-10
4.956522590183184e-10
1.670091316987387e-9
4.853359444798405e-9
3.395005072727728e-9
3.083124140002238e-9
3.173593625769342e-9
3.528435402112561e-9
4.171514513133253e-9
5.216242481889257e-9
6.895266100398174e-9
3.5896527620763038e-9
4.755440442114225e-9
6.1067927261585535e-9
9.314238502292769e-9
1.5327653427717494e-8
2.7381555920945215e-8
5.1179226445453526e-8
7.30840596184119e-8
7.3234239560891e-8
7.549840131385864e-8
8.954112790147627e-8
8.127323386346433e-8
9.00381398996919e-8
3.644540548641953e-8
1.1779168748179476e-8
6.255418075450555e-9
4.466580800638428e-9
3.128894144524893e-9
2.3642531204889504e-9
1.0991607034807516e-9
4.2255305683605043e-10
4.1337269488987543e-10
8.832933107954291e-10
2.3449771831786886e-9
8.27507063156485e-9
1.7052452671556683e-8
8.837830875519671e-9
7.613662125291114e-9
8.070121973326504e-9
9.725153567671903e-9
1.3041995540510938e-8
2.9245310250755946e-8
4.7966378185840176e-8
2.4062166615601107e-8
1.702513628255839e-8
1.4578070006363834e-8
1.3955492607042338e-8
1.541485259554852e-8
1.836494046848e-8
1.685894067112529e-8
2.0650708969724734e-8
2.8741009001611724e-8
1.0299978973691275e-8
6.12923680119369e-9
5.4241474544350225e-9
5.9117185027932804e-9
7.272236430521317e-9
6.94815958591637e-9
2.600741320867272e-9
9.142645407911211e-10
3.7362883683753496e-10
1.6551500197517712e-10
1.0331343765809704e-10
3.614286095515124e-10
1.973902689650361e-9
1.6312266907602883e-9
1.5684572832213116e-9
1.6543796092210132e-9
1.8499962852042498e-9
2.1748768541421426e-9
2.6785753508755895e-9
8.869749404032638e-10
7.2066254769507125e-9
7.578968965518572e-9
1.0101906015017295e-8
1.5017144455352274e-8
2.4393784681732675e-8
4.28362832820933e-8
6.920276911130779e-8
7.628441456120737e-8
7.3935550206441e-8
7.937022851876314e-8
9.958241729191822e-8
8.485264546597415e-8
7.901967336894687e-8
3.1100987051099996e-8
8.542927322487068e-9
4.0087148819776765e-9
2.725821093649842e-9
1.714189969284196e-9
1.1015531250477045e-9
4.2243622657726213e-10
1.1333567017341674e-10
2.5048386464296176e-10
7.962335734768896e-10
2.3840204917454124e-9
1.0251831804944165e-8
1.1544250040272128e-8
6.9734300234100215e-9
6.400285959270424e-9
7.034576570338086e-9
8.705709733750293e-9
2.4516514355029702e-8
4.753745658878044e-8
2.9065109347008164e-8
2.0562953007502192e-8
1.7454650987113407e-8
1.5963194423861932e-8
1.5128971130814293e-8
1.466341523788708e-8
1.453054407654957e-8
1.5061696117876472e-8
1.772293894780208e-8
9.79151763046656e-9
9.38637766149063e-9
7.329277783676442e-9
6.267017716661824e-9
6.4049576786090794e-9
3.2939465264674713e-9
1.4256593904682185e-9
7.56630611443509e-10
4.480106646688391e-10
1.767084250933046e-10
3.3835514223162816e-10
1.4041239542907692e-9
2.2907228259262239e-10
4.0813488333884267e-10
5.74091608584999e-10
6.493632657427551e-10
7.089121641457143e-10
7.681418149293499e-10
8.266520606408059e-10
8.756232768332661e-10
1.9739317936184486e-8
2.7011458677241543e-8
2.106954372842434e-8
2.4738734531807798e-8
3.5130187166805584e-8
5.788393349156067e-8
9.835256551811674e-8
1.117216862954812e-7
1.0275018617048485e-7
1.0841737809911592e-7
1.4070493479939932e-7
1.139940006864884e-7
1.0614132139369477e-7
5.502068220251347e-8
1.4495227494006534e-8
5.893464864903521e-9
3.766994502354964e-9
2.635629171400151e-9
1.7362118785723157e-9
1.3177816736189538e-9
6.108302398837635e-10
6.068306423783851e-10
1.1344099750547496e-9
2.5994144860013086e-9
7.542470890380247e-9
3.127054758616417e-8
1.299122543268741e-8
1.0252346865366609e-8
1.05979027610448e-8
1.278563559415261e-8
1.7487964413042967e-8
3.7544262079402377e-8
6.672018903293348e-8
3.6619487385988465e-8
2.6199161914198544e-8
2.2565733858621942e-8
2.1060611073651666e-8
2.054617404364596e-8
2.0619986005891754e-8
2.0961487906446232e-8
2.108287844470568e-8
2.0181282271802028e-8
1.0788201944546075e-8
1.0211595569685663e-8
1.3652388102471551e-8
1.4028073496339539e-8
1.4557565852189509e-8
8.786686304022633e-9
3.614350852062376e-9
1.7518253293945642e-9
9.88661784727651e-10
5.071561140640461e-10
1.4147225582595224e-10
1.409809445404426e-9
2.345100552211677e-11
1.187889457579047e-9
1.5819798132351618e-9
1.812439222901687e-9
2.050754271981023e-9
2.3599836372463476e-9
2.7905433679584708e-9
2.143087933906856e-8
3.410156417691232e-8
2.4363878154583208e-8
2.677826098961472e-8
3.563198718414104e-8
5.4711533584142786e-8
9.18677901486176e-8
1.2090424373994476e-7
1.1109909559551847e-7
1.0788246180872618e-7
1.2634166005258676e-7
1.914444281069885e-7
1.3693510692705444e-7
7.691870813131009e-8
3.8113168893271793e-8
1.1609829957122982e-8
3.263258191073579e-9
1.695958580606269e-9
1.1512187347132718e-9
5.016956902610567e-10
3.2058892221418633e-10
2.480798619685179e-10
4.338768558440458e-10
9.458113014612806e-10
2.2409250055143467e-9
6.802726767078779e-9
2.5742619782122234e-8
1.0284135067242508e-8
8.41687223636393e-9
8.960018741248119e-9
1.1133725118462063e-8
3.047611958093152e-8
6.126570809691731e-8
4.4263214494598214e-8
3.1392678776025135e-8
2.68417350787813e-8
2.4972995014332803e-8
2.429791015544464e-8
2.4381262620023924e-8
2.501589311446719e-8
2.5852875694264738e-8
2.582966603478671e-8
1.9541346005347055e-8
2.0958104806037017e-8
3.1514708659594907e-8
4.9621282003411004e-8
3.93790887587965e-8
1.8026187745182912e-8
8.761087765684003e-9
4.870601559670484e-9
3.07115907136283e-9
1.902677686012956e-9
2.534548705770211e-10
9.355234477582203e-10
1.7149791338868707e-9
3.55549823007825e-9
4.639818937318018e-9
5.48798859793174e-9
6.418844233068621e-9
7.627737726246214e-9
9.322640310894382e-9
1.1836570269864635e-8
6.460040336098347e-8
6.040331196292139e-8
4.38190107545545e-8
4.93398262968666e-8
6.937642526233835e-8
1.1560881480617292e-7
1.7039158798353243e-7
1.5374260960767085e-7
1.4324166917663487e-7
1.6921252794440709e-7
2.772840486246279e-7
1.9017414923377729e-7
1.0720161920078094e-7
5.0449049335809385e-8
2.0871453629546277e-8
5.145667777616072e-9
2.1812051684004746e-9
1.5782751717772201e-9
8.377127241299543e-10
6.717244680589338e-10
9.5173072259872e-10
9.795957420489051e-10
1.3798200274688642e-9
2.5507094000266724e-9
5.831028272719804e-9
2.340567988379039e-8
2.2148816383005058e-8
1.380225900095349e-8
1.3415900609835014e-8
1.6155669581785162e-8
2.2913340698154956e-8
4.3246118930701135e-8
8.148747189628097e-8
5.1863627656510664e-8
3.664952674039657e-8
3.146944723018689e-8
2.9599161220107362e-8
2.943870101800097e-8
3.057868729675589e-8
3.274680168497828e-8
3.484802092122737e-8
3.1861786388324805e-8
2.473802793590089e-8
2.3207177605672303e-8
3.1723150627941854e-8
6.011108679829798e-8
6.311052669882065e-8
3.0618200774186626e-8
1.5233068570756724e-8
8.303802745456691e-9
5.063043011443312e-9
2.9939039775312027e-9
3.8859345818591124e-10
5.660873219778519e-9
1.1055883381850697e-9
2.654834862197162e-9
4.851181523039297e-9
6.271287007688672e-9
7.555031424013826e-9
9.037728888689433e-9
1.0971386649066443e-8
6.016875829661959e-8
7.137862525111124e-8
4.9611613961123124e-8
5.393619892062918e-8
7.287607769024173e-8
1.1685899550409391e-7
1.8295367571088479e-7
1.751314208256368e-7
1.5566397155534324e-7
1.7266956868770112e-7
2.6346484415702223e-7
7.032117660891183e-7
3.7930115358928714e-7
1.0342410261043342e-7
2.795084523609316e-8
9.742770176728388e-9
3.4435606849313743e-9
5.493584452056021e-10
1.6942479460451722e-10
7.939188212314939e-11
2.6386953237766825e-11
2.0434981620488222e-10
1.3841580364433244e-9
1.1791249366402426e-9
1.8037406587303134e-9
3.553348635383158e-9
1.0907494278159522e-8
2.633728794292153e-8
1.161627609570044e-8
1.0576473508967103e-8
1.286404539745209e-8
3.016164433444856e-8
6.393255869897288e-8
6.463852054972309e-8
4.5507024134007706e-8
3.780701309833029e-8
3.4904935538726695e-8
3.433424932868757e-8
3.533751974561855e-8
3.73792386794428e-8
3.874378831355195e-8
3.380012319773631e-8
3.3560375002440826e-8
3.63472038439163e-8
6.446843027257932e-8
1.0264407835213102e-7
8.614088708998802e-8
5.61092012838676e-8
3.710478714266387e-8
2.6300774718174866e-8
2.216737273032326e-8
1.9812045930358262e-8
6.699391462203497e-10
4.582361367619159e-9
1.8533775879608675e-9
3.415109862116676e-9
7.824022493716051e-9
1.1171780784955532e-8
1.4262686943104163e-8
1.7712097063644363e-8
2.2044977222223623e-8
2.7930545040340845e-8
1.633132901979877e-7
1.1096742217370476e-7
8.355684923466421e-8
9.774812735665243e-8
1.4754380538541865e-7
2.512439564356861e-7
2.554835044327563e-7
2.1492864221263074e-7
2.373321539294686e-7
3.9106383653675483e-7
1.3758171317070006e-6
7.17990334094552e-7
1.901921046387169e-7
4.560153590480841e-8
1.2638678100852196e-8
4.1477373600333575e-9
8.56005755569051e-10
9.291737536149468e-11
8.73970158110711e-11
1.0633212802147964e-10
1.813021798464979e-10
1.0184900307450898e-9
1.4691656520170864e-9
1.4335186941992196e-9
2.6943043268638532e-9
8.118900978101442e-9
3.364394927435952e-8
2.8016864008720553e-8
1.7200028680873608e-8
1.8692170015057444e-8
2.740875332950419e-8
3.6109231891199264e-8
7.960994671065504e-8
7.518746484343344e-8
5.17691330576199e-8
4.2786977467972356e-8
3.973082603301716e-8
3.9764286645050916e-8
4.186758579196686e-8
4.423105852084375e-8
4.043198306533999e-8
1.7515020253225904e-8
3.4827382501066576e-8
3.9682377626428095e-8
6.235119605508075e-8
9.45861354692985e-8
1.15116821998066e-7
1.0812567894527552e-7
7.99612148090553e-8
6.185654179595194e-8
5.773382327552194e-8
4.0790423101414457e-8
8.001792833820115e-12
9.34896990527659e-9
9.744553332534933e-9
2.8432907058299543e-9
5.32897626018921e-9
1.1364646534275528e-8
1.6184686545757385e-8
2.090972406878692e-8
2.6290894784520473e-8
1.611150608772862e-7
1.3602411584595837e-7
1.0183537912786718e-7
1.1863793748720165e-7
1.7886621570409425e-7
3.0345160870849646e-7
2.9900955843653395e-7
2.514665053527577e-7
2.860218040816817e-7
5.183413796924118e-7
2.6021520190813723e-6
1.488760656961313e-6
1.642836430321857e-6
9.94377205368076e-7
4.669258333413065e-7
1.9195601322751675e-7
6.472512498804825e-8
1.3794562942267943e-8
4.920561093782368e-9
6.107245833996848e-9
8.130573350302348e-9
2.5074038018660313e-8
1.1837486611712919e-7
2.9865077884163583e-9
4.4059251679974335e-10
2.420499386773722e-10
2.590731237981474e-10
1.0501018941201744e-10
3.658223280293072e-11
5.691308630525678e-12
3.5020575185524853e-12
3.1508632147569856e-11
9.448288594033296e-11
2.966162779591389e-10
6.88726185333971e-10
1.1892479757082177e-9
1.2549525598823295e-9
1.4407844672473087e-9
2.1785379824636585e-9
4.8673073054255754e-9
2.2810936817815033e-9
1.40764831021156e-9
2.622576627816102e-9
5.297967257562302e-9
1.1883477816786128e-8
1.5511131851151029e-7
3.195375129098735e-7
3.358618743766469e-7
4.477347118177002e-7
3.7524228952935177e-7
1.384365694816651e-7
5.352651893569858e-8
2.0539040484205993e-8
3.644794574049567e-9
6.8258511715708826e-9
1.4773687333621972e-8
1.9905249590013715e-8
1.6059184984431466e-8
1.6240491735054961e-9
1.2663905154314178e-8
2.4289006591789007e-8
3.527309250968754e-8
1.5222821992811963e-7
4.216398019745172e-7
2.7919409040116864e-7
2.858027024063526e-7
3.596300481550369e-7
5.363125237769014e-7
8.142829520575366e-7
7.455326657633338e-7
6.041404055053242e-7
6.237621857973482e-7
9.473618949632316e-7
2.725189258389245e-7
7.654763371041487e-8
2.6387076265744485e-8
7.594982023383438e-9
9.38562465331143e-10
5.472234416678219e-11
4.715077955384599e-11
3.610921130183155e-10
1.5423653070859576e-9
5.197459910088213e-9
4.5116034435779354e-9
5.333519266708022e-9
1.158418032439868e-8
3.5787948639432186e-8
1.3344157255077014e-7
1.5278217096701025e-7
9.50946512148858e-8
1.0545534420101013e-7
1.0935807540779665e-7
8.682305829523819e-8
1.2753155479026179e-7
2.445410693835112e-7
1.5601099136182884e-7
1.1240692982607901e-7
1.0065396556502104e-7
1.0203128965123682e-7
1.1371766884751752e-7
1.365236258133035e-7
1.6201267093979026e-7
1.236088372719322e-7
3.8829347826817346e-8
6.378706724697021e-8
1.4012681516656663e-7
1.4707417205910715e-7
2.426403138992089e-7
3.0801657877375195e-7
3.269132464226137e-7
2.2174145962637499e-7
1.418283586966356e-7
1.1001299461380924e-7
1.0060642706810052e-7
1.5907349897421588e-8
2.725416529643171e-8
3.4556852959747816e-8
2.4640966411004332e-8
7.839253280053176e-10
2.1482665494819363e-8
3.7715801923886825e-8
5.144853755581422e-8
6.552840626726083e-8
3.283774714681952e-7
3.6849893563947875e-7
2.6727261369466134e-7
2.993978214639118e-7
4.281029178825789e-7
7.129538373448365e-7
7.618837925888252e-7
6.071600802638331e-7
6.265889453822652e-7
9.80750655335341e-7
3.6098983170661847e-6
5.105165905456965e-6
5.323701344288583e-6
3.0831331451069993e-6
1.7089040927671936e-6
1.3980198387125065e-6
8.79568472468928e-8
3.4548113923264676e-9
2.8388134029047554e-9
2.6667752716779905e-9
1.5050286715237145e-9
3.4292911364555643e-10
7.956636749224353e-11
1.491606177451163e-10
7.965186048863146e-11
5.207272927138593e-11
4.3714014458232566e-11
1.4582721580538227e-11
4.811394119235433e-12
3.476550034331517e-10
2.7497552378264644e-9
3.539194629535879e-9
8.392690578488599e-9
2.1040232472558123e-8
3.8118527815561435e-8
4.282472945851736e-8
3.753245736173724e-8
3.302850428357542e-8
3.155926735166494e-8
3.2777056601567346e-8
3.003989416385617e-8
9.817715830449977e-9
2.434326856215729e-8
1.1235874628537773e-8
1.2728928757667962e-8
1.173545736780292e-7
7.416416556997715e-7
3.664312595297599e-6
3.7434775736044504e-6
9.351821735186336e-7
2.629657379291039e-7
8.218565950019938e-8
2.0762085662191298e-8
7.167066987895383e-9
2.176756086280503e-8
2.967974520732798e-8
2.914918511239084e-8
1.182381614663694e-8
2.3505211370947778e-8
6.373600636511667e-8
1.0343205432842667e-7
1.455629599872027e-7
8.630166985694948e-7
6.432828235852092e-7
5.823233991208352e-7
7.890111069375797e-7
1.3670464873941314e-6
1.3802896816497275e-6
1.0443717081865304e-6
1.1649207393724546e-6
2.4752448440169323e-6
0.000026056516253438794
3.1816823036857217e-6
1.9766430106302592e-6
7.450188617692666e-7
1.498692764939833e-7
4.6548151454004634e-7
7.729962305873237e-8
3.198316682374041e-8
1.2997554782242814e-9
2.157125361682324e-11
1.427931505099316e-9
1.7370408241631975e-9
4.731126710385315e-10
4.1286761705909167e-10
7.434605606625404e-10
3.9120985197681953e-10
4.326114828043179e-11
1.5825039047566326e-12
7.42977458459992e-13
5.033733970730199e-13
3.920861867237003e-14
1.0637905729013279e-12
4.73939079024894e-12
7.65538623261665e-12
1.0951898320630888e-11
1.4835300480324484e-11
1.9665888640157253e-11
2.600888799339971e-11
3.360366285215362e-11
3.883248459315293e-11
3.5606219266904535e-11
2.5844348084430468e-11
1.6782501607916696e-11
5.7698799028613105e-11
5.452739870313608e-11
1.6152972925758715e-11
5.841493998762023e-12
2.6502060482896337e-12
2.030731931553428e-12
2.052603793292912e-12
2.247284983378382e-12
2.5117715779210223e-12
2.819241317851465e-12
3.1629729041868355e-12
3.542197321263205e-12
3.9572598829512696e-12
4.407703080497491e-12
4.891395739148154e-12
5.404070797907311e-12
5.93925531562072e-12
6.488555784960952e-12
7.0426424888807395e-12
1.1992857535601075e-11
3.310017431328673e-11
4.4446613396340187e-11
5.566644931330354e-11
6.898969646505056e-11
8.487801433981162e-11
1.0276144705522402e-10
1.2096644525974221e-10
1.3707912064275236e-10
1.4913256533318438e-10
1.5668544698626254e-10
1.6068693837336924e-10
9.321521901018939e-11
3.540862217894091e-11
4.135859220200694e-12
1.7816136216879815e-11
3.6474288572665615e-11
5.728753311510359e-11
9.728287521886497e-11
2.1539752132848413e-10
4.843487566744627e-10
9.810482858603091e-10
1.9836451985488282e-9
3.1147533006537436e-9
5.29341200342232e-9
2.355007336260135e-10
5.178820558758674e-12
7.713934725390652e-14
0.
2.3290683420632188e-14
0.
4.277935604709506e-13
1.0613273274178397e-13
9.960690987897305e-14
1.0905489025230103e-13
1.247685455203918e-13
1.4559130711361994e-13
1.720543269902737e-13
2.0533779344934123e-13
2.4709640959517926e-13
2.9950125237084156e-13
3.653610357070113e-13
5.800775276734448e-13
1.8123090784238927e-13
0.
5.879186573068532e-14
1.0923753533273124e-13
1.6260367840567692e-13
2.3021246012720706e-13
3.2180223372413566e-13
4.488344117393025e-13
6.267162098850165e-13
8.771550046186784e-13
1.2312801173195279e-12
1.7341321326379285e-12
2.4512871583554735e-12
3.4787074145164506e-12
4.957368662424958e-12
7.094711220540359e-12
1.0195141210339964e-11
1.4700514749704525e-11
2.1235568420664933e-11
1.2222913765278808e-10
1.2425032015815118e-10
1.336911384123457e-10
1.0433046869838536e-10
6.672521330681081e-12
1.857161927437628e-10
4.982361165242868e-10
9.384638664213898e-10
1.4800827040927763e-9
2.0690912814943037e-9
2.6458240743197084e-9
7.905394895005133e-11
4.832997854673248e-10
7.624306760398315e-10
1.6781190509318263e-9
9.607959041950299e-9
2.3868858307252526e-9
1.3213453116373278e-10
4.020680611637888e-10
4.997884421941745e-10
5.818015875133745e-10
6.777601820690372e-10
8.004322799836331e-10
9.626399763399132e-10
1.1832883980800144e-9
1.4940006820157715e-9
1.9519641622426122e-9
2.6697768611291585e-9
3.894960572678961e-9
6.257758594601658e-9
1.1611900022255362e-8
4.070243601152504e-8
5.5035215498431325e-8
3.58031700317769e-8
3.6791081702185685e-8
4.592984028492536e-8
6.564877668822981e-8
1.0393476708541346e-7
1.561524492594798e-7
1.7409849457407692e-7
1.6839681287095562e-7
1.6208996615212476e-7
1.8755732567769479e-7
1.281825612150843e-7
7.692915451719033e-8
4.9592836358694055e-8
3.253505412027547e-8
2.5396017393421224e-8
2.238167202621277e-8
1.1965815607553517e-8
3.5045904003133583e-9
1.032721944116278e-9
6.969413335920915e-11
1.0338416629087541e-10
3.5425145198415605e-9
2.7796028110931295e-8
1.8348922330250168e-8
1.4383229894587206e-8
1.3970994561336936e-8
1.5105438623600832e-8
1.760004528221059e-8
5.990161157971846e-8
1.2137029379916056e-7
6.96073518925872e-8
5.744608275415345e-8
5.68757080646538e-8
6.175432764092447e-8
7.151709093582541e-8
8.721492478648059e-8
1.0930576710035771e-7
1.313323394739882e-7
1.3660133538699076e-7
1.2335069402030468e-7
9.634287447588784e-8
5.5968336431231657e-8
3.053513129891526e-8
1.9476202152801018e-8
1.517240562736276e-8
1.3310225965400442e-8
8.32771902209952e-9
2.6281427498391175e-9
8.967168446458414e-10
2.6068544130095866e-10
2.828072608849279e-10
2.148825357149221e-9
1.4050173864592978e-8
1.3630433511953515e-8
9.566170492018818e-9
8.879481616772937e-9
9.378221508383569e-9
1.0789096266337181e-8
1.335280659520739e-8
5.3303204305763995e-8
1.0412204003653524e-7
6.272743632684655e-8
5.6995997115767274e-8
6.226680053843071e-8
7.54115774069696e-8
9.894890112135113e-8
1.382984423991938e-7
1.9472153362434768e-7
2.421548355817088e-7
2.501200111921289e-7
1.758467702414891e-7
1.0285354426402148e-7
7.054009091093633e-8
4.74755914346812e-8
3.6628534868687074e-8
3.250062024762064e-8
2.2363332962287135e-8
7.71267117213191e-9
3.163349818375097e-9
1.8359765689324412e-9
2.096100516241788e-9
5.46275780051825e-9
2.2153025618213046e-8
4.67265985124614e-8
2.72448848513935e-8
2.3427549235242882e-8
2.392010620664612e-8
2.7111679145129618e-8
3.3398981921360476e-8
4.458793776089086e-8
1.1422074773469955e-7
1.5127247323758943e-7
8.06586515603722e-8
6.836635170686457e-8
7.014539607448807e-8
8.078168059721964e-8
1.0200565777401717e-7
1.3433548922200825e-7
1.5462181992058698e-7
1.3844133314055641e-7
1.1458021230514832e-7
1.2725848267908152e-7
7.450943891905246e-8
4.223080993756789e-8
2.4081867750491905e-8
1.7173166804170394e-8
1.437239903554392e-8
1.2406218371328309e-8
5.241853891055783e-9
1.8216684065429303e-9
7.623140459903711e-10
4.694592798304667e-10
1.2028654557899146e-9
5.530853321861385e-9
2.401665951423534e-8
1.2616248013553955e-8
1.0054032167882311e-8
9.85065949604276e-9
1.079364603248057e-8
1.2851738362488252e-8
1.6538573423096897e-8
6.040882290373059e-8
1.0642962855553881e-7
6.340716621044289e-8
5.834042694555077e-8
6.470900039393488e-8
8.010379540892894e-8
1.0829356877121425e-7
1.5590629665459747e-7
2.176059735553317e-7
2.5086841103151055e-7
2.452079699255202e-7
2.022846428147956e-7
1.1276633333817131e-7
7.7416651427105e-8
5.11664746962975e-8
3.8012217576814657e-8
3.306929492136624e-8
2.5361169364371993e-8
8.969924439211631e-9
3.3852180444986466e-9
1.6845177515717275e-9
1.5428372765100312e-9
4.021645098605729e-9
1.722572517662001e-8
4.764407108227104e-8
2.6819860893171765e-8
2.2658794975829775e-8
2.2868921767727865e-8
2.5609976958510147e-8
3.108665190427687e-8
9.243490307015929e-8
1.553094607500611e-7
8.522611675534014e-8
7.172430563227504e-8
7.26513584346315e-8
8.156736079660425e-8
9.91074434198211e-8
1.2776164415629802e-7
1.6259507478929713e-7
1.7507358537497376e-7
1.565962339742227e-7
1.3365572871854849e-7
1.4603816100471165e-7
8.47875299699939e-8
4.575595800779438e-8
2.6077635289252077e-8
1.8749337894047544e-8
1.5701947487755204e-8
1.2476948697228497e-8
4.22276298994049e-9
1.2177706353001033e-9
1.4017075492911372e-10
2.5738677384724987e-10
8.704971230836632e-10
9.357945694831975e-9
1.726984660422595e-8
1.1188038757217386e-8
1.0101794171458891e-8
1.047692982364148e-8
1.1830989535038365e-8
1.430582976590245e-8
6.013874149219289e-8
1.2804347824828674e-7
7.794543902124225e-8
6.90892581898962e-8
7.35447454824157e-8
8.624891826358374e-8
1.0864601503720654e-7
1.4512568747234192e-7
1.9950794444399034e-7
2.6033313366239293e-7
2.92307541707786e-7
1.7409118696695643e-7
1.0968874329316175e-7
7.700685281797342e-8
5.34188580244743e-8
4.25619669581138e-8
3.840773654635014e-8
2.2484381671453616e-8
7.868335436350345e-9
3.5658619515777797e-9
2.4024585421813957e-9
3.202401187541259e-9
8.453619763664725e-9
3.449686714755878e-8
5.1729101907111454e-8
3.225046384089095e-8
2.850800988982537e-8
2.9572031209068724e-8
3.397649414028688e-8
4.247484281426817e-8
5.772382871956991e-8
1.3832341571881785e-7
1.7213817978306678e-7
9.256205012284192e-8
7.943769544914376e-8
8.268487235698659e-8
9.709726560125367e-8
1.255882581915486e-7
1.6704049292992696e-7
1.8436855935879656e-7
1.601080646132894e-7
1.340385769110467e-7
1.572883553480456e-7
9.609723860479983e-8
5.3584802736535093e-8
2.95868309921106e-8
2.0508763204800118e-8
1.6788527474749788e-8
1.469617003718824e-8
6.7702403676524e-9
2.2565086992269245e-9
8.861280153159053e-10
4.768206103124123e-10
1.2089088314965137e-9
5.786951827681596e-9
2.8881125592794853e-8
1.5456426329306127e-8
1.2073599446036255e-8
1.1733718236034253e-8
1.2790739024089149e-8
1.5156494053539393e-8
1.9387848750613012e-8
7.051914609361257e-8
1.2668738375578758e-7
7.479335000603887e-8
6.78440640829673e-8
7.418571187724316e-8
9.035194155492686e-8
1.1985985961816476e-7
1.6948611253792193e-7
2.3651832638750367e-7
2.802467565588133e-7
2.784500327416516e-7
2.133546878042683e-7
1.2148785104204105e-7
8.57411786230205e-8
5.75759970061323e-8
4.30509449805744e-8
3.7857258971206974e-8
2.7803198101310965e-8
9.676602166178406e-9
3.771005497445185e-9
1.949836348400665e-9
1.8694473167791213e-9
4.906579465664802e-9
2.1233134018101956e-8
5.165787785294946e-8
2.9967084911139306e-8
2.5659383623382402e-8
2.605117319323136e-8
2.927506699955469e-8
3.562586308007745e-8
1.0573005592785827e-7
1.7538552435160502e-7
9.656994329044974e-8
8.190903623196707e-8
8.36652491288146e-8
9.490696555046062e-8
1.1681267293446365e-7
1.5262810987334847e-7
1.946909378601623e-7
2.0582221028513948e-7
1.8240305825522007e-7
1.5700316722385105e-7
1.7836329982467765e-7
1.0442611799695116e-7
5.4589331028220884e-8
3.035362232532019e-8
2.1426828478042336e-8
1.7646361305958515e-8
1.4381861361776852e-8
5.050685991205397e-9
1.4183382120957572e-9
1.5857744417624247e-10
2.7904784778897447e-10
1.0241255200576034e-9
1.04344942260579e-8
2.143927435562464e-8
1.3474790833903127e-8
1.2049657185242638e-8
1.2449886890117155e-8
1.4037259958529618e-8
1.6965448214661413e-8
6.994320781145369e-8
1.496439024614468e-7
9.091430162798985e-8
7.985816327307945e-8
8.424835852236882e-8
9.781779595284332e-8
1.217939389569682e-7
1.6058349343187424e-7
2.183111100850145e-7
2.8506789432016806e-7
3.252968513614378e-7
1.8744286005095654e-7
1.211214256399479e-7
8.757183613951967e-8
6.125033136759694e-8
4.885737084987212e-8
4.4340331269065305e-8
2.480051482630296e-8
8.76707492309908e-9
4.040807095952532e-9
2.7440710342019227e-9
3.6704210612976383e-9
9.824920953525802e-9
4.126237657232413e-8
5.615163690049362e-8
3.59976012525046e-8
3.2148234554785795e-8
3.348226661502839e-8
3.8518342159834506e-8
4.8132077812550155e-8
6.527839529094552e-8
1.5840187906212177e-7
1.9603158280258654e-7
1.0636701377115199e-7
9.213058143396563e-8
9.686201510451685e-8
1.1513536899093948e-7
1.5103135597041096e-7
2.0254236665402793e-7
2.2112922117496622e-7
1.9149572446740243e-7
1.6258375982972205e-7
1.9330278520980803e-7
1.20992848546975e-7
6.525466986637389e-8
3.526645842468029e-8
2.4093268003153638e-8
1.9436762886000924e-8
1.701899464682178e-8
8.223392847721452e-9
2.704616080292124e-9
1.0574746494462986e-9
6.019427753941835e-10
1.5215986695869557e-9
6.936399190634806e-9
3.573441825043654e-8
1.940449768132028e-8
1.493837285094496e-8
1.4449089933146637e-8
1.5731944506820867e-8
1.865358725507562e-8
2.3903320435411683e-8
8.426210755452251e-8
1.5142355611729228e-7
8.862723690994501e-8
7.953691144101942e-8
8.606669383173298e-8
1.0364179806389922e-7
1.3576672685410034e-7
1.895770804949796e-7
2.6331239750413173e-7
3.158030475011987e-7
3.1723753954069715e-7
2.3157164558036007e-7
1.3391283429807677e-7
9.784751371846484e-8
6.684784537745866e-8
4.986462488740355e-8
4.416216003545235e-8
3.144083533831198e-8
1.0881960940605774e-8
4.315010959711232e-9
2.2406014019374174e-9
2.1192749505903396e-9
5.612249075571081e-9
2.516462473868509e-8
5.606710410943312e-8
3.355023930807815e-8
2.9084728569469146e-8
2.9663436180546088e-8
3.3375425031285346e-8
4.0584332999781424e-8
1.217889083125554e-7
2.018161910295967e-7
1.1179396154944864e-7
9.560634176431271e-8
9.850071751742787e-8
1.1287944647329784e-7
1.4064986475838848e-7
1.8608244283902528e-7
2.3778794832442024e-7
2.475210205045943e-7
2.1812690515674004e-7
1.895878738514935e-7
2.214716213349953e-7
1.3130354200804226e-7
6.525924024214881e-8
3.526111005029279e-8
2.4383734957424597e-8
1.9705431401471004e-8
1.637323598375943e-8
6.0155994030411465e-9
1.65302331874251e-9
1.9875739450598594e-10
2.334442189290931e-10
1.3941301638585605e-9
1.2241706248249469e-8
2.7620142299068498e-8
1.6725400633846614e-8
1.4779612620391737e-8
1.5207153859588776e-8
1.7130913713166846e-8
2.072525910723823e-8
8.320480359543561e-8
1.7850796505479285e-7
1.0822064733536908e-7
9.418672305897882e-8
9.845674234010469e-8
1.1315594373466115e-7
1.3923961604375558e-7
1.8115531210517754e-7
2.432773021854826e-7
3.169803730160973e-7
3.670433520425494e-7
2.0499896980983403e-7
1.3624364280095137e-7
1.0254162512290853e-7
7.241607217101819e-8
5.768275210744038e-8
5.260657877231627e-8
2.7986701342844326e-8
1.0039486525955698e-8
4.700029940671165e-9
3.188909740690453e-9
4.23545904949622e-9
1.1552074314838143e-8
5.0492552736373304e-8
6.159420129434705e-8
4.085424449779681e-8
3.6938929078676494e-8
3.8642810668428106e-8
4.448466337623005e-8
5.5479332800580254e-8
7.489324034223731e-8
1.8579591267935902e-7
2.2899881395123344e-7
1.2559084608238592e-7
1.0993192522098691e-7
1.1689558866407799e-7
1.4085789921236123e-7
1.8765279500458996e-7
2.5332437447057893e-7
2.7186085284009984e-7
2.3429165610373969e-7
2.0186371916641765e-7
2.421387301183477e-7
1.575622826400004e-7
8.076768484483478e-8
4.2229432012278086e-8
2.824382690063747e-8
2.2337714481667495e-8
1.9528067718662258e-8
1.0072929116097007e-8
3.2751203721966004e-9
1.2816893184068946e-9
7.916605759840217e-10
1.987319212653061e-9
8.490108460150725e-9
4.469115307238347e-8
2.5105769368263577e-8
1.8945055522315627e-8
1.820614412105763e-8
1.9791011554773363e-8
2.34895371109861e-8
3.018087681623189e-8
1.0266154301386173e-7
1.8524480675817758e-7
1.0755822754463271e-7
9.542363887888199e-8
1.0208597340780682e-7
1.2139064806887847e-7
1.5674835639730434e-7
2.1566187101839038e-7
2.9760912645220816e-7
3.621599415352049e-7
3.7012024762682093e-7
2.538060359381764e-7
1.498015193597194e-7
1.1455448431190823e-7
8.022331073420905e-8
5.959504073238087e-8
5.322304210165047e-8
3.618702564208805e-8
1.2523373244343052e-8
5.080157422671422e-9
2.6486589652931558e-9
2.4507570228989375e-9
6.564158066627372e-9
3.099230367370219e-8
6.133101119058197e-8
3.832984017710218e-8
3.378862357707014e-8
3.467557532021476e-8
3.907803450603137e-8
4.7460506254598164e-8
1.4428891559317565e-7
2.386415501934041e-7
1.3314957337056308e-7
1.1498634335138578e-7
1.1967720708890543e-7
1.3881829182151025e-7
1.7551756414386167e-7
2.3545911941341873e-7
2.997872492078395e-7
3.0411101720213364e-7
2.656988001923172e-7
2.3349937298597376e-7
2.797163550758605e-7
1.7122939489825775e-7
7.908158879088931e-8
4.0847555241094095e-8
2.7374038441723523e-8
2.156487999640756e-8
1.826853845405452e-8
7.223398364023372e-9
1.9348091790205664e-9
2.612966849363484e-10
1.20004308497467e-10
1.9507036094829323e-9
1.4458442281161976e-8
3.714689652280114e-8
2.1346940700580577e-8
1.85462435721825e-8
1.8969848707573838e-8
2.134069644322793e-8
2.585099210704105e-8
1.0060632938208425e-7
2.1750489791009596e-7
1.3192653918109076e-7
1.1362243887198157e-7
1.1752365843374633e-7
1.334608892387029e-7
1.6191850404633708e-7
2.0725402363552396e-7
2.739879187602136e-7
3.5525472107924854e-7
4.1837085557979954e-7
2.2596148888644236e-7
1.5558093744455336e-7
1.2347371305583138e-7
8.847514031409948e-8
7.035838089322437e-8
6.420817945766636e-8
3.196394533071192e-8
1.176341908085205e-8
5.628908195934502e-9
3.819299400523147e-9
5.025738836808435e-9
1.4070993420095122e-8
6.484074239738472e-8
6.816716259707881e-8
4.736521115884452e-8
4.356230771202889e-8
4.585904305395597e-8
5.284768002756425e-8
6.573718271060248e-8
8.81681270690172e-8
2.247591804571489e-7
2.7493518599836285e-7
1.5274814489643242e-7
1.3537227807907998e-7
1.458849182335344e-7
1.7866615106597686e-7
2.4230558245339547e-7
3.277515762995078e-7
3.410794504025409e-7
2.914712301962282e-7
2.5528697571503963e-7
3.0611644595687254e-7
2.1323093448565056e-7
1.0161265605578304e-7
5.040067034353304e-8
3.256712529257249e-8
2.504537593224937e-8
2.1790406728662074e-8
1.2361254529386264e-8
3.9869727770394655e-9
1.5666634137684741e-9
1.0679889922756436e-9
2.6433416203489944e-9
1.045051859806805e-8
5.5196656812977846e-8
3.350178966485421e-8
2.4555057588746624e-8
2.3375262665268455e-8
2.5345187217257767e-8
3.0111350227825906e-8
3.88148572808346e-8
1.2678731219393675e-7
2.3151774068908034e-7
1.3356325246171954e-7
1.169957437350969e-7
1.2356244870578093e-7
1.4479477601319251e-7
1.8379773471814596e-7
2.483142435861357e-7
3.3945635561783103e-7
4.2029685255592243e-7
4.416675664894696e-7
2.791741852824487e-7
1.6943211314986429e-7
1.3713431241509952e-7
9.956778906883416e-8
7.361457372103999e-8
6.633780694792184e-8
4.1969956478632104e-8
1.4702341071010201e-8
6.160139073517494e-9
3.2375824200665904e-9
2.915875520255234e-9
7.919727642928177e-9
4.022182244531768e-8
6.72518673246443e-8
4.46945889564426e-8
4.032456800680768e-8
4.175192981707359e-8
4.717045503216165e-8
5.720345798000479e-8
1.7623908497973972e-7
2.901687320504967e-7
1.6333047407620273e-7
1.4271681549708683e-7
1.5036524532155223e-7
1.7701442726687805e-7
2.2785902403473162e-7
3.1028211569172315e-7
3.890245031991901e-7
3.7879497634546955e-7
3.274974775909123e-7
2.920307029823705e-7
3.5311475828394113e-7
2.3226388258642475e-7
9.680042598509382e-8
4.6476648681573584e-8
2.9666187285555187e-8
2.259583144176119e-8
1.9416059411133714e-8
8.6482860802309e-9
2.2511291282419024e-9
3.605809186797907e-10
1.1236558811987286e-10
2.755770524724179e-9
1.696661976372936e-8
5.246341943312937e-8
2.800440820838072e-8
2.37326634904322e-8
2.4065508802785862e-8
2.701531940133987e-8
3.277320696789031e-8
1.2272320706325194e-7
2.694784838641326e-7
1.64324027383975e-7
1.3981498894121382e-7
1.428241855944644e-7
1.5988073413525916e-7
1.906600558883978e-7
2.3916582894927967e-7
3.0980075269772233e-7
3.978380832079445e-7
4.7655564705087334e-7
2.498636670258352e-7
1.7952988622068258e-7
1.5212037684508313e-7
1.1158826579434632e-7
8.877250769658605e-8
7.984590538754871e-8
3.659536633933127e-8
1.406771384112269e-8
6.947757428538253e-9
4.73195520922157e-9
6.1648784078094935e-9
1.791368274824252e-8
8.746981772409227e-8
7.564776951514255e-8
5.6005005102823774e-8
5.2750008570588546e-8
5.603996606175971e-8
6.469886027291686e-8
8.02120697226609e-8
1.0664503778422988e-7
2.8076825096534434e-7
3.390654044184635e-7
1.914570819291967e-7
1.7223032849839908e-7
1.8862594010844447e-7
2.3564327606461706e-7
3.2624439305651816e-7
4.374700451060931e-7
4.329859169899306e-7
3.6631747748407273e-7
3.275913284118802e-7
3.8413182290758334e-7
2.999568733171576e-7
1.2961152185366126e-7
5.909778480214749e-8
3.608263618898919e-8
2.6704062267815945e-8
2.29857661700318e-8
1.4884363074092312e-8
4.828850892411971e-9
1.917332164793661e-9
1.4701690010103116e-9
3.548433342000486e-9
1.2800522584955376e-8
6.529141656861508e-8
4.627424753624919e-8
3.2464907815312556e-8
3.047592842521582e-8
3.2912320468311705e-8
3.9137423193922596e-8
5.064184423116117e-8
1.5746057163312313e-7
2.9433145383039065e-7
1.6922375922771007e-7
1.4609719794538397e-7
1.5201670833705959e-7
1.7508723553518002e-7
2.177073161846115e-7
2.8751438733012727e-7
3.874186926365368e-7
4.880443891140932e-7
5.351224186958271e-7
3.06674938263036e-7
1.9298974781712624e-7
1.665232824400466e-7
1.2734241636441039e-7
9.402711696093943e-8
8.514796869052758e-8
4.828184243844927e-8
1.7536620496186575e-8
7.69677188358223e-9
4.109274200121026e-9
3.59450045162539e-9
9.92784475810299e-9
5.564123919799991e-8
7.32277158009916e-8
5.303604982323738e-8
4.943265046519689e-8
5.1846971963317966e-8
5.8807792844347806e-8
7.119647402796476e-8
2.219555145037071e-7
3.624387244947241e-7
2.0638721716322142e-7
1.8298282462737077e-7
1.9573403910412646e-7
2.3478043627916296e-7
3.091341990560183e-7
4.269192150716487e-7
5.146112136113722e-7
4.727386622192307e-7
4.0561037402590187e-7
3.7002659189291106e-7
4.334951477010983e-7
3.2825584676229505e-7
1.1948119327364481e-7
5.079583353303176e-8
3.005845923881622e-8
2.1943540065993267e-8
1.8849761289781423e-8
1.0085503157189126e-8
2.568084444192452e-9
5.232339400088684e-10
5.395641060555052e-10
3.865420951098439e-9
1.9493765313801424e-8
7.805055617787736e-8
3.7852705424748936e-8
3.088444423365658e-8
3.091447206425835e-8
3.458575503253365e-8
4.20247833982265e-8
1.4938888645784137e-7
3.370455419982293e-7
2.0845026676294095e-7
1.7479874439596286e-7
1.7588694784394761e-7
1.934771412839935e-7
2.2590413289839246e-7
2.7640771070522404e-7
3.4887261121514305e-7
4.4089933856859667e-7
5.359057048308028e-7
2.767989307974117e-7
2.0840897957546407e-7
1.8938264109270735e-7
1.44549860286573e-7
1.1609847990756202e-7
9.841997649914e-8
4.148389718604445e-8
1.7114905437150333e-8
8.851160107003818e-9
6.102146419342368e-9
7.901287479014998e-9
2.426389157065285e-8
1.1774628442667817e-7
8.334831869155837e-8
6.725809821200004e-8
6.552388217028445e-8
7.056031146796416e-8
8.173014017715588e-8
1.009197020946888e-7
1.3262276860583562e-7
3.62316519830364e-7
4.288692584681662e-7
2.474431150888661e-7
2.268001150068082e-7
2.535055134076771e-7
3.2484751909389376e-7
4.60396930883038e-7
5.973599823435215e-7
5.494620073013467e-7
4.6220732906442237e-7
4.2625780728005566e-7
4.692083329719599e-7
4.343726988767492e-7
1.6806801816092933e-7
6.6753779297675e-8
3.7092866330453034e-8
2.6109522057081345e-8
2.2030785247454457e-8
1.679330682105532e-8
5.7440646153235745e-9
2.335963270109166e-9
2.0509730206221327e-9
4.748153180788227e-9
1.5387290507293383e-8
7.174303180183699e-8
6.688955257382483e-8
4.379110277828466e-8
4.023785208635776e-8
4.317964181032449e-8
5.137404111970651e-8
6.672416544475905e-8
1.944571228548027e-7
3.7839693020335676e-7
2.1814058057927065e-7
1.851029932635088e-7
1.8919550017415049e-7
2.1339775063531892e-7
2.5872366826409137e-7
3.320828517138568e-7
4.3790621018762224e-7
5.585915269540358e-7
6.503180531012399e-7
3.3755402384975005e-7
2.214342818105209e-7
2.024199169163821e-7
1.6578251346531334e-7
1.2445245310497204e-7
1.1052030875403067e-7
5.398138266108861e-8
2.114968407635188e-8
9.925882990664618e-9
5.461417538832343e-9
4.676519786747845e-9
1.3215797666797702e-8
8.134521130823185e-8
7.805547035850655e-8
6.367395539158362e-8
6.217999151584918e-8
6.64933806210659e-8
7.591643603121496e-8
9.176556625054463e-8
2.88084548408817e-7
4.641196044825119e-7
2.6882057572283046e-7
2.4289955459869624e-7
2.6503226113748285e-7
3.259772843602942e-7
4.4208765855619697e-7
6.137444020724223e-7
6.79028227753943e-7
5.827738662348981e-7
5.02579594874427e-7
4.775718761223707e-7
5.04713826445466e-7
4.740386036552387e-7
1.5013300974955107e-7
5.186384972169463e-8
2.7172027863219663e-8
1.884262387542638e-8
1.5781161119267545e-8
1.074320293713045e-8
2.8276446659361033e-9
7.949759527587478e-10
1.2441774582286926e-9
5.2569373455921475e-9
2.146606525383382e-8
1.145593712688749e-7
5.328327491890179e-8
4.0834449330381424e-8
4.0040200572216725e-8
4.453424728857152e-8
5.4173007872702106e-8
1.7846497940734535e-7
4.207112427211641e-7
2.6847542025939816e-7
2.2110923028196913e-7
2.1832862107312443e-7
2.3502257304931475e-7
2.6742418276795175e-7
3.175811866227827e-7
3.8879124026171325e-7
4.822503494856904e-7
5.993964489792532e-7
3.1220082922359647e-7
2.442678248921641e-7
2.3326680020158006e-7
1.9008010314747576e-7
1.5821185089815967e-7
1.1329768370886131e-7
4.6004983314721714e-8
2.1147092756186917e-8
1.1706913057734608e-8
8.320363423848814e-9
1.0919907738940965e-8
3.682880078414162e-8
1.2693761428669233e-7
8.972993693240733e-8
8.142529397423819e-8
8.334650088159364e-8
9.166894658972191e-8
1.0684090159047892e-7
1.3134817595157293e-7
1.70009946576804e-7
4.835233176826387e-7
5.553447066291061e-7
3.305492295779972e-7
3.106696918681416e-7
3.5697406184549655e-7
4.735834679337778e-7
6.864694864287275e-7
8.16251415187578e-7
6.872016603261483e-7
5.841202363686988e-7
5.678350915708554e-7
5.519437693562746e-7
6.040151698495601e-7
2.2577579160278788e-7
7.09813616405714e-8
3.356813490055957e-8
2.2127347237922914e-8
1.8088022349858485e-8
1.5845634104711686e-8
6.596369950902004e-9
2.839004274068482e-9
2.8739248133393857e-9
6.2153318266241965e-9
1.7766024831975656e-8
7.140475965072606e-8
1.0441051038829482e-7
6.059869410604125e-8
5.3735726184154946e-8
5.703039948823479e-8
6.775378070332994e-8
8.800700726476142e-8
2.3465545080240953e-7
4.875090417260916e-7
2.8571299562874943e-7
2.3723400614789594e-7
2.3712067150145512e-7
2.6060507455142223e-7
3.063148384885029e-7
3.7976846035428354e-7
4.869576558003118e-7
6.270073810020011e-7
7.990994589172595e-7
3.8936690209503184e-7
2.620275334109632e-7
2.433851638479165e-7
2.1329631335161301e-7
1.7208184922612092e-7
1.3602298324754256e-7
5.7621775002470156e-8
2.5699965971495708e-8
1.3304946187657082e-8
7.747767235089244e-9
6.737828092724948e-9
2.0149748685135087e-8
9.734269700006039e-8
7.948884416343368e-8
7.643187852798466e-8
8.008085622374728e-8
8.835610545507799e-8
1.0208440421768905e-7
1.2335010913677552e-7
3.8572712171942186e-7
6.077004730422044e-7
3.6206696048223745e-7
3.360422736607161e-7
3.771783660002234e-7
4.811857580145251e-7
6.784014272112867e-7
9.089555082201943e-7
8.596527170509817e-7
7.025230602557448e-7
6.28155312765777e-7
6.484604952099317e-7
5.633995939476419e-7
5.88427801167343e-7
2.0095092796366339e-7
4.8759936223895545e-8
2.038276248641896e-8
1.3095274462855449e-8
1.0375094996696215e-8
8.266756216160646e-9
2.9141249500715947e-9
1.2566124784541762e-9
2.2690802107916934e-9
6.6779198622076775e-9
2.178247418802108e-8
1.1288055488826269e-7
8.133325343491748e-8
5.512915140067605e-8
5.204855825160567e-8
5.7184720900649996e-8
6.934667438434947e-8
2.031170764753059e-7
5.124570828015933e-7
3.5052425924100616e-7
2.8212742324960655e-7
2.718942965795929e-7
2.8498656440817304e-7
3.146425251900273e-7
3.6195818184691247e-7
4.3215788518302373e-7
5.406654438801659e-7
7.609019105690171e-7
4.010933816540766e-7
3.0270781969691146e-7
2.782436806486176e-7
2.4783998141004527e-7
2.2141554534123743e-7
1.1403784189262958e-7
4.957890259175189e-8
2.6572464333040375e-8
1.632954780125287e-8
1.2456564611117096e-8
1.7901169284506717e-8
7.127563915148637e-8
9.708912877272738e-8
9.139838443836074e-8
9.767336222856332e-8
1.0810296017504289e-7
1.2332146260751027e-7
1.4565680010860506e-7
1.7851461849571772e-7
2.2668869825684897e-7
6.713985263603903e-7
7.350918794051484e-7
4.6010306742486506e-7
4.4893873704864073e-7
5.379259485853776e-7
7.512871508534868e-7
1.084369483684684e-6
1.0640606218158737e-6
8.393339185858587e-7
7.497631138518147e-7
8.121254352814527e-7
6.428888256759168e-7
6.489892571556669e-7
3.2627168548781326e-7
7.116550303634739e-8
2.47104550623797e-8
1.4395933246722267e-8
1.1217172449432423e-8
9.744098793054817e-9
6.7607505456668284e-9
3.5339545991348013e-9
4.026228293810977e-9
7.710270703835489e-9
1.8852701685524084e-8
6.187354769463028e-8
1.9250998323624208e-7
8.807763002979331e-8
7.265845039717102e-8
7.523062896735642e-8
8.82746096427861e-8
1.1206915847729033e-7
2.672005902699865e-7
6.163456755584414e-7
3.813467108076233e-7
3.0761625330984514e-7
2.9860104527315676e-7
3.177235196697098e-7
3.601533548051357e-7
4.3094199856055504e-7
5.440832725570186e-7
7.47049974422537e-7
1.18865837586281e-6
6.622306587141553e-7
3.8282901008356716e-7
2.963761872924547e-7
2.577557256070513e-7
2.455335573244202e-7
1.4173159582077943e-7
5.871658280529285e-8
3.1088777802412495e-8
1.8613972332232436e-8
1.199255990093484e-8
1.1808981611303849e-8
4.2318908925321384e-8
6.321890125535098e-8
7.279825297868756e-8
8.833356636786767e-8
1.0435114232403659e-7
1.222093726262067e-7
1.4497885128953432e-7
1.7612025786129338e-7
5.384935728458506e-7
8.104367918251188e-7
5.096424835912061e-7
4.942005028256941e-7
5.815585234000978e-7
7.890194899423433e-7
1.1529088787170145e-6
1.2726807123388704e-6
1.0029977510948048e-6
8.420068652292564e-7
8.444658773789545e-7
1.0830357423642643e-6
6.896244534990076e-7
4.944132188489455e-7
2.544736581550253e-7
4.866082178128755e-8
1.1530688370875848e-8
5.459148841983647e-9
3.753658374231035e-9
2.198729659066182e-9
1.7123173319552745e-9
2.1109297451607653e-9
3.615994331265261e-9
7.293199462080211e-9
1.8191100333715535e-8
6.423109137481027e-8
1.6764356765149564e-7
7.878282380312417e-8
6.722896977527731e-8
7.094604734370255e-8
8.331813263485955e-8
2.0383635924133388e-7
5.695171318545021e-7
4.63883690419808e-7
3.6338333092282527e-7
3.3935669361759884e-7
3.4529654319437157e-7
3.713932345410456e-7
4.2296334804168137e-7
5.309360906147445e-7
8.675737631511684e-7
3.611631744043445e-7
4.32579777464401e-7
5.00325456865042e-7
3.394272379165074e-7
3.1654444897232547e-7
2.540941162376672e-7
1.1064305487505616e-7
5.380586970512941e-8
3.200470624625243e-8
2.21494230020063e-8
1.9287831099460008e-8
3.8801822474123193e-8
4.4582191480226514e-8
5.561805080041331e-8
7.842773519273788e-8
1.0715410263982002e-7
1.3778983961109075e-7
1.7075389043609416e-7
2.0969932072936072e-7
2.590335427683232e-7
3.220594172657558e-7
1.004146582162698e-6
9.919660615192528e-7
6.845519948458081e-7
7.165828810287972e-7
9.310852942160893e-7
1.4055198092017045e-6
1.6553199676673628e-6
1.2438138177277702e-6
1.030228779366636e-6
1.0891912601836204e-6
1.6433721346521962e-6
9.2708440578353e-7
5.582514188949974e-7
2.651893736381962e-7
8.256034614395769e-8
1.4170730050680243e-8
4.381511457904672e-9
2.4053832878637504e-9
1.4845219703173107e-9
1.5398705291616269e-9
4.3042586465091015e-9
6.127761792531603e-9
8.386702578888912e-9
1.5506840665361145e-8
3.860725629031263e-8
1.6997414703631547e-7
1.5800974396716942e-7
9.958036539737178e-8
9.311478718692422e-8
9.982798656471679e-8
1.0944450919890992e-7
2.537970318838596e-7
6.934857798854057e-7
5.251214738531351e-7
4.077679480234008e-7
3.806298124616092e-7
3.911161799079385e-7
4.3297636048821315e-7
5.292882627184816e-7
8.087729227080742e-7
5.955993399101335e-7
2.227936441028373e-8
2.3741449830253484e-8
8.184391400901696e-8
2.047694643970997e-7
3.2923450097737873e-7
2.749499090770036e-7
1.3067331161950302e-7
7.768062176489392e-8
4.139358516299765e-8
1.0432128262031976e-8
1.7968523406708267e-8
5.4470172517176565e-8
1.1521972631303155e-8
1.1795518274730807e-8
3.607671372170764e-8
6.853525924735149e-8
1.1015948066297162e-7
1.5785547643070917e-7
2.1026309073393848e-7
2.702002336782564e-7
8.759535469565721e-7
1.0990378305109809e-6
7.850909797524436e-7
8.462605702140371e-7
1.1308361080584871e-6
1.7362831339045993e-6
1.868726938405817e-6
1.3551320753789474e-6
1.154326487410377e-6
1.3136419698458502e-6
2.4004748157872442e-6
0.000013492643899670683
4.252203561004089e-6
1.046775469283483e-6
2.0042461693070925e-7
3.116150976063222e-8
2.8896859141052034e-9
2.8546488873863294e-9
2.0733476682175017e-9
1.488197713529623e-9
1.3198215562451665e-9
4.875491466894353e-11
1.5001562758487243e-9
6.573134791566446e-9
3.3446919164562204e-9
5.449043295431535e-9
1.7961191021078467e-8
1.2233204060080428e-7
1.0478850630538175e-7
6.425039296943221e-8
5.3377732787404737e-8
8.859205046004278e-8
3.0354912424269076e-7
5.102517962594014e-7
4.4796516574766295e-7
4.113582582207578e-7
4.2121779903755667e-7
4.909206202123048e-7
6.420519255424153e-7
2.357302898969561e-7
3.72957271994831e-9
2.497600737690619e-7
3.0798257439714855e-7
3.6735808682368456e-7
3.1442927797869317e-7
1.7170526849947556e-7
1.3089285509898698e-7
5.280366056534467e-8
6.216483919438605e-8
2.550074378738151e-7
1.2356620666283472e-8
8.013374583026711e-7
5.0801483164035095e-8
1.1474546228430647e-8
8.617524425663041e-10
1.328882082876075e-10
2.524875164024125e-11
5.4368799139390165e-12
3.167246896713291e-11
4.764622132573736e-11
3.5475202037599895e-11
2.188689057387862e-11
1.9710258213277153e-11
1.7241783743820952e-11
1.5904811519420353e-11
1.5934480653163704e-11
1.7637981453428857e-11
2.130143779266294e-11
2.603536269905047e-11
2.763786037215652e-11
2.483457223341375e-11
2.049097778928203e-11
2.5338828604838482e-11
4.512024933476636e-12
3.303341052666754e-13
1.3402049940781198e-12
1.9396304301989547e-12
1.8616907169220836e-12
1.7515501009025158e-12
1.804803825065198e-12
1.9840696987975927e-12
2.2620235623492178e-12
2.6255452590781456e-12
3.0671464860281463e-12
3.581604721167438e-12
4.163417351631752e-12
4.803887571936168e-12
5.4876810787852004e-12
6.189156702994203e-12
6.868260151983691e-12
7.466695423510326e-12
7.904415753577299e-12
8.077207811208286e-12
5.535802499815295e-11
9.61627379598448e-11
1.1513242651688455e-10
1.3563384883641815e-10
1.608704105281457e-10
1.8960191358867814e-10
2.1837547920404052e-10
2.4282892600401864e-10
2.5992267867966874e-10
2.6943953102315384e-10
2.733334335037529e-10
1.0845298922168809e-10
2.673122226549142e-11
8.773668319418904e-11
1.0527347126979845e-10
7.511028923089045e-11
3.366325713294068e-11
2.936007110973305e-10
7.715650670526106e-10
1.0380561629661624e-9
5.43516071451488e-10
1.0477131129732839e-9
4.276962723432243e-9
8.958453294526426e-9
1.4885849116610022e-10
1.0705895888237645e-11
3.931115605494e-13
0.
0.
0.
1.386370941738724e-13
5.838702953191084e-14
5.703314830948609e-14
6.294400760523524e-14
7.218514375039657e-14
8.432610419232684e-14
9.972816706780506e-14
1.190919159508606e-13
1.433885632517055e-13
1.7388781543212374e-13
2.1223284342889112e-13
2.605460507732649e-13
5.239909754766087e-13
1.5531481515233158e-13
0.
4.3650508417205e-14
8.410065809265262e-14
1.2621235932158687e-13
1.790544779289741e-13
2.5029840136473743e-13
3.488637845327304e-13
4.866714264178773e-13
6.804780351482894e-13
9.542976244208784e-13
1.3428751841231897e-12
1.896800488981494e-12
2.6900698322685903e-12
3.831187613874311e-12
5.479014420710778e-12
7.864077618915198e-12
1.1313383375229591e-11
7.163164484960184e-11
7.339450897106229e-11
8.123962079460586e-11
6.804650858067981e-11
1.4768376592811175e-11
9.63162870260975e-11
2.81902663958084e-10
5.475643622937679e-10
8.781371594070328e-10
1.2419244471374685e-9
1.6039494491567672e-9
2.0979425797136362e-11
3.0672404600788957e-10
4.7253769981016e-10
1.0328912496970061e-9
5.802727459589775e-9
1.906902498663812e-9
5.032774650642466e-11
1.5415008237008657e-10
2.223645643699739e-10
2.712842210553427e-10
3.2304853589970365e-10
3.857787648634691e-10
4.65853177992123e-10
5.71511292351708e-10
7.158831666224634e-10
9.225140265177728e-10
1.2384786224641782e-9
1.7707899140250082e-9
2.806334934233508e-9
5.2329885239290986e-9
2.9580467256681153e-8
4.3142295540838486e-8
2.9245593993816202e-8
3.092352024117537e-8
3.949849556530947e-8
5.757941337944982e-8
9.269038496871212e-8
1.402131546814279e-7
1.5587778876323866e-7
1.5151597358261015e-7
1.4833817892076491e-7
1.6963875191283425e-7
1.2039049080186183e-7
7.032303565736494e-8
4.325709544030619e-8
2.81748263785885e-8
2.1950651042279796e-8
1.9118049742419864e-8
1.0603390792540809e-8
3.082477581238285e-9
9.026044898337402e-10
9.727263039499385e-11
2.228847169403784e-10
3.3817475835789663e-9
2.5153961854478862e-8
1.7129982416355577e-8
1.3148521082273733e-8
1.2682576811161617e-8
1.3686720848538671e-8
1.5960960401744964e-8
1.9901642946404014e-8
6.618228440643202e-8
1.1505827733871656e-7
6.219522811131032e-8
5.10290314047903e-8
5.041016679975088e-8
5.496119545378075e-8
6.442663435401405e-8
7.982727550796483e-8
9.939074837081785e-8
1.0971695205798446e-7
9.993916424078883e-8
7.379098238883132e-8
4.4253484807560254e-8
2.6067473392170216e-8
1.6853118530835545e-8
1.324893245497386e-8
1.183928699150937e-8
8.214791011183215e-9
2.904967783013393e-9
1.2136688332684948e-9
6.782583213028328e-10
7.165149298612403e-10
1.907536928326191e-9
7.829988249612059e-9
1.651953268383747e-8
9.504280793406218e-9
8.088123513876443e-9
8.183730495637275e-9
9.20124194822665e-9
1.1273598703048629e-8
4.1689036523276006e-8
7.684421189036973e-8
4.721123511512283e-8
4.434980263354156e-8
5.002685605556972e-8
6.282295553684047e-8
8.599017780522397e-8
1.2523958292253187e-7
1.769767622705555e-7
2.0598300492979854e-7
2.0238455478972518e-7
1.9258380579508148e-7
2.0624767101720957e-7
1.1518037613495836e-7
7.164151641761013e-8
4.272124892381129e-8
2.9607105484609882e-8
2.435158863602766e-8
1.9547887306881576e-8
6.540236589892352e-9
1.7476080369940884e-9
1.0761009524180367e-10
5.69222390473536e-10
6.537759042492986e-10
1.1805657051616396e-8
2.4645084045347524e-8
1.633939095929784e-8
1.4907576162483267e-8
1.5529064066892237e-8
1.7548239974026284e-8
2.1157789545548013e-8
7.639952200115534e-8
1.519921560399855e-7
8.640601397037956e-8
7.151420916027238e-8
7.114675537472287e-8
7.778027358545011e-8
9.09260768502809e-8
1.1220328636131583e-7
1.4225223073945096e-7
1.716654955677827e-7
1.7831417902486955e-7
1.11304227126241e-7
6.957309883176769e-8
4.3410265390639033e-8
2.9604394525147442e-8
2.402028687472598e-8
2.1631024300469005e-8
1.2835383381186957e-8
4.544238395085756e-9
2.0750837283749025e-9
1.391099476423157e-9
1.8537219465622906e-9
4.9032290610754855e-9
1.952148731414693e-8
2.99917713364756e-8
1.826757388293506e-8
1.596349375367378e-8
1.6457317855534225e-8
1.8862577830196128e-8
2.3643594494248588e-8
3.2527693047016804e-8
8.99311486555182e-8
1.2698103447581433e-7
7.552721679880545e-8
7.10250893820244e-8
8.098850279850614e-8
1.0457719569368724e-7
1.495040112463356e-7
2.2142501993425294e-7
2.762059314217874e-7
2.7155473125927115e-7
2.541329215297521e-7
2.765607038687564e-7
1.5707232600236845e-7
9.847177702259858e-8
6.065557017431508e-8
4.126310453700431e-8
3.3271046389582966e-8
2.898576608045834e-8
1.2500455394951871e-8
4.09546762624302e-9
1.592406266043497e-9
8.991568785240894e-10
2.322721391524748e-9
1.1445782841936708e-8
5.466110412487831e-8
2.9558130844036056e-8
2.373658466826498e-8
2.3368617887130937e-8
2.5659128586052232e-8
3.0512337264879915e-8
3.8983477525074674e-8
1.1985574658469066e-7
1.9310623671571422e-7
1.0489281953468434e-7
8.849261538974252e-8
9.010111179777195e-8
1.0204369867122701e-7
1.2558525787175848e-7
1.6412618798494237e-7
2.0894253312307494e-7
2.2096548501356426e-7
1.9718868118196747e-7
1.691010713738147e-7
9.749716864603935e-8
6.078854286575232e-8
3.813786596434136e-8
2.8603627823872535e-8
2.4984363435654615e-8
1.9346328624879467e-8
7.001734433922912e-9
2.712501694953047e-9
1.3773216457459316e-9
1.2696364128553494e-9
3.3041356511047386e-9
1.3783513739067562e-8
3.813015515744976e-8
2.1030750238118608e-8
1.7576239496163278e-8
1.7634942182524887e-8
1.9688894158669756e-8
2.3901175789356938e-8
8.202367759314984e-8
1.5069325399128486e-7
8.92920401400598e-8
8.060863865640738e-8
8.754019074630031e-8
1.0564724518317859e-7
1.3856081036329923e-7
1.936439438416804e-7
2.6852898604467216e-7
3.1787244939474506e-7
3.1356110600298177e-7
2.934067840110611e-7
2.929838819326374e-7
1.6131477454885317e-7
1.0165535662613209e-7
6.086865627765095e-8
4.1123153502248507e-8
3.3771624171280966e-8
2.6592924522171404e-8
8.687696570343658e-9
2.478825304266206e-9
2.976598506674063e-10
4.5282707578310354e-10
1.9673519551559074e-9
2.1950323000789572e-8
3.7019620110347986e-8
2.5233747014054392e-8
2.3238872576135412e-8
2.4331662096683832e-8
2.7610971870255297e-8
3.34349615486326e-8
1.1912017981515366e-7
2.371801568007555e-7
1.3555202302843357e-7
1.1389542040673689e-7
1.1504438516662808e-7
1.2797399564958373e-7
1.5274643967492722e-7
1.930406250845303e-7
2.4996057066016043e-7
3.0261452752296237e-7
3.104252512987e-7
2.0013439070271364e-7
1.222951974153351e-7
7.755398275037011e-8
5.158761170705825e-8
4.0360675346786226e-8
3.622072651217784e-8
2.284492304647912e-8
8.09151477090914e-9
3.6338759139656995e-9
2.4136171669894346e-9
3.1881400135118813e-9
8.35439168767982e-9
3.2983097052892085e-8
5.560141500677381e-8
3.3310177256437926e-8
2.8947829702721893e-8
2.977426975537913e-8
3.4064897945491016e-8
4.257492047818041e-8
5.8189087269132097e-8
1.5421626704523796e-7
2.1562875173931736e-7
1.249933979405769e-7
1.1478022477559631e-7
1.2787063492637266e-7
1.6113813874222466e-7
2.2455970625696059e-7
3.2548621877703275e-7
4.0326509832365424e-7
3.9348015926234383e-7
3.6205083693971127e-7
3.8408072267208746e-7
2.152861140310012e-7
1.3648203404556895e-7
8.467063430031312e-8
5.548448018857231e-8
4.364856444767883e-8
3.853073164140986e-8
1.6480817902280352e-8
5.572589543004233e-9
2.2662611845406854e-9
1.4110519395871376e-9
3.603723452279006e-9
1.7372313767082138e-8
7.791246840157969e-8
4.232188622554886e-8
3.441855329675012e-8
3.4047993948220895e-8
3.745926647681469e-8
4.456487405788985e-8
5.6879754742619273e-8
1.7449304764011432e-7
2.8603173782845945e-7
1.5745756495122722e-7
1.3461077143143478e-7
1.388889142285905e-7
1.596450301609959e-7
1.9983075921528786e-7
2.6570526798870217e-7
3.413316910773013e-7
3.6030701000180056e-7
3.2391893650289517e-7
2.8302788528421875e-7
1.59746503478652e-7
1.003515147488036e-7
6.221540872635722e-8
4.4773225563861874e-8
3.839476734686157e-8
3.070449129363127e-8
1.135040174024335e-8
4.38458110454388e-9
2.261159348956064e-9
2.1739976871145864e-9
5.604179424001546e-9
2.2997607483307532e-8
6.61762004559709e-8
3.6256756207681904e-8
3.0225770240956966e-8
3.031936105057171e-8
3.386773959341907e-8
4.1132462939614994e-8
1.3398314170180152e-7
2.450937828584784e-7
1.4317417925026417e-7
1.27271642899967e-7
1.3609952475720256e-7
1.6158959181287783e-7
2.0819926305137538e-7
2.854734244168764e-7
3.89034919867182e-7
4.5584731206724196e-7
4.460565249682072e-7
4.1318645246230566e-7
3.95762659548227e-7
2.1535227956805586e-7
1.3944161182325817e-7
8.350743277782259e-8
5.282903251505061e-8
4.263793041111717e-8
3.398602322105855e-8
1.1271181924674505e-8
3.35359799734486e-9
5.17905000991916e-10
3.931634376204973e-10
3.139743554238774e-9
3.3394161001901823e-8
5.1255783389572395e-8
3.612240011852612e-8
3.366243362187526e-8
3.5408558968087165e-8
4.023611203463951e-8
4.86838493644897e-8
1.7042112755669043e-7
3.4895669838386867e-7
2.0145575793669797e-7
1.7101068517368966e-7
1.7433023127514917e-7
1.9579185245726357e-7
2.3617571790217608e-7
3.01738239388349e-7
3.9322913838879895e-7
4.720630738754343e-7
4.759482776763215e-7
3.1364612861661107e-7
1.8573534938306563e-7
1.1733125460825026e-7
7.48027654268627e-8
5.5184788448688995e-8
4.921437158241501e-8
3.283443042661725e-8
1.1851543847135561e-8
5.36717055415257e-9
3.684442539345027e-9
5.040841520747641e-9
1.3135156320623871e-8
5.1370921002639125e-8
9.088702226929643e-8
5.40307407751464e-8
4.686429342929953e-8
4.819510687840018e-8
5.5152453255977306e-8
6.888213897726754e-8
9.372452581242543e-8
2.381373483971822e-7
3.35192761198313e-7
1.9183566602791003e-7
1.737784923842971e-7
1.9085280080945736e-7
2.367208297147927e-7
3.2402933146575915e-7
4.6133055392125565e-7
5.662367753208598e-7
5.491285753788097e-7
4.990316554239082e-7
5.087727618527736e-7
2.797673182248153e-7
1.8021178230032726e-7
1.1416439636852672e-7
7.039707066408932e-8
5.34473445743469e-8
4.7971156091815476e-8
2.0508520858507594e-8
7.2149773150639075e-9
3.0805735335071065e-9
2.1007276000394186e-9
5.296155526716033e-9
2.5462986520671715e-8
1.0513585130097312e-7
5.853626609594924e-8
4.863300719985093e-8
4.849637768785023e-8
5.3488540376922464e-8
6.357123981042252e-8
8.074783638023795e-8
2.44895351228205e-7
4.1251160243672714e-7
2.2996247696569664e-7
1.9872522996794204e-7
2.070813945997431e-7
2.4056216688502333e-7
3.0459401781534885e-7
4.086985132451156e-7
5.217532168718652e-7
5.388448932941013e-7
4.807959528108318e-7
4.309624615051031e-7
2.3684801657948336e-7
1.4644605764745264e-7
8.760316085545677e-8
5.8491863913685935e-8
4.85718540728578e-8
4.08921874712439e-8
1.5806556250326156e-8
6.164065471908981e-9
3.3151333263290416e-9
3.4517314374207725e-9
8.790326241817808e-9
3.508209392498029e-8
1.0572690679112677e-7
5.746976258832986e-8
4.776079260075196e-8
4.788457854437825e-8
5.350295423159344e-8
6.497512569593735e-8
2.003844280236744e-7
3.734223283570935e-7
2.168890083896125e-7
1.9077173799819551e-7
2.016190583626677e-7
2.3613718820210456e-7
2.993590074653461e-7
4.0274958453685076e-7
5.388713823448726e-7
6.262327894481193e-7
6.123710704505833e-7
5.685027288218693e-7
5.029087553867247e-7
2.661714692658624e-7
1.7833397797770605e-7
1.0829201109967356e-7
6.293593669796776e-8
4.992335909737367e-8
3.95327509864285e-8
1.3460013641897903e-8
4.286648149431718e-9
9.01928999424095e-10
1.7609781010063364e-11
5.17004028891491e-9
5.2136658285390906e-8
6.705150180769768e-8
5.038862777685485e-8
4.808819202320037e-8
5.106975489933444e-8
5.820569275774494e-8
7.031565910362597e-8
2.3505950998666462e-7
5.013435912660698e-7
2.9256583965872055e-7
2.5099198246603085e-7
2.5799689608708385e-7
2.921740124650992e-7
3.556178494361952e-7
4.578785626566797e-7
5.943502548836094e-7
6.892171707015822e-7
6.655366712607233e-7
4.602296611254885e-7
2.581232910703678e-7
1.577363474402186e-7
9.242834823568234e-8
6.21610156502191e-8
5.464140348874355e-8
4.0033389319424396e-8
1.502210790332928e-8
6.9448489635360424e-9
5.091008717430123e-9
7.4107743712608655e-9
1.9156623332404048e-8
7.363763787241546e-8
1.4125653412506082e-7
8.29219193460132e-8
7.168954942610879e-8
7.366255286994022e-8
8.421081617612116e-8
1.047617514216346e-7
1.4065161764906853e-7
3.421484455779318e-7
5.000629974534578e-7
2.8423175462344617e-7
2.545791070808204e-7
2.758856091794245e-7
3.366115220683812e-7
4.514891206226884e-7
6.295184144177938e-7
7.683129940111731e-7
7.489409884013304e-7
6.807221738003716e-7
6.425389067525469e-7
3.3874662785880123e-7
2.2125120414951497e-7
1.4487186469688933e-7
8.316417281737952e-8
6.093460246536614e-8
5.479218136142488e-8
2.318399843674685e-8
8.745996833734695e-9
4.0698740785407294e-9
3.236130548103366e-9
8.14443422256839e-9
3.911024119574273e-8
1.318489192830563e-7
7.86594220945936e-8
6.81127463760459e-8
6.903996992309943e-8
7.657110983464176e-8
9.087628494224303e-8
1.1438107634383687e-7
3.357426385191731e-7
5.869392121165246e-7
3.3231127034312647e-7
2.9067411266072856e-7
3.0596774600615984e-7
3.592264251887788e-7
4.5988288811007204e-7
6.191422804971359e-7
7.658770731716959e-7
7.495379906690461e-7
6.569719748278704e-7
6.124168102025025e-7
3.268110895354499e-7
1.9183464943234043e-7
1.0608380443503084e-7
6.310791254813136e-8
4.981511227053507e-8
4.5172527942994417e-8
1.9010703912046622e-8
7.582998915951212e-9
4.43898883511914e-9
5.249530605185308e-9
1.3144813858863762e-8
5.009227835923343e-8
1.6272612617161873e-7
8.744087230155581e-8
7.231930109915923e-8
7.24314482930132e-8
8.087691463290376e-8
9.795326407813411e-8
2.792648727419118e-7
5.482731678758735e-7
3.1899554517713986e-7
2.7781066220981805e-7
2.898824916275789e-7
3.340291477507497e-7
4.1475716676539203e-7
5.43961312375157e-7
7.106668117178741e-7
8.242714101001906e-7
8.275895290182819e-7
8.136801561175138e-7
6.270227508955233e-7
3.0724924170254877e-7
2.0459502451410714e-7
1.2581135377281168e-7
6.862676342552717e-8
5.394687271971551e-8
3.9204474615408906e-8
1.4098661281174616e-8
5.0084554460071525e-9
1.4815476555867402e-9
1.066962223705073e-9
9.687301612920774e-9
8.856503472677697e-8
8.043892838419821e-8
6.829611540605535e-8
6.846702530065237e-8
7.425891763671101e-8
8.525583033708589e-8
1.0276067748403508e-7
3.143199621301042e-7
7.098961171485693e-7
4.2065731895631224e-7
3.663241624370536e-7
3.8054355906754403e-7
4.354950622018377e-7
5.362159199654865e-7
6.953121148852845e-7
8.804570790287901e-7
9.388108295228694e-7
8.50369154625575e-7
6.441087324794162e-7
3.315296437445214e-7
1.825707611161579e-7
9.26280151627037e-8
5.481285470447788e-8
4.6322932623517485e-8
3.891289983814211e-8
1.5717133321370008e-8
7.605778384931258e-9
6.387327340690852e-9
1.0356246681327894e-8
2.6485932066486056e-8
9.830563231284314e-8
2.1500774725223934e-7
1.234498979013464e-7
1.0613188988330178e-7
1.0877881705490414e-7
1.2369538934961786e-7
1.5151564934252526e-7
1.9501966551993094e-7
4.578416474761999e-7
7.304582639467834e-7
4.1464052726548476e-7
3.6676610112997274e-7
3.908506145618961e-7
4.6633438502240904e-7
6.075894992364782e-7
8.226878349633927e-7
1.0060647931511368e-6
1.0241168528138854e-6
9.912028150208115e-7
8.390234813266753e-7
3.9564957579424884e-7
2.476554492478858e-7
1.5970218083388017e-7
8.787739747112981e-8
6.373811064879164e-8
5.302323592425945e-8
2.2065177404109972e-8
9.396249064672774e-9
5.052414168682713e-9
5.2075496067318785e-9
1.41375078540831e-8
7.105648131682142e-8
1.424383290255354e-7
1.0091673969728023e-7
9.47614356694915e-8
9.944725556699197e-8
1.1172049537724464e-7
1.3232146373902274e-7
1.634511592401348e-7
4.5174522168687403e-7
8.301766379964966e-7
4.821821014843757e-7
4.2957782024669034e-7
4.58666700988733e-7
5.467285346598042e-7
7.103834319577698e-7
9.477489556118205e-7
1.072641014070368e-6
9.601129551511113e-7
8.443008616497589e-7
8.067109486897072e-7
4.275169083165341e-7
2.1783483601566882e-7
1.0352365962406714e-7
5.269034173076385e-8
3.7792861314357086e-8
3.688380108382436e-8
1.814884963964595e-8
7.606358063926674e-9
5.332423837324743e-9
7.73995050357421e-9
1.9203356091884663e-8
6.835930108836566e-8
2.457427584547569e-7
1.3017586000285663e-7
1.0702261576028111e-7
1.0703017780233377e-7
1.1900487056223811e-7
1.4212646202820031e-7
3.6016091815268596e-7
7.861411623943494e-7
4.6387294082856547e-7
3.9920704897672547e-7
4.092519041618738e-7
4.6047549763433427e-7
5.543894326860201e-7
7.009320512373751e-7
8.917034065531511e-7
1.073115339563447e-6
1.2772361285760597e-6
1.1232293142775089e-6
1.6138208128094111e-6
5.353706941594067e-7
2.2365525253677432e-7
1.0559707818011754e-7
5.959640944024919e-8
5.0560487367043335e-8
2.6808823050793583e-8
9.537005552817659e-9
3.0546237847792203e-9
2.583653745324671e-10
1.6515638547402082e-9
2.2599500245367746e-8
9.030546638944879e-8
7.852834397521279e-8
8.486541323282072e-8
9.579369255713781e-8
1.1006424943557599e-7
1.2935942969399777e-7
1.5571318070505212e-7
4.1475727778596315e-7
9.962391843660865e-7
6.067066661997504e-7
5.435363654672077e-7
5.765358707335518e-7
6.749702760045136e-7
8.528851763987747e-7
1.1094932524994587e-6
1.2647796063214033e-6
1.1546443730261486e-6
1.0662092867579023e-6
8.989391227562163e-7
4.023164447374605e-7
1.6007822031732603e-7
6.431298792439692e-8
3.090632728716452e-8
2.1523251019343593e-8
1.941430795013994e-8
8.659979927161673e-9
4.780606467384397e-9
6.146843659877207e-9
1.3027718381587604e-8
3.440619758442829e-8
1.225655574267469e-7
3.200092209131133e-7
1.7752827951254377e-7
1.5110790926030952e-7
1.5329368221250183e-7
1.6972249297312974e-7
1.9491495694812677e-7
2.2081313250655147e-7
5.535308474939407e-7
1.0605002055633689e-6
6.092065756613134e-7
5.299828274619976e-7
5.505660616345833e-7
6.341767661900964e-7
7.906160279467204e-7
1.0340662676793635e-6
1.3382293951176425e-6
1.7668459091820172e-6
5.912714097025388e-7
7.498034513314291e-7
6.216108070095303e-7
3.275111198520507e-7
1.206461166045798e-7
6.188900047113249e-8
5.222201847740042e-8
3.2785085539810004e-8
1.053431460243926e-8
2.6465930075006118e-9
9.439810070960703e-11
3.307832921781313e-9
2.851206117238496e-8
1.279042855984031e-7
1.0596335208415655e-7
1.1040272899172955e-7
1.2494745031701392e-7
1.4429133456041373e-7
1.689680749438092e-7
1.9998697677746298e-7
2.3477280438225608e-7
6.171117448844882e-7
1.1764474652595832e-6
7.209821053807677e-7
6.682898467949625e-7
7.376053240054492e-7
9.134477432479627e-7
1.221898777390484e-6
1.4895740973327932e-6
1.349339241453878e-6
1.1857759920212193e-6
1.2799798299722412e-6
1.302005151162689e-6
6.739309901416493e-7
1.9413921030811761e-7
6.25099041340921e-8
2.5236163245171666e-8
1.2638609303422074e-8
8.328430117552385e-9
2.58609076880469e-9
5.396842230266849e-10
2.449030552096794e-9
8.521254158221889e-9
2.5662879366044452e-8
9.206829276424232e-8
3.387549854981037e-7
1.805992701594771e-7
1.5042096931464703e-7
1.5032055133861804e-7
1.624544118150864e-7
1.78922951253238e-7
4.128622396274533e-7
1.103525328168992e-6
6.849141443214875e-7
5.811134956596162e-7
5.805044302779945e-7
6.307904139316176e-7
7.304004650563136e-7
9.043303530771706e-7
1.2692786439837203e-6
2.3502543821716437e-6
5.318784251694974e-8
6.982915661469888e-7
4.1185102898739557e-7
2.56064868582507e-7
1.869481836518369e-7
6.612031499506148e-8
3.025118039599747e-8
1.9503000975061692e-8
2.210747491209655e-9
1.6775373157635868e-7
8.3349198854576e-8
3.545533101117259e-7
1.6959490360743647e-8
9.171688862810897e-7
7.078883902500503e-8
2.8185429712924744e-8
4.726876527585332e-10
2.3491240963712455e-10
5.3798783196975614e-11
7.297520583354763e-12
1.7248970688480375e-11
4.661560090746332e-11
6.104257283408282e-11
7.22238643481853e-11
6.288514063672729e-11
4.513058554490767e-11
3.417327310235907e-11
2.863357352484555e-11
2.597842085010958e-11
2.4343761296779198e-11
2.2197394448614703e-11
1.9033418126498637e-11
4.0835266318445936e-11
2.946400346503429e-11
2.4138923385850735e-11
2.0093751369789266e-11
1.1670605414067879e-11
4.682661116427213e-12
1.296792395934359e-12
2.875200458836983e-13
1.109158360195204e-12
1.6332891965016193e-12
2.066948210759081e-12
2.501654765954495e-12
2.978003667262472e-12
3.5145125776340694e-12
4.119390103125743e-12
4.794283602456039e-12
5.534149353122414e-12
6.3252161649097764e-12
7.141696997097012e-12
7.941881302957092e-12
2.50669569999377e-11
5.01532622348014e-11
6.331848500661837e-11
7.739590763825601e-11
9.51436435409552e-11
1.17566964909174e-10
1.449601951223225e-10
1.7652219830932917e-10
2.0967934824513816e-10
2.4017441243086023e-10
2.638159940999901e-10
8.41014228463972e-11
1.4432215985602666e-10
2.237143840325398e-10
2.4501410415277334e-10
2.287656929929486e-10
1.7153989385170088e-10
5.393432383673252e-11
1.6815959595358293e-10
5.863448802960734e-10
1.3361986079970655e-9
2.1407857205000422e-9
1.9482544149199315e-9
7.988125092904202e-10
1.7425324774513e-9
5.6155379204393165e-9
9.32742090108813e-9
2.4185318011264214e-10
2.220588976086247e-11
1.0621953753563869e-13
0.
0.
0.
3.126521395085968e-14
4.352793886092587e-14
5.203953352129398e-14
6.031940734351703e-14
7.01658419028484e-14
8.243559029734535e-14
9.782013366005928e-14
1.1711141507050836e-13
1.4130696046362352e-13
1.7678404158756726e-13
5.411291879279183e-14
0.
0.
3.5064453676154244e-14
5.1389646364143296e-14
7.204967396602717e-14
9.990779892260166e-14
1.3826709386211295e-13
1.9151108275071296e-13
2.6573853485861036e-13
3.695806221872214e-13
5.153552642045374e-13
7.207458427807555e-13
1.0112796537142919e-12
1.424006441424256e-12
2.012954930539496e-12
2.8572130254239032e-12
4.072679800053975e-12
3.280135380551106e-11
3.3208962761945986e-11
4.066337302594574e-11
4.859681025111251e-11
5.3193371672604945e-11
4.9235638472386445e-11
2.878801536585655e-11
1.9448056377017637e-11
1.0964462869407696e-10
2.5579255337506527e-10
4.6519447077578807e-10
7.318135236143668e-10
1.4197467772983806e-10
2.44149542787886e-10
4.234301387648275e-10
1.3795903819942475e-9
5.146375772450847e-9
2.536202767467391e-10
5.2336681009780506e-11
1.2880866143462128e-10
1.725490655687979e-10
2.1258749964367372e-10
2.5716901250724057e-10
3.1088958250507413e-10
3.7824613042804605e-10
4.6510298085162743e-10
5.802443818574365e-10
7.381304362808495e-10
9.647562007867978e-10
1.31165162826797e-9
1.894085966665366e-9
1.9732017267846032e-8
4.114754678418306e-8
2.6713043551727337e-8
2.662265154909889e-8
3.179502681631088e-8
4.232592220575008e-8
6.156361212493826e-8
9.458799453839401e-8
1.343963465712377e-7
1.5019643256832664e-7
1.469856523482743e-7
1.3794499310343917e-7
7.459228350907211e-8
4.813088692291456e-8
3.087593066614061e-8
2.2874135008914268e-8
1.9578975260458348e-8
1.5908690470757e-8
5.979820633168646e-9
2.1189108639688603e-9
9.968876568511926e-10
8.660135956452923e-10
2.178197552794167e-9
8.838463626611467e-9
3.1941463949305e-8
1.694040176018219e-8
1.3815109122053547e-8
1.3747659645450727e-8
1.5293563655486304e-8
1.8504115605821563e-8
2.4197813737339384e-8
6.496417600443525e-8
9.147710145485411e-8
4.727640295824952e-8
3.847541497732488e-8
3.775884743236909e-8
4.117042350614508e-8
4.861855714349e-8
6.018461483842444e-8
6.946033006374086e-8
6.360734316427891e-8
5.0046187464995995e-8
4.758098644698719e-8
2.6751068816418567e-8
1.3129836981884988e-8
7.671040771637106e-9
5.702968804829332e-9
4.967460331146283e-9
4.16470551873935e-9
1.6299291945551863e-9
6.228775832913434e-10
2.680494180924508e-10
1.360360584914853e-10
3.7696846694341564e-10
2.005960047220129e-9
6.853236140623938e-9
3.7321557366876364e-9
3.0641432719378468e-9
3.0181976022617697e-9
3.2942027444925245e-9
3.891194093261345e-9
4.969559300055967e-9
2.4763637516032383e-8
4.6880654713025476e-8
3.024385037903479e-8
2.985226533780998e-8
3.525741695698181e-8
4.641513044476415e-8
6.676293275946858e-8
1.0148726332144101e-7
1.4329050039895127e-7
1.59984376266302e-7
1.561047406635954e-7
1.4508094382986058e-7
7.866570913985143e-8
5.07675395723648e-8
3.252197198403781e-8
2.4101969877729845e-8
2.0637542526044652e-8
1.665848252459487e-8
6.188969176749301e-9
2.2017546506141684e-9
1.036568658606292e-9
9.096794406505123e-10
2.341343497685836e-9
9.648198091415604e-9
3.3274835336012566e-8
1.7755417595484888e-8
1.4581482463820827e-8
1.4554805780818303e-8
1.6219060966364653e-8
1.9645829604475518e-8
5.683619483808142e-8
9.539439264058814e-8
5.117854281693354e-8
4.175217992337248e-8
4.092470659485053e-8
4.4221436252324825e-8
5.130584575238205e-8
6.274527684808805e-8
7.655157764741608e-8
8.171753722005472e-8
7.156451747125787e-8
5.714275132730553e-8
5.688896189885128e-8
3.377251170082932e-8
1.7783670168750155e-8
1.0436794450217359e-8
7.764043758388563e-9
6.74841797761016e-9
5.092232929287163e-9
1.6778096451344617e-9
5.226117764042336e-10
5.124401372607988e-11
1.8758124423226183e-10
2.0354840109169645e-10
3.802669711514697e-9
5.844649606081855e-9
4.0440051168434665e-9
3.721786382600023e-9
3.878139841358573e-9
4.371176889023284e-9
5.255917938419759e-9
2.6500230412747703e-8
5.916582086731052e-8
3.76001648981516e-8
3.496386187117183e-8
3.889725208903312e-8
4.7673747846034166e-8
6.287454726760829e-8
8.803040460205316e-8
1.2587090096612632e-7
1.6539316827413285e-7
1.813500563146204e-7
1.1699674814951356e-7
6.948149099137298e-8
4.571656826675601e-8
3.1318160691758475e-8
2.5100570746259753e-8
2.2248081444847607e-8
1.4243791558185449e-8
4.920701752343207e-9
2.154557685367795e-9
1.445986524480323e-9
1.9397109419871734e-9
4.94968499103857e-9
1.8831739251623967e-8
3.477925292848799e-8
2.0344311049670637e-8
1.7572100019922892e-8
1.8083428533190407e-8
2.0751399168620675e-8
2.602014596991738e-8
3.5607303246263715e-8
8.045919596280526e-8
9.858429570988138e-8
5.086019337532301e-8
4.1863867057728324e-8
4.165316041640187e-8
4.638239895568109e-8
5.632840181075017e-8
7.05298797115682e-8
7.575888804431269e-8
6.305744819128114e-8
4.845509938584643e-8
5.2807644544283054e-8
3.1351166247642186e-8
1.5694129775053394e-8
8.575203268300921e-9
6.111468262719995e-9
5.166123165379091e-9
4.601126886423612e-9
2.0038109985395814e-9
7.182552257845567e-10
2.792695091024719e-10
8.272177657701609e-11
2.0821613260594448e-10
1.5106183459159614e-9
7.150095854698871e-9
3.875684164335157e-9
3.118782609157878e-9
3.0431197296716734e-9
3.2936179683529824e-9
3.849027752381303e-9
4.837010823349436e-9
2.467750583527525e-8
4.890467604115623e-8
3.1295789760531785e-8
3.044059929879062e-8
3.542442179771068e-8
4.580469348138687e-8
6.447425102125058e-8
9.633120798367906e-8
1.384365295364295e-7
1.6205842937208053e-7
1.6065146312706724e-7
1.3659351011612105e-7
7.4933767096701e-8
4.8767963282999824e-8
3.1727315079641526e-8
2.401551401043751e-8
2.080381431584417e-8
1.6087774929038054e-8
5.753276617329047e-9
2.1493057343078455e-9
1.1071935613710224e-9
1.111335851994496e-9
2.8472265210189667e-9
1.13106795390591e-8
3.347446648902974e-8
1.813747627550714e-8
1.5079936914250365e-8
1.5158804557050156e-8
1.700527546379954e-8
2.0760102033940492e-8
5.827739999410289e-8
9.460359934282618e-8
5.0396632771412466e-8
4.113298974636677e-8
4.035041995754267e-8
4.36947122556388e-8
5.088897492117689e-8
6.246508419660701e-8
7.576285574954984e-8
7.86935640440045e-8
6.707625187881306e-8
5.2860768260341974e-8
5.497410703101035e-8
3.279452161740904e-8
1.6993555615260546e-8
9.78248906865809e-9
7.197942882820686e-9
6.213028579082176e-9
4.851159362215985e-9
1.631148113563811e-9
5.011880681980098e-10
4.13505721498675e-11
2.1158540379793865e-10
8.28359321355628e-11
3.1188123773444903e-9
5.366681669286366e-9
3.686384959214552e-9
3.3832477205160247e-9
3.5168939247816366e-9
3.952255185640562e-9
4.733503980371574e-9
2.459403387992445e-8
5.6065470333984506e-8
3.5905389703419243e-8
3.342089538468689e-8
3.719111657034646e-8
4.5541344138551874e-8
5.99214214600676e-8
8.362240872621999e-8
1.194792803476449e-7
1.58473933950856e-7
1.7643418633454e-7
1.1106185946559351e-7
6.653545410862634e-8
4.3928890868952804e-8
3.030920348455512e-8
2.445564381214356e-8
2.1709606877894573e-8
1.3578007093785483e-8
4.6971465137708575e-9
2.0882418144246476e-9
1.4347707801242239e-9
1.9638646811487926e-9
5.012243023012022e-9
1.9072973558691755e-8
3.3627354843711044e-8
1.9848607483914378e-8
1.721183044716971e-8
1.775763809868545e-8
2.042696177676768e-8
2.568494673191783e-8
3.5273185443651403e-8
7.838042741281533e-8
9.467415078735707e-8
4.8683010982675165e-8
3.996964337863193e-8
3.9668237695305154e-8
4.407041568256641e-8
5.3397743813624135e-8
6.656145998767609e-8
7.072550251859653e-8
5.842268449794613e-8
4.51424154703899e-8
4.886848066741448e-8
2.864879434836013e-8
1.3340243768139685e-8
7.21241813449793e-9
5.135274144070713e-9
4.334714307302698e-9
3.90377803448291e-9
1.738511349289834e-9
6.271475779507137e-10
2.39997492852503e-10
5.3501742038452157e-11
1.3406478004780274e-10
1.190810650176321e-9
5.90375331075075e-9
3.2156024685998103e-9
2.5818209524056364e-9
2.511922578042839e-9
2.7080839941692626e-9
3.1488993581835612e-9
3.933568715289942e-9
2.1803100343486914e-8
4.435313063196796e-8
2.8739129626706917e-8
2.8184764366944117e-8
3.3011800686458913e-8
4.290375820049687e-8
6.06310178733166e-8
9.090330094353171e-8
1.3132602573462893e-7
1.5490460566482088e-7
1.543121272723504e-7
1.2996901106599872e-7
7.132542593455913e-8
4.655190837782191e-8
3.0392834200560845e-8
2.3086937317893205e-8
2.0037633714776825e-8
1.5414451782967362e-8
5.490379021149476e-9
2.0570404563312085e-9
1.0661078739223554e-9
1.07951168502754e-9
2.7651549934601104e-9
1.0965088203819779e-8
3.203994388464721e-8
1.7393506703477103e-8
1.4478987235307724e-8
1.4565223370959158e-8
1.6350076106078785e-8
1.9974341446387816e-8
5.5716338165710934e-8
8.983175216265287e-8
4.766569521319299e-8
3.877776204411197e-8
3.791175848968067e-8
4.090662468862534e-8
4.745245299476602e-8
5.797051550847977e-8
6.984884063275742e-8
7.185640203607378e-8
6.060355964269745e-8
4.726529625090206e-8
4.917166804669295e-8
2.915457248481223e-8
1.4382531936776023e-8
8.245576917478274e-9
6.0670540734869304e-9
5.238657939040741e-9
4.1330636594609785e-9
1.4069253008766603e-9
4.3581555483825807e-10
3.2710698753613545e-11
2.0032904759135188e-10
3.098807732168877e-11
2.5517875700152177e-9
4.496376375935849e-9
3.0894752468211285e-9
2.8332855307301337e-9
2.9410941949550886e-9
3.298630430781695e-9
3.940836280183337e-9
2.157671245694e-8
5.0111714229556676e-8
3.2454166058297903e-8
3.0451038971893794e-8
3.411394912580081e-8
4.201683301819929e-8
5.55660807508658e-8
7.78929398691518e-8
1.1177058440463378e-7
1.4899477712793623e-7
1.667786867174628e-7
1.044606037108014e-7
6.263404446800393e-8
4.149260430542299e-8
2.871650912437026e-8
2.3240784888556742e-8
2.064170662559111e-8
1.2853076084798497e-8
4.441756020720106e-9
1.976734930362741e-9
1.3613306446653167e-9
1.8668544497475215e-9
4.763027294458601e-9
1.812550059308026e-8
3.17665189413249e-8
1.8775055300927733e-8
1.6291339059191085e-8
1.681547780197272e-8
1.9351094625970566e-8
2.4341964801172015e-8
3.3442200029931484e-8
7.383608644634841e-8
8.848547128645106e-8
4.524842128075361e-8
3.695426026376325e-8
3.647790959146043e-8
4.030022408400927e-8
4.855685980442427e-8
6.022673263307644e-8
6.385566308816571e-8
5.324274140148631e-8
4.282438610222854e-8
4.5022439427560555e-8
2.405404588753391e-8
9.597792493018592e-9
5.2050066825386596e-9
3.727941699916984e-9
3.1556772417657565e-9
2.8980037320162672e-9
1.32936064869876e-9
4.904069433592168e-10
1.8233997901967962e-10
1.0773076755039512e-11
3.219049387412737e-11
7.63997227611844e-10
4.088640392042749e-9
2.2528976136347634e-9
1.8073089580772385e-9
1.7491646205061176e-9
1.8697166876685906e-9
2.1490298280819748e-9
2.6470158258548078e-9
1.773891082201175e-8
3.769824883420881e-8
2.500286706629666e-8
2.4920190477638655e-8
2.956348919775394e-8
3.883224187378839e-8
5.5372017315246866e-8
8.36605626604674e-8
1.217250153252547e-7
1.4455974444137078e-7
1.4478331780726937e-7
1.2136867177233796e-7
6.650496053797776e-8
4.3539903117405136e-8
2.8526462602553323e-8
2.1735468270674172e-8
1.889504643491407e-8
1.4495301516938037e-8
5.1490631458048946e-9
1.9279147600302305e-9
9.998107048314775e-10
1.0144236997449228e-9
2.5982295423209956e-9
1.029954634299875e-8
2.9998265806248824e-8
1.629658345485577e-8
1.357240800326779e-8
1.365791756896768e-8
1.5336426710577765e-8
1.8741641466904768e-8
5.190371167724459e-8
8.307925549774868e-8
4.3831534865926946e-8
3.546710874740747e-8
3.4481559991386624e-8
3.6982697311496016e-8
4.2617831147274936e-8
5.167990285696699e-8
6.174990033114711e-8
6.294870970153623e-8
5.2685537554457e-8
4.0998710541164555e-8
4.2094453886978196e-8
2.3971809392256187e-8
1.0677652012885981e-8
6.1272899594302765e-9
4.518261958094726e-9
3.912720008007353e-9
3.1411786851551563e-9
1.093828515098473e-9
3.452403156289832e-10
1.966347048353383e-11
1.8795180901532046e-10
4.205135347303307e-11
1.789089614767556e-9
3.280953418123852e-9
2.2642554489468556e-9
2.0755162886234032e-9
2.148919333495752e-9
2.4001420187366064e-9
2.85177940657271e-9
1.7449506545320363e-8
4.1906366449274205e-8
2.76871721443697e-8
2.635909496028008e-8
2.988660147516919e-8
3.7194724844578035e-8
4.9641498049247046e-8
7.015445618449788e-8
1.014061129875077e-7
1.361361276209805e-7
1.5340579374388036e-7
9.562137278378588e-8
5.731976280502884e-8
3.813835211651524e-8
2.6493562210194672e-8
2.1519058082987885e-8
1.9121728750192167e-8
1.186364310408156e-8
4.0928894813328035e-9
1.821433099285186e-9
1.2564025427120887e-9
1.7252464978508734e-9
4.398261523096295e-9
1.6729621073646914e-8
2.9229271991688384e-8
1.7287834584989328e-8
1.500765326454247e-8
1.5496669856489187e-8
1.7840465960472456e-8
2.2449977223987396e-8
3.085159051104437e-8
6.750610785610905e-8
8.00046186469319e-8
4.054799024908775e-8
3.283717138224944e-8
3.214756671611255e-8
3.5250193195422644e-8
4.226494965105742e-8
5.25796051983735e-8
5.7126193989596523e-8
5.141461289108149e-8
4.8000808062508655e-8
4.2975925151571576e-8
1.284427987555534e-8
4.627181734907022e-9
2.6589692882444435e-9
1.937481262440789e-9
1.6639652857805557e-9
1.6268550892644974e-9
8.145292202149188e-10
3.2040682284269373e-10
9.88236261557698e-11
9.465907351784405e-11
1.9563408253002913e-10
8.359770827358682e-11
1.4592717755629523e-9
8.963355717283049e-10
7.267320936211444e-10
6.878620171694488e-10
7.021644484941167e-10
7.506776891261835e-10
8.313548744766861e-10
1.2268440438565872e-8
2.8677340741536547e-8
1.9931084409452526e-8
2.048935885093735e-8
2.4886002638475717e-8
3.331555390487849e-8
4.825872277878315e-8
7.388020246747637e-8
1.0872794333155777e-7
1.3043046632880038e-7
1.316923506935332e-7
1.0974376240008609e-7
5.995515069878599e-8
3.940292807893577e-8
2.594184789206288e-8
1.9844659831976156e-8
1.7285699539611312e-8
1.321817419330516e-8
4.679679119367693e-9
1.749464902389772e-9
9.078599814333707e-10
9.240860801131677e-10
2.366127154367694e-9
9.369642164527262e-9
2.7226778607763995e-8
1.4798144083212703e-8
1.2329913968201871e-8
1.2412704304494048e-8
1.3944191998296897e-8
1.704757301277913e-8
4.666279561334614e-8
7.38548655179358e-8
3.8601961950174165e-8
3.095752757037505e-8
2.982373039689637e-8
3.168914368757559e-8
3.618047203598915e-8
4.351826655426824e-8
5.1784770229218904e-8
5.317113062871361e-8
4.613326625186275e-8
3.964607167812734e-8
3.8226976362480525e-8
1.4683554384984005e-8
5.594484417031598e-9
3.3250426775069722e-9
2.4742491144078178e-9
2.1724440260804696e-9
1.8366537723827147e-9
6.826858948049204e-10
2.2561414922270692e-10
8.003851535098892e-12
2.0537032015249391e-10
1.92873855671459e-10
6.770757017728293e-10
1.5719756036413976e-9
1.1215788534044177e-9
1.0315103126018696e-9
1.059200229576194e-9
1.1638363434289865e-9
1.350426808035056e-9
1.1860193062826246e-8
3.077478669335569e-8
2.121605225301943e-8
2.0807408758867127e-8
2.415490903601427e-8
3.066187284317116e-8
4.162324517293877e-8
5.969333391565194e-8
8.739845210785974e-8
1.1869246531624639e-7
1.3512920528737114e-7
8.365614326800101e-8
5.006413533088945e-8
3.3515827316074495e-8
2.340569566939946e-8
1.9102766284364886e-8
1.6983072362633258e-8
1.0493294004834475e-8
3.611074859564859e-9
1.6066302193549584e-9
1.1115555081203188e-9
1.5303542623870302e-9
3.895262169545446e-9
1.479511700709044e-8
2.578926625641068e-8
1.5260345863543244e-8
1.3254066003942214e-8
1.3693650779292845e-8
1.577447091645488e-8
1.986186615759748e-8
2.7306412308191944e-8
5.8844106812418835e-8
6.848055074238107e-8
3.418288724674692e-8
2.7303667053815527e-8
2.6430098625792558e-8
2.8869409090554353e-8
3.521032691348999e-8
4.683822495930835e-8
5.665698114603843e-8
4.5248930801545804e-8
3.430328105659232e-8
1.898093941287432e-8
5.881469021789102e-9
2.4958768077262186e-9
1.5415003015450956e-9
1.1890900938769902e-9
1.2487913546206137e-9
1.7606924277143762e-9
6.397429675595826e-10
1.051702540416603e-10
1.1018171703475361e-11
4.9488438382660406e-11
7.577875153478518e-11
1.2396522773931002e-10
2.579548898042476e-10
1.037659964299252e-10
7.098843701751437e-11
3.477945882402222e-11
2.1448363717138064e-11
9.290510209471079e-11
1.7465880389112217e-10
5.186892407161899e-9
1.669558487664081e-8
1.314547895436601e-8
1.4542725595580932e-8
1.8597146375135313e-8
2.58904141213974e-8
3.8679069386001613e-8
6.070145725816758e-8
9.116641948930401e-8
1.1121765856630905e-7
1.1380765687803167e-7
9.398562244041969e-8
5.103901960834936e-8
3.37130523036056e-8
2.236254271549214e-8
1.7200676115024476e-8
1.5022193433987216e-8
1.1439475213006694e-8
4.031096766014884e-9
1.5026816823837501e-9
7.810104137972673e-10
8.003517773331495e-10
2.047741549403965e-9
8.087351414324625e-9
2.34643372366798e-8
1.2755882990255171e-8
1.0633238468438896e-8
1.071112275033883e-8
1.204120162190084e-8
1.473178537805639e-8
3.948682605975844e-8
6.128916442941275e-8
3.1497560932180035e-8
2.4858558630443813e-8
2.358590656314297e-8
2.4754047544669134e-8
2.8164632049930617e-8
3.456495890347289e-8
4.422933733555325e-8
5.0692159253962814e-8
3.9479009422912624e-8
2.8907135430178913e-8
1.4562457254468571e-8
4.253433600153421e-9
1.865768480213644e-9
1.1591299051847595e-9
8.858925414424851e-10
9.63324298087663e-10
1.2819197549819442e-9
3.8727115342479874e-10
1.830613182259191e-11
7.184342182349405e-11
1.3997144035001733e-10
3.168604446411216e-10
1.4573852682044296e-9
2.675629659997178e-9
1.406775697944032e-9
1.025134155802117e-9
1.0550070362976886e-9
1.3782709143021986e-9
2.212267575812334e-9
4.449126333291687e-9
1.5865252459840556e-8
1.2518635239128163e-8
1.3337064344539186e-8
1.6437518731301224e-8
2.1862254886805236e-8
3.0819873211240207e-8
4.559508979099345e-8
6.850215709881799e-8
9.506730026055746e-8
1.1020789197919112e-7
6.743693404083076e-8
4.0149406794443313e-8
2.7141270064632334e-8
1.9115628827205578e-8
1.5710301867832046e-8
1.3975141413904292e-8
8.590484493993986e-9
2.944180009847994e-9
1.3093055201762908e-9
9.116558210520489e-10
1.2624053999874971e-9
3.2030918805309156e-9
1.2125077889846233e-8
2.1113490154088835e-8
1.2494669070297424e-8
1.0858961223991832e-8
1.1229820098263962e-8
1.2950609523192316e-8
1.632347708015426e-8
2.2456567142946307e-8
4.7034902172808855e-8
5.293683440058043e-8
2.5696186597978222e-8
2.0122521256645455e-8
1.9501423881962925e-8
2.1997282760064345e-8
2.3378256081174183e-8
2.3657843359120012e-8
2.958285993794833e-8
3.455522610596645e-8
3.8517749258903135e-8
3.148293187407358e-8
1.4292412673426896e-8
8.526149351039634e-9
6.179784635840175e-9
4.8414576177798e-9
4.421580490394653e-9
3.63869929519463e-9
1.3372234159264965e-9
3.869818537376371e-10
1.3544873656507182e-10
8.753141252573146e-11
2.5863436128303116e-10
1.2273727754283604e-9
5.573516630786861e-9
3.0484086750034156e-9
2.4993758993780533e-9
2.502667693789922e-9
2.793829848538655e-9
3.37558180785799e-9
4.368368683606967e-9
3.4253698887166056e-9
3.54725596695044e-9
4.7447080617573145e-9
6.906125731260405e-9
1.03834672883029e-8
1.609793723598542e-8
2.596462114896443e-8
4.312761422081088e-8
6.762290023438195e-8
8.527025427677804e-8
8.951447592328858e-8
7.263652718027174e-8
3.8905336917194114e-8
2.5882433898802326e-8
1.7406196072268388e-8
1.3503883990652532e-8
1.184214796438645e-8
8.961938244936176e-9
3.1336449637189425e-9
1.1612505692149344e-9
6.058817813292944e-10
6.304480218233071e-10
1.610407380835397e-9
6.32171515947632e-9
1.8338675919181426e-8
9.967825283010095e-9
8.31460438826154e-9
8.384898061126416e-9
9.439104736879262e-9
1.1564538988337342e-8
2.968629542007225e-8
4.4264733587386807e-8
2.195862175809697e-8
1.682421809256554e-8
1.5729039543265995e-8
1.6711027104107716e-8
1.6920778328219594e-8
1.48317025520335e-8
1.8841684231759096e-8
2.6706858260744382e-8
3.2644061915837355e-8
3.6568823054671895e-8
2.919283047207235e-8
1.3409447627606549e-8
8.582528382038025e-9
6.038684848164379e-9
4.733736688489774e-9
4.2505699546684044e-9
2.98418494067071e-9
8.395723812921836e-10
1.9990628578801845e-10
2.2608076737217105e-12
4.978795157122942e-11
1.8261795633668293e-10
2.016855143497481e-9
3.3864946200069643e-9
2.3436920256552966e-9
2.1833973443590614e-9
2.3115413562440916e-9
2.6537499527186456e-9
3.2509382748787273e-9
7.465560361881012e-9
3.0318519861233056e-9
2.2602516047487116e-9
3.9528975392718996e-9
6.5016030483037596e-9
1.0381469135064397e-8
1.6601456297348783e-8
2.6919951540517588e-8
4.333013870427065e-8
6.338377908335061e-8
7.651908862488626e-8
4.551696161482475e-8
2.663459272264406e-8
1.8346698450332973e-8
1.3159343394677095e-8
1.0956898295357478e-8
9.761071695040727e-9
5.949018592039808e-9
2.021148031036652e-9
8.979623992215087e-10
6.354800959371404e-10
8.929927034856239e-10
2.249777710708793e-9
8.448733779567298e-9
1.472949614496418e-8
8.714212871823204e-9
7.58377523395181e-9
7.859905504786674e-9
9.087089161809105e-9
1.1479418913895219e-8
1.580830780723583e-8
3.11130522067765e-8
3.279359303968154e-8
1.510523940047525e-8
8.35089534678711e-9
5.220496011589323e-9
7.799078715911138e-9
1.5475190376289184e-8
3.0471841622597726e-8
4.853877428985321e-8
5.766571989026427e-8
6.179821400371271e-8
5.956329430904445e-8
3.060913479211793e-8
1.9605934493595383e-8
1.3357507741765308e-8
9.897765667735256e-9
8.562308591534124e-9
7.138627428520353e-9
2.7821111796876185e-9
8.714482653309214e-10
3.3042528652704877e-10
2.0176694835695332e-10
5.476339374712456e-10
2.6227848218645043e-9
1.1784803853161698e-8
6.371750853664674e-9
5.175749641989769e-9
5.138340590059491e-9
5.688731329793763e-9
6.822728488159689e-9
8.789656088453425e-9
2.2123945917048402e-8
2.8699542612841164e-8
1.329698133214883e-8
7.547630858251573e-9
4.080213513041558e-9
5.6247908093357236e-9
1.0868325679752977e-8
2.1228992258379183e-8
3.744848559177895e-8
5.135401811608545e-8
5.731207952498689e-8
4.4033523244871315e-8
2.2551878049099082e-8
1.5118582397189628e-8
1.054344802650133e-8
8.351559407279677e-9
7.409731392415787e-9
5.530373208012127e-9
1.8952231399131567e-9
6.902588127314355e-10
3.6386567918719583e-10
3.9495059831171667e-10
1.0058912166042486e-9
3.890744976512334e-9
1.1310966851070914e-8
6.148776785954165e-9
5.139772238338208e-9
5.199873532266668e-9
5.875530919719651e-9
7.224246967461381e-9
1.6508355446937344e-8
2.2266637342646867e-8
9.207997339264516e-9
3.239323888625581e-9
3.430352706347673e-9
6.3979985635938e-9
1.2104547718059184e-8
2.2351001020590782e-8
3.8673980367180186e-8
5.524681500198699e-8
6.330838165901135e-8
6.628356174800828e-8
6.063699414906106e-8
3.1395659344452604e-8
2.0697254665027677e-8
1.3504800758136128e-8
1.0148227708667289e-8
8.800340700719878e-9
6.391614916427849e-9
1.922687143851775e-9
5.127669928032629e-10
3.9132908333617215e-11
1.1690165653055642e-10
4.027363723854607e-10
4.6151288437546425e-9
7.590358496824362e-9
5.202276924282898e-9
4.808962824291629e-9
5.056067364368858e-9
5.7657194606159426e-9
7.020802597217124e-9
2.144102694425674e-8
3.598143260043417e-8
1.8040210912891283e-8
1.3539677881895356e-8
1.2416615749883437e-8
1.1577048866399286e-8
8.322259246811345e-9
8.995054098280433e-9
1.5026822175423983e-8
2.5065409139252674e-8
3.403872210910384e-8
1.717913993736046e-8
8.876460739733435e-9
6.246220050830233e-9
4.857150453557541e-9
4.348648017216371e-9
3.999915499579338e-9
2.3431302595848995e-9
7.598259122495205e-10
3.337055016947778e-10
2.5208526068387295e-10
3.7532428798214086e-10
9.237940406966828e-10
3.380354283534083e-9
5.920096306835068e-9
3.5132730639249825e-9
3.082605939364139e-9
3.2280195158709238e-9
3.770534895549691e-9
4.796635937059855e-9
6.59567320235565e-9
1.934726635810816e-9
6.6187999944594205e-9
7.325501047454215e-9
9.865868545770891e-9
1.4445300185573733e-8
2.2534452317926508e-8
3.73929696327313e-8
6.295916316068584e-8
8.951356680508529e-8
9.798102198761986e-8
9.87102156069395e-8
1.0068677452763063e-7
5.410834855899261e-8
3.514576165849616e-8
2.305316700180788e-8
1.6725559784679473e-8
1.4243440476173839e-8
1.2000966050764713e-8
4.7716438863498435e-9
1.5383290725800107e-9
5.944172717217563e-10
3.450516800972108e-10
9.148478063286321e-10
4.485160339305839e-9
2.0070134024345507e-8
1.0842446945149489e-8
8.798457477645585e-9
8.713711686824796e-9
9.616597109809067e-9
1.1493931429148685e-8
1.476366792909018e-8
4.1336585271778884e-8
5.9330393340478385e-8
2.9766266341504794e-8
2.3380311437385382e-8
2.2192972577543158e-8
2.356748145964179e-8
2.7756330404685978e-8
3.631579287792054e-8
4.441643377527163e-8
3.600222583758013e-8
2.9110861527041632e-8
1.3264263770888945e-8
4.230240465046304e-9
2.047203176893606e-9
1.3620518718683511e-9
1.1379676939274885e-9
1.3691296669515096e-9
1.5715042229570586e-9
4.240825975790746e-10
9.135473393685132e-11
2.0235970988578723e-11
1.3173599405828555e-11
5.513002267422682e-11
2.6142314443301066e-10
8.523053065441022e-10
5.02087180935114e-10
4.5652091396613434e-10
5.011836655785199e-10
6.005886766423438e-10
7.513768183834941e-10
4.0534815590263905e-9
1.4707554049014106e-8
1.193178389096195e-8
1.3242827765082234e-8
1.6876999566616783e-8
2.324989935632261e-8
3.412861518426787e-8
5.2610366054862863e-8
8.004048521795209e-8
1.0428755602244282e-7
1.1165225594002823e-7
1.1088448040477563e-7
1.0526241618489483e-7
5.672948139948715e-8
3.7293802401816e-8
2.363140484682857e-8
1.7451946668100363e-8
1.500846067449665e-8
1.1046910128319439e-8
3.397342828186737e-9
9.404060412101903e-10
8.40518613310191e-11
2.2774108035032398e-10
6.61664050710905e-10
8.11913196206337e-9
1.3168618885281998e-8
9.06148518651177e-9
8.375662944208908e-9
8.792958693016776e-9
1.000434560984762e-8
1.2149740275114653e-8
4.096148282481478e-8
7.470830055572986e-8
4.033820478865635e-8
3.2312846070203523e-8
3.109776593966733e-8
3.2863409742514484e-8
3.7073678993756194e-8
4.395160317127875e-8
5.2801574081852614e-8
5.827337105258227e-8
5.3506816096350175e-8
3.642523802834717e-8
1.857023092445139e-8
9.330052486781156e-9
6.150404774339514e-9
4.9083109525175e-9
4.430541142095473e-9
2.942986763947631e-9
1.0673656088351596e-9
4.633176281033156e-10
2.549984159749737e-10
2.6914818689147924e-10
7.720961223420958e-10
3.249050228418288e-9
5.9792031135904595e-9
3.491133568873817e-9
2.9682233232665286e-9
2.9824969278304626e-9
3.3240259348590178e-9
4.0449314178415765e-9
5.4221134981768256e-9
2.491690738059864e-8
4.323603700747014e-8
2.8533978250921155e-8
2.8962039964291693e-8
3.518005687961653e-8
4.791279840198632e-8
7.16841518985224e-8
