# Supplementary material for: Observability and Controllability of Nonlinear Networks: The Role of Symmetry
Source: Phys Rev X. Author manuscript; Available in PMC 2018 Nov 13. (PMC6234006; doi:10.1103/PhysRevX.5.011005)
Supplement: Code Archive [file NIHMS982008-supplement-Code_Archive.zip › MathematicaData/FNObsDELTAHetN2M1ChaosK17IC1]

3.824182707200636e-8
9.411311829297875e-9
5.045371116034103e-10
1.9240487942774325e-10
1.43903570987373e-11
1.0241105877010113e-11
6.3939407649483e-12
5.754405521298676e-12
6.721249081007309e-12
8.759100760748555e-12
1.1110747906700085e-11
1.3366814377052411e-11
1.4580582239538264e-11
1.3948499555966456e-11
1.5125818437973826e-11
1.7412231251312223e-11
2.0406355090391615e-11
2.384744057099207e-11
2.7453570813478956e-11
3.047192093850006e-11
2.8222610990355764e-11
1.2275331411035468e-11
4.081216308983071e-12
1.6278160768149271e-12
8.493723634292445e-13
5.775300319450299e-13
4.82169904025648e-13
4.549348871469629e-13
4.535538607072058e-13
4.593911429128478e-13
4.632070693166941e-13
8.708687713175212e-13
2.5605516313060318e-12
3.5379619384080427e-12
4.403687404983643e-12
5.336362072653002e-12
6.4148974224089345e-12
7.691761415349214e-12
9.215342646790151e-12
1.1038800231129141e-11
1.3224277539381595e-11
1.5845457796831505e-11
2.0601193282521562e-12
8.16590073238801e-12
1.5389243636798058e-11
2.135742029252695e-11
2.690951809690275e-11
3.256141228624742e-11
3.8743189467989166e-11
4.590997268068411e-11
5.461758521783935e-11
6.55759756227627e-11
7.968038298096089e-11
9.803400660584206e-11
1.2198282039950014e-10
1.5317310232162674e-10
1.936201159008314e-10
2.457594512892498e-10
3.1242941348274386e-10
3.966975558294315e-10
5.0139671194996e-10
6.282018917724874e-10
4.307400140006481e-10
5.012433113728221e-10
3.091451141032565e-10
2.0399999614558683e-10
1.5668929458249014e-10
1.3384945614221047e-10
1.219724692845612e-10
1.154634002661121e-10
1.1177996678835608e-10
1.0967752551356311e-10
1.08513803918552e-10
7.38032148485632e-11
4.499390089998757e-11
1.8569393958413413e-11
1.6675965648397696e-11
7.708285047585101e-11
2.0454515015331721e-10
4.662443242314727e-10
7.030425954223377e-10
9.878656854936032e-10
1.590779215263588e-9
2.403541007020984e-9
2.659691708027747e-9
3.6523904734193775e-10
4.594870861275699e-13
4.9406679678749535e-14
0.
1.0851796080546977e-13
0.
0.
0.
6.144677382192181e-13
1.1250893968048918e-13
1.038691001524755e-13
1.1573850227887104e-13
1.3505096107901909e-13
1.6039556509783628e-13
1.924780071745667e-13
2.328085981889891e-13
2.83494284102521e-13
3.4729585450953225e-13
4.2778786387880387e-13
9.654407568564383e-13
2.801568266954798e-13
2.5784918399358236e-14
7.70160690586326e-14
1.5063197036156307e-13
2.2783468493779814e-13
3.2518541013432855e-13
4.571065416669246e-13
6.406754374131967e-13
8.989679262794046e-13
1.2647119267398125e-12
1.7851950289086999e-12
2.5293742090038365e-12
3.598368932487795e-12
5.1409307854367854e-12
7.37579671883333e-12
1.062247979077598e-11
1.5339165607919028e-11
2.2156829926561348e-11
1.2043257854878987e-10
1.2185361052750794e-10
1.2525266226849833e-10
7.848450453401521e-11
4.801580850085368e-11
2.775364671406881e-10
6.22608408308298e-10
1.0659006794616727e-9
1.5605769055926509e-9
2.0528009358227257e-9
2.5003406062407107e-9
2.885196672168517e-9
6.431199754567282e-10
3.800731155495363e-10
6.2705436068728e-10
1.1259033132983807e-9
3.5148243860675126e-9
1.3429362094314045e-8
3.2660579416800727e-10
3.1785697385760303e-10
4.375700526948328e-10
5.039623817919465e-10
5.759301475375028e-10
6.695207937648664e-10
7.964654170959845e-10
9.733393947023661e-10
1.2288948296590977e-9
1.6181089941856755e-9
2.2575361081029397e-9
3.4302659926812502e-9
5.9448197900899e-9
2.7398137179529022e-8
4.0160031873748026e-8
2.6362152435942398e-8
2.7003271512823003e-8
3.328486001470064e-8
4.637637777706638e-8
7.110462010290866e-8
1.088550666937419e-7
1.323675593567963e-7
1.3067841361544566e-7
1.2570329376815978e-7
1.4162352822416836e-7
8.264829300525407e-8
5.26284088753041e-8
3.339618077717662e-8
2.3340161415444962e-8
1.9322995289402937e-8
1.6711468427961153e-8
7.361421744129668e-9
2.299727428115952e-9
8.249079204555011e-10
3.6784622655450736e-10
9.559913298566182e-10
5.219594531132934e-9
2.6993689256134104e-8
1.5028858147611376e-8
1.1992931058390851e-8
1.1771948419318397e-8
1.289492545667793e-8
1.5294442818212568e-8
1.9481438196633125e-8
5.879958352507458e-8
9.338824261598709e-8
4.989432160796493e-8
4.0978544561719295e-8
4.042641429590473e-8
4.39934624288829e-8
5.14206339848762e-8
6.326228703161555e-8
7.733366125834078e-8
8.277167945451443e-8
7.356160011363754e-8
5.571189661784929e-8
3.3600811507185674e-8
1.9489050217270637e-8
1.2602961347935682e-8
9.932941386880331e-9
8.861031713490245e-9
6.169779272363843e-9
2.1936807618011948e-9
9.259259432097021e-10
5.313959557567485e-10
5.823923908581734e-10
1.5327868839693507e-9
6.142276891849713e-9
1.262146577984449e-8
7.283417937201023e-9
6.1976804996970346e-9
6.274154008987678e-9
7.0647535468608205e-9
8.680774721458352e-9
1.1666852309399093e-8
3.856409385284951e-8
6.148773787552012e-8
3.791144869920988e-8
3.625919965845267e-8
4.164673591030496e-8
5.348372425490485e-8
7.510151803280772e-8
1.1096398140007576e-7
1.513122626526833e-7
1.6486748666468428e-7
1.5845632623195324e-7
1.45990219018462e-7
8.037007003532338e-8
5.345022457848152e-8
3.470970614715867e-8
2.5936036207330792e-8
2.2407544107865356e-8
1.781328038743517e-8
6.47698620374389e-9
2.339242713514666e-9
1.1198401824289264e-9
1.0019654788369294e-9
2.6004070557872596e-9
1.0813501830418952e-8
3.387196553278726e-8
1.851652175086483e-8
1.5382640256047658e-8
1.5426399426548974e-8
1.7236177207753028e-8
2.0922590479257286e-8
6.070074407052929e-8
1.0280595326348534e-7
5.626030927617824e-8
4.653988369617016e-8
4.614397978348565e-8
5.0339335744388544e-8
5.883247580338655e-8
7.24209468924639e-8
8.994038247362278e-8
1.0154719224955933e-7
9.625719173954639e-8
8.225179405565444e-8
7.362550686361463e-8
4.41652811182296e-8
2.5146060605182384e-8
1.5551242889590916e-8
1.1902404365114539e-8
1.0422610082806353e-8
7.075618902832792e-9
2.229065430156199e-9
7.182013474980756e-10
1.3842870868971112e-10
3.695147106119594e-12
1.0496035870143865e-9
8.473526559590351e-9
9.650313430516145e-9
6.7739494632951925e-9
6.279675296884358e-9
6.603594325394267e-9
7.538424741186257e-9
9.220719569788582e-9
3.853781345853983e-8
7.85204401590022e-8
4.806126928923953e-8
4.350794622727924e-8
4.714144074061727e-8
5.624593387143813e-8
7.207191147214148e-8
9.77299971562893e-8
1.353692274449361e-7
1.7523023518847668e-7
1.9357852105260175e-7
1.1929180098557368e-7
7.392916132754489e-8
4.991343478794303e-8
3.481215436858015e-8
2.832913016847882e-8
2.5316162331076385e-8
1.5151289121924623e-8
5.2704678013664135e-9
2.4011295131326588e-9
1.6940357305390336e-9
2.3659165727385934e-9
6.080087293698716e-9
2.3417976366381068e-8
3.681954383166981e-8
2.2410309332337952e-8
1.96411857054382e-8
2.0366072330371783e-8
2.3510325136318225e-8
2.9669065270928994e-8
4.094339380672531e-8
9.008500212486624e-8
1.1058062477803773e-7
5.854882399945605e-8
4.915509766413655e-8
4.977508402588865e-8
5.6337276125985826e-8
6.948573525662186e-8
8.90409786356796e-8
1.0150931162161468e-7
9.113598521885006e-8
7.397961481551236e-8
7.798465742815429e-8
4.5871222994613316e-8
2.714413073170529e-8
1.5997724789979372e-8
1.1712460872020279e-8
1.0032834306274032e-8
8.43533902980655e-9
3.31980617929763e-9
1.2036258760201882e-9
5.311007917452416e-10
3.5514029210549853e-10
9.192714650488691e-10
4.201136198413296e-9
1.5112916583430415e-8
8.12844235069133e-9
6.635621505726172e-9
6.563280371170161e-9
7.22899111969325e-9
8.641871170619459e-9
1.117187596195726e-8
4.110138473441281e-8
7.176523180230116e-8
4.3505286635558265e-8
4.0512682127256216e-8
4.527032125827742e-8
5.6229912967727896e-8
7.588629603814513e-8
1.0858291645491163e-7
1.517300150431993e-7
1.7866340948154823e-7
1.7745197790531097e-7
1.3901835505732256e-7
7.93237178295528e-8
5.341505608192388e-8
3.556380730609696e-8
2.7481777002199787e-8
2.4184055023773754e-8
1.7595808868291478e-8
6.108415595693501e-9
2.404624916343558e-9
1.3383303363328661e-9
1.4725513116142147e-9
3.794281964412909e-9
1.502002175141532e-8
3.602998458580205e-8
2.0409385363460247e-8
1.730904286350599e-8
1.756791757484064e-8
1.9852392386700955e-8
2.4420234953195615e-8
6.755283763982346e-8
1.0863427615831731e-7
5.904479060865111e-8
4.9100014269557046e-8
4.8976944653012213e-8
5.3900140975220417e-8
6.37761264311643e-8
7.958475670079351e-8
9.904245030785398e-8
1.0854141266480738e-7
9.917849599455766e-8
8.369974320230738e-8
8.173720406185107e-8
4.859512418046403e-8
2.7738412194628232e-8
1.671752305956381e-8
1.2554196044057491e-8
1.0873198907699834e-8
7.856232439325662e-9
2.5021387001278422e-9
7.738321702993316e-10
1.178577134888366e-10
9.74289506194526e-11
8.281081113622651e-10
7.678921320744396e-9
1.020732568730408e-8
7.04237508797803e-9
6.489394126599004e-9
6.796708205824356e-9
7.726473296604504e-9
9.400771038329974e-9
3.9703090802405253e-8
8.252635443468983e-8
5.0615324954485526e-8
4.55305268894671e-8
4.901508148105516e-8
5.802791242961023e-8
7.36408025110545e-8
9.878328448340029e-8
1.358374813736777e-7
1.7712682653178796e-7
1.996894136478918e-7
1.1904564829697305e-7
7.506363258144796e-8
5.101363408511836e-8
3.59130019824717e-8
2.9457232582686268e-8
2.6371568789688487e-8
1.5154551992682302e-8
5.312656813699841e-9
2.4803289881182833e-9
1.8083708720633207e-9
2.592818544804949e-9
6.685442662975868e-9
2.5899689021840725e-8
3.7626846270610014e-8
2.328290318421082e-8
2.0545535799607607e-8
2.1389634120380876e-8
2.4778288253546297e-8
3.1389189929041123e-8
4.352520987165667e-8
9.413552324420638e-8
1.1388160544846718e-7
6.043454281631389e-8
5.08970761286744e-8
5.172313549142445e-8
5.882034714581e-8
7.297656314025723e-8
9.386328932415692e-8
1.0627719855051916e-7
9.465004778663575e-8
7.696366299399398e-8
8.277709063821796e-8
4.875026834477182e-8
2.8773618288550188e-8
1.6848342011706025e-8
1.2267563190509169e-8
1.0458541659150968e-8
8.858405889670586e-9
3.5379570259029577e-9
1.2689240528805488e-9
5.526140920685184e-10
3.616540069647008e-10
9.338670312161832e-10
4.280895822100661e-9
1.6014620805526784e-8
8.574117522697656e-9
6.9695587645839665e-9
6.8817400605570645e-9
7.572177581904725e-9
9.044301180615826e-9
1.1679193877261937e-8
4.275762869856632e-8
7.487309798659947e-8
4.524233518038236e-8
4.1965621183737767e-8
4.671727498835366e-8
5.778852946755926e-8
7.763168097235065e-8
1.1060386015866156e-7
1.544961418751354e-7
1.83021742839213e-7
1.8253741606457987e-7
1.4058469981394205e-7
8.068722011290407e-8
5.472334058932132e-8
3.659208407229092e-8
2.8344604852519103e-8
2.5011595847462485e-8
1.799933533639694e-8
6.2268965050741105e-9
2.468543991149103e-9
1.383877357630883e-9
1.5319728652543118e-9
3.954807632126742e-9
1.572139942537206e-8
3.6637443927359436e-8
2.0903054319684243e-8
1.7783166004364868e-8
1.807359242561732e-8
2.0439179596685474e-8
2.515492631871345e-8
6.962201883547118e-8
1.1164678249515596e-7
6.074409036901957e-8
5.061676727029949e-8
5.0600871428010175e-8
5.58358863450829e-8
6.628539281684477e-8
8.302181484568336e-8
1.0354863031608693e-7
1.1324510668959243e-7
1.0324542061010801e-7
8.72832004362773e-8
8.638054642793787e-8
5.114790718244215e-8
2.8987256782964893e-8
1.739543181764262e-8
1.3023229424461104e-8
1.1238343581105587e-8
8.19726810840802e-9
2.6186638178027632e-9
8.044914179327369e-10
1.2235567700564826e-10
9.627243504986942e-11
8.680509360410568e-10
7.923506264346363e-9
1.0787561478369508e-8
7.3932370992088215e-9
6.7980636016518825e-9
7.11434041082572e-9
8.08577381922019e-9
9.838762639493388e-9
4.126641754677269e-8
8.576747207028589e-8
5.252667749076037e-8
4.712556114128486e-8
5.0604351625057194e-8
5.974787441280092e-8
7.559501144090592e-8
1.0107461996337805e-7
1.3861763303111618e-7
1.8080883842641048e-7
2.0464386222803383e-7
1.210322912887327e-7
7.684658370130175e-8
5.2613659521455596e-8
3.713445877814633e-8
3.050611082814896e-8
2.7357478196303192e-8
1.554138657800492e-8
5.4564124147104925e-9
2.5558051829329787e-9
1.8643821211007343e-9
2.673006896811723e-9
6.915646764862418e-9
2.6969263418973253e-8
3.8301496541535995e-8
2.385270836181266e-8
2.1097591522773326e-8
2.1983339500784045e-8
2.5471421314259916e-8
3.226102699017426e-8
4.470958459303937e-8
9.710738830078794e-8
1.1733786742968585e-7
6.242047374111548e-8
5.2703912874079634e-8
5.370860433555218e-8
6.128369676303276e-8
7.63390506108935e-8
9.854110736837665e-8
1.1157242002664194e-7
9.934350853995466e-8
8.111396527171479e-8
8.79615583587787e-8
5.177395676792068e-8
3.0377431316504154e-8
1.7732528115211568e-8
1.2884758200259452e-8
1.0951488692980866e-8
9.296673594762849e-9
3.740922303923568e-9
1.3355490684665513e-9
5.815516306741793e-10
3.864749268810473e-10
9.966266995361612e-10
4.511161557775902e-9
1.713827492597008e-8
9.136780950039107e-9
7.404368028528661e-9
7.304467952994487e-9
8.03698898565158e-9
9.603732134064504e-9
1.24109868379155e-8
4.487557520539293e-8
7.84171368956479e-8
4.7219538042486736e-8
4.364920640545146e-8
4.843560129925852e-8
5.971683619734533e-8
7.994284410547475e-8
1.1351979612846062e-7
1.5838652296585668e-7
1.8817270341014644e-7
1.8811600943685774e-7
1.4324718504676183e-7
8.258767338371289e-8
5.651054826491824e-8
3.793443632944986e-8
2.941259367976779e-8
2.6019311381467756e-8
1.85820097317681e-8
6.411595510801313e-9
2.5503779736469416e-9
1.429233781632047e-9
1.5762293448121917e-9
4.080272231564431e-9
1.6346142892565857e-8
3.7325649560814516e-8
2.1439192488314017e-8
1.8289073553801314e-8
1.8605488940639362e-8
2.104484958975995e-8
2.5893639194081047e-8
7.195543624568608e-8
1.1536075583253183e-7
6.287137963411395e-8
5.25111523142202e-8
5.2623677652027297e-8
5.823554872877539e-8
6.937517282336293e-8
8.723165956997618e-8
1.0910312298863415e-7
1.1922867974250346e-7
1.0860930833602764e-7
9.20678323189842e-8
9.221322080510645e-8
5.434493711035809e-8
3.048845764429976e-8
1.822100756626488e-8
1.3602614824890087e-8
1.1690761354410144e-8
8.600287016845839e-9
2.7566555067044185e-9
8.418072391370202e-10
1.2994605007286878e-10
8.762343116784757e-11
9.381743055378656e-10
8.303793713937073e-9
1.1549880978969576e-8
7.8546341978831e-9
7.204440219500247e-9
7.533549588273595e-9
8.561920413007447e-9
1.0422720817849862e-8
4.3309098386140654e-8
8.990074172695501e-8
5.495075773279795e-8
4.915388105779542e-8
5.263297835544797e-8
6.19574414335379e-8
7.81327339114298e-8
1.0409813696188719e-7
1.4233532142430385e-7
1.8564496197464938e-7
2.1092108790779023e-7
1.2372193659234198e-7
7.918510743791341e-8
5.472765629895383e-8
3.873361171070848e-8
3.1867512297561134e-8
2.8638115075060018e-8
1.606598869148241e-8
5.649552519407025e-9
2.6534903647380695e-9
1.9328013398860906e-9
2.7661046058934e-9
7.1873189020806355e-9
2.826507519639953e-8
3.915663112438831e-8
2.456625413942077e-8
2.178623409395775e-8
2.2720850160116587e-8
2.6327203693502753e-8
3.3327798864613256e-8
4.613924761494791e-8
1.0088706976869875e-7
1.2182236782390363e-7
6.500115999879148e-8
5.505322112759383e-8
5.6292007399544744e-8
6.44911726829155e-8
8.072145652627187e-8
1.0464643048544207e-7
1.184963885231574e-7
1.055020901124084e-7
8.657362918528551e-8
9.475994586512205e-8
5.575261798535777e-8
3.24366344288795e-8
1.8857940268557927e-8
1.3668897797717907e-8
1.1574905396689217e-8
9.849240136558238e-9
4.000906206706235e-9
1.42098402267769e-9
6.191601092098806e-10
4.199393853541964e-10
1.0810533796378155e-9
4.814892081189778e-9
1.861914051434432e-8
9.877063432855774e-9
7.973952707223306e-9
7.857543742426066e-9
8.645255015250306e-9
1.0336720223225877e-8
1.3371934474591681e-8
4.763177936830837e-8
8.302465794452405e-8
4.978918759228769e-8
4.583617158459747e-8
5.066715577951364e-8
6.222141814668699e-8
8.294684075534185e-8
1.1731283924657202e-7
1.6343197274105722e-7
1.9482927032835103e-7
1.9535365807089123e-7
1.4670212096757076e-7
8.5060148278061e-8
5.8862088476319835e-8
3.970712311870229e-8
3.082036177266734e-8
2.7349918795830524e-8
1.9344046037741756e-8
6.655038648291671e-9
2.657942972344149e-9
1.4881346651697388e-9
1.6322755714879625e-9
4.2402569112847125e-9
1.7159488261357216e-8
3.820647811093323e-8
2.213286116552507e-8
1.8945264841779983e-8
1.9295796944319086e-8
2.183042010872899e-8
2.6850191414572435e-8
7.500105733356903e-8
1.202161602292879e-7
6.56564282361294e-8
5.499450531598057e-8
5.5279257163570374e-8
6.139173653279378e-8
7.344864555212867e-8
9.27949636934203e-8
1.1643907157810857e-7
1.2707860484275328e-7
1.1561314721088362e-7
9.83167545193106e-8
9.99464449750062e-8
5.8580919974805456e-8
3.242123809668483e-8
1.9270455602214015e-8
1.4333497820540297e-8
1.2255661840858575e-8
9.110392478883379e-9
2.9347750287542396e-9
8.896294192737659e-10
1.400339418743742e-10
7.495883271415201e-11
1.0312825234818094e-9
8.790732011204105e-9
1.2564789107459691e-8
8.460507446532073e-9
7.735535751771176e-9
8.080489919823307e-9
9.182977111466485e-9
1.118488214762293e-8
4.5962675126585684e-8
9.528599444072574e-8
5.811278187518034e-8
5.179566234841095e-8
5.527118710878405e-8
6.482590397572362e-8
8.142013703121824e-8
1.0800454918972785e-7
1.4712144753820115e-7
1.9184349292861015e-7
2.189918729442797e-7
1.2717961904467508e-7
8.222312948559812e-8
5.751557375600328e-8
4.0849669432484285e-8
3.367122117818314e-8
3.033411038917258e-8
1.6748201900359706e-8
5.903052153898439e-9
2.782080499139863e-9
2.022545100147512e-9
2.8875342468417446e-9
7.544331967547989e-9
2.998964120315267e-8
4.0256710960815685e-8
2.5494546732652733e-8
2.2685388582785524e-8
2.3685024030125284e-8
2.7446000548110166e-8
3.4721070100446414e-8
4.800253486665256e-8
1.0585385568839705e-7
1.276943785444764e-7
6.838697435984329e-8
5.8141612184101136e-8
5.969607209010223e-8
6.873047948627227e-8
8.653440002971923e-8
1.1275247455805686e-7
1.2761365002781706e-7
1.1355912017119136e-7
9.372614316030211e-8
1.0376023664730595e-7
6.106528345283073e-8
3.510809717230417e-8
2.029384436672373e-8
1.466168171610039e-8
1.2356811191139483e-8
1.0543922923708133e-8
4.3384702388186794e-9
1.5312818719888708e-9
6.677617632433695e-10
4.639070047400793e-10
1.1914114986584588e-9
5.204370777214176e-9
2.057591098344732e-8
1.0853899129123411e-8
8.719615089796993e-9
8.57954758519866e-9
9.438653691472085e-9
1.1293096159506792e-8
1.4627205177750673e-8
5.121000506268091e-8
8.904134172254038e-8
5.3143842460487654e-8
4.868583154652975e-8
5.3569217409908943e-8
6.547061179827427e-8
8.683175213531537e-8
1.2219965288984374e-7
1.6991257607884198e-7
2.0342572177552373e-7
2.0480487837311642e-7
1.5110016269583757e-7
8.825261321471475e-8
6.195399091849275e-8
4.205687372040354e-8
3.268790180695856e-8
2.9121118894151763e-8
2.0334766081481927e-8
6.973822446065134e-9
2.799721667189607e-9
1.5657331721282166e-9
1.705376460414729e-9
4.450031059763731e-9
1.8245171714505514e-8
3.9329947077647406e-8
2.30352980631641e-8
1.9803428615865704e-8
2.020037838274088e-8
2.28603787740018e-8
2.810380084361593e-8
7.900588052923037e-8
1.2657776950647043e-7
6.93095288056319e-8
5.825840217230658e-8
5.877726923517223e-8
6.556114381066591e-8
7.884950908241043e-8
1.0019693875546395e-7
1.2618385391777291e-7
1.373851259536791e-7
1.247304474639957e-7
1.0645017202288531e-7
1.1025189835387852e-7
6.422921821763296e-8
3.490425812278782e-8
2.0592935835001864e-8
1.524345016040542e-8
1.294846229713467e-8
9.749458581269804e-9
3.1645955075895346e-9
9.50604686731256e-10
1.5335009086203935e-10
5.663795119730272e-11
1.15376175576127e-9
9.402999093802655e-9
1.3923718438835408e-8
9.256316203542062e-9
8.428455586903902e-9
8.792293584680618e-9
9.990741972648883e-9
1.2176711894413675e-8
4.939667052476824e-8
1.022938525321239e-7
6.223596216112095e-8
5.523250788771397e-8
5.8695203024953596e-8
6.853782193382545e-8
8.565800028808762e-8
1.1301579362100231e-7
1.5322405890932838e-7
1.9970703582148876e-7
2.2929840188871416e-7
1.3157410218405408e-7
8.61535475430912e-8
6.11998967571039e-8
4.366178119302132e-8
3.607417462360821e-8
3.2590929724504686e-8
1.7631188182116638e-8
6.235576558720974e-9
2.951821937052975e-9
2.140814000199481e-9
3.0467976268289864e-9
8.017144605891056e-9
3.2310047705293056e-8
4.166112591862318e-8
2.6701087237835767e-8
2.3860683186428923e-8
2.4947967013582255e-8
2.8912043664241614e-8
3.654521691709641e-8
5.043666381910012e-8
1.1239873711536342e-7
1.353828342231611e-7
7.283215277743275e-8
6.220737611487888e-8
6.419149631325411e-8
7.43517852088803e-8
9.427849847745725e-8
1.2355954909758935e-7
1.3962067491568273e-7
1.2407179036345854e-7
1.0307410680092083e-7
1.1568758634343217e-7
6.820091235209517e-8
3.8564714900875586e-8
2.210952751956529e-8
1.590305780730932e-8
1.3321773853093548e-8
1.1403250231077492e-8
4.7755037859494976e-9
1.6730016502335683e-9
7.302655679361728e-10
5.216567767946286e-10
1.3353365383027622e-9
5.699631807269473e-9
2.3160992774829393e-8
1.214581671245422e-8
9.695297078780027e-9
9.520657210372542e-9
1.0471646104824826e-8
1.2538737041203983e-8
1.6264586824311686e-8
5.583872200438858e-8
9.688827590573838e-8
5.751776610525452e-8
5.239157835462467e-8
5.733269884851266e-8
6.966958446482267e-8
9.182938945139778e-8
1.2845115694917024e-7
1.781683250736024e-7
2.1446277915863468e-7
2.171303506374559e-7
1.5663046990279477e-7
9.234944061726931e-8
6.602313513411118e-8
4.5185067991338465e-8
3.5177792680181193e-8
3.1493018270514836e-8
2.1618835682844217e-8
7.3911045150060465e-9
2.9870554416924667e-9
1.668266490425454e-9
1.8007398659443578e-9
4.7256454022743305e-9
1.9706118055704615e-8
4.074726999624182e-8
2.420627342727881e-8
2.092535229613124e-8
2.1386353775839405e-8
2.4211815422467727e-8
2.9747881617364862e-8
8.428066382628066e-8
1.3491260761188656e-7
7.410296499805183e-8
6.25527666096353e-8
6.339334685913418e-8
7.108428633518479e-8
8.603850150171324e-8
1.1009361701475712e-7
1.3917617963434633e-7
1.5090369593137542e-7
1.3655635446494436e-7
1.170027928712093e-7
1.2402346117462289e-7
7.180183333360185e-8
3.807380421734023e-8
2.2235981745631895e-8
1.635454380578739e-8
1.377674390844733e-8
1.053452260034977e-8
3.459551808828909e-9
1.0276244530407107e-9
1.7098241393385923e-10
2.972047803550778e-11
1.314858405425417e-9
1.016184935886384e-8
1.5756574161935898e-8
1.0302458665887053e-8
9.331147930514549e-9
9.716459454593634e-9
1.1038628692435802e-8
1.3464310157896277e-8
5.382042887305671e-8
1.1138965639392672e-7
6.760327151638129e-8
5.969238209077177e-8
6.312396254593712e-8
7.331958640050267e-8
9.1088500675138e-8
1.1939333179220535e-7
1.609245831330096e-7
2.0955991729812036e-7
2.423204989631106e-7
1.3709419450309965e-7
9.121422509568179e-8
6.608202898111342e-8
4.7417870565984146e-8
3.92951693726798e-8
3.5607654274570335e-8
1.8769217593639663e-8
6.672037990117081e-9
3.1765474308739338e-9
2.297077182748362e-9
3.255885184835834e-9
8.646114817450303e-9
3.546031811710637e-8
4.3435511450141974e-8
2.8264589169650578e-8
2.5395728547626617e-8
2.66023249401502e-8
3.0833518150775784e-8
3.8933336533649315e-8
5.361391453690102e-8
1.210410851489443e-7
1.4544622986079538e-7
7.86717780772297e-8
6.756783997957612e-8
7.01427412777568e-8
8.183284673751267e-8
1.0464609572904384e-7
1.3803115807160747e-7
1.55422380287619e-7
1.3773988155502123e-7
1.1525696733510673e-7
1.3148663579921438e-7
7.785316494054454e-8
4.302043890367161e-8
2.4377657197732147e-8
1.7428993191811115e-8
1.4486679376080896e-8
1.244166245356257e-8
5.338649236602129e-9
1.8539208205231064e-9
8.101876962813386e-10
5.975895491930137e-10
1.5227413617522327e-9
6.32352064840628e-9
2.656615177621921e-8
1.386001610167909e-8
1.0971542444645494e-8
1.0745417849487313e-8
1.1813959909160034e-8
1.415817999201931e-8
1.8397569530819278e-8
6.179950442505643e-8
1.0710444051687794e-7
6.321106286384979e-8
5.719819374764702e-8
6.219605544914229e-8
7.507010165166664e-8
9.821710126140226e-8
1.3637991039717716e-7
1.8857637973921598e-7
2.285150295850567e-7
2.331611255151996e-7
1.6348323540717235e-7
9.756862952842405e-8
7.138403473866423e-8
4.937224618778972e-8
3.851804709768901e-8
3.469196256353422e-8
2.327545385009976e-8
7.937340168426913e-9
3.235396593069996e-9
1.804212642490114e-9
1.9250135355511346e-9
5.088244143968156e-9
2.1690805974206573e-8
4.25105317251501e-8
2.5720493520693615e-8
2.239118841056346e-8
2.294191189811878e-8
2.5986359302282035e-8
3.190529018803693e-8
9.124160720256341e-8
1.4583304593896647e-7
8.03965403232816e-8
6.821142107170112e-8
6.949973770303239e-8
7.842727928424925e-8
9.565639342307983e-8
1.234080996267276e-7
1.5657077041016548e-7
1.6859796075947912e-7
1.5182167730747573e-7
1.3064331238816154e-7
1.4245386939695518e-7
8.202650132978698e-8
4.208760227321067e-8
2.4238438871479588e-8
1.7675026718674537e-8
1.4732214594191536e-8
1.1470504781563142e-8
3.835453852438703e-9
1.1237444336058792e-9
1.9445280025299554e-10
1.0369281764301846e-11
1.5266016564056742e-9
1.1085355700746414e-8
1.8253180956136312e-8
1.167969013906139e-8
1.050522926455878e-8
1.091305929574876e-8
1.2393928943261143e-8
1.513126325068106e-8
5.9486575225117265e-8
1.2315704895026835e-7
7.457623248469449e-8
6.546225285816564e-8
6.88286077775862e-8
7.944560881076603e-8
9.799624588829661e-8
1.2743031752930722e-7
1.705155320803926e-7
2.2170584153830208e-7
2.5852164089904313e-7
1.4393227196600658e-7
9.769184297710246e-8
7.257164016108895e-8
5.246663526661206e-8
4.3646138882244984e-8
3.96576836227055e-8
2.0227720823710535e-8
7.245566672620406e-9
3.4752633054131945e-9
2.504270567118657e-9
3.5307436262233133e-9
9.48773342425074e-9
3.9782625458286835e-8
4.5648629656736426e-8
3.02833811604354e-8
2.739901032007085e-8
2.876989340556322e-8
3.3353036160844045e-8
4.206011639862836e-8
5.775764601830794e-8
1.3248475138098233e-7
1.5861503749881368e-7
8.635118852296781e-8
7.465040346903204e-8
7.804763675676178e-8
9.183741751478416e-8
1.186152318125048e-7
1.5751338273456436e-7
1.761826565730049e-7
1.5542708663001697e-7
1.3108339789294986e-7
1.5235548802431555e-7
9.103127345997316e-8
4.873836270415059e-8
2.7165610098753237e-8
1.926092772915422e-8
1.5850452343893178e-8
1.36542877709628e-8
6.059493632892577e-9
2.08301524089096e-9
9.116777476190699e-10
6.975591964354702e-10
1.766189286708657e-9
7.1001250957979515e-9
3.101114588068975e-8
1.6145274676546465e-8
1.2640852994561762e-8
1.2336578526206896e-8
1.3554387694044e-8
1.6259349400312452e-8
2.1172355218205805e-8
6.943230022194428e-8
1.2037737697092222e-7
7.060768848521124e-8
6.34137536636807e-8
6.845391133296342e-8
8.197548970182752e-8
1.0631672167271151e-7
1.463281849027985e-7
2.015206657663509e-7
2.4619131906038363e-7
2.539139641554332e-7
1.7182316500127135e-7
1.0415994475233136e-7
7.845290587981436e-8
5.501466094794778e-8
4.3034221220940816e-8
3.9042295058853336e-8
2.5397241338608607e-8
8.652613614589316e-9
3.5660878477062685e-9
1.9853285703458027e-9
2.0867962927151654e-9
5.566163661038031e-9
2.4420378436398804e-8
4.466590721042354e-8
2.767064389420635e-8
2.430538077134577e-8
2.4983912977206588e-8
2.831934767551618e-8
3.473929312595945e-8
1.0045211239109757e-7
1.6014443127256325e-7
8.86685771142333e-8
7.568426522034661e-8
7.76051757286936e-8
8.823803872487821e-8
1.0861154395523892e-7
1.414656802139973e-7
1.7996700851763328e-7
1.916666700910422e-7
1.7140103589175227e-7
1.4820330722071555e-7
1.6707433529936993e-7
9.59627500967721e-8
4.712209081520087e-8
2.6614866383456504e-8
1.9184128259321697e-8
1.5777994536221267e-8
1.2534507742015792e-8
4.310092334868182e-9
1.241860622183273e-9
2.259294207414775e-10
7.0633266430953e-11
1.8042010021434927e-9
1.2182614358801084e-8
2.170008558561418e-8
1.3497215061898212e-8
1.202969899802796e-8
1.2457432340514811e-8
1.4140578533143237e-8
1.7282355094225357e-8
6.669047958161165e-8
1.383174583556335e-7
8.361492898687633e-8
7.290015361714627e-8
7.61399849321477e-8
8.724088952193931e-8
1.0670367488729432e-7
1.3743566749430087e-7
1.8226585184987243e-7
2.363578988301339e-7
2.78226175966485e-7
1.5226541919123413e-7
1.0592290641159131e-7
8.122651601681321e-8
5.930646172612947e-8
4.9581206688256805e-8
4.5110850180785456e-8
2.2082823693695406e-8
8.00057339923855e-9
3.874525800156634e-9
2.7803998670244734e-9
3.892857203811671e-9
1.0623100568822351e-8
4.578158849919906e-8
4.8364994158096815e-8
3.287896297044045e-8
3.001148975125663e-8
3.1611680696652044e-8
3.665987746593571e-8
4.615628588775507e-8
6.31586067504571e-8
1.476948096952844e-7
1.7584663123412736e-7
9.646669766738037e-8
8.403707177985412e-8
8.859613176043506e-8
1.0530497722272842e-7
1.3759756065649435e-7
1.8390844394128778e-7
2.033660300828701e-7
1.7817787422936523e-7
1.5157670911307888e-7
1.797214227496128e-7
1.0924407720211315e-7
5.603843788282766e-8
3.05184484426091e-8
2.1386914909099896e-8
1.7377579950168595e-8
1.4998400320976225e-8
6.973122073126046e-9
2.3701761314771052e-9
1.0394953234203017e-9
8.293363405068043e-10
2.0812439106578542e-9
8.05197898340454e-9
3.6685141740267617e-8
1.9212840534888485e-8
1.4825176640732195e-8
1.4399964562395375e-8
1.580544795842101e-8
1.8979472216056346e-8
2.4777047175477853e-8
7.91353741567668e-8
1.3757768540616118e-7
8.019730256403126e-8
7.142261219012597e-8
7.646473263546147e-8
9.07421069324783e-8
1.1648624564677881e-7
1.5864254457636e-7
2.1733386368011342e-7
2.6803489677263066e-7
2.805566425563952e-7
1.817553993208241e-7
1.1239954082085265e-7
8.7775524279601e-8
6.26804419303644e-8
4.9201084428323166e-8
4.5013125889367863e-8
2.8084469169359208e-8
9.590001761427884e-9
4.009141914005334e-9
2.2282801497453518e-9
2.297276147317524e-9
6.1978001452989335e-9
2.8234143288419482e-8
4.724217894495788e-8
3.017019167737355e-8
2.6804377114531667e-8
2.7668385415309367e-8
3.1392683172465765e-8
3.846887008950675e-8
1.1268338744094282e-7
1.7890937726434172e-7
9.956017142196268e-8
8.558484546053126e-8
8.841570524170166e-8
1.0143499908387712e-7
1.262227618828966e-7
1.6621438300385463e-7
2.115793939835412e-7
2.2153511374410483e-7
1.9630878212723432e-7
1.707225589428711e-7
1.9966471687424138e-7
1.1519969042016543e-7
5.336756993256387e-8
2.932945501287756e-8
2.0808262725769832e-8
1.6831290158780234e-8
1.3649661087244815e-8
4.901796243174296e-9
1.3841439620932316e-9
2.6857572773655733e-10
1.6155310354082114e-10
2.1660162069978855e-9
1.3445120554659879e-8
2.6547747026861608e-8
1.590539748359012e-8
1.4005769176638043e-8
1.4443161488321662e-8
1.638203199804388e-8
2.004763055259438e-8
7.57606856571423e-8
1.5774281344095452e-7
9.530252936185741e-8
8.244798253460134e-8
8.5454162609993e-8
9.707854832342719e-8
1.1755747172346213e-7
1.4970409290369711e-7
1.9636548309276568e-7
2.5353236011511957e-7
3.014027616690083e-7
1.6223489103627784e-7
1.162898728253761e-7
9.280239787412243e-8
6.866305219531051e-8
5.7778893836922504e-8
5.2444287959644514e-8
2.4418967614200866e-8
8.997401614452081e-9
4.4122972553418676e-9
3.1511851414621513e-9
4.371738223341209e-9
1.2172640037143535e-8
5.418379468296289e-8
5.163222103167136e-8
3.619929575097853e-8
3.341674929257034e-8
3.534218189274303e-8
4.100764865515834e-8
5.1529378612704187e-8
7.019778397554502e-8
1.680144068739846e-7
1.984004820416868e-7
1.0982573690222337e-7
9.653275081999727e-8
1.0276360223835336e-7
1.235985685893562e-7
1.636870603022477e-7
2.1992997865869817e-7
2.387446623297836e-7
2.0722768495549647e-7
1.7804861922691253e-7
2.1506336134091402e-7
1.3481925162635153e-7
6.530898352654014e-8
3.442995173176858e-8
2.3730795776018307e-8
1.8974235554107233e-8
1.6367102930066518e-8
8.112684599541201e-9
2.7255736442172834e-9
1.1989264086301563e-9
1.003170520551028e-9
2.486434921747864e-9
9.19494040860241e-9
4.3574953236582066e-8
2.3372663552777307e-8
1.7686892440622446e-8
1.7070769850049672e-8
1.8709069924189616e-8
2.2492420063225866e-8
2.9453632063970772e-8
9.1354065085567e-8
1.5979642510964706e-7
9.260314337511425e-8
8.169977156943999e-8
8.665656125893653e-8
1.017749177827801e-7
1.291000823929939e-7
1.7362869161141148e-7
2.3620136549017914e-7
2.9432394709228824e-7
3.142463000453784e-7
1.932938949637446e-7
1.225830801304078e-7
1.0005218032594412e-7
7.319677230252724e-8
5.773007997974276e-8
5.328239938414452e-8
3.1431190190744924e-8
1.0820614149616044e-8
4.6078168294485175e-9
2.557432201437661e-9
2.5712507043094733e-9
7.036130261798541e-9
3.366763571776677e-8
5.023339950100541e-8
3.3355674395797704e-8
3.006731326620566e-8
3.120604569897102e-8
3.545424315403888e-8
4.339188358535854e-8
1.2900684026121105e-7
2.035371992912842e-7
1.1394136344170491e-7
9.876420031221782e-8
1.0293233306599839e-7
1.1935485710507982e-7
1.5046534463622081e-7
2.005985999625923e-7
2.544309358098308e-7
2.597648599988163e-7
2.276860613882366e-7
1.9954142568028528e-7
2.417898749659421e-7
1.4220976565652435e-7
6.102772265650511e-8
3.225654827937131e-8
2.2387452585508788e-8
1.7743510031491725e-8
1.4649445729603698e-8
5.6255458332845106e-9
1.551202480233387e-9
3.2712393671731774e-10
2.9828183804679636e-10
2.6323251069763088e-9
1.4834758676001463e-8
3.353900337783997e-8
1.911738271586247e-8
1.6563475120284356e-8
1.6985233099022603e-8
1.9243932524383548e-8
2.3586529586584292e-8
8.703163938259721e-8
1.8244915766413898e-7
1.1037642904358173e-7
9.464482595472675e-8
9.723425136362238e-8
1.0936935434790584e-7
1.3090216513030422e-7
1.644686381390806e-7
2.128495069171286e-7
2.7291853402912095e-7
3.2736400210156814e-7
1.7393968102750402e-7
1.292141921811536e-7
1.0830391567230355e-7
8.161662173954224e-8
6.928760228736447e-8
6.219692111749628e-8
2.7324607540477673e-8
1.0319926431726605e-8
5.144624101893935e-9
3.6548098474202206e-9
5.009382468559401e-9
1.432418856332944e-8
6.589209514201764e-8
5.546100876510318e-8
4.042117556510992e-8
3.7855100159216183e-8
4.0250705360240495e-8
4.6741282438344704e-8
5.8595601987579416e-8
7.938120250664513e-8
1.9535075349270947e-7
2.2794500257653938e-7
1.2754031872515976e-7
1.1327562922392746e-7
1.2196730366098521e-7
1.4876231522046306e-7
2.0009883703054365e-7
2.694565262720419e-7
2.8431709991388773e-7
2.440150488287572e-7
2.122431758226836e-7
2.5942886023860143e-7
1.714635670583584e-7
7.703563550833801e-8
3.8797935050724565e-8
2.6106054750349274e-8
2.0457956215991915e-8
1.7560009199208735e-8
9.493145629389824e-9
3.1585869795252254e-9
1.3956954362581393e-9
1.2323949658440109e-9
3.0022424269343975e-9
1.0529480418664352e-8
5.112559275061164e-8
2.9101765727063918e-8
2.144617844781575e-8
2.052210135157392e-8
2.244370286386135e-8
2.7018024532300738e-8
3.55138975162481e-8
1.0654772775552161e-7
1.8837985148971248e-7
1.086195689145912e-7
9.482717030719815e-8
9.952945840138654e-8
1.1551420840531981e-7
1.445137540881941e-7
1.9148282083759462e-7
2.5802629518433395e-7
3.2474086766941766e-7
3.556860442917983e-7
2.0636512071015048e-7
1.3502870024661783e-7
1.1614135007474434e-7
8.778518702818184e-8
6.972745817463176e-8
6.480163512653488e-8
3.550153073627753e-8
1.244187808836509e-8
5.426665853377255e-9
3.0100159938978033e-9
2.92911439672216e-9
8.156763418411036e-9
4.157310921399595e-8
5.357417600185698e-8
3.738756935373308e-8
3.433146542460385e-8
3.5886494922813544e-8
4.084891677010849e-8
4.9922424396551674e-8
1.5094126392960532e-7
2.3591259093523806e-7
1.3301565717983293e-7
1.1643211884706591e-7
1.2261710728019944e-7
1.440136954250807e-7
1.8442032445791453e-7
2.492093292209654e-7
3.124575258071694e-7
3.078210583028662e-7
2.668150219257083e-7
2.3652620943421844e-7
2.9359300078626156e-7
1.809973074380581e-7
7.034687333401737e-8
3.512913598133658e-8
2.3635431051344498e-8
1.8284546516490213e-8
1.524835949186384e-8
6.482228211998145e-9
1.741085097906872e-9
4.0883065910557743e-10
5.01561181260806e-10
3.221472768215813e-9
1.626830529418379e-8
4.395510090451392e-8
2.3450013805760518e-8
1.9871692234665964e-8
2.0223328384373166e-8
2.2876052406946014e-8
2.8091532712416705e-8
1.007830087923388e-7
2.1354377912180153e-7
1.2977071573176124e-7
1.1014138884866175e-7
1.1200682503302832e-7
1.2454037418193085e-7
1.4703845669274972e-7
1.8183746147546974e-7
2.3151743784866504e-7
2.937830472613307e-7
3.545370845210101e-7
1.874864195812999e-7
1.4516140192719123e-7
1.2900413932995063e-7
9.981976969296538e-8
8.580001411196599e-8
7.474547982267342e-8
3.088912296127131e-8
1.2089325331275169e-8
6.158213221482113e-9
4.3513448508613766e-9
5.869543796470308e-9
1.7393265360144646e-8
8.12386777302803e-8
5.979426406671875e-8
4.5750190517787036e-8
4.364414689772367e-8
4.673521140072991e-8
5.4341170866309185e-8
6.79326006357989e-8
9.139816651796015e-8
2.3248737595241104e-7
2.6671780711635674e-7
1.5118191593133755e-7
1.3592741174457204e-7
1.4834634808519692e-7
1.8400050160992164e-7
2.5198407889173234e-7
3.379268832028569e-7
3.4206235941644625e-7
2.902419970058357e-7
2.5666264723795134e-7
3.125927377091996e-7
2.251798272260218e-7
9.18933939224129e-8
4.336426122081912e-8
2.8155773817351667e-8
2.1527488814846904e-8
1.8267240843216615e-8
1.106451324847753e-8
3.676440322016364e-9
1.6361501685804622e-9
1.5339273740735861e-9
3.6479515662939506e-9
1.2026573062932113e-8
5.794431049388067e-8
3.718780266598551e-8
2.641151109168759e-8
2.4977695437054547e-8
2.7233740636991372e-8
3.283434059281056e-8
4.336070078087802e-8
1.2511519228555855e-7
2.249454946662247e-7
1.2926775157729842e-7
1.1151441955817033e-7
1.1565418159272649e-7
1.3241127043201397e-7
1.6301128509958593e-7
2.122039298976765e-7
2.822835279714481e-7
3.579647968150687e-7
4.042054261387454e-7
2.2092545709443948e-7
1.5012617665860963e-7
1.3700462898520327e-7
1.0826735538693007e-7
8.700694081911599e-8
8.07571389230739e-8
4.030314926555484e-8
1.45930097667836e-8
6.566995151878247e-9
3.646672448984493e-9
3.401624234108267e-9
9.675121214975549e-9
5.317705584002197e-8
5.7104176668861105e-8
4.244755218351903e-8
3.9915808517930905e-8
4.2118504083412174e-8
4.8071897596612585e-8
5.865583030338088e-8
1.807010531573575e-7
2.785900673816952e-7
1.584970841332621e-7
1.4037068344864714e-7
1.496963121754555e-7
1.7860321157004788e-7
2.3315341817204042e-7
3.19420830626639e-7
3.901450696595578e-7
3.6669145605698075e-7
3.152896328272519e-7
2.8466321539509875e-7
3.520149623857242e-7
2.3816201714977996e-7
8.173820052183059e-8
3.7492541245532954e-8
2.4108903012116912e-8
1.8144586056192598e-8
1.5063853100660384e-8
7.424486009285649e-9
1.9486545290866694e-9
5.251322703922921e-10
7.973791724093815e-10
3.9409378685720034e-9
1.759827927796772e-8
5.996709331896344e-8
2.9412586308298162e-8
2.4155936987497265e-8
2.432543155168789e-8
2.745244782703762e-8
3.3789774556202253e-8
1.1711589701791096e-7
2.5206331908445153e-7
1.5468183501308715e-7
1.2971942034713053e-7
1.3035311825314028e-7
1.4300244636335315e-7
1.6616985678689328e-7
2.017310654941766e-7
2.51897191293234e-7
3.150549108451478e-7
3.807755797338699e-7
2.0320055382407162e-7
1.647135356713774e-7
1.5635383793609718e-7
1.2589717275534988e-7
1.1019829396207497e-7
8.968196924464636e-8
3.5212645479880006e-8
1.4492429341855471e-8
7.596814528976108e-9
5.343853716023783e-9
7.060674620055329e-9
2.1973036857838973e-8
9.665898299876527e-8
6.445727850121307e-8
5.2414339770438055e-8
5.1210449712228416e-8
5.5360107789648614e-8
6.450145140154395e-8
8.03751393520175e-8
1.0722980732586684e-7
2.8364583559055466e-7
3.1778489396779697e-7
1.8305943189732645e-7
1.6702818658531212e-7
1.8530457301378405e-7
2.346436696060234e-7
3.2802455571931515e-7
4.3241833793301003e-7
4.1350415843535687e-7
3.48138795769212e-7
3.153861127878695e-7
3.724429026508769e-7
3.05078469148331e-7
1.110447502879506e-7
4.7656710247020974e-8
2.9296281686971034e-8
2.174951839169312e-8
1.8096996035855135e-8
1.2580504861713695e-8
4.283222624954437e-9
1.92870554057423e-9
1.9284330861458136e-9
4.434293348764145e-9
1.3605350128271486e-8
6.21434640487673e-8
4.9074351497039915e-8
3.304102470173418e-8
3.073356767957536e-8
3.336314976991225e-8
4.029408124925633e-8
5.351383467912072e-8
1.4723974413846758e-7
2.713327712025484e-7
1.558906756655988e-7
1.326325731526181e-7
1.356704131673637e-7
1.528951174177832e-7
1.8474206998643198e-7
2.3551330024401333e-7
3.0795641179208e-7
3.915075139136055e-7
4.5658188791541926e-7
2.3737945045655093e-7
1.6853530115267197e-7
1.635518940899005e-7
1.3735953975031822e-7
1.127775926050031e-7
1.0200088645365543e-7
4.57866968515806e-8
1.748840824370252e-8
8.200097127839268e-9
4.5756648628853065e-9
4.043464869024719e-9
1.179225058365658e-8
6.894845544839113e-8
6.051057233844779e-8
4.872567777160199e-8
4.725889464784084e-8
5.050252030924663e-8
5.7868394322387806e-8
7.049284371792004e-8
2.2164779058516462e-7
3.3510847994413736e-7
1.9293722838928293e-7
1.733444012984338e-7
1.877651313582586e-7
2.2852335252443878e-7
3.055825413970273e-7
4.232372715618203e-7
4.907796997369947e-7
4.3662146450066536e-7
3.7571240814189985e-7
3.497070555678169e-7
4.109237460037646e-7
3.2287463718297946e-7
9.624345760978271e-8
3.872527481790617e-8
2.322568344845921e-8
1.6970351083168466e-8
1.3746939485756975e-8
8.232957446832936e-9
2.166670580382206e-9
6.949102679395027e-10
1.2135686780227148e-9
4.7693066243782175e-9
1.858831595434823e-8
8.344858085378992e-8
3.793602106450435e-8
2.9737183722935234e-8
2.9492693004572403e-8
3.316687889899985e-8
4.0936893164359286e-8
1.3570445338283167e-7
2.9854942822805115e-7
1.8668858314059522e-7
1.5433042002394657e-7
1.5290238254873916e-7
1.65115827718239e-7
1.8835950025858464e-7
2.2387315526320815e-7
2.733779383446597e-7
3.3589176097659257e-7
4.051336046301728e-7
2.2229069362062015e-7
1.8887384198276196e-7
1.916770888804503e-7
1.6426381395831487e-7
1.4757894598865745e-7
1.0484546222619139e-7
4.046092690355959e-8
1.7848881481301142e-8
9.724634674451108e-9
6.8330689418290755e-9
8.803999288730113e-9
2.937769347842605e-8
1.014483755786289e-7
6.906568219145669e-8
6.0638662120557e-8
6.114031057471253e-8
6.696348257048126e-8
7.828265918572057e-8
9.720747931609072e-8
1.2837523717762368e-7
3.555926598361155e-7
3.8550189533145886e-7
2.2676920375559718e-7
2.1072712995238955e-7
2.386756624312751e-7
3.1030563272076444e-7
4.436771736181195e-7
5.601196126840862e-7
4.993725246313156e-7
4.2139402062666665e-7
3.963320556775133e-7
4.3642598385217167e-7
4.1843265664977673e-7
1.3709458239532072e-7
5.100460680268132e-8
2.8723049616207887e-8
2.0589574192131905e-8
1.6674320081264566e-8
1.3293876743187616e-8
4.979472793607552e-9
2.2899467628946768e-9
2.440260141796138e-9
5.3482281174654315e-9
1.509715395895937e-8
6.227372781971331e-8
6.785128059397522e-8
4.208882726689767e-8
3.820141154614621e-8
4.1196510051636324e-8
4.984313061500527e-8
6.662104206142022e-8
1.7256559073641858e-7
3.293392216174863e-7
1.9034342127039077e-7
1.5928725696161307e-7
1.6030011434852565e-7
1.7734642992190436e-7
2.0967918998897905e-7
2.608621369174485e-7
3.337848242289962e-7
4.2262894393136995e-7
5.078581678234744e-7
2.5786424123164333e-7
1.9183934913769002e-7
1.9646799959768543e-7
1.7904649440329723e-7
1.5329780962661123e-7
1.2685846867185826e-7
5.193647446005567e-8
2.1500652765400514e-8
1.0649666702220367e-8
6.01728862606825e-9
4.9777370623123614e-9
1.4947968734895118e-8
8.073241988826603e-8
6.321168132004776e-8
5.6374603763007096e-8
5.698112681574808e-8
6.197293941958388e-8
7.144000849324683e-8
8.690394596143836e-8
2.7920079622639363e-7
4.105459495226492e-7
2.4039639775993055e-7
2.1997886373353307e-7
2.431388894664968e-7
3.038004970471e-7
4.188498762626784e-7
5.791390226756481e-7
6.122323674004693e-7
5.178978377360746e-7
4.539704438960632e-7
4.4523406921410506e-7
4.675873726594507e-7
4.2912228936351934e-7
1.1711733951950606e-7
3.8299026814152114e-8
2.041407758589658e-8
1.4440824752770835e-8
1.1198580963159704e-8
8.122528121618242e-9
2.3892770787341987e-9
9.533356637297279e-10
1.7712469356343631e-9
5.622500102559075e-9
1.8875943983784443e-8
9.957889021931398e-8
5.112219374683616e-8
3.7139263590517735e-8
3.596881825786744e-8
4.0212000238766024e-8
4.977698195185633e-8
1.552728992278616e-7
3.519452377454479e-7
2.2801183358632848e-7
1.8520104639494851e-7
1.803589265726849e-7
1.9119501278772646e-7
2.1357469713087037e-7
2.479932395069139e-7
2.9583989716732017e-7
3.574443780660742e-7
4.3306041218727486e-7
2.4904995562971057e-7
2.201079954101724e-7
2.3586104121750735e-7
2.23094293476995e-7
2.0590356341194277e-7
1.1663357265439237e-7
4.70494103739696e-8
2.2795895013913314e-8
1.310770559505511e-8
9.288248801062242e-9
1.1683740276855624e-8
4.309333010133108e-8
9.043009367087401e-8
7.281888319802633e-8
7.05518854886252e-8
7.425754147100508e-8
8.287316201022867e-8
9.744271240674336e-8
1.2059769461370206e-7
1.573811340737672e-7
4.6010749786090246e-7
4.764317459111893e-7
2.8842397583196593e-7
2.7449264356737784e-7
3.195846356876988e-7
4.303867406624965e-7
6.275506896988438e-7
7.223152279754335e-7
6.005277024936571e-7
5.181943938799597e-7
5.184786669122825e-7
5.075590193812823e-7
5.323887402743334e-7
1.7705077818229772e-7
5.288048600521951e-8
2.5621143564333766e-8
1.75126789732564e-8
1.379066552774561e-8
1.1770212509509886e-8
5.737951394905152e-9
2.7686664431801322e-9
3.100628681672122e-9
6.323100696710926e-9
1.6182678086468025e-8
5.7789130782370966e-8
1.0181056499339204e-7
5.5041972857048525e-8
4.801337781116268e-8
5.1207374623508096e-8
6.200786029835622e-8
8.331046169431818e-8
1.994632369756546e-7
3.997093065595379e-7
2.3544150383398723e-7
1.9301418683982827e-7
1.9043228636814188e-7
2.061430761234816e-7
2.3771331806769699e-7
2.8777419486188827e-7
3.5941151762149535e-7
4.520903213363811e-7
5.616851377326313e-7
2.910037627718619e-7
2.2483904377305996e-7
2.3668987044208443e-7
2.39134906608861e-7
2.2155283473078618e-7
1.4794882134592644e-7
5.907824035645999e-8
2.739638105967771e-8
1.463692602454973e-8
8.512451170910674e-9
6.5692158551752705e-9
2.04241698976323e-8
7.054743744937896e-8
6.406823878290447e-8
6.533500135509637e-8
6.997341542129893e-8
7.810200337234468e-8
9.092567308721519e-8
1.1057138683835298e-7
3.6295871676947566e-7
5.126013964442347e-7
3.0801756558041136e-7
2.8893721414159786e-7
3.2838134405975345e-7
4.257490977537299e-7
6.096245125720017e-7
8.063248227932076e-7
7.428912956738139e-7
6.149387561863869e-7
5.669276884837225e-7
6.118880018679171e-7
5.374756032883982e-7
4.650755969621919e-7
1.5424793193378962e-7
3.6754626394211305e-8
1.555382607748851e-8
1.0364250295803592e-8
7.691455633816876e-9
5.651177693659008e-9
2.5760345337537832e-9
1.3909323626373372e-9
2.4744209959799938e-9
6.28973400946575e-9
1.790118067923314e-8
7.925897742396919e-8
7.577228832100516e-8
4.749423811613816e-8
4.406837586366032e-8
4.868542954998074e-8
6.032759489230097e-8
1.7232781776652446e-7
4.065086913377888e-7
2.821655325248598e-7
2.2417596429412198e-7
2.136847673683718e-7
2.2171144893664287e-7
2.4210211955701203e-7
2.7479403763670346e-7
3.219629799334029e-7
3.888708116016096e-7
4.962667847042451e-7
3.0089953093111737e-7
2.6637478480925767e-7
2.911630325999692e-7
3.199975195970363e-7
2.846853509036863e-7
1.2429200081065859e-7
5.6231396898660144e-8
3.089631270459324e-8
1.927478513541667e-8
1.4156154491806161e-8
1.791997207877707e-8
6.465364360709793e-8
7.00021552867842e-8
7.39348015137729e-8
8.1794211858739e-8
9.167683809706926e-8
1.0536385681072467e-7
1.2524242865195241e-7
1.5472210131739214e-7
1.9926826968770677e-7
6.205533083152838e-7
6.01411016722829e-7
3.7988518218075745e-7
3.73902028170938e-7
4.529759330028374e-7
6.409125180701008e-7
9.283958448351784e-7
9.037635074981596e-7
7.234145514249771e-7
6.623149226369091e-7
7.419005579444254e-7
6.109544149428475e-7
5.413599906085732e-7
2.427997246813894e-7
5.459006646338698e-8
1.985269485018485e-8
1.2191453626032385e-8
9.480610492959873e-9
7.414576919602816e-9
6.0496894786183885e-9
3.5546102662440646e-9
3.9849222818203286e-9
7.177541608266215e-9
1.625720391713269e-8
4.8578710169591535e-8
1.7699911119528171e-7
7.597404899945912e-8
6.135037163997328e-8
6.395603236097956e-8
7.706597195896242e-8
1.0286908865937465e-7
2.230032000448796e-7
4.781400339482682e-7
2.9622212639105073e-7
2.3640452557926103e-7
2.275018982058863e-7
2.4004845229687026e-7
2.693555954563921e-7
3.175116538604012e-7
3.897952198179215e-7
4.9774934316599e-7
6.792890730980707e-7
3.8157056366907977e-7
2.875003344469999e-7
2.899630234388946e-7
3.2861566940235494e-7
3.3524856396650924e-7
1.595771275464841e-7
6.883790401680126e-8
3.710921017616468e-8
2.2211309052872672e-8
1.383720294399437e-8
1.0336190323953222e-8
2.9205803179337022e-8
4.641437030259832e-8
6.055461571592642e-8
7.453060380593698e-8
8.734030048156621e-8
1.0176397838964387e-7
1.2068295431382334e-7
1.4723501892321074e-7
4.928821224509004e-7
6.539128148600769e-7
4.1047252786056414e-7
3.995976786898468e-7
4.739738623780356e-7
6.503608178104174e-7
9.627338685641228e-7
1.0795804644584135e-6
8.709931247310653e-7
7.51569075484911e-7
7.776348050240756e-7
1.0309299223303944e-6
7.054814163265335e-7
3.984790526972034e-7
1.7288007303322733e-7
3.980339727501149e-8
9.970494087178983e-9
4.994710123176302e-9
3.631710529179578e-9
1.8448921348680493e-9
1.7865741227058959e-9
2.44832817587286e-9
3.3800849726619146e-9
6.27316022768416e-9
1.471018878208965e-8
4.666121522850173e-8
1.5419344949665493e-7
6.516935793076785e-8
5.4367434760859414e-8
5.806538392063705e-8
7.103664338186144e-8
1.7700793770373636e-7
4.4156436271998805e-7
3.557143950297447e-7
2.750937262996086e-7
2.550037101977843e-7
2.584146433574673e-7
2.766398705730091e-7
3.10424897901322e-7
3.6820243853292235e-7
4.828509644657301e-7
8.125866433452049e-7
5.012060665783924e-7
3.7038943118497386e-7
3.8007062750001365e-7
4.959988610570774e-7
3.382559506288286e-7
1.3899368287618543e-7
7.27314126250391e-8
4.719489194700496e-8
3.42757959228942e-8
2.892518343190392e-8
3.818555794306693e-8
3.3816823428608674e-8
4.547847106873644e-8
6.772678276519616e-8
9.135464028023898e-8
1.1397943440642217e-7
1.383601314053779e-7
1.6854816914136113e-7
2.0916899249347918e-7
2.6616523623354e-7
8.952497588777668e-7
7.808899028236189e-7
5.297048690953614e-7
5.505820094349909e-7
7.125663670863549e-7
1.0801505015738167e-6
1.3650168999495782e-6
1.0792614436983162e-6
9.041510840134123e-7
9.530832979846983e-7
1.3833055998034927e-6
8.910622611189842e-7
4.958534158102627e-7
2.0720911535652051e-7
6.606334077106587e-8
1.3646594101882932e-8
5.297473941806539e-9
3.769123639615557e-9
2.4315908890165074e-9
2.496462864875916e-9
5.2107143768838805e-9
5.732453201229761e-9
7.431163208110677e-9
1.3931783173401676e-8
3.373891860523657e-8
1.4368998622633076e-7
1.279448141358016e-7
8.176580632779323e-8
7.92738212178684e-8
9.167532303655531e-8
1.133304419646923e-7
2.2678417330903986e-7
5.361737347385912e-7
3.8439287749579477e-7
2.9577836901291707e-7
2.7537601860648933e-7
2.8251212534874897e-7
3.099337738515509e-7
3.626116070789583e-7
4.622126517078844e-7
6.982172801583641e-7
4.441909127052642e-7
5.496554304317045e-7
5.398087467050139e-7
4.1722359424033156e-7
5.019062744399641e-7
4.2864994578688363e-7
1.8766338819301963e-7
9.114912044990765e-8
5.659097894270328e-8
4.1159713982536617e-8
3.164719009118272e-8
1.8777873640056046e-8
7.78662467539785e-9
2.1127873827253697e-8
4.585670036917995e-8
7.658492165449475e-8
1.0720978915676184e-7
1.3730323336305716e-7
1.7065252201637135e-7
2.1203360648421163e-7
7.272802883232874e-7
8.572912414425774e-7
5.872630412589895e-7
6.122415654168972e-7
7.881890622527465e-7
1.1907354620719857e-6
1.5748357478863498e-6
1.2646818046408389e-6
1.0376431395542326e-6
1.0731385085574384e-6
1.5451109689070313e-6
4.034149998782104e-6
2.0201708106936987e-6
5.811649124312117e-7
1.1009063362121572e-7
2.4962848735578123e-8
6.98221710284388e-9
3.490332985508314e-10
4.0982186757696076e-10
5.99821457870651e-10
2.089396524549904e-11
9.022795100603512e-10
7.330991444195858e-9
3.293542500724273e-9
4.6661828384112465e-9
1.3120459720127214e-8
4.97962445440156e-8
1.9733456406451638e-7
7.465954816184414e-8
6.367385820867295e-8
6.817277551902542e-8
1.2544684200667637e-7
3.6495690090735745e-7
4.5068322073022085e-7
3.507096882238816e-7
3.1170558119534013e-7
3.083418202952526e-7
3.3094075025450083e-7
3.914027720475875e-7
5.543548287767264e-7
5.121253088571374e-7
4.449642167528978e-8
8.097355708916766e-8
2.0469539398770775e-7
6.183731039432448e-7
6.16938454376351e-7
3.6484188731824494e-7
2.465535358639496e-7
1.6340449687232143e-7
1.0254112446419734e-7
7.405991883140337e-8
1.6170651928472417e-8
7.204999925564305e-9
2.3168478397032144e-9
1.1171997387816376e-8
3.478294156060468e-8
7.133963664720997e-8
1.189550750399096e-7
1.728117230323431e-7
2.3259694535444738e-7
3.0297929579641607e-7
3.9026108290585516e-7
1.5400472021047125e-6
1.0634703663971517e-6
8.484689487937035e-7
1.0049232653415263e-6
1.5200646971965688e-6
2.1543440014340926e-6
1.6344726888559732e-6
1.3262629776807072e-6
1.4817420327668619e-6
2.701305152930409e-6
0.0000127697898640491
6.6396823345155456e-6
1.7873519984738505e-6
2.5954679090931636e-7
3.604600639129438e-8
3.922791654791183e-9
2.123837797581521e-9
3.2665569299196006e-9
1.3325934877327642e-9
5.123173864076293e-10
3.45670209822233e-10
8.587621693831784e-10
3.4579204189910495e-9
1.6601149157371152e-9
1.8327675029113952e-9
4.8843320022956736e-9
2.865524396389451e-8
2.791409803272266e-7
8.359451687761135e-8
5.678195947510769e-8
5.0742405678139566e-8
1.007008781615064e-7
3.1917371282007055e-7
4.787346926917503e-7
3.8906129980050947e-7
3.4286167669161376e-7
3.407166180530002e-7
3.811951824340992e-7
5.06664872425056e-7
5.421895472414712e-7
7.087846589626298e-8
1.6683005083881815e-7
1.7915932638849954e-7
2.8941592340440105e-7
5.551338483097298e-7
5.149344212441299e-7
4.985588547435054e-7
4.337178272266592e-7
2.845757207611634e-7
1.529906020683124e-7
1.9457448485826854e-7
2.672531047693067e-7
2.3224897635188821e-7
2.636082476529757e-7
4.7503550909912784e-8
1.1063687557932931e-6
4.351932907923646e-8
5.708439709561193e-9
2.9277027988220387e-10
1.0144248639682833e-10
1.3541309045696514e-11
1.8616078861039455e-11
2.647245231862435e-11
3.5033896070624875e-11
3.002929447286464e-11
1.3083429744686057e-11
8.020225201736045e-12
4.796457229319135e-12
4.262668840210102e-12
4.481475784288056e-12
5.081741516832981e-12
6.074212593736354e-12
7.610514307344399e-12
7.265828351588383e-12
8.039858433951849e-12
1.076004585760003e-11
1.5111122622788653e-11
2.0339902757937365e-11
2.5557539284050508e-11
2.979345318022818e-11
3.083931372998175e-11
2.206598977682516e-11
9.010861233566397e-12
2.4746377756161405e-12
3.747949686945765e-13
1.7771183867480814e-12
2.636263070288191e-12
3.3267398829365423e-12
4.013648967241326e-12
4.7764673615414805e-12
5.661357052229852e-12
6.704036694905404e-12
2.5734200781991366e-12
9.537455940831188e-12
1.2838927056680616e-11
1.5623191242045707e-11
1.8635601788711628e-11
2.2138882858315948e-11
2.628497128589772e-11
3.1207955662223993e-11
3.7050428413040023e-11
4.3968369559460525e-11
5.2124922369445985e-11
2.019523989252111e-11
8.936069688079373e-11
1.5125844542196735e-10
2.1356316959348668e-10
2.810874991871775e-10
3.5830434019625986e-10
4.501735381310636e-10
5.625315731609786e-10
7.024427729384545e-10
8.785344511462222e-10
1.101223228096627e-9
1.3826022671945807e-9
1.7356013222891948e-9
2.1719879874050496e-9
2.6991199452071477e-9
3.316383501199441e-9
4.01363462354945e-9
4.773756561068859e-9
5.577211479068035e-9
6.3994793459778075e-9
1.6892483101973716e-9
1.4778095903431804e-9
8.287640765385642e-10
4.3542255406655247e-10
2.778560053135167e-10
2.1160442410072541e-10
1.800422056275836e-10
1.6348223253342638e-10
1.54177319538186e-10
1.4868208491626113e-10
1.453206465215635e-10
7.497604172320723e-11
2.592482324290996e-11
7.1345495951582775e-12
3.50195002244633e-11
6.148173293090904e-11
9.165810347758954e-11
1.4452353481709223e-10
2.5471478177318855e-10
5.477049997787252e-10
1.3264312334370523e-9
2.5544118030504227e-9
3.712386581220754e-9
3.2828702327350417e-10
6.47818286810589e-13
0.
0.
0.
0.
0.
0.
4.3049895626278357e-13
8.712557197817581e-14
7.992240209802296e-14
8.882322327832592e-14
1.034664654626127e-13
1.2271580941964858e-13
1.4709023348742482e-13
1.7773101148936282e-13
2.1623286949627735e-13
2.6468608943542065e-13
3.2579948461431994e-13
7.177196228685895e-13
2.0938952355375402e-13
0.
5.728315632733246e-14
1.1186319696865833e-13
1.6889449112572373e-13
2.4064217090002665e-13
3.376758358204234e-13
4.724297141438336e-13
6.616429370944333e-13
9.289864350697486e-13
1.308579673306997e-12
1.85006087456008e-12
2.626073072179658e-12
3.743298446355132e-12
5.358477597097314e-12
7.700669946871883e-12
1.1099320819153837e-11
1.601154237074706e-11
9.141444648107287e-11
9.285686682135182e-11
9.739639096105939e-11
6.639618114019845e-11
2.3570253712430402e-11
1.9179315479964782e-10
4.511240807153649e-10
7.932168803985156e-10
1.1852648865048947e-9
1.5852021584525847e-9
1.9571279686281285e-9
2.2820183922741495e-9
4.5246278464787987e-10
3.1108278716419583e-10
5.04253188222691e-10
9.18618111520248e-10
2.9935885448182625e-9
1.0274827881090364e-8
3.24272843071954e-10
1.9253794537147315e-10
2.9527297178954435e-10
3.4992394556227836e-10
4.050535480714691e-10
4.737767862300803e-10
5.646533086117719e-10
6.888545656971899e-10
8.652808013142181e-10
1.129989174508903e-9
1.5600827171992696e-9
2.345957046470297e-9
4.044783340864336e-9
2.3483727974355392e-8
3.6102271342326094e-8
2.407028842755483e-8
2.490307904860281e-8
3.09147603857055e-8
4.327905905895012e-8
6.657764297121076e-8
1.0256131225476003e-7
1.261875552232413e-7
1.2536472967210813e-7
1.2093138864798427e-7
1.3539948305594802e-7
7.83850621032462e-8
4.990340067459901e-8
3.1631749851012074e-8
2.220900893706975e-8
1.8443758779002085e-8
1.590173845794341e-8
6.936609978587294e-9
2.1765174864642008e-9
7.920862797043259e-10
3.7676105383260806e-10
9.797455550343338e-10
5.160807300008805e-9
2.613226156380137e-8
1.4464731570469238e-8
1.154464728467113e-8
1.1337042966200406e-8
1.2429659213909897e-8
1.4762732773843203e-8
1.883989343424579e-8
5.618637673214737e-8
8.83965324768456e-8
4.7021085323421166e-8
3.8489877098672284e-8
3.783950494153597e-8
4.102529524328671e-8
4.775137003311484e-8
5.844835763063052e-8
7.093454901501834e-8
7.512897705826032e-8
6.596402203047662e-8
5.026021223969919e-8
3.0266657268673076e-8
1.7335032569542958e-8
1.116909417216773e-8
8.791982786250958e-9
7.852859120269349e-9
5.495042114456988e-9
1.9593319824529187e-9
8.255321793210146e-10
4.664561349583621e-10
4.974758744899749e-10
1.316418899754878e-9
5.332530366093439e-9
1.1026335335501697e-8
6.366305385152232e-9
5.414022131314419e-9
5.473531761331959e-9
6.151233025534563e-9
7.539656645557175e-9
1.0105024239872307e-8
3.4729708106312436e-8
5.622665301627122e-8
3.4968278779904754e-8
3.366487681434269e-8
3.888414218537196e-8
5.0183692363426026e-8
7.0780623252686e-8
1.0500317233766103e-7
1.437081799970714e-7
1.5703151013753443e-7
1.5128384698643704e-7
1.394139500135796e-7
7.665885908086478e-8
5.0796109160766766e-8
3.295979903276304e-8
2.467123629470766e-8
2.131515228540459e-8
1.6935666813358222e-8
6.1609529769867224e-9
2.2240882373800257e-9
1.068571662088573e-9
9.656094040517405e-10
2.5028757474655887e-9
1.0340167069575257e-8
3.247623699469427e-8
1.7710577630367957e-8
1.4697711805715498e-8
1.4736726837943561e-8
1.646959393635104e-8
2.0003099606984113e-8
5.768365167323006e-8
9.731359382874881e-8
5.309224417227973e-8
4.378673002532394e-8
4.327767081614292e-8
4.7047100379031206e-8
5.476156847486608e-8
6.708845991030814e-8
8.287320988479311e-8
9.307375164035732e-8
8.772509371759903e-8
7.438858516269652e-8
6.646356421408288e-8
4.004353688405602e-8
2.269678722558337e-8
1.4036503916059949e-8
1.075653212676542e-8
9.439025942930053e-9
6.394903918656021e-9
2.0187462865725073e-9
6.527561183754133e-10
1.2231130853716144e-10
1.809329295320323e-11
9.175848354457094e-10
7.591965143583501e-9
8.599175181778718e-9
6.0552826791689545e-9
5.617824162316382e-9
5.9069994223333415e-9
6.739214494536995e-9
8.235539850423688e-9
3.508447855354213e-8
7.199507958465655e-8
4.430044050602604e-8
4.029321434616613e-8
4.3845794353592813e-8
5.2530313219050944e-8
6.758666374375579e-8
9.201812094509982e-8
1.2791575056101593e-7
1.6592039140775465e-7
1.833659282028352e-7
1.13355174217006e-7
6.998050887527693e-8
4.706675703325318e-8
3.282721979161647e-8
2.674101326645701e-8
2.386668676949025e-8
1.4346151979963499e-8
4.986180519701147e-9
2.2690899867014608e-9
1.6040003186851758e-9
2.244807821468892e-9
5.754408079684713e-9
2.205741391118488e-8
3.5061024253189775e-8
2.1262481973447946e-8
1.861216137899099e-8
1.9293583542281898e-8
2.2276386469990562e-8
2.812634909743623e-8
3.8847113933935626e-8
8.486500150458104e-8
1.0380377853979076e-7
5.47259810475231e-8
4.575121335196988e-8
4.61169352950191e-8
5.191983248557779e-8
6.363080120331447e-8
8.095846669349831e-8
9.170317311000654e-8
8.173086696909301e-8
6.560284336897923e-8
6.889872006920249e-8
4.067051575534095e-8
2.3845202603037187e-8
1.4010325950023732e-8
1.0268066637172591e-8
8.812737636113288e-9
7.413948729332693e-9
2.9158649962003064e-9
1.062831874459703e-9
4.675735858340277e-10
3.0331507465340106e-10
7.864396246778732e-10
3.655197181735878e-9
1.3058802694135372e-8
7.045548271105614e-9
5.75964588464211e-9
5.696187978020028e-9
6.268642417088135e-9
7.484139860666173e-9
9.660753481667789e-9
3.662856005584284e-8
6.466354018763809e-8
3.952837105478992e-8
3.7066451839666153e-8
4.167713777550327e-8
5.207145365794318e-8
7.067366815028415e-8
1.0165776361122293e-7
1.4256883522862528e-7
1.6803196517243813e-7
1.6706594158381602e-7
1.316402788810207e-7
7.48586877700743e-8
5.015952553479096e-8
3.33580623617078e-8
2.58074218863157e-8
2.268646909168734e-8
1.656158567015445e-8
5.755369136695333e-9
2.2597284444555477e-9
1.2585670066246703e-9
1.3898692384079575e-9
3.5739804757603153e-9
1.4067190231390001e-8
3.4171692377693246e-8
1.9271845331766992e-8
1.631547930253754e-8
1.655084911851737e-8
1.8703543473938045e-8
2.3015415637528686e-8
6.327808461932997e-8
1.0143898361105229e-7
5.493668192423502e-8
4.5507811938542174e-8
4.52098490101496e-8
4.95257202412018e-8
5.828297922469306e-8
7.227210027741058e-8
8.936578360884939e-8
9.743918005694478e-8
8.851091687257254e-8
7.40018722690823e-8
7.189310458487282e-8
4.2990527726814146e-8
2.4439265992486712e-8
1.4741278146065161e-8
1.1095744312331898e-8
9.63924796960269e-9
6.936757268053017e-9
2.211672506246708e-9
6.884970010529245e-10
1.0238756660271157e-10
1.0082840432857653e-10
7.019006918352467e-10
6.743931235509262e-9
8.859312780381343e-9
6.142584447452157e-9
5.66783711675091e-9
5.936979694074072e-9
6.745804560073221e-9
8.200381497842982e-9
3.538744434108874e-8
7.410487250879535e-8
4.572073175765397e-8
4.13631451939576e-8
4.476245398075633e-8
5.326553978434131e-8
6.794758062626291e-8
9.16206310106499e-8
1.2657742040711553e-7
1.654679503158919e-7
1.8651578194914478e-7
1.116932053851562e-7
7.003934913506244e-8
4.7358549994141725e-8
3.333441291623903e-8
2.7368809648274225e-8
2.446245338081828e-8
1.4157438392497809e-8
4.955060260730884e-9
2.3086723417529824e-9
1.6857086841187822e-9
2.420620882243876e-9
6.220246650807328e-9
2.3947117236573325e-8
3.536967118221018e-8
2.1774711168598403e-8
1.9180953631755364e-8
1.99595062110774e-8
2.3124818112608496e-8
2.9310874760317377e-8
4.068256633483851e-8
8.724309974819243e-8
1.0513544660898879e-7
5.549311115700248e-8
4.648592092753893e-8
4.69678845876845e-8
5.305274983919048e-8
6.529066585994317e-8
8.323623187409664e-8
9.35459845595879e-8
8.259132573104085e-8
6.623134585875251e-8
7.087475810714926e-8
4.1910147720262343e-8
2.449349115867145e-8
1.4294449950828626e-8
1.0424623225460872e-8
8.910820782983525e-9
7.5517714196359e-9
3.0099802328168477e-9
1.0871211238980652e-9
4.721327161167567e-10
2.978944929751738e-10
7.705135564151652e-10
3.6068790631204018e-9
1.3360360047306227e-8
7.180524302768505e-9
5.848546573214324e-9
5.774866689110694e-9
6.3483183199705534e-9
7.571175713913772e-9
9.759796491771416e-9
3.703851038533027e-8
6.57044776164088e-8
4.010683520989279e-8
3.752254775861854e-8
4.209333952146851e-8
5.245119858169021e-8
7.096544344264132e-8
1.0178107571726211e-7
1.428201118059897e-7
1.6934225695751604e-7
1.6905550781973383e-7
1.3125061070201795e-7
7.498393612680064e-8
5.051988683137573e-8
3.372672553331126e-8
2.616186800873626e-8
2.305151378039348e-8
1.6670339518387044e-8
5.7741997703888665e-9
2.2810085981457627e-9
1.2796127573443453e-9
1.422776558489937e-9
3.663046688984584e-9
1.4452959093726726e-8
3.4264965176133634e-8
1.943404233126635e-8
1.6494548274134634e-8
1.6751949468396892e-8
1.894463516773172e-8
2.3325980291330325e-8
6.406744473898529e-8
1.0235215768602797e-7
5.543779927339251e-8
4.5971029275148404e-8
4.572218544445617e-8
5.016018206440245e-8
5.9140983331963724e-8
7.348773661198402e-8
9.093540099752527e-8
9.886362182420081e-8
8.950906646614978e-8
7.481206347269137e-8
7.351344907113842e-8
4.3841400333672976e-8
2.4750578034891797e-8
1.4874966397402977e-8
1.117128876096849e-8
9.678837702920862e-9
7.021194308981465e-9
2.2444940647257638e-9
6.953431451935301e-10
1.0272054472946805e-10
1.0087249862715909e-10
7.070196847968211e-10
6.744784445537234e-9
9.034910377635464e-9
6.232966040287642e-9
5.741634366532626e-9
6.010127305071453e-9
6.826884751644022e-9
8.298095942215227e-9
3.573032419142543e-8
7.492423685281331e-8
4.6218238719234635e-8
4.176036455819313e-8
4.5136016430947685e-8
5.3633785494633575e-8
6.830153452067941e-8
9.192324881757173e-8
1.268147030968256e-7
1.659367634016728e-7
1.8773599725631055e-7
1.1168799292349134e-7
7.039929355256092e-8
4.787163209152687e-8
3.3776746468826e-8
2.7780386255843448e-8
2.4862146588225602e-8
1.4259153884601482e-8
4.994934592631873e-9
2.3332840608095794e-9
1.7051626415198572e-9
2.4494178369197377e-9
6.308858205077238e-9
2.4400820917437846e-8
3.542305286035482e-8
2.1911609723667243e-8
1.9335614623150206e-8
2.013437779939534e-8
2.3332868166106942e-8
2.957347509728447e-8
4.1036399501675866e-8
8.817384262612696e-8
1.060489133172934e-7
5.603508335061936e-8
4.6996161175404914e-8
4.7546232889529155e-8
5.3794525966087124e-8
6.633530417029782e-8
8.469420220788322e-8
9.505244885682915e-8
8.376331186419805e-8
6.72425727785163e-8
7.245029103765189e-8
4.284398192030223e-8
2.4877663497518584e-8
1.4473489913954124e-8
1.0540075127729808e-8
8.989947507282028e-9
7.635253963508932e-9
3.0613578337341575e-9
1.1024155666542345e-9
4.784706935800871e-10
3.043216606123516e-10
7.864836728708934e-10
3.6517832721502964e-9
1.3689146343129814e-8
7.332850713781331e-9
5.9588610426409705e-9
5.879204866571132e-9
6.4618503209245e-9
7.707750774190685e-9
9.939703621680877e-9
3.752798842005202e-8
6.659814665315933e-8
4.0601210011816144e-8
3.792935963834975e-8
4.248991356007469e-8
5.286443663623586e-8
7.140182248647784e-8
1.0224066237864534e-7
1.4346119553716652e-7
1.7059434431330656e-7
1.7069462758870688e-7
1.313875882174289e-7
7.529384516235059e-8
5.106570020525209e-8
3.4201354022144184e-8
2.6564886935885674e-8
2.3454065295308528e-8
1.6863994823315525e-8
5.827237581982647e-9
2.307225234482836e-9
1.294035781627221e-9
1.435264095507016e-9
3.702290410544966e-9
1.4685741750828808e-8
3.4307654707686856e-8
1.9551018908930568e-8
1.6626564253096714e-8
1.6898007818599625e-8
1.911324230760994e-8
2.3530383123917564e-8
6.476246053557659e-8
1.0335629510534326e-7
5.6015372947590166e-8
4.6501379673547437e-8
4.6304320262668866e-8
5.0871562153076145e-8
6.008607119362991e-8
7.480901824454272e-8
9.266933901933693e-8
1.0058682087523144e-7
9.08927922429886e-8
7.600071967345295e-8
7.539440294964642e-8
4.482169010076707e-8
2.5069586669863032e-8
1.5019895228491106e-8
1.1260490137385156e-8
9.728625747234536e-9
7.104181470499651e-9
2.2769488050196344e-9
7.026550250122086e-10
1.0460986009894098e-10
9.540751063127246e-11
7.290963124519984e-10
6.808888734444148e-9
9.264229356886398e-9
6.355457637868695e-9
5.843678124056832e-9
6.112907842660411e-9
6.942789327944009e-9
8.44077353823153e-9
3.620375695596433e-8
7.594467510085461e-8
4.6825248727206674e-8
4.225154538957641e-8
4.560690301310662e-8
5.4114415230280664e-8
6.87969115765871e-8
9.241547436668421e-8
1.2730494053118922e-7
1.6669817588508233e-7
1.8925464831706347e-7
1.1186373850282833e-7
7.09170777960215e-8
4.8564633800148625e-8
3.4352692101469105e-8
2.8303824927219627e-8
2.5370387741764575e-8
1.4415038051463529e-8
5.053096518954751e-9
2.3647946942582713e-9
1.7264508273460534e-9
2.4769380936975886e-9
6.398210912008867e-9
2.4889929059921874e-8
3.549553396235036e-8
2.207195161229758e-8
1.951402974056397e-8
2.0333410675402267e-8
2.356526241626277e-8
2.985873574392604e-8
4.140433510859445e-8
8.930821078879582e-8
1.0724783151886859e-7
5.6745957505137713e-8
4.766267825128176e-8
4.829875405573489e-8
5.475478399635229e-8
6.768090209663162e-8
8.657437629208595e-8
9.703876595028278e-8
8.536338974279481e-8
6.863585845637531e-8
7.451598815574952e-8
4.406797586863409e-8
2.5379607963950573e-8
1.4711930886111336e-8
1.0696973361190622e-8
9.100273870556787e-9
7.745981236747827e-9
3.127624497037582e-9
1.1225860319412196e-9
4.872518487451056e-10
3.137731076190911e-10
8.100929973497256e-10
3.7198888294239283e-9
1.412910341049961e-8
7.538739246166798e-9
6.109058359119045e-9
6.021877546949766e-9
6.617617317693742e-9
7.895762654714554e-9
1.0188358949629566e-8
3.819799435764038e-8
6.779235002234555e-8
4.1262261847428415e-8
3.847630017521112e-8
4.3027393146871485e-8
5.3432629099653575e-8
7.201847489942338e-8
1.0291856508733157e-7
1.443900119770876e-7
1.7226940553376743e-7
1.7284477490954619e-7
1.316796927606739e-7
7.574880687407381e-8
5.18024233013433e-8
3.483290791909413e-8
2.7096896486650287e-8
2.3983518512113893e-8
1.7123077890688802e-8
5.90041404929894e-9
2.3423150172864158e-9
1.3127100589134426e-9
1.4505206990986952e-9
3.750787998138652e-9
1.4981020266094027e-8
3.437963164398432e-8
1.970827502114715e-8
1.6800837214987583e-8
1.7089713786628835e-8
1.9333686294831415e-8
2.379655337283211e-8
6.568032959861993e-8
1.0470723597381754e-7
5.679421154286743e-8
4.7214702777378854e-8
4.708563303980146e-8
5.182422034559375e-8
6.134892764816568e-8
7.657172184353853e-8
9.498235014736151e-8
1.0289722162046628e-7
9.277204881219287e-8
7.762730186999112e-8
7.790627692537582e-8
4.6138370837759536e-8
2.5505935252564118e-8
1.522212216935272e-8
1.1387589987611133e-8
9.803675642320541e-9
7.216087179279904e-9
2.3209179266165033e-9
7.127737990880846e-10
1.072790085497959e-10
8.806745161376183e-11
7.592469101332988e-10
6.902100423330339e-9
9.57481695487414e-9
6.522192360151099e-9
5.983070497139262e-9
6.253592171827852e-9
7.101616090779291e-9
8.636402755659986e-9
3.6854261416548464e-8
7.733365688170574e-8
4.765053286971809e-8
4.292150539023532e-8
4.6252139909374874e-8
5.477825344676497e-8
6.94914732057811e-8
9.312598179267276e-8
1.28038582756079e-7
1.6778424348275952e-7
1.9129327014707604e-7
1.1218592818403224e-7
7.16356687017626e-8
4.9492906557544735e-8
3.5119886038639e-8
2.8999241839323066e-8
2.604314106603441e-8
1.4624625222181488e-8
5.131840322184041e-9
2.4070618427914216e-9
1.7548614459590576e-9
2.5134499147964623e-9
6.516418433091197e-9
2.5536120796254784e-8
3.56149641203808e-8
2.229225732621875e-8
1.9755492602327745e-8
2.0601686139901762e-8
2.387811699958359e-8
3.024282809293591e-8
4.190052611583124e-8
9.083038772005854e-8
1.0887391580034498e-7
5.7708362761353565e-8
4.856323001397841e-8
4.931404415271879e-8
5.60488726796409e-8
6.949303610539578e-8
8.910529098265126e-8
9.971504428464928e-8
8.753592209889891e-8
7.053564742604515e-8
7.729314356746564e-8
4.572468600537928e-8
2.6064349188455497e-8
1.5039538234833885e-8
1.0913549813770896e-8
9.25454381645785e-9
7.897088931382124e-9
3.2176736133151292e-9
1.1501687377676272e-9
4.992973234761029e-10
3.265878711324383e-10
8.420154662872447e-10
3.813374862873237e-9
1.4721695874515613e-8
7.818465757611557e-9
6.3133107187529e-9
6.216045354633401e-9
6.829691824078475e-9
8.151774573985794e-9
1.052693140032148e-8
3.911296943447698e-8
6.941527751601177e-8
4.2161408120303726e-8
3.922178886935931e-8
4.376239787437711e-8
5.421430998890085e-8
7.287658946969976e-8
1.0387825260003581e-7
1.4568975262611072e-7
1.7452664038352824e-7
1.757251788007032e-7
1.3215586152250978e-7
7.639551422119335e-8
5.279164150879454e-8
3.567577277545374e-8
2.7805602271929813e-8
2.4687783961939084e-8
1.7465517124482434e-8
5.999250708167296e-9
2.3894465533222865e-9
1.3377997502040956e-9
1.471084190363525e-9
3.81570448863109e-9
1.5375070653205636e-8
3.449754455667448e-8
1.9925166496203304e-8
1.703737736342523e-8
1.7348951398673397e-8
1.9631536960310003e-8
2.4156398657617225e-8
6.69154470617777e-8
1.0653442021249012e-7
5.784808166251271e-8
4.817837103968172e-8
4.813996374077115e-8
5.310867532696306e-8
6.305079322371582e-8
7.894669117915273e-8
9.809463226996927e-8
1.0600045873882617e-7
9.530934273751816e-8
7.983532942388126e-8
8.128430262020376e-8
4.7920654628226395e-8
2.610392355307756e-8
1.550174792685991e-8
1.156522025811896e-8
9.912158885506653e-9
7.366677044134285e-9
2.380884240268675e-9
7.267333657483351e-10
1.1093174445684665e-10
7.849048033735811e-11
7.993111452521333e-10
7.030331555958351e-9
9.996663456906185e-9
6.748438416398534e-9
6.172385401553007e-9
6.444790069659936e-9
7.3175341373122655e-9
8.902349900703702e-9
3.7740777465533336e-8
7.92197370460214e-8
4.877150595711523e-8
4.383314347863429e-8
4.7132561040426955e-8
5.568854419692591e-8
7.045298439553654e-8
9.412757791204886e-8
1.2909405425006124e-7
1.692927742361842e-7
1.9401073392223088e-7
1.1270626440388051e-7
7.26230189671631e-8
5.073648451619813e-8
3.614514349821722e-8
2.992806520028523e-8
2.6937998802340596e-8
1.4904150561980857e-8
5.238033901155185e-9
2.463889671293136e-9
1.7930986937474e-9
2.562562476119292e-9
6.6749048692415814e-9
2.6401115596262917e-8
3.580031943846268e-8
2.2594536867778964e-8
2.0083047236385207e-8
2.0964656822473666e-8
2.4301296236352247e-8
3.076297813480775e-8
4.257443022342776e-8
9.287897433263989e-8
1.110741372266253e-7
5.9009268576088934e-8
4.977920131979008e-8
5.068423342579614e-8
5.779527958531884e-8
7.193972867013308e-8
9.252099377578124e-8
1.0331736543584472e-7
9.04723553053846e-8
7.311441064312952e-8
8.102917025499199e-8
4.7975069269245446e-8
2.699354752865946e-8
1.54841247677597e-8
1.120773383126801e-8
9.465480856307687e-9
8.09970822559365e-9
3.339582104148923e-9
1.1876261239343934e-9
5.156723580972294e-10
3.4386478480737316e-10
8.848711620439493e-10
3.939772060631584e-9
1.551862749764109e-8
8.19800466449785e-9
6.589952725834618e-9
6.4789421515211e-9
7.116831211842628e-9
8.498438975390912e-9
1.098547272718758e-8
4.0353567407551097e-8
7.16117989777249e-8
4.3379221293820524e-8
4.023256342153235e-8
4.4760940370435943e-8
5.528044604672415e-8
7.405611363401461e-8
1.0521245162657471e-7
1.4747705681860637e-7
1.7754464869601291e-7
1.7957515744337848e-7
1.3287856398963003e-7
7.729993335363552e-8
5.411881403761607e-8
3.680345557557914e-8
2.875330370830645e-8
2.5629151974773615e-8
1.791702763866378e-8
6.132456398417054e-9
2.4528085858355564e-9
1.3715694323687833e-9
1.4988025216097155e-9
3.902753905247221e-9
1.5904021850036604e-8
3.467795439615513e-8
2.022220854407644e-8
1.7357507961097224e-8
1.7698907989361202e-8
2.0033440540744956e-8
2.46422428735333e-8
6.857698705941777e-8
1.0899891478541065e-7
5.927050358911922e-8
4.9478000970888065e-8
4.9561389472568156e-8
5.4840502034721635e-8
6.53468124627859e-8
8.215310937011367e-8
1.0228821896822352e-7
1.1015970380365138e-7
9.871806898442012e-8
8.281708202831856e-8
8.583498169476104e-8
5.033912208528736e-8
2.6914914160174657e-8
1.588102687410355e-8
1.1807205986132165e-8
1.0062539919530604e-8
7.565650902874659e-9
2.4620801276472396e-9
7.457328342366753e-10
1.159113592970151e-10
6.585579895054852e-11
8.524278691967181e-10
7.202985397824044e-9
1.0571220369737399e-8
7.0546058443035796e-9
6.428233205289448e-9
6.703119697077752e-9
7.609273473130472e-9
9.261739062673897e-9
3.893954060511549e-8
8.176631645943023e-8
5.0286602806654686e-8
4.5066274220715064e-8
4.8325307663581744e-8
5.692562398901774e-8
7.176808097271576e-8
9.55146202597961e-8
1.305738576530528e-7
1.7134416595035603e-7
1.975918788724158e-7
1.13495368410712e-7
7.396846296053068e-8
5.240423639801711e-8
3.7519868853061756e-8
3.117467200708754e-8
2.8133249975074793e-8
1.52756852704669e-8
5.381164595854377e-9
2.5403963979577102e-9
1.844598423976923e-9
2.62856306999698e-9
6.887821652584777e-9
2.756545702345922e-8
3.6074813817843617e-8
2.300626642987268e-8
2.052568080805305e-8
2.1454352078415972e-8
2.4872190687407408e-8
3.146530119449172e-8
4.3486209584609e-8
9.563508802666182e-8
1.140415041209573e-7
6.076365083913476e-8
5.141874021673688e-8
5.2532479191309605e-8
6.015357510987136e-8
7.52490997805356e-8
9.713897005996615e-8
1.0815809274636329e-7
9.442424218342152e-8
7.660129780044566e-8
8.605363956571296e-8
5.104313800738059e-8
2.8245924817272996e-8
1.6079013505072388e-8
1.1600401394222999e-8
9.747320652450926e-9
8.365749693095447e-9
3.5036697183375706e-9
1.2380728655161112e-9
5.377444105115124e-10
3.6710452988304387e-10
9.421813156292008e-10
4.108614867260389e-9
1.658759242244338e-8
8.712620552589988e-9
6.963292822385053e-9
6.8332233219796736e-9
7.503645917340627e-9
8.965536821846505e-9
1.1603698522213906e-8
4.2023837244236204e-8
7.457114106747936e-8
4.502097374208115e-8
4.1595355908011835e-8
4.6108365840227096e-8
5.672224702348718e-8
7.565908360981696e-8
1.0703831182324526e-7
1.4989568042041187e-7
1.815429425215438e-7
1.8470349130438062e-7
1.339246597022155e-7
7.854742227426999e-8
5.589909037112925e-8
3.831734333869986e-8
3.0026625568615816e-8
2.689477307431764e-8
1.8510959582093363e-8
6.311843117061833e-9
2.5381299128406148e-9
1.4170776602525878e-9
1.5360265312872892e-9
4.019356544229313e-9
1.6617833694302018e-8
3.4940794826932454e-8
2.0625938668244124e-8
1.7789204514399823e-8
1.8170163683489512e-8
2.0574569251798433e-8
2.5296662474997425e-8
7.08111715048997e-8
1.123142678247725e-7
6.118606589634999e-8
5.122829410328696e-8
5.1476731922081637e-8
5.717673839762346e-8
6.844983388067601e-8
8.649406001944275e-8
1.079490830498014e-7
1.1572124180344835e-7
1.0327475382216297e-7
8.682461528678553e-8
9.197555239220187e-8
5.363250814960353e-8
2.8003079054061204e-8
1.6385299459337007e-8
1.2128391998807979e-8
1.0262904553267105e-8
7.822688018667127e-9
2.5711969427901273e-9
7.712420298089387e-10
1.2268924271990512e-10
4.8943736262777567e-11
9.227495482614948e-10
7.430678816447593e-9
1.1357240804467997e-8
7.468098657643581e-9
6.772431674353469e-9
7.050225803927674e-9
8.001183398891593e-9
9.744699352075725e-9
4.054814117623611e-8
8.518542291829572e-8
5.232469884459494e-8
4.672463470627638e-8
4.99299003715239e-8
5.859220910159795e-8
7.354625391912733e-8
9.74044878132148e-8
1.326020688383126e-7
1.7407588827524356e-7
2.0224641496555312e-7
1.1464077225912516e-7
7.578776961173993e-8
5.464483937859326e-8
3.937147435866331e-8
3.285830738651746e-8
2.9737551172438343e-8
1.5767945976652204e-8
5.574148947903142e-9
2.6436325930854826e-9
1.914052269013411e-9
2.7171709699983382e-9
7.1745870203904095e-9
2.914301504592218e-8
3.646705049651473e-8
2.3563137060347416e-8
2.1121638618250165e-8
2.21132813486395e-8
2.5640484346211296e-8
3.2410946913027826e-8
4.471520996876439e-8
9.934390629529025e-8
1.1803201716717358e-7
6.312529930490952e-8
5.3627592816181577e-8
5.502617227195545e-8
6.334298021667712e-8
7.973810076004867e-8
1.033988195864218e-7
1.1465189067304546e-7
9.97195635115472e-8
8.12992284891986e-8
9.280582987388529e-8
5.524804551861997e-8
2.992266844155709e-8
1.6863150827685833e-8
1.2114660419114957e-8
1.0114729359691358e-8
8.706520434078254e-9
3.723219759497623e-9
1.3054522478128445e-9
5.672486965863495e-10
3.983138471729629e-10
1.0185337702228336e-9
4.331339187806716e-9
1.8014931757976728e-8
9.410664110959471e-9
7.465571796257282e-9
7.308562370694753e-9
8.022251700413646e-9
9.591988301184406e-9
1.2433792925270726e-8
4.425674896715156e-8
7.854094656489753e-8
4.7224566565823265e-8
4.342283398836171e-8
4.791456998740902e-8
5.8655854838652674e-8
7.781346573835796e-8
1.0949953702968816e-7
1.5311584729647872e-7
1.867832545709546e-7
1.9150648879685743e-7
1.3538321765760582e-7
8.024666205771703e-8
5.8287930221060673e-8
4.03590434470788e-8
3.1748141954853064e-8
2.8608766929998848e-8
1.9290006192914435e-8
6.5534326795189e-9
2.6533353129483296e-9
1.4785438474794935e-9
1.585832242220305e-9
4.175418155052151e-9
1.7587813532181085e-8
3.530926421445109e-8
2.117073481378411e-8
1.8369469595921548e-8
1.8803487991026973e-8
2.130192819123173e-8
2.6176503658014816e-8
7.381603825858759e-8
1.1676436062572417e-7
6.37613385664152e-8
5.358377208097696e-8
5.405826220731824e-8
6.033294665073166e-8
7.265573798788727e-8
9.239491950338816e-8
1.1561011004056416e-7
1.2313752225215717e-7
1.0933397778051717e-7
9.218696264569042e-8
1.0027151517618603e-7
5.8140718796744714e-8
2.944738868530413e-8
1.704129620868843e-8
1.254266323029455e-8
1.0518904516875526e-8
8.145084225952396e-9
2.7167244248048117e-9
8.050169597505226e-10
1.3191438978477704e-10
2.5943878499605438e-11
1.0156798492266272e-9
7.724272584391735e-9
1.2439703659501263e-8
8.025868576709952e-9
7.233529989897081e-9
7.514098494369072e-9
8.524661980662107e-9
1.039019077820756e-8
4.268974968531541e-8
8.975006277215087e-8
5.505398857485405e-8
4.894224141383934e-8
5.207355561768484e-8
6.081788785198183e-8
7.592322061897772e-8
9.993906844401929e-8
1.3532235561176837e-7
1.776330525654488e-7
2.0819070091554869e-7
1.1624738787487623e-7
7.822953761979882e-8
5.7662821379333744e-8
4.1880286566572914e-8
3.515080845291815e-8
3.1902824961076525e-8
1.6418101714655208e-8
5.83471286318889e-9
2.7834388608393314e-9
2.0079544543913853e-9
2.8360829948775783e-9
7.562291985431914e-9
3.129734312035636e-8
3.701104487865514e-8
2.4311222774495623e-8
2.192140142931077e-8
2.299802467523403e-8
2.667243978367944e-8
3.368128674953323e-8
4.636633813920482e-8
1.0433999991411306e-7
1.2338524196826432e-7
6.630052945688083e-8
5.660321580861128e-8
5.8394594584804236e-8
6.766789630581106e-8
8.585296572102834e-8
1.1191500225649891e-7
1.2334542357612372e-7
1.0678176901788777e-7
8.760738952343308e-8
1.0186207017154863e-7
6.105310243503482e-8
3.215280540494248e-8
1.7879515445725154e-8
1.2773535014426167e-8
1.0580333974609863e-8
9.129561971657122e-9
4.015087424756026e-9
1.3946888323330232e-9
6.063596716712799e-10
4.4017902579795216e-10
1.1198533040722044e-9
4.621105691255891e-9
1.990368545861524e-8
1.035918220236835e-8
8.139569315821835e-9
7.94366938231799e-9
8.71433540682114e-9
1.0428413683940039e-8
1.3544123962552892e-8
4.7219878555712134e-8
8.384362146425889e-8
5.016991633434281e-8
4.5860327498238666e-8
5.031959607704826e-8
6.122696347119213e-8
8.067628960859204e-8
1.1276671535369027e-7
1.5732881451852734e-7
1.935600566097236e-7
2.0048114088478236e-7
1.3735194271315894e-7
8.253404632378406e-8
6.1495879679366e-8
4.312928747339436e-8
3.4094660676113067e-8
3.095097674036096e-8
2.0308088112123423e-8
6.8791381085758654e-9
2.8095395176079e-9
1.561871320476595e-9
1.6522320122329441e-9
4.384198011164967e-9
1.891788672284656e-8
3.5808736187586565e-8
2.1900744557535965e-8
1.914722304839129e-8
1.965336609766427e-8
2.2278546652490918e-8
2.7357906660495665e-8
7.786171615045664e-8
1.227268409057042e-7
6.721965979281841e-8
5.67536936833163e-8
5.754179323940959e-8
6.460818721798062e-8
7.838158644530926e-8
1.0046188631878204e-7
1.2601128649830393e-7
1.3299132260859416e-7
1.1734461726975517e-7
9.933319438415184e-8
1.1147440207733247e-7
6.435715831851606e-8
3.134294053559518e-8
1.787324698659634e-8
1.3058981115016731e-8
1.0830171123892723e-8
8.532880187011646e-9
2.909261174003887e-9
8.49077038039365e-10
1.4449317354313612e-10
5.84551002244774e-12
1.1381497217482475e-9
8.09317597299669e-9
1.3944718461622932e-8
8.778093042807413e-9
7.848750240289007e-9
8.130640339180164e-9
9.219824788566964e-9
1.1248185470065295e-8
4.551693754896417e-8
9.580768087928261e-8
5.869291831896304e-8
5.1890764333220666e-8
5.491688053564328e-8
6.376329860308074e-8
7.906303959959093e-8
1.0328363987951206e-7
1.3889127900490843e-7
1.821492407497161e-7
2.1560586290356957e-7
1.1843687032086512e-7
8.148257354360214e-8
6.174181340076989e-8
4.530625472148548e-8
3.83056306357513e-8
3.484191274252781e-8
1.7274155440419796e-8
6.187488358205169e-9
2.9737816517798823e-9
2.135433815153367e-9
2.9957223445057415e-9
8.089384293044308e-9
3.4265370888138505e-8
3.7745262099168125e-8
2.5309441731464884e-8
2.299152670867163e-8
2.418402920625727e-8
2.8056665005757855e-8
3.5384830947510875e-8
4.857833355077435e-8
1.110841532223673e-7
1.3055170450768505e-7
7.056726184341648e-8
6.061498545437305e-8
6.295492842969891e-8
7.355668967669248e-8
9.42321320636639e-8
1.2355461676843716e-7
1.3495020906948703e-7
1.1615107695418204e-7
9.60515652849161e-8
1.1395399861646615e-7
6.914632471172028e-8
3.509954885923631e-8
1.9171143270589535e-8
1.3595170450807261e-8
1.115022162566093e-8
9.632962342632142e-9
4.400122763106192e-9
1.5118360112640747e-9
6.577673184359758e-10
4.963029217375433e-10
1.2536986292949479e-9
4.992162994391998e-9
2.235718608919005e-8
1.1652664909593852e-8
9.04215967745957e-9
8.788838177342421e-9
9.633692297695701e-9
1.1540320750243684e-8
1.502405307134583e-8
5.112055151850052e-8
9.089602394217156e-8
5.409069439857349e-8
4.909370638712848e-8
5.349960707308657e-8
6.461489180617102e-8
8.443484513846976e-8
1.1703341647909657e-7
1.6273236559439524e-7
2.0217082999172736e-7
2.12223179550626e-7
1.399310998630277e-7
8.557835133264477e-8
6.580879457539824e-8
4.691772674618914e-8
3.732732536367946e-8
3.418667613107871e-8
2.1632068356817757e-8
7.319308564178871e-9
3.0226180315854262e-9
1.675474339629822e-9
1.7404321078924886e-9
4.663470642987209e-9
2.0763078193213907e-8
3.6464357556347776e-8
2.287205969505709e-8
2.018713723406246e-8
2.0792873040913364e-8
2.3589343301121884e-8
2.8943323606694687e-8
8.332012246283225e-8
1.3070480998654968e-7
7.186185247509557e-8
6.102357004603502e-8
6.22535124718147e-8
7.042323149296387e-8
8.622585920485388e-8
1.1157507569875611e-7
1.4018335592735104e-7
1.4601544821172926e-7
1.2786692221881656e-7
1.0882588731920159e-7
1.2653531198552832e-7
7.301538101356592e-8
3.3801832627763315e-8
1.8895608680567815e-8
1.3674324452345036e-8
1.1184674289058823e-8
8.97005129768924e-9
3.16171533554364e-9
9.056282590840424e-10
1.6171648470621744e-10
5.04487324275265e-11
1.2988257852580232e-9
8.54247609649769e-9
1.606563247962783e-8
9.793695906416704e-9
8.666469111571913e-9
8.94546212420811e-9
1.0137354412966169e-8
1.2382169728796656e-8
4.9213873288866904e-8
1.0379331529016253e-7
6.352374886405703e-8
5.578791915333955e-8
5.865954313038527e-8
6.762315357227581e-8
8.315759029432558e-8
1.0762113455114768e-7
1.4346424740960776e-7
1.877140485971142e-7
2.245590609674183e-7
1.2134624988515211e-7
8.578436527987425e-8
6.727825662838504e-8
5.003265522923008e-8
4.270740209825595e-8
3.885003434985376e-8
1.8398229162983073e-8
6.667319170660791e-9
3.2349289907136583e-9
2.309598692040205e-9
3.2103377189966283e-9
8.811684546667302e-9
3.838732645808416e-8
3.8710051824194167e-8
2.6632292410322268e-8
2.4419734790157624e-8
2.5772243607017353e-8
2.991218783093911e-8
3.766686870515685e-8
5.1535057915982785e-8
1.2021882795618781e-7
1.4012991460958802e-7
7.630226518154443e-8
6.603402213503002e-8
6.915189361729583e-8
8.162288084228998e-8
1.0580783801890465e-7
1.3955241276369546e-7
1.5037254127590258e-7
1.2850825700762955e-7
1.0732876183736834e-7
1.2995177183831927e-7
8.057750137815844e-8
3.8968520313554745e-8
2.077337795717032e-8
1.458401768336952e-8
1.181649377309783e-8
1.0196262211869413e-8
4.902836125863188e-9
1.6642165276181826e-9
7.247631245255669e-10
5.715232310089306e-10
1.4295240804793452e-9
5.4584078467776486e-9
2.542583448389091e-8
1.3427427727719521e-8
1.0249305429994483e-8
9.909167488127915e-9
1.0849309238254054e-8
1.3012052249069053e-8
1.699021967948481e-8
5.620887698166794e-8
1.002322628158368e-7
5.928902796368747e-8
5.335835578722423e-8
5.767269848304892e-8
6.903501986736037e-8
8.930412815338407e-8
1.2250526644331225e-7
1.6950242661833732e-7
2.1285008332240103e-7
2.2738146307302382e-7
1.4321666425698612e-7
8.958625907252966e-8
7.161488241383843e-8
5.215129443131687e-8
4.184333756886991e-8
3.87133986691688e-8
2.334304373596037e-8
7.916757925560205e-9
3.315800390752102e-9
1.831653897455876e-9
1.857145903631205e-9
5.037073584900683e-9
2.336019024932394e-8
3.7296711297217876e-8
2.4155047014555598e-8
2.1574813883885656e-8
2.2320588309491766e-8
2.534957888153685e-8
3.107163415755611e-8
9.070982493054142e-8
1.4137027827356057e-7
7.809603334238611e-8
6.678716968789183e-8
6.865117918633608e-8
7.838132432173369e-8
9.706753999959829e-8
1.2704134943273074e-7
1.595570194566004e-7
1.630958354507296e-7
1.4159261736810205e-7
1.2141713741855167e-7
1.4652582272888311e-7
8.523772051025882e-8
3.695500300806812e-8
2.0100921109726174e-8
1.4362034343224175e-8
1.1550659928191951e-8
9.410596788289867e-9
3.489091156866305e-9
9.769192155513102e-10
1.854689327368754e-10
1.1379181008412084e-10
1.5080566149298234e-9
9.068526927805964e-9
1.9110881959193718e-8
1.1169135511398902e-8
9.749450883333376e-9
1.0015851622662665e-8
1.1340404551596224e-8
1.3871884310850111e-8
5.3994620912821956e-8
1.1423872472692755e-7
6.990941810708981e-8
6.090666323768098e-8
6.354510873242339e-8
7.262673821794575e-8
8.842150199604086e-8
1.1313952104924364e-7
1.4917219962225482e-7
1.943274283961487e-7
2.3488064802246391e-7
1.251287721600967e-7
9.143145949518236e-8
7.482964693868243e-8
5.6640565877150714e-8
4.896044552158088e-8
4.432146138871334e-8
1.987167237056708e-8
7.324751337816181e-9
3.597178313437921e-9
2.549839781955226e-9
3.4997003765599356e-9
9.812782551587794e-9
4.4120184159577506e-8
3.9942559301441236e-8
2.8372701523219e-8
2.632174980413186e-8
2.7898539430292e-8
3.240011294046723e-8
4.072336192223533e-8
5.5481486198397485e-8
1.3265471927323965e-7
1.5291740739251132e-7
8.402135094098479e-8
7.33788481950434e-8
7.762064208426164e-8
9.276600844114829e-8
1.2197703629014548e-7
1.6167757060851625e-7
1.7072695291998197e-7
1.4470485268904938e-7
1.2238234694767113e-7
1.5076277612725653e-7
9.699727652024569e-8
4.4021102695344e-8
2.2700740680938874e-8
1.5715855218613734e-8
1.2545919080294069e-8
1.0767910772523799e-8
5.548583450030368e-9
1.8605846431454082e-9
8.113619958129598e-10
6.723312747517275e-10
1.658765410148169e-9
6.030653668446973e-9
2.898587675105493e-8
1.5886922433666552e-8
1.1863410587887416e-8
1.1388696963428144e-8
1.2449096369328683e-8
1.4951697265224554e-8
1.9594946839010484e-8
6.277580948055758e-8
1.1252807869724563e-7
6.61541212577269e-8
5.894910587714013e-8
6.310367721226947e-8
7.473797361850036e-8
9.551813520020509e-8
1.2937892353083756e-7
1.7774688250989743e-7
2.2564809395333516e-7
2.465063143734939e-7
1.4729913510021293e-7
9.481117028773958e-8
7.94389927104575e-8
5.947533373172165e-8
4.8269495864067107e-8
4.513122750380234e-8
2.5537620569183444e-8
8.73351751958039e-9
3.724181604312327e-9
2.0490262907638104e-9
2.0109730067756393e-9
5.536896805628716e-9
2.7076638895908544e-8
3.831469846897504e-8
2.5836616982327943e-8
2.342393217554998e-8
2.4370730566895445e-8
2.7717491129234378e-8
3.3933309350914315e-8
1.0076637995376046e-7
1.556250405777648e-7
8.64821263540399e-8
7.459609472151165e-8
7.73902033086127e-8
8.936946796546799e-8
1.1223720073333922e-7
1.4885303978692564e-7
1.8608162713817088e-7
1.852393994654944e-7
1.593802996810118e-7
1.381585176887514e-7
1.7232917039791283e-7
1.0279612554037933e-7
4.096108532949134e-8
2.144176167343404e-8
1.5053933878956493e-8
1.186638362418602e-8
9.761323422677887e-9
3.906814531270431e-9
1.0650497521932616e-9
2.1858582376678166e-10
2.0439722273385877e-10
1.7771561293229736e-9
9.652724482847881e-9
2.3594009228916966e-8
1.3043588193166769e-8
1.1179269421309946e-8
1.1412812861919661e-8
1.290631486969356e-8
1.5816127618313645e-8
6.009342644831711e-8
1.277692642403658e-7
7.831493797791523e-8
6.758493538380273e-8
6.986388426263147e-8
7.903407186976149e-8
9.508037742523614e-8
1.200106327278211e-7
1.5609005186060338e-7
2.0185165838219577e-7
2.4602437139345485e-7
1.2996547420637077e-7
9.879485370298719e-8
8.518094092993559e-8
6.604227367699606e-8
5.805515720922001e-8
5.1729410203265624e-8
2.1804342648863003e-8
8.235750605525482e-9
4.107647742100136e-9
2.8860630168915203e-9
3.891929797122871e-9
1.1223340415744382e-8
5.190751596303409e-8
4.146772628619379e-8
3.064462042789226e-8
2.8850731407406494e-8
3.074759563867778e-8
3.574118056414342e-8
4.4821939606004686e-8
6.074764373094122e-8
1.4971193222762907e-7
1.6998351476830246e-7
9.444143671665962e-8
8.338872809695744e-8
8.929178198986645e-8
1.0834705291331812e-7
1.449025385133978e-7
1.9245882375848098e-7
1.9731093591840616e-7
1.6581621627176485e-7
1.4254833324347325e-7
1.770928682722211e-7
1.2106984858833682e-7
5.06039982877105e-8
2.4927528011789638e-8
1.691411188429502e-8
1.3264048885218438e-8
1.125181733068956e-8
6.3530099656287105e-9
2.111434412334416e-9
9.225504473367779e-10
8.074081524410633e-10
1.954453844753645e-9
6.7119177871684594e-9
3.257372736116654e-8
1.9350305864429203e-8
1.4024981288673754e-8
1.3335948494288779e-8
1.4544470510251951e-8
1.7497351848381523e-8
2.303797581970064e-8
7.114115465118174e-8
1.2862223629850162e-7
7.518673135556446e-8
6.623111344307207e-8
7.010668701922881e-8
8.200356034874705e-8
1.033124929498236e-7
1.3780904824741248e-7
1.8744348376611028e-7
2.402496380960115e-7
2.6968102703027374e-7
1.5228392945622142e-7
1.0157263917075142e-7
8.9981296039733e-8
6.98949589525632e-8
5.764228368451434e-8
5.4329633306549604e-8
2.8332147916670208e-8
9.862960172573893e-9
4.3030846830838465e-9
2.357130982949211e-9
2.212883061989443e-9
6.205180112771813e-9
3.24685828915716e-8
3.950423679844564e-8
2.802195764876325e-8
2.5886460533206564e-8
2.7128692213318583e-8
3.091413368932045e-8
3.779438407283237e-8
1.1455793003044448e-7
1.746888938933922e-7
9.780181537377777e-8
8.524074561156939e-8
8.943564872388295e-8
1.0473732213647564e-7
1.338298561250314e-7
1.8013621663835514e-7
2.2227735583809123e-7
2.1349459955064322e-7
1.8234788596688572e-7
1.6064599132598192e-7
2.0398646738586103e-7
1.2855425280729131e-7
4.6042302503903063e-8
2.2808519438039824e-8
1.5615410089102012e-8
1.2028993048187791e-8
9.871634566020643e-9
4.423596884452585e-9
1.171854463286725e-9
2.6549140267286847e-10
3.340391021156699e-10
2.116267081216264e-9
1.0253325176237283e-8
3.0390297008079114e-8
1.56282192710658e-8
1.3062995820151739e-8
1.3223056412910981e-8
1.4927709282771427e-8
1.8335301964058313e-8
6.773950681168085e-8
1.45070630456431e-7
8.933614542044792e-8
7.62360771506386e-8
7.795253517565259e-8
8.712592643668129e-8
1.0335098056669512e-7
1.2836173165131272e-7
1.6420588147634992e-7
2.0999422865872326e-7
2.570260999445649e-7
1.361080567496925e-7
1.0835000899301741e-7
9.942784447283739e-8
7.97360058835692e-8
7.169745646916296e-8
6.148364052759684e-8
2.4353905566677334e-8
9.520259097603519e-9
4.8436155160713625e-9
3.3671846465288037e-9
4.42875927059631e-9
1.3260404734376788e-8
6.137999517135154e-8
4.3282882382401666e-8
3.358455190369867e-8
3.2210765222640715e-8
3.457443029752285e-8
4.024377969583188e-8
5.0335731661162855e-8
6.778728814255584e-8
1.7336342237343847e-7
1.9277884684947045e-7
1.0858240202881559e-7
9.714896326616183e-8
1.0557824268874227e-7
1.3051399723361964e-7
1.780706085915e-7
2.3542305665218066e-7
2.3152282345528002e-7
1.9326869600740613e-7
1.698764480240825e-7
2.09141393691343e-7
1.57084431531152e-7
5.923042875500799e-8
2.7364881116037236e-8
1.8015768635126413e-8
1.3835112133290129e-8
1.1500331522303934e-8
7.2878024723752814e-9
2.429808051108236e-9
1.064938331519512e-9
9.882986269321944e-10
2.3297860577588115e-9
7.489776189675561e-9
3.537738077733544e-8
2.435639443566057e-8
1.693321533643027e-8
1.5892047282056875e-8
1.7276305837744887e-8
2.0825580189669595e-8
2.7583979562962916e-8
8.162233394033935e-8
1.495225775652522e-7
8.703401563613515e-8
7.565255424195371e-8
7.90448064624545e-8
9.112776595293684e-8
1.1289729361374648e-7
1.4786611645665416e-7
1.983797439812806e-7
2.557911924181267e-7
2.9583720090019436e-7
1.5836753945768562e-7
1.1030567756044924e-7
1.0415011978979578e-7
8.50328038567421e-8
7.178193957138507e-8
6.750923008383375e-8
3.187970283033564e-8
1.1453398877061314e-8
5.144819891508721e-9
2.8059844374335954e-9
2.4769905684570476e-9
7.096175699525466e-9
4.0203326230666524e-8
4.080957418092222e-8
3.0834594359104244e-8
2.9167937276490754e-8
3.085629689428369e-8
3.5256590512840344e-8
4.3037070688166e-8
1.3368686424559824e-7
2.0023440182818884e-7
1.1317615521387104e-7
9.989178081699316e-8
1.0626561081001431e-7
1.2663644304367028e-7
1.653169748013324e-7
2.2592492876302812e-7
2.709925729770006e-7
2.488733901314464e-7
2.1214069323879883e-7
1.916156734815522e-7
2.401182630693889e-7
1.6697734166012043e-7
5.260913033826671e-8
2.4013870481249764e-8
1.5816545901775994e-8
1.1885278639642945e-8
9.552850015746064e-9
5.012593903848073e-9
1.2992406127417536e-9
3.334334221756268e-10
5.179605323002585e-10
2.529488086794387e-9
1.0795160261286956e-8
4.0810574088868616e-8
1.927115943357969e-8
1.5545168647440855e-8
1.555096434955899e-8
1.7512239127856455e-8
2.1573094913375556e-8
7.710206566793276e-8
1.6678585452248467e-7
1.0374300737919363e-7
8.736193248682958e-8
8.819023730749338e-8
9.718745650173931e-8
1.134157691090997e-7
1.3824942878722692e-7
1.734170902741687e-7
2.183908460350581e-7
2.668044500947541e-7
1.440002520887703e-7
1.2074738628637966e-7
1.1906110296285268e-7
1.0033478858706157e-7
9.298352387333619e-8
7.353561999526707e-8
2.776967651255135e-8
1.1381041849961095e-8
5.9413239973575094e-9
4.080166098015973e-9
5.177034300127471e-9
1.631722329807703e-8
6.902818354626962e-8
4.533020728082247e-8
3.734988030506847e-8
3.667708168015819e-8
3.974006596444499e-8
4.635206029333408e-8
5.780254712244251e-8
7.724664689675355e-8
2.06685351474087e-7
2.2331363975688487e-7
1.2794789423381343e-7
1.1632216807789531e-7
1.2873489108062607e-7
1.6285556673730086e-7
2.273739691220836e-7
2.951123822565829e-7
2.7477106382454254e-7
2.2918560714476733e-7
2.0790666144638882e-7
2.467243239173236e-7
2.110535476984361e-7
7.082403669267752e-8
2.984913222019518e-8
1.8730498148196586e-8
1.4039781390598929e-8
1.1325594934474965e-8
8.181085525187949e-9
2.8332893867481874e-9
1.2486643590382417e-9
1.2303194879104828e-9
2.794619577464054e-9
8.324444792640659e-9
3.6573903692506833e-8
3.191904899420152e-8
2.0887958569640564e-8
1.924457638668441e-8
2.0823660387748836e-8
2.516406441521393e-8
3.359098445496927e-8
9.446610801678735e-8
1.7636298408581373e-7
1.0254621714802254e-7
8.77630120227509e-8
9.03276029161386e-8
1.0240356385447196e-7
1.2442428327571878e-7
1.5950047473693335e-7
2.1014564734687754e-7
2.7087933746608245e-7
3.2203002410909886e-7
1.66043386440963e-7
1.216876424991638e-7
1.2307027058578875e-7
1.0762655189491829e-7
9.413978561355938e-8
8.577943970076147e-8
3.642456652635461e-8
1.3758658182214306e-8
6.415765050103302e-9
3.4882311921542325e-9
2.822497337233183e-9
8.272605630902377e-9
4.98126504091802e-8
4.209840489506659e-8
3.441151982431189e-8
3.3551614892898244e-8
3.5936016751596074e-8
4.121825038035902e-8
5.0234777015558134e-8
1.6066936494343805e-7
2.3460951962384488e-7
1.3428106940004405e-7
1.203691543878495e-7
1.3027364076776476e-7
1.5872270632141984e-7
2.1284164720704795e-7
2.943805936653307e-7
3.3440875736383403e-7
2.9251917250571233e-7
2.516945125321612e-7
2.3652248053387176e-7
2.791103396151541e-7
2.224911522731501e-7
6.166832633617975e-8
2.4820941579206518e-8
1.5316096737069003e-8
1.122707445468456e-8
8.646488001987613e-9
5.49938342192622e-9
1.4508137636876906e-9
4.3525840968516736e-10
7.739017084534369e-10
3.0051603070296233e-9
1.115667335226747e-8
5.430605540632144e-8
2.4630267386290906e-8
1.8834640516893297e-8
1.8521346628025543e-8
2.0779542224148732e-8
2.5695750445780917e-8
8.817535772475567e-8
1.9325092842833267e-7
1.2255709667457189e-7
1.0157713381505507e-7
1.0099559707019674e-7
1.0949130216260479e-7
1.2540538913212106e-7
1.4966639866820216e-7
1.836157813684474e-7
2.2690862768748342e-7
2.7509769841190125e-7
1.545931437544247e-7
1.3698683860173507e-7
1.4601837037794795e-7
1.3279169418465325e-7
1.2768319922600305e-7
8.687880742970931e-8
3.249935152022488e-8
1.4194939812994885e-8
7.666375038352176e-9
5.1992093234122906e-9
6.259605219387082e-9
2.119358499497995e-8
6.859939014304223e-8
4.744147740573875e-8
4.210741058195241e-8
4.262772974682751e-8
4.677547623423499e-8
5.47363214586083e-8
6.803903844575868e-8
9.010045548155504e-8
2.5476842332310685e-7
2.64481352649602e-7
1.548794419851045e-7
1.4361866096227664e-7
1.6262223680538401e-7
2.1184871507105143e-7
3.0327909092725817e-7
3.761555224949385e-7
3.2866391295467324e-7
2.773573197626188e-7
2.6375510525228686e-7
2.9092352107339183e-7
2.8467487837801485e-7
8.747427427145276e-8
3.219365596255869e-8
1.861717647444546e-8
1.3555664506831934e-8
1.0538522637695561e-8
8.51125201715779e-9
3.3463222754133438e-9
1.4934052338238098e-9
1.5543325010641996e-9
3.348202718436995e-9
9.130550512705396e-9
3.5712192584994164e-8
4.4273937559798615e-8
2.639215171161203e-8
2.3656628003398748e-8
2.5419217740628636e-8
3.081299187186461e-8
4.1559895509228855e-8
1.097036746431895e-7
2.1021331484938927e-7
1.2288644214812774e-7
1.0325113674361477e-7
1.044145037816748e-7
1.1610499396358773e-7
1.3796812879488488e-7
1.7255856431448828e-7
2.2229006517797606e-7
2.8419472232784456e-7
3.4411681539241663e-7
1.766284580056828e-7
1.369628476422231e-7
1.4807051823710583e-7
1.4256606645842972e-7
1.3186610682450593e-7
1.0850731423812747e-7
4.24529560577199e-8
1.7260327600811615e-8
8.449881777036118e-9
4.598644850071059e-9
3.2810249347989782e-9
9.77164816760333e-9
5.4419646772165134e-8
4.3085027613300985e-8
3.888238197097025e-8
3.943842414495532e-8
4.2955516967233066e-8
4.954952205547553e-8
6.030604433832759e-8
1.9972302624169406e-7
2.812475665600823e-7
1.6378698385924396e-7
1.4971168781421194e-7
1.6565716437781132e-7
2.0778345428700267e-7
2.8821384036532443e-7
3.978784812508947e-7
4.121145999827297e-7
3.468073590912244e-7
3.0742878827752817e-7
3.083063451329751e-7
3.239022601922257e-7
2.8128679161955056e-7
7.615031958659431e-8
2.5126333671923487e-8
1.3718831934434261e-8
9.790954059176461e-9
7.118773809524746e-9
5.265640156651517e-9
1.6340288355554204e-9
5.976006670920402e-10
1.1192562046443567e-9
3.4982933614231543e-9
1.1152912674464138e-8
5.690644637987917e-8
3.3259251277050604e-8
2.3282551031282455e-8
2.2287480477879383e-8
2.485178419215887e-8
3.088300524091129e-8
1.005281319929942e-7
2.2384375581150374e-7
1.472208616922284e-7
1.1967590112595695e-7
1.1684482415294193e-7
1.2430633595905694e-7
1.394357902871291e-7
1.6266652396675952e-7
1.9501344479059646e-7
2.364060049124671e-7
2.8430987756857024e-7
1.7019195277245207e-7
1.5884495780633203e-7
1.827667042109006e-7
1.8764453592718745e-7
1.8506917350616073e-7
1.0013345824574966e-7
3.947633298426422e-8
1.8762863252444396e-8
1.0617902995119575e-8
7.140578870667407e-9
7.963162025889043e-9
2.9598125485166637e-8
5.93911383654392e-8
4.920752885336239e-8
4.798785311780281e-8
5.059306388891995e-8
5.6506695641028205e-8
6.648167507891067e-8
8.238759496769334e-8
1.0795523024650774e-7
3.267907947694753e-7
3.207309286932175e-7
1.9334156562409678e-7
1.8388053902414716e-7
2.145508200185783e-7
2.904900075628407e-7
4.2493803626632517e-7
4.802412028961591e-7
3.9638361793081774e-7
3.461085630898807e-7
3.5465568293281635e-7
3.4878515470027537e-7
3.4682908538066725e-7
1.145984536008072e-7
3.44878206289229e-8
1.7165772915546107e-8
1.1954208736786218e-8
9.006454804468505e-9
7.4153803366986895e-9
3.971732966075778e-9
1.849861901777032e-9
1.9933524124749667e-9
3.965982803284946e-9
9.749303967411444e-9
3.27442048433603e-8
6.753156574720936e-8
3.4468163093351875e-8
2.9544467329704133e-8
3.1383025683641716e-8
3.818410067589042e-8
5.2217876273997276e-8
1.2682056505087233e-7
2.5143250415908957e-7
1.497878991928488e-7
1.2304831721912434e-7
1.2185627512690533e-7
1.3251380437732472e-7
1.5358984526210035e-7
1.8698165099849896e-7
2.3488792158422598e-7
2.961727192282337e-7
3.6123672924925333e-7
1.9378136536702484e-7
1.5881141186909041e-7
1.8086530865696604e-7
1.9931835071547863e-7
2.0051316629555053e-7
1.3139332940445793e-7
5.111026499171544e-8
2.3015515573857288e-8
1.2032137474643591e-8
6.63096394361704e-9
3.9324722893579575e-9
1.1330463687923244e-8
4.498698632448595e-8
4.313159031501569e-8
4.4288808570663724e-8
4.741194945231504e-8
5.2886292339493646e-8
6.155054359699883e-8
7.487414378328338e-8
2.58626013507357e-7
3.455365950685618e-7
2.0638718842452447e-7
1.9356488345734517e-7
2.2068783291939092e-7
2.8811597849170324e-7
4.164323277911156e-7
5.491535044569348e-7
5.00736353957335e-7
4.191104707433478e-7
3.963481834953626e-7
4.45476654032553e-7
3.916963206845278e-7
2.825462458649883e-7
1.0338201196727751e-7
2.569342168875373e-8
1.0877567898609302e-8
7.280067139090646e-9
5.1072705571917614e-9
3.5153505967211967e-9
1.8111962643897859e-9
8.975904096944804e-10
1.570956995323233e-9
3.9019565560232606e-9
1.0514112402449679e-8
4.2394486345962546e-8
5.0490216118795e-8
2.969252607050357e-8
2.7069531829918656e-8
2.982463143819124e-8
3.7279339318144554e-8
1.1267483324774071e-7
2.5533947803843123e-7
1.8005009512951203e-7
1.4286617829255985e-7
1.363959903147307e-7
1.4203104791783288e-7
1.558562614511936e-7
1.778708574990024e-7
2.0914810920433753e-7
2.507136661367717e-7
3.036181795423398e-7
1.9713784926633385e-7
1.8999642379460833e-7
2.334440462709168e-7
2.9050325379781907e-7
2.6552783042339766e-7
1.1474669600077988e-7
5.104876195796595e-8
2.7166341558122085e-8
1.6495145265075917e-8
1.1222736813152964e-8
1.1273231005613491e-8
3.828853584762054e-8
4.521652131688101e-8
4.9607481623020056e-8
5.4898552624282126e-8
6.131280478483557e-8
7.031978899863179e-8
8.353276378937757e-8
1.0332841875760196e-7
1.338274281818646e-7
4.4154262018355426e-7
3.9971767161426094e-7
2.5097509000074477e-7
2.4704689729227396e-7
3.00608728312488e-7
4.2902642272601763e-7
6.244521108854891e-7
6.029165201722341e-7
4.878396609191977e-7
4.582207667177895e-7
5.346022059234766e-7
4.466717925255205e-7
3.4176329574488294e-7
1.5752215196582595e-7
3.8476461514641825e-8
1.4225917769593626e-8
8.801352257419672e-9
6.666384034074309e-9
4.773711925924707e-9
4.221624655854411e-9
2.493151970509327e-9
2.633033865725169e-9
4.582339499822536e-9
9.907330878095735e-9
2.7751869867429223e-8
1.1622956084126298e-7
4.804528806787869e-8
3.776003231852689e-8
3.9213172511198264e-8
4.785726187275789e-8
6.655996409728409e-8
1.4384575149600992e-7
2.9747223107165557e-7
1.8629722920970683e-7
1.4868416161116578e-7
1.4350904397300092e-7
1.5214846542233961e-7
1.7173623911934166e-7
2.0363087410435859e-7
2.502985537786206e-7
3.129014173559801e-7
3.849693913803864e-7
2.2945095445989384e-7
1.942210385505974e-7
2.254475224034024e-7
2.9873239754073005e-7
3.2307434714876936e-7
1.5275174960595345e-7
6.560722108780498e-8
3.391524810541737e-8
1.9537702930432635e-8
1.1285585549498499e-8
5.140096558079562e-9
8.761522935972463e-9
2.7464221065903585e-8
4.0646622990667585e-8
5.022804384479833e-8
5.8300976773850835e-8
6.749988125177702e-8
7.978723464876355e-8
9.7261707574838e-8
3.539656372471424e-7
4.37022892885047e-7
2.7169901087682626e-7
2.6430851941691294e-7
3.148826634057699e-7
4.360960032281287e-7
6.537373917475685e-7
7.37505996489024e-7
6.030415304389939e-7
5.348290894450279e-7
5.769915074535005e-7
8.162787729820167e-7
5.551369010588438e-7
2.4536906993529377e-7
1.0818238525989277e-7
3.1577254412584336e-8
7.732939483106505e-9
3.72645269757786e-9
2.731663314642948e-9
1.2627930793939467e-9
1.1481485067538955e-9
1.7408926896051277e-9
2.2258414005490666e-9
4.010771929299106e-9
8.878371526597613e-9
2.5755478468075037e-8
1.0771029975705652e-7
4.138835908887182e-8
3.3428413976305557e-8
3.5650220893685076e-8
4.4678545708048906e-8
1.199325902542163e-7
2.7727059012091037e-7
2.2572233647631343e-7
1.7382064282695165e-7
1.6113105016183145e-7
1.638546808841942e-7
1.7627620283771397e-7
1.9827355300694889e-7
2.3220259902959796e-7
2.8327419925644897e-7
3.644640114719973e-7
2.5814661593424253e-7
2.4111696133189537e-7
3.142486468754051e-7
4.9286979647955e-7
3.335789850091119e-7
1.4250365490623923e-7
7.519743007815138e-8
4.702461343260562e-8
3.264185199293584e-8
2.4670238455976224e-8
2.0681074366404426e-8
1.448452862522272e-8
2.749926922195714e-8
4.570079783182072e-8
6.15649379054885e-8
7.555306823386603e-8
9.070329600373343e-8
1.0988310784959891e-7
1.3627761243055618e-7
1.74546844477017e-7
6.459309210409333e-7
5.173901873284722e-7
3.459702811986681e-7
3.5869646830744104e-7
4.6594803966972793e-7
7.138235494782849e-7
9.22742607120486e-7
7.450413896481007e-7
6.400346238513682e-7
6.997793142428903e-7
1.0717784057067456e-6
7.078171132268536e-7
3.244947702074433e-7
1.335964646578917e-7
5.183530445980005e-8
1.1399037879301692e-8
4.402972638151815e-9
3.2255822051713485e-9
1.9536004317671812e-9
1.7914129447645349e-9
3.7911059226530215e-9
4.054413388022619e-9
5.128224844218167e-9
9.180381231923956e-9
2.0669677289987115e-8
8.030462039712082e-8
8.4175286870085e-8
5.1331809338944814e-8
4.9898601729253483e-8
6.032932103715462e-8
8.425244322427112e-8
1.5363597082153888e-7
3.345726991952152e-7
2.396180311319243e-7
1.839266308770934e-7
1.716418188814168e-7
1.769905253449981e-7
1.9516219644576904e-7
2.2775511929177016e-7
2.798370943448309e-7
3.591297785206072e-7
4.4048768395826855e-7
3.4766422613940183e-7
2.738501368576386e-7
3.057755937393705e-7
4.928991787296513e-7
4.522424299050504e-7
1.964622551948355e-7
9.87296756768647e-8
6.153062754886173e-8
4.2588757605328215e-8
2.964799693289756e-8
9.230626511123333e-9
7.367614528126736e-9
7.440487349304993e-9
3.0915778423174066e-8
5.3734212974114126e-8
7.25798053726221e-8
9.02782953883393e-8
1.1032960789879745e-7
1.3597118856234243e-7
5.306378477968601e-7
5.765048811174757e-7
3.852602755308931e-7
3.9806224972905424e-7
5.112413388182985e-7
7.766152952622492e-7
1.079500415030255e-6
9.112214106696044e-7
7.644711502892588e-7
8.106232157313863e-7
1.204454722125831e-6
3.2955553548940046e-6
1.6051255200376378e-6
3.8213782207417594e-7
8.204749567119768e-8
2.1604090845771234e-8
6.889208156672593e-9
7.319751386683386e-10
6.390655085893074e-11
1.2186710095943908e-10
1.0212964910136813e-10
6.898196352071323e-10
4.508655963341508e-9
2.5002034445629017e-9
3.880222586543727e-9
1.1801568642424724e-8
3.4032453029022875e-8
1.3182954636222337e-7
4.741441965743878e-8
4.108473518601861e-8
4.894719567173127e-8
9.58921819060435e-8
2.499332645901556e-7
2.9378867883443673e-7
2.2369127797361407e-7
1.9682732891526398e-7
1.9330685146235353e-7
2.0437596326948083e-7
2.299475753929363e-7
2.762364983023073e-7
3.6023922215171476e-7
3.86150504087974e-7
4.852161954215331e-7
4.2082211602526475e-7
5.59226160749303e-7
5.400182568425753e-7
4.435347110248103e-7
2.7524100858256906e-7
1.6915269280482098e-7
1.401479384762383e-7
1.6255668438481364e-7
7.365262327231842e-8
5.432222802310536e-9
4.191328713527312e-9
4.019072834117121e-9
2.6521485910452447e-8
5.758937420719803e-8
8.913889461824097e-8
1.2011758032168056e-7
1.5404416885416242e-7
1.9544498954121911e-7
2.49922912859423e-7
1.1021421031901682e-6
7.211429418420763e-7
5.435376608554548e-7
6.218991326091236e-7
9.147696538093518e-7
1.421640369183566e-6
1.2278203107555884e-6
9.887341837851002e-7
1.068046538082221e-6
1.7810679478068085e-6
7.051792618669654e-6
3.479657634828491e-6
8.098308789427368e-7
1.4665934591617397e-7
2.906323675593193e-8
6.2386348619952305e-9
2.36659661893993e-10
7.214012862574321e-10
4.322865788245495e-10
1.9123275590252357e-10
4.2307566171882243e-10
1.7788387692911192e-9
2.4259289876930867e-9
1.7053537569813749e-9
3.025594811348425e-9
1.203331987695365e-8
7.182275533468244e-8
1.4525918429366727e-7
6.475967188382719e-8
6.460015536957465e-8
7.036182375419878e-8
1.0175906383522915e-7
2.8098099083671027e-7
3.291493787977724e-7
2.471549374967789e-7
2.1586312831134397e-7
2.1309616906924613e-7
2.299388478801935e-7
2.6808720256960586e-7
3.3460421661970226e-7
3.7709961388803816e-7
3.6022489516649404e-8
7.382037033369658e-8
1.5931500564713962e-7
5.209422124173636e-7
5.961174953633921e-7
5.110928868551376e-7
5.063681172837555e-7
3.502295404693355e-7
2.3863156378951334e-7
2.2606113508908022e-7
6.835251125063834e-8
1.7130319384229183e-9
1.5262045518675555e-8
1.4405490320993862e-8
2.0116386199617127e-9
2.5889976545000425e-8
6.767184015552085e-8
1.1445043956618251e-7
1.6280040895282532e-7
2.1618783056365013e-7
9.841228944831913e-7
8.296526432907142e-7
6.674457671995215e-7
8.042720765445702e-7
1.2488378444205435e-6
1.808424513434454e-6
1.3914735854390832e-6
1.1947046950100265e-6
1.4906323377460417e-6
3.504324361716714e-6
0.000018708429545251894
3.867913434977531e-6
3.108423514584542e-6
1.3994844160843987e-6
2.702369722578324e-7
1.25305542693356e-7
4.382449742543056e-8
1.9888444609652187e-8
6.156448330042192e-10
8.945793489878515e-10
4.49715221125085e-10
3.8092279396435866e-10
1.5446637535595488e-11
1.300948892386225e-9
8.82786853970047e-11
1.5257686337252948e-11
1.0950473070733597e-12
3.949530369423066e-13
3.924812723978951e-13
5.11513805132264e-13
4.250704689004326e-13
7.455448923078096e-13
3.388579202457997e-12
8.052401145287312e-12
1.048239072685565e-11
1.2186001460259528e-11
1.3682606943963346e-11
1.5417004264461933e-11
1.7998097084148443e-11
2.2188749676586596e-11
2.8917658285969147e-11
3.8140189872268156e-11
3.7590189818296876e-11
4.033405363364511e-11
4.689224424576787e-11
5.475601099157412e-11
6.192249826079755e-11
5.6755602945324804e-11
1.6951959722794404e-11
4.535854964674605e-12
1.8586278248216817e-12
1.1863552670587492e-12
1.008773086136709e-12
9.817828016965645e-13
1.0050156593029344e-12
1.042463566679134e-12
1.0787226411805149e-12
1.1052369905517578e-12
1.1150782184918473e-12
1.1008357948754761e-12
1.0535658593541915e-12
9.620463641791553e-13
3.1390466089164004e-12
8.282995276170576e-12
1.105566400488709e-11
1.3546511202579348e-11
1.6307474047844187e-11
1.9552250603617225e-11
2.3412220728982482e-11
2.7994947507901706e-11
3.338903252913405e-11
3.964567467717544e-11
4.67429728748863e-11
2.9555462291046675e-11
3.803369629462322e-12
3.23092349300913e-11
8.804585514541264e-11
1.5556620203004072e-10
1.962199108694954e-10
2.0397271806329028e-10
2.0200637035253672e-10
2.008103543815867e-10
2.02257894912977e-10
2.0589967746857644e-10
2.1067048571838586e-10
2.1510009929095408e-10
2.1706021101394895e-10
2.1315929743625474e-10
1.975023627696558e-10
1.5896913667850502e-10
7.46538836124409e-11
1.0723260570010645e-10
5.074143517469439e-10
7.480830940019233e-10
3.2480719855615523e-10
7.240082408847961e-10
4.652291755981507e-10
2.680221639808982e-10
1.805937393219734e-10
1.4196281605390546e-10
1.2326554193343644e-10
1.1356396936148474e-10
1.0830193848834567e-10
1.0538271145525163e-10
7.405717409118405e-11
4.5037305605940904e-11
2.075600303528703e-11
7.392016465522686e-12
4.7670634674958125e-11
1.1611666315802478e-10
2.5538958540786973e-10
5.466105981660432e-10
8.142378889674572e-10
1.0238075681746003e-9
1.5131830596694788e-9
2.043267094618152e-9
3.339632220287694e-9
1.6392086422294986e-10
1.465187160555318e-11
0.
0.
0.
0.
4.192589324921672e-13
8.819081021156e-14
7.916753337104353e-14
8.515021074752392e-14
9.634410583459234e-14
1.1148628393775949e-13
1.3085365123326443e-13
1.5526703597083477e-13
1.8590948713424556e-13
2.243445894090043e-13
2.7259900112711133e-13
3.332870656306139e-13
5.762744208837852e-13
1.7579568503417934e-13
0.
5.5645735172069035e-14
1.0409391948348265e-13
1.5531123709596335e-13
2.2018750378426652e-13
3.081190042607544e-13
4.3018516865731775e-13
6.013044783394249e-13
8.425292857286566e-13
1.1841032019233456e-12
1.6698645233596909e-12
2.363752718293658e-12
3.359484986976396e-12
4.79488544480884e-12
6.872766840093609e-12
9.890163347629932e-12
1.427575711612615e-11
8.701069158953508e-11
8.884926302812051e-11
1.0165583225827443e-10
9.796522307281742e-11
5.8134746378454165e-11
3.7204399276809566e-11
2.0987602552349043e-10
4.781036554751097e-10
8.433555488689487e-10
1.2819811199876192e-9
1.7526486822567607e-9
1.1020787172199254e-10
4.0748327209496354e-10
6.50728290778915e-10
1.6383635420886546e-9
1.0854244931304536e-8
7.339033099497936e-10
1.9474211252782369e-10
3.418071374668231e-10
4.1407728374210213e-10
4.831875185396802e-10
5.655638051844484e-10
6.70119545107802e-10
8.068323116745846e-10
9.90493852057761e-10
1.2453466224195007e-9
1.613951066449425e-9
2.1768378976305497e-9
3.1015966241629365e-9
4.7843130470336705e-9
8.31949179827154e-9
3.290419953149321e-8
4.7342397757850316e-8
3.023573470091645e-8
3.035784293710788e-8
3.679024652895957e-8
5.0446637258169463e-8
7.622093249596853e-8
1.159960612425396e-7
1.4226489838340336e-7
1.4065062919212172e-7
1.3455139638996873e-7
1.5023956655917792e-7
8.640757012317319e-8
5.565779172095187e-8
3.551854730469542e-8
2.494133428495943e-8
2.0727864939514723e-8
1.7897926700967488e-8
7.707177404261902e-9
2.4400497042804822e-9
8.963267949343324e-10
4.258765331111624e-10
1.0980669326155388e-9
5.837840837147362e-9
2.9049827232430734e-8
1.606399035613844e-8
1.2883298631337323e-8
1.2671823869958618e-8
1.3899024532643132e-8
1.65053207162661e-8
2.10529149840315e-8
6.344901903679109e-8
1.002985535416084e-7
5.374602871369798e-8
4.435925560286786e-8
4.399153210668113e-8
4.817329242708527e-8
5.674042968319001e-8
7.04222600998531e-8
8.666850102164326e-8
9.280579293862003e-8
8.264270403841969e-8
6.365010346089815e-8
3.8192179883926397e-8
2.2300917637753988e-8
1.4378437193996664e-8
1.1292348299659832e-8
1.0035646530183302e-8
7.079834250483707e-9
2.5169382943698275e-9
1.05399349928199e-9
6.048426531372618e-10
6.66383184638271e-10
1.7426034397604212e-9
6.915990245986049e-9
1.4689268224599959e-8
8.406838177194932e-9
7.133550564036773e-9
7.217458173771421e-9
8.129393766085689e-9
9.994886531989069e-9
3.55095527447966e-8
6.536651537599024e-8
4.015632374932941e-8
3.7394884539712534e-8
4.165947222645804e-8
5.137803025668921e-8
6.855078448146614e-8
9.696996117419785e-8
1.3647873632624047e-7
1.6737308416963218e-7
1.7162298703860269e-7
1.6402964856825568e-7
1.534369510192136e-7
8.563503924653466e-8
5.615340103309745e-8
3.5257244591883966e-8
2.5993382650764888e-8
2.233912906413988e-8
1.6005591776608778e-8
4.907357909133776e-9
1.4225576847738002e-9
1.876964314428975e-10
1.755355348382188e-10
1.5575933173574577e-9
1.4870382977947297e-8
2.0447402337212952e-8
1.4280440624369597e-8
1.3256962158275551e-8
1.3959323811926553e-8
1.593667052230817e-8
1.9443328578112258e-8
6.695975857110917e-8
1.253867847826246e-7
7.038611176137772e-8
5.837822899597699e-8
5.807117848372786e-8
6.342379912474042e-8
7.398666829080081e-8
9.086876761437276e-8
1.1410926622031563e-7
1.358094651872035e-7
1.3965097287746334e-7
8.787675700673045e-8
5.4919994649773734e-8
3.374469177954932e-8
2.3205253687666983e-8
1.8976921073593e-8
1.7002082908976882e-8
9.99359396391678e-9
3.560417138850771e-9
1.6628822783093576e-9
1.1750542704030388e-9
1.6434439926352198e-9
4.277700016324839e-9
1.653855913773555e-8
2.4480097854794455e-8
1.4955234578347432e-8
1.3084673042961469e-8
1.3527328602248484e-8
1.558176958199584e-8
1.968593404810142e-8
2.7417773408486286e-8
7.141980635355025e-8
1.0063558961380075e-7
6.003430582980332e-8
5.6210930184849824e-8
6.351570988266183e-8
8.073239460995995e-8
1.127775448385245e-7
1.6468090117137028e-7
2.1406125937208565e-7
2.2049551647521935e-7
2.0707634910455803e-7
2.0576568235885676e-7
1.1347665801922018e-7
7.559104074477486e-8
4.855410822336029e-8
3.506687610276202e-8
2.973593726234279e-8
2.463101924800689e-8
9.345542413141334e-9
3.256493663414048e-9
1.4290321941078135e-9
1.070536637797169e-9
2.8005239997052207e-9
1.251870535604121e-8
4.455146291888278e-8
2.4331236990367932e-8
2.009703418940628e-8
2.0055497036063532e-8
2.226520869089341e-8
2.679390494141032e-8
3.4744627824910255e-8
1.0001614449834373e-7
1.5135715043491443e-7
8.204424114814277e-8
6.922105588375799e-8
7.029613442499179e-8
7.924863955631334e-8
9.678259777875025e-8
1.249490171173623e-7
1.570360152421013e-7
1.6569207660599165e-7
1.478583395397703e-7
1.240375433307346e-7
7.271360964200948e-8
4.4338499506631416e-8
2.8118200633572732e-8
2.156039844711362e-8
1.8910855528523198e-8
1.4186942493578279e-8
5.083323292006733e-9
2.028869445575471e-9
1.10827105190635e-9
1.1578463470563502e-9
2.9883581589373346e-9
1.1826762590132347e-8
2.9419078165199415e-8
1.638256372048021e-8
1.3749386068188488e-8
1.3851137109132752e-8
1.5555278111479672e-8
1.904787471086302e-8
6.289889843864064e-8
1.1380144266268764e-7
6.777404130088618e-8
6.116221940067945e-8
6.616633664958283e-8
7.921145777088292e-8
1.0247077353995512e-7
1.406320158265863e-7
1.9393828622449785e-7
2.3817979723225676e-7
2.453363433311466e-7
2.327257510627906e-7
2.0645881414600015e-7
1.1670308617253833e-7
7.72394613108715e-8
4.85876766339385e-8
3.537742675708071e-8
3.0463658064755005e-8
2.125667921614119e-8
6.5285077944447505e-9
1.9717391255783905e-9
3.3185680792629614e-10
7.606802115551079e-11
2.649509212951853e-9
2.3271554969507603e-8
2.8627912324166767e-8
2.0339087645323756e-8
1.899192866646709e-8
2.0058575979400435e-8
2.2950935791636987e-8
2.8060812292092365e-8
9.684111034927441e-8
1.8197497782762883e-7
1.0298264438044e-7
8.652556192829389e-8
8.721172822747822e-8
9.667413639860899e-8
1.1475322984530552e-7
1.437632744289877e-7
1.8399862533223527e-7
2.21082719088443e-7
2.2746159970115074e-7
1.454938080262529e-7
8.975814992226858e-8
5.5741659166091624e-8
3.785455616245957e-8
3.043355134371849e-8
2.7203385613741627e-8
1.6560450186464276e-8
5.882008138135083e-9
2.720699643903856e-9
1.924957262194178e-9
2.6961906177889514e-9
6.9598800963423684e-9
2.662219418355582e-8
4.181367627763542e-8
2.523386008820803e-8
2.1994800190234615e-8
2.2718077559117896e-8
2.6166364661826402e-8
3.3043683345687344e-8
4.590427194924244e-8
1.1409317457248061e-7
1.5784278897871437e-7
9.19811938485862e-8
8.435205434301554e-8
9.344517663082692e-8
1.1641809486284298e-7
1.5934584701389126e-7
2.2848270429442098e-7
2.943744297756504e-7
3.017589788342434e-7
2.804905943802958e-7
2.731110866455853e-7
1.508469267511419e-7
1.0161189911405937e-7
6.546589829678273e-8
4.639197937300745e-8
3.897572909718463e-8
3.2365892659924625e-8
1.2232548634354112e-8
4.343156257968501e-9
1.944200217617595e-9
1.490451548885407e-9
3.892421624166176e-9
1.7516088948437784e-8
5.953300760586781e-8
3.291695316985569e-8
2.7391784805983916e-8
2.7408814642333973e-8
3.045463882597993e-8
3.6642301840095726e-8
4.746178128602985e-8
1.3796035981284165e-7
2.1132504184779635e-7
1.1592224434563499e-7
9.897048572285467e-8
1.0173824455829254e-7
1.162685007408817e-7
1.4423085053548542e-7
1.8934417540117614e-7
2.4098240367941245e-7
2.5573886776719475e-7
2.307801238413911e-7
1.962408105391799e-7
1.1325891510127081e-7
6.951264691478368e-8
4.379883674959617e-8
3.296032544934765e-8
2.86610198058487e-8
2.190324321187495e-8
7.915494735301695e-9
3.1427814222264955e-9
1.7355095458981567e-9
1.8621878842286278e-9
4.774579567159335e-9
1.8634314840235783e-8
4.788824928426169e-8
2.6457407391069223e-8
2.2143430179181254e-8
2.2302962495594612e-8
2.5068487211772586e-8
3.0734042347982915e-8
9.696893974040783e-8
1.732884437355462e-7
1.0168273765140941e-7
9.043871216464161e-8
9.64754619703112e-8
1.1385210531565824e-7
1.4508896988143056e-7
1.9606241911638988e-7
2.6662494554950064e-7
3.247406604292716e-7
3.3286515201334557e-7
3.1372407331223507e-7
2.710550124958887e-7
1.5352764314885034e-7
1.0386158888412069e-7
6.517307896631018e-8
4.591955243306428e-8
3.9394115464750476e-8
2.7445543408178384e-8
8.525239496464382e-9
2.6350826319776642e-9
4.807101883134652e-10
5.2504190339246746e-11
3.660015913649661e-9
3.2675234371091283e-8
3.81041914392636e-8
2.7580795119327578e-8
2.5920549857572872e-8
2.7441201437095552e-8
3.141255567353782e-8
3.837414488832283e-8
1.3270220065851507e-7
2.5312717554890733e-7
1.444311020172827e-7
1.2243560065758104e-7
1.2447289177364602e-7
1.3926363534285948e-7
1.670386218488877e-7
2.1164354437290202e-7
2.734671098362054e-7
3.2899387143932766e-7
3.3663118672094995e-7
2.1841481254778938e-7
1.321190052176106e-7
8.174134109733733e-8
5.437240846417886e-8
4.2524266508026006e-8
3.791642580179505e-8
2.3872040774141606e-8
8.531696328343214e-9
3.953184488285216e-9
2.8462850824339166e-9
4.053763509662687e-9
1.0405315773328642e-8
3.939981245482819e-8
6.444020111831843e-8
3.853724376141754e-8
3.350133768270019e-8
3.459209549629061e-8
3.986602884151192e-8
5.037310025371463e-8
6.991039586179905e-8
1.6763028900222808e-7
2.3067367540839747e-7
1.3264101686538265e-7
1.2009890221326425e-7
1.3136688372597094e-7
1.6147897056810977e-7
2.1786297076021156e-7
3.080840208689581e-7
3.939575440309425e-7
4.026315547980412e-7
3.716215277522634e-7
3.5235954543172306e-7
1.9420728132637633e-7
1.3311750720200944e-7
8.656653800483983e-8
5.947714215736679e-8
4.9264449476281906e-8
4.11051695039415e-8
1.5532816868910897e-8
5.630342153355118e-9
2.5671626080373067e-9
2.0025569584776306e-9
5.224026817592826e-9
2.393008546031309e-8
7.709579253289039e-8
4.352135087513461e-8
3.6611477168617114e-8
3.677761781036267e-8
4.09038581332159e-8
4.916857668299247e-8
6.349901030001202e-8
1.8571146875519686e-7
2.8832119551118917e-7
1.5970666539730635e-7
1.3761170190453166e-7
1.4275172079169604e-7
1.6478122667090277e-7
2.0671884104183275e-7
2.7432919302873224e-7
3.502746173742236e-7
3.691819315162055e-7
3.330457829078457e-7
2.893658915511197e-7
1.6390558826270137e-7
9.966772295649917e-8
6.163223990432195e-8
4.482010943430001e-8
3.8423551952267864e-8
3.026232888366377e-8
1.1156026704775164e-8
4.42742145539283e-9
2.490519860639674e-9
2.766570218965207e-9
7.043593058127208e-9
2.7037856613230874e-8
7.236419531017233e-8
3.9583125996447145e-8
3.2996238886110153e-8
3.320452948119452e-8
3.733473443421508e-8
4.580608170457778e-8
1.3940965653042794e-7
2.4944222423601277e-7
1.4518307730931224e-7
1.278558630804542e-7
1.3501785842327228e-7
1.5759567148837802e-7
1.9838562128906126e-7
2.644936872911583e-7
3.552013678241161e-7
4.300236669844402e-7
4.4041422772093827e-7
4.1439630100750803e-7
3.4268159463687476e-7
1.936882073581509e-7
1.3555212719386885e-7
8.514373581874143e-8
5.724524389379067e-8
4.8899537742284786e-8
3.3794053878967894e-8
1.0693746359369421e-8
3.4154529127282677e-9
6.975853022944085e-10
4.4089110036662095e-11
5.021065592391769e-9
4.578860938418089e-8
4.925000744821435e-8
3.6730324013140534e-8
3.489065074407942e-8
3.7089581502581724e-8
4.249909365830682e-8
5.185520469676876e-8
1.776518644714981e-7
3.4487375060682143e-7
1.9816452874848708e-7
1.6931673970546644e-7
1.7337475456407485e-7
1.954711361843201e-7
2.3648774882240944e-7
3.02297511103307e-7
3.9227217829423555e-7
4.668725655816641e-7
4.681447949810869e-7
3.1260136922886875e-7
1.832835603768949e-7
1.1147451856009166e-7
7.127401715254852e-8
5.3250448983757446e-8
4.726727017707814e-8
3.141197500152546e-8
1.1389797182343366e-8
5.303402556997421e-9
3.91845382254502e-9
5.7133895658209316e-9
1.4580041923724674e-8
5.451919116187032e-8
9.471288684912943e-8
5.590624737528332e-8
4.839726698444604e-8
4.991872901848421e-8
5.752501310838016e-8
7.26521096032918e-8
1.0047731178260337e-7
2.336303473348834e-7
3.246437155960655e-7
1.8504035532602098e-7
1.6589797564666692e-7
1.7957336985694014e-7
2.1812744003157854e-7
2.902967637526485e-7
4.0497812723863893e-7
5.152483368736591e-7
5.278815950076419e-7
4.859649302065935e-7
4.4006536863224146e-7
2.4105302716592886e-7
1.6922069290540148e-7
1.1207149322947318e-7
7.376646558360891e-8
6.007400013701019e-8
5.0082528422883695e-8
1.893749289018833e-8
7.085014975075306e-9
3.329977235121936e-9
2.6925498379320322e-9
7.017737767757126e-9
3.2928555758438916e-8
9.674051724770917e-8
5.6643930338633395e-8
4.849960417158241e-8
4.904525212485922e-8
5.4653483667039225e-8
6.562065464019656e-8
8.436241752661236e-8
2.4637224336372774e-7
3.880679845311504e-7
2.169888202915611e-7
1.8857929838115694e-7
1.9721473333612887e-7
2.2968966251950387e-7
2.9101043408790306e-7
3.891732509665608e-7
4.935038487929586e-7
5.085972547458263e-7
4.54248899211198e-7
4.0878630220047473e-7
2.261556057563211e-7
1.343022472658154e-7
7.999859359162835e-8
5.5016007128028904e-8
4.611520895924289e-8
3.804393325764176e-8
1.4555339456854909e-8
5.794063384096159e-9
3.3583165692884765e-9
3.912234149164057e-9
9.867606963328817e-9
3.705810219701332e-8
1.0539157612728215e-7
5.686859039067048e-8
4.71181380600799e-8
4.7333299939228834e-8
5.320937663784619e-8
6.528117815543511e-8
1.9112776367227277e-7
3.472869632271036e-7
2.0134995142637722e-7
1.7586105388434445e-7
1.8403482152511578e-7
2.125483141935001e-7
2.642023449065757e-7
3.4709969079012416e-7
4.596880724100983e-7
5.538846366345996e-7
5.701345622198267e-7
5.406712002876551e-7
4.158680882212569e-7
2.333498487494461e-7
1.7007240853220728e-7
1.0775246598559457e-7
6.836496736749173e-8
5.822998286083145e-8
3.913312971520899e-8
1.2792540743981284e-8
4.295500840398716e-9
1.0331439131002858e-9
3.328185458245322e-10
7.068544950993597e-9
6.515026094012317e-8
6.170152319150335e-8
4.827272490057765e-8
4.667756110401281e-8
4.997378591932433e-8
5.737774109230723e-8
6.989785031781373e-8
2.3357702309098445e-7
4.639367314618452e-7
2.6855026741926423e-7
2.314169885921588e-7
2.386771241823314e-7
2.711704399470079e-7
3.3094037008559156e-7
4.264710693179281e-7
5.524255236466857e-7
6.38987810263386e-7
6.168476911933376e-7
4.3370049957000525e-7
2.428030702318423e-7
1.4240645916808822e-7
8.510398306579266e-8
5.948073917300233e-8
5.2306686491499396e-8
3.7685817124544405e-8
1.4043084730008792e-8
6.607290520682497e-9
5.093867602841779e-9
7.691418763276776e-9
1.9475241903951763e-8
7.153625797100578e-8
1.3611393428717908e-7
7.882528082366017e-8
6.780714512202262e-8
6.979595143957585e-8
8.034396236752064e-8
1.0119924358322934e-7
1.386198781941769e-7
3.126889086900006e-7
4.467783884283405e-7
2.5311939682200017e-7
2.2485873871567242e-7
2.4085706808928644e-7
2.8885754442227323e-7
3.784700039959805e-7
5.195873687706144e-7
6.583996248291e-7
6.813790404531201e-7
6.317455637658543e-7
5.304614965370126e-7
2.8708807077913574e-7
2.0673991107790014e-7
1.407574127600128e-7
8.798084206205995e-8
7.051780666043135e-8
5.7679683422687426e-8
2.19248521891855e-8
8.619865896801694e-9
4.261824750712582e-9
3.685676709535757e-9
9.635943869690105e-9
4.6688626488089046e-8
1.1631100145675355e-7
7.260205057019501e-8
6.39659588071008e-8
6.541650274012969e-8
7.315861318753869e-8
8.770898759311797e-8
1.1195917677352575e-7
3.232849881704229e-7
5.184748052526247e-7
2.9316233574656035e-7
2.5722678619972023e-7
2.7132338213221936e-7
3.1901441088955533e-7
4.0838049383972104e-7
5.487915456094306e-7
6.804229502441574e-7
6.718971313409047e-7
5.897150490395163e-7
5.571938397141045e-7
3.0076999777610506e-7
1.7082479049332676e-7
9.522139599425709e-8
6.03715953682582e-8
4.895240249912734e-8
4.2982972372582867e-8
1.753670750783237e-8
7.0424803588969904e-9
4.298840692362184e-9
5.363205005262418e-9
1.3347693717626468e-8
4.858804559395757e-8
1.508803895911638e-7
8.00032024332551e-8
6.570256981658046e-8
6.582315931004565e-8
7.392207482890604e-8
9.054968593657182e-8
2.519020657812085e-7
4.735059607200498e-7
2.745669785104326e-7
2.378355910835033e-7
2.464457572083334e-7
2.811629157193816e-7
3.44160939682008e-7
4.4381802048049795e-7
5.773390845381291e-7
6.927337489621933e-7
7.250187782511079e-7
7.117735883693515e-7
4.88123529164933e-7
2.6831780142172476e-7
2.011953045190992e-7
1.2965437911524852e-7
7.792782837461429e-8
6.632927045151222e-8
4.1506921152744724e-8
1.4397861880567021e-8
5.211812561987133e-9
1.5502383252830793e-9
1.0403265335693486e-9
1.0666973452360076e-8
9.310677774606373e-8
7.41823382785372e-8
6.265135509143292e-8
6.243270180205985e-8
6.768791919056325e-8
7.802605576067082e-8
9.484832389336484e-8
3.0239485368943127e-7
6.196503224164815e-7
3.6228259795189773e-7
3.1562769189020406e-7
3.283661485075307e-7
3.765456988689296e-7
4.644525290991842e-7
6.034226517770262e-7
7.709624525000164e-7
8.402583859293372e-7
7.666865290645274e-7
5.873988845302582e-7
3.087367172703758e-7
1.6836170595478792e-7
9.043128069785527e-8
5.7834547918403936e-8
4.981473070454877e-8
4.008911058156898e-8
1.5715778520874763e-8
7.55924001652044e-9
6.279332008695185e-9
9.998700575551485e-9
2.502034799940129e-8
8.936429492209396e-8
1.9450568934084277e-7
1.0952611297431155e-7
9.331550976593961e-8
9.570408486489533e-8
1.0979007091875757e-7
1.3711569553582187e-7
1.8318072546850429e-7
4.0270295544730195e-7
6.075491997593632e-7
3.4298472347121856e-7
3.0161196464261165e-7
3.190724470329994e-7
3.7658036385263824e-7
4.834426444212643e-7
6.495977428186131e-7
8.198100698961524e-7
8.700745670997645e-7
8.366734149445131e-7
6.244031677314371e-7
3.2870412628627676e-7
2.393762356826106e-7
1.66969062016985e-7
9.984802453312153e-8
7.943285519294819e-8
6.074127941317922e-8
2.360109155388164e-8
1.003145928100333e-8
5.387482169991873e-9
5.2486931301795235e-9
1.406249325486361e-8
7.15497142710471e-8
1.310390750479001e-7
9.131231692239903e-8
8.432024734367973e-8
8.792744674568615e-8
9.89945872963223e-8
1.1845041026090811e-7
1.4944358952315859e-7
4.209436523283212e-7
6.914269929855522e-7
3.9734184677097755e-7
3.530773660288996e-7
3.7648753028100974e-7
4.480524678399622e-7
5.808902990065659e-7
7.799389065188664e-7
9.167890484154588e-7
8.456665047634377e-7
7.294898416510612e-7
7.250083665473793e-7
3.88694743509429e-7
2.0290468634838576e-7
1.0122605262228853e-7
5.7541890448943964e-8
4.434054201688383e-8
4.178528503603979e-8
1.9047482980793098e-8
7.808696916378277e-9
5.233054052210515e-9
7.209350585396376e-9
1.7622752760895836e-8
6.127726202962836e-8
2.147939186490856e-7
1.1171829986274453e-7
9.056489716899999e-8
9.034932673881585e-8
1.0117841465400765e-7
1.2316445699310374e-7
3.188106396099816e-7
6.374467574879633e-7
3.7185558582260554e-7
3.1900428895416353e-7
3.264358127310404e-7
3.6643045654588266e-7
4.3930071748497065e-7
5.52352683719746e-7
7.017394542174636e-7
8.424270829061108e-7
9.291509117849243e-7
1.0397462905460836e-6
6.068794724315565e-7
3.0735983974650937e-7
2.196588549950253e-7
1.3937927037825505e-7
8.352142944751685e-8
7.081357405853489e-8
3.790549678856862e-8
1.4564189614032214e-8
5.819862742509619e-9
2.1451957106285697e-9
2.510397052962772e-9
1.8773364326289968e-8
1.0986687832751276e-7
8.326084799997528e-8
7.966910706723118e-8
8.385022006578499e-8
9.315234593943313e-8
1.0831511609469767e-7
1.313205132338934e-7
3.871858111878387e-7
8.253579707205589e-7
4.906649442698121e-7
4.3465188958104466e-7
4.580094837440349e-7
5.326215321290603e-7
6.676753202441943e-7
8.738083863342952e-7
1.0643672646269848e-6
1.0370003305020164e-6
8.928610447225714e-7
7.725075208964854e-7
3.7846945069457045e-7
1.7745816545983117e-7
8.127829652769444e-8
4.601893723924051e-8
3.744489649221246e-8
3.4295065107516567e-8
1.4888540267389732e-8
7.545720858717522e-9
7.245170952356142e-9
1.2577398001297218e-8
3.101675375906779e-8
1.0593206787871594e-7
2.802298163618903e-7
1.5134997411239227e-7
1.2689277318353467e-7
1.2913510940189725e-7
1.4651333190653743e-7
1.7817960390842654e-7
2.2315712219228035e-7
4.949470657462593e-7
8.240419226153114e-7
4.6558914752215955e-7
4.04155612522836e-7
4.2036049691026225e-7
4.850886533964937e-7
6.050215664669062e-7
7.891715120249067e-7
9.957238517540445e-7
1.1338962422922359e-6
1.2565702686756946e-6
8.156251628404926e-7
3.8903596279336246e-7
2.6195895552742097e-7
1.7269085540960718e-7
1.0349324228617582e-7
8.415662646534556e-8
5.354962259044181e-8
2.2066147562834756e-8
1.0521092889260658e-8
6.413890219695031e-9
7.816705169266222e-9
2.3695781054733475e-8
1.2965368675996254e-7
1.323809562415521e-7
1.1096566347028604e-7
1.1118528001017876e-7
1.203067355384016e-7
1.3734906861728768e-7
1.639276108610117e-7
2.0247553688286514e-7
5.479850809572646e-7
9.25914879580976e-7
5.472682744749894e-7
4.961747972751997e-7
5.380944576118089e-7
6.528422919104883e-7
8.619929220525076e-7
1.1319995287804129e-6
1.1789918651356427e-6
9.994387300448913e-7
8.731419940300554e-7
8.662018813274182e-7
4.952746175439442e-7
2.1768878978263741e-7
9.07791371423137e-8
4.43875552022092e-8
3.0759420853124384e-8
3.019852500239615e-8
1.675115170229089e-8
7.244845608713941e-9
5.880653824382843e-9
9.470400873887212e-9
2.2827919515962134e-8
7.450764613157018e-8
3.034677156174602e-7
1.5647107305120873e-7
1.242686644340359e-7
1.229871883052002e-7
1.3635142861844297e-7
1.6202470234607998e-7
3.828202936152017e-7
8.522094527103064e-7
5.06483739229952e-7
4.290011341753007e-7
4.3125936336474475e-7
4.729215605361836e-7
5.505232807296787e-7
6.695211211846796e-7
8.321313446365318e-7
1.0435647482626646e-6
1.4479073260699993e-6
8.508594854345583e-7
8.467720517641964e-7
6.01571158789441e-7
2.417849858607559e-7
1.111504004074244e-7
7.265466939029825e-8
6.379124724396922e-8
2.5899520691707357e-8
9.259657286746151e-9
2.41897946218862e-9
9.253707651970225e-10
1.4629012801707544e-9
4.111744247127435e-8
6.988792026940263e-8
7.756982187985431e-8
9.306743445122857e-8
1.1069144694711337e-7
1.3089728343650486e-7
1.5631567576957956e-7
1.8951863541734588e-7
5.019888665837942e-7
1.1018115486416473e-6
6.763725582082299e-7
6.183351738129432e-7
6.68831219949847e-7
8.021790609489632e-7
1.0399289160508013e-6
1.3400675083556204e-6
1.3764861103682305e-6
1.1541131286487458e-6
1.0357457988872458e-6
9.406562609830629e-7
4.5318810251852535e-7
1.500663392089528e-7
5.3470031086213483e-8
2.388676476321163e-8
1.48628562150651e-8
1.2767357712634053e-8
6.258232959630992e-9
4.04310990600057e-9
6.498641990485471e-9
1.42544057996525e-8
3.588941485821759e-8
1.1622723556012724e-7
4.036082189698729e-7
2.0673966093357912e-7
1.677974424799893e-7
1.66825374428627e-7
1.8157862912599874e-7
2.0272121321458556e-7
2.2025757531342358e-7
5.609313704414e-7
1.1256130790593308e-6
6.460246734387834e-7
5.506574179482728e-7
5.582057299741724e-7
6.225257213378894e-7
7.452858576801432e-7
9.429440147087597e-7
1.2566988097754021e-6
1.953023735337751e-6
4.757371765519242e-7
4.3267015587880775e-7
4.138955744576398e-7
3.152839170945375e-7
1.2785380862540785e-7
7.609972395312556e-8
7.068641234640713e-8
3.352465262313997e-8
1.0790916990236083e-8
1.8760233391334666e-9
1.4097581527223737e-9
3.2844634913031214e-9
4.8914212464365476e-8
9.854026596418201e-8
1.0004469435456669e-7
1.1690702963607816e-7
1.3973089376004336e-7
1.6633071959954765e-7
1.9825644542843718e-7
2.3677854570334924e-7
2.780109880253702e-7
7.447092895980174e-7
1.257026687540841e-6
7.884139877300991e-7
7.463558338899558e-7
8.421640124058501e-7
1.070948862657674e-6
1.4483556205037692e-6
1.6267800615314152e-6
1.346309203567431e-6
1.1513885415956098e-6
1.2411582935923753e-6
1.0710488988976905e-6
6.791054531415805e-7
1.9221454385093625e-7
5.606909317013321e-8
2.0758984106617555e-8
8.948621931472675e-9
4.334051616564474e-9
1.578386640712479e-10
2.564282588070713e-11
3.0319032588586586e-9
9.846577429564537e-9
2.6991925554702287e-8
8.610108889249498e-8
3.99438300558293e-7
2.1316493105852612e-7
1.6486454074424369e-7
1.5971324157564353e-7
1.6880836121361242e-7
1.805961293977468e-7
4.155940323445137e-7
1.12574427864376e-6
7.120099057785841e-7
5.93329601731662e-7
5.812624763982168e-7
6.168885272555636e-7
6.943482658609162e-7
8.367712743017301e-7
1.1746822813629068e-6
1.7998349516277863e-6
2.9884570248202294e-8
6.272121644232941e-7
3.325877177344929e-7
2.4885629691389013e-7
1.7843755549303265e-7
7.053668673366294e-8
3.9175857290498e-8
2.2982746255887935e-8
9.813898507646739e-9
1.4532624424427607e-7
1.012230918431209e-7
5.284849643110943e-7
6.200786310779842e-8
8.381911214062575e-7
3.2431702432816505e-8
4.606032500347798e-9
4.2852620410809676e-10
1.3117870734018363e-10
1.8095251025008138e-11
6.038855796967303e-12
1.5795655145668275e-11
2.5662903451359325e-11
2.7593859320517743e-11
3.561495800090275e-11
5.5394419365277485e-11
3.6605414875049095e-11
2.0159540037491965e-11
1.3404972038422754e-11
1.0198941444300821e-11
9.132562468370753e-12
9.659828972610806e-12
1.158547972561142e-11
1.0572504869165534e-11
1.1692142897403045e-11
1.531826401675718e-11
2.0445362050141743e-11
2.5874524822764713e-11
3.049255612818641e-11
3.224834725306952e-11
2.4316311883445024e-11
1.0103137076082241e-11
2.8997743094765425e-12
1.3079634660803338e-13
1.5712524123586149e-12
2.423519698801416e-12
3.088958119277986e-12
3.7406862722526304e-12
4.460347022117211e-12
5.294164800399017e-12
6.2769386689677985e-12
7.44266537715797e-12
8.829522921251056e-12
4.546312754879407e-12
1.3026311070702842e-11
1.698913480255502e-11
2.0438297375664516e-11
2.4264955507217526e-11
2.8768442256161186e-11
3.4123034472347964e-11
4.04835151707664e-11
4.8006952781036706e-11
5.684502430783932e-11
6.711701707554215e-11
1.6695854704258354e-11
1.1457879264570693e-10
2.160161736942322e-10
3.313057443965893e-10
4.702078549744028e-10
6.439225495050902e-10
8.634142503550633e-10
1.1314878243506044e-9
1.4265631198416174e-9
1.6932894812781618e-9
1.876118508115776e-9
1.9713326199488064e-9
2.017120916635379e-9
2.050827355096211e-9
2.093385421505386e-9
2.153576336270236e-9
2.234111791456468e-9
2.3350351074705902e-9
2.4549492946854922e-9
2.5903704637681224e-9
1.7378801535030578e-9
2.0466286113762273e-9
1.1167260976985703e-9
5.466124771695928e-10
3.128637041679441e-10
2.2166853969716861e-10
1.8090960006162113e-10
1.6045766310641088e-10
1.4933996938990619e-10
1.4294844990469804e-10
1.391278433904739e-10
7.435163299882187e-11
2.724602305124188e-11
5.2414826101463055e-12
3.3945001323744713e-11
6.376264738969507e-11
1.0204455281435877e-10
1.7095727243381746e-10
2.8935027854877846e-10
5.042649084524922e-10
1.0877499864097988e-9
2.090946278896947e-9
3.951204185074618e-9
1.5801101308105583e-10
3.370479393325405e-12
5.937826311743247e-14
0.
0.
0.
0.
2.0997387046080502e-13
8.14302398610586e-14
7.083814621967663e-14
7.677689642595238e-14
8.787330593747864e-14
1.0275947891212041e-13
1.2170777243381901e-13
1.4554236329816285e-13
1.754509760399606e-13
2.1299951876773713e-13
2.602153005813195e-13
3.1971734810732746e-13
6.577152826922974e-13
1.9455585213119223e-13
0.
5.5554982049117585e-14
1.0704382631734675e-13
1.6101918852482207e-13
2.2905192461878946e-13
3.211126275653314e-13
4.4893440763753424e-13
6.283073310918141e-13
8.815469997899342e-13
1.2407815882203792e-12
1.7527011053346092e-12
2.485564852465295e-12
3.539578471519904e-12
5.06206505158664e-12
7.268942324316222e-12
1.0472927543566314e-11
1.5114360001903762e-11
8.804687926129131e-11
8.972249324084873e-11
9.725429382136263e-11
7.621247459340101e-11
4.229836919486445e-12
1.381901100785695e-10
3.67834924589718e-10
6.859584388460889e-10
1.0692864440498732e-9
1.478534372250118e-9
1.874269712872208e-9
5.788161430500117e-11
3.4984914631468654e-10
5.400336747695299e-10
1.1589036157139037e-9
6.195924787476914e-9
2.047451493052671e-9
5.0123794602008566e-11
2.595810566162479e-10
3.3063308229126744e-10
3.871754907067824e-10
4.5191383615336705e-10
5.33960618552782e-10
6.418834806471089e-10
7.880216683617047e-10
9.929374413963002e-10
1.2939955983075235e-9
1.7655682892299738e-9
2.5739102816480034e-9
4.152032697241776e-9
7.785217122523779e-9
2.9569319318585987e-8
4.0721633330636245e-8
2.698222467325123e-8
2.7899380659728945e-8
3.477935504898407e-8
4.921347974848391e-8
7.665918771141708e-8
1.160755587365717e-7
1.3462790386010573e-7
1.3087039416499768e-7
1.2614024699792836e-7
1.4543705811673915e-7
9.004145318830872e-8
5.6058841504859124e-8
3.5317132737017185e-8
2.4154405417167034e-8
1.966430710958013e-8
1.7132452198895293e-8
8.110035426945624e-9
2.453150204174529e-9
8.144658436623844e-10
2.60249121000587e-10
6.820017469716182e-10
4.460015650292204e-9
2.6080319492716655e-8
1.51284371284268e-8
1.1946181146912622e-8
1.1665654587696177e-8
1.2717808611299504e-8
1.4999861732938785e-8
1.8969650282380044e-8
5.9160108543745114e-8
9.718781434818949e-8
5.230933856578343e-8
4.299204026386363e-8
4.2433151040550086e-8
4.615010589974919e-8
5.384186923123571e-8
6.614666552736773e-8
8.142187011967702e-8
8.949352974029762e-8
8.200053191065453e-8
5.92698815218126e-8
3.617731118289693e-8
2.1401769682432378e-8
1.4047621777672408e-8
1.1175523908679696e-8
1.0005501374500874e-8
6.7077418055845685e-9
2.3731490029243915e-9
1.021243505392108e-9
6.095079502401423e-10
7.051329127494175e-10
1.8540216002966634e-9
7.379908900582787e-9
1.404734390300568e-8
8.224208551501954e-9
7.04593469420003e-9
7.164798185567755e-9
8.10284317230022e-9
1.0006619930621491e-8
3.525532429773929e-8
6.389225482187688e-8
3.9312176866810986e-8
3.678468227688295e-8
4.1183226374585364e-8
5.1099554849998394e-8
6.868998996107512e-8
9.788404339349924e-8
1.3774728114276998e-7
1.6636903785933054e-7
1.6827410433165236e-7
1.603663153437917e-7
1.56084988831883e-7
8.678469011077754e-8
5.595917004572162e-8
3.469510953607685e-8
2.5362121866946435e-8
2.1617495109911716e-8
1.5908346948281026e-8
4.9352362765964285e-9
1.4014309624992904e-9
1.6483885509629084e-10
2.1551936378173536e-10
1.3912218806846952e-9
1.3743932195714115e-8
2.0407801203675838e-8
1.4054130108547495e-8
1.2984636106703712e-8
1.3639611825852829e-8
1.5545500344618023e-8
1.893756783927179e-8
6.55004551132058e-8
1.2390691421563148e-7
6.97448629101404e-8
5.772819496490766e-8
5.729766982236449e-8
6.239459492329113e-8
7.249582402045346e-8
8.861027452500628e-8
1.1088749126783473e-7
1.3249771944030796e-7
1.3801916587329748e-7
8.513743687639426e-8
5.4025442039910615e-8
3.3680070047678615e-8
2.3334789684924383e-8
1.919979413426401e-8
1.7247547557907725e-8
9.853249664532068e-9
3.52117148156089e-9
1.6606430992087907e-9
1.1831429219610038e-9
1.665315937005901e-9
4.3597151321192156e-9
1.7041268997810016e-8
2.3931023191522185e-8
1.4816519592259072e-8
1.3029716782952369e-8
1.3501857533060343e-8
1.557244244498148e-8
1.9690628815517916e-8
2.7442480442758405e-8
7.146227361678268e-8
9.986786451939977e-8
5.968421434190463e-8
5.600670855919219e-8
6.343787172509777e-8
8.088238987013363e-8
1.134016783218458e-7
1.658682877213703e-7
2.1408725965691245e-7
2.1857588358769696e-7
2.0493554134022172e-7
2.074864910955715e-7
1.1470127569016788e-7
7.522006482318126e-8
4.77751354304089e-8
3.435438564729736e-8
2.8974361496144656e-8
2.4167303799619975e-8
9.316777952218533e-9
3.2214399402515474e-9
1.4058810238308946e-9
1.0548533973607014e-9
2.7540584334753614e-9
1.2178040546963224e-8
4.4895050973079174e-8
2.4314582378885122e-8
1.9967516567606785e-8
1.9882050579368274e-8
2.2052343769688054e-8
2.6530661142286532e-8
3.44089305977196e-8
9.888253403571058e-8
1.504732306545115e-7
8.151347971136957e-8
6.865171240048005e-8
6.958446623014994e-8
7.825349326317592e-8
9.526848765043059e-8
1.2262539314199705e-7
1.542978249003757e-7
1.641889870868538e-7
1.4743607725562286e-7
1.2096569383925655e-7
7.150486900727365e-8
4.437954334989012e-8
2.8354183211359796e-8
2.182821627425802e-8
1.924256258896859e-8
1.4229080343404086e-8
5.062116072297283e-9
2.032166108148195e-9
1.1111886728831749e-9
1.155524474761124e-9
2.9953834829715705e-9
1.1999218231319168e-8
2.8790521160589862e-8
1.621280141492839e-8
1.3672493686470004e-8
1.379868618957392e-8
1.550560438348208e-8
1.8984938317775042e-8
6.289414112138579e-8
1.1331583019720016e-7
6.750148240230443e-8
6.10133752823933e-8
6.611641053787778e-8
7.931854655793996e-8
1.0288438690039456e-7
1.4160343786371799e-7
1.9537275270347824e-7
2.384684075909605e-7
2.437224981719799e-7
2.3049852637030762e-7
2.0935550964404905e-7
1.1780194862723464e-7
7.632935092999797e-8
4.7526683596095116e-8
3.447250546505768e-8
2.9499190588087222e-8
2.0942249535731352e-8
6.463859322785912e-9
1.935513686802898e-9
3.2885723098955483e-10
4.4479135608212776e-11
2.6629029364150934e-9
2.2634978127830993e-8
2.893017869492122e-8
2.0295395267178968e-8
1.887019890027607e-8
1.98971025456272e-8
2.27551163719334e-8
2.7827406773316344e-8
9.579670573571369e-8
1.8062940924028596e-7
1.0227148628667817e-7
8.577127589244557e-8
8.628642522810317e-8
9.542063685735602e-8
1.1291965566059766e-7
1.409628078428663e-7
1.7997349215383757e-7
2.16958029195084e-7
2.2534298933375096e-7
1.4167432529170562e-7
8.875132581644612e-8
5.609726780382232e-8
3.833285299047013e-8
3.0971233154099246e-8
2.7791170552302882e-8
1.6545340720197634e-8
5.8785864755462454e-9
2.731264019881509e-9
1.9286506288860918e-9
2.6926311988566507e-9
6.995639165721223e-9
2.7117052713927405e-8
4.086263156254593e-8
2.4964509166196107e-8
2.185832192002162e-8
2.261350880563906e-8
2.6053278946085147e-8
3.2880912108016216e-8
4.5611718348351876e-8
1.1419788480458666e-7
1.5708751359698505e-7
9.167672457451056e-8
8.42267004274902e-8
9.349184243870029e-8
1.1677051245853342e-7
1.6031311526472674e-7
2.302157852285497e-7
2.948250944182785e-7
2.996210673365378e-7
2.7789007572758263e-7
2.757863842669926e-7
1.5257095816985224e-7
1.0085900763320137e-7
6.410933838787653e-8
4.525358681598107e-8
3.780534667656466e-8
3.163457390200989e-8
1.2139779607876664e-8
4.281856987364023e-9
1.9159152221202702e-9
1.489992419403095e-9
3.8799076647207495e-9
1.714421255797046e-8
6.033721801001871e-8
3.2990254698240494e-8
2.7276448449913547e-8
2.722922671259347e-8
3.023279772378347e-8
3.63816054416069e-8
4.716482566581138e-8
1.3644605289146078e-7
2.0997881637087975e-7
1.1507439421667872e-7
9.805311675430666e-8
1.0058277374466419e-7
1.1464286194417989e-7
1.4174147160513793e-7
1.854985173312116e-7
2.364768304607718e-7
2.5334307599035775e-7
2.3014716143357484e-7
1.909495536944639e-7
1.1118236695876416e-7
6.975014020689414e-8
4.435927537762275e-8
3.3532608291964535e-8
2.933453149567428e-8
2.2074065910849e-8
7.904083019925991e-9
3.1561502739565714e-9
1.7402124862948962e-9
1.850389785624472e-9
4.769910866170353e-9
1.8908509532060278e-8
4.668256178279074e-8
2.6131590694704207e-8
2.1995820768719073e-8
2.219985504445589e-8
2.496558816360491e-8
3.059519775685329e-8
9.699963389254928e-8
1.7257432020612983e-7
1.0128904435945499e-7
9.025045926142453e-8
9.645731301578898e-8
1.1410111484971288e-7
1.4584600558220477e-7
1.9772684710485014e-7
2.6906979720596836e-7
3.254701342675614e-7
3.3051880100941124e-7
3.1024363474634e-7
2.757310536014918e-7
1.552684652242425e-7
1.0235198507237578e-7
6.339417135610197e-8
4.447702344268149e-8
3.787828935750383e-8
2.69702108919253e-8
8.41389939275521e-9
2.5748894890149292e-9
4.773150940394468e-10
5.711027741497406e-12
3.7030407718183283e-9
3.1672583227313386e-8
3.862517299410309e-8
2.7526361504468048e-8
2.5732673971294733e-8
2.718721552894014e-8
3.110490190369659e-8
3.8012134658530476e-8
1.3101721350061783e-7
2.5087472362025957e-7
1.4321262304533986e-7
1.2113543381153723e-7
1.2286861362938162e-7
1.3707583473289987e-7
1.6381298792199072e-7
2.0667930654041326e-7
2.663497326317263e-7
3.219930844063731e-7
3.334539106456824e-7
2.1156784903749062e-7
1.3035968116748056e-7
8.246545131681744e-8
5.531223325942188e-8
4.352848208159702e-8
3.90065373776852e-8
2.3899193846371712e-8
8.537974730932347e-9
3.976415116824876e-9
2.8540514879459247e-9
4.047765706207384e-9
1.0472291496672456e-8
4.031141630247722e-8
6.26463775691195e-8
3.80418416387538e-8
3.325705747418487e-8
3.440762697409164e-8
3.9665319513912e-8
5.007892705559189e-8
6.937523365355139e-8
1.6791066432975133e-7
2.2943207735408312e-7
1.321587965513585e-7
1.1992849386600016e-7
1.3149771299074582e-7
1.6213694734714233e-7
2.1956113621983243e-7
3.1108430779650686e-7
3.9496142566755394e-7
3.992823019397684e-7
3.67330203038332e-7
3.568811016572717e-7
1.9694372739511613e-7
1.319732681210437e-7
8.434930444006353e-8
5.7677711590219777e-8
4.7447810770658966e-8
4.002805601836334e-8
1.5389656860142192e-8
5.531411104772768e-9
2.521034896162869e-9
2.00151881421408e-9
5.204106475175235e-9
2.3295406486449538e-8
7.85247730673662e-8
4.364511293255986e-8
3.6421374211397704e-8
3.6478380818624626e-8
4.0533236882574885e-8
4.873338579079291e-8
6.300481990715379e-8
1.8319592244280122e-7
2.860634272302288e-7
1.5826458903846632e-7
1.3604019076878046e-7
1.4075770532891362e-7
1.6195052871986726e-7
2.0234013925923523e-7
2.675378555860918e-7
3.425715528216747e-7
3.6557136583552345e-7
3.3244549949913213e-7
2.8014838945551966e-7
1.6026264316351652e-7
1.0013123366530019e-7
6.270807606030158e-8
4.5872187596798416e-8
3.962163305926953e-8
3.06355366456818e-8
1.1148899529494952e-8
4.455689840425224e-9
2.5007693791621127e-9
2.7484673510639707e-9
7.044545649961155e-9
2.756048828768217e-8
7.014792579508571e-8
3.8996764426905663e-8
3.274397639121545e-8
3.303631948957879e-8
3.716991688392888e-8
4.5580540546220137e-8
1.3957270343946572e-7
2.483174614171493e-7
1.4455647730048687e-7
1.2758686294947392e-7
1.350499594723348e-7
1.5809670384178158e-7
1.997617283791274e-7
2.6740836693391633e-7
3.59483058009954e-7
4.316722636365987e-7
4.368992599296418e-7
4.086243673881636e-7
3.501637301978995e-7
1.9641538666064234e-7
1.3334941189868909e-7
8.231476312015334e-8
5.505266548606582e-8
4.6616582938552825e-8
3.318126012725746e-8
1.0524984239061612e-8
3.3192701994863923e-9
6.894420746145736e-10
1.3241375453163277e-10
5.083777337975386e-9
4.408115636007115e-8
5.0095030263817486e-8
3.6642834197049595e-8
3.457503310527043e-8
3.66589057555913e-8
4.197528127693701e-8
5.1237561892872684e-8
1.7488476834637454e-7
3.411438632702677e-7
1.96114890317624e-7
1.6710662620294807e-7
1.7062427889815738e-7
1.9168446884101702e-7
2.308455514675566e-7
2.935483535251637e-7
3.799031312547828e-7
4.5569048015652393e-7
4.6417490695598766e-7
3.006826142670642e-7
1.8028160076557528e-7
1.1278630215578376e-7
7.296112826548793e-8
5.494334146435076e-8
4.909353681779428e-8
3.154049025673593e-8
1.1414338043879591e-8
5.3485551423128196e-9
3.935663305945897e-9
5.711826095974922e-9
1.4717916913242854e-8
5.616661406411404e-8
9.144210945851195e-8
5.503598517426031e-8
4.7988151738343146e-8
4.9621585398576385e-8
5.720623163525344e-8
7.218281980869237e-8
9.962804265576076e-8
2.3431206844484397e-7
3.22634039439256e-7
1.8428216711735107e-7
1.6567729788091006e-7
1.7987547380954857e-7
2.193322818426802e-7
2.9325199315341507e-7
4.101555796852988e-7
5.17471636164959e-7
5.227746689322539e-7
4.787677515732274e-7
4.4753031912797284e-7
2.452102861990528e-7
1.6769276470575575e-7
1.0861719732927196e-7
7.104558717984048e-8
5.7365752676663545e-8
4.864927193070078e-8
1.8736379819148584e-8
6.931463919940337e-9
3.2551869493646943e-9
2.6851697502305626e-9
6.972774118182709e-9
3.1793007757038765e-8
9.924380408296159e-8
5.684859740325237e-8
4.818507547971852e-8
4.854287112012883e-8
5.402717328605306e-8
6.488211653609538e-8
8.351876117901836e-8
2.422538573148502e-7
3.843819142905338e-7
2.145794590301699e-7
1.8592338640492557e-7
1.9381089143140266e-7
2.2480291609271823e-7
2.833665736793451e-7
3.773417237990448e-7
4.809405362245971e-7
5.038755381591121e-7
4.5420268976481844e-7
3.9364639440653434e-7
2.1996740936462762e-7
1.3509923442028379e-7
8.191254989055636e-8
5.6771434784717566e-8
4.803534820426248e-8
3.879191316243074e-8
1.4562711307647612e-8
5.847638764004541e-9
3.3785181398787854e-9
3.888853884080093e-9
9.890979067719456e-9
3.800887870536274e-8
1.0145881481497452e-7
5.5839393687230796e-8
4.6700035985920975e-8
4.70697408773812e-8
5.2958540903919e-8
6.493601761122823e-8
1.9160314110447006e-7
3.455837470566409e-7
2.0037051114705242e-7
1.7549299967584562e-7
1.841889823883477e-7
2.1350749468006684e-7
2.6663352513258625e-7
3.5207532157522424e-7
4.6702639543377343e-7
5.574664902356912e-7
5.651626120627958e-7
5.30810094683798e-7
4.269646394820068e-7
2.3725077434846373e-7
1.672794137698091e-7
1.0353930922456841e-7
6.519629478932034e-8
5.4959167646562516e-8
3.848857432261025e-8
1.2550750667343109e-8
4.146756159808328e-9
1.0137749596823085e-9
4.549484567814138e-10
7.1325167186828244e-9
6.239344461384109e-8
6.303805896765557e-8
4.814094093828207e-8
4.6152921620060776e-8
4.9245070602563546e-8
5.6484354475488435e-8
6.883959268998024e-8
2.2914851521000077e-7
4.5792129094378257e-7
2.6515221106196844e-7
2.276958528312113e-7
2.3399328388513732e-7
2.646438660937876e-7
3.21091876702897e-7
4.1111753239305345e-7
5.315099527304874e-7
6.229686211396084e-7
6.136368174879045e-7
4.1365816199165727e-7
2.3777973998979255e-7
1.4462836899645118e-7
8.790593661002692e-8
6.205178275296112e-8
5.5066479006338515e-8
3.806762957527195e-8
1.4105792809114525e-8
6.688237275497942e-9
5.1280266855435786e-9
7.70643413076157e-9
1.9746421737801963e-8
7.437604304307145e-8
1.3022005927114656e-7
7.731818260743397e-8
6.713772317710513e-8
6.933429907403414e-8
7.986350927970994e-8
1.0050540303913858e-7
1.3743178752092206e-7
3.1419094052701856e-7
4.435842874890606e-7
2.5193385538021717e-7
2.2459122801697908e-7
2.414837363079787e-7
2.9100188655902455e-7
3.834967559048818e-7
5.28345513018619e-7
6.631728065429147e-7
6.738840807914595e-7
6.191148596040751e-7
5.419058493882328e-7
2.92841199882026e-7
2.0497835939694092e-7
1.3576446778221714e-7
8.406517524148747e-8
6.663303833940281e-8
5.606642246289745e-8
2.1661259883052505e-8
8.389025363202667e-9
4.14152676805025e-9
3.657252511189167e-9
9.51759178041761e-9
4.451424426019373e-8
1.2053173890061735e-7
7.294514950982674e-8
6.345124866677799e-8
6.457083289824762e-8
7.209161034842247e-8
8.64413297585841e-8
1.1049721309636195e-7
3.1664139761868726e-7
5.125622560432499e-7
2.891430345728361e-7
2.527249050843653e-7
2.6547903064946187e-7
3.105061344045505e-7
3.949096884618428e-7
5.282420468363773e-7
6.613045550331363e-7
6.67307458864401e-7
5.913506202964487e-7
5.34533841848103e-7
2.9040283766297483e-7
1.720419514379673e-7
9.838713763352921e-8
6.301568036815335e-8
5.1708402562352855e-8
4.438382601566707e-8
1.758098404387798e-8
7.135669564388978e-9
4.334805344751548e-9
5.3402171001381804e-9
1.3431336867306738e-8
5.0254762235156734e-8
1.4407032700027832e-7
7.819545482247275e-8
6.501323237743424e-8
6.541693430681635e-8
7.355344724187329e-8
9.005197643576563e-8
2.5304625797552057e-7
4.710165980062982e-7
2.7302687114144877e-7
2.3733664780520124e-7
2.468407064612848e-7
2.8291132095443694e-7
3.483187996765324e-7
4.520421334891752e-7
5.894978397524687e-7
6.999776634361043e-7
7.180689774864565e-7
6.925413203105277e-7
5.018912750299425e-7
2.7282965466906577e-7
1.982308700540123e-7
1.2413966999854635e-7
7.357272485931298e-8
6.192025179085657e-8
4.105984683663789e-8
1.407093827640513e-8
4.990453784835388e-9
1.5086190608916888e-9
1.1872113599975759e-9
1.0622756619095286e-8
9.045645165500705e-8
7.624253795989227e-8
6.247875573466615e-8
6.156423227243714e-8
6.643944151997413e-8
7.647185655758788e-8
9.299083847842803e-8
2.954406686653273e-7
6.101617710850447e-7
3.5664371892164843e-7
3.0931084588522487e-7
3.202893106181991e-7
3.651054875556169e-7
4.4690629890982036e-7
5.760937006211873e-7
7.370161150377247e-7
8.220481567665375e-7
7.6821044621796e-7
5.552916305737228e-7
3.002924020479559e-7
1.718838805638809e-7
9.465812820738243e-8
6.129864764462852e-8
5.350976418939345e-8
4.1047730078016834e-8
1.5855030239107295e-8
7.69449956329487e-9
6.3415662055093195e-9
1.005766477328561e-8
2.554063836956109e-8
9.408460800575921e-8
1.838081002753876e-7
1.0690041267512651e-7
9.223465587319658e-8
9.501914249560897e-8
1.0913371812965271e-7
1.362629272334491e-7
1.8205788056058347e-7
4.058461890836176e-7
6.024858057242321e-7
3.4107190239807096e-7
3.0127943662800905e-7
3.202603827730181e-7
3.8027861979394604e-7
4.917677426528632e-7
6.639990557068168e-7
8.294855659613669e-7
8.590444574694326e-7
8.109419919288603e-7
6.385936776363452e-7
3.3506246525542456e-7
2.3747251937888933e-7
1.6082833993205976e-7
9.45685857034399e-8
7.407918230712422e-8
5.949753993059818e-8
2.328211168227216e-8
9.69854055632795e-9
5.196417616254421e-9
5.158346953780119e-9
1.370001401455365e-8
6.674714625804301e-8
1.3758001395870896e-7
9.190769227083165e-8
8.348178820593504e-8
8.647302538088709e-8
9.711770576989755e-8
1.161899651092123e-7
1.4679854160633384e-7
4.102571760905981e-7
6.8203671166118e-7
3.905112462462085e-7
3.4524793112213983e-7
3.661418933939294e-7
4.327047754595931e-7
5.562716102827322e-7
7.44096948529497e-7
8.917881130413164e-7
8.449396260511968e-7
7.34718928825608e-7
6.980530813233711e-7
3.7112340951686266e-7
2.0452188279186443e-7
1.0598489166376511e-7
6.107516030803499e-8
4.7821635000711815e-8
4.4202586760575344e-8
1.918382540257796e-8
7.960235603368996e-9
5.291934904647135e-9
7.204723862425346e-9
1.7854414477237883e-8
6.415078355159452e-8
2.0346985699096353e-7
1.0846239494805516e-7
8.941765185330346e-8
8.97370893915618e-8
1.0068224974483223e-7
1.2257346205508798e-7
3.213616977459049e-7
6.339895333371425e-7
3.693294379024171e-7
3.18277505691844e-7
3.2723677345500096e-7
3.6946904543442617e-7
4.461627110636791e-7
5.653983908511021e-7
7.207974453308783e-7
8.551568037017828e-7
9.159843100117834e-7
9.834219070313814e-7
6.103321755320187e-7
3.078804420693558e-7
2.1654781735964634e-7
1.343951323694369e-7
7.805475421168412e-8
6.563767261780478e-8
3.7914223818346747e-8
1.4194178161093264e-8
5.53889176422109e-9
2.0988271225393484e-9
2.6676374786047333e-9
1.805554026787305e-8
1.1799806104025587e-7
8.641509735350637e-8
7.95887529738834e-8
8.244552058269395e-8
9.095496478381626e-8
1.0548092098745046e-7
1.2786697710330264e-7
3.762440133422825e-7
8.107953923924552e-7
4.811371032018326e-7
4.235646774015632e-7
4.4346099885505027e-7
5.114538737900289e-7
6.344234357373661e-7
8.233102254226277e-7
1.0161813832879252e-6
1.0286723018247386e-6
9.055465036450678e-7
7.290196381913301e-7
3.6383973241818455e-7
1.825838509900448e-7
8.685802456148742e-8
5.0063748424382336e-8
4.166854526002794e-8
3.644588730232353e-8
1.5220434419925414e-8
7.771541921863143e-9
7.358512357577659e-9
1.2746575328990434e-8
3.202522787747366e-8
1.1364867348430708e-7
2.6048090091957443e-7
1.4666097136142083e-7
1.2520995917255157e-7
1.282832494826972e-7
1.4597214538749944e-7
1.7799196285709405e-7
2.2428357006087216e-7
5.015178385725576e-7
8.159891063326695e-7
4.622261051581526e-7
4.03607431875857e-7
4.224254926882924e-7
4.912637835706856e-7
6.183865541611511e-7
8.11811191822973e-7
1.0131244532864258e-6
1.112595760726033e-6
1.17871669707096e-6
8.094191083323847e-7
3.873003330514561e-7
2.584686032572187e-7
1.6800086940713769e-7
9.752372133767597e-8
7.744307983140844e-8
5.3473978131038266e-8
2.1794742525449753e-8
1.0136011789875175e-8
6.174154135745238e-9
7.592635296143906e-9
2.2342519931069686e-8
1.1840638260269155e-7
1.4125042781881702e-7
1.1217498872437184e-7
1.0989803568122383e-7
1.1772138564734544e-7
1.3383092332584747e-7
1.5957273886673562e-7
1.9729748272105548e-7
5.302711711264876e-7
9.111554981190202e-7
5.350800892934334e-7
4.81633941612644e-7
5.182931999015103e-7
6.22537676371231e-7
8.128623121973902e-7
1.0710649258937205e-6
1.1601063331024568e-6
1.0093848688353729e-6
8.836634570717082e-7
8.56559857114471e-7
4.646228072241523e-7
2.1941839004367797e-7
9.692756613662397e-8
4.846455640280057e-8
3.448892153801965e-8
3.3800208254191754e-8
1.7211843920153697e-8
7.507730170927272e-9
5.9822707746732555e-9
9.538934695106534e-9
2.3426395697976755e-8
7.957638421387113e-8
2.875383284103129e-7
1.5028074390805946e-7
1.2236603194842367e-7
1.2220654976402076e-7
1.3603217299014623e-7
1.6218193635195817e-7
3.885329424308367e-7
8.482524253886179e-7
5.01924567111842e-7
4.2768706887479127e-7
4.3260514732673394e-7
4.779253186786459e-7
5.613228020719452e-7
6.887937612536934e-7
8.581138963248954e-7
1.0545647082933854e-6
1.367793492508135e-6
1.1559734962540091e-6
1.3197962034221072e-6
5.503201507900817e-7
2.3032857207653714e-7
1.0962225338995317e-7
6.851327730307867e-8
6.000912339204503e-8
2.5874955233645364e-8
9.420256725934377e-9
2.883660527078267e-9
7.017866612542009e-11
2.9829665479959538e-9
3.9475538849046855e-8
8.373245189163767e-8
8.316535056146155e-8
9.456963958693452e-8
1.0927413215577209e-7
1.272916736881813e-7
1.5091626332662075e-7
1.8247164003886059e-7
4.825340065027715e-7
1.0802927893888682e-6
6.593453500253077e-7
5.968233653257908e-7
6.387732311202616e-7
7.55561370830381e-7
9.639261679691996e-7
1.2451079054082025e-6
1.3498900252389962e-6
1.1773917087280423e-6
1.0605470626443268e-6
9.316560638109806e-7
4.2736702406613474e-7
1.5637805181807596e-7
5.948027779132412e-8
2.779015830830748e-8
1.857940926507817e-8
1.6484485825343232e-8
7.576530695626782e-9
4.650322130378184e-9
6.844992748408981e-9
1.4816949461608576e-8
3.81163170094492e-8
1.2959935362598644e-7
3.6948482380618634e-7
1.9829534311252488e-7
1.6590511567649906e-7
1.6709532875576112e-7
1.836236692482736e-7
2.0758107238412535e-7
2.2915534063812837e-7
5.764022432808813e-7
1.1140617011749097e-6
6.389856824050379e-7
5.490745280676198e-7
5.613515787167642e-7
6.324399550991534e-7
7.656602785083726e-7
9.741517682061645e-7
1.269869510487548e-6
1.8089558039066916e-6
7.426018225296159e-7
7.274380247943985e-7
6.381582505442563e-7
3.13323062433438e-7
1.2609161403634647e-7
7.290962873154666e-8
6.587166615431956e-8
3.3195668112938015e-8
1.1155713595578725e-8
3.231950911141257e-9
8.520140931390894e-10
6.1514465058893845e-9
4.609435180106619e-8
1.2604363820624416e-7
1.1188201409133145e-7
1.2176097031872441e-7
1.3984994224982575e-7
1.6273151748125053e-7
1.9161757090576806e-7
2.2755502825366704e-7
2.6704746960186114e-7
7.074672971127803e-7
1.2338791698759658e-6
7.634094106521875e-7
7.133701523689067e-7
7.933063830255776e-7
9.901648025623787e-7
1.3256689683150657e-6
1.5684538845116285e-6
1.3692567341526355e-6
1.1688983136832916e-6
1.2327931497847855e-6
1.111860859985631e-6
6.347221144825582e-7
1.9266348323749016e-7
6.195972224870264e-8
2.4463312903736098e-8
1.1895790224643383e-8
7.671878835456485e-9
2.6628607066963077e-9
1.142172520445087e-9
3.611360802913465e-9
1.0453393693993991e-8
2.8929622974070562e-8
9.686395544101358e-8
3.890184920112821e-7
2.018212322261967e-7
1.6284851423368852e-7
1.60588307569023e-7
1.7207344797897166e-7
1.8745233071143548e-7
4.3104627679353273e-7
1.1300433088653542e-6
7.022314298742468e-7
5.897906231774575e-7
5.825058341506094e-7
6.237755083978856e-7
7.080135395751288e-7
8.532875069129362e-7
1.1517485397645194e-6
2.234755327998395e-6
2.1157060066202286e-7
5.006568209637026e-7
2.481676700371408e-7
1.5703955633651728e-7
1.4704172383676405e-7
1.0566866352443073e-7
6.13720305901795e-8
4.9055882363872465e-8
2.5555881004256006e-8
2.170565976674372e-8
2.7662364004310855e-8
4.085624697662556e-8
4.856162012257311e-8
2.391879903366489e-8
3.685151247881181e-8
2.172487588216772e-8
9.587611569438304e-8
9.220780529380812e-8
1.2873963407727392e-8
1.4745922562735283e-7
2.886295730721584e-7
4.345681879557479e-7
3.496611908221444e-7
1.4040752518231034e-6
4.224795499396391e-6
2.1769607987612314e-7
3.516080297479725e-8
8.292985532966989e-10
3.1178800625705053e-10
2.553696132409876e-11
4.12740077072025e-12
2.5718466375529545e-11
2.3353662607133838e-11
3.011662700617297e-11
4.6619044117733244e-11
2.8639481387575474e-11
1.466591801637593e-11
9.1657626105293e-12
6.657424615476362e-12
5.637798259085017e-12
5.537604128900084e-12
6.175199558894543e-12
7.593448089527308e-12
9.890681285888168e-12
1.3044975868173726e-11
1.680679774730398e-11
2.0728741750186085e-11
2.421277877144265e-11
2.6089349697979256e-11
2.267551439082365e-11
1.2208272860471836e-11
4.432675871777126e-12
1.4320697992188538e-12
1.2345069917900489e-12
2.6118622667309192e-12
3.6205366689777042e-12
4.558275804000879e-12
5.557432238376641e-12
6.691711032168329e-12
8.012758952027962e-12
9.566242160473054e-12
1.13997406337423e-11
1.3567213276253406e-11
1.465215606070707e-11
3.354791628807595e-11
4.5756727644929934e-11
5.523634882204986e-11
6.324088721113832e-11
6.993774564706222e-11
7.537307689396146e-11
8.031250562731514e-11
8.630048158977063e-11
9.490684130068789e-11
1.0725463052237026e-10
1.2414154095950587e-10
1.4632977743285637e-10
1.747594410259257e-10
2.1067893140599612e-10
2.557398255372068e-10
3.1208818254568273e-10
3.8246490394686557e-10
4.703138128176064e-10
5.798801667863368e-10
5.483653292203827e-10
5.42084219020937e-10
3.457574594808888e-10
2.536757523472929e-10
2.126760253815682e-10
1.9305120205410586e-10
1.829761961550113e-10
1.7741921148560683e-10
1.740879466807865e-10
1.7190360245605168e-10
1.7035477534825333e-10
7.569800464073866e-11
7.617262693587116e-12
3.332432632745431e-11
5.869370491514464e-11
6.505096983318587e-11
3.5176519657695113e-11
6.615427410715326e-11
1.651692270448931e-10
3.2197649668322685e-11
7.147157254187907e-10
2.136911871878305e-9
4.594558339524991e-9
2.5533268846802684e-10
8.697199675349437e-12
1.86321274539911e-13
0.
0.
0.
0.
1.54400113380737e-13
5.92656744035202e-14
5.169225654515822e-14
5.5994087888237266e-14
6.403397053927147e-14
7.482671830582223e-14
8.856890505928109e-14
1.0585758341156999e-13
1.275537454252854e-13
1.547923056151271e-13
1.8904322495608444e-13
2.3220597883353414e-13
4.748275765470742e-13
1.407615816709562e-13
0.
3.91452970578228e-14
7.572961466162337e-14
1.1382182250898936e-13
1.6162781741685813e-13
2.261127705978076e-13
3.1539106890364167e-13
4.403220484419074e-13
6.161904702295686e-13
8.649316561731621e-13
1.2183208034343926e-12
1.7226811818673903e-12
2.445833144888737e-12
3.4872634762655147e-12
4.992538625231265e-12
7.172363877161384e-12
1.0323792588142867e-11
6.408234960030398e-11
6.547868346056837e-11
7.154675767686345e-11
5.7441667696290587e-11
6.3158772045483685e-12
9.707228027182049e-11
2.6646297254801456e-10
5.047597874295053e-10
7.964377045503172e-10
1.1126656933396386e-9
1.4231063623552706e-9
3.633012223655024e-11
2.645747606997639e-10
4.088548848985637e-10
8.846631116234996e-10
4.837351995188966e-9
1.74366787974982e-9
3.990292160844904e-11
1.4015662886739144e-10
1.9897718127407775e-10
2.410996653190407e-10
2.8598061679648474e-10
3.4071911978070764e-10
4.109676257748476e-10
5.041577255283355e-10
6.3228459284424e-10
8.170617015960766e-10
1.10225453098771e-9
1.5881999822978745e-9
2.546264699127751e-9
4.8048194423533375e-9
2.450398143751276e-8
3.5561410392420215e-8
2.4077461609219718e-8
2.5256654875077617e-8
3.1826923279464674e-8
4.5410512656240806e-8
7.121033274296817e-8
1.08650040323333e-7
1.2709121799622364e-7
1.2414776146267252e-7
1.201531449692671e-7
1.380863368051145e-7
8.510968140463555e-8
5.286566496617505e-8
3.3212697488137756e-8
2.2780342903744664e-8
1.8587932249611678e-8
1.6160462047939532e-8
7.621637896840689e-9
2.3062781323427254e-9
7.704571356144192e-10
2.603971014057707e-10
6.856822897622282e-10
4.315136041001197e-9
2.4940747566505522e-8
1.4413889909431388e-8
1.1368115653496882e-8
1.109915810356828e-8
1.2105072845861763e-8
1.4289210492001045e-8
1.8093739033699533e-8
5.5881694059317657e-8
9.115372304744553e-8
4.8848267777811884e-8
3.9993518398894635e-8
3.931559584024929e-8
4.257114884394076e-8
4.941502282179751e-8
6.034181694182896e-8
7.373127154335645e-8
8.033252222907828e-8
7.285649280743768e-8
5.276230473575559e-8
3.221940490033502e-8
1.8871547987770128e-8
1.2359192327955614e-8
9.830301464940978e-9
8.817087490391483e-9
5.916080266468367e-9
2.09740108479251e-9
9.021434408918605e-10
5.314922270581467e-10
6.022513205080935e-10
1.592383748382652e-9
6.401336071606721e-9
1.215926473831636e-8
7.133912675891418e-9
6.112333657308941e-9
6.209522470483731e-9
7.0110919066818205e-9
8.64023225348537e-9
3.147803418337664e-8
5.778989224362206e-8
3.586024080058257e-8
3.378306459675432e-8
3.8047985483624e-8
4.746796883275265e-8
6.41360656899702e-8
9.183023184047318e-8
1.2973037590539934e-7
1.5703001750259436e-7
1.5908705572814683e-7
1.5194589331391982e-7
1.4847208814035493e-7
8.244987213491946e-8
5.278624910157134e-8
3.2664087267348346e-8
2.3928760760189864e-8
2.037809710054275e-8
1.5017585762502096e-8
4.6624265086738326e-9
1.319250678992331e-9
1.5661021887549057e-10
1.9035760133147204e-10
1.3456545024699797e-9
1.2981898259894104e-8
1.9454659666576788e-8
1.3333207655541128e-8
1.2299400186823862e-8
1.2913796391143272e-8
1.4719137375694955e-8
1.7938208487313237e-8
6.174175120096458e-8
1.1642329406223171e-7
6.53703307730007e-8
5.3952564236666174e-8
5.339357360778134e-8
5.795486746835312e-8
6.708590904604316e-8
8.164449698505655e-8
1.0170159625697333e-7
1.2107289539001818e-7
1.2584571953546174e-7
7.746146275996342e-8
4.9391028946028895e-8
3.0815603900846795e-8
2.1376777488348804e-8
1.7626245535726687e-8
1.5854768929776308e-8
8.997700550553404e-9
3.2180662569777353e-9
1.5177994394695926e-9
1.0750135836773894e-9
1.5045720306899611e-9
3.953538890612571e-9
1.55448616492402e-8
2.1560377412476766e-8
1.3398266769391474e-8
1.1794637823220347e-8
1.2221600136216778e-8
1.4087692180179017e-8
1.779720781295279e-8
2.4778537051256813e-8
6.564615176228634e-8
9.225618668183369e-8
5.5439301354906683e-8
5.226837059544518e-8
5.9462518165262686e-8
7.614185985580924e-8
1.0721480780422515e-7
1.573788637003979e-7
2.0328994089917638e-7
2.0752102578254516e-7
1.9490829945287176e-7
1.984339141959351e-7
1.0974079142614838e-7
7.148822445280092e-8
4.523359990566885e-8
3.257514637968321e-8
2.7468520706025194e-8
2.2922916070046494e-8
8.877293326605205e-9
3.0590759240657984e-9
1.334055182902381e-9
1.0070614260449856e-9
2.6273155653710194e-9
1.1528620258444044e-8
4.300756086686163e-8
2.320220435656932e-8
1.900485541885431e-8
1.890717428937927e-8
2.096765659200345e-8
2.523207791435622e-8
3.274433849885301e-8
9.366430362032185e-8
1.4228796716159437e-7
7.688140015463478e-8
6.457075521330541e-8
6.525831919137274e-8
7.314514623778098e-8
8.870313738313785e-8
1.136904380629668e-7
1.426158179671441e-7
1.5167687205204337e-7
1.3597156321689562e-7
1.1075617267819843e-7
6.58069941813941e-8
4.099065498289168e-8
2.6243400182944685e-8
2.025954188383823e-8
1.790638131928414e-8
1.3161122046429787e-8
4.671515950404045e-9
1.8796580214557117e-9
1.0245027795306159e-9
1.0555882292379407e-9
2.744032168256255e-9
1.1075614916521807e-8
2.6198699594163793e-8
1.4823472897177364e-8
1.2523331863264149e-8
1.2644269232610011e-8
1.4205672355780411e-8
1.7383802182646573e-8
5.825887249866693e-8
1.0525410398323623e-7
6.291589592178504e-8
5.706770442689099e-8
6.204721841135032e-8
7.469224446671419e-8
9.723509931163958e-8
1.3431905459921354e-7
1.8580506523849312e-7
2.2670945796560333e-7
2.3141565476084414e-7
2.1897469506368816e-7
2.0097455560408244e-7
1.1286669263113728e-7
7.237259232504005e-8
4.4925368694579866e-8
3.2676051906574983e-8
2.7913680101617902e-8
1.99214561687739e-8
6.153738283155055e-9
1.8323274643735027e-9
3.1074005870227264e-10
3.103990408030993e-11
2.5457958113347326e-9
2.1286731524915278e-8
2.7728063484250197e-8
1.932030099071109e-8
1.7922679083303273e-8
1.888251994053879e-8
2.159153176521138e-8
2.641175163908116e-8
9.069213397357604e-8
1.7075795002808187e-7
9.654623610940572e-8
8.078701263352642e-8
8.108783195167284e-8
8.944233516673286e-8
1.0552756939863798e-7
1.312882927366614e-7
1.6711807356058205e-7
2.013865083675308e-7
2.0972214297737524e-7
1.309642061486723e-7
8.268976935042381e-8
5.257622806091671e-8
3.6071079970910425e-8
2.9279651727058565e-8
2.63166712590792e-8
1.548616086575566e-8
5.501795164219406e-9
2.55939698602346e-9
1.800627572821618e-9
2.5035359406427213e-9
6.526601997432885e-9
2.5464796928387353e-8
3.7633975270392134e-8
2.3118969630555457e-8
2.0280379070589915e-8
2.0991810514504762e-8
2.4182154684299734e-8
3.050506954127486e-8
4.228923755958088e-8
1.0693565564826624e-7
1.4715432477494116e-7
8.61606840499699e-8
7.940539977388768e-8
8.841233346117995e-8
1.1079360965461177e-7
1.52652142858615e-7
2.1984163675823366e-7
2.813177284844234e-7
2.852892019727537e-7
2.6479934593871007e-7
2.6528699443712566e-7
1.469027939821798e-7
9.621655086755763e-8
6.080608471966459e-8
4.302466695964161e-8
3.5935767301454434e-8
3.011341692086865e-8
1.162627317370874e-8
4.080980896745482e-9
1.8223592453298039e-9
1.4234345600679258e-9
3.7027118460602352e-9
1.621171481273744e-8
5.8102746344024495e-8
3.157852036909101e-8
2.6013997688820215e-8
2.593535038074244e-8
2.8786384047958076e-8
3.4648766747479186e-8
4.495061193626034e-8
1.2958323316467403e-7
1.9930873177418293e-7
1.0900656501280498e-7
9.266663438435238e-8
9.482996648190586e-8
1.0778780465387745e-7
1.3283510566417637e-7
1.7327639510322235e-7
2.2068998620199298e-7
2.3716389980271944e-7
2.1579674981704478e-7
1.7703171439953037e-7
1.0370470955922654e-7
6.560932005893388e-8
4.193275871665722e-8
3.186785440965892e-8
2.7985530658851696e-8
2.0861285898151957e-8
7.433612381351151e-9
2.9754265373788187e-9
1.6356775990238575e-9
1.7243903177449432e-9
4.458494211057337e-9
1.782244094253828e-8
4.3140499028823365e-8
2.4300036692514822e-8
2.0506412545088595e-8
2.071341943640828e-8
2.3295635063337364e-8
2.8538846943139266e-8
9.120246535760006e-8
1.6216566020549107e-7
9.535970578429187e-8
8.518063221267775e-8
9.126861267543239e-8
1.0826424764350831e-7
1.3882382683975352e-7
1.8884020906009572e-7
2.575312029929015e-7
3.1101687376679693e-7
3.1494275927699803e-7
2.9546242184908734e-7
2.6663005594703534e-7
1.4985935344064986e-7
9.73806117304707e-8
6.004431467039535e-8
4.231411553370506e-8
3.5958981619334624e-8
2.5804937101472878e-8
8.05303596423615e-9
2.4456664831027234e-9
4.503544275114606e-10
1.849722166086511e-11
3.543915824953017e-9
2.972542076013742e-8
3.722181060781306e-8
2.6278358541683764e-8
2.4487206956236507e-8
2.5840201342576556e-8
2.955539461516113e-8
3.6129792833977655e-8
1.2440531571760132e-7
2.3795973435988702e-7
1.3570948113247787e-7
1.1454843358138242e-7
1.1594833895916801e-7
1.2905147631821626e-7
1.5379201576466644e-7
1.9343236909911476e-7
2.4872510907185473e-7
3.012621689083688e-7
3.1387123172984304e-7
1.9703806553811775e-7
1.227106610636412e-7
7.83809586742193e-8
5.2950869267993836e-8
4.1991247511734e-8
3.7711671409085016e-8
2.2724404264477573e-8
8.109100416586514e-9
3.78212407770192e-9
2.7028386033421973e-9
3.815224771529996e-9
9.908833468936621e-9
3.84458714628496e-8
5.820037911976461e-8
3.559981409015484e-8
3.120191986881508e-8
3.230792014566389e-8
3.724673770887067e-8
4.700872943780295e-8
6.509211692746744e-8
1.589053952799572e-7
2.1653165640267996e-7
1.2502505144268985e-7
1.1374465708499902e-7
1.2504988617814385e-7
1.5466059588753703e-7
2.1017096519965256e-7
2.98588495241527e-7
3.783696267050617e-7
3.810456731153088e-7
3.505195901962519e-7
3.452943705640578e-7
1.9085807747261123e-7
1.263591556657885e-7
8.008629799979691e-8
5.4971701051578653e-8
4.521564143036588e-8
3.824914111491436e-8
1.4814451163076708e-8
5.288511008586389e-9
2.4018550435535874e-9
1.912944985961777e-9
4.967726398354369e-9
2.197923497423563e-8
7.606390912450572e-8
4.189167613832792e-8
3.4780431410930675e-8
3.477013970557441e-8
3.861423034565786e-8
4.643773044505914e-8
6.00949515794041e-8
1.7425133669179313e-7
2.7210746624194695e-7
1.502627940423343e-7
1.288712611660374e-7
1.3303718262128877e-7
1.5266173656038714e-7
1.901390456977197e-7
2.506837535928377e-7
3.212521408040849e-7
3.450267025125721e-7
3.1501680542449027e-7
2.613259560842409e-7
1.5060555711367134e-7
9.527795959198767e-8
6.017328360916618e-8
4.440524085225106e-8
3.85665072918457e-8
2.942757306792888e-8
1.0623713093131715e-8
4.256492828463661e-9
2.3788778059055105e-9
2.587566738571574e-9
6.656779255314511e-9
2.631089309634595e-8
6.522438086760806e-8
3.655209872548802e-8
3.07958054124153e-8
3.1106530726601754e-8
3.500653331085323e-8
4.291613950444484e-8
1.324402844601261e-7
2.3488039075061985e-7
1.3688113561941294e-7
1.2108007070423723e-7
1.2846185016901025e-7
1.507959304334941e-7
1.911635035801878e-7
2.5682664730292997e-7
3.4602236008302353e-7
4.144472044397483e-7
4.175606423892921e-7
3.8976080702634953e-7
3.4128484574555945e-7
1.910801848805302e-7
1.273860252372221e-7
7.810089738823665e-8
5.256328130341039e-8
4.438433310060484e-8
3.197816855102889e-8
1.0130657964466784e-8
3.160797347315064e-9
6.478669817117483e-10
1.3777069595407358e-10
4.859250680090914e-9
4.1186495254069595e-8
4.8553024526431485e-8
3.5055382113305124e-8
3.2926890328087835e-8
3.485020150965108e-8
3.9885793421069065e-8
4.870555337077928e-8
1.6637959415968717e-7
3.241610784383081e-7
1.8620026604795432e-7
1.5830182399771275e-7
1.6128739379017245e-7
1.8074635991471625e-7
2.1702126954074582e-7
2.750720615837145e-7
3.5542611028728687e-7
4.2837384856385046e-7
4.4069182261329596e-7
2.8095517680811117e-7
1.7087306204548242e-7
1.0841349040388646e-7
7.09617897434992e-8
5.405206857159896e-8
4.845025755502647e-8
3.041889194241311e-8
1.0977838437911253e-8
5.151053418159412e-9
3.766362368123982e-9
5.432039624095327e-9
1.4062838207078924e-8
5.420453785824533e-8
8.519472559089378e-8
5.176792491736538e-8
4.52922089706792e-8
4.68877467277505e-8
5.4065759365003353e-8
6.820677501303957e-8
9.413866972827928e-8
2.2341302938122903e-7
3.05806505050397e-7
1.7501819617976271e-7
1.5773965552938786e-7
1.7172247438668124e-7
2.100816288801472e-7
2.8198807394534186e-7
3.9560605776875527e-7
4.976982838483986e-7
4.998453857452901e-7
4.571115358486665e-7
4.3592891598105245e-7
2.393872581615323e-7
1.6132459932939864e-7
1.032661171956896e-7
6.7899894239552e-8
5.480016740432978e-8
4.674062494487736e-8
1.8150581155467518e-8
6.648615244316574e-9
3.1036750674933982e-9
2.561827011445523e-9
6.642249094002713e-9
2.984187415254958e-8
9.688975510440535e-8
5.470711379719669e-8
4.603923703140449e-8
4.6256831385455456e-8
5.1440147178059574e-8
6.17934949059816e-8
7.964995809004529e-8
2.3059301747134844e-7
3.659916553591361e-7
2.0389334347605704e-7
1.7622709526101456e-7
1.8325367118257102e-7
2.1194351744443163e-7
2.6624621736333323e-7
3.535729580339381e-7
4.520546188724394e-7
4.786261651566691e-7
4.3408166651267626e-7
3.6842244914073236e-7
2.0767594430619235e-7
1.2977369743031404e-7
7.975491833246061e-8
5.600697699274701e-8
4.775251226560645e-8
3.789511750400519e-8
1.404514930580094e-8
5.654245150853238e-9
3.2444971753536375e-9
3.6843252092738746e-9
9.415782115614311e-9
3.6652042009646e-8
9.44703491052041e-8
5.252718657850017e-8
4.4127489226470725e-8
4.454567299395663e-8
5.0137955279112885e-8
6.14676449559919e-8
1.8309093110342603e-7
3.281982554477181e-7
1.903771392402696e-7
1.6712216087212178e-7
1.7584600332887924e-7
2.0446695298164346e-7
2.5632826679827564e-7
3.3995035665740084e-7
4.5218259537144677e-7
5.379469770211066e-7
5.416334215931373e-7
5.06186358508373e-7
4.197176938258631e-7
2.328536953683626e-7
1.6085537976664573e-7
9.851979922471373e-8
6.247441574348742e-8
5.245911955670856e-8
3.748818278239295e-8
1.2163229512437145e-8
3.957920307811889e-9
9.471077985117625e-10
4.326868074610645e-10
6.7726684349263115e-9
5.789344874780145e-8
6.152289040777168e-8
4.6135484048736044e-8
4.394012134190662e-8
4.676172052482442e-8
5.359557090622801e-8
6.53498721440773e-8
2.1827947531823096e-7
4.354214610855099e-7
2.5187676733579883e-7
2.1571032841858745e-7
2.2112232070450031e-7
2.4936039442835097e-7
3.014753470893093e-7
3.845814443063664e-7
4.969532198719126e-7
5.880568234099593e-7
5.878463898301134e-7
3.8686277193492914e-7
2.2656653290036107e-7
1.4066993160795836e-7
8.709503228677142e-8
6.244466533559603e-8
5.5690279145614894e-8
3.7329367861903674e-8
1.375292630696582e-8
6.526234596347313e-9
4.953196080496814e-9
7.3799470876176e-9
1.9023228300575965e-8
7.25840082410568e-8
1.2120227898915923e-7
7.287931846818799e-8
6.356999036462216e-8
6.575368417764413e-8
7.577475901377719e-8
9.538320551181868e-8
1.3059236225714644e-7
3.0154448554465336e-7
4.21436808380097e-7
2.3978355477410317e-7
2.1434925956839653e-7
2.3119321368229417e-7
2.7970182566983053e-7
3.703948039219029e-7
5.122958061767709e-7
6.407420881637996e-7
6.453478787837828e-7
5.902222355587307e-7
5.317824809497316e-7
2.882494628723822e-7
1.9859135770075002e-7
1.2951191669035683e-7
8.061998394565611e-8
6.37846390405699e-8
5.4358313771349336e-8
2.1162918688050534e-8
8.076981745006918e-9
3.947701198651626e-9
3.470575548326939e-9
9.005366148087483e-9
4.133448473553602e-8
1.1902859467380647e-7
7.040053859423909e-8
6.061526876189783e-8
6.144084391398021e-8
6.850816009378941e-8
8.217326267289613e-8
1.0524336384809226e-7
3.014084719603377e-7
4.880485204425963e-7
2.7457327083299825e-7
2.3926303781473737e-7
2.50602395725624e-7
2.9208582935636976e-7
3.699672198345344e-7
4.936252385548305e-7
6.224575803391441e-7
6.383123575870281e-7
5.699882968444104e-7
5.018297289112125e-7
2.749502560529612e-7
1.668894600042111e-7
9.750508168503248e-8
6.359388029477965e-8
5.27311858824322e-8
4.430588543133695e-8
1.7192201418260684e-8
6.993573523071635e-9
4.1991956565790385e-9
5.081268669424154e-9
1.286061713787342e-8
4.892085619289025e-8
1.3390423757442386e-7
7.361097431145584e-8
6.15674230263359e-8
6.207770205917802e-8
6.984333859270779e-8
8.552392220832722e-8
2.4341325822765444e-7
4.4842020409643204e-7
2.59854749080334e-7
2.2648602305079925e-7
2.36273306975945e-7
2.718408820175132e-7
3.3632661324144424e-7
4.3895109253811737e-7
5.745963806312909e-7
6.794732486970046e-7
6.89324063131519e-7
6.561420619407173e-7
4.961524276887283e-7
2.699224296805068e-7
1.9274039443995968e-7
1.1899488067565223e-7
7.076514301842853e-8
5.925361263024324e-8
4.0700334525696666e-8
1.3767679903792507e-8
4.779989910549717e-9
1.4045902285122232e-9
1.0919033134734689e-9
9.91317674013432e-9
8.378374800363613e-8
7.513268007787664e-8
5.999435848488265e-8
5.85327188780796e-8
6.290936510588773e-8
7.231467081223786e-8
8.798574872055234e-8
2.8161041891540007e-7
5.800665584428302e-7
3.3849084464787e-7
2.925132761409518e-7
3.0192508851740296e-7
3.428824636912752e-7
4.177749733658097e-7
5.362208367127628e-7
6.876429313359813e-7
7.811794347242763e-7
7.445098297598986e-7
5.190717054520633e-7
2.8731582525681976e-7
1.6977854302066076e-7
9.614716109901894e-8
6.353087932938272e-8
5.594740860940735e-8
4.125686794891434e-8
1.5747745626157593e-8
7.63478392795637e-9
6.183914129319738e-9
9.690722081872762e-9
2.4799958058827047e-8
9.294338725222725e-8
1.703122352037331e-7
1.0075227432122782e-7
8.74678578933708e-8
9.03134658895903e-8
1.0384581003042717e-7
1.2987281379577925e-7
1.743731860748357e-7
3.9230105533369705e-7
5.728606280391734e-7
3.248028570040613e-7
2.878755937906194e-7
3.072235037705495e-7
3.6666258768278345e-7
4.771899019058004e-7
6.478118222092039e-7
8.059065580865806e-7
8.22782334859317e-7
7.662845303196978e-7
6.28761554006511e-7
3.319395280300994e-7
2.3233311355910242e-7
1.5495322350565115e-7
9.116988392052795e-8
7.104130591185377e-8
5.874432300482862e-8
2.3045626894564466e-8
9.393206788662025e-9
4.951538080838489e-9
4.844682582343751e-9
1.2750417758834615e-8
6.053808810063364e-8
1.3824766142441358e-7
8.90580448739704e-8
7.968204047729578e-8
8.202923567895215e-8
9.192816649594293e-8
1.1002419958850257e-7
1.394097259481612e-7
3.901735097045304e-7
6.48793212069195e-7
3.6994539526607965e-7
3.257249284252478e-7
3.4410372938732164e-7
4.0478052832471284e-7
5.176317164979761e-7
6.914056349557059e-7
8.419267995733927e-7
8.162281282021051e-7
7.146127610266776e-7
6.599044180774875e-7
3.515330685818645e-7
2.008996354911753e-7
1.0765032733301145e-7
6.353393728983294e-8
5.05260827184216e-8
4.5663241443554015e-8
1.9142796769479622e-8
7.94881985104393e-9
5.1746447986667885e-9
6.880184385807444e-9
1.7185672248846333e-8
6.307595149463259e-8
1.8831606018720223e-7
1.0192477372200409e-7
8.471237243883105e-8
8.525721292456448e-8
9.577467398988685e-8
1.1675610106671921e-7
3.115327541682136e-7
6.043967981764153e-7
3.515235310247277e-7
3.0394296050022293e-7
3.1374253409071287e-7
3.560396579187792e-7
4.327451469846066e-7
5.525187528243993e-7
7.079518694359963e-7
8.346905352254228e-7
8.740942988536709e-7
9.000924213714441e-7
5.892362243798488e-7
3.0235322778647635e-7
2.1364624863438933e-7
1.3201948726072625e-7
7.564790863196807e-8
6.32836445000374e-8
3.887982177341986e-8
1.4190012224830381e-8
5.399139789097574e-9
2.0031985718725383e-9
2.4387494557959155e-9
1.619365629543731e-8
1.1738352040071693e-7
8.660031694456196e-8
7.676930655124015e-8
7.823100252658597e-8
8.567910424597346e-8
9.910261497503884e-8
1.2020246154248989e-7
3.583553769869999e-7
7.700919912502226e-7
4.5544049846472914e-7
3.9881395142759064e-7
4.156107033206701e-7
4.7669725710860575e-7
5.873360710001687e-7
7.586238839957916e-7
9.475157374738691e-7
9.91983632307843e-7
8.90173948243439e-7
6.821122240231828e-7
3.4887560108870263e-7
1.848120240063211e-7
9.160360320604031e-8
5.432397948453893e-8
4.6138587685960544e-8
3.8616077676157935e-8
1.5704149406128698e-8
7.958744462104472e-9
7.281566980533426e-9
1.2379646567993564e-8
3.1384141909087766e-8
1.1396614439576639e-7
2.3936063301153454e-7
1.379802263042189e-7
1.1886848676033877e-7
1.222520282794286e-7
1.3956886068194092e-7
1.7126849530502706e-7
2.1900335605883463e-7
4.895877300397418e-7
7.752157657428009e-7
4.394626425406159e-7
3.854317712934712e-7
4.055747756212991e-7
4.749783936389876e-7
6.031162007956586e-7
7.976599849308283e-7
9.895063691188854e-7
1.0557702118738398e-6
1.0695961434786335e-6
7.676653509780329e-7
3.7648498703845554e-7
2.548220998936362e-7
1.6701531436508797e-7
9.559292682094507e-8
7.472872696020828e-8
5.511735442683548e-8
2.2256132661464817e-8
1.004981940573976e-8
5.977428943841514e-9
7.064688260470276e-9
2.0018964511210728e-8
1.0232205206615907e-7
1.4596682890777843e-7
1.0960847486049342e-7
1.0483297587004953e-7
1.1108526361822257e-7
1.2576024823598077e-7
1.500006032801845e-7
1.8638059388621223e-7
5.026768306552206e-7
8.649303019642824e-7
5.042016658794092e-7
4.5097008741229415e-7
4.824486636233257e-7
5.75373342089472e-7
7.457095861387269e-7
9.867926703879463e-7
1.1075022474202183e-6
9.891326293299582e-7
8.635222666237551e-7
8.252093321609334e-7
4.3800330679566803e-7
2.1992047731454437e-7
1.0234913715779737e-7
5.2950676144790824e-8
3.890730002494068e-8
3.7735056228465655e-8
1.8081504780986083e-8
7.840224927061033e-9
5.967757040467614e-9
9.178608900061575e-9
2.2703248366831247e-8
7.916511633867571e-8
2.650193616628051e-7
1.4067208949785606e-7
1.1588731696849651e-7
1.1625729934658647e-7
1.2986149280317545e-7
1.5580527209125554e-7
3.809467414858223e-7
8.09216473946378e-7
4.765056807625963e-7
4.0782430883999714e-7
4.147932004736819e-7
4.614901224639417e-7
5.467801633212868e-7
6.772191627773885e-7
8.467883041457484e-7
1.0198888102124988e-6
1.2238090643731816e-6
1.5110216911596647e-6
1.1305829523005195e-6
4.30765393674589e-7
2.2134960820919772e-7
1.156527836464849e-7
7.008566532201553e-8
6.00794282795647e-8
2.8318736221199338e-8
1.085336704919072e-8
4.032586777604691e-9
1.3009867310280645e-9
3.903571298897472e-9
3.339230646161144e-8
1.0046292337331432e-7
8.77575249487767e-8
9.353038702306936e-8
1.0432846078828078e-7
1.1932953355573085e-7
1.403407025282461e-7
1.695650905969178e-7
4.558033968688418e-7
1.024035133841737e-6
6.204008085260532e-7
5.561900289857002e-7
5.900202617930879e-7
6.902531836507993e-7
8.696376195888646e-7
1.1252303427075143e-6
1.281585885129007e-6
1.1661966484006759e-6
1.0357277408758422e-6
8.823323110259048e-7
4.077758113313258e-7
1.6678645101301531e-7
6.785435105065049e-8
3.3705084313836834e-8
2.4624863947095963e-8
2.2506523013431187e-8
1.0140922183972606e-8
5.8381114890557295e-9
7.344751232265978e-9
1.4908155920924134e-8
3.824732132391436e-8
1.3329468191910397e-7
3.373628059617482e-7
1.868039755656477e-7
1.5863174877858488e-7
1.6117703670878358e-7
1.7925909814013016e-7
2.0715976956513066e-7
2.3621086810542934e-7
5.739963839160633e-7
1.055702824782632e-6
6.036512120518187e-7
5.218790901263067e-7
5.377332801416369e-7
6.119755454320671e-7
7.495218079783542e-7
9.597415894557614e-7
1.221052700375721e-6
1.5638560188106974e-6
1.3247645015891426e-6
1.669200149729506e-6
7.030119675132934e-7
2.884509529874213e-7
1.3500320585931944e-7
7.82764285813251e-8
6.744590568451812e-8
3.686900505151452e-8
1.4032349528230372e-8
6.1129468011829505e-9
3.86305802645674e-9
8.558702094449617e-9
3.9407454869788794e-8
1.6050710373405042e-7
1.2554988275158298e-7
1.2427750371978832e-7
1.3565233628258573e-7
1.5347577182037937e-7
1.783415047468982e-7
2.114926159753134e-7
2.512956212124889e-7
6.591457501464736e-7
1.1661488619982316e-6
7.100976109648392e-7
6.548478588557263e-7
7.187481973047214e-7
8.827716903076768e-7
1.1705118303559135e-6
1.45058298575641e-6
1.351602116313797e-6
1.1432292425354194e-6
1.1317275489078525e-6
1.0299572739750484e-6
5.657219903885391e-7
2.0098653502959385e-7
7.247110260731429e-8
3.06893890214225e-8
1.7288381699151048e-8
1.4478382005480522e-8
7.575542508987844e-9
3.593268130984115e-9
4.8815373118494384e-9
1.1025732133767468e-8
2.912953342280074e-8
9.828397636412865e-8
3.6479098455259556e-7
1.9078734533069226e-7
1.5597621502069143e-7
1.5512728750166137e-7
1.6867541448498538e-7
1.892410813009477e-7
4.335096617918791e-7
1.0815408192944097e-6
6.606033170188807e-7
5.578517075185789e-7
5.550913899315711e-7
5.998356116258108e-7
6.867311311653449e-7
8.26851453135174e-7
1.063900427220372e-6
1.6856501446289658e-6
7.954879303471198e-7
8.307556454827829e-7
1.3555004610991084e-7
1.785439241653105e-8
2.8214491222942024e-8
4.852553792416206e-8
4.2551970490945815e-8
4.2847902090407634e-8
2.104180656625277e-8
9.349570631480754e-9
8.92702604552121e-9
4.427409305523477e-8
1.0601374710801962e-7
1.2238959307190791e-7
2.2859368991033602e-8
1.5462445136629104e-8
4.663409556622991e-8
8.418909907074103e-8
1.296403303071192e-7
1.8086596854180557e-7
2.374520541450892e-7
7.022867167144415e-7
1.4480322758648173e-6
9.042194850457658e-7
8.612184939644801e-7
9.810908281842189e-7
1.2619013556590563e-6
1.6961036318003041e-6
1.8000743140258954e-6
1.5373830145849727e-6
1.6242815431006679e-6
3.278775507664344e-7
7.115336438233158e-7
8.299210560958441e-7
1.4299537926407813e-7
2.0564789691512958e-8
4.025487652192511e-9
8.369372970414756e-10
7.901291356625867e-9
2.065750517013752e-8
1.8687244720300816e-8
1.470617187402696e-8
7.269970392816514e-9
1.3407011252878896e-8
1.0886632555852887e-7
2.3185412434582842e-7
1.6591526638731688e-7
1.5921742972546083e-7
1.6877540760518005e-7
1.8459415188771722e-7
1.941094060559937e-7
1.8251153497770752e-7
5.431397514223681e-7
1.4367610014026323e-6
8.80034482433262e-7
7.536507079588593e-7
7.571767138949041e-7
8.31377585328164e-7
9.908164961476027e-7
1.3608923244185896e-6
2.717055801046588e-6
1.4552177160640474e-7
6.920946054975794e-7
4.054901501272674e-7
2.648676336792081e-7
1.6137112994996875e-7
5.181297791727768e-8
2.4227691948406232e-8
1.454527611396667e-8
9.955409175373731e-10
1.4791412789863554e-7
9.428762089736297e-8
1.8414497966029746e-7
8.606522480760248e-8
3.162269361557214e-7
1.3541648866887346e-7
1.5511194683878974e-8
7.465484486336935e-10
2.381015388148247e-10
6.233280858873913e-11
7.466753038620939e-12
9.473357773518023e-12
1.479332495160665e-11
2.5808989446909578e-11
2.9904315124403626e-11
3.0816038166486885e-11
2.961364499316141e-11
2.668341966866898e-11
2.160181573396474e-11
1.536821254402056e-11
9.274613707211748e-12
2.7973839130519643e-12
6.928322119314731e-12
1.5339682979388976e-11
2.986353896617629e-12
2.7408175290962697e-12
4.187319326758583e-12
9.857994102523354e-12
2.0219291035872946e-11
1.8442682858082323e-11
1.110534828851194e-11
6.220542716481597e-12
3.722418806952734e-12
2.687606508437702e-12
2.427667089255235e-12
2.56223726537481e-12
2.911205753309786e-12
3.401441902641197e-12
4.012059215339018e-12
4.747161767650883e-12
5.6236747201929714e-12
6.666742313409395e-12
7.908580101769706e-12
4.048940659789883e-12
1.1903379341631433e-11
1.5608986745142905e-11
1.8823563335313285e-11
2.2374652597526985e-11
2.6545182207846537e-11
3.150138772786501e-11
3.7392307419097035e-11
4.437238004358893e-11
5.2597998616593327e-11
6.220689256403019e-11
7.327868255476656e-11
1.4180260483894735e-11
1.2658499189957635e-10
2.515827446279726e-10
4.022306614453872e-10
5.923916453156544e-10
8.345411889789166e-10
1.1240417495770645e-9
1.4080936812805917e-9
1.593883357790969e-9
1.647449418593757e-9
1.6226194126199703e-9
1.5779514546667073e-9
1.5405242753091791e-9
1.5166880704856218e-9
1.5038603201915196e-9
1.495238182876097e-9
1.4801244619269423e-9
1.441048146888245e-9
1.3455696066167158e-9
1.749084985578632e-9
2.0352332831077696e-9
1.126946654929328e-9
5.5933570792774e-10
3.189237967727673e-10
2.2456263403108189e-10
1.8243959560668605e-10
1.6133402952033643e-10
1.4987086261490525e-10
1.4328368459825254e-10
1.3934708844858864e-10
7.451029964452567e-11
2.7422632599301958e-11
5.078936317731938e-12
3.383783253695251e-11
6.380538943357909e-11
1.0249515783520147e-10
1.7242377081251587e-10
2.9176912805182884e-10
5.088623577804382e-10
1.098436122681759e-9
2.10713361209949e-9
3.9757780830905265e-9
1.4892042050860304e-10
4.311474454854581e-12
5.4020116646494696e-14
0.
0.
0.
0.
0.
3.530143047334143e-13
8.94105229540332e-14
8.084918245273038e-14
8.934110936834117e-14
1.0367982669883322e-13
1.226030168721334e-13
1.4658393230302848e-13
1.7672638970809774e-13
2.1458447669774473e-13
2.621969115085135e-13
3.2220389470726684e-13
6.670133198952955e-13
1.9701295291241355e-13
0.
5.6093381122562486e-14
1.0818371744527893e-13
1.6278265031496288e-13
2.3159666486217376e-13
3.247156351671873e-13
4.540155262724686e-13
6.354801999992106e-13
8.917016928765507e-13
1.2552116459240106e-12
1.773293006459633e-12
2.515080445868346e-12
3.582072795277391e-12
5.123498420297247e-12
7.358026524189814e-12
1.060220908698653e-11
1.530129749489979e-11
2.2044951481896924e-11
1.1725473640111668e-10
1.1748302212094437e-10
1.1116806945310319e-10
4.157371722335277e-11
1.1891480119081318e-10
3.883422854346952e-10
7.6203505436124e-10
1.2001731435179546e-9
1.6478713151664804e-9
2.0608076641296227e-9
2.4176193993491147e-9
4.482750449351052e-10
3.4102729232588225e-10
5.48509001926485e-10
1.011611951294591e-9
3.4301987974251655e-9
9.30914709913896e-9
2.2901437145710462e-10
2.520283377023556e-10
3.5283646121660147e-10
4.1158189156896784e-10
4.742771575427891e-10
5.541899206982949e-10
6.610530986165655e-10
8.083240457855895e-10
1.0190702585432162e-9
1.3372267530886886e-9
1.8559521683049272e-9
2.8021248002841015e-9
4.828362299066276e-9
2.5144766874783582e-8
3.799499907355336e-8
2.511781656442244e-8
2.583851134710865e-8
3.193446932868637e-8
4.4545920819037775e-8
6.832242762450378e-8
1.0498720313917008e-7
1.289047467166496e-7
1.2785010820754027e-7
1.2315681971877331e-7
1.1717732438677789e-7
1.4148870502498932e-7
1.0486354978664857e-7
6.321888932340561e-8
3.7917844976042225e-8
2.4353345686889282e-8
1.8911453915426916e-8
1.6173038801999588e-8
7.2075808668834655e-9
1.6393928095375959e-9
7.272099239379954e-11
1.0146560952175398e-9
1.2564947835148007e-9
2.2315189819224647e-9
1.5624143212225912e-8
1.0209549014840492e-8
9.230456646651217e-9
9.515796288196571e-9
1.0591621430617912e-8
1.2502703807601032e-8
4.8257424244094325e-8
1.0666680309596063e-7
6.447772432156532e-8
5.281058673070533e-8
5.176185623243909e-8
5.526875893078879e-8
6.232129140160482e-8
7.323986730480598e-8
8.850799368769396e-8
1.0696047644365458e-7
1.2266576096563153e-7
6.978261811567438e-8
4.604349655632312e-8
2.9678941153026714e-8
2.2011563337755402e-8
1.8951489639207206e-8
1.6486552966006183e-8
7.454971794823226e-9
2.8716770551369397e-9
1.5656915448887681e-9
1.3845646178501085e-9
2.312717559023149e-9
6.1660767547853425e-9
2.455726228597092e-8
2.2067173547807948e-8
1.4890579242837208e-8
1.3595770066033253e-8
1.4462451205599332e-8
1.713452659327027e-8
2.2411428730315975e-8
3.2756350017051466e-8
7.260933836830591e-8
9.300977285942131e-8
5.634892988251999e-8
5.3726462344267604e-8
6.196037557927107e-8
8.088712884636156e-8
1.165361009857784e-7
1.7163617092732582e-7
2.1003445632130853e-7
2.0555733052648852e-7
1.9252750709131862e-7
2.11133897176432e-7
1.1987494982796015e-7
7.725021665599524e-8
4.8478991724681097e-8
3.393894721278632e-8
2.8049614139857626e-8
2.4113349333230207e-8
1.0039631179015878e-8
3.28081294733054e-9
1.2765677717945943e-9
7.298388233479841e-10
1.927854376718352e-9
9.4943960859017e-9
4.24283973273131e-8
2.3052648810557437e-8
1.8662045651284946e-8
1.8439183145954304e-8
2.030230835584255e-8
2.4212366412451937e-8
3.10499391334358e-8
9.353895039589497e-8
1.4866570271298916e-7
8.086273432575847e-8
6.789108924940205e-8
6.855451775707552e-8
7.663848009087648e-8
9.250648010801702e-8
1.1810112874825134e-7
1.4949813559569023e-7
1.6407010148040393e-7
1.5087643544745317e-7
1.1627628425915137e-7
6.968552978423107e-8
4.338687059775906e-8
2.8147946277537923e-8
2.194857595894872e-8
1.9474709114631868e-8
1.3811396890709545e-8
4.867904834849332e-9
2.0111968320803845e-9
1.15459407179075e-9
1.2823011375435953e-9
3.3282388146172448e-9
1.320077133479091e-8
2.8662909652736087e-8
1.6415322317346405e-8
1.3954259638937566e-8
1.4149536611457397e-8
1.5970465559380442e-8
1.9657696849118636e-8
6.391824922661769e-8
1.130587679366465e-7
6.726693626818706e-8
6.09594430947831e-8
6.625249541160397e-8
7.98042858850242e-8
1.0407553584193047e-7
1.4404467104601804e-7
1.9874579734705037e-7
2.3959012415571485e-7
2.4185178766583824e-7
2.2795321291286771e-7
2.1372139412922873e-7
1.1971544414010828e-7
7.728326844345637e-8
4.780075212739536e-8
3.440636189896071e-8
2.9273408716189476e-8
2.1253640308368145e-8
6.6022362053157945e-9
1.9432805950252946e-9
2.949441745103849e-10
1.3996748416359728e-10
2.3778469707419723e-9
2.1291115543113548e-8
2.8878062455328754e-8
2.0125437953331195e-8
1.8668384040889942e-8
1.9652857652088938e-8
2.243924000062905e-8
2.7387720913423506e-8
9.497721234000556e-8
1.8090082025239498e-7
1.0271658769472102e-7
8.607701177301138e-8
8.651363282447947e-8
9.553392164665819e-8
1.1281085286842836e-7
1.4045588932126662e-7
1.79060523273581e-7
2.16679565109095e-7
2.2710396012838008e-7
1.4093208742284592e-7
8.882034575889577e-8
5.639525694083574e-8
3.8704815403515655e-8
3.137642895150155e-8
2.8181726152696084e-8
1.6504142266665836e-8
5.878538391425733e-9
2.7543970683308545e-9
1.9677395381685163e-9
2.775064640125275e-9
7.222075762661676e-9
2.8075940220252528e-8
4.101219336711572e-8
2.5226019683102366e-8
2.2148747415900543e-8
2.2950708293033868e-8
2.647750605989729e-8
3.346500338391109e-8
4.6506210346559904e-8
1.1558915678058205e-7
1.579975668187886e-7
9.22377537432135e-8
8.480030338148299e-8
9.420838551324224e-8
1.1781297021132909e-7
1.6200132786069235e-7
2.3276442507388275e-7
2.9692697502578854e-7
3.0036521503814326e-7
2.782928915103965e-7
2.7856054584776504e-7
1.5422926055271194e-7
1.0151324717963246e-7
6.431408320523528e-8
4.5274542816756595e-8
3.77233983591396e-8
3.168509084500263e-8
1.2240474508799812e-8
4.300033698525405e-9
1.9131131890430316e-9
1.4752717714526127e-9
3.8400851533650905e-9
1.6978802226859143e-8
6.075319008944622e-8
3.3136749561562836e-8
2.7345632448376805e-8
2.7275371424177944e-8
3.026773139801938e-8
3.640695917970392e-8
4.717496015444376e-8
1.3671994911194416e-7
2.1115485664909301e-7
1.1574384359666365e-7
9.858917813892367e-8
1.010908970526471e-7
1.1515051077709508e-7
1.4224597198444365e-7
1.8601583939255344e-7
2.3735485134336888e-7
2.5520075007753684e-7
2.324361925128237e-7
1.9131462696410376e-7
1.1163358298838007e-7
7.035561196582163e-8
4.485136882704543e-8
3.394002445316841e-8
2.9732814341320816e-8
2.2267078428472346e-8
7.955983772457916e-9
3.1853296441190094e-9
1.760915914082336e-9
1.8767124939070403e-9
4.842659915957488e-9
1.9241310794190432e-8
4.6903187579596856e-8
2.6343879125003817e-8
2.2208134975980643e-8
2.2428852154884303e-8
2.5231975179892585e-8
3.092814803692719e-8
9.797136617281983e-8
1.7394938053424903e-7
1.0206722541486383e-7
9.096470296399938e-8
9.724711810053193e-8
1.15083245423438e-7
1.4718966758956349e-7
1.9967625934981914e-7
2.716806173497551e-7
3.2789180643835384e-7
3.320963988377432e-7
3.11377529560678e-7
2.7859990694447297e-7
1.5666324385803451e-7
1.0276455018620394e-7
6.345803798432476e-8
4.4424725670432994e-8
3.775932797166894e-8
2.7035443398214857e-8
8.44782275957849e-9
2.579233793404418e-9
4.782127178341633e-10
1.1992203872596842e-11
3.71673819192271e-9
3.1607617932442364e-8
3.8969307041681404e-8
2.7687699188143044e-8
2.5856895352960423e-8
2.730669578835391e-8
3.123591404075333e-8
3.817033781338602e-8
1.315128357851283e-7
2.522481418448771e-7
1.440561008190105e-7
1.2181064039138287e-7
1.2351004783399694e-7
1.3772499360826415e-7
1.6447988956357056e-7
2.0735617670929067e-7
2.6709400692552116e-7
3.232359882765337e-7
3.356242474068164e-7
2.119379507181817e-7
1.3104658281242878e-7
8.327798350307063e-8
5.5928690785584655e-8
4.404208287997433e-8
3.950621240930821e-8
2.407197040535922e-8
8.602775764785283e-9
4.012919623857143e-9
2.881502158264386e-9
4.087012687184195e-9
1.0590732465924322e-8
4.09023319831635e-8
6.286632379710011e-8
3.829976273807295e-8
3.352344793978387e-8
3.4699653815851545e-8
4.000752827249718e-8
5.050662484615616e-8
6.994513476239487e-8
1.6942928120884954e-7
2.3110533028811064e-7
1.3314178242204922e-7
1.2085074719975905e-7
1.3254767388161472e-7
1.635010462403413e-7
2.215279566380527e-7
3.1390556161544226e-7
3.9780431776393003e-7
4.011608521331713e-7
3.6876127172432506e-7
3.5991506481968903e-7
1.9868266816413102e-7
1.325489504044904e-7
8.442679035462237e-8
5.7617568340378464e-8
4.730773070737128e-8
4.00068973402602e-8
1.5443645419425068e-8
5.543202453873882e-9
2.5268087612979445e-9
2.0135164294615272e-9
5.231302034450417e-9
2.3319491053208637e-8
7.928184817710037e-8
4.3949976445007114e-8
3.6622596374727766e-8
3.6660103782663706e-8
4.072746254210225e-8
4.8966737606395456e-8
6.33137406911949e-8
1.8390012362882976e-7
2.876465480928313e-7
1.591366738235136e-7
1.3674587115010057e-7
1.4143629366292533e-7
1.6265070642577303e-7
2.0308232267988288e-7
2.6835946901808334e-7
3.4381459501714924e-7
3.6777593305557303e-7
3.3502083136700624e-7
2.8060985447583576e-7
1.6079933051307154e-7
1.0100936314842076e-7
6.339332377735808e-8
4.638574198923755e-8
4.011368018882841e-8
3.091333600840206e-8
1.1227726670460615e-8
4.494457885133445e-9
2.523020850431253e-9
2.7696168975593114e-9
7.107592667786749e-9
2.7908629991343336e-8
7.033043961292465e-8
3.9227237717144307e-8
3.298529264277569e-8
3.329768329539965e-8
3.746978152387261e-8
4.5944405362315e-8
1.407440098084663e-7
2.501275920396329e-7
1.455963869336268e-7
1.28539958542029e-7
1.3609845029481508e-7
1.593871422452767e-7
2.014998057180261e-7
2.698855535441153e-7
3.6276999880077786e-7
4.347582353267527e-7
4.3891291285992196e-7
4.1001343100899486e-7
3.5359315071891775e-7
1.9801867886029319e-7
1.3368056573711052e-7
8.221589062398e-8
5.4854777174641844e-8
4.63557737047096e-8
3.31909129669904e-8
1.0541578396832481e-8
3.3184694463867463e-9
6.938543170850385e-10
1.5471038956457852e-10
5.133199570963709e-9
4.406805227819426e-8
5.057172627650463e-8
3.686866989208853e-8
3.474883786146628e-8
3.682711309266356e-8
4.2162544947326385e-8
5.146884457146659e-8
1.754701692433717e-7
3.4280768840902524e-7
1.9712802063839688e-7
1.6790253761700242e-7
1.713604033282494e-7
1.9239811834432702e-7
2.3152351690849924e-7
2.941379276822743e-7
3.8045291736559095e-7
4.5688167280916663e-7
4.6664751680233793e-7
3.0063652071950144e-7
1.8095088809443073e-7
1.1382220137575604e-7
7.372793941955982e-8
5.554285327369039e-8
4.96900700493955e-8
3.1738555951611127e-8
1.1488715609608515e-8
5.3917460887768305e-9
3.967102769334123e-9
5.75560660296917e-9
1.4859466654536751e-8
5.693707084979648e-8
9.156437414358875e-8
5.532013865109125e-8
4.8304472387742466e-8
4.997405225195858e-8
5.761736048926088e-8
7.268563058082034e-8
1.0026686770035415e-7
2.3621320188441583e-7
3.2474514359575274e-7
1.8554107574625116e-7
1.6687229901125565e-7
1.8124716486349654e-7
2.211253730944725e-7
2.958449721297354e-7
4.138599386272222e-7
5.211033186903444e-7
5.249355947837805e-7
4.802486425102661e-7
4.513045207338924e-7
2.472935620493507e-7
1.6826520739104882e-7
1.085245272928936e-7
7.080796796579392e-8
5.7045711814471694e-8
4.8538674912549805e-8
1.8772959698551756e-8
6.934670998959682e-9
3.2591065397272647e-9
2.702661801549103e-9
7.012298165671493e-9
3.1801689806280544e-8
1.0028359913625507e-7
5.724346789071574e-8
4.843900888618648e-8
4.876857057671659e-8
5.426726205814256e-8
6.517124117792205e-8
8.390239977193372e-8
2.429796034890384e-7
3.862862602180872e-7
2.1562035829442942e-7
1.867432883986461e-7
1.945685754769831e-7
2.2553210925312712e-7
2.8404137562637113e-7
3.779488346304897e-7
4.820576966432533e-7
5.064467022723938e-7
4.5731627201803275e-7
3.935268168581219e-7
2.2026064627869017e-7
1.3614417217802477e-7
8.27661269688631e-8
5.7367023913710684e-8
4.860603039662937e-8
3.9114325662078654e-8
1.464484739225335e-8
5.892481858290859e-9
3.4052085556294716e-9
3.914696941969861e-9
9.971873601721215e-9
3.848764253637106e-8
1.0150633512789296e-7
5.6089142737442745e-8
4.6994452487688195e-8
4.7397869036736136e-8
5.333700548169217e-8
6.539140638463534e-8
1.9306892384121746e-7
3.478627299274249e-7
2.016863501421936e-7
1.76717574622855e-7
1.855511676926695e-7
2.1520050553777706e-7
2.6893205366384126e-7
3.553612256347477e-7
4.71350090785738e-7
5.613676341022552e-7
5.673816768230351e-7
5.32032317232142e-7
4.3114323315390293e-7
2.3905098539822406e-7
1.6749987365237416e-7
1.0318629752068931e-7
6.477717092525848e-8
5.447970878635363e-8
3.844634653058638e-8
1.2546119232745882e-8
4.136808054282878e-9
1.0195032983869398e-9
4.911046774549711e-10
7.204682107941771e-9
6.233044909945296e-8
6.364970889205684e-8
4.842232094744899e-8
4.636156655323908e-8
4.944233716209541e-8
5.670201125602492e-8
6.910825883254693e-8
2.2966330532292986e-7
4.598383335661856e-7
2.663377306046968e-7
2.2859408615763686e-7
2.347776089890149e-7
2.653247533364872e-7
3.215875412803949e-7
4.112620484241242e-7
5.313763897144087e-7
6.238966396673537e-7
6.165359703370776e-7
4.1260421662870965e-7
2.3820309308840337e-7
1.458399072153722e-7
8.878836353467112e-8
6.26953403246782e-8
5.572615914975967e-8
3.826211959034921e-8
1.4177132374011725e-8
6.73558839772608e-9
5.164918455470715e-9
7.761698651323576e-9
1.993460771759911e-8
7.545511714090335e-8
1.3009779512572455e-7
7.761936584181715e-8
6.752197216703169e-8
6.97759370016638e-8
8.038002699337162e-8
1.0112618492740338e-7
1.3818346692407108e-7
3.165823570020193e-7
4.462195644777393e-7
2.535389790756611e-7
2.2614235157455647e-7
2.432863566666728e-7
2.933814902895774e-7
3.869563165017844e-7
5.332653328983268e-7
6.678347922865801e-7
6.762130374038898e-7
6.203269315513751e-7
5.465305273509596e-7
2.9520957140718863e-7
2.0547860448968338e-7
1.3538357852843828e-7
8.35567693968679e-8
6.605007460857817e-8
5.585241685228867e-8
2.1666718881885052e-8
8.376253822411999e-9
4.140276299851884e-9
3.6796084117250827e-9
9.56743695851501e-9
4.4455764520577796e-8
1.2191873167607952e-7
7.344281679759257e-8
6.37615608768447e-8
6.483962995498366e-8
7.23735827075492e-8
8.677826410423815e-8
1.1093762291297104e-7
3.172554192211908e-7
5.148349694818918e-7
2.903725661409102e-7
2.5365389972822165e-7
2.662789771577626e-7
3.1116848414735743e-7
3.953060957635777e-7
5.282753508905623e-7
6.621178365037923e-7
6.703747915449954e-7
5.951120259391674e-7
5.334376398266126e-7
2.901177104373732e-7
1.73166413431423e-7
9.937874705292936e-8
6.364863104417428e-8
5.231350587546779e-8
4.4740364314425955e-8
1.7651939954914665e-8
7.183293439723029e-9
4.366198236802507e-9
5.37466032665826e-9
1.3543400653397117e-8
5.093246583641336e-8
1.4383256415479082e-7
7.844345665609679e-8
6.537422843176495e-8
6.583645435189492e-8
7.40415690709183e-8
9.063382889565918e-8
2.5486304886881894e-7
4.739030477032033e-7
2.7470049326947605e-7
2.389234685727697e-7
2.4862587804731415e-7
2.8514801487169355e-7
3.51368565313358e-7
4.563910209681381e-7
5.95152310745034e-7
7.049261706188378e-7
7.204643886994835e-7
6.932513833199007e-7
5.067380389105228e-7
2.7464340241212794e-7
1.982360430848691e-7
1.234246862970506e-7
7.285853100866726e-8
6.116055039388411e-8
4.096075121787995e-8
1.4030008964337167e-8
4.964631564203503e-9
1.5144575171999052e-9
1.241536817651222e-9
1.0723716296186632e-8
9.052233398712067e-8
7.699209922797116e-8
6.282394406610342e-8
6.181096293112936e-8
6.666562528712927e-8
7.67172383652725e-8
9.329036761519826e-8
2.9574389690080585e-7
6.123341703990664e-7
3.580087275491096e-7
3.1028832126358136e-7
3.21055520059721e-7
3.6560780039106295e-7
4.4692243067499903e-7
5.752581074258215e-7
7.356702488663448e-7
8.229167651017076e-7
7.719266888112865e-7
5.525141633766392e-7
3.0012127180049867e-7
1.7314431363517474e-7
9.557274485833372e-8
6.191274605919521e-8
5.416056529684241e-8
4.122628335205712e-8
1.5907486878643837e-8
7.740584743968191e-9
6.383567460156454e-9
1.0131205596959014e-8
2.580076596984098e-8
9.56041333934448e-8
1.8315214936859534e-7
1.0718116402335894e-7
9.269949118711771e-8
9.55786469549805e-8
1.0979060410832328e-7
1.370330720810704e-7
1.829301168822268e-7
4.0881041803446604e-7
6.058047733181531e-7
3.431456024274947e-7
3.0332438269075183e-7
3.2266206543729874e-7
3.834649582230352e-7
4.963902908302719e-7
6.705058953676619e-7
8.355425591228408e-7
8.61517354050467e-7
8.114010082008639e-7
6.441315607313805e-7
3.374906694024245e-7
2.3774571840278508e-7
1.6002554473968827e-7
9.369091221599487e-8
7.314358866324282e-8
5.919849928011148e-8
2.3230951967033672e-8
9.657352531266046e-9
5.184668972112368e-9
5.185303589106564e-9
1.3759684633423853e-8
6.65268418871985e-8
1.3930133968996252e-7
9.252172895984317e-8
8.385859634135535e-8
8.679034547998773e-8
9.74430663852322e-8
1.1656912104536333e-7
1.47267583729534e-7
4.1056302090951596e-7
6.847572579367892e-7
3.9195636913228646e-7
3.4627208896140595e-7
3.6691188324124525e-7
4.331149900033397e-7
5.559863892829722e-7
7.429770688463052e-7
8.923919860306338e-7
8.488465447857067e-7
7.393627996961975e-7
6.960973069115217e-7
3.696927920107875e-7
2.0550569349524332e-7
1.0701386179766231e-7
6.167002616119732e-8
4.8381959854793185e-8
4.458115505075976e-8
1.9221952219087907e-8
8.003165831270262e-9
5.326941215381924e-9
7.2544382692848655e-9
1.802245435156446e-8
6.513478619753985e-8
2.0269667437208682e-7
1.0864870651078493e-7
8.985861039716422e-8
9.028335135375745e-8
1.0132563235902082e-7
1.2332932282646954e-7
3.235750272053872e-7
6.37709231808387e-7
3.7148845394657054e-7
3.2036900991361133e-7
3.296106156367003e-7
3.7245001403039215e-7
4.5020887686128116e-7
5.710908637370518e-7
7.28075775398775e-7
8.615415251575951e-7
9.18840995874448e-7
9.831129839483613e-7
6.160335723900328e-7
3.094126460850005e-7
2.161415161653786e-7
1.3328341184222693e-7
7.697814016549757e-8
6.45789038056933e-8
3.7733960173333685e-8
1.4090242468738574e-8
5.4828991647993285e-9
2.098831116786021e-9
2.7428792781931377e-9
1.8182842961174505e-8
1.1951802060958822e-7
8.725388180035088e-8
8.000076686420538e-8
8.273361474239532e-8
9.120945179303636e-8
1.0574762857622278e-7
1.2817697000002427e-7
3.76134544723464e-7
8.132564887774185e-7
4.826819188439132e-7
4.2456992557124335e-7
4.440728816464544e-7
5.114770360369639e-7
6.333436703721363e-7
8.205036775220076e-7
1.0134727024262964e-6
1.0308292772832262e-6
9.111885935824725e-7
7.24321154953164e-7
3.6247748711889197e-7
1.8358592036187907e-7
8.764835125723785e-8
5.054107367920993e-8
4.217860404621122e-8
3.6604258524004854e-8
1.5225284065293327e-8
7.801646295689146e-9
7.4008902875384655e-9
1.2849208262630256e-8
3.240518599052557e-8
1.1581982881191287e-7
2.5866239037098466e-7
1.4681496831204109e-7
1.2576155304114672e-7
1.2899922075590282e-7
1.468156444895658e-7
1.7894114006530846e-7
2.2526829344027262e-7
5.051127727724832e-7
8.202729969594752e-7
4.6497660273415314e-7
4.06381312205505e-7
4.2570120248930936e-7
4.955892878710625e-7
6.245656818139256e-7
8.203466034581424e-7
1.0212485021668236e-6
1.1156954477333364e-6
1.177473217520703e-6
8.168289197223262e-7
3.8953249714865595e-7
2.5821009413500086e-7
1.6669044939851612e-7
9.619263990101279e-8
7.607027759879809e-8
5.3107291587470186e-8
2.1638425626331956e-8
1.0039062561369512e-8
6.136248949803223e-9
7.616440211924897e-9
2.2392558889898504e-8
1.1791107432898171e-7
1.4303179499484414e-7
1.1289342517904229e-7
1.1034815589231793e-7
1.1809037616632544e-7
1.341916753062921e-7
1.5995558488943577e-7
1.9766837513420036e-7
5.299452996421798e-7
9.144954648490278e-7
5.367918725572901e-7
4.827269677491572e-7
5.188817455507312e-7
6.22287912945586e-7
8.110252436921957e-7
1.068122921396925e-6
1.161804070505155e-6
1.0149371657773758e-6
8.903641634974549e-7
8.568411077823989e-7
4.611482939781746e-7
2.1979216043611388e-7
9.776090860596598e-8
4.890960733311994e-8
3.4874903182300454e-8
3.412961782136356e-8
1.717553539502779e-8
7.522514265205805e-9
6.010851013813951e-9
9.612481666296192e-9
2.3702924873312313e-8
8.109587406593523e-8
2.859263793083196e-7
1.5021975775510734e-7
1.228886754467232e-7
1.229334647853692e-7
1.3690252904231695e-7
1.6317189003836434e-7
3.9119846136757576e-7
8.532658666177383e-7
5.047969213211553e-7
4.3054022633364857e-7
4.358544003444984e-7
4.819713316793931e-7
5.667111565099718e-7
6.961613557856558e-7
8.674156753555372e-7
1.063670367068231e-6
1.3739953517778673e-6
1.1513948655279444e-6
1.3297635206873973e-6
5.541166837001862e-7
2.2939962906536702e-7
1.0823470671955386e-7
6.707830827345149e-8
5.8806292214355204e-8
2.5535854011457425e-8
9.191987544641884e-9
2.740423323875208e-9
1.898620711908157e-11
3.0533545068108176e-9
3.959519870264617e-8
8.522367293536519e-8
8.386291274935456e-8
9.49916019089197e-8
1.0958230702537234e-7
1.2755805584087552e-7
1.511717219650295e-7
1.8269295712321405e-7
4.817809975463339e-7
1.083333123272234e-6
6.610986441471481e-7
5.977807092122956e-7
6.389659513391493e-7
7.544400201187713e-7
9.603472382245368e-7
1.239254247020199e-6
1.3496937805041827e-6
1.1845246778338257e-6
1.0736332690716258e-6
9.334758949462008e-7
4.242108851218646e-7
1.5643107126678968e-7
5.983459653097329e-8
2.798826558742512e-8
1.8742388196738928e-8
1.64972256509736e-8
7.449172522015434e-9
4.592107056940671e-9
6.836036999862818e-9
1.49314812866914e-8
3.8686606365209784e-8
1.3288719022599754e-7
3.648182521994858e-7
1.9791863789053264e-7
1.664847082120419e-7
1.67995008181235e-7
1.846815304651497e-7
2.086653583750477e-7
2.3012499314812386e-7
5.806525132540597e-7
1.1200507672689727e-6
6.428826754215369e-7
5.531124912690822e-7
5.661011279508589e-7
6.385770715984051e-7
7.741271360335959e-7
9.856478561064884e-7
1.2827390312366064e-6
1.8190407268410876e-6
7.333505023994512e-7
7.278715344067791e-7
6.349042251216963e-7
3.125234631029691e-7
1.2437506470220836e-7
7.118549470025711e-8
6.413294943320305e-8
3.264983766681805e-8
1.0788015994719787e-8
2.9502449919624426e-9
6.524069398013494e-10
6.033695060528247e-9
4.586838011110954e-8
1.2793273335496162e-7
1.128439045334652e-7
1.2235502551982838e-7
1.4028898035742628e-7
1.6310175242474478e-7
1.919323823063484e-7
2.2770196147590006e-7
2.666501163060909e-7
7.060664842708148e-7
1.2385142633759963e-6
7.656302474639743e-7
7.14611352370588e-7
7.934874258430993e-7
9.883415374732222e-7
1.3207078969842758e-6
1.5670268803063812e-6
1.376349474935975e-6
1.180370685258139e-6
1.253042378452633e-6
1.1431073516754112e-6
6.359445959846191e-7
1.9183981657092143e-7
6.192333570145373e-8
2.4537152552192086e-8
1.1952277083534688e-8
7.613538404180162e-9
2.3947516507614577e-9
9.577954441118618e-10
3.4875784957787447e-9
1.045455467136968e-8
2.9357611901893308e-8
9.97175241428e-8
3.8468538180848025e-7
2.0053279495581141e-7
1.6326081520693376e-7
1.6151924914189584e-7
1.7323733484363182e-7
1.8862387239703303e-7
4.344260853239927e-7
1.1380172840853745e-6
7.064793483078817e-7
5.941604982277771e-7
5.874751828558722e-7
6.298432147745564e-7
7.158848441214543e-7
8.640745208866007e-7
1.168495294716315e-6
2.2686320901204327e-6
2.0197931854583105e-7
5.187771906385586e-7
2.595894325385628e-7
1.6371758359660946e-7
1.5270081278384595e-7
1.0177976038411388e-7
5.735166587345154e-8
4.605591515876999e-8
2.4076623763838033e-8
1.950390691045082e-8
1.94480710245913e-8
1.2984027255996795e-9
1.1365812796239792e-7
3.47091436934278e-7
7.614896721551487e-7
1.0812110223015182e-6
1.1373571987177032e-6
1.2075608285578666e-6
4.7121130158323825e-7
5.605472975507757e-7
6.61103645123305e-7
2.4293315453099482e-8
1.0941820091463125e-9
2.2304341034202882e-10
3.664223518994402e-11
1.8580866044978514e-12
2.0499980428294157e-11
2.5194729003180608e-11
2.5913374842065153e-11
2.824755827301024e-11
3.8659616934268336e-11
6.454517125481678e-11
3.734179079738264e-11
1.75717910118788e-11
1.1366403403200326e-11
9.072792575645789e-12
8.567632034291993e-12
9.290372099756466e-12
1.1080491085046947e-11
1.3800663969295927e-11
1.7168017104983944e-11
2.0742241095143706e-11
2.3940813533018712e-11
2.5656439983428314e-11
2.2478836058464644e-11
1.238360631456745e-11
4.639903978578006e-12
8.370836216182712e-13
1.0360412020623452e-12
2.08878708907895e-12
2.82541795918317e-12
3.479188362978922e-12
5.123813680240668e-14
4.3689070661117175e-12
6.524133351418511e-12
8.218677794539846e-12
9.943831605136443e-12
1.1889240269151149e-11
1.4159264022770232e-11
1.6836808255747892e-11
2.0006310700164955e-11
2.3763418204207987e-11
2.821984673726868e-11
1.948218333026048e-11
5.549472803309617e-11
8.222595932809651e-11
1.0555782062500139e-10
1.2808975028910205e-10
1.512826365384028e-10
1.7619550786614482e-10
2.0389013798479293e-10
2.358084101855154e-10
2.740401534457634e-10
3.2136858324901943e-10
3.8117357361488564e-10
4.573808192946582e-10
5.545400993398325e-10
6.779759893878122e-10
8.33893899051642e-10
1.0293003288762402e-9
1.2715539140429965e-9
1.5673138682413988e-9
1.9206762125873257e-9
1.3357752209471867e-9
1.1062606728539482e-9
5.52376800011744e-10
3.3084300860176645e-10
2.4338303791230665e-10
2.0361656075917897e-10
1.8341420870440164e-10
1.7229395056740012e-10
1.6577973403826425e-10
1.6176459518063563e-10
1.5918916201367812e-10
7.650756327149297e-11
2.0261675408296464e-11
1.5132096205594412e-11
4.011364412924359e-11
5.3688235383139274e-11
4.8011079741510996e-11
2.5460939243145745e-11
9.94052973500657e-11
4.5502851741439145e-10
1.413857577375357e-9
2.994060256725813e-9
3.3256740001139716e-9
3.216162037600304e-10
3.4626691926623516e-13
3.8951722881596585e-14
0.
3.9555034233126833e-14
0.
0.
2.0425001820882698e-13
7.100132713810137e-14
6.266112179154091e-14
6.84886750471736e-14
7.888501871384e-14
9.272556689766563e-14
1.1030203313115166e-13
1.3240067468778413e-13
1.6013988913613192e-13
1.9499057564588974e-13
2.388598400192905e-13
2.9420978447330756e-13
6.667235243820981e-13
1.9332562943017407e-13
0.
5.141394656331428e-14
1.0116482269089679e-13
1.529539889850335e-13
2.1795304250914675e-13
3.057412391466094e-13
4.275462359322794e-13
5.98454333122892e-13
8.397789112494532e-13
1.1822211142621346e-12
1.6704204482742891e-12
2.369670256283783e-12
3.37578452099605e-12
4.829384913579247e-12
6.935581698726172e-12
9.98835590245416e-12
1.4392996961318633e-11
8.328044168819921e-11
8.454516106746716e-11
8.75765290010651e-11
5.6106633335403026e-11
3.1554627568936324e-11
1.9299141954580212e-10
4.3841641452046647e-10
7.569844026065754e-10
1.116226094138969e-9
1.4776261517494297e-9
1.8102033482681957e-9
1.6593769214544804e-10
2.980951787574396e-10
4.6203940309972953e-10
9.22735118491473e-10
3.980660651181998e-9
3.646208031634892e-9
9.206095335980838e-11
1.8009141020834275e-10
2.5393049343605024e-10
3.0264254512339686e-10
3.5448902100758003e-10
4.1877348150825625e-10
5.026423492989824e-10
6.15702607030446e-10
7.739058728124297e-10
1.0068529786369978e-9
1.375710324839807e-9
2.0249428367304955e-9
3.358660185909669e-9
6.535165472985125e-9
2.6937724762489795e-8
3.676573915339269e-8
2.4979856396935832e-8
2.6311801290466444e-8
3.336251181817389e-8
4.806296973325805e-8
7.607354948948531e-8
1.145119756686163e-7
1.2948378932934893e-7
1.2553666289646485e-7
1.2152165296840205e-7
1.4095270221448225e-7
9.12644903158343e-8
5.590840404758819e-8
3.5124797476337015e-8
2.372194626651528e-8
1.9123288254362066e-8
1.6682090458746925e-8
8.275076662206383e-9
2.453700167610035e-9
7.741952257025373e-10
1.8399480467264335e-10
4.900852366845676e-10
3.832054751459799e-9
2.4183685060099197e-8
1.4556565727679988e-8
1.1419215746304403e-8
1.1117000620191151e-8
1.2086056413078736e-8
1.4207863928830962e-8
1.789191159192734e-8
5.6735871201664246e-8
9.490879675848072e-8
5.120618778342828e-8
4.199280249390505e-8
4.134494405613019e-8
4.4811622966403775e-8
5.203129830878552e-8
6.358098218697455e-8
7.814713672400441e-8
8.674640334764577e-8
8.052605245088984e-8
5.666223304117277e-8
3.480369173464897e-8
2.0625545619809483e-8
1.3642808935386916e-8
1.0916579609627197e-8
9.798967083768844e-9
6.413504929126397e-9
2.2695519342030676e-9
9.89556475948144e-10
6.021459892186998e-10
7.134217590611961e-10
1.8802954910287502e-9
7.48695941833066e-9
1.356032168835676e-8
8.01607670576985e-9
6.8949427907736314e-9
7.026526077751175e-9
7.961532330900766e-9
9.854347641831754e-9
3.4655017373490116e-8
6.24383155754594e-8
3.848697833252847e-8
3.6118666291600694e-8
4.055559112961437e-8
5.048961570357818e-8
6.813610742642648e-8
9.745714984717879e-8
1.3716021222458107e-7
1.6460616927208794e-7
1.656707155119561e-7
1.5781150313294167e-7
1.5597203567469923e-7
8.665715618223704e-8
5.563362083378359e-8
3.4347823277836585e-8
2.5026367175447615e-8
2.127029984173547e-8
1.5808901838940647e-8
4.9299287392557136e-9
1.3872147050207982e-9
1.524878873471425e-10
2.391252892416544e-10
1.2957675549706052e-9
1.3174214021379522e-8
2.0210601243219568e-8
1.3852681733984574e-8
1.2777927851874005e-8
1.3410310274500396e-8
1.5272561108071726e-8
1.859010377717428e-8
6.445254847613723e-8
1.224362413295386e-7
6.899124159424429e-8
5.705113243070252e-8
5.6568785345003987e-8
6.152034407201817e-8
7.135558260575569e-8
8.703324221450986e-8
1.0873056443921189e-7
1.3004321523086956e-7
1.36046684919692e-7
8.33765567488985e-8
5.3145521563078666e-8
3.32435141511248e-8
2.309460921472151e-8
1.9045407072823542e-8
1.7118445733103705e-8
9.679865918076628e-9
3.464734584405148e-9
1.6406894026560803e-9
1.1739094807711829e-9
1.6583475502537139e-9
4.349307989867143e-9
1.7052830236322827e-8
2.3498143044121624e-8
1.4612932572659843e-8
1.2872520229585539e-8
1.3350061369949212e-8
1.540598484350549e-8
1.94902783908031e-8
2.7180894948945423e-8
7.076390511997524e-8
9.866044180201192e-8
5.90332273864242e-8
5.546439222430167e-8
6.290351472590928e-8
8.03205135046463e-8
1.1280181782207604e-7
1.6514176533284142e-7
2.1270029582393463e-7
2.1661009063618462e-7
2.030611552751767e-7
2.06781253811276e-7
1.1441061337108338e-7
7.471157258335651e-8
4.7310425607874106e-8
3.3983088834174486e-8
2.8621041246912915e-8
2.391847496822017e-8
9.26656452946046e-9
3.1949014750616484e-9
1.3901825191409582e-9
1.0405265149569326e-9
2.7157167297133082e-9
1.198581240545822e-8
4.469451408950092e-8
2.4153650283537347e-8
1.9801139000671867e-8
1.9702929163130232e-8
2.1846597667835743e-8
2.6278918000884832e-8
3.408009379743884e-8
9.792161378876987e-8
1.4924582150591457e-7
8.081794536475318e-8
6.801553996598173e-8
6.888492178275972e-8
7.739038323117432e-8
9.410183862018659e-8
1.2097360040545446e-7
1.5221338948487228e-7
1.6231672050284365e-7
1.4596852642278162e-7
1.1900369823544563e-7
7.052518571885718e-8
4.395108292697573e-8
2.813672054316551e-8
2.1690415485641957e-8
1.9148790474438606e-8
1.409786216677195e-8
5.006353789867021e-9
2.01356346046481e-9
1.1016146475216746e-9
1.144394238844119e-9
2.9702239382398116e-9
1.1936795482423109e-8
2.8338420961111613e-8
1.6008062599583144e-8
1.3517538602319195e-8
1.3648991340525073e-8
1.533992022565689e-8
1.87819042975335e-8
6.233018847119527e-8
1.1220704806721542e-7
6.687041207616303e-8
6.048999598154456e-8
6.560064017536369e-8
7.877063476109858e-8
1.022822840478075e-7
1.4093041776008743e-7
1.9452084406076423e-7
2.3706723592831793e-7
2.4182534989677925e-7
2.2857423149608402e-7
2.0896506888668005e-7
1.1744735145245366e-7
7.566695556910591e-8
4.6993633937105e-8
3.4067871822258305e-8
2.9107229792538663e-8
2.0754868394379073e-8
6.414507856472749e-9
1.9155433068890687e-9
3.2547457126658806e-10
3.8012114858174106e-11
2.646381226682459e-9
2.2317935157334197e-8
2.8842612320992768e-8
2.0162518883293993e-8
1.8724292288958653e-8
1.9734108157326455e-8
2.2565488989385563e-8
2.7596855289833458e-8
9.493730063737743e-8
1.7912818497752985e-7
1.0141963856057935e-7
8.50011329903157e-8
8.545394713379135e-8
9.442323967688369e-8
1.1162629315912585e-7
1.3918520929200236e-7
1.7754560973103632e-7
2.1416840672599663e-7
2.2297443133554344e-7
1.3956597333207972e-7
8.779505517220642e-8
5.573662786982465e-8
3.8156222897896156e-8
3.0879652053741134e-8
2.7735848431882217e-8
1.6409498903588872e-8
5.831276691606554e-9
2.71248804244128e-9
1.9140930641978774e-9
2.6695645957832577e-9
6.947900408132933e-9
2.702779102719814e-8
4.027135000306655e-8
2.4683702442052644e-8
2.1638029416971702e-8
2.239488372781687e-8
2.580308504260658e-8
3.2560053137468096e-8
4.515118288588959e-8
1.1333488932756799e-7
1.557078978724493e-7
9.093502678836837e-8
8.360834779900105e-8
9.287863856452716e-8
1.1611308859802501e-7
1.5958182942804306e-7
2.2931372632261131e-7
2.932514518161343e-7
2.974049492133048e-7
2.7574236514072935e-7
2.7505117361159494e-7
1.5225224511083312e-7
1.0013911478405438e-7
6.342843402575886e-8
4.4749655358628866e-8
3.733962808109149e-8
3.1296949490176345e-8
1.2059118003428263e-8
4.244942914780113e-9
1.898580034815636e-9
1.4813395611120065e-9
3.854498463048761e-9
1.6950730112854684e-8
6.022513705059036e-8
3.2831884201170975e-8
2.7096662547831055e-8
2.703207091070486e-8
3.000787415163706e-8
3.611295792519046e-8
4.682865793230342e-8
1.3528882936721526e-7
2.0839140189455496e-7
1.1415547991814234e-7
9.720323292436606e-8
9.963883991383126e-8
1.1346692631049715e-7
1.4013634176530483e-7
1.8320711615607485e-7
2.3360386618250195e-7
2.508526953688565e-7
2.282615685816594e-7
1.881558618180032e-7
1.0984261865950858e-7
6.929270264706054e-8
4.4180768514761135e-8
3.345159922452956e-8
2.9314077948270165e-8
2.1959592864695287e-8
7.84440361914297e-9
3.136988373897092e-9
1.728532216554394e-9
1.8326582290330293e-9
4.7311601248497e-9
1.883496439678615e-8
4.600064835551467e-8
2.584055186788182e-8
2.1783223501726184e-8
2.1996858036743852e-8
2.4740293948498716e-8
3.0315424739160476e-8
9.629841438659908e-8
1.7115051291487753e-7
1.0048106597585419e-7
8.95905754928122e-8
9.581859203017008e-8
1.1343945521476347e-7
1.451469029878015e-7
1.9699159028199984e-7
2.6816851978285646e-7
3.238333575096157e-7
3.2811005708239824e-7
3.0771653611052783e-7
2.7559662231138274e-7
1.5498665761844224e-7
1.0143494824154986e-7
6.262245806345941e-8
4.392186597685574e-8
3.733872444666651e-8
2.67279924487805e-8
8.347692437320984e-9
2.546935105372794e-9
4.732802785283289e-10
1.881337585106509e-11
3.6912259041922227e-9
3.122481956974023e-8
3.856449589804105e-8
2.7362367220481705e-8
2.554107151951727e-8
2.6969431519324347e-8
3.085115374520809e-8
3.770628660147288e-8
1.2986113205930623e-7
2.488261233175438e-7
1.4204257880038298e-7
1.2006074365137683e-7
1.2169077870602143e-7
1.356434981488125e-7
1.619245756182235e-7
2.0404190517824876e-7
2.6273243588962104e-7
3.179914018094894e-7
3.303671885060965e-7
2.0840348770904864e-7
1.2906647332926656e-7
8.21193702107222e-8
5.522407781611364e-8
4.355715643249873e-8
3.9081366482514325e-8
2.376055387971788e-8
8.487596328657012e-9
3.957845152834718e-9
2.8373799582657003e-9
4.018210946150953e-9
1.0417776442793426e-8
4.0277693620417544e-8
6.173689372636089e-8
3.764128229292254e-8
3.295517348096417e-8
3.411261912828726e-8
3.932802585476563e-8
4.964285434771941e-8
6.87418254814524e-8
1.6686998798210484e-7
2.2759493236183965e-7
1.3118578096833197e-7
1.1913660749872198e-7
1.307366658388257e-7
1.613611274210583e-7
2.1877073163492928e-7
3.1018313506115576e-7
3.9311656376002714e-7
3.96344481288526e-7
3.6439800252104164e-7
3.5638485941960505e-7
1.9679345204712235e-7
1.3105414652150188e-7
8.337585025322003e-8
5.698358342300567e-8
4.681027537043815e-8
3.958619669379392e-8
1.529110039380928e-8
5.48183852948709e-9
2.49712978640797e-9
1.990353335779968e-9
5.170589456345392e-9
2.300433820320485e-8
7.851663389767066e-8
4.345743885706174e-8
3.618128569758389e-8
3.620732663797074e-8
4.022160330828558e-8
4.836233086994473e-8
6.254655955419511e-8
1.8158488296843206e-7
2.8388719595940815e-7
1.5698742016050643e-7
1.3483844773790462e-7
1.3940193763010395e-7
1.6023188203202716e-7
1.9994954085941465e-7
2.6408395937424783e-7
3.383619050050301e-7
3.622814909846838e-7
3.3018996656005665e-7
2.759587502719457e-7
1.5834572131372192e-7
9.963723822089595e-8
6.262726311280966e-8
4.5919436746614355e-8
3.975103606050711e-8
3.056302866610954e-8
1.1084318771391614e-8
4.437672560483709e-9
2.4881915274553756e-9
2.725023145875022e-9
6.997250560807969e-9
2.751889464778378e-8
6.908970125595274e-8
3.857743224404075e-8
3.2453480521350864e-8
3.276533744369913e-8
3.6871065001489035e-8
4.5207931763630826e-8
1.3873674978901524e-7
2.464385836737207e-7
1.4348771417448017e-7
1.267353685662879e-7
1.3425160289780703e-7
1.5731005571879455e-7
1.990016812021746e-7
2.66731207821873e-7
3.5873033594230645e-7
4.298696809206106e-7
4.3377497310549344e-7
4.051310434121064e-7
3.5065064819357514e-7
1.9636444591168954e-7
1.3216988172097625e-7
8.122568332823847e-8
5.4309165081986426e-8
4.5887027894425597e-8
3.2904140059183456e-8
1.0443472611610161e-8
3.2805882498373382e-9
6.82694147592373e-10
1.505647389729298e-10
5.0673698522182085e-9
4.336919937561583e-8
5.008826077022976e-8
3.64311284893909e-8
3.4308107944011506e-8
3.634847365304902e-8
4.1611252024797084e-8
5.0800060222516254e-8
1.7327796850050329e-7
3.3829205604577217e-7
1.9447906043474017e-7
1.6557377671006166e-7
1.689160159717488e-7
1.895694136217383e-7
2.280011487523321e-7
2.8950569803773057e-7
3.7437842472969945e-7
4.4999425475859137e-7
4.604151592238116e-7
2.958724022387812e-7
1.785276833581677e-7
1.1253177515761873e-7
7.307860426013046e-8
5.520111728386034e-8
4.940753119503714e-8
3.1428448040812555e-8
1.1367757936500324e-8
5.334556188912405e-9
3.918922732994258e-9
5.677435507320285e-9
1.466719058355788e-8
5.627921625533759e-8
9.001501313504992e-8
5.445800679120973e-8
4.757391024768415e-8
4.922566320735883e-8
5.67561821791905e-8
7.159988870249262e-8
9.878309597839917e-8
2.3312660245084306e-7
3.201573761161598e-7
1.8299204836079577e-7
1.646612380750182e-7
1.7894285166632464e-7
2.1845621751230279e-7
2.925005868608233e-7
4.0946235608446743e-7
5.154695669372358e-7
5.18883873344405e-7
4.746550061191584e-7
4.476385604726603e-7
2.454116376759572e-7
1.666072546379144e-7
1.0726079201774579e-7
7.011492566891412e-8
5.651183840621818e-8
4.811436211918702e-8
1.8625699221252954e-8
6.8662491882498184e-9
3.2216279925408748e-9
2.6683885512805567e-9
6.922227848692624e-9
3.132290110645099e-8
9.94769328312723e-8
5.6631697610491406e-8
4.7857792757643036e-8
4.8159298342183725e-8
5.358116123846178e-8
6.4351688254364e-8
8.287166472577347e-8
2.399844055414118e-7
3.8136735161328315e-7
2.1277480184262138e-7
1.841894979947286e-7
1.9181904319530063e-7
2.2222767857239394e-7
2.7971066370567657e-7
3.7201682670912676e-7
4.7478527137302164e-7
4.997525509061696e-7
4.5174309000020147e-7
3.874568397528431e-7
2.1722655597269345e-7
1.3462155260347565e-7
8.205833387066684e-8
5.7057482510316705e-8
4.841703889932198e-8
3.883261417449473e-8
1.4503178045846345e-8
5.8360770235103125e-9
3.3667229344934756e-9
3.858953233300806e-9
9.837570768751319e-9
3.8046321728820693e-8
9.979398414891216e-8
5.522415401149344e-8
4.629909879685785e-8
4.6706366968592345e-8
5.256153172287669e-8
6.444050035055413e-8
1.9066684937449725e-7
3.4310075937431757e-7
1.9894589520227695e-7
1.7439388515226264e-7
1.832029768453925e-7
2.1260668246918754e-7
2.658914814904657e-7
3.5165219805103943e-7
4.667499619603807e-7
5.55752321189735e-7
5.611850207814536e-7
5.257663281282257e-7
4.2843457660020067e-7
2.3758947603975677e-7
1.6592689090573956e-7
1.0207377264964186e-7
6.42330922139273e-8
5.400177206019766e-8
3.8227416984326263e-8
1.2456207649119527e-8
4.094026869464158e-9
1.001722315174888e-9
4.761026705441585e-10
7.098045221323015e-9
6.124369372613687e-8
6.314266509541243e-8
4.7869657751900094e-8
4.577384139372665e-8
4.8790587337650316e-8
5.5946304451089786e-8
6.81941632106238e-8
2.2691539177668155e-7
4.539203244562737e-7
2.6282847659922997e-7
2.2546398209997615e-7
2.3145734125892283e-7
2.614396280878416e-7
3.16687976988489e-7
4.0475815129742354e-7
5.230053994107117e-7
6.152691029508529e-7
6.097073582060881e-7
4.0637045684320274e-7
2.3541194667512635e-7
1.4462201095467672e-7
8.841001870378945e-8
6.265849895245273e-8
5.573951520853601e-8
3.8051166558792136e-8
1.4078772953514165e-8
6.686696606846584e-9
5.114465395489115e-9
7.6698917010532e-9
1.9715865914031377e-8
7.476968105417375e-8
1.279295059194058e-7
7.646832025887601e-8
6.656360250093322e-8
6.880104997216334e-8
7.926444759393079e-8
9.973691597638141e-8
1.3635470350478557e-7
3.129698166522015e-7
4.402103688146219e-7
2.5020312571513955e-7
2.232849671273434e-7
2.40359943839013e-7
2.900771039293204e-7
3.829661598778445e-7
5.282301520717142e-7
6.613370473135466e-7
6.687705408801177e-7
6.130111376349327e-7
5.430284491429886e-7
2.9356618710600833e-7
2.0385400371341702e-7
1.3398788702078363e-7
8.286340528548537e-8
6.551479800712341e-8
5.551049700378969e-8
2.1550337823776793e-8
8.30520534231817e-9
4.093808926470871e-9
3.628286715225103e-9
9.429021322612057e-9
4.368445272655473e-8
1.21245778627268e-7
7.271022212992505e-8
6.299857161474569e-8
6.401320916872217e-8
7.143282568843786e-8
8.565771740012717e-8
1.0955404340762399e-7
3.1342248043556716e-7
5.083370515882498e-7
2.8653234268113295e-7
2.5015146635088416e-7
2.624596909236344e-7
3.065140046975977e-7
3.891184193230868e-7
5.198195299729876e-7
6.52521200116535e-7
6.627129479727876e-7
5.891240627961885e-7
5.258327718714268e-7
2.8646532721664126e-7
1.7168252841727384e-7
9.895936123567205e-8
6.365931357543158e-8
5.243395664274499e-8
4.465552297447732e-8
1.7546401209719646e-8
7.139416644226096e-9
4.326432566784614e-9
5.30371418728223e-9
1.3378723891305652e-8
5.0450651298777926e-8
1.414127466708918e-7
7.726824395279436e-8
6.445008310919785e-8
6.49245057071574e-8
7.302344261445493e-8
8.939585650703856e-8
2.5211861761745914e-7
4.6772970819198623e-7
2.7109883889677475e-7
2.3590891531852707e-7
2.45636022517702e-7
2.8193339812011444e-7
3.477448739618989e-7
4.522058699873339e-7
5.902427146483718e-7
6.988512170784696e-7
7.129483047455242e-7
6.840993299962079e-7
5.041606639942937e-7
2.7352493184958953e-7
1.9697050179547642e-7
1.2239713126544285e-7
7.237029197666171e-8
6.071545878269482e-8
4.0918147668062654e-8
1.3971098359593747e-8
4.9210982865251515e-9
1.4876896621808493e-9
1.203598188705282e-9
1.0520236883243561e-8
8.890275168707896e-8
7.655693583869322e-8
6.214169380120072e-8
6.101411963736773e-8
6.57496352987101e-8
7.564240304108367e-8
9.199560457808269e-8
2.923336602756404e-7
6.045092023826223e-7
3.532643515402551e-7
3.0595925054273737e-7
3.163899872055017e-7
3.6005731702239896e-7
4.397912575400529e-7
5.657015925432708e-7
7.239914806842944e-7
8.129818742916109e-7
7.655019310873159e-7
5.444277413426428e-7
2.970590050627895e-7
1.723888697908681e-7
9.575172750207879e-8
6.232599157732522e-8
5.461303556522876e-8
4.125729189710838e-8
1.5875917504952378e-8
7.717852448457366e-9
6.336506067232929e-9
1.0025530296326981e-8
2.5561309613758213e-8
9.497432600458953e-8
1.8001325517147384e-7
1.0561813634389564e-7
9.143038932093852e-8
9.43028496617067e-8
1.0835265174460698e-7
1.3530891021443105e-7
1.8089622974577417e-7
4.0487028376917534e-7
5.97805560745867e-7
3.386884560319318e-7
2.995754530468764e-7
3.1892291613196227e-7
3.7940711668656367e-7
4.917727874815674e-7
6.650790362683371e-7
8.284657651896051e-7
8.521355268939966e-7
8.002225616800562e-7
6.403537236416402e-7
3.3615419324878466e-7
2.364962753243397e-7
1.588677684320048e-7
9.310997976544177e-8
7.265316084855706e-8
5.912414872645418e-8
2.3195057861564822e-8
9.596204299740883e-9
5.128772385642964e-9
5.101128509067015e-9
1.3507149546959997e-8
6.501802457765197e-8
1.390885891495106e-7
9.169228104661967e-8
8.28450342226225e-8
8.562918015561354e-8
9.609563416016734e-8
1.1497035365922798e-7
1.4535293538212377e-7
4.056270334638352e-7
6.760216128541456e-7
3.8658998470105075e-7
3.412515453137537e-7
3.613292713303848e-7
4.2616633275507147e-7
5.465639668936925e-7
7.303450087534406e-7
8.802676628140217e-7
8.411611953452563e-7
7.334936137030141e-7
6.875235353334506e-7
3.6531363103823864e-7
2.044537578638734e-7
1.0721311852191824e-7
6.21421690676752e-8
4.891556093100299e-8
4.487076831193276e-8
1.9212571268841998e-8
7.993439525727925e-9
5.291204712817652e-9
7.164057497807349e-9
1.7820743956034655e-8
6.4643399488465e-8
1.9918867388024813e-7
1.070100083793101e-7
8.860777823330385e-8
8.906298977177004e-8
9.997980833031727e-8
1.2174168830758685e-7
3.207132899954355e-7
6.296343276340248e-7
3.666331264142761e-7
3.1637969346458897e-7
3.257649567766696e-7
3.6848499011658326e-7
4.4600734502997524e-7
5.666484538677915e-7
7.232883522724068e-7
8.551013728827732e-7
9.077314960595383e-7
9.615357759359645e-7
6.086769848530742e-7
3.074975536226171e-7
2.1560476912166648e-7
1.3310339043932233e-7
7.669517056149398e-8
6.429968531826394e-8
3.803894063501906e-8
1.4125349734018353e-8
5.4681303064659955e-9
2.078859299459818e-9
2.668238627859006e-9
1.7671045514502984e-8
1.193497919894018e-7
8.712938664263807e-8
7.92317045126137e-8
8.163992896548219e-8
8.985571727117098e-8
1.041162105106545e-7
1.262191373755984e-7
3.718322819243856e-7
8.027820877632934e-7
4.760396930642143e-7
4.182669356877457e-7
4.3708854624903226e-7
5.029160053842768e-7
6.219809418228671e-7
8.052325246695886e-7
9.975479367715399e-7
1.0218902540731937e-6
9.063265936435482e-7
7.142057915196766e-7
3.5922525634928565e-7
1.8397763637426965e-7
8.864126259928986e-8
5.146673688232501e-8
4.3146113252124e-8
3.713106573462023e-8
1.535612999902497e-8
7.846017102146585e-9
7.375276764971099e-9
1.2738204733056953e-8
3.21632574857642e-8
1.1539169174061294e-7
2.5392946167871564e-7
1.4466632278746529e-7
1.240932023568553e-7
1.2737218889233476e-7
1.450808689513321e-7
1.7713973110468638e-7
2.2388903562087483e-7
5.014739252690074e-7
8.093056020885055e-7
4.587496750401678e-7
4.012781550136838e-7
4.208133470314757e-7
4.906063084293425e-7
6.194133877496854e-7
8.14935177086575e-7
1.0136169053876988e-6
1.1006973085688022e-6
1.1493676277414252e-6
8.031401305384346e-7
3.8587147565654927e-7
2.573956915338254e-7
1.6694939222700434e-7
9.612795203792955e-8
7.57865852191029e-8
5.364670811298796e-8
2.1808454637079345e-8
1.0053588930620054e-8
6.104885489568501e-9
7.48269262150171e-9
2.178324491013947e-8
1.1392947699550704e-7
1.4380318481494907e-7
1.1212892617131852e-7
1.0901470636281852e-7
1.1637618628059728e-7
1.321191603923208e-7
1.57508924869906e-7
1.949100364124689e-7
5.233046247000121e-7
9.0243140361556e-7
5.287982758141075e-7
4.749037217614302e-7
5.098746105536261e-7
6.106430001848309e-7
7.947702860570867e-7
1.0481472242862507e-6
1.1491290178095992e-6
1.0089979340587105e-6
8.837618179937253e-7
8.496573400503525e-7
4.555056052177373e-7
2.1993366692282884e-7
9.891659933564185e-8
4.9896542794905646e-8
3.5853413354623253e-8
3.503585582132269e-8
1.7419807663345426e-8
7.60918119003148e-9
6.004940194875901e-9
9.510004902990324e-9
2.3463806775317975e-8
8.063726513922224e-8
2.8085522413345923e-7
1.4789200603175085e-7
1.2119003573375035e-7
1.2131920402134777e-7
1.35212703144721e-7
1.6144012765947678e-7
3.888270190069105e-7
8.425872092499528e-7
4.978783226750554e-7
4.249945215992604e-7
4.307282421836239e-7
4.770075379249855e-7
5.619051458269759e-7
6.916018357574396e-7
8.623407093719717e-7
1.052298740410879e-6
1.3326254318744213e-6
1.2794980694218909e-6
1.4839069551997423e-6
5.175430534026965e-7
2.268759444808306e-7
1.1010255714819413e-7
6.793363765544727e-8
5.920146005186937e-8
2.6192207948259992e-8
9.642915357868709e-9
3.1264473503944217e-9
4.210784868381336e-10
3.374599130257625e-9
3.811758297844164e-8
8.897665542774544e-8
8.494757593104078e-8
9.47588589272419e-8
1.0837066777688116e-7
1.2556824343356497e-7
1.4850798868611774e-7
1.794499092734097e-7
4.753149580507308e-7
1.0688798957279798e-6
6.510934219550769e-7
5.874636760054226e-7
6.26722245715344e-7
7.382281933699259e-7
9.372630446575901e-7
1.2107779488087303e-6
1.3344006271105189e-6
1.1805850680610597e-6
1.0630287564517616e-6
9.210794712641438e-7
4.200933771524104e-7
1.5908559966345923e-7
6.180271245750899e-8
2.9361736142950303e-8
2.0147006121646157e-8
1.8010663524608112e-8
8.172031568883079e-9
4.933646842748473e-9
6.9881002812448095e-9
1.4953650528518238e-8
3.8616548988495565e-8
1.330497983332552e-7
3.5825778707999644e-7
1.952837418124453e-7
1.6464750536836807e-7
1.6643336257960568e-7
1.8352132239115232e-7
2.08561458310363e-7
2.3191285011229193e-7
5.793915032707297e-7
1.1043620168827748e-6
6.33198000163253e-7
5.454150231992455e-7
5.591358155227963e-7
6.320787828133033e-7
7.68125765407137e-7
9.791432087142797e-7
1.2662016745458325e-6
1.7469107597062962e-6
8.734943128352992e-7
9.006623581215421e-7
7.33194320134557e-7
3.0770249948580785e-7
1.268783219726069e-7
7.301114729774399e-8
6.508696660404294e-8
3.3601344608388265e-8
1.1615957092808618e-8
3.879392735835367e-9
1.6777450289130542e-9
6.976128516916734e-9
4.447077990087764e-8
1.369855413768557e-7
1.1619484758511796e-7
1.2310965460589925e-7
1.393543724744317e-7
1.6084288014677386e-7
1.8861937136966762e-7
2.2371236822060123e-7
2.6295376087687756e-7
6.940661237209957e-7
1.2207231851303424e-6
7.517503383835321e-7
6.994829597234515e-7
7.743293432534555e-7
9.609283353632837e-7
1.2818687851855831e-6
1.5398534574491588e-6
1.371428774922077e-6
1.1697323360130231e-6
1.219391448615804e-6
1.1067336531701955e-6
6.148339271490162e-7
1.9397325872112983e-7
6.45496365428176e-8
2.602802963898671e-8
1.3204185879280441e-8
9.2576623128358e-9
3.796480481125676e-9
1.7069972162302909e-9
3.91166340581662e-9
1.067062464583416e-8
2.9379620133418215e-8
9.941084174910638e-8
3.80666984522614e-7
1.9845828322822862e-7
1.6164416094473376e-7
1.6010565691137636e-7
1.7233121904538525e-7
1.891163609269703e-7
4.3454796510656766e-7
1.1245218211962667e-6
6.950754002702693e-7
5.851154480448564e-7
5.793978963815844e-7
6.223201760732717e-7
7.083975553165715e-7
8.537617254843616e-7
1.136558566699939e-6
2.1074607441452133e-6
3.161568776885392e-7
4.0763379000940454e-7
2.0218611244123094e-7
1.2045073163242733e-7
1.0744491050796705e-7
9.999857077450178e-8
5.632492025907248e-8
4.035257555279056e-8
1.9963310016136822e-8
1.5121254204611646e-8
1.4755736377393275e-8
1.0682305201285635e-8
9.017264952577086e-9
3.618675604923991e-8
1.0161270738172295e-7
1.2630101919452933e-7
1.3971313143895426e-7
5.8576543961349525e-8
9.517474923376183e-9
5.687862765902963e-8
1.1714827423016658e-7
8.316585545140478e-7
1.6886066814913416e-6
1.0875537739155809e-6
1.0231757523940807e-6
1.2116364163503855e-6
1.6846408575603528e-6
2.1282327020827793e-6
1.8700258041292012e-6
1.7469942616962359e-6
2.3783143125423263e-7
7.633251552696947e-7
5.008140692816417e-7
2.432190548498107e-7
8.552641634328085e-8
1.9658547125710663e-8
4.732179690154838e-9
7.670997946388331e-10
1.4437528267526594e-9
3.817480000146043e-9
1.0179183015932986e-8
5.54150778725473e-8
1.1169334055019779e-7
1.2909119880100804e-7
5.692760364349447e-7
2.6081851821883414e-8
8.81259760590267e-7
1.0948012190701937e-7
2.097824985375846e-8
1.1273403048000135e-9
2.864391383414668e-10
7.13213374882715e-11
7.072651713952834e-12
6.896380782805263e-12
5.561827934993418e-13
6.278988610684314e-12
4.015957661150177e-12
2.0496654066509177e-12
1.2733125731878107e-12
1.6561774241211013e-12
1.379964409461911e-12
6.6114104097153e-13
5.753733694270438e-13
1.5881349821847037e-13
8.213434015693794e-13
1.1530553458073677e-12
1.5119983864478585e-12
9.725261032859326e-13
9.373051886333106e-13
1.292860452337425e-12
1.9046964850264744e-12
2.1499887621859964e-12
2.0761098257375874e-12
2.1600985336505616e-12
2.4162128427327283e-12
2.7882334057574914e-12
3.2642141541818668e-12
3.889361755994329e-12
4.872433703426729e-12
8.790891179144577e-12
2.54600533520597e-12
4.72134103420789e-12
5.928397185811796e-12
3.289861039518322e-11
4.67354811193517e-11
3.99291514575791e-11
2.6851806670122206e-11
2.1414847239205456e-11
1.9142568580790324e-11
1.8324103095969137e-11
1.8358123704926143e-11
1.902167416216055e-11
2.0245524918052606e-11
2.2036136097979312e-11
4.022540736000331e-11
6.828596285059495e-11
9.75093823515997e-11
1.2798246741229591e-10
1.6121770106045553e-10
1.988663395153809e-10
2.4268269274560955e-10
2.9467540082444703e-10
3.5731255323846754e-10
4.3378551910724046e-10
5.283042765402571e-10
6.463438384442604e-10
7.947206344548727e-10
9.813389579057668e-10
1.214390979981911e-9
1.500772591462433e-9
1.8436279401286083e-9
2.239329130700037e-9
2.67456063980926e-9
7.816448068348635e-10
4.004802550475474e-10
2.2887616169148217e-10
1.491321612873779e-10
1.1239745420960972e-10
9.444909112424725e-11
8.509967691137779e-11
8.002879528729036e-11
7.72501854823657e-11
7.57827472779912e-11
7.511470270911422e-11
7.49668675888068e-11
7.441191108519428e-11
6.387652811053961e-11
4.057671048713215e-11
1.175232950122697e-11
1.3423492096806866e-10
4.3267547591892617e-10
9.15025676991231e-10
1.171145508009787e-9
1.4854209064866454e-9
1.7846417077190217e-9
2.485545312863001e-9
2.7842510607586507e-10
4.804718461642861e-13
4.868065781224061e-14
0.
0.
0.
0.
0.
4.745737216093119e-13
1.3182976684299146e-13
1.1838899903086594e-13
1.3050533296885003e-13
1.5122118952147615e-13
1.7861039387075626e-13
2.1333164800579036e-13
2.5697277310045096e-13
3.117725072218716e-13
3.806706235685128e-13
4.674722258035091e-13
9.4508913117465e-13
2.788140848130822e-13
0.
8.325672657187154e-14
1.5878540898075804e-13
2.385497364261857e-13
3.395559480462314e-13
4.766390294063981e-13
6.674016758643969e-13
9.356417768376329e-13
1.3150829346516613e-12
1.8543824057716065e-12
2.6243796393714626e-12
3.728822446435899e-12
5.320286624061625e-12
7.62353663038095e-12
1.096880288554041e-11
1.58360383913265e-11
2.2904831898928252e-11
3.308590847325881e-11
1.6827625277346593e-10
1.6890030975381057e-10
1.6389550147845748e-10
7.447109338882668e-11
1.378507124042457e-10
4.987848364850328e-10
1.006074327118869e-9
1.6095738930007083e-9
2.2343001171047104e-9
2.81625155792414e-9
3.319913758928537e-9
5.239846788924549e-10
5.069017343898615e-10
7.973261577165716e-10
1.493648715623158e-9
5.377214088670234e-9
9.342874805306563e-9
2.5654309468662643e-11
5.201339248607766e-10
6.330646899868976e-10
7.152079993719649e-10
8.149224838788674e-10
9.48459078514467e-10
1.1313100953660731e-9
1.387299483856132e-9
1.757953244137279e-9
2.3212036361165937e-9
3.236909107690936e-9
4.874984817297828e-9
8.232684750572596e-9
1.601023007044874e-8
4.0009298725444154e-8
4.789619974149144e-8
3.146460416543221e-8
3.242751757100248e-8
4.053265120758064e-8
5.7950533525850124e-8
9.117215769108426e-8
1.3353577451606235e-7
1.452545404304562e-7
1.3913845904941152e-7
1.3368778460699335e-7
1.5635723508965225e-7
1.0682358078735415e-7
6.458336403733283e-8
4.0451639156994133e-8
2.684796133255145e-8
2.1309361120822922e-8
1.8625949703881823e-8
9.718365737562714e-9
2.846262881138855e-9
8.592349456341245e-10
1.3259201483360676e-10
3.506407524977658e-10
3.738964403828812e-9
2.5590104263524887e-8
1.6104415363543622e-8
1.2572467744177455e-8
1.2207736424871537e-8
1.3233066252299103e-8
1.5497111418946802e-8
5.139228700980509e-8
1.0243321209654398e-7
5.888001419726755e-8
4.8414335813966723e-8
4.762530579844705e-8
5.119916792740805e-8
5.8424251651027854e-8
6.981273131527325e-8
8.563516717278688e-8
1.02707109383638e-7
1.1126663470406036e-7
1.0565155574181451e-7
7.208598038528394e-8
4.4986720529189724e-8
2.630941367773012e-8
1.758284185800686e-8
1.4194903099981967e-8
1.2625050953345078e-8
6.789078421826061e-9
2.176525233122681e-9
8.011517743861673e-10
3.0305196881416477e-10
4.4924356001601874e-10
2.550899013251599e-9
1.5603590238434534e-8
1.1655788398199013e-8
8.59198143015635e-9
8.122189326246159e-9
8.671890029144703e-9
1.0068474890713469e-8
1.2584385648922978e-8
4.7703566290060856e-8
8.892921028012153e-8
5.348810220681531e-8
4.871455308157168e-8
5.319904792876161e-8
6.429066040789053e-8
8.396028705839784e-8
1.1634357171775509e-7
1.6194114440972212e-7
2.001541771115578e-7
2.0681968767805353e-7
1.4384745020826433e-7
8.517340195668306e-8
5.671285678911319e-8
3.832360907146658e-8
3.022588161144354e-8
2.6778486344997508e-8
1.7949726559671392e-8
6.19848824597515e-9
2.6256865746031444e-9
1.6588492916348431e-9
2.1003670946233163e-9
5.386573741617835e-9
2.0738644434211026e-8
4.0782698141483816e-8
2.3783298488485136e-8
2.0459532623108884e-8
2.0967149320799415e-8
2.3937296598170104e-8
2.9822992104891014e-8
4.0484631399380706e-8
9.564836015084379e-8
1.2442392066098304e-7
6.629331207070183e-8
5.580996743409746e-8
5.664549159334323e-8
6.41617924825713e-8
7.913021847090734e-8
1.0218328392394771e-7
1.2106258257447667e-7
1.1435756855670628e-7
9.565290231504316e-8
9.451729545648649e-8
5.5137323521219494e-8
3.375218474484771e-8
2.049269126807658e-8
1.5218512562467754e-8
1.3168585013906516e-8
1.074480780809132e-8
4.056606207962106e-9
1.5034640383272101e-9
6.977627151976094e-10
5.333917217078558e-10
1.3846515606832269e-9
6.0654301031067e-9
1.950596319713448e-8
1.0615417502039528e-8
8.75909662242831e-9
8.716932489654663e-9
9.654525650454395e-9
1.1612481887140035e-8
1.5121331910080653e-8
5.215731669967326e-8
8.741239590930311e-8
5.229325568760224e-8
4.833159425023928e-8
5.368741502847456e-8
6.642404445692475e-8
8.947885487586844e-8
1.2777331253153886e-7
1.764856199032279e-7
2.0264111150158626e-7
1.9781253838396701e-7
1.6166561260964003e-7
9.141177696751206e-8
6.076816015427099e-8
3.9920368883954625e-8
3.042582296105317e-8
2.6567800620149937e-8
1.9869206732363973e-8
6.983592425237185e-9
2.707952942472922e-9
1.4716518074125952e-9
1.5747102387248017e-9
4.05354998779767e-9
1.605984616712534e-8
4.100594399747116e-8
2.2948805566972773e-8
1.9348191519912582e-8
1.957540872543573e-8
2.206435282569709e-8
2.706996923672654e-8
7.604937753183775e-8
1.247494330356225e-7
6.832597913463181e-8
5.708563055971838e-8
5.721429982041063e-8
6.326527626347782e-8
7.522707827893303e-8
9.444712076287935e-8
1.1885115128006491e-7
1.3312205099553557e-7
1.247623551490692e-7
1.0753547368077918e-7
1.0145980144044896e-7
6.020688067643554e-8
3.56525315412111e-8
2.1751123367217714e-8
1.6371674473514315e-8
1.4239677868354676e-8
1.0065203544860825e-8
3.169533292005791e-9
9.856211428022175e-10
1.604689249617154e-10
9.16918509557673e-11
1.1556221921326236e-9
1.0381489735013936e-8
1.3128378459420946e-8
9.15122784138305e-9
8.466872019745726e-9
8.889875149896602e-9
1.0126852999714894e-8
1.2345354379055836e-8
5.0331209759423906e-8
1.0250844775627384e-7
6.212388103129488e-8
5.5470247836416616e-8
5.9324660827844826e-8
6.983194730843309e-8
8.81925280367178e-8
1.1781063837636029e-7
1.6118025422481389e-7
2.0803378031315252e-7
2.3093480338278872e-7
1.400968674205978e-7
8.74824806049599e-8
5.866741463032696e-8
4.085496800563433e-8
3.3139445169518295e-8
2.9609000462405765e-8
1.740042896732986e-8
6.106659200575008e-9
2.8369310456207147e-9
2.058784526595015e-9
2.9433302389394397e-9
7.573337091100747e-9
2.9176496820458865e-8
4.385757380419074e-8
2.691381233448214e-8
2.367021141662812e-8
2.4600096815727277e-8
2.8464202446083894e-8
3.602437842968199e-8
4.990498494192741e-8
1.0900645519320508e-7
1.3416682833357462e-7
7.175985199622012e-8
6.08683361461332e-8
6.232641314189275e-8
7.147562393567023e-8
8.95562081030492e-8
1.1674779598952688e-7
1.3511590613715664e-7
1.2355092122030223e-7
1.0299808821141176e-7
1.0867692217668989e-7
6.335541916177203e-8
3.895175320155886e-8
2.3269945774523117e-8
1.6967996822441644e-8
1.450784850369936e-8
1.2183870478958746e-8
4.776906421068906e-9
1.7105466241497688e-9
7.504351692169043e-10
5.090767107897594e-10
1.3153536640900812e-9
5.991531399875276e-9
2.180720424381337e-8
1.1746972337771939e-8
9.59945253419038e-9
9.507491736002298e-9
1.048670394874579e-8
1.255195244878665e-8
1.6234464679399632e-8
5.662691324904456e-8
9.649262330354134e-8
5.7391485768364405e-8
5.259756911422217e-8
5.793311998184312e-8
7.098098555338364e-8
9.454273093678298e-8
1.3361125556536428e-7
1.8469277659083106e-7
2.1555694580206607e-7
2.123369065395442e-7
1.6663583287456762e-7
9.533180802356045e-8
6.375936590359357e-8
4.216583480064565e-8
3.2313021991871203e-8
2.8342621967352494e-8
2.069765794351669e-8
7.220433608359972e-9
2.8589547185158046e-9
1.6036539968828133e-9
1.7793884819797673e-9
4.5836426426847084e-9
1.811076067832931e-8
4.3239161098299334e-8
2.4500000698287666e-8
2.0779387965493444e-8
2.10892928855142e-8
2.3831319179036414e-8
2.9316867386221088e-8
8.179179704389575e-8
1.3294395686446356e-7
7.288627837208541e-8
6.111394517521344e-8
6.148845380267575e-8
6.831805915192608e-8
8.172838966095671e-8
1.0330136859401586e-7
1.3047176318209683e-7
1.4544144991205318e-7
1.3558285369911992e-7
1.1708787435414163e-7
1.1302134017038573e-7
6.665046174601169e-8
3.943521550548613e-8
2.389629916899798e-8
1.7860891930744458e-8
1.5460021425264764e-8
1.1120127857070915e-8
3.514716222032639e-9
1.0794951658845248e-9
1.6881977655092495e-10
1.147803839346612e-10
1.2082708259073587e-9
1.1012284284787422e-8
1.4538638090090276e-8
1.0062356170443507e-8
9.288532311328938e-9
9.742030890093634e-9
1.1089468803766654e-8
1.3509045830624799e-8
5.465745539348586e-8
1.1150451140264989e-7
6.742835880795755e-8
5.99483313492343e-8
6.384601227804774e-8
7.481425503485796e-8
9.400469176729045e-8
1.248865713331177e-7
1.700879092623642e-7
2.1952188494656485e-7
2.4483834838810134e-7
1.4695687177608014e-7
9.245472358021528e-8
6.235500516332306e-8
4.349491958282592e-8
3.528462418489428e-8
3.1578488829514086e-8
1.8304069533498893e-8
6.444261443555475e-9
3.0148947580717335e-9
2.2020456409512195e-9
3.1634506935980543e-9
8.167574342653829e-9
3.1663380642913815e-8
4.6204744682937705e-8
2.857080791406401e-8
2.5200258952112857e-8
2.622379575670452e-8
3.03633679007978e-8
3.84428264149927e-8
5.326520683906534e-8
1.1656461125012756e-7
1.4334706431403285e-7
7.696113170870946e-8
6.553555100864377e-8
6.738977096093648e-8
7.767242701477563e-8
9.790391548453111e-8
1.2834881450554536e-7
1.4877808935634908e-7
1.3624082887828285e-7
1.1430567197576769e-7
1.215472660731518e-7
7.071253691719794e-8
4.3382973815447387e-8
2.5876875929135894e-8
1.880508719232263e-8
1.602259946863429e-8
1.3498377671051454e-8
5.329792504071153e-9
1.8978184359045734e-9
8.311250156821605e-10
5.700777276930691e-10
1.4710318495554645e-9
6.638186137456142e-9
2.4579824842558875e-8
1.3191090968053072e-8
1.0751733959440127e-8
1.0641037661574102e-8
1.1736894111620196e-8
1.4053111373915568e-8
1.81842965379128e-8
6.248122786312895e-8
1.0606313960199589e-7
6.275338230899578e-8
5.722247505064098e-8
6.272799678778151e-8
7.648406555530061e-8
1.0135889555830361e-7
1.425480296405096e-7
1.9651928517507757e-7
2.296410564303265e-7
2.2635395495786703e-7
1.7581943984677293e-7
1.010067603018492e-7
6.803044950006442e-8
4.5085072163390796e-8
3.449695257513272e-8
3.030204413539054e-8
2.200300349931068e-8
7.664257077341148e-9
3.0479869833464226e-9
1.7124608888235566e-9
1.8980796135395644e-9
4.90150010928453e-9
1.9496218332727166e-8
4.564429400791565e-8
2.6025651992414508e-8
2.2130537771179085e-8
2.24809270447633e-8
2.5408973230651063e-8
3.1250765277245174e-8
8.758386663696887e-8
1.4258923611616211e-7
7.839563343521575e-8
6.595105295119243e-8
6.658402740895014e-8
7.42708142827334e-8
8.926138232548837e-8
1.1340847275283217e-7
1.4385785730689338e-7
1.6055821591915083e-7
1.4985107335283185e-7
1.2999202083152426e-7
1.2663627897463208e-7
7.425507296436207e-8
4.3712292756618786e-8
2.6391867125821367e-8
1.9634586957909564e-8
1.692845478198332e-8
1.22801731284339e-8
3.890491081602506e-9
1.1881918375082619e-9
1.8902027831855256e-10
1.0746554922282674e-10
1.3728630419505962e-9
1.217773119311383e-8
1.63710650184961e-8
1.1261192967832993e-8
1.0375509932187635e-8
1.087614516611598e-8
1.2381432074454116e-8
1.5089647816527302e-8
6.029085026426785e-8
1.2268232072011706e-7
7.394675766716922e-8
6.54813478859807e-8
6.947164206407574e-8
8.108226397099709e-8
1.0144406549341685e-7
1.3415730088061246e-7
1.8196072279899998e-7
2.3446691600863986e-7
2.619399641742003e-7
1.5615241512310941e-7
9.888610318844169e-8
6.719563366668118e-8
4.6880804308226864e-8
3.7965087020258554e-8
3.4044711708696183e-8
1.955093117611331e-8
6.899430435491199e-9
3.238090491535402e-9
2.364148803842639e-9
3.394000529115566e-9
8.80003313731149e-9
3.438814939450572e-8
4.908900920900985e-8
3.056211488649175e-8
2.70221814463288e-8
2.814125970219988e-8
3.258246168293848e-8
4.1227529417457543e-8
5.705297061994877e-8
1.2580937106751348e-7
1.5503347414263247e-7
8.35951059030901e-8
7.148823344469618e-8
7.384619070399395e-8
8.556627976001028e-8
1.0852418007938621e-7
