# Supplementary material for: Observability and Controllability of Nonlinear Networks: The Role of Symmetry
Source: Phys Rev X. Author manuscript; Available in PMC 2018 Nov 13. (PMC6234006; doi:10.1103/PhysRevX.5.011005)
Supplement: Code Archive [file NIHMS982008-supplement-Code_Archive.zip › MathematicaData/FNObsDELTAHetN2M1ChaosK18IC1]

2.0714373557827946e-8
4.572568060653747e-9
2.5334460176953826e-10
7.348769380340096e-11
5.3003175799819e-12
6.459979487370831e-12
3.3351446728005245e-12
5.515387599762164e-12
7.167351682630472e-12
9.41516111091495e-12
1.0650235785371042e-11
1.0661312141932436e-11
8.31944786140793e-12
7.388591791431295e-12
7.003077220865577e-12
7.004773024209464e-12
7.4673012740144e-12
8.555708139781198e-12
1.0444750988925185e-11
1.3199553578343148e-11
1.6685702755455827e-11
2.0612797055283194e-11
2.4680028554491866e-11
2.8607111442509085e-11
3.1522346603397595e-11
2.7678039337446034e-11
1.0587377127421466e-11
2.8976134154622963e-12
9.031508035948586e-13
3.3700564037518747e-13
1.40032794905447e-13
1.421246618161916e-13
7.238427022967387e-13
1.056210852708309e-12
1.3234060937404132e-12
1.5853407960450593e-12
1.8679469180966004e-12
2.185376836238998e-12
2.5472927950444415e-12
2.9619541047384236e-12
3.4374703967403346e-12
3.982536565879308e-12
3.678742203435563e-14
2.211985139419276e-12
3.2315523459985486e-12
3.7607937286934e-12
4.048518360651366e-12
4.214917454981922e-12
4.353689742380647e-12
4.5478581122465456e-12
4.855075731320228e-12
5.2995520991674875e-12
5.881763477193998e-12
6.593981480324819e-12
7.43125811630607e-12
8.396295520407136e-12
9.500822588696058e-12
1.0766478085205144e-11
1.2226031341686432e-11
1.3926217761297802e-11
1.5932079722635244e-11
1.833447185781056e-11
2.2740281029293168e-11
3.61575435808861e-11
3.70525685550123e-11
3.6758544581042026e-11
3.731215528487315e-11
3.870190895347474e-11
4.064762168562936e-11
4.289778121168885e-11
4.525871198722653e-11
4.7587499273466464e-11
4.978433288289788e-11
5.454699453269997e-11
4.687218216317775e-11
2.852122982324576e-11
6.9011671556438914e-12
1.5254979662954843e-11
3.855208916208566e-11
6.419788475425744e-11
9.319589332882859e-11
1.2572957518063555e-10
1.6012266443244204e-10
1.9251362298219506e-10
2.193019666622482e-10
2.394912045361641e-10
2.533656140765734e-10
2.6135829748346526e-10
2.63835301701077e-10
2.6068685101474137e-10
2.5161019393330543e-10
2.368510446538818e-10
2.1765866153289878e-10
1.1123914072813301e-10
1.0393250560049384e-10
3.364579932513802e-11
4.160424856398009e-11
3.968007463253946e-11
3.773813555123024e-11
3.714824165600355e-11
3.7759633323095244e-11
3.917526851812388e-11
4.106319559822114e-11
4.3178980214917045e-11
5.080901737092468e-11
5.548140903258362e-11
5.331764444209291e-11
4.3499055079383963e-11
2.9732764591302884e-11
1.531779226597705e-11
3.583543455881197e-12
2.0994300005443382e-12
2.2503187963837204e-12
1.7504154507881564e-12
8.047038739833917e-12
3.175477959800998e-11
6.782178042958626e-11
8.838891111226576e-11
9.698916321369964e-11
1.0130933926493618e-10
1.0318932368641218e-10
1.0299951566895368e-10
1.0096654429424295e-10
9.734351734253438e-11
2.0069650503340563e-11
5.305907784130159e-11
5.251616429828884e-11
4.756758122108907e-11
4.4198045310117575e-11
4.2913315502709205e-11
4.307204858577577e-11
4.409123182196638e-11
4.556997176847361e-11
4.7243822008569384e-11
4.8941658719981154e-11
5.8054630786957346e-11
5.626828218483697e-11
4.442015021412536e-11
2.9559536418310906e-11
1.448401866398839e-11
6.600044822477028e-13
1.604900724633166e-11
3.155785608814439e-11
4.663069541451195e-11
6.044066086619215e-11
7.269184289982398e-11
8.506625426970478e-11
1.0126913623489698e-10
1.2367862999726914e-10
1.5033012684909823e-10
1.7629037648021231e-10
1.9668370898487345e-10
2.0820962278372587e-10
2.095311588134077e-10
1.0396747174963945e-10
9.993591208236321e-11
1.463492797390749e-11
4.116812803122783e-11
4.0083660897314754e-11
3.795714433515109e-11
3.7006340935180206e-11
3.7327567804133105e-11
3.8544303344820745e-11
4.0304955389879933e-11
4.2346046599433084e-11
5.0774068794691005e-11
5.7550672455554734e-11
5.895608765889155e-11
5.3566591882610534e-11
4.4662863192395486e-11
3.559440317641765e-11
2.9196917121535125e-11
2.765606286884925e-11
3.074406917391138e-11
3.591631243933671e-11
3.843306784777207e-11
2.6377495342457367e-11
1.2836947478130364e-11
4.853239691246813e-11
6.780404604926752e-11
7.859362901236025e-11
8.47442024923826e-11
8.768743087335867e-11
8.815042892188302e-11
8.664993059212965e-11
8.174693606904845e-11
2.5284568384455087e-12
5.0080847281191565e-11
4.931822421047054e-11
4.516582464943362e-11
4.249447817270775e-11
4.166570785197397e-11
4.211265889826077e-11
4.33207640427762e-11
4.4930139378160483e-11
4.669931375181823e-11
5.7008560891480684e-11
6.060080950305335e-11
5.327451334458891e-11
4.0076213144078245e-11
2.589284598522265e-11
1.2134557248347332e-11
6.712621483304985e-13
1.1535860425718838e-11
1.8823202814778667e-11
2.193374344627105e-11
2.474283379542662e-11
3.468741629790853e-11
5.482330895355433e-11
7.991861182645475e-11
1.0296249037054957e-10
1.204476515503826e-10
1.3151121354431128e-10
1.3638798627254846e-10
1.3591749478908615e-10
1.3138939849627295e-10
8.056617983944307e-11
1.1395826449678019e-10
3.8988435991412096e-11
4.30638260015202e-11
4.074373244737911e-11
3.8697468763042176e-11
3.809882805444553e-11
3.869780507485783e-11
4.007294310897028e-11
4.188931800268919e-11
4.390597327533159e-11
5.364367684609642e-11
6.06389368886835e-11
5.983367842315498e-11
5.143234590253423e-11
4.0287908010159935e-11
2.96409890142274e-11
2.1695382759764365e-11
1.8784488172894698e-11
2.1510780408281894e-11
2.6273874421381472e-11
2.5760118305524775e-11
9.199507408884939e-12
2.4679116778765188e-11
5.618692147343246e-11
7.699761403270985e-11
8.992270531045186e-11
9.745256800926178e-11
1.0090840246041476e-10
1.0117193677127612e-10
8.850828302277174e-11
1.33002261525414e-10
4.9811363405513584e-11
5.0744333704017346e-11
4.638355345983807e-11
4.319022287151814e-11
4.1962439346467355e-11
4.215614272190953e-11
4.3213769454533746e-11
4.4740255842723476e-11
4.6470733894429206e-11
4.823119609344373e-11
5.805922862561233e-11
5.796383703659405e-11
4.727405040585622e-11
3.2917960427597925e-11
1.826125057062393e-11
3.717729606041628e-12
1.0736902714310429e-11
2.4795057031347506e-11
3.765995522028574e-11
4.83688700815587e-11
5.709775211012783e-11
6.687750857244489e-11
8.233733525261464e-11
1.0488924198221065e-10
1.3090386431639102e-10
1.5494853936539053e-10
1.728372879700704e-10
1.823327794122715e-10
1.8300717596471715e-10
9.770826257118824e-11
1.0145860389614957e-10
2.6715922136125666e-11
4.254625403515908e-11
4.0992170370523236e-11
3.869658330773959e-11
3.770587895671271e-11
3.801581445203998e-11
3.9218190595270715e-11
4.095300134138474e-11
4.295542069837374e-11
5.194717298615318e-11
5.908338047887855e-11
6.010869588200864e-11
5.3993013719396026e-11
4.4629577101320235e-11
3.5435715625324365e-11
2.8984301740053463e-11
2.7401871437117922e-11
3.064444481580739e-11
3.5891248831218167e-11
3.7588637430554195e-11
2.348607891298022e-11
1.462751438829034e-11
4.934862793958627e-11
6.964328549920639e-11
8.145765614384906e-11
8.826038944999667e-11
9.151263318821775e-11
9.202307562290246e-11
9.039470925787606e-11
7.97876635779863e-11
1.4071328442530316e-11
4.887108056017445e-11
4.860603128494104e-11
4.466191550149547e-11
4.205842288183534e-11
4.125673049611158e-11
4.172353353622373e-11
4.2953518180021145e-11
4.4588985520858345e-11
4.638812497304449e-11
5.674189039611826e-11
6.090604895871675e-11
5.4296535883197057e-11
4.1469457546077915e-11
2.7488873392657773e-11
1.3973103628978313e-11
1.5927154385798692e-12
8.489810243188382e-12
1.4495879639591702e-11
1.6159526715249088e-11
1.832824894832376e-11
2.8963048127770597e-11
5.039912510280551e-11
7.615249806936523e-11
9.896010730326847e-11
1.1583946085146159e-10
1.2637374310890354e-10
1.310111044819226e-10
1.3064356200880069e-10
1.264995848046872e-10
7.969330850896176e-11
1.2527972989899276e-10
4.004118311014436e-11
4.3597370231402074e-11
4.112180887857216e-11
3.901976161617532e-11
3.840231177668029e-11
3.899054748827201e-11
4.0353987080479054e-11
4.215505005997478e-11
4.415240166593215e-11
5.401451238024091e-11
6.088281935442e-11
5.956917315166518e-11
5.0644822048916105e-11
3.912131223541463e-11
2.8128129700929955e-11
1.9735229626965322e-11
1.6283550920822552e-11
1.8657760815551755e-11
2.327480692794437e-11
2.247512518789864e-11
5.948264154460289e-12
2.6768019727342842e-11
5.766564192108898e-11
7.866050600313959e-11
9.190323868968835e-11
9.964986129966332e-11
1.0318101945483331e-10
1.0339549395860254e-10
8.814560884477233e-11
2.071531279749688e-10
4.921691519099115e-11
5.0437472465539314e-11
4.618151362621715e-11
4.301730903348624e-11
4.1797687011455227e-11
4.199688195265675e-11
4.3061738336235167e-11
4.4597954033408566e-11
4.634034351679089e-11
4.811414618681307e-11
5.801348887901558e-11
5.817307609571697e-11
4.7654870237832926e-11
3.3339080758723614e-11
1.8699041438111458e-11
4.198178552899658e-12
1.0163876612013561e-11
2.4050430962068955e-11
3.6623333434292896e-11
4.690197475424976e-11
5.517408669526957e-11
6.47278738398215e-11
8.027171587405656e-11
1.0291628235912652e-10
1.287217947725874e-10
1.5225628871416965e-10
1.6953819112865103e-10
1.7855106219409165e-10
1.7902216498707584e-10
9.69340416980675e-11
1.022821666702584e-10
2.8329494262396463e-11
4.2837010808660824e-11
4.118395762865592e-11
3.885274601208158e-11
3.785305499640676e-11
3.8159996629210396e-11
3.935897039309601e-11
4.108823013260176e-11
4.3082657053760785e-11
5.2163302736139994e-11
5.93156651611922e-11
6.018090773044848e-11
5.383559382048368e-11
4.429491769260066e-11
3.4982104688563196e-11
2.8437846703601908e-11
2.6796314945173854e-11
3.0037350844633344e-11
3.524227505257278e-11
3.666245220402827e-11
2.209620488320193e-11
1.567176322094108e-11
5.002482283437573e-11
7.038219999258808e-11
8.23188021735029e-11
8.919969760960629e-11
9.247523079153179e-11
9.296319532694313e-11
9.128150909387478e-11
7.951288633190927e-11
1.8700714679636493e-11
4.862641464156612e-11
4.8462295745319665e-11
4.4560313967863406e-11
4.197054769813133e-11
4.1174267980148615e-11
4.164503458852534e-11
4.287943516325606e-11
4.4520216253001915e-11
4.632549519585709e-11
5.668145745847381e-11
6.095299618369348e-11
5.448799384209293e-11
4.1736923497983134e-11
2.7795336659864686e-11
1.4324546511926427e-11
2.0254208206957824e-12
7.902710138085641e-12
1.3654169816235579e-11
1.5043336573009757e-11
1.711660493198223e-11
2.792181177547572e-11
4.96351235737563e-11
7.551256716288539e-11
9.825517353023649e-11
1.1499935619789095e-10
1.2541905016925912e-10
1.3000202441530683e-10
1.2964805844572787e-10
1.2557227488657838e-10
7.954676410535703e-11
1.2818134717765585e-10
4.024983252152869e-11
4.3705991383587376e-11
4.1198728792570025e-11
3.90853599350721e-11
3.84640297338606e-11
3.905001445222539e-11
4.041102028515001e-11
4.220893155747053e-11
4.4202339115746174e-11
5.408708387427645e-11
6.092385151967318e-11
5.950202502785619e-11
5.047056417253928e-11
3.886956080008081e-11
2.7803060639597714e-11
1.9311483252484253e-11
1.5733093923581768e-11
1.80134878519282e-11
2.258948291096288e-11
2.1738015877175905e-11
5.2403029137122924e-12
2.7230966614407837e-11
5.7999272697960745e-11
7.902503133779255e-11
9.232858867740008e-11
1.0011711064009243e-10
1.0366164420772985e-10
1.0386395524322799e-10
8.808631468867805e-11
2.2899091221680669e-10
4.9095002940054397e-11
5.037477132293979e-11
4.614025488113508e-11
4.2982043791070863e-11
4.1764096013785966e-11
4.1964406845860994e-11
4.303072826084307e-11
4.456892306895195e-11
4.6313737844808056e-11
4.8090256080914754e-11
5.800352322571482e-11
5.821494972976358e-11
4.773229274306287e-11
3.342489992399194e-11
1.8788130415752796e-11
4.295732251647217e-12
1.0047655256716085e-11
2.3899378697351028e-11
3.641266187062866e-11
4.66034264133212e-11
5.4783809186939366e-11
6.429539090391227e-11
7.986036169144969e-11
1.0252521354375288e-10
1.282880009731284e-10
1.5171960880098153e-10
1.6888074333482884e-10
1.7779900917021465e-10
1.7823184026936073e-10
9.678177156270261e-11
1.0246507031926882e-10
2.8636225824040185e-11
4.289588951703307e-11
4.1222795943216984e-11
3.8884409370409783e-11
3.788288623848835e-11
3.8189214527303424e-11
3.938747871604831e-11
4.1115599347637996e-11
4.31083945894309e-11
5.220663982238363e-11
5.936108554415596e-11
6.019210118492277e-11
5.379890151792592e-11
4.422115997932075e-11
3.4882600585578625e-11
2.8317503044619846e-11
2.666242503955239e-11
2.990262837035525e-11
3.5098864809029546e-11
3.646271838986103e-11
2.1806910752902356e-11
1.588654883561167e-11
5.016502278606256e-11
7.053474348035488e-11
8.249603330409321e-11
8.939275981777638e-11
9.267294999695371e-11
9.315616430801536e-11
9.146337704580167e-11
7.945993274756938e-11
1.9713204988759576e-11
4.857654796858202e-11
4.8432996241757155e-11
4.453960696572497e-11
4.195264774238336e-11
4.115747193032419e-11
4.162904212074929e-11
4.2864338442575017e-11
4.450619858270365e-11
4.63127248666479e-11
5.666898824215146e-11
6.096224376785515e-11
5.452684262244816e-11
4.1791477950253816e-11
2.785798169180537e-11
1.439651993721946e-11
2.114127320710638e-12
7.782168782516878e-12
1.3481358935025796e-11
1.4814852300680687e-11
1.6869507790003722e-11
2.771024456358318e-11
4.94806511062836e-11
7.538348760679154e-11
9.811285893527119e-11
1.148297483403574e-10
1.2522639699991477e-10
1.2979848380314315e-10
1.2944735340276367e-10
1.2538526208228747e-10
7.951772711060637e-11
1.2880124654019347e-10
4.0291994348389634e-11
4.372802595176823e-11
4.121434312322576e-11
3.909866966333687e-11
3.847655194124071e-11
3.906207813338801e-11
4.0422587587677486e-11
4.221985823157505e-11
4.421246440598785e-11
5.410174685640346e-11
6.093192949876343e-11
5.948801708123655e-11
5.0434868162675245e-11
3.881822400901717e-11
2.7736923913326136e-11
1.9225139741660897e-11
1.5620595941833847e-11
1.7881116563636748e-11
2.2448421711956554e-11
2.1586870703939082e-11
5.096035116181984e-12
2.7325246043540687e-11
5.806736995378119e-11
7.909943405688633e-11
9.241538061692774e-11
1.0021242024580572e-10
1.0375969394854486e-10
1.0395951993267323e-10
8.807467493593158e-11
2.338235703238048e-10
4.9070175445426254e-11
5.036200571068046e-11
4.613185791848765e-11
4.29748671555739e-11
4.175726326019089e-11
4.195780143012878e-11
4.30244197420679e-11
4.4563013436712344e-11
4.6308325206528473e-11
4.808539603896575e-11
5.8001475553246394e-11
5.822344049168663e-11
4.7748054617965863e-11
3.344238704931101e-11
1.8806304874253325e-11
4.315647810433938e-12
1.00239560421658e-11
2.3868582730605473e-11
3.636974575085195e-11
4.654258802023997e-11
5.4704330779966656e-11
6.420751574221083e-11
7.977686928025413e-11
1.0244595568486066e-10
1.2820008037376497e-10
1.5161084271614838e-10
1.6874755941794025e-10
1.7764677375854338e-10
1.780719716990265e-10
9.675103917104167e-11
1.0250284783056212e-10
2.869771288301955e-11
4.290784820094296e-11
4.1230674909910304e-11
3.8890831805733366e-11
3.788894621887469e-11
3.8195144516097025e-11
3.939326594431817e-11
4.1121154186876854e-11
4.311361629940854e-11
5.221541902740416e-11
5.937023737780683e-11
6.019425553601461e-11
5.3791283359743007e-11
4.4205976601241455e-11
3.486210903644921e-11
2.8292715198550185e-11
2.6634832559348103e-11
2.987483935226082e-11
3.506931193458498e-11
3.6421742202294657e-11
2.1747977969409677e-11
1.5930184176403203e-11
5.0193536946625786e-11
7.056578285756739e-11
8.253210493368022e-11
8.943206892631273e-11
9.271315642828497e-11
9.31954364187814e-11
9.150039101595986e-11
7.944926266324787e-11
1.9922087844901242e-11
4.856639148663148e-11
4.842705954326774e-11
4.453539388375822e-11
4.1949008856773914e-11
4.115405889538154e-11
4.1625791092734866e-11
4.286126907551119e-11
4.450335012518197e-11
4.631012979243766e-11
5.666644313913924e-11
6.096410745567295e-11
5.4534695558893596e-11
4.1802564341213916e-11
2.7870738981296913e-11
1.4411161176184696e-11
2.1321753670336898e-12
7.757609844885231e-12
1.3446153769470695e-11
1.4768354396572924e-11
1.6819235131986106e-11
2.7667230300321893e-11
4.9449245017394424e-11
7.535726352021191e-11
9.808398695106697e-11
1.1479533462544371e-10
1.251872777081848e-10
1.2975716659545897e-10
1.2940662669810603e-10
1.2534733151508586e-10
7.951185661218384e-11
1.2892851236202387e-10
4.0300540486461655e-11
4.37325148062866e-11
4.121751046524428e-11
3.9101371133333924e-11
3.847909711409415e-11
3.906452677773749e-11
4.0424936887681495e-11
4.222207508966255e-11
4.421452035082458e-11
5.410471634796036e-11
6.093357207189954e-11
5.94851506334758e-11
5.042761037588979e-11
3.880782416528305e-11
2.7723461527793443e-11
1.920760435579293e-11
1.5597703940207013e-11
1.7854185757595776e-11
2.241969868047532e-11
2.1556118040090442e-11
5.066719701777144e-12
2.734437327712903e-11
5.80812054858786e-11
7.911451646382124e-11
9.243299855894357e-11
1.0023179199520162e-10
1.0377959572919843e-10
1.0397897513373007e-10
8.807235115129457e-11
2.3482290850876904e-10
4.906512299635451e-11
5.0359415461241505e-11
4.613014677782123e-11
4.2973414101321865e-11
4.175587822072948e-11
4.19564583865886e-11
4.3023137613032986e-11
4.4561815807173744e-11
4.630722130534985e-11
4.8084410245652735e-11
5.8001048217464986e-11
5.822515050082331e-11
4.7751238459657e-11
3.3445935551621745e-11
1.8810005441438153e-11
4.319699107416521e-12
1.0019165872478895e-11
2.3862357331056638e-11
3.6361023084157104e-11
4.6530239718034236e-11
5.4688189114176944e-11
6.418962702696046e-11
7.975992804539632e-11
1.0242981836825201e-10
1.2818221341315445e-10
1.515887275741904e-10
1.6872050507392225e-10
1.7761589178982257e-10
1.7803951050290488e-10
9.674478524780608e-11
1.025105706835128e-10
2.8710175056291387e-11
4.291026828823152e-11
4.123229260201965e-11
3.889214614360218e-11
3.7890174695267996e-11
3.8196347488857944e-11
3.939444128801454e-11
4.1122282155208217e-11
4.3114676045022444e-11
5.221720245759479e-11
5.937209526223891e-11
6.01946746429631e-11
5.3789719580282756e-11
4.4202870369818075e-11
3.4857963358714075e-11
2.8287669294953774e-11
2.662921015415094e-11
2.986917918560954e-11
3.506329317055004e-11
3.641339952162522e-11
2.1735978215806374e-11
1.5939043699407793e-11
5.0199353394198743e-11
7.057207056903113e-11
8.25394125160529e-11
8.94400641841202e-11
9.27213164070247e-11
9.320339855929665e-11
9.150791219968184e-11
7.944712734682021e-11
1.9964620272583764e-11
4.8564340059206185e-11
4.8425848288064177e-11
4.453454116420403e-11
4.1948266278080585e-11
4.1153365266856995e-11
4.1625130917977265e-11
4.286064602439534e-11
4.450276954458029e-11
4.6309600482178844e-11
5.66659378445208e-11
6.096447731683624e-11
5.453630712835617e-11
4.1804804837319354e-11
2.787335112479436e-11
1.4414134678107297e-11
2.1358734130668827e-12
7.752642860907541e-12
1.3439017441549585e-11
1.4758881117179384e-11
1.6809009124381786e-11
2.7658496016401414e-11
4.94428782552824e-11
7.535194127895184e-11
9.807812654339622e-11
1.1478835245303702e-10
1.2517932894962648e-10
1.297488227512239e-10
1.2939837398335384e-10
1.2533962487328765e-10
7.951067199450233e-11
1.2895440497888017e-10
4.030227814088371e-11
4.3733427981895e-11
4.1218168563760174e-11
3.910191824239995e-11
3.8479611923335875e-11
3.9065025000033796e-11
4.0425413935054527e-11
4.222252610817433e-11
4.4214938136234614e-11
5.4105313505688146e-11
6.093389163830955e-11
5.9484580776836e-11
5.042614220749497e-11
3.880570071448123e-11
2.7720721266506418e-11
1.9204023739217607e-11
1.5593062402625877e-11
1.7848704209959587e-11
2.241385998805735e-11
2.154985893929173e-11
5.06077831575859e-12
2.734826742505286e-11
5.808403952702909e-11
7.911763622696463e-11
9.243659506248048e-11
1.0023572370260527e-10
1.0378367128868877e-10
1.0398291365436786e-10
8.807186934138412e-11
2.3502664244351504e-10
4.9064079773093074e-11
5.035890760877304e-11
4.6129807997602494e-11
4.297311881954065e-11
4.1755595371151614e-11
4.19561862673625e-11
4.302287809984874e-11
4.456157240470842e-11
4.630700287907286e-11
4.80842095035669e-11
5.800097667152165e-11
5.822549479025086e-11
4.775189058051009e-11
3.3446674998209385e-11
1.88107539683052e-11
4.3205183017449356e-12
1.0018172180121929e-11
2.38610721838719e-11
3.635925132576178e-11
4.652771733148784e-11
5.4684886025080616e-11
6.418599821334804e-11
7.975647591989887e-11
1.0242660260869066e-10
1.2817855201773373e-10
1.5158426967837794e-10
1.6871502982024037e-10
1.7760961563682106e-10
1.7803291868920244e-10
9.674351986293e-11
1.0251213197403444e-10
2.8712698952855776e-11
4.291077646825014e-11
4.123260804897896e-11
3.8892404994020925e-11
3.78904253107406e-11
3.819659187532371e-11
3.939468033953049e-11
4.112251092294236e-11
4.3114892721401874e-11
5.221756650877404e-11
5.937247360674061e-11
6.019477251760893e-11
5.378939907161652e-11
4.420224447440953e-11
3.4857118682539016e-11
2.8286639121752186e-11
2.6628065475103315e-11
2.9868027068338426e-11
3.5062068599014206e-11
3.6411705892721366e-11
2.1733546325831578e-11
1.5940838945584112e-11
5.0200510803995815e-11
7.057334064042281e-11
8.254088728596529e-11
8.944168772173659e-11
9.272299946411098e-11
9.320503532284892e-11
9.150944120732917e-11
7.944667988704641e-11
1.997327815415508e-11
4.856393186369956e-11
4.8425605612841104e-11
4.453436985243197e-11
4.194811647951034e-11
4.115322367508184e-11
4.1624996585775514e-11
4.286052004978008e-11
4.4502651303027905e-11
4.630949371260223e-11
5.6665833839061345e-11
6.096456920431481e-11
5.45366500926468e-11
4.1805283196189366e-11
2.7873845627346433e-11
1.4414731801945611e-11
2.1366027929822142e-12
7.751640085019026e-12
1.3437540465127711e-11
1.4756956677548086e-11
1.680695552390173e-11
2.7656713414859822e-11
4.944158999198406e-11
7.535086905194395e-11
9.807691358096637e-11
1.147869288764756e-10
1.2517774034233024e-10
1.2974709642473504e-10
1.2939667183971882e-10
1.2533806796780114e-10
7.951043284694873e-11
1.289596722510967e-10
4.0302622795416296e-11
4.3733609052032164e-11
4.121829500257367e-11
3.9102030635813226e-11
3.847971918669863e-11
3.9065127083356456e-11
4.042551091138841e-11
4.222261797322897e-11
4.421502330547533e-11
5.4105436240541986e-11
6.093395920011179e-11
5.948444430303447e-11
5.042583940438388e-11
3.880525848411971e-11
2.7720160200401316e-11
1.920333234738672e-11
1.5592124027915768e-11
1.7847594400271935e-11
2.2412668404173762e-11
2.1548600009041122e-11
5.059548909591981e-12
2.734908018228648e-11
5.808458411061406e-11
7.911823475239582e-11
9.243730998734347e-11
1.0023652208965064e-10
1.0378449046798178e-10
1.0398371585823227e-10
8.807179126785501e-11
2.3506805160406373e-10
4.9063907589966425e-11
5.0358797212431095e-11
4.612973469909341e-11
4.297305320907628e-11
4.1755537426625705e-11
4.195613144084895e-11
4.3022824853992624e-11
4.45615212431088e-11
4.630695335548683e-11
4.80841675735064e-11
5.80009318689265e-11
5.822556796431747e-11
4.775202895542988e-11
3.3446825678234026e-11
1.8810896721385893e-11
4.3206675419798016e-12
1.0017944375344104e-11
2.3860816725507e-11
3.6358865142523984e-11
4.652722471764015e-11
5.468424319139548e-11
6.418525470096716e-11
7.975578821927837e-11
1.024259178136743e-10
1.2817784748519248e-10
1.515833215592848e-10
1.6871392103857431e-10
1.7760831656074075e-10
1.7803157876586817e-10
9.674324289892353e-11
1.0251245909103656e-10
2.8713229566794457e-11
4.2910868769598755e-11
4.123267673677911e-11
3.889246125600065e-11
3.789047712762937e-11
3.819664163093265e-11
3.939472905535193e-11
4.112255733944669e-11
4.3114936025075696e-11
5.2217638680538384e-11
5.937254490888873e-11
6.019478544550091e-11
5.3789337272303917e-11
4.4202129485852696e-11
3.485694664580282e-11
2.8286440415744168e-11
2.6627835853425758e-11
2.986779312213259e-11
3.506182041136508e-11
3.641136077135998e-11
2.1733056697191967e-11
1.5941229588797106e-11
5.020074765650469e-11
7.057359772712594e-11
8.254121111450588e-11
8.944199820965798e-11
9.272332373478254e-11
9.320534352773341e-11
9.150974549010457e-11
7.944658396724533e-11
1.9975044360649804e-11
4.8563861226430874e-11
4.842553956890573e-11
4.4534332556855255e-11
4.194809016553295e-11
4.115319395909775e-11
4.1624969809560625e-11
4.2860494412524615e-11
4.4502627231610306e-11
4.6309473385735367e-11
5.666580901917006e-11
6.096457763728618e-11
5.4536683580871925e-11
4.1805337522515665e-11
2.7873974139421864e-11
1.4414876224154468e-11
2.1367538272220425e-12
7.751418067109822e-12
1.3437233613738216e-11
1.475656960086449e-11
1.6806538493499876e-11
2.7656332024630886e-11
4.9441339954504094e-11
7.53506639642602e-11
9.807671982751178e-11
1.1478664412814223e-10
1.2517740393992686e-10
1.2974676523400723e-10
1.2939633417560334e-10
1.253377256008871e-10
7.951037218393363e-11
1.2896072415732886e-10
4.0302707718362985e-11
4.3733624912138096e-11
4.121832353576614e-11
3.9102050107538165e-11
3.847974139207304e-11
3.906514679311538e-11
4.042553024662832e-11
4.222263663338347e-11
4.421503962871873e-11
5.410545687717665e-11
6.093397817608685e-11
5.948442572384996e-11
5.0425779501759494e-11
3.8805186402885264e-11
2.7720066768207283e-11
1.9203174279136892e-11
1.5591934448448783e-11
1.7847371679068385e-11
2.241242591698513e-11
2.1548338493295698e-11
5.0593031125912575e-12
2.7349213124115455e-11
5.8084732587904894e-11
7.911838509252996e-11
9.243749518487878e-11
1.0023670897695604e-10
1.0378465690913493e-10
1.0398385243838082e-10
8.807176361546254e-11
2.350764771501768e-10
4.906385683199766e-11
5.035876524208856e-11
4.612971658387128e-11
4.297304435716213e-11
4.1755526633933484e-11
4.195611987572536e-11
4.302281383120215e-11
4.4561511673753885e-11
4.6306944308790206e-11
4.8084158803915014e-11
5.800093648360558e-11
5.82255777142845e-11
4.7752089075393306e-11
3.3446833375340465e-11
1.8810918382976152e-11
4.320704327686899e-12
1.0017919699257886e-11
2.3860759082343275e-11
3.6358783892562874e-11
4.652709727416367e-11
5.468410576299176e-11
6.41851428039871e-11
7.975567270152459e-11
1.0242582415516892e-10
1.2817767232306156e-10
1.515831730539465e-10
1.6871369784532853e-10
1.7760810108559738e-10
1.7803131713943112e-10
9.674320830311359e-11
1.0251252351507286e-10
2.871335411440337e-11
4.291089315271864e-11
4.1232695260913646e-11
3.889246875858154e-11
3.7890485573544225e-11
3.819665202086175e-11
3.9394739508990146e-11
4.112256742612927e-11
4.3114944509156e-11
5.221765094681981e-11
5.937256533375546e-11
6.019479912414868e-11
5.378933021577978e-11
4.4202103167546356e-11
3.485689569835997e-11
2.8286396547675392e-11
2.6627786453928665e-11
2.9867749230094914e-11
3.506177032030981e-11
3.641129567155317e-11
2.1732959259223658e-11
1.594133142507888e-11
5.0200792112673726e-11
7.057367336416341e-11
8.254129471233278e-11
8.944208355686852e-11
9.272338095202348e-11
9.320539395057873e-11
9.150981593122762e-11
7.94465474359488e-11
1.9975399349163692e-11
4.8563818980110273e-11
4.842553285347624e-11
4.4534325499855825e-11
4.194808622148758e-11
4.1153188843757286e-11
4.162496401502008e-11
4.286048848605781e-11
4.4502623790230064e-11
4.630947346712204e-11
5.6665799229277374e-11
6.096460231231388e-11
5.453672481237506e-11
4.1805370095180854e-11
2.7873993730518972e-11
1.441489800233618e-11
2.136808387781671e-12
7.751366978683848e-12
1.3437177541338477e-11
1.4756463624705933e-11
1.6806438934805838e-11
2.7656288233419445e-11
4.94412655113139e-11
7.535062077702891e-11
9.807664525433231e-11
1.1478654640932329e-10
1.2517735214842838e-10
1.297466697015321e-10
1.2939626012724806e-10
1.253376917595123e-10
7.951036345664443e-11
1.2896094578768239e-10
4.030272534862698e-11
4.373365095757745e-11
4.121833289297118e-11
3.910206170745733e-11
3.8479741342901815e-11
3.906515295250541e-11
4.0425534259366426e-11
4.2222639996050726e-11
4.421504244329698e-11
5.4105466397487854e-11
6.093397659710034e-11
5.948443740317195e-11
5.042578597922819e-11
3.8805149666643025e-11
2.772005798844598e-11
1.920314173094284e-11
1.559188155413914e-11
1.7847325020048818e-11
2.2412380523566083e-11
2.15482783111485e-11
5.059256179490358e-12
2.734925972880467e-11
5.80847289088011e-11
7.911838170693698e-11
9.243751626936297e-11
1.002367293352299e-10
1.0378466462310132e-10
1.0398390733875944e-10
8.80717456165801e-11
2.350781666043451e-10
4.9063830964117155e-11
5.035875949914175e-11
4.612971677209139e-11
4.2973041574904374e-11
4.175552188341486e-11
4.1956117973845827e-11
4.3022811481772204e-11
4.456151075817168e-11
4.630694137072543e-11
4.808415655293615e-11
5.800093938921966e-11
5.822558463317578e-11
4.775205149581871e-11
3.344685254782657e-11
1.881092807107137e-11
4.320729796983829e-12
1.0017920362964451e-11
2.3860770428166406e-11
3.6358781991896634e-11
4.652708136973525e-11
5.4684086766359514e-11
6.418506058044718e-11
7.975562672359171e-11
1.0242572584986605e-10
1.2817764428099388e-10
1.515830859363462e-10
1.6871363828754936e-10
1.7760801950144539e-10
1.7803125490919523e-10
9.67432233362077e-11
1.0251254092930774e-10
2.871336842441384e-11
4.291088680351607e-11
4.123269710508996e-11
3.889247330775309e-11
3.789048736992552e-11
3.819665481228258e-11
3.9394741103964314e-11
4.1122568987525405e-11
4.3114945915060706e-11
5.221765179582642e-11
5.937256388447741e-11
6.019479823799288e-11
5.378933256966147e-11
4.420208864781784e-11
3.485688557935814e-11
2.8286380883245568e-11
2.662777619464796e-11
2.986773749561201e-11
3.50617584638424e-11
3.64112757793978e-11
2.1732933274820088e-11
1.594131131601877e-11
5.0200829497166444e-11
7.057367041086912e-11
8.254127108708443e-11
8.944208953261533e-11
9.272342902256852e-11
9.32054565477766e-11
9.150981611982222e-11
7.944657580608928e-11
1.9975488710512336e-11
4.856383166731698e-11
4.8425530554152125e-11
4.453432298494376e-11
4.194808335259416e-11
4.115318588721942e-11
4.162496277931993e-11
4.286048730584352e-11
4.450262081720461e-11
4.6309468645795914e-11
5.666580525124738e-11
6.096456681995881e-11
5.453672304543519e-11
4.1805386015508894e-11
2.7873988132125994e-11
1.4414906371169098e-11
2.1367891875547144e-12
7.751365762646621e-12
1.3437182652640816e-11
1.4756476480933423e-11
1.680641979271934e-11
2.765628913786133e-11
4.944127990815097e-11
7.535061887539624e-11
9.807664254921727e-11
1.1478655210232908e-10
1.2517729436605252e-10
1.2974667934328486e-10
1.2939626052434144e-10
1.2533767881898606e-10
7.951035974605755e-11
1.2896100575626106e-10
4.030272904464233e-11
4.373364385803154e-11
4.121832456298913e-11
3.910205887551145e-11
3.8479744725374596e-11
3.9065152994839324e-11
4.0425535349463346e-11
4.222264073830759e-11
4.421504517052017e-11
5.410546972162816e-11
6.093397597447718e-11
5.948443665413854e-11
5.042577476419648e-11
3.8805147340664166e-11
2.772002448687741e-11
1.9203133162189414e-11
1.559189354246134e-11
1.784731582941294e-11
2.241235889923628e-11
2.154826380888689e-11
5.059265964616264e-12
2.734926566388158e-11
5.8084740500133416e-11
7.911841044197714e-11
9.243750651987076e-11
1.0023671911938383e-10
1.0378468163488191e-10
1.0398390691294789e-10
8.807175534314529e-11
2.350785269847022e-10
4.9063843313491595e-11
5.0358749201222485e-11
4.612970801965616e-11
4.297304317781745e-11
4.175552512109474e-11
4.195611712284661e-11
4.302281093636164e-11
4.456151097490415e-11
4.630694406310306e-11
4.808415839244528e-11
5.800094010247165e-11
5.822557251655826e-11
4.7752040213328876e-11
3.3446854089604674e-11
1.8810933272765718e-11
4.320702575249907e-12
1.001792408261875e-11
2.386075988148607e-11
3.635875274506785e-11
4.6527086073596144e-11
5.468408586991e-11
6.418509384316924e-11
7.975564333002198e-11
1.0242575649925359e-10
1.2817763229372547e-10
1.515830782028281e-10
1.6871362820985268e-10
1.7760801233268525e-10
1.7803126214749005e-10
9.674319750234543e-11
1.0251253474076136e-10
2.8713360930634054e-11
4.291088434890524e-11
4.123269737294646e-11
3.88924686575968e-11
3.7890490064567175e-11
3.819665378914e-11
3.9394740486924884e-11
4.11225696583694e-11
4.3114947721203434e-11
5.221765389015842e-11
5.937256760309276e-11
6.019480076984602e-11
5.3789322254155947e-11
4.420208296230291e-11
3.4856882001705756e-11
2.8286386820709557e-11
2.6627773467118967e-11
2.986773551292784e-11
3.506175860530879e-11
3.641127977714313e-11
2.1732939346916866e-11
1.5941306928652467e-11
5.0200833480865824e-11
7.057368628538908e-11
8.254130111785553e-11
8.944205485934204e-11
9.272341351063815e-11
9.32054231439143e-11
9.15098253926413e-11
7.944658999351615e-11
1.9975502892564535e-11
4.856381148251681e-11
4.84255480115046e-11
4.4534326610903504e-11
4.194807782934482e-11
4.115318838306881e-11
4.1624963187536886e-11
4.28604872198982e-11
4.45026208998763e-11
4.63094672846564e-11
5.666579181583338e-11
6.096458569094391e-11
5.4536729531847296e-11
4.180539093389615e-11
2.7874019311938178e-11
1.441491429945393e-11
2.136817627997264e-12
7.751366720098844e-12
1.343719997248378e-11
1.475647778623679e-11
1.6806403961676984e-11
2.7656300391660686e-11
4.9441265052277704e-11
7.535060418457042e-11
9.807664717335115e-11
1.1478656650916889e-10
1.2517728352808068e-10
1.2974665849701921e-10
1.2939625173284477e-10
1.2533766231957119e-10
7.951037482491069e-11
1.289610092076423e-10
4.0302733585501915e-11
4.373363874411193e-11
4.121832754812717e-11
3.910206048087349e-11
3.8479742906618604e-11
3.9065151699324475e-11
4.042553505315687e-11
4.222264167793284e-11
4.4215045698750036e-11
5.410546800837257e-11
6.093397330554019e-11
5.948442834353274e-11
5.042578536308236e-11
3.880513394819884e-11
2.772003399595302e-11
1.920314829099247e-11
1.5591876731128188e-11
1.78472989634782e-11
2.2412380970606238e-11
2.154826621461542e-11
5.05926088791177e-12
2.7349264604230528e-11
5.808477299881808e-11
7.911838341374333e-11
9.243752350762423e-11
1.0023671494365932e-10
1.0378470018427795e-10
1.0398391520067084e-10
8.807177282468884e-11
2.3507858258709325e-10
4.906383535562158e-11
5.035877133706715e-11
4.6129710317507986e-11
4.297303828001252e-11
4.175552493703732e-11
4.19561171687618e-11
4.3022811219688764e-11
4.4561509887989804e-11
4.6306942510981536e-11
4.808415858764701e-11
5.800095024070643e-11
5.822559548667148e-11
4.7752037880377195e-11
3.344683919255075e-11
1.8810949791746915e-11
4.3207157863548575e-12
1.0017908155521265e-11
2.3860765550697103e-11
3.635874495432946e-11
4.652707962500764e-11
5.468406879763018e-11
6.418507543188861e-11
7.975563223440937e-11
1.0242572325758898e-10
1.281776751541155e-10
1.5158312056627707e-10
1.6871364418247536e-10
1.7760801544130558e-10
1.7803122777476274e-10
9.674317797288565e-11
1.0251254346347288e-10
2.8713357224406125e-11
4.291089392283984e-11
4.123269430707713e-11
3.8892473188655606e-11
3.7890490652568326e-11
3.819665441498575e-11
3.9394741574511576e-11
4.112256962498208e-11
4.3114946805331166e-11
5.221765911649821e-11
5.937256475535294e-11
6.019477320293643e-11
5.378933292874297e-11
4.42020903094136e-11
3.4856878925680114e-11
2.8286382238450507e-11
2.662777463556181e-11
2.986773594125101e-11
3.5061756798940555e-11
3.641128151920502e-11
2.1732922596450193e-11
1.5941336046054316e-11
5.0200841536893654e-11
7.057371085486256e-11
8.254127421961217e-11
8.944206817071394e-11
9.272340316938503e-11
9.320543946972915e-11
9.150983404946589e-11
7.94465533476249e-11
1.9975510996513416e-11
4.8563829071799696e-11
4.842554781709894e-11
4.453432434982499e-11
4.194808227458535e-11
4.1153186212941757e-11
4.162496303884801e-11
4.286048711820182e-11
4.4502621322392114e-11
4.630946747019123e-11
5.6665805174073935e-11
6.096457935491089e-11
5.453671187301457e-11
4.180537907848263e-11
2.7874007253032943e-11
1.4414900012002105e-11
2.1367942797576366e-12
7.751368445740665e-12
1.343714278739703e-11
1.4756439750810812e-11
1.680641827071273e-11
2.7656259727907737e-11
4.9441292428583396e-11
7.535059557221194e-11
9.807659329918129e-11
1.1478655002763968e-10
1.2517730122539843e-10
1.2974665966101133e-10
1.2939625606349363e-10
1.253376906870543e-10
7.951036257294353e-11
1.289610197091693e-10
4.030272919967801e-11
4.373366056694692e-11
4.1218319911264924e-11
3.910205866078381e-11
3.847974393344175e-11
3.906515381773237e-11
4.0425535268639374e-11
4.222264168123405e-11
4.421504542137362e-11
5.410546911078853e-11
6.093398011873902e-11
5.948441755141278e-11
5.0425766409169135e-11
3.88051634303533e-11
2.7720040483715537e-11
1.920313376227275e-11
1.5591892240995053e-11
1.7847299397013235e-11
2.2412359295391788e-11
2.154826825368995e-11
5.05927068805266e-12
2.734926217634383e-11
5.808475036042324e-11
7.911840422434472e-11
9.243750182143377e-11
1.0023673452459399e-10
1.0378469878993598e-10
1.0398391748434079e-10
8.807174558893493e-11
2.3507860211003496e-10
4.906383354938695e-11
5.035875242462063e-11
4.612971686347589e-11
4.297304096203051e-11
4.1755521519367345e-11
4.1956116402063774e-11
4.3022810618334766e-11
4.456150867509349e-11
4.630694110289221e-11
4.808415801981544e-11
5.800094053123861e-11
5.822559739440929e-11
4.775207861009855e-11
3.34468549499859e-11
1.881092903081766e-11
4.320721209932865e-12
1.0017913765508663e-11
2.3860743688215576e-11
3.63587561329317e-11
4.6527072588522174e-11
5.468404498166624e-11
6.418508353145714e-11
7.97555746438156e-11
1.0242575005761092e-10
1.2817765040632023e-10
1.5158310350742205e-10
1.68713645096396e-10
1.776080049053577e-10
1.780312610688331e-10
9.674318560120457e-11
1.025125309546197e-10
2.871335373452226e-11
4.291090788443415e-11
4.123269320920794e-11
3.889246954611291e-11
3.7890487239090806e-11
3.8196658733037375e-11
3.939474085346191e-11
4.1122569713461585e-11
4.3114947149323083e-11
5.2217656997906645e-11
5.937256505208155e-11
6.019480102472823e-11
5.378931760679365e-11
4.420209832284721e-11
3.4856884576021773e-11
2.8286391124461916e-11
2.6627772622215063e-11
2.986773264676551e-11
3.506175619439048e-11
3.641127689690655e-11
2.1732928664380604e-11
1.5941318645286898e-11
5.0200799406437114e-11
7.057368709803161e-11
8.25412960958843e-11
8.944208510686398e-11
9.272340439210091e-11
9.320542593812829e-11
9.150986328654231e-11
7.94465484445887e-11
1.997548997573883e-11
4.85638301668015e-11
4.842553306549491e-11
4.4534330041994324e-11
4.194808172091325e-11
4.115318848675154e-11
4.162496239020712e-11
4.286048717356039e-11
4.45026214239589e-11
4.630946628387375e-11
5.666579510329505e-11
6.096457773780513e-11
5.453672573794018e-11
4.1805372981454294e-11
2.7873992634564735e-11
1.4414901310400458e-11
2.136787689039568e-12
7.751355605656177e-12
1.3437159002072922e-11
1.4756483192071227e-11
1.6806438687620884e-11
2.7656274838227492e-11
4.9441251799188586e-11
7.535058575887001e-11
9.807664753379773e-11
1.1478655096869476e-10
1.2517735108188212e-10
1.297466683995119e-10
1.293962340451842e-10
1.2533768167910776e-10
7.951035433731491e-11
1.2896100814316997e-10
4.0302743322703894e-11
4.373366629555208e-11
4.121832216168888e-11
3.910206330540142e-11
3.847974383420747e-11
3.906515086889577e-11
4.042553549191925e-11
4.222264119755832e-11
4.42150444938512e-11
5.4105459474166446e-11
6.093397758698615e-11
5.948440092483664e-11
5.0425776603620465e-11
3.8805149885884015e-11
2.7720009067956346e-11
1.9203118664486758e-11
1.5591876727220732e-11
1.7847307507405556e-11
2.241237039899824e-11
2.1548272874402237e-11
5.059266899957016e-12
2.7349279380958198e-11
5.808473939623638e-11
7.911837352047249e-11
9.243750304258179e-11
1.0023674563813631e-10
1.037846879075707e-10
1.0398391269519566e-10
8.807176160600079e-11
2.350786068805856e-10
4.9063835600056e-11
5.035876534835231e-11
4.612970624656237e-11
4.29730398427646e-11
4.1755522582791974e-11
4.1956116779420493e-11
4.302281128644395e-11
4.456150916665189e-11
4.6306945056717274e-11
4.808415731793342e-11
5.8000944025014396e-11
5.822558552522909e-11
4.775205299654965e-11
3.34468465546796e-11
1.8810947868843433e-11
4.320719002269532e-12
1.0017898507137922e-11
2.386077639912127e-11
3.6358786353459486e-11
4.652708562777511e-11
5.468405540418274e-11
6.418508941879832e-11
7.975561818467123e-11
1.0242572094762294e-10
1.2817766022269575e-10
1.515831069936319e-10
1.6871364215676538e-10
1.7760800917693812e-10
1.7803125279984051e-10
9.674318943126247e-11
1.0251253420888927e-10
2.8713369213313146e-11
4.291089940682253e-11
4.123268260345712e-11
3.8892469179304224e-11
3.7890488260770473e-11
3.819665513325798e-11
3.939474103311983e-11
4.112256961468132e-11
4.311494658010521e-11
5.2217655263085717e-11
5.937256585594792e-11
6.019478559034904e-11
5.378934016851444e-11
4.42020891271878e-11
3.4856898857405866e-11
2.828638907155929e-11
2.662778072168725e-11
2.9867736010938644e-11
3.5061756945920566e-11
3.6411271037741315e-11
2.1732929258311926e-11
1.5941320786350433e-11
5.0200830694713834e-11
7.057369201924912e-11
8.254127682097232e-11
8.944209523952072e-11
9.272341180130472e-11
9.320544491203231e-11
9.150980928761605e-11
7.944659207247554e-11
1.9975501773041027e-11
4.856383090646441e-11
4.8425531153515926e-11
4.453431653436338e-11
4.194808503128596e-11
4.115318787238775e-11
4.1624962538781115e-11
4.286048781870611e-11
4.450262392371474e-11
4.630946487757806e-11
5.666578956395858e-11
6.096459816871635e-11
5.4536709053299506e-11
4.1805377689855844e-11
2.787399643428339e-11
1.441489650776078e-11
2.1367790830567452e-12
7.751362839691944e-12
1.3437186316543294e-11
1.4756458524106425e-11
1.6806436691652897e-11
2.7656275596760208e-11
4.9441255419877344e-11
7.535061733722117e-11
9.807660901844904e-11
1.1478654137584669e-10
1.251773318642226e-10
1.2974667422017397e-10
1.2939624971725398e-10
1.2533765705687693e-10
7.951036939499533e-11
1.2896101896183692e-10
4.030272351022187e-11
4.373365324822316e-11
4.121832647558778e-11
3.9102054596218876e-11
3.8479743992596824e-11
3.906515157094391e-11
4.042553541851938e-11
4.222264068816184e-11
4.421504403607923e-11
5.4105472559741286e-11
6.093396934768733e-11
5.948442637531231e-11
5.042576728560616e-11
3.8805147544011844e-11
2.7720029802660872e-11
1.9203148138108754e-11
1.5591883348603378e-11
1.7847303280803544e-11
2.2412368860684555e-11
2.154826808453709e-11
5.0592456462498335e-12
2.7349271407134417e-11
5.808474006443984e-11
7.911839354488118e-11
9.243750373182225e-11
1.0023674257798456e-10
1.0378470083406137e-10
1.0398390518845145e-10
8.807173812659765e-11
2.3507862185454145e-10
4.9063840843555994e-11
5.035875931632167e-11
4.6129714770054114e-11
4.2973042846628165e-11
4.175552291984695e-11
4.195611699002692e-11
4.3022811021749096e-11
4.4561508536832014e-11
4.630694053312426e-11
4.8084157385878036e-11
5.800093645370767e-11
5.82255770552951e-11
4.7752045027248765e-11
3.344685262231192e-11
1.8810952048659185e-11
4.320704782590283e-12
1.0017929033351562e-11
2.3860767948876247e-11
3.6358761851471695e-11
4.6527090639274265e-11
5.468407540673424e-11
6.418507547814106e-11
7.97556255112897e-11
1.0242574213438809e-10
1.281776266959298e-10
1.5158308157242974e-10
1.6871361094412504e-10
1.7760798510304578e-10
1.7803124155557986e-10
9.674319614445366e-11
1.0251252624386971e-10
2.8713373398625387e-11
4.2910892820139685e-11
4.123269321115687e-11
3.8892472435252945e-11
3.7890490354853164e-11
3.8196654706215176e-11
3.939474152960033e-11
4.112256959459174e-11
4.3114948056036485e-11
5.221764977830827e-11
5.937256452640226e-11
6.019479249756442e-11
5.3789330963541023e-11
4.420208807057639e-11
3.485690047694917e-11
2.8286385051613376e-11
2.6627778684531328e-11
2.986773412674078e-11
3.5061756667458026e-11
3.6411273579100376e-11
2.1732937646827617e-11
1.5941334717597418e-11
5.020083029565044e-11
7.057368249456222e-11
8.254127880700112e-11
8.944205101980505e-11
9.272343039931708e-11
9.320544564565238e-11
9.150982581850126e-11
7.94465702160734e-11
1.9975507035571302e-11
4.8563828524960176e-11
4.842553794940739e-11
4.453431968890886e-11
4.194808256173752e-11
4.1153187952846595e-11
4.1624962484679606e-11
4.2860487414606444e-11
4.4502622922144846e-11
4.630947144751487e-11
5.666580477252814e-11
6.096460891057731e-11
5.4536702784704845e-11
4.1805390852489344e-11
2.7873989849174914e-11
1.441490244592857e-11
2.1367795527547617e-12
7.751358915385301e-12
1.3437135763272761e-11
1.4756478417549973e-11
1.6806428417223588e-11
2.7656252702559953e-11
4.944126441882504e-11
7.535059879831479e-11
9.807663393020366e-11
1.1478653461838299e-10
1.251773240670266e-10
1.297466780787051e-10
1.2939623485129766e-10
1.253377056364384e-10
7.95103694634313e-11
1.2896100753505718e-10
4.030273592990046e-11
4.373363710686358e-11
4.1218321883240447e-11
3.910205754124069e-11
3.847974598423353e-11
3.906515276040518e-11
4.042553551422258e-11
4.222264108959014e-11
4.421504496099507e-11
5.410547487840952e-11
6.093396884996325e-11
5.948441860958469e-11
5.0425772849127106e-11
3.880514389568488e-11
2.7720048512200906e-11
1.9203149301853603e-11
1.5591894966556865e-11
1.7847316000134343e-11
2.2412372554828943e-11
2.1548275398430582e-11
5.059254816603743e-12
2.73492788110009e-11
5.8084774507437615e-11
7.911840567623035e-11
9.243748943210903e-11
1.0023673078873629e-10
1.0378471048016642e-10
1.0398391861623816e-10
8.807176072388589e-11
2.35078612126429e-10
4.9063834215212317e-11
5.0358764393274284e-11
4.6129718067568725e-11
4.297304039666716e-11
4.175552074708071e-11
4.1956116809620987e-11
4.3022810885665504e-11
4.4561511469430554e-11
4.6306941452797696e-11
4.8084161218796085e-11
5.800094593228473e-11
5.822559772490026e-11
4.775205908479649e-11
3.3446852299147875e-11
1.8810953622748325e-11
4.320725894520149e-12
1.0017886564830031e-11
2.386077177229298e-11
3.6358755476650804e-11
4.65270991124591e-11
5.4684050666067863e-11
6.41850766159815e-11
7.975561364290373e-11
1.0242572495695674e-10
1.2817764421527554e-10
1.5158310260381983e-10
1.68713628835922e-10
1.776080159226723e-10
1.78031225554274e-10
9.674321157836684e-11
1.0251253897388018e-10
2.871335222673226e-11
4.291089082343975e-11
4.1232699149206125e-11
3.889247289964298e-11
3.7890489884623294e-11
3.8196654810440896e-11
3.939474117819333e-11
4.112256941984939e-11
4.311494810396945e-11
5.221765830729648e-11
5.937256516305773e-11
6.019479301842919e-11
5.3789324810358996e-11
4.4202074496538435e-11
3.485688302227524e-11
2.82863897076388e-11
2.662778017597281e-11
2.986773507885984e-11
3.506175701864466e-11
3.6411273958409106e-11
2.1732935335018126e-11
1.5941314090701512e-11
5.020080932807805e-11
7.057369109569983e-11
8.254126775076728e-11
8.944208533227133e-11
9.27234156587312e-11
9.320542373808581e-11
9.15098253432179e-11
7.94465775002512e-11
1.9975496323219173e-11
4.8563814636713284e-11
4.8425531004228786e-11
4.4534323475656144e-11
4.194808067511391e-11
4.1153186709845416e-11
4.1624962772309634e-11
4.2860488103288723e-11
4.450262328130233e-11
4.630946698316114e-11
5.666579480806006e-11
6.09645995351637e-11
5.453670280311202e-11
4.180539179461097e-11
2.7873989444280955e-11
1.4414896784988765e-11
2.1367957783406678e-12
7.751371611135246e-12
1.3437176828537787e-11
1.475647190381913e-11
1.6806416684510326e-11
2.7656269033379568e-11
4.9441259775847744e-11
7.535060740360829e-11
9.807663987310826e-11
1.1478657126778926e-10
1.2517731818417873e-10
1.2974664746789924e-10
1.293962519705927e-10
1.25337699131259e-10
7.95103824804642e-11
1.289609947388521e-10
4.0302737065200065e-11
4.373365118083714e-11
4.12183208238697e-11
3.9102057007600863e-11
3.847974088734284e-11
3.9065151190987195e-11
4.0425535208830926e-11
4.2222642122476275e-11
4.421504314525489e-11
5.410545802502654e-11
6.093396279961668e-11
5.948442149756733e-11
5.04257668582782e-11
3.880513416474498e-11
2.772002632008755e-11
1.9203140806739305e-11
1.5591884943074106e-11
1.7847303274630884e-11
2.2412366225730993e-11
2.154828293823885e-11
5.059251251597469e-12
2.7349282081872095e-11
5.808475616146554e-11
7.91183813965972e-11
9.24375058265773e-11
1.002367481429006e-10
1.0378466808981923e-10
1.0398390770321214e-10
8.807176667901204e-11
2.3507861889919847e-10
4.906383486651195e-11
5.035875233343242e-11
4.612971447977116e-11
4.297304452117212e-11
4.1755522675176035e-11
4.1956116896413093e-11
4.30228108576405e-11
4.45615116276224e-11
4.6306942885978386e-11
4.808415998730363e-11
5.800093278340128e-11
5.822556723155251e-11
4.775204064165515e-11
3.3446827598999333e-11
1.8810957114547074e-11
4.320716265505738e-12
1.0017909851616904e-11
2.3860773385639223e-11
3.63587935925731e-11
4.652706945895723e-11
5.4684072014832276e-11
6.418508961439108e-11
7.975560727725874e-11
1.0242575295276154e-10
1.2817765273437718e-10
1.5158309427544538e-10
1.6871363498380615e-10
1.7760801054947754e-10
1.7803124191699892e-10
9.67431800312595e-11
1.0251253512161837e-10
2.8713361798481777e-11
4.291089054427964e-11
4.1232687997492625e-11
3.8892471554244795e-11
3.78904897448047e-11
3.819665625337908e-11
3.939474135158113e-11
4.112256972573408e-11
4.3114947551401226e-11
5.221765438425127e-11
5.93725647528298e-11
6.019478743720194e-11
5.378933320099954e-11
4.4202095374708094e-11
3.485688223118931e-11
2.8286399676711207e-11
2.662777458761181e-11
2.9867737062903824e-11
3.506175433165428e-11
3.6411277923079636e-11
2.1732929135767154e-11
1.594131563200457e-11
5.020080386726197e-11
7.057370582564606e-11
8.254126891377004e-11
8.944207631401398e-11
9.2723420440107e-11
9.320541595184688e-11
9.150983678766318e-11
7.944656573187712e-11
1.9975502149197468e-11
4.8563828956676194e-11
4.8425531755072874e-11
4.45343270061835e-11
4.194808524428387e-11
4.1153185676191185e-11
4.162496305291464e-11
4.286048748844282e-11
4.450262414532167e-11
4.63094683804673e-11
5.666579744940551e-11
6.09646089841151e-11
5.453670657589725e-11
4.1805401173725445e-11
2.7873986520811952e-11
1.4414896949090161e-11
2.1367810475279238e-12
7.751357746292511e-12
1.3437183669840425e-11
1.475649322398597e-11
1.680641693259711e-11
2.765626620294482e-11
4.944125999053277e-11
7.535060360850656e-11
9.807662729694354e-11
1.1478658272769852e-10
1.2517729989208366e-10
1.2974668293340105e-10
1.2939626800620867e-10
1.2533765612447956e-10
7.951035328459877e-11
1.2896099462963102e-10
4.0302717283864544e-11
4.3733660694458204e-11
4.12183162711734e-11
3.9102060075589295e-11
3.847974364627449e-11
3.906515112732395e-11
4.0425535325029885e-11
4.222264120545806e-11
4.4215043276309355e-11
5.4105467057979546e-11
6.093396136252133e-11
5.948444237158996e-11
5.0425772376193364e-11
3.880516595753858e-11
2.772001232585322e-11
1.9203144695711154e-11
1.559188600701054e-11
1.7847301652067906e-11
2.2412378472600556e-11
2.1548273048107475e-11
5.059247840436375e-12
2.7349274411393695e-11
5.8084739733885105e-11
7.911839688862394e-11
9.243751926518675e-11
1.0023673705817407e-10
1.0378469127773512e-10
1.0398390801714387e-10
8.807176718264407e-11
2.350786165658605e-10
4.906384406176683e-11
5.03587566757858e-11
4.6129718332582323e-11
4.2973046583347797e-11
4.1755523987835257e-11
4.1956117160289596e-11
4.302281099622726e-11
4.4561508468993045e-11
4.63069437412658e-11
4.808415502345311e-11
5.8000941931810017e-11
5.822559786207368e-11
4.7752094106352734e-11
3.3446852589351255e-11
1.8810941769411247e-11
4.320715249331268e-12
1.001793707169559e-11
2.3860760976476527e-11
3.635874888558229e-11
4.652709784984879e-11
5.468404941579035e-11
6.418507235749722e-11
7.975562029030047e-11
1.0242573668578383e-10
1.2817765465636298e-10
1.5158309507668773e-10
1.6871364063850287e-10
1.7760800109135793e-10
1.780312280023097e-10
9.674322307104265e-11
1.0251254174088042e-10
2.871334427635999e-11
4.2910897003758855e-11
4.1232681980047305e-11
3.8892465458265487e-11
3.789048777912352e-11
3.819665487993988e-11
3.9394741771506326e-11
4.11225697432357e-11
4.3114946752602415e-11
5.22176560592896e-11
5.937256495286717e-11
6.019479607953697e-11
5.3789331451998736e-11
4.42020881098183e-11
3.485689360267928e-11
2.8286383693036722e-11
2.6627776072175943e-11
2.986773599004291e-11
3.5061757634707264e-11
3.641127579535287e-11
2.173292068770028e-11
1.5941305577410527e-11
5.0200825796008553e-11
7.057366685324012e-11
8.254126712361226e-11
8.944208926588995e-11
9.272342010221321e-11
9.320541514910939e-11
9.150983339592315e-11
7.944657364677127e-11
1.9975487230151652e-11
4.8563821706104125e-11
4.8425538880510314e-11
4.4534330495225206e-11
4.1948082842191064e-11
4.115318668791326e-11
4.162496276637212e-11
4.286048710006944e-11
4.45026243983722e-11
4.6309468379295485e-11
5.666580083361048e-11
6.096459902074318e-11
5.453673060038612e-11
4.1805390569253694e-11
2.7874004247149538e-11
1.4414898633821975e-11
2.136781539758367e-12
7.751357584402953e-12
1.3437205593870172e-11
1.4756471762905617e-11
1.6806435822146732e-11
2.7656242720499436e-11
4.944126745234685e-11
7.535060430063103e-11
9.807660998237157e-11
1.147865528950294e-10
1.2517730141749136e-10
1.2974668424626324e-10
1.293962606058925e-10
1.2533767936539128e-10
7.951037648322858e-11
1.2896100450931402e-10
4.030271734831458e-11
4.373366029529509e-11
4.1218321054015367e-11
3.910206008367891e-11
3.8479742798038696e-11
3.90651532431593e-11
4.042553530456428e-11
4.222264164748125e-11
4.421504437502359e-11
5.4105462687813435e-11
6.093397520039535e-11
5.948441844856494e-11
5.042577252856804e-11
3.8805165602316093e-11
2.7720029871052566e-11
1.920314006096791e-11
1.559189357774772e-11
1.7847299018139563e-11
2.2412371933392754e-11
2.1548269253053495e-11
5.059269396990221e-12
2.7349282670508097e-11
5.808476673299944e-11
7.911838702935026e-11
9.24374961662997e-11
1.0023671372834612e-10
1.0378470474072441e-10
1.039839008189939e-10
8.80717468791154e-11
2.3507863277778466e-10
4.90638427724314e-11
5.035875555601011e-11
4.612971034357118e-11
4.297304658403048e-11
4.1755522674958364e-11
4.1956116895988847e-11
4.302281056299171e-11
4.45615084660373e-11
4.6306942399985614e-11
4.808415720668978e-11
5.800094193387709e-11
5.822560976124644e-11
4.7752051401325155e-11
3.344686257263549e-11
1.8810954024875175e-11
4.3207169359720084e-12
1.001792523235984e-11
2.386075247026888e-11
3.635876555755813e-11
4.652706661475725e-11
5.4684066113718736e-11
6.418510005236366e-11
7.975559503076887e-11
1.0242573850618787e-10
1.2817763532457285e-10
1.5158310400989165e-10
1.6871362301985467e-10
1.7760799071501248e-10
1.7803123485489957e-10
9.674320812648797e-11
1.0251253299559631e-10
2.8713373000196716e-11
4.2910892142431766e-11
4.123269895817277e-11
3.889246872297945e-11
3.7890487778116144e-11
3.819665488162301e-11
3.9394741773584513e-11
4.112256960123403e-11
4.3114946753940244e-11
5.2217656062522905e-11
5.937255944543354e-11
6.01947960894398e-11
5.378933126539813e-11
4.420208785868543e-11
3.485689119887206e-11
2.8286383394280514e-11
2.6627774308537765e-11
2.9867734288293265e-11
3.506175796065079e-11
3.641127900356581e-11
2.173292061245018e-11
1.5941313432336898e-11
5.020081305170439e-11
7.057371463577834e-11
8.254129322707365e-11
8.944207708299864e-11
9.272342195779973e-11
9.320542864563069e-11
9.150981663081482e-11
7.944657924072123e-11
1.997548715433154e-11
4.8563820877472185e-11
4.842553886393782e-11
4.453433048868255e-11
4.1948082835428895e-11
4.1153188008505775e-11
4.162496276453465e-11
4.2860487100723655e-11
4.4502623126137124e-11
4.6309468378500054e-11
5.6665800826740794e-11
6.096460023239449e-11
5.4536730614600565e-11
4.180538946353089e-11
2.7874004561621445e-11
1.4414884655415173e-11
2.136796316960969e-12
7.75134311332459e-12
1.3437191652132304e-11
1.4756471608557886e-11
1.6806426802879855e-11
2.76562557523645e-11
4.944126616929673e-11
7.535060634096962e-11
9.807665084237258e-11
1.1478655271821453e-10
1.251773134989836e-10
1.297466536838634e-10
1.2939625496653406e-10
1.2533765586396637e-10
7.951037478572461e-11
1.2896101476628204e-10
4.0302736426211805e-11
4.37336515409597e-11
4.121832498692548e-11
3.9102056823876753e-11
3.847974398952638e-11
3.906515324779602e-11
4.042553530353263e-11
4.2222641646847513e-11
4.421504437723517e-11
5.4105467394216646e-11
6.093397444482714e-11
5.948442104440723e-11
5.042577249855987e-11
3.8805163042677956e-11
2.7720031217023252e-11
1.920311846718411e-11
1.559188595542666e-11
1.784731304026787e-11
2.241236652069675e-11
2.1548278285618813e-11
5.059253857342108e-12
2.7349262620933132e-11
5.8084778142229784e-11
7.911839873312754e-11
9.243749542983219e-11
1.002367232252731e-10
1.0378469190883313e-10
1.0398391171912679e-10
8.807176229594371e-11
2.3507861691122393e-10
4.9063842964453204e-11
5.0358755550254554e-11
4.6129715257287877e-11
4.297304657927208e-11
4.175552398642101e-11
4.1956117157705555e-11
4.302281056219219e-11
4.45615084678707e-11
4.630694374265598e-11
4.8084156660844717e-11
5.800094193451487e-11
5.822559869841715e-11
4.77520711298657e-11
3.344685303740304e-11
1.8810954029787322e-11
4.320715188490101e-12
1.001795268488374e-11
2.3860752529800416e-11
3.635877722765235e-11
4.6527066519741476e-11
5.468408359221864e-11
6.418508861671117e-11
7.975557924774638e-11
1.024257531970839e-10
1.281776547442464e-10
1.515830886619974e-10
1.6871362308367072e-10
1.7760803603171857e-10
1.7803121115191333e-10
9.674320455863629e-11
1.0251253300482899e-10
2.8713362732867646e-11
4.291089213064835e-11
4.1232681973161214e-11
3.889247155124029e-11
3.789049016575903e-11
3.8196654882989876e-11
3.939474177342736e-11
4.112256957639306e-11
4.311494675141363e-11
5.221765606276046e-11
5.937256493068294e-11
6.019479609896343e-11
5.378933145399171e-11
4.42020940827876e-11
3.48568866270087e-11
2.8286383416491277e-11
2.6627770810135808e-11
2.986773434690898e-11
3.5061757954642456e-11
3.6411276863076264e-11
2.173291582181538e-11
1.5941313420140085e-11
5.020082632233146e-11
7.057370253094446e-11
8.25412799268197e-11
8.944204977386963e-11
9.272344402362411e-11
9.320542874818065e-11
9.150982675442512e-11
7.944656625969776e-11
1.9975487209461328e-11
4.8563820878998876e-11
4.8425538856040037e-11
4.453433048652318e-11
4.1948082835691673e-11
4.115318777913902e-11
4.162496276357833e-11
4.286048709848156e-11
4.4502623124636334e-11
4.630946837880174e-11
5.666580083659131e-11
6.096459960229326e-11
5.453673061888035e-11
4.18053894662928e-11
2.787400461696813e-11
1.441489702163633e-11
2.1367814935997185e-12
7.751349409226768e-12
1.3437191630768091e-11
1.4756471586327533e-11
1.6806426868233208e-11
2.765624589646746e-11
4.944126653066443e-11
7.535058956558809e-11
9.807662407936582e-11
1.1478655276488688e-10
1.251773134062132e-10
1.2974666620356596e-10
1.2939626806412142e-10
1.2533765595408705e-10
7.951036680110558e-11
1.2896101281612664e-10
4.0302717456316754e-11
4.3733660282453674e-11
4.121832105367954e-11
3.91020598899059e-11
3.8479743988192914e-11
3.906515324222909e-11
4.0425535305521e-11
4.2222641646340264e-11
4.4215043459866523e-11
5.4105467399106433e-11
6.093398122292128e-11
5.948442107030791e-11
5.042577247536333e-11
3.8805163076814356e-11
2.772002988128768e-11
1.920314001719682e-11
1.5591885972655132e-11
1.7847313017970468e-11
2.2412366525054812e-11
2.1548272258558794e-11
5.059262365613532e-12
2.734926268829997e-11
5.808476678098154e-11
7.911841347349669e-11
9.243751122753709e-11
1.002367232515303e-10
1.0378469170882787e-10
1.0398390146889194e-10
8.807176693459068e-11
2.350786258999791e-10
4.906384204079649e-11
5.0358755551959076e-11
4.6129715257287877e-11
4.297304657927208e-11
4.175552398642101e-11
4.1956117157705555e-11
4.302281056219219e-11
4.45615084678707e-11
4.630694374265598e-11
4.8084156660844717e-11
5.800094193451487e-11
5.822559869841715e-11
4.77520711298657e-11
3.344685303740304e-11
1.8810954029787322e-11
4.320715188490101e-12
1.001795268488374e-11
2.3860752529800416e-11
3.635877722765235e-11
4.6527066519741476e-11
5.468408359221864e-11
6.418508861671117e-11
7.975557924774638e-11
1.024257531970839e-10
1.281776547442464e-10
1.515830886619974e-10
1.6871362308367072e-10
1.7760803603171857e-10
1.7803121115191333e-10
9.674320455863629e-11
1.0251253300482899e-10
2.8713362732867646e-11
4.291089213064835e-11
4.1232681973161214e-11
3.889247155124029e-11
3.789049016575903e-11
3.8196654882989876e-11
3.939474177342736e-11
4.112256957639306e-11
4.311494675141363e-11
5.221765606276046e-11
5.937256493068294e-11
6.019479609896343e-11
5.378933145399171e-11
4.42020940827876e-11
3.48568866270087e-11
2.8286383416491277e-11
2.6627770810135808e-11
2.986773434690898e-11
3.5061757954642456e-11
3.6411276863076264e-11
2.173291582181538e-11
1.5941313420140085e-11
5.020082632233146e-11
7.057370253094446e-11
8.25412799268197e-11
8.944204977386963e-11
9.272344402362411e-11
9.320542874818065e-11
9.150982675442512e-11
7.944656625969776e-11
1.9975487209461328e-11
4.8563820878998876e-11
4.8425538856040037e-11
4.453433048652318e-11
4.1948082835691673e-11
4.115318777913902e-11
4.162496276357833e-11
4.286048709848156e-11
4.4502623124636334e-11
4.630946837880174e-11
5.666580083659131e-11
6.096459960229326e-11
5.453673061888035e-11
4.18053894662928e-11
2.787400461696813e-11
1.441489702163633e-11
2.1367814935997185e-12
7.751349409226768e-12
1.3437191630768091e-11
1.4756471586327533e-11
1.6806426868233208e-11
2.765624589646746e-11
4.944126653066443e-11
7.535058956558809e-11
9.807662407936582e-11
1.1478655276488688e-10
1.251773134062132e-10
1.2974666620356596e-10
1.2939626806412142e-10
1.2533765595408705e-10
7.951036680110558e-11
1.2896101281612664e-10
4.0302717456316754e-11
4.3733660282453674e-11
4.121832105367954e-11
3.91020598899059e-11
3.8479743988192914e-11
3.906515324222909e-11
4.0425535305521e-11
4.2222641646340264e-11
4.4215043459866523e-11
5.4105467399106433e-11
6.093398122292128e-11
5.948442107030791e-11
5.042577247536333e-11
3.8805163076814356e-11
2.772002988128768e-11
1.920314001719682e-11
1.5591885972655132e-11
1.7847313017970468e-11
2.2412366525054812e-11
2.1548272258558794e-11
5.059262365613532e-12
2.734926268829997e-11
5.808476678098154e-11
7.911841347349669e-11
9.243751122753709e-11
1.002367232515303e-10
1.0378469170882787e-10
1.0398390146889194e-10
8.807176693459068e-11
2.350786258999791e-10
4.906384204079649e-11
5.0358755551959076e-11
4.6129715257287877e-11
4.297304657927208e-11
4.175552398642101e-11
4.1956117157705555e-11
4.302281056219219e-11
4.45615084678707e-11
4.630694374265598e-11
4.8084156660844717e-11
5.800094193451487e-11
5.822559869841715e-11
4.77520711298657e-11
3.344685303740304e-11
1.8810954029787322e-11
4.320715188490101e-12
1.001795268488374e-11
2.3860752529800416e-11
3.635877722765235e-11
4.6527066519741476e-11
5.468408359221864e-11
6.418508861671117e-11
7.975557924774638e-11
1.024257531970839e-10
1.281776547442464e-10
1.515830886619974e-10
1.6871362308367072e-10
1.7760803603171857e-10
1.7803121115191333e-10
9.674320455863629e-11
1.0251253300482899e-10
2.8713362732867646e-11
4.291089213064835e-11
4.1232681973161214e-11
3.889247155124029e-11
3.789049016575903e-11
3.8196654882989876e-11
3.939474177342736e-11
4.112256957639306e-11
4.311494675141363e-11
5.221765606276046e-11
5.937256493068294e-11
6.019479609896343e-11
5.378933145399171e-11
4.42020940827876e-11
3.48568866270087e-11
2.8286383416491277e-11
2.6627770810135808e-11
2.986773434690898e-11
3.5061757954642456e-11
3.6411276863076264e-11
2.173291582181538e-11
1.5941313420140085e-11
5.020082632233146e-11
7.057370253094446e-11
8.25412799268197e-11
8.944204977386963e-11
9.272344402362411e-11
9.320542874818065e-11
9.150982675442512e-11
7.944656625969776e-11
1.9975487209461328e-11
4.8563820878998876e-11
4.8425538856040037e-11
4.453433048652318e-11
4.1948082835691673e-11
4.115318777913902e-11
4.162496276357833e-11
4.286048709848156e-11
4.4502623124636334e-11
4.630946837880174e-11
5.666580083659131e-11
6.096459960229326e-11
5.453673061888035e-11
4.18053894662928e-11
2.787400461696813e-11
1.441489702163633e-11
2.1367814935997185e-12
7.751349409226768e-12
1.3437191630768091e-11
1.4756471586327533e-11
1.6806426868233208e-11
2.765624589646746e-11
4.944126653066443e-11
7.535058956558809e-11
9.807662407936582e-11
1.1478655276488688e-10
1.251773134062132e-10
1.2974666620356596e-10
1.2939626806412142e-10
1.2533765595408705e-10
7.951036680110558e-11
1.2896101281612664e-10
4.0302717456316754e-11
4.3733660282453674e-11
4.121832105367954e-11
3.91020598899059e-11
3.8479743988192914e-11
3.906515324222909e-11
4.0425535305521e-11
4.2222641646340264e-11
4.4215043459866523e-11
5.4105467399106433e-11
6.093398122292128e-11
5.948442107030791e-11
5.042577247536333e-11
3.8805163076814356e-11
2.772002988128768e-11
1.920314001719682e-11
1.5591885972655132e-11
1.7847313017970468e-11
2.2412366525054812e-11
2.1548272258558794e-11
5.059262365613532e-12
2.734926268829997e-11
5.808476678098154e-11
7.911841347349669e-11
9.243751122753709e-11
1.002367232515303e-10
1.0378469170882787e-10
1.0398390146889194e-10
8.807176693459068e-11
2.350786258999791e-10
4.906384204079649e-11
5.0358755551959076e-11
4.6129715257287877e-11
4.297304657927208e-11
4.175552398642101e-11
4.1956117157705555e-11
4.302281056219219e-11
4.45615084678707e-11
4.630694374265598e-11
4.8084156660844717e-11
5.800094193451487e-11
5.822559869841715e-11
4.77520711298657e-11
3.344685303740304e-11
1.8810954029787322e-11
4.320715188490101e-12
1.001795268488374e-11
2.3860752529800416e-11
3.635877722765235e-11
4.6527066519741476e-11
5.468408359221864e-11
6.418508861671117e-11
7.975557924774638e-11
1.024257531970839e-10
1.281776547442464e-10
1.515830886619974e-10
1.6871362308367072e-10
1.7760803603171857e-10
1.7803121115191333e-10
9.674320455863629e-11
1.0251253300482899e-10
2.8713362732867646e-11
4.291089213064835e-11
4.1232681973161214e-11
3.889247155124029e-11
3.789049016575903e-11
3.8196654882989876e-11
3.939474177342736e-11
4.112256957639306e-11
4.311494675141363e-11
5.221765606276046e-11
5.937256493068294e-11
6.019479609896343e-11
5.378933145399171e-11
4.42020940827876e-11
3.48568866270087e-11
2.8286383416491277e-11
2.6627770810135808e-11
2.986773434690898e-11
3.5061757954642456e-11
3.6411276863076264e-11
2.173291582181538e-11
1.5941313420140085e-11
5.020082632233146e-11
7.057370253094446e-11
8.25412799268197e-11
8.944204977386963e-11
9.272344402362411e-11
9.320542874818065e-11
9.150982675442512e-11
7.944656625969776e-11
1.9975487209461328e-11
4.8563820878998876e-11
4.8425538856040037e-11
4.453433048652318e-11
4.1948082835691673e-11
4.115318777913902e-11
4.162496276357833e-11
4.286048709848156e-11
4.4502623124636334e-11
4.630946837880174e-11
5.666580083659131e-11
6.096459960229326e-11
5.453673061888035e-11
4.18053894662928e-11
2.787400461696813e-11
1.441489702163633e-11
2.1367814935997185e-12
7.751349409226768e-12
1.3437191630768091e-11
1.4756471586327533e-11
1.6806426868233208e-11
2.765624589646746e-11
4.944126653066443e-11
7.535058956558809e-11
9.807662407936582e-11
1.1478655276488688e-10
1.251773134062132e-10
1.2974666620356596e-10
1.2939626806412142e-10
1.2533765595408705e-10
7.951036680110558e-11
1.2896101281612664e-10
4.0302717456316754e-11
4.3733660282453674e-11
4.121832105367954e-11
3.91020598899059e-11
3.8479743988192914e-11
3.906515324222909e-11
4.0425535305521e-11
4.2222641646340264e-11
4.4215043459866523e-11
5.4105467399106433e-11
6.093398122292128e-11
5.948442107030791e-11
5.042577247536333e-11
3.8805163076814356e-11
2.772002988128768e-11
1.920314001719682e-11
1.5591885972655132e-11
1.7847313017970468e-11
2.2412366525054812e-11
2.1548272258558794e-11
5.059262365613532e-12
2.734926268829997e-11
5.808476678098154e-11
7.911841347349669e-11
9.243751122753709e-11
1.002367232515303e-10
1.0378469170882787e-10
1.0398390146889194e-10
8.807176693459068e-11
2.350786258999791e-10
4.906384204079649e-11
5.0358755551959076e-11
4.6129715257287877e-11
4.297304657927208e-11
4.175552398642101e-11
4.1956117157705555e-11
4.302281056219219e-11
4.45615084678707e-11
4.630694374265598e-11
4.8084156660844717e-11
5.800094193451487e-11
5.822559869841715e-11
4.77520711298657e-11
3.344685303740304e-11
1.8810954029787322e-11
4.320715188490101e-12
1.001795268488374e-11
2.3860752529800416e-11
3.635877722765235e-11
4.6527066519741476e-11
5.468408359221864e-11
6.418508861671117e-11
7.975557924774638e-11
1.024257531970839e-10
1.281776547442464e-10
1.515830886619974e-10
1.6871362308367072e-10
1.7760803603171857e-10
1.7803121115191333e-10
9.674320455863629e-11
1.0251253300482899e-10
2.8713362732867646e-11
4.291089213064835e-11
4.1232681973161214e-11
3.889247155124029e-11
3.789049016575903e-11
3.8196654882989876e-11
3.939474177342736e-11
4.112256957639306e-11
4.311494675141363e-11
5.221765606276046e-11
5.937256493068294e-11
6.019479609896343e-11
5.378933145399171e-11
4.42020940827876e-11
3.48568866270087e-11
2.8286383416491277e-11
2.6627770810135808e-11
2.986773434690898e-11
3.5061757954642456e-11
3.6411276863076264e-11
2.173291582181538e-11
1.5941313420140085e-11
5.020082632233146e-11
7.057370253094446e-11
8.25412799268197e-11
8.944204977386963e-11
9.272344402362411e-11
9.320542874818065e-11
9.150982675442512e-11
7.944656625969776e-11
1.9975487209461328e-11
4.8563820878998876e-11
4.8425538856040037e-11
4.453433048652318e-11
4.1948082835691673e-11
4.115318777913902e-11
4.162496276357833e-11
4.286048709848156e-11
4.4502623124636334e-11
4.630946837880174e-11
5.666580083659131e-11
6.096459960229326e-11
5.453673061888035e-11
4.18053894662928e-11
2.787400461696813e-11
1.441489702163633e-11
2.1367814935997185e-12
7.751349409226768e-12
1.3437191630768091e-11
1.4756471586327533e-11
1.6806426868233208e-11
2.765624589646746e-11
4.944126653066443e-11
7.535058956558809e-11
9.807662407936582e-11
1.1478655276488688e-10
1.251773134062132e-10
1.2974666620356596e-10
1.2939626806412142e-10
1.2533765595408705e-10
7.951036680110558e-11
1.2896101281612664e-10
4.0302717456316754e-11
4.3733660282453674e-11
4.121832105367954e-11
3.91020598899059e-11
3.8479743988192914e-11
3.906515324222909e-11
4.0425535305521e-11
4.2222641646340264e-11
4.4215043459866523e-11
5.4105467399106433e-11
6.093398122292128e-11
5.948442107030791e-11
5.042577247536333e-11
3.8805163076814356e-11
2.772002988128768e-11
1.920314001719682e-11
1.5591885972655132e-11
1.7847313017970468e-11
2.2412366525054812e-11
2.1548272258558794e-11
5.059262365613532e-12
2.734926268829997e-11
5.808476678098154e-11
7.911841347349669e-11
9.243751122753709e-11
1.002367232515303e-10
1.0378469170882787e-10
1.0398390146889194e-10
8.807176693459068e-11
2.350786258999791e-10
4.906384204079649e-11
5.0358755551959076e-11
4.6129715257287877e-11
4.297304657927208e-11
4.175552398642101e-11
4.1956117157705555e-11
4.302281056219219e-11
4.45615084678707e-11
4.630694374265598e-11
4.8084156660844717e-11
5.800094193451487e-11
5.822559869841715e-11
4.77520711298657e-11
3.344685303740304e-11
1.8810954029787322e-11
4.320715188490101e-12
1.001795268488374e-11
2.3860752529800416e-11
3.635877722765235e-11
4.6527066519741476e-11
5.468408359221864e-11
6.418508861671117e-11
7.975557924774638e-11
1.024257531970839e-10
1.281776547442464e-10
1.515830886619974e-10
1.6871362308367072e-10
1.7760803603171857e-10
1.7803121115191333e-10
9.674320455863629e-11
1.0251253300482899e-10
2.8713362732867646e-11
4.291089213064835e-11
4.1232681973161214e-11
3.889247155124029e-11
3.789049016575903e-11
3.8196654882989876e-11
3.939474177342736e-11
4.112256957639306e-11
4.311494675141363e-11
5.221765606276046e-11
5.937256493068294e-11
6.019479609896343e-11
5.378933145399171e-11
4.42020940827876e-11
3.48568866270087e-11
2.8286383416491277e-11
2.6627770810135808e-11
2.986773434690898e-11
3.5061757954642456e-11
3.6411276863076264e-11
2.173291582181538e-11
1.5941313420140085e-11
5.020082632233146e-11
7.057370253094446e-11
8.25412799268197e-11
8.944204977386963e-11
9.272344402362411e-11
9.320542874818065e-11
9.150982675442512e-11
7.944656625969776e-11
1.9975487209461328e-11
4.8563820878998876e-11
4.8425538856040037e-11
4.453433048652318e-11
4.1948082835691673e-11
4.115318777913902e-11
4.162496276357833e-11
4.286048709848156e-11
4.4502623124636334e-11
4.630946837880174e-11
5.666580083659131e-11
6.096459960229326e-11
5.453673061888035e-11
4.18053894662928e-11
2.787400461696813e-11
1.441489702163633e-11
2.1367814935997185e-12
7.751349409226768e-12
1.3437191630768091e-11
1.4756471586327533e-11
1.6806426868233208e-11
2.765624589646746e-11
4.944126653066443e-11
7.535058956558809e-11
9.807662407936582e-11
1.1478655276488688e-10
1.251773134062132e-10
1.2974666620356596e-10
1.2939626806412142e-10
1.2533765595408705e-10
7.951036680110558e-11
1.2896101281612664e-10
4.0302717456316754e-11
4.3733660282453674e-11
4.121832105367954e-11
3.91020598899059e-11
3.8479743988192914e-11
3.906515324222909e-11
4.0425535305521e-11
4.2222641646340264e-11
4.4215043459866523e-11
5.4105467399106433e-11
6.093398122292128e-11
5.948442107030791e-11
5.042577247536333e-11
3.8805163076814356e-11
2.772002988128768e-11
1.920314001719682e-11
1.5591885972655132e-11
1.7847313017970468e-11
2.2412366525054812e-11
2.1548272258558794e-11
5.059262365613532e-12
2.734926268829997e-11
5.808476678098154e-11
7.911841347349669e-11
9.243751122753709e-11
1.002367232515303e-10
1.0378469170882787e-10
1.0398390146889194e-10
8.807176693459068e-11
2.350786258999791e-10
4.906384204079649e-11
5.0358755551959076e-11
4.6129715257287877e-11
4.297304657927208e-11
4.175552398642101e-11
4.1956117157705555e-11
4.302281056219219e-11
4.45615084678707e-11
4.630694374265598e-11
4.8084156660844717e-11
5.800094193451487e-11
5.822559869841715e-11
4.77520711298657e-11
3.344685303740304e-11
1.8810954029787322e-11
4.320715188490101e-12
1.001795268488374e-11
2.3860752529800416e-11
3.635877722765235e-11
4.6527066519741476e-11
5.468408359221864e-11
6.418508861671117e-11
7.975557924774638e-11
1.024257531970839e-10
1.281776547442464e-10
1.515830886619974e-10
1.6871362308367072e-10
1.7760803603171857e-10
1.7803121115191333e-10
9.674320455863629e-11
1.0251253300482899e-10
2.8713362732867646e-11
4.291089213064835e-11
4.1232681973161214e-11
3.889247155124029e-11
3.789049016575903e-11
3.8196654882989876e-11
3.939474177342736e-11
4.112256957639306e-11
4.311494675141363e-11
5.221765606276046e-11
5.937256493068294e-11
6.019479609896343e-11
5.378933145399171e-11
4.42020940827876e-11
3.48568866270087e-11
2.8286383416491277e-11
2.6627770810135808e-11
2.986773434690898e-11
3.5061757954642456e-11
3.6411276863076264e-11
2.173291582181538e-11
1.5941313420140085e-11
5.020082632233146e-11
7.057370253094446e-11
8.25412799268197e-11
8.944204977386963e-11
9.272344402362411e-11
9.320542874818065e-11
9.150982675442512e-11
7.944656625969776e-11
1.9975487209461328e-11
4.8563820878998876e-11
4.8425538856040037e-11
4.453433048652318e-11
4.1948082835691673e-11
4.115318777913902e-11
4.162496276357833e-11
4.286048709848156e-11
4.4502623124636334e-11
4.630946837880174e-11
5.666580083659131e-11
6.096459960229326e-11
5.453673061888035e-11
4.18053894662928e-11
2.787400461696813e-11
1.441489702163633e-11
2.1367814935997185e-12
7.751349409226768e-12
1.3437191630768091e-11
1.4756471586327533e-11
1.6806426868233208e-11
2.765624589646746e-11
4.944126653066443e-11
7.535058956558809e-11
9.807662407936582e-11
1.1478655276488688e-10
1.251773134062132e-10
1.2974666620356596e-10
1.2939626806412142e-10
1.2533765595408705e-10
7.951036680110558e-11
1.2896101281612664e-10
4.0302717456316754e-11
4.3733660282453674e-11
4.121832105367954e-11
3.91020598899059e-11
3.8479743988192914e-11
3.906515324222909e-11
4.0425535305521e-11
4.2222641646340264e-11
4.4215043459866523e-11
5.4105467399106433e-11
6.093398122292128e-11
5.948442107030791e-11
5.042577247536333e-11
3.8805163076814356e-11
2.772002988128768e-11
1.920314001719682e-11
1.5591885972655132e-11
1.7847313017970468e-11
2.2412366525054812e-11
2.1548272258558794e-11
5.059262365613532e-12
2.734926268829997e-11
5.808476678098154e-11
7.911841347349669e-11
9.243751122753709e-11
1.002367232515303e-10
1.0378469170882787e-10
1.0398390146889194e-10
8.807176693459068e-11
2.350786258999791e-10
4.906384204079649e-11
5.0358755551959076e-11
4.6129715257287877e-11
4.297304657927208e-11
4.175552398642101e-11
4.1956117157705555e-11
4.302281056219219e-11
4.45615084678707e-11
4.630694374265598e-11
4.8084156660844717e-11
5.800094193451487e-11
5.822559869841715e-11
4.77520711298657e-11
3.344685303740304e-11
1.8810954029787322e-11
4.320715188490101e-12
1.001795268488374e-11
2.3860752529800416e-11
3.635877722765235e-11
4.6527066519741476e-11
5.468408359221864e-11
6.418508861671117e-11
7.975557924774638e-11
1.024257531970839e-10
1.281776547442464e-10
1.515830886619974e-10
1.6871362308367072e-10
1.7760803603171857e-10
1.7803121115191333e-10
9.674320455863629e-11
1.0251253300482899e-10
2.8713362732867646e-11
4.291089213064835e-11
4.1232681973161214e-11
3.889247155124029e-11
3.789049016575903e-11
3.8196654882989876e-11
3.939474177342736e-11
4.112256957639306e-11
4.311494675141363e-11
5.221765606276046e-11
5.937256493068294e-11
6.019479609896343e-11
5.378933145399171e-11
4.42020940827876e-11
3.48568866270087e-11
2.8286383416491277e-11
2.6627770810135808e-11
2.986773434690898e-11
3.5061757954642456e-11
3.6411276863076264e-11
2.173291582181538e-11
1.5941313420140085e-11
5.020082632233146e-11
7.057370253094446e-11
8.25412799268197e-11
8.944204977386963e-11
9.272344402362411e-11
9.320542874818065e-11
9.150982675442512e-11
7.944656625969776e-11
1.9975487209461328e-11
4.8563820878998876e-11
4.8425538856040037e-11
4.453433048652318e-11
4.1948082835691673e-11
4.115318777913902e-11
4.162496276357833e-11
4.286048709848156e-11
4.4502623124636334e-11
4.630946837880174e-11
5.666580083659131e-11
6.096459960229326e-11
5.453673061888035e-11
4.18053894662928e-11
2.787400461696813e-11
1.441489702163633e-11
2.1367814935997185e-12
7.751349409226768e-12
1.3437191630768091e-11
1.4756471586327533e-11
1.6806426868233208e-11
2.765624589646746e-11
4.944126653066443e-11
7.535058956558809e-11
9.807662407936582e-11
1.1478655276488688e-10
1.251773134062132e-10
1.2974666620356596e-10
1.2939626806412142e-10
1.2533765595408705e-10
7.951036680110558e-11
1.2896101281612664e-10
4.0302717456316754e-11
4.3733660282453674e-11
4.121832105367954e-11
3.91020598899059e-11
3.8479743988192914e-11
3.906515324222909e-11
4.0425535305521e-11
4.2222641646340264e-11
4.4215043459866523e-11
5.4105467399106433e-11
6.093398122292128e-11
5.948442107030791e-11
5.042577247536333e-11
3.8805163076814356e-11
2.772002988128768e-11
1.920314001719682e-11
1.5591885972655132e-11
1.7847313017970468e-11
2.2412366525054812e-11
2.1548272258558794e-11
5.059262365613532e-12
2.734926268829997e-11
5.808476678098154e-11
7.911841347349669e-11
9.243751122753709e-11
1.002367232515303e-10
1.0378469170882787e-10
1.0398390146889194e-10
8.807176693459068e-11
2.350786258999791e-10
4.906384204079649e-11
5.0358755551959076e-11
4.6129715257287877e-11
4.297304657927208e-11
4.175552398642101e-11
4.1956117157705555e-11
4.302281056219219e-11
4.45615084678707e-11
4.630694374265598e-11
4.8084156660844717e-11
5.800094193451487e-11
5.822559869841715e-11
4.77520711298657e-11
3.344685303740304e-11
1.8810954029787322e-11
4.320715188490101e-12
1.001795268488374e-11
2.3860752529800416e-11
3.635877722765235e-11
4.6527066519741476e-11
5.468408359221864e-11
6.418508861671117e-11
7.975557924774638e-11
1.024257531970839e-10
1.281776547442464e-10
1.515830886619974e-10
1.6871362308367072e-10
1.7760803603171857e-10
1.7803121115191333e-10
9.674320455863629e-11
1.0251253300482899e-10
2.8713362732867646e-11
4.291089213064835e-11
4.1232681973161214e-11
3.889247155124029e-11
3.789049016575903e-11
3.8196654882989876e-11
3.939474177342736e-11
4.112256957639306e-11
4.311494675141363e-11
5.221765606276046e-11
5.937256493068294e-11
6.019479609896343e-11
5.378933145399171e-11
4.42020940827876e-11
3.48568866270087e-11
2.8286383416491277e-11
2.6627770810135808e-11
2.986773434690898e-11
3.5061757954642456e-11
3.6411276863076264e-11
2.173291582181538e-11
1.5941313420140085e-11
5.020082632233146e-11
7.057370253094446e-11
8.25412799268197e-11
8.944204977386963e-11
9.272344402362411e-11
9.320542874818065e-11
9.150982675442512e-11
7.944656625969776e-11
1.9975487209461328e-11
4.8563820878998876e-11
4.8425538856040037e-11
4.453433048652318e-11
4.1948082835691673e-11
4.115318777913902e-11
4.162496276357833e-11
4.286048709848156e-11
4.4502623124636334e-11
4.630946837880174e-11
5.666580083659131e-11
6.096459960229326e-11
5.453673061888035e-11
4.18053894662928e-11
2.787400461696813e-11
1.441489702163633e-11
2.1367814935997185e-12
7.751349409226768e-12
1.3437191630768091e-11
1.4756471586327533e-11
1.6806426868233208e-11
2.765624589646746e-11
4.944126653066443e-11
7.535058956558809e-11
9.807662407936582e-11
1.1478655276488688e-10
1.251773134062132e-10
1.2974666620356596e-10
1.2939626806412142e-10
1.2533765595408705e-10
7.951036680110558e-11
1.2896101281612664e-10
4.0302717456316754e-11
4.3733660282453674e-11
4.121832105367954e-11
3.91020598899059e-11
3.8479743988192914e-11
3.906515324222909e-11
4.0425535305521e-11
4.2222641646340264e-11
4.4215043459866523e-11
5.4105467399106433e-11
6.093398122292128e-11
5.948442107030791e-11
5.042577247536333e-11
3.8805163076814356e-11
2.772002988128768e-11
1.920314001719682e-11
1.5591885972655132e-11
1.7847313017970468e-11
2.2412366525054812e-11
2.1548272258558794e-11
5.059262365613532e-12
2.734926268829997e-11
5.808476678098154e-11
7.911841347349669e-11
9.243751122753709e-11
1.002367232515303e-10
1.0378469170882787e-10
1.0398390146889194e-10
8.807176693459068e-11
2.350786258999791e-10
4.906384204079649e-11
5.0358755551959076e-11
4.6129715257287877e-11
4.297304657927208e-11
4.175552398642101e-11
4.1956117157705555e-11
4.302281056219219e-11
4.45615084678707e-11
4.630694374265598e-11
4.8084156660844717e-11
5.800094193451487e-11
5.822559869841715e-11
4.77520711298657e-11
3.344685303740304e-11
1.8810954029787322e-11
4.320715188490101e-12
1.001795268488374e-11
2.3860752529800416e-11
3.635877722765235e-11
4.6527066519741476e-11
5.468408359221864e-11
6.418508861671117e-11
7.975557924774638e-11
1.024257531970839e-10
1.281776547442464e-10
1.515830886619974e-10
1.6871362308367072e-10
1.7760803603171857e-10
1.7803121115191333e-10
9.674320455863629e-11
1.0251253300482899e-10
2.8713362732867646e-11
4.291089213064835e-11
4.1232681973161214e-11
3.889247155124029e-11
3.789049016575903e-11
3.8196654882989876e-11
3.939474177342736e-11
4.112256957639306e-11
4.311494675141363e-11
5.221765606276046e-11
5.937256493068294e-11
6.019479609896343e-11
5.378933145399171e-11
4.42020940827876e-11
3.48568866270087e-11
2.8286383416491277e-11
2.6627770810135808e-11
2.986773434690898e-11
3.5061757954642456e-11
3.6411276863076264e-11
2.173291582181538e-11
1.5941313420140085e-11
5.020082632233146e-11
7.057370253094446e-11
8.25412799268197e-11
8.944204977386963e-11
9.272344402362411e-11
9.320542874818065e-11
9.150982675442512e-11
7.944656625969776e-11
1.9975487209461328e-11
4.8563820878998876e-11
4.8425538856040037e-11
4.453433048652318e-11
4.1948082835691673e-11
4.115318777913902e-11
4.162496276357833e-11
4.286048709848156e-11
4.4502623124636334e-11
4.630946837880174e-11
5.666580083659131e-11
6.096459960229326e-11
5.453673061888035e-11
4.18053894662928e-11
2.787400461696813e-11
1.441489702163633e-11
2.1367814935997185e-12
7.751349409226768e-12
1.3437191630768091e-11
1.4756471586327533e-11
1.6806426868233208e-11
2.765624589646746e-11
4.944126653066443e-11
7.535058956558809e-11
9.807662407936582e-11
1.1478655276488688e-10
1.251773134062132e-10
1.2974666620356596e-10
1.2939626806412142e-10
1.2533765595408705e-10
7.951036680110558e-11
1.2896101281612664e-10
4.0302717456316754e-11
4.3733660282453674e-11
4.121832105367954e-11
3.91020598899059e-11
3.8479743988192914e-11
3.906515324222909e-11
4.0425535305521e-11
4.2222641646340264e-11
4.4215043459866523e-11
5.4105467399106433e-11
6.093398122292128e-11
5.948442107030791e-11
5.042577247536333e-11
3.8805163076814356e-11
2.772002988128768e-11
1.920314001719682e-11
1.5591885972655132e-11
1.7847313017970468e-11
2.2412366525054812e-11
2.1548272258558794e-11
5.059262365613532e-12
2.734926268829997e-11
5.808476678098154e-11
7.911841347349669e-11
9.243751122753709e-11
1.002367232515303e-10
1.0378469170882787e-10
1.0398390146889194e-10
8.807176693459068e-11
2.350786258999791e-10
4.906384204079649e-11
5.0358755551959076e-11
4.6129715257287877e-11
4.297304657927208e-11
4.175552398642101e-11
4.1956117157705555e-11
4.302281056219219e-11
4.45615084678707e-11
4.630694374265598e-11
4.8084156660844717e-11
5.800094193451487e-11
5.822559869841715e-11
4.77520711298657e-11
3.344685303740304e-11
1.8810954029787322e-11
4.320715188490101e-12
1.001795268488374e-11
2.3860752529800416e-11
3.635877722765235e-11
4.6527066519741476e-11
5.468408359221864e-11
6.418508861671117e-11
7.975557924774638e-11
1.024257531970839e-10
1.281776547442464e-10
1.515830886619974e-10
1.6871362308367072e-10
1.7760803603171857e-10
1.7803121115191333e-10
9.674320455863629e-11
1.0251253300482899e-10
2.8713362732867646e-11
4.291089213064835e-11
4.1232681973161214e-11
3.889247155124029e-11
3.789049016575903e-11
3.8196654882989876e-11
3.939474177342736e-11
4.112256957639306e-11
4.311494675141363e-11
5.221765606276046e-11
5.937256493068294e-11
6.019479609896343e-11
5.378933145399171e-11
4.42020940827876e-11
3.48568866270087e-11
2.8286383416491277e-11
2.6627770810135808e-11
2.986773434690898e-11
3.5061757954642456e-11
3.6411276863076264e-11
2.173291582181538e-11
1.5941313420140085e-11
5.020082632233146e-11
7.057370253094446e-11
8.25412799268197e-11
8.944204977386963e-11
9.272344402362411e-11
9.320542874818065e-11
9.150982675442512e-11
7.944656625969776e-11
1.9975487209461328e-11
4.8563820878998876e-11
4.8425538856040037e-11
4.453433048652318e-11
4.1948082835691673e-11
4.115318777913902e-11
4.162496276357833e-11
4.286048709848156e-11
4.4502623124636334e-11
4.630946837880174e-11
5.666580083659131e-11
6.096459960229326e-11
5.453673061888035e-11
4.18053894662928e-11
2.787400461696813e-11
1.441489702163633e-11
2.1367814935997185e-12
7.751349409226768e-12
1.3437191630768091e-11
1.4756471586327533e-11
1.6806426868233208e-11
2.765624589646746e-11
4.944126653066443e-11
7.535058956558809e-11
9.807662407936582e-11
1.1478655276488688e-10
1.251773134062132e-10
1.2974666620356596e-10
1.2939626806412142e-10
1.2533765595408705e-10
7.951036680110558e-11
1.2896101281612664e-10
4.0302717456316754e-11
4.3733660282453674e-11
4.121832105367954e-11
3.91020598899059e-11
3.8479743988192914e-11
3.906515324222909e-11
4.0425535305521e-11
4.2222641646340264e-11
4.4215043459866523e-11
5.4105467399106433e-11
6.093398122292128e-11
5.948442107030791e-11
5.042577247536333e-11
3.8805163076814356e-11
2.772002988128768e-11
1.920314001719682e-11
1.5591885972655132e-11
1.7847313017970468e-11
2.2412366525054812e-11
2.1548272258558794e-11
5.059262365613532e-12
2.734926268829997e-11
5.808476678098154e-11
7.911841347349669e-11
9.243751122753709e-11
1.002367232515303e-10
1.0378469170882787e-10
1.0398390146889194e-10
8.807176693459068e-11
2.350786258999791e-10
4.906384204079649e-11
5.0358755551959076e-11
4.6129715257287877e-11
4.297304657927208e-11
4.175552398642101e-11
4.1956117157705555e-11
4.302281056219219e-11
4.45615084678707e-11
4.630694374265598e-11
4.8084156660844717e-11
5.800094193451487e-11
5.822559869841715e-11
4.77520711298657e-11
3.344685303740304e-11
1.8810954029787322e-11
4.320715188490101e-12
1.001795268488374e-11
2.3860752529800416e-11
3.635877722765235e-11
4.6527066519741476e-11
5.468408359221864e-11
6.418508861671117e-11
7.975557924774638e-11
1.024257531970839e-10
1.281776547442464e-10
1.515830886619974e-10
1.6871362308367072e-10
1.7760803603171857e-10
1.7803121115191333e-10
9.674320455863629e-11
1.0251253300482899e-10
2.8713362732867646e-11
4.291089213064835e-11
4.1232681973161214e-11
3.889247155124029e-11
3.789049016575903e-11
3.8196654882989876e-11
3.939474177342736e-11
4.112256957639306e-11
4.311494675141363e-11
5.221765606276046e-11
5.937256493068294e-11
6.019479609896343e-11
5.378933145399171e-11
4.42020940827876e-11
3.48568866270087e-11
2.8286383416491277e-11
2.6627770810135808e-11
2.986773434690898e-11
3.5061757954642456e-11
3.6411276863076264e-11
2.173291582181538e-11
1.5941313420140085e-11
5.020082632233146e-11
7.057370253094446e-11
8.25412799268197e-11
8.944204977386963e-11
9.272344402362411e-11
9.320542874818065e-11
9.150982675442512e-11
7.944656625969776e-11
1.9975487209461328e-11
4.8563820878998876e-11
4.8425538856040037e-11
4.453433048652318e-11
4.1948082835691673e-11
4.115318777913902e-11
4.162496276357833e-11
4.286048709848156e-11
4.4502623124636334e-11
4.630946837880174e-11
5.666580083659131e-11
6.096459960229326e-11
5.453673061888035e-11
4.18053894662928e-11
2.787400461696813e-11
1.441489702163633e-11
2.1367814935997185e-12
7.751349409226768e-12
1.3437191630768091e-11
1.4756471586327533e-11
1.6806426868233208e-11
2.765624589646746e-11
4.944126653066443e-11
7.535058956558809e-11
9.807662407936582e-11
1.1478655276488688e-10
1.251773134062132e-10
1.2974666620356596e-10
1.2939626806412142e-10
1.2533765595408705e-10
7.951036680110558e-11
1.2896101281612664e-10
4.0302717456316754e-11
4.3733660282453674e-11
4.121832105367954e-11
3.91020598899059e-11
3.8479743988192914e-11
3.906515324222909e-11
4.0425535305521e-11
4.2222641646340264e-11
4.4215043459866523e-11
5.4105467399106433e-11
6.093398122292128e-11
5.948442107030791e-11
5.042577247536333e-11
3.8805163076814356e-11
2.772002988128768e-11
1.920314001719682e-11
1.5591885972655132e-11
1.7847313017970468e-11
2.2412366525054812e-11
2.1548272258558794e-11
5.059262365613532e-12
2.734926268829997e-11
5.808476678098154e-11
7.911841347349669e-11
9.243751122753709e-11
1.002367232515303e-10
1.0378469170882787e-10
1.0398390146889194e-10
8.807176693459068e-11
2.350786258999791e-10
4.906384204079649e-11
5.0358755551959076e-11
4.6129715257287877e-11
4.297304657927208e-11
4.175552398642101e-11
4.1956117157705555e-11
4.302281056219219e-11
4.45615084678707e-11
4.630694374265598e-11
4.8084156660844717e-11
5.800094193451487e-11
5.822559869841715e-11
4.77520711298657e-11
3.344685303740304e-11
1.8810954029787322e-11
4.320715188490101e-12
1.001795268488374e-11
2.3860752529800416e-11
3.635877722765235e-11
4.6527066519741476e-11
5.468408359221864e-11
6.418508861671117e-11
7.975557924774638e-11
1.024257531970839e-10
1.281776547442464e-10
1.515830886619974e-10
1.6871362308367072e-10
1.7760803603171857e-10
1.7803121115191333e-10
9.674320455863629e-11
1.0251253300482899e-10
2.8713362732867646e-11
4.291089213064835e-11
4.1232681973161214e-11
3.889247155124029e-11
3.789049016575903e-11
3.8196654882989876e-11
3.939474177342736e-11
4.112256957639306e-11
4.311494675141363e-11
5.221765606276046e-11
5.937256493068294e-11
6.019479609896343e-11
5.378933145399171e-11
4.42020940827876e-11
3.48568866270087e-11
2.8286383416491277e-11
2.6627770810135808e-11
2.986773434690898e-11
3.5061757954642456e-11
3.6411276863076264e-11
2.173291582181538e-11
1.5941313420140085e-11
5.020082632233146e-11
7.057370253094446e-11
8.25412799268197e-11
8.944204977386963e-11
9.272344402362411e-11
9.320542874818065e-11
9.150982675442512e-11
7.944656625969776e-11
1.9975487209461328e-11
4.8563820878998876e-11
4.8425538856040037e-11
4.453433048652318e-11
4.1948082835691673e-11
4.115318777913902e-11
4.162496276357833e-11
4.286048709848156e-11
4.4502623124636334e-11
4.630946837880174e-11
5.666580083659131e-11
6.096459960229326e-11
5.453673061888035e-11
4.18053894662928e-11
2.787400461696813e-11
1.441489702163633e-11
2.1367814935997185e-12
7.751349409226768e-12
1.3437191630768091e-11
1.4756471586327533e-11
1.6806426868233208e-11
2.765624589646746e-11
4.944126653066443e-11
7.535058956558809e-11
9.807662407936582e-11
1.1478655276488688e-10
1.251773134062132e-10
1.2974666620356596e-10
1.2939626806412142e-10
1.2533765595408705e-10
7.951036680110558e-11
1.2896101281612664e-10
4.0302717456316754e-11
4.3733660282453674e-11
4.121832105367954e-11
3.91020598899059e-11
3.8479743988192914e-11
3.906515324222909e-11
4.0425535305521e-11
4.2222641646340264e-11
4.4215043459866523e-11
5.4105467399106433e-11
6.093398122292128e-11
5.948442107030791e-11
5.042577247536333e-11
3.8805163076814356e-11
2.772002988128768e-11
1.920314001719682e-11
1.5591885972655132e-11
1.7847313017970468e-11
2.2412366525054812e-11
2.1548272258558794e-11
5.059262365613532e-12
2.734926268829997e-11
5.808476678098154e-11
7.911841347349669e-11
9.243751122753709e-11
1.002367232515303e-10
1.0378469170882787e-10
1.0398390146889194e-10
8.807176693459068e-11
2.350786258999791e-10
4.906384204079649e-11
5.0358755551959076e-11
4.6129715257287877e-11
4.297304657927208e-11
4.175552398642101e-11
4.1956117157705555e-11
4.302281056219219e-11
4.45615084678707e-11
4.630694374265598e-11
4.8084156660844717e-11
5.800094193451487e-11
5.822559869841715e-11
4.77520711298657e-11
3.344685303740304e-11
1.8810954029787322e-11
4.320715188490101e-12
1.001795268488374e-11
2.3860752529800416e-11
3.635877722765235e-11
4.6527066519741476e-11
5.468408359221864e-11
6.418508861671117e-11
7.975557924774638e-11
1.024257531970839e-10
1.281776547442464e-10
1.515830886619974e-10
1.6871362308367072e-10
1.7760803603171857e-10
1.7803121115191333e-10
9.674320455863629e-11
1.0251253300482899e-10
2.8713362732867646e-11
4.291089213064835e-11
4.1232681973161214e-11
3.889247155124029e-11
3.789049016575903e-11
3.8196654882989876e-11
3.939474177342736e-11
4.112256957639306e-11
4.311494675141363e-11
5.221765606276046e-11
5.937256493068294e-11
6.019479609896343e-11
5.378933145399171e-11
4.42020940827876e-11
3.48568866270087e-11
2.8286383416491277e-11
2.6627770810135808e-11
2.986773434690898e-11
3.5061757954642456e-11
3.6411276863076264e-11
2.173291582181538e-11
1.5941313420140085e-11
5.020082632233146e-11
7.057370253094446e-11
8.25412799268197e-11
8.944204977386963e-11
9.272344402362411e-11
9.320542874818065e-11
9.150982675442512e-11
7.944656625969776e-11
1.9975487209461328e-11
4.8563820878998876e-11
4.8425538856040037e-11
4.453433048652318e-11
4.1948082835691673e-11
4.115318777913902e-11
4.162496276357833e-11
4.286048709848156e-11
4.4502623124636334e-11
4.630946837880174e-11
5.666580083659131e-11
6.096459960229326e-11
5.453673061888035e-11
4.18053894662928e-11
2.787400461696813e-11
1.441489702163633e-11
2.1367814935997185e-12
7.751349409226768e-12
1.3437191630768091e-11
1.4756471586327533e-11
1.6806426868233208e-11
2.765624589646746e-11
4.944126653066443e-11
7.535058956558809e-11
9.807662407936582e-11
1.1478655276488688e-10
1.251773134062132e-10
1.2974666620356596e-10
1.2939626806412142e-10
1.2533765595408705e-10
7.951036680110558e-11
1.2896101281612664e-10
4.0302717456316754e-11
4.3733660282453674e-11
4.121832105367954e-11
3.91020598899059e-11
3.8479743988192914e-11
3.906515324222909e-11
4.0425535305521e-11
4.2222641646340264e-11
4.4215043459866523e-11
5.4105467399106433e-11
6.093398122292128e-11
5.948442107030791e-11
5.042577247536333e-11
3.8805163076814356e-11
2.772002988128768e-11
1.920314001719682e-11
1.5591885972655132e-11
1.7847313017970468e-11
2.2412366525054812e-11
2.1548272258558794e-11
5.059262365613532e-12
2.734926268829997e-11
5.808476678098154e-11
7.911841347349669e-11
9.243751122753709e-11
1.002367232515303e-10
1.0378469170882787e-10
1.0398390146889194e-10
8.807176693459068e-11
2.350786258999791e-10
4.906384204079649e-11
5.0358755551959076e-11
4.6129715257287877e-11
4.297304657927208e-11
4.175552398642101e-11
4.1956117157705555e-11
4.302281056219219e-11
4.45615084678707e-11
4.630694374265598e-11
4.8084156660844717e-11
5.800094193451487e-11
5.822559869841715e-11
4.77520711298657e-11
3.344685303740304e-11
1.8810954029787322e-11
4.320715188490101e-12
1.001795268488374e-11
2.3860752529800416e-11
3.635877722765235e-11
4.6527066519741476e-11
5.468408359221864e-11
6.418508861671117e-11
7.975557924774638e-11
1.024257531970839e-10
1.281776547442464e-10
1.515830886619974e-10
1.6871362308367072e-10
1.7760803603171857e-10
1.7803121115191333e-10
9.674320455863629e-11
1.0251253300482899e-10
2.8713362732867646e-11
4.291089213064835e-11
4.1232681973161214e-11
3.889247155124029e-11
3.789049016575903e-11
3.8196654882989876e-11
3.939474177342736e-11
4.112256957639306e-11
4.311494675141363e-11
5.221765606276046e-11
5.937256493068294e-11
6.019479609896343e-11
5.378933145399171e-11
4.42020940827876e-11
3.48568866270087e-11
2.8286383416491277e-11
2.6627770810135808e-11
2.986773434690898e-11
3.5061757954642456e-11
3.6411276863076264e-11
2.173291582181538e-11
1.5941313420140085e-11
5.020082632233146e-11
7.057370253094446e-11
8.25412799268197e-11
8.944204977386963e-11
9.272344402362411e-11
9.320542874818065e-11
9.150982675442512e-11
7.944656625969776e-11
1.9975487209461328e-11
4.8563820878998876e-11
4.8425538856040037e-11
4.453433048652318e-11
4.1948082835691673e-11
4.115318777913902e-11
4.162496276357833e-11
4.286048709848156e-11
4.4502623124636334e-11
4.630946837880174e-11
5.666580083659131e-11
6.096459960229326e-11
5.453673061888035e-11
4.18053894662928e-11
2.787400461696813e-11
1.441489702163633e-11
2.1367814935997185e-12
7.751349409226768e-12
1.3437191630768091e-11
1.4756471586327533e-11
1.6806426868233208e-11
2.765624589646746e-11
4.944126653066443e-11
7.535058956558809e-11
9.807662407936582e-11
1.1478655276488688e-10
1.251773134062132e-10
1.2974666620356596e-10
1.2939626806412142e-10
1.2533765595408705e-10
7.951036680110558e-11
1.2896101281612664e-10
4.0302717456316754e-11
4.3733660282453674e-11
4.121832105367954e-11
3.91020598899059e-11
3.8479743988192914e-11
3.906515324222909e-11
4.0425535305521e-11
4.2222641646340264e-11
4.4215043459866523e-11
5.4105467399106433e-11
6.093398122292128e-11
5.948442107030791e-11
5.042577247536333e-11
3.8805163076814356e-11
2.772002988128768e-11
1.920314001719682e-11
1.5591885972655132e-11
1.7847313017970468e-11
2.2412366525054812e-11
2.1548272258558794e-11
5.059262365613532e-12
2.734926268829997e-11
5.808476678098154e-11
7.911841347349669e-11
9.243751122753709e-11
1.002367232515303e-10
1.0378469170882787e-10
1.0398390146889194e-10
8.807176693459068e-11
2.350786258999791e-10
4.906384204079649e-11
5.0358755551959076e-11
4.6129715257287877e-11
4.297304657927208e-11
4.175552398642101e-11
4.1956117157705555e-11
4.302281056219219e-11
4.45615084678707e-11
4.630694374265598e-11
4.8084156660844717e-11
5.800094193451487e-11
5.822559869841715e-11
4.77520711298657e-11
3.344685303740304e-11
1.8810954029787322e-11
4.320715188490101e-12
1.001795268488374e-11
2.3860752529800416e-11
3.635877722765235e-11
4.6527066519741476e-11
5.468408359221864e-11
6.418508861671117e-11
7.975557924774638e-11
1.024257531970839e-10
1.281776547442464e-10
1.515830886619974e-10
1.6871362308367072e-10
1.7760803603171857e-10
1.7803121115191333e-10
9.674320455863629e-11
1.0251253300482899e-10
2.8713362732867646e-11
4.291089213064835e-11
4.1232681973161214e-11
3.889247155124029e-11
3.789049016575903e-11
3.8196654882989876e-11
3.939474177342736e-11
4.112256957639306e-11
4.311494675141363e-11
5.221765606276046e-11
5.937256493068294e-11
6.019479609896343e-11
5.378933145399171e-11
4.42020940827876e-11
3.48568866270087e-11
2.8286383416491277e-11
2.6627770810135808e-11
2.986773434690898e-11
3.5061757954642456e-11
3.6411276863076264e-11
2.173291582181538e-11
1.5941313420140085e-11
5.020082632233146e-11
7.057370253094446e-11
8.25412799268197e-11
8.944204977386963e-11
9.272344402362411e-11
9.320542874818065e-11
9.150982675442512e-11
7.944656625969776e-11
1.9975487209461328e-11
4.8563820878998876e-11
4.8425538856040037e-11
4.453433048652318e-11
4.1948082835691673e-11
4.115318777913902e-11
4.162496276357833e-11
4.286048709848156e-11
4.4502623124636334e-11
4.630946837880174e-11
5.666580083659131e-11
6.096459960229326e-11
5.453673061888035e-11
4.18053894662928e-11
2.787400461696813e-11
1.441489702163633e-11
2.1367814935997185e-12
7.751349409226768e-12
1.3437191630768091e-11
1.4756471586327533e-11
1.6806426868233208e-11
2.765624589646746e-11
4.944126653066443e-11
7.535058956558809e-11
9.807662407936582e-11
1.1478655276488688e-10
1.251773134062132e-10
1.2974666620356596e-10
1.2939626806412142e-10
1.2533765595408705e-10
7.951036680110558e-11
1.2896101281612664e-10
4.0302717456316754e-11
4.3733660282453674e-11
4.121832105367954e-11
3.91020598899059e-11
3.8479743988192914e-11
3.906515324222909e-11
4.0425535305521e-11
4.2222641646340264e-11
4.4215043459866523e-11
5.4105467399106433e-11
6.093398122292128e-11
5.948442107030791e-11
5.042577247536333e-11
3.8805163076814356e-11
2.772002988128768e-11
1.920314001719682e-11
1.5591885972655132e-11
1.7847313017970468e-11
2.2412366525054812e-11
2.1548272258558794e-11
5.059262365613532e-12
2.734926268829997e-11
5.808476678098154e-11
7.911841347349669e-11
9.243751122753709e-11
1.002367232515303e-10
1.0378469170882787e-10
1.0398390146889194e-10
8.807176693459068e-11
2.350786258999791e-10
4.906384204079649e-11
5.0358755551959076e-11
4.6129715257287877e-11
4.297304657927208e-11
4.175552398642101e-11
4.1956117157705555e-11
4.302281056219219e-11
4.45615084678707e-11
4.630694374265598e-11
4.8084156660844717e-11
5.800094193451487e-11
5.822559869841715e-11
4.77520711298657e-11
3.344685303740304e-11
1.8810954029787322e-11
4.320715188490101e-12
1.001795268488374e-11
2.3860752529800416e-11
3.635877722765235e-11
4.6527066519741476e-11
5.468408359221864e-11
6.418508861671117e-11
7.975557924774638e-11
1.024257531970839e-10
1.281776547442464e-10
1.515830886619974e-10
1.6871362308367072e-10
1.7760803603171857e-10
1.7803121115191333e-10
9.674320455863629e-11
1.0251253300482899e-10
2.8713362732867646e-11
4.291089213064835e-11
4.1232681973161214e-11
3.889247155124029e-11
3.789049016575903e-11
3.8196654882989876e-11
3.939474177342736e-11
4.112256957639306e-11
4.311494675141363e-11
5.221765606276046e-11
5.937256493068294e-11
6.019479609896343e-11
5.378933145399171e-11
4.42020940827876e-11
3.48568866270087e-11
2.8286383416491277e-11
2.6627770810135808e-11
2.986773434690898e-11
3.5061757954642456e-11
3.6411276863076264e-11
2.173291582181538e-11
1.5941313420140085e-11
5.020082632233146e-11
7.057370253094446e-11
8.25412799268197e-11
8.944204977386963e-11
9.272344402362411e-11
9.320542874818065e-11
9.150982675442512e-11
7.944656625969776e-11
1.9975487209461328e-11
4.8563820878998876e-11
4.8425538856040037e-11
4.453433048652318e-11
4.1948082835691673e-11
4.115318777913902e-11
4.162496276357833e-11
4.286048709848156e-11
4.4502623124636334e-11
4.630946837880174e-11
5.666580083659131e-11
6.096459960229326e-11
5.453673061888035e-11
4.18053894662928e-11
2.787400461696813e-11
1.441489702163633e-11
2.1367814935997185e-12
7.751349409226768e-12
1.3437191630768091e-11
1.4756471586327533e-11
1.6806426868233208e-11
2.765624589646746e-11
4.944126653066443e-11
7.535058956558809e-11
9.807662407936582e-11
1.1478655276488688e-10
1.251773134062132e-10
1.2974666620356596e-10
1.2939626806412142e-10
1.2533765595408705e-10
7.951036680110558e-11
1.2896101281612664e-10
4.0302717456316754e-11
4.3733660282453674e-11
4.121832105367954e-11
3.91020598899059e-11
3.8479743988192914e-11
3.906515324222909e-11
4.0425535305521e-11
4.2222641646340264e-11
4.4215043459866523e-11
5.4105467399106433e-11
6.093398122292128e-11
5.948442107030791e-11
5.042577247536333e-11
3.8805163076814356e-11
2.772002988128768e-11
1.920314001719682e-11
1.5591885972655132e-11
1.7847313017970468e-11
2.2412366525054812e-11
2.1548272258558794e-11
5.059262365613532e-12
2.734926268829997e-11
5.808476678098154e-11
7.911841347349669e-11
9.243751122753709e-11
1.002367232515303e-10
1.0378469170882787e-10
1.0398390146889194e-10
8.807176693459068e-11
2.350786258999791e-10
4.906384204079649e-11
5.0358755551959076e-11
4.6129715257287877e-11
4.297304657927208e-11
4.175552398642101e-11
4.1956117157705555e-11
4.302281056219219e-11
4.45615084678707e-11
4.630694374265598e-11
4.8084156660844717e-11
5.800094193451487e-11
5.822559869841715e-11
4.77520711298657e-11
3.344685303740304e-11
1.8810954029787322e-11
4.320715188490101e-12
1.001795268488374e-11
2.3860752529800416e-11
3.635877722765235e-11
4.6527066519741476e-11
5.468408359221864e-11
6.418508861671117e-11
7.975557924774638e-11
1.024257531970839e-10
1.281776547442464e-10
1.515830886619974e-10
1.6871362308367072e-10
1.7760803603171857e-10
1.7803121115191333e-10
9.674320455863629e-11
1.0251253300482899e-10
2.8713362732867646e-11
4.291089213064835e-11
4.1232681973161214e-11
3.889247155124029e-11
3.789049016575903e-11
3.8196654882989876e-11
3.939474177342736e-11
4.112256957639306e-11
4.311494675141363e-11
5.221765606276046e-11
5.937256493068294e-11
6.019479609896343e-11
5.378933145399171e-11
4.42020940827876e-11
3.48568866270087e-11
2.8286383416491277e-11
2.6627770810135808e-11
2.986773434690898e-11
3.5061757954642456e-11
3.6411276863076264e-11
2.173291582181538e-11
1.5941313420140085e-11
5.020082632233146e-11
7.057370253094446e-11
8.25412799268197e-11
8.944204977386963e-11
9.272344402362411e-11
9.320542874818065e-11
9.150982675442512e-11
7.944656625969776e-11
1.9975487209461328e-11
4.8563820878998876e-11
4.8425538856040037e-11
4.453433048652318e-11
4.1948082835691673e-11
4.115318777913902e-11
4.162496276357833e-11
4.286048709848156e-11
4.4502623124636334e-11
4.630946837880174e-11
5.666580083659131e-11
6.096459960229326e-11
5.453673061888035e-11
4.18053894662928e-11
2.787400461696813e-11
1.441489702163633e-11
2.1367814935997185e-12
7.751349409226768e-12
1.3437191630768091e-11
1.4756471586327533e-11
1.6806426868233208e-11
2.765624589646746e-11
4.944126653066443e-11
7.535058956558809e-11
9.807662407936582e-11
1.1478655276488688e-10
1.251773134062132e-10
1.2974666620356596e-10
1.2939626806412142e-10
1.2533765595408705e-10
7.951036680110558e-11
1.2896101281612664e-10
4.0302717456316754e-11
4.3733660282453674e-11
4.121832105367954e-11
3.91020598899059e-11
3.8479743988192914e-11
3.906515324222909e-11
4.0425535305521e-11
4.2222641646340264e-11
4.4215043459866523e-11
5.4105467399106433e-11
6.093398122292128e-11
5.948442107030791e-11
5.042577247536333e-11
3.8805163076814356e-11
2.772002988128768e-11
1.920314001719682e-11
1.5591885972655132e-11
1.7847313017970468e-11
2.2412366525054812e-11
2.1548272258558794e-11
5.059262365613532e-12
2.734926268829997e-11
5.808476678098154e-11
7.911841347349669e-11
9.243751122753709e-11
1.002367232515303e-10
1.0378469170882787e-10
1.0398390146889194e-10
8.807176693459068e-11
2.350786258999791e-10
4.906384204079649e-11
5.0358755551959076e-11
4.6129715257287877e-11
4.297304657927208e-11
4.175552398642101e-11
4.1956117157705555e-11
4.302281056219219e-11
4.45615084678707e-11
4.630694374265598e-11
4.8084156660844717e-11
5.800094193451487e-11
5.822559869841715e-11
4.77520711298657e-11
3.344685303740304e-11
1.8810954029787322e-11
4.320715188490101e-12
1.001795268488374e-11
2.3860752529800416e-11
3.635877722765235e-11
4.6527066519741476e-11
5.468408359221864e-11
6.418508861671117e-11
7.975557924774638e-11
1.024257531970839e-10
1.281776547442464e-10
1.515830886619974e-10
1.6871362308367072e-10
1.7760803603171857e-10
1.7803121115191333e-10
9.674320455863629e-11
1.0251253300482899e-10
2.8713362732867646e-11
4.291089213064835e-11
4.1232681973161214e-11
3.889247155124029e-11
3.789049016575903e-11
3.8196654882989876e-11
3.939474177342736e-11
4.112256957639306e-11
4.311494675141363e-11
5.221765606276046e-11
5.937256493068294e-11
6.019479609896343e-11
5.378933145399171e-11
4.42020940827876e-11
3.48568866270087e-11
2.8286383416491277e-11
2.6627770810135808e-11
2.986773434690898e-11
3.5061757954642456e-11
3.6411276863076264e-11
2.173291582181538e-11
1.5941313420140085e-11
5.020082632233146e-11
7.057370253094446e-11
8.25412799268197e-11
8.944204977386963e-11
9.272344402362411e-11
9.320542874818065e-11
9.150982675442512e-11
7.944656625969776e-11
1.9975487209461328e-11
4.8563820878998876e-11
4.8425538856040037e-11
4.453433048652318e-11
4.1948082835691673e-11
4.115318777913902e-11
4.162496276357833e-11
4.286048709848156e-11
4.4502623124636334e-11
4.630946837880174e-11
5.666580083659131e-11
6.096459960229326e-11
5.453673061888035e-11
4.18053894662928e-11
2.787400461696813e-11
1.441489702163633e-11
2.1367814935997185e-12
7.751349409226768e-12
1.3437191630768091e-11
1.4756471586327533e-11
1.6806426868233208e-11
2.765624589646746e-11
4.944126653066443e-11
7.535058956558809e-11
9.807662407936582e-11
1.1478655276488688e-10
1.251773134062132e-10
1.2974666620356596e-10
1.2939626806412142e-10
1.2533765595408705e-10
7.951036680110558e-11
1.2896101281612664e-10
4.0302717456316754e-11
4.3733660282453674e-11
4.121832105367954e-11
3.91020598899059e-11
3.8479743988192914e-11
3.906515324222909e-11
4.0425535305521e-11
4.2222641646340264e-11
4.4215043459866523e-11
5.4105467399106433e-11
6.093398122292128e-11
5.948442107030791e-11
5.042577247536333e-11
3.8805163076814356e-11
2.772002988128768e-11
1.920314001719682e-11
1.5591885972655132e-11
1.7847313017970468e-11
2.2412366525054812e-11
2.1548272258558794e-11
5.059262365613532e-12
2.734926268829997e-11
5.808476678098154e-11
7.911841347349669e-11
9.243751122753709e-11
1.002367232515303e-10
1.0378469170882787e-10
1.0398390146889194e-10
8.807176693459068e-11
2.350786258999791e-10
4.906384204079649e-11
5.0358755551959076e-11
4.6129715257287877e-11
4.297304657927208e-11
4.175552398642101e-11
4.1956117157705555e-11
4.302281056219219e-11
4.45615084678707e-11
4.630694374265598e-11
4.8084156660844717e-11
5.800094193451487e-11
5.822559869841715e-11
4.77520711298657e-11
3.344685303740304e-11
1.8810954029787322e-11
4.320715188490101e-12
1.001795268488374e-11
2.3860752529800416e-11
3.635877722765235e-11
4.6527066519741476e-11
5.468408359221864e-11
6.418508861671117e-11
7.975557924774638e-11
1.024257531970839e-10
1.281776547442464e-10
1.515830886619974e-10
1.6871362308367072e-10
1.7760803603171857e-10
1.7803121115191333e-10
9.674320455863629e-11
1.0251253300482899e-10
2.8713362732867646e-11
4.291089213064835e-11
4.1232681973161214e-11
3.889247155124029e-11
3.789049016575903e-11
3.8196654882989876e-11
3.939474177342736e-11
4.112256957639306e-11
4.311494675141363e-11
5.221765606276046e-11
5.937256493068294e-11
6.019479609896343e-11
5.378933145399171e-11
4.42020940827876e-11
3.48568866270087e-11
2.8286383416491277e-11
2.6627770810135808e-11
2.986773434690898e-11
3.5061757954642456e-11
3.6411276863076264e-11
2.173291582181538e-11
1.5941313420140085e-11
5.020082632233146e-11
7.057370253094446e-11
8.25412799268197e-11
8.944204977386963e-11
9.272344402362411e-11
9.320542874818065e-11
9.150982675442512e-11
7.944656625969776e-11
1.9975487209461328e-11
4.8563820878998876e-11
4.8425538856040037e-11
4.453433048652318e-11
4.1948082835691673e-11
4.115318777913902e-11
4.162496276357833e-11
4.286048709848156e-11
4.4502623124636334e-11
4.630946837880174e-11
5.666580083659131e-11
6.096459960229326e-11
5.453673061888035e-11
4.18053894662928e-11
2.787400461696813e-11
1.441489702163633e-11
2.1367814935997185e-12
7.751349409226768e-12
1.3437191630768091e-11
1.4756471586327533e-11
1.6806426868233208e-11
2.765624589646746e-11
4.944126653066443e-11
7.535058956558809e-11
9.807662407936582e-11
1.1478655276488688e-10
1.251773134062132e-10
1.2974666620356596e-10
1.2939626806412142e-10
1.2533765595408705e-10
7.951036680110558e-11
1.2896101281612664e-10
4.0302717456316754e-11
4.3733660282453674e-11
4.121832105367954e-11
3.91020598899059e-11
3.8479743988192914e-11
3.906515324222909e-11
4.0425535305521e-11
4.2222641646340264e-11
4.4215043459866523e-11
5.4105467399106433e-11
6.093398122292128e-11
5.948442107030791e-11
5.042577247536333e-11
3.8805163076814356e-11
2.772002988128768e-11
1.920314001719682e-11
1.5591885972655132e-11
1.7847313017970468e-11
2.2412366525054812e-11
2.1548272258558794e-11
5.059262365613532e-12
2.734926268829997e-11
5.808476678098154e-11
7.911841347349669e-11
9.243751122753709e-11
1.002367232515303e-10
1.0378469170882787e-10
1.0398390146889194e-10
8.807176693459068e-11
2.350786258999791e-10
4.906384204079649e-11
5.0358755551959076e-11
4.6129715257287877e-11
4.297304657927208e-11
4.175552398642101e-11
4.1956117157705555e-11
4.302281056219219e-11
4.45615084678707e-11
4.630694374265598e-11
4.8084156660844717e-11
5.800094193451487e-11
5.822559869841715e-11
4.77520711298657e-11
3.344685303740304e-11
1.8810954029787322e-11
4.320715188490101e-12
1.001795268488374e-11
2.3860752529800416e-11
3.635877722765235e-11
4.6527066519741476e-11
5.468408359221864e-11
6.418508861671117e-11
7.975557924774638e-11
1.024257531970839e-10
1.281776547442464e-10
1.515830886619974e-10
1.6871362308367072e-10
1.7760803603171857e-10
1.7803121115191333e-10
9.674320455863629e-11
1.0251253300482899e-10
2.8713362732867646e-11
4.291089213064835e-11
4.1232681973161214e-11
3.889247155124029e-11
3.789049016575903e-11
3.8196654882989876e-11
3.939474177342736e-11
4.112256957639306e-11
4.311494675141363e-11
5.221765606276046e-11
5.937256493068294e-11
6.019479609896343e-11
5.378933145399171e-11
4.42020940827876e-11
3.48568866270087e-11
2.8286383416491277e-11
2.6627770810135808e-11
2.986773434690898e-11
3.5061757954642456e-11
3.6411276863076264e-11
2.173291582181538e-11
1.5941313420140085e-11
5.020082632233146e-11
7.057370253094446e-11
8.25412799268197e-11
8.944204977386963e-11
9.272344402362411e-11
9.320542874818065e-11
9.150982675442512e-11
7.944656625969776e-11
1.9975487209461328e-11
4.8563820878998876e-11
4.8425538856040037e-11
4.453433048652318e-11
4.1948082835691673e-11
4.115318777913902e-11
4.162496276357833e-11
4.286048709848156e-11
4.4502623124636334e-11
4.630946837880174e-11
5.666580083659131e-11
6.096459960229326e-11
5.453673061888035e-11
4.18053894662928e-11
2.787400461696813e-11
1.441489702163633e-11
2.1367814935997185e-12
7.751349409226768e-12
1.3437191630768091e-11
1.4756471586327533e-11
1.6806426868233208e-11
2.765624589646746e-11
4.944126653066443e-11
7.535058956558809e-11
9.807662407936582e-11
1.1478655276488688e-10
1.251773134062132e-10
1.2974666620356596e-10
1.2939626806412142e-10
1.2533765595408705e-10
7.951036680110558e-11
1.2896101281612664e-10
4.0302717456316754e-11
4.3733660282453674e-11
4.121832105367954e-11
3.91020598899059e-11
3.8479743988192914e-11
3.906515324222909e-11
4.0425535305521e-11
4.2222641646340264e-11
4.4215043459866523e-11
5.4105467399106433e-11
6.093398122292128e-11
5.948442107030791e-11
5.042577247536333e-11
3.8805163076814356e-11
2.772002988128768e-11
1.920314001719682e-11
1.5591885972655132e-11
1.7847313017970468e-11
2.2412366525054812e-11
2.1548272258558794e-11
5.059262365613532e-12
2.734926268829997e-11
5.808476678098154e-11
7.911841347349669e-11
9.243751122753709e-11
1.002367232515303e-10
1.0378469170882787e-10
1.0398390146889194e-10
8.807176693459068e-11
2.350786258999791e-10
4.906384204079649e-11
5.0358755551959076e-11
4.6129715257287877e-11
4.297304657927208e-11
4.175552398642101e-11
4.1956117157705555e-11
4.302281056219219e-11
4.45615084678707e-11
4.630694374265598e-11
4.8084156660844717e-11
5.800094193451487e-11
5.822559869841715e-11
4.77520711298657e-11
3.344685303740304e-11
1.8810954029787322e-11
4.320715188490101e-12
1.001795268488374e-11
2.3860752529800416e-11
3.635877722765235e-11
4.6527066519741476e-11
5.468408359221864e-11
6.418508861671117e-11
7.975557924774638e-11
1.024257531970839e-10
1.281776547442464e-10
1.515830886619974e-10
1.6871362308367072e-10
1.7760803603171857e-10
1.7803121115191333e-10
9.674320455863629e-11
1.0251253300482899e-10
2.8713362732867646e-11
4.291089213064835e-11
4.1232681973161214e-11
3.889247155124029e-11
3.789049016575903e-11
3.8196654882989876e-11
3.939474177342736e-11
4.112256957639306e-11
4.311494675141363e-11
5.221765606276046e-11
5.937256493068294e-11
6.019479609896343e-11
5.378933145399171e-11
4.42020940827876e-11
3.48568866270087e-11
2.8286383416491277e-11
2.6627770810135808e-11
2.986773434690898e-11
3.5061757954642456e-11
3.6411276863076264e-11
2.173291582181538e-11
1.5941313420140085e-11
5.020082632233146e-11
7.057370253094446e-11
8.25412799268197e-11
8.944204977386963e-11
9.272344402362411e-11
9.320542874818065e-11
9.150982675442512e-11
7.944656625969776e-11
1.9975487209461328e-11
4.8563820878998876e-11
4.8425538856040037e-11
4.453433048652318e-11
4.1948082835691673e-11
4.115318777913902e-11
4.162496276357833e-11
4.286048709848156e-11
4.4502623124636334e-11
4.630946837880174e-11
5.666580083659131e-11
6.096459960229326e-11
5.453673061888035e-11
4.18053894662928e-11
2.787400461696813e-11
1.441489702163633e-11
2.1367814935997185e-12
7.751349409226768e-12
1.3437191630768091e-11
1.4756471586327533e-11
1.6806426868233208e-11
2.765624589646746e-11
4.944126653066443e-11
7.535058956558809e-11
9.807662407936582e-11
1.1478655276488688e-10
1.251773134062132e-10
1.2974666620356596e-10
1.2939626806412142e-10
1.2533765595408705e-10
7.951036680110558e-11
1.2896101281612664e-10
4.0302717456316754e-11
4.3733660282453674e-11
4.121832105367954e-11
3.91020598899059e-11
3.8479743988192914e-11
3.906515324222909e-11
4.0425535305521e-11
4.2222641646340264e-11
4.4215043459866523e-11
5.4105467399106433e-11
6.093398122292128e-11
5.948442107030791e-11
5.042577247536333e-11
3.8805163076814356e-11
2.772002988128768e-11
1.920314001719682e-11
1.5591885972655132e-11
1.7847313017970468e-11
2.2412366525054812e-11
2.1548272258558794e-11
5.059262365613532e-12
2.734926268829997e-11
5.808476678098154e-11
7.911841347349669e-11
9.243751122753709e-11
1.002367232515303e-10
1.0378469170882787e-10
1.0398390146889194e-10
8.807176693459068e-11
2.350786258999791e-10
4.906384204079649e-11
5.0358755551959076e-11
4.6129715257287877e-11
4.297304657927208e-11
4.175552398642101e-11
4.1956117157705555e-11
4.302281056219219e-11
4.45615084678707e-11
4.630694374265598e-11
4.8084156660844717e-11
5.800094193451487e-11
5.822559869841715e-11
4.77520711298657e-11
3.344685303740304e-11
1.8810954029787322e-11
4.320715188490101e-12
1.001795268488374e-11
2.3860752529800416e-11
3.635877722765235e-11
4.6527066519741476e-11
5.468408359221864e-11
6.418508861671117e-11
7.975557924774638e-11
1.024257531970839e-10
1.281776547442464e-10
1.515830886619974e-10
1.6871362308367072e-10
1.7760803603171857e-10
1.7803121115191333e-10
9.674320455863629e-11
1.0251253300482899e-10
2.8713362732867646e-11
4.291089213064835e-11
4.1232681973161214e-11
3.889247155124029e-11
3.789049016575903e-11
3.8196654882989876e-11
3.939474177342736e-11
4.112256957639306e-11
4.311494675141363e-11
5.221765606276046e-11
5.937256493068294e-11
6.019479609896343e-11
5.378933145399171e-11
4.42020940827876e-11
3.48568866270087e-11
2.8286383416491277e-11
2.6627770810135808e-11
2.986773434690898e-11
3.5061757954642456e-11
3.6411276863076264e-11
2.173291582181538e-11
1.5941313420140085e-11
5.020082632233146e-11
7.057370253094446e-11
8.25412799268197e-11
8.944204977386963e-11
9.272344402362411e-11
9.320542874818065e-11
9.150982675442512e-11
7.944656625969776e-11
1.9975487209461328e-11
4.8563820878998876e-11
4.8425538856040037e-11
4.453433048652318e-11
4.1948082835691673e-11
4.115318777913902e-11
4.162496276357833e-11
4.286048709848156e-11
4.4502623124636334e-11
4.630946837880174e-11
5.666580083659131e-11
6.096459960229326e-11
5.453673061888035e-11
4.18053894662928e-11
2.787400461696813e-11
1.441489702163633e-11
2.1367814935997185e-12
7.751349409226768e-12
1.3437191630768091e-11
1.4756471586327533e-11
1.6806426868233208e-11
2.765624589646746e-11
4.944126653066443e-11
7.535058956558809e-11
9.807662407936582e-11
1.1478655276488688e-10
1.251773134062132e-10
1.2974666620356596e-10
1.2939626806412142e-10
1.2533765595408705e-10
7.951036680110558e-11
1.2896101281612664e-10
4.0302717456316754e-11
4.3733660282453674e-11
4.121832105367954e-11
3.91020598899059e-11
3.8479743988192914e-11
3.906515324222909e-11
4.0425535305521e-11
4.2222641646340264e-11
4.4215043459866523e-11
5.4105467399106433e-11
6.093398122292128e-11
5.948442107030791e-11
5.042577247536333e-11
3.8805163076814356e-11
2.772002988128768e-11
1.920314001719682e-11
1.5591885972655132e-11
1.7847313017970468e-11
2.2412366525054812e-11
2.1548272258558794e-11
5.059262365613532e-12
2.734926268829997e-11
5.808476678098154e-11
7.911841347349669e-11
9.243751122753709e-11
1.002367232515303e-10
1.0378469170882787e-10
1.0398390146889194e-10
8.807176693459068e-11
2.350786258999791e-10
4.906384204079649e-11
5.0358755551959076e-11
4.6129715257287877e-11
4.297304657927208e-11
4.175552398642101e-11
4.1956117157705555e-11
4.302281056219219e-11
4.45615084678707e-11
4.630694374265598e-11
4.8084156660844717e-11
5.800094193451487e-11
5.822559869841715e-11
4.77520711298657e-11
3.344685303740304e-11
1.8810954029787322e-11
4.320715188490101e-12
1.001795268488374e-11
2.3860752529800416e-11
3.635877722765235e-11
4.6527066519741476e-11
5.468408359221864e-11
6.418508861671117e-11
7.975557924774638e-11
1.024257531970839e-10
1.281776547442464e-10
1.515830886619974e-10
1.6871362308367072e-10
1.7760803603171857e-10
1.7803121115191333e-10
9.674320455863629e-11
1.0251253300482899e-10
2.8713362732867646e-11
4.291089213064835e-11
4.1232681973161214e-11
3.889247155124029e-11
3.789049016575903e-11
3.8196654882989876e-11
3.939474177342736e-11
4.112256957639306e-11
4.311494675141363e-11
5.221765606276046e-11
5.937256493068294e-11
6.019479609896343e-11
5.378933145399171e-11
4.42020940827876e-11
3.48568866270087e-11
2.8286383416491277e-11
2.6627770810135808e-11
2.986773434690898e-11
3.5061757954642456e-11
3.6411276863076264e-11
2.173291582181538e-11
1.5941313420140085e-11
5.020082632233146e-11
7.057370253094446e-11
8.25412799268197e-11
8.944204977386963e-11
9.272344402362411e-11
9.320542874818065e-11
9.150982675442512e-11
7.944656625969776e-11
1.9975487209461328e-11
4.8563820878998876e-11
4.8425538856040037e-11
4.453433048652318e-11
4.1948082835691673e-11
4.115318777913902e-11
4.162496276357833e-11
4.286048709848156e-11
4.4502623124636334e-11
4.630946837880174e-11
5.666580083659131e-11
6.096459960229326e-11
5.453673061888035e-11
4.18053894662928e-11
2.787400461696813e-11
1.441489702163633e-11
2.1367814935997185e-12
7.751349409226768e-12
1.3437191630768091e-11
1.4756471586327533e-11
1.6806426868233208e-11
2.765624589646746e-11
4.944126653066443e-11
7.535058956558809e-11
9.807662407936582e-11
1.1478655276488688e-10
1.251773134062132e-10
1.2974666620356596e-10
1.2939626806412142e-10
1.2533765595408705e-10
7.951036680110558e-11
1.2896101281612664e-10
4.0302717456316754e-11
4.3733660282453674e-11
4.121832105367954e-11
3.91020598899059e-11
3.8479743988192914e-11
3.906515324222909e-11
4.0425535305521e-11
4.2222641646340264e-11
4.4215043459866523e-11
5.4105467399106433e-11
6.093398122292128e-11
5.948442107030791e-11
5.042577247536333e-11
3.8805163076814356e-11
2.772002988128768e-11
1.920314001719682e-11
1.5591885972655132e-11
1.7847313017970468e-11
2.2412366525054812e-11
2.1548272258558794e-11
5.059262365613532e-12
2.734926268829997e-11
5.808476678098154e-11
7.911841347349669e-11
9.243751122753709e-11
1.002367232515303e-10
1.0378469170882787e-10
1.0398390146889194e-10
8.807176693459068e-11
2.350786258999791e-10
4.906384204079649e-11
5.0358755551959076e-11
4.6129715257287877e-11
4.297304657927208e-11
4.175552398642101e-11
4.1956117157705555e-11
4.302281056219219e-11
4.45615084678707e-11
4.630694374265598e-11
4.8084156660844717e-11
5.800094193451487e-11
5.822559869841715e-11
4.77520711298657e-11
3.344685303740304e-11
1.8810954029787322e-11
4.320715188490101e-12
1.001795268488374e-11
2.3860752529800416e-11
3.635877722765235e-11
4.6527066519741476e-11
5.468408359221864e-11
6.418508861671117e-11
7.975557924774638e-11
1.024257531970839e-10
1.281776547442464e-10
1.515830886619974e-10
1.6871362308367072e-10
1.7760803603171857e-10
1.7803121115191333e-10
9.674320455863629e-11
1.0251253300482899e-10
2.8713362732867646e-11
4.291089213064835e-11
4.1232681973161214e-11
3.889247155124029e-11
3.789049016575903e-11
3.8196654882989876e-11
3.939474177342736e-11
4.112256957639306e-11
4.311494675141363e-11
5.221765606276046e-11
5.937256493068294e-11
6.019479609896343e-11
5.378933145399171e-11
4.42020940827876e-11
3.48568866270087e-11
2.8286383416491277e-11
2.6627770810135808e-11
2.986773434690898e-11
3.5061757954642456e-11
3.6411276863076264e-11
2.173291582181538e-11
1.5941313420140085e-11
5.020082632233146e-11
7.057370253094446e-11
8.25412799268197e-11
8.944204977386963e-11
9.272344402362411e-11
9.320542874818065e-11
9.150982675442512e-11
7.944656625969776e-11
1.9975487209461328e-11
4.8563820878998876e-11
4.8425538856040037e-11
4.453433048652318e-11
4.1948082835691673e-11
4.115318777913902e-11
4.162496276357833e-11
4.286048709848156e-11
4.4502623124636334e-11
4.630946837880174e-11
5.666580083659131e-11
6.096459960229326e-11
5.453673061888035e-11
4.18053894662928e-11
2.787400461696813e-11
1.441489702163633e-11
2.1367814935997185e-12
7.751349409226768e-12
1.3437191630768091e-11
1.4756471586327533e-11
1.6806426868233208e-11
2.765624589646746e-11
4.944126653066443e-11
7.535058956558809e-11
9.807662407936582e-11
1.1478655276488688e-10
1.251773134062132e-10
1.2974666620356596e-10
1.2939626806412142e-10
1.2533765595408705e-10
7.951036680110558e-11
1.2896101281612664e-10
4.0302717456316754e-11
4.3733660282453674e-11
4.121832105367954e-11
3.91020598899059e-11
3.8479743988192914e-11
3.906515324222909e-11
4.0425535305521e-11
4.2222641646340264e-11
4.4215043459866523e-11
5.4105467399106433e-11
6.093398122292128e-11
5.948442107030791e-11
5.042577247536333e-11
3.8805163076814356e-11
2.772002988128768e-11
1.920314001719682e-11
1.5591885972655132e-11
1.7847313017970468e-11
2.2412366525054812e-11
2.1548272258558794e-11
5.059262365613532e-12
2.734926268829997e-11
5.808476678098154e-11
7.911841347349669e-11
9.243751122753709e-11
1.002367232515303e-10
1.0378469170882787e-10
1.0398390146889194e-10
8.807176693459068e-11
2.350786258999791e-10
4.906384204079649e-11
5.0358755551959076e-11
4.6129715257287877e-11
4.297304657927208e-11
4.175552398642101e-11
4.1956117157705555e-11
4.302281056219219e-11
4.45615084678707e-11
4.630694374265598e-11
4.8084156660844717e-11
5.800094193451487e-11
5.822559869841715e-11
4.77520711298657e-11
3.344685303740304e-11
1.8810954029787322e-11
4.320715188490101e-12
1.001795268488374e-11
2.3860752529800416e-11
3.635877722765235e-11
4.6527066519741476e-11
5.468408359221864e-11
6.418508861671117e-11
7.975557924774638e-11
1.024257531970839e-10
1.281776547442464e-10
1.515830886619974e-10
1.6871362308367072e-10
1.7760803603171857e-10
1.7803121115191333e-10
9.674320455863629e-11
1.0251253300482899e-10
2.8713362732867646e-11
4.291089213064835e-11
4.1232681973161214e-11
3.889247155124029e-11
3.789049016575903e-11
3.8196654882989876e-11
3.939474177342736e-11
4.112256957639306e-11
4.311494675141363e-11
5.221765606276046e-11
5.937256493068294e-11
6.019479609896343e-11
5.378933145399171e-11
4.42020940827876e-11
3.48568866270087e-11
2.8286383416491277e-11
2.6627770810135808e-11
2.986773434690898e-11
3.5061757954642456e-11
3.6411276863076264e-11
2.173291582181538e-11
1.5941313420140085e-11
5.020082632233146e-11
7.057370253094446e-11
8.25412799268197e-11
8.944204977386963e-11
9.272344402362411e-11
9.320542874818065e-11
9.150982675442512e-11
7.944656625969776e-11
1.9975487209461328e-11
4.8563820878998876e-11
4.8425538856040037e-11
4.453433048652318e-11
4.1948082835691673e-11
4.115318777913902e-11
4.162496276357833e-11
4.286048709848156e-11
4.4502623124636334e-11
4.630946837880174e-11
5.666580083659131e-11
6.096459960229326e-11
5.453673061888035e-11
4.18053894662928e-11
2.787400461696813e-11
1.441489702163633e-11
2.1367814935997185e-12
7.751349409226768e-12
1.3437191630768091e-11
1.4756471586327533e-11
1.6806426868233208e-11
2.765624589646746e-11
4.944126653066443e-11
7.535058956558809e-11
9.807662407936582e-11
1.1478655276488688e-10
1.251773134062132e-10
1.2974666620356596e-10
1.2939626806412142e-10
1.2533765595408705e-10
7.951036680110558e-11
1.2896101281612664e-10
4.0302717456316754e-11
4.3733660282453674e-11
4.121832105367954e-11
3.91020598899059e-11
3.8479743988192914e-11
3.906515324222909e-11
4.0425535305521e-11
4.2222641646340264e-11
4.4215043459866523e-11
5.4105467399106433e-11
6.093398122292128e-11
5.948442107030791e-11
5.042577247536333e-11
3.8805163076814356e-11
2.772002988128768e-11
1.920314001719682e-11
1.5591885972655132e-11
1.7847313017970468e-11
2.2412366525054812e-11
2.1548272258558794e-11
5.059262365613532e-12
2.734926268829997e-11
5.808476678098154e-11
7.911841347349669e-11
9.243751122753709e-11
1.002367232515303e-10
1.0378469170882787e-10
1.0398390146889194e-10
8.807176693459068e-11
2.350786258999791e-10
4.906384204079649e-11
5.0358755551959076e-11
4.6129715257287877e-11
4.297304657927208e-11
4.175552398642101e-11
4.1956117157705555e-11
4.302281056219219e-11
4.45615084678707e-11
4.630694374265598e-11
4.8084156660844717e-11
5.800094193451487e-11
5.822559869841715e-11
4.77520711298657e-11
3.344685303740304e-11
1.8810954029787322e-11
4.320715188490101e-12
1.001795268488374e-11
2.3860752529800416e-11
3.635877722765235e-11
4.6527066519741476e-11
5.468408359221864e-11
6.418508861671117e-11
7.975557924774638e-11
1.024257531970839e-10
1.281776547442464e-10
1.515830886619974e-10
1.6871362308367072e-10
1.7760803603171857e-10
1.7803121115191333e-10
9.674320455863629e-11
1.0251253300482899e-10
2.8713362732867646e-11
4.291089213064835e-11
4.1232681973161214e-11
3.889247155124029e-11
3.789049016575903e-11
3.8196654882989876e-11
3.939474177342736e-11
4.112256957639306e-11
4.311494675141363e-11
5.221765606276046e-11
5.937256493068294e-11
6.019479609896343e-11
5.378933145399171e-11
4.42020940827876e-11
3.48568866270087e-11
2.8286383416491277e-11
2.6627770810135808e-11
2.986773434690898e-11
3.5061757954642456e-11
3.6411276863076264e-11
2.173291582181538e-11
1.5941313420140085e-11
5.020082632233146e-11
7.057370253094446e-11
8.25412799268197e-11
8.944204977386963e-11
9.272344402362411e-11
9.320542874818065e-11
9.150982675442512e-11
7.944656625969776e-11
1.9975487209461328e-11
4.8563820878998876e-11
4.8425538856040037e-11
4.453433048652318e-11
4.1948082835691673e-11
4.115318777913902e-11
4.162496276357833e-11
4.286048709848156e-11
4.4502623124636334e-11
4.630946837880174e-11
5.666580083659131e-11
6.096459960229326e-11
5.453673061888035e-11
4.18053894662928e-11
2.787400461696813e-11
1.441489702163633e-11
2.1367814935997185e-12
7.751349409226768e-12
1.3437191630768091e-11
1.4756471586327533e-11
1.6806426868233208e-11
2.765624589646746e-11
4.944126653066443e-11
7.535058956558809e-11
9.807662407936582e-11
1.1478655276488688e-10
1.251773134062132e-10
1.2974666620356596e-10
1.2939626806412142e-10
1.2533765595408705e-10
7.951036680110558e-11
1.2896101281612664e-10
4.0302717456316754e-11
4.3733660282453674e-11
4.121832105367954e-11
3.91020598899059e-11
3.8479743988192914e-11
3.906515324222909e-11
4.0425535305521e-11
4.2222641646340264e-11
4.4215043459866523e-11
5.4105467399106433e-11
6.093398122292128e-11
5.948442107030791e-11
5.042577247536333e-11
3.8805163076814356e-11
2.772002988128768e-11
1.920314001719682e-11
1.5591885972655132e-11
1.7847313017970468e-11
2.2412366525054812e-11
2.1548272258558794e-11
5.059262365613532e-12
2.734926268829997e-11
5.808476678098154e-11
7.911841347349669e-11
9.243751122753709e-11
1.002367232515303e-10
1.0378469170882787e-10
1.0398390146889194e-10
8.807176693459068e-11
2.350786258999791e-10
4.906384204079649e-11
5.0358755551959076e-11
4.6129715257287877e-11
4.297304657927208e-11
4.175552398642101e-11
4.1956117157705555e-11
4.302281056219219e-11
4.45615084678707e-11
4.630694374265598e-11
4.8084156660844717e-11
5.800094193451487e-11
5.822559869841715e-11
4.77520711298657e-11
3.344685303740304e-11
1.8810954029787322e-11
4.320715188490101e-12
1.001795268488374e-11
2.3860752529800416e-11
3.635877722765235e-11
4.6527066519741476e-11
5.468408359221864e-11
6.418508861671117e-11
7.975557924774638e-11
1.024257531970839e-10
1.281776547442464e-10
1.515830886619974e-10
1.6871362308367072e-10
1.7760803603171857e-10
1.7803121115191333e-10
9.674320455863629e-11
1.0251253300482899e-10
2.8713362732867646e-11
4.291089213064835e-11
4.1232681973161214e-11
3.889247155124029e-11
3.789049016575903e-11
3.8196654882989876e-11
3.939474177342736e-11
4.112256957639306e-11
4.311494675141363e-11
5.221765606276046e-11
5.937256493068294e-11
6.019479609896343e-11
5.378933145399171e-11
4.42020940827876e-11
3.48568866270087e-11
2.8286383416491277e-11
2.6627770810135808e-11
2.986773434690898e-11
3.5061757954642456e-11
3.6411276863076264e-11
2.173291582181538e-11
1.5941313420140085e-11
5.020082632233146e-11
7.057370253094446e-11
8.25412799268197e-11
8.944204977386963e-11
9.272344402362411e-11
9.320542874818065e-11
9.150982675442512e-11
7.944656625969776e-11
1.9975487209461328e-11
4.8563820878998876e-11
4.8425538856040037e-11
4.453433048652318e-11
4.1948082835691673e-11
4.115318777913902e-11
4.162496276357833e-11
4.286048709848156e-11
4.4502623124636334e-11
4.630946837880174e-11
5.666580083659131e-11
6.096459960229326e-11
5.453673061888035e-11
4.18053894662928e-11
2.787400461696813e-11
1.441489702163633e-11
2.1367814935997185e-12
7.751349409226768e-12
1.3437191630768091e-11
1.4756471586327533e-11
1.6806426868233208e-11
2.765624589646746e-11
4.944126653066443e-11
7.535058956558809e-11
9.807662407936582e-11
1.1478655276488688e-10
1.251773134062132e-10
1.2974666620356596e-10
1.2939626806412142e-10
1.2533765595408705e-10
7.951036680110558e-11
1.2896101281612664e-10
4.0302717456316754e-11
4.3733660282453674e-11
4.121832105367954e-11
3.91020598899059e-11
3.8479743988192914e-11
3.906515324222909e-11
4.0425535305521e-11
4.2222641646340264e-11
4.4215043459866523e-11
5.4105467399106433e-11
6.093398122292128e-11
5.948442107030791e-11
5.042577247536333e-11
3.8805163076814356e-11
2.772002988128768e-11
1.920314001719682e-11
1.5591885972655132e-11
1.7847313017970468e-11
2.2412366525054812e-11
2.1548272258558794e-11
5.059262365613532e-12
2.734926268829997e-11
5.808476678098154e-11
7.911841347349669e-11
9.243751122753709e-11
1.002367232515303e-10
1.0378469170882787e-10
1.0398390146889194e-10
8.807176693459068e-11
2.350786258999791e-10
4.906384204079649e-11
5.0358755551959076e-11
4.6129715257287877e-11
4.297304657927208e-11
4.175552398642101e-11
4.1956117157705555e-11
4.302281056219219e-11
4.45615084678707e-11
4.630694374265598e-11
4.8084156660844717e-11
5.800094193451487e-11
5.822559869841715e-11
4.77520711298657e-11
3.344685303740304e-11
1.8810954029787322e-11
4.320715188490101e-12
1.001795268488374e-11
2.3860752529800416e-11
3.635877722765235e-11
4.6527066519741476e-11
5.468408359221864e-11
6.418508861671117e-11
7.975557924774638e-11
1.024257531970839e-10
1.281776547442464e-10
1.515830886619974e-10
1.6871362308367072e-10
1.7760803603171857e-10
1.7803121115191333e-10
9.674320455863629e-11
1.0251253300482899e-10
2.8713362732867646e-11
4.291089213064835e-11
4.1232681973161214e-11
3.889247155124029e-11
3.789049016575903e-11
3.8196654882989876e-11
3.939474177342736e-11
4.112256957639306e-11
4.311494675141363e-11
5.221765606276046e-11
5.937256493068294e-11
6.019479609896343e-11
5.378933145399171e-11
4.42020940827876e-11
3.48568866270087e-11
2.8286383416491277e-11
2.6627770810135808e-11
2.986773434690898e-11
3.5061757954642456e-11
3.6411276863076264e-11
2.173291582181538e-11
1.5941313420140085e-11
5.020082632233146e-11
7.057370253094446e-11
8.25412799268197e-11
8.944204977386963e-11
9.272344402362411e-11
9.320542874818065e-11
9.150982675442512e-11
7.944656625969776e-11
1.9975487209461328e-11
4.8563820878998876e-11
4.8425538856040037e-11
4.453433048652318e-11
4.1948082835691673e-11
4.115318777913902e-11
4.162496276357833e-11
4.286048709848156e-11
4.4502623124636334e-11
4.630946837880174e-11
5.666580083659131e-11
6.096459960229326e-11
5.453673061888035e-11
4.18053894662928e-11
2.787400461696813e-11
1.441489702163633e-11
2.1367814935997185e-12
7.751349409226768e-12
1.3437191630768091e-11
1.4756471586327533e-11
1.6806426868233208e-11
2.765624589646746e-11
4.944126653066443e-11
7.535058956558809e-11
9.807662407936582e-11
1.1478655276488688e-10
1.251773134062132e-10
1.2974666620356596e-10
1.2939626806412142e-10
1.2533765595408705e-10
7.951036680110558e-11
1.2896101281612664e-10
4.0302717456316754e-11
4.3733660282453674e-11
4.121832105367954e-11
3.91020598899059e-11
3.8479743988192914e-11
3.906515324222909e-11
4.0425535305521e-11
4.2222641646340264e-11
4.4215043459866523e-11
5.4105467399106433e-11
6.093398122292128e-11
5.948442107030791e-11
5.042577247536333e-11
3.8805163076814356e-11
2.772002988128768e-11
1.920314001719682e-11
1.5591885972655132e-11
1.7847313017970468e-11
2.2412366525054812e-11
2.1548272258558794e-11
5.059262365613532e-12
2.734926268829997e-11
5.808476678098154e-11
7.911841347349669e-11
9.243751122753709e-11
1.002367232515303e-10
1.0378469170882787e-10
1.0398390146889194e-10
8.807176693459068e-11
2.350786258999791e-10
4.906384204079649e-11
5.0358755551959076e-11
4.6129715257287877e-11
4.297304657927208e-11
4.175552398642101e-11
4.1956117157705555e-11
4.302281056219219e-11
4.45615084678707e-11
4.630694374265598e-11
4.8084156660844717e-11
5.800094193451487e-11
5.822559869841715e-11
4.77520711298657e-11
3.344685303740304e-11
1.8810954029787322e-11
4.320715188490101e-12
1.001795268488374e-11
2.3860752529800416e-11
3.635877722765235e-11
4.6527066519741476e-11
5.468408359221864e-11
6.418508861671117e-11
7.975557924774638e-11
1.024257531970839e-10
1.281776547442464e-10
1.515830886619974e-10
1.6871362308367072e-10
1.7760803603171857e-10
1.7803121115191333e-10
9.674320455863629e-11
1.0251253300482899e-10
2.8713362732867646e-11
4.291089213064835e-11
4.1232681973161214e-11
3.889247155124029e-11
3.789049016575903e-11
3.8196654882989876e-11
3.939474177342736e-11
4.112256957639306e-11
4.311494675141363e-11
5.221765606276046e-11
5.937256493068294e-11
6.019479609896343e-11
5.378933145399171e-11
4.42020940827876e-11
3.48568866270087e-11
2.8286383416491277e-11
2.6627770810135808e-11
2.986773434690898e-11
3.5061757954642456e-11
3.6411276863076264e-11
2.173291582181538e-11
1.5941313420140085e-11
5.020082632233146e-11
7.057370253094446e-11
8.25412799268197e-11
8.944204977386963e-11
9.272344402362411e-11
9.320542874818065e-11
9.150982675442512e-11
7.944656625969776e-11
1.9975487209461328e-11
4.8563820878998876e-11
4.8425538856040037e-11
4.453433048652318e-11
4.1948082835691673e-11
4.115318777913902e-11
4.162496276357833e-11
4.286048709848156e-11
4.4502623124636334e-11
4.630946837880174e-11
5.666580083659131e-11
6.096459960229326e-11
5.453673061888035e-11
4.18053894662928e-11
2.787400461696813e-11
1.441489702163633e-11
2.1367814935997185e-12
7.751349409226768e-12
1.3437191630768091e-11
1.4756471586327533e-11
1.6806426868233208e-11
2.765624589646746e-11
4.944126653066443e-11
7.535058956558809e-11
9.807662407936582e-11
1.1478655276488688e-10
1.251773134062132e-10
1.2974666620356596e-10
1.2939626806412142e-10
1.2533765595408705e-10
7.951036680110558e-11
1.2896101281612664e-10
4.0302717456316754e-11
4.3733660282453674e-11
4.121832105367954e-11
3.91020598899059e-11
3.8479743988192914e-11
3.906515324222909e-11
4.0425535305521e-11
4.2222641646340264e-11
4.4215043459866523e-11
5.4105467399106433e-11
6.093398122292128e-11
5.948442107030791e-11
5.042577247536333e-11
3.8805163076814356e-11
2.772002988128768e-11
1.920314001719682e-11
1.5591885972655132e-11
1.7847313017970468e-11
2.2412366525054812e-11
2.1548272258558794e-11
5.059262365613532e-12
2.734926268829997e-11
5.808476678098154e-11
7.911841347349669e-11
9.243751122753709e-11
1.002367232515303e-10
1.0378469170882787e-10
1.0398390146889194e-10
8.807176693459068e-11
2.350786258999791e-10
4.906384204079649e-11
5.0358755551959076e-11
4.6129715257287877e-11
4.297304657927208e-11
4.175552398642101e-11
4.1956117157705555e-11
4.302281056219219e-11
4.45615084678707e-11
4.630694374265598e-11
4.8084156660844717e-11
5.800094193451487e-11
5.822559869841715e-11
4.77520711298657e-11
3.344685303740304e-11
1.8810954029787322e-11
4.320715188490101e-12
1.001795268488374e-11
2.3860752529800416e-11
3.635877722765235e-11
4.6527066519741476e-11
5.468408359221864e-11
6.418508861671117e-11
7.975557924774638e-11
1.024257531970839e-10
1.281776547442464e-10
1.515830886619974e-10
1.6871362308367072e-10
1.7760803603171857e-10
1.7803121115191333e-10
9.674320455863629e-11
1.0251253300482899e-10
2.8713362732867646e-11
4.291089213064835e-11
4.1232681973161214e-11
3.889247155124029e-11
3.789049016575903e-11
3.8196654882989876e-11
3.939474177342736e-11
4.112256957639306e-11
4.311494675141363e-11
5.221765606276046e-11
5.937256493068294e-11
6.019479609896343e-11
5.378933145399171e-11
4.42020940827876e-11
3.48568866270087e-11
2.8286383416491277e-11
2.6627770810135808e-11
2.986773434690898e-11
3.5061757954642456e-11
3.6411276863076264e-11
2.173291582181538e-11
1.5941313420140085e-11
5.020082632233146e-11
7.057370253094446e-11
8.25412799268197e-11
8.944204977386963e-11
9.272344402362411e-11
9.320542874818065e-11
9.150982675442512e-11
7.944656625969776e-11
1.9975487209461328e-11
4.8563820878998876e-11
4.8425538856040037e-11
4.453433048652318e-11
4.1948082835691673e-11
4.115318777913902e-11
4.162496276357833e-11
4.286048709848156e-11
4.4502623124636334e-11
4.630946837880174e-11
5.666580083659131e-11
6.096459960229326e-11
5.453673061888035e-11
4.18053894662928e-11
2.787400461696813e-11
1.441489702163633e-11
2.1367814935997185e-12
7.751349409226768e-12
1.3437191630768091e-11
1.4756471586327533e-11
1.6806426868233208e-11
2.765624589646746e-11
4.944126653066443e-11
7.535058956558809e-11
9.807662407936582e-11
1.1478655276488688e-10
1.251773134062132e-10
1.2974666620356596e-10
1.2939626806412142e-10
1.2533765595408705e-10
7.951036680110558e-11
1.2896101281612664e-10
4.0302717456316754e-11
4.3733660282453674e-11
4.121832105367954e-11
3.91020598899059e-11
3.8479743988192914e-11
3.906515324222909e-11
4.0425535305521e-11
4.2222641646340264e-11
4.4215043459866523e-11
5.4105467399106433e-11
6.093398122292128e-11
5.948442107030791e-11
5.042577247536333e-11
3.8805163076814356e-11
2.772002988128768e-11
1.920314001719682e-11
1.5591885972655132e-11
1.7847313017970468e-11
2.2412366525054812e-11
2.1548272258558794e-11
5.059262365613532e-12
2.734926268829997e-11
5.808476678098154e-11
7.911841347349669e-11
9.243751122753709e-11
1.002367232515303e-10
1.0378469170882787e-10
1.0398390146889194e-10
8.807176693459068e-11
2.350786258999791e-10
4.906384204079649e-11
5.0358755551959076e-11
4.6129715257287877e-11
4.297304657927208e-11
4.175552398642101e-11
4.1956117157705555e-11
4.302281056219219e-11
4.45615084678707e-11
4.630694374265598e-11
4.8084156660844717e-11
5.800094193451487e-11
5.822559869841715e-11
4.77520711298657e-11
3.344685303740304e-11
1.8810954029787322e-11
4.320715188490101e-12
1.001795268488374e-11
2.3860752529800416e-11
3.635877722765235e-11
4.6527066519741476e-11
5.468408359221864e-11
6.418508861671117e-11
7.975557924774638e-11
1.024257531970839e-10
1.281776547442464e-10
1.515830886619974e-10
1.6871362308367072e-10
1.7760803603171857e-10
1.7803121115191333e-10
9.674320455863629e-11
1.0251253300482899e-10
2.8713362732867646e-11
4.291089213064835e-11
4.1232681973161214e-11
3.889247155124029e-11
3.789049016575903e-11
3.8196654882989876e-11
3.939474177342736e-11
4.112256957639306e-11
4.311494675141363e-11
5.221765606276046e-11
5.937256493068294e-11
6.019479609896343e-11
5.378933145399171e-11
4.42020940827876e-11
3.48568866270087e-11
2.8286383416491277e-11
2.6627770810135808e-11
2.986773434690898e-11
3.5061757954642456e-11
3.6411276863076264e-11
2.173291582181538e-11
1.5941313420140085e-11
5.020082632233146e-11
7.057370253094446e-11
8.25412799268197e-11
8.944204977386963e-11
9.272344402362411e-11
9.320542874818065e-11
9.150982675442512e-11
7.944656625969776e-11
1.9975487209461328e-11
4.8563820878998876e-11
4.8425538856040037e-11
4.453433048652318e-11
4.1948082835691673e-11
4.115318777913902e-11
4.162496276357833e-11
4.286048709848156e-11
4.4502623124636334e-11
4.630946837880174e-11
5.666580083659131e-11
6.096459960229326e-11
5.453673061888035e-11
4.18053894662928e-11
2.787400461696813e-11
1.441489702163633e-11
2.1367814935997185e-12
7.751349409226768e-12
1.3437191630768091e-11
1.4756471586327533e-11
1.6806426868233208e-11
2.765624589646746e-11
4.944126653066443e-11
7.535058956558809e-11
9.807662407936582e-11
1.1478655276488688e-10
1.251773134062132e-10
1.2974666620356596e-10
1.2939626806412142e-10
1.2533765595408705e-10
7.951036680110558e-11
1.2896101281612664e-10
4.0302717456316754e-11
4.3733660282453674e-11
4.121832105367954e-11
3.91020598899059e-11
3.8479743988192914e-11
3.906515324222909e-11
4.0425535305521e-11
4.2222641646340264e-11
4.4215043459866523e-11
5.4105467399106433e-11
6.093398122292128e-11
5.948442107030791e-11
5.042577247536333e-11
3.8805163076814356e-11
2.772002988128768e-11
1.920314001719682e-11
1.5591885972655132e-11
1.7847313017970468e-11
2.2412366525054812e-11
2.1548272258558794e-11
5.059262365613532e-12
2.734926268829997e-11
5.808476678098154e-11
7.911841347349669e-11
9.243751122753709e-11
1.002367232515303e-10
1.0378469170882787e-10
1.0398390146889194e-10
8.807176693459068e-11
2.350786258999791e-10
4.906384204079649e-11
5.0358755551959076e-11
4.6129715257287877e-11
4.297304657927208e-11
4.175552398642101e-11
4.1956117157705555e-11
4.302281056219219e-11
4.45615084678707e-11
4.630694374265598e-11
4.8084156660844717e-11
5.800094193451487e-11
5.822559869841715e-11
4.77520711298657e-11
3.344685303740304e-11
1.8810954029787322e-11
4.320715188490101e-12
1.001795268488374e-11
2.3860752529800416e-11
3.635877722765235e-11
4.6527066519741476e-11
5.468408359221864e-11
6.418508861671117e-11
7.975557924774638e-11
1.024257531970839e-10
1.281776547442464e-10
1.515830886619974e-10
1.6871362308367072e-10
1.7760803603171857e-10
1.7803121115191333e-10
9.674320455863629e-11
1.0251253300482899e-10
2.8713362732867646e-11
4.291089213064835e-11
4.1232681973161214e-11
3.889247155124029e-11
3.789049016575903e-11
3.8196654882989876e-11
3.939474177342736e-11
4.112256957639306e-11
4.311494675141363e-11
5.221765606276046e-11
5.937256493068294e-11
6.019479609896343e-11
5.378933145399171e-11
4.42020940827876e-11
3.48568866270087e-11
2.8286383416491277e-11
2.6627770810135808e-11
2.986773434690898e-11
3.5061757954642456e-11
3.6411276863076264e-11
2.173291582181538e-11
1.5941313420140085e-11
5.020082632233146e-11
7.057370253094446e-11
8.25412799268197e-11
8.944204977386963e-11
9.272344402362411e-11
9.320542874818065e-11
9.150982675442512e-11
7.944656625969776e-11
1.9975487209461328e-11
4.8563820878998876e-11
4.8425538856040037e-11
4.453433048652318e-11
4.1948082835691673e-11
4.115318777913902e-11
4.162496276357833e-11
4.286048709848156e-11
4.4502623124636334e-11
4.630946837880174e-11
5.666580083659131e-11
6.096459960229326e-11
5.453673061888035e-11
4.18053894662928e-11
2.787400461696813e-11
1.441489702163633e-11
2.1367814935997185e-12
7.751349409226768e-12
1.3437191630768091e-11
1.4756471586327533e-11
1.6806426868233208e-11
2.765624589646746e-11
4.944126653066443e-11
7.535058956558809e-11
9.807662407936582e-11
1.1478655276488688e-10
1.251773134062132e-10
1.2974666620356596e-10
1.2939626806412142e-10
1.2533765595408705e-10
7.951036680110558e-11
1.2896101281612664e-10
4.0302717456316754e-11
4.3733660282453674e-11
4.121832105367954e-11
3.91020598899059e-11
3.8479743988192914e-11
3.906515324222909e-11
4.0425535305521e-11
4.2222641646340264e-11
4.4215043459866523e-11
5.4105467399106433e-11
6.093398122292128e-11
5.948442107030791e-11
5.042577247536333e-11
3.8805163076814356e-11
2.772002988128768e-11
1.920314001719682e-11
1.5591885972655132e-11
1.7847313017970468e-11
2.2412366525054812e-11
2.1548272258558794e-11
5.059262365613532e-12
2.734926268829997e-11
5.808476678098154e-11
7.911841347349669e-11
9.243751122753709e-11
1.002367232515303e-10
1.0378469170882787e-10
1.0398390146889194e-10
8.807176693459068e-11
2.350786258999791e-10
4.906384204079649e-11
5.0358755551959076e-11
4.6129715257287877e-11
4.297304657927208e-11
4.175552398642101e-11
4.1956117157705555e-11
4.302281056219219e-11
4.45615084678707e-11
4.630694374265598e-11
4.8084156660844717e-11
5.800094193451487e-11
5.822559869841715e-11
4.77520711298657e-11
3.344685303740304e-11
1.8810954029787322e-11
4.320715188490101e-12
1.001795268488374e-11
2.3860752529800416e-11
3.635877722765235e-11
4.6527066519741476e-11
5.468408359221864e-11
6.418508861671117e-11
7.975557924774638e-11
1.024257531970839e-10
1.281776547442464e-10
1.515830886619974e-10
1.6871362308367072e-10
1.7760803603171857e-10
1.7803121115191333e-10
9.674320455863629e-11
1.0251253300482899e-10
2.8713362732867646e-11
4.291089213064835e-11
4.1232681973161214e-11
3.889247155124029e-11
3.789049016575903e-11
3.8196654882989876e-11
3.939474177342736e-11
4.112256957639306e-11
4.311494675141363e-11
5.221765606276046e-11
5.937256493068294e-11
6.019479609896343e-11
5.378933145399171e-11
4.42020940827876e-11
3.48568866270087e-11
2.8286383416491277e-11
2.6627770810135808e-11
2.986773434690898e-11
3.5061757954642456e-11
3.6411276863076264e-11
2.173291582181538e-11
1.5941313420140085e-11
5.020082632233146e-11
7.057370253094446e-11
8.25412799268197e-11
8.944204977386963e-11
9.272344402362411e-11
9.320542874818065e-11
9.150982675442512e-11
7.944656625969776e-11
1.9975487209461328e-11
4.8563820878998876e-11
4.8425538856040037e-11
4.453433048652318e-11
4.1948082835691673e-11
4.115318777913902e-11
4.162496276357833e-11
4.286048709848156e-11
4.4502623124636334e-11
4.630946837880174e-11
5.666580083659131e-11
6.096459960229326e-11
5.453673061888035e-11
4.18053894662928e-11
2.787400461696813e-11
1.441489702163633e-11
2.1367814935997185e-12
7.751349409226768e-12
1.3437191630768091e-11
1.4756471586327533e-11
1.6806426868233208e-11
2.765624589646746e-11
4.944126653066443e-11
7.535058956558809e-11
9.807662407936582e-11
1.1478655276488688e-10
1.251773134062132e-10
1.2974666620356596e-10
1.2939626806412142e-10
1.2533765595408705e-10
7.951036680110558e-11
1.2896101281612664e-10
4.0302717456316754e-11
4.3733660282453674e-11
4.121832105367954e-11
3.91020598899059e-11
3.8479743988192914e-11
3.906515324222909e-11
4.0425535305521e-11
4.2222641646340264e-11
4.4215043459866523e-11
5.4105467399106433e-11
6.093398122292128e-11
5.948442107030791e-11
5.042577247536333e-11
3.8805163076814356e-11
2.772002988128768e-11
1.920314001719682e-11
1.5591885972655132e-11
1.7847313017970468e-11
2.2412366525054812e-11
2.1548272258558794e-11
5.059262365613532e-12
2.734926268829997e-11
5.808476678098154e-11
7.911841347349669e-11
9.243751122753709e-11
1.002367232515303e-10
1.0378469170882787e-10
1.0398390146889194e-10
8.807176693459068e-11
2.350786258999791e-10
4.906384204079649e-11
5.0358755551959076e-11
4.6129715257287877e-11
4.297304657927208e-11
4.175552398642101e-11
4.1956117157705555e-11
4.302281056219219e-11
4.45615084678707e-11
4.630694374265598e-11
4.8084156660844717e-11
5.800094193451487e-11
5.822559869841715e-11
4.77520711298657e-11
3.344685303740304e-11
1.8810954029787322e-11
4.320715188490101e-12
1.001795268488374e-11
2.3860752529800416e-11
3.635877722765235e-11
4.6527066519741476e-11
5.468408359221864e-11
6.418508861671117e-11
7.975557924774638e-11
1.024257531970839e-10
1.281776547442464e-10
1.515830886619974e-10
1.6871362308367072e-10
1.7760803603171857e-10
1.7803121115191333e-10
9.674320455863629e-11
1.0251253300482899e-10
2.8713362732867646e-11
4.291089213064835e-11
4.1232681973161214e-11
3.889247155124029e-11
3.789049016575903e-11
3.8196654882989876e-11
3.939474177342736e-11
4.112256957639306e-11
4.311494675141363e-11
5.221765606276046e-11
5.937256493068294e-11
6.019479609896343e-11
5.378933145399171e-11
4.42020940827876e-11
3.48568866270087e-11
2.8286383416491277e-11
2.6627770810135808e-11
2.986773434690898e-11
3.5061757954642456e-11
3.6411276863076264e-11
2.173291582181538e-11
1.5941313420140085e-11
5.020082632233146e-11
7.057370253094446e-11
8.25412799268197e-11
8.944204977386963e-11
9.272344402362411e-11
9.320542874818065e-11
9.150982675442512e-11
7.944656625969776e-11
1.9975487209461328e-11
4.8563820878998876e-11
4.8425538856040037e-11
4.453433048652318e-11
4.1948082835691673e-11
4.115318777913902e-11
4.162496276357833e-11
4.286048709848156e-11
4.4502623124636334e-11
4.630946837880174e-11
5.666580083659131e-11
6.096459960229326e-11
5.453673061888035e-11
4.18053894662928e-11
2.787400461696813e-11
1.441489702163633e-11
2.1367814935997185e-12
7.751349409226768e-12
1.3437191630768091e-11
1.4756471586327533e-11
1.6806426868233208e-11
2.765624589646746e-11
4.944126653066443e-11
7.535058956558809e-11
9.807662407936582e-11
1.1478655276488688e-10
1.251773134062132e-10
1.2974666620356596e-10
1.2939626806412142e-10
1.2533765595408705e-10
7.951036680110558e-11
1.2896101281612664e-10
4.0302717456316754e-11
4.3733660282453674e-11
4.121832105367954e-11
3.91020598899059e-11
3.8479743988192914e-11
3.906515324222909e-11
4.0425535305521e-11
4.2222641646340264e-11
4.4215043459866523e-11
5.4105467399106433e-11
6.093398122292128e-11
5.948442107030791e-11
5.042577247536333e-11
3.8805163076814356e-11
2.772002988128768e-11
1.920314001719682e-11
1.5591885972655132e-11
1.7847313017970468e-11
2.2412366525054812e-11
2.1548272258558794e-11
5.059262365613532e-12
2.734926268829997e-11
5.808476678098154e-11
7.911841347349669e-11
9.243751122753709e-11
1.002367232515303e-10
1.0378469170882787e-10
1.0398390146889194e-10
8.807176693459068e-11
2.350786258999791e-10
4.906384204079649e-11
5.0358755551959076e-11
4.6129715257287877e-11
4.297304657927208e-11
4.175552398642101e-11
4.1956117157705555e-11
4.302281056219219e-11
4.45615084678707e-11
4.630694374265598e-11
4.8084156660844717e-11
5.800094193451487e-11
5.822559869841715e-11
4.77520711298657e-11
3.344685303740304e-11
1.8810954029787322e-11
4.320715188490101e-12
1.001795268488374e-11
2.3860752529800416e-11
3.635877722765235e-11
4.6527066519741476e-11
5.468408359221864e-11
6.418508861671117e-11
7.975557924774638e-11
1.024257531970839e-10
1.281776547442464e-10
1.515830886619974e-10
1.6871362308367072e-10
1.7760803603171857e-10
1.7803121115191333e-10
9.674320455863629e-11
1.0251253300482899e-10
2.8713362732867646e-11
4.291089213064835e-11
4.1232681973161214e-11
3.889247155124029e-11
3.789049016575903e-11
3.8196654882989876e-11
3.939474177342736e-11
4.112256957639306e-11
4.311494675141363e-11
5.221765606276046e-11
5.937256493068294e-11
6.019479609896343e-11
5.378933145399171e-11
4.42020940827876e-11
3.48568866270087e-11
2.8286383416491277e-11
2.6627770810135808e-11
2.986773434690898e-11
3.5061757954642456e-11
3.6411276863076264e-11
2.173291582181538e-11
1.5941313420140085e-11
5.020082632233146e-11
7.057370253094446e-11
8.25412799268197e-11
8.944204977386963e-11
9.272344402362411e-11
9.320542874818065e-11
9.150982675442512e-11
7.944656625969776e-11
1.9975487209461328e-11
4.8563820878998876e-11
4.8425538856040037e-11
4.453433048652318e-11
4.1948082835691673e-11
4.115318777913902e-11
4.162496276357833e-11
4.286048709848156e-11
4.4502623124636334e-11
4.630946837880174e-11
5.666580083659131e-11
6.096459960229326e-11
5.453673061888035e-11
4.18053894662928e-11
2.787400461696813e-11
1.441489702163633e-11
2.1367814935997185e-12
7.751349409226768e-12
1.3437191630768091e-11
1.4756471586327533e-11
1.6806426868233208e-11
2.765624589646746e-11
4.944126653066443e-11
7.535058956558809e-11
9.807662407936582e-11
1.1478655276488688e-10
1.251773134062132e-10
1.2974666620356596e-10
1.2939626806412142e-10
1.2533765595408705e-10
7.951036680110558e-11
1.2896101281612664e-10
4.0302717456316754e-11
4.3733660282453674e-11
4.121832105367954e-11
3.91020598899059e-11
3.8479743988192914e-11
3.906515324222909e-11
4.0425535305521e-11
4.2222641646340264e-11
4.4215043459866523e-11
5.4105467399106433e-11
6.093398122292128e-11
5.948442107030791e-11
5.042577247536333e-11
3.8805163076814356e-11
2.772002988128768e-11
1.920314001719682e-11
1.5591885972655132e-11
1.7847313017970468e-11
2.2412366525054812e-11
2.1548272258558794e-11
5.059262365613532e-12
2.734926268829997e-11
5.808476678098154e-11
7.911841347349669e-11
9.243751122753709e-11
1.002367232515303e-10
1.0378469170882787e-10
1.0398390146889194e-10
8.807176693459068e-11
2.350786258999791e-10
4.906384204079649e-11
5.0358755551959076e-11
4.6129715257287877e-11
4.297304657927208e-11
4.175552398642101e-11
4.1956117157705555e-11
4.302281056219219e-11
4.45615084678707e-11
4.630694374265598e-11
4.8084156660844717e-11
5.800094193451487e-11
5.822559869841715e-11
4.77520711298657e-11
3.344685303740304e-11
1.8810954029787322e-11
4.320715188490101e-12
1.001795268488374e-11
2.3860752529800416e-11
3.635877722765235e-11
4.6527066519741476e-11
5.468408359221864e-11
6.418508861671117e-11
7.975557924774638e-11
1.024257531970839e-10
1.281776547442464e-10
1.515830886619974e-10
1.6871362308367072e-10
1.7760803603171857e-10
1.7803121115191333e-10
9.674320455863629e-11
1.0251253300482899e-10
2.8713362732867646e-11
4.291089213064835e-11
4.1232681973161214e-11
3.889247155124029e-11
3.789049016575903e-11
3.8196654882989876e-11
3.939474177342736e-11
4.112256957639306e-11
4.311494675141363e-11
5.221765606276046e-11
5.937256493068294e-11
6.019479609896343e-11
5.378933145399171e-11
4.42020940827876e-11
3.48568866270087e-11
2.8286383416491277e-11
2.6627770810135808e-11
2.986773434690898e-11
3.5061757954642456e-11
3.6411276863076264e-11
2.173291582181538e-11
1.5941313420140085e-11
5.020082632233146e-11
7.057370253094446e-11
8.25412799268197e-11
8.944204977386963e-11
9.272344402362411e-11
9.320542874818065e-11
9.150982675442512e-11
7.944656625969776e-11
1.9975487209461328e-11
4.8563820878998876e-11
4.8425538856040037e-11
4.453433048652318e-11
4.1948082835691673e-11
4.115318777913902e-11
4.162496276357833e-11
4.286048709848156e-11
4.4502623124636334e-11
4.630946837880174e-11
5.666580083659131e-11
6.096459960229326e-11
5.453673061888035e-11
4.18053894662928e-11
2.787400461696813e-11
1.441489702163633e-11
2.1367814935997185e-12
7.751349409226768e-12
1.3437191630768091e-11
1.4756471586327533e-11
1.6806426868233208e-11
2.765624589646746e-11
4.944126653066443e-11
7.535058956558809e-11
9.807662407936582e-11
1.1478655276488688e-10
1.251773134062132e-10
1.2974666620356596e-10
1.2939626806412142e-10
1.2533765595408705e-10
7.951036680110558e-11
1.2896101281612664e-10
4.0302717456316754e-11
4.3733660282453674e-11
4.121832105367954e-11
3.91020598899059e-11
3.8479743988192914e-11
3.906515324222909e-11
4.0425535305521e-11
4.2222641646340264e-11
4.4215043459866523e-11
5.4105467399106433e-11
6.093398122292128e-11
5.948442107030791e-11
5.042577247536333e-11
3.8805163076814356e-11
2.772002988128768e-11
1.920314001719682e-11
1.5591885972655132e-11
1.7847313017970468e-11
2.2412366525054812e-11
2.1548272258558794e-11
5.059262365613532e-12
2.734926268829997e-11
5.808476678098154e-11
7.911841347349669e-11
9.243751122753709e-11
1.002367232515303e-10
1.0378469170882787e-10
1.0398390146889194e-10
8.807176693459068e-11
2.350786258999791e-10
4.906384204079649e-11
5.0358755551959076e-11
4.6129715257287877e-11
4.297304657927208e-11
4.175552398642101e-11
4.1956117157705555e-11
4.302281056219219e-11
4.45615084678707e-11
4.630694374265598e-11
4.8084156660844717e-11
5.800094193451487e-11
5.822559869841715e-11
4.77520711298657e-11
3.344685303740304e-11
1.8810954029787322e-11
4.320715188490101e-12
1.001795268488374e-11
2.3860752529800416e-11
3.635877722765235e-11
4.6527066519741476e-11
5.468408359221864e-11
6.418508861671117e-11
7.975557924774638e-11
1.024257531970839e-10
1.281776547442464e-10
1.515830886619974e-10
1.6871362308367072e-10
1.7760803603171857e-10
1.7803121115191333e-10
9.674320455863629e-11
1.0251253300482899e-10
2.8713362732867646e-11
4.291089213064835e-11
4.1232681973161214e-11
3.889247155124029e-11
3.789049016575903e-11
3.8196654882989876e-11
3.939474177342736e-11
4.112256957639306e-11
4.311494675141363e-11
5.221765606276046e-11
5.937256493068294e-11
6.019479609896343e-11
5.378933145399171e-11
4.42020940827876e-11
3.48568866270087e-11
2.8286383416491277e-11
2.6627770810135808e-11
2.986773434690898e-11
3.5061757954642456e-11
3.6411276863076264e-11
2.173291582181538e-11
1.5941313420140085e-11
5.020082632233146e-11
7.057370253094446e-11
8.25412799268197e-11
8.944204977386963e-11
9.272344402362411e-11
9.320542874818065e-11
9.150982675442512e-11
7.944656625969776e-11
1.9975487209461328e-11
4.8563820878998876e-11
4.8425538856040037e-11
4.453433048652318e-11
4.1948082835691673e-11
4.115318777913902e-11
4.162496276357833e-11
4.286048709848156e-11
4.4502623124636334e-11
4.630946837880174e-11
5.666580083659131e-11
6.096459960229326e-11
5.453673061888035e-11
4.18053894662928e-11
2.787400461696813e-11
1.441489702163633e-11
2.1367814935997185e-12
7.751349409226768e-12
1.3437191630768091e-11
1.4756471586327533e-11
1.6806426868233208e-11
2.765624589646746e-11
4.944126653066443e-11
7.535058956558809e-11
9.807662407936582e-11
1.1478655276488688e-10
1.251773134062132e-10
1.2974666620356596e-10
1.2939626806412142e-10
1.2533765595408705e-10
7.951036680110558e-11
1.2896101281612664e-10
4.0302717456316754e-11
4.3733660282453674e-11
4.121832105367954e-11
3.91020598899059e-11
3.8479743988192914e-11
3.906515324222909e-11
4.0425535305521e-11
4.2222641646340264e-11
4.4215043459866523e-11
5.4105467399106433e-11
6.093398122292128e-11
5.948442107030791e-11
5.042577247536333e-11
3.8805163076814356e-11
2.772002988128768e-11
1.920314001719682e-11
1.5591885972655132e-11
1.7847313017970468e-11
2.2412366525054812e-11
2.1548272258558794e-11
5.059262365613532e-12
2.734926268829997e-11
5.808476678098154e-11
7.911841347349669e-11
9.243751122753709e-11
1.002367232515303e-10
1.0378469170882787e-10
1.0398390146889194e-10
8.807176693459068e-11
2.350786258999791e-10
4.906384204079649e-11
5.0358755551959076e-11
4.6129715257287877e-11
4.297304657927208e-11
4.175552398642101e-11
4.1956117157705555e-11
4.302281056219219e-11
4.45615084678707e-11
4.630694374265598e-11
4.8084156660844717e-11
5.800094193451487e-11
5.822559869841715e-11
4.77520711298657e-11
3.344685303740304e-11
1.8810954029787322e-11
4.320715188490101e-12
1.001795268488374e-11
2.3860752529800416e-11
3.635877722765235e-11
4.6527066519741476e-11
5.468408359221864e-11
6.418508861671117e-11
7.975557924774638e-11
1.024257531970839e-10
1.281776547442464e-10
1.515830886619974e-10
1.6871362308367072e-10
1.7760803603171857e-10
1.7803121115191333e-10
9.674320455863629e-11
1.0251253300482899e-10
2.8713362732867646e-11
4.291089213064835e-11
4.1232681973161214e-11
3.889247155124029e-11
3.789049016575903e-11
3.8196654882989876e-11
3.939474177342736e-11
4.112256957639306e-11
4.311494675141363e-11
5.221765606276046e-11
5.937256493068294e-11
6.019479609896343e-11
5.378933145399171e-11
4.42020940827876e-11
3.48568866270087e-11
2.8286383416491277e-11
2.6627770810135808e-11
2.986773434690898e-11
3.5061757954642456e-11
3.6411276863076264e-11
2.173291582181538e-11
1.5941313420140085e-11
5.020082632233146e-11
7.057370253094446e-11
8.25412799268197e-11
8.944204977386963e-11
9.272344402362411e-11
9.320542874818065e-11
9.150982675442512e-11
7.944656625969776e-11
1.9975487209461328e-11
4.8563820878998876e-11
4.8425538856040037e-11
4.453433048652318e-11
4.1948082835691673e-11
4.115318777913902e-11
4.162496276357833e-11
4.286048709848156e-11
4.4502623124636334e-11
4.630946837880174e-11
5.666580083659131e-11
6.096459960229326e-11
5.453673061888035e-11
4.18053894662928e-11
2.787400461696813e-11
1.441489702163633e-11
2.1367814935997185e-12
7.751349409226768e-12
1.3437191630768091e-11
1.4756471586327533e-11
1.6806426868233208e-11
2.765624589646746e-11
4.944126653066443e-11
7.535058956558809e-11
9.807662407936582e-11
1.1478655276488688e-10
1.251773134062132e-10
1.2974666620356596e-10
1.2939626806412142e-10
1.2533765595408705e-10
7.951036680110558e-11
1.2896101281612664e-10
4.0302717456316754e-11
4.3733660282453674e-11
4.121832105367954e-11
3.91020598899059e-11
3.8479743988192914e-11
3.906515324222909e-11
4.0425535305521e-11
4.2222641646340264e-11
4.4215043459866523e-11
5.4105467399106433e-11
6.093398122292128e-11
5.948442107030791e-11
5.042577247536333e-11
3.8805163076814356e-11
2.772002988128768e-11
1.920314001719682e-11
1.5591885972655132e-11
1.7847313017970468e-11
2.2412366525054812e-11
2.1548272258558794e-11
5.059262365613532e-12
2.734926268829997e-11
5.808476678098154e-11
7.911841347349669e-11
9.243751122753709e-11
1.002367232515303e-10
1.0378469170882787e-10
1.0398390146889194e-10
8.807176693459068e-11
2.350786258999791e-10
4.906384204079649e-11
5.0358755551959076e-11
4.6129715257287877e-11
4.297304657927208e-11
4.175552398642101e-11
4.1956117157705555e-11
4.302281056219219e-11
4.45615084678707e-11
4.630694374265598e-11
4.8084156660844717e-11
5.800094193451487e-11
5.822559869841715e-11
4.77520711298657e-11
3.344685303740304e-11
1.8810954029787322e-11
4.320715188490101e-12
1.001795268488374e-11
2.3860752529800416e-11
3.635877722765235e-11
4.6527066519741476e-11
5.468408359221864e-11
6.418508861671117e-11
7.975557924774638e-11
1.024257531970839e-10
1.281776547442464e-10
1.515830886619974e-10
1.6871362308367072e-10
1.7760803603171857e-10
1.7803121115191333e-10
9.674320455863629e-11
1.0251253300482899e-10
2.8713362732867646e-11
4.291089213064835e-11
4.1232681973161214e-11
3.889247155124029e-11
3.789049016575903e-11
3.8196654882989876e-11
3.939474177342736e-11
4.112256957639306e-11
4.311494675141363e-11
5.221765606276046e-11
5.937256493068294e-11
6.019479609896343e-11
5.378933145399171e-11
4.42020940827876e-11
3.48568866270087e-11
2.8286383416491277e-11
2.6627770810135808e-11
2.986773434690898e-11
3.5061757954642456e-11
3.6411276863076264e-11
2.173291582181538e-11
1.5941313420140085e-11
5.020082632233146e-11
7.057370253094446e-11
8.25412799268197e-11
8.944204977386963e-11
9.272344402362411e-11
9.320542874818065e-11
9.150982675442512e-11
7.944656625969776e-11
1.9975487209461328e-11
4.8563820878998876e-11
4.8425538856040037e-11
4.453433048652318e-11
4.1948082835691673e-11
4.115318777913902e-11
4.162496276357833e-11
4.286048709848156e-11
4.4502623124636334e-11
4.630946837880174e-11
5.666580083659131e-11
6.096459960229326e-11
5.453673061888035e-11
4.18053894662928e-11
2.787400461696813e-11
1.441489702163633e-11
2.1367814935997185e-12
7.751349409226768e-12
1.3437191630768091e-11
1.4756471586327533e-11
1.6806426868233208e-11
2.765624589646746e-11
4.944126653066443e-11
7.535058956558809e-11
9.807662407936582e-11
1.1478655276488688e-10
1.251773134062132e-10
1.2974666620356596e-10
1.2939626806412142e-10
1.2533765595408705e-10
7.951036680110558e-11
1.2896101281612664e-10
4.0302717456316754e-11
4.3733660282453674e-11
4.121832105367954e-11
3.91020598899059e-11
3.8479743988192914e-11
3.906515324222909e-11
4.0425535305521e-11
4.2222641646340264e-11
4.4215043459866523e-11
5.4105467399106433e-11
6.093398122292128e-11
5.948442107030791e-11
5.042577247536333e-11
3.8805163076814356e-11
2.772002988128768e-11
1.920314001719682e-11
1.5591885972655132e-11
1.7847313017970468e-11
2.2412366525054812e-11
2.1548272258558794e-11
5.059262365613532e-12
2.734926268829997e-11
5.808476678098154e-11
7.911841347349669e-11
9.243751122753709e-11
1.002367232515303e-10
1.0378469170882787e-10
1.0398390146889194e-10
8.807176693459068e-11
2.350786258999791e-10
4.906384204079649e-11
5.0358755551959076e-11
4.6129715257287877e-11
4.297304657927208e-11
4.175552398642101e-11
4.1956117157705555e-11
4.302281056219219e-11
4.45615084678707e-11
4.630694374265598e-11
4.8084156660844717e-11
5.800094193451487e-11
5.822559869841715e-11
4.77520711298657e-11
3.344685303740304e-11
1.8810954029787322e-11
4.320715188490101e-12
1.001795268488374e-11
2.3860752529800416e-11
3.635877722765235e-11
4.6527066519741476e-11
5.468408359221864e-11
6.418508861671117e-11
7.975557924774638e-11
1.024257531970839e-10
1.281776547442464e-10
1.515830886619974e-10
1.6871362308367072e-10
1.7760803603171857e-10
1.7803121115191333e-10
9.674320455863629e-11
1.0251253300482899e-10
2.8713362732867646e-11
4.291089213064835e-11
4.1232681973161214e-11
3.889247155124029e-11
3.789049016575903e-11
3.8196654882989876e-11
3.939474177342736e-11
4.112256957639306e-11
4.311494675141363e-11
5.221765606276046e-11
5.937256493068294e-11
6.019479609896343e-11
5.378933145399171e-11
4.42020940827876e-11
3.48568866270087e-11
2.8286383416491277e-11
2.6627770810135808e-11
2.986773434690898e-11
3.5061757954642456e-11
3.6411276863076264e-11
2.173291582181538e-11
1.5941313420140085e-11
5.020082632233146e-11
7.057370253094446e-11
8.25412799268197e-11
8.944204977386963e-11
9.272344402362411e-11
9.320542874818065e-11
9.150982675442512e-11
7.944656625969776e-11
1.9975487209461328e-11
4.8563820878998876e-11
4.8425538856040037e-11
4.453433048652318e-11
4.1948082835691673e-11
4.115318777913902e-11
4.162496276357833e-11
4.286048709848156e-11
4.4502623124636334e-11
4.630946837880174e-11
5.666580083659131e-11
6.096459960229326e-11
5.453673061888035e-11
4.18053894662928e-11
2.787400461696813e-11
1.441489702163633e-11
2.1367814935997185e-12
7.751349409226768e-12
1.3437191630768091e-11
1.4756471586327533e-11
1.6806426868233208e-11
2.765624589646746e-11
4.944126653066443e-11
7.535058956558809e-11
9.807662407936582e-11
1.1478655276488688e-10
1.251773134062132e-10
1.2974666620356596e-10
1.2939626806412142e-10
1.2533765595408705e-10
7.951036680110558e-11
1.2896101281612664e-10
4.0302717456316754e-11
4.3733660282453674e-11
4.121832105367954e-11
3.91020598899059e-11
3.8479743988192914e-11
3.906515324222909e-11
4.0425535305521e-11
4.2222641646340264e-11
4.4215043459866523e-11
5.4105467399106433e-11
6.093398122292128e-11
5.948442107030791e-11
5.042577247536333e-11
3.8805163076814356e-11
2.772002988128768e-11
1.920314001719682e-11
1.5591885972655132e-11
1.7847313017970468e-11
2.2412366525054812e-11
2.1548272258558794e-11
5.059262365613532e-12
2.734926268829997e-11
5.808476678098154e-11
7.911841347349669e-11
9.243751122753709e-11
1.002367232515303e-10
1.0378469170882787e-10
1.0398390146889194e-10
8.807176693459068e-11
2.350786258999791e-10
4.906384204079649e-11
5.0358755551959076e-11
4.6129715257287877e-11
4.297304657927208e-11
4.175552398642101e-11
4.1956117157705555e-11
4.302281056219219e-11
4.45615084678707e-11
4.630694374265598e-11
4.8084156660844717e-11
5.800094193451487e-11
5.822559869841715e-11
4.77520711298657e-11
3.344685303740304e-11
1.8810954029787322e-11
4.320715188490101e-12
1.001795268488374e-11
2.3860752529800416e-11
3.635877722765235e-11
4.6527066519741476e-11
5.468408359221864e-11
6.418508861671117e-11
7.975557924774638e-11
1.024257531970839e-10
1.281776547442464e-10
1.515830886619974e-10
1.6871362308367072e-10
1.7760803603171857e-10
1.7803121115191333e-10
9.674320455863629e-11
1.0251253300482899e-10
2.8713362732867646e-11
4.291089213064835e-11
4.1232681973161214e-11
3.889247155124029e-11
3.789049016575903e-11
3.8196654882989876e-11
3.939474177342736e-11
4.112256957639306e-11
4.311494675141363e-11
5.221765606276046e-11
5.937256493068294e-11
6.019479609896343e-11
5.378933145399171e-11
4.42020940827876e-11
3.48568866270087e-11
2.8286383416491277e-11
2.6627770810135808e-11
2.986773434690898e-11
3.5061757954642456e-11
3.6411276863076264e-11
2.173291582181538e-11
1.5941313420140085e-11
5.020082632233146e-11
7.057370253094446e-11
8.25412799268197e-11
8.944204977386963e-11
9.272344402362411e-11
9.320542874818065e-11
9.150982675442512e-11
7.944656625969776e-11
1.9975487209461328e-11
4.8563820878998876e-11
4.8425538856040037e-11
4.453433048652318e-11
4.1948082835691673e-11
4.115318777913902e-11
4.162496276357833e-11
4.286048709848156e-11
4.4502623124636334e-11
4.630946837880174e-11
5.666580083659131e-11
6.096459960229326e-11
5.453673061888035e-11
4.18053894662928e-11
2.787400461696813e-11
1.441489702163633e-11
2.1367814935997185e-12
7.751349409226768e-12
1.3437191630768091e-11
1.4756471586327533e-11
1.6806426868233208e-11
2.765624589646746e-11
4.944126653066443e-11
7.535058956558809e-11
9.807662407936582e-11
1.1478655276488688e-10
1.251773134062132e-10
1.2974666620356596e-10
1.2939626806412142e-10
1.2533765595408705e-10
7.951036680110558e-11
1.2896101281612664e-10
4.0302717456316754e-11
4.3733660282453674e-11
4.121832105367954e-11
3.91020598899059e-11
3.8479743988192914e-11
3.906515324222909e-11
4.0425535305521e-11
4.2222641646340264e-11
4.4215043459866523e-11
5.4105467399106433e-11
6.093398122292128e-11
5.948442107030791e-11
5.042577247536333e-11
3.8805163076814356e-11
2.772002988128768e-11
1.920314001719682e-11
1.5591885972655132e-11
1.7847313017970468e-11
2.2412366525054812e-11
2.1548272258558794e-11
5.059262365613532e-12
2.734926268829997e-11
5.808476678098154e-11
7.911841347349669e-11
9.243751122753709e-11
1.002367232515303e-10
1.0378469170882787e-10
1.0398390146889194e-10
8.807176693459068e-11
2.350786258999791e-10
4.906384204079649e-11
5.0358755551959076e-11
4.6129715257287877e-11
4.297304657927208e-11
4.175552398642101e-11
4.1956117157705555e-11
4.302281056219219e-11
4.45615084678707e-11
4.630694374265598e-11
4.8084156660844717e-11
5.800094193451487e-11
5.822559869841715e-11
4.77520711298657e-11
3.344685303740304e-11
1.8810954029787322e-11
4.320715188490101e-12
1.001795268488374e-11
2.3860752529800416e-11
3.635877722765235e-11
4.6527066519741476e-11
5.468408359221864e-11
6.418508861671117e-11
7.975557924774638e-11
1.024257531970839e-10
1.281776547442464e-10
1.515830886619974e-10
1.6871362308367072e-10
1.7760803603171857e-10
1.7803121115191333e-10
9.674320455863629e-11
1.0251253300482899e-10
2.8713362732867646e-11
4.291089213064835e-11
4.1232681973161214e-11
3.889247155124029e-11
3.789049016575903e-11
3.8196654882989876e-11
3.939474177342736e-11
4.112256957639306e-11
4.311494675141363e-11
5.221765606276046e-11
5.937256493068294e-11
6.019479609896343e-11
5.378933145399171e-11
4.42020940827876e-11
3.48568866270087e-11
2.8286383416491277e-11
2.6627770810135808e-11
2.986773434690898e-11
3.5061757954642456e-11
3.6411276863076264e-11
2.173291582181538e-11
1.5941313420140085e-11
5.020082632233146e-11
7.057370253094446e-11
8.25412799268197e-11
8.944204977386963e-11
9.272344402362411e-11
9.320542874818065e-11
9.150982675442512e-11
7.944656625969776e-11
1.9975487209461328e-11
4.8563820878998876e-11
4.8425538856040037e-11
4.453433048652318e-11
4.1948082835691673e-11
4.115318777913902e-11
4.162496276357833e-11
4.286048709848156e-11
4.4502623124636334e-11
4.630946837880174e-11
5.666580083659131e-11
6.096459960229326e-11
5.453673061888035e-11
4.18053894662928e-11
2.787400461696813e-11
1.441489702163633e-11
2.1367814935997185e-12
7.751349409226768e-12
1.3437191630768091e-11
1.4756471586327533e-11
1.6806426868233208e-11
2.765624589646746e-11
4.944126653066443e-11
7.535058956558809e-11
9.807662407936582e-11
1.1478655276488688e-10
1.251773134062132e-10
1.2974666620356596e-10
1.2939626806412142e-10
1.2533765595408705e-10
7.951036680110558e-11
1.2896101281612664e-10
4.0302717456316754e-11
4.3733660282453674e-11
4.121832105367954e-11
3.91020598899059e-11
3.8479743988192914e-11
3.906515324222909e-11
4.0425535305521e-11
4.2222641646340264e-11
4.4215043459866523e-11
5.4105467399106433e-11
6.093398122292128e-11
5.948442107030791e-11
5.042577247536333e-11
3.8805163076814356e-11
2.772002988128768e-11
1.920314001719682e-11
1.5591885972655132e-11
1.7847313017970468e-11
2.2412366525054812e-11
2.1548272258558794e-11
5.059262365613532e-12
2.734926268829997e-11
5.808476678098154e-11
7.911841347349669e-11
9.243751122753709e-11
1.002367232515303e-10
1.0378469170882787e-10
1.0398390146889194e-10
8.807176693459068e-11
2.350786258999791e-10
4.906384204079649e-11
5.0358755551959076e-11
4.6129715257287877e-11
4.297304657927208e-11
4.175552398642101e-11
4.1956117157705555e-11
4.302281056219219e-11
4.45615084678707e-11
4.630694374265598e-11
4.8084156660844717e-11
5.800094193451487e-11
5.822559869841715e-11
4.77520711298657e-11
3.344685303740304e-11
1.8810954029787322e-11
4.320715188490101e-12
1.001795268488374e-11
2.3860752529800416e-11
3.635877722765235e-11
4.6527066519741476e-11
5.468408359221864e-11
6.418508861671117e-11
7.975557924774638e-11
1.024257531970839e-10
1.281776547442464e-10
1.515830886619974e-10
1.6871362308367072e-10
1.7760803603171857e-10
1.7803121115191333e-10
9.674320455863629e-11
1.0251253300482899e-10
2.8713362732867646e-11
4.291089213064835e-11
4.1232681973161214e-11
3.889247155124029e-11
3.789049016575903e-11
3.8196654882989876e-11
3.939474177342736e-11
4.112256957639306e-11
4.311494675141363e-11
5.221765606276046e-11
5.937256493068294e-11
6.019479609896343e-11
5.378933145399171e-11
4.42020940827876e-11
3.48568866270087e-11
2.8286383416491277e-11
2.6627770810135808e-11
2.986773434690898e-11
3.5061757954642456e-11
3.6411276863076264e-11
2.173291582181538e-11
1.5941313420140085e-11
5.020082632233146e-11
7.057370253094446e-11
8.25412799268197e-11
8.944204977386963e-11
9.272344402362411e-11
9.320542874818065e-11
9.150982675442512e-11
7.944656625969776e-11
1.9975487209461328e-11
4.8563820878998876e-11
4.8425538856040037e-11
4.453433048652318e-11
4.1948082835691673e-11
4.115318777913902e-11
4.162496276357833e-11
4.286048709848156e-11
4.4502623124636334e-11
4.630946837880174e-11
5.666580083659131e-11
6.096459960229326e-11
5.453673061888035e-11
4.18053894662928e-11
2.787400461696813e-11
1.441489702163633e-11
2.1367814935997185e-12
7.751349409226768e-12
1.3437191630768091e-11
1.4756471586327533e-11
1.6806426868233208e-11
2.765624589646746e-11
4.944126653066443e-11
7.535058956558809e-11
9.807662407936582e-11
1.1478655276488688e-10
1.251773134062132e-10
1.2974666620356596e-10
1.2939626806412142e-10
1.2533765595408705e-10
7.951036680110558e-11
1.2896101281612664e-10
4.0302717456316754e-11
4.3733660282453674e-11
4.121832105367954e-11
3.91020598899059e-11
3.8479743988192914e-11
3.906515324222909e-11
4.0425535305521e-11
4.2222641646340264e-11
4.4215043459866523e-11
5.4105467399106433e-11
6.093398122292128e-11
5.948442107030791e-11
5.042577247536333e-11
3.8805163076814356e-11
2.772002988128768e-11
1.920314001719682e-11
1.5591885972655132e-11
1.7847313017970468e-11
2.2412366525054812e-11
2.1548272258558794e-11
5.059262365613532e-12
2.734926268829997e-11
5.808476678098154e-11
7.911841347349669e-11
9.243751122753709e-11
1.002367232515303e-10
1.0378469170882787e-10
1.0398390146889194e-10
8.807176693459068e-11
2.350786258999791e-10
4.906384204079649e-11
5.0358755551959076e-11
4.6129715257287877e-11
4.297304657927208e-11
4.175552398642101e-11
4.1956117157705555e-11
4.302281056219219e-11
4.45615084678707e-11
4.630694374265598e-11
4.8084156660844717e-11
5.800094193451487e-11
5.822559869841715e-11
4.77520711298657e-11
3.344685303740304e-11
1.8810954029787322e-11
4.320715188490101e-12
1.001795268488374e-11
2.3860752529800416e-11
3.635877722765235e-11
4.6527066519741476e-11
5.468408359221864e-11
6.418508861671117e-11
7.975557924774638e-11
1.024257531970839e-10
1.281776547442464e-10
1.515830886619974e-10
1.6871362308367072e-10
1.7760803603171857e-10
1.7803121115191333e-10
9.674320455863629e-11
1.0251253300482899e-10
2.8713362732867646e-11
4.291089213064835e-11
4.1232681973161214e-11
3.889247155124029e-11
3.789049016575903e-11
3.8196654882989876e-11
3.939474177342736e-11
4.112256957639306e-11
4.311494675141363e-11
5.221765606276046e-11
5.937256493068294e-11
6.019479609896343e-11
5.378933145399171e-11
4.42020940827876e-11
3.48568866270087e-11
2.8286383416491277e-11
2.6627770810135808e-11
2.986773434690898e-11
3.5061757954642456e-11
3.6411276863076264e-11
2.173291582181538e-11
1.5941313420140085e-11
5.020082632233146e-11
7.057370253094446e-11
8.25412799268197e-11
8.944204977386963e-11
9.272344402362411e-11
9.320542874818065e-11
9.150982675442512e-11
7.944656625969776e-11
1.9975487209461328e-11
4.8563820878998876e-11
4.8425538856040037e-11
4.453433048652318e-11
4.1948082835691673e-11
4.115318777913902e-11
4.162496276357833e-11
4.286048709848156e-11
4.4502623124636334e-11
4.630946837880174e-11
5.666580083659131e-11
6.096459960229326e-11
5.453673061888035e-11
4.18053894662928e-11
2.787400461696813e-11
1.441489702163633e-11
2.1367814935997185e-12
7.751349409226768e-12
1.3437191630768091e-11
1.4756471586327533e-11
1.6806426868233208e-11
2.765624589646746e-11
4.944126653066443e-11
7.535058956558809e-11
9.807662407936582e-11
1.1478655276488688e-10
1.251773134062132e-10
1.2974666620356596e-10
1.2939626806412142e-10
1.2533765595408705e-10
7.951036680110558e-11
1.2896101281612664e-10
4.0302717456316754e-11
4.3733660282453674e-11
4.121832105367954e-11
3.91020598899059e-11
3.8479743988192914e-11
3.906515324222909e-11
4.0425535305521e-11
4.2222641646340264e-11
4.4215043459866523e-11
5.4105467399106433e-11
6.093398122292128e-11
5.948442107030791e-11
5.042577247536333e-11
3.8805163076814356e-11
2.772002988128768e-11
1.920314001719682e-11
1.5591885972655132e-11
1.7847313017970468e-11
2.2412366525054812e-11
2.1548272258558794e-11
5.059262365613532e-12
2.734926268829997e-11
5.808476678098154e-11
7.911841347349669e-11
9.243751122753709e-11
1.002367232515303e-10
1.0378469170882787e-10
1.0398390146889194e-10
8.807176693459068e-11
2.350786258999791e-10
4.906384204079649e-11
5.0358755551959076e-11
4.6129715257287877e-11
4.297304657927208e-11
4.175552398642101e-11
4.1956117157705555e-11
4.302281056219219e-11
4.45615084678707e-11
4.630694374265598e-11
4.8084156660844717e-11
5.800094193451487e-11
5.822559869841715e-11
4.77520711298657e-11
3.344685303740304e-11
1.8810954029787322e-11
4.320715188490101e-12
1.001795268488374e-11
2.3860752529800416e-11
3.635877722765235e-11
4.6527066519741476e-11
5.468408359221864e-11
6.418508861671117e-11
7.975557924774638e-11
1.024257531970839e-10
1.281776547442464e-10
1.515830886619974e-10
1.6871362308367072e-10
1.7760803603171857e-10
1.7803121115191333e-10
9.674320455863629e-11
1.0251253300482899e-10
2.8713362732867646e-11
4.291089213064835e-11
4.1232681973161214e-11
3.889247155124029e-11
3.789049016575903e-11
3.8196654882989876e-11
3.939474177342736e-11
4.112256957639306e-11
4.311494675141363e-11
5.221765606276046e-11
5.937256493068294e-11
6.019479609896343e-11
5.378933145399171e-11
4.42020940827876e-11
3.48568866270087e-11
2.8286383416491277e-11
2.6627770810135808e-11
2.986773434690898e-11
3.5061757954642456e-11
3.6411276863076264e-11
2.173291582181538e-11
1.5941313420140085e-11
5.020082632233146e-11
7.057370253094446e-11
8.25412799268197e-11
8.944204977386963e-11
9.272344402362411e-11
9.320542874818065e-11
9.150982675442512e-11
7.944656625969776e-11
1.9975487209461328e-11
4.8563820878998876e-11
4.8425538856040037e-11
4.453433048652318e-11
4.1948082835691673e-11
4.115318777913902e-11
4.162496276357833e-11
4.286048709848156e-11
4.4502623124636334e-11
4.630946837880174e-11
5.666580083659131e-11
6.096459960229326e-11
5.453673061888035e-11
4.18053894662928e-11
2.787400461696813e-11
1.441489702163633e-11
2.1367814935997185e-12
7.751349409226768e-12
1.3437191630768091e-11
1.4756471586327533e-11
1.6806426868233208e-11
2.765624589646746e-11
4.944126653066443e-11
7.535058956558809e-11
9.807662407936582e-11
1.1478655276488688e-10
1.251773134062132e-10
1.2974666620356596e-10
1.2939626806412142e-10
1.2533765595408705e-10
7.951036680110558e-11
1.2896101281612664e-10
4.0302717456316754e-11
4.3733660282453674e-11
4.121832105367954e-11
3.91020598899059e-11
3.8479743988192914e-11
3.906515324222909e-11
4.0425535305521e-11
4.2222641646340264e-11
4.4215043459866523e-11
5.4105467399106433e-11
6.093398122292128e-11
5.948442107030791e-11
5.042577247536333e-11
3.8805163076814356e-11
2.772002988128768e-11
1.920314001719682e-11
1.5591885972655132e-11
1.7847313017970468e-11
2.2412366525054812e-11
2.1548272258558794e-11
5.059262365613532e-12
2.734926268829997e-11
5.808476678098154e-11
7.911841347349669e-11
9.243751122753709e-11
1.002367232515303e-10
1.0378469170882787e-10
1.0398390146889194e-10
8.807176693459068e-11
2.350786258999791e-10
4.906384204079649e-11
5.0358755551959076e-11
4.6129715257287877e-11
4.297304657927208e-11
4.175552398642101e-11
4.1956117157705555e-11
4.302281056219219e-11
4.45615084678707e-11
4.630694374265598e-11
4.8084156660844717e-11
5.800094193451487e-11
5.822559869841715e-11
4.77520711298657e-11
3.344685303740304e-11
1.8810954029787322e-11
4.320715188490101e-12
1.001795268488374e-11
2.3860752529800416e-11
3.635877722765235e-11
4.6527066519741476e-11
5.468408359221864e-11
6.418508861671117e-11
7.975557924774638e-11
1.024257531970839e-10
1.281776547442464e-10
1.515830886619974e-10
1.6871362308367072e-10
1.7760803603171857e-10
1.7803121115191333e-10
9.674320455863629e-11
1.0251253300482899e-10
2.8713362732867646e-11
4.291089213064835e-11
4.1232681973161214e-11
3.889247155124029e-11
3.789049016575903e-11
3.8196654882989876e-11
3.939474177342736e-11
4.112256957639306e-11
4.311494675141363e-11
5.221765606276046e-11
5.937256493068294e-11
6.019479609896343e-11
5.378933145399171e-11
4.42020940827876e-11
3.48568866270087e-11
2.8286383416491277e-11
2.6627770810135808e-11
2.986773434690898e-11
3.5061757954642456e-11
3.6411276863076264e-11
2.173291582181538e-11
1.5941313420140085e-11
5.020082632233146e-11
7.057370253094446e-11
8.25412799268197e-11
8.944204977386963e-11
9.272344402362411e-11
9.320542874818065e-11
9.150982675442512e-11
7.944656625969776e-11
1.9975487209461328e-11
4.8563820878998876e-11
4.8425538856040037e-11
4.453433048652318e-11
4.1948082835691673e-11
4.115318777913902e-11
4.162496276357833e-11
4.286048709848156e-11
4.4502623124636334e-11
4.630946837880174e-11
5.666580083659131e-11
6.096459960229326e-11
5.453673061888035e-11
4.18053894662928e-11
2.787400461696813e-11
1.441489702163633e-11
2.1367814935997185e-12
7.751349409226768e-12
1.3437191630768091e-11
1.4756471586327533e-11
1.6806426868233208e-11
2.765624589646746e-11
4.944126653066443e-11
7.535058956558809e-11
9.807662407936582e-11
1.1478655276488688e-10
1.251773134062132e-10
1.2974666620356596e-10
1.2939626806412142e-10
1.2533765595408705e-10
7.951036680110558e-11
1.2896101281612664e-10
4.0302717456316754e-11
4.3733660282453674e-11
4.121832105367954e-11
3.91020598899059e-11
3.8479743988192914e-11
3.906515324222909e-11
4.0425535305521e-11
4.2222641646340264e-11
4.4215043459866523e-11
5.4105467399106433e-11
6.093398122292128e-11
5.948442107030791e-11
5.042577247536333e-11
3.8805163076814356e-11
2.772002988128768e-11
1.920314001719682e-11
1.5591885972655132e-11
1.7847313017970468e-11
2.2412366525054812e-11
2.1548272258558794e-11
5.059262365613532e-12
2.734926268829997e-11
5.808476678098154e-11
7.911841347349669e-11
9.243751122753709e-11
1.002367232515303e-10
1.0378469170882787e-10
1.0398390146889194e-10
8.807176693459068e-11
2.350786258999791e-10
4.906384204079649e-11
5.0358755551959076e-11
4.6129715257287877e-11
4.297304657927208e-11
4.175552398642101e-11
4.1956117157705555e-11
4.302281056219219e-11
4.45615084678707e-11
4.630694374265598e-11
4.8084156660844717e-11
5.800094193451487e-11
5.822559869841715e-11
4.77520711298657e-11
3.344685303740304e-11
1.8810954029787322e-11
4.320715188490101e-12
1.001795268488374e-11
2.3860752529800416e-11
3.635877722765235e-11
4.6527066519741476e-11
5.468408359221864e-11
6.418508861671117e-11
7.975557924774638e-11
1.024257531970839e-10
1.281776547442464e-10
1.515830886619974e-10
1.6871362308367072e-10
1.7760803603171857e-10
1.7803121115191333e-10
9.674320455863629e-11
1.0251253300482899e-10
2.8713362732867646e-11
4.291089213064835e-11
4.1232681973161214e-11
3.889247155124029e-11
3.789049016575903e-11
3.8196654882989876e-11
3.939474177342736e-11
4.112256957639306e-11
4.311494675141363e-11
5.221765606276046e-11
5.937256493068294e-11
6.019479609896343e-11
5.378933145399171e-11
4.42020940827876e-11
3.48568866270087e-11
2.8286383416491277e-11
2.6627770810135808e-11
2.986773434690898e-11
3.5061757954642456e-11
3.6411276863076264e-11
2.173291582181538e-11
1.5941313420140085e-11
5.020082632233146e-11
7.057370253094446e-11
8.25412799268197e-11
8.944204977386963e-11
9.272344402362411e-11
9.320542874818065e-11
9.150982675442512e-11
7.944656625969776e-11
1.9975487209461328e-11
4.8563820878998876e-11
4.8425538856040037e-11
4.453433048652318e-11
4.1948082835691673e-11
4.115318777913902e-11
4.162496276357833e-11
4.286048709848156e-11
4.4502623124636334e-11
4.630946837880174e-11
5.666580083659131e-11
6.096459960229326e-11
5.453673061888035e-11
4.18053894662928e-11
2.787400461696813e-11
1.441489702163633e-11
2.1367814935997185e-12
7.751349409226768e-12
1.3437191630768091e-11
1.4756471586327533e-11
1.6806426868233208e-11
2.765624589646746e-11
4.944126653066443e-11
7.535058956558809e-11
9.807662407936582e-11
1.1478655276488688e-10
1.251773134062132e-10
1.2974666620356596e-10
1.2939626806412142e-10
1.2533765595408705e-10
7.951036680110558e-11
1.2896101281612664e-10
4.0302717456316754e-11
4.3733660282453674e-11
4.121832105367954e-11
3.91020598899059e-11
3.8479743988192914e-11
3.906515324222909e-11
4.0425535305521e-11
4.2222641646340264e-11
4.4215043459866523e-11
5.4105467399106433e-11
6.093398122292128e-11
5.948442107030791e-11
5.042577247536333e-11
3.8805163076814356e-11
2.772002988128768e-11
1.920314001719682e-11
1.5591885972655132e-11
1.7847313017970468e-11
2.2412366525054812e-11
2.1548272258558794e-11
5.059262365613532e-12
2.734926268829997e-11
5.808476678098154e-11
7.911841347349669e-11
9.243751122753709e-11
1.002367232515303e-10
1.0378469170882787e-10
1.0398390146889194e-10
8.807176693459068e-11
2.350786258999791e-10
4.906384204079649e-11
5.0358755551959076e-11
4.6129715257287877e-11
4.297304657927208e-11
4.175552398642101e-11
4.1956117157705555e-11
4.302281056219219e-11
4.45615084678707e-11
4.630694374265598e-11
4.8084156660844717e-11
5.800094193451487e-11
5.822559869841715e-11
4.77520711298657e-11
3.344685303740304e-11
1.8810954029787322e-11
4.320715188490101e-12
1.001795268488374e-11
2.3860752529800416e-11
3.635877722765235e-11
4.6527066519741476e-11
5.468408359221864e-11
6.418508861671117e-11
7.975557924774638e-11
1.024257531970839e-10
1.281776547442464e-10
1.515830886619974e-10
1.6871362308367072e-10
1.7760803603171857e-10
1.7803121115191333e-10
9.674320455863629e-11
1.0251253300482899e-10
2.8713362732867646e-11
4.291089213064835e-11
4.1232681973161214e-11
3.889247155124029e-11
3.789049016575903e-11
3.8196654882989876e-11
3.939474177342736e-11
4.112256957639306e-11
4.311494675141363e-11
5.221765606276046e-11
5.937256493068294e-11
6.019479609896343e-11
5.378933145399171e-11
4.42020940827876e-11
3.48568866270087e-11
2.8286383416491277e-11
2.6627770810135808e-11
2.986773434690898e-11
3.5061757954642456e-11
3.6411276863076264e-11
2.173291582181538e-11
1.5941313420140085e-11
5.020082632233146e-11
7.057370253094446e-11
8.25412799268197e-11
8.944204977386963e-11
9.272344402362411e-11
9.320542874818065e-11
9.150982675442512e-11
7.944656625969776e-11
1.9975487209461328e-11
4.8563820878998876e-11
4.8425538856040037e-11
4.453433048652318e-11
4.1948082835691673e-11
4.115318777913902e-11
4.162496276357833e-11
4.286048709848156e-11
4.4502623124636334e-11
4.630946837880174e-11
5.666580083659131e-11
6.096459960229326e-11
5.453673061888035e-11
4.18053894662928e-11
2.787400461696813e-11
1.441489702163633e-11
2.1367814935997185e-12
7.751349409226768e-12
1.3437191630768091e-11
1.4756471586327533e-11
1.6806426868233208e-11
2.765624589646746e-11
4.944126653066443e-11
7.535058956558809e-11
9.807662407936582e-11
1.1478655276488688e-10
1.251773134062132e-10
1.2974666620356596e-10
1.2939626806412142e-10
1.2533765595408705e-10
7.951036680110558e-11
1.2896101281612664e-10
4.0302717456316754e-11
4.3733660282453674e-11
4.121832105367954e-11
3.91020598899059e-11
3.8479743988192914e-11
3.906515324222909e-11
4.0425535305521e-11
4.2222641646340264e-11
4.4215043459866523e-11
5.4105467399106433e-11
6.093398122292128e-11
5.948442107030791e-11
5.042577247536333e-11
3.8805163076814356e-11
2.772002988128768e-11
1.920314001719682e-11
1.5591885972655132e-11
1.7847313017970468e-11
2.2412366525054812e-11
2.1548272258558794e-11
5.059262365613532e-12
2.734926268829997e-11
5.808476678098154e-11
7.911841347349669e-11
9.243751122753709e-11
1.002367232515303e-10
1.0378469170882787e-10
1.0398390146889194e-10
8.807176693459068e-11
2.350786258999791e-10
4.906384204079649e-11
5.0358755551959076e-11
4.6129715257287877e-11
4.297304657927208e-11
4.175552398642101e-11
4.1956117157705555e-11
4.302281056219219e-11
4.45615084678707e-11
4.630694374265598e-11
4.8084156660844717e-11
5.800094193451487e-11
5.822559869841715e-11
4.77520711298657e-11
3.344685303740304e-11
1.8810954029787322e-11
4.320715188490101e-12
1.001795268488374e-11
2.3860752529800416e-11
3.635877722765235e-11
4.6527066519741476e-11
5.468408359221864e-11
6.418508861671117e-11
7.975557924774638e-11
1.024257531970839e-10
1.281776547442464e-10
1.515830886619974e-10
1.6871362308367072e-10
1.7760803603171857e-10
1.7803121115191333e-10
9.674320455863629e-11
1.0251253300482899e-10
2.8713362732867646e-11
4.291089213064835e-11
4.1232681973161214e-11
3.889247155124029e-11
3.789049016575903e-11
3.8196654882989876e-11
3.939474177342736e-11
4.112256957639306e-11
4.311494675141363e-11
5.221765606276046e-11
5.937256493068294e-11
6.019479609896343e-11
5.378933145399171e-11
4.42020940827876e-11
3.48568866270087e-11
2.8286383416491277e-11
2.6627770810135808e-11
2.986773434690898e-11
3.5061757954642456e-11
3.6411276863076264e-11
2.173291582181538e-11
1.5941313420140085e-11
5.020082632233146e-11
7.057370253094446e-11
8.25412799268197e-11
8.944204977386963e-11
9.272344402362411e-11
9.320542874818065e-11
9.150982675442512e-11
7.944656625969776e-11
1.9975487209461328e-11
4.8563820878998876e-11
4.8425538856040037e-11
4.453433048652318e-11
4.1948082835691673e-11
4.115318777913902e-11
4.162496276357833e-11
4.286048709848156e-11
4.4502623124636334e-11
4.630946837880174e-11
5.666580083659131e-11
6.096459960229326e-11
5.453673061888035e-11
4.18053894662928e-11
2.787400461696813e-11
1.441489702163633e-11
2.1367814935997185e-12
7.751349409226768e-12
1.3437191630768091e-11
1.4756471586327533e-11
1.6806426868233208e-11
2.765624589646746e-11
4.944126653066443e-11
7.535058956558809e-11
9.807662407936582e-11
1.1478655276488688e-10
1.251773134062132e-10
1.2974666620356596e-10
1.2939626806412142e-10
1.2533765595408705e-10
7.951036680110558e-11
1.2896101281612664e-10
4.0302717456316754e-11
4.3733660282453674e-11
4.121832105367954e-11
3.91020598899059e-11
3.8479743988192914e-11
3.906515324222909e-11
4.0425535305521e-11
4.2222641646340264e-11
4.4215043459866523e-11
5.4105467399106433e-11
6.093398122292128e-11
5.948442107030791e-11
5.042577247536333e-11
3.8805163076814356e-11
2.772002988128768e-11
1.920314001719682e-11
1.5591885972655132e-11
1.7847313017970468e-11
2.2412366525054812e-11
2.1548272258558794e-11
5.059262365613532e-12
2.734926268829997e-11
5.808476678098154e-11
7.911841347349669e-11
9.243751122753709e-11
1.002367232515303e-10
1.0378469170882787e-10
1.0398390146889194e-10
8.807176693459068e-11
2.350786258999791e-10
4.906384204079649e-11
5.0358755551959076e-11
4.6129715257287877e-11
4.297304657927208e-11
4.175552398642101e-11
4.1956117157705555e-11
4.302281056219219e-11
4.45615084678707e-11
4.630694374265598e-11
4.8084156660844717e-11
5.800094193451487e-11
5.822559869841715e-11
4.77520711298657e-11
3.344685303740304e-11
1.8810954029787322e-11
4.320715188490101e-12
1.001795268488374e-11
2.3860752529800416e-11
3.635877722765235e-11
4.6527066519741476e-11
5.468408359221864e-11
6.418508861671117e-11
7.975557924774638e-11
1.024257531970839e-10
1.281776547442464e-10
1.515830886619974e-10
1.6871362308367072e-10
1.7760803603171857e-10
1.7803121115191333e-10
9.674320455863629e-11
1.0251253300482899e-10
2.8713362732867646e-11
4.291089213064835e-11
4.1232681973161214e-11
3.889247155124029e-11
3.789049016575903e-11
3.8196654882989876e-11
3.939474177342736e-11
4.112256957639306e-11
4.311494675141363e-11
5.221765606276046e-11
5.937256493068294e-11
6.019479609896343e-11
5.378933145399171e-11
4.42020940827876e-11
3.48568866270087e-11
2.8286383416491277e-11
2.6627770810135808e-11
2.986773434690898e-11
3.5061757954642456e-11
3.6411276863076264e-11
2.173291582181538e-11
1.5941313420140085e-11
5.020082632233146e-11
7.057370253094446e-11
8.25412799268197e-11
8.944204977386963e-11
9.272344402362411e-11
9.320542874818065e-11
9.150982675442512e-11
7.944656625969776e-11
1.9975487209461328e-11
4.8563820878998876e-11
4.8425538856040037e-11
4.453433048652318e-11
4.1948082835691673e-11
4.115318777913902e-11
4.162496276357833e-11
4.286048709848156e-11
4.4502623124636334e-11
4.630946837880174e-11
5.666580083659131e-11
6.096459960229326e-11
5.453673061888035e-11
4.18053894662928e-11
2.787400461696813e-11
1.441489702163633e-11
2.1367814935997185e-12
7.751349409226768e-12
1.3437191630768091e-11
1.4756471586327533e-11
1.6806426868233208e-11
2.765624589646746e-11
4.944126653066443e-11
7.535058956558809e-11
9.807662407936582e-11
1.1478655276488688e-10
1.251773134062132e-10
1.2974666620356596e-10
1.2939626806412142e-10
1.2533765595408705e-10
7.951036680110558e-11
1.2896101281612664e-10
4.0302717456316754e-11
4.3733660282453674e-11
4.121832105367954e-11
3.91020598899059e-11
3.8479743988192914e-11
3.906515324222909e-11
4.0425535305521e-11
4.2222641646340264e-11
4.4215043459866523e-11
5.4105467399106433e-11
6.093398122292128e-11
5.948442107030791e-11
5.042577247536333e-11
3.8805163076814356e-11
2.772002988128768e-11
1.920314001719682e-11
1.5591885972655132e-11
1.7847313017970468e-11
2.2412366525054812e-11
2.1548272258558794e-11
5.059262365613532e-12
2.734926268829997e-11
5.808476678098154e-11
7.911841347349669e-11
9.243751122753709e-11
1.002367232515303e-10
1.0378469170882787e-10
1.0398390146889194e-10
8.807176693459068e-11
2.350786258999791e-10
4.906384204079649e-11
5.0358755551959076e-11
4.6129715257287877e-11
4.297304657927208e-11
4.175552398642101e-11
4.1956117157705555e-11
4.302281056219219e-11
4.45615084678707e-11
4.630694374265598e-11
4.8084156660844717e-11
5.800094193451487e-11
5.822559869841715e-11
4.77520711298657e-11
3.344685303740304e-11
1.8810954029787322e-11
4.320715188490101e-12
1.001795268488374e-11
2.3860752529800416e-11
3.635877722765235e-11
4.6527066519741476e-11
5.468408359221864e-11
6.418508861671117e-11
7.975557924774638e-11
1.024257531970839e-10
1.281776547442464e-10
1.515830886619974e-10
1.6871362308367072e-10
1.7760803603171857e-10
1.7803121115191333e-10
9.674320455863629e-11
1.0251253300482899e-10
2.8713362732867646e-11
4.291089213064835e-11
4.1232681973161214e-11
3.889247155124029e-11
3.789049016575903e-11
3.8196654882989876e-11
3.939474177342736e-11
4.112256957639306e-11
4.311494675141363e-11
5.221765606276046e-11
5.937256493068294e-11
6.019479609896343e-11
5.378933145399171e-11
4.42020940827876e-11
3.48568866270087e-11
2.8286383416491277e-11
2.6627770810135808e-11
2.986773434690898e-11
3.5061757954642456e-11
3.6411276863076264e-11
2.173291582181538e-11
1.5941313420140085e-11
5.020082632233146e-11
7.057370253094446e-11
8.25412799268197e-11
8.944204977386963e-11
9.272344402362411e-11
9.320542874818065e-11
9.150982675442512e-11
7.944656625969776e-11
1.9975487209461328e-11
4.8563820878998876e-11
4.8425538856040037e-11
4.453433048652318e-11
4.1948082835691673e-11
4.115318777913902e-11
4.162496276357833e-11
4.286048709848156e-11
4.4502623124636334e-11
4.630946837880174e-11
5.666580083659131e-11
6.096459960229326e-11
5.453673061888035e-11
4.18053894662928e-11
2.787400461696813e-11
1.441489702163633e-11
2.1367814935997185e-12
7.751349409226768e-12
1.3437191630768091e-11
1.4756471586327533e-11
1.6806426868233208e-11
2.765624589646746e-11
4.944126653066443e-11
7.535058956558809e-11
9.807662407936582e-11
1.1478655276488688e-10
1.251773134062132e-10
1.2974666620356596e-10
1.2939626806412142e-10
1.2533765595408705e-10
7.951036680110558e-11
1.2896101281612664e-10
4.0302717456316754e-11
4.3733660282453674e-11
4.121832105367954e-11
3.91020598899059e-11
3.8479743988192914e-11
3.906515324222909e-11
4.0425535305521e-11
4.2222641646340264e-11
4.4215043459866523e-11
5.4105467399106433e-11
6.093398122292128e-11
5.948442107030791e-11
5.042577247536333e-11
3.8805163076814356e-11
2.772002988128768e-11
1.920314001719682e-11
1.5591885972655132e-11
1.7847313017970468e-11
2.2412366525054812e-11
2.1548272258558794e-11
5.059262365613532e-12
2.734926268829997e-11
5.808476678098154e-11
7.911841347349669e-11
9.243751122753709e-11
1.002367232515303e-10
1.0378469170882787e-10
1.0398390146889194e-10
8.807176693459068e-11
2.350786258999791e-10
4.906384204079649e-11
5.0358755551959076e-11
4.6129715257287877e-11
4.297304657927208e-11
4.175552398642101e-11
4.1956117157705555e-11
4.302281056219219e-11
4.45615084678707e-11
4.630694374265598e-11
4.8084156660844717e-11
5.800094193451487e-11
5.822559869841715e-11
4.77520711298657e-11
3.344685303740304e-11
1.8810954029787322e-11
4.320715188490101e-12
1.001795268488374e-11
2.3860752529800416e-11
3.635877722765235e-11
4.6527066519741476e-11
5.468408359221864e-11
6.418508861671117e-11
7.975557924774638e-11
1.024257531970839e-10
1.281776547442464e-10
1.515830886619974e-10
1.6871362308367072e-10
1.7760803603171857e-10
1.7803121115191333e-10
9.674320455863629e-11
1.0251253300482899e-10
2.8713362732867646e-11
4.291089213064835e-11
4.1232681973161214e-11
3.889247155124029e-11
3.789049016575903e-11
3.8196654882989876e-11
3.939474177342736e-11
4.112256957639306e-11
4.311494675141363e-11
5.221765606276046e-11
5.937256493068294e-11
6.019479609896343e-11
5.378933145399171e-11
4.42020940827876e-11
3.48568866270087e-11
2.8286383416491277e-11
2.6627770810135808e-11
2.986773434690898e-11
3.5061757954642456e-11
3.6411276863076264e-11
2.173291582181538e-11
1.5941313420140085e-11
5.020082632233146e-11
7.057370253094446e-11
8.25412799268197e-11
8.944204977386963e-11
9.272344402362411e-11
9.320542874818065e-11
9.150982675442512e-11
7.944656625969776e-11
1.9975487209461328e-11
4.8563820878998876e-11
4.8425538856040037e-11
4.453433048652318e-11
4.1948082835691673e-11
4.115318777913902e-11
4.162496276357833e-11
4.286048709848156e-11
4.4502623124636334e-11
4.630946837880174e-11
5.666580083659131e-11
6.096459960229326e-11
5.453673061888035e-11
4.18053894662928e-11
2.787400461696813e-11
1.441489702163633e-11
2.1367814935997185e-12
7.751349409226768e-12
1.3437191630768091e-11
1.4756471586327533e-11
1.6806426868233208e-11
2.765624589646746e-11
4.944126653066443e-11
7.535058956558809e-11
9.807662407936582e-11
1.1478655276488688e-10
1.251773134062132e-10
1.2974666620356596e-10
1.2939626806412142e-10
1.2533765595408705e-10
7.951036680110558e-11
1.2896101281612664e-10
4.0302717456316754e-11
4.3733660282453674e-11
4.121832105367954e-11
3.91020598899059e-11
3.8479743988192914e-11
3.906515324222909e-11
4.0425535305521e-11
4.2222641646340264e-11
4.4215043459866523e-11
5.4105467399106433e-11
6.093398122292128e-11
5.948442107030791e-11
5.042577247536333e-11
3.8805163076814356e-11
2.772002988128768e-11
1.920314001719682e-11
1.5591885972655132e-11
1.7847313017970468e-11
2.2412366525054812e-11
2.1548272258558794e-11
5.059262365613532e-12
2.734926268829997e-11
5.808476678098154e-11
7.911841347349669e-11
9.243751122753709e-11
1.002367232515303e-10
1.0378469170882787e-10
1.0398390146889194e-10
8.807176693459068e-11
2.350786258999791e-10
4.906384204079649e-11
5.0358755551959076e-11
4.6129715257287877e-11
4.297304657927208e-11
4.175552398642101e-11
4.1956117157705555e-11
4.302281056219219e-11
4.45615084678707e-11
4.630694374265598e-11
4.8084156660844717e-11
5.800094193451487e-11
5.822559869841715e-11
4.77520711298657e-11
3.344685303740304e-11
1.8810954029787322e-11
4.320715188490101e-12
1.001795268488374e-11
2.3860752529800416e-11
3.635877722765235e-11
4.6527066519741476e-11
5.468408359221864e-11
6.418508861671117e-11
7.975557924774638e-11
1.024257531970839e-10
1.281776547442464e-10
1.515830886619974e-10
1.6871362308367072e-10
1.7760803603171857e-10
1.7803121115191333e-10
9.674320455863629e-11
1.0251253300482899e-10
2.8713362732867646e-11
4.291089213064835e-11
4.1232681973161214e-11
3.889247155124029e-11
3.789049016575903e-11
3.8196654882989876e-11
3.939474177342736e-11
4.112256957639306e-11
4.311494675141363e-11
5.221765606276046e-11
5.937256493068294e-11
6.019479609896343e-11
5.378933145399171e-11
4.42020940827876e-11
3.48568866270087e-11
2.8286383416491277e-11
2.6627770810135808e-11
2.986773434690898e-11
3.5061757954642456e-11
3.6411276863076264e-11
2.173291582181538e-11
1.5941313420140085e-11
5.020082632233146e-11
7.057370253094446e-11
8.25412799268197e-11
8.944204977386963e-11
9.272344402362411e-11
9.320542874818065e-11
9.150982675442512e-11
7.944656625969776e-11
1.9975487209461328e-11
4.8563820878998876e-11
4.8425538856040037e-11
4.453433048652318e-11
4.1948082835691673e-11
4.115318777913902e-11
4.162496276357833e-11
4.286048709848156e-11
4.4502623124636334e-11
4.630946837880174e-11
5.666580083659131e-11
6.096459960229326e-11
5.453673061888035e-11
4.18053894662928e-11
2.787400461696813e-11
1.441489702163633e-11
2.1367814935997185e-12
7.751349409226768e-12
1.3437191630768091e-11
1.4756471586327533e-11
1.6806426868233208e-11
2.765624589646746e-11
4.944126653066443e-11
7.535058956558809e-11
9.807662407936582e-11
1.1478655276488688e-10
1.251773134062132e-10
1.2974666620356596e-10
1.2939626806412142e-10
1.2533765595408705e-10
7.951036680110558e-11
1.2896101281612664e-10
4.0302717456316754e-11
4.3733660282453674e-11
4.121832105367954e-11
3.91020598899059e-11
3.8479743988192914e-11
3.906515324222909e-11
4.0425535305521e-11
4.2222641646340264e-11
4.4215043459866523e-11
5.4105467399106433e-11
6.093398122292128e-11
5.948442107030791e-11
5.042577247536333e-11
3.8805163076814356e-11
2.772002988128768e-11
1.920314001719682e-11
1.5591885972655132e-11
1.7847313017970468e-11
2.2412366525054812e-11
2.1548272258558794e-11
5.059262365613532e-12
2.734926268829997e-11
5.808476678098154e-11
7.911841347349669e-11
9.243751122753709e-11
1.002367232515303e-10
1.0378469170882787e-10
1.0398390146889194e-10
8.807176693459068e-11
2.350786258999791e-10
4.906384204079649e-11
5.0358755551959076e-11
4.6129715257287877e-11
4.297304657927208e-11
4.175552398642101e-11
4.1956117157705555e-11
4.302281056219219e-11
4.45615084678707e-11
4.630694374265598e-11
4.8084156660844717e-11
5.800094193451487e-11
5.822559869841715e-11
4.77520711298657e-11
3.344685303740304e-11
1.8810954029787322e-11
4.320715188490101e-12
1.001795268488374e-11
2.3860752529800416e-11
3.635877722765235e-11
4.6527066519741476e-11
5.468408359221864e-11
6.418508861671117e-11
7.975557924774638e-11
1.024257531970839e-10
1.281776547442464e-10
1.515830886619974e-10
1.6871362308367072e-10
1.7760803603171857e-10
1.7803121115191333e-10
9.674320455863629e-11
1.0251253300482899e-10
2.8713362732867646e-11
4.291089213064835e-11
4.1232681973161214e-11
3.889247155124029e-11
3.789049016575903e-11
3.8196654882989876e-11
3.939474177342736e-11
4.112256957639306e-11
4.311494675141363e-11
5.221765606276046e-11
5.937256493068294e-11
6.019479609896343e-11
5.378933145399171e-11
4.42020940827876e-11
3.48568866270087e-11
2.8286383416491277e-11
2.6627770810135808e-11
2.986773434690898e-11
3.5061757954642456e-11
3.6411276863076264e-11
2.173291582181538e-11
1.5941313420140085e-11
5.020082632233146e-11
7.057370253094446e-11
8.25412799268197e-11
8.944204977386963e-11
9.272344402362411e-11
9.320542874818065e-11
9.150982675442512e-11
7.944656625969776e-11
1.9975487209461328e-11
4.8563820878998876e-11
4.8425538856040037e-11
4.453433048652318e-11
4.1948082835691673e-11
4.115318777913902e-11
4.162496276357833e-11
4.286048709848156e-11
4.4502623124636334e-11
4.630946837880174e-11
5.666580083659131e-11
6.096459960229326e-11
5.453673061888035e-11
4.18053894662928e-11
2.787400461696813e-11
1.441489702163633e-11
2.1367814935997185e-12
7.751349409226768e-12
1.3437191630768091e-11
1.4756471586327533e-11
1.6806426868233208e-11
2.765624589646746e-11
4.944126653066443e-11
7.535058956558809e-11
9.807662407936582e-11
1.1478655276488688e-10
1.251773134062132e-10
1.2974666620356596e-10
1.2939626806412142e-10
1.2533765595408705e-10
7.951036680110558e-11
1.2896101281612664e-10
4.0302717456316754e-11
4.3733660282453674e-11
4.121832105367954e-11
3.91020598899059e-11
3.8479743988192914e-11
3.906515324222909e-11
4.0425535305521e-11
4.2222641646340264e-11
4.4215043459866523e-11
5.4105467399106433e-11
6.093398122292128e-11
5.948442107030791e-11
5.042577247536333e-11
3.8805163076814356e-11
2.772002988128768e-11
1.920314001719682e-11
1.5591885972655132e-11
1.7847313017970468e-11
2.2412366525054812e-11
2.1548272258558794e-11
5.059262365613532e-12
2.734926268829997e-11
5.808476678098154e-11
7.911841347349669e-11
9.243751122753709e-11
1.002367232515303e-10
1.0378469170882787e-10
1.0398390146889194e-10
8.807176693459068e-11
2.350786258999791e-10
4.906384204079649e-11
5.0358755551959076e-11
4.6129715257287877e-11
4.297304657927208e-11
4.175552398642101e-11
4.1956117157705555e-11
4.302281056219219e-11
4.45615084678707e-11
4.630694374265598e-11
4.8084156660844717e-11
5.800094193451487e-11
5.822559869841715e-11
4.77520711298657e-11
3.344685303740304e-11
1.8810954029787322e-11
4.320715188490101e-12
1.001795268488374e-11
2.3860752529800416e-11
3.635877722765235e-11
4.6527066519741476e-11
5.468408359221864e-11
6.418508861671117e-11
7.975557924774638e-11
1.024257531970839e-10
1.281776547442464e-10
1.515830886619974e-10
1.6871362308367072e-10
1.7760803603171857e-10
1.7803121115191333e-10
9.674320455863629e-11
1.0251253300482899e-10
2.8713362732867646e-11
4.291089213064835e-11
4.1232681973161214e-11
3.889247155124029e-11
3.789049016575903e-11
3.8196654882989876e-11
3.939474177342736e-11
4.112256957639306e-11
4.311494675141363e-11
5.221765606276046e-11
5.937256493068294e-11
6.019479609896343e-11
5.378933145399171e-11
4.42020940827876e-11
3.48568866270087e-11
2.8286383416491277e-11
2.6627770810135808e-11
2.986773434690898e-11
3.5061757954642456e-11
3.6411276863076264e-11
2.173291582181538e-11
1.5941313420140085e-11
5.020082632233146e-11
7.057370253094446e-11
8.25412799268197e-11
8.944204977386963e-11
9.272344402362411e-11
9.320542874818065e-11
9.150982675442512e-11
7.944656625969776e-11
1.9975487209461328e-11
4.8563820878998876e-11
4.8425538856040037e-11
4.453433048652318e-11
4.1948082835691673e-11
4.115318777913902e-11
4.162496276357833e-11
4.286048709848156e-11
4.4502623124636334e-11
4.630946837880174e-11
5.666580083659131e-11
6.096459960229326e-11
5.453673061888035e-11
4.18053894662928e-11
2.787400461696813e-11
1.441489702163633e-11
2.1367814935997185e-12
7.751349409226768e-12
1.3437191630768091e-11
1.4756471586327533e-11
1.6806426868233208e-11
2.765624589646746e-11
4.944126653066443e-11
7.535058956558809e-11
9.807662407936582e-11
1.1478655276488688e-10
1.251773134062132e-10
1.2974666620356596e-10
1.2939626806412142e-10
1.2533765595408705e-10
7.951036680110558e-11
1.2896101281612664e-10
4.0302717456316754e-11
4.3733660282453674e-11
4.121832105367954e-11
3.91020598899059e-11
3.8479743988192914e-11
3.906515324222909e-11
4.0425535305521e-11
4.2222641646340264e-11
4.4215043459866523e-11
5.4105467399106433e-11
6.093398122292128e-11
5.948442107030791e-11
5.042577247536333e-11
3.8805163076814356e-11
2.772002988128768e-11
1.920314001719682e-11
1.5591885972655132e-11
1.7847313017970468e-11
2.2412366525054812e-11
2.1548272258558794e-11
5.059262365613532e-12
2.734926268829997e-11
5.808476678098154e-11
7.911841347349669e-11
9.243751122753709e-11
1.002367232515303e-10
1.0378469170882787e-10
1.0398390146889194e-10
8.807176693459068e-11
2.350786258999791e-10
4.906384204079649e-11
5.0358755551959076e-11
4.6129715257287877e-11
4.297304657927208e-11
4.175552398642101e-11
4.1956117157705555e-11
4.302281056219219e-11
4.45615084678707e-11
4.630694374265598e-11
4.8084156660844717e-11
5.800094193451487e-11
5.822559869841715e-11
4.77520711298657e-11
3.344685303740304e-11
1.8810954029787322e-11
4.320715188490101e-12
1.001795268488374e-11
2.3860752529800416e-11
3.635877722765235e-11
4.6527066519741476e-11
5.468408359221864e-11
6.418508861671117e-11
7.975557924774638e-11
1.024257531970839e-10
1.281776547442464e-10
1.515830886619974e-10
1.6871362308367072e-10
1.7760803603171857e-10
1.7803121115191333e-10
9.674320455863629e-11
1.0251253300482899e-10
2.8713362732867646e-11
4.291089213064835e-11
4.1232681973161214e-11
3.889247155124029e-11
3.789049016575903e-11
3.8196654882989876e-11
3.939474177342736e-11
4.112256957639306e-11
4.311494675141363e-11
5.221765606276046e-11
5.937256493068294e-11
6.019479609896343e-11
5.378933145399171e-11
4.42020940827876e-11
3.48568866270087e-11
2.8286383416491277e-11
2.6627770810135808e-11
2.986773434690898e-11
3.5061757954642456e-11
3.6411276863076264e-11
2.173291582181538e-11
1.5941313420140085e-11
5.020082632233146e-11
7.057370253094446e-11
8.25412799268197e-11
8.944204977386963e-11
9.272344402362411e-11
9.320542874818065e-11
9.150982675442512e-11
7.944656625969776e-11
1.9975487209461328e-11
4.8563820878998876e-11
4.8425538856040037e-11
4.453433048652318e-11
4.1948082835691673e-11
4.115318777913902e-11
4.162496276357833e-11
4.286048709848156e-11
4.4502623124636334e-11
4.630946837880174e-11
5.666580083659131e-11
6.096459960229326e-11
5.453673061888035e-11
4.18053894662928e-11
2.787400461696813e-11
1.441489702163633e-11
2.1367814935997185e-12
7.751349409226768e-12
1.3437191630768091e-11
1.4756471586327533e-11
1.6806426868233208e-11
2.765624589646746e-11
4.944126653066443e-11
7.535058956558809e-11
9.807662407936582e-11
1.1478655276488688e-10
1.251773134062132e-10
1.2974666620356596e-10
1.2939626806412142e-10
1.2533765595408705e-10
7.951036680110558e-11
1.2896101281612664e-10
4.0302717456316754e-11
4.3733660282453674e-11
4.121832105367954e-11
3.91020598899059e-11
3.8479743988192914e-11
3.906515324222909e-11
4.0425535305521e-11
4.2222641646340264e-11
4.4215043459866523e-11
5.4105467399106433e-11
6.093398122292128e-11
5.948442107030791e-11
5.042577247536333e-11
3.8805163076814356e-11
2.772002988128768e-11
1.920314001719682e-11
1.5591885972655132e-11
1.7847313017970468e-11
2.2412366525054812e-11
2.1548272258558794e-11
5.059262365613532e-12
2.734926268829997e-11
5.808476678098154e-11
7.911841347349669e-11
9.243751122753709e-11
1.002367232515303e-10
1.0378469170882787e-10
1.0398390146889194e-10
8.807176693459068e-11
2.350786258999791e-10
4.906384204079649e-11
5.0358755551959076e-11
4.6129715257287877e-11
4.297304657927208e-11
4.175552398642101e-11
4.1956117157705555e-11
4.302281056219219e-11
4.45615084678707e-11
4.630694374265598e-11
4.8084156660844717e-11
5.800094193451487e-11
5.822559869841715e-11
4.77520711298657e-11
3.344685303740304e-11
1.8810954029787322e-11
4.320715188490101e-12
1.001795268488374e-11
2.3860752529800416e-11
3.635877722765235e-11
4.6527066519741476e-11
5.468408359221864e-11
6.418508861671117e-11
7.975557924774638e-11
1.024257531970839e-10
1.281776547442464e-10
1.515830886619974e-10
1.6871362308367072e-10
1.7760803603171857e-10
1.7803121115191333e-10
9.674320455863629e-11
1.0251253300482899e-10
2.8713362732867646e-11
4.291089213064835e-11
4.1232681973161214e-11
3.889247155124029e-11
3.789049016575903e-11
3.8196654882989876e-11
3.939474177342736e-11
4.112256957639306e-11
4.311494675141363e-11
5.221765606276046e-11
5.937256493068294e-11
6.019479609896343e-11
5.378933145399171e-11
4.42020940827876e-11
3.48568866270087e-11
2.8286383416491277e-11
2.6627770810135808e-11
2.986773434690898e-11
3.5061757954642456e-11
3.6411276863076264e-11
2.173291582181538e-11
1.5941313420140085e-11
5.020082632233146e-11
7.057370253094446e-11
8.25412799268197e-11
8.944204977386963e-11
9.272344402362411e-11
9.320542874818065e-11
9.150982675442512e-11
7.944656625969776e-11
1.9975487209461328e-11
4.8563820878998876e-11
4.8425538856040037e-11
4.453433048652318e-11
4.1948082835691673e-11
4.115318777913902e-11
4.162496276357833e-11
4.286048709848156e-11
4.4502623124636334e-11
4.630946837880174e-11
5.666580083659131e-11
6.096459960229326e-11
5.453673061888035e-11
4.18053894662928e-11
2.787400461696813e-11
1.441489702163633e-11
2.1367814935997185e-12
7.751349409226768e-12
1.3437191630768091e-11
1.4756471586327533e-11
1.6806426868233208e-11
2.765624589646746e-11
4.944126653066443e-11
7.535058956558809e-11
9.807662407936582e-11
1.1478655276488688e-10
1.251773134062132e-10
1.2974666620356596e-10
1.2939626806412142e-10
1.2533765595408705e-10
7.951036680110558e-11
1.2896101281612664e-10
4.0302717456316754e-11
4.3733660282453674e-11
4.121832105367954e-11
3.91020598899059e-11
3.8479743988192914e-11
3.906515324222909e-11
4.0425535305521e-11
4.2222641646340264e-11
4.4215043459866523e-11
5.4105467399106433e-11
6.093398122292128e-11
5.948442107030791e-11
5.042577247536333e-11
3.8805163076814356e-11
2.772002988128768e-11
1.920314001719682e-11
1.5591885972655132e-11
1.7847313017970468e-11
2.2412366525054812e-11
2.1548272258558794e-11
5.059262365613532e-12
2.734926268829997e-11
5.808476678098154e-11
7.911841347349669e-11
9.243751122753709e-11
1.002367232515303e-10
1.0378469170882787e-10
1.0398390146889194e-10
8.807176693459068e-11
2.350786258999791e-10
4.906384204079649e-11
5.0358755551959076e-11
4.6129715257287877e-11
4.297304657927208e-11
4.175552398642101e-11
4.1956117157705555e-11
4.302281056219219e-11
4.45615084678707e-11
4.630694374265598e-11
4.8084156660844717e-11
5.800094193451487e-11
5.822559869841715e-11
4.77520711298657e-11
3.344685303740304e-11
1.8810954029787322e-11
4.320715188490101e-12
1.001795268488374e-11
2.3860752529800416e-11
3.635877722765235e-11
4.6527066519741476e-11
5.468408359221864e-11
6.418508861671117e-11
7.975557924774638e-11
1.024257531970839e-10
1.281776547442464e-10
1.515830886619974e-10
1.6871362308367072e-10
1.7760803603171857e-10
1.7803121115191333e-10
9.674320455863629e-11
1.0251253300482899e-10
2.8713362732867646e-11
4.291089213064835e-11
4.1232681973161214e-11
3.889247155124029e-11
3.789049016575903e-11
3.8196654882989876e-11
3.939474177342736e-11
4.112256957639306e-11
4.311494675141363e-11
5.221765606276046e-11
5.937256493068294e-11
6.019479609896343e-11
5.378933145399171e-11
4.42020940827876e-11
3.48568866270087e-11
2.8286383416491277e-11
2.6627770810135808e-11
2.986773434690898e-11
3.5061757954642456e-11
3.6411276863076264e-11
2.173291582181538e-11
1.5941313420140085e-11
5.020082632233146e-11
7.057370253094446e-11
8.25412799268197e-11
8.944204977386963e-11
9.272344402362411e-11
9.320542874818065e-11
9.150982675442512e-11
7.944656625969776e-11
1.9975487209461328e-11
4.8563820878998876e-11
4.8425538856040037e-11
4.453433048652318e-11
4.1948082835691673e-11
4.115318777913902e-11
4.162496276357833e-11
4.286048709848156e-11
4.4502623124636334e-11
4.630946837880174e-11
5.666580083659131e-11
6.096459960229326e-11
5.453673061888035e-11
4.18053894662928e-11
2.787400461696813e-11
1.441489702163633e-11
2.1367814935997185e-12
7.751349409226768e-12
1.3437191630768091e-11
1.4756471586327533e-11
1.6806426868233208e-11
2.765624589646746e-11
4.944126653066443e-11
7.535058956558809e-11
9.807662407936582e-11
1.1478655276488688e-10
1.251773134062132e-10
1.2974666620356596e-10
1.2939626806412142e-10
1.2533765595408705e-10
7.951036680110558e-11
1.2896101281612664e-10
4.0302717456316754e-11
4.3733660282453674e-11
4.121832105367954e-11
3.91020598899059e-11
3.8479743988192914e-11
3.906515324222909e-11
4.0425535305521e-11
4.2222641646340264e-11
4.4215043459866523e-11
5.4105467399106433e-11
6.093398122292128e-11
5.948442107030791e-11
5.042577247536333e-11
3.8805163076814356e-11
2.772002988128768e-11
1.920314001719682e-11
1.5591885972655132e-11
1.7847313017970468e-11
2.2412366525054812e-11
2.1548272258558794e-11
5.059262365613532e-12
2.734926268829997e-11
5.808476678098154e-11
7.911841347349669e-11
9.243751122753709e-11
1.002367232515303e-10
1.0378469170882787e-10
1.0398390146889194e-10
8.807176693459068e-11
2.350786258999791e-10
4.906384204079649e-11
5.0358755551959076e-11
4.6129715257287877e-11
4.297304657927208e-11
4.175552398642101e-11
4.1956117157705555e-11
4.302281056219219e-11
4.45615084678707e-11
4.630694374265598e-11
4.8084156660844717e-11
5.800094193451487e-11
5.822559869841715e-11
4.77520711298657e-11
3.344685303740304e-11
1.8810954029787322e-11
4.320715188490101e-12
1.001795268488374e-11
2.3860752529800416e-11
3.635877722765235e-11
4.6527066519741476e-11
5.468408359221864e-11
6.418508861671117e-11
7.975557924774638e-11
1.024257531970839e-10
1.281776547442464e-10
1.515830886619974e-10
1.6871362308367072e-10
1.7760803603171857e-10
1.7803121115191333e-10
9.674320455863629e-11
1.0251253300482899e-10
2.8713362732867646e-11
4.291089213064835e-11
4.1232681973161214e-11
3.889247155124029e-11
3.789049016575903e-11
3.8196654882989876e-11
3.939474177342736e-11
4.112256957639306e-11
4.311494675141363e-11
5.221765606276046e-11
5.937256493068294e-11
6.019479609896343e-11
5.378933145399171e-11
4.42020940827876e-11
3.48568866270087e-11
2.8286383416491277e-11
2.6627770810135808e-11
2.986773434690898e-11
3.5061757954642456e-11
3.6411276863076264e-11
2.173291582181538e-11
1.5941313420140085e-11
5.020082632233146e-11
7.057370253094446e-11
8.25412799268197e-11
8.944204977386963e-11
9.272344402362411e-11
9.320542874818065e-11
9.150982675442512e-11
7.944656625969776e-11
1.9975487209461328e-11
4.8563820878998876e-11
4.8425538856040037e-11
4.453433048652318e-11
4.1948082835691673e-11
4.115318777913902e-11
4.162496276357833e-11
4.286048709848156e-11
4.4502623124636334e-11
4.630946837880174e-11
5.666580083659131e-11
6.096459960229326e-11
5.453673061888035e-11
4.18053894662928e-11
2.787400461696813e-11
1.441489702163633e-11
2.1367814935997185e-12
7.751349409226768e-12
1.3437191630768091e-11
1.4756471586327533e-11
1.6806426868233208e-11
2.765624589646746e-11
4.944126653066443e-11
7.535058956558809e-11
9.807662407936582e-11
1.1478655276488688e-10
1.251773134062132e-10
1.2974666620356596e-10
1.2939626806412142e-10
1.2533765595408705e-10
7.951036680110558e-11
1.2896101281612664e-10
4.0302717456316754e-11
4.3733660282453674e-11
4.121832105367954e-11
3.91020598899059e-11
3.8479743988192914e-11
3.906515324222909e-11
4.0425535305521e-11
4.2222641646340264e-11
4.4215043459866523e-11
5.4105467399106433e-11
6.093398122292128e-11
5.948442107030791e-11
5.042577247536333e-11
3.8805163076814356e-11
2.772002988128768e-11
1.920314001719682e-11
1.5591885972655132e-11
1.7847313017970468e-11
2.2412366525054812e-11
2.1548272258558794e-11
5.059262365613532e-12
2.734926268829997e-11
5.808476678098154e-11
7.911841347349669e-11
9.243751122753709e-11
1.002367232515303e-10
1.0378469170882787e-10
1.0398390146889194e-10
8.807176693459068e-11
2.350786258999791e-10
4.906384204079649e-11
5.0358755551959076e-11
4.6129715257287877e-11
4.297304657927208e-11
4.175552398642101e-11
4.1956117157705555e-11
4.302281056219219e-11
4.45615084678707e-11
4.630694374265598e-11
4.8084156660844717e-11
5.800094193451487e-11
5.822559869841715e-11
4.77520711298657e-11
3.344685303740304e-11
1.8810954029787322e-11
4.320715188490101e-12
1.001795268488374e-11
2.3860752529800416e-11
3.635877722765235e-11
4.6527066519741476e-11
5.468408359221864e-11
6.418508861671117e-11
7.975557924774638e-11
1.024257531970839e-10
1.281776547442464e-10
1.515830886619974e-10
1.6871362308367072e-10
1.7760803603171857e-10
1.7803121115191333e-10
9.674320455863629e-11
1.0251253300482899e-10
2.8713362732867646e-11
4.291089213064835e-11
4.1232681973161214e-11
3.889247155124029e-11
3.789049016575903e-11
3.8196654882989876e-11
3.939474177342736e-11
4.112256957639306e-11
4.311494675141363e-11
5.221765606276046e-11
5.937256493068294e-11
6.019479609896343e-11
5.378933145399171e-11
4.42020940827876e-11
3.48568866270087e-11
2.8286383416491277e-11
2.6627770810135808e-11
2.986773434690898e-11
3.5061757954642456e-11
3.6411276863076264e-11
2.173291582181538e-11
1.5941313420140085e-11
5.020082632233146e-11
7.057370253094446e-11
8.25412799268197e-11
8.944204977386963e-11
9.272344402362411e-11
9.320542874818065e-11
9.150982675442512e-11
7.944656625969776e-11
1.9975487209461328e-11
4.8563820878998876e-11
4.8425538856040037e-11
4.453433048652318e-11
4.1948082835691673e-11
4.115318777913902e-11
4.162496276357833e-11
4.286048709848156e-11
4.4502623124636334e-11
4.630946837880174e-11
5.666580083659131e-11
6.096459960229326e-11
5.453673061888035e-11
4.18053894662928e-11
2.787400461696813e-11
1.441489702163633e-11
2.1367814935997185e-12
7.751349409226768e-12
1.3437191630768091e-11
1.4756471586327533e-11
1.6806426868233208e-11
2.765624589646746e-11
4.944126653066443e-11
7.535058956558809e-11
9.807662407936582e-11
1.1478655276488688e-10
1.251773134062132e-10
1.2974666620356596e-10
1.2939626806412142e-10
1.2533765595408705e-10
7.951036680110558e-11
1.2896101281612664e-10
4.0302717456316754e-11
4.3733660282453674e-11
4.121832105367954e-11
3.91020598899059e-11
3.8479743988192914e-11
3.906515324222909e-11
4.0425535305521e-11
4.2222641646340264e-11
4.4215043459866523e-11
5.4105467399106433e-11
6.093398122292128e-11
5.948442107030791e-11
5.042577247536333e-11
3.8805163076814356e-11
2.772002988128768e-11
1.920314001719682e-11
1.5591885972655132e-11
1.7847313017970468e-11
2.2412366525054812e-11
2.1548272258558794e-11
5.059262365613532e-12
2.734926268829997e-11
5.808476678098154e-11
7.911841347349669e-11
9.243751122753709e-11
1.002367232515303e-10
1.0378469170882787e-10
1.0398390146889194e-10
8.807176693459068e-11
2.350786258999791e-10
4.906384204079649e-11
5.0358755551959076e-11
4.6129715257287877e-11
4.297304657927208e-11
4.175552398642101e-11
4.1956117157705555e-11
4.302281056219219e-11
4.45615084678707e-11
4.630694374265598e-11
4.8084156660844717e-11
5.800094193451487e-11
5.822559869841715e-11
4.77520711298657e-11
3.344685303740304e-11
1.8810954029787322e-11
4.320715188490101e-12
1.001795268488374e-11
2.3860752529800416e-11
3.635877722765235e-11
4.6527066519741476e-11
5.468408359221864e-11
6.418508861671117e-11
7.975557924774638e-11
1.024257531970839e-10
1.281776547442464e-10
1.515830886619974e-10
1.6871362308367072e-10
1.7760803603171857e-10
1.7803121115191333e-10
9.674320455863629e-11
1.0251253300482899e-10
2.8713362732867646e-11
4.291089213064835e-11
4.1232681973161214e-11
3.889247155124029e-11
3.789049016575903e-11
3.8196654882989876e-11
3.939474177342736e-11
4.112256957639306e-11
4.311494675141363e-11
5.221765606276046e-11
5.937256493068294e-11
6.019479609896343e-11
5.378933145399171e-11
4.42020940827876e-11
3.48568866270087e-11
2.8286383416491277e-11
2.6627770810135808e-11
2.986773434690898e-11
3.5061757954642456e-11
3.6411276863076264e-11
2.173291582181538e-11
1.5941313420140085e-11
5.020082632233146e-11
7.057370253094446e-11
8.25412799268197e-11
8.944204977386963e-11
9.272344402362411e-11
9.320542874818065e-11
9.150982675442512e-11
7.944656625969776e-11
1.9975487209461328e-11
4.8563820878998876e-11
4.8425538856040037e-11
4.453433048652318e-11
4.1948082835691673e-11
4.115318777913902e-11
4.162496276357833e-11
4.286048709848156e-11
4.4502623124636334e-11
4.630946837880174e-11
5.666580083659131e-11
6.096459960229326e-11
5.453673061888035e-11
4.18053894662928e-11
2.787400461696813e-11
1.441489702163633e-11
2.1367814935997185e-12
7.751349409226768e-12
1.3437191630768091e-11
1.4756471586327533e-11
1.6806426868233208e-11
2.765624589646746e-11
4.944126653066443e-11
7.535058956558809e-11
9.807662407936582e-11
1.1478655276488688e-10
1.251773134062132e-10
1.2974666620356596e-10
1.2939626806412142e-10
1.2533765595408705e-10
7.951036680110558e-11
1.2896101281612664e-10
4.0302717456316754e-11
4.3733660282453674e-11
4.121832105367954e-11
3.91020598899059e-11
3.8479743988192914e-11
3.906515324222909e-11
4.0425535305521e-11
4.2222641646340264e-11
4.4215043459866523e-11
5.4105467399106433e-11
6.093398122292128e-11
5.948442107030791e-11
5.042577247536333e-11
3.8805163076814356e-11
2.772002988128768e-11
1.920314001719682e-11
1.5591885972655132e-11
1.7847313017970468e-11
2.2412366525054812e-11
2.1548272258558794e-11
5.059262365613532e-12
2.734926268829997e-11
5.808476678098154e-11
7.911841347349669e-11
9.243751122753709e-11
1.002367232515303e-10
1.0378469170882787e-10
1.0398390146889194e-10
8.807176693459068e-11
2.350786258999791e-10
4.906384204079649e-11
5.0358755551959076e-11
4.6129715257287877e-11
4.297304657927208e-11
4.175552398642101e-11
4.1956117157705555e-11
4.302281056219219e-11
4.45615084678707e-11
4.630694374265598e-11
4.8084156660844717e-11
5.800094193451487e-11
5.822559869841715e-11
4.77520711298657e-11
3.344685303740304e-11
1.8810954029787322e-11
4.320715188490101e-12
1.001795268488374e-11
2.3860752529800416e-11
3.635877722765235e-11
4.6527066519741476e-11
5.468408359221864e-11
6.418508861671117e-11
7.975557924774638e-11
1.024257531970839e-10
1.281776547442464e-10
1.515830886619974e-10
1.6871362308367072e-10
1.7760803603171857e-10
1.7803121115191333e-10
9.674320455863629e-11
1.0251253300482899e-10
2.8713362732867646e-11
4.291089213064835e-11
4.1232681973161214e-11
3.889247155124029e-11
3.789049016575903e-11
3.8196654882989876e-11
3.939474177342736e-11
4.112256957639306e-11
4.311494675141363e-11
5.221765606276046e-11
5.937256493068294e-11
6.019479609896343e-11
5.378933145399171e-11
4.42020940827876e-11
3.48568866270087e-11
2.8286383416491277e-11
2.6627770810135808e-11
2.986773434690898e-11
3.5061757954642456e-11
3.6411276863076264e-11
2.173291582181538e-11
1.5941313420140085e-11
5.020082632233146e-11
7.057370253094446e-11
8.25412799268197e-11
8.944204977386963e-11
9.272344402362411e-11
9.320542874818065e-11
9.150982675442512e-11
7.944656625969776e-11
1.9975487209461328e-11
4.8563820878998876e-11
4.8425538856040037e-11
4.453433048652318e-11
4.1948082835691673e-11
4.115318777913902e-11
4.162496276357833e-11
4.286048709848156e-11
4.4502623124636334e-11
4.630946837880174e-11
5.666580083659131e-11
6.096459960229326e-11
5.453673061888035e-11
4.18053894662928e-11
2.787400461696813e-11
1.441489702163633e-11
2.1367814935997185e-12
7.751349409226768e-12
1.3437191630768091e-11
1.4756471586327533e-11
1.6806426868233208e-11
2.765624589646746e-11
4.944126653066443e-11
7.535058956558809e-11
9.807662407936582e-11
1.1478655276488688e-10
1.251773134062132e-10
1.2974666620356596e-10
1.2939626806412142e-10
1.2533765595408705e-10
7.951036680110558e-11
1.2896101281612664e-10
4.0302717456316754e-11
4.3733660282453674e-11
4.121832105367954e-11
3.91020598899059e-11
3.8479743988192914e-11
3.906515324222909e-11
4.0425535305521e-11
4.2222641646340264e-11
4.4215043459866523e-11
5.4105467399106433e-11
6.093398122292128e-11
5.948442107030791e-11
5.042577247536333e-11
3.8805163076814356e-11
2.772002988128768e-11
1.920314001719682e-11
1.5591885972655132e-11
1.7847313017970468e-11
2.2412366525054812e-11
2.1548272258558794e-11
5.059262365613532e-12
2.734926268829997e-11
5.808476678098154e-11
7.911841347349669e-11
9.243751122753709e-11
1.002367232515303e-10
1.0378469170882787e-10
1.0398390146889194e-10
8.807176693459068e-11
2.350786258999791e-10
4.906384204079649e-11
5.0358755551959076e-11
4.6129715257287877e-11
4.297304657927208e-11
4.175552398642101e-11
4.1956117157705555e-11
4.302281056219219e-11
4.45615084678707e-11
4.630694374265598e-11
4.8084156660844717e-11
5.800094193451487e-11
5.822559869841715e-11
4.77520711298657e-11
3.344685303740304e-11
1.8810954029787322e-11
4.320715188490101e-12
1.001795268488374e-11
2.3860752529800416e-11
3.635877722765235e-11
4.6527066519741476e-11
5.468408359221864e-11
6.418508861671117e-11
7.975557924774638e-11
1.024257531970839e-10
1.281776547442464e-10
1.515830886619974e-10
1.6871362308367072e-10
1.7760803603171857e-10
1.7803121115191333e-10
9.674320455863629e-11
1.0251253300482899e-10
2.8713362732867646e-11
4.291089213064835e-11
4.1232681973161214e-11
3.889247155124029e-11
3.789049016575903e-11
3.8196654882989876e-11
3.939474177342736e-11
4.112256957639306e-11
4.311494675141363e-11
5.221765606276046e-11
5.937256493068294e-11
6.019479609896343e-11
5.378933145399171e-11
4.42020940827876e-11
3.48568866270087e-11
2.8286383416491277e-11
2.6627770810135808e-11
2.986773434690898e-11
3.5061757954642456e-11
3.6411276863076264e-11
2.173291582181538e-11
1.5941313420140085e-11
5.020082632233146e-11
7.057370253094446e-11
8.25412799268197e-11
8.944204977386963e-11
9.272344402362411e-11
9.320542874818065e-11
9.150982675442512e-11
7.944656625969776e-11
1.9975487209461328e-11
4.8563820878998876e-11
4.8425538856040037e-11
4.453433048652318e-11
4.1948082835691673e-11
4.115318777913902e-11
4.162496276357833e-11
4.286048709848156e-11
4.4502623124636334e-11
4.630946837880174e-11
5.666580083659131e-11
6.096459960229326e-11
5.453673061888035e-11
4.18053894662928e-11
2.787400461696813e-11
1.441489702163633e-11
2.1367814935997185e-12
7.751349409226768e-12
1.3437191630768091e-11
1.4756471586327533e-11
1.6806426868233208e-11
2.765624589646746e-11
4.944126653066443e-11
7.535058956558809e-11
9.807662407936582e-11
1.1478655276488688e-10
1.251773134062132e-10
1.2974666620356596e-10
1.2939626806412142e-10
1.2533765595408705e-10
7.951036680110558e-11
1.2896101281612664e-10
4.0302717456316754e-11
4.3733660282453674e-11
4.121832105367954e-11
3.91020598899059e-11
3.8479743988192914e-11
3.906515324222909e-11
4.0425535305521e-11
4.2222641646340264e-11
4.4215043459866523e-11
5.4105467399106433e-11
6.093398122292128e-11
5.948442107030791e-11
5.042577247536333e-11
3.8805163076814356e-11
2.772002988128768e-11
1.920314001719682e-11
1.5591885972655132e-11
1.7847313017970468e-11
2.2412366525054812e-11
2.1548272258558794e-11
5.059262365613532e-12
2.734926268829997e-11
5.808476678098154e-11
7.911841347349669e-11
9.243751122753709e-11
1.002367232515303e-10
1.0378469170882787e-10
1.0398390146889194e-10
8.807176693459068e-11
2.350786258999791e-10
4.906384204079649e-11
5.0358755551959076e-11
4.6129715257287877e-11
4.297304657927208e-11
4.175552398642101e-11
4.1956117157705555e-11
4.302281056219219e-11
4.45615084678707e-11
4.630694374265598e-11
4.8084156660844717e-11
5.800094193451487e-11
5.822559869841715e-11
4.77520711298657e-11
3.344685303740304e-11
1.8810954029787322e-11
4.320715188490101e-12
1.001795268488374e-11
2.3860752529800416e-11
3.635877722765235e-11
4.6527066519741476e-11
5.468408359221864e-11
6.418508861671117e-11
7.975557924774638e-11
1.024257531970839e-10
1.281776547442464e-10
1.515830886619974e-10
1.6871362308367072e-10
1.7760803603171857e-10
1.7803121115191333e-10
9.674320455863629e-11
1.0251253300482899e-10
2.8713362732867646e-11
4.291089213064835e-11
4.1232681973161214e-11
3.889247155124029e-11
3.789049016575903e-11
3.8196654882989876e-11
3.939474177342736e-11
4.112256957639306e-11
4.311494675141363e-11
5.221765606276046e-11
5.937256493068294e-11
6.019479609896343e-11
5.378933145399171e-11
4.42020940827876e-11
3.48568866270087e-11
2.8286383416491277e-11
2.6627770810135808e-11
2.986773434690898e-11
3.5061757954642456e-11
3.6411276863076264e-11
2.173291582181538e-11
1.5941313420140085e-11
5.020082632233146e-11
7.057370253094446e-11
8.25412799268197e-11
8.944204977386963e-11
9.272344402362411e-11
9.320542874818065e-11
9.150982675442512e-11
7.944656625969776e-11
1.9975487209461328e-11
4.8563820878998876e-11
4.8425538856040037e-11
4.453433048652318e-11
4.1948082835691673e-11
4.115318777913902e-11
4.162496276357833e-11
4.286048709848156e-11
4.4502623124636334e-11
4.630946837880174e-11
5.666580083659131e-11
6.096459960229326e-11
5.453673061888035e-11
4.18053894662928e-11
2.787400461696813e-11
1.441489702163633e-11
2.1367814935997185e-12
7.751349409226768e-12
1.3437191630768091e-11
1.4756471586327533e-11
1.6806426868233208e-11
2.765624589646746e-11
4.944126653066443e-11
7.535058956558809e-11
9.807662407936582e-11
1.1478655276488688e-10
1.251773134062132e-10
1.2974666620356596e-10
1.2939626806412142e-10
1.2533765595408705e-10
7.951036680110558e-11
1.2896101281612664e-10
4.0302717456316754e-11
4.3733660282453674e-11
4.121832105367954e-11
3.91020598899059e-11
3.8479743988192914e-11
3.906515324222909e-11
4.0425535305521e-11
4.2222641646340264e-11
4.4215043459866523e-11
5.4105467399106433e-11
6.093398122292128e-11
5.948442107030791e-11
5.042577247536333e-11
3.8805163076814356e-11
2.772002988128768e-11
1.920314001719682e-11
1.5591885972655132e-11
1.7847313017970468e-11
2.2412366525054812e-11
2.1548272258558794e-11
5.059262365613532e-12
2.734926268829997e-11
5.808476678098154e-11
7.911841347349669e-11
9.243751122753709e-11
1.002367232515303e-10
1.0378469170882787e-10
1.0398390146889194e-10
8.807176693459068e-11
2.350786258999791e-10
4.906384204079649e-11
5.0358755551959076e-11
4.6129715257287877e-11
4.297304657927208e-11
4.175552398642101e-11
4.1956117157705555e-11
4.302281056219219e-11
4.45615084678707e-11
4.630694374265598e-11
4.8084156660844717e-11
5.800094193451487e-11
5.822559869841715e-11
4.77520711298657e-11
3.344685303740304e-11
1.8810954029787322e-11
4.320715188490101e-12
1.001795268488374e-11
2.3860752529800416e-11
3.635877722765235e-11
4.6527066519741476e-11
5.468408359221864e-11
6.418508861671117e-11
7.975557924774638e-11
1.024257531970839e-10
1.281776547442464e-10
1.515830886619974e-10
1.6871362308367072e-10
1.7760803603171857e-10
1.7803121115191333e-10
9.674320455863629e-11
1.0251253300482899e-10
2.8713362732867646e-11
4.291089213064835e-11
4.1232681973161214e-11
3.889247155124029e-11
3.789049016575903e-11
3.8196654882989876e-11
3.939474177342736e-11
4.112256957639306e-11
4.311494675141363e-11
5.221765606276046e-11
5.937256493068294e-11
6.019479609896343e-11
5.378933145399171e-11
4.42020940827876e-11
3.48568866270087e-11
2.8286383416491277e-11
2.6627770810135808e-11
2.986773434690898e-11
3.5061757954642456e-11
3.6411276863076264e-11
2.173291582181538e-11
1.5941313420140085e-11
5.020082632233146e-11
7.057370253094446e-11
8.25412799268197e-11
8.944204977386963e-11
9.272344402362411e-11
9.320542874818065e-11
9.150982675442512e-11
7.944656625969776e-11
1.9975487209461328e-11
4.8563820878998876e-11
4.8425538856040037e-11
4.453433048652318e-11
4.1948082835691673e-11
4.115318777913902e-11
4.162496276357833e-11
4.286048709848156e-11
4.4502623124636334e-11
4.630946837880174e-11
5.666580083659131e-11
6.096459960229326e-11
5.453673061888035e-11
4.18053894662928e-11
2.787400461696813e-11
1.441489702163633e-11
2.1367814935997185e-12
7.751349409226768e-12
1.3437191630768091e-11
1.4756471586327533e-11
1.6806426868233208e-11
2.765624589646746e-11
4.944126653066443e-11
7.535058956558809e-11
9.807662407936582e-11
1.1478655276488688e-10
1.251773134062132e-10
1.2974666620356596e-10
1.2939626806412142e-10
1.2533765595408705e-10
7.951036680110558e-11
1.2896101281612664e-10
4.0302717456316754e-11
4.3733660282453674e-11
4.121832105367954e-11
3.91020598899059e-11
3.8479743988192914e-11
3.906515324222909e-11
4.0425535305521e-11
4.2222641646340264e-11
4.4215043459866523e-11
5.4105467399106433e-11
6.093398122292128e-11
5.948442107030791e-11
5.042577247536333e-11
3.8805163076814356e-11
2.772002988128768e-11
1.920314001719682e-11
1.5591885972655132e-11
1.7847313017970468e-11
2.2412366525054812e-11
2.1548272258558794e-11
5.059262365613532e-12
2.734926268829997e-11
5.808476678098154e-11
7.911841347349669e-11
9.243751122753709e-11
1.002367232515303e-10
1.0378469170882787e-10
1.0398390146889194e-10
8.807176693459068e-11
2.350786258999791e-10
4.906384204079649e-11
5.0358755551959076e-11
4.6129715257287877e-11
4.297304657927208e-11
4.175552398642101e-11
4.1956117157705555e-11
4.302281056219219e-11
4.45615084678707e-11
4.630694374265598e-11
4.8084156660844717e-11
5.800094193451487e-11
5.822559869841715e-11
4.77520711298657e-11
3.344685303740304e-11
1.8810954029787322e-11
4.320715188490101e-12
1.001795268488374e-11
2.3860752529800416e-11
3.635877722765235e-11
4.6527066519741476e-11
5.468408359221864e-11
6.418508861671117e-11
7.975557924774638e-11
1.024257531970839e-10
1.281776547442464e-10
1.515830886619974e-10
1.6871362308367072e-10
1.7760803603171857e-10
1.7803121115191333e-10
9.674320455863629e-11
1.0251253300482899e-10
2.8713362732867646e-11
4.291089213064835e-11
4.1232681973161214e-11
3.889247155124029e-11
3.789049016575903e-11
3.8196654882989876e-11
3.939474177342736e-11
4.112256957639306e-11
4.311494675141363e-11
5.221765606276046e-11
5.937256493068294e-11
6.019479609896343e-11
5.378933145399171e-11
4.42020940827876e-11
3.48568866270087e-11
2.8286383416491277e-11
2.6627770810135808e-11
2.986773434690898e-11
3.5061757954642456e-11
3.6411276863076264e-11
2.173291582181538e-11
1.5941313420140085e-11
5.020082632233146e-11
7.057370253094446e-11
8.25412799268197e-11
8.944204977386963e-11
9.272344402362411e-11
9.320542874818065e-11
9.150982675442512e-11
7.944656625969776e-11
1.9975487209461328e-11
4.8563820878998876e-11
4.8425538856040037e-11
4.453433048652318e-11
4.1948082835691673e-11
4.115318777913902e-11
4.162496276357833e-11
4.286048709848156e-11
4.4502623124636334e-11
4.630946837880174e-11
5.666580083659131e-11
6.096459960229326e-11
5.453673061888035e-11
4.18053894662928e-11
2.787400461696813e-11
1.441489702163633e-11
2.1367814935997185e-12
7.751349409226768e-12
1.3437191630768091e-11
1.4756471586327533e-11
1.6806426868233208e-11
2.765624589646746e-11
4.944126653066443e-11
7.535058956558809e-11
9.807662407936582e-11
1.1478655276488688e-10
1.251773134062132e-10
1.2974666620356596e-10
1.2939626806412142e-10
1.2533765595408705e-10
7.951036680110558e-11
1.2896101281612664e-10
4.0302717456316754e-11
4.3733660282453674e-11
4.121832105367954e-11
3.91020598899059e-11
3.8479743988192914e-11
3.906515324222909e-11
4.0425535305521e-11
4.2222641646340264e-11
4.4215043459866523e-11
5.4105467399106433e-11
6.093398122292128e-11
5.948442107030791e-11
5.042577247536333e-11
3.8805163076814356e-11
2.772002988128768e-11
1.920314001719682e-11
1.5591885972655132e-11
1.7847313017970468e-11
2.2412366525054812e-11
2.1548272258558794e-11
5.059262365613532e-12
2.734926268829997e-11
5.808476678098154e-11
7.911841347349669e-11
9.243751122753709e-11
1.002367232515303e-10
1.0378469170882787e-10
1.0398390146889194e-10
8.807176693459068e-11
2.350786258999791e-10
4.906384204079649e-11
5.0358755551959076e-11
4.6129715257287877e-11
4.297304657927208e-11
4.175552398642101e-11
4.1956117157705555e-11
4.302281056219219e-11
4.45615084678707e-11
4.630694374265598e-11
4.8084156660844717e-11
5.800094193451487e-11
5.822559869841715e-11
4.77520711298657e-11
3.344685303740304e-11
1.8810954029787322e-11
4.320715188490101e-12
1.001795268488374e-11
2.3860752529800416e-11
3.635877722765235e-11
4.6527066519741476e-11
5.468408359221864e-11
6.418508861671117e-11
7.975557924774638e-11
1.024257531970839e-10
1.281776547442464e-10
1.515830886619974e-10
1.6871362308367072e-10
1.7760803603171857e-10
1.7803121115191333e-10
9.674320455863629e-11
1.0251253300482899e-10
2.8713362732867646e-11
4.291089213064835e-11
4.1232681973161214e-11
3.889247155124029e-11
3.789049016575903e-11
3.8196654882989876e-11
3.939474177342736e-11
4.112256957639306e-11
4.311494675141363e-11
5.221765606276046e-11
5.937256493068294e-11
6.019479609896343e-11
5.378933145399171e-11
4.42020940827876e-11
3.48568866270087e-11
2.8286383416491277e-11
2.6627770810135808e-11
2.986773434690898e-11
3.5061757954642456e-11
3.6411276863076264e-11
2.173291582181538e-11
1.5941313420140085e-11
5.020082632233146e-11
7.057370253094446e-11
8.25412799268197e-11
8.944204977386963e-11
9.272344402362411e-11
9.320542874818065e-11
9.150982675442512e-11
7.944656625969776e-11
1.9975487209461328e-11
4.8563820878998876e-11
4.8425538856040037e-11
4.453433048652318e-11
4.1948082835691673e-11
4.115318777913902e-11
4.162496276357833e-11
4.286048709848156e-11
4.4502623124636334e-11
4.630946837880174e-11
5.666580083659131e-11
6.096459960229326e-11
5.453673061888035e-11
4.18053894662928e-11
2.787400461696813e-11
1.441489702163633e-11
2.1367814935997185e-12
7.751349409226768e-12
1.3437191630768091e-11
1.4756471586327533e-11
1.6806426868233208e-11
2.765624589646746e-11
4.944126653066443e-11
7.535058956558809e-11
9.807662407936582e-11
1.1478655276488688e-10
1.251773134062132e-10
1.2974666620356596e-10
1.2939626806412142e-10
1.2533765595408705e-10
7.951036680110558e-11
1.2896101281612664e-10
4.0302717456316754e-11
4.3733660282453674e-11
4.121832105367954e-11
3.91020598899059e-11
3.8479743988192914e-11
3.906515324222909e-11
4.0425535305521e-11
4.2222641646340264e-11
4.4215043459866523e-11
5.4105467399106433e-11
6.093398122292128e-11
5.948442107030791e-11
5.042577247536333e-11
3.8805163076814356e-11
2.772002988128768e-11
1.920314001719682e-11
1.5591885972655132e-11
1.7847313017970468e-11
2.2412366525054812e-11
2.1548272258558794e-11
5.059262365613532e-12
2.734926268829997e-11
5.808476678098154e-11
7.911841347349669e-11
9.243751122753709e-11
1.002367232515303e-10
1.0378469170882787e-10
1.0398390146889194e-10
8.807176693459068e-11
2.350786258999791e-10
4.906384204079649e-11
5.0358755551959076e-11
4.6129715257287877e-11
4.297304657927208e-11
4.175552398642101e-11
4.1956117157705555e-11
4.302281056219219e-11
4.45615084678707e-11
4.630694374265598e-11
4.8084156660844717e-11
5.800094193451487e-11
5.822559869841715e-11
4.77520711298657e-11
3.344685303740304e-11
1.8810954029787322e-11
4.320715188490101e-12
1.001795268488374e-11
2.3860752529800416e-11
3.635877722765235e-11
4.6527066519741476e-11
5.468408359221864e-11
6.418508861671117e-11
7.975557924774638e-11
1.024257531970839e-10
1.281776547442464e-10
1.515830886619974e-10
1.6871362308367072e-10
1.7760803603171857e-10
1.7803121115191333e-10
9.674320455863629e-11
1.0251253300482899e-10
2.8713362732867646e-11
4.291089213064835e-11
4.1232681973161214e-11
3.889247155124029e-11
3.789049016575903e-11
3.8196654882989876e-11
3.939474177342736e-11
4.112256957639306e-11
4.311494675141363e-11
5.221765606276046e-11
5.937256493068294e-11
6.019479609896343e-11
5.378933145399171e-11
4.42020940827876e-11
3.48568866270087e-11
2.8286383416491277e-11
2.6627770810135808e-11
2.986773434690898e-11
3.5061757954642456e-11
3.6411276863076264e-11
2.173291582181538e-11
1.5941313420140085e-11
5.020082632233146e-11
7.057370253094446e-11
8.25412799268197e-11
8.944204977386963e-11
9.272344402362411e-11
9.320542874818065e-11
9.150982675442512e-11
7.944656625969776e-11
1.9975487209461328e-11
4.8563820878998876e-11
4.8425538856040037e-11
4.453433048652318e-11
4.1948082835691673e-11
4.115318777913902e-11
4.162496276357833e-11
4.286048709848156e-11
4.4502623124636334e-11
4.630946837880174e-11
5.666580083659131e-11
6.096459960229326e-11
5.453673061888035e-11
4.18053894662928e-11
2.787400461696813e-11
1.441489702163633e-11
2.1367814935997185e-12
7.751349409226768e-12
1.3437191630768091e-11
1.4756471586327533e-11
1.6806426868233208e-11
2.765624589646746e-11
4.944126653066443e-11
7.535058956558809e-11
9.807662407936582e-11
1.1478655276488688e-10
1.251773134062132e-10
1.2974666620356596e-10
1.2939626806412142e-10
1.2533765595408705e-10
7.951036680110558e-11
1.2896101281612664e-10
4.0302717456316754e-11
4.3733660282453674e-11
4.121832105367954e-11
3.91020598899059e-11
3.8479743988192914e-11
3.906515324222909e-11
4.0425535305521e-11
4.2222641646340264e-11
4.4215043459866523e-11
5.4105467399106433e-11
6.093398122292128e-11
5.948442107030791e-11
5.042577247536333e-11
3.8805163076814356e-11
2.772002988128768e-11
1.920314001719682e-11
1.5591885972655132e-11
1.7847313017970468e-11
2.2412366525054812e-11
2.1548272258558794e-11
5.059262365613532e-12
2.734926268829997e-11
5.808476678098154e-11
7.911841347349669e-11
9.243751122753709e-11
1.002367232515303e-10
1.0378469170882787e-10
1.0398390146889194e-10
8.807176693459068e-11
2.350786258999791e-10
4.906384204079649e-11
5.0358755551959076e-11
4.6129715257287877e-11
4.297304657927208e-11
4.175552398642101e-11
4.1956117157705555e-11
4.302281056219219e-11
4.45615084678707e-11
4.630694374265598e-11
4.8084156660844717e-11
5.800094193451487e-11
5.822559869841715e-11
4.77520711298657e-11
3.344685303740304e-11
1.8810954029787322e-11
4.320715188490101e-12
1.001795268488374e-11
2.3860752529800416e-11
3.635877722765235e-11
4.6527066519741476e-11
5.468408359221864e-11
6.418508861671117e-11
7.975557924774638e-11
1.024257531970839e-10
1.281776547442464e-10
1.515830886619974e-10
1.6871362308367072e-10
1.7760803603171857e-10
1.7803121115191333e-10
9.674320455863629e-11
1.0251253300482899e-10
2.8713362732867646e-11
4.291089213064835e-11
4.1232681973161214e-11
3.889247155124029e-11
3.789049016575903e-11
3.8196654882989876e-11
3.939474177342736e-11
4.112256957639306e-11
4.311494675141363e-11
5.221765606276046e-11
5.937256493068294e-11
6.019479609896343e-11
5.378933145399171e-11
4.42020940827876e-11
3.48568866270087e-11
2.8286383416491277e-11
2.6627770810135808e-11
2.986773434690898e-11
3.5061757954642456e-11
3.6411276863076264e-11
2.173291582181538e-11
1.5941313420140085e-11
5.020082632233146e-11
7.057370253094446e-11
8.25412799268197e-11
8.944204977386963e-11
9.272344402362411e-11
9.320542874818065e-11
9.150982675442512e-11
7.944656625969776e-11
1.9975487209461328e-11
4.8563820878998876e-11
4.8425538856040037e-11
4.453433048652318e-11
4.1948082835691673e-11
4.115318777913902e-11
4.162496276357833e-11
4.286048709848156e-11
4.4502623124636334e-11
4.630946837880174e-11
5.666580083659131e-11
6.096459960229326e-11
5.453673061888035e-11
4.18053894662928e-11
2.787400461696813e-11
1.441489702163633e-11
2.1367814935997185e-12
7.751349409226768e-12
1.3437191630768091e-11
1.4756471586327533e-11
1.6806426868233208e-11
2.765624589646746e-11
4.944126653066443e-11
7.535058956558809e-11
9.807662407936582e-11
1.1478655276488688e-10
1.251773134062132e-10
1.2974666620356596e-10
1.2939626806412142e-10
1.2533765595408705e-10
7.951036680110558e-11
1.2896101281612664e-10
4.0302717456316754e-11
4.3733660282453674e-11
4.121832105367954e-11
3.91020598899059e-11
3.8479743988192914e-11
3.906515324222909e-11
4.0425535305521e-11
4.2222641646340264e-11
4.4215043459866523e-11
5.4105467399106433e-11
6.093398122292128e-11
5.948442107030791e-11
5.042577247536333e-11
3.8805163076814356e-11
2.772002988128768e-11
1.920314001719682e-11
1.5591885972655132e-11
1.7847313017970468e-11
2.2412366525054812e-11
2.1548272258558794e-11
5.059262365613532e-12
2.734926268829997e-11
5.808476678098154e-11
7.911841347349669e-11
9.243751122753709e-11
1.002367232515303e-10
1.0378469170882787e-10
1.0398390146889194e-10
8.807176693459068e-11
2.350786258999791e-10
4.906384204079649e-11
5.0358755551959076e-11
4.6129715257287877e-11
4.297304657927208e-11
4.175552398642101e-11
4.1956117157705555e-11
4.302281056219219e-11
4.45615084678707e-11
4.630694374265598e-11
4.8084156660844717e-11
5.800094193451487e-11
5.822559869841715e-11
4.77520711298657e-11
3.344685303740304e-11
1.8810954029787322e-11
4.320715188490101e-12
1.001795268488374e-11
2.3860752529800416e-11
3.635877722765235e-11
4.6527066519741476e-11
5.468408359221864e-11
6.418508861671117e-11
7.975557924774638e-11
1.024257531970839e-10
1.281776547442464e-10
1.515830886619974e-10
1.6871362308367072e-10
1.7760803603171857e-10
1.7803121115191333e-10
9.674320455863629e-11
1.0251253300482899e-10
2.8713362732867646e-11
4.291089213064835e-11
4.1232681973161214e-11
3.889247155124029e-11
3.789049016575903e-11
3.8196654882989876e-11
3.939474177342736e-11
4.112256957639306e-11
4.311494675141363e-11
5.221765606276046e-11
5.937256493068294e-11
6.019479609896343e-11
5.378933145399171e-11
4.42020940827876e-11
3.48568866270087e-11
2.8286383416491277e-11
2.6627770810135808e-11
2.986773434690898e-11
3.5061757954642456e-11
3.6411276863076264e-11
2.173291582181538e-11
1.5941313420140085e-11
5.020082632233146e-11
7.057370253094446e-11
8.25412799268197e-11
8.944204977386963e-11
9.272344402362411e-11
9.320542874818065e-11
9.150982675442512e-11
7.944656625969776e-11
1.9975487209461328e-11
4.8563820878998876e-11
4.8425538856040037e-11
4.453433048652318e-11
4.1948082835691673e-11
4.115318777913902e-11
4.162496276357833e-11
4.286048709848156e-11
4.4502623124636334e-11
4.630946837880174e-11
5.666580083659131e-11
6.096459960229326e-11
5.453673061888035e-11
4.18053894662928e-11
2.787400461696813e-11
1.441489702163633e-11
2.1367814935997185e-12
7.751349409226768e-12
1.3437191630768091e-11
1.4756471586327533e-11
1.6806426868233208e-11
2.765624589646746e-11
4.944126653066443e-11
7.535058956558809e-11
9.807662407936582e-11
1.1478655276488688e-10
1.251773134062132e-10
1.2974666620356596e-10
1.2939626806412142e-10
1.2533765595408705e-10
7.951036680110558e-11
1.2896101281612664e-10
4.0302717456316754e-11
4.3733660282453674e-11
4.121832105367954e-11
3.91020598899059e-11
3.8479743988192914e-11
3.906515324222909e-11
4.0425535305521e-11
4.2222641646340264e-11
4.4215043459866523e-11
5.4105467399106433e-11
6.093398122292128e-11
5.948442107030791e-11
5.042577247536333e-11
3.8805163076814356e-11
2.772002988128768e-11
1.920314001719682e-11
1.5591885972655132e-11
1.7847313017970468e-11
2.2412366525054812e-11
2.1548272258558794e-11
5.059262365613532e-12
2.734926268829997e-11
5.808476678098154e-11
7.911841347349669e-11
9.243751122753709e-11
1.002367232515303e-10
1.0378469170882787e-10
1.0398390146889194e-10
8.807176693459068e-11
2.350786258999791e-10
4.906384204079649e-11
5.0358755551959076e-11
4.6129715257287877e-11
4.297304657927208e-11
4.175552398642101e-11
4.1956117157705555e-11
4.302281056219219e-11
4.45615084678707e-11
4.630694374265598e-11
4.8084156660844717e-11
5.800094193451487e-11
5.822559869841715e-11
4.77520711298657e-11
3.344685303740304e-11
1.8810954029787322e-11
4.320715188490101e-12
1.001795268488374e-11
2.3860752529800416e-11
3.635877722765235e-11
4.6527066519741476e-11
5.468408359221864e-11
6.418508861671117e-11
7.975557924774638e-11
1.024257531970839e-10
1.281776547442464e-10
1.515830886619974e-10
1.6871362308367072e-10
1.7760803603171857e-10
1.7803121115191333e-10
9.674320455863629e-11
1.0251253300482899e-10
2.8713362732867646e-11
4.291089213064835e-11
4.1232681973161214e-11
3.889247155124029e-11
3.789049016575903e-11
3.8196654882989876e-11
3.939474177342736e-11
4.112256957639306e-11
4.311494675141363e-11
5.221765606276046e-11
5.937256493068294e-11
6.019479609896343e-11
5.378933145399171e-11
4.42020940827876e-11
3.48568866270087e-11
2.8286383416491277e-11
2.6627770810135808e-11
2.986773434690898e-11
3.5061757954642456e-11
3.6411276863076264e-11
2.173291582181538e-11
1.5941313420140085e-11
5.020082632233146e-11
7.057370253094446e-11
8.25412799268197e-11
8.944204977386963e-11
9.272344402362411e-11
9.320542874818065e-11
9.150982675442512e-11
7.944656625969776e-11
1.9975487209461328e-11
4.8563820878998876e-11
4.8425538856040037e-11
4.453433048652318e-11
4.1948082835691673e-11
4.115318777913902e-11
4.162496276357833e-11
4.286048709848156e-11
4.4502623124636334e-11
4.630946837880174e-11
5.666580083659131e-11
6.096459960229326e-11
5.453673061888035e-11
4.18053894662928e-11
2.787400461696813e-11
1.441489702163633e-11
2.1367814935997185e-12
7.751349409226768e-12
1.3437191630768091e-11
1.4756471586327533e-11
1.6806426868233208e-11
2.765624589646746e-11
4.944126653066443e-11
7.535058956558809e-11
9.807662407936582e-11
1.1478655276488688e-10
1.251773134062132e-10
1.2974666620356596e-10
1.2939626806412142e-10
1.2533765595408705e-10
7.951036680110558e-11
1.2896101281612664e-10
4.0302717456316754e-11
4.3733660282453674e-11
4.121832105367954e-11
3.91020598899059e-11
3.8479743988192914e-11
3.906515324222909e-11
4.0425535305521e-11
4.2222641646340264e-11
4.4215043459866523e-11
5.4105467399106433e-11
6.093398122292128e-11
5.948442107030791e-11
5.042577247536333e-11
3.8805163076814356e-11
2.772002988128768e-11
1.920314001719682e-11
1.5591885972655132e-11
1.7847313017970468e-11
2.2412366525054812e-11
2.1548272258558794e-11
5.059262365613532e-12
2.734926268829997e-11
5.808476678098154e-11
7.911841347349669e-11
9.243751122753709e-11
1.002367232515303e-10
1.0378469170882787e-10
1.0398390146889194e-10
8.807176693459068e-11
2.350786258999791e-10
4.906384204079649e-11
5.0358755551959076e-11
4.6129715257287877e-11
4.297304657927208e-11
4.175552398642101e-11
4.1956117157705555e-11
4.302281056219219e-11
4.45615084678707e-11
4.630694374265598e-11
4.8084156660844717e-11
5.800094193451487e-11
5.822559869841715e-11
4.77520711298657e-11
3.344685303740304e-11
1.8810954029787322e-11
4.320715188490101e-12
1.001795268488374e-11
2.3860752529800416e-11
3.635877722765235e-11
4.6527066519741476e-11
5.468408359221864e-11
6.418508861671117e-11
7.975557924774638e-11
1.024257531970839e-10
1.281776547442464e-10
1.515830886619974e-10
1.6871362308367072e-10
1.7760803603171857e-10
1.7803121115191333e-10
9.674320455863629e-11
1.0251253300482899e-10
2.8713362732867646e-11
4.291089213064835e-11
4.1232681973161214e-11
3.889247155124029e-11
3.789049016575903e-11
3.8196654882989876e-11
3.939474177342736e-11
4.112256957639306e-11
4.311494675141363e-11
5.221765606276046e-11
5.937256493068294e-11
6.019479609896343e-11
5.378933145399171e-11
4.42020940827876e-11
3.48568866270087e-11
2.8286383416491277e-11
2.6627770810135808e-11
2.986773434690898e-11
3.5061757954642456e-11
3.6411276863076264e-11
2.173291582181538e-11
1.5941313420140085e-11
5.020082632233146e-11
7.057370253094446e-11
8.25412799268197e-11
8.944204977386963e-11
9.272344402362411e-11
9.320542874818065e-11
9.150982675442512e-11
7.944656625969776e-11
1.9975487209461328e-11
4.8563820878998876e-11
4.8425538856040037e-11
4.453433048652318e-11
4.1948082835691673e-11
4.115318777913902e-11
4.162496276357833e-11
4.286048709848156e-11
4.4502623124636334e-11
4.630946837880174e-11
5.666580083659131e-11
6.096459960229326e-11
5.453673061888035e-11
4.18053894662928e-11
2.787400461696813e-11
1.441489702163633e-11
2.1367814935997185e-12
7.751349409226768e-12
1.3437191630768091e-11
1.4756471586327533e-11
1.6806426868233208e-11
2.765624589646746e-11
4.944126653066443e-11
7.535058956558809e-11
9.807662407936582e-11
1.1478655276488688e-10
1.251773134062132e-10
1.2974666620356596e-10
1.2939626806412142e-10
1.2533765595408705e-10
7.951036680110558e-11
1.2896101281612664e-10
4.0302717456316754e-11
4.3733660282453674e-11
4.121832105367954e-11
3.91020598899059e-11
3.8479743988192914e-11
3.906515324222909e-11
4.0425535305521e-11
4.2222641646340264e-11
4.4215043459866523e-11
5.4105467399106433e-11
6.093398122292128e-11
5.948442107030791e-11
5.042577247536333e-11
3.8805163076814356e-11
2.772002988128768e-11
1.920314001719682e-11
1.5591885972655132e-11
1.7847313017970468e-11
2.2412366525054812e-11
2.1548272258558794e-11
5.059262365613532e-12
2.734926268829997e-11
5.808476678098154e-11
7.911841347349669e-11
9.243751122753709e-11
1.002367232515303e-10
1.0378469170882787e-10
1.0398390146889194e-10
8.807176693459068e-11
2.350786258999791e-10
4.906384204079649e-11
5.0358755551959076e-11
4.6129715257287877e-11
4.297304657927208e-11
4.175552398642101e-11
4.1956117157705555e-11
4.302281056219219e-11
4.45615084678707e-11
4.630694374265598e-11
4.8084156660844717e-11
5.800094193451487e-11
5.822559869841715e-11
4.77520711298657e-11
3.344685303740304e-11
1.8810954029787322e-11
4.320715188490101e-12
1.001795268488374e-11
2.3860752529800416e-11
3.635877722765235e-11
4.6527066519741476e-11
5.468408359221864e-11
6.418508861671117e-11
7.975557924774638e-11
1.024257531970839e-10
1.281776547442464e-10
1.515830886619974e-10
1.6871362308367072e-10
1.7760803603171857e-10
1.7803121115191333e-10
9.674320455863629e-11
1.0251253300482899e-10
2.8713362732867646e-11
4.291089213064835e-11
4.1232681973161214e-11
3.889247155124029e-11
3.789049016575903e-11
3.8196654882989876e-11
3.939474177342736e-11
4.112256957639306e-11
4.311494675141363e-11
5.221765606276046e-11
5.937256493068294e-11
6.019479609896343e-11
5.378933145399171e-11
4.42020940827876e-11
3.48568866270087e-11
2.8286383416491277e-11
2.6627770810135808e-11
2.986773434690898e-11
3.5061757954642456e-11
3.6411276863076264e-11
2.173291582181538e-11
1.5941313420140085e-11
5.020082632233146e-11
7.057370253094446e-11
8.25412799268197e-11
8.944204977386963e-11
9.272344402362411e-11
9.320542874818065e-11
9.150982675442512e-11
7.944656625969776e-11
1.9975487209461328e-11
4.8563820878998876e-11
4.8425538856040037e-11
4.453433048652318e-11
4.1948082835691673e-11
4.115318777913902e-11
4.162496276357833e-11
4.286048709848156e-11
4.4502623124636334e-11
4.630946837880174e-11
5.666580083659131e-11
6.096459960229326e-11
5.453673061888035e-11
4.18053894662928e-11
2.787400461696813e-11
1.441489702163633e-11
2.1367814935997185e-12
7.751349409226768e-12
1.3437191630768091e-11
1.4756471586327533e-11
1.6806426868233208e-11
2.765624589646746e-11
4.944126653066443e-11
7.535058956558809e-11
9.807662407936582e-11
1.1478655276488688e-10
1.251773134062132e-10
1.2974666620356596e-10
1.2939626806412142e-10
1.2533765595408705e-10
7.951036680110558e-11
1.2896101281612664e-10
4.0302717456316754e-11
4.3733660282453674e-11
4.121832105367954e-11
3.91020598899059e-11
3.8479743988192914e-11
3.906515324222909e-11
4.0425535305521e-11
4.2222641646340264e-11
4.4215043459866523e-11
5.4105467399106433e-11
6.093398122292128e-11
5.948442107030791e-11
5.042577247536333e-11
3.8805163076814356e-11
2.772002988128768e-11
1.920314001719682e-11
1.5591885972655132e-11
1.7847313017970468e-11
2.2412366525054812e-11
2.1548272258558794e-11
5.059262365613532e-12
2.734926268829997e-11
5.808476678098154e-11
7.911841347349669e-11
9.243751122753709e-11
1.002367232515303e-10
1.0378469170882787e-10
1.0398390146889194e-10
8.807176693459068e-11
2.350786258999791e-10
4.906384204079649e-11
5.0358755551959076e-11
4.6129715257287877e-11
4.297304657927208e-11
4.175552398642101e-11
4.1956117157705555e-11
4.302281056219219e-11
4.45615084678707e-11
4.630694374265598e-11
4.8084156660844717e-11
5.800094193451487e-11
5.822559869841715e-11
4.77520711298657e-11
3.344685303740304e-11
1.8810954029787322e-11
4.320715188490101e-12
1.001795268488374e-11
2.3860752529800416e-11
3.635877722765235e-11
4.6527066519741476e-11
5.468408359221864e-11
6.418508861671117e-11
7.975557924774638e-11
1.024257531970839e-10
1.281776547442464e-10
1.515830886619974e-10
1.6871362308367072e-10
1.7760803603171857e-10
1.7803121115191333e-10
9.674320455863629e-11
1.0251253300482899e-10
2.8713362732867646e-11
4.291089213064835e-11
4.1232681973161214e-11
3.889247155124029e-11
3.789049016575903e-11
3.8196654882989876e-11
3.939474177342736e-11
4.112256957639306e-11
4.311494675141363e-11
5.221765606276046e-11
5.937256493068294e-11
6.019479609896343e-11
5.378933145399171e-11
4.42020940827876e-11
3.48568866270087e-11
2.8286383416491277e-11
2.6627770810135808e-11
2.986773434690898e-11
3.5061757954642456e-11
3.6411276863076264e-11
2.173291582181538e-11
1.5941313420140085e-11
5.020082632233146e-11
7.057370253094446e-11
8.25412799268197e-11
8.944204977386963e-11
9.272344402362411e-11
9.320542874818065e-11
9.150982675442512e-11
7.944656625969776e-11
1.9975487209461328e-11
4.8563820878998876e-11
4.8425538856040037e-11
4.453433048652318e-11
4.1948082835691673e-11
4.115318777913902e-11
4.162496276357833e-11
4.286048709848156e-11
4.4502623124636334e-11
4.630946837880174e-11
5.666580083659131e-11
6.096459960229326e-11
5.453673061888035e-11
4.18053894662928e-11
2.787400461696813e-11
1.441489702163633e-11
2.1367814935997185e-12
7.751349409226768e-12
1.3437191630768091e-11
1.4756471586327533e-11
1.6806426868233208e-11
2.765624589646746e-11
4.944126653066443e-11
7.535058956558809e-11
9.807662407936582e-11
1.1478655276488688e-10
1.251773134062132e-10
1.2974666620356596e-10
1.2939626806412142e-10
1.2533765595408705e-10
7.951036680110558e-11
1.2896101281612664e-10
4.0302717456316754e-11
4.3733660282453674e-11
4.121832105367954e-11
3.91020598899059e-11
3.8479743988192914e-11
3.906515324222909e-11
4.0425535305521e-11
4.2222641646340264e-11
4.4215043459866523e-11
5.4105467399106433e-11
6.093398122292128e-11
5.948442107030791e-11
5.042577247536333e-11
3.8805163076814356e-11
2.772002988128768e-11
1.920314001719682e-11
1.5591885972655132e-11
1.7847313017970468e-11
2.2412366525054812e-11
2.1548272258558794e-11
5.059262365613532e-12
2.734926268829997e-11
5.808476678098154e-11
7.911841347349669e-11
9.243751122753709e-11
1.002367232515303e-10
1.0378469170882787e-10
1.0398390146889194e-10
8.807176693459068e-11
2.350786258999791e-10
4.906384204079649e-11
5.0358755551959076e-11
4.6129715257287877e-11
4.297304657927208e-11
4.175552398642101e-11
4.1956117157705555e-11
4.302281056219219e-11
4.45615084678707e-11
4.630694374265598e-11
4.8084156660844717e-11
5.800094193451487e-11
5.822559869841715e-11
4.77520711298657e-11
3.344685303740304e-11
1.8810954029787322e-11
4.320715188490101e-12
1.001795268488374e-11
2.3860752529800416e-11
3.635877722765235e-11
4.6527066519741476e-11
5.468408359221864e-11
6.418508861671117e-11
7.975557924774638e-11
1.024257531970839e-10
1.281776547442464e-10
1.515830886619974e-10
1.6871362308367072e-10
1.7760803603171857e-10
1.7803121115191333e-10
9.674320455863629e-11
1.0251253300482899e-10
2.8713362732867646e-11
4.291089213064835e-11
4.1232681973161214e-11
3.889247155124029e-11
3.789049016575903e-11
3.8196654882989876e-11
3.939474177342736e-11
4.112256957639306e-11
4.311494675141363e-11
5.221765606276046e-11
5.937256493068294e-11
6.019479609896343e-11
5.378933145399171e-11
4.42020940827876e-11
3.48568866270087e-11
2.8286383416491277e-11
2.6627770810135808e-11
2.986773434690898e-11
3.5061757954642456e-11
3.6411276863076264e-11
2.173291582181538e-11
1.5941313420140085e-11
5.020082632233146e-11
7.057370253094446e-11
8.25412799268197e-11
8.944204977386963e-11
9.272344402362411e-11
9.320542874818065e-11
9.150982675442512e-11
7.944656625969776e-11
1.9975487209461328e-11
4.8563820878998876e-11
4.8425538856040037e-11
4.453433048652318e-11
4.1948082835691673e-11
4.115318777913902e-11
4.162496276357833e-11
4.286048709848156e-11
4.4502623124636334e-11
4.630946837880174e-11
5.666580083659131e-11
6.096459960229326e-11
5.453673061888035e-11
4.18053894662928e-11
2.787400461696813e-11
1.441489702163633e-11
2.1367814935997185e-12
7.751349409226768e-12
1.3437191630768091e-11
1.4756471586327533e-11
1.6806426868233208e-11
2.765624589646746e-11
4.944126653066443e-11
7.535058956558809e-11
9.807662407936582e-11
1.1478655276488688e-10
1.251773134062132e-10
1.2974666620356596e-10
1.2939626806412142e-10
1.2533765595408705e-10
7.951036680110558e-11
1.2896101281612664e-10
4.0302717456316754e-11
4.3733660282453674e-11
4.121832105367954e-11
3.91020598899059e-11
3.8479743988192914e-11
3.906515324222909e-11
4.0425535305521e-11
4.2222641646340264e-11
4.4215043459866523e-11
5.4105467399106433e-11
6.093398122292128e-11
5.948442107030791e-11
5.042577247536333e-11
3.8805163076814356e-11
2.772002988128768e-11
1.920314001719682e-11
1.5591885972655132e-11
1.7847313017970468e-11
2.2412366525054812e-11
2.1548272258558794e-11
5.059262365613532e-12
2.734926268829997e-11
5.808476678098154e-11
7.911841347349669e-11
9.243751122753709e-11
1.002367232515303e-10
1.0378469170882787e-10
1.0398390146889194e-10
8.807176693459068e-11
2.350786258999791e-10
4.906384204079649e-11
5.0358755551959076e-11
4.6129715257287877e-11
4.297304657927208e-11
4.175552398642101e-11
4.1956117157705555e-11
4.302281056219219e-11
4.45615084678707e-11
4.630694374265598e-11
4.8084156660844717e-11
5.800094193451487e-11
5.822559869841715e-11
4.77520711298657e-11
3.344685303740304e-11
1.8810954029787322e-11
4.320715188490101e-12
1.001795268488374e-11
2.3860752529800416e-11
3.635877722765235e-11
4.6527066519741476e-11
5.468408359221864e-11
6.418508861671117e-11
7.975557924774638e-11
1.024257531970839e-10
1.281776547442464e-10
1.515830886619974e-10
1.6871362308367072e-10
1.7760803603171857e-10
1.7803121115191333e-10
9.674320455863629e-11
1.0251253300482899e-10
2.8713362732867646e-11
4.291089213064835e-11
4.1232681973161214e-11
3.889247155124029e-11
3.789049016575903e-11
3.8196654882989876e-11
3.939474177342736e-11
4.112256957639306e-11
4.311494675141363e-11
5.221765606276046e-11
5.937256493068294e-11
6.019479609896343e-11
5.378933145399171e-11
4.42020940827876e-11
3.48568866270087e-11
2.8286383416491277e-11
2.6627770810135808e-11
2.986773434690898e-11
3.5061757954642456e-11
3.6411276863076264e-11
2.173291582181538e-11
1.5941313420140085e-11
5.020082632233146e-11
7.057370253094446e-11
8.25412799268197e-11
8.944204977386963e-11
9.272344402362411e-11
9.320542874818065e-11
9.150982675442512e-11
7.944656625969776e-11
1.9975487209461328e-11
4.8563820878998876e-11
4.8425538856040037e-11
4.453433048652318e-11
4.1948082835691673e-11
4.115318777913902e-11
4.162496276357833e-11
4.286048709848156e-11
4.4502623124636334e-11
4.630946837880174e-11
5.666580083659131e-11
6.096459960229326e-11
5.453673061888035e-11
4.18053894662928e-11
2.787400461696813e-11
1.441489702163633e-11
2.1367814935997185e-12
7.751349409226768e-12
1.3437191630768091e-11
1.4756471586327533e-11
1.6806426868233208e-11
2.765624589646746e-11
4.944126653066443e-11
7.535058956558809e-11
9.807662407936582e-11
1.1478655276488688e-10
1.251773134062132e-10
1.2974666620356596e-10
1.2939626806412142e-10
1.2533765595408705e-10
7.951036680110558e-11
1.2896101281612664e-10
4.0302717456316754e-11
4.3733660282453674e-11
4.121832105367954e-11
3.91020598899059e-11
3.8479743988192914e-11
3.906515324222909e-11
4.0425535305521e-11
4.2222641646340264e-11
4.4215043459866523e-11
5.4105467399106433e-11
6.093398122292128e-11
5.948442107030791e-11
5.042577247536333e-11
3.8805163076814356e-11
2.772002988128768e-11
1.920314001719682e-11
1.5591885972655132e-11
1.7847313017970468e-11
2.2412366525054812e-11
2.1548272258558794e-11
5.059262365613532e-12
2.734926268829997e-11
5.808476678098154e-11
7.911841347349669e-11
9.243751122753709e-11
1.002367232515303e-10
1.0378469170882787e-10
1.0398390146889194e-10
8.807176693459068e-11
2.350786258999791e-10
4.906384204079649e-11
5.0358755551959076e-11
4.6129715257287877e-11
4.297304657927208e-11
4.175552398642101e-11
4.1956117157705555e-11
4.302281056219219e-11
4.45615084678707e-11
4.630694374265598e-11
4.8084156660844717e-11
5.800094193451487e-11
5.822559869841715e-11
4.77520711298657e-11
3.344685303740304e-11
1.8810954029787322e-11
4.320715188490101e-12
1.001795268488374e-11
2.3860752529800416e-11
3.635877722765235e-11
4.6527066519741476e-11
5.468408359221864e-11
6.418508861671117e-11
7.975557924774638e-11
1.024257531970839e-10
1.281776547442464e-10
1.515830886619974e-10
1.6871362308367072e-10
1.7760803603171857e-10
1.7803121115191333e-10
9.674320455863629e-11
1.0251253300482899e-10
2.8713362732867646e-11
4.291089213064835e-11
4.1232681973161214e-11
3.889247155124029e-11
3.789049016575903e-11
3.8196654882989876e-11
3.939474177342736e-11
4.112256957639306e-11
4.311494675141363e-11
5.221765606276046e-11
5.937256493068294e-11
6.019479609896343e-11
5.378933145399171e-11
4.42020940827876e-11
3.48568866270087e-11
2.8286383416491277e-11
2.6627770810135808e-11
2.986773434690898e-11
3.5061757954642456e-11
3.6411276863076264e-11
2.173291582181538e-11
1.5941313420140085e-11
5.020082632233146e-11
7.057370253094446e-11
8.25412799268197e-11
8.944204977386963e-11
9.272344402362411e-11
9.320542874818065e-11
9.150982675442512e-11
7.944656625969776e-11
1.9975487209461328e-11
4.8563820878998876e-11
4.8425538856040037e-11
4.453433048652318e-11
4.1948082835691673e-11
4.115318777913902e-11
