# Supplementary material for: Observability and Controllability of Nonlinear Networks: The Role of Symmetry
Source: Phys Rev X. Author manuscript; Available in PMC 2018 Nov 13. (PMC6234006; doi:10.1103/PhysRevX.5.011005)
Supplement: Code Archive [file NIHMS982008-supplement-Code_Archive.zip › MathematicaData/FNObsDELTAHetN2M1ChaosK19IC1]

8.382395946885772e-9
1.642868487860621e-9
8.789352249805522e-11
1.4411848606933762e-11
1.7659596484024653e-12
3.8448580911502494e-12
9.914531439030956e-13
4.5182402441937354e-12
6.2497013138550255e-12
8.151131601143155e-12
8.857182671408056e-12
7.294934145857465e-12
7.973613755851516e-12
6.8771624798623784e-12
5.924279614504305e-12
5.501826893666954e-12
5.29813423625779e-12
5.203967701997479e-12
5.222338228551176e-12
5.42770264465512e-12
5.96230934356489e-12
7.01793642235824e-12
8.764770782519309e-12
1.1237736838536405e-11
1.4270039465923498e-11
1.756538220859153e-11
2.0861136546580718e-11
2.401304300716883e-11
2.6789445802910818e-11
2.743543869381558e-11
1.688998222606101e-11
1.7801104067589285e-13
0.
1.652226978518755e-13
2.7635973647367267e-13
3.659103079703966e-13
4.460949604244454e-13
5.247814000097467e-13
6.069385715193209e-13
6.957769050415653e-13
7.934545161257256e-13
9.01533944462288e-13
2.166645722839814e-13
7.452777510358824e-13
9.335179964828122e-13
9.973757037397703e-13
1.0109647408286136e-12
1.0114603373874483e-12
1.0281651252621844e-12
1.0787264914267992e-12
1.1660782280453933e-12
1.2852575498903316e-12
1.4309467788398474e-12
1.6005724071366828e-12
1.7944712690880643e-12
2.015272584976466e-12
2.2675254530311734e-12
2.5575511039698413e-12
2.8936937099841836e-12
3.286511342966005e-12
3.74939896712376e-12
4.298331375392973e-12
2.912817523377414e-12
4.791941236607915e-12
5.363405056785528e-12
5.733246782098161e-12
6.121362374773643e-12
6.559374561632636e-12
7.043530915273497e-12
7.56536525649481e-12
8.117333519409616e-12
8.693210128251494e-12
9.287782325310467e-12
5.343174438064913e-12
2.7532608835572432e-12
1.5661653576675274e-12
1.1785354031921695e-12
1.2284129547003037e-12
1.450167684148088e-12
1.6206268470412952e-12
1.4750386217357308e-12
4.119727101620256e-13
4.4328809255563106e-12
1.4341562167155638e-11
1.0216703339445595e-11
8.657872566007346e-12
7.933569964069576e-12
7.47507580968089e-12
7.116406960081875e-12
6.79985883911454e-12
6.504587139285808e-12
6.2241323034590696e-12
5.9576500345984594e-12
5.002677082375522e-12
9.698486363378384e-12
1.019860564296629e-11
1.0040346998953056e-11
1.0010927162163463e-11
1.0186358811874947e-11
1.051801747955181e-11
1.0953734620649925e-11
1.145506948158387e-11
1.1995530906506594e-11
1.2556925325325571e-11
1.032499421242663e-11
8.191391265057219e-12
6.97641118039449e-12
6.677161389662358e-12
7.186253127943204e-12
8.356601520901027e-12
1.0146988043062118e-11
1.2821573555010591e-11
1.7730844122778598e-11
3.224994076598107e-11
1.3156910777891616e-11
1.3767516501409002e-13
3.702520334149345e-12
5.4167830540099786e-12
6.260646264298905e-12
6.63252573876137e-12
6.71344566005681e-12
6.608230478774649e-12
6.387173171120393e-12
4.088284946787101e-12
9.641693104451673e-12
1.0266814210977472e-11
1.0068067587266331e-11
9.97531108485528e-12
1.0099946311363902e-11
1.0395641140174784e-11
1.0806502588364042e-11
1.1290603510252637e-11
1.1819002604227289e-11
1.2371899516330921e-11
1.2935516415731084e-11
1.1429682136356225e-11
9.755753156844121e-12
8.720813073240021e-12
8.517124946354178e-12
9.174382025158405e-12
1.0629744026656065e-11
1.2941366040679246e-11
1.6610482407198044e-11
2.38607282464468e-11
4.700537528637758e-11
2.1726764593294744e-11
3.750071835261152e-12
1.7099240689989502e-12
4.205898584691869e-12
5.498310997762906e-12
6.14720820439639e-12
6.4023918727526e-12
6.404927464776217e-12
6.247368338985662e-12
3.964541445844614e-12
9.547405671825043e-12
1.0190710116239472e-11
9.997944232427165e-12
9.904452707801957e-12
1.0026723998551998e-11
1.0320056604715535e-11
1.0728926471704559e-11
1.1211471016290093e-11
1.1738743784556609e-11
1.2290900134993239e-11
1.0609728682885964e-11
8.967231511982347e-12
8.070939946364783e-12
7.977335066908497e-12
8.665235563677459e-12
1.0075299479129482e-11
1.2275848837008272e-11
1.5753675943634155e-11
2.260549919068567e-11
4.459350734752007e-11
2.2610290938301532e-11
4.362829078288187e-12
1.0736153189380656e-12
3.5521307962452275e-12
4.852226923603806e-12
5.531531336254528e-12
5.8345726130563025e-12
5.896239322514899e-12
5.8031727986841025e-12
5.615499714529426e-12
4.5194499037274496e-12
9.390144360199687e-12
9.967654538061238e-12
9.808992783244852e-12
9.75546992724412e-12
9.906798357426917e-12
1.0219138895156386e-11
1.0640196442155766e-11
1.1130636641278316e-11
1.1663174093195427e-11
1.2219056827648216e-11
1.0552145071517363e-11
8.93245222969017e-12
8.05815203136284e-12
7.979331559533167e-12
8.674758905977989e-12
1.0088466246394264e-11
1.2293255597042657e-11
1.578153330900682e-11
2.266195086986084e-11
4.4773473653993393e-11
2.305335809024494e-11
4.570457366648251e-12
9.257048447456544e-13
3.4314473694862176e-12
4.7490092154422945e-12
5.442054545117556e-12
5.756968390357851e-12
5.8293795995887205e-12
5.746056547487256e-12
5.567084518009268e-12
4.547644417615915e-12
9.390871234106387e-12
9.965515390431915e-12
9.807057684304402e-12
9.754042946357521e-12
9.905752613174801e-12
1.0218310606425384e-11
1.0639474794670749e-11
1.1129958218017782e-11
1.1662492472214203e-11
1.2218339245086092e-11
1.0560195535264861e-11
8.947340641687502e-12
8.076961216979698e-12
8.000587990022494e-12
8.698490910202809e-12
1.0115898886836242e-11
1.232715735611912e-11
1.582794473142992e-11
2.2738289092225822e-11
4.496374097715844e-11
2.318627794877268e-11
4.6286952210605684e-12
8.907094613890947e-13
3.407569288887231e-12
4.731716302516297e-12
5.4290581024755504e-12
5.746941272741247e-12
5.821482219483461e-12
5.739740335684587e-12
4.365920274342431e-12
9.579937117444142e-12
1.0183472031005465e-11
9.99183248015765e-12
9.905397398341797e-12
1.0033458560031577e-11
1.0330593823893627e-11
1.0741759607621042e-11
1.1225531889012378e-11
1.175331737717955e-11
1.2305494011920938e-11
1.2868405398111654e-11
1.1531387040335791e-11
1.0008695503716923e-11
9.070258740632375e-12
8.927084916081964e-12
9.637074107235713e-12
1.1164852637639186e-11
1.3602272183424112e-11
1.751934463061165e-11
2.537417580662266e-11
5.0854633210486165e-11
2.444907864781475e-11
4.976923670953111e-12
9.50135311615481e-13
3.671997849567629e-12
5.099730719331336e-12
5.839624703011401e-12
6.160193217939806e-12
6.211387625953958e-12
6.0906826819191695e-12
4.030846940760762e-12
9.530141414624005e-12
1.0168867553184094e-11
9.977904849249086e-12
9.885809886681173e-12
1.0008785935912198e-11
1.0302343143641928e-11
1.0711196385383927e-11
1.1193597271125908e-11
1.1720677119509476e-11
1.227264048069438e-11
1.0634160510110686e-11
9.028472228500705e-12
8.155549782174276e-12
8.076934520256428e-12
8.77814221804973e-12
1.0206324979459528e-11
1.2438115305485993e-11
1.597691946422003e-11
2.2975918141769067e-11
4.552877616701484e-11
2.3320970093576872e-11
4.679020916551085e-12
8.779586744937618e-13
3.4140878115284566e-12
4.748526553978008e-12
5.450885564938313e-12
5.7704527101247225e-12
5.844470467694685e-12
5.760811205723726e-12
5.580346027781469e-12
4.53318146298293e-12
9.385830815032355e-12
9.962210347959158e-12
9.803967244840873e-12
9.750780992080164e-12
9.902263075199421e-12
1.0214649889212854e-11
1.0635705295669112e-11
1.112609967364888e-11
1.1658589226902346e-11
1.2214414392758119e-11
1.0558504965550617e-11
8.948277581280261e-12
8.07997315629316e-12
8.00499344090256e-12
8.70383189037415e-12
1.0122252598487404e-11
1.2335044384976988e-11
1.583904475093995e-11
2.275728244785656e-11
4.501372840023502e-11
2.3237088480635778e-11
4.652065558509906e-12
8.752653968489934e-13
3.3958716037004767e-12
4.722307455413749e-12
5.421237706502231e-12
5.740443112672332e-12
5.816059105386213e-12
5.735128029098565e-12
5.5580085779607796e-12
4.551141693087132e-12
9.389752951075439e-12
9.964119635547321e-12
9.805758375064213e-12
9.752826338963978e-12
9.904569299370983e-12
1.0217135933601964e-11
1.0638317196759198e-11
1.1128784971544292e-11
1.166129870851027e-11
1.2217132108496941e-11
1.0561842559190275e-11
8.951435404621542e-12
8.082600177380408e-12
8.007239397920265e-12
8.70600840878896e-12
1.0124651729431862e-11
1.2337972853213129e-11
1.5842839809521797e-11
2.2762974061952405e-11
4.502594305340806e-11
2.3233841497721897e-11
4.649832550348426e-12
8.776254299235632e-13
3.3983753916706572e-12
4.7248068099258896e-12
5.42366709955204e-12
5.742665089250939e-12
5.818032448466388e-12
5.73689457115477e-12
4.367017780352277e-12
9.57960044889788e-12
1.0183084050066676e-11
9.991471851554874e-12
9.905060284058691e-12
1.0033141890749218e-11
1.0330276266016176e-11
1.0741436490185993e-11
1.1225206564539783e-11
1.1752989929881871e-11
1.2305164686465342e-11
1.2868071405102722e-11
1.1531843406661431e-11
1.0009851017263674e-11
9.071872389878874e-12
8.928985675476182e-12
9.639220249411084e-12
1.1167313273580409e-11
1.3605332281461481e-11
1.7523563247362956e-11
2.5381236694677697e-11
5.087258392573763e-11
2.446185582307136e-11
4.982667349924131e-12
9.46569719298037e-13
3.669472970862443e-12
5.097850646282376e-12
5.83817366883412e-12
6.159028900817728e-12
6.210452487974104e-12
6.089927065168597e-12
4.0311507530755034e-12
9.530038765893015e-12
1.0168756407015086e-11
9.97780741537482e-12
9.885724199665386e-12
1.000869865207862e-11
1.0302253675455207e-11
1.0711111073310413e-11
1.1193515671391106e-11
1.1720594620323666e-11
1.2272556272267717e-11
1.0634275850521427e-11
9.028761792227744e-12
8.15594022724821e-12
8.077384873016514e-12
8.77866737351082e-12
1.0206947962796987e-11
1.2438878411639541e-11
1.597798667842751e-11
2.2977662353049076e-11
4.5533177526317636e-11
2.3324348626626653e-11
4.680534888908943e-12
8.770253706015884e-13
3.4134315332609268e-12
4.748040102725621e-12
5.450502176940803e-12
5.77015231632684e-12
5.844214375835673e-12
5.760617790835695e-12
5.580207757357125e-12
4.533237309020152e-12
9.385796989067167e-12
9.96219504327254e-12
9.803943188395405e-12
9.750756941711625e-12
9.902246856934467e-12
1.0214637869670339e-11
1.0635684186024706e-11
1.1126077855832992e-11
1.1658563752090374e-11
1.2214398779165608e-11
1.0558542988573044e-11
8.948357469989928e-12
8.080062981416377e-12
8.005090626338443e-12
8.703948809107174e-12
1.012240950004897e-11
1.2335247286011966e-11
1.583930501227004e-11
2.27577341575798e-11
4.5014856838130235e-11
2.3237946811345612e-11
4.652446463201472e-12
8.750202921665933e-13
3.3957125315443845e-12
4.722182036614118e-12
5.421141504603431e-12
5.7403711633603696e-12
5.815974109948069e-12
5.735083325647957e-12
5.557967287179097e-12
4.5511693632044646e-12
9.389740123413823e-12
9.96410375600045e-12
9.805756305890428e-12
9.752823794050904e-12
9.904565164712858e-12
1.0217142443886241e-11
1.0638313720996851e-11
1.1128781592782502e-11
1.1661297850063925e-11
1.221713081305321e-11
1.05618646551262e-11
8.951459287810608e-12
8.082631507596878e-12
8.007262874318635e-12
8.706044039445989e-12
1.0124708991999991e-11
1.233801330706561e-11
1.5842898400425032e-11
2.2763087530310973e-11
4.502623540929596e-11
2.3234083265713756e-11
4.649917919251098e-12
8.775837350454377e-13
3.3983255941963817e-12
4.7247515443833965e-12
5.4236624733149904e-12
5.742647140111406e-12
5.818034334325692e-12
5.736870498603548e-12
4.367032367078027e-12
9.579612320612216e-12
1.0183084819532726e-11
9.991473819017062e-12
9.905054017223454e-12
1.0033137589828202e-11
1.033027881471242e-11
1.0741432134557568e-11
1.1225209825635838e-11
1.1752987765772745e-11
1.2305162819056548e-11
1.2868074002658183e-11
1.1531837994854188e-11
1.0009863925031757e-11
9.071871334518562e-12
8.928972640944098e-12
9.639246091095908e-12
1.1167351737925754e-11
1.3605370977057285e-11
1.7523578170889788e-11
2.5381255328638154e-11
5.087266871491492e-11
2.446191249183021e-11
4.982687425189615e-12
9.465741678570834e-13
3.669448012684971e-12
5.0978371991640815e-12
5.83816782733325e-12
6.1590330782780574e-12
6.210466098374841e-12
6.089919550502914e-12
4.031165422108725e-12
9.530045048862636e-12
1.0168759090133795e-11
9.977811338151186e-12
9.885724171456546e-12
1.0008698878586454e-11
1.030225157059304e-11
1.0711116758229936e-11
1.1193513786975996e-11
1.1720588937120048e-11
1.2272552346214993e-11
1.0634282065178604e-11
9.02877805454714e-12
8.155955412283657e-12
8.077406629597711e-12
8.77866480773001e-12
1.0206964220985953e-11
1.2438883228049421e-11
1.5977994776766007e-11
2.29776821365753e-11
4.553319809164964e-11
2.3324340982202222e-11
4.680526045543279e-12
8.770051430862465e-13
3.4134259289482926e-12
4.748027879645238e-12
5.450506666212198e-12
5.770147131606684e-12
5.844237128681572e-12
5.760615956979008e-12
5.580201808184549e-12
4.533238444237858e-12
9.38579568365546e-12
9.962194142612549e-12
9.80395390835153e-12
9.750756508669839e-12
9.902238263073474e-12
1.0214626968416137e-11
1.0635689206079895e-11
1.1126076219057776e-11
1.1658564769260096e-11
1.2214396550583643e-11
1.0558547266514425e-11
8.94834728324558e-12
8.080056154639434e-12
8.00509592027386e-12
8.703977697173626e-12
1.012239783288345e-11
1.233524698229124e-11
1.5839315752182537e-11
2.2757726316783243e-11
4.501486200647362e-11
2.3237962007323393e-11
4.652434430335874e-12
8.750165254762738e-13
3.3957024547807747e-12
4.72218499762128e-12
5.421166682152454e-12
5.740366009998899e-12
5.815986773186841e-12
5.7350771210631496e-12
5.55797573462669e-12
4.5511693112925925e-12
9.389743408063878e-12
9.964126154418131e-12
9.805740629291586e-12
9.752818814100049e-12
9.904559762000326e-12
1.0217135610632509e-11
1.063830614807755e-11
1.1128773730518175e-11
1.1661299082065967e-11
1.2217128132127658e-11
1.0561852026267e-11
8.951453535351521e-12
8.082616945136053e-12
8.007270290836034e-12
8.706068096551888e-12
1.0124694096201882e-11
1.2338018909268261e-11
1.5842910710439517e-11
2.276309563416949e-11
4.502623702355097e-11
2.3234094496963464e-11
4.649934937749793e-12
8.775945931484432e-13
3.3983229617292103e-12
4.724766293193562e-12
5.423630862201761e-12
5.742655256827124e-12
5.818014877471046e-12
5.736892453092677e-12
4.367030681425494e-12
9.579609465532957e-12
1.0183091618465705e-11
9.991473214488815e-12
9.90505164842492e-12
1.0033143382032703e-11
1.0330279817976783e-11
1.0741439216194746e-11
1.1225205150392143e-11
1.1752984585354784e-11
1.2305163770104134e-11
1.2868070278378188e-11
1.153184475093523e-11
1.0009859066253226e-11
9.071885109088145e-12
8.92897907035848e-12
9.639226835166533e-12
1.1167338922600743e-11
1.3605352614532506e-11
1.7523589385065182e-11
2.5381261285643726e-11
5.0872667736383074e-11
2.4461922038000865e-11
4.982683924004294e-12
9.465615983520517e-13
3.6694749617065574e-12
5.0978131046447006e-12
5.838169480440389e-12
6.159038075300372e-12
6.2104549734444025e-12
6.08995333804138e-12
4.031154928276861e-12
9.53005919956523e-12
1.0168760590183133e-11
9.977808989068765e-12
9.885718018946994e-12
1.0008696245579225e-11
1.0302254432946265e-11
1.071111166560221e-11
1.1193518215312628e-11
1.1720592927234984e-11
1.2272554646496118e-11
1.0634274512279034e-11
9.028767644736709e-12
8.155949608318314e-12
8.077387006474226e-12
8.778672147679135e-12
1.0206953678401655e-11
1.2438887799861853e-11
1.5977997102549474e-11
2.2977673430411217e-11
4.553319842210871e-11
2.332436349714357e-11
4.680536088150198e-12
8.770426977585025e-13
3.413431264848828e-12
4.748036776750835e-12
5.450507276444493e-12
5.7701502394014206e-12
5.844220767860687e-12
5.760618487875236e-12
5.580190125067216e-12
4.53322098797221e-12
9.385797773151254e-12
9.96218628414744e-12
9.803951036746378e-12
9.750762619213006e-12
9.902241859001818e-12
1.0214634678544363e-11
1.063568587588665e-11
1.1126083134462577e-11
1.1658566889428438e-11
1.2214395782671448e-11
1.0558547581630183e-11
8.948347119817342e-12
8.080053782255625e-12
8.005082948135118e-12
8.703979984245227e-12
1.0122386249133319e-11
1.2335228579517098e-11
1.583931687858003e-11
2.2757733445118975e-11
4.501486200330318e-11
2.3237947179622302e-11
4.652436904109808e-12
8.750149309697591e-13
3.395699733323159e-12
4.7221833057117454e-12
5.421166089807935e-12
5.740356634145284e-12
5.815972267858687e-12
5.73508816359278e-12
5.557969796807051e-12
4.55117651919998e-12
9.389726530896997e-12
9.964116489755478e-12
9.8057507517498e-12
9.75281866678656e-12
9.904566899569807e-12
1.021713602034157e-11
1.0638316924008112e-11
1.1128780001039982e-11
1.1661293817842474e-11
1.2217125873912655e-11
1.0561856475468462e-11
8.951453640489143e-12
8.082630709419788e-12
8.007269025783963e-12
8.706067991867517e-12
1.0124679580002597e-11
1.2338011321639205e-11
1.5842915085448616e-11
2.2763100251423434e-11
4.502623646726809e-11
2.3234076383262024e-11
4.649911345856433e-12
8.775824815260165e-13
3.3983413290902173e-12
4.724763522453627e-12
5.4236172941425975e-12
5.742635073205449e-12
5.818012544529194e-12
5.736870193782054e-12
4.3670390819581426e-12
9.57958380971111e-12
1.0183086642798993e-11
9.991473244178988e-12
9.905059259390051e-12
1.0033134472396031e-11
1.0330275936200964e-11
1.0741439231152136e-11
1.1225205156987885e-11
1.1752989831947454e-11
1.2305163691292547e-11
1.28680721737733e-11
1.153184107019159e-11
1.0009859094126926e-11
9.071891642549848e-12
8.928979079927988e-12
9.639241141144634e-12
1.1167351734072695e-11
1.3605364505869976e-11
1.7523581359265983e-11
2.5381256044266288e-11
5.08726691461703e-11
2.4461894999089133e-11
4.982684136755266e-12
9.46545305440826e-13
3.6694745631950025e-12
5.097838002598835e-12
5.838178410270898e-12
6.159020897605552e-12
6.210452308829419e-12
6.089930781865654e-12
4.0311640243762584e-12
9.530059238236117e-12
1.016876061285846e-11
9.977802470920127e-12
9.885722230441762e-12
1.0008704502933308e-11
1.0302257337643636e-11
1.0711111666298998e-11
1.119351832153077e-11
1.1720592933005045e-11
1.2272554643284797e-11
1.0634274738729855e-11
9.028768311143428e-12
8.155929059024548e-12
8.077396791986913e-12
8.778672153848216e-12
1.0206964312587518e-11
1.2438872173715195e-11
1.597799731656487e-11
2.2977678449282382e-11
4.553319876790626e-11
2.3324347988492353e-11
4.680526326617081e-12
8.770305598635533e-13
3.413433894381676e-12
4.748025407908092e-12
5.450507303119741e-12
5.770147738310554e-12
5.844212516814143e-12
5.760618519169466e-12
5.5801901833135416e-12
4.533236606240702e-12
9.385797775461944e-12
9.962185962984059e-12
9.803951040191734e-12
9.750754960759599e-12
9.902237796535519e-12
1.0214638481886228e-11
1.063568211132527e-11
1.1126083135773468e-11
1.1658569314205647e-11
1.2214395827299649e-11
1.0558547585043743e-11
8.948347436092084e-12
8.080054044808737e-12
8.005101443971543e-12
8.703959722781587e-12
1.0122386263737325e-11
1.2335243347784132e-11
1.5839316666600282e-11
2.2757733907608137e-11
4.50148620026574e-11
2.3237947150764216e-11
4.6524369802944416e-12
8.750148686728092e-13
3.3956997765320387e-12
4.7221657471815556e-12
5.421166104441371e-12
5.740356652167677e-12
5.815972823539198e-12
5.735088165117964e-12
5.557952348583091e-12
4.5511760737209705e-12
9.389726524584758e-12
9.964116504841104e-12
9.805750847524387e-12
9.752816004907156e-12
9.904566903373878e-12
1.0217136018846515e-11
1.0638309839534091e-11
1.112877340201743e-11
1.166129381268356e-11
1.22171258745776e-11
1.0561856470408328e-11
8.951453247882898e-12
8.08264430626634e-12
8.007269020394623e-12
8.706048089462801e-12
1.0124668755602084e-11
1.23380113258162e-11
1.584291508622471e-11
2.27631002470327e-11
4.502623666124369e-11
2.3234076336083955e-11
4.649914243229104e-12
8.775824365170874e-13
3.3983112480683998e-12
4.724775586210943e-12
5.423636802755587e-12
5.742646234678365e-12
5.8180327894694795e-12
5.736889542287593e-12
4.367038061331825e-12
9.579583821030164e-12
1.0183076358411681e-11
9.99147324448888e-12
9.905059253417232e-12
1.003313447354706e-11
1.0330279831021997e-11
1.0741439231230051e-11
1.1225205316360845e-11
1.1752989829282276e-11
1.2305163778564801e-11
1.286807028233301e-11
1.153184081839775e-11
1.0009859088991563e-11
9.071897779354106e-12
8.92897907622985e-12
9.639241007839106e-12
1.1167351746853576e-11
1.3605364517264292e-11
1.75235813552984e-11
2.538125585371681e-11
5.087266913637792e-11
2.4461894953882972e-11
4.982683922376035e-12
9.465453087804375e-13
3.669461994565381e-12
5.097825215433697e-12
5.838166820995111e-12
6.159020888326204e-12
6.2104523439469215e-12
6.089940660348372e-12
4.031164005023547e-12
9.530042114420183e-12
1.0168760605233099e-11
9.977802470920127e-12
9.885722230441762e-12
1.0008704502933308e-11
1.0302257337643636e-11
1.0711111666298998e-11
1.119351832153077e-11
1.1720592933005045e-11
1.2272554643284797e-11
1.0634274738729855e-11
9.028768311143428e-12
8.155929059024548e-12
8.077396791986913e-12
8.778672153848216e-12
1.0206964312587518e-11
1.2438872173715195e-11
1.597799731656487e-11
2.2977678449282382e-11
4.553319876790626e-11
2.3324347988492353e-11
4.680526326617081e-12
8.770305598635533e-13
3.413433894381676e-12
4.748025407908092e-12
5.450507303119741e-12
5.770147738310554e-12
5.844212516814143e-12
5.760618519169466e-12
5.5801901833135416e-12
4.533236606240702e-12
9.385797775461944e-12
9.962185962984059e-12
9.803951040191734e-12
9.750754960759599e-12
9.902237796535519e-12
1.0214638481886228e-11
1.063568211132527e-11
1.1126083135773468e-11
1.1658569314205647e-11
1.2214395827299649e-11
1.0558547585043743e-11
8.948347436092084e-12
8.080054044808737e-12
8.005101443971543e-12
8.703959722781587e-12
1.0122386263737325e-11
1.2335243347784132e-11
1.5839316666600282e-11
2.2757733907608137e-11
4.50148620026574e-11
2.3237947150764216e-11
4.6524369802944416e-12
8.750148686728092e-13
3.3956997765320387e-12
4.7221657471815556e-12
5.421166104441371e-12
5.740356652167677e-12
5.815972823539198e-12
5.735088165117964e-12
5.557952348583091e-12
4.5511760737209705e-12
9.389726524584758e-12
9.964116504841104e-12
9.805750847524387e-12
9.752816004907156e-12
9.904566903373878e-12
1.0217136018846515e-11
1.0638309839534091e-11
1.112877340201743e-11
1.166129381268356e-11
1.22171258745776e-11
1.0561856470408328e-11
8.951453247882898e-12
8.08264430626634e-12
8.007269020394623e-12
8.706048089462801e-12
1.0124668755602084e-11
1.23380113258162e-11
1.584291508622471e-11
2.27631002470327e-11
4.502623666124369e-11
2.3234076336083955e-11
4.649914243229104e-12
8.775824365170874e-13
3.3983112480683998e-12
4.724775586210943e-12
5.423636802755587e-12
5.742646234678365e-12
5.8180327894694795e-12
5.736889542287593e-12
4.367038061331825e-12
9.579583821030164e-12
1.0183076358411681e-11
9.99147324448888e-12
9.905059253417232e-12
1.003313447354706e-11
1.0330279831021997e-11
1.0741439231230051e-11
1.1225205316360845e-11
1.1752989829282276e-11
1.2305163778564801e-11
1.286807028233301e-11
1.153184081839775e-11
1.0009859088991563e-11
9.071897779354106e-12
8.92897907622985e-12
9.639241007839106e-12
1.1167351746853576e-11
1.3605364517264292e-11
1.75235813552984e-11
2.538125585371681e-11
5.087266913637792e-11
2.4461894953882972e-11
4.982683922376035e-12
9.465453087804375e-13
3.669461994565381e-12
5.097825215433697e-12
5.838166820995111e-12
6.159020888326204e-12
6.2104523439469215e-12
6.089940660348372e-12
4.031164005023547e-12
9.530042114420183e-12
1.0168760605233099e-11
9.977802470920127e-12
9.885722230441762e-12
1.0008704502933308e-11
1.0302257337643636e-11
1.0711111666298998e-11
1.119351832153077e-11
1.1720592933005045e-11
1.2272554643284797e-11
1.0634274738729855e-11
9.028768311143428e-12
8.155929059024548e-12
8.077396791986913e-12
8.778672153848216e-12
1.0206964312587518e-11
1.2438872173715195e-11
1.597799731656487e-11
2.2977678449282382e-11
4.553319876790626e-11
2.3324347988492353e-11
4.680526326617081e-12
8.770305598635533e-13
3.413433894381676e-12
4.748025407908092e-12
5.450507303119741e-12
5.770147738310554e-12
5.844212516814143e-12
5.760618519169466e-12
5.5801901833135416e-12
4.533236606240702e-12
9.385797775461944e-12
9.962185962984059e-12
9.803951040191734e-12
9.750754960759599e-12
9.902237796535519e-12
1.0214638481886228e-11
1.063568211132527e-11
1.1126083135773468e-11
1.1658569314205647e-11
1.2214395827299649e-11
1.0558547585043743e-11
8.948347436092084e-12
8.080054044808737e-12
8.005101443971543e-12
8.703959722781587e-12
1.0122386263737325e-11
1.2335243347784132e-11
1.5839316666600282e-11
2.2757733907608137e-11
4.50148620026574e-11
2.3237947150764216e-11
4.6524369802944416e-12
8.750148686728092e-13
3.3956997765320387e-12
4.7221657471815556e-12
5.421166104441371e-12
5.740356652167677e-12
5.815972823539198e-12
5.735088165117964e-12
5.557952348583091e-12
4.5511760737209705e-12
9.389726524584758e-12
9.964116504841104e-12
9.805750847524387e-12
9.752816004907156e-12
9.904566903373878e-12
1.0217136018846515e-11
1.0638309839534091e-11
1.112877340201743e-11
1.166129381268356e-11
1.22171258745776e-11
1.0561856470408328e-11
8.951453247882898e-12
8.08264430626634e-12
8.007269020394623e-12
8.706048089462801e-12
1.0124668755602084e-11
1.23380113258162e-11
1.584291508622471e-11
2.27631002470327e-11
4.502623666124369e-11
2.3234076336083955e-11
4.649914243229104e-12
8.775824365170874e-13
3.3983112480683998e-12
4.724775586210943e-12
5.423636802755587e-12
5.742646234678365e-12
5.8180327894694795e-12
5.736889542287593e-12
4.367038061331825e-12
9.579583821030164e-12
1.0183076358411681e-11
9.99147324448888e-12
9.905059253417232e-12
1.003313447354706e-11
1.0330279831021997e-11
1.0741439231230051e-11
1.1225205316360845e-11
1.1752989829282276e-11
1.2305163778564801e-11
1.286807028233301e-11
1.153184081839775e-11
1.0009859088991563e-11
9.071897779354106e-12
8.92897907622985e-12
9.639241007839106e-12
1.1167351746853576e-11
1.3605364517264292e-11
1.75235813552984e-11
2.538125585371681e-11
5.087266913637792e-11
2.4461894953882972e-11
4.982683922376035e-12
9.465453087804375e-13
3.669461994565381e-12
5.097825215433697e-12
5.838166820995111e-12
6.159020888326204e-12
6.2104523439469215e-12
6.089940660348372e-12
4.031164005023547e-12
9.530042114420183e-12
1.0168760605233099e-11
9.977802470920127e-12
9.885722230441762e-12
1.0008704502933308e-11
1.0302257337643636e-11
1.0711111666298998e-11
1.119351832153077e-11
1.1720592933005045e-11
1.2272554643284797e-11
1.0634274738729855e-11
9.028768311143428e-12
8.155929059024548e-12
8.077396791986913e-12
8.778672153848216e-12
1.0206964312587518e-11
1.2438872173715195e-11
1.597799731656487e-11
2.2977678449282382e-11
4.553319876790626e-11
2.3324347988492353e-11
4.680526326617081e-12
8.770305598635533e-13
3.413433894381676e-12
4.748025407908092e-12
5.450507303119741e-12
5.770147738310554e-12
5.844212516814143e-12
5.760618519169466e-12
5.5801901833135416e-12
4.533236606240702e-12
9.385797775461944e-12
9.962185962984059e-12
9.803951040191734e-12
9.750754960759599e-12
9.902237796535519e-12
1.0214638481886228e-11
1.063568211132527e-11
1.1126083135773468e-11
1.1658569314205647e-11
1.2214395827299649e-11
1.0558547585043743e-11
8.948347436092084e-12
8.080054044808737e-12
8.005101443971543e-12
8.703959722781587e-12
1.0122386263737325e-11
1.2335243347784132e-11
1.5839316666600282e-11
2.2757733907608137e-11
4.50148620026574e-11
2.3237947150764216e-11
4.6524369802944416e-12
8.750148686728092e-13
3.3956997765320387e-12
4.7221657471815556e-12
5.421166104441371e-12
5.740356652167677e-12
5.815972823539198e-12
5.735088165117964e-12
5.557952348583091e-12
4.5511760737209705e-12
9.389726524584758e-12
9.964116504841104e-12
9.805750847524387e-12
9.752816004907156e-12
9.904566903373878e-12
1.0217136018846515e-11
1.0638309839534091e-11
1.112877340201743e-11
1.166129381268356e-11
1.22171258745776e-11
1.0561856470408328e-11
8.951453247882898e-12
8.08264430626634e-12
8.007269020394623e-12
8.706048089462801e-12
1.0124668755602084e-11
1.23380113258162e-11
1.584291508622471e-11
2.27631002470327e-11
4.502623666124369e-11
2.3234076336083955e-11
4.649914243229104e-12
8.775824365170874e-13
3.3983112480683998e-12
4.724775586210943e-12
5.423636802755587e-12
5.742646234678365e-12
5.8180327894694795e-12
5.736889542287593e-12
4.367038061331825e-12
9.579583821030164e-12
1.0183076358411681e-11
9.99147324448888e-12
9.905059253417232e-12
1.003313447354706e-11
1.0330279831021997e-11
1.0741439231230051e-11
1.1225205316360845e-11
1.1752989829282276e-11
1.2305163778564801e-11
1.286807028233301e-11
1.153184081839775e-11
1.0009859088991563e-11
9.071897779354106e-12
8.92897907622985e-12
9.639241007839106e-12
1.1167351746853576e-11
1.3605364517264292e-11
1.75235813552984e-11
2.538125585371681e-11
5.087266913637792e-11
2.4461894953882972e-11
4.982683922376035e-12
9.465453087804375e-13
3.669461994565381e-12
5.097825215433697e-12
5.838166820995111e-12
6.159020888326204e-12
6.2104523439469215e-12
6.089940660348372e-12
4.031164005023547e-12
9.530042114420183e-12
1.0168760605233099e-11
9.977802470920127e-12
9.885722230441762e-12
1.0008704502933308e-11
1.0302257337643636e-11
1.0711111666298998e-11
1.119351832153077e-11
1.1720592933005045e-11
1.2272554643284797e-11
1.0634274738729855e-11
9.028768311143428e-12
8.155929059024548e-12
8.077396791986913e-12
8.778672153848216e-12
1.0206964312587518e-11
1.2438872173715195e-11
1.597799731656487e-11
2.2977678449282382e-11
4.553319876790626e-11
2.3324347988492353e-11
4.680526326617081e-12
8.770305598635533e-13
3.413433894381676e-12
4.748025407908092e-12
5.450507303119741e-12
5.770147738310554e-12
5.844212516814143e-12
5.760618519169466e-12
5.5801901833135416e-12
4.533236606240702e-12
9.385797775461944e-12
9.962185962984059e-12
9.803951040191734e-12
9.750754960759599e-12
9.902237796535519e-12
1.0214638481886228e-11
1.063568211132527e-11
1.1126083135773468e-11
1.1658569314205647e-11
1.2214395827299649e-11
1.0558547585043743e-11
8.948347436092084e-12
8.080054044808737e-12
8.005101443971543e-12
8.703959722781587e-12
1.0122386263737325e-11
1.2335243347784132e-11
1.5839316666600282e-11
2.2757733907608137e-11
4.50148620026574e-11
2.3237947150764216e-11
4.6524369802944416e-12
8.750148686728092e-13
3.3956997765320387e-12
4.7221657471815556e-12
5.421166104441371e-12
5.740356652167677e-12
5.815972823539198e-12
5.735088165117964e-12
5.557952348583091e-12
4.5511760737209705e-12
9.389726524584758e-12
9.964116504841104e-12
9.805750847524387e-12
9.752816004907156e-12
9.904566903373878e-12
1.0217136018846515e-11
1.0638309839534091e-11
1.112877340201743e-11
1.166129381268356e-11
1.22171258745776e-11
1.0561856470408328e-11
8.951453247882898e-12
8.08264430626634e-12
8.007269020394623e-12
8.706048089462801e-12
1.0124668755602084e-11
1.23380113258162e-11
1.584291508622471e-11
2.27631002470327e-11
4.502623666124369e-11
2.3234076336083955e-11
4.649914243229104e-12
8.775824365170874e-13
3.3983112480683998e-12
4.724775586210943e-12
5.423636802755587e-12
5.742646234678365e-12
5.8180327894694795e-12
5.736889542287593e-12
4.367038061331825e-12
9.579583821030164e-12
1.0183076358411681e-11
9.99147324448888e-12
9.905059253417232e-12
1.003313447354706e-11
1.0330279831021997e-11
1.0741439231230051e-11
1.1225205316360845e-11
1.1752989829282276e-11
1.2305163778564801e-11
1.286807028233301e-11
1.153184081839775e-11
1.0009859088991563e-11
9.071897779354106e-12
8.92897907622985e-12
9.639241007839106e-12
1.1167351746853576e-11
1.3605364517264292e-11
1.75235813552984e-11
2.538125585371681e-11
5.087266913637792e-11
2.4461894953882972e-11
4.982683922376035e-12
9.465453087804375e-13
3.669461994565381e-12
5.097825215433697e-12
5.838166820995111e-12
6.159020888326204e-12
6.2104523439469215e-12
6.089940660348372e-12
4.031164005023547e-12
9.530042114420183e-12
1.0168760605233099e-11
9.977802470920127e-12
9.885722230441762e-12
1.0008704502933308e-11
1.0302257337643636e-11
1.0711111666298998e-11
1.119351832153077e-11
1.1720592933005045e-11
1.2272554643284797e-11
1.0634274738729855e-11
9.028768311143428e-12
8.155929059024548e-12
8.077396791986913e-12
8.778672153848216e-12
1.0206964312587518e-11
1.2438872173715195e-11
1.597799731656487e-11
2.2977678449282382e-11
4.553319876790626e-11
2.3324347988492353e-11
4.680526326617081e-12
8.770305598635533e-13
3.413433894381676e-12
4.748025407908092e-12
5.450507303119741e-12
5.770147738310554e-12
5.844212516814143e-12
5.760618519169466e-12
5.5801901833135416e-12
4.533236606240702e-12
9.385797775461944e-12
9.962185962984059e-12
9.803951040191734e-12
9.750754960759599e-12
9.902237796535519e-12
1.0214638481886228e-11
1.063568211132527e-11
1.1126083135773468e-11
1.1658569314205647e-11
1.2214395827299649e-11
1.0558547585043743e-11
8.948347436092084e-12
8.080054044808737e-12
8.005101443971543e-12
8.703959722781587e-12
1.0122386263737325e-11
1.2335243347784132e-11
1.5839316666600282e-11
2.2757733907608137e-11
4.50148620026574e-11
2.3237947150764216e-11
4.6524369802944416e-12
8.750148686728092e-13
3.3956997765320387e-12
4.7221657471815556e-12
5.421166104441371e-12
5.740356652167677e-12
5.815972823539198e-12
5.735088165117964e-12
5.557952348583091e-12
4.5511760737209705e-12
9.389726524584758e-12
9.964116504841104e-12
9.805750847524387e-12
9.752816004907156e-12
9.904566903373878e-12
1.0217136018846515e-11
1.0638309839534091e-11
1.112877340201743e-11
1.166129381268356e-11
1.22171258745776e-11
1.0561856470408328e-11
8.951453247882898e-12
8.08264430626634e-12
8.007269020394623e-12
8.706048089462801e-12
1.0124668755602084e-11
1.23380113258162e-11
1.584291508622471e-11
2.27631002470327e-11
4.502623666124369e-11
2.3234076336083955e-11
4.649914243229104e-12
8.775824365170874e-13
3.3983112480683998e-12
4.724775586210943e-12
5.423636802755587e-12
5.742646234678365e-12
5.8180327894694795e-12
5.736889542287593e-12
4.367038061331825e-12
9.579583821030164e-12
1.0183076358411681e-11
9.99147324448888e-12
9.905059253417232e-12
1.003313447354706e-11
1.0330279831021997e-11
1.0741439231230051e-11
1.1225205316360845e-11
1.1752989829282276e-11
1.2305163778564801e-11
1.286807028233301e-11
1.153184081839775e-11
1.0009859088991563e-11
9.071897779354106e-12
8.92897907622985e-12
9.639241007839106e-12
1.1167351746853576e-11
1.3605364517264292e-11
1.75235813552984e-11
2.538125585371681e-11
5.087266913637792e-11
2.4461894953882972e-11
4.982683922376035e-12
9.465453087804375e-13
3.669461994565381e-12
5.097825215433697e-12
5.838166820995111e-12
6.159020888326204e-12
6.2104523439469215e-12
6.089940660348372e-12
4.031164005023547e-12
9.530042114420183e-12
1.0168760605233099e-11
9.977802470920127e-12
9.885722230441762e-12
1.0008704502933308e-11
1.0302257337643636e-11
1.0711111666298998e-11
1.119351832153077e-11
1.1720592933005045e-11
1.2272554643284797e-11
1.0634274738729855e-11
9.028768311143428e-12
8.155929059024548e-12
8.077396791986913e-12
8.778672153848216e-12
1.0206964312587518e-11
1.2438872173715195e-11
1.597799731656487e-11
2.2977678449282382e-11
4.553319876790626e-11
2.3324347988492353e-11
4.680526326617081e-12
8.770305598635533e-13
3.413433894381676e-12
4.748025407908092e-12
5.450507303119741e-12
5.770147738310554e-12
5.844212516814143e-12
5.760618519169466e-12
5.5801901833135416e-12
4.533236606240702e-12
9.385797775461944e-12
9.962185962984059e-12
9.803951040191734e-12
9.750754960759599e-12
9.902237796535519e-12
1.0214638481886228e-11
1.063568211132527e-11
1.1126083135773468e-11
1.1658569314205647e-11
1.2214395827299649e-11
1.0558547585043743e-11
8.948347436092084e-12
8.080054044808737e-12
8.005101443971543e-12
8.703959722781587e-12
1.0122386263737325e-11
1.2335243347784132e-11
1.5839316666600282e-11
2.2757733907608137e-11
4.50148620026574e-11
2.3237947150764216e-11
4.6524369802944416e-12
8.750148686728092e-13
3.3956997765320387e-12
4.7221657471815556e-12
5.421166104441371e-12
5.740356652167677e-12
5.815972823539198e-12
5.735088165117964e-12
5.557952348583091e-12
4.5511760737209705e-12
9.389726524584758e-12
9.964116504841104e-12
9.805750847524387e-12
9.752816004907156e-12
9.904566903373878e-12
1.0217136018846515e-11
1.0638309839534091e-11
1.112877340201743e-11
1.166129381268356e-11
1.22171258745776e-11
1.0561856470408328e-11
8.951453247882898e-12
8.08264430626634e-12
8.007269020394623e-12
8.706048089462801e-12
1.0124668755602084e-11
1.23380113258162e-11
1.584291508622471e-11
2.27631002470327e-11
4.502623666124369e-11
2.3234076336083955e-11
4.649914243229104e-12
8.775824365170874e-13
3.3983112480683998e-12
4.724775586210943e-12
5.423636802755587e-12
5.742646234678365e-12
5.8180327894694795e-12
5.736889542287593e-12
4.367038061331825e-12
9.579583821030164e-12
1.0183076358411681e-11
9.99147324448888e-12
9.905059253417232e-12
1.003313447354706e-11
1.0330279831021997e-11
1.0741439231230051e-11
1.1225205316360845e-11
1.1752989829282276e-11
1.2305163778564801e-11
1.286807028233301e-11
1.153184081839775e-11
1.0009859088991563e-11
9.071897779354106e-12
8.92897907622985e-12
9.639241007839106e-12
1.1167351746853576e-11
1.3605364517264292e-11
1.75235813552984e-11
2.538125585371681e-11
5.087266913637792e-11
2.4461894953882972e-11
4.982683922376035e-12
9.465453087804375e-13
3.669461994565381e-12
5.097825215433697e-12
5.838166820995111e-12
6.159020888326204e-12
6.2104523439469215e-12
6.089940660348372e-12
4.031164005023547e-12
9.530042114420183e-12
1.0168760605233099e-11
9.977802470920127e-12
9.885722230441762e-12
1.0008704502933308e-11
1.0302257337643636e-11
1.0711111666298998e-11
1.119351832153077e-11
1.1720592933005045e-11
1.2272554643284797e-11
1.0634274738729855e-11
9.028768311143428e-12
8.155929059024548e-12
8.077396791986913e-12
8.778672153848216e-12
1.0206964312587518e-11
1.2438872173715195e-11
1.597799731656487e-11
2.2977678449282382e-11
4.553319876790626e-11
2.3324347988492353e-11
4.680526326617081e-12
8.770305598635533e-13
3.413433894381676e-12
4.748025407908092e-12
5.450507303119741e-12
5.770147738310554e-12
5.844212516814143e-12
5.760618519169466e-12
5.5801901833135416e-12
4.533236606240702e-12
9.385797775461944e-12
9.962185962984059e-12
9.803951040191734e-12
9.750754960759599e-12
9.902237796535519e-12
1.0214638481886228e-11
1.063568211132527e-11
1.1126083135773468e-11
1.1658569314205647e-11
1.2214395827299649e-11
1.0558547585043743e-11
8.948347436092084e-12
8.080054044808737e-12
8.005101443971543e-12
8.703959722781587e-12
1.0122386263737325e-11
1.2335243347784132e-11
1.5839316666600282e-11
2.2757733907608137e-11
4.50148620026574e-11
2.3237947150764216e-11
4.6524369802944416e-12
8.750148686728092e-13
3.3956997765320387e-12
4.7221657471815556e-12
5.421166104441371e-12
5.740356652167677e-12
5.815972823539198e-12
5.735088165117964e-12
5.557952348583091e-12
4.5511760737209705e-12
9.389726524584758e-12
9.964116504841104e-12
9.805750847524387e-12
9.752816004907156e-12
9.904566903373878e-12
1.0217136018846515e-11
1.0638309839534091e-11
1.112877340201743e-11
1.166129381268356e-11
1.22171258745776e-11
1.0561856470408328e-11
8.951453247882898e-12
8.08264430626634e-12
8.007269020394623e-12
8.706048089462801e-12
1.0124668755602084e-11
1.23380113258162e-11
1.584291508622471e-11
2.27631002470327e-11
4.502623666124369e-11
2.3234076336083955e-11
4.649914243229104e-12
8.775824365170874e-13
3.3983112480683998e-12
4.724775586210943e-12
5.423636802755587e-12
5.742646234678365e-12
5.8180327894694795e-12
5.736889542287593e-12
4.367038061331825e-12
9.579583821030164e-12
1.0183076358411681e-11
9.99147324448888e-12
9.905059253417232e-12
1.003313447354706e-11
1.0330279831021997e-11
1.0741439231230051e-11
1.1225205316360845e-11
1.1752989829282276e-11
1.2305163778564801e-11
1.286807028233301e-11
1.153184081839775e-11
1.0009859088991563e-11
9.071897779354106e-12
8.92897907622985e-12
9.639241007839106e-12
1.1167351746853576e-11
1.3605364517264292e-11
1.75235813552984e-11
2.538125585371681e-11
5.087266913637792e-11
2.4461894953882972e-11
4.982683922376035e-12
9.465453087804375e-13
3.669461994565381e-12
5.097825215433697e-12
5.838166820995111e-12
6.159020888326204e-12
6.2104523439469215e-12
6.089940660348372e-12
4.031164005023547e-12
9.530042114420183e-12
1.0168760605233099e-11
9.977802470920127e-12
9.885722230441762e-12
1.0008704502933308e-11
1.0302257337643636e-11
1.0711111666298998e-11
1.119351832153077e-11
1.1720592933005045e-11
1.2272554643284797e-11
1.0634274738729855e-11
9.028768311143428e-12
8.155929059024548e-12
8.077396791986913e-12
8.778672153848216e-12
1.0206964312587518e-11
1.2438872173715195e-11
1.597799731656487e-11
2.2977678449282382e-11
4.553319876790626e-11
2.3324347988492353e-11
4.680526326617081e-12
8.770305598635533e-13
3.413433894381676e-12
4.748025407908092e-12
5.450507303119741e-12
5.770147738310554e-12
5.844212516814143e-12
5.760618519169466e-12
5.5801901833135416e-12
4.533236606240702e-12
9.385797775461944e-12
9.962185962984059e-12
9.803951040191734e-12
9.750754960759599e-12
9.902237796535519e-12
1.0214638481886228e-11
1.063568211132527e-11
1.1126083135773468e-11
1.1658569314205647e-11
1.2214395827299649e-11
1.0558547585043743e-11
8.948347436092084e-12
8.080054044808737e-12
8.005101443971543e-12
8.703959722781587e-12
1.0122386263737325e-11
1.2335243347784132e-11
1.5839316666600282e-11
2.2757733907608137e-11
4.50148620026574e-11
2.3237947150764216e-11
4.6524369802944416e-12
8.750148686728092e-13
3.3956997765320387e-12
4.7221657471815556e-12
5.421166104441371e-12
5.740356652167677e-12
5.815972823539198e-12
5.735088165117964e-12
5.557952348583091e-12
4.5511760737209705e-12
9.389726524584758e-12
9.964116504841104e-12
9.805750847524387e-12
9.752816004907156e-12
9.904566903373878e-12
1.0217136018846515e-11
1.0638309839534091e-11
1.112877340201743e-11
1.166129381268356e-11
1.22171258745776e-11
1.0561856470408328e-11
8.951453247882898e-12
8.08264430626634e-12
8.007269020394623e-12
8.706048089462801e-12
1.0124668755602084e-11
1.23380113258162e-11
1.584291508622471e-11
2.27631002470327e-11
4.502623666124369e-11
2.3234076336083955e-11
4.649914243229104e-12
8.775824365170874e-13
3.3983112480683998e-12
4.724775586210943e-12
5.423636802755587e-12
5.742646234678365e-12
5.8180327894694795e-12
5.736889542287593e-12
4.367038061331825e-12
9.579583821030164e-12
1.0183076358411681e-11
9.99147324448888e-12
9.905059253417232e-12
1.003313447354706e-11
1.0330279831021997e-11
1.0741439231230051e-11
1.1225205316360845e-11
1.1752989829282276e-11
1.2305163778564801e-11
1.286807028233301e-11
1.153184081839775e-11
1.0009859088991563e-11
9.071897779354106e-12
8.92897907622985e-12
9.639241007839106e-12
1.1167351746853576e-11
1.3605364517264292e-11
1.75235813552984e-11
2.538125585371681e-11
5.087266913637792e-11
2.4461894953882972e-11
4.982683922376035e-12
9.465453087804375e-13
3.669461994565381e-12
5.097825215433697e-12
5.838166820995111e-12
6.159020888326204e-12
6.2104523439469215e-12
6.089940660348372e-12
4.031164005023547e-12
9.530042114420183e-12
1.0168760605233099e-11
9.977802470920127e-12
9.885722230441762e-12
1.0008704502933308e-11
1.0302257337643636e-11
1.0711111666298998e-11
1.119351832153077e-11
1.1720592933005045e-11
1.2272554643284797e-11
1.0634274738729855e-11
9.028768311143428e-12
8.155929059024548e-12
8.077396791986913e-12
8.778672153848216e-12
1.0206964312587518e-11
1.2438872173715195e-11
1.597799731656487e-11
2.2977678449282382e-11
4.553319876790626e-11
2.3324347988492353e-11
4.680526326617081e-12
8.770305598635533e-13
3.413433894381676e-12
4.748025407908092e-12
5.450507303119741e-12
5.770147738310554e-12
5.844212516814143e-12
5.760618519169466e-12
5.5801901833135416e-12
4.533236606240702e-12
9.385797775461944e-12
9.962185962984059e-12
9.803951040191734e-12
9.750754960759599e-12
9.902237796535519e-12
1.0214638481886228e-11
1.063568211132527e-11
1.1126083135773468e-11
1.1658569314205647e-11
1.2214395827299649e-11
1.0558547585043743e-11
8.948347436092084e-12
8.080054044808737e-12
8.005101443971543e-12
8.703959722781587e-12
1.0122386263737325e-11
1.2335243347784132e-11
1.5839316666600282e-11
2.2757733907608137e-11
4.50148620026574e-11
2.3237947150764216e-11
4.6524369802944416e-12
8.750148686728092e-13
3.3956997765320387e-12
4.7221657471815556e-12
5.421166104441371e-12
5.740356652167677e-12
5.815972823539198e-12
5.735088165117964e-12
5.557952348583091e-12
4.5511760737209705e-12
9.389726524584758e-12
9.964116504841104e-12
9.805750847524387e-12
9.752816004907156e-12
9.904566903373878e-12
1.0217136018846515e-11
1.0638309839534091e-11
1.112877340201743e-11
1.166129381268356e-11
1.22171258745776e-11
1.0561856470408328e-11
8.951453247882898e-12
8.08264430626634e-12
8.007269020394623e-12
8.706048089462801e-12
1.0124668755602084e-11
1.23380113258162e-11
1.584291508622471e-11
2.27631002470327e-11
4.502623666124369e-11
2.3234076336083955e-11
4.649914243229104e-12
8.775824365170874e-13
3.3983112480683998e-12
4.724775586210943e-12
5.423636802755587e-12
5.742646234678365e-12
5.8180327894694795e-12
5.736889542287593e-12
4.367038061331825e-12
9.579583821030164e-12
1.0183076358411681e-11
9.99147324448888e-12
9.905059253417232e-12
1.003313447354706e-11
1.0330279831021997e-11
1.0741439231230051e-11
1.1225205316360845e-11
1.1752989829282276e-11
1.2305163778564801e-11
1.286807028233301e-11
1.153184081839775e-11
1.0009859088991563e-11
9.071897779354106e-12
8.92897907622985e-12
9.639241007839106e-12
1.1167351746853576e-11
1.3605364517264292e-11
1.75235813552984e-11
2.538125585371681e-11
5.087266913637792e-11
2.4461894953882972e-11
4.982683922376035e-12
9.465453087804375e-13
3.669461994565381e-12
5.097825215433697e-12
5.838166820995111e-12
6.159020888326204e-12
6.2104523439469215e-12
6.089940660348372e-12
4.031164005023547e-12
9.530042114420183e-12
1.0168760605233099e-11
9.977802470920127e-12
9.885722230441762e-12
1.0008704502933308e-11
1.0302257337643636e-11
1.0711111666298998e-11
1.119351832153077e-11
1.1720592933005045e-11
1.2272554643284797e-11
1.0634274738729855e-11
9.028768311143428e-12
8.155929059024548e-12
8.077396791986913e-12
8.778672153848216e-12
1.0206964312587518e-11
1.2438872173715195e-11
1.597799731656487e-11
2.2977678449282382e-11
4.553319876790626e-11
2.3324347988492353e-11
4.680526326617081e-12
8.770305598635533e-13
3.413433894381676e-12
4.748025407908092e-12
5.450507303119741e-12
5.770147738310554e-12
5.844212516814143e-12
5.760618519169466e-12
5.5801901833135416e-12
4.533236606240702e-12
9.385797775461944e-12
9.962185962984059e-12
9.803951040191734e-12
9.750754960759599e-12
9.902237796535519e-12
1.0214638481886228e-11
1.063568211132527e-11
1.1126083135773468e-11
1.1658569314205647e-11
1.2214395827299649e-11
1.0558547585043743e-11
8.948347436092084e-12
8.080054044808737e-12
8.005101443971543e-12
8.703959722781587e-12
1.0122386263737325e-11
1.2335243347784132e-11
1.5839316666600282e-11
2.2757733907608137e-11
4.50148620026574e-11
2.3237947150764216e-11
4.6524369802944416e-12
8.750148686728092e-13
3.3956997765320387e-12
4.7221657471815556e-12
5.421166104441371e-12
5.740356652167677e-12
5.815972823539198e-12
5.735088165117964e-12
5.557952348583091e-12
4.5511760737209705e-12
9.389726524584758e-12
9.964116504841104e-12
9.805750847524387e-12
9.752816004907156e-12
9.904566903373878e-12
1.0217136018846515e-11
1.0638309839534091e-11
1.112877340201743e-11
1.166129381268356e-11
1.22171258745776e-11
1.0561856470408328e-11
8.951453247882898e-12
8.08264430626634e-12
8.007269020394623e-12
8.706048089462801e-12
1.0124668755602084e-11
1.23380113258162e-11
1.584291508622471e-11
2.27631002470327e-11
4.502623666124369e-11
2.3234076336083955e-11
4.649914243229104e-12
8.775824365170874e-13
3.3983112480683998e-12
4.724775586210943e-12
5.423636802755587e-12
5.742646234678365e-12
5.8180327894694795e-12
5.736889542287593e-12
4.367038061331825e-12
9.579583821030164e-12
1.0183076358411681e-11
9.99147324448888e-12
9.905059253417232e-12
1.003313447354706e-11
1.0330279831021997e-11
1.0741439231230051e-11
1.1225205316360845e-11
1.1752989829282276e-11
1.2305163778564801e-11
1.286807028233301e-11
1.153184081839775e-11
1.0009859088991563e-11
9.071897779354106e-12
8.92897907622985e-12
9.639241007839106e-12
1.1167351746853576e-11
1.3605364517264292e-11
1.75235813552984e-11
2.538125585371681e-11
5.087266913637792e-11
2.4461894953882972e-11
4.982683922376035e-12
9.465453087804375e-13
3.669461994565381e-12
5.097825215433697e-12
5.838166820995111e-12
6.159020888326204e-12
6.2104523439469215e-12
6.089940660348372e-12
4.031164005023547e-12
9.530042114420183e-12
1.0168760605233099e-11
9.977802470920127e-12
9.885722230441762e-12
1.0008704502933308e-11
1.0302257337643636e-11
1.0711111666298998e-11
1.119351832153077e-11
1.1720592933005045e-11
1.2272554643284797e-11
1.0634274738729855e-11
9.028768311143428e-12
8.155929059024548e-12
8.077396791986913e-12
8.778672153848216e-12
1.0206964312587518e-11
1.2438872173715195e-11
1.597799731656487e-11
2.2977678449282382e-11
4.553319876790626e-11
2.3324347988492353e-11
4.680526326617081e-12
8.770305598635533e-13
3.413433894381676e-12
4.748025407908092e-12
5.450507303119741e-12
5.770147738310554e-12
5.844212516814143e-12
5.760618519169466e-12
5.5801901833135416e-12
4.533236606240702e-12
9.385797775461944e-12
9.962185962984059e-12
9.803951040191734e-12
9.750754960759599e-12
9.902237796535519e-12
1.0214638481886228e-11
1.063568211132527e-11
1.1126083135773468e-11
1.1658569314205647e-11
1.2214395827299649e-11
1.0558547585043743e-11
8.948347436092084e-12
8.080054044808737e-12
8.005101443971543e-12
8.703959722781587e-12
1.0122386263737325e-11
1.2335243347784132e-11
1.5839316666600282e-11
2.2757733907608137e-11
4.50148620026574e-11
2.3237947150764216e-11
4.6524369802944416e-12
8.750148686728092e-13
3.3956997765320387e-12
4.7221657471815556e-12
5.421166104441371e-12
5.740356652167677e-12
5.815972823539198e-12
5.735088165117964e-12
5.557952348583091e-12
4.5511760737209705e-12
9.389726524584758e-12
9.964116504841104e-12
9.805750847524387e-12
9.752816004907156e-12
9.904566903373878e-12
1.0217136018846515e-11
1.0638309839534091e-11
1.112877340201743e-11
1.166129381268356e-11
1.22171258745776e-11
1.0561856470408328e-11
8.951453247882898e-12
8.08264430626634e-12
8.007269020394623e-12
8.706048089462801e-12
1.0124668755602084e-11
1.23380113258162e-11
1.584291508622471e-11
2.27631002470327e-11
4.502623666124369e-11
2.3234076336083955e-11
4.649914243229104e-12
8.775824365170874e-13
3.3983112480683998e-12
4.724775586210943e-12
5.423636802755587e-12
5.742646234678365e-12
5.8180327894694795e-12
5.736889542287593e-12
4.367038061331825e-12
9.579583821030164e-12
1.0183076358411681e-11
9.99147324448888e-12
9.905059253417232e-12
1.003313447354706e-11
1.0330279831021997e-11
1.0741439231230051e-11
1.1225205316360845e-11
1.1752989829282276e-11
1.2305163778564801e-11
1.286807028233301e-11
1.153184081839775e-11
1.0009859088991563e-11
9.071897779354106e-12
8.92897907622985e-12
9.639241007839106e-12
1.1167351746853576e-11
1.3605364517264292e-11
1.75235813552984e-11
2.538125585371681e-11
5.087266913637792e-11
2.4461894953882972e-11
4.982683922376035e-12
9.465453087804375e-13
3.669461994565381e-12
5.097825215433697e-12
5.838166820995111e-12
6.159020888326204e-12
6.2104523439469215e-12
6.089940660348372e-12
4.031164005023547e-12
9.530042114420183e-12
1.0168760605233099e-11
9.977802470920127e-12
9.885722230441762e-12
1.0008704502933308e-11
1.0302257337643636e-11
1.0711111666298998e-11
1.119351832153077e-11
1.1720592933005045e-11
1.2272554643284797e-11
1.0634274738729855e-11
9.028768311143428e-12
8.155929059024548e-12
8.077396791986913e-12
8.778672153848216e-12
1.0206964312587518e-11
1.2438872173715195e-11
1.597799731656487e-11
2.2977678449282382e-11
4.553319876790626e-11
2.3324347988492353e-11
4.680526326617081e-12
8.770305598635533e-13
3.413433894381676e-12
4.748025407908092e-12
5.450507303119741e-12
5.770147738310554e-12
5.844212516814143e-12
5.760618519169466e-12
5.5801901833135416e-12
4.533236606240702e-12
9.385797775461944e-12
9.962185962984059e-12
9.803951040191734e-12
9.750754960759599e-12
9.902237796535519e-12
1.0214638481886228e-11
1.063568211132527e-11
1.1126083135773468e-11
1.1658569314205647e-11
1.2214395827299649e-11
1.0558547585043743e-11
8.948347436092084e-12
8.080054044808737e-12
8.005101443971543e-12
8.703959722781587e-12
1.0122386263737325e-11
1.2335243347784132e-11
1.5839316666600282e-11
2.2757733907608137e-11
4.50148620026574e-11
2.3237947150764216e-11
4.6524369802944416e-12
8.750148686728092e-13
3.3956997765320387e-12
4.7221657471815556e-12
5.421166104441371e-12
5.740356652167677e-12
5.815972823539198e-12
5.735088165117964e-12
5.557952348583091e-12
4.5511760737209705e-12
9.389726524584758e-12
9.964116504841104e-12
9.805750847524387e-12
9.752816004907156e-12
9.904566903373878e-12
1.0217136018846515e-11
1.0638309839534091e-11
1.112877340201743e-11
1.166129381268356e-11
1.22171258745776e-11
1.0561856470408328e-11
8.951453247882898e-12
8.08264430626634e-12
8.007269020394623e-12
8.706048089462801e-12
1.0124668755602084e-11
1.23380113258162e-11
1.584291508622471e-11
2.27631002470327e-11
4.502623666124369e-11
2.3234076336083955e-11
4.649914243229104e-12
8.775824365170874e-13
3.3983112480683998e-12
4.724775586210943e-12
5.423636802755587e-12
5.742646234678365e-12
5.8180327894694795e-12
5.736889542287593e-12
4.367038061331825e-12
9.579583821030164e-12
1.0183076358411681e-11
9.99147324448888e-12
9.905059253417232e-12
1.003313447354706e-11
1.0330279831021997e-11
1.0741439231230051e-11
1.1225205316360845e-11
1.1752989829282276e-11
1.2305163778564801e-11
1.286807028233301e-11
1.153184081839775e-11
1.0009859088991563e-11
9.071897779354106e-12
8.92897907622985e-12
9.639241007839106e-12
1.1167351746853576e-11
1.3605364517264292e-11
1.75235813552984e-11
2.538125585371681e-11
5.087266913637792e-11
2.4461894953882972e-11
4.982683922376035e-12
9.465453087804375e-13
3.669461994565381e-12
5.097825215433697e-12
5.838166820995111e-12
6.159020888326204e-12
6.2104523439469215e-12
6.089940660348372e-12
4.031164005023547e-12
9.530042114420183e-12
1.0168760605233099e-11
9.977802470920127e-12
9.885722230441762e-12
1.0008704502933308e-11
1.0302257337643636e-11
1.0711111666298998e-11
1.119351832153077e-11
1.1720592933005045e-11
1.2272554643284797e-11
1.0634274738729855e-11
9.028768311143428e-12
8.155929059024548e-12
8.077396791986913e-12
8.778672153848216e-12
1.0206964312587518e-11
1.2438872173715195e-11
1.597799731656487e-11
2.2977678449282382e-11
4.553319876790626e-11
2.3324347988492353e-11
4.680526326617081e-12
8.770305598635533e-13
3.413433894381676e-12
4.748025407908092e-12
5.450507303119741e-12
5.770147738310554e-12
5.844212516814143e-12
5.760618519169466e-12
5.5801901833135416e-12
4.533236606240702e-12
9.385797775461944e-12
9.962185962984059e-12
9.803951040191734e-12
9.750754960759599e-12
9.902237796535519e-12
1.0214638481886228e-11
1.063568211132527e-11
1.1126083135773468e-11
1.1658569314205647e-11
1.2214395827299649e-11
1.0558547585043743e-11
8.948347436092084e-12
8.080054044808737e-12
8.005101443971543e-12
8.703959722781587e-12
1.0122386263737325e-11
1.2335243347784132e-11
1.5839316666600282e-11
2.2757733907608137e-11
4.50148620026574e-11
2.3237947150764216e-11
4.6524369802944416e-12
8.750148686728092e-13
3.3956997765320387e-12
4.7221657471815556e-12
5.421166104441371e-12
5.740356652167677e-12
5.815972823539198e-12
5.735088165117964e-12
5.557952348583091e-12
4.5511760737209705e-12
9.389726524584758e-12
9.964116504841104e-12
9.805750847524387e-12
9.752816004907156e-12
9.904566903373878e-12
1.0217136018846515e-11
1.0638309839534091e-11
1.112877340201743e-11
1.166129381268356e-11
1.22171258745776e-11
1.0561856470408328e-11
8.951453247882898e-12
8.08264430626634e-12
8.007269020394623e-12
8.706048089462801e-12
1.0124668755602084e-11
1.23380113258162e-11
1.584291508622471e-11
2.27631002470327e-11
4.502623666124369e-11
2.3234076336083955e-11
4.649914243229104e-12
8.775824365170874e-13
3.3983112480683998e-12
4.724775586210943e-12
5.423636802755587e-12
5.742646234678365e-12
5.8180327894694795e-12
5.736889542287593e-12
4.367038061331825e-12
9.579583821030164e-12
1.0183076358411681e-11
9.99147324448888e-12
9.905059253417232e-12
1.003313447354706e-11
1.0330279831021997e-11
1.0741439231230051e-11
1.1225205316360845e-11
1.1752989829282276e-11
1.2305163778564801e-11
1.286807028233301e-11
1.153184081839775e-11
1.0009859088991563e-11
9.071897779354106e-12
8.92897907622985e-12
9.639241007839106e-12
1.1167351746853576e-11
1.3605364517264292e-11
1.75235813552984e-11
2.538125585371681e-11
5.087266913637792e-11
2.4461894953882972e-11
4.982683922376035e-12
9.465453087804375e-13
3.669461994565381e-12
5.097825215433697e-12
5.838166820995111e-12
6.159020888326204e-12
6.2104523439469215e-12
6.089940660348372e-12
4.031164005023547e-12
9.530042114420183e-12
1.0168760605233099e-11
9.977802470920127e-12
9.885722230441762e-12
1.0008704502933308e-11
1.0302257337643636e-11
1.0711111666298998e-11
1.119351832153077e-11
1.1720592933005045e-11
1.2272554643284797e-11
1.0634274738729855e-11
9.028768311143428e-12
8.155929059024548e-12
8.077396791986913e-12
8.778672153848216e-12
1.0206964312587518e-11
1.2438872173715195e-11
1.597799731656487e-11
2.2977678449282382e-11
4.553319876790626e-11
2.3324347988492353e-11
4.680526326617081e-12
8.770305598635533e-13
3.413433894381676e-12
4.748025407908092e-12
5.450507303119741e-12
5.770147738310554e-12
5.844212516814143e-12
5.760618519169466e-12
5.5801901833135416e-12
4.533236606240702e-12
9.385797775461944e-12
9.962185962984059e-12
9.803951040191734e-12
9.750754960759599e-12
9.902237796535519e-12
1.0214638481886228e-11
1.063568211132527e-11
1.1126083135773468e-11
1.1658569314205647e-11
1.2214395827299649e-11
1.0558547585043743e-11
8.948347436092084e-12
8.080054044808737e-12
8.005101443971543e-12
8.703959722781587e-12
1.0122386263737325e-11
1.2335243347784132e-11
1.5839316666600282e-11
2.2757733907608137e-11
4.50148620026574e-11
2.3237947150764216e-11
4.6524369802944416e-12
8.750148686728092e-13
3.3956997765320387e-12
4.7221657471815556e-12
5.421166104441371e-12
5.740356652167677e-12
5.815972823539198e-12
5.735088165117964e-12
5.557952348583091e-12
4.5511760737209705e-12
9.389726524584758e-12
9.964116504841104e-12
9.805750847524387e-12
9.752816004907156e-12
9.904566903373878e-12
1.0217136018846515e-11
1.0638309839534091e-11
1.112877340201743e-11
1.166129381268356e-11
1.22171258745776e-11
1.0561856470408328e-11
8.951453247882898e-12
8.08264430626634e-12
8.007269020394623e-12
8.706048089462801e-12
1.0124668755602084e-11
1.23380113258162e-11
1.584291508622471e-11
2.27631002470327e-11
4.502623666124369e-11
2.3234076336083955e-11
4.649914243229104e-12
8.775824365170874e-13
3.3983112480683998e-12
4.724775586210943e-12
5.423636802755587e-12
5.742646234678365e-12
5.8180327894694795e-12
5.736889542287593e-12
4.367038061331825e-12
9.579583821030164e-12
1.0183076358411681e-11
9.99147324448888e-12
9.905059253417232e-12
1.003313447354706e-11
1.0330279831021997e-11
1.0741439231230051e-11
1.1225205316360845e-11
1.1752989829282276e-11
1.2305163778564801e-11
1.286807028233301e-11
1.153184081839775e-11
1.0009859088991563e-11
9.071897779354106e-12
8.92897907622985e-12
9.639241007839106e-12
1.1167351746853576e-11
1.3605364517264292e-11
1.75235813552984e-11
2.538125585371681e-11
5.087266913637792e-11
2.4461894953882972e-11
4.982683922376035e-12
9.465453087804375e-13
3.669461994565381e-12
5.097825215433697e-12
5.838166820995111e-12
6.159020888326204e-12
6.2104523439469215e-12
6.089940660348372e-12
4.031164005023547e-12
9.530042114420183e-12
1.0168760605233099e-11
9.977802470920127e-12
9.885722230441762e-12
1.0008704502933308e-11
1.0302257337643636e-11
1.0711111666298998e-11
1.119351832153077e-11
1.1720592933005045e-11
1.2272554643284797e-11
1.0634274738729855e-11
9.028768311143428e-12
8.155929059024548e-12
8.077396791986913e-12
8.778672153848216e-12
1.0206964312587518e-11
1.2438872173715195e-11
1.597799731656487e-11
2.2977678449282382e-11
4.553319876790626e-11
2.3324347988492353e-11
4.680526326617081e-12
8.770305598635533e-13
3.413433894381676e-12
4.748025407908092e-12
5.450507303119741e-12
5.770147738310554e-12
5.844212516814143e-12
5.760618519169466e-12
5.5801901833135416e-12
4.533236606240702e-12
9.385797775461944e-12
9.962185962984059e-12
9.803951040191734e-12
9.750754960759599e-12
9.902237796535519e-12
1.0214638481886228e-11
1.063568211132527e-11
1.1126083135773468e-11
1.1658569314205647e-11
1.2214395827299649e-11
1.0558547585043743e-11
8.948347436092084e-12
8.080054044808737e-12
8.005101443971543e-12
8.703959722781587e-12
1.0122386263737325e-11
1.2335243347784132e-11
1.5839316666600282e-11
2.2757733907608137e-11
4.50148620026574e-11
2.3237947150764216e-11
4.6524369802944416e-12
8.750148686728092e-13
3.3956997765320387e-12
4.7221657471815556e-12
5.421166104441371e-12
5.740356652167677e-12
5.815972823539198e-12
5.735088165117964e-12
5.557952348583091e-12
4.5511760737209705e-12
9.389726524584758e-12
9.964116504841104e-12
9.805750847524387e-12
9.752816004907156e-12
9.904566903373878e-12
1.0217136018846515e-11
1.0638309839534091e-11
1.112877340201743e-11
1.166129381268356e-11
1.22171258745776e-11
1.0561856470408328e-11
8.951453247882898e-12
8.08264430626634e-12
8.007269020394623e-12
8.706048089462801e-12
1.0124668755602084e-11
1.23380113258162e-11
1.584291508622471e-11
2.27631002470327e-11
4.502623666124369e-11
2.3234076336083955e-11
4.649914243229104e-12
8.775824365170874e-13
3.3983112480683998e-12
4.724775586210943e-12
5.423636802755587e-12
5.742646234678365e-12
5.8180327894694795e-12
5.736889542287593e-12
4.367038061331825e-12
9.579583821030164e-12
1.0183076358411681e-11
9.99147324448888e-12
9.905059253417232e-12
1.003313447354706e-11
1.0330279831021997e-11
1.0741439231230051e-11
1.1225205316360845e-11
1.1752989829282276e-11
1.2305163778564801e-11
1.286807028233301e-11
1.153184081839775e-11
1.0009859088991563e-11
9.071897779354106e-12
8.92897907622985e-12
9.639241007839106e-12
1.1167351746853576e-11
1.3605364517264292e-11
1.75235813552984e-11
2.538125585371681e-11
5.087266913637792e-11
2.4461894953882972e-11
4.982683922376035e-12
9.465453087804375e-13
3.669461994565381e-12
5.097825215433697e-12
5.838166820995111e-12
6.159020888326204e-12
6.2104523439469215e-12
6.089940660348372e-12
4.031164005023547e-12
9.530042114420183e-12
1.0168760605233099e-11
9.977802470920127e-12
9.885722230441762e-12
1.0008704502933308e-11
1.0302257337643636e-11
1.0711111666298998e-11
1.119351832153077e-11
1.1720592933005045e-11
1.2272554643284797e-11
1.0634274738729855e-11
9.028768311143428e-12
8.155929059024548e-12
8.077396791986913e-12
8.778672153848216e-12
1.0206964312587518e-11
1.2438872173715195e-11
1.597799731656487e-11
2.2977678449282382e-11
4.553319876790626e-11
2.3324347988492353e-11
4.680526326617081e-12
8.770305598635533e-13
3.413433894381676e-12
4.748025407908092e-12
5.450507303119741e-12
5.770147738310554e-12
5.844212516814143e-12
5.760618519169466e-12
5.5801901833135416e-12
4.533236606240702e-12
9.385797775461944e-12
9.962185962984059e-12
9.803951040191734e-12
9.750754960759599e-12
9.902237796535519e-12
1.0214638481886228e-11
1.063568211132527e-11
1.1126083135773468e-11
1.1658569314205647e-11
1.2214395827299649e-11
1.0558547585043743e-11
8.948347436092084e-12
8.080054044808737e-12
8.005101443971543e-12
8.703959722781587e-12
1.0122386263737325e-11
1.2335243347784132e-11
1.5839316666600282e-11
2.2757733907608137e-11
4.50148620026574e-11
2.3237947150764216e-11
4.6524369802944416e-12
8.750148686728092e-13
3.3956997765320387e-12
4.7221657471815556e-12
5.421166104441371e-12
5.740356652167677e-12
5.815972823539198e-12
5.735088165117964e-12
5.557952348583091e-12
4.5511760737209705e-12
9.389726524584758e-12
9.964116504841104e-12
9.805750847524387e-12
9.752816004907156e-12
9.904566903373878e-12
1.0217136018846515e-11
1.0638309839534091e-11
1.112877340201743e-11
1.166129381268356e-11
1.22171258745776e-11
1.0561856470408328e-11
8.951453247882898e-12
8.08264430626634e-12
8.007269020394623e-12
8.706048089462801e-12
1.0124668755602084e-11
1.23380113258162e-11
1.584291508622471e-11
2.27631002470327e-11
4.502623666124369e-11
2.3234076336083955e-11
4.649914243229104e-12
8.775824365170874e-13
3.3983112480683998e-12
4.724775586210943e-12
5.423636802755587e-12
5.742646234678365e-12
5.8180327894694795e-12
5.736889542287593e-12
4.367038061331825e-12
9.579583821030164e-12
1.0183076358411681e-11
9.99147324448888e-12
9.905059253417232e-12
1.003313447354706e-11
1.0330279831021997e-11
1.0741439231230051e-11
1.1225205316360845e-11
1.1752989829282276e-11
1.2305163778564801e-11
1.286807028233301e-11
1.153184081839775e-11
1.0009859088991563e-11
9.071897779354106e-12
8.92897907622985e-12
9.639241007839106e-12
1.1167351746853576e-11
1.3605364517264292e-11
1.75235813552984e-11
2.538125585371681e-11
5.087266913637792e-11
2.4461894953882972e-11
4.982683922376035e-12
9.465453087804375e-13
3.669461994565381e-12
5.097825215433697e-12
5.838166820995111e-12
6.159020888326204e-12
6.2104523439469215e-12
6.089940660348372e-12
4.031164005023547e-12
9.530042114420183e-12
1.0168760605233099e-11
9.977802470920127e-12
9.885722230441762e-12
1.0008704502933308e-11
1.0302257337643636e-11
1.0711111666298998e-11
1.119351832153077e-11
1.1720592933005045e-11
1.2272554643284797e-11
1.0634274738729855e-11
9.028768311143428e-12
8.155929059024548e-12
8.077396791986913e-12
8.778672153848216e-12
1.0206964312587518e-11
1.2438872173715195e-11
1.597799731656487e-11
2.2977678449282382e-11
4.553319876790626e-11
2.3324347988492353e-11
4.680526326617081e-12
8.770305598635533e-13
3.413433894381676e-12
4.748025407908092e-12
5.450507303119741e-12
5.770147738310554e-12
5.844212516814143e-12
5.760618519169466e-12
5.5801901833135416e-12
4.533236606240702e-12
9.385797775461944e-12
9.962185962984059e-12
9.803951040191734e-12
9.750754960759599e-12
9.902237796535519e-12
1.0214638481886228e-11
1.063568211132527e-11
1.1126083135773468e-11
1.1658569314205647e-11
1.2214395827299649e-11
1.0558547585043743e-11
8.948347436092084e-12
8.080054044808737e-12
8.005101443971543e-12
8.703959722781587e-12
1.0122386263737325e-11
1.2335243347784132e-11
1.5839316666600282e-11
2.2757733907608137e-11
4.50148620026574e-11
2.3237947150764216e-11
4.6524369802944416e-12
8.750148686728092e-13
3.3956997765320387e-12
4.7221657471815556e-12
5.421166104441371e-12
5.740356652167677e-12
5.815972823539198e-12
5.735088165117964e-12
5.557952348583091e-12
4.5511760737209705e-12
9.389726524584758e-12
9.964116504841104e-12
9.805750847524387e-12
9.752816004907156e-12
9.904566903373878e-12
1.0217136018846515e-11
1.0638309839534091e-11
1.112877340201743e-11
1.166129381268356e-11
1.22171258745776e-11
1.0561856470408328e-11
8.951453247882898e-12
8.08264430626634e-12
8.007269020394623e-12
8.706048089462801e-12
1.0124668755602084e-11
1.23380113258162e-11
1.584291508622471e-11
2.27631002470327e-11
4.502623666124369e-11
2.3234076336083955e-11
4.649914243229104e-12
8.775824365170874e-13
3.3983112480683998e-12
4.724775586210943e-12
5.423636802755587e-12
5.742646234678365e-12
5.8180327894694795e-12
5.736889542287593e-12
4.367038061331825e-12
9.579583821030164e-12
1.0183076358411681e-11
9.99147324448888e-12
9.905059253417232e-12
1.003313447354706e-11
1.0330279831021997e-11
1.0741439231230051e-11
1.1225205316360845e-11
1.1752989829282276e-11
1.2305163778564801e-11
1.286807028233301e-11
1.153184081839775e-11
1.0009859088991563e-11
9.071897779354106e-12
8.92897907622985e-12
9.639241007839106e-12
1.1167351746853576e-11
1.3605364517264292e-11
1.75235813552984e-11
2.538125585371681e-11
5.087266913637792e-11
2.4461894953882972e-11
4.982683922376035e-12
9.465453087804375e-13
3.669461994565381e-12
5.097825215433697e-12
5.838166820995111e-12
6.159020888326204e-12
6.2104523439469215e-12
6.089940660348372e-12
4.031164005023547e-12
9.530042114420183e-12
1.0168760605233099e-11
9.977802470920127e-12
9.885722230441762e-12
1.0008704502933308e-11
1.0302257337643636e-11
1.0711111666298998e-11
1.119351832153077e-11
1.1720592933005045e-11
1.2272554643284797e-11
1.0634274738729855e-11
9.028768311143428e-12
8.155929059024548e-12
8.077396791986913e-12
8.778672153848216e-12
1.0206964312587518e-11
1.2438872173715195e-11
1.597799731656487e-11
2.2977678449282382e-11
4.553319876790626e-11
2.3324347988492353e-11
4.680526326617081e-12
8.770305598635533e-13
3.413433894381676e-12
4.748025407908092e-12
5.450507303119741e-12
5.770147738310554e-12
5.844212516814143e-12
5.760618519169466e-12
5.5801901833135416e-12
4.533236606240702e-12
9.385797775461944e-12
9.962185962984059e-12
9.803951040191734e-12
9.750754960759599e-12
9.902237796535519e-12
1.0214638481886228e-11
1.063568211132527e-11
1.1126083135773468e-11
1.1658569314205647e-11
1.2214395827299649e-11
1.0558547585043743e-11
8.948347436092084e-12
8.080054044808737e-12
8.005101443971543e-12
8.703959722781587e-12
1.0122386263737325e-11
1.2335243347784132e-11
1.5839316666600282e-11
2.2757733907608137e-11
4.50148620026574e-11
2.3237947150764216e-11
4.6524369802944416e-12
8.750148686728092e-13
3.3956997765320387e-12
4.7221657471815556e-12
5.421166104441371e-12
5.740356652167677e-12
5.815972823539198e-12
5.735088165117964e-12
5.557952348583091e-12
4.5511760737209705e-12
9.389726524584758e-12
9.964116504841104e-12
9.805750847524387e-12
9.752816004907156e-12
9.904566903373878e-12
1.0217136018846515e-11
1.0638309839534091e-11
1.112877340201743e-11
1.166129381268356e-11
1.22171258745776e-11
1.0561856470408328e-11
8.951453247882898e-12
8.08264430626634e-12
8.007269020394623e-12
8.706048089462801e-12
1.0124668755602084e-11
1.23380113258162e-11
1.584291508622471e-11
2.27631002470327e-11
4.502623666124369e-11
2.3234076336083955e-11
4.649914243229104e-12
8.775824365170874e-13
3.3983112480683998e-12
4.724775586210943e-12
5.423636802755587e-12
5.742646234678365e-12
5.8180327894694795e-12
5.736889542287593e-12
4.367038061331825e-12
9.579583821030164e-12
1.0183076358411681e-11
9.99147324448888e-12
9.905059253417232e-12
1.003313447354706e-11
1.0330279831021997e-11
1.0741439231230051e-11
1.1225205316360845e-11
1.1752989829282276e-11
1.2305163778564801e-11
1.286807028233301e-11
1.153184081839775e-11
1.0009859088991563e-11
9.071897779354106e-12
8.92897907622985e-12
9.639241007839106e-12
1.1167351746853576e-11
1.3605364517264292e-11
1.75235813552984e-11
2.538125585371681e-11
5.087266913637792e-11
2.4461894953882972e-11
4.982683922376035e-12
9.465453087804375e-13
3.669461994565381e-12
5.097825215433697e-12
5.838166820995111e-12
6.159020888326204e-12
6.2104523439469215e-12
6.089940660348372e-12
4.031164005023547e-12
9.530042114420183e-12
1.0168760605233099e-11
9.977802470920127e-12
9.885722230441762e-12
1.0008704502933308e-11
1.0302257337643636e-11
1.0711111666298998e-11
1.119351832153077e-11
1.1720592933005045e-11
1.2272554643284797e-11
1.0634274738729855e-11
9.028768311143428e-12
8.155929059024548e-12
8.077396791986913e-12
8.778672153848216e-12
1.0206964312587518e-11
1.2438872173715195e-11
1.597799731656487e-11
2.2977678449282382e-11
4.553319876790626e-11
2.3324347988492353e-11
4.680526326617081e-12
8.770305598635533e-13
3.413433894381676e-12
4.748025407908092e-12
5.450507303119741e-12
5.770147738310554e-12
5.844212516814143e-12
5.760618519169466e-12
5.5801901833135416e-12
4.533236606240702e-12
9.385797775461944e-12
9.962185962984059e-12
9.803951040191734e-12
9.750754960759599e-12
9.902237796535519e-12
1.0214638481886228e-11
1.063568211132527e-11
1.1126083135773468e-11
1.1658569314205647e-11
1.2214395827299649e-11
1.0558547585043743e-11
8.948347436092084e-12
8.080054044808737e-12
8.005101443971543e-12
8.703959722781587e-12
1.0122386263737325e-11
1.2335243347784132e-11
1.5839316666600282e-11
2.2757733907608137e-11
4.50148620026574e-11
2.3237947150764216e-11
4.6524369802944416e-12
8.750148686728092e-13
3.3956997765320387e-12
4.7221657471815556e-12
5.421166104441371e-12
5.740356652167677e-12
5.815972823539198e-12
5.735088165117964e-12
5.557952348583091e-12
4.5511760737209705e-12
9.389726524584758e-12
9.964116504841104e-12
9.805750847524387e-12
9.752816004907156e-12
9.904566903373878e-12
1.0217136018846515e-11
1.0638309839534091e-11
1.112877340201743e-11
1.166129381268356e-11
1.22171258745776e-11
1.0561856470408328e-11
8.951453247882898e-12
8.08264430626634e-12
8.007269020394623e-12
8.706048089462801e-12
1.0124668755602084e-11
1.23380113258162e-11
1.584291508622471e-11
2.27631002470327e-11
4.502623666124369e-11
2.3234076336083955e-11
4.649914243229104e-12
8.775824365170874e-13
3.3983112480683998e-12
4.724775586210943e-12
5.423636802755587e-12
5.742646234678365e-12
5.8180327894694795e-12
5.736889542287593e-12
4.367038061331825e-12
9.579583821030164e-12
1.0183076358411681e-11
9.99147324448888e-12
9.905059253417232e-12
1.003313447354706e-11
1.0330279831021997e-11
1.0741439231230051e-11
1.1225205316360845e-11
1.1752989829282276e-11
1.2305163778564801e-11
1.286807028233301e-11
1.153184081839775e-11
1.0009859088991563e-11
9.071897779354106e-12
8.92897907622985e-12
9.639241007839106e-12
1.1167351746853576e-11
1.3605364517264292e-11
1.75235813552984e-11
2.538125585371681e-11
5.087266913637792e-11
2.4461894953882972e-11
4.982683922376035e-12
9.465453087804375e-13
3.669461994565381e-12
5.097825215433697e-12
5.838166820995111e-12
6.159020888326204e-12
6.2104523439469215e-12
6.089940660348372e-12
4.031164005023547e-12
9.530042114420183e-12
1.0168760605233099e-11
9.977802470920127e-12
9.885722230441762e-12
1.0008704502933308e-11
1.0302257337643636e-11
1.0711111666298998e-11
1.119351832153077e-11
1.1720592933005045e-11
1.2272554643284797e-11
1.0634274738729855e-11
9.028768311143428e-12
8.155929059024548e-12
8.077396791986913e-12
8.778672153848216e-12
1.0206964312587518e-11
1.2438872173715195e-11
1.597799731656487e-11
2.2977678449282382e-11
4.553319876790626e-11
2.3324347988492353e-11
4.680526326617081e-12
8.770305598635533e-13
3.413433894381676e-12
4.748025407908092e-12
5.450507303119741e-12
5.770147738310554e-12
5.844212516814143e-12
5.760618519169466e-12
5.5801901833135416e-12
4.533236606240702e-12
9.385797775461944e-12
9.962185962984059e-12
9.803951040191734e-12
9.750754960759599e-12
9.902237796535519e-12
1.0214638481886228e-11
1.063568211132527e-11
1.1126083135773468e-11
1.1658569314205647e-11
1.2214395827299649e-11
1.0558547585043743e-11
8.948347436092084e-12
8.080054044808737e-12
8.005101443971543e-12
8.703959722781587e-12
1.0122386263737325e-11
1.2335243347784132e-11
1.5839316666600282e-11
2.2757733907608137e-11
4.50148620026574e-11
2.3237947150764216e-11
4.6524369802944416e-12
8.750148686728092e-13
3.3956997765320387e-12
4.7221657471815556e-12
5.421166104441371e-12
5.740356652167677e-12
5.815972823539198e-12
5.735088165117964e-12
5.557952348583091e-12
4.5511760737209705e-12
9.389726524584758e-12
9.964116504841104e-12
9.805750847524387e-12
9.752816004907156e-12
9.904566903373878e-12
1.0217136018846515e-11
1.0638309839534091e-11
1.112877340201743e-11
1.166129381268356e-11
1.22171258745776e-11
1.0561856470408328e-11
8.951453247882898e-12
8.08264430626634e-12
8.007269020394623e-12
8.706048089462801e-12
1.0124668755602084e-11
1.23380113258162e-11
1.584291508622471e-11
2.27631002470327e-11
4.502623666124369e-11
2.3234076336083955e-11
4.649914243229104e-12
8.775824365170874e-13
3.3983112480683998e-12
4.724775586210943e-12
5.423636802755587e-12
5.742646234678365e-12
5.8180327894694795e-12
5.736889542287593e-12
4.367038061331825e-12
9.579583821030164e-12
1.0183076358411681e-11
9.99147324448888e-12
9.905059253417232e-12
1.003313447354706e-11
1.0330279831021997e-11
1.0741439231230051e-11
1.1225205316360845e-11
1.1752989829282276e-11
1.2305163778564801e-11
1.286807028233301e-11
1.153184081839775e-11
1.0009859088991563e-11
9.071897779354106e-12
8.92897907622985e-12
9.639241007839106e-12
1.1167351746853576e-11
1.3605364517264292e-11
1.75235813552984e-11
2.538125585371681e-11
5.087266913637792e-11
2.4461894953882972e-11
4.982683922376035e-12
9.465453087804375e-13
3.669461994565381e-12
5.097825215433697e-12
5.838166820995111e-12
6.159020888326204e-12
6.2104523439469215e-12
6.089940660348372e-12
4.031164005023547e-12
9.530042114420183e-12
1.0168760605233099e-11
9.977802470920127e-12
9.885722230441762e-12
1.0008704502933308e-11
1.0302257337643636e-11
1.0711111666298998e-11
1.119351832153077e-11
1.1720592933005045e-11
1.2272554643284797e-11
1.0634274738729855e-11
9.028768311143428e-12
8.155929059024548e-12
8.077396791986913e-12
8.778672153848216e-12
1.0206964312587518e-11
1.2438872173715195e-11
1.597799731656487e-11
2.2977678449282382e-11
4.553319876790626e-11
2.3324347988492353e-11
4.680526326617081e-12
8.770305598635533e-13
3.413433894381676e-12
4.748025407908092e-12
5.450507303119741e-12
5.770147738310554e-12
5.844212516814143e-12
5.760618519169466e-12
5.5801901833135416e-12
4.533236606240702e-12
9.385797775461944e-12
9.962185962984059e-12
9.803951040191734e-12
9.750754960759599e-12
9.902237796535519e-12
1.0214638481886228e-11
1.063568211132527e-11
1.1126083135773468e-11
1.1658569314205647e-11
1.2214395827299649e-11
1.0558547585043743e-11
8.948347436092084e-12
8.080054044808737e-12
8.005101443971543e-12
8.703959722781587e-12
1.0122386263737325e-11
1.2335243347784132e-11
1.5839316666600282e-11
2.2757733907608137e-11
4.50148620026574e-11
2.3237947150764216e-11
4.6524369802944416e-12
8.750148686728092e-13
3.3956997765320387e-12
4.7221657471815556e-12
5.421166104441371e-12
5.740356652167677e-12
5.815972823539198e-12
5.735088165117964e-12
5.557952348583091e-12
4.5511760737209705e-12
9.389726524584758e-12
9.964116504841104e-12
9.805750847524387e-12
9.752816004907156e-12
9.904566903373878e-12
1.0217136018846515e-11
1.0638309839534091e-11
1.112877340201743e-11
1.166129381268356e-11
1.22171258745776e-11
1.0561856470408328e-11
8.951453247882898e-12
8.08264430626634e-12
8.007269020394623e-12
8.706048089462801e-12
1.0124668755602084e-11
1.23380113258162e-11
1.584291508622471e-11
2.27631002470327e-11
4.502623666124369e-11
2.3234076336083955e-11
4.649914243229104e-12
8.775824365170874e-13
3.3983112480683998e-12
4.724775586210943e-12
5.423636802755587e-12
5.742646234678365e-12
5.8180327894694795e-12
5.736889542287593e-12
4.367038061331825e-12
9.579583821030164e-12
1.0183076358411681e-11
9.99147324448888e-12
9.905059253417232e-12
1.003313447354706e-11
1.0330279831021997e-11
1.0741439231230051e-11
1.1225205316360845e-11
1.1752989829282276e-11
1.2305163778564801e-11
1.286807028233301e-11
1.153184081839775e-11
1.0009859088991563e-11
9.071897779354106e-12
8.92897907622985e-12
9.639241007839106e-12
1.1167351746853576e-11
1.3605364517264292e-11
1.75235813552984e-11
2.538125585371681e-11
5.087266913637792e-11
2.4461894953882972e-11
4.982683922376035e-12
9.465453087804375e-13
3.669461994565381e-12
5.097825215433697e-12
5.838166820995111e-12
6.159020888326204e-12
6.2104523439469215e-12
6.089940660348372e-12
4.031164005023547e-12
9.530042114420183e-12
1.0168760605233099e-11
9.977802470920127e-12
9.885722230441762e-12
1.0008704502933308e-11
1.0302257337643636e-11
1.0711111666298998e-11
1.119351832153077e-11
1.1720592933005045e-11
1.2272554643284797e-11
1.0634274738729855e-11
9.028768311143428e-12
8.155929059024548e-12
8.077396791986913e-12
8.778672153848216e-12
1.0206964312587518e-11
1.2438872173715195e-11
1.597799731656487e-11
2.2977678449282382e-11
4.553319876790626e-11
2.3324347988492353e-11
4.680526326617081e-12
8.770305598635533e-13
3.413433894381676e-12
4.748025407908092e-12
5.450507303119741e-12
5.770147738310554e-12
5.844212516814143e-12
5.760618519169466e-12
5.5801901833135416e-12
4.533236606240702e-12
9.385797775461944e-12
9.962185962984059e-12
9.803951040191734e-12
9.750754960759599e-12
9.902237796535519e-12
1.0214638481886228e-11
1.063568211132527e-11
1.1126083135773468e-11
1.1658569314205647e-11
1.2214395827299649e-11
1.0558547585043743e-11
8.948347436092084e-12
8.080054044808737e-12
8.005101443971543e-12
8.703959722781587e-12
1.0122386263737325e-11
1.2335243347784132e-11
1.5839316666600282e-11
2.2757733907608137e-11
4.50148620026574e-11
2.3237947150764216e-11
4.6524369802944416e-12
8.750148686728092e-13
3.3956997765320387e-12
4.7221657471815556e-12
5.421166104441371e-12
5.740356652167677e-12
5.815972823539198e-12
5.735088165117964e-12
5.557952348583091e-12
4.5511760737209705e-12
9.389726524584758e-12
9.964116504841104e-12
9.805750847524387e-12
9.752816004907156e-12
9.904566903373878e-12
1.0217136018846515e-11
1.0638309839534091e-11
1.112877340201743e-11
1.166129381268356e-11
1.22171258745776e-11
1.0561856470408328e-11
8.951453247882898e-12
8.08264430626634e-12
8.007269020394623e-12
8.706048089462801e-12
1.0124668755602084e-11
1.23380113258162e-11
1.584291508622471e-11
2.27631002470327e-11
4.502623666124369e-11
2.3234076336083955e-11
4.649914243229104e-12
8.775824365170874e-13
3.3983112480683998e-12
4.724775586210943e-12
5.423636802755587e-12
5.742646234678365e-12
5.8180327894694795e-12
5.736889542287593e-12
4.367038061331825e-12
9.579583821030164e-12
1.0183076358411681e-11
9.99147324448888e-12
9.905059253417232e-12
1.003313447354706e-11
1.0330279831021997e-11
1.0741439231230051e-11
1.1225205316360845e-11
1.1752989829282276e-11
1.2305163778564801e-11
1.286807028233301e-11
1.153184081839775e-11
1.0009859088991563e-11
9.071897779354106e-12
8.92897907622985e-12
9.639241007839106e-12
1.1167351746853576e-11
1.3605364517264292e-11
1.75235813552984e-11
2.538125585371681e-11
5.087266913637792e-11
2.4461894953882972e-11
4.982683922376035e-12
9.465453087804375e-13
3.669461994565381e-12
5.097825215433697e-12
5.838166820995111e-12
6.159020888326204e-12
6.2104523439469215e-12
6.089940660348372e-12
4.031164005023547e-12
9.530042114420183e-12
1.0168760605233099e-11
9.977802470920127e-12
9.885722230441762e-12
1.0008704502933308e-11
1.0302257337643636e-11
1.0711111666298998e-11
1.119351832153077e-11
1.1720592933005045e-11
1.2272554643284797e-11
1.0634274738729855e-11
9.028768311143428e-12
8.155929059024548e-12
8.077396791986913e-12
8.778672153848216e-12
1.0206964312587518e-11
1.2438872173715195e-11
1.597799731656487e-11
2.2977678449282382e-11
4.553319876790626e-11
2.3324347988492353e-11
4.680526326617081e-12
8.770305598635533e-13
3.413433894381676e-12
4.748025407908092e-12
5.450507303119741e-12
5.770147738310554e-12
5.844212516814143e-12
5.760618519169466e-12
5.5801901833135416e-12
4.533236606240702e-12
9.385797775461944e-12
9.962185962984059e-12
9.803951040191734e-12
9.750754960759599e-12
9.902237796535519e-12
1.0214638481886228e-11
1.063568211132527e-11
1.1126083135773468e-11
1.1658569314205647e-11
1.2214395827299649e-11
1.0558547585043743e-11
8.948347436092084e-12
8.080054044808737e-12
8.005101443971543e-12
8.703959722781587e-12
1.0122386263737325e-11
1.2335243347784132e-11
1.5839316666600282e-11
2.2757733907608137e-11
4.50148620026574e-11
2.3237947150764216e-11
4.6524369802944416e-12
8.750148686728092e-13
3.3956997765320387e-12
4.7221657471815556e-12
5.421166104441371e-12
5.740356652167677e-12
5.815972823539198e-12
5.735088165117964e-12
5.557952348583091e-12
4.5511760737209705e-12
9.389726524584758e-12
9.964116504841104e-12
9.805750847524387e-12
9.752816004907156e-12
9.904566903373878e-12
1.0217136018846515e-11
1.0638309839534091e-11
1.112877340201743e-11
1.166129381268356e-11
1.22171258745776e-11
1.0561856470408328e-11
8.951453247882898e-12
8.08264430626634e-12
8.007269020394623e-12
8.706048089462801e-12
1.0124668755602084e-11
1.23380113258162e-11
1.584291508622471e-11
2.27631002470327e-11
4.502623666124369e-11
2.3234076336083955e-11
4.649914243229104e-12
8.775824365170874e-13
3.3983112480683998e-12
4.724775586210943e-12
5.423636802755587e-12
5.742646234678365e-12
5.8180327894694795e-12
5.736889542287593e-12
4.367038061331825e-12
9.579583821030164e-12
1.0183076358411681e-11
9.99147324448888e-12
9.905059253417232e-12
1.003313447354706e-11
1.0330279831021997e-11
1.0741439231230051e-11
1.1225205316360845e-11
1.1752989829282276e-11
1.2305163778564801e-11
1.286807028233301e-11
1.153184081839775e-11
1.0009859088991563e-11
9.071897779354106e-12
8.92897907622985e-12
9.639241007839106e-12
1.1167351746853576e-11
1.3605364517264292e-11
1.75235813552984e-11
2.538125585371681e-11
5.087266913637792e-11
2.4461894953882972e-11
4.982683922376035e-12
9.465453087804375e-13
3.669461994565381e-12
5.097825215433697e-12
5.838166820995111e-12
6.159020888326204e-12
6.2104523439469215e-12
6.089940660348372e-12
4.031164005023547e-12
9.530042114420183e-12
1.0168760605233099e-11
9.977802470920127e-12
9.885722230441762e-12
1.0008704502933308e-11
1.0302257337643636e-11
1.0711111666298998e-11
1.119351832153077e-11
1.1720592933005045e-11
1.2272554643284797e-11
1.0634274738729855e-11
9.028768311143428e-12
8.155929059024548e-12
8.077396791986913e-12
8.778672153848216e-12
1.0206964312587518e-11
1.2438872173715195e-11
1.597799731656487e-11
2.2977678449282382e-11
4.553319876790626e-11
2.3324347988492353e-11
4.680526326617081e-12
8.770305598635533e-13
3.413433894381676e-12
4.748025407908092e-12
5.450507303119741e-12
5.770147738310554e-12
5.844212516814143e-12
5.760618519169466e-12
5.5801901833135416e-12
4.533236606240702e-12
9.385797775461944e-12
9.962185962984059e-12
9.803951040191734e-12
9.750754960759599e-12
9.902237796535519e-12
1.0214638481886228e-11
1.063568211132527e-11
1.1126083135773468e-11
1.1658569314205647e-11
1.2214395827299649e-11
1.0558547585043743e-11
8.948347436092084e-12
8.080054044808737e-12
8.005101443971543e-12
8.703959722781587e-12
1.0122386263737325e-11
1.2335243347784132e-11
1.5839316666600282e-11
2.2757733907608137e-11
4.50148620026574e-11
2.3237947150764216e-11
4.6524369802944416e-12
8.750148686728092e-13
3.3956997765320387e-12
4.7221657471815556e-12
5.421166104441371e-12
5.740356652167677e-12
5.815972823539198e-12
5.735088165117964e-12
5.557952348583091e-12
4.5511760737209705e-12
9.389726524584758e-12
9.964116504841104e-12
9.805750847524387e-12
9.752816004907156e-12
9.904566903373878e-12
1.0217136018846515e-11
1.0638309839534091e-11
1.112877340201743e-11
1.166129381268356e-11
1.22171258745776e-11
1.0561856470408328e-11
8.951453247882898e-12
8.08264430626634e-12
8.007269020394623e-12
8.706048089462801e-12
1.0124668755602084e-11
1.23380113258162e-11
1.584291508622471e-11
2.27631002470327e-11
4.502623666124369e-11
2.3234076336083955e-11
4.649914243229104e-12
8.775824365170874e-13
3.3983112480683998e-12
4.724775586210943e-12
5.423636802755587e-12
5.742646234678365e-12
5.8180327894694795e-12
5.736889542287593e-12
4.367038061331825e-12
9.579583821030164e-12
1.0183076358411681e-11
9.99147324448888e-12
9.905059253417232e-12
1.003313447354706e-11
1.0330279831021997e-11
1.0741439231230051e-11
1.1225205316360845e-11
1.1752989829282276e-11
1.2305163778564801e-11
1.286807028233301e-11
1.153184081839775e-11
1.0009859088991563e-11
9.071897779354106e-12
8.92897907622985e-12
9.639241007839106e-12
1.1167351746853576e-11
1.3605364517264292e-11
1.75235813552984e-11
2.538125585371681e-11
5.087266913637792e-11
2.4461894953882972e-11
4.982683922376035e-12
9.465453087804375e-13
3.669461994565381e-12
5.097825215433697e-12
5.838166820995111e-12
6.159020888326204e-12
6.2104523439469215e-12
6.089940660348372e-12
4.031164005023547e-12
9.530042114420183e-12
1.0168760605233099e-11
9.977802470920127e-12
9.885722230441762e-12
1.0008704502933308e-11
1.0302257337643636e-11
1.0711111666298998e-11
1.119351832153077e-11
1.1720592933005045e-11
1.2272554643284797e-11
1.0634274738729855e-11
9.028768311143428e-12
8.155929059024548e-12
8.077396791986913e-12
8.778672153848216e-12
1.0206964312587518e-11
1.2438872173715195e-11
1.597799731656487e-11
2.2977678449282382e-11
4.553319876790626e-11
2.3324347988492353e-11
4.680526326617081e-12
8.770305598635533e-13
3.413433894381676e-12
4.748025407908092e-12
5.450507303119741e-12
5.770147738310554e-12
5.844212516814143e-12
5.760618519169466e-12
5.5801901833135416e-12
4.533236606240702e-12
9.385797775461944e-12
9.962185962984059e-12
9.803951040191734e-12
9.750754960759599e-12
9.902237796535519e-12
1.0214638481886228e-11
1.063568211132527e-11
1.1126083135773468e-11
1.1658569314205647e-11
1.2214395827299649e-11
1.0558547585043743e-11
8.948347436092084e-12
8.080054044808737e-12
8.005101443971543e-12
8.703959722781587e-12
1.0122386263737325e-11
1.2335243347784132e-11
1.5839316666600282e-11
2.2757733907608137e-11
4.50148620026574e-11
2.3237947150764216e-11
4.6524369802944416e-12
8.750148686728092e-13
3.3956997765320387e-12
4.7221657471815556e-12
5.421166104441371e-12
5.740356652167677e-12
5.815972823539198e-12
5.735088165117964e-12
5.557952348583091e-12
4.5511760737209705e-12
9.389726524584758e-12
9.964116504841104e-12
9.805750847524387e-12
9.752816004907156e-12
9.904566903373878e-12
1.0217136018846515e-11
1.0638309839534091e-11
1.112877340201743e-11
1.166129381268356e-11
1.22171258745776e-11
1.0561856470408328e-11
8.951453247882898e-12
8.08264430626634e-12
8.007269020394623e-12
8.706048089462801e-12
1.0124668755602084e-11
1.23380113258162e-11
1.584291508622471e-11
2.27631002470327e-11
4.502623666124369e-11
2.3234076336083955e-11
4.649914243229104e-12
8.775824365170874e-13
3.3983112480683998e-12
4.724775586210943e-12
5.423636802755587e-12
5.742646234678365e-12
5.8180327894694795e-12
5.736889542287593e-12
4.367038061331825e-12
9.579583821030164e-12
1.0183076358411681e-11
9.99147324448888e-12
9.905059253417232e-12
1.003313447354706e-11
1.0330279831021997e-11
1.0741439231230051e-11
1.1225205316360845e-11
1.1752989829282276e-11
1.2305163778564801e-11
1.286807028233301e-11
1.153184081839775e-11
1.0009859088991563e-11
9.071897779354106e-12
8.92897907622985e-12
9.639241007839106e-12
1.1167351746853576e-11
1.3605364517264292e-11
1.75235813552984e-11
2.538125585371681e-11
5.087266913637792e-11
2.4461894953882972e-11
4.982683922376035e-12
9.465453087804375e-13
3.669461994565381e-12
5.097825215433697e-12
5.838166820995111e-12
6.159020888326204e-12
6.2104523439469215e-12
6.089940660348372e-12
4.031164005023547e-12
9.530042114420183e-12
1.0168760605233099e-11
9.977802470920127e-12
9.885722230441762e-12
1.0008704502933308e-11
1.0302257337643636e-11
1.0711111666298998e-11
1.119351832153077e-11
1.1720592933005045e-11
1.2272554643284797e-11
1.0634274738729855e-11
9.028768311143428e-12
8.155929059024548e-12
8.077396791986913e-12
8.778672153848216e-12
1.0206964312587518e-11
1.2438872173715195e-11
1.597799731656487e-11
2.2977678449282382e-11
4.553319876790626e-11
2.3324347988492353e-11
4.680526326617081e-12
8.770305598635533e-13
3.413433894381676e-12
4.748025407908092e-12
5.450507303119741e-12
5.770147738310554e-12
5.844212516814143e-12
5.760618519169466e-12
5.5801901833135416e-12
4.533236606240702e-12
9.385797775461944e-12
9.962185962984059e-12
9.803951040191734e-12
9.750754960759599e-12
9.902237796535519e-12
1.0214638481886228e-11
1.063568211132527e-11
1.1126083135773468e-11
1.1658569314205647e-11
1.2214395827299649e-11
1.0558547585043743e-11
8.948347436092084e-12
8.080054044808737e-12
8.005101443971543e-12
8.703959722781587e-12
1.0122386263737325e-11
1.2335243347784132e-11
1.5839316666600282e-11
2.2757733907608137e-11
4.50148620026574e-11
2.3237947150764216e-11
4.6524369802944416e-12
8.750148686728092e-13
3.3956997765320387e-12
4.7221657471815556e-12
5.421166104441371e-12
5.740356652167677e-12
5.815972823539198e-12
5.735088165117964e-12
5.557952348583091e-12
4.5511760737209705e-12
9.389726524584758e-12
9.964116504841104e-12
9.805750847524387e-12
9.752816004907156e-12
9.904566903373878e-12
1.0217136018846515e-11
1.0638309839534091e-11
1.112877340201743e-11
1.166129381268356e-11
1.22171258745776e-11
1.0561856470408328e-11
8.951453247882898e-12
8.08264430626634e-12
8.007269020394623e-12
8.706048089462801e-12
1.0124668755602084e-11
1.23380113258162e-11
1.584291508622471e-11
2.27631002470327e-11
4.502623666124369e-11
2.3234076336083955e-11
4.649914243229104e-12
8.775824365170874e-13
3.3983112480683998e-12
4.724775586210943e-12
5.423636802755587e-12
5.742646234678365e-12
5.8180327894694795e-12
5.736889542287593e-12
4.367038061331825e-12
9.579583821030164e-12
1.0183076358411681e-11
9.99147324448888e-12
9.905059253417232e-12
1.003313447354706e-11
1.0330279831021997e-11
1.0741439231230051e-11
1.1225205316360845e-11
1.1752989829282276e-11
1.2305163778564801e-11
1.286807028233301e-11
1.153184081839775e-11
1.0009859088991563e-11
9.071897779354106e-12
8.92897907622985e-12
9.639241007839106e-12
1.1167351746853576e-11
1.3605364517264292e-11
1.75235813552984e-11
2.538125585371681e-11
5.087266913637792e-11
2.4461894953882972e-11
4.982683922376035e-12
9.465453087804375e-13
3.669461994565381e-12
5.097825215433697e-12
5.838166820995111e-12
6.159020888326204e-12
6.2104523439469215e-12
6.089940660348372e-12
4.031164005023547e-12
9.530042114420183e-12
1.0168760605233099e-11
9.977802470920127e-12
9.885722230441762e-12
1.0008704502933308e-11
1.0302257337643636e-11
1.0711111666298998e-11
1.119351832153077e-11
1.1720592933005045e-11
1.2272554643284797e-11
1.0634274738729855e-11
9.028768311143428e-12
8.155929059024548e-12
8.077396791986913e-12
8.778672153848216e-12
1.0206964312587518e-11
1.2438872173715195e-11
1.597799731656487e-11
2.2977678449282382e-11
4.553319876790626e-11
2.3324347988492353e-11
4.680526326617081e-12
8.770305598635533e-13
3.413433894381676e-12
4.748025407908092e-12
5.450507303119741e-12
5.770147738310554e-12
5.844212516814143e-12
5.760618519169466e-12
5.5801901833135416e-12
4.533236606240702e-12
9.385797775461944e-12
9.962185962984059e-12
9.803951040191734e-12
9.750754960759599e-12
9.902237796535519e-12
1.0214638481886228e-11
1.063568211132527e-11
1.1126083135773468e-11
1.1658569314205647e-11
1.2214395827299649e-11
1.0558547585043743e-11
8.948347436092084e-12
8.080054044808737e-12
8.005101443971543e-12
8.703959722781587e-12
1.0122386263737325e-11
1.2335243347784132e-11
1.5839316666600282e-11
2.2757733907608137e-11
4.50148620026574e-11
2.3237947150764216e-11
4.6524369802944416e-12
8.750148686728092e-13
3.3956997765320387e-12
4.7221657471815556e-12
5.421166104441371e-12
5.740356652167677e-12
5.815972823539198e-12
5.735088165117964e-12
5.557952348583091e-12
4.5511760737209705e-12
9.389726524584758e-12
9.964116504841104e-12
9.805750847524387e-12
9.752816004907156e-12
9.904566903373878e-12
1.0217136018846515e-11
1.0638309839534091e-11
1.112877340201743e-11
1.166129381268356e-11
1.22171258745776e-11
1.0561856470408328e-11
8.951453247882898e-12
8.08264430626634e-12
8.007269020394623e-12
8.706048089462801e-12
1.0124668755602084e-11
1.23380113258162e-11
1.584291508622471e-11
2.27631002470327e-11
4.502623666124369e-11
2.3234076336083955e-11
4.649914243229104e-12
8.775824365170874e-13
3.3983112480683998e-12
4.724775586210943e-12
5.423636802755587e-12
5.742646234678365e-12
5.8180327894694795e-12
5.736889542287593e-12
4.367038061331825e-12
9.579583821030164e-12
1.0183076358411681e-11
9.99147324448888e-12
9.905059253417232e-12
1.003313447354706e-11
1.0330279831021997e-11
1.0741439231230051e-11
1.1225205316360845e-11
1.1752989829282276e-11
1.2305163778564801e-11
1.286807028233301e-11
1.153184081839775e-11
1.0009859088991563e-11
9.071897779354106e-12
8.92897907622985e-12
9.639241007839106e-12
1.1167351746853576e-11
1.3605364517264292e-11
1.75235813552984e-11
2.538125585371681e-11
5.087266913637792e-11
2.4461894953882972e-11
4.982683922376035e-12
9.465453087804375e-13
3.669461994565381e-12
5.097825215433697e-12
5.838166820995111e-12
6.159020888326204e-12
6.2104523439469215e-12
6.089940660348372e-12
4.031164005023547e-12
9.530042114420183e-12
1.0168760605233099e-11
9.977802470920127e-12
9.885722230441762e-12
1.0008704502933308e-11
1.0302257337643636e-11
1.0711111666298998e-11
1.119351832153077e-11
1.1720592933005045e-11
1.2272554643284797e-11
1.0634274738729855e-11
9.028768311143428e-12
8.155929059024548e-12
8.077396791986913e-12
8.778672153848216e-12
1.0206964312587518e-11
1.2438872173715195e-11
1.597799731656487e-11
2.2977678449282382e-11
4.553319876790626e-11
2.3324347988492353e-11
4.680526326617081e-12
8.770305598635533e-13
3.413433894381676e-12
4.748025407908092e-12
5.450507303119741e-12
5.770147738310554e-12
5.844212516814143e-12
5.760618519169466e-12
5.5801901833135416e-12
4.533236606240702e-12
9.385797775461944e-12
9.962185962984059e-12
9.803951040191734e-12
9.750754960759599e-12
9.902237796535519e-12
1.0214638481886228e-11
1.063568211132527e-11
1.1126083135773468e-11
1.1658569314205647e-11
1.2214395827299649e-11
1.0558547585043743e-11
8.948347436092084e-12
8.080054044808737e-12
8.005101443971543e-12
8.703959722781587e-12
1.0122386263737325e-11
1.2335243347784132e-11
1.5839316666600282e-11
2.2757733907608137e-11
4.50148620026574e-11
2.3237947150764216e-11
4.6524369802944416e-12
8.750148686728092e-13
3.3956997765320387e-12
4.7221657471815556e-12
5.421166104441371e-12
5.740356652167677e-12
5.815972823539198e-12
5.735088165117964e-12
5.557952348583091e-12
4.5511760737209705e-12
9.389726524584758e-12
9.964116504841104e-12
9.805750847524387e-12
9.752816004907156e-12
9.904566903373878e-12
1.0217136018846515e-11
1.0638309839534091e-11
1.112877340201743e-11
1.166129381268356e-11
1.22171258745776e-11
1.0561856470408328e-11
8.951453247882898e-12
8.08264430626634e-12
8.007269020394623e-12
8.706048089462801e-12
1.0124668755602084e-11
1.23380113258162e-11
1.584291508622471e-11
2.27631002470327e-11
4.502623666124369e-11
2.3234076336083955e-11
4.649914243229104e-12
8.775824365170874e-13
3.3983112480683998e-12
4.724775586210943e-12
5.423636802755587e-12
5.742646234678365e-12
5.8180327894694795e-12
5.736889542287593e-12
4.367038061331825e-12
9.579583821030164e-12
1.0183076358411681e-11
9.99147324448888e-12
9.905059253417232e-12
1.003313447354706e-11
1.0330279831021997e-11
1.0741439231230051e-11
1.1225205316360845e-11
1.1752989829282276e-11
1.2305163778564801e-11
1.286807028233301e-11
1.153184081839775e-11
1.0009859088991563e-11
9.071897779354106e-12
8.92897907622985e-12
9.639241007839106e-12
1.1167351746853576e-11
1.3605364517264292e-11
1.75235813552984e-11
2.538125585371681e-11
5.087266913637792e-11
2.4461894953882972e-11
4.982683922376035e-12
9.465453087804375e-13
3.669461994565381e-12
5.097825215433697e-12
5.838166820995111e-12
6.159020888326204e-12
6.2104523439469215e-12
6.089940660348372e-12
4.031164005023547e-12
9.530042114420183e-12
1.0168760605233099e-11
9.977802470920127e-12
9.885722230441762e-12
1.0008704502933308e-11
1.0302257337643636e-11
1.0711111666298998e-11
1.119351832153077e-11
1.1720592933005045e-11
1.2272554643284797e-11
1.0634274738729855e-11
9.028768311143428e-12
8.155929059024548e-12
8.077396791986913e-12
8.778672153848216e-12
1.0206964312587518e-11
1.2438872173715195e-11
1.597799731656487e-11
2.2977678449282382e-11
4.553319876790626e-11
2.3324347988492353e-11
4.680526326617081e-12
8.770305598635533e-13
3.413433894381676e-12
4.748025407908092e-12
5.450507303119741e-12
5.770147738310554e-12
5.844212516814143e-12
5.760618519169466e-12
5.5801901833135416e-12
4.533236606240702e-12
9.385797775461944e-12
9.962185962984059e-12
9.803951040191734e-12
9.750754960759599e-12
9.902237796535519e-12
1.0214638481886228e-11
1.063568211132527e-11
1.1126083135773468e-11
1.1658569314205647e-11
1.2214395827299649e-11
1.0558547585043743e-11
8.948347436092084e-12
8.080054044808737e-12
8.005101443971543e-12
8.703959722781587e-12
1.0122386263737325e-11
1.2335243347784132e-11
1.5839316666600282e-11
2.2757733907608137e-11
4.50148620026574e-11
2.3237947150764216e-11
4.6524369802944416e-12
8.750148686728092e-13
3.3956997765320387e-12
4.7221657471815556e-12
5.421166104441371e-12
5.740356652167677e-12
5.815972823539198e-12
5.735088165117964e-12
5.557952348583091e-12
4.5511760737209705e-12
9.389726524584758e-12
9.964116504841104e-12
9.805750847524387e-12
9.752816004907156e-12
9.904566903373878e-12
1.0217136018846515e-11
1.0638309839534091e-11
1.112877340201743e-11
1.166129381268356e-11
1.22171258745776e-11
1.0561856470408328e-11
8.951453247882898e-12
8.08264430626634e-12
8.007269020394623e-12
8.706048089462801e-12
1.0124668755602084e-11
1.23380113258162e-11
1.584291508622471e-11
2.27631002470327e-11
4.502623666124369e-11
2.3234076336083955e-11
4.649914243229104e-12
8.775824365170874e-13
3.3983112480683998e-12
4.724775586210943e-12
5.423636802755587e-12
5.742646234678365e-12
5.8180327894694795e-12
5.736889542287593e-12
4.367038061331825e-12
9.579583821030164e-12
1.0183076358411681e-11
9.99147324448888e-12
9.905059253417232e-12
1.003313447354706e-11
1.0330279831021997e-11
1.0741439231230051e-11
1.1225205316360845e-11
1.1752989829282276e-11
1.2305163778564801e-11
1.286807028233301e-11
1.153184081839775e-11
1.0009859088991563e-11
9.071897779354106e-12
8.92897907622985e-12
9.639241007839106e-12
1.1167351746853576e-11
1.3605364517264292e-11
1.75235813552984e-11
2.538125585371681e-11
5.087266913637792e-11
2.4461894953882972e-11
4.982683922376035e-12
9.465453087804375e-13
3.669461994565381e-12
5.097825215433697e-12
5.838166820995111e-12
6.159020888326204e-12
6.2104523439469215e-12
6.089940660348372e-12
4.031164005023547e-12
9.530042114420183e-12
1.0168760605233099e-11
9.977802470920127e-12
9.885722230441762e-12
1.0008704502933308e-11
1.0302257337643636e-11
1.0711111666298998e-11
1.119351832153077e-11
1.1720592933005045e-11
1.2272554643284797e-11
1.0634274738729855e-11
9.028768311143428e-12
8.155929059024548e-12
8.077396791986913e-12
8.778672153848216e-12
1.0206964312587518e-11
1.2438872173715195e-11
1.597799731656487e-11
2.2977678449282382e-11
4.553319876790626e-11
2.3324347988492353e-11
4.680526326617081e-12
8.770305598635533e-13
3.413433894381676e-12
4.748025407908092e-12
5.450507303119741e-12
5.770147738310554e-12
5.844212516814143e-12
5.760618519169466e-12
5.5801901833135416e-12
4.533236606240702e-12
9.385797775461944e-12
9.962185962984059e-12
9.803951040191734e-12
9.750754960759599e-12
9.902237796535519e-12
1.0214638481886228e-11
1.063568211132527e-11
1.1126083135773468e-11
1.1658569314205647e-11
1.2214395827299649e-11
1.0558547585043743e-11
8.948347436092084e-12
8.080054044808737e-12
8.005101443971543e-12
8.703959722781587e-12
1.0122386263737325e-11
1.2335243347784132e-11
1.5839316666600282e-11
2.2757733907608137e-11
4.50148620026574e-11
2.3237947150764216e-11
4.6524369802944416e-12
8.750148686728092e-13
3.3956997765320387e-12
4.7221657471815556e-12
5.421166104441371e-12
5.740356652167677e-12
5.815972823539198e-12
5.735088165117964e-12
5.557952348583091e-12
4.5511760737209705e-12
9.389726524584758e-12
9.964116504841104e-12
9.805750847524387e-12
9.752816004907156e-12
9.904566903373878e-12
1.0217136018846515e-11
1.0638309839534091e-11
1.112877340201743e-11
1.166129381268356e-11
1.22171258745776e-11
1.0561856470408328e-11
8.951453247882898e-12
8.08264430626634e-12
8.007269020394623e-12
8.706048089462801e-12
1.0124668755602084e-11
1.23380113258162e-11
1.584291508622471e-11
2.27631002470327e-11
4.502623666124369e-11
2.3234076336083955e-11
4.649914243229104e-12
8.775824365170874e-13
3.3983112480683998e-12
4.724775586210943e-12
5.423636802755587e-12
5.742646234678365e-12
5.8180327894694795e-12
5.736889542287593e-12
4.367038061331825e-12
9.579583821030164e-12
1.0183076358411681e-11
9.99147324448888e-12
9.905059253417232e-12
1.003313447354706e-11
1.0330279831021997e-11
1.0741439231230051e-11
1.1225205316360845e-11
1.1752989829282276e-11
1.2305163778564801e-11
1.286807028233301e-11
1.153184081839775e-11
1.0009859088991563e-11
9.071897779354106e-12
8.92897907622985e-12
9.639241007839106e-12
1.1167351746853576e-11
1.3605364517264292e-11
1.75235813552984e-11
2.538125585371681e-11
5.087266913637792e-11
2.4461894953882972e-11
4.982683922376035e-12
9.465453087804375e-13
3.669461994565381e-12
5.097825215433697e-12
5.838166820995111e-12
6.159020888326204e-12
6.2104523439469215e-12
6.089940660348372e-12
4.031164005023547e-12
9.530042114420183e-12
1.0168760605233099e-11
9.977802470920127e-12
9.885722230441762e-12
1.0008704502933308e-11
1.0302257337643636e-11
1.0711111666298998e-11
1.119351832153077e-11
1.1720592933005045e-11
1.2272554643284797e-11
1.0634274738729855e-11
9.028768311143428e-12
8.155929059024548e-12
8.077396791986913e-12
8.778672153848216e-12
1.0206964312587518e-11
1.2438872173715195e-11
1.597799731656487e-11
2.2977678449282382e-11
4.553319876790626e-11
2.3324347988492353e-11
4.680526326617081e-12
8.770305598635533e-13
3.413433894381676e-12
4.748025407908092e-12
5.450507303119741e-12
5.770147738310554e-12
5.844212516814143e-12
5.760618519169466e-12
5.5801901833135416e-12
4.533236606240702e-12
9.385797775461944e-12
9.962185962984059e-12
9.803951040191734e-12
9.750754960759599e-12
9.902237796535519e-12
1.0214638481886228e-11
1.063568211132527e-11
1.1126083135773468e-11
1.1658569314205647e-11
1.2214395827299649e-11
1.0558547585043743e-11
8.948347436092084e-12
8.080054044808737e-12
8.005101443971543e-12
8.703959722781587e-12
1.0122386263737325e-11
1.2335243347784132e-11
1.5839316666600282e-11
2.2757733907608137e-11
4.50148620026574e-11
2.3237947150764216e-11
4.6524369802944416e-12
8.750148686728092e-13
3.3956997765320387e-12
4.7221657471815556e-12
5.421166104441371e-12
5.740356652167677e-12
5.815972823539198e-12
5.735088165117964e-12
5.557952348583091e-12
4.5511760737209705e-12
9.389726524584758e-12
9.964116504841104e-12
9.805750847524387e-12
9.752816004907156e-12
9.904566903373878e-12
1.0217136018846515e-11
1.0638309839534091e-11
1.112877340201743e-11
1.166129381268356e-11
1.22171258745776e-11
1.0561856470408328e-11
8.951453247882898e-12
8.08264430626634e-12
8.007269020394623e-12
8.706048089462801e-12
1.0124668755602084e-11
1.23380113258162e-11
1.584291508622471e-11
2.27631002470327e-11
4.502623666124369e-11
2.3234076336083955e-11
4.649914243229104e-12
8.775824365170874e-13
3.3983112480683998e-12
4.724775586210943e-12
5.423636802755587e-12
5.742646234678365e-12
5.8180327894694795e-12
5.736889542287593e-12
4.367038061331825e-12
9.579583821030164e-12
1.0183076358411681e-11
9.99147324448888e-12
9.905059253417232e-12
1.003313447354706e-11
1.0330279831021997e-11
1.0741439231230051e-11
1.1225205316360845e-11
1.1752989829282276e-11
1.2305163778564801e-11
1.286807028233301e-11
1.153184081839775e-11
1.0009859088991563e-11
9.071897779354106e-12
8.92897907622985e-12
9.639241007839106e-12
1.1167351746853576e-11
1.3605364517264292e-11
1.75235813552984e-11
2.538125585371681e-11
5.087266913637792e-11
2.4461894953882972e-11
4.982683922376035e-12
9.465453087804375e-13
3.669461994565381e-12
5.097825215433697e-12
5.838166820995111e-12
6.159020888326204e-12
6.2104523439469215e-12
6.089940660348372e-12
4.031164005023547e-12
9.530042114420183e-12
1.0168760605233099e-11
9.977802470920127e-12
9.885722230441762e-12
1.0008704502933308e-11
1.0302257337643636e-11
1.0711111666298998e-11
1.119351832153077e-11
1.1720592933005045e-11
1.2272554643284797e-11
1.0634274738729855e-11
9.028768311143428e-12
8.155929059024548e-12
8.077396791986913e-12
8.778672153848216e-12
1.0206964312587518e-11
1.2438872173715195e-11
1.597799731656487e-11
2.2977678449282382e-11
4.553319876790626e-11
2.3324347988492353e-11
4.680526326617081e-12
8.770305598635533e-13
3.413433894381676e-12
4.748025407908092e-12
5.450507303119741e-12
5.770147738310554e-12
5.844212516814143e-12
5.760618519169466e-12
5.5801901833135416e-12
4.533236606240702e-12
9.385797775461944e-12
9.962185962984059e-12
9.803951040191734e-12
9.750754960759599e-12
9.902237796535519e-12
1.0214638481886228e-11
1.063568211132527e-11
1.1126083135773468e-11
1.1658569314205647e-11
1.2214395827299649e-11
1.0558547585043743e-11
8.948347436092084e-12
8.080054044808737e-12
8.005101443971543e-12
8.703959722781587e-12
1.0122386263737325e-11
1.2335243347784132e-11
1.5839316666600282e-11
2.2757733907608137e-11
4.50148620026574e-11
2.3237947150764216e-11
4.6524369802944416e-12
8.750148686728092e-13
3.3956997765320387e-12
4.7221657471815556e-12
5.421166104441371e-12
5.740356652167677e-12
5.815972823539198e-12
5.735088165117964e-12
5.557952348583091e-12
4.5511760737209705e-12
9.389726524584758e-12
9.964116504841104e-12
9.805750847524387e-12
9.752816004907156e-12
9.904566903373878e-12
1.0217136018846515e-11
1.0638309839534091e-11
1.112877340201743e-11
1.166129381268356e-11
1.22171258745776e-11
1.0561856470408328e-11
8.951453247882898e-12
8.08264430626634e-12
8.007269020394623e-12
8.706048089462801e-12
1.0124668755602084e-11
1.23380113258162e-11
1.584291508622471e-11
2.27631002470327e-11
4.502623666124369e-11
2.3234076336083955e-11
4.649914243229104e-12
8.775824365170874e-13
3.3983112480683998e-12
4.724775586210943e-12
5.423636802755587e-12
5.742646234678365e-12
5.8180327894694795e-12
5.736889542287593e-12
4.367038061331825e-12
9.579583821030164e-12
1.0183076358411681e-11
9.99147324448888e-12
9.905059253417232e-12
1.003313447354706e-11
1.0330279831021997e-11
1.0741439231230051e-11
1.1225205316360845e-11
1.1752989829282276e-11
1.2305163778564801e-11
1.286807028233301e-11
1.153184081839775e-11
1.0009859088991563e-11
9.071897779354106e-12
8.92897907622985e-12
9.639241007839106e-12
1.1167351746853576e-11
1.3605364517264292e-11
1.75235813552984e-11
2.538125585371681e-11
5.087266913637792e-11
2.4461894953882972e-11
4.982683922376035e-12
9.465453087804375e-13
3.669461994565381e-12
5.097825215433697e-12
5.838166820995111e-12
6.159020888326204e-12
6.2104523439469215e-12
6.089940660348372e-12
4.031164005023547e-12
9.530042114420183e-12
1.0168760605233099e-11
9.977802470920127e-12
9.885722230441762e-12
1.0008704502933308e-11
1.0302257337643636e-11
1.0711111666298998e-11
1.119351832153077e-11
1.1720592933005045e-11
1.2272554643284797e-11
1.0634274738729855e-11
9.028768311143428e-12
8.155929059024548e-12
8.077396791986913e-12
8.778672153848216e-12
1.0206964312587518e-11
1.2438872173715195e-11
1.597799731656487e-11
2.2977678449282382e-11
4.553319876790626e-11
2.3324347988492353e-11
4.680526326617081e-12
8.770305598635533e-13
3.413433894381676e-12
4.748025407908092e-12
5.450507303119741e-12
5.770147738310554e-12
5.844212516814143e-12
5.760618519169466e-12
5.5801901833135416e-12
4.533236606240702e-12
9.385797775461944e-12
9.962185962984059e-12
9.803951040191734e-12
9.750754960759599e-12
9.902237796535519e-12
1.0214638481886228e-11
1.063568211132527e-11
1.1126083135773468e-11
1.1658569314205647e-11
1.2214395827299649e-11
1.0558547585043743e-11
8.948347436092084e-12
8.080054044808737e-12
8.005101443971543e-12
8.703959722781587e-12
1.0122386263737325e-11
1.2335243347784132e-11
1.5839316666600282e-11
2.2757733907608137e-11
4.50148620026574e-11
2.3237947150764216e-11
4.6524369802944416e-12
8.750148686728092e-13
3.3956997765320387e-12
4.7221657471815556e-12
5.421166104441371e-12
5.740356652167677e-12
5.815972823539198e-12
5.735088165117964e-12
5.557952348583091e-12
4.5511760737209705e-12
9.389726524584758e-12
9.964116504841104e-12
9.805750847524387e-12
9.752816004907156e-12
9.904566903373878e-12
1.0217136018846515e-11
1.0638309839534091e-11
1.112877340201743e-11
1.166129381268356e-11
1.22171258745776e-11
1.0561856470408328e-11
8.951453247882898e-12
8.08264430626634e-12
8.007269020394623e-12
8.706048089462801e-12
1.0124668755602084e-11
1.23380113258162e-11
1.584291508622471e-11
2.27631002470327e-11
4.502623666124369e-11
2.3234076336083955e-11
4.649914243229104e-12
8.775824365170874e-13
3.3983112480683998e-12
4.724775586210943e-12
5.423636802755587e-12
5.742646234678365e-12
5.8180327894694795e-12
5.736889542287593e-12
4.367038061331825e-12
9.579583821030164e-12
1.0183076358411681e-11
9.99147324448888e-12
9.905059253417232e-12
1.003313447354706e-11
1.0330279831021997e-11
1.0741439231230051e-11
1.1225205316360845e-11
1.1752989829282276e-11
1.2305163778564801e-11
1.286807028233301e-11
1.153184081839775e-11
1.0009859088991563e-11
9.071897779354106e-12
8.92897907622985e-12
9.639241007839106e-12
1.1167351746853576e-11
1.3605364517264292e-11
1.75235813552984e-11
2.538125585371681e-11
5.087266913637792e-11
2.4461894953882972e-11
4.982683922376035e-12
9.465453087804375e-13
3.669461994565381e-12
5.097825215433697e-12
5.838166820995111e-12
6.159020888326204e-12
6.2104523439469215e-12
6.089940660348372e-12
4.031164005023547e-12
9.530042114420183e-12
1.0168760605233099e-11
9.977802470920127e-12
9.885722230441762e-12
1.0008704502933308e-11
1.0302257337643636e-11
1.0711111666298998e-11
1.119351832153077e-11
1.1720592933005045e-11
1.2272554643284797e-11
1.0634274738729855e-11
9.028768311143428e-12
8.155929059024548e-12
8.077396791986913e-12
8.778672153848216e-12
1.0206964312587518e-11
1.2438872173715195e-11
1.597799731656487e-11
2.2977678449282382e-11
4.553319876790626e-11
2.3324347988492353e-11
4.680526326617081e-12
8.770305598635533e-13
3.413433894381676e-12
4.748025407908092e-12
5.450507303119741e-12
5.770147738310554e-12
5.844212516814143e-12
5.760618519169466e-12
5.5801901833135416e-12
4.533236606240702e-12
9.385797775461944e-12
9.962185962984059e-12
9.803951040191734e-12
9.750754960759599e-12
9.902237796535519e-12
1.0214638481886228e-11
1.063568211132527e-11
1.1126083135773468e-11
1.1658569314205647e-11
1.2214395827299649e-11
1.0558547585043743e-11
8.948347436092084e-12
8.080054044808737e-12
8.005101443971543e-12
8.703959722781587e-12
1.0122386263737325e-11
1.2335243347784132e-11
1.5839316666600282e-11
2.2757733907608137e-11
4.50148620026574e-11
2.3237947150764216e-11
4.6524369802944416e-12
8.750148686728092e-13
3.3956997765320387e-12
4.7221657471815556e-12
5.421166104441371e-12
5.740356652167677e-12
5.815972823539198e-12
5.735088165117964e-12
5.557952348583091e-12
4.5511760737209705e-12
9.389726524584758e-12
9.964116504841104e-12
9.805750847524387e-12
9.752816004907156e-12
9.904566903373878e-12
1.0217136018846515e-11
1.0638309839534091e-11
1.112877340201743e-11
1.166129381268356e-11
1.22171258745776e-11
1.0561856470408328e-11
8.951453247882898e-12
8.08264430626634e-12
8.007269020394623e-12
8.706048089462801e-12
1.0124668755602084e-11
1.23380113258162e-11
1.584291508622471e-11
2.27631002470327e-11
4.502623666124369e-11
2.3234076336083955e-11
4.649914243229104e-12
8.775824365170874e-13
3.3983112480683998e-12
4.724775586210943e-12
5.423636802755587e-12
5.742646234678365e-12
5.8180327894694795e-12
5.736889542287593e-12
4.367038061331825e-12
9.579583821030164e-12
1.0183076358411681e-11
9.99147324448888e-12
9.905059253417232e-12
1.003313447354706e-11
1.0330279831021997e-11
1.0741439231230051e-11
1.1225205316360845e-11
1.1752989829282276e-11
1.2305163778564801e-11
1.286807028233301e-11
1.153184081839775e-11
1.0009859088991563e-11
9.071897779354106e-12
8.92897907622985e-12
9.639241007839106e-12
1.1167351746853576e-11
1.3605364517264292e-11
1.75235813552984e-11
2.538125585371681e-11
5.087266913637792e-11
2.4461894953882972e-11
4.982683922376035e-12
9.465453087804375e-13
3.669461994565381e-12
5.097825215433697e-12
5.838166820995111e-12
6.159020888326204e-12
6.2104523439469215e-12
6.089940660348372e-12
4.031164005023547e-12
9.530042114420183e-12
1.0168760605233099e-11
9.977802470920127e-12
9.885722230441762e-12
1.0008704502933308e-11
1.0302257337643636e-11
1.0711111666298998e-11
1.119351832153077e-11
1.1720592933005045e-11
1.2272554643284797e-11
1.0634274738729855e-11
9.028768311143428e-12
8.155929059024548e-12
8.077396791986913e-12
8.778672153848216e-12
1.0206964312587518e-11
1.2438872173715195e-11
1.597799731656487e-11
2.2977678449282382e-11
4.553319876790626e-11
2.3324347988492353e-11
4.680526326617081e-12
8.770305598635533e-13
3.413433894381676e-12
4.748025407908092e-12
5.450507303119741e-12
5.770147738310554e-12
5.844212516814143e-12
5.760618519169466e-12
5.5801901833135416e-12
4.533236606240702e-12
9.385797775461944e-12
9.962185962984059e-12
9.803951040191734e-12
9.750754960759599e-12
9.902237796535519e-12
1.0214638481886228e-11
1.063568211132527e-11
1.1126083135773468e-11
1.1658569314205647e-11
1.2214395827299649e-11
1.0558547585043743e-11
8.948347436092084e-12
8.080054044808737e-12
8.005101443971543e-12
8.703959722781587e-12
1.0122386263737325e-11
1.2335243347784132e-11
1.5839316666600282e-11
2.2757733907608137e-11
4.50148620026574e-11
2.3237947150764216e-11
4.6524369802944416e-12
8.750148686728092e-13
3.3956997765320387e-12
4.7221657471815556e-12
5.421166104441371e-12
5.740356652167677e-12
5.815972823539198e-12
5.735088165117964e-12
5.557952348583091e-12
4.5511760737209705e-12
9.389726524584758e-12
9.964116504841104e-12
9.805750847524387e-12
9.752816004907156e-12
9.904566903373878e-12
1.0217136018846515e-11
1.0638309839534091e-11
1.112877340201743e-11
1.166129381268356e-11
1.22171258745776e-11
1.0561856470408328e-11
8.951453247882898e-12
8.08264430626634e-12
8.007269020394623e-12
8.706048089462801e-12
1.0124668755602084e-11
1.23380113258162e-11
1.584291508622471e-11
2.27631002470327e-11
4.502623666124369e-11
2.3234076336083955e-11
4.649914243229104e-12
8.775824365170874e-13
3.3983112480683998e-12
4.724775586210943e-12
5.423636802755587e-12
5.742646234678365e-12
5.8180327894694795e-12
5.736889542287593e-12
4.367038061331825e-12
9.579583821030164e-12
1.0183076358411681e-11
9.99147324448888e-12
9.905059253417232e-12
1.003313447354706e-11
1.0330279831021997e-11
1.0741439231230051e-11
1.1225205316360845e-11
1.1752989829282276e-11
1.2305163778564801e-11
1.286807028233301e-11
1.153184081839775e-11
1.0009859088991563e-11
9.071897779354106e-12
8.92897907622985e-12
9.639241007839106e-12
1.1167351746853576e-11
1.3605364517264292e-11
1.75235813552984e-11
2.538125585371681e-11
5.087266913637792e-11
2.4461894953882972e-11
4.982683922376035e-12
9.465453087804375e-13
3.669461994565381e-12
5.097825215433697e-12
5.838166820995111e-12
6.159020888326204e-12
6.2104523439469215e-12
6.089940660348372e-12
4.031164005023547e-12
9.530042114420183e-12
1.0168760605233099e-11
9.977802470920127e-12
9.885722230441762e-12
1.0008704502933308e-11
1.0302257337643636e-11
1.0711111666298998e-11
1.119351832153077e-11
1.1720592933005045e-11
1.2272554643284797e-11
1.0634274738729855e-11
9.028768311143428e-12
8.155929059024548e-12
8.077396791986913e-12
8.778672153848216e-12
1.0206964312587518e-11
1.2438872173715195e-11
1.597799731656487e-11
2.2977678449282382e-11
4.553319876790626e-11
2.3324347988492353e-11
4.680526326617081e-12
8.770305598635533e-13
3.413433894381676e-12
4.748025407908092e-12
5.450507303119741e-12
5.770147738310554e-12
5.844212516814143e-12
5.760618519169466e-12
5.5801901833135416e-12
4.533236606240702e-12
9.385797775461944e-12
9.962185962984059e-12
9.803951040191734e-12
9.750754960759599e-12
9.902237796535519e-12
1.0214638481886228e-11
1.063568211132527e-11
1.1126083135773468e-11
1.1658569314205647e-11
1.2214395827299649e-11
1.0558547585043743e-11
8.948347436092084e-12
8.080054044808737e-12
8.005101443971543e-12
8.703959722781587e-12
1.0122386263737325e-11
1.2335243347784132e-11
1.5839316666600282e-11
2.2757733907608137e-11
4.50148620026574e-11
2.3237947150764216e-11
4.6524369802944416e-12
8.750148686728092e-13
3.3956997765320387e-12
4.7221657471815556e-12
5.421166104441371e-12
5.740356652167677e-12
5.815972823539198e-12
5.735088165117964e-12
5.557952348583091e-12
4.5511760737209705e-12
9.389726524584758e-12
9.964116504841104e-12
9.805750847524387e-12
9.752816004907156e-12
9.904566903373878e-12
1.0217136018846515e-11
1.0638309839534091e-11
1.112877340201743e-11
1.166129381268356e-11
1.22171258745776e-11
1.0561856470408328e-11
8.951453247882898e-12
8.08264430626634e-12
8.007269020394623e-12
8.706048089462801e-12
1.0124668755602084e-11
1.23380113258162e-11
1.584291508622471e-11
2.27631002470327e-11
4.502623666124369e-11
2.3234076336083955e-11
4.649914243229104e-12
8.775824365170874e-13
3.3983112480683998e-12
4.724775586210943e-12
5.423636802755587e-12
5.742646234678365e-12
5.8180327894694795e-12
5.736889542287593e-12
4.367038061331825e-12
9.579583821030164e-12
1.0183076358411681e-11
9.99147324448888e-12
9.905059253417232e-12
1.003313447354706e-11
1.0330279831021997e-11
1.0741439231230051e-11
1.1225205316360845e-11
1.1752989829282276e-11
1.2305163778564801e-11
1.286807028233301e-11
1.153184081839775e-11
1.0009859088991563e-11
9.071897779354106e-12
8.92897907622985e-12
9.639241007839106e-12
1.1167351746853576e-11
1.3605364517264292e-11
1.75235813552984e-11
2.538125585371681e-11
5.087266913637792e-11
2.4461894953882972e-11
4.982683922376035e-12
9.465453087804375e-13
3.669461994565381e-12
5.097825215433697e-12
5.838166820995111e-12
6.159020888326204e-12
6.2104523439469215e-12
6.089940660348372e-12
4.031164005023547e-12
9.530042114420183e-12
1.0168760605233099e-11
9.977802470920127e-12
9.885722230441762e-12
1.0008704502933308e-11
1.0302257337643636e-11
1.0711111666298998e-11
1.119351832153077e-11
1.1720592933005045e-11
1.2272554643284797e-11
1.0634274738729855e-11
9.028768311143428e-12
8.155929059024548e-12
8.077396791986913e-12
8.778672153848216e-12
1.0206964312587518e-11
1.2438872173715195e-11
1.597799731656487e-11
2.2977678449282382e-11
4.553319876790626e-11
2.3324347988492353e-11
4.680526326617081e-12
8.770305598635533e-13
3.413433894381676e-12
4.748025407908092e-12
5.450507303119741e-12
5.770147738310554e-12
5.844212516814143e-12
5.760618519169466e-12
5.5801901833135416e-12
4.533236606240702e-12
9.385797775461944e-12
9.962185962984059e-12
9.803951040191734e-12
9.750754960759599e-12
9.902237796535519e-12
1.0214638481886228e-11
1.063568211132527e-11
1.1126083135773468e-11
1.1658569314205647e-11
1.2214395827299649e-11
1.0558547585043743e-11
8.948347436092084e-12
8.080054044808737e-12
8.005101443971543e-12
8.703959722781587e-12
1.0122386263737325e-11
1.2335243347784132e-11
1.5839316666600282e-11
2.2757733907608137e-11
4.50148620026574e-11
2.3237947150764216e-11
4.6524369802944416e-12
8.750148686728092e-13
3.3956997765320387e-12
4.7221657471815556e-12
5.421166104441371e-12
5.740356652167677e-12
5.815972823539198e-12
5.735088165117964e-12
5.557952348583091e-12
4.5511760737209705e-12
9.389726524584758e-12
9.964116504841104e-12
9.805750847524387e-12
9.752816004907156e-12
9.904566903373878e-12
1.0217136018846515e-11
1.0638309839534091e-11
1.112877340201743e-11
1.166129381268356e-11
1.22171258745776e-11
1.0561856470408328e-11
8.951453247882898e-12
8.08264430626634e-12
8.007269020394623e-12
8.706048089462801e-12
1.0124668755602084e-11
1.23380113258162e-11
1.584291508622471e-11
2.27631002470327e-11
4.502623666124369e-11
2.3234076336083955e-11
4.649914243229104e-12
8.775824365170874e-13
3.3983112480683998e-12
4.724775586210943e-12
5.423636802755587e-12
5.742646234678365e-12
5.8180327894694795e-12
5.736889542287593e-12
4.367038061331825e-12
9.579583821030164e-12
1.0183076358411681e-11
9.99147324448888e-12
9.905059253417232e-12
1.003313447354706e-11
1.0330279831021997e-11
1.0741439231230051e-11
1.1225205316360845e-11
1.1752989829282276e-11
1.2305163778564801e-11
1.286807028233301e-11
1.153184081839775e-11
1.0009859088991563e-11
9.071897779354106e-12
8.92897907622985e-12
9.639241007839106e-12
1.1167351746853576e-11
1.3605364517264292e-11
1.75235813552984e-11
2.538125585371681e-11
5.087266913637792e-11
2.4461894953882972e-11
4.982683922376035e-12
9.465453087804375e-13
3.669461994565381e-12
5.097825215433697e-12
5.838166820995111e-12
6.159020888326204e-12
6.2104523439469215e-12
6.089940660348372e-12
4.031164005023547e-12
9.530042114420183e-12
1.0168760605233099e-11
9.977802470920127e-12
9.885722230441762e-12
1.0008704502933308e-11
1.0302257337643636e-11
1.0711111666298998e-11
1.119351832153077e-11
1.1720592933005045e-11
1.2272554643284797e-11
1.0634274738729855e-11
9.028768311143428e-12
8.155929059024548e-12
8.077396791986913e-12
8.778672153848216e-12
1.0206964312587518e-11
1.2438872173715195e-11
1.597799731656487e-11
2.2977678449282382e-11
4.553319876790626e-11
2.3324347988492353e-11
4.680526326617081e-12
8.770305598635533e-13
3.413433894381676e-12
4.748025407908092e-12
5.450507303119741e-12
5.770147738310554e-12
5.844212516814143e-12
5.760618519169466e-12
5.5801901833135416e-12
4.533236606240702e-12
9.385797775461944e-12
9.962185962984059e-12
9.803951040191734e-12
9.750754960759599e-12
9.902237796535519e-12
1.0214638481886228e-11
1.063568211132527e-11
1.1126083135773468e-11
1.1658569314205647e-11
1.2214395827299649e-11
1.0558547585043743e-11
8.948347436092084e-12
8.080054044808737e-12
8.005101443971543e-12
8.703959722781587e-12
1.0122386263737325e-11
1.2335243347784132e-11
1.5839316666600282e-11
2.2757733907608137e-11
4.50148620026574e-11
2.3237947150764216e-11
4.6524369802944416e-12
8.750148686728092e-13
3.3956997765320387e-12
4.7221657471815556e-12
5.421166104441371e-12
5.740356652167677e-12
5.815972823539198e-12
5.735088165117964e-12
5.557952348583091e-12
4.5511760737209705e-12
9.389726524584758e-12
9.964116504841104e-12
9.805750847524387e-12
9.752816004907156e-12
9.904566903373878e-12
1.0217136018846515e-11
1.0638309839534091e-11
1.112877340201743e-11
1.166129381268356e-11
1.22171258745776e-11
1.0561856470408328e-11
8.951453247882898e-12
8.08264430626634e-12
8.007269020394623e-12
8.706048089462801e-12
1.0124668755602084e-11
1.23380113258162e-11
1.584291508622471e-11
2.27631002470327e-11
4.502623666124369e-11
2.3234076336083955e-11
4.649914243229104e-12
8.775824365170874e-13
3.3983112480683998e-12
4.724775586210943e-12
5.423636802755587e-12
5.742646234678365e-12
5.8180327894694795e-12
5.736889542287593e-12
4.367038061331825e-12
9.579583821030164e-12
1.0183076358411681e-11
9.99147324448888e-12
9.905059253417232e-12
1.003313447354706e-11
1.0330279831021997e-11
1.0741439231230051e-11
1.1225205316360845e-11
1.1752989829282276e-11
1.2305163778564801e-11
1.286807028233301e-11
1.153184081839775e-11
1.0009859088991563e-11
9.071897779354106e-12
8.92897907622985e-12
9.639241007839106e-12
1.1167351746853576e-11
1.3605364517264292e-11
1.75235813552984e-11
2.538125585371681e-11
5.087266913637792e-11
2.4461894953882972e-11
4.982683922376035e-12
9.465453087804375e-13
3.669461994565381e-12
5.097825215433697e-12
5.838166820995111e-12
6.159020888326204e-12
6.2104523439469215e-12
6.089940660348372e-12
4.031164005023547e-12
9.530042114420183e-12
1.0168760605233099e-11
9.977802470920127e-12
9.885722230441762e-12
1.0008704502933308e-11
1.0302257337643636e-11
1.0711111666298998e-11
1.119351832153077e-11
1.1720592933005045e-11
1.2272554643284797e-11
1.0634274738729855e-11
9.028768311143428e-12
8.155929059024548e-12
8.077396791986913e-12
8.778672153848216e-12
1.0206964312587518e-11
1.2438872173715195e-11
1.597799731656487e-11
2.2977678449282382e-11
4.553319876790626e-11
2.3324347988492353e-11
4.680526326617081e-12
8.770305598635533e-13
3.413433894381676e-12
4.748025407908092e-12
5.450507303119741e-12
5.770147738310554e-12
5.844212516814143e-12
5.760618519169466e-12
5.5801901833135416e-12
4.533236606240702e-12
9.385797775461944e-12
9.962185962984059e-12
9.803951040191734e-12
9.750754960759599e-12
9.902237796535519e-12
1.0214638481886228e-11
1.063568211132527e-11
1.1126083135773468e-11
1.1658569314205647e-11
1.2214395827299649e-11
1.0558547585043743e-11
8.948347436092084e-12
8.080054044808737e-12
8.005101443971543e-12
8.703959722781587e-12
1.0122386263737325e-11
1.2335243347784132e-11
1.5839316666600282e-11
2.2757733907608137e-11
4.50148620026574e-11
2.3237947150764216e-11
4.6524369802944416e-12
8.750148686728092e-13
3.3956997765320387e-12
4.7221657471815556e-12
5.421166104441371e-12
5.740356652167677e-12
5.815972823539198e-12
5.735088165117964e-12
5.557952348583091e-12
4.5511760737209705e-12
9.389726524584758e-12
9.964116504841104e-12
9.805750847524387e-12
9.752816004907156e-12
9.904566903373878e-12
1.0217136018846515e-11
1.0638309839534091e-11
1.112877340201743e-11
1.166129381268356e-11
1.22171258745776e-11
1.0561856470408328e-11
8.951453247882898e-12
8.08264430626634e-12
8.007269020394623e-12
8.706048089462801e-12
1.0124668755602084e-11
1.23380113258162e-11
1.584291508622471e-11
2.27631002470327e-11
4.502623666124369e-11
2.3234076336083955e-11
4.649914243229104e-12
8.775824365170874e-13
3.3983112480683998e-12
4.724775586210943e-12
5.423636802755587e-12
5.742646234678365e-12
5.8180327894694795e-12
5.736889542287593e-12
4.367038061331825e-12
9.579583821030164e-12
1.0183076358411681e-11
9.99147324448888e-12
9.905059253417232e-12
1.003313447354706e-11
1.0330279831021997e-11
1.0741439231230051e-11
1.1225205316360845e-11
1.1752989829282276e-11
1.2305163778564801e-11
1.286807028233301e-11
1.153184081839775e-11
1.0009859088991563e-11
9.071897779354106e-12
8.92897907622985e-12
9.639241007839106e-12
1.1167351746853576e-11
1.3605364517264292e-11
1.75235813552984e-11
2.538125585371681e-11
5.087266913637792e-11
2.4461894953882972e-11
4.982683922376035e-12
9.465453087804375e-13
3.669461994565381e-12
5.097825215433697e-12
5.838166820995111e-12
6.159020888326204e-12
6.2104523439469215e-12
6.089940660348372e-12
4.031164005023547e-12
9.530042114420183e-12
1.0168760605233099e-11
9.977802470920127e-12
9.885722230441762e-12
1.0008704502933308e-11
1.0302257337643636e-11
1.0711111666298998e-11
1.119351832153077e-11
1.1720592933005045e-11
1.2272554643284797e-11
1.0634274738729855e-11
9.028768311143428e-12
8.155929059024548e-12
8.077396791986913e-12
8.778672153848216e-12
1.0206964312587518e-11
1.2438872173715195e-11
1.597799731656487e-11
2.2977678449282382e-11
4.553319876790626e-11
2.3324347988492353e-11
4.680526326617081e-12
8.770305598635533e-13
3.413433894381676e-12
4.748025407908092e-12
5.450507303119741e-12
5.770147738310554e-12
5.844212516814143e-12
5.760618519169466e-12
5.5801901833135416e-12
4.533236606240702e-12
9.385797775461944e-12
9.962185962984059e-12
9.803951040191734e-12
9.750754960759599e-12
9.902237796535519e-12
1.0214638481886228e-11
1.063568211132527e-11
1.1126083135773468e-11
1.1658569314205647e-11
1.2214395827299649e-11
1.0558547585043743e-11
8.948347436092084e-12
8.080054044808737e-12
8.005101443971543e-12
8.703959722781587e-12
1.0122386263737325e-11
1.2335243347784132e-11
1.5839316666600282e-11
2.2757733907608137e-11
4.50148620026574e-11
2.3237947150764216e-11
4.6524369802944416e-12
8.750148686728092e-13
3.3956997765320387e-12
4.7221657471815556e-12
5.421166104441371e-12
5.740356652167677e-12
5.815972823539198e-12
5.735088165117964e-12
5.557952348583091e-12
4.5511760737209705e-12
9.389726524584758e-12
9.964116504841104e-12
9.805750847524387e-12
9.752816004907156e-12
9.904566903373878e-12
1.0217136018846515e-11
1.0638309839534091e-11
1.112877340201743e-11
1.166129381268356e-11
1.22171258745776e-11
1.0561856470408328e-11
8.951453247882898e-12
8.08264430626634e-12
8.007269020394623e-12
8.706048089462801e-12
1.0124668755602084e-11
1.23380113258162e-11
1.584291508622471e-11
2.27631002470327e-11
4.502623666124369e-11
2.3234076336083955e-11
4.649914243229104e-12
8.775824365170874e-13
3.3983112480683998e-12
4.724775586210943e-12
5.423636802755587e-12
5.742646234678365e-12
5.8180327894694795e-12
5.736889542287593e-12
4.367038061331825e-12
9.579583821030164e-12
1.0183076358411681e-11
9.99147324448888e-12
9.905059253417232e-12
1.003313447354706e-11
1.0330279831021997e-11
1.0741439231230051e-11
1.1225205316360845e-11
1.1752989829282276e-11
1.2305163778564801e-11
1.286807028233301e-11
1.153184081839775e-11
1.0009859088991563e-11
9.071897779354106e-12
8.92897907622985e-12
9.639241007839106e-12
1.1167351746853576e-11
1.3605364517264292e-11
1.75235813552984e-11
2.538125585371681e-11
5.087266913637792e-11
2.4461894953882972e-11
4.982683922376035e-12
9.465453087804375e-13
3.669461994565381e-12
5.097825215433697e-12
5.838166820995111e-12
6.159020888326204e-12
6.2104523439469215e-12
6.089940660348372e-12
4.031164005023547e-12
9.530042114420183e-12
1.0168760605233099e-11
9.977802470920127e-12
9.885722230441762e-12
1.0008704502933308e-11
1.0302257337643636e-11
1.0711111666298998e-11
1.119351832153077e-11
1.1720592933005045e-11
1.2272554643284797e-11
1.0634274738729855e-11
9.028768311143428e-12
8.155929059024548e-12
8.077396791986913e-12
8.778672153848216e-12
1.0206964312587518e-11
1.2438872173715195e-11
1.597799731656487e-11
2.2977678449282382e-11
4.553319876790626e-11
2.3324347988492353e-11
4.680526326617081e-12
8.770305598635533e-13
3.413433894381676e-12
4.748025407908092e-12
5.450507303119741e-12
5.770147738310554e-12
5.844212516814143e-12
5.760618519169466e-12
5.5801901833135416e-12
4.533236606240702e-12
9.385797775461944e-12
9.962185962984059e-12
9.803951040191734e-12
9.750754960759599e-12
9.902237796535519e-12
1.0214638481886228e-11
1.063568211132527e-11
1.1126083135773468e-11
1.1658569314205647e-11
1.2214395827299649e-11
1.0558547585043743e-11
8.948347436092084e-12
8.080054044808737e-12
8.005101443971543e-12
8.703959722781587e-12
1.0122386263737325e-11
1.2335243347784132e-11
1.5839316666600282e-11
2.2757733907608137e-11
4.50148620026574e-11
2.3237947150764216e-11
4.6524369802944416e-12
8.750148686728092e-13
3.3956997765320387e-12
4.7221657471815556e-12
5.421166104441371e-12
5.740356652167677e-12
5.815972823539198e-12
5.735088165117964e-12
5.557952348583091e-12
4.5511760737209705e-12
9.389726524584758e-12
9.964116504841104e-12
9.805750847524387e-12
9.752816004907156e-12
9.904566903373878e-12
1.0217136018846515e-11
1.0638309839534091e-11
1.112877340201743e-11
1.166129381268356e-11
1.22171258745776e-11
1.0561856470408328e-11
8.951453247882898e-12
8.08264430626634e-12
8.007269020394623e-12
8.706048089462801e-12
1.0124668755602084e-11
1.23380113258162e-11
1.584291508622471e-11
2.27631002470327e-11
4.502623666124369e-11
2.3234076336083955e-11
4.649914243229104e-12
8.775824365170874e-13
3.3983112480683998e-12
4.724775586210943e-12
5.423636802755587e-12
5.742646234678365e-12
5.8180327894694795e-12
5.736889542287593e-12
4.367038061331825e-12
9.579583821030164e-12
1.0183076358411681e-11
9.99147324448888e-12
9.905059253417232e-12
1.003313447354706e-11
1.0330279831021997e-11
1.0741439231230051e-11
1.1225205316360845e-11
1.1752989829282276e-11
1.2305163778564801e-11
1.286807028233301e-11
1.153184081839775e-11
1.0009859088991563e-11
9.071897779354106e-12
8.92897907622985e-12
9.639241007839106e-12
1.1167351746853576e-11
1.3605364517264292e-11
1.75235813552984e-11
2.538125585371681e-11
5.087266913637792e-11
2.4461894953882972e-11
4.982683922376035e-12
9.465453087804375e-13
3.669461994565381e-12
5.097825215433697e-12
5.838166820995111e-12
6.159020888326204e-12
6.2104523439469215e-12
6.089940660348372e-12
4.031164005023547e-12
9.530042114420183e-12
1.0168760605233099e-11
9.977802470920127e-12
9.885722230441762e-12
1.0008704502933308e-11
1.0302257337643636e-11
1.0711111666298998e-11
1.119351832153077e-11
1.1720592933005045e-11
1.2272554643284797e-11
1.0634274738729855e-11
9.028768311143428e-12
8.155929059024548e-12
8.077396791986913e-12
8.778672153848216e-12
1.0206964312587518e-11
1.2438872173715195e-11
1.597799731656487e-11
2.2977678449282382e-11
4.553319876790626e-11
2.3324347988492353e-11
4.680526326617081e-12
8.770305598635533e-13
3.413433894381676e-12
4.748025407908092e-12
5.450507303119741e-12
5.770147738310554e-12
5.844212516814143e-12
5.760618519169466e-12
5.5801901833135416e-12
4.533236606240702e-12
9.385797775461944e-12
9.962185962984059e-12
9.803951040191734e-12
9.750754960759599e-12
9.902237796535519e-12
1.0214638481886228e-11
1.063568211132527e-11
1.1126083135773468e-11
1.1658569314205647e-11
1.2214395827299649e-11
1.0558547585043743e-11
8.948347436092084e-12
8.080054044808737e-12
8.005101443971543e-12
8.703959722781587e-12
1.0122386263737325e-11
1.2335243347784132e-11
1.5839316666600282e-11
2.2757733907608137e-11
4.50148620026574e-11
2.3237947150764216e-11
4.6524369802944416e-12
8.750148686728092e-13
3.3956997765320387e-12
4.7221657471815556e-12
5.421166104441371e-12
5.740356652167677e-12
5.815972823539198e-12
5.735088165117964e-12
5.557952348583091e-12
4.5511760737209705e-12
9.389726524584758e-12
9.964116504841104e-12
9.805750847524387e-12
9.752816004907156e-12
9.904566903373878e-12
1.0217136018846515e-11
1.0638309839534091e-11
1.112877340201743e-11
1.166129381268356e-11
1.22171258745776e-11
1.0561856470408328e-11
8.951453247882898e-12
8.08264430626634e-12
8.007269020394623e-12
8.706048089462801e-12
1.0124668755602084e-11
1.23380113258162e-11
1.584291508622471e-11
2.27631002470327e-11
4.502623666124369e-11
2.3234076336083955e-11
4.649914243229104e-12
8.775824365170874e-13
3.3983112480683998e-12
4.724775586210943e-12
5.423636802755587e-12
5.742646234678365e-12
5.8180327894694795e-12
5.736889542287593e-12
4.367038061331825e-12
9.579583821030164e-12
1.0183076358411681e-11
9.99147324448888e-12
9.905059253417232e-12
1.003313447354706e-11
1.0330279831021997e-11
1.0741439231230051e-11
1.1225205316360845e-11
1.1752989829282276e-11
1.2305163778564801e-11
1.286807028233301e-11
1.153184081839775e-11
1.0009859088991563e-11
9.071897779354106e-12
8.92897907622985e-12
9.639241007839106e-12
1.1167351746853576e-11
1.3605364517264292e-11
1.75235813552984e-11
2.538125585371681e-11
5.087266913637792e-11
2.4461894953882972e-11
4.982683922376035e-12
9.465453087804375e-13
3.669461994565381e-12
5.097825215433697e-12
5.838166820995111e-12
6.159020888326204e-12
6.2104523439469215e-12
6.089940660348372e-12
4.031164005023547e-12
9.530042114420183e-12
1.0168760605233099e-11
9.977802470920127e-12
9.885722230441762e-12
1.0008704502933308e-11
1.0302257337643636e-11
1.0711111666298998e-11
1.119351832153077e-11
1.1720592933005045e-11
1.2272554643284797e-11
1.0634274738729855e-11
9.028768311143428e-12
8.155929059024548e-12
8.077396791986913e-12
8.778672153848216e-12
1.0206964312587518e-11
1.2438872173715195e-11
1.597799731656487e-11
2.2977678449282382e-11
4.553319876790626e-11
2.3324347988492353e-11
4.680526326617081e-12
8.770305598635533e-13
3.413433894381676e-12
4.748025407908092e-12
5.450507303119741e-12
5.770147738310554e-12
5.844212516814143e-12
5.760618519169466e-12
5.5801901833135416e-12
4.533236606240702e-12
9.385797775461944e-12
9.962185962984059e-12
9.803951040191734e-12
9.750754960759599e-12
9.902237796535519e-12
1.0214638481886228e-11
1.063568211132527e-11
1.1126083135773468e-11
1.1658569314205647e-11
1.2214395827299649e-11
1.0558547585043743e-11
8.948347436092084e-12
8.080054044808737e-12
8.005101443971543e-12
8.703959722781587e-12
1.0122386263737325e-11
1.2335243347784132e-11
1.5839316666600282e-11
2.2757733907608137e-11
4.50148620026574e-11
2.3237947150764216e-11
4.6524369802944416e-12
8.750148686728092e-13
3.3956997765320387e-12
4.7221657471815556e-12
5.421166104441371e-12
5.740356652167677e-12
5.815972823539198e-12
5.735088165117964e-12
5.557952348583091e-12
4.5511760737209705e-12
9.389726524584758e-12
9.964116504841104e-12
9.805750847524387e-12
9.752816004907156e-12
9.904566903373878e-12
1.0217136018846515e-11
1.0638309839534091e-11
1.112877340201743e-11
1.166129381268356e-11
1.22171258745776e-11
1.0561856470408328e-11
8.951453247882898e-12
8.08264430626634e-12
8.007269020394623e-12
8.706048089462801e-12
1.0124668755602084e-11
1.23380113258162e-11
1.584291508622471e-11
2.27631002470327e-11
4.502623666124369e-11
2.3234076336083955e-11
4.649914243229104e-12
8.775824365170874e-13
3.3983112480683998e-12
4.724775586210943e-12
5.423636802755587e-12
5.742646234678365e-12
5.8180327894694795e-12
5.736889542287593e-12
4.367038061331825e-12
9.579583821030164e-12
1.0183076358411681e-11
9.99147324448888e-12
9.905059253417232e-12
1.003313447354706e-11
1.0330279831021997e-11
1.0741439231230051e-11
1.1225205316360845e-11
1.1752989829282276e-11
1.2305163778564801e-11
1.286807028233301e-11
1.153184081839775e-11
1.0009859088991563e-11
9.071897779354106e-12
8.92897907622985e-12
9.639241007839106e-12
1.1167351746853576e-11
1.3605364517264292e-11
1.75235813552984e-11
2.538125585371681e-11
5.087266913637792e-11
2.4461894953882972e-11
4.982683922376035e-12
9.465453087804375e-13
3.669461994565381e-12
5.097825215433697e-12
5.838166820995111e-12
6.159020888326204e-12
6.2104523439469215e-12
6.089940660348372e-12
4.031164005023547e-12
9.530042114420183e-12
1.0168760605233099e-11
9.977802470920127e-12
9.885722230441762e-12
1.0008704502933308e-11
1.0302257337643636e-11
1.0711111666298998e-11
1.119351832153077e-11
1.1720592933005045e-11
1.2272554643284797e-11
1.0634274738729855e-11
9.028768311143428e-12
8.155929059024548e-12
8.077396791986913e-12
8.778672153848216e-12
1.0206964312587518e-11
1.2438872173715195e-11
1.597799731656487e-11
2.2977678449282382e-11
4.553319876790626e-11
2.3324347988492353e-11
4.680526326617081e-12
8.770305598635533e-13
3.413433894381676e-12
4.748025407908092e-12
5.450507303119741e-12
5.770147738310554e-12
5.844212516814143e-12
5.760618519169466e-12
5.5801901833135416e-12
4.533236606240702e-12
9.385797775461944e-12
9.962185962984059e-12
9.803951040191734e-12
9.750754960759599e-12
9.902237796535519e-12
1.0214638481886228e-11
1.063568211132527e-11
1.1126083135773468e-11
1.1658569314205647e-11
1.2214395827299649e-11
1.0558547585043743e-11
8.948347436092084e-12
8.080054044808737e-12
8.005101443971543e-12
8.703959722781587e-12
1.0122386263737325e-11
1.2335243347784132e-11
1.5839316666600282e-11
2.2757733907608137e-11
4.50148620026574e-11
2.3237947150764216e-11
4.6524369802944416e-12
8.750148686728092e-13
3.3956997765320387e-12
4.7221657471815556e-12
5.421166104441371e-12
5.740356652167677e-12
5.815972823539198e-12
5.735088165117964e-12
5.557952348583091e-12
4.5511760737209705e-12
9.389726524584758e-12
9.964116504841104e-12
9.805750847524387e-12
9.752816004907156e-12
9.904566903373878e-12
1.0217136018846515e-11
1.0638309839534091e-11
1.112877340201743e-11
1.166129381268356e-11
1.22171258745776e-11
1.0561856470408328e-11
8.951453247882898e-12
8.08264430626634e-12
8.007269020394623e-12
8.706048089462801e-12
1.0124668755602084e-11
1.23380113258162e-11
1.584291508622471e-11
2.27631002470327e-11
4.502623666124369e-11
2.3234076336083955e-11
4.649914243229104e-12
8.775824365170874e-13
3.3983112480683998e-12
4.724775586210943e-12
5.423636802755587e-12
5.742646234678365e-12
5.8180327894694795e-12
5.736889542287593e-12
4.367038061331825e-12
9.579583821030164e-12
1.0183076358411681e-11
9.99147324448888e-12
9.905059253417232e-12
1.003313447354706e-11
1.0330279831021997e-11
1.0741439231230051e-11
1.1225205316360845e-11
1.1752989829282276e-11
1.2305163778564801e-11
1.286807028233301e-11
1.153184081839775e-11
1.0009859088991563e-11
9.071897779354106e-12
8.92897907622985e-12
9.639241007839106e-12
1.1167351746853576e-11
1.3605364517264292e-11
1.75235813552984e-11
2.538125585371681e-11
5.087266913637792e-11
2.4461894953882972e-11
4.982683922376035e-12
9.465453087804375e-13
3.669461994565381e-12
5.097825215433697e-12
5.838166820995111e-12
6.159020888326204e-12
6.2104523439469215e-12
6.089940660348372e-12
4.031164005023547e-12
9.530042114420183e-12
1.0168760605233099e-11
9.977802470920127e-12
9.885722230441762e-12
1.0008704502933308e-11
1.0302257337643636e-11
1.0711111666298998e-11
1.119351832153077e-11
1.1720592933005045e-11
1.2272554643284797e-11
1.0634274738729855e-11
9.028768311143428e-12
8.155929059024548e-12
8.077396791986913e-12
8.778672153848216e-12
1.0206964312587518e-11
1.2438872173715195e-11
1.597799731656487e-11
2.2977678449282382e-11
4.553319876790626e-11
2.3324347988492353e-11
4.680526326617081e-12
8.770305598635533e-13
3.413433894381676e-12
4.748025407908092e-12
5.450507303119741e-12
5.770147738310554e-12
5.844212516814143e-12
5.760618519169466e-12
5.5801901833135416e-12
4.533236606240702e-12
9.385797775461944e-12
9.962185962984059e-12
9.803951040191734e-12
9.750754960759599e-12
9.902237796535519e-12
1.0214638481886228e-11
1.063568211132527e-11
1.1126083135773468e-11
1.1658569314205647e-11
1.2214395827299649e-11
1.0558547585043743e-11
8.948347436092084e-12
8.080054044808737e-12
8.005101443971543e-12
8.703959722781587e-12
1.0122386263737325e-11
1.2335243347784132e-11
1.5839316666600282e-11
2.2757733907608137e-11
4.50148620026574e-11
2.3237947150764216e-11
4.6524369802944416e-12
8.750148686728092e-13
3.3956997765320387e-12
4.7221657471815556e-12
5.421166104441371e-12
5.740356652167677e-12
5.815972823539198e-12
5.735088165117964e-12
5.557952348583091e-12
4.5511760737209705e-12
9.389726524584758e-12
9.964116504841104e-12
9.805750847524387e-12
9.752816004907156e-12
9.904566903373878e-12
1.0217136018846515e-11
1.0638309839534091e-11
1.112877340201743e-11
1.166129381268356e-11
1.22171258745776e-11
1.0561856470408328e-11
8.951453247882898e-12
8.08264430626634e-12
8.007269020394623e-12
8.706048089462801e-12
1.0124668755602084e-11
1.23380113258162e-11
1.584291508622471e-11
2.27631002470327e-11
4.502623666124369e-11
2.3234076336083955e-11
4.649914243229104e-12
8.775824365170874e-13
3.3983112480683998e-12
4.724775586210943e-12
5.423636802755587e-12
5.742646234678365e-12
5.8180327894694795e-12
5.736889542287593e-12
4.367038061331825e-12
9.579583821030164e-12
1.0183076358411681e-11
9.99147324448888e-12
9.905059253417232e-12
1.003313447354706e-11
1.0330279831021997e-11
1.0741439231230051e-11
1.1225205316360845e-11
1.1752989829282276e-11
1.2305163778564801e-11
1.286807028233301e-11
1.153184081839775e-11
1.0009859088991563e-11
9.071897779354106e-12
8.92897907622985e-12
9.639241007839106e-12
1.1167351746853576e-11
1.3605364517264292e-11
1.75235813552984e-11
2.538125585371681e-11
5.087266913637792e-11
2.4461894953882972e-11
4.982683922376035e-12
9.465453087804375e-13
3.669461994565381e-12
5.097825215433697e-12
5.838166820995111e-12
6.159020888326204e-12
6.2104523439469215e-12
6.089940660348372e-12
4.031164005023547e-12
9.530042114420183e-12
1.0168760605233099e-11
9.977802470920127e-12
9.885722230441762e-12
1.0008704502933308e-11
1.0302257337643636e-11
1.0711111666298998e-11
1.119351832153077e-11
1.1720592933005045e-11
1.2272554643284797e-11
1.0634274738729855e-11
9.028768311143428e-12
8.155929059024548e-12
8.077396791986913e-12
8.778672153848216e-12
1.0206964312587518e-11
1.2438872173715195e-11
1.597799731656487e-11
2.2977678449282382e-11
4.553319876790626e-11
2.3324347988492353e-11
4.680526326617081e-12
8.770305598635533e-13
3.413433894381676e-12
4.748025407908092e-12
5.450507303119741e-12
5.770147738310554e-12
5.844212516814143e-12
5.760618519169466e-12
5.5801901833135416e-12
4.533236606240702e-12
9.385797775461944e-12
9.962185962984059e-12
9.803951040191734e-12
9.750754960759599e-12
9.902237796535519e-12
1.0214638481886228e-11
1.063568211132527e-11
1.1126083135773468e-11
1.1658569314205647e-11
1.2214395827299649e-11
1.0558547585043743e-11
8.948347436092084e-12
8.080054044808737e-12
8.005101443971543e-12
8.703959722781587e-12
1.0122386263737325e-11
1.2335243347784132e-11
1.5839316666600282e-11
2.2757733907608137e-11
4.50148620026574e-11
2.3237947150764216e-11
4.6524369802944416e-12
8.750148686728092e-13
3.3956997765320387e-12
4.7221657471815556e-12
5.421166104441371e-12
5.740356652167677e-12
5.815972823539198e-12
5.735088165117964e-12
5.557952348583091e-12
4.5511760737209705e-12
9.389726524584758e-12
9.964116504841104e-12
9.805750847524387e-12
9.752816004907156e-12
9.904566903373878e-12
1.0217136018846515e-11
1.0638309839534091e-11
1.112877340201743e-11
1.166129381268356e-11
1.22171258745776e-11
1.0561856470408328e-11
8.951453247882898e-12
8.08264430626634e-12
8.007269020394623e-12
8.706048089462801e-12
1.0124668755602084e-11
1.23380113258162e-11
1.584291508622471e-11
2.27631002470327e-11
4.502623666124369e-11
2.3234076336083955e-11
4.649914243229104e-12
8.775824365170874e-13
3.3983112480683998e-12
4.724775586210943e-12
5.423636802755587e-12
5.742646234678365e-12
5.8180327894694795e-12
5.736889542287593e-12
4.367038061331825e-12
9.579583821030164e-12
1.0183076358411681e-11
9.99147324448888e-12
9.905059253417232e-12
1.003313447354706e-11
1.0330279831021997e-11
1.0741439231230051e-11
1.1225205316360845e-11
1.1752989829282276e-11
1.2305163778564801e-11
1.286807028233301e-11
1.153184081839775e-11
1.0009859088991563e-11
9.071897779354106e-12
8.92897907622985e-12
9.639241007839106e-12
1.1167351746853576e-11
1.3605364517264292e-11
1.75235813552984e-11
2.538125585371681e-11
5.087266913637792e-11
2.4461894953882972e-11
4.982683922376035e-12
9.465453087804375e-13
3.669461994565381e-12
5.097825215433697e-12
5.838166820995111e-12
6.159020888326204e-12
6.2104523439469215e-12
6.089940660348372e-12
4.031164005023547e-12
9.530042114420183e-12
1.0168760605233099e-11
9.977802470920127e-12
9.885722230441762e-12
1.0008704502933308e-11
1.0302257337643636e-11
1.0711111666298998e-11
1.119351832153077e-11
1.1720592933005045e-11
1.2272554643284797e-11
1.0634274738729855e-11
9.028768311143428e-12
8.155929059024548e-12
8.077396791986913e-12
8.778672153848216e-12
1.0206964312587518e-11
1.2438872173715195e-11
1.597799731656487e-11
2.2977678449282382e-11
4.553319876790626e-11
2.3324347988492353e-11
4.680526326617081e-12
8.770305598635533e-13
3.413433894381676e-12
4.748025407908092e-12
5.450507303119741e-12
5.770147738310554e-12
5.844212516814143e-12
5.760618519169466e-12
5.5801901833135416e-12
4.533236606240702e-12
9.385797775461944e-12
9.962185962984059e-12
9.803951040191734e-12
9.750754960759599e-12
9.902237796535519e-12
1.0214638481886228e-11
1.063568211132527e-11
1.1126083135773468e-11
1.1658569314205647e-11
1.2214395827299649e-11
1.0558547585043743e-11
8.948347436092084e-12
8.080054044808737e-12
8.005101443971543e-12
8.703959722781587e-12
1.0122386263737325e-11
1.2335243347784132e-11
1.5839316666600282e-11
2.2757733907608137e-11
4.50148620026574e-11
2.3237947150764216e-11
4.6524369802944416e-12
8.750148686728092e-13
3.3956997765320387e-12
4.7221657471815556e-12
5.421166104441371e-12
5.740356652167677e-12
5.815972823539198e-12
5.735088165117964e-12
5.557952348583091e-12
4.5511760737209705e-12
9.389726524584758e-12
9.964116504841104e-12
9.805750847524387e-12
9.752816004907156e-12
9.904566903373878e-12
1.0217136018846515e-11
1.0638309839534091e-11
1.112877340201743e-11
1.166129381268356e-11
1.22171258745776e-11
1.0561856470408328e-11
8.951453247882898e-12
8.08264430626634e-12
8.007269020394623e-12
8.706048089462801e-12
1.0124668755602084e-11
1.23380113258162e-11
1.584291508622471e-11
2.27631002470327e-11
4.502623666124369e-11
2.3234076336083955e-11
4.649914243229104e-12
8.775824365170874e-13
3.3983112480683998e-12
4.724775586210943e-12
5.423636802755587e-12
5.742646234678365e-12
5.8180327894694795e-12
5.736889542287593e-12
4.367038061331825e-12
9.579583821030164e-12
1.0183076358411681e-11
9.99147324448888e-12
9.905059253417232e-12
1.003313447354706e-11
1.0330279831021997e-11
1.0741439231230051e-11
1.1225205316360845e-11
1.1752989829282276e-11
1.2305163778564801e-11
1.286807028233301e-11
1.153184081839775e-11
1.0009859088991563e-11
9.071897779354106e-12
8.92897907622985e-12
9.639241007839106e-12
1.1167351746853576e-11
1.3605364517264292e-11
1.75235813552984e-11
2.538125585371681e-11
5.087266913637792e-11
2.4461894953882972e-11
4.982683922376035e-12
9.465453087804375e-13
3.669461994565381e-12
5.097825215433697e-12
5.838166820995111e-12
6.159020888326204e-12
6.2104523439469215e-12
6.089940660348372e-12
4.031164005023547e-12
9.530042114420183e-12
1.0168760605233099e-11
9.977802470920127e-12
9.885722230441762e-12
1.0008704502933308e-11
1.0302257337643636e-11
1.0711111666298998e-11
1.119351832153077e-11
1.1720592933005045e-11
1.2272554643284797e-11
1.0634274738729855e-11
9.028768311143428e-12
8.155929059024548e-12
8.077396791986913e-12
8.778672153848216e-12
1.0206964312587518e-11
1.2438872173715195e-11
1.597799731656487e-11
2.2977678449282382e-11
4.553319876790626e-11
2.3324347988492353e-11
4.680526326617081e-12
8.770305598635533e-13
3.413433894381676e-12
4.748025407908092e-12
5.450507303119741e-12
5.770147738310554e-12
5.844212516814143e-12
5.760618519169466e-12
5.5801901833135416e-12
4.533236606240702e-12
9.385797775461944e-12
9.962185962984059e-12
9.803951040191734e-12
9.750754960759599e-12
9.902237796535519e-12
1.0214638481886228e-11
1.063568211132527e-11
1.1126083135773468e-11
1.1658569314205647e-11
1.2214395827299649e-11
1.0558547585043743e-11
8.948347436092084e-12
8.080054044808737e-12
8.005101443971543e-12
8.703959722781587e-12
1.0122386263737325e-11
1.2335243347784132e-11
1.5839316666600282e-11
2.2757733907608137e-11
4.50148620026574e-11
2.3237947150764216e-11
4.6524369802944416e-12
8.750148686728092e-13
3.3956997765320387e-12
4.7221657471815556e-12
5.421166104441371e-12
5.740356652167677e-12
5.815972823539198e-12
5.735088165117964e-12
5.557952348583091e-12
4.5511760737209705e-12
9.389726524584758e-12
9.964116504841104e-12
9.805750847524387e-12
9.752816004907156e-12
9.904566903373878e-12
1.0217136018846515e-11
1.0638309839534091e-11
1.112877340201743e-11
1.166129381268356e-11
1.22171258745776e-11
1.0561856470408328e-11
8.951453247882898e-12
8.08264430626634e-12
8.007269020394623e-12
8.706048089462801e-12
1.0124668755602084e-11
1.23380113258162e-11
1.584291508622471e-11
2.27631002470327e-11
4.502623666124369e-11
2.3234076336083955e-11
4.649914243229104e-12
8.775824365170874e-13
3.3983112480683998e-12
4.724775586210943e-12
5.423636802755587e-12
5.742646234678365e-12
5.8180327894694795e-12
5.736889542287593e-12
4.367038061331825e-12
9.579583821030164e-12
1.0183076358411681e-11
9.99147324448888e-12
9.905059253417232e-12
1.003313447354706e-11
1.0330279831021997e-11
1.0741439231230051e-11
1.1225205316360845e-11
1.1752989829282276e-11
1.2305163778564801e-11
1.286807028233301e-11
1.153184081839775e-11
1.0009859088991563e-11
9.071897779354106e-12
8.92897907622985e-12
9.639241007839106e-12
1.1167351746853576e-11
1.3605364517264292e-11
1.75235813552984e-11
2.538125585371681e-11
5.087266913637792e-11
2.4461894953882972e-11
4.982683922376035e-12
9.465453087804375e-13
3.669461994565381e-12
5.097825215433697e-12
5.838166820995111e-12
6.159020888326204e-12
6.2104523439469215e-12
6.089940660348372e-12
4.031164005023547e-12
9.530042114420183e-12
1.0168760605233099e-11
9.977802470920127e-12
9.885722230441762e-12
1.0008704502933308e-11
1.0302257337643636e-11
1.0711111666298998e-11
1.119351832153077e-11
1.1720592933005045e-11
1.2272554643284797e-11
1.0634274738729855e-11
9.028768311143428e-12
8.155929059024548e-12
8.077396791986913e-12
8.778672153848216e-12
1.0206964312587518e-11
1.2438872173715195e-11
1.597799731656487e-11
2.2977678449282382e-11
4.553319876790626e-11
2.3324347988492353e-11
4.680526326617081e-12
8.770305598635533e-13
3.413433894381676e-12
4.748025407908092e-12
5.450507303119741e-12
5.770147738310554e-12
5.844212516814143e-12
5.760618519169466e-12
5.5801901833135416e-12
4.533236606240702e-12
9.385797775461944e-12
9.962185962984059e-12
9.803951040191734e-12
9.750754960759599e-12
9.902237796535519e-12
1.0214638481886228e-11
1.063568211132527e-11
1.1126083135773468e-11
1.1658569314205647e-11
1.2214395827299649e-11
1.0558547585043743e-11
8.948347436092084e-12
8.080054044808737e-12
8.005101443971543e-12
8.703959722781587e-12
1.0122386263737325e-11
1.2335243347784132e-11
1.5839316666600282e-11
2.2757733907608137e-11
4.50148620026574e-11
2.3237947150764216e-11
4.6524369802944416e-12
8.750148686728092e-13
3.3956997765320387e-12
4.7221657471815556e-12
5.421166104441371e-12
5.740356652167677e-12
5.815972823539198e-12
5.735088165117964e-12
5.557952348583091e-12
4.5511760737209705e-12
9.389726524584758e-12
9.964116504841104e-12
9.805750847524387e-12
9.752816004907156e-12
9.904566903373878e-12
1.0217136018846515e-11
1.0638309839534091e-11
1.112877340201743e-11
1.166129381268356e-11
1.22171258745776e-11
1.0561856470408328e-11
8.951453247882898e-12
8.08264430626634e-12
8.007269020394623e-12
8.706048089462801e-12
1.0124668755602084e-11
1.23380113258162e-11
1.584291508622471e-11
2.27631002470327e-11
4.502623666124369e-11
2.3234076336083955e-11
4.649914243229104e-12
8.775824365170874e-13
3.3983112480683998e-12
4.724775586210943e-12
5.423636802755587e-12
5.742646234678365e-12
5.8180327894694795e-12
5.736889542287593e-12
4.367038061331825e-12
9.579583821030164e-12
1.0183076358411681e-11
9.99147324448888e-12
9.905059253417232e-12
1.003313447354706e-11
1.0330279831021997e-11
1.0741439231230051e-11
1.1225205316360845e-11
1.1752989829282276e-11
1.2305163778564801e-11
1.286807028233301e-11
1.153184081839775e-11
1.0009859088991563e-11
9.071897779354106e-12
8.92897907622985e-12
9.639241007839106e-12
1.1167351746853576e-11
1.3605364517264292e-11
1.75235813552984e-11
2.538125585371681e-11
5.087266913637792e-11
2.4461894953882972e-11
4.982683922376035e-12
9.465453087804375e-13
3.669461994565381e-12
5.097825215433697e-12
5.838166820995111e-12
6.159020888326204e-12
6.2104523439469215e-12
6.089940660348372e-12
4.031164005023547e-12
9.530042114420183e-12
1.0168760605233099e-11
9.977802470920127e-12
9.885722230441762e-12
1.0008704502933308e-11
1.0302257337643636e-11
1.0711111666298998e-11
1.119351832153077e-11
1.1720592933005045e-11
1.2272554643284797e-11
1.0634274738729855e-11
9.028768311143428e-12
8.155929059024548e-12
8.077396791986913e-12
8.778672153848216e-12
1.0206964312587518e-11
1.2438872173715195e-11
1.597799731656487e-11
2.2977678449282382e-11
4.553319876790626e-11
2.3324347988492353e-11
4.680526326617081e-12
8.770305598635533e-13
3.413433894381676e-12
4.748025407908092e-12
5.450507303119741e-12
5.770147738310554e-12
5.844212516814143e-12
5.760618519169466e-12
5.5801901833135416e-12
4.533236606240702e-12
9.385797775461944e-12
9.962185962984059e-12
9.803951040191734e-12
9.750754960759599e-12
9.902237796535519e-12
1.0214638481886228e-11
1.063568211132527e-11
1.1126083135773468e-11
1.1658569314205647e-11
1.2214395827299649e-11
1.0558547585043743e-11
8.948347436092084e-12
8.080054044808737e-12
8.005101443971543e-12
8.703959722781587e-12
1.0122386263737325e-11
1.2335243347784132e-11
1.5839316666600282e-11
2.2757733907608137e-11
4.50148620026574e-11
2.3237947150764216e-11
4.6524369802944416e-12
8.750148686728092e-13
3.3956997765320387e-12
4.7221657471815556e-12
5.421166104441371e-12
5.740356652167677e-12
5.815972823539198e-12
5.735088165117964e-12
5.557952348583091e-12
4.5511760737209705e-12
9.389726524584758e-12
9.964116504841104e-12
9.805750847524387e-12
9.752816004907156e-12
9.904566903373878e-12
1.0217136018846515e-11
1.0638309839534091e-11
1.112877340201743e-11
1.166129381268356e-11
1.22171258745776e-11
1.0561856470408328e-11
8.951453247882898e-12
8.08264430626634e-12
8.007269020394623e-12
8.706048089462801e-12
1.0124668755602084e-11
1.23380113258162e-11
1.584291508622471e-11
2.27631002470327e-11
4.502623666124369e-11
2.3234076336083955e-11
4.649914243229104e-12
8.775824365170874e-13
3.3983112480683998e-12
4.724775586210943e-12
5.423636802755587e-12
5.742646234678365e-12
5.8180327894694795e-12
5.736889542287593e-12
4.367038061331825e-12
9.579583821030164e-12
1.0183076358411681e-11
9.99147324448888e-12
9.905059253417232e-12
1.003313447354706e-11
1.0330279831021997e-11
1.0741439231230051e-11
1.1225205316360845e-11
1.1752989829282276e-11
1.2305163778564801e-11
1.286807028233301e-11
1.153184081839775e-11
1.0009859088991563e-11
9.071897779354106e-12
8.92897907622985e-12
9.639241007839106e-12
1.1167351746853576e-11
1.3605364517264292e-11
1.75235813552984e-11
2.538125585371681e-11
5.087266913637792e-11
2.4461894953882972e-11
4.982683922376035e-12
9.465453087804375e-13
3.669461994565381e-12
5.097825215433697e-12
5.838166820995111e-12
6.159020888326204e-12
6.2104523439469215e-12
6.089940660348372e-12
4.031164005023547e-12
9.530042114420183e-12
1.0168760605233099e-11
9.977802470920127e-12
9.885722230441762e-12
1.0008704502933308e-11
1.0302257337643636e-11
1.0711111666298998e-11
1.119351832153077e-11
1.1720592933005045e-11
1.2272554643284797e-11
1.0634274738729855e-11
9.028768311143428e-12
8.155929059024548e-12
8.077396791986913e-12
8.778672153848216e-12
1.0206964312587518e-11
1.2438872173715195e-11
1.597799731656487e-11
2.2977678449282382e-11
4.553319876790626e-11
2.3324347988492353e-11
4.680526326617081e-12
8.770305598635533e-13
3.413433894381676e-12
4.748025407908092e-12
5.450507303119741e-12
5.770147738310554e-12
5.844212516814143e-12
5.760618519169466e-12
5.5801901833135416e-12
4.533236606240702e-12
9.385797775461944e-12
9.962185962984059e-12
9.803951040191734e-12
9.750754960759599e-12
9.902237796535519e-12
1.0214638481886228e-11
1.063568211132527e-11
1.1126083135773468e-11
1.1658569314205647e-11
1.2214395827299649e-11
1.0558547585043743e-11
8.948347436092084e-12
8.080054044808737e-12
8.005101443971543e-12
8.703959722781587e-12
1.0122386263737325e-11
1.2335243347784132e-11
1.5839316666600282e-11
2.2757733907608137e-11
4.50148620026574e-11
2.3237947150764216e-11
4.6524369802944416e-12
8.750148686728092e-13
3.3956997765320387e-12
4.7221657471815556e-12
5.421166104441371e-12
5.740356652167677e-12
5.815972823539198e-12
5.735088165117964e-12
5.557952348583091e-12
4.5511760737209705e-12
9.389726524584758e-12
9.964116504841104e-12
9.805750847524387e-12
9.752816004907156e-12
9.904566903373878e-12
1.0217136018846515e-11
1.0638309839534091e-11
1.112877340201743e-11
1.166129381268356e-11
1.22171258745776e-11
1.0561856470408328e-11
8.951453247882898e-12
8.08264430626634e-12
8.007269020394623e-12
8.706048089462801e-12
1.0124668755602084e-11
1.23380113258162e-11
1.584291508622471e-11
2.27631002470327e-11
4.502623666124369e-11
2.3234076336083955e-11
4.649914243229104e-12
8.775824365170874e-13
3.3983112480683998e-12
4.724775586210943e-12
5.423636802755587e-12
5.742646234678365e-12
5.8180327894694795e-12
5.736889542287593e-12
4.367038061331825e-12
9.579583821030164e-12
1.0183076358411681e-11
9.99147324448888e-12
9.905059253417232e-12
1.003313447354706e-11
1.0330279831021997e-11
1.0741439231230051e-11
1.1225205316360845e-11
1.1752989829282276e-11
1.2305163778564801e-11
1.286807028233301e-11
1.153184081839775e-11
1.0009859088991563e-11
9.071897779354106e-12
8.92897907622985e-12
9.639241007839106e-12
1.1167351746853576e-11
1.3605364517264292e-11
1.75235813552984e-11
2.538125585371681e-11
5.087266913637792e-11
2.4461894953882972e-11
4.982683922376035e-12
9.465453087804375e-13
3.669461994565381e-12
5.097825215433697e-12
5.838166820995111e-12
6.159020888326204e-12
6.2104523439469215e-12
6.089940660348372e-12
4.031164005023547e-12
9.530042114420183e-12
1.0168760605233099e-11
9.977802470920127e-12
9.885722230441762e-12
1.0008704502933308e-11
1.0302257337643636e-11
1.0711111666298998e-11
1.119351832153077e-11
1.1720592933005045e-11
1.2272554643284797e-11
1.0634274738729855e-11
9.028768311143428e-12
8.155929059024548e-12
8.077396791986913e-12
8.778672153848216e-12
1.0206964312587518e-11
1.2438872173715195e-11
1.597799731656487e-11
2.2977678449282382e-11
4.553319876790626e-11
2.3324347988492353e-11
4.680526326617081e-12
8.770305598635533e-13
3.413433894381676e-12
4.748025407908092e-12
5.450507303119741e-12
5.770147738310554e-12
5.844212516814143e-12
5.760618519169466e-12
5.5801901833135416e-12
4.533236606240702e-12
9.385797775461944e-12
9.962185962984059e-12
9.803951040191734e-12
9.750754960759599e-12
9.902237796535519e-12
1.0214638481886228e-11
1.063568211132527e-11
1.1126083135773468e-11
1.1658569314205647e-11
1.2214395827299649e-11
1.0558547585043743e-11
8.948347436092084e-12
8.080054044808737e-12
8.005101443971543e-12
8.703959722781587e-12
1.0122386263737325e-11
1.2335243347784132e-11
1.5839316666600282e-11
2.2757733907608137e-11
4.50148620026574e-11
2.3237947150764216e-11
4.6524369802944416e-12
8.750148686728092e-13
3.3956997765320387e-12
4.7221657471815556e-12
5.421166104441371e-12
5.740356652167677e-12
5.815972823539198e-12
5.735088165117964e-12
5.557952348583091e-12
4.5511760737209705e-12
9.389726524584758e-12
9.964116504841104e-12
9.805750847524387e-12
9.752816004907156e-12
9.904566903373878e-12
1.0217136018846515e-11
1.0638309839534091e-11
1.112877340201743e-11
1.166129381268356e-11
1.22171258745776e-11
1.0561856470408328e-11
8.951453247882898e-12
8.08264430626634e-12
8.007269020394623e-12
8.706048089462801e-12
1.0124668755602084e-11
1.23380113258162e-11
1.584291508622471e-11
2.27631002470327e-11
4.502623666124369e-11
2.3234076336083955e-11
4.649914243229104e-12
8.775824365170874e-13
3.3983112480683998e-12
4.724775586210943e-12
5.423636802755587e-12
5.742646234678365e-12
5.8180327894694795e-12
5.736889542287593e-12
4.367038061331825e-12
9.579583821030164e-12
1.0183076358411681e-11
9.99147324448888e-12
9.905059253417232e-12
1.003313447354706e-11
1.0330279831021997e-11
1.0741439231230051e-11
1.1225205316360845e-11
1.1752989829282276e-11
1.2305163778564801e-11
1.286807028233301e-11
1.153184081839775e-11
1.0009859088991563e-11
9.071897779354106e-12
8.92897907622985e-12
9.639241007839106e-12
1.1167351746853576e-11
1.3605364517264292e-11
1.75235813552984e-11
2.538125585371681e-11
5.087266913637792e-11
2.4461894953882972e-11
4.982683922376035e-12
9.465453087804375e-13
3.669461994565381e-12
5.097825215433697e-12
5.838166820995111e-12
6.159020888326204e-12
6.2104523439469215e-12
6.089940660348372e-12
4.031164005023547e-12
9.530042114420183e-12
1.0168760605233099e-11
9.977802470920127e-12
9.885722230441762e-12
1.0008704502933308e-11
1.0302257337643636e-11
1.0711111666298998e-11
1.119351832153077e-11
1.1720592933005045e-11
1.2272554643284797e-11
1.0634274738729855e-11
9.028768311143428e-12
8.155929059024548e-12
8.077396791986913e-12
8.778672153848216e-12
1.0206964312587518e-11
1.2438872173715195e-11
1.597799731656487e-11
2.2977678449282382e-11
4.553319876790626e-11
2.3324347988492353e-11
4.680526326617081e-12
8.770305598635533e-13
3.413433894381676e-12
4.748025407908092e-12
5.450507303119741e-12
5.770147738310554e-12
5.844212516814143e-12
5.760618519169466e-12
5.5801901833135416e-12
4.533236606240702e-12
9.385797775461944e-12
9.962185962984059e-12
9.803951040191734e-12
9.750754960759599e-12
9.902237796535519e-12
1.0214638481886228e-11
1.063568211132527e-11
1.1126083135773468e-11
1.1658569314205647e-11
1.2214395827299649e-11
1.0558547585043743e-11
8.948347436092084e-12
8.080054044808737e-12
8.005101443971543e-12
8.703959722781587e-12
1.0122386263737325e-11
1.2335243347784132e-11
1.5839316666600282e-11
2.2757733907608137e-11
4.50148620026574e-11
2.3237947150764216e-11
4.6524369802944416e-12
8.750148686728092e-13
3.3956997765320387e-12
4.7221657471815556e-12
5.421166104441371e-12
5.740356652167677e-12
5.815972823539198e-12
5.735088165117964e-12
5.557952348583091e-12
4.5511760737209705e-12
9.389726524584758e-12
9.964116504841104e-12
9.805750847524387e-12
9.752816004907156e-12
9.904566903373878e-12
1.0217136018846515e-11
1.0638309839534091e-11
1.112877340201743e-11
1.166129381268356e-11
1.22171258745776e-11
1.0561856470408328e-11
8.951453247882898e-12
8.08264430626634e-12
8.007269020394623e-12
8.706048089462801e-12
1.0124668755602084e-11
1.23380113258162e-11
1.584291508622471e-11
2.27631002470327e-11
4.502623666124369e-11
2.3234076336083955e-11
4.649914243229104e-12
8.775824365170874e-13
3.3983112480683998e-12
4.724775586210943e-12
5.423636802755587e-12
5.742646234678365e-12
5.8180327894694795e-12
5.736889542287593e-12
4.367038061331825e-12
9.579583821030164e-12
1.0183076358411681e-11
9.99147324448888e-12
9.905059253417232e-12
1.003313447354706e-11
1.0330279831021997e-11
1.0741439231230051e-11
1.1225205316360845e-11
1.1752989829282276e-11
1.2305163778564801e-11
1.286807028233301e-11
1.153184081839775e-11
1.0009859088991563e-11
9.071897779354106e-12
8.92897907622985e-12
9.639241007839106e-12
1.1167351746853576e-11
1.3605364517264292e-11
1.75235813552984e-11
2.538125585371681e-11
5.087266913637792e-11
2.4461894953882972e-11
4.982683922376035e-12
9.465453087804375e-13
3.669461994565381e-12
5.097825215433697e-12
5.838166820995111e-12
6.159020888326204e-12
6.2104523439469215e-12
6.089940660348372e-12
4.031164005023547e-12
9.530042114420183e-12
1.0168760605233099e-11
9.977802470920127e-12
9.885722230441762e-12
1.0008704502933308e-11
1.0302257337643636e-11
1.0711111666298998e-11
1.119351832153077e-11
1.1720592933005045e-11
1.2272554643284797e-11
1.0634274738729855e-11
9.028768311143428e-12
8.155929059024548e-12
8.077396791986913e-12
8.778672153848216e-12
1.0206964312587518e-11
1.2438872173715195e-11
1.597799731656487e-11
2.2977678449282382e-11
4.553319876790626e-11
2.3324347988492353e-11
4.680526326617081e-12
8.770305598635533e-13
3.413433894381676e-12
4.748025407908092e-12
5.450507303119741e-12
5.770147738310554e-12
5.844212516814143e-12
5.760618519169466e-12
5.5801901833135416e-12
4.533236606240702e-12
9.385797775461944e-12
9.962185962984059e-12
9.803951040191734e-12
9.750754960759599e-12
9.902237796535519e-12
1.0214638481886228e-11
1.063568211132527e-11
1.1126083135773468e-11
1.1658569314205647e-11
1.2214395827299649e-11
1.0558547585043743e-11
8.948347436092084e-12
8.080054044808737e-12
8.005101443971543e-12
8.703959722781587e-12
1.0122386263737325e-11
1.2335243347784132e-11
1.5839316666600282e-11
2.2757733907608137e-11
4.50148620026574e-11
2.3237947150764216e-11
4.6524369802944416e-12
8.750148686728092e-13
3.3956997765320387e-12
4.7221657471815556e-12
5.421166104441371e-12
5.740356652167677e-12
5.815972823539198e-12
5.735088165117964e-12
5.557952348583091e-12
4.5511760737209705e-12
9.389726524584758e-12
9.964116504841104e-12
9.805750847524387e-12
9.752816004907156e-12
9.904566903373878e-12
1.0217136018846515e-11
1.0638309839534091e-11
1.112877340201743e-11
1.166129381268356e-11
1.22171258745776e-11
1.0561856470408328e-11
8.951453247882898e-12
8.08264430626634e-12
8.007269020394623e-12
8.706048089462801e-12
1.0124668755602084e-11
1.23380113258162e-11
1.584291508622471e-11
2.27631002470327e-11
4.502623666124369e-11
2.3234076336083955e-11
4.649914243229104e-12
8.775824365170874e-13
3.3983112480683998e-12
4.724775586210943e-12
5.423636802755587e-12
5.742646234678365e-12
5.8180327894694795e-12
5.736889542287593e-12
4.367038061331825e-12
9.579583821030164e-12
1.0183076358411681e-11
9.99147324448888e-12
9.905059253417232e-12
1.003313447354706e-11
1.0330279831021997e-11
1.0741439231230051e-11
1.1225205316360845e-11
1.1752989829282276e-11
1.2305163778564801e-11
1.286807028233301e-11
1.153184081839775e-11
1.0009859088991563e-11
9.071897779354106e-12
8.92897907622985e-12
9.639241007839106e-12
1.1167351746853576e-11
1.3605364517264292e-11
1.75235813552984e-11
2.538125585371681e-11
5.087266913637792e-11
2.4461894953882972e-11
4.982683922376035e-12
9.465453087804375e-13
3.669461994565381e-12
5.097825215433697e-12
5.838166820995111e-12
6.159020888326204e-12
6.2104523439469215e-12
6.089940660348372e-12
4.031164005023547e-12
9.530042114420183e-12
1.0168760605233099e-11
9.977802470920127e-12
9.885722230441762e-12
1.0008704502933308e-11
1.0302257337643636e-11
1.0711111666298998e-11
1.119351832153077e-11
1.1720592933005045e-11
1.2272554643284797e-11
1.0634274738729855e-11
9.028768311143428e-12
8.155929059024548e-12
8.077396791986913e-12
8.778672153848216e-12
1.0206964312587518e-11
1.2438872173715195e-11
1.597799731656487e-11
2.2977678449282382e-11
4.553319876790626e-11
2.3324347988492353e-11
4.680526326617081e-12
8.770305598635533e-13
3.413433894381676e-12
4.748025407908092e-12
5.450507303119741e-12
5.770147738310554e-12
5.844212516814143e-12
5.760618519169466e-12
5.5801901833135416e-12
4.533236606240702e-12
9.385797775461944e-12
9.962185962984059e-12
9.803951040191734e-12
9.750754960759599e-12
9.902237796535519e-12
1.0214638481886228e-11
1.063568211132527e-11
1.1126083135773468e-11
1.1658569314205647e-11
1.2214395827299649e-11
1.0558547585043743e-11
8.948347436092084e-12
8.080054044808737e-12
8.005101443971543e-12
8.703959722781587e-12
1.0122386263737325e-11
1.2335243347784132e-11
1.5839316666600282e-11
2.2757733907608137e-11
4.50148620026574e-11
2.3237947150764216e-11
4.6524369802944416e-12
8.750148686728092e-13
3.3956997765320387e-12
4.7221657471815556e-12
5.421166104441371e-12
5.740356652167677e-12
5.815972823539198e-12
5.735088165117964e-12
5.557952348583091e-12
4.5511760737209705e-12
9.389726524584758e-12
9.964116504841104e-12
9.805750847524387e-12
9.752816004907156e-12
9.904566903373878e-12
1.0217136018846515e-11
1.0638309839534091e-11
1.112877340201743e-11
1.166129381268356e-11
1.22171258745776e-11
1.0561856470408328e-11
8.951453247882898e-12
8.08264430626634e-12
8.007269020394623e-12
8.706048089462801e-12
1.0124668755602084e-11
1.23380113258162e-11
1.584291508622471e-11
2.27631002470327e-11
4.502623666124369e-11
2.3234076336083955e-11
4.649914243229104e-12
8.775824365170874e-13
3.3983112480683998e-12
4.724775586210943e-12
5.423636802755587e-12
5.742646234678365e-12
5.8180327894694795e-12
5.736889542287593e-12
4.367038061331825e-12
9.579583821030164e-12
1.0183076358411681e-11
9.99147324448888e-12
9.905059253417232e-12
1.003313447354706e-11
1.0330279831021997e-11
1.0741439231230051e-11
1.1225205316360845e-11
1.1752989829282276e-11
1.2305163778564801e-11
1.286807028233301e-11
1.153184081839775e-11
1.0009859088991563e-11
9.071897779354106e-12
8.92897907622985e-12
9.639241007839106e-12
1.1167351746853576e-11
1.3605364517264292e-11
1.75235813552984e-11
2.538125585371681e-11
5.087266913637792e-11
2.4461894953882972e-11
4.982683922376035e-12
9.465453087804375e-13
3.669461994565381e-12
5.097825215433697e-12
5.838166820995111e-12
6.159020888326204e-12
6.2104523439469215e-12
6.089940660348372e-12
4.031164005023547e-12
9.530042114420183e-12
1.0168760605233099e-11
9.977802470920127e-12
9.885722230441762e-12
1.0008704502933308e-11
1.0302257337643636e-11
1.0711111666298998e-11
1.119351832153077e-11
1.1720592933005045e-11
1.2272554643284797e-11
1.0634274738729855e-11
9.028768311143428e-12
8.155929059024548e-12
8.077396791986913e-12
8.778672153848216e-12
1.0206964312587518e-11
1.2438872173715195e-11
1.597799731656487e-11
2.2977678449282382e-11
4.553319876790626e-11
2.3324347988492353e-11
4.680526326617081e-12
8.770305598635533e-13
3.413433894381676e-12
4.748025407908092e-12
5.450507303119741e-12
5.770147738310554e-12
5.844212516814143e-12
5.760618519169466e-12
5.5801901833135416e-12
4.533236606240702e-12
9.385797775461944e-12
9.962185962984059e-12
9.803951040191734e-12
9.750754960759599e-12
9.902237796535519e-12
1.0214638481886228e-11
1.063568211132527e-11
1.1126083135773468e-11
1.1658569314205647e-11
1.2214395827299649e-11
1.0558547585043743e-11
8.948347436092084e-12
8.080054044808737e-12
8.005101443971543e-12
8.703959722781587e-12
1.0122386263737325e-11
1.2335243347784132e-11
1.5839316666600282e-11
2.2757733907608137e-11
4.50148620026574e-11
2.3237947150764216e-11
4.6524369802944416e-12
8.750148686728092e-13
3.3956997765320387e-12
4.7221657471815556e-12
5.421166104441371e-12
5.740356652167677e-12
5.815972823539198e-12
5.735088165117964e-12
5.557952348583091e-12
4.5511760737209705e-12
9.389726524584758e-12
9.964116504841104e-12
9.805750847524387e-12
9.752816004907156e-12
9.904566903373878e-12
1.0217136018846515e-11
1.0638309839534091e-11
1.112877340201743e-11
1.166129381268356e-11
1.22171258745776e-11
1.0561856470408328e-11
8.951453247882898e-12
8.08264430626634e-12
8.007269020394623e-12
8.706048089462801e-12
1.0124668755602084e-11
1.23380113258162e-11
1.584291508622471e-11
2.27631002470327e-11
4.502623666124369e-11
2.3234076336083955e-11
4.649914243229104e-12
8.775824365170874e-13
3.3983112480683998e-12
4.724775586210943e-12
5.423636802755587e-12
5.742646234678365e-12
5.8180327894694795e-12
5.736889542287593e-12
4.367038061331825e-12
9.579583821030164e-12
1.0183076358411681e-11
9.99147324448888e-12
9.905059253417232e-12
1.003313447354706e-11
1.0330279831021997e-11
1.0741439231230051e-11
1.1225205316360845e-11
1.1752989829282276e-11
1.2305163778564801e-11
1.286807028233301e-11
1.153184081839775e-11
1.0009859088991563e-11
9.071897779354106e-12
8.92897907622985e-12
9.639241007839106e-12
1.1167351746853576e-11
1.3605364517264292e-11
1.75235813552984e-11
2.538125585371681e-11
5.087266913637792e-11
2.4461894953882972e-11
4.982683922376035e-12
9.465453087804375e-13
3.669461994565381e-12
5.097825215433697e-12
5.838166820995111e-12
6.159020888326204e-12
6.2104523439469215e-12
6.089940660348372e-12
4.031164005023547e-12
9.530042114420183e-12
1.0168760605233099e-11
9.977802470920127e-12
9.885722230441762e-12
1.0008704502933308e-11
1.0302257337643636e-11
1.0711111666298998e-11
1.119351832153077e-11
1.1720592933005045e-11
1.2272554643284797e-11
1.0634274738729855e-11
9.028768311143428e-12
8.155929059024548e-12
8.077396791986913e-12
8.778672153848216e-12
1.0206964312587518e-11
1.2438872173715195e-11
1.597799731656487e-11
2.2977678449282382e-11
4.553319876790626e-11
2.3324347988492353e-11
4.680526326617081e-12
8.770305598635533e-13
3.413433894381676e-12
4.748025407908092e-12
5.450507303119741e-12
5.770147738310554e-12
5.844212516814143e-12
5.760618519169466e-12
5.5801901833135416e-12
4.533236606240702e-12
9.385797775461944e-12
9.962185962984059e-12
9.803951040191734e-12
9.750754960759599e-12
9.902237796535519e-12
1.0214638481886228e-11
1.063568211132527e-11
1.1126083135773468e-11
1.1658569314205647e-11
1.2214395827299649e-11
1.0558547585043743e-11
8.948347436092084e-12
8.080054044808737e-12
8.005101443971543e-12
8.703959722781587e-12
1.0122386263737325e-11
1.2335243347784132e-11
1.5839316666600282e-11
2.2757733907608137e-11
4.50148620026574e-11
2.3237947150764216e-11
4.6524369802944416e-12
8.750148686728092e-13
3.3956997765320387e-12
4.7221657471815556e-12
5.421166104441371e-12
5.740356652167677e-12
5.815972823539198e-12
5.735088165117964e-12
5.557952348583091e-12
4.5511760737209705e-12
9.389726524584758e-12
9.964116504841104e-12
9.805750847524387e-12
9.752816004907156e-12
9.904566903373878e-12
1.0217136018846515e-11
1.0638309839534091e-11
1.112877340201743e-11
1.166129381268356e-11
1.22171258745776e-11
1.0561856470408328e-11
8.951453247882898e-12
8.08264430626634e-12
8.007269020394623e-12
8.706048089462801e-12
1.0124668755602084e-11
1.23380113258162e-11
1.584291508622471e-11
2.27631002470327e-11
4.502623666124369e-11
2.3234076336083955e-11
4.649914243229104e-12
8.775824365170874e-13
3.3983112480683998e-12
4.724775586210943e-12
5.423636802755587e-12
5.742646234678365e-12
5.8180327894694795e-12
5.736889542287593e-12
4.367038061331825e-12
9.579583821030164e-12
1.0183076358411681e-11
9.99147324448888e-12
9.905059253417232e-12
1.003313447354706e-11
1.0330279831021997e-11
1.0741439231230051e-11
1.1225205316360845e-11
1.1752989829282276e-11
1.2305163778564801e-11
1.286807028233301e-11
1.153184081839775e-11
1.0009859088991563e-11
9.071897779354106e-12
8.92897907622985e-12
9.639241007839106e-12
1.1167351746853576e-11
1.3605364517264292e-11
1.75235813552984e-11
2.538125585371681e-11
5.087266913637792e-11
2.4461894953882972e-11
4.982683922376035e-12
9.465453087804375e-13
3.669461994565381e-12
5.097825215433697e-12
5.838166820995111e-12
6.159020888326204e-12
6.2104523439469215e-12
6.089940660348372e-12
4.031164005023547e-12
9.530042114420183e-12
1.0168760605233099e-11
9.977802470920127e-12
9.885722230441762e-12
1.0008704502933308e-11
1.0302257337643636e-11
1.0711111666298998e-11
1.119351832153077e-11
1.1720592933005045e-11
1.2272554643284797e-11
1.0634274738729855e-11
9.028768311143428e-12
8.155929059024548e-12
8.077396791986913e-12
8.778672153848216e-12
1.0206964312587518e-11
1.2438872173715195e-11
1.597799731656487e-11
2.2977678449282382e-11
4.553319876790626e-11
2.3324347988492353e-11
4.680526326617081e-12
8.770305598635533e-13
3.413433894381676e-12
4.748025407908092e-12
5.450507303119741e-12
5.770147738310554e-12
5.844212516814143e-12
5.760618519169466e-12
5.5801901833135416e-12
4.533236606240702e-12
9.385797775461944e-12
9.962185962984059e-12
9.803951040191734e-12
9.750754960759599e-12
9.902237796535519e-12
1.0214638481886228e-11
1.063568211132527e-11
1.1126083135773468e-11
1.1658569314205647e-11
1.2214395827299649e-11
1.0558547585043743e-11
8.948347436092084e-12
8.080054044808737e-12
8.005101443971543e-12
8.703959722781587e-12
1.0122386263737325e-11
1.2335243347784132e-11
1.5839316666600282e-11
2.2757733907608137e-11
4.50148620026574e-11
2.3237947150764216e-11
4.6524369802944416e-12
8.750148686728092e-13
3.3956997765320387e-12
4.7221657471815556e-12
5.421166104441371e-12
5.740356652167677e-12
5.815972823539198e-12
5.735088165117964e-12
5.557952348583091e-12
4.5511760737209705e-12
9.389726524584758e-12
9.964116504841104e-12
9.805750847524387e-12
9.752816004907156e-12
9.904566903373878e-12
1.0217136018846515e-11
1.0638309839534091e-11
1.112877340201743e-11
1.166129381268356e-11
1.22171258745776e-11
1.0561856470408328e-11
8.951453247882898e-12
8.08264430626634e-12
8.007269020394623e-12
8.706048089462801e-12
1.0124668755602084e-11
1.23380113258162e-11
1.584291508622471e-11
2.27631002470327e-11
4.502623666124369e-11
2.3234076336083955e-11
4.649914243229104e-12
8.775824365170874e-13
3.3983112480683998e-12
4.724775586210943e-12
5.423636802755587e-12
5.742646234678365e-12
5.8180327894694795e-12
5.736889542287593e-12
4.367038061331825e-12
9.579583821030164e-12
1.0183076358411681e-11
9.99147324448888e-12
9.905059253417232e-12
1.003313447354706e-11
1.0330279831021997e-11
1.0741439231230051e-11
1.1225205316360845e-11
1.1752989829282276e-11
1.2305163778564801e-11
1.286807028233301e-11
1.153184081839775e-11
1.0009859088991563e-11
9.071897779354106e-12
8.92897907622985e-12
9.639241007839106e-12
1.1167351746853576e-11
1.3605364517264292e-11
1.75235813552984e-11
2.538125585371681e-11
5.087266913637792e-11
2.4461894953882972e-11
4.982683922376035e-12
9.465453087804375e-13
3.669461994565381e-12
5.097825215433697e-12
5.838166820995111e-12
6.159020888326204e-12
6.2104523439469215e-12
6.089940660348372e-12
4.031164005023547e-12
9.530042114420183e-12
1.0168760605233099e-11
9.977802470920127e-12
9.885722230441762e-12
1.0008704502933308e-11
1.0302257337643636e-11
1.0711111666298998e-11
1.119351832153077e-11
1.1720592933005045e-11
1.2272554643284797e-11
1.0634274738729855e-11
9.028768311143428e-12
8.155929059024548e-12
8.077396791986913e-12
8.778672153848216e-12
1.0206964312587518e-11
1.2438872173715195e-11
1.597799731656487e-11
2.2977678449282382e-11
4.553319876790626e-11
2.3324347988492353e-11
4.680526326617081e-12
8.770305598635533e-13
3.413433894381676e-12
4.748025407908092e-12
5.450507303119741e-12
5.770147738310554e-12
5.844212516814143e-12
5.760618519169466e-12
5.5801901833135416e-12
4.533236606240702e-12
9.385797775461944e-12
9.962185962984059e-12
9.803951040191734e-12
9.750754960759599e-12
9.902237796535519e-12
1.0214638481886228e-11
1.063568211132527e-11
1.1126083135773468e-11
1.1658569314205647e-11
1.2214395827299649e-11
1.0558547585043743e-11
8.948347436092084e-12
8.080054044808737e-12
8.005101443971543e-12
8.703959722781587e-12
1.0122386263737325e-11
1.2335243347784132e-11
1.5839316666600282e-11
2.2757733907608137e-11
4.50148620026574e-11
2.3237947150764216e-11
4.6524369802944416e-12
8.750148686728092e-13
3.3956997765320387e-12
4.7221657471815556e-12
5.421166104441371e-12
5.740356652167677e-12
5.815972823539198e-12
5.735088165117964e-12
5.557952348583091e-12
4.5511760737209705e-12
9.389726524584758e-12
9.964116504841104e-12
9.805750847524387e-12
9.752816004907156e-12
9.904566903373878e-12
1.0217136018846515e-11
1.0638309839534091e-11
1.112877340201743e-11
1.166129381268356e-11
1.22171258745776e-11
1.0561856470408328e-11
8.951453247882898e-12
8.08264430626634e-12
8.007269020394623e-12
8.706048089462801e-12
1.0124668755602084e-11
1.23380113258162e-11
1.584291508622471e-11
2.27631002470327e-11
4.502623666124369e-11
2.3234076336083955e-11
4.649914243229104e-12
8.775824365170874e-13
3.3983112480683998e-12
4.724775586210943e-12
5.423636802755587e-12
5.742646234678365e-12
5.8180327894694795e-12
5.736889542287593e-12
4.367038061331825e-12
9.579583821030164e-12
1.0183076358411681e-11
9.99147324448888e-12
9.905059253417232e-12
1.003313447354706e-11
1.0330279831021997e-11
1.0741439231230051e-11
1.1225205316360845e-11
1.1752989829282276e-11
1.2305163778564801e-11
1.286807028233301e-11
1.153184081839775e-11
1.0009859088991563e-11
9.071897779354106e-12
8.92897907622985e-12
9.639241007839106e-12
1.1167351746853576e-11
1.3605364517264292e-11
1.75235813552984e-11
2.538125585371681e-11
5.087266913637792e-11
2.4461894953882972e-11
4.982683922376035e-12
9.465453087804375e-13
3.669461994565381e-12
5.097825215433697e-12
5.838166820995111e-12
6.159020888326204e-12
6.2104523439469215e-12
6.089940660348372e-12
4.031164005023547e-12
9.530042114420183e-12
1.0168760605233099e-11
9.977802470920127e-12
9.885722230441762e-12
1.0008704502933308e-11
1.0302257337643636e-11
1.0711111666298998e-11
1.119351832153077e-11
1.1720592933005045e-11
1.2272554643284797e-11
1.0634274738729855e-11
9.028768311143428e-12
8.155929059024548e-12
8.077396791986913e-12
8.778672153848216e-12
1.0206964312587518e-11
1.2438872173715195e-11
1.597799731656487e-11
2.2977678449282382e-11
4.553319876790626e-11
2.3324347988492353e-11
4.680526326617081e-12
8.770305598635533e-13
3.413433894381676e-12
4.748025407908092e-12
5.450507303119741e-12
5.770147738310554e-12
5.844212516814143e-12
5.760618519169466e-12
5.5801901833135416e-12
4.533236606240702e-12
9.385797775461944e-12
9.962185962984059e-12
9.803951040191734e-12
9.750754960759599e-12
9.902237796535519e-12
1.0214638481886228e-11
1.063568211132527e-11
1.1126083135773468e-11
1.1658569314205647e-11
1.2214395827299649e-11
1.0558547585043743e-11
8.948347436092084e-12
8.080054044808737e-12
8.005101443971543e-12
8.703959722781587e-12
1.0122386263737325e-11
1.2335243347784132e-11
1.5839316666600282e-11
2.2757733907608137e-11
4.50148620026574e-11
2.3237947150764216e-11
4.6524369802944416e-12
8.750148686728092e-13
3.3956997765320387e-12
4.7221657471815556e-12
5.421166104441371e-12
5.740356652167677e-12
5.815972823539198e-12
5.735088165117964e-12
5.557952348583091e-12
4.5511760737209705e-12
9.389726524584758e-12
9.964116504841104e-12
9.805750847524387e-12
9.752816004907156e-12
9.904566903373878e-12
1.0217136018846515e-11
1.0638309839534091e-11
1.112877340201743e-11
1.166129381268356e-11
1.22171258745776e-11
1.0561856470408328e-11
8.951453247882898e-12
8.08264430626634e-12
8.007269020394623e-12
8.706048089462801e-12
1.0124668755602084e-11
1.23380113258162e-11
1.584291508622471e-11
2.27631002470327e-11
4.502623666124369e-11
2.3234076336083955e-11
4.649914243229104e-12
8.775824365170874e-13
3.3983112480683998e-12
4.724775586210943e-12
5.423636802755587e-12
5.742646234678365e-12
5.8180327894694795e-12
5.736889542287593e-12
4.367038061331825e-12
9.579583821030164e-12
1.0183076358411681e-11
9.99147324448888e-12
9.905059253417232e-12
1.003313447354706e-11
1.0330279831021997e-11
1.0741439231230051e-11
1.1225205316360845e-11
1.1752989829282276e-11
1.2305163778564801e-11
1.286807028233301e-11
1.153184081839775e-11
1.0009859088991563e-11
9.071897779354106e-12
8.92897907622985e-12
9.639241007839106e-12
1.1167351746853576e-11
1.3605364517264292e-11
1.75235813552984e-11
2.538125585371681e-11
5.087266913637792e-11
2.4461894953882972e-11
4.982683922376035e-12
9.465453087804375e-13
3.669461994565381e-12
5.097825215433697e-12
5.838166820995111e-12
6.159020888326204e-12
6.2104523439469215e-12
6.089940660348372e-12
4.031164005023547e-12
9.530042114420183e-12
1.0168760605233099e-11
9.977802470920127e-12
9.885722230441762e-12
1.0008704502933308e-11
1.0302257337643636e-11
1.0711111666298998e-11
1.119351832153077e-11
1.1720592933005045e-11
1.2272554643284797e-11
1.0634274738729855e-11
9.028768311143428e-12
8.155929059024548e-12
8.077396791986913e-12
8.778672153848216e-12
1.0206964312587518e-11
1.2438872173715195e-11
1.597799731656487e-11
2.2977678449282382e-11
4.553319876790626e-11
2.3324347988492353e-11
4.680526326617081e-12
8.770305598635533e-13
3.413433894381676e-12
4.748025407908092e-12
5.450507303119741e-12
5.770147738310554e-12
5.844212516814143e-12
5.760618519169466e-12
5.5801901833135416e-12
4.533236606240702e-12
9.385797775461944e-12
9.962185962984059e-12
9.803951040191734e-12
9.750754960759599e-12
9.902237796535519e-12
1.0214638481886228e-11
1.063568211132527e-11
1.1126083135773468e-11
1.1658569314205647e-11
1.2214395827299649e-11
1.0558547585043743e-11
8.948347436092084e-12
8.080054044808737e-12
8.005101443971543e-12
8.703959722781587e-12
1.0122386263737325e-11
1.2335243347784132e-11
1.5839316666600282e-11
2.2757733907608137e-11
4.50148620026574e-11
2.3237947150764216e-11
4.6524369802944416e-12
8.750148686728092e-13
3.3956997765320387e-12
4.7221657471815556e-12
5.421166104441371e-12
5.740356652167677e-12
5.815972823539198e-12
5.735088165117964e-12
5.557952348583091e-12
4.5511760737209705e-12
9.389726524584758e-12
9.964116504841104e-12
9.805750847524387e-12
9.752816004907156e-12
9.904566903373878e-12
1.0217136018846515e-11
1.0638309839534091e-11
1.112877340201743e-11
1.166129381268356e-11
1.22171258745776e-11
1.0561856470408328e-11
8.951453247882898e-12
8.08264430626634e-12
8.007269020394623e-12
8.706048089462801e-12
1.0124668755602084e-11
1.23380113258162e-11
1.584291508622471e-11
2.27631002470327e-11
4.502623666124369e-11
2.3234076336083955e-11
4.649914243229104e-12
8.775824365170874e-13
3.3983112480683998e-12
4.724775586210943e-12
5.423636802755587e-12
5.742646234678365e-12
5.8180327894694795e-12
5.736889542287593e-12
4.367038061331825e-12
9.579583821030164e-12
1.0183076358411681e-11
9.99147324448888e-12
9.905059253417232e-12
1.003313447354706e-11
1.0330279831021997e-11
1.0741439231230051e-11
1.1225205316360845e-11
1.1752989829282276e-11
1.2305163778564801e-11
1.286807028233301e-11
1.153184081839775e-11
1.0009859088991563e-11
9.071897779354106e-12
8.92897907622985e-12
9.639241007839106e-12
1.1167351746853576e-11
1.3605364517264292e-11
1.75235813552984e-11
2.538125585371681e-11
5.087266913637792e-11
2.4461894953882972e-11
4.982683922376035e-12
9.465453087804375e-13
3.669461994565381e-12
5.097825215433697e-12
5.838166820995111e-12
6.159020888326204e-12
6.2104523439469215e-12
6.089940660348372e-12
4.031164005023547e-12
9.530042114420183e-12
1.0168760605233099e-11
9.977802470920127e-12
9.885722230441762e-12
1.0008704502933308e-11
1.0302257337643636e-11
1.0711111666298998e-11
1.119351832153077e-11
1.1720592933005045e-11
1.2272554643284797e-11
1.0634274738729855e-11
9.028768311143428e-12
8.155929059024548e-12
8.077396791986913e-12
8.778672153848216e-12
1.0206964312587518e-11
1.2438872173715195e-11
1.597799731656487e-11
2.2977678449282382e-11
4.553319876790626e-11
2.3324347988492353e-11
4.680526326617081e-12
8.770305598635533e-13
3.413433894381676e-12
4.748025407908092e-12
5.450507303119741e-12
5.770147738310554e-12
5.844212516814143e-12
5.760618519169466e-12
5.5801901833135416e-12
4.533236606240702e-12
9.385797775461944e-12
9.962185962984059e-12
9.803951040191734e-12
9.750754960759599e-12
9.902237796535519e-12
1.0214638481886228e-11
1.063568211132527e-11
1.1126083135773468e-11
1.1658569314205647e-11
1.2214395827299649e-11
1.0558547585043743e-11
8.948347436092084e-12
8.080054044808737e-12
8.005101443971543e-12
8.703959722781587e-12
1.0122386263737325e-11
1.2335243347784132e-11
1.5839316666600282e-11
2.2757733907608137e-11
4.50148620026574e-11
2.3237947150764216e-11
4.6524369802944416e-12
8.750148686728092e-13
3.3956997765320387e-12
4.7221657471815556e-12
5.421166104441371e-12
5.740356652167677e-12
5.815972823539198e-12
5.735088165117964e-12
5.557952348583091e-12
4.5511760737209705e-12
9.389726524584758e-12
9.964116504841104e-12
9.805750847524387e-12
9.752816004907156e-12
9.904566903373878e-12
1.0217136018846515e-11
1.0638309839534091e-11
1.112877340201743e-11
1.166129381268356e-11
1.22171258745776e-11
1.0561856470408328e-11
8.951453247882898e-12
8.08264430626634e-12
8.007269020394623e-12
8.706048089462801e-12
1.0124668755602084e-11
1.23380113258162e-11
1.584291508622471e-11
2.27631002470327e-11
4.502623666124369e-11
2.3234076336083955e-11
4.649914243229104e-12
8.775824365170874e-13
3.3983112480683998e-12
4.724775586210943e-12
5.423636802755587e-12
5.742646234678365e-12
5.8180327894694795e-12
5.736889542287593e-12
4.367038061331825e-12
9.579583821030164e-12
1.0183076358411681e-11
9.99147324448888e-12
9.905059253417232e-12
1.003313447354706e-11
1.0330279831021997e-11
1.0741439231230051e-11
1.1225205316360845e-11
1.1752989829282276e-11
1.2305163778564801e-11
1.286807028233301e-11
1.153184081839775e-11
1.0009859088991563e-11
9.071897779354106e-12
8.92897907622985e-12
9.639241007839106e-12
1.1167351746853576e-11
1.3605364517264292e-11
1.75235813552984e-11
2.538125585371681e-11
5.087266913637792e-11
2.4461894953882972e-11
4.982683922376035e-12
9.465453087804375e-13
3.669461994565381e-12
5.097825215433697e-12
5.838166820995111e-12
6.159020888326204e-12
6.2104523439469215e-12
6.089940660348372e-12
4.031164005023547e-12
9.530042114420183e-12
1.0168760605233099e-11
9.977802470920127e-12
9.885722230441762e-12
1.0008704502933308e-11
1.0302257337643636e-11
1.0711111666298998e-11
1.119351832153077e-11
1.1720592933005045e-11
1.2272554643284797e-11
1.0634274738729855e-11
9.028768311143428e-12
8.155929059024548e-12
8.077396791986913e-12
8.778672153848216e-12
1.0206964312587518e-11
1.2438872173715195e-11
1.597799731656487e-11
2.2977678449282382e-11
4.553319876790626e-11
2.3324347988492353e-11
4.680526326617081e-12
8.770305598635533e-13
3.413433894381676e-12
4.748025407908092e-12
5.450507303119741e-12
5.770147738310554e-12
5.844212516814143e-12
5.760618519169466e-12
5.5801901833135416e-12
4.533236606240702e-12
9.385797775461944e-12
9.962185962984059e-12
9.803951040191734e-12
9.750754960759599e-12
9.902237796535519e-12
1.0214638481886228e-11
1.063568211132527e-11
1.1126083135773468e-11
1.1658569314205647e-11
1.2214395827299649e-11
1.0558547585043743e-11
8.948347436092084e-12
8.080054044808737e-12
8.005101443971543e-12
8.703959722781587e-12
1.0122386263737325e-11
1.2335243347784132e-11
1.5839316666600282e-11
2.2757733907608137e-11
4.50148620026574e-11
2.3237947150764216e-11
4.6524369802944416e-12
8.750148686728092e-13
3.3956997765320387e-12
4.7221657471815556e-12
5.421166104441371e-12
5.740356652167677e-12
5.815972823539198e-12
5.735088165117964e-12
5.557952348583091e-12
4.5511760737209705e-12
9.389726524584758e-12
9.964116504841104e-12
9.805750847524387e-12
9.752816004907156e-12
9.904566903373878e-12
1.0217136018846515e-11
1.0638309839534091e-11
1.112877340201743e-11
1.166129381268356e-11
1.22171258745776e-11
1.0561856470408328e-11
8.951453247882898e-12
8.08264430626634e-12
8.007269020394623e-12
8.706048089462801e-12
1.0124668755602084e-11
1.23380113258162e-11
1.584291508622471e-11
2.27631002470327e-11
4.502623666124369e-11
2.3234076336083955e-11
4.649914243229104e-12
8.775824365170874e-13
3.3983112480683998e-12
4.724775586210943e-12
5.423636802755587e-12
5.742646234678365e-12
5.8180327894694795e-12
5.736889542287593e-12
4.367038061331825e-12
9.579583821030164e-12
1.0183076358411681e-11
9.99147324448888e-12
9.905059253417232e-12
1.003313447354706e-11
1.0330279831021997e-11
1.0741439231230051e-11
1.1225205316360845e-11
1.1752989829282276e-11
1.2305163778564801e-11
1.286807028233301e-11
1.153184081839775e-11
1.0009859088991563e-11
9.071897779354106e-12
8.92897907622985e-12
9.639241007839106e-12
1.1167351746853576e-11
1.3605364517264292e-11
1.75235813552984e-11
2.538125585371681e-11
5.087266913637792e-11
2.4461894953882972e-11
4.982683922376035e-12
9.465453087804375e-13
3.669461994565381e-12
5.097825215433697e-12
5.838166820995111e-12
6.159020888326204e-12
6.2104523439469215e-12
6.089940660348372e-12
4.031164005023547e-12
9.530042114420183e-12
1.0168760605233099e-11
9.977802470920127e-12
9.885722230441762e-12
1.0008704502933308e-11
1.0302257337643636e-11
1.0711111666298998e-11
1.119351832153077e-11
1.1720592933005045e-11
1.2272554643284797e-11
1.0634274738729855e-11
9.028768311143428e-12
8.155929059024548e-12
8.077396791986913e-12
8.778672153848216e-12
1.0206964312587518e-11
1.2438872173715195e-11
1.597799731656487e-11
2.2977678449282382e-11
4.553319876790626e-11
2.3324347988492353e-11
4.680526326617081e-12
8.770305598635533e-13
3.413433894381676e-12
4.748025407908092e-12
5.450507303119741e-12
5.770147738310554e-12
5.844212516814143e-12
5.760618519169466e-12
5.5801901833135416e-12
4.533236606240702e-12
9.385797775461944e-12
9.962185962984059e-12
9.803951040191734e-12
9.750754960759599e-12
9.902237796535519e-12
1.0214638481886228e-11
1.063568211132527e-11
1.1126083135773468e-11
1.1658569314205647e-11
1.2214395827299649e-11
1.0558547585043743e-11
8.948347436092084e-12
8.080054044808737e-12
8.005101443971543e-12
8.703959722781587e-12
1.0122386263737325e-11
1.2335243347784132e-11
1.5839316666600282e-11
2.2757733907608137e-11
4.50148620026574e-11
2.3237947150764216e-11
4.6524369802944416e-12
8.750148686728092e-13
3.3956997765320387e-12
4.7221657471815556e-12
5.421166104441371e-12
5.740356652167677e-12
5.815972823539198e-12
5.735088165117964e-12
5.557952348583091e-12
4.5511760737209705e-12
9.389726524584758e-12
9.964116504841104e-12
9.805750847524387e-12
9.752816004907156e-12
9.904566903373878e-12
1.0217136018846515e-11
1.0638309839534091e-11
1.112877340201743e-11
1.166129381268356e-11
1.22171258745776e-11
1.0561856470408328e-11
8.951453247882898e-12
8.08264430626634e-12
8.007269020394623e-12
8.706048089462801e-12
1.0124668755602084e-11
1.23380113258162e-11
1.584291508622471e-11
2.27631002470327e-11
4.502623666124369e-11
2.3234076336083955e-11
4.649914243229104e-12
8.775824365170874e-13
3.3983112480683998e-12
4.724775586210943e-12
5.423636802755587e-12
5.742646234678365e-12
5.8180327894694795e-12
5.736889542287593e-12
4.367038061331825e-12
9.579583821030164e-12
1.0183076358411681e-11
9.99147324448888e-12
9.905059253417232e-12
1.003313447354706e-11
1.0330279831021997e-11
1.0741439231230051e-11
1.1225205316360845e-11
1.1752989829282276e-11
1.2305163778564801e-11
1.286807028233301e-11
1.153184081839775e-11
1.0009859088991563e-11
9.071897779354106e-12
8.92897907622985e-12
9.639241007839106e-12
1.1167351746853576e-11
1.3605364517264292e-11
1.75235813552984e-11
2.538125585371681e-11
5.087266913637792e-11
2.4461894953882972e-11
4.982683922376035e-12
9.465453087804375e-13
3.669461994565381e-12
5.097825215433697e-12
5.838166820995111e-12
6.159020888326204e-12
6.2104523439469215e-12
6.089940660348372e-12
4.031164005023547e-12
9.530042114420183e-12
1.0168760605233099e-11
9.977802470920127e-12
9.885722230441762e-12
1.0008704502933308e-11
1.0302257337643636e-11
1.0711111666298998e-11
1.119351832153077e-11
1.1720592933005045e-11
1.2272554643284797e-11
1.0634274738729855e-11
9.028768311143428e-12
8.155929059024548e-12
8.077396791986913e-12
8.778672153848216e-12
1.0206964312587518e-11
1.2438872173715195e-11
1.597799731656487e-11
2.2977678449282382e-11
4.553319876790626e-11
2.3324347988492353e-11
4.680526326617081e-12
8.770305598635533e-13
3.413433894381676e-12
4.748025407908092e-12
5.450507303119741e-12
5.770147738310554e-12
5.844212516814143e-12
5.760618519169466e-12
5.5801901833135416e-12
4.533236606240702e-12
9.385797775461944e-12
9.962185962984059e-12
9.803951040191734e-12
9.750754960759599e-12
9.902237796535519e-12
1.0214638481886228e-11
1.063568211132527e-11
1.1126083135773468e-11
1.1658569314205647e-11
1.2214395827299649e-11
1.0558547585043743e-11
8.948347436092084e-12
8.080054044808737e-12
8.005101443971543e-12
8.703959722781587e-12
1.0122386263737325e-11
1.2335243347784132e-11
1.5839316666600282e-11
2.2757733907608137e-11
4.50148620026574e-11
2.3237947150764216e-11
4.6524369802944416e-12
8.750148686728092e-13
3.3956997765320387e-12
4.7221657471815556e-12
5.421166104441371e-12
5.740356652167677e-12
5.815972823539198e-12
5.735088165117964e-12
5.557952348583091e-12
4.5511760737209705e-12
9.389726524584758e-12
9.964116504841104e-12
9.805750847524387e-12
9.752816004907156e-12
9.904566903373878e-12
1.0217136018846515e-11
1.0638309839534091e-11
1.112877340201743e-11
1.166129381268356e-11
1.22171258745776e-11
1.0561856470408328e-11
8.951453247882898e-12
8.08264430626634e-12
8.007269020394623e-12
8.706048089462801e-12
1.0124668755602084e-11
1.23380113258162e-11
1.584291508622471e-11
2.27631002470327e-11
4.502623666124369e-11
2.3234076336083955e-11
4.649914243229104e-12
8.775824365170874e-13
3.3983112480683998e-12
4.724775586210943e-12
5.423636802755587e-12
5.742646234678365e-12
5.8180327894694795e-12
5.736889542287593e-12
4.367038061331825e-12
9.579583821030164e-12
1.0183076358411681e-11
9.99147324448888e-12
9.905059253417232e-12
1.003313447354706e-11
1.0330279831021997e-11
1.0741439231230051e-11
1.1225205316360845e-11
1.1752989829282276e-11
1.2305163778564801e-11
1.286807028233301e-11
1.153184081839775e-11
1.0009859088991563e-11
9.071897779354106e-12
8.92897907622985e-12
9.639241007839106e-12
1.1167351746853576e-11
1.3605364517264292e-11
1.75235813552984e-11
2.538125585371681e-11
5.087266913637792e-11
2.4461894953882972e-11
4.982683922376035e-12
9.465453087804375e-13
3.669461994565381e-12
5.097825215433697e-12
5.838166820995111e-12
6.159020888326204e-12
6.2104523439469215e-12
6.089940660348372e-12
4.031164005023547e-12
9.530042114420183e-12
1.0168760605233099e-11
9.977802470920127e-12
9.885722230441762e-12
1.0008704502933308e-11
1.0302257337643636e-11
1.0711111666298998e-11
1.119351832153077e-11
1.1720592933005045e-11
1.2272554643284797e-11
1.0634274738729855e-11
9.028768311143428e-12
8.155929059024548e-12
8.077396791986913e-12
8.778672153848216e-12
1.0206964312587518e-11
1.2438872173715195e-11
1.597799731656487e-11
2.2977678449282382e-11
4.553319876790626e-11
2.3324347988492353e-11
4.680526326617081e-12
8.770305598635533e-13
3.413433894381676e-12
4.748025407908092e-12
5.450507303119741e-12
5.770147738310554e-12
5.844212516814143e-12
5.760618519169466e-12
5.5801901833135416e-12
4.533236606240702e-12
9.385797775461944e-12
9.962185962984059e-12
9.803951040191734e-12
9.750754960759599e-12
9.902237796535519e-12
1.0214638481886228e-11
1.063568211132527e-11
1.1126083135773468e-11
1.1658569314205647e-11
1.2214395827299649e-11
1.0558547585043743e-11
8.948347436092084e-12
8.080054044808737e-12
8.005101443971543e-12
8.703959722781587e-12
1.0122386263737325e-11
1.2335243347784132e-11
1.5839316666600282e-11
2.2757733907608137e-11
4.50148620026574e-11
2.3237947150764216e-11
4.6524369802944416e-12
8.750148686728092e-13
3.3956997765320387e-12
4.7221657471815556e-12
5.421166104441371e-12
5.740356652167677e-12
5.815972823539198e-12
5.735088165117964e-12
5.557952348583091e-12
4.5511760737209705e-12
9.389726524584758e-12
9.964116504841104e-12
9.805750847524387e-12
9.752816004907156e-12
9.904566903373878e-12
1.0217136018846515e-11
1.0638309839534091e-11
1.112877340201743e-11
1.166129381268356e-11
1.22171258745776e-11
1.0561856470408328e-11
8.951453247882898e-12
8.08264430626634e-12
8.007269020394623e-12
8.706048089462801e-12
1.0124668755602084e-11
1.23380113258162e-11
1.584291508622471e-11
2.27631002470327e-11
4.502623666124369e-11
2.3234076336083955e-11
4.649914243229104e-12
8.775824365170874e-13
3.3983112480683998e-12
4.724775586210943e-12
5.423636802755587e-12
5.742646234678365e-12
5.8180327894694795e-12
5.736889542287593e-12
4.367038061331825e-12
9.579583821030164e-12
1.0183076358411681e-11
9.99147324448888e-12
9.905059253417232e-12
1.003313447354706e-11
1.0330279831021997e-11
1.0741439231230051e-11
1.1225205316360845e-11
1.1752989829282276e-11
1.2305163778564801e-11
1.286807028233301e-11
1.153184081839775e-11
1.0009859088991563e-11
9.071897779354106e-12
8.92897907622985e-12
9.639241007839106e-12
1.1167351746853576e-11
1.3605364517264292e-11
1.75235813552984e-11
2.538125585371681e-11
5.087266913637792e-11
2.4461894953882972e-11
4.982683922376035e-12
9.465453087804375e-13
3.669461994565381e-12
5.097825215433697e-12
5.838166820995111e-12
6.159020888326204e-12
6.2104523439469215e-12
6.089940660348372e-12
4.031164005023547e-12
9.530042114420183e-12
1.0168760605233099e-11
9.977802470920127e-12
9.885722230441762e-12
1.0008704502933308e-11
1.0302257337643636e-11
1.0711111666298998e-11
1.119351832153077e-11
1.1720592933005045e-11
1.2272554643284797e-11
1.0634274738729855e-11
9.028768311143428e-12
8.155929059024548e-12
8.077396791986913e-12
8.778672153848216e-12
1.0206964312587518e-11
1.2438872173715195e-11
1.597799731656487e-11
2.2977678449282382e-11
4.553319876790626e-11
2.3324347988492353e-11
4.680526326617081e-12
8.770305598635533e-13
3.413433894381676e-12
4.748025407908092e-12
5.450507303119741e-12
5.770147738310554e-12
5.844212516814143e-12
5.760618519169466e-12
5.5801901833135416e-12
4.533236606240702e-12
9.385797775461944e-12
9.962185962984059e-12
9.803951040191734e-12
9.750754960759599e-12
9.902237796535519e-12
1.0214638481886228e-11
1.063568211132527e-11
1.1126083135773468e-11
1.1658569314205647e-11
1.2214395827299649e-11
1.0558547585043743e-11
8.948347436092084e-12
8.080054044808737e-12
8.005101443971543e-12
8.703959722781587e-12
1.0122386263737325e-11
1.2335243347784132e-11
1.5839316666600282e-11
2.2757733907608137e-11
4.50148620026574e-11
2.3237947150764216e-11
4.6524369802944416e-12
8.750148686728092e-13
3.3956997765320387e-12
4.7221657471815556e-12
5.421166104441371e-12
5.740356652167677e-12
5.815972823539198e-12
5.735088165117964e-12
5.557952348583091e-12
4.5511760737209705e-12
9.389726524584758e-12
9.964116504841104e-12
9.805750847524387e-12
9.752816004907156e-12
9.904566903373878e-12
1.0217136018846515e-11
1.0638309839534091e-11
1.112877340201743e-11
1.166129381268356e-11
1.22171258745776e-11
1.0561856470408328e-11
8.951453247882898e-12
8.08264430626634e-12
8.007269020394623e-12
8.706048089462801e-12
1.0124668755602084e-11
1.23380113258162e-11
1.584291508622471e-11
2.27631002470327e-11
4.502623666124369e-11
2.3234076336083955e-11
4.649914243229104e-12
8.775824365170874e-13
3.3983112480683998e-12
4.724775586210943e-12
5.423636802755587e-12
5.742646234678365e-12
5.8180327894694795e-12
5.736889542287593e-12
4.367038061331825e-12
9.579583821030164e-12
1.0183076358411681e-11
9.99147324448888e-12
9.905059253417232e-12
1.003313447354706e-11
1.0330279831021997e-11
1.0741439231230051e-11
1.1225205316360845e-11
1.1752989829282276e-11
1.2305163778564801e-11
1.286807028233301e-11
1.153184081839775e-11
1.0009859088991563e-11
9.071897779354106e-12
8.92897907622985e-12
9.639241007839106e-12
1.1167351746853576e-11
1.3605364517264292e-11
1.75235813552984e-11
2.538125585371681e-11
5.087266913637792e-11
2.4461894953882972e-11
4.982683922376035e-12
9.465453087804375e-13
3.669461994565381e-12
5.097825215433697e-12
5.838166820995111e-12
6.159020888326204e-12
6.2104523439469215e-12
6.089940660348372e-12
4.031164005023547e-12
9.530042114420183e-12
1.0168760605233099e-11
9.977802470920127e-12
9.885722230441762e-12
1.0008704502933308e-11
1.0302257337643636e-11
1.0711111666298998e-11
1.119351832153077e-11
1.1720592933005045e-11
1.2272554643284797e-11
1.0634274738729855e-11
9.028768311143428e-12
8.155929059024548e-12
8.077396791986913e-12
8.778672153848216e-12
1.0206964312587518e-11
1.2438872173715195e-11
1.597799731656487e-11
2.2977678449282382e-11
4.553319876790626e-11
2.3324347988492353e-11
4.680526326617081e-12
8.770305598635533e-13
3.413433894381676e-12
4.748025407908092e-12
5.450507303119741e-12
5.770147738310554e-12
5.844212516814143e-12
5.760618519169466e-12
5.5801901833135416e-12
4.533236606240702e-12
9.385797775461944e-12
9.962185962984059e-12
9.803951040191734e-12
9.750754960759599e-12
9.902237796535519e-12
1.0214638481886228e-11
1.063568211132527e-11
1.1126083135773468e-11
1.1658569314205647e-11
1.2214395827299649e-11
1.0558547585043743e-11
8.948347436092084e-12
8.080054044808737e-12
8.005101443971543e-12
8.703959722781587e-12
1.0122386263737325e-11
1.2335243347784132e-11
1.5839316666600282e-11
2.2757733907608137e-11
4.50148620026574e-11
2.3237947150764216e-11
4.6524369802944416e-12
8.750148686728092e-13
3.3956997765320387e-12
4.7221657471815556e-12
5.421166104441371e-12
5.740356652167677e-12
5.815972823539198e-12
5.735088165117964e-12
5.557952348583091e-12
4.5511760737209705e-12
9.389726524584758e-12
9.964116504841104e-12
9.805750847524387e-12
9.752816004907156e-12
9.904566903373878e-12
1.0217136018846515e-11
1.0638309839534091e-11
1.112877340201743e-11
1.166129381268356e-11
1.22171258745776e-11
1.0561856470408328e-11
8.951453247882898e-12
8.08264430626634e-12
8.007269020394623e-12
8.706048089462801e-12
1.0124668755602084e-11
1.23380113258162e-11
1.584291508622471e-11
2.27631002470327e-11
4.502623666124369e-11
2.3234076336083955e-11
4.649914243229104e-12
8.775824365170874e-13
3.3983112480683998e-12
4.724775586210943e-12
5.423636802755587e-12
5.742646234678365e-12
5.8180327894694795e-12
5.736889542287593e-12
4.367038061331825e-12
9.579583821030164e-12
1.0183076358411681e-11
9.99147324448888e-12
9.905059253417232e-12
1.003313447354706e-11
1.0330279831021997e-11
1.0741439231230051e-11
1.1225205316360845e-11
1.1752989829282276e-11
1.2305163778564801e-11
1.286807028233301e-11
1.153184081839775e-11
1.0009859088991563e-11
9.071897779354106e-12
8.92897907622985e-12
9.639241007839106e-12
1.1167351746853576e-11
1.3605364517264292e-11
1.75235813552984e-11
2.538125585371681e-11
5.087266913637792e-11
2.4461894953882972e-11
4.982683922376035e-12
9.465453087804375e-13
3.669461994565381e-12
5.097825215433697e-12
5.838166820995111e-12
6.159020888326204e-12
6.2104523439469215e-12
6.089940660348372e-12
4.031164005023547e-12
9.530042114420183e-12
1.0168760605233099e-11
9.977802470920127e-12
9.885722230441762e-12
1.0008704502933308e-11
1.0302257337643636e-11
1.0711111666298998e-11
1.119351832153077e-11
1.1720592933005045e-11
1.2272554643284797e-11
1.0634274738729855e-11
9.028768311143428e-12
8.155929059024548e-12
8.077396791986913e-12
8.778672153848216e-12
1.0206964312587518e-11
1.2438872173715195e-11
1.597799731656487e-11
2.2977678449282382e-11
4.553319876790626e-11
2.3324347988492353e-11
4.680526326617081e-12
8.770305598635533e-13
3.413433894381676e-12
4.748025407908092e-12
5.450507303119741e-12
5.770147738310554e-12
5.844212516814143e-12
5.760618519169466e-12
5.5801901833135416e-12
4.533236606240702e-12
9.385797775461944e-12
9.962185962984059e-12
9.803951040191734e-12
9.750754960759599e-12
9.902237796535519e-12
1.0214638481886228e-11
1.063568211132527e-11
1.1126083135773468e-11
1.1658569314205647e-11
1.2214395827299649e-11
1.0558547585043743e-11
8.948347436092084e-12
8.080054044808737e-12
8.005101443971543e-12
8.703959722781587e-12
1.0122386263737325e-11
1.2335243347784132e-11
1.5839316666600282e-11
2.2757733907608137e-11
4.50148620026574e-11
2.3237947150764216e-11
4.6524369802944416e-12
8.750148686728092e-13
3.3956997765320387e-12
4.7221657471815556e-12
5.421166104441371e-12
5.740356652167677e-12
5.815972823539198e-12
5.735088165117964e-12
5.557952348583091e-12
4.5511760737209705e-12
9.389726524584758e-12
9.964116504841104e-12
9.805750847524387e-12
9.752816004907156e-12
9.904566903373878e-12
1.0217136018846515e-11
1.0638309839534091e-11
1.112877340201743e-11
1.166129381268356e-11
1.22171258745776e-11
1.0561856470408328e-11
8.951453247882898e-12
8.08264430626634e-12
8.007269020394623e-12
8.706048089462801e-12
1.0124668755602084e-11
1.23380113258162e-11
1.584291508622471e-11
2.27631002470327e-11
4.502623666124369e-11
2.3234076336083955e-11
4.649914243229104e-12
8.775824365170874e-13
3.3983112480683998e-12
4.724775586210943e-12
5.423636802755587e-12
5.742646234678365e-12
5.8180327894694795e-12
5.736889542287593e-12
4.367038061331825e-12
9.579583821030164e-12
1.0183076358411681e-11
9.99147324448888e-12
9.905059253417232e-12
1.003313447354706e-11
1.0330279831021997e-11
1.0741439231230051e-11
1.1225205316360845e-11
1.1752989829282276e-11
1.2305163778564801e-11
1.286807028233301e-11
1.153184081839775e-11
1.0009859088991563e-11
9.071897779354106e-12
8.92897907622985e-12
9.639241007839106e-12
1.1167351746853576e-11
1.3605364517264292e-11
1.75235813552984e-11
2.538125585371681e-11
5.087266913637792e-11
2.4461894953882972e-11
4.982683922376035e-12
9.465453087804375e-13
3.669461994565381e-12
5.097825215433697e-12
5.838166820995111e-12
6.159020888326204e-12
6.2104523439469215e-12
6.089940660348372e-12
4.031164005023547e-12
9.530042114420183e-12
1.0168760605233099e-11
9.977802470920127e-12
9.885722230441762e-12
1.0008704502933308e-11
1.0302257337643636e-11
1.0711111666298998e-11
1.119351832153077e-11
1.1720592933005045e-11
1.2272554643284797e-11
1.0634274738729855e-11
9.028768311143428e-12
8.155929059024548e-12
8.077396791986913e-12
8.778672153848216e-12
1.0206964312587518e-11
1.2438872173715195e-11
1.597799731656487e-11
2.2977678449282382e-11
4.553319876790626e-11
2.3324347988492353e-11
4.680526326617081e-12
8.770305598635533e-13
3.413433894381676e-12
4.748025407908092e-12
5.450507303119741e-12
5.770147738310554e-12
5.844212516814143e-12
5.760618519169466e-12
5.5801901833135416e-12
4.533236606240702e-12
9.385797775461944e-12
9.962185962984059e-12
9.803951040191734e-12
9.750754960759599e-12
9.902237796535519e-12
1.0214638481886228e-11
1.063568211132527e-11
1.1126083135773468e-11
1.1658569314205647e-11
1.2214395827299649e-11
1.0558547585043743e-11
8.948347436092084e-12
8.080054044808737e-12
8.005101443971543e-12
8.703959722781587e-12
1.0122386263737325e-11
1.2335243347784132e-11
1.5839316666600282e-11
2.2757733907608137e-11
4.50148620026574e-11
2.3237947150764216e-11
4.6524369802944416e-12
8.750148686728092e-13
3.3956997765320387e-12
4.7221657471815556e-12
5.421166104441371e-12
5.740356652167677e-12
5.815972823539198e-12
5.735088165117964e-12
5.557952348583091e-12
4.5511760737209705e-12
9.389726524584758e-12
9.964116504841104e-12
9.805750847524387e-12
9.752816004907156e-12
9.904566903373878e-12
1.0217136018846515e-11
1.0638309839534091e-11
1.112877340201743e-11
1.166129381268356e-11
1.22171258745776e-11
1.0561856470408328e-11
8.951453247882898e-12
8.08264430626634e-12
8.007269020394623e-12
8.706048089462801e-12
1.0124668755602084e-11
1.23380113258162e-11
1.584291508622471e-11
2.27631002470327e-11
4.502623666124369e-11
2.3234076336083955e-11
4.649914243229104e-12
8.775824365170874e-13
3.3983112480683998e-12
4.724775586210943e-12
5.423636802755587e-12
5.742646234678365e-12
5.8180327894694795e-12
5.736889542287593e-12
4.367038061331825e-12
9.579583821030164e-12
1.0183076358411681e-11
9.99147324448888e-12
9.905059253417232e-12
1.003313447354706e-11
1.0330279831021997e-11
1.0741439231230051e-11
1.1225205316360845e-11
1.1752989829282276e-11
1.2305163778564801e-11
1.286807028233301e-11
1.153184081839775e-11
1.0009859088991563e-11
9.071897779354106e-12
8.92897907622985e-12
9.639241007839106e-12
1.1167351746853576e-11
1.3605364517264292e-11
1.75235813552984e-11
2.538125585371681e-11
5.087266913637792e-11
2.4461894953882972e-11
4.982683922376035e-12
9.465453087804375e-13
3.669461994565381e-12
5.097825215433697e-12
5.838166820995111e-12
6.159020888326204e-12
6.2104523439469215e-12
6.089940660348372e-12
4.031164005023547e-12
9.530042114420183e-12
1.0168760605233099e-11
9.977802470920127e-12
9.885722230441762e-12
1.0008704502933308e-11
1.0302257337643636e-11
1.0711111666298998e-11
1.119351832153077e-11
1.1720592933005045e-11
1.2272554643284797e-11
1.0634274738729855e-11
9.028768311143428e-12
8.155929059024548e-12
8.077396791986913e-12
8.778672153848216e-12
1.0206964312587518e-11
1.2438872173715195e-11
1.597799731656487e-11
2.2977678449282382e-11
4.553319876790626e-11
2.3324347988492353e-11
4.680526326617081e-12
8.770305598635533e-13
3.413433894381676e-12
4.748025407908092e-12
5.450507303119741e-12
5.770147738310554e-12
5.844212516814143e-12
5.760618519169466e-12
5.5801901833135416e-12
4.533236606240702e-12
9.385797775461944e-12
9.962185962984059e-12
9.803951040191734e-12
9.750754960759599e-12
9.902237796535519e-12
1.0214638481886228e-11
1.063568211132527e-11
1.1126083135773468e-11
1.1658569314205647e-11
1.2214395827299649e-11
1.0558547585043743e-11
8.948347436092084e-12
8.080054044808737e-12
8.005101443971543e-12
8.703959722781587e-12
1.0122386263737325e-11
1.2335243347784132e-11
1.5839316666600282e-11
2.2757733907608137e-11
4.50148620026574e-11
2.3237947150764216e-11
4.6524369802944416e-12
8.750148686728092e-13
3.3956997765320387e-12
4.7221657471815556e-12
5.421166104441371e-12
5.740356652167677e-12
5.815972823539198e-12
5.735088165117964e-12
5.557952348583091e-12
4.5511760737209705e-12
9.389726524584758e-12
9.964116504841104e-12
9.805750847524387e-12
9.752816004907156e-12
9.904566903373878e-12
1.0217136018846515e-11
1.0638309839534091e-11
1.112877340201743e-11
1.166129381268356e-11
1.22171258745776e-11
1.0561856470408328e-11
8.951453247882898e-12
8.08264430626634e-12
8.007269020394623e-12
8.706048089462801e-12
1.0124668755602084e-11
1.23380113258162e-11
1.584291508622471e-11
2.27631002470327e-11
4.502623666124369e-11
2.3234076336083955e-11
4.649914243229104e-12
8.775824365170874e-13
3.3983112480683998e-12
4.724775586210943e-12
5.423636802755587e-12
5.742646234678365e-12
5.8180327894694795e-12
5.736889542287593e-12
4.367038061331825e-12
9.579583821030164e-12
1.0183076358411681e-11
9.99147324448888e-12
9.905059253417232e-12
1.003313447354706e-11
1.0330279831021997e-11
1.0741439231230051e-11
1.1225205316360845e-11
1.1752989829282276e-11
1.2305163778564801e-11
1.286807028233301e-11
1.153184081839775e-11
1.0009859088991563e-11
9.071897779354106e-12
8.92897907622985e-12
9.639241007839106e-12
1.1167351746853576e-11
1.3605364517264292e-11
1.75235813552984e-11
2.538125585371681e-11
5.087266913637792e-11
2.4461894953882972e-11
4.982683922376035e-12
9.465453087804375e-13
3.669461994565381e-12
5.097825215433697e-12
5.838166820995111e-12
6.159020888326204e-12
6.2104523439469215e-12
6.089940660348372e-12
4.031164005023547e-12
9.530042114420183e-12
1.0168760605233099e-11
9.977802470920127e-12
9.885722230441762e-12
1.0008704502933308e-11
1.0302257337643636e-11
1.0711111666298998e-11
1.119351832153077e-11
1.1720592933005045e-11
1.2272554643284797e-11
1.0634274738729855e-11
9.028768311143428e-12
8.155929059024548e-12
8.077396791986913e-12
8.778672153848216e-12
1.0206964312587518e-11
1.2438872173715195e-11
1.597799731656487e-11
2.2977678449282382e-11
4.553319876790626e-11
2.3324347988492353e-11
4.680526326617081e-12
8.770305598635533e-13
3.413433894381676e-12
4.748025407908092e-12
5.450507303119741e-12
5.770147738310554e-12
5.844212516814143e-12
5.760618519169466e-12
5.5801901833135416e-12
4.533236606240702e-12
9.385797775461944e-12
9.962185962984059e-12
9.803951040191734e-12
9.750754960759599e-12
9.902237796535519e-12
1.0214638481886228e-11
1.063568211132527e-11
1.1126083135773468e-11
1.1658569314205647e-11
1.2214395827299649e-11
1.0558547585043743e-11
8.948347436092084e-12
8.080054044808737e-12
8.005101443971543e-12
8.703959722781587e-12
1.0122386263737325e-11
1.2335243347784132e-11
1.5839316666600282e-11
2.2757733907608137e-11
4.50148620026574e-11
2.3237947150764216e-11
4.6524369802944416e-12
8.750148686728092e-13
3.3956997765320387e-12
4.7221657471815556e-12
5.421166104441371e-12
5.740356652167677e-12
5.815972823539198e-12
5.735088165117964e-12
5.557952348583091e-12
4.5511760737209705e-12
9.389726524584758e-12
9.964116504841104e-12
9.805750847524387e-12
9.752816004907156e-12
9.904566903373878e-12
1.0217136018846515e-11
1.0638309839534091e-11
1.112877340201743e-11
1.166129381268356e-11
1.22171258745776e-11
1.0561856470408328e-11
8.951453247882898e-12
8.08264430626634e-12
8.007269020394623e-12
8.706048089462801e-12
1.0124668755602084e-11
1.23380113258162e-11
1.584291508622471e-11
2.27631002470327e-11
4.502623666124369e-11
2.3234076336083955e-11
4.649914243229104e-12
8.775824365170874e-13
3.3983112480683998e-12
4.724775586210943e-12
5.423636802755587e-12
5.742646234678365e-12
5.8180327894694795e-12
5.736889542287593e-12
4.367038061331825e-12
9.579583821030164e-12
1.0183076358411681e-11
9.99147324448888e-12
9.905059253417232e-12
1.003313447354706e-11
1.0330279831021997e-11
1.0741439231230051e-11
1.1225205316360845e-11
1.1752989829282276e-11
1.2305163778564801e-11
1.286807028233301e-11
1.153184081839775e-11
1.0009859088991563e-11
9.071897779354106e-12
8.92897907622985e-12
9.639241007839106e-12
1.1167351746853576e-11
1.3605364517264292e-11
1.75235813552984e-11
2.538125585371681e-11
5.087266913637792e-11
2.4461894953882972e-11
4.982683922376035e-12
9.465453087804375e-13
3.669461994565381e-12
5.097825215433697e-12
5.838166820995111e-12
6.159020888326204e-12
6.2104523439469215e-12
6.089940660348372e-12
4.031164005023547e-12
9.530042114420183e-12
1.0168760605233099e-11
9.977802470920127e-12
9.885722230441762e-12
1.0008704502933308e-11
1.0302257337643636e-11
1.0711111666298998e-11
1.119351832153077e-11
1.1720592933005045e-11
1.2272554643284797e-11
1.0634274738729855e-11
9.028768311143428e-12
8.155929059024548e-12
8.077396791986913e-12
8.778672153848216e-12
1.0206964312587518e-11
1.2438872173715195e-11
1.597799731656487e-11
2.2977678449282382e-11
4.553319876790626e-11
2.3324347988492353e-11
4.680526326617081e-12
8.770305598635533e-13
3.413433894381676e-12
4.748025407908092e-12
5.450507303119741e-12
5.770147738310554e-12
5.844212516814143e-12
5.760618519169466e-12
5.5801901833135416e-12
4.533236606240702e-12
9.385797775461944e-12
9.962185962984059e-12
9.803951040191734e-12
9.750754960759599e-12
9.902237796535519e-12
1.0214638481886228e-11
1.063568211132527e-11
1.1126083135773468e-11
1.1658569314205647e-11
1.2214395827299649e-11
1.0558547585043743e-11
8.948347436092084e-12
8.080054044808737e-12
8.005101443971543e-12
8.703959722781587e-12
1.0122386263737325e-11
1.2335243347784132e-11
1.5839316666600282e-11
2.2757733907608137e-11
4.50148620026574e-11
2.3237947150764216e-11
4.6524369802944416e-12
8.750148686728092e-13
3.3956997765320387e-12
4.7221657471815556e-12
5.421166104441371e-12
5.740356652167677e-12
5.815972823539198e-12
5.735088165117964e-12
5.557952348583091e-12
4.5511760737209705e-12
9.389726524584758e-12
9.964116504841104e-12
9.805750847524387e-12
9.752816004907156e-12
9.904566903373878e-12
1.0217136018846515e-11
1.0638309839534091e-11
1.112877340201743e-11
1.166129381268356e-11
1.22171258745776e-11
1.0561856470408328e-11
8.951453247882898e-12
8.08264430626634e-12
8.007269020394623e-12
8.706048089462801e-12
1.0124668755602084e-11
1.23380113258162e-11
1.584291508622471e-11
2.27631002470327e-11
4.502623666124369e-11
2.3234076336083955e-11
4.649914243229104e-12
8.775824365170874e-13
3.3983112480683998e-12
4.724775586210943e-12
5.423636802755587e-12
5.742646234678365e-12
5.8180327894694795e-12
5.736889542287593e-12
4.367038061331825e-12
9.579583821030164e-12
1.0183076358411681e-11
9.99147324448888e-12
9.905059253417232e-12
1.003313447354706e-11
1.0330279831021997e-11
1.0741439231230051e-11
1.1225205316360845e-11
1.1752989829282276e-11
1.2305163778564801e-11
1.286807028233301e-11
1.153184081839775e-11
1.0009859088991563e-11
9.071897779354106e-12
8.92897907622985e-12
9.639241007839106e-12
1.1167351746853576e-11
1.3605364517264292e-11
1.75235813552984e-11
2.538125585371681e-11
5.087266913637792e-11
2.4461894953882972e-11
4.982683922376035e-12
9.465453087804375e-13
3.669461994565381e-12
5.097825215433697e-12
5.838166820995111e-12
6.159020888326204e-12
6.2104523439469215e-12
6.089940660348372e-12
4.031164005023547e-12
9.530042114420183e-12
1.0168760605233099e-11
9.977802470920127e-12
9.885722230441762e-12
1.0008704502933308e-11
1.0302257337643636e-11
1.0711111666298998e-11
1.119351832153077e-11
1.1720592933005045e-11
1.2272554643284797e-11
1.0634274738729855e-11
9.028768311143428e-12
8.155929059024548e-12
8.077396791986913e-12
8.778672153848216e-12
1.0206964312587518e-11
1.2438872173715195e-11
1.597799731656487e-11
2.2977678449282382e-11
4.553319876790626e-11
2.3324347988492353e-11
4.680526326617081e-12
8.770305598635533e-13
3.413433894381676e-12
4.748025407908092e-12
5.450507303119741e-12
5.770147738310554e-12
5.844212516814143e-12
5.760618519169466e-12
5.5801901833135416e-12
4.533236606240702e-12
9.385797775461944e-12
9.962185962984059e-12
9.803951040191734e-12
9.750754960759599e-12
9.902237796535519e-12
1.0214638481886228e-11
1.063568211132527e-11
1.1126083135773468e-11
1.1658569314205647e-11
1.2214395827299649e-11
1.0558547585043743e-11
8.948347436092084e-12
8.080054044808737e-12
8.005101443971543e-12
8.703959722781587e-12
1.0122386263737325e-11
1.2335243347784132e-11
1.5839316666600282e-11
2.2757733907608137e-11
4.50148620026574e-11
2.3237947150764216e-11
4.6524369802944416e-12
8.750148686728092e-13
3.3956997765320387e-12
4.7221657471815556e-12
5.421166104441371e-12
5.740356652167677e-12
5.815972823539198e-12
5.735088165117964e-12
5.557952348583091e-12
4.5511760737209705e-12
9.389726524584758e-12
9.964116504841104e-12
9.805750847524387e-12
9.752816004907156e-12
9.904566903373878e-12
1.0217136018846515e-11
1.0638309839534091e-11
1.112877340201743e-11
1.166129381268356e-11
1.22171258745776e-11
1.0561856470408328e-11
8.951453247882898e-12
8.08264430626634e-12
8.007269020394623e-12
8.706048089462801e-12
1.0124668755602084e-11
1.23380113258162e-11
1.584291508622471e-11
2.27631002470327e-11
4.502623666124369e-11
2.3234076336083955e-11
4.649914243229104e-12
8.775824365170874e-13
3.3983112480683998e-12
4.724775586210943e-12
5.423636802755587e-12
5.742646234678365e-12
5.8180327894694795e-12
5.736889542287593e-12
4.367038061331825e-12
9.579583821030164e-12
1.0183076358411681e-11
9.99147324448888e-12
9.905059253417232e-12
1.003313447354706e-11
1.0330279831021997e-11
1.0741439231230051e-11
1.1225205316360845e-11
1.1752989829282276e-11
1.2305163778564801e-11
1.286807028233301e-11
1.153184081839775e-11
1.0009859088991563e-11
9.071897779354106e-12
8.92897907622985e-12
9.639241007839106e-12
1.1167351746853576e-11
1.3605364517264292e-11
1.75235813552984e-11
2.538125585371681e-11
5.087266913637792e-11
2.4461894953882972e-11
4.982683922376035e-12
9.465453087804375e-13
3.669461994565381e-12
5.097825215433697e-12
5.838166820995111e-12
6.159020888326204e-12
6.2104523439469215e-12
6.089940660348372e-12
4.031164005023547e-12
9.530042114420183e-12
1.0168760605233099e-11
9.977802470920127e-12
9.885722230441762e-12
1.0008704502933308e-11
1.0302257337643636e-11
1.0711111666298998e-11
1.119351832153077e-11
1.1720592933005045e-11
1.2272554643284797e-11
1.0634274738729855e-11
9.028768311143428e-12
8.155929059024548e-12
8.077396791986913e-12
8.778672153848216e-12
1.0206964312587518e-11
1.2438872173715195e-11
1.597799731656487e-11
2.2977678449282382e-11
4.553319876790626e-11
2.3324347988492353e-11
4.680526326617081e-12
8.770305598635533e-13
3.413433894381676e-12
4.748025407908092e-12
5.450507303119741e-12
5.770147738310554e-12
5.844212516814143e-12
5.760618519169466e-12
5.5801901833135416e-12
4.533236606240702e-12
9.385797775461944e-12
9.962185962984059e-12
9.803951040191734e-12
9.750754960759599e-12
9.902237796535519e-12
1.0214638481886228e-11
1.063568211132527e-11
1.1126083135773468e-11
1.1658569314205647e-11
1.2214395827299649e-11
1.0558547585043743e-11
8.948347436092084e-12
8.080054044808737e-12
8.005101443971543e-12
8.703959722781587e-12
1.0122386263737325e-11
1.2335243347784132e-11
1.5839316666600282e-11
2.2757733907608137e-11
4.50148620026574e-11
2.3237947150764216e-11
4.6524369802944416e-12
8.750148686728092e-13
3.3956997765320387e-12
4.7221657471815556e-12
5.421166104441371e-12
5.740356652167677e-12
5.815972823539198e-12
5.735088165117964e-12
5.557952348583091e-12
4.5511760737209705e-12
9.389726524584758e-12
9.964116504841104e-12
9.805750847524387e-12
9.752816004907156e-12
9.904566903373878e-12
1.0217136018846515e-11
1.0638309839534091e-11
1.112877340201743e-11
1.166129381268356e-11
1.22171258745776e-11
1.0561856470408328e-11
8.951453247882898e-12
8.08264430626634e-12
8.007269020394623e-12
8.706048089462801e-12
1.0124668755602084e-11
1.23380113258162e-11
1.584291508622471e-11
2.27631002470327e-11
4.502623666124369e-11
2.3234076336083955e-11
4.649914243229104e-12
8.775824365170874e-13
3.3983112480683998e-12
4.724775586210943e-12
5.423636802755587e-12
5.742646234678365e-12
5.8180327894694795e-12
5.736889542287593e-12
4.367038061331825e-12
9.579583821030164e-12
1.0183076358411681e-11
9.99147324448888e-12
9.905059253417232e-12
1.003313447354706e-11
1.0330279831021997e-11
1.0741439231230051e-11
1.1225205316360845e-11
1.1752989829282276e-11
1.2305163778564801e-11
1.286807028233301e-11
1.153184081839775e-11
1.0009859088991563e-11
9.071897779354106e-12
8.92897907622985e-12
9.639241007839106e-12
1.1167351746853576e-11
1.3605364517264292e-11
1.75235813552984e-11
2.538125585371681e-11
5.087266913637792e-11
2.4461894953882972e-11
4.982683922376035e-12
9.465453087804375e-13
3.669461994565381e-12
5.097825215433697e-12
5.838166820995111e-12
6.159020888326204e-12
6.2104523439469215e-12
6.089940660348372e-12
4.031164005023547e-12
9.530042114420183e-12
1.0168760605233099e-11
9.977802470920127e-12
9.885722230441762e-12
1.0008704502933308e-11
1.0302257337643636e-11
1.0711111666298998e-11
1.119351832153077e-11
1.1720592933005045e-11
1.2272554643284797e-11
1.0634274738729855e-11
9.028768311143428e-12
8.155929059024548e-12
8.077396791986913e-12
8.778672153848216e-12
1.0206964312587518e-11
1.2438872173715195e-11
1.597799731656487e-11
2.2977678449282382e-11
4.553319876790626e-11
2.3324347988492353e-11
4.680526326617081e-12
8.770305598635533e-13
3.413433894381676e-12
4.748025407908092e-12
5.450507303119741e-12
5.770147738310554e-12
5.844212516814143e-12
5.760618519169466e-12
5.5801901833135416e-12
4.533236606240702e-12
9.385797775461944e-12
9.962185962984059e-12
9.803951040191734e-12
9.750754960759599e-12
9.902237796535519e-12
1.0214638481886228e-11
1.063568211132527e-11
1.1126083135773468e-11
1.1658569314205647e-11
1.2214395827299649e-11
1.0558547585043743e-11
8.948347436092084e-12
8.080054044808737e-12
8.005101443971543e-12
8.703959722781587e-12
1.0122386263737325e-11
1.2335243347784132e-11
1.5839316666600282e-11
2.2757733907608137e-11
4.50148620026574e-11
2.3237947150764216e-11
4.6524369802944416e-12
8.750148686728092e-13
3.3956997765320387e-12
4.7221657471815556e-12
5.421166104441371e-12
5.740356652167677e-12
5.815972823539198e-12
5.735088165117964e-12
5.557952348583091e-12
4.5511760737209705e-12
9.389726524584758e-12
9.964116504841104e-12
9.805750847524387e-12
9.752816004907156e-12
9.904566903373878e-12
1.0217136018846515e-11
1.0638309839534091e-11
1.112877340201743e-11
1.166129381268356e-11
1.22171258745776e-11
1.0561856470408328e-11
8.951453247882898e-12
8.08264430626634e-12
8.007269020394623e-12
8.706048089462801e-12
1.0124668755602084e-11
1.23380113258162e-11
1.584291508622471e-11
2.27631002470327e-11
4.502623666124369e-11
2.3234076336083955e-11
4.649914243229104e-12
8.775824365170874e-13
3.3983112480683998e-12
4.724775586210943e-12
5.423636802755587e-12
5.742646234678365e-12
5.8180327894694795e-12
5.736889542287593e-12
4.367038061331825e-12
9.579583821030164e-12
1.0183076358411681e-11
9.99147324448888e-12
9.905059253417232e-12
1.003313447354706e-11
1.0330279831021997e-11
1.0741439231230051e-11
1.1225205316360845e-11
1.1752989829282276e-11
1.2305163778564801e-11
1.286807028233301e-11
1.153184081839775e-11
1.0009859088991563e-11
9.071897779354106e-12
8.92897907622985e-12
9.639241007839106e-12
1.1167351746853576e-11
1.3605364517264292e-11
1.75235813552984e-11
2.538125585371681e-11
5.087266913637792e-11
2.4461894953882972e-11
4.982683922376035e-12
9.465453087804375e-13
3.669461994565381e-12
5.097825215433697e-12
5.838166820995111e-12
6.159020888326204e-12
6.2104523439469215e-12
6.089940660348372e-12
4.031164005023547e-12
9.530042114420183e-12
1.0168760605233099e-11
9.977802470920127e-12
9.885722230441762e-12
1.0008704502933308e-11
1.0302257337643636e-11
1.0711111666298998e-11
1.119351832153077e-11
1.1720592933005045e-11
1.2272554643284797e-11
1.0634274738729855e-11
9.028768311143428e-12
8.155929059024548e-12
8.077396791986913e-12
8.778672153848216e-12
1.0206964312587518e-11
1.2438872173715195e-11
1.597799731656487e-11
2.2977678449282382e-11
4.553319876790626e-11
2.3324347988492353e-11
4.680526326617081e-12
8.770305598635533e-13
3.413433894381676e-12
4.748025407908092e-12
5.450507303119741e-12
5.770147738310554e-12
5.844212516814143e-12
5.760618519169466e-12
5.5801901833135416e-12
4.533236606240702e-12
9.385797775461944e-12
9.962185962984059e-12
9.803951040191734e-12
9.750754960759599e-12
9.902237796535519e-12
1.0214638481886228e-11
1.063568211132527e-11
1.1126083135773468e-11
1.1658569314205647e-11
1.2214395827299649e-11
1.0558547585043743e-11
8.948347436092084e-12
8.080054044808737e-12
8.005101443971543e-12
8.703959722781587e-12
1.0122386263737325e-11
1.2335243347784132e-11
1.5839316666600282e-11
2.2757733907608137e-11
4.50148620026574e-11
2.3237947150764216e-11
4.6524369802944416e-12
8.750148686728092e-13
3.3956997765320387e-12
4.7221657471815556e-12
5.421166104441371e-12
5.740356652167677e-12
5.815972823539198e-12
5.735088165117964e-12
5.557952348583091e-12
4.5511760737209705e-12
9.389726524584758e-12
9.964116504841104e-12
9.805750847524387e-12
9.752816004907156e-12
9.904566903373878e-12
1.0217136018846515e-11
1.0638309839534091e-11
1.112877340201743e-11
1.166129381268356e-11
1.22171258745776e-11
1.0561856470408328e-11
8.951453247882898e-12
8.08264430626634e-12
8.007269020394623e-12
8.706048089462801e-12
1.0124668755602084e-11
1.23380113258162e-11
1.584291508622471e-11
2.27631002470327e-11
4.502623666124369e-11
2.3234076336083955e-11
4.649914243229104e-12
8.775824365170874e-13
3.3983112480683998e-12
4.724775586210943e-12
5.423636802755587e-12
5.742646234678365e-12
5.8180327894694795e-12
5.736889542287593e-12
4.367038061331825e-12
9.579583821030164e-12
1.0183076358411681e-11
9.99147324448888e-12
9.905059253417232e-12
1.003313447354706e-11
1.0330279831021997e-11
1.0741439231230051e-11
1.1225205316360845e-11
1.1752989829282276e-11
1.2305163778564801e-11
1.286807028233301e-11
1.153184081839775e-11
1.0009859088991563e-11
9.071897779354106e-12
8.92897907622985e-12
9.639241007839106e-12
1.1167351746853576e-11
1.3605364517264292e-11
1.75235813552984e-11
2.538125585371681e-11
5.087266913637792e-11
2.4461894953882972e-11
4.982683922376035e-12
9.465453087804375e-13
3.669461994565381e-12
5.097825215433697e-12
5.838166820995111e-12
6.159020888326204e-12
6.2104523439469215e-12
6.089940660348372e-12
4.031164005023547e-12
9.530042114420183e-12
1.0168760605233099e-11
9.977802470920127e-12
9.885722230441762e-12
1.0008704502933308e-11
1.0302257337643636e-11
1.0711111666298998e-11
1.119351832153077e-11
1.1720592933005045e-11
1.2272554643284797e-11
1.0634274738729855e-11
9.028768311143428e-12
8.155929059024548e-12
8.077396791986913e-12
8.778672153848216e-12
1.0206964312587518e-11
1.2438872173715195e-11
1.597799731656487e-11
2.2977678449282382e-11
4.553319876790626e-11
2.3324347988492353e-11
4.680526326617081e-12
8.770305598635533e-13
3.413433894381676e-12
4.748025407908092e-12
5.450507303119741e-12
5.770147738310554e-12
5.844212516814143e-12
5.760618519169466e-12
5.5801901833135416e-12
4.533236606240702e-12
9.385797775461944e-12
9.962185962984059e-12
9.803951040191734e-12
9.750754960759599e-12
9.902237796535519e-12
1.0214638481886228e-11
1.063568211132527e-11
1.1126083135773468e-11
1.1658569314205647e-11
1.2214395827299649e-11
1.0558547585043743e-11
8.948347436092084e-12
8.080054044808737e-12
8.005101443971543e-12
8.703959722781587e-12
1.0122386263737325e-11
1.2335243347784132e-11
1.5839316666600282e-11
2.2757733907608137e-11
4.50148620026574e-11
2.3237947150764216e-11
4.6524369802944416e-12
8.750148686728092e-13
3.3956997765320387e-12
4.7221657471815556e-12
5.421166104441371e-12
5.740356652167677e-12
5.815972823539198e-12
5.735088165117964e-12
5.557952348583091e-12
4.5511760737209705e-12
9.389726524584758e-12
9.964116504841104e-12
9.805750847524387e-12
9.752816004907156e-12
9.904566903373878e-12
1.0217136018846515e-11
1.0638309839534091e-11
1.112877340201743e-11
1.166129381268356e-11
1.22171258745776e-11
1.0561856470408328e-11
8.951453247882898e-12
8.08264430626634e-12
8.007269020394623e-12
8.706048089462801e-12
1.0124668755602084e-11
1.23380113258162e-11
1.584291508622471e-11
2.27631002470327e-11
4.502623666124369e-11
2.3234076336083955e-11
4.649914243229104e-12
8.775824365170874e-13
3.3983112480683998e-12
4.724775586210943e-12
5.423636802755587e-12
5.742646234678365e-12
5.8180327894694795e-12
5.736889542287593e-12
4.367038061331825e-12
9.579583821030164e-12
1.0183076358411681e-11
9.99147324448888e-12
9.905059253417232e-12
1.003313447354706e-11
1.0330279831021997e-11
1.0741439231230051e-11
1.1225205316360845e-11
1.1752989829282276e-11
1.2305163778564801e-11
1.286807028233301e-11
1.153184081839775e-11
1.0009859088991563e-11
9.071897779354106e-12
8.92897907622985e-12
9.639241007839106e-12
1.1167351746853576e-11
1.3605364517264292e-11
1.75235813552984e-11
2.538125585371681e-11
5.087266913637792e-11
2.4461894953882972e-11
4.982683922376035e-12
9.465453087804375e-13
3.669461994565381e-12
5.097825215433697e-12
5.838166820995111e-12
6.159020888326204e-12
6.2104523439469215e-12
6.089940660348372e-12
4.031164005023547e-12
9.530042114420183e-12
1.0168760605233099e-11
9.977802470920127e-12
9.885722230441762e-12
1.0008704502933308e-11
1.0302257337643636e-11
1.0711111666298998e-11
1.119351832153077e-11
1.1720592933005045e-11
1.2272554643284797e-11
1.0634274738729855e-11
9.028768311143428e-12
8.155929059024548e-12
8.077396791986913e-12
8.778672153848216e-12
1.0206964312587518e-11
1.2438872173715195e-11
1.597799731656487e-11
2.2977678449282382e-11
4.553319876790626e-11
2.3324347988492353e-11
4.680526326617081e-12
8.770305598635533e-13
3.413433894381676e-12
4.748025407908092e-12
5.450507303119741e-12
5.770147738310554e-12
5.844212516814143e-12
5.760618519169466e-12
5.5801901833135416e-12
4.533236606240702e-12
9.385797775461944e-12
9.962185962984059e-12
9.803951040191734e-12
9.750754960759599e-12
9.902237796535519e-12
1.0214638481886228e-11
1.063568211132527e-11
1.1126083135773468e-11
1.1658569314205647e-11
1.2214395827299649e-11
1.0558547585043743e-11
8.948347436092084e-12
8.080054044808737e-12
8.005101443971543e-12
8.703959722781587e-12
1.0122386263737325e-11
1.2335243347784132e-11
1.5839316666600282e-11
2.2757733907608137e-11
4.50148620026574e-11
2.3237947150764216e-11
4.6524369802944416e-12
8.750148686728092e-13
3.3956997765320387e-12
4.7221657471815556e-12
5.421166104441371e-12
5.740356652167677e-12
5.815972823539198e-12
5.735088165117964e-12
5.557952348583091e-12
4.5511760737209705e-12
9.389726524584758e-12
9.964116504841104e-12
9.805750847524387e-12
9.752816004907156e-12
9.904566903373878e-12
1.0217136018846515e-11
1.0638309839534091e-11
1.112877340201743e-11
1.166129381268356e-11
1.22171258745776e-11
1.0561856470408328e-11
8.951453247882898e-12
8.08264430626634e-12
8.007269020394623e-12
8.706048089462801e-12
1.0124668755602084e-11
1.23380113258162e-11
1.584291508622471e-11
2.27631002470327e-11
4.502623666124369e-11
2.3234076336083955e-11
4.649914243229104e-12
8.775824365170874e-13
3.3983112480683998e-12
4.724775586210943e-12
5.423636802755587e-12
5.742646234678365e-12
5.8180327894694795e-12
5.736889542287593e-12
4.367038061331825e-12
9.579583821030164e-12
1.0183076358411681e-11
9.99147324448888e-12
9.905059253417232e-12
1.003313447354706e-11
1.0330279831021997e-11
1.0741439231230051e-11
1.1225205316360845e-11
1.1752989829282276e-11
1.2305163778564801e-11
1.286807028233301e-11
1.153184081839775e-11
1.0009859088991563e-11
9.071897779354106e-12
8.92897907622985e-12
9.639241007839106e-12
1.1167351746853576e-11
1.3605364517264292e-11
1.75235813552984e-11
2.538125585371681e-11
5.087266913637792e-11
2.4461894953882972e-11
4.982683922376035e-12
9.465453087804375e-13
3.669461994565381e-12
5.097825215433697e-12
5.838166820995111e-12
6.159020888326204e-12
6.2104523439469215e-12
6.089940660348372e-12
4.031164005023547e-12
9.530042114420183e-12
1.0168760605233099e-11
9.977802470920127e-12
9.885722230441762e-12
1.0008704502933308e-11
1.0302257337643636e-11
1.0711111666298998e-11
1.119351832153077e-11
1.1720592933005045e-11
1.2272554643284797e-11
1.0634274738729855e-11
9.028768311143428e-12
8.155929059024548e-12
8.077396791986913e-12
8.778672153848216e-12
1.0206964312587518e-11
1.2438872173715195e-11
1.597799731656487e-11
2.2977678449282382e-11
4.553319876790626e-11
2.3324347988492353e-11
4.680526326617081e-12
8.770305598635533e-13
3.413433894381676e-12
4.748025407908092e-12
5.450507303119741e-12
5.770147738310554e-12
5.844212516814143e-12
5.760618519169466e-12
5.5801901833135416e-12
4.533236606240702e-12
9.385797775461944e-12
9.962185962984059e-12
9.803951040191734e-12
9.750754960759599e-12
9.902237796535519e-12
1.0214638481886228e-11
1.063568211132527e-11
1.1126083135773468e-11
1.1658569314205647e-11
1.2214395827299649e-11
1.0558547585043743e-11
8.948347436092084e-12
8.080054044808737e-12
8.005101443971543e-12
8.703959722781587e-12
1.0122386263737325e-11
1.2335243347784132e-11
1.5839316666600282e-11
2.2757733907608137e-11
4.50148620026574e-11
2.3237947150764216e-11
4.6524369802944416e-12
8.750148686728092e-13
3.3956997765320387e-12
4.7221657471815556e-12
5.421166104441371e-12
5.740356652167677e-12
5.815972823539198e-12
5.735088165117964e-12
5.557952348583091e-12
4.5511760737209705e-12
9.389726524584758e-12
9.964116504841104e-12
9.805750847524387e-12
9.752816004907156e-12
9.904566903373878e-12
1.0217136018846515e-11
1.0638309839534091e-11
1.112877340201743e-11
1.166129381268356e-11
1.22171258745776e-11
1.0561856470408328e-11
8.951453247882898e-12
8.08264430626634e-12
8.007269020394623e-12
8.706048089462801e-12
1.0124668755602084e-11
1.23380113258162e-11
1.584291508622471e-11
2.27631002470327e-11
4.502623666124369e-11
2.3234076336083955e-11
4.649914243229104e-12
8.775824365170874e-13
3.3983112480683998e-12
4.724775586210943e-12
5.423636802755587e-12
5.742646234678365e-12
5.8180327894694795e-12
5.736889542287593e-12
4.367038061331825e-12
9.579583821030164e-12
1.0183076358411681e-11
9.99147324448888e-12
9.905059253417232e-12
1.003313447354706e-11
1.0330279831021997e-11
1.0741439231230051e-11
1.1225205316360845e-11
1.1752989829282276e-11
1.2305163778564801e-11
1.286807028233301e-11
1.153184081839775e-11
1.0009859088991563e-11
9.071897779354106e-12
8.92897907622985e-12
9.639241007839106e-12
1.1167351746853576e-11
1.3605364517264292e-11
1.75235813552984e-11
2.538125585371681e-11
5.087266913637792e-11
2.4461894953882972e-11
4.982683922376035e-12
9.465453087804375e-13
3.669461994565381e-12
5.097825215433697e-12
5.838166820995111e-12
6.159020888326204e-12
6.2104523439469215e-12
6.089940660348372e-12
4.031164005023547e-12
9.530042114420183e-12
1.0168760605233099e-11
9.977802470920127e-12
9.885722230441762e-12
1.0008704502933308e-11
1.0302257337643636e-11
1.0711111666298998e-11
1.119351832153077e-11
1.1720592933005045e-11
1.2272554643284797e-11
1.0634274738729855e-11
9.028768311143428e-12
8.155929059024548e-12
8.077396791986913e-12
8.778672153848216e-12
1.0206964312587518e-11
1.2438872173715195e-11
1.597799731656487e-11
2.2977678449282382e-11
4.553319876790626e-11
2.3324347988492353e-11
4.680526326617081e-12
8.770305598635533e-13
3.413433894381676e-12
4.748025407908092e-12
5.450507303119741e-12
5.770147738310554e-12
5.844212516814143e-12
5.760618519169466e-12
5.5801901833135416e-12
4.533236606240702e-12
9.385797775461944e-12
9.962185962984059e-12
9.803951040191734e-12
9.750754960759599e-12
9.902237796535519e-12
1.0214638481886228e-11
1.063568211132527e-11
1.1126083135773468e-11
1.1658569314205647e-11
1.2214395827299649e-11
1.0558547585043743e-11
8.948347436092084e-12
8.080054044808737e-12
8.005101443971543e-12
8.703959722781587e-12
1.0122386263737325e-11
1.2335243347784132e-11
1.5839316666600282e-11
2.2757733907608137e-11
4.50148620026574e-11
2.3237947150764216e-11
4.6524369802944416e-12
8.750148686728092e-13
3.3956997765320387e-12
4.7221657471815556e-12
5.421166104441371e-12
5.740356652167677e-12
5.815972823539198e-12
5.735088165117964e-12
5.557952348583091e-12
4.5511760737209705e-12
9.389726524584758e-12
9.964116504841104e-12
9.805750847524387e-12
9.752816004907156e-12
9.904566903373878e-12
1.0217136018846515e-11
1.0638309839534091e-11
1.112877340201743e-11
1.166129381268356e-11
1.22171258745776e-11
1.0561856470408328e-11
8.951453247882898e-12
8.08264430626634e-12
8.007269020394623e-12
8.706048089462801e-12
1.0124668755602084e-11
1.23380113258162e-11
1.584291508622471e-11
2.27631002470327e-11
4.502623666124369e-11
2.3234076336083955e-11
4.649914243229104e-12
8.775824365170874e-13
3.3983112480683998e-12
4.724775586210943e-12
5.423636802755587e-12
5.742646234678365e-12
5.8180327894694795e-12
5.736889542287593e-12
4.367038061331825e-12
9.579583821030164e-12
1.0183076358411681e-11
9.99147324448888e-12
9.905059253417232e-12
1.003313447354706e-11
1.0330279831021997e-11
1.0741439231230051e-11
1.1225205316360845e-11
1.1752989829282276e-11
1.2305163778564801e-11
1.286807028233301e-11
1.153184081839775e-11
1.0009859088991563e-11
9.071897779354106e-12
8.92897907622985e-12
9.639241007839106e-12
1.1167351746853576e-11
1.3605364517264292e-11
1.75235813552984e-11
2.538125585371681e-11
5.087266913637792e-11
2.4461894953882972e-11
4.982683922376035e-12
9.465453087804375e-13
3.669461994565381e-12
5.097825215433697e-12
5.838166820995111e-12
6.159020888326204e-12
6.2104523439469215e-12
6.089940660348372e-12
4.031164005023547e-12
9.530042114420183e-12
1.0168760605233099e-11
9.977802470920127e-12
9.885722230441762e-12
1.0008704502933308e-11
1.0302257337643636e-11
1.0711111666298998e-11
1.119351832153077e-11
1.1720592933005045e-11
1.2272554643284797e-11
1.0634274738729855e-11
9.028768311143428e-12
8.155929059024548e-12
8.077396791986913e-12
8.778672153848216e-12
1.0206964312587518e-11
1.2438872173715195e-11
1.597799731656487e-11
2.2977678449282382e-11
4.553319876790626e-11
2.3324347988492353e-11
4.680526326617081e-12
8.770305598635533e-13
3.413433894381676e-12
4.748025407908092e-12
5.450507303119741e-12
5.770147738310554e-12
5.844212516814143e-12
5.760618519169466e-12
5.5801901833135416e-12
4.533236606240702e-12
9.385797775461944e-12
9.962185962984059e-12
9.803951040191734e-12
9.750754960759599e-12
9.902237796535519e-12
1.0214638481886228e-11
1.063568211132527e-11
1.1126083135773468e-11
1.1658569314205647e-11
1.2214395827299649e-11
1.0558547585043743e-11
8.948347436092084e-12
8.080054044808737e-12
8.005101443971543e-12
8.703959722781587e-12
1.0122386263737325e-11
1.2335243347784132e-11
1.5839316666600282e-11
2.2757733907608137e-11
4.50148620026574e-11
2.3237947150764216e-11
4.6524369802944416e-12
8.750148686728092e-13
3.3956997765320387e-12
4.7221657471815556e-12
5.421166104441371e-12
5.740356652167677e-12
5.815972823539198e-12
5.735088165117964e-12
5.557952348583091e-12
4.5511760737209705e-12
9.389726524584758e-12
9.964116504841104e-12
9.805750847524387e-12
9.752816004907156e-12
9.904566903373878e-12
1.0217136018846515e-11
1.0638309839534091e-11
1.112877340201743e-11
1.166129381268356e-11
1.22171258745776e-11
1.0561856470408328e-11
8.951453247882898e-12
8.08264430626634e-12
8.007269020394623e-12
8.706048089462801e-12
1.0124668755602084e-11
1.23380113258162e-11
1.584291508622471e-11
2.27631002470327e-11
4.502623666124369e-11
2.3234076336083955e-11
4.649914243229104e-12
8.775824365170874e-13
3.3983112480683998e-12
4.724775586210943e-12
5.423636802755587e-12
5.742646234678365e-12
5.8180327894694795e-12
5.736889542287593e-12
4.367038061331825e-12
9.579583821030164e-12
1.0183076358411681e-11
9.99147324448888e-12
9.905059253417232e-12
1.003313447354706e-11
1.0330279831021997e-11
1.0741439231230051e-11
1.1225205316360845e-11
1.1752989829282276e-11
1.2305163778564801e-11
1.286807028233301e-11
1.153184081839775e-11
1.0009859088991563e-11
9.071897779354106e-12
8.92897907622985e-12
9.639241007839106e-12
1.1167351746853576e-11
1.3605364517264292e-11
1.75235813552984e-11
2.538125585371681e-11
5.087266913637792e-11
2.4461894953882972e-11
4.982683922376035e-12
9.465453087804375e-13
3.669461994565381e-12
5.097825215433697e-12
5.838166820995111e-12
6.159020888326204e-12
6.2104523439469215e-12
6.089940660348372e-12
4.031164005023547e-12
9.530042114420183e-12
1.0168760605233099e-11
9.977802470920127e-12
9.885722230441762e-12
1.0008704502933308e-11
1.0302257337643636e-11
1.0711111666298998e-11
1.119351832153077e-11
1.1720592933005045e-11
1.2272554643284797e-11
1.0634274738729855e-11
9.028768311143428e-12
8.155929059024548e-12
8.077396791986913e-12
8.778672153848216e-12
1.0206964312587518e-11
1.2438872173715195e-11
1.597799731656487e-11
2.2977678449282382e-11
4.553319876790626e-11
2.3324347988492353e-11
4.680526326617081e-12
8.770305598635533e-13
3.413433894381676e-12
4.748025407908092e-12
5.450507303119741e-12
5.770147738310554e-12
5.844212516814143e-12
5.760618519169466e-12
5.5801901833135416e-12
4.533236606240702e-12
9.385797775461944e-12
9.962185962984059e-12
9.803951040191734e-12
9.750754960759599e-12
9.902237796535519e-12
1.0214638481886228e-11
1.063568211132527e-11
1.1126083135773468e-11
1.1658569314205647e-11
1.2214395827299649e-11
1.0558547585043743e-11
8.948347436092084e-12
8.080054044808737e-12
8.005101443971543e-12
8.703959722781587e-12
1.0122386263737325e-11
1.2335243347784132e-11
1.5839316666600282e-11
2.2757733907608137e-11
4.50148620026574e-11
2.3237947150764216e-11
4.6524369802944416e-12
8.750148686728092e-13
3.3956997765320387e-12
4.7221657471815556e-12
5.421166104441371e-12
5.740356652167677e-12
5.815972823539198e-12
5.735088165117964e-12
5.557952348583091e-12
4.5511760737209705e-12
9.389726524584758e-12
9.964116504841104e-12
9.805750847524387e-12
9.752816004907156e-12
9.904566903373878e-12
1.0217136018846515e-11
1.0638309839534091e-11
1.112877340201743e-11
1.166129381268356e-11
1.22171258745776e-11
1.0561856470408328e-11
8.951453247882898e-12
8.08264430626634e-12
8.007269020394623e-12
8.706048089462801e-12
1.0124668755602084e-11
1.23380113258162e-11
1.584291508622471e-11
2.27631002470327e-11
4.502623666124369e-11
2.3234076336083955e-11
4.649914243229104e-12
8.775824365170874e-13
3.3983112480683998e-12
4.724775586210943e-12
5.423636802755587e-12
5.742646234678365e-12
5.8180327894694795e-12
5.736889542287593e-12
4.367038061331825e-12
9.579583821030164e-12
1.0183076358411681e-11
9.99147324448888e-12
9.905059253417232e-12
1.003313447354706e-11
1.0330279831021997e-11
1.0741439231230051e-11
1.1225205316360845e-11
1.1752989829282276e-11
1.2305163778564801e-11
1.286807028233301e-11
1.153184081839775e-11
1.0009859088991563e-11
9.071897779354106e-12
8.92897907622985e-12
9.639241007839106e-12
1.1167351746853576e-11
1.3605364517264292e-11
1.75235813552984e-11
2.538125585371681e-11
5.087266913637792e-11
2.4461894953882972e-11
4.982683922376035e-12
9.465453087804375e-13
3.669461994565381e-12
5.097825215433697e-12
5.838166820995111e-12
6.159020888326204e-12
6.2104523439469215e-12
6.089940660348372e-12
4.031164005023547e-12
9.530042114420183e-12
1.0168760605233099e-11
9.977802470920127e-12
9.885722230441762e-12
1.0008704502933308e-11
1.0302257337643636e-11
1.0711111666298998e-11
1.119351832153077e-11
1.1720592933005045e-11
1.2272554643284797e-11
1.0634274738729855e-11
9.028768311143428e-12
8.155929059024548e-12
8.077396791986913e-12
8.778672153848216e-12
1.0206964312587518e-11
1.2438872173715195e-11
1.597799731656487e-11
2.2977678449282382e-11
4.553319876790626e-11
2.3324347988492353e-11
4.680526326617081e-12
8.770305598635533e-13
3.413433894381676e-12
4.748025407908092e-12
5.450507303119741e-12
5.770147738310554e-12
5.844212516814143e-12
5.760618519169466e-12
5.5801901833135416e-12
4.533236606240702e-12
9.385797775461944e-12
9.962185962984059e-12
9.803951040191734e-12
9.750754960759599e-12
9.902237796535519e-12
1.0214638481886228e-11
1.063568211132527e-11
1.1126083135773468e-11
1.1658569314205647e-11
1.2214395827299649e-11
1.0558547585043743e-11
8.948347436092084e-12
8.080054044808737e-12
8.005101443971543e-12
8.703959722781587e-12
1.0122386263737325e-11
1.2335243347784132e-11
1.5839316666600282e-11
2.2757733907608137e-11
4.50148620026574e-11
2.3237947150764216e-11
4.6524369802944416e-12
8.750148686728092e-13
3.3956997765320387e-12
4.7221657471815556e-12
5.421166104441371e-12
5.740356652167677e-12
5.815972823539198e-12
5.735088165117964e-12
5.557952348583091e-12
4.5511760737209705e-12
9.389726524584758e-12
9.964116504841104e-12
9.805750847524387e-12
9.752816004907156e-12
9.904566903373878e-12
1.0217136018846515e-11
1.0638309839534091e-11
1.112877340201743e-11
1.166129381268356e-11
1.22171258745776e-11
1.0561856470408328e-11
8.951453247882898e-12
8.08264430626634e-12
8.007269020394623e-12
8.706048089462801e-12
1.0124668755602084e-11
1.23380113258162e-11
1.584291508622471e-11
2.27631002470327e-11
4.502623666124369e-11
2.3234076336083955e-11
4.649914243229104e-12
8.775824365170874e-13
3.3983112480683998e-12
4.724775586210943e-12
5.423636802755587e-12
5.742646234678365e-12
5.8180327894694795e-12
5.736889542287593e-12
4.367038061331825e-12
9.579583821030164e-12
1.0183076358411681e-11
9.99147324448888e-12
9.905059253417232e-12
1.003313447354706e-11
1.0330279831021997e-11
1.0741439231230051e-11
1.1225205316360845e-11
1.1752989829282276e-11
1.2305163778564801e-11
1.286807028233301e-11
1.153184081839775e-11
1.0009859088991563e-11
9.071897779354106e-12
8.92897907622985e-12
9.639241007839106e-12
1.1167351746853576e-11
1.3605364517264292e-11
1.75235813552984e-11
2.538125585371681e-11
5.087266913637792e-11
2.4461894953882972e-11
4.982683922376035e-12
9.465453087804375e-13
3.669461994565381e-12
5.097825215433697e-12
5.838166820995111e-12
6.159020888326204e-12
6.2104523439469215e-12
6.089940660348372e-12
4.031164005023547e-12
9.530042114420183e-12
1.0168760605233099e-11
9.977802470920127e-12
9.885722230441762e-12
1.0008704502933308e-11
1.0302257337643636e-11
1.0711111666298998e-11
1.119351832153077e-11
1.1720592933005045e-11
1.2272554643284797e-11
1.0634274738729855e-11
9.028768311143428e-12
8.155929059024548e-12
8.077396791986913e-12
8.778672153848216e-12
1.0206964312587518e-11
1.2438872173715195e-11
1.597799731656487e-11
2.2977678449282382e-11
4.553319876790626e-11
2.3324347988492353e-11
4.680526326617081e-12
8.770305598635533e-13
3.413433894381676e-12
4.748025407908092e-12
5.450507303119741e-12
5.770147738310554e-12
5.844212516814143e-12
5.760618519169466e-12
5.5801901833135416e-12
4.533236606240702e-12
9.385797775461944e-12
9.962185962984059e-12
9.803951040191734e-12
9.750754960759599e-12
9.902237796535519e-12
1.0214638481886228e-11
1.063568211132527e-11
1.1126083135773468e-11
1.1658569314205647e-11
1.2214395827299649e-11
1.0558547585043743e-11
8.948347436092084e-12
8.080054044808737e-12
8.005101443971543e-12
8.703959722781587e-12
1.0122386263737325e-11
1.2335243347784132e-11
1.5839316666600282e-11
2.2757733907608137e-11
4.50148620026574e-11
2.3237947150764216e-11
4.6524369802944416e-12
8.750148686728092e-13
3.3956997765320387e-12
4.7221657471815556e-12
5.421166104441371e-12
5.740356652167677e-12
5.815972823539198e-12
5.735088165117964e-12
5.557952348583091e-12
4.5511760737209705e-12
9.389726524584758e-12
9.964116504841104e-12
9.805750847524387e-12
9.752816004907156e-12
9.904566903373878e-12
1.0217136018846515e-11
1.0638309839534091e-11
1.112877340201743e-11
1.166129381268356e-11
1.22171258745776e-11
1.0561856470408328e-11
8.951453247882898e-12
8.08264430626634e-12
8.007269020394623e-12
8.706048089462801e-12
1.0124668755602084e-11
1.23380113258162e-11
1.584291508622471e-11
2.27631002470327e-11
4.502623666124369e-11
2.3234076336083955e-11
4.649914243229104e-12
8.775824365170874e-13
3.3983112480683998e-12
4.724775586210943e-12
5.423636802755587e-12
5.742646234678365e-12
5.8180327894694795e-12
5.736889542287593e-12
4.367038061331825e-12
9.579583821030164e-12
1.0183076358411681e-11
9.99147324448888e-12
9.905059253417232e-12
1.003313447354706e-11
1.0330279831021997e-11
1.0741439231230051e-11
1.1225205316360845e-11
1.1752989829282276e-11
1.2305163778564801e-11
1.286807028233301e-11
1.153184081839775e-11
1.0009859088991563e-11
9.071897779354106e-12
8.92897907622985e-12
9.639241007839106e-12
1.1167351746853576e-11
1.3605364517264292e-11
1.75235813552984e-11
2.538125585371681e-11
5.087266913637792e-11
2.4461894953882972e-11
4.982683922376035e-12
9.465453087804375e-13
3.669461994565381e-12
5.097825215433697e-12
5.838166820995111e-12
6.159020888326204e-12
6.2104523439469215e-12
6.089940660348372e-12
4.031164005023547e-12
9.530042114420183e-12
1.0168760605233099e-11
9.977802470920127e-12
9.885722230441762e-12
1.0008704502933308e-11
1.0302257337643636e-11
1.0711111666298998e-11
1.119351832153077e-11
1.1720592933005045e-11
1.2272554643284797e-11
1.0634274738729855e-11
9.028768311143428e-12
8.155929059024548e-12
8.077396791986913e-12
8.778672153848216e-12
1.0206964312587518e-11
1.2438872173715195e-11
1.597799731656487e-11
2.2977678449282382e-11
4.553319876790626e-11
2.3324347988492353e-11
4.680526326617081e-12
8.770305598635533e-13
3.413433894381676e-12
4.748025407908092e-12
5.450507303119741e-12
5.770147738310554e-12
5.844212516814143e-12
5.760618519169466e-12
5.5801901833135416e-12
4.533236606240702e-12
9.385797775461944e-12
9.962185962984059e-12
9.803951040191734e-12
9.750754960759599e-12
9.902237796535519e-12
1.0214638481886228e-11
1.063568211132527e-11
1.1126083135773468e-11
1.1658569314205647e-11
1.2214395827299649e-11
1.0558547585043743e-11
8.948347436092084e-12
8.080054044808737e-12
8.005101443971543e-12
8.703959722781587e-12
1.0122386263737325e-11
1.2335243347784132e-11
1.5839316666600282e-11
2.2757733907608137e-11
4.50148620026574e-11
2.3237947150764216e-11
4.6524369802944416e-12
8.750148686728092e-13
3.3956997765320387e-12
4.7221657471815556e-12
5.421166104441371e-12
5.740356652167677e-12
5.815972823539198e-12
5.735088165117964e-12
5.557952348583091e-12
4.5511760737209705e-12
9.389726524584758e-12
9.964116504841104e-12
9.805750847524387e-12
9.752816004907156e-12
9.904566903373878e-12
1.0217136018846515e-11
1.0638309839534091e-11
1.112877340201743e-11
1.166129381268356e-11
1.22171258745776e-11
1.0561856470408328e-11
8.951453247882898e-12
8.08264430626634e-12
8.007269020394623e-12
8.706048089462801e-12
1.0124668755602084e-11
1.23380113258162e-11
1.584291508622471e-11
2.27631002470327e-11
4.502623666124369e-11
2.3234076336083955e-11
4.649914243229104e-12
8.775824365170874e-13
3.3983112480683998e-12
4.724775586210943e-12
5.423636802755587e-12
5.742646234678365e-12
5.8180327894694795e-12
5.736889542287593e-12
4.367038061331825e-12
9.579583821030164e-12
1.0183076358411681e-11
9.99147324448888e-12
9.905059253417232e-12
1.003313447354706e-11
1.0330279831021997e-11
1.0741439231230051e-11
1.1225205316360845e-11
1.1752989829282276e-11
1.2305163778564801e-11
1.286807028233301e-11
1.153184081839775e-11
1.0009859088991563e-11
9.071897779354106e-12
8.92897907622985e-12
9.639241007839106e-12
1.1167351746853576e-11
1.3605364517264292e-11
1.75235813552984e-11
2.538125585371681e-11
5.087266913637792e-11
2.4461894953882972e-11
4.982683922376035e-12
9.465453087804375e-13
3.669461994565381e-12
5.097825215433697e-12
5.838166820995111e-12
6.159020888326204e-12
6.2104523439469215e-12
6.089940660348372e-12
4.031164005023547e-12
9.530042114420183e-12
1.0168760605233099e-11
9.977802470920127e-12
9.885722230441762e-12
1.0008704502933308e-11
1.0302257337643636e-11
1.0711111666298998e-11
1.119351832153077e-11
1.1720592933005045e-11
1.2272554643284797e-11
1.0634274738729855e-11
9.028768311143428e-12
8.155929059024548e-12
8.077396791986913e-12
8.778672153848216e-12
1.0206964312587518e-11
1.2438872173715195e-11
1.597799731656487e-11
2.2977678449282382e-11
4.553319876790626e-11
2.3324347988492353e-11
4.680526326617081e-12
8.770305598635533e-13
3.413433894381676e-12
4.748025407908092e-12
5.450507303119741e-12
5.770147738310554e-12
5.844212516814143e-12
5.760618519169466e-12
5.5801901833135416e-12
4.533236606240702e-12
9.385797775461944e-12
9.962185962984059e-12
9.803951040191734e-12
9.750754960759599e-12
9.902237796535519e-12
1.0214638481886228e-11
1.063568211132527e-11
1.1126083135773468e-11
1.1658569314205647e-11
1.2214395827299649e-11
1.0558547585043743e-11
8.948347436092084e-12
8.080054044808737e-12
8.005101443971543e-12
8.703959722781587e-12
1.0122386263737325e-11
1.2335243347784132e-11
1.5839316666600282e-11
2.2757733907608137e-11
4.50148620026574e-11
2.3237947150764216e-11
4.6524369802944416e-12
8.750148686728092e-13
3.3956997765320387e-12
4.7221657471815556e-12
5.421166104441371e-12
5.740356652167677e-12
5.815972823539198e-12
5.735088165117964e-12
5.557952348583091e-12
4.5511760737209705e-12
9.389726524584758e-12
9.964116504841104e-12
9.805750847524387e-12
9.752816004907156e-12
9.904566903373878e-12
1.0217136018846515e-11
1.0638309839534091e-11
1.112877340201743e-11
1.166129381268356e-11
1.22171258745776e-11
1.0561856470408328e-11
8.951453247882898e-12
8.08264430626634e-12
8.007269020394623e-12
8.706048089462801e-12
1.0124668755602084e-11
1.23380113258162e-11
1.584291508622471e-11
2.27631002470327e-11
4.502623666124369e-11
2.3234076336083955e-11
4.649914243229104e-12
8.775824365170874e-13
3.3983112480683998e-12
4.724775586210943e-12
5.423636802755587e-12
5.742646234678365e-12
5.8180327894694795e-12
5.736889542287593e-12
4.367038061331825e-12
9.579583821030164e-12
1.0183076358411681e-11
9.99147324448888e-12
9.905059253417232e-12
1.003313447354706e-11
1.0330279831021997e-11
1.0741439231230051e-11
1.1225205316360845e-11
1.1752989829282276e-11
1.2305163778564801e-11
1.286807028233301e-11
1.153184081839775e-11
1.0009859088991563e-11
9.071897779354106e-12
8.92897907622985e-12
9.639241007839106e-12
1.1167351746853576e-11
1.3605364517264292e-11
1.75235813552984e-11
2.538125585371681e-11
5.087266913637792e-11
2.4461894953882972e-11
4.982683922376035e-12
9.465453087804375e-13
3.669461994565381e-12
5.097825215433697e-12
5.838166820995111e-12
6.159020888326204e-12
6.2104523439469215e-12
6.089940660348372e-12
4.031164005023547e-12
9.530042114420183e-12
1.0168760605233099e-11
9.977802470920127e-12
9.885722230441762e-12
1.0008704502933308e-11
1.0302257337643636e-11
1.0711111666298998e-11
1.119351832153077e-11
1.1720592933005045e-11
1.2272554643284797e-11
1.0634274738729855e-11
9.028768311143428e-12
8.155929059024548e-12
8.077396791986913e-12
8.778672153848216e-12
1.0206964312587518e-11
1.2438872173715195e-11
1.597799731656487e-11
2.2977678449282382e-11
4.553319876790626e-11
2.3324347988492353e-11
4.680526326617081e-12
8.770305598635533e-13
3.413433894381676e-12
4.748025407908092e-12
5.450507303119741e-12
5.770147738310554e-12
5.844212516814143e-12
5.760618519169466e-12
5.5801901833135416e-12
4.533236606240702e-12
9.385797775461944e-12
9.962185962984059e-12
9.803951040191734e-12
9.750754960759599e-12
9.902237796535519e-12
1.0214638481886228e-11
1.063568211132527e-11
1.1126083135773468e-11
1.1658569314205647e-11
1.2214395827299649e-11
1.0558547585043743e-11
8.948347436092084e-12
8.080054044808737e-12
8.005101443971543e-12
8.703959722781587e-12
1.0122386263737325e-11
1.2335243347784132e-11
1.5839316666600282e-11
2.2757733907608137e-11
4.50148620026574e-11
2.3237947150764216e-11
4.6524369802944416e-12
8.750148686728092e-13
3.3956997765320387e-12
4.7221657471815556e-12
5.421166104441371e-12
5.740356652167677e-12
5.815972823539198e-12
5.735088165117964e-12
5.557952348583091e-12
4.5511760737209705e-12
9.389726524584758e-12
9.964116504841104e-12
9.805750847524387e-12
9.752816004907156e-12
9.904566903373878e-12
1.0217136018846515e-11
1.0638309839534091e-11
1.112877340201743e-11
1.166129381268356e-11
1.22171258745776e-11
1.0561856470408328e-11
8.951453247882898e-12
8.08264430626634e-12
8.007269020394623e-12
8.706048089462801e-12
1.0124668755602084e-11
1.23380113258162e-11
1.584291508622471e-11
2.27631002470327e-11
4.502623666124369e-11
2.3234076336083955e-11
4.649914243229104e-12
8.775824365170874e-13
3.3983112480683998e-12
4.724775586210943e-12
5.423636802755587e-12
5.742646234678365e-12
5.8180327894694795e-12
5.736889542287593e-12
4.367038061331825e-12
9.579583821030164e-12
1.0183076358411681e-11
9.99147324448888e-12
9.905059253417232e-12
1.003313447354706e-11
1.0330279831021997e-11
1.0741439231230051e-11
1.1225205316360845e-11
1.1752989829282276e-11
1.2305163778564801e-11
1.286807028233301e-11
1.153184081839775e-11
1.0009859088991563e-11
9.071897779354106e-12
8.92897907622985e-12
9.639241007839106e-12
1.1167351746853576e-11
1.3605364517264292e-11
1.75235813552984e-11
2.538125585371681e-11
5.087266913637792e-11
2.4461894953882972e-11
4.982683922376035e-12
9.465453087804375e-13
3.669461994565381e-12
5.097825215433697e-12
5.838166820995111e-12
6.159020888326204e-12
6.2104523439469215e-12
6.089940660348372e-12
4.031164005023547e-12
9.530042114420183e-12
1.0168760605233099e-11
9.977802470920127e-12
9.885722230441762e-12
1.0008704502933308e-11
1.0302257337643636e-11
1.0711111666298998e-11
1.119351832153077e-11
1.1720592933005045e-11
1.2272554643284797e-11
1.0634274738729855e-11
9.028768311143428e-12
8.155929059024548e-12
8.077396791986913e-12
8.778672153848216e-12
1.0206964312587518e-11
1.2438872173715195e-11
1.597799731656487e-11
2.2977678449282382e-11
4.553319876790626e-11
2.3324347988492353e-11
4.680526326617081e-12
8.770305598635533e-13
3.413433894381676e-12
4.748025407908092e-12
5.450507303119741e-12
5.770147738310554e-12
5.844212516814143e-12
5.760618519169466e-12
5.5801901833135416e-12
4.533236606240702e-12
9.385797775461944e-12
9.962185962984059e-12
9.803951040191734e-12
9.750754960759599e-12
9.902237796535519e-12
1.0214638481886228e-11
1.063568211132527e-11
1.1126083135773468e-11
1.1658569314205647e-11
1.2214395827299649e-11
1.0558547585043743e-11
8.948347436092084e-12
8.080054044808737e-12
8.005101443971543e-12
8.703959722781587e-12
1.0122386263737325e-11
1.2335243347784132e-11
1.5839316666600282e-11
2.2757733907608137e-11
4.50148620026574e-11
2.3237947150764216e-11
4.6524369802944416e-12
8.750148686728092e-13
3.3956997765320387e-12
4.7221657471815556e-12
5.421166104441371e-12
5.740356652167677e-12
5.815972823539198e-12
5.735088165117964e-12
5.557952348583091e-12
4.5511760737209705e-12
9.389726524584758e-12
9.964116504841104e-12
9.805750847524387e-12
9.752816004907156e-12
9.904566903373878e-12
1.0217136018846515e-11
1.0638309839534091e-11
1.112877340201743e-11
1.166129381268356e-11
1.22171258745776e-11
1.0561856470408328e-11
8.951453247882898e-12
8.08264430626634e-12
8.007269020394623e-12
8.706048089462801e-12
1.0124668755602084e-11
1.23380113258162e-11
1.584291508622471e-11
2.27631002470327e-11
4.502623666124369e-11
2.3234076336083955e-11
4.649914243229104e-12
8.775824365170874e-13
3.3983112480683998e-12
4.724775586210943e-12
5.423636802755587e-12
5.742646234678365e-12
5.8180327894694795e-12
5.736889542287593e-12
4.367038061331825e-12
9.579583821030164e-12
1.0183076358411681e-11
9.99147324448888e-12
9.905059253417232e-12
1.003313447354706e-11
1.0330279831021997e-11
1.0741439231230051e-11
1.1225205316360845e-11
1.1752989829282276e-11
1.2305163778564801e-11
1.286807028233301e-11
1.153184081839775e-11
1.0009859088991563e-11
9.071897779354106e-12
8.92897907622985e-12
9.639241007839106e-12
1.1167351746853576e-11
1.3605364517264292e-11
1.75235813552984e-11
2.538125585371681e-11
5.087266913637792e-11
2.4461894953882972e-11
4.982683922376035e-12
9.465453087804375e-13
3.669461994565381e-12
5.097825215433697e-12
5.838166820995111e-12
6.159020888326204e-12
6.2104523439469215e-12
6.089940660348372e-12
4.031164005023547e-12
9.530042114420183e-12
1.0168760605233099e-11
9.977802470920127e-12
9.885722230441762e-12
1.0008704502933308e-11
1.0302257337643636e-11
1.0711111666298998e-11
1.119351832153077e-11
1.1720592933005045e-11
1.2272554643284797e-11
1.0634274738729855e-11
9.028768311143428e-12
8.155929059024548e-12
8.077396791986913e-12
8.778672153848216e-12
1.0206964312587518e-11
1.2438872173715195e-11
1.597799731656487e-11
2.2977678449282382e-11
4.553319876790626e-11
2.3324347988492353e-11
4.680526326617081e-12
8.770305598635533e-13
3.413433894381676e-12
4.748025407908092e-12
5.450507303119741e-12
5.770147738310554e-12
5.844212516814143e-12
5.760618519169466e-12
5.5801901833135416e-12
4.533236606240702e-12
9.385797775461944e-12
9.962185962984059e-12
9.803951040191734e-12
9.750754960759599e-12
9.902237796535519e-12
1.0214638481886228e-11
1.063568211132527e-11
1.1126083135773468e-11
1.1658569314205647e-11
1.2214395827299649e-11
1.0558547585043743e-11
8.948347436092084e-12
8.080054044808737e-12
8.005101443971543e-12
8.703959722781587e-12
1.0122386263737325e-11
1.2335243347784132e-11
1.5839316666600282e-11
2.2757733907608137e-11
4.50148620026574e-11
2.3237947150764216e-11
4.6524369802944416e-12
8.750148686728092e-13
3.3956997765320387e-12
4.7221657471815556e-12
5.421166104441371e-12
5.740356652167677e-12
5.815972823539198e-12
5.735088165117964e-12
5.557952348583091e-12
4.5511760737209705e-12
9.389726524584758e-12
9.964116504841104e-12
9.805750847524387e-12
9.752816004907156e-12
9.904566903373878e-12
1.0217136018846515e-11
1.0638309839534091e-11
1.112877340201743e-11
1.166129381268356e-11
1.22171258745776e-11
1.0561856470408328e-11
8.951453247882898e-12
8.08264430626634e-12
8.007269020394623e-12
8.706048089462801e-12
1.0124668755602084e-11
1.23380113258162e-11
1.584291508622471e-11
2.27631002470327e-11
4.502623666124369e-11
2.3234076336083955e-11
4.649914243229104e-12
8.775824365170874e-13
3.3983112480683998e-12
4.724775586210943e-12
5.423636802755587e-12
5.742646234678365e-12
5.8180327894694795e-12
5.736889542287593e-12
4.367038061331825e-12
9.579583821030164e-12
1.0183076358411681e-11
9.99147324448888e-12
9.905059253417232e-12
1.003313447354706e-11
1.0330279831021997e-11
1.0741439231230051e-11
1.1225205316360845e-11
1.1752989829282276e-11
1.2305163778564801e-11
1.286807028233301e-11
1.153184081839775e-11
1.0009859088991563e-11
9.071897779354106e-12
8.92897907622985e-12
9.639241007839106e-12
1.1167351746853576e-11
1.3605364517264292e-11
1.75235813552984e-11
2.538125585371681e-11
5.087266913637792e-11
2.4461894953882972e-11
4.982683922376035e-12
9.465453087804375e-13
3.669461994565381e-12
5.097825215433697e-12
5.838166820995111e-12
6.159020888326204e-12
6.2104523439469215e-12
6.089940660348372e-12
4.031164005023547e-12
9.530042114420183e-12
1.0168760605233099e-11
9.977802470920127e-12
9.885722230441762e-12
1.0008704502933308e-11
1.0302257337643636e-11
1.0711111666298998e-11
1.119351832153077e-11
1.1720592933005045e-11
1.2272554643284797e-11
1.0634274738729855e-11
9.028768311143428e-12
8.155929059024548e-12
8.077396791986913e-12
8.778672153848216e-12
1.0206964312587518e-11
1.2438872173715195e-11
1.597799731656487e-11
2.2977678449282382e-11
4.553319876790626e-11
2.3324347988492353e-11
4.680526326617081e-12
8.770305598635533e-13
3.413433894381676e-12
4.748025407908092e-12
5.450507303119741e-12
5.770147738310554e-12
5.844212516814143e-12
5.760618519169466e-12
5.5801901833135416e-12
4.533236606240702e-12
9.385797775461944e-12
9.962185962984059e-12
9.803951040191734e-12
9.750754960759599e-12
9.902237796535519e-12
1.0214638481886228e-11
