# Supplementary material for: Observability and Controllability of Nonlinear Networks: The Role of Symmetry
Source: Phys Rev X. Author manuscript; Available in PMC 2018 Nov 13. (PMC6234006; doi:10.1103/PhysRevX.5.011005)
Supplement: Code Archive [file NIHMS982008-supplement-Code_Archive.zip › MathematicaData/FNObsDELTAHetN2M1ChaosK1IC1]

3.858761215515961e-10
2.5222791446994583e-9
1.148745721924473e-9
8.561783759656199e-10
1.903974528695007e-10
1.857217491310575e-10
1.7635661100918492e-10
1.8599827778700012e-11
6.94403241009443e-11
1.832895893198361e-11
1.727932128118467e-11
1.865537848250551e-11
4.376612995567407e-11
9.227722920690915e-11
2.010831514337051e-10
3.936480439575575e-10
5.622971942773801e-10
4.1927980063686854e-10
1.8314880041868102e-10
4.706425218777479e-10
9.213260271779888e-10
1.5914931610630368e-10
8.720111340942456e-12
2.3277459925996134e-13
0.
0.
0.
0.
0.
0.
0.
0.
0.
0.
0.
0.
0.
0.
2.4472471432074285e-14
3.154534549493539e-14
4.066939529347052e-14
5.236317864134852e-14
8.843794137177588e-14
1.0220054471398926e-12
1.1587882880484165e-13
0.
3.496893660876998e-14
8.093800696907254e-14
1.3407792123372665e-13
2.0104434360649686e-13
2.843061811443398e-13
3.8233383035934235e-13
4.907331910072452e-13
6.058121401738345e-13
7.275638761826167e-13
8.597053551788431e-13
1.0081475235038517e-12
1.1798958878513402e-12
1.3828760561483913e-12
1.62642290807436e-12
1.9222307329401956e-12
2.285814457291004e-12
9.32932814674684e-12
4.227003916410047e-11
5.97968476345246e-11
5.0508933111008885e-11
5.0518712585115225e-11
5.554916966782608e-11
6.452587788605327e-11
7.838466201282203e-11
9.978507827741901e-11
1.3394087645900024e-10
1.8905534206577283e-10
1.0249827714725459e-10
6.114812543933595e-11
4.0125661765622003e-11
3.10014377292803e-11
2.6842865901587422e-11
2.033729543565704e-11
7.54297021071615e-12
2.9635310464658424e-12
1.601711928370442e-12
1.498588428761245e-12
3.024824451507935e-12
9.582779084575937e-12
4.582873270931494e-11
2.8593713170805335e-11
2.0619346503098043e-11
1.9474428777059854e-11
2.1105149598845243e-11
2.523136046559304e-11
3.2971705365972096e-11
4.748399580634866e-11
1.3497612787972393e-10
1.2188725632829545e-10
6.725126537934975e-11
6.641583148657664e-11
9.131525283668099e-11
1.530516006970861e-10
1.3351543264004668e-10
1.3843812677944206e-10
3.301371580222547e-10
7.104520709970635e-10
9.171973372428979e-10
7.377915154639342e-10
5.889245880707088e-10
3.370883616219597e-10
6.610355406722026e-10
1.2095888649235488e-8
1.0645734431097893e-8
3.371221490049919e-9
1.6700386609758336e-9
9.248655700196741e-10
3.822120843454631e-12
9.373647879816117e-11
7.985019776302468e-11
9.082825792714719e-11
3.3799675838367224e-11
1.6591029382098323e-11
1.2825925969772797e-11
3.0799590928240516e-13
4.093939653640993e-12
1.5511962397241222e-11
3.0631996618781447e-12
1.1027239489153096e-12
8.273258472424942e-12
1.937566978260452e-11
3.071946519814736e-11
3.926129132502676e-11
4.5522795487932666e-11
5.072150856267911e-11
5.555769270067266e-11
6.02890058661969e-11
6.494870380231211e-11
6.946815196514545e-11
6.610669192198975e-11
2.3272942506340562e-11
2.9522468829979297e-12
8.960861361784174e-12
1.3575858751910153e-11
2.3211941217662777e-11
5.615891169592796e-11
1.7308582388419403e-10
1.148356925566078e-11
1.7546466241288496e-11
1.7071609231963058e-11
1.7180065698804254e-11
1.830532458865318e-11
2.0627816118039113e-11
2.457443094718918e-11
3.107639919168173e-11
4.2144498799321274e-11
6.252086184330855e-11
1.0502073241902894e-10
3.1189726601211493e-10
2.0014577245303495e-10
1.2112525654493733e-10
1.3533391180001448e-10
2.2532711029185534e-10
3.4812645729324497e-10
3.143464718678008e-10
5.699675272267208e-10
2.5751973388003583e-9
1.8339642756118048e-8
4.09163237972645e-10
4.991679767981934e-10
2.3399038306812242e-9
9.861411870994062e-9
8.257361863845152e-9
2.8271772298224866e-9
2.2825834790555975e-9
1.0396848789822422e-9
5.081035847156136e-10
1.3612374462595283e-10
1.693975663276641e-10
6.658255986688032e-10
5.010725329270795e-10
9.279314159484606e-11
5.706442263489102e-10
1.3115169375765581e-9
5.995822390790229e-10
1.7865548017312095e-9
4.995337214996141e-10
5.069561475592276e-10
7.92173851406383e-10
3.471892325445824e-10
2.513666165466132e-10
2.0830247148513898e-10
1.988884222993785e-10
2.1128744940881403e-10
2.399496805468923e-10
2.7649878409567615e-10
2.8882595681504437e-10
1.8827669201034472e-10
7.484143188196658e-11
3.4785181330260353e-10
8.87578749801278e-10
2.376449955024204e-10
1.1577753198915673e-11
1.1039469699945195e-13
2.3627950221878138e-14
0.
0.
0.
0.
0.
0.
0.
0.
0.
0.
0.
0.
0.
0.
0.
1.0298032256362708e-13
9.870185735640156e-14
1.2126096101604384e-13
1.5458396928801384e-13
1.9687402565605444e-13
2.4735382108843836e-13
3.0331547989250804e-13
3.5714163749800613e-13
3.9185148183408275e-13
3.7497520188081564e-13
2.519241241972938e-13
7.470648855925074e-13
1.189618185100317e-12
3.876899917309866e-12
5.657343544024586e-12
1.987887806641482e-13
7.699804407515909e-13
1.227524641763467e-12
1.575235004906982e-12
1.9047797523728045e-12
2.255915085971198e-12
2.6555444825472435e-12
3.127780525907052e-12
3.699133831294924e-12
4.403060430383365e-12
5.285625763478383e-12
6.414048088823293e-12
7.890829325765826e-12
9.878483106630744e-12
1.2645065576293176e-11
1.0956304600582587e-10
2.815765888135993e-10
1.600829208659286e-10
1.4093031180822993e-10
1.5947602230258295e-10
2.1566543173130776e-10
3.5084239837911714e-10
5.492185522666757e-10
5.322923264035466e-10
6.022622457610123e-10
1.0382984067921565e-9
1.2347148029893783e-9
5.557755907032853e-10
7.440620897119808e-10
6.767989480005395e-10
7.069270655194131e-10
4.303836824902207e-10
1.3598046209378008e-10
5.963915592221017e-11
3.627935553704878e-11
2.6747389036849377e-11
1.9348596198933797e-11
2.6720251826210657e-12
3.2509095199711987e-12
8.888510257668186e-12
1.7608510686991684e-11
2.7315153807480582e-11
4.732323553004179e-12
1.2995681630374816e-11
1.4800469508976838e-11
1.6515384916419593e-11
5.897547579634561e-11
2.2365596645965557e-10
2.5264777773777377e-10
2.125992051724006e-10
2.1427863544792572e-10
2.368168764443876e-10
2.773586697969607e-10
3.425878965292152e-10
4.496619819216747e-10
6.306039558795022e-10
8.997850907287116e-10
4.786101184094232e-10
3.003414008284994e-10
1.9520578543277436e-10
1.4225237519582103e-10
1.21752346748106e-10
1.080200269267434e-10
5.033212916392617e-11
1.7744686076001034e-11
7.845305906027211e-12
4.572712180053764e-12
6.041826441152955e-12
1.9992341051203757e-11
9.852052991895739e-11
1.1757735870755144e-10
7.565428409527416e-11
6.788740828195532e-11
7.079632884998675e-11
8.142520082447314e-11
1.0172312359476761e-10
1.383335564337621e-10
5.253311691946216e-10
5.796217104935776e-10
3.293676575729161e-10
3.3577070747234013e-10
4.725676212144306e-10
8.594351362375061e-10
9.339632378858532e-10
9.667005676031222e-10
2.0606136561740487e-9
5.565939845959178e-9
1.3677931004568354e-8
8.545127992228657e-9
1.648636284016333e-8
1.4473063511592009e-8
1.0136930951618459e-8
4.680586970343281e-9
1.7475084278915266e-10
1.5070232957019694e-9
1.1291873956533476e-9
7.496128384720763e-10
1.6455041740865702e-10
4.4753576279937685e-11
1.8437778433726755e-11
1.2465760586802946e-11
2.4530385221674377e-12
6.50592507328764e-12
1.2982679453484588e-11
2.8277852947676218e-11
8.67012517317637e-11
1.4764154545381103e-11
1.3129955679617725e-11
1.5996334188379187e-12
1.0354349714468278e-10
2.9069299846761605e-10
3.5494822989718034e-10
3.6486870462479126e-10
3.88989246156358e-10
4.262499601661294e-10
4.715015857948412e-10
5.212573947270604e-10
5.735062857150443e-10
6.272657115303853e-10
5.722320960425331e-10
5.310305971835333e-10
4.996028644035021e-10
2.8129246080226936e-10
8.152742258293917e-11
2.047181693331746e-11
1.9356541978885324e-12
1.1724274166857396e-11
8.392035156454537e-12
4.8194317451722584e-11
3.2571785981690064e-10
2.044943818058111e-10
1.7280592441376895e-10
1.7003765551090266e-10
1.8583530294178878e-10
2.2311277885565543e-10
2.952805197656323e-10
4.38370804687677e-10
7.529105229189212e-10
1.3296049361336949e-9
9.36546485305498e-10
5.893463889587138e-10
6.64140786541058e-10
1.0964648837013292e-9
1.6694386750292294e-9
1.4389620318298109e-9
2.383792234712891e-9
9.12929910079691e-9
5.194516797948807e-8
1.7973548061051964e-9
1.985083557016974e-8
2.7910392993191726e-9
1.688234960819118e-9
1.8298368236053158e-9
1.1116187146192784e-9
1.808012271591369e-10
6.38837003009641e-11
4.483404527603729e-10
6.074868811098949e-10
9.834557649049735e-12
8.04757496597949e-10
1.0644259583847551e-9
5.722915746905266e-10
8.227103251819409e-10
7.118890947626946e-10
4.3631921304428045e-10
6.221626182307021e-10
1.0612109388174127e-9
1.8344605112103589e-9
2.9838626278857404e-9
1.4378087503545218e-9
9.80315745940459e-10
7.935666390909196e-10
7.239867660758601e-10
6.932809892726798e-10
6.051378232664627e-10
3.150613053772697e-10
8.425120469432869e-11
5.985740920910412e-10
2.652917353710842e-9
8.095742589730507e-10
4.022709473936074e-10
7.410959845850423e-12
2.636861062147798e-13
6.323832870007425e-14
0.
5.4495252243013825e-14
0.
0.
0.
0.
0.
0.
0.
0.
0.
0.
0.
0.
2.5254537371290322e-14
3.598129381856143e-14
2.829645944012912e-13
2.7834334351801256e-13
3.4517690083338217e-13
4.3841924287090177e-13
5.489575025433844e-13
6.665282050446222e-13
7.68938769638816e-13
8.107832290502877e-13
7.095659863093723e-13
3.3249181600791936e-13
5.059659897835716e-13
1.904197244962668e-12
2.687009976588249e-12
6.624845372265486e-12
4.539434279688399e-11
1.8584839013024736e-12
1.8614185333251604e-12
3.012113931260745e-12
3.786122241432152e-12
4.518229571973919e-12
5.316076459542072e-12
6.244044798916445e-12
7.360619891770807e-12
8.733969216212732e-12
1.0455166127119223e-11
1.2655616513347841e-11
1.5534817732336247e-11
1.9408427611183525e-11
2.479644001945284e-11
3.259498548462874e-11
4.443690537026171e-11
3.5894583297034346e-10
6.39002948809943e-10
3.331134608475723e-10
3.1159033513108693e-10
3.8693327329324095e-10
6.155542480709803e-10
1.0275508443184788e-9
9.634600768484452e-10
1.132848532510568e-9
2.4972919329087995e-9
3.942320033297569e-9
1.3806124154628017e-9
1.2051528805600535e-9
1.3500939382170445e-9
1.178521033076876e-9
1.2165151037028649e-9
4.956318804385671e-10
1.5060012950725902e-10
7.12745534052064e-11
4.33688278665239e-11
3.397760548062495e-11
1.8904469177559358e-11
2.5606767523093527e-13
7.147731159519078e-12
1.6023236394808166e-11
2.8008816106283287e-11
3.844851407671461e-11
1.8459358008009297e-11
2.4144494727881073e-11
2.6715309011879107e-11
7.539897224105675e-11
3.074765532215542e-10
3.9369233089606144e-10
3.367424918422448e-10
3.3780267523828254e-10
3.686739832418343e-10
4.2185300991302177e-10
5.016199731607161e-10
6.220103438143165e-10
8.108613329905562e-10
1.1105768031949763e-9
1.5135633929932609e-9
7.96331162644731e-10
5.239473658398525e-10
3.557371725298378e-10
2.529173711726199e-10
2.144544520175308e-10
1.9181986285124707e-10
8.152452110582866e-11
2.7072367624033933e-11
9.500162150469481e-12
1.3926979450672933e-12
6.921666133635547e-14
2.474448834445132e-11
2.1662090980534033e-10
1.362436202689418e-10
1.0530523323924191e-10
1.0127766718647108e-10
1.0878975768867933e-10
1.2632739427301564e-10
1.5708000450988805e-10
7.761685629324666e-10
1.1845715810026653e-9
6.457996932702536e-10
6.238187355695162e-10
8.017351724743068e-10
1.3315359224611977e-9
2.0319879740432613e-9
1.8121903835263437e-9
2.3590564960069945e-9
5.4117317363432676e-9
5.875029715223579e-9
1.6145564261472746e-9
1.0373740466868217e-9
2.020841629014174e-9
2.063873203797491e-9
1.8557510802040716e-9
1.3424703685786601e-9
3.5100482133157833e-10
1.1110274117891587e-10
5.2629260687487465e-11
3.444636166236723e-11
2.951063990493023e-11
4.00170870870704e-12
7.353056788497787e-12
1.6349703284326518e-11
2.990765520261251e-11
4.886319012012118e-11
1.72032713881026e-11
3.772633096071376e-11
4.3679507114839634e-11
4.933756944392839e-11
1.3337762761488232e-10
5.59376293461113e-10
7.565455648288301e-10
6.463764398594001e-10
6.432782171277776e-10
6.942520417397739e-10
7.823647882223918e-10
9.128505063735148e-10
1.1084598840175647e-9
1.4162268170649712e-9
1.9150695499998333e-9
1.1062698675625738e-9
8.688360615965895e-10
7.068095168248376e-10
5.36583178774357e-10
4.712792564731025e-10
3.789087420607953e-10
1.4700282025310107e-10
5.934060560288975e-11
2.964151023441893e-11
2.042877769436085e-11
3.2560004918590485e-11
1.1756152025750518e-10
6.351875073046134e-10
3.7237926492070336e-10
2.7855347680271215e-10
2.639161590885542e-10
2.834761011323726e-10
3.3364128530731526e-10
4.2646806303226925e-10
5.945150750814678e-10
2.1832057866682977e-9
2.1242088650729762e-9
1.2406514653787669e-9
1.3021076260749252e-9
1.9200681407613866e-9
3.4408123802936827e-9
3.1749631610234408e-9
3.532840026329196e-9
7.757677811624165e-9
1.0563541092062334e-8
1.972022074571553e-9
9.920028821182159e-10
4.623934450413826e-9
1.947578425666621e-8
3.8149975401552535e-8
8.420567239538267e-8
4.127673493741258e-7
8.441359743686958e-8
1.9475770544009704e-8
2.1032259370170193e-9
2.2252551684448412e-10
7.643011782096626e-11
3.494624851204031e-11
2.979684479504845e-12
4.3949849115389847e-14
1.3934501482211345e-12
3.3688005473520606e-12
5.311243275356711e-12
3.2176970018025775e-13
2.230867278961775e-12
2.8140496179356572e-11
1.2969666813629092e-10
2.7879910639451107e-10
4.3781589127078495e-10
5.865062767604036e-10
7.005919880775544e-10
7.938333640652582e-10
8.823100819763438e-10
9.661262175016502e-10
1.0232918008525615e-9
1.004592001550097e-9
8.445199979507083e-10
2.2397348371622247e-9
1.8780048094614674e-9
1.1390316450673943e-9
9.600539578035485e-10
1.0525439413775814e-9
1.0286067769256968e-9
9.764722206546688e-10
4.446851199269747e-11
7.895887816562771e-11
7.783456101612765e-11
8.001138574786572e-11
8.572015681932463e-11
9.034104562994595e-11
7.529599459406246e-12
1.6874902157357565e-10
1.9330502069291477e-10
2.3121165536068813e-10
2.8107082221898703e-10
3.448262358229304e-10
1.611884121748209e-9
2.3728468387526932e-9
1.7287148564526836e-9
2.0074455310888876e-9
3.2186513451065975e-9
4.906421816740094e-9
3.5144339396342133e-9
3.4855771184078583e-9
6.804078409750779e-9
1.4832275704402797e-7
1.239251271201458e-8
3.1892634319663324e-9
8.218655094212662e-10
1.3824340286215434e-10
2.782537302419909e-10
1.1311860786837566e-10
1.2011753946628322e-11
2.4718225067944536e-12
9.81118739545853e-13
1.0259089104537892e-12
1.3476955223884527e-12
2.616889454672524e-13
4.637358009385197e-13
2.0951624241689358e-13
1.0190767422777925e-13
1.9528322323284527e-13
1.2624030230731517e-12
4.345812241166405e-13
4.782328010738333e-13
6.977360686381536e-13
1.14089810063276e-12
5.484858778225403e-13
3.572772651393289e-13
3.1715089182930654e-13
3.6741768341515574e-13
5.073537515486673e-13
7.961774088046389e-13
1.396945210996569e-12
2.752773626737457e-12
6.1958838942475274e-12
1.5012026372263366e-11
1.914537518035393e-11
4.6932266802181905e-11
1.9881410799408983e-12
4.206468299906504e-13
3.072817616159567e-14
3.6057079223833377e-14
0.
1.8741773014059214e-13
2.002507602977886e-13
6.698905035453928e-14
0.
0.
2.9632371475710614e-14
3.4504575903625786e-14
0.
0.
5.1984188766601926e-14
8.107401107489621e-14
1.111159575788891e-13
1.4627278986111058e-13
1.9097176265588833e-13
3.9413693392822424e-13
4.1702397665681696e-13
7.061478241113977e-13
1.1343791603364374e-12
1.4805178227040205e-12
1.775602352990552e-12
2.1909939849698334e-12
2.9199322661664334e-12
4.389442714067084e-12
8.166333889965754e-12
1.8341013972893015e-11
1.5189124686700248e-11
2.8484689800303654e-11
1.4112342233551663e-10
4.5147303261864185e-10
4.388639092449718e-10
2.563006629107479e-10
1.2814984376355138e-10
6.145021924942253e-11
2.7366334413847073e-11
1.0790194062838628e-11
1.3930122257115692e-12
5.537178133596789e-12
9.79357573414839e-12
6.151623628180959e-12
2.8506718658301147e-12
1.0553246567661222e-11
1.6858838040735054e-11
2.304935346728196e-11
3.0068640495565194e-11
2.3613337745512043e-10
6.835792296974904e-10
4.082399000991739e-10
3.6255517279631283e-10
4.1117461087825235e-10
5.519241527093007e-10
8.767613632751196e-10
1.3797868991557488e-9
1.2951795508209268e-9
1.2308644774718704e-9
1.6929901976312999e-9
3.815300461854467e-9
2.138999811199399e-9
1.3884198911888597e-9
1.1217555797255138e-9
7.185360100257552e-10
1.704566076154142e-10
5.342064340168161e-11
2.9186248244930225e-11
2.0273884749302764e-11
1.4532155239471339e-11
5.700465166760898e-12
2.931020601848354e-12
5.880247054178419e-12
6.301175436195951e-12
1.4722452071768147e-12
3.5353231089118136e-11
5.312499033175008e-11
3.6934104436468325e-11
3.496972144240468e-11
3.714953003566411e-11
1.6536320129089108e-10
5.024325909564796e-10
4.87963621202496e-10
3.9211048681343705e-10
3.8490657398821026e-10
4.187511023936195e-10
4.9136427096955e-10
6.283447925670053e-10
8.993704844392472e-10
1.4565385469315594e-9
2.3513980245521906e-9
1.1264864314979436e-9
6.65130013987912e-10
5.854310038396181e-10
5.977895612176415e-10
5.287668478566788e-10
5.201561732356425e-10
3.371879555758161e-10
1.1974420585918109e-10
4.833693270871261e-11
1.9680289207336836e-11
1.9062252981771698e-13
2.322448855896833e-11
3.1907377247571546e-11
9.26621493823674e-11
1.0085259713038516e-10
1.0246845173641797e-10
1.0848279466884803e-10
1.204291694534434e-10
1.399163949927079e-10
1.7013861132545426e-10
1.0116114951921587e-9
1.3646118947302866e-9
7.972072103200242e-10
8.223658661176631e-10
1.1483257465692084e-9
2.0458539403248195e-9
2.2924275063809024e-9
1.908761747625048e-9
2.5877129371651584e-9
7.53827099881722e-9
6.047059845791018e-8
4.2811826588879226e-8
2.3805327583073918e-8
1.0712839821904846e-8
4.527157229601439e-9
1.511362474767329e-9
3.8794812154226816e-10
1.3108698285982784e-10
4.4483147600508385e-11
9.018474239357874e-12
4.154072157889772e-12
2.1414478619162022e-12
1.235398423488743e-12
1.0096575702230313e-11
4.104473828851255e-12
1.0825474207321822e-12
2.07546771809017e-12
2.049130894748643e-11
8.680340430240158e-11
4.007145281467623e-11
3.4786699714837825e-11
1.124516085281281e-10
3.608315750355109e-10
6.714572915304432e-10
6.039684622087327e-10
5.515251959634979e-10
5.508646216910535e-10
5.806726410916198e-10
6.374478558355478e-10
7.339959312493255e-10
9.075765606541953e-10
1.2624109128295325e-9
9.693369589778616e-10
1.0063246823949082e-9
1.4355488764585807e-9
2.3295856221629896e-9
1.569085285441061e-9
6.741788992913251e-10
3.419700771940938e-10
1.9831925500210596e-10
1.261002222815377e-10
8.098239722689599e-11
3.208788303653023e-11
5.975304443009863e-12
8.074080009322607e-11
1.537108431447561e-10
1.9739375645697735e-10
2.3016958425783265e-10
2.6728490858619524e-10
3.179111157243938e-10
3.9163902414219344e-10
2.4165312223626878e-9
2.3215437651497916e-9
1.5140613687628994e-9
1.7273384373855354e-9
2.7930753649325082e-9
4.553832822902936e-9
3.4418328154779236e-9
3.5053042975577674e-9
7.086782006652094e-9
5.7400630033660117e-8
5.547762491951128e-9
2.8329975033846023e-9
3.3742263554305506e-9
4.6463052239201434e-10
1.1458854385770104e-10
4.904062283399628e-11
2.1712744070901204e-11
1.2854731778106181e-11
4.934551355590797e-12
8.713073225339638e-12
1.3287778908302682e-11
1.1010646397488107e-11
7.641182577927906e-11
1.0130502686774656e-11
2.940571431057248e-12
4.863653687648705e-13
2.598996020203781e-12
4.0592242993655305e-12
4.519743663902702e-12
3.4059839021983167e-12
6.31528005246696e-13
1.2904264510371586e-11
2.1387151965130344e-11
3.157524899565908e-11
4.6383074995816434e-11
6.879130892822412e-11
1.02671089883691e-10
1.5151550916553492e-10
2.1583029728404685e-10
2.926761021649403e-10
3.133481525987902e-10
3.592813599641212e-11
1.0143242057160691e-12
6.311195865731681e-13
0.
0.
0.
1.9026772398130573e-13
1.0132205914241185e-13
1.603119307549221e-13
1.7116575669957553e-13
1.4636248236214985e-13
7.378717388070013e-14
6.176422166388252e-14
2.2826525516318467e-13
3.804715023088157e-13
5.259777671183723e-13
6.954678099723199e-13
9.23186100765194e-13
1.2571043071624267e-12
1.7814032145765546e-12
2.660817393087812e-12
1.8017570642959007e-12
2.7481549356076375e-12
4.11948535314669e-12
5.521704061832651e-12
6.805264478916964e-12
8.628680522069543e-12
1.2102974106472254e-11
1.9969393857019478e-11
3.012920099880723e-11
2.4842290513378127e-11
2.9322649370812596e-11
5.513991430258051e-13
2.8656583976126666e-11
2.0512137947916087e-10
3.8146950764357256e-9
2.2307833120794263e-9
2.0472716940680445e-9
1.2133820912587565e-9
1.7058851631173666e-9
6.866726195634929e-10
2.558214071120885e-10
1.2222116549801912e-10
7.415879779291851e-11
4.9978908301236756e-11
3.822420116296736e-11
1.9729383944640717e-10
1.1604777225324632e-10
1.4557791328281582e-10
1.7382116439557597e-10
1.8930149229984934e-10
1.8490165901670578e-10
1.928353438716093e-9
5.3945152679261584e-9
3.762906514799976e-9
4.269110241005858e-9
6.081380156285942e-9
1.0672902136803784e-8
1.6167972007768365e-8
1.3436821866503587e-8
1.915381756103939e-8
1.6854747740585178e-9
2.2687557111930565e-8
1.2222995824951787e-8
3.022232288950702e-9
2.235473284977613e-9
1.0321703597928882e-9
4.01078150816438e-10
1.7909889183326714e-11
5.30897258940507e-13
1.7540557578156306e-12
3.935288886285678e-12
7.692250944757685e-12
1.6245203768171417e-11
1.2538537073152554e-11
1.0913531497888751e-11
9.685431632421513e-12
9.484949211890267e-12
1.8724366595079234e-10
1.8897753552153056e-10
1.0766324865787701e-10
9.499321110580068e-11
1.888487692728224e-10
7.608445798367698e-10
1.1202537700364747e-9
9.477837425767556e-10
9.047197807281374e-10
9.39522293394285e-10
1.0318132545496127e-9
1.1945633061992733e-9
1.4788146664419137e-9
2.045347177555408e-9
3.682706466411677e-9
4.1166052500049925e-9
1.0989744207274448e-9
1.5901978532613838e-10
2.7505865077194997e-11
5.796697619073214e-12
3.689099317142635e-11
9.257974553274091e-11
9.960349030457202e-11
1.0775767566161568e-10
1.352731005710583e-10
1.9324730250554235e-10
3.213298227425881e-10
6.988648368620458e-10
1.1242334613745007e-9
1.441923090596948e-10
7.089937037788893e-11
1.3498669717952145e-10
1.678101616580076e-10
1.991518601375036e-10
2.3824281147309933e-10
1.4345978924318487e-9
2.693366647811487e-9
1.661768807625645e-9
1.7380382419165143e-9
2.4157300374572394e-9
4.288807571542931e-9
5.365473477964107e-9
4.15839304971332e-9
4.5273697789876125e-9
9.018997886751712e-9
1.0531542793427033e-7
3.8400568307886877e-8
1.3662626372827067e-8
4.245780432776308e-9
9.849270804136462e-10
2.3267180185702843e-10
7.914083016703701e-11
3.355431772541929e-11
7.549135634751434e-12
3.667996167443227e-12
2.606138591324161e-12
4.1731195353592215e-13
1.5966605261099367e-13
2.2633551332550506e-12
3.2006127772076817e-12
8.860687349545282e-12
3.234042403673877e-11
2.217218093672416e-10
1.2373978769027875e-10
8.491957771832471e-11
8.206461164938549e-11
2.8846755503002563e-10
7.998170710952116e-10
1.1703445748129949e-9
9.175960926230108e-10
8.172136591947888e-10
8.243759055447527e-10
9.230939955242612e-10
1.188973886543214e-9
1.9967347057094196e-9
3.43182796666825e-9
1.2431456500771144e-9
8.200515341183571e-11
4.0358917237220057e-11
1.7338579785623185e-10
9.71969918401865e-10
4.111904126160376e-9
4.7474872899434715e-9
2.748606875146403e-9
1.8267185973729892e-9
1.233606836491571e-9
8.534164267704331e-10
7.470275281070781e-10
7.668089898257935e-10
1.406354382791123e-10
2.611139191839067e-10
2.3224763489797232e-10
1.2592954380837619e-10
8.028394962480956e-11
3.0685072503557606e-10
4.684120903191999e-10
5.969079569279587e-10
2.5435179331329433e-9
3.92677889297411e-9
3.0807369424481377e-9
3.757478163710659e-9
6.273844655266102e-9
9.551794517031717e-9
6.814311634766207e-9
6.641312655536946e-9
1.2298585755922657e-8
3.2712322956092025e-7
3.25046204304221e-8
2.1406954468880342e-8
1.2302153128059673e-8
7.668949095416894e-9
5.6718010421174615e-9
2.4260092903557635e-10
1.1732875798864853e-11
9.818379805440299e-13
8.215777417889949e-14
8.75082569892825e-14
3.930093783172195e-14
0.
6.649425494180021e-13
2.5387135735869675e-13
1.00788794839876e-12
1.6279274271509856e-11
1.5729330631253405e-11
9.23306502601555e-12
1.0500799733850693e-11
1.3264324649050161e-11
4.1011685267825976e-12
2.2324415810031658e-12
2.144032514520057e-12
2.7108169011536716e-12
4.07782431776573e-12
7.076880320083131e-12
1.315356518995778e-11
1.4078862644980509e-11
7.583036723065997e-12
2.081537239735287e-11
7.555587643037896e-11
1.343536701546252e-10
3.08481889035425e-10
1.0491847273797438e-11
9.34163424564761e-13
3.2065669562904705e-14
2.37098832075888e-13
4.643217769685052e-13
2.2931424336648767e-12
1.328434468277474e-12
4.834837322536646e-13
2.8606959236361236e-13
5.721964746330744e-13
2.111995479136415e-13
6.43451700522324e-14
2.940883992828751e-13
4.828455161850484e-13
6.202836237489162e-13
6.86328825539982e-13
6.51733227275709e-13
4.735806531524795e-13
4.900815240630367e-12
5.6855573791201725e-12
9.58457335679033e-12
1.565974841189494e-11
2.393134125856939e-11
3.3936623434487574e-11
3.1589661355268925e-11
5.335542499801246e-11
5.3727516319767726e-11
4.6608516876327107e-11
4.4715702974890625e-11
1.3321504887116081e-10
7.283997661425974e-10
1.815015237650457e-9
1.1043792535756577e-10
6.241171382408814e-12
2.2789266696140864e-12
4.241452589221732e-12
5.600877584002246e-12
7.218888795742081e-12
9.301570616505927e-12
1.1931765699014037e-11
1.5160623511625772e-11
1.8993789318001874e-11
2.3139018849083604e-11
2.4792803674827132e-11
4.294749332551569e-11
5.86573031807336e-11
7.01253748601757e-11
8.609360344621735e-11
1.0669414730273225e-10
3.749186430513352e-10
1.888248947361192e-9
1.2565383789728777e-9
1.121161280416606e-9
1.232604719229662e-9
1.6110044398200264e-9
2.5286067926837577e-9
3.6765642319721078e-9
3.155070229874152e-9
2.9718850783252762e-9
4.140891424303927e-9
7.757259916887874e-10
1.726944366667619e-10
3.2922842329628986e-11
4.936631659263588e-12
8.015592465219844e-12
1.1016126948993447e-11
1.891652665166645e-11
3.4862304984332193e-11
6.250030049539193e-11
4.957244758736018e-11
3.474076170653532e-11
2.733868753753836e-11
2.0784507334269656e-11
5.520018626380598e-12
9.083892282633299e-11
8.466662051490519e-11
6.86059693313509e-11
7.000329366103433e-11
7.936874434458504e-11
9.679640485984667e-11
3.801424097709549e-10
1.0151823137528837e-9
6.189615957699425e-10
5.206801934194873e-10
5.534352613117024e-10
6.909105990667381e-10
1.03608252706024e-9
1.8754354186405764e-9
2.879338445162529e-9
3.44421206798369e-9
2.1491665863788227e-9
1.0546745452467167e-9
1.5687766377468022e-9
1.7267148541276745e-9
1.0335902250850524e-9
7.660157909561322e-10
8.083871849415677e-10
9.936497090566128e-10
1.0034387841220308e-9
4.791432889736391e-10
1.7639295649734234e-10
6.941973977461846e-11
8.810792851332913e-12
6.686183969090553e-11
3.0266001577800285e-10
6.371652509812917e-10
1.0526782278258101e-10
3.852497445595105e-11
8.418501107472546e-11
1.0785573344176709e-10
4.3617037299141995e-10
1.784420844014768e-9
1.1876704736036962e-9
1.0866960424841989e-9
1.2293084968909361e-9
1.619833520574011e-9
2.4976677767579514e-9
4.02273315671848e-9
3.9994691523270904e-9
3.369040551286014e-9
3.6197676423106116e-9
5.842827423955838e-9
3.054058414089102e-9
1.3631754764766099e-9
6.033631292868715e-10
2.1334826339241852e-10
4.927295590775244e-11
2.158803927124778e-11
1.6113629072801743e-11
1.1000986402568397e-11
6.6311727614855545e-12
1.94428680640546e-12
1.1899645029312117e-12
4.733485065221859e-12
1.5638398746428892e-11
5.3737588273704775e-11
3.377678337815539e-10
1.6525832640059756e-10
1.1846211465738198e-10
1.1468477419407663e-10
1.2743084131700522e-10
4.847231208015764e-10
1.305630590444573e-9
1.0662007262752301e-9
8.218831314729234e-10
7.930609126167053e-10
8.766192144646671e-10
1.1130748838668913e-9
1.7226691607686336e-9
3.61830245014207e-9
7.382540658638676e-9
3.943679451467329e-9
7.951914959110705e-10
3.2187886104949193e-10
6.95071438152425e-11
2.700776495567724e-10
9.94087780217989e-10
3.2031892192378083e-9
3.6160949437824403e-9
1.86316505447991e-9
9.6919225474478e-10
5.156311772895884e-10
3.1270569876692954e-10
1.9534084044338565e-10
2.7018389034712458e-11
7.298956950560527e-10
4.1399677445102176e-10
2.7436088124080366e-10
1.0676377872246921e-10
9.53587839622501e-11
2.328781985148554e-10
3.2049755065410157e-10
1.1337294547810777e-9
3.4066565420397916e-9
2.3695139193441605e-9
2.529077930158519e-9
3.440353953560494e-9
5.888352165089219e-9
7.51135139399892e-9
5.6005252089137215e-9
5.598747042890843e-9
9.647121738484367e-9
8.856982697547391e-8
2.354270484123767e-8
5.174325967471224e-9
9.380579900897209e-10
1.8311288260692167e-10
4.77557265538597e-11
1.9570338039305773e-11
6.245229907159552e-12
1.5574350188345215e-12
1.109597671818924e-12
5.784001342736092e-13
1.244416268240076e-12
1.59483869960991e-11
8.788214961716021e-12
1.0214323383707055e-11
2.5030102020557458e-11
8.376033480603749e-11
5.877785278323792e-10
1.9283936577414427e-10
1.4722829232328208e-10
1.5157911727617204e-10
4.3689773318903875e-10
1.156508528857753e-9
1.511085827541895e-9
1.1323275934029846e-9
1.0105568009203825e-9
1.0616810658709005e-9
1.3428902751073962e-9
2.4233138134912785e-9
3.58072218807796e-9
1.7588289918165214e-9
6.157531623281926e-10
1.9523347446289797e-9
2.1961186454053054e-9
2.6716566847959472e-9
3.6833323886727255e-9
4.671278591962058e-9
2.9734553807591296e-9
1.276629737739495e-9
2.2558915353796387e-9
1.0609438283554117e-9
7.241171737096814e-10
7.535868303041381e-10
1.3143398926287485e-9
7.197081433992376e-10
1.4700634295404608e-9
5.791651580276776e-10
6.552431767999731e-10
7.192565149848817e-10
7.425857361061405e-10
7.163840982302091e-10
5.153364173123714e-9
8.823521904136384e-9
7.387510213821781e-9
9.703045608334052e-9
1.6697110443155895e-8
3.074492525056819e-8
2.535501363348098e-8
2.382036003942124e-8
4.395790496103464e-8
8.737711236104865e-8
9.626942860147135e-8
1.9102186774368394e-8
5.339037647831146e-8
6.09509860973438e-9
7.505192940030344e-10
9.37509033816727e-11
3.069718009777835e-12
7.059726385032799e-14
7.722159201786025e-14
4.0090422430043145e-14
3.4726486632355994e-13
5.719981398621417e-13
1.1611035406708173e-12
7.468771096349194e-12
2.088907440099198e-12
1.7765550084622449e-12
5.210712971765322e-14
1.8982279373806466e-12
3.258392151018985e-12
4.9458076736006606e-12
7.293083024186004e-12
6.2757797919956834e-12
9.756751134443851e-12
1.2518912609904956e-11
1.6535538448431023e-11
2.3220354541185267e-11
3.483851478419693e-11
5.599702399154229e-11
9.885272752533021e-11
2.4382853385391956e-10
3.56410476051337e-10
9.720297594718225e-11
5.924647650739199e-13
4.394190531790865e-14
0.
0.
0.
1.4732387661712604e-13
1.7435633708098004e-13
1.8636858981086337e-13
2.034731664896492e-13
2.2548785480143242e-13
2.488790253968586e-13
2.5879262207201035e-13
2.29376911168657e-13
1.500132434077614e-13
6.378148018506735e-14
0.
5.678448683334451e-14
1.214998910169472e-13
2.076358932141015e-13
3.2415129715698895e-13
1.0847200798134404e-13
1.2624628210608273e-13
2.1127263567449476e-13
3.4173024868024075e-13
4.880640462677262e-13
6.452620277090069e-13
8.58907674319143e-13
1.2238484880394627e-12
1.993333132020556e-12
4.245121199296586e-12
7.268359870638567e-12
4.9777101060451e-12
1.2250784121451344e-11
3.993387007536156e-11
3.258281143793761e-10
1.843166406541915e-10
1.724860723475289e-10
8.477651366076304e-11
4.146446427076397e-11
1.810204195634561e-11
6.986536113463249e-12
1.4014917540437521e-12
2.27942093275188e-12
5.231302302957943e-12
5.635912650487711e-12
1.8443784844531422e-12
2.2246849047504544e-12
5.2098357443074815e-12
7.751086830477266e-12
1.0359220891547067e-11
1.337485982799218e-11
1.0439299316364267e-10
2.568314422826363e-10
1.4630106949439548e-10
1.4177956584938615e-10
1.7865366239009942e-10
2.800904415283e-10
4.808887983241726e-10
4.509654624041709e-10
3.94627985971732e-10
5.197547348278709e-10
1.3552794837576504e-9
7.350590392477452e-10
4.6425547709310957e-10
2.4512523605470096e-10
1.1895339098674403e-10
4.620712493362262e-11
1.2227093487126829e-11
5.773717277137611e-12
4.2565317321987215e-12
2.6587027403932988e-12
1.592368832648778e-12
6.914896313553742e-14
4.287911645734419e-13
1.6737260474128018e-13
1.925213705731049e-12
8.053292272356305e-12
4.9304670848970135e-11
1.8398712586068562e-11
1.4125788339191e-11
1.4011516389042185e-11
6.165128984743483e-11
1.5594047354598236e-10
1.4507585393941422e-10
1.1099573645659183e-10
1.050087628571725e-10
1.1170043162104451e-10
1.3090166722066686e-10
1.73071351070296e-10
2.7053331255257996e-10
5.183212669782844e-10
9.612620066021485e-10
5.296199156965885e-10
2.0522448670690124e-10
2.0673650322892345e-11
2.1235808092550546e-10
2.142336531340537e-10
2.3875983286014807e-10
4.796899771235389e-10
7.939369540200572e-10
3.6813346064460614e-10
1.7340278398055556e-10
7.890777971415882e-11
3.1726634859162206e-11
1.2963619920699912e-11
1.9886285837157641e-10
2.956323018783491e-10
1.293616054154868e-10
2.2624188933195385e-11
1.3594409114982206e-11
2.7657246062842622e-11
3.6628049051532685e-11
1.4818820490301106e-10
4.81542698598919e-10
3.0584275465011844e-10
3.0887778599994393e-10
3.9622257787699533e-10
6.310049277310129e-10
1.0710496924471597e-9
9.704742184189802e-10
8.571064589868972e-10
1.1183328837175523e-9
2.9081046467383414e-9
1.0506596805340102e-9
2.9901225332627546e-10
9.952155410259605e-11
4.474641832193047e-11
1.860143249641848e-11
4.607302596903214e-12
2.321219799892098e-12
1.8602974286262978e-12
7.835450619457152e-13
1.1863391500270551e-12
3.6238481855361617e-12
3.4054245305159792e-12
4.901243496933941e-12
9.246106614352608e-12
2.3536820406207845e-11
1.3008999533742273e-10
4.723134616946389e-11
3.5938985118482103e-11
3.813892654041976e-11
4.8967349777144206e-11
1.4286855357256463e-10
2.9833134075616614e-10
2.292554065521104e-10
1.6551056351360893e-10
1.5513168153855746e-10
1.7449548826817627e-10
2.4237286241288666e-10
4.5736350410959804e-10
1.1175663086484512e-9
1.8658344116314628e-9
2.347159888664782e-9
1.8062296425643698e-9
1.1907416375641618e-9
7.496653009612486e-10
7.809870234507315e-10
9.918900705793204e-10
1.4500925268101459e-9
1.897361849376872e-9
1.8372297714816565e-9
3.210954589919618e-9
6.555242550769075e-9
1.4845448038982273e-8
3.064192713204263e-8
7.997987254950902e-8
1.0790126938946278e-7
1.6352309306328905e-8
2.3263778634374185e-9
1.9847464233418497e-10
2.993664608899115e-10
4.5039648100327325e-10
5.340215060977094e-10
2.346425695954086e-9
6.933508646708301e-9
5.835886403206366e-9
7.530062945974052e-9
1.2357401527043242e-8
2.4375657792296344e-8
2.5652368006576505e-8
2.04551777927597e-8
2.211395796017868e-8
3.786032536998396e-8
1.0959953807914884e-7
1.224722509173853e-7
1.5155723085002168e-7
1.491010288645204e-8
2.236856669654826e-9
3.3226711643242164e-10
7.025810670245411e-11
1.4133076431517894e-11
3.851984519133581e-12
2.7945926279210778e-14
4.0162794342393635e-13
7.301784479272444e-14
3.4764759510288354e-13
1.2184132553900524e-12
2.0343857368859817e-12
1.0458462211943325e-12
1.4128391948376862e-12
3.64999454433617e-12
2.46086022840258e-11
1.86694643060763e-11
9.53185786993656e-11
2.798519302136301e-10
5.166383825061416e-10
5.258932021322156e-10
4.658120363681991e-10
4.5109292044062285e-10
4.844154555730295e-10
5.658663133984362e-10
4.976959915798195e-10
3.004447318006469e-10
4.814468122332555e-10
2.935330071650105e-10
7.142660681506654e-11
1.976607916852839e-11
1.2441679801847168e-11
4.857677288784485e-11
2.3337262042415696e-11
6.684879590038906e-11
1.0293984475814276e-10
1.669259285970067e-10
3.264381783249617e-10
8.942263856025853e-10
4.829427971083674e-10
1.5663884257122415e-9
8.691800274700432e-10
7.210525261112631e-10
6.520568164607169e-10
5.990610329813264e-10
5.383734079317604e-10
4.5517583633204345e-10
3.362535258846563e-10
4.015436447453295e-9
5.066880379118871e-9
4.621795713255115e-9
6.600233546168719e-9
1.2815971924220186e-8
1.7946443741618317e-8
1.5631013609228845e-8
7.831780373354702e-9
1.3078943343723926e-8
6.824936561289808e-8
8.232897537990181e-9
9.99377375348785e-9
1.444494430502146e-8
3.9508282747406324e-8
1.382122239601693e-9
8.750725910692535e-12
3.874697213556112e-14
1.4845998925262664e-13
1.1157296514297727e-13
2.3316768091953754e-13
8.27031269733527e-14
5.52039156693612e-13
3.485539802005099e-13
6.101294300623377e-13
4.65426310158607e-12
5.535120132591962e-13
3.3637366348570154e-12
4.8032269436549574e-12
6.528340036164546e-12
9.13630384408958e-12
1.3015065039519578e-11
7.818136387014014e-12
1.2066295221476228e-11
1.6603788469833717e-11
2.3162856018312756e-11
3.336411424098503e-11
4.9916386951766396e-11
7.803069205248789e-11
1.2877468002125988e-10
2.371881100115866e-10
5.576902762821546e-10
1.794122342846205e-10
9.111305387359721e-12
1.849392722396315e-13
9.260636039735999e-14
0.
0.
3.6213370008083265e-14
6.884100792057522e-13
2.680678467321936e-13
3.241282450729018e-13
3.454976220711896e-13
3.6373256015248603e-13
3.483808172245159e-13
2.404477090864629e-13
3.8662023207297586e-14
1.3738800895923945e-13
2.6455488669580996e-13
3.796495089500948e-13
5.091864448074879e-13
6.731644134294815e-13
8.961884302917115e-13
1.9494747547169733e-12
1.952641310381947e-12
3.3429476663025916e-12
5.409390712212472e-12
7.208852628726272e-12
8.870410307613703e-12
1.1169462312921976e-11
1.5069471559153865e-11
2.250123364705129e-11
3.6298221136796364e-11
3.249715948261581e-11
2.540248755670206e-11
8.157475966717261e-11
5.017331234856648e-10
2.7510221272994928e-9
1.6639639272526741e-9
1.0265093627111854e-9
4.033786351258175e-10
1.7778076419394755e-10
8.832699648667659e-11
4.093822031700527e-11
1.2580123258143706e-11
4.965863434687671e-12
1.5429294462260345e-11
1.6279406599313354e-11
0.
3.253047984473985e-11
6.976709173283506e-11
1.0663842114080047e-10
1.448261932077366e-10
6.52428130060786e-10
2.3523679408534284e-9
1.481015067546283e-9
1.3758450763258302e-9
1.5918216621229815e-9
2.1584151127932707e-9
3.414265035491401e-9
4.572329697534467e-9
3.563798240313079e-9
3.138721421780163e-9
3.982103636581522e-9
6.061998060018744e-9
4.8344514576374864e-9
2.8853743659566946e-9
1.871164091985237e-9
1.571344448639879e-9
7.780541213684851e-10
1.491332719983267e-10
5.174497834018687e-11
3.256931752935448e-11
2.7186297607599616e-11
2.0125832097968254e-11
1.0283267282635753e-12
4.60938461176273e-12
2.1148278060566315e-12
1.5421556477720178e-11
1.1066149566692587e-10
3.8295762608439714e-10
1.7886573689658525e-10
1.5096153782245792e-10
1.5488775005237211e-10
5.17924048641313e-10
2.0049983633701184e-9
2.401928701260695e-9
1.9179322157634863e-9
1.8399579150567256e-9
1.9714622209670222e-9
2.2971040560978145e-9
2.9735898821731724e-9
4.686329015423132e-9
1.1376738146044179e-8
2.1117958703176958e-9
1.3934818466347112e-9
1.701777172192909e-9
1.6949851263695667e-9
1.011806858161052e-9
7.757241589472258e-10
7.473208233355439e-10
3.9152106871876177e-10
1.923841521942106e-10
1.1606528026268303e-10
7.887784037381534e-11
5.316015540446789e-11
4.225349716632797e-11
1.230001182944219e-10
1.4693571229982882e-10
1.969217355264931e-10
2.852152542916171e-10
3.8494802799213504e-10
4.848953605551023e-10
5.882218597041278e-10
7.036481944389784e-10
2.3067986512907206e-9
3.787168143319104e-9
2.5926325237652224e-9
2.8790935432647763e-9
4.21734868633514e-9
7.2125817195770205e-9
5.933725589415328e-9
4.600079069111284e-9
5.783750621351331e-9
8.669680125480883e-9
1.3944992269697144e-8
1.7091377495543707e-8
2.3837202571865333e-8
4.140455017109291e-8
1.7112479530939193e-7
2.5134266291879987e-8
3.901456554345829e-9
1.3007035660054177e-9
5.050784932752354e-10
1.6499073233158215e-10
4.433949293157903e-11
1.1859445840545668e-11
2.168319475615403e-12
1.0910297026809896e-12
1.1803013763659532e-12
4.011508218447802e-12
6.049621897677895e-12
8.988135456894703e-12
2.5314353944100993e-11
9.445886321500103e-11
3.037436192790772e-10
1.06756751783356e-10
2.4436254096418743e-10
5.059839843213985e-10
7.276197299802505e-10
7.767187377870004e-10
7.891862941893963e-10
8.286675242991045e-10
8.868650138148315e-10
7.371233238765601e-10
8.160337959346511e-13
1.0036810632529282e-9
5.976608725891664e-10
4.700832434094183e-10
2.6134719625475477e-10
1.4354913108403453e-10
1.0818399566186249e-10
8.587160502028722e-11
4.02290472788138e-11
1.1154312488549704e-10
1.0732133220874254e-9
6.864638068348297e-10
3.287026607319927e-10
4.1936309563589067e-10
2.9236159051578156e-10
1.0501258356751854e-10
8.100254857976528e-11
2.8185980112119466e-10
5.672139856210426e-10
1.3019010447281285e-9
2.5786960527829515e-10
1.271310650161966e-8
1.0695837038899076e-8
9.376100994477373e-9
1.2954249014616703e-8
2.3860102486582827e-8
2.1460658100636642e-8
1.170407025977028e-8
5.735469217092144e-9
2.4274639766150256e-10
1.1675120570843658e-8
3.221089492885848e-8
4.0902507148691046e-8
1.0040209540135812e-9
3.554778585008744e-9
1.228284820318818e-9
2.3323042253852154e-10
2.0743836088084752e-10
2.2466845738163037e-11
3.4770913642062563e-13
7.257699857952497e-13
3.285164854704217e-12
1.6535825979307429e-12
1.201284962149671e-12
1.5331293319005785e-12
2.3800920286240804e-12
3.928502145847106e-12
6.489918052799176e-12
1.0371312186401148e-11
1.5643624952332172e-11
2.1587837771304154e-11
2.5389615442479072e-11
7.694739911889064e-11
7.997330725146748e-11
7.498154286913536e-11
6.734157672457178e-11
4.8734762683732494e-11
2.376165517957943e-12
6.431360188978633e-11
9.997725106218678e-11
8.60349132658211e-11
2.1221158678691565e-11
1.3333990142485235e-12
4.7199894021099243e-14
0.
0.
0.
6.321823122835237e-14
2.4340838589306045e-14
2.4524676156689473e-14
7.159603497316252e-14
1.1164639510869564e-13
1.490336711809397e-13
1.8849732358923057e-13
2.3339167192182783e-13
2.8657595441020665e-13
3.5103926458831587e-13
4.3026021330837866e-13
5.284922774779247e-13
6.510653770474372e-13
8.047607793093467e-13
9.98317720351053e-13
1.2431579853412524e-12
1.7910306995074066e-12
3.7776783742781924e-12
6.841679709601545e-12
1.0940973398449703e-11
1.635760982987558e-11
2.36274384592868e-11
3.353140819407289e-11
4.710622118209921e-11
6.559759473077595e-11
9.018411384464222e-11
1.2080925408979125e-10
4.396669049583265e-11
3.320500545514543e-11
3.02048614911385e-11
1.306602990166654e-12
5.45736286216574e-11
4.5234934563144264e-11
4.405363502995495e-11
4.5158722634524536e-11
4.681894208025529e-11
4.7797914173116285e-11
4.613938014883103e-11
3.829692455036434e-11
2.0598414367671204e-11
4.873388143238294e-12
3.0967408211677264e-11
5.518923662766808e-11
7.989788109726512e-11
1.0845450647523892e-10
1.4467047221075525e-10
1.9395802603953513e-10
1.0946755469177387e-9
2.095499047441244e-9
1.179770900881263e-9
1.1604065212142543e-9
1.5045658249048536e-9
2.491429325997329e-9
3.4209523250735936e-9
2.7152591288843853e-9
3.003415000066958e-9
4.72243953875504e-9
8.343834707521109e-9
2.5524009254896937e-9
2.0235948330331934e-9
2.691589226767542e-9
2.126405082408472e-9
1.5533975662421414e-9
1.5367865374122572e-9
5.606462410271447e-10
1.4144248308136712e-10
5.837779596084679e-11
3.607657394618462e-11
3.1745690047175804e-11
7.1736093752113566e-12
1.0988225903751231e-11
1.993497029381214e-11
2.8656510367046174e-11
2.5681235455860574e-11
1.1791381777077595e-10
8.305022919096193e-11
7.771649248776902e-11
2.0643166368813596e-10
9.22622605107119e-10
1.554257324554594e-9
1.3540498996318863e-9
1.2961825950090934e-9
1.349140780645089e-9
1.469970972936913e-9
1.6535133184222807e-9
1.9220962261121347e-9
2.338956201105279e-9
3.084424977505237e-9
4.919459783936682e-9
2.2019167675962752e-9
1.2249748594662494e-9
7.353994269865536e-10
4.994924077669342e-10
4.325414107125014e-10
2.4400761652260975e-10
1.052399794579881e-10
5.147101839692648e-11
2.532680048821164e-11
1.1503073787725584e-11
1.3746716893543454e-11
1.3150887298326255e-10
2.9814024698948313e-10
2.8189028536402484e-10
3.068917907811998e-10
3.430771086945524e-10
3.909306913362657e-10
4.558475818829781e-10
5.458066030641311e-10
2.0948688267979224e-9
3.2563960546568147e-9
2.0306524941092033e-9
2.1295932294462634e-9
2.9646861093939048e-9
5.1095762904832446e-9
4.959346490068975e-9
3.911714156023689e-9
4.847106114041291e-9
6.452608059311095e-9
1.5575559493739987e-8
5.5042997202843944e-8
4.905548878606833e-8
1.9136634683269388e-8
1.0973756398598908e-8
6.949768405662991e-9
1.8467203077729667e-9
6.232011364900309e-10
4.5315693395948533e-10
2.5174573876651683e-10
6.529780509800639e-11
1.8254077909832047e-11
5.886725559022602e-12
4.72234807818604e-12
3.640956441129979e-12
1.59627784961886e-12
3.901661126641537e-12
4.9530099628036424e-12
2.5340959492426287e-11
4.8514604174827554e-11
5.8149376495352466e-11
2.718641216606291e-10
7.33315214687607e-10
1.4032388170637035e-9
1.3862459536574256e-9
1.2471192700142806e-9
1.2135618054341106e-9
1.2633059021918967e-9
1.3981050678904547e-9
1.6742008659165123e-9
1.979659792221546e-9
7.661713085143459e-10
5.793032082967916e-10
2.5863456144411927e-10
1.6367865287060446e-10
1.0115239061520744e-10
2.979840514001439e-11
9.057153790865054e-12
4.160192752866595e-11
7.890202201509399e-11
1.4072945179383294e-10
2.9036430531097903e-10
7.493430987074743e-10
1.9280367609135096e-10
5.018096214646429e-12
1.32899177865349e-10
2.6743615016417077e-10
3.951197226033145e-10
5.16535271407669e-10
6.424966887688045e-10
7.867789733140216e-10
9.643089208133536e-10
4.183818018744518e-9
3.719293580077421e-9
2.842064114084895e-9
3.555606231506134e-9
6.205134810267095e-9
6.953566854224605e-9
4.772500080446133e-9
5.356065117867268e-9
1.24095297181508e-8
4.928868581281132e-9
5.372289999921232e-9
1.0385696694984788e-8
4.480057096363193e-8
1.424705912615476e-8
4.487846888661426e-9
2.1089940345820422e-9
2.0011417919533825e-10
1.8286293965891516e-11
1.3118846994273192e-11
1.7234853322571925e-12
2.176464647619501e-12
1.719028189428498e-12
1.2020288111763244e-12
6.864769528140004e-12
1.0503845838412958e-12
1.9682818065303276e-12
6.14467499586148e-12
1.6051835263928303e-11
1.1923634176913359e-11
3.1791072240292265e-13
2.0918307865802476e-10
3.574355728435564e-10
2.580829064000291e-10
2.6708110000789157e-10
3.1977136333002595e-10
3.977633075129654e-10
4.750905041347033e-10
4.977623993884396e-10
3.978376670619949e-10
1.6365264025797157e-10
5.843561564699646e-11
1.2639769553745641e-9
5.65667785803402e-11
2.455155153586304e-11
4.440369893098755e-12
9.869984908145524e-13
7.806359067793883e-13
2.367014177534998e-13
1.2413015798965414e-13
0.
0.
3.712665995004077e-14
5.0468095776846586e-14
6.883445649040693e-14
9.858735513664419e-14
1.3403883977701155e-13
1.7673375629692672e-13
2.2355906372675522e-13
2.6675983859171304e-13
3.171215088006223e-13
4.060162866895402e-13
1.2225042791966905e-12
1.880810836930509e-12
2.5955420223418054e-12
3.467557495871585e-12
4.684533899910302e-12
6.425691698560448e-12
8.945399490847774e-12
1.2634711412754978e-11
1.8112845228184018e-11
2.6433043730227757e-11
3.996216733908794e-11
9.824902853808875e-12
1.2520332516578965e-11
3.0339771359518094e-12
3.067135881810379e-11
2.8196145147719637e-11
2.633103001989119e-11
2.8079053669778153e-11
3.147425389399488e-11
3.3254527137386904e-11
1.3375529060936684e-11
1.3782779604144614e-11
2.6895256761023638e-11
3.579554917442165e-11
4.46873611134346e-11
5.5115021848559407e-11
6.795028780293488e-11
8.396647954777782e-11
1.0403972375513639e-10
1.2925710959291369e-10
1.6101763606549604e-10
5.651851347796036e-10
2.2258751470100054e-9
1.40271169181964e-9
1.3000168137554201e-9
1.497994179682371e-9
2.079968983257503e-9
3.433759661107143e-9
4.1334750904973456e-9
3.2996589390108227e-9
3.3918456963021775e-9
5.58095632175077e-9
1.3239858478577439e-9
2.1140306505770727e-10
2.1962081232602843e-11
2.236623434093189e-11
1.6971309344671353e-11
1.5827546314637908e-11
2.213296664878956e-11
3.934233696060231e-11
7.958163972631066e-11
1.0458074728656547e-10
7.357014327631377e-11
6.23693012090276e-11
5.7493515349426585e-11
5.1867616072721304e-11
5.215957037078082e-11
1.5521323302046046e-12
1.2527397009317345e-11
1.6467139907161432e-11
2.067421126912594e-11
2.6265880437644486e-11
1.0345790930048924e-10
3.167105294643392e-10
2.3032456397811659e-10
1.9761676096152516e-10
2.1178557540302802e-10
2.588933643225576e-10
3.599072977186663e-10
5.842721478768298e-10
1.0125236887467873e-9
1.316405085907257e-9
1.682016630241393e-9
1.5466304145857802e-9
9.172222262843667e-10
4.666374915511896e-10
3.401553146242506e-10
2.3768308920265865e-10
1.6472822269376003e-10
1.4750352305316794e-10
1.028693215534552e-10
3.3094419676003905e-11
1.07406194376281e-11
7.616191042487669e-13
8.832562129275099e-12
2.266292547855684e-11
3.1611370085110504e-11
2.941190757587312e-11
3.784074072924002e-11
4.099770624437618e-11
4.4952679731225845e-11
5.0826148635368065e-11
2.3238830309633544e-10
5.998082869923241e-10
3.520360599156695e-10
3.2751276368270697e-10
3.853764854093135e-10
5.425127073621831e-10
8.989013988727197e-10
1.1408501573764972e-9
9.312141707914447e-10
9.618676815039754e-10
1.5361752352366098e-9
4.330551731034571e-9
2.521132872925612e-9
1.4224042020113871e-9
9.740709545256102e-10
6.842383005627137e-10
3.484009936516565e-10
8.747204127502167e-11
2.873850510415e-11
1.6951118980602485e-11
1.143069419596887e-11
5.240916813771935e-12
3.4552346025040694e-12
7.010777196538442e-12
5.38208983472973e-12
2.894767954797629e-12
6.680569105671886e-12
7.79795964573854e-11
3.114078528978279e-11
2.5348673383831493e-11
2.539514098393565e-11
1.3509220205773745e-10
3.859303291145907e-10
4.811508029036943e-10
3.8323112834136106e-10
3.643272777030478e-10
3.843886174845918e-10
4.322435578764972e-10
5.166430952819757e-10
6.686066279737522e-10
9.665619133237844e-10
1.6159712859915966e-9
8.685905580124953e-10
6.70014429724982e-10
6.364860489017032e-10
5.889424586740127e-10
5.64627707914225e-10
4.007025205385348e-10
1.546715879187487e-10
6.682064815532283e-11
3.322730869949623e-11
1.5570881172429468e-11
3.5214263610432685e-13
1.6218225588090993e-11
3.640601331647552e-11
7.941571151831081e-11
9.298387206711094e-11
1.0309928890735923e-10
1.1528601563897862e-10
1.323625210692207e-10
1.5701004773780025e-10
1.9330236522479722e-10
1.0074639770942927e-9
1.080075098738903e-9
6.832082482234183e-10
7.49429384391121e-10
1.1380983717232892e-9
1.9298587295368563e-9
1.519674947227076e-9
1.413353555957641e-9
2.435659578971328e-9
1.2068860830009658e-8
3.901010902123691e-9
3.469445588772479e-9
1.1102573746763218e-8
1.1658151135106656e-8
9.668350794590512e-9
1.067712213056418e-8
1.326595116059394e-8
8.245666854598104e-9
3.6186964417222663e-9
1.630005146096646e-9
7.109298611412905e-10
3.274832978576146e-10
1.0934054264094136e-11
9.764259393257498e-12
2.058493488878963e-12
2.2867876603640334e-13
1.2910187436100088e-13
6.120791663281585e-13
1.446875122832922e-13
8.318399631156587e-14
1.7667043724066065e-13
1.46310724768472e-12
1.839755436680535e-11
1.8880648715057947e-12
3.281239940812883e-13
2.3705649334928865e-13
2.6918264411463613e-13
3.7594328175483825e-13
5.922010424574984e-13
1.0219597013382044e-12
1.9234076851532656e-12
3.921322417636569e-12
2.6601801895930718e-11
1.0693239100198489e-10
1.7670593897972336e-10
9.49539841145722e-11
9.650111122232337e-13
2.796424761770019e-14
3.435317421766302e-14
0.
0.
0.
0.
0.
0.
4.223537563026772e-14
8.198915155944654e-14
1.1685689002794848e-13
1.5578235965536777e-13
2.038614874728182e-13
2.672439334596831e-13
2.5501776793840706e-13
4.064480177024391e-13
5.802491899478808e-13
7.479524696359408e-13
9.088753502312184e-13
1.1260423741557815e-12
1.494225372459936e-12
2.240444297770612e-12
4.21914781054949e-12
6.614894388354118e-12
3.0656251008806555e-12
2.9611233210679765e-12
0.
9.922159467485733e-12
2.5712522449784196e-10
5.561324244171145e-11
1.1536140151788371e-10
8.270503768517442e-10
2.2199511336774277e-9
1.4726344183615131e-9
9.392076699146981e-10
4.134578246168124e-10
1.5992569072292728e-10
6.167403705126673e-11
2.5637593989152246e-12
3.905292915388594e-11
6.878601939796981e-11
8.906480497230952e-11
8.364423182412165e-11
2.4668254549044813e-11
3.845993027984016e-11
1.5193272851039162e-10
1.3812725093662154e-9
1.3753832495683497e-9
1.2295883404968677e-9
1.292219732736755e-9
1.501054399205681e-9
1.9256254846809984e-9
2.7652206031560115e-9
4.098545562925395e-9
4.250878684135999e-9
3.478738245282267e-9
1.939227243341261e-9
4.714134496196894e-10
1.1315683503481509e-10
4.50905779207768e-11
2.5619625256620343e-11
1.4339575278876573e-11
2.742959177453826e-12
7.0369646474057005e-12
4.446480048664815e-12
2.241634064617283e-12
1.421733850970953e-11
4.097708820277269e-11
1.1724016005390717e-10
5.206550904014373e-10
4.2926184271109247e-10
2.886714345321151e-10
2.7633723473762967e-10
3.1363146417433705e-10
4.0079928627591655e-10
5.66546243728786e-10
1.2118717287233711e-9
1.9805787145691096e-9
1.006079188646316e-9
8.993316968783402e-10
1.0773195132064278e-9
1.7257790676679653e-9
3.4259532747148977e-9
4.899657587208082e-9
6.572608253853985e-9
3.5432422474753788e-9
7.695947540252134e-9
3.2045498583388582e-9
5.789915694584925e-10
2.875165072579631e-9
2.97669248877159e-9
2.8028015063743323e-9
2.125773283506689e-9
4.2944519858272505e-10
3.5164852951822704e-10
7.586766164021867e-10
1.6499321075380634e-9
6.856256170153699e-10
6.52687108279882e-10
6.67647301757396e-10
7.280732846248737e-10
8.5281875711746e-10
9.005130000030093e-10
1.0132134127959923e-10
1.1635236664495192e-10
1.177472170760711e-10
1.1300728692102594e-10
5.033169431056573e-10
1.8084867179263106e-9
1.9614906963111606e-9
1.8423836395770093e-9
2.0313714466033406e-9
2.4054373137364705e-9
2.994645119898854e-9
3.888619059676543e-9
1.075352147599221e-9
9.441359078718203e-9
9.387100928686386e-9
2.510067735557074e-9
5.971769303699268e-10
3.112615810968273e-10
1.6746357998164826e-10
9.588417402602422e-11
1.5830170675906752e-11
1.1004299117403301e-11
1.491644659695792e-11
1.6332588157842573e-11
2.1465530855124615e-11
3.517384174848255e-11
2.6163681713043156e-12
1.6305362269798e-10
3.5299393057981434e-10
1.7917111942598578e-10
1.470854407917781e-10
1.4526632503186447e-10
1.5758166479176577e-10
1.8154514388003994e-10
1.5773524823566907e-9
3.65961698780892e-9
2.103910213613244e-9
1.977173430159224e-9
2.4663542961577762e-9
4.067150400482179e-9
7.197171477683012e-9
7.808631707287217e-9
9.63988990693712e-9
2.9906521331221924e-9
1.6509254464809956e-8
1.6812986233205884e-8
7.109583146170593e-9
4.012213960731025e-9
3.8533707579723004e-10
2.969967854401544e-10
3.526796523120544e-11
5.1410507036811265e-11
2.067323150432233e-11
8.989780791867886e-12
6.278222648046201e-12
3.509807696520222e-12
2.866803065552614e-12
2.970770530030477e-13
7.793972992916615e-13
5.270600150007999e-12
2.532549653867873e-12
2.4795330613177208e-12
6.0379353477690484e-12
2.2658314424843244e-11
1.5615290184221273e-11
9.219256767863383e-11
3.246081660674807e-10
8.172720178458166e-10
1.1587277416875188e-9
1.2392499923491274e-9
1.268914629401323e-9
1.1719724988170898e-9
6.835144537168318e-10
1.500359554205326e-9
5.918714484662616e-10
8.513399541295624e-11
1.7756669041998847e-10
8.499982868913034e-10
3.0862218315508605e-9
1.8759130687206533e-9
1.5677564386592878e-10
1.9430559954115937e-11
2.0981283537430067e-11
7.304018388401497e-11
2.9362587496736734e-10
3.165230914639403e-10
1.9718020837953968e-10
1.7425944907017755e-10
1.7511113411029406e-10
1.8571391525776992e-10
1.9589329890278454e-10
1.390574755718505e-10
3.4691032913783194e-10
4.0934839433238757e-10
4.765231903207824e-10
5.660287749962661e-10
5.473710501627125e-10
1.1738063877879192e-9
1.121975097189903e-9
1.549037246299843e-9
2.883366914106518e-9
3.1150090761539563e-9
2.285874281681572e-9
2.8431784109801005e-9
9.858789845422415e-9
1.9537765766854146e-8
5.980223578096199e-9
2.8545599992789985e-9
4.71276459620328e-10
5.503735215293947e-13
1.2074675760010082e-12
5.152050600716572e-13
6.168153585350708e-13
5.973128177394423e-13
1.2217596391790668e-13
3.277878241529172e-13
1.6903093770276305e-13
1.451341315666483e-13
7.228026375308191e-12
2.518781550645131e-12
2.0228278241714192e-12
2.545229722903461e-12
3.407921831824585e-12
4.763320913067066e-12
7.093743506777449e-12
1.1510161180200062e-11
2.0666686855258546e-11
1.0093519508584251e-11
4.6253840258894895e-12
3.654895002720457e-12
3.827025625036078e-12
4.871696255799165e-12
7.30907280391005e-12
1.3116401027981025e-11
3.02610019822496e-11
3.2381048465102694e-11
3.2806477393591047e-11
1.7560310687443066e-11
1.1638610606367648e-12
7.170757733341539e-13
3.510021563401664e-14
0.
2.6852564330709875e-14
8.151486754425203e-13
3.0229200415706744e-12
8.199872473102105e-12
1.3279685489117437e-11
5.911595081405918e-12
2.2890931257094048e-12
9.730619684401338e-13
2.452894586206653e-13
2.322926784487093e-13
5.96416890662369e-13
9.247159476950148e-13
1.0763408288300947e-12
4.587567796107847e-13
3.0915245140660397e-13
4.705472663142671e-13
1.833211093495132e-12
3.880676173987838e-12
7.47883621921033e-12
1.342103883563103e-11
2.2598616756072917e-11
3.584765930457102e-11
5.381671850750545e-11
7.706125406264103e-11
1.06470718206554e-10
1.4368107567917246e-10
1.909010310477098e-10
1.2252226887442082e-10
1.8687391665002573e-10
2.415204575148252e-10
5.834230573340345e-10
6.366277644340675e-11
1.7849094449884467e-11
4.310021453284075e-12
5.542173952473143e-13
1.074185317096318e-12
2.2799681866149408e-12
9.71951129550932e-12
2.0173037823754723e-11
3.198183221249508e-11
4.49788190469281e-11
6.050723115169115e-11
8.089423822655709e-11
1.0984226722156726e-10
1.538585855753971e-10
2.254600588761e-10
8.91476557214493e-10
1.8862355191093012e-9
9.562769875705447e-10
8.125573827729755e-10
9.105401928457541e-10
1.2988849718101598e-9
2.4424170152585258e-9
4.178005564827232e-9
5.789835070441755e-9
4.2314924989702336e-9
4.597851250506565e-9
2.7450636264597355e-9
7.693636577720994e-10
1.4079971990790273e-9
4.620535871817316e-9
3.18220167779991e-9
1.9856779258282533e-9
1.0268737783239853e-9
7.49331022092852e-10
9.387177984559476e-10
1.5778378894872685e-9
3.963461510548932e-10
1.4964828389838165e-10
1.0042950723067657e-10
1.3043340254545313e-10
3.834464807197478e-10
1.8482869857496518e-9
5.568974355662046e-10
3.921612453836223e-10
3.8161960105024677e-10
3.9342089895531116e-10
9.970524468066646e-10
4.083481445065007e-9
3.4620735439476714e-9
3.439424001417762e-9
4.038953644856576e-9
5.212252774883851e-9
7.418226095536874e-9
1.1748735479234603e-8
1.7008002763216168e-8
1.812535467447519e-8
3.092481319148907e-9
8.36354383426271e-9
3.3273885601271122e-9
7.600208095307052e-10
3.612064817911166e-10
1.8619852241160101e-10
8.81548958305211e-11
1.2630066122618668e-11
8.978902000809676e-12
1.231851240360366e-11
1.331226147465296e-11
1.7550848283707862e-11
2.889014907691793e-11
6.367280206469178e-11
1.768707374926262e-10
2.0292555608379441e-10
1.2370966865183476e-10
1.0924661468252561e-10
1.1178775991013958e-10
1.2366485691113702e-10
1.438298937542335e-10
1.2212965045214435e-9
3.412034274051742e-9
1.938432976024836e-9
1.7388615172579954e-9
2.031861072871341e-9
3.035334466881697e-9
5.613777568658188e-9
7.373663721619906e-9
9.95842459444837e-9
2.6038415711484734e-9
8.668973440430929e-9
4.006379640317414e-9
1.1020216055049107e-9
3.0666613887943203e-10
8.729458658234482e-11
1.1209055109296119e-11
1.0012733157908285e-12
2.5711589426246593e-12
4.232781511889432e-12
5.1024141181963165e-12
1.2648909599631453e-11
1.6465967417697656e-11
2.5117834065986495e-11
4.567055223593186e-11
9.353599060617083e-11
2.5905720205697776e-10
4.792280462789939e-10
1.8217530596918709e-10
1.0320362414152253e-10
6.23614870091728e-11
5.194306507805374e-10
1.7433015054584824e-9
1.6430045271434607e-9
1.3902882196108267e-9
1.403165964311821e-9
1.5155938003201552e-9
1.7264286094904053e-9
2.1377678868841906e-9
2.9619253113406616e-9
4.439641817751881e-9
5.973037027132621e-9
7.155115276377297e-9
4.538010456150355e-9
4.349675590667697e-10
5.152600255424701e-11
1.7243208962753493e-12
1.4299613679550139e-11
3.3744651152211e-11
8.34559187553583e-11
9.813999812437109e-11
9.0608876879734e-11
1.0054531327025108e-10
1.3000048183539498e-10
1.9056647373516134e-10
3.1481257672304117e-10
1.476383745202832e-10
1.1514111284631922e-10
1.505098093498489e-10
1.6751753537737508e-10
1.889926526342795e-10
2.2072276827379366e-10
1.1855162212703358e-9
3.2911246504826147e-9
1.9248541237982403e-9
1.8005818400995606e-9
2.1505059797110883e-9
3.119383649399493e-9
5.315003535351436e-9
6.299192680498049e-9
5.168657067947429e-9
5.555931093455355e-9
7.954451866710933e-9
5.2144953244061595e-9
3.503544080990194e-9
2.727441075635586e-9
1.396095127946733e-9
2.992024550546375e-10
9.439476696207616e-11
5.057959095291449e-11
3.847886920220136e-11
3.747361966439069e-11
2.1485303462902037e-11
4.3190776079651015e-12
3.4709427233328116e-13
3.4519867221984e-12
2.513010478624279e-11
1.6210148861000772e-10
3.044151686151528e-10
1.877585617762054e-10
1.7189071962706724e-10
1.799589607473662e-10
2.0275812710036585e-10
7.019563894781616e-10
2.246834330396173e-9
1.6328124063505377e-9
1.3420157332157162e-9
1.3628348751261825e-9
1.5727523690785324e-9
2.0763464406365474e-9
3.2940923424824127e-9
6.309059852583859e-9
9.645454677948118e-9
1.0397854583230543e-9
8.137662324355495e-10
3.0450296794990583e-10
1.490723809359118e-10
4.4464298188035236e-10
9.219519006555102e-10
1.0355192190692469e-9
8.741058408512022e-10
7.052221917977369e-10
3.553447986930656e-10
1.9488074565247576e-10
1.1824974532668082e-10
6.872085776851307e-11
2.1945133888463242e-13
1.9402853290212923e-10
1.1380919639723288e-10
2.1601575334183307e-11
1.5474386380833546e-10
2.8679721622231257e-10
3.810156905740623e-10
4.568904651711944e-10
1.486233294892329e-9
4.839805755158383e-9
3.1626224831965227e-9
3.158837321755758e-9
3.940475320087882e-9
6.024472924619649e-9
9.805773947676796e-9
8.49040070504395e-9
6.9437416830732836e-9
8.387297315080482e-9
1.0691123499467091e-8
1.0645978651058702e-8
5.43446841425959e-9
1.6666937362367615e-9
6.212533686959471e-10
2.057052074432699e-10
4.0664250017362776e-11
1.3911224383245379e-11
8.168124309778358e-12
6.841489413170733e-12
7.075204900588587e-12
6.066574683440572e-12
7.990529776425994e-12
1.5810049463626982e-11
3.786653008363944e-11
1.2434794157566092e-10
8.015556856618044e-10
3.1658318787894513e-10
2.494996075674492e-10
2.4641599000246e-10
5.647177443537748e-10
1.957121461446335e-9
2.134909785094125e-9
1.7315882738639624e-9
1.6794818704481513e-9
1.8191993489753016e-9
2.2276006350477652e-9
3.5792620588020377e-9
5.421079078362019e-9
6.661762232747889e-11
6.467263603484395e-9
2.7639962057092435e-8
9.753870795020754e-9
2.5934763226133967e-9
9.561256522811048e-10
4.864747671198217e-10
1.251987945434078e-9
5.553750888093785e-10
4.0340284317811793e-10
1.8722130980560885e-10
1.092948495198992e-10
7.00630299533796e-11
1.2793339908156095e-11
6.833467928721045e-11
4.0195034126373713e-10
5.813840125824115e-10
3.296754917457547e-10
2.0698241250120346e-10
9.166807292583222e-11
4.5529898603691006e-11
2.1938677877341937e-10
4.563636412288542e-9
1.1307485997143412e-8
7.561382184899347e-9
8.184596297938805e-9
1.1182619453301462e-8
1.9166158255918142e-8
3.5064280785730644e-8
1.353787954744339e-8
9.496869062419772e-9
6.370474997697866e-9
2.2861103262026348e-9
1.5942914330614366e-9
5.692647273171942e-10
4.6194059698077664e-9
3.593690114373647e-9
1.4773598121173988e-10
4.350417535787254e-12
7.114656601269161e-13
1.2478834155545042e-12
1.8361464946050796e-12
4.0524410398808e-12
8.323394053198518e-12
7.695088478250777e-12
9.376297042342877e-12
1.496384884422607e-11
3.3071051185517064e-11
1.629874369251403e-10
5.484672732807729e-11
1.3736027136267214e-11
7.436799412833055e-11
7.558054110531386e-11
3.258619531357201e-11
2.0813870365878132e-10
3.558709778902567e-10
3.3113800781618247e-10
3.3456037007754697e-10
3.587746948731292e-10
4.053622624395749e-10
4.85566662508118e-10
6.226974427325955e-10
8.516645172638925e-10
1.1343858479131765e-9
1.3225548721038414e-10
1.3481821778422228e-11
8.528396397335469e-12
2.2597186199876394e-11
4.5558611925935194e-11
9.028935968955997e-11
1.0291915784388513e-10
7.702587971419601e-11
6.99743435248331e-11
5.765877091365276e-11
4.63944589127674e-11
1.61658239076857e-10
5.329446143272368e-10
6.476590215604025e-10
3.5855153247730653e-10
3.012957521031266e-10
3.0561360619571255e-10
3.496421974415675e-10
4.417246190648936e-10
6.153521790709491e-10
2.237307548550196e-9
2.484261046602383e-9
1.3402638254800624e-9
1.3219466371423452e-9
1.8089451862043464e-9
3.2561659086047685e-9
3.758039347348151e-9
4.016980851039037e-9
7.81540067452779e-9
6.6607751513505505e-9
1.0416248445761465e-8
3.3960419558353113e-9
4.123627928134855e-9
1.039739311873647e-8
9.149823880028834e-9
8.83433909034363e-9
7.587481226495864e-9
1.9315366809298377e-9
6.795734531174364e-10
3.1386707758313504e-10
2.6215589654732107e-10
3.065973769047908e-11
1.344380232746291e-11
1.1573713056829513e-11
3.2002253000133614e-12
3.1038280953060915e-13
1.333551078781541e-12
5.1222716430721336e-11
4.237628374883428e-10
1.2594599371082827e-10
1.8928920891600232e-10
4.881689442527282e-10
9.452066680839177e-10
1.0386394007868548e-9
1.0546267617297148e-9
1.1248296558135335e-9
1.2333900362875003e-9
1.3677989465801432e-9
1.5284920202571004e-9
1.738656412019804e-9
2.1182622216906476e-9
1.5537317577588203e-9
1.5418573321089768e-9
1.2019441852221938e-9
8.976900779323186e-10
1.2433458242791954e-9
7.113412265178283e-10
3.224541656645878e-10
3.30841403115202e-11
2.3039633044105813e-11
6.106512150044747e-11
1.6461601299111284e-10
6.01533203148581e-10
2.667690723995579e-10
1.7330272460257443e-10
1.6145005726727363e-10
2.3248016846021773e-10
2.490309091732032e-10
2.8165335560290787e-10
3.283853589276804e-10
3.906640816697517e-10
1.685414852949746e-9
2.5353011165059425e-9
1.8309902547227895e-9
2.1003442236996182e-9
3.2921841855779776e-9
5.3357944227897254e-9
3.955967174806603e-9
3.729554603889469e-9
6.5225178791445765e-9
6.475420314751512e-8
1.1993104048278804e-8
4.620182028203319e-9
1.2108581503569457e-9
2.2495067607214893e-10
1.2035210543172776e-10
3.6530139685060443e-10
9.124224109509612e-10
4.718690048871227e-11
7.26078669307853e-12
1.8695544438539915e-12
1.0951101081335173e-12
9.106242859223184e-13
3.3854956781338397e-13
1.1844849889158324e-13
2.4219843017406655e-13
0.
1.6096927593978863e-13
5.554536630720886e-12
8.601781453617337e-12
3.447812975198262e-12
3.7547285489893065e-12
8.54831124545187e-13
4.4962394375031636e-13
4.2849047975921016e-13
5.334524581731267e-13
7.700602130925504e-13
1.227658004086131e-12
2.127824012353101e-12
4.024330604095939e-12
8.443160272489526e-12
1.9569187614838237e-11
3.474381372362458e-11
1.1342624791226781e-10
4.546029391652765e-11
1.6976473459934304e-12
9.483216147859125e-13
2.6389002947095638e-14
2.6341873330224018e-14
2.729490190434912e-14
6.701894498629522e-13
1.3833021236002376e-13
3.518462168120782e-14
0.
3.898757095030562e-14
4.032741135178293e-14
0.
7.972250377792087e-14
1.571612027011985e-13
2.322892206678677e-13
3.130029976510056e-13
4.086529223987721e-13
5.305925010114703e-13
1.0136186783715439e-12
1.121028049986829e-12
1.8678793275894545e-12
2.8921435502744817e-12
3.685690337218631e-12
4.426345636239876e-12
5.5433778344458486e-12
7.616454838161602e-12
1.2254142570753214e-11
2.557721832669937e-11
1.6824524645987663e-11
1.8308102175171743e-11
9.40571290551488e-11
6.481974775795662e-10
1.0789490035579532e-9
1.0848661398824448e-9
8.763283737519742e-10
3.99582392670341e-10
1.9332899745126063e-10
9.317870160992099e-11
3.97761421620192e-11
9.347093288051876e-12
1.093769870722163e-11
2.4437678265455783e-11
2.2356130327703245e-11
1.4960447851657445e-12
2.765834190673192e-11
4.8147738406679506e-11
6.700309170251759e-11
8.778189311959198e-11
6.647096410790931e-10
2.1627533642386417e-9
1.3529397760728094e-9
1.1784511734895692e-9
1.306237695723725e-9
1.6994264431534047e-9
2.590994452434525e-9
4.2382909369686295e-9
4.472013016021085e-9
3.945535265887201e-9
4.512636469905532e-9
6.062568852223504e-9
4.2016005986741695e-9
2.966151120534956e-9
2.4950730332533603e-9
1.1556479527529005e-9
2.5499175784405263e-10
8.758753861849211e-11
4.87679097523428e-11
3.7317722487175257e-11
3.398816916546908e-11
9.986136925294204e-12
2.7374549256532597e-12
7.45742880088499e-12
7.404295475732123e-12
1.2047302872729287e-11
2.2817396758677835e-10
1.429781131632741e-10
1.1664300284802118e-10
1.164761052026506e-10
1.2660518697185845e-10
4.312275779233239e-10
1.472833605661934e-9
1.301136716668416e-9
1.0690184573015793e-9
1.068470039255607e-9
1.1839356484413732e-9
1.4315994957184223e-9
1.9309608269438376e-9
3.005569184263908e-9
5.184894261836731e-9
7.48675554895718e-9
5.579803072276041e-9
2.2900373418173433e-9
1.3497739636195799e-9
1.1273625834952412e-9
9.668000739365113e-10
7.87561043541484e-10
6.745368413495112e-10
3.0719854338255043e-10
1.3635265349514284e-10
6.397064856702331e-11
2.2605965166909984e-11
1.0867781125105333e-11
3.215615841866594e-11
2.1231740837492938e-10
2.792222089019211e-10
2.969977540847875e-10
3.130014884666533e-10
3.4199670366697054e-10
3.9163929311965067e-10
4.70971449955608e-10
2.277261126328889e-9
4.4510061820359515e-9
2.598883445495773e-9
2.597944794196108e-9
3.4437798803779816e-9
5.8391490840337554e-9
7.979595448997252e-9
6.238050150652682e-9
6.593310954262069e-9
9.797429261390653e-9
8.671585149644128e-9
4.704185629814514e-9
6.649045346210083e-9
7.375123618913518e-9
3.4639719773510696e-9
1.3505304745472868e-9
6.429395349732954e-10
1.4169606211710494e-10
3.3984484478567876e-11
1.571002274609842e-11
1.1177223388261482e-11
1.083663337349234e-11
3.5932888456257587e-12
1.1485563406931357e-12
1.0781827734524767e-12
4.6594236255856075e-12
4.090338763683634e-11
2.800054957894912e-10
1.3700979022261694e-10
1.2685806588915133e-10
1.3473225082602504e-10
3.148025551528634e-10
1.1547229721118687e-9
1.7064076510262732e-9
1.4364237261478891e-9
1.3754695708504175e-9
1.4348814036156515e-9
1.591394875002419e-9
1.9312181607691158e-9
2.9525482587029897e-9
4.542349360345018e-9
1.5491514230234216e-10
2.87803832703969e-10
5.927899985829119e-10
1.2113454440671756e-9
1.269290730454697e-9
1.146628308740806e-9
8.504557334969815e-10
4.508986178472837e-10
2.67695788112317e-10
1.7838633472824765e-10
1.389561124305039e-10
1.2732303585604162e-10
2.164867794511736e-10
5.822796943394651e-10
4.183362095163096e-10
4.87733947643765e-10
6.222210151625816e-10
7.584987183271304e-10
8.908920846492386e-10
1.0572593578710013e-9
3.232972298077477e-9
6.00323098166593e-9
4.1088939662178486e-9
4.4988205501677805e-9
6.5280686045562235e-9
1.1501899498797156e-8
1.047801239545033e-8
8.21993401781725e-9
1.0042381339435906e-8
8.275620148652666e-9
5.008026069031044e-8
2.0538186846534466e-8
2.262034274011332e-8
4.290428812590335e-8
3.770323097187609e-9
1.094039728099187e-10
6.590306749694499e-12
9.917404896042396e-12
1.122686253765419e-12
8.736461363650754e-13
1.1613479265974606e-13
6.723528300635203e-13
1.1646363521904899e-12
3.5374803318422245e-12
1.31152011944431e-10
5.359748886117085e-12
2.321104012877025e-12
7.511587675083855e-12
1.453750779893087e-11
2.4899646975451427e-11
3.961191358841643e-11
7.089267548591572e-11
9.948177548281859e-11
1.391784393940516e-10
1.9631954550628248e-10
2.861336664725543e-10
4.1156203647986183e-10
3.303360758914717e-10
1.9506886042616518e-10
1.9778772233531253e-11
3.1055113134713083e-10
8.318787835980188e-10
1.8100898297279369e-10
5.4832752537970804e-11
6.997462898858921e-11
2.9068465642567926e-12
1.1670150743102543e-13
0.
3.337975529023376e-14
5.634386746737324e-14
6.35070306369742e-14
7.738154498786837e-14
9.223529871099512e-14
1.0305385874951462e-13
1.1929838064949013e-13
1.5442352852432028e-13
2.1205797520255186e-13
2.949371045734095e-13
4.087638312615877e-13
5.621334379186338e-13
7.664421868745202e-13
1.035835772507654e-12
2.9859584547605386e-12
3.897600776972381e-12
6.147009354689869e-12
9.296687267013853e-12
1.3677779294280662e-11
2.0376525789906196e-11
3.423097335467608e-11
9.564568210236018e-12
3.1650102462115044e-11
4.565813275894771e-11
5.7561400259641687e-11
1.944168000681929e-11
4.609865159349098e-12
2.3926558154693982e-11
1.2673525470032448e-10
5.918736329323597e-11
4.75331968931708e-11
2.2132754811890772e-11
2.7255542162269308e-12
1.0776591893360426e-11
1.4621432321076077e-11
1.7946111950205318e-11
2.1759532940451762e-11
2.647588685167648e-11
3.239803596557375e-11
3.985030114894697e-11
4.923065729506164e-11
6.10480942567076e-11
7.596699350836065e-11
9.48732118333398e-11
1.1898292350631208e-10
8.493795664150287e-10
2.8946336430432625e-9
1.694038801651718e-9
1.5266767451830642e-9
1.7618337276692155e-9
2.540869512335429e-9
4.380918418354293e-9
4.928706925526688e-9
4.5345853576903866e-9
6.615426107799669e-9
8.550975256193521e-9
3.4897033868177022e-9
5.199015864620766e-10
8.29938478877109e-11
3.825426986743715e-12
9.201102624757522e-12
8.006223746396534e-12
9.264677803366946e-12
1.3936009145651839e-11
2.8410567778943885e-11
5.354846930718528e-11
3.8243152101908476e-11
3.074084982780671e-11
2.7724470012558913e-11
1.9581232280017506e-11
2.9142177310685987e-11
2.1224246502011988e-10
1.2850933060145684e-10
1.1820931152846757e-10
1.2371877051293275e-10
3.595201499618256e-10
1.3064225316813867e-9
1.2396811397500495e-9
1.0372281229444634e-9
1.0438913703499205e-9
1.1543919070031658e-9
1.374966353005274e-9
1.7913459265160582e-9
2.6321895351204357e-9
4.340754206126783e-9
6.970998238659597e-9
2.134819151843568e-9
2.6905098245777644e-9
2.558447975634094e-9
2.9085987771981064e-9
1.383289146569185e-9
8.282028619974292e-10
6.36732814625926e-10
6.171460935281712e-10
3.1269829249082937e-10
1.4020503731387086e-10
6.938369503603938e-11
2.1015232579195722e-11
2.890287413698795e-11
1.2528229281508918e-10
1.5255516655660947e-10
8.898466550993007e-11
2.011890962490825e-10
2.5993643519471333e-10
3.014189654376859e-10
3.4943522156968527e-10
1.3325251130263148e-9
4.570460617247336e-9
2.845621336006279e-9
2.691379060237115e-9
3.1922245538611233e-9
4.563894985177898e-9
7.603601156011796e-9
8.636642073757927e-9
6.749002154112595e-9
6.921691654747393e-9
8.875178979501206e-9
6.942942627312278e-9
4.22540736244918e-9
2.4810689770211034e-9
1.0341883554260716e-9
2.1244818415638887e-10
6.501160306940014e-11
3.2767697982286595e-11
2.450626535151665e-11
2.650223487477982e-11
1.9009473927739823e-11
7.60384464598246e-12
7.565740511094784e-12
1.6617991333743602e-11
5.1888802422538586e-11
2.5202352192054034e-10
4.533641614827691e-10
2.7273823686517495e-10
2.4880608989394764e-10
2.5977382313388793e-10
2.9050618838767464e-10
8.58235170105177e-10
2.899248838960834e-9
2.1596067784284237e-9
1.7803880077016492e-9
1.8059307811528753e-9
2.088844553886507e-9
2.814489017764001e-9
4.908444182879539e-9
1.362856274400664e-8
1.5073239544892334e-9
6.042316714155432e-9
8.589268660970864e-9
6.541441836219899e-9
4.2978289421431795e-9
2.221530647410076e-9
1.0095606693306592e-9
5.804779320352315e-10
5.198532229854013e-10
4.3972889137343844e-10
3.493451754926207e-10
1.7174361704554576e-10
1.0159249760114894e-10
6.382900010853006e-11
5.12555593484678e-11
1.5904799507772566e-10
2.836164223834469e-10
1.382570718308984e-9
5.105252438872434e-10
1.7853687278539805e-10
4.457600324356053e-12
2.0089863806128413e-10
5.536736220210323e-9
1.3369999387512691e-8
8.841529732013287e-9
9.502148332799161e-9
1.2835471039598277e-8
2.126773741390224e-8
3.387015790744871e-8
2.6110115173135563e-8
1.3945676077601971e-8
5.2003520062613105e-9
7.61489536895466e-9
4.228199675589884e-9
4.113738142804698e-9
1.7880812469726295e-9
8.435839336467509e-10
4.811683616972042e-9
1.9054319535336997e-10
6.101293840855049e-12
1.1816347626813302e-13
1.0118990399216082e-12
2.519683770205149e-12
5.519093071534976e-12
5.5644344405299594e-12
7.509164253637306e-12
1.3057344876841593e-11
3.032617262556617e-11
1.5636741238842794e-10
6.270582256380389e-11
3.187620615923618e-11
4.349144732899984e-12
4.612887010655583e-11
1.4328242091705621e-11
9.550609615532973e-11
1.0769215429762631e-10
1.1674798423365584e-10
1.2893033896304047e-10
1.4574385352561212e-10
1.698876037842879e-10
2.0604677389977455e-10
2.6189256575073673e-10
3.466227583331445e-10
4.4762082940344595e-10
3.9422356238148123e-11
3.189545070744087e-12
1.3645308015422571e-11
2.6122760903863063e-11
4.886694948250193e-11
9.151422997456137e-11
8.7315708743121e-11
7.051152942744209e-11
8.198444415092461e-12
5.186789112415407e-11
1.0873049516916805e-10
2.6054424384419113e-10
1.0735505878733007e-9
5.280224805347346e-10
3.709832403805108e-10
3.50294741007331e-10
3.8480018337550325e-10
4.700789258184821e-10
6.288184938425313e-10
2.4190658501803485e-9
4.056547564269928e-9
2.1483633938036174e-9
2.031738138358402e-9
2.579904070673418e-9
4.285688476054337e-9
6.757045152631998e-9
6.518171337095214e-9
8.520726103269482e-9
6.199547089833019e-9
4.3736849899052695e-9
6.536294513968075e-9
9.171149291298126e-9
1.0871921934577694e-8
1.3898045050033345e-8
1.1192581931712112e-8
3.3270123881490657e-9
4.731271892703968e-10
1.2244431597702522e-10
8.949666567272769e-11
6.943195946944276e-11
4.528078924672242e-11
1.8088849730946753e-11
1.8860050450504484e-12
5.496593642854475e-12
1.2550247978508832e-11
8.547096212680035e-12
1.0312868230843073e-9
1.7891694165393875e-10
9.593642114800652e-11
5.822503291845524e-11
7.53705148921618e-10
2.334503351686053e-9
2.7999619270850437e-9
2.4479197151240118e-9
2.536986417731625e-9
2.8640222557646474e-9
3.434475490548419e-9
4.439564629698215e-9
6.5142090686464635e-9
6.914390036820825e-9
2.464449785793451e-9
4.374277275382314e-9
2.4515396424886097e-9
1.3446851126750495e-9
1.174329332725672e-9
1.4271586879217054e-9
8.076827519706052e-10
4.2387130362373344e-11
1.0394570618113085e-11
2.179506489164819e-11
3.644532797332882e-11
6.821007161416488e-11
1.6320820069951794e-10
6.453137589840665e-10
3.1250456355754965e-10
1.7836515703604276e-10
9.927301545548223e-11
2.9995010778519553e-10
3.0279846451580426e-10
3.326137736849098e-10
3.8023031410132244e-10
6.397845115948159e-10
1.6340666476558422e-9
1.2107349974611227e-9
1.3609685164088464e-9
1.98615100352525e-9
3.4948581330638904e-9
3.152019648962288e-9
2.5245419133237284e-9
3.241235010304064e-9
1.0130305047916086e-8
3.1482124028888744e-8
1.1775485236767803e-8
4.415388025697461e-9
2.308887944240333e-10
4.377517551168916e-10
1.5444125029030945e-10
5.375997488841327e-11
2.0159610902410343e-11
9.181741766141365e-12
6.376701598743641e-12
5.394865207008864e-12
3.5937332400356944e-12
7.60348981726438e-13
2.429816613079193e-13
9.662972221161938e-14
7.743016087525862e-13
8.243154727407877e-13
2.5585383369057705e-12
9.515407270073673e-12
7.60911009703913e-11
5.897810518098736e-12
2.802489576897714e-11
1.0779605545431487e-10
1.682484457254197e-10
1.475726571491382e-10
1.2258312654373018e-10
1.1008459283397922e-10
1.0833602108915185e-10
1.1636731835465521e-10
1.335390058860154e-10
1.4970022134121278e-10
1.268311888390004e-10
1.7998378435265114e-11
1.6600199847523372e-10
7.871086457974969e-10
5.248023081376235e-10
5.965098065325436e-10
1.2524874538288217e-9
2.524417973512166e-9
2.3109620612377055e-9
2.7050620779412297e-9
1.80085741179907e-9
2.113556013328042e-10
4.7610715369629815e-11
1.5747975587692372e-10
2.2748630971992017e-10
1.64287423649142e-10
3.0400141037288776e-11
3.9861344141637974e-11
7.847689730043362e-11
1.0851914392952253e-10
6.52849416768252e-10
8.821672709731522e-10
6.708026246573937e-10
8.292677920603364e-10
1.4423102869498391e-9
2.073421450645891e-9
1.5243612033691644e-9
1.6842875661612143e-9
3.970406143239655e-9
5.34297943169537e-8
3.298620213187851e-9
3.6329218626737e-9
3.910946339829859e-9
1.8777923394702054e-9
1.1860187974117085e-10
5.844070441865074e-12
4.3481955732228654e-13
3.164116171137228e-14
0.
0.
0.
2.2628753324399422e-13
1.1244058542975692e-13
8.741370274655922e-13
8.024964600552505e-12
7.494278310508502e-12
6.927433624062952e-12
9.342400424688468e-12
1.3314562109042313e-11
1.5955766161513067e-11
1.3566853574000614e-11
2.9064009890484288e-12
1.459775499449933e-12
1.2599121630366307e-12
1.464781967126698e-12
2.115784490496578e-12
3.798926410147379e-12
9.055085826299106e-12
1.4288310109932762e-11
1.3169223152030415e-11
2.588949586681557e-11
4.8652909416182284e-11
1.8231737026754355e-11
1.888374837218551e-11
2.38705770232074e-13
2.916872734274147e-13
5.745043977799597e-14
1.3505048568758237e-13
4.354610337384986e-11
3.879698936157553e-12
2.7746265612674996e-12
9.335925223056834e-13
3.121267196551964e-12
3.531751006466166e-12
2.994384860211508e-12
6.019409731962976e-13
1.7189484426705347e-12
2.706400374686848e-12
1.893336443690167e-12
1.523481802111334e-12
1.741493209303488e-12
2.1821404117638307e-12
4.059095166124945e-12
7.761830651897345e-12
1.4947222099648548e-11
2.588016434622279e-11
4.152066693867772e-11
6.356411274827147e-11
9.460268586066682e-11
1.3842217588545153e-10
2.0132201720388457e-10
6.569484725235703e-11
3.4867462112360373e-10
2.537399373988956e-10
4.962607587259198e-10
7.979001030304712e-10
1.3668361012387112e-9
2.6178554594083894e-10
4.1761567421840773e-11
6.029613462306038e-13
4.982009078359778e-12
7.536202109805437e-12
9.984786780844175e-12
1.317568872116694e-11
1.6998604271179142e-11
1.75935772245352e-11
2.3682358171897247e-11
3.0593082069787874e-11
3.918905768524699e-11
5.0103970052264416e-11
6.415360469829775e-11
8.256235036250458e-11
1.0804051460856489e-9
3.50326891823159e-9
2.003477159341607e-9
1.6983020499662033e-9
1.8808367471915958e-9
2.6219486669788586e-9
4.763772910649621e-9
9.360000803332427e-9
1.3140885673265415e-8
2.352681968491211e-9
8.515093115059394e-9
7.402205912395992e-9
1.3398655837056054e-9
1.8544661308174444e-10
6.303914526875257e-12
1.9682831627864496e-11
1.3182609626748558e-11
1.0302611754171011e-11
8.227412466404658e-12
1.0180026228273136e-11
1.812240852579981e-11
4.2923734031303625e-11
3.391899764976812e-11
1.1505944878892833e-11
3.819344212808056e-11
9.089834078188525e-11
2.5660927638600727e-10
6.312113963672083e-10
1.7590857799383932e-10
8.270271254876683e-11
2.8862196375067276e-11
7.154824982773269e-10
2.373966739625249e-9
2.714372321805631e-9
2.3753064363015427e-9
2.480373229194476e-9
2.8528037901598734e-9
3.6341877110908963e-9
6.5694581463848125e-9
2.6876875963820203e-9
5.9317554909437955e-9
2.554872876255419e-9
1.706959157079046e-9
2.271406459678755e-9
1.624855995481091e-9
1.0939496440803105e-9
1.4298329371025128e-10
1.6716186206007752e-11
1.2251241678471359e-11
1.8008099529522318e-11
2.4957030894335224e-11
3.9230874446561593e-11
7.12769296839859e-11
1.629152473923626e-10
6.306157037667996e-10
3.906983601971453e-10
2.2551015711616657e-10
2.4339788478176498e-11
3.360021966011294e-10
3.3214683201836865e-10
3.610661086880198e-10
4.0975570750488786e-10
4.474493304705043e-10
1.4526591371262086e-9
1.1201691673950659e-9
1.2824040698015897e-9
1.876551935885032e-9
3.3340958083612237e-9
3.1815350887793002e-9
2.4921716237394427e-9
3.0433991281528678e-9
8.382019723208593e-9
4.368498082917194e-8
2.2621606923643305e-8
1.590643846041784e-8
1.1847137904373713e-10
1.3094649442716956e-10
6.161984158930947e-11
2.5567072054902784e-11
1.1883197123462945e-11
7.740782361057668e-12
7.290319884964577e-12
4.012336839589748e-12
2.0956021792235666e-12
6.256358533386829e-13
4.738661688384601e-13
1.7477300112302515e-13
1.0082102648804177e-12
2.278247799887103e-12
7.339264843814259e-12
2.785972357994023e-11
3.636006539235379e-11
1.7370303544023707e-11
6.884063191088819e-12
3.204197812061639e-11
1.069256444403102e-10
1.0699913272263213e-10
7.952464079185198e-11
6.578932260259509e-11
6.184402572731837e-11
6.520080149198752e-11
7.456909593367742e-11
8.30939919735292e-11
1.044322813270803e-10
5.443119261434845e-11
3.193351985630743e-12
3.777979624087914e-10
3.1618487316006436e-10
2.5676427106735643e-10
3.703842816539838e-10
8.932199781387967e-10
1.0552066217392338e-9
9.618339376715206e-10
1.0636605740424636e-9
5.580430260139994e-10
4.6490579226854985e-11
5.0723308815497834e-11
1.0375665181584851e-10
1.216722908199553e-10
5.4440774206223496e-11
1.5770275830062151e-12
2.8575455495269975e-11
4.553859813950234e-11
2.457968345959784e-10
3.5750118913017707e-10
2.781484906793196e-10
3.4692325022237994e-10
6.043000304471233e-10
8.772110921806341e-10
6.443562253822093e-10
7.05049815494161e-10
1.630261513040679e-9
2.8190242269125933e-8
1.4854511767093262e-9
3.938626323996391e-9
1.1112318873052244e-10
9.373436964084951e-12
1.7168851466231365e-12
1.2054389383842318e-12
3.565180155456862e-13
7.735141260529881e-14
1.7674757857190669e-13
2.3015816222249777e-13
4.702692971202103e-13
1.523782769510846e-12
9.437125543812002e-13
8.391476846787171e-13
1.167114828390307e-12
1.6870152101347421e-12
2.4873509960601566e-12
3.832304851451502e-12
6.325638354120274e-12
1.1487549412793666e-11
2.1879603990048772e-11
1.1111568356641186e-11
6.222257909604664e-12
4.971318425115047e-12
5.046812164187671e-12
6.113560034734867e-12
8.538163157531004e-12
1.390083506234916e-11
3.027222289920866e-11
3.1940442267973404e-11
2.3482867340347563e-11
2.6909909161475633e-12
6.187612774607664e-13
7.761302063812012e-14
2.5280163279440713e-14
5.864917804929859e-14
3.023710570159931e-14
1.8246834402509558e-12
3.1028770298362877e-12
8.35648069082422e-12
1.2510149222778088e-11
5.336362917217536e-12
2.264318238226168e-12
9.078677674502497e-13
1.8328195210269642e-13
2.67543612643644e-13
6.714858110016256e-13
1.1071653356175364e-12
1.1538334915149115e-12
2.3905034970841477e-13
3.231446021577812e-13
6.476235620554361e-13
5.813325974609824e-13
2.0628006700173278e-12
4.514002132434467e-12
9.063987592712293e-12
1.6912579446449712e-11
2.939397741170811e-11
4.750848935927148e-11
7.137201516964958e-11
1.0038973220498597e-10
1.3456931083261367e-10
1.7494842074368898e-10
1.0325163166603268e-10
1.4840871895180088e-10
2.3291729015702507e-10
7.688396577260621e-10
9.389596384832519e-11
2.6661530123773736e-11
9.400801717486464e-12
3.4640440344724844e-12
2.3515647837304665e-12
4.793886782621947e-12
1.053948358560355e-11
1.8593407355302197e-11
2.771531782710462e-11
3.791409466335026e-11
5.044096884356032e-11
6.746381480418938e-11
9.26065806157469e-11
1.3272429329230676e-10
2.024717330305544e-10
3.373030941079295e-10
8.561640878823423e-10
1.3362064468253588e-9
6.544966925010085e-10
5.860099730605e-10
7.1570618952516e-10
1.1909498568999114e-9
2.254614685064085e-9
3.0155684013618256e-9
5.722333590497275e-9
3.9235224940187795e-9
7.402411821787818e-9
4.4227969876199235e-9
3.933792631145297e-9
3.6593510950335804e-9
2.813121887479316e-9
2.484233844405156e-9
8.603997251621418e-10
1.0847270460146073e-10
1.3025715954011528e-10
3.041966833789899e-10
1.3783589528691867e-9
9.421441877251923e-9
3.911106785707768e-9
5.310131924699772e-10
2.4000897996683672e-9
9.064179969625778e-9
4.2433182284729224e-8
3.5829643221256155e-8
1.1365284549697427e-8
1.7705971360304861e-9
1.567056123499945e-9
1.5043707824391737e-9
1.3208686276671177e-9
9.683457449734997e-10
8.921349222700554e-10
9.20390222632704e-10
1.0079983361993639e-9
1.1421894045162862e-9
1.2677775980506016e-9
5.20986220531514e-10
4.557631510938467e-9
4.316233520007035e-9
5.724163244274251e-10
1.1619409766825708e-10
4.392632183426659e-11
1.681371792335071e-11
2.514565501361889e-12
3.9449933386965705e-11
2.2072526990497064e-11
1.0672985491810607e-11
1.1806795460081846e-11
3.230121088319813e-11
5.167778576392564e-11
1.226301182749371e-10
4.408603137446736e-10
1.8868201209038058e-10
1.3892059247092165e-10
1.300924623576097e-10
1.3617315349782853e-10
1.5197814223652005e-10
1.7717715287572403e-10
1.6703161338977402e-9
3.558337238480077e-9
2.0464150017926147e-9
1.948867402935312e-9
2.4899535261190074e-9
4.243137178058533e-9
6.697386048882875e-9
6.6085509715483476e-9
9.818738782537896e-9
4.773954474546861e-10
2.6734373184382373e-8
5.174618114879092e-9
1.223045677928683e-9
3.1219681227552467e-10
6.679936414007255e-11
2.5140078884410722e-11
5.882718634117748e-11
1.5997155015769793e-11
7.027073622239663e-12
6.305200857940716e-12
9.66588864385553e-12
1.2378725211045378e-11
2.3955564698953015e-11
3.417035167316868e-11
4.073475623551381e-11
5.834251031490989e-11
1.2282540830341705e-10
1.101110570331051e-10
1.0390573770598526e-10
3.8889907167579137e-10
9.909396289346424e-11
8.420648454061351e-10
2.686445922764661e-9
3.262732811948697e-9
2.8369646106753435e-9
2.950061680747864e-9
3.3827382394977676e-9
4.176056478834844e-9
5.605409822063668e-9
5.201075212576414e-9
1.904494612570015e-9
1.4896550600948943e-9
1.3062487898215191e-10
1.0305339407569113e-10
3.17255726192356e-10
1.037653586014957e-9
3.0731338689184735e-9
3.030873257245088e-9
2.246357331027303e-10
1.364155594374483e-11
1.43105769327371e-11
3.1634260247492344e-11
6.51622646661562e-11
1.7048382301123793e-10
6.575437670253813e-10
3.015854986205986e-10
2.1120711951242444e-10
1.733907991210207e-10
8.490784169206011e-11
2.9770901546617997e-10
3.564164096118231e-10
3.901269067944729e-10
1.0622689841565615e-11
6.992854338592582e-10
6.183770546964148e-10
7.393729744691376e-10
1.1131230001983332e-9
1.9572277719312708e-9
1.681238360516423e-9
1.3483660453724216e-9
1.7559736568645722e-9
6.001639448719969e-9
1.5226977503437778e-8
4.1256176150810135e-9
5.429798684233641e-10
8.65407365774252e-10
3.766823561784766e-9
4.536108855007953e-10
1.1047948850155886e-10
3.176071106154553e-11
9.544922656242782e-12
2.8815857064852293e-12
9.834877225472073e-13
1.3276839648743865e-13
2.6528058319366637e-13
1.68418734305423e-13
3.0889146730887063e-13
1.6471629343256551e-12
1.0955860430526067e-12
1.7222589511856584e-12
8.224650259583628e-12
6.300597384253294e-11
2.108366919952161e-11
7.753745026669553e-11
2.5606267838653473e-10
4.710732704836469e-10
4.747565672767348e-10
4.08936346792251e-10
3.759457484026907e-10
3.9245045904160994e-10
4.861606938626392e-10
6.366888923203816e-10
3.323726095041422e-10
2.926646921771484e-10
1.5308006016959414e-10
7.22514094048227e-10
1.2109511263646737e-9
1.7711158271498648e-9
3.1767956461234324e-9
4.233862811933036e-9
3.3000590168376034e-9
1.8622877081549203e-8
1.773417880372837e-8
2.538311512137109e-9
8.075761187446024e-10
4.135778143109432e-10
2.5750720046072503e-10
6.537629095026198e-10
6.444402000045292e-10
6.823114485452179e-10
8.048704861473833e-10
9.060475006250445e-10
9.61542944354723e-10
6.535787622314164e-9
8.349783317628447e-9
7.887334435713853e-9
1.1647010616448798e-8
2.33351199402103e-8
3.092698352407152e-8
2.3738838239199556e-8
2.88385436237572e-8
8.070946675611491e-8
2.592479509674739e-7
3.1714588968799754e-8
2.7824442023644124e-8
1.6023527108920797e-8
1.0819543410675929e-8
6.85497687518449e-10
3.8584338239494806e-11
8.072867637726932e-13
0.
1.0163389777498757e-13
2.7917972163510925e-14
1.1066298292116446e-13
3.888421550829397e-13
5.267941803156202e-13
2.505894760180512e-12
1.9339122490330068e-12
2.569024227784702e-12
2.7938566366298493e-12
3.665915849381517e-12
5.265787942115206e-12
8.07554210093369e-12
1.3172788529870378e-11
1.0261998581756485e-11
1.2788010841886663e-11
1.5591804042455e-11
2.0318408472569534e-11
2.8511399650066474e-11
4.307840056808514e-11
7.052543690272438e-11
1.291693567506425e-10
3.0884237346552534e-10
2.3973221431843425e-10
1.136268877175446e-12
1.4627444108123528e-12
3.225600414986486e-13
0.
0.
0.
0.
7.262184967452546e-14
1.3889487375989704e-13
2.0703491464924685e-13
2.328424111662913e-13
2.613363190074691e-13
2.8742582948977373e-13
2.990363503496738e-13
2.664026172908029e-13
1.316661096546872e-13
1.3869612095958974e-13
4.718816625013067e-13
8.004950129362828e-13
1.1319930079306158e-12
1.496012855682233e-12
2.7622550858277805e-12
3.959560049043123e-12
7.623055418245937e-12
1.4743437917707116e-11
2.586504814712803e-11
3.77347734538618e-11
4.8153433021947526e-11
6.093812201504189e-11
8.275332739142396e-11
1.3016989982000384e-10
1.6828958400637158e-10
1.3025333540828033e-10
2.563948939478e-10
9.576271875887257e-10
6.484449800971243e-9
1.2096337151203827e-9
4.055288005936097e-10
1.8381763677506637e-10
9.560118549081855e-11
4.9027184116584045e-11
2.3384571892960425e-11
1.1592243097202108e-11
1.1655773797075269e-11
2.6537328329815026e-11
5.8276000340394e-11
9.774879975410145e-11
1.3674090846194335e-10
1.7909970590066262e-10
2.3301582859072574e-10
3.0919229944528467e-10
1.6700571420315492e-9
5.010158945663325e-9
2.7914136787967697e-9
2.4665345794926677e-9
2.8187452949112086e-9
3.920645276010266e-9
6.618612158799145e-9
9.292495437496066e-9
8.866962115008276e-9
8.30383408935237e-9
3.8539791849747307e-10
1.4661768769302381e-8
1.5502102989085522e-8
1.6289183280832205e-8
8.176199736047251e-9
2.5872694011989265e-9
8.837859824427892e-10
1.485765925408495e-10
2.793247301640897e-10
4.119170489617742e-11
2.0291899054274282e-11
2.128242555726356e-11
1.6868159714197072e-11
6.037437902975141e-12
4.7407697560003484e-12
1.9715253549809693e-11
7.585050358821206e-11
3.6706315557828834e-10
8.233592319221081e-11
2.4929886237511643e-11
1.1683345573731147e-11
7.908680470468935e-10
2.416923479619893e-9
2.9707391923280096e-9
2.5640243035673935e-9
2.639952222188463e-9
3.0050033179197865e-9
3.7167098472417837e-9
5.210846418842485e-9
4.442482412184131e-9
2.8293362924988898e-9
3.359748364429039e-10
2.0295660878448754e-10
4.53895414884451e-10
1.4431138123824508e-9
2.3303702703207565e-9
1.423790892298393e-9
1.5661076893996692e-10
7.2286894920121245e-12
1.2565770753884504e-11
2.302237674645073e-11
4.035502785914226e-11
8.083078417730107e-11
2.1352731794369906e-10
7.185387710550902e-10
3.194455554881587e-10
2.244435812619969e-10
1.6258200884227973e-10
1.0611267934660022e-10
3.5378582948615035e-10
3.735360504925416e-10
4.187196059610419e-10
1.6909242827189793e-10
9.65911600202782e-10
8.181648212012156e-10
9.779816015359659e-10
1.492871555779222e-9
2.6186046210933726e-9
2.1743059889167845e-9
1.7908655474176175e-9
2.4446463351166136e-9
9.483935283467472e-9
1.5756769829368548e-8
4.731023679675732e-9
9.491334015515824e-10
2.9360819323922303e-10
8.670785387993349e-10
1.8018056302228062e-9
8.786833038615559e-10
1.4828014838528236e-10
3.5354516350311864e-11
8.918491751203666e-12
2.2287702989293756e-12
6.006083943000655e-13
1.0727709806654418e-13
2.938074358711333e-13
1.2863179193608256e-13
1.9921029221784624e-13
9.62130759411081e-13
7.611648602845382e-13
1.0949653475170444e-12
5.99558010935765e-12
4.642291063006801e-11
8.706217058408698e-12
2.83434986987774e-11
8.732970103980705e-11
1.8213358616472615e-10
2.0642095263388877e-10
1.7956311370331862e-10
1.6283193481693085e-10
1.6754700579435667e-10
2.015410231040857e-10
2.745139549522712e-10
2.741637532239591e-10
9.44046761055892e-11
5.305576392969668e-11
1.0878280840482731e-10
9.88205655245947e-11
1.5864999528844023e-10
2.1350657628208355e-9
1.9829692964780364e-8
7.729802512434731e-8
2.2690972755875896e-8
6.367640656212792e-9
1.8966239804883525e-9
6.503936927688297e-10
1.553871150542664e-10
1.2226810323386356e-10
2.7933609486751944e-10
3.6679958874960034e-10
3.661293977608594e-10
1.810652371840382e-10
1.0513379796503924e-10
9.226536887060294e-10
2.0427920221349648e-9
1.7568143716482195e-9
2.225605508715772e-9
3.8086321257261415e-9
5.195757476164664e-9
3.6089931942706693e-9
3.759507786107185e-9
8.36406285985148e-9
1.334822515481058e-7
1.0660349532252005e-8
1.2769340266764794e-8
2.9348154373114776e-10
1.8692636515865766e-11
2.5206901694465755e-12
1.2587913314260094e-12
3.5537855643470813e-13
4.9779333559085316e-14
1.7993733266943147e-13
2.945804636229111e-14
1.5437372723408537e-13
2.3181638801198394e-12
2.011368924302146e-12
2.2827545732299344e-12
3.3568115266000248e-12
4.987956366454187e-12
7.418372382811585e-12
1.122922314843368e-11
1.7264157430967377e-11
2.5585850371646386e-11
3.2287960241117886e-11
3.206944354194724e-11
2.143069816492117e-11
1.796013424507151e-11
1.8786319862348314e-11
2.3753019458678312e-11
3.6231704367389137e-11
6.923319784234321e-11
6.375862011460587e-11
3.896079832449914e-11
2.9120796259974465e-11
6.873219042537445e-12
5.276718614863407e-14
3.219747787391321e-13
1.1185819722884541e-13
1.2325334688572158e-12
5.503237905074879e-13
4.118259028253218e-12
1.7892874501159125e-13
1.1345287388565107e-11
4.003511811539018e-12
1.7517625625071117e-12
1.0886889291465385e-12
8.640433474403074e-13
7.687687494568878e-13
2.368578502580116e-12
6.880636696275619e-13
1.00999859141019e-12
1.4290192581116224e-12
1.8398688586476128e-12
2.1904969631317247e-12
2.427109799445968e-12
6.163685993973218e-12
1.018198027897477e-11
1.9232793613430122e-11
3.354065704128892e-11
5.4333736093542857e-11
8.31293048551705e-11
1.2083401418528167e-10
1.644396972040113e-10
1.780173671271002e-10
3.2420820837752933e-10
2.9849263025682495e-10
2.62472395346733e-10
7.520801872113289e-10
1.9238715978316296e-9
1.0107726734914044e-8
4.1886585460545037e-10
1.6131188676498537e-11
4.021792357281167e-12
7.572266141968182e-12
9.962222112722067e-12
1.2631199221611237e-11
1.5903479101154023e-11
1.9951864165070085e-11
2.480131025093822e-11
2.916429155838117e-11
4.8659775674632516e-11
5.477512796005305e-11
6.770529473273947e-11
8.471070509393483e-11
1.0651907575164942e-10
1.3451221206074646e-10
1.0790975742118815e-9
3.0184650093941797e-9
1.7419957951513978e-9
1.6331778011101947e-9
2.0051563256867396e-9
3.18752132810311e-9
5.085835245250172e-9
4.412712164388544e-9
4.766063249623073e-9
9.801071465341912e-9
9.198481441205195e-9
3.983947354325266e-9
9.585352196424382e-10
1.063963030182074e-10
2.5276983228979794e-12
1.571665554166935e-11
1.1802176269848233e-11
6.843664250184601e-12
7.284501061981813e-12
1.1570750006734391e-11
2.3200503314961844e-11
4.1504900563752226e-11
2.9287722717788923e-11
2.1581733160295945e-11
1.5041682905892424e-11
0.
9.986463983476883e-11
1.437956709804089e-10
1.0192020850706118e-10
9.805573821147421e-11
2.389972484494918e-10
8.867353711733606e-10
1.1848447042720877e-9
9.945280879718061e-10
9.664701086734781e-10
1.0190067505952394e-9
1.12744487157519e-9
1.310617666567305e-9
1.6410027565825663e-9
2.352136795693487e-9
4.670283095991796e-9
3.2758722019592605e-9
2.6315585365690025e-9
3.351065204429949e-9
1.832048507919768e-9
1.2706780005447985e-9
1.1475920907756745e-9
1.0902844849287859e-9
5.011097982841131e-10
2.334352456504924e-10
1.3036332566172777e-10
6.729006441452287e-11
1.3611771535225618e-11
5.738668980352679e-11
1.3644303524770463e-10
1.05064189623057e-10
2.399886078891297e-10
3.224010645771197e-10
3.761513830722601e-10
4.329037942240211e-10
5.110909309545315e-10
2.1701867686757366e-9
4.95680221250403e-9
3.070364935559492e-9
3.1269276192499778e-9
4.165340371829518e-9
7.0434339050980745e-9
9.376680038064996e-9
7.022835530963953e-9
6.9336887095413235e-9
1.0826285602365658e-8
1.4266192736943531e-8
1.3470182015575398e-8
1.2832337623501373e-8
6.016753606179039e-9
1.8306642720009474e-9
6.086088408968554e-10
2.682473518919394e-10
5.774486533861774e-11
1.4608351441364398e-11
8.403495080385566e-12
7.416932857127118e-12
5.946564517437472e-12
4.433482864003211e-12
4.046167496771194e-12
7.746365252053419e-12
2.0138995362482286e-11
7.922766683482029e-11
4.484437648618971e-10
1.806772006280713e-10
1.5331129702190618e-10
1.5667191433307647e-10
3.8232352070474004e-10
1.3153075341007213e-9
1.906481701597409e-9
1.5734355484660574e-9
1.4891675395203626e-9
1.5620846962771625e-9
1.806239611337901e-9
2.54358713144818e-9
5.67729960500301e-9
6.750635512967336e-10
1.7447022924692403e-9
1.3165219692995009e-9
1.3432902778885915e-9
1.7055032004759959e-9
2.104417274221019e-9
2.23587817884972e-9
1.5994999072082116e-9
8.862239775166811e-10
6.492063391392948e-10
5.524476421459773e-10
4.849642362443738e-10
4.5422868017433576e-10
7.262213597828179e-10
1.3696653623847591e-9
2.440028322386069e-10
1.911164964278234e-10
2.7503470801249165e-10
4.10309483362117e-10
6.012218849586788e-10
9.124804166700285e-10
1.896940815050597e-9
1.3430239224371947e-8
1.644190404078892e-8
1.3176074282019676e-8
1.6809217324053085e-8
2.8713346302771806e-8
4.213732324404071e-8
2.6386588869474395e-8
1.7470948141768882e-8
1.0056076371782322e-8
2.928021650604669e-8
7.2567370588852265e-9
1.3711278373439635e-8
2.9511163774998186e-8
2.9450807774891126e-8
3.808695570320461e-8
4.655732284353938e-8
2.1797495264291884e-8
1.8632348307682513e-10
2.9541689780852814e-12
8.895994865251476e-14
1.7810913834492727e-13
2.6611563010611446e-13
7.219414248425228e-13
9.722987935402898e-13
9.362637752029202e-13
3.4120186953177667e-12
5.435872018172961e-12
3.032917007224932e-12
3.477953094625612e-12
5.00391637842167e-12
6.369230233799812e-12
1.1966100312498762e-11
2.5244805625461362e-11
3.3179667057641794e-11
3.503918738985432e-11
4.035334630705799e-11
4.8723071040785746e-11
5.8074561862727694e-11
6.541371128713495e-11
6.383135269831138e-11
3.8121937924662155e-11
1.637119587417928e-11
2.0045805688212453e-11
1.6822475753151851e-12
0.
0.
0.
2.4874545867505353e-14
8.977979423394144e-14
6.606801418934915e-14
4.921058606536033e-14
6.897927645046003e-14
1.4183849256747988e-13
1.916954556839675e-13
2.399537832489722e-13
2.954587580678965e-13
3.629872711627355e-13
4.466914058607814e-13
5.512418708874829e-13
6.823752682875627e-13
8.473373230368429e-13
1.107985947402419e-12
2.077605631054007e-12
3.323116475420871e-12
4.860305905614071e-12
6.8154077734558354e-12
9.385812445371526e-12
1.2845360235865737e-11
1.75753091429577e-11
2.411567808899498e-11
3.323392121903609e-11
4.595326300056991e-11
2.0908516967635956e-11
2.019240167102917e-11
5.492701779767911e-12
4.031977244762348e-11
3.556088874285165e-11
3.660836928232939e-11
4.0076372145083445e-11
4.511282852721252e-11
5.1269852052443386e-11
5.8098590868223316e-11
6.452516999571378e-11
6.697640506964137e-11
5.50725775882531e-11
2.4420255972797933e-11
1.7719703775249989e-12
1.5373056760417125e-11
2.2236710670430507e-11
2.703578047083962e-11
3.185822286381638e-11
3.7712643656989926e-11
2.3035074280960792e-10
5.892641571098755e-10
2.919587191652971e-10
2.3733977792106034e-10
2.5225284420076355e-10
3.226482186050958e-10
4.99159394360168e-10
7.394261782123612e-10
6.849275284657803e-10
7.504858214797835e-10
1.1161270869864729e-9
7.425570741139225e-10
6.856984924103011e-10
7.078633562638034e-10
3.825272964920005e-10
1.9730701918714753e-10
1.0341041115091121e-10
6.969462846373903e-11
5.802406089073757e-11
4.735356328420071e-11
1.4391235365963263e-11
2.299953352343425e-12
4.0165839257007586e-12
1.1551978575749819e-11
1.7548272702155528e-11
7.524059486438843e-14
2.5438615051996993e-11
2.405382018613415e-11
2.457439274529077e-11
2.665541255395026e-11
3.028773874129194e-11
1.7499598743243305e-10
4.918582502032898e-10
3.0988707400803886e-10
2.699639448406302e-10
2.9613271069935734e-10
3.765413465814092e-10
5.551612399383212e-10
9.19138340585282e-10
1.1369311867638608e-9
1.071413837118594e-9
1.3048542681957101e-9
1.1207586608842614e-9
1.1837774929896888e-9
6.088925118514498e-10
2.34873074001918e-10
1.136503514551714e-10
7.315279461962073e-11
5.6533960224590454e-11
4.9558429778766254e-11
2.1460418420268893e-11
5.546837173760346e-12
1.884632186720148e-13
3.6003848208328365e-12
3.0898390335432635e-12
1.6660250568998165e-11
8.716415206099474e-11
5.0614277940769475e-11
4.448828277742447e-11
4.534822430157835e-11
5.0152120188955444e-11
2.258736607098673e-10
5.91327961655463e-10
3.5227085368291004e-10
3.0650546339241043e-10
3.3536392091470527e-10
4.2860008563648396e-10
6.458886602671832e-10
1.0574785238156264e-9
1.155279135789694e-9
1.1471652560353968e-9
1.4380210410295004e-9
9.147694871225508e-10
5.172747505193251e-10
8.846721378962352e-10
1.1549787270348516e-9
9.130711230137315e-10
4.864615607493118e-10
3.2968016096671014e-10
1.9011506239890851e-10
1.307600018887788e-10
1.2007308092381164e-10
4.788054515319534e-11
6.68499632996828e-12
1.0338237314402234e-11
3.373218378933009e-11
8.271035527945697e-11
1.8333960621668836e-10
8.694421795451199e-12
2.882531675107029e-11
3.464946974382218e-11
3.9592880837167465e-11
1.805878466613816e-10
6.772248457548513e-10
6.207258719735563e-10
5.240476653703787e-10
5.411800852981043e-10
6.226149357077606e-10
7.785655159035711e-10
1.0612771397152716e-9
1.5813420580769204e-9
2.3480092418597973e-9
2.5999646166029385e-9
1.757685264851723e-9
7.109794087048217e-10
3.139485896505413e-10
1.7756787844678984e-10
1.2333603373221272e-10
1.0316951815923588e-10
8.235697753156776e-11
3.074080844163178e-11
1.171946290132443e-11
6.184428320531623e-12
7.521520259241626e-12
2.213348495541866e-11
8.766517044375763e-11
3.3600125532554157e-10
1.653128964433828e-10
1.3356890021887103e-10
1.326721554757258e-10
1.47477785698096e-10
1.7823090754639917e-10
2.3259030427611425e-10
8.342454208115234e-10
1.169912537600178e-9
6.313404332834108e-10
6.037882244248642e-10
7.744033224237134e-10
1.305718365709376e-9
1.8570364802024478e-9
1.740145768718448e-9
2.6389383661923673e-9
4.377723417218405e-9
1.1569880124634213e-8
5.103608204101203e-9
2.3030715610197134e-9
6.248631592199743e-10
3.768615354425212e-10
1.9357034552178724e-9
8.172562770084726e-10
1.241540539851628e-10
3.273130591821812e-10
5.796180976025476e-10
3.4503941237403564e-10
2.1482705319751454e-10
1.849159797237909e-10
6.60053450228278e-11
2.253447058761864e-11
1.168330025503322e-11
1.0197011750858779e-10
5.76077520040373e-10
1.899913676196075e-10
1.1809454300649985e-10
4.296020145407602e-11
3.7951697081653195e-11
4.670136918640157e-10
9.127368322509825e-10
8.559530011704312e-10
8.499403757161683e-10
8.887839247746764e-10
9.575534836161764e-10
1.0582899693249895e-9
1.2032107799649817e-9
1.4134890975041527e-9
1.7209071678897374e-9
5.19231174887854e-10
1.8706425249712337e-10
8.666168345688713e-11
4.543303557537127e-11
1.0934636717455226e-11
2.5218814938470776e-11
3.013060265669684e-11
2.863644991715226e-11
2.550283054511675e-11
1.6014652697734367e-11
1.6008827847979868e-11
1.5034171138549556e-10
4.5388855976042794e-10
2.685566424904494e-10
2.351591724340161e-10
2.452752718680295e-10
2.865140673860211e-10
3.6960060903487e-10
5.291500434585975e-10
1.0998075166252126e-9
1.199391620186786e-9
6.961484065807472e-10
7.12867857508393e-10
1.0132238499031305e-9
1.842781385791246e-9
1.910251173069092e-9
2.1850735097256266e-9
4.45706404244636e-9
7.1917066145422975e-9
1.6496907623593165e-8
1.8955243280669242e-8
1.534459734842346e-8
7.673384349440658e-8
1.848607542956587e-8
1.2147970182182805e-8
2.4476005997813715e-9
6.216725967213316e-10
2.891063406785222e-10
3.4306523146342554e-10
1.8318131703069599e-10
7.037227415665488e-11
1.8080096376324873e-10
4.5991079651979087e-10
3.7082173072848843e-9
8.792967900733205e-10
1.1965635136606745e-9
1.2989755862689299e-9
1.043353231521858e-9
1.596203998211296e-9
2.72659908477836e-9
1.151368983731903e-9
7.683214214563527e-10
6.168383498817698e-10
5.750321520776998e-10
5.926586676117926e-10
6.352140299654301e-10
6.157523020706423e-10
3.0040007396470394e-10
1.966057812998578e-10
9.76813896852385e-10
4.407703889145683e-9
1.0617273729212101e-9
7.588146785722407e-10
5.261773453919429e-12
0.
0.
0.
6.303326366447432e-14
0.
0.
0.
0.
0.
0.
0.
0.
0.
0.
0.
0.
2.4187147996256153e-14
2.2700558142440744e-13
2.1880819408009815e-13
2.6752806535100704e-13
3.3882904040983765e-13
4.2680531297484524e-13
5.26370110727911e-13
6.254880884732935e-13
6.973360884212426e-13
6.90657527234746e-13
5.200634502170498e-13
5.922979234847634e-14
1.5403163380715006e-12
2.4128624470100176e-12
7.420572115126039e-12
1.455070953349925e-11
6.341688965709465e-13
1.4490617723083596e-12
2.3470651931895874e-12
3.013297795967414e-12
3.6423659569976455e-12
4.311555934615733e-12
5.071972688187773e-12
5.969805326219504e-12
7.056643668648196e-12
8.39867359546292e-12
1.0088457143937461e-11
1.2262970757451025e-11
1.5133682104902076e-11
1.903949512885488e-11
2.4544902732610048e-11
3.263347276530514e-11
2.444696784653161e-10
5.130388816292759e-10
2.668046018872699e-10
2.3803601825720215e-10
2.767468015587772e-10
3.9914811590003593e-10
6.8369490532658e-10
7.677766334937516e-10
7.461374795365516e-10
1.1303191774287165e-9
1.945691856125285e-9
7.68627626542573e-10
7.105563772401003e-10
7.306319866482715e-10
7.892566628418186e-10
4.4115079470477996e-10
2.289673533118469e-10
1.1727080078212025e-10
7.727220394886601e-11
6.391818113610519e-11
4.659874147096435e-11
1.0074489968949024e-11
1.801419659937567e-12
1.1007126404836051e-11
2.601526085325975e-11
4.288291136537519e-11
4.952931937476728e-12
1.8720429843287732e-11
2.1548520354165106e-11
2.3728140670348788e-11
1.010358942351826e-10
3.602303089726273e-10
3.4103571031478075e-10
2.881007190885539e-10
2.964034907510477e-10
3.3818783781454084e-10
4.164225098309251e-10
5.540999101407751e-10
8.032052039576406e-10
1.2147561211337e-9
1.5143720009049402e-9
1.4766539921129279e-9
1.3849222954251803e-9
6.284408809914694e-10
2.6271016629173055e-10
1.376360487072595e-10
9.165080995982628e-11
7.326554664019834e-11
6.229393484671733e-11
2.356522934358191e-11
6.6441436733459895e-12
5.023050932497699e-13
2.4765035052309676e-12
5.460901218085813e-13
3.177963299062476e-11
1.2217260044686724e-10
7.001744104761662e-11
6.108404681002124e-11
6.218970219918734e-11
6.901377466483998e-11
8.1690821789847e-11
3.8129995780443435e-10
8.042371740805246e-10
4.3656343034954757e-10
3.9390792514884257e-10
4.5671124187782227e-10
6.491073099267652e-10
1.1070289111400614e-9
1.3435994057501117e-9
1.2783833751968385e-9
1.7567842809053962e-9
2.1697922570253323e-9
1.0842704516423187e-9
1.0984397791650377e-9
1.2332849573767943e-9
1.1672798929477554e-9
6.005653390213717e-10
3.768306018001968e-10
2.1487497179687609e-10
1.4142269508145514e-10
1.2355849990264324e-10
7.61597676150894e-11
1.576640420189218e-11
3.979213702234298e-12
2.1493449746152067e-11
5.1224821623241995e-11
9.107665853632458e-11
2.68995928457025e-12
3.5211743679079474e-11
4.0465471270726094e-11
4.4789362733718795e-11
5.0708059946267055e-11
2.7598821779676125e-10
9.106515542163017e-10
6.912794100921596e-10
5.869805493242808e-10
6.195800370134581e-10
7.403158824294274e-10
9.854816125064296e-10
1.4745676660988654e-9
2.32653362553097e-9
2.714831989712075e-9
2.5484647457259817e-9
2.6604370288445327e-9
1.3696907183299194e-9
5.323050776585493e-10
2.4672699683445265e-10
1.476430648234856e-10
1.0894029661550595e-10
9.810017001715986e-11
5.758700303461466e-11
1.8804461513621418e-11
6.583164792029429e-12
2.4158076625276587e-12
5.650866213659325e-12
3.285509148414931e-11
2.1578878460886493e-10
1.7641134006316632e-10
1.2605118974269246e-10
1.1856726828720883e-10
1.261517529647323e-10
1.45429879229815e-10
1.791802833718624e-10
7.49004722972807e-10
1.3417384523429486e-9
7.185823351611391e-10
6.650641801505292e-10
8.042120972922029e-10
1.2353704551679713e-9
2.082720978767321e-9
2.0331792037083607e-9
2.297345663888165e-9
3.334721307158196e-9
3.6067791977781478e-9
5.551155928874846e-10
3.4923007967771026e-10
4.378476870256417e-11
1.6298107473769358e-9
2.093205651976193e-9
8.42066378080426e-10
5.443612456012971e-10
4.3600482253191244e-10
2.4431969601071733e-10
1.9101765632697557e-10
1.1276341119449719e-10
2.7555812912496902e-11
7.2425597859948064e-12
4.237859970840391e-11
1.284726681276956e-10
6.02115363471832e-10
7.333797470543049e-11
2.915352685908054e-11
5.574458977657086e-11
1.477340574731995e-10
8.85274431525499e-10
1.136226809218496e-9
9.773037369571843e-10
9.782495608732706e-10
1.064294715709805e-9
1.2234855103219397e-9
1.480315292730459e-9
1.8930439967687558e-9
2.563613744493196e-9
3.5683145196200763e-9
4.4323276786579434e-9
1.8362761883680837e-9
6.32064552274042e-10
2.629825090361469e-10
1.43799886380697e-10
1.0384334544231053e-10
9.39702214476395e-11
4.9386033097983564e-11
1.4268320930562278e-11
4.424559565268015e-12
4.3348929910818775e-12
1.763297889156115e-11
7.519779551214792e-11
4.2515515211566994e-10
3.4959541958443483e-10
2.469669408471375e-10
2.3246621983255863e-10
2.489642407137071e-10
2.899778642952553e-10
3.617525637073776e-10
1.2733572473153162e-9
2.2311962054718526e-9
1.204446993240643e-9
1.123509042922625e-9
1.375669504515777e-9
2.168833120025952e-9
3.5804936918931856e-9
3.456703789223226e-9
4.195884234234278e-9
4.1709263587961975e-9
2.420711221157251e-9
8.043551111933394e-11
3.038982950830857e-9
4.837717484551499e-9
5.212077829940115e-9
6.136406940848699e-9
3.5554793645394053e-9
2.2037662078293544e-9
9.568782474650522e-10
3.5206758897284374e-10
2.2541392513954566e-10
2.0973588980791792e-10
1.1554899936232103e-10
6.754362708206876e-11
1.7813986807064987e-11
4.864297630806723e-11
3.737373592986585e-10
2.330291294134158e-10
1.2826746802522647e-10
1.384218170908629e-11
4.80592587944716e-10
1.0734261634502383e-9
3.5985284215254025e-9
4.130866180687349e-9
3.761219271105596e-9
4.017909645971244e-9
4.605981144434256e-9
5.5313852227934395e-9
6.995303665241153e-9
9.466513122034197e-9
1.3811461014463658e-8
2.0302719896388786e-8
1.4158963912246508e-8
3.0748309989602366e-9
1.7356413462796268e-9
1.054495645819003e-9
9.106931824513773e-10
9.72503694195184e-10
5.113132384938273e-10
3.097635576228126e-11
6.867875421593099e-12
1.6305303075285054e-11
2.959048634584669e-11
6.30734499985608e-11
2.10345064882413e-10
2.267189054299365e-10
2.1147043077714402e-10
1.3808718731288577e-10
1.338359961836464e-10
1.4308723080042702e-10
1.611667712294438e-10
1.8763635051697861e-10
1.3335373043562153e-9
2.549700071883271e-9
1.543969358266347e-9
1.5262805768303317e-9
2.036747702640744e-9
3.5396717683179905e-9
3.922338793185714e-9
3.28431070162493e-9
4.5204223867125205e-9
1.4939688054736023e-8
6.85375729500494e-8
2.3598341744095237e-8
2.660625831462279e-9
2.2244267600345113e-10
1.9301237104231424e-11
2.1874035124715052e-11
1.3032909547276676e-11
1.0079975540930593e-11
8.427603066201238e-12
3.933116496067074e-12
4.759913748627085e-12
8.855770231371385e-12
6.759145009364923e-12
2.0904023387266278e-11
7.425717387275285e-12
1.1576734275485275e-12
3.2741012637498807e-12
2.4850747374846784e-11
1.1617887147745818e-10
4.967992146518961e-11
8.717929310112111e-11
3.1281050996043877e-10
6.598141127355e-10
6.631949115949474e-10
6.195987325313898e-10
6.213101960022635e-10
6.533158489708694e-10
7.094319572423471e-10
7.973302186118131e-10
9.460730065480735e-10
1.2490792851010527e-9
2.1795181838318415e-9
1.4788905732429154e-9
1.3718493340365213e-9
1.8829197528177096e-9
2.941538800353953e-9
1.7046624022317181e-9
7.267704901832881e-10
3.9071465750170146e-10
2.413459701050074e-10
1.5173284445427755e-10
7.167488203200518e-11
1.332376396580006e-10
1.4026349203910774e-10
1.1341939092201606e-11
1.3993949578571445e-10
2.2084685918523973e-10
2.7447500250269784e-10
3.267236135083456e-10
3.921428840131304e-10
4.830141145106274e-10
3.0444580914229724e-9
3.3870112994896563e-9
2.227328718024421e-9
2.5340500648697705e-9
4.0661085893535665e-9
6.769854424284939e-9
5.131609033940864e-9
4.95234803180166e-9
8.900629755170349e-9
5.696948345009151e-8
6.987405467808522e-9
1.0392659286760615e-8
2.074824570185163e-8
2.4193830821444658e-8
1.7768448565796414e-8
1.5570636197482718e-8
1.772353159629901e-8
3.555647815725514e-10
2.2021610616620615e-11
2.3220972905120845e-12
3.610351910308643e-13
7.287292470320779e-14
1.5386003627325092e-13
2.4533419588990553e-14
1.2693965582880423e-13
1.665117060150796e-13
5.14597052944891e-13
2.108825720044325e-11
3.3722670807142276e-11
1.0754057770921367e-11
1.075655707256039e-11
4.005679963317899e-12
2.0304917919045275e-12
1.9235581386156353e-12
2.405811520786395e-12
3.5127476661996374e-12
5.713846228823623e-12
1.0271385977694463e-11
2.018518455287396e-11
2.915918491369623e-11
1.7187998121518424e-11
4.412349137990361e-12
1.5226140239988312e-11
1.9724505099935067e-12
1.4446591394708058e-12
3.187347369486324e-12
8.032181391713528e-14
3.3601378650533945e-14
2.753442673308491e-13
4.4778254211327214e-13
2.971710953467512e-13
3.440448876643028e-13
2.0955140829953824e-13
9.96231852585915e-14
5.08521471105235e-14
7.105297150284858e-14
1.7829810517940842e-13
4.2321541665033714e-13
8.29258320637296e-13
1.2669330875683229e-12
1.6452143905207573e-12
2.0452426356551944e-12
2.2920167825101783e-12
3.104064862874061e-12
6.028226372225619e-12
1.116606791898825e-11
1.8527725930870295e-11
2.723167859212833e-11
3.696877516966087e-11
4.916494429824636e-11
6.659092022752757e-11
8.379706358426533e-11
1.0060737876793822e-10
7.115379822147022e-11
1.3460392796053573e-10
7.916538336696063e-10
4.705996961217326e-10
1.9484697287714257e-10
1.480613499506289e-10
1.1830965861669455e-10
8.691848019678297e-11
5.171179736760979e-11
2.8221403530641458e-11
1.7703916860330257e-11
1.1712350965868522e-11
1.1708691730810413e-11
1.994427272514491e-11
3.849259499191195e-11
6.807773916341623e-11
1.0961404959716949e-10
1.6772771807550922e-10
2.467267873399815e-10
1.1344744784912755e-9
3.898725051307063e-9
2.604903583523459e-9
2.3147031316687707e-9
2.5397492814608776e-9
3.2202599175864246e-9
4.822380950173521e-9
8.32241729403509e-9
1.161000209598766e-8
1.944483224866899e-9
7.2989156198367755e-9
2.4141376594103594e-8
6.10662007995051e-9
1.340957821468909e-9
3.6185515091612205e-10
7.549951498072812e-11
7.303900109356084e-10
7.668733976224303e-12
8.615683002302591e-13
7.839518271032996e-12
2.3426032150285402e-11
2.2731965171618443e-11
6.881940614649697e-12
3.969102146795647e-11
7.908005807485114e-11
1.661758794015465e-10
4.726630358340466e-10
3.2662082580725077e-11
1.1271803451922267e-10
2.1125447436132004e-10
3.1769508870009243e-10
2.5148758016288305e-9
8.038325455388813e-9
6.988151176905848e-9
6.118293541712579e-9
6.689355293108516e-9
8.505528283999283e-9
1.3499155336025256e-8
2.21740828007576e-9
9.25035421311879e-9
1.8085693490018022e-9
1.1343223726880226e-8
5.837329975532517e-9
6.394532501177395e-9
5.719915667378508e-9
6.038783367852285e-10
3.5030198087229005e-11
4.173413106485438e-12
3.7836446042116725e-12
5.6410217358186786e-12
5.8898802933246716e-12
1.18843774258555e-11
2.296637804024167e-11
4.871985101940367e-11
1.3814259718579665e-10
3.1605918136567737e-10
1.4872960540648794e-10
1.2548907373151154e-10
1.3271170580823254e-10
1.5205353786356749e-10
1.7977214421650229e-10
2.1541474028155323e-10
7.891711857452634e-10
1.903189805475799e-9
1.770113765765468e-9
2.3396643344713118e-9
3.46994703562068e-9
5.95297800001642e-9
6.3074355522283995e-9
4.211351108062303e-9
3.124562112682981e-9
2.090075635026425e-9
3.871215409976707e-8
2.3923324576557358e-9
1.2222929383098895e-10
8.840503882156745e-12
2.402754765934758e-11
1.6150405719059323e-11
1.1647747707411332e-11
7.816617655373726e-12
1.7805818574339294e-12
8.434687571923192e-14
2.6978394689043304e-13
4.4503044208807816e-13
2.0197820245515417e-12
9.978136706512472e-12
1.1552575238318276e-11
1.5696943144707304e-11
4.013686646836455e-11
2.3213325376360588e-10
1.1395241211962676e-10
7.503530288971553e-11
6.984460327095312e-11
2.003619506184303e-10
7.007207893072918e-10
1.2153705564153852e-9
1.0613373115024052e-9
9.945673589034495e-10
1.0225556283282587e-9
1.1240415716705683e-9
1.3322388497809512e-9
1.8203419172454646e-9
3.05896369231457e-9
7.703537949079699e-10
6.133665872364901e-10
1.6296385424100288e-10
4.194154283876039e-11
3.721206432675314e-12
5.553233155459838e-11
8.276328967418116e-11
1.0636975063968904e-10
1.4313501140036398e-10
2.0916708608930487e-10
3.4318469319320503e-10
6.92400527193571e-10
2.192705322324017e-9
9.990526570837446e-10
3.4213737866078097e-10
1.4128800203122999e-11
1.3997984848549415e-10
2.1447000251364646e-10
2.6980365869758195e-10
3.291695758252149e-10
2.025157521440885e-9
2.8074494306868536e-9
1.9245429411693827e-9
2.205189346849909e-9
3.489367159320719e-9
6.163969667355581e-9
4.967469185540158e-9
4.495014277765255e-9
6.995291675017286e-9
3.8610510759131154e-8
2.3274485554439917e-8
5.791839577318669e-9
1.8886341270115727e-8
1.5397490915765343e-9
2.3305649517875897e-10
4.3293529030352554e-11
1.8711228774624116e-11
7.277180217219705e-12
1.647369765849756e-12
1.0939378107299775e-12
9.597604584245965e-12
1.5013999002424804e-12
5.607440742839213e-13
2.2469265720458667e-13
4.93241779078408e-13
1.4443140590388187e-12
2.9336220176356483e-12
4.940765800737388e-12
7.612439712746148e-12
1.1255560443584102e-11
1.6190602659854308e-11
1.9191174667666072e-11
1.8908964887981963e-11
1.7465077054725617e-11
1.9215798718153797e-11
2.4669051984045676e-11
3.572204464668049e-11
5.734546359007912e-11
1.0290869808655857e-10
1.4360204380729656e-10
6.333672678429464e-11
8.797211208119297e-12
1.0175473868753055e-12
6.405331773718825e-13
5.860705503951424e-14
6.826745669719292e-14
2.515116049340817e-13
4.901933262313596e-13
7.229167934827313e-13
8.970169241194462e-13
6.501977692907612e-13
3.529020919818045e-13
1.616819127198867e-13
5.20640015697258e-14
0.
8.562457358188249e-14
3.0885407313850185e-13
7.073713416722223e-13
1.127048875314601e-12
1.4997287889320565e-12
1.9043562618868577e-12
2.4315079211152456e-12
3.2841730077770235e-12
4.3270147935370086e-12
8.460602998519768e-12
1.5768416583739188e-11
2.5732667358119626e-11
3.648654758356846e-11
4.849005908623493e-11
6.490237781155491e-11
9.063846587762518e-11
1.0923223463344283e-10
6.614543105055346e-11
5.1378251299772864e-11
7.70026480335605e-11
5.0722807942140745e-11
3.6588212302405676e-9
1.1644291989393624e-9
5.9786403511351e-10
2.936341967846116e-10
1.5462074462696857e-10
9.653434341772472e-11
5.742854430829914e-11
3.0239315673216e-11
1.8760436504774507e-11
1.625347589855446e-11
2.3033956451511493e-11
4.0794610181914337e-11
7.240257803497403e-11
1.2346415446191928e-10
1.985634683737115e-10
2.9579036169088587e-10
4.0886696871824404e-10
1.491416277961486e-9
4.473428927558575e-9
2.7384574470629204e-9
2.6755423949606486e-9
3.272561704926569e-9
4.862127980768848e-9
7.780898853059005e-9
6.892940204489221e-9
6.281122585137777e-9
6.674618078745865e-10
1.786134689360571e-8
1.2440720408221177e-8
9.776542285850126e-9
7.740719789787633e-9
3.358203268277711e-9
7.704438853583654e-10
1.0267912447457023e-10
2.5233097870923178e-11
1.0735067448751444e-11
1.0606747170858798e-11
9.280705203407777e-12
2.6067024412169635e-12
3.432798142975355e-12
1.346568415268242e-11
4.491957863693082e-11
1.770034466757607e-10
1.51956587333221e-9
1.0785469906022098e-9
1.1931830866038617e-10
2.7672920967363975e-10
2.4432370685505843e-9
7.79751195768376e-9
7.743586409977279e-9
6.66910122140796e-9
7.1226425070079714e-9
8.620592733276946e-9
1.1325586645762764e-8
7.147567080016857e-9
2.0547644667783514e-9
1.3750454270346998e-9
4.925336468609203e-9
5.2561489089258905e-9
4.494997045490136e-8
2.4124101563581852e-8
4.2995225297141366e-8
1.6498804287039205e-8
2.7121686186292267e-9
8.863682802576443e-11
2.0393118519910176e-13
7.341658595058434e-12
7.548200347962416e-12
8.327419332656378e-12
1.252650694750616e-11
2.8840230699316666e-11
1.1159644987379637e-10
1.7279109668380063e-10
1.1176781630186323e-10
1.0468448552028665e-10
1.1207870473979683e-10
1.2738827712871036e-10
1.491034342050151e-10
6.224021489644751e-10
1.2079436115465068e-9
6.873876944059102e-10
6.536257498880243e-10
7.778496054195051e-10
1.0446703054208315e-9
7.84939501396843e-10
1.648820609181039e-9
2.787688701882764e-9
1.7022337372328328e-9
1.5602603545183968e-9
1.1098065042757973e-10
3.150727002438832e-12
1.7529620461072926e-11
1.9027107164997993e-11
1.4970298377386432e-11
5.375551006545269e-12
8.302404530395048e-13
2.366564317827907e-13
5.220168924357052e-13
1.712591727138422e-12
4.99272649709954e-12
1.664668330687535e-11
3.592753830700218e-11
4.5546169107260315e-11
1.0808320888099137e-10
5.371742772083785e-10
1.7842538056437113e-10
1.306474807942249e-10
1.2394540481113324e-10
1.316097177420788e-10
2.5504282904237205e-10
1.164860057642586e-9
1.2981860295841159e-9
1.1115092839713714e-9
1.1179768603284329e-9
1.228808905987959e-9
1.4495853152940808e-9
1.8478325978448796e-9
2.5863906088026278e-9
3.965525150870958e-9
6.003726350830125e-9
1.5009526014060382e-9
2.2476437372278046e-10
3.9143875691593846e-11
5.48544504449772e-12
3.1454071678787645e-11
7.775572330235869e-11
1.3418159448792779e-10
1.1800502045975395e-10
1.1486509640321322e-10
1.3150543362487003e-10
1.7014310746399446e-10
2.394705926566646e-10
3.5759966587605974e-10
1.0906835615164635e-10
9.474509517131187e-11
1.2579316129148087e-10
1.4304577290063743e-10
1.6509453260485434e-10
1.9780589032179578e-10
2.476179833486973e-10
1.4118015242028137e-9
2.0774664828750162e-9
1.2212311888366839e-9
1.258989608636485e-9
1.7470599504461115e-9
3.1062971035839443e-9
3.7046666325881702e-9
3.0703458156488693e-9
4.021093949826312e-9
9.454513579126608e-9
7.891536366510505e-8
2.0655075223471904e-8
1.4689390276319924e-8
9.139605591839285e-9
4.158097583125887e-9
1.7372110857114012e-9
5.98747392305343e-10
2.2308135130905314e-10
4.5621547579920896e-11
1.247337454419258e-11
7.55176900861192e-12
4.2314191159796565e-12
1.4429056882067037e-12
9.223608347825068e-12
6.603820513660907e-12
2.762558339453434e-12
4.0441744708315104e-12
5.5171167084653874e-11
9.575383597805634e-11
6.190800163220681e-11
1.162637152364478e-10
4.294019171494273e-10
8.430988398711489e-10
8.00639202348092e-10
7.545609298697672e-10
7.660775325150679e-10
8.112648019517052e-10
8.832885993890996e-10
9.936726614399266e-10
1.184942680356851e-9
1.6116982975667436e-9
3.310051045553273e-9
1.8887039288226923e-9
1.5259896075078549e-9
1.7380381190629597e-9
2.3403446389782886e-9
1.617401331264701e-9
6.528611280820785e-10
3.330869043493216e-10
1.9878415698960474e-10
1.1959589782629432e-10
5.632295907705814e-11
3.568291074295551e-11
7.682071105017936e-11
9.091237347119324e-11
2.1515305746818413e-10
2.924283868907846e-10
3.45781805702889e-10
4.0260894273529216e-10
4.79092697202673e-10
5.904206973681173e-10
3.2749723793645166e-9
4.088542036949251e-9
2.6394025832249048e-9
2.9340953515241454e-9
4.549515052520532e-9
7.880287200190596e-9
6.250896364817626e-9
5.693102993371707e-9
9.06565933422335e-9
3.153646631502077e-8
4.2317369330266045e-9
4.198045999152155e-9
9.553755894787894e-9
2.3685099534482993e-8
3.0210423630781356e-8
1.558527336368165e-8
7.627000969197539e-9
3.6912317945139463e-9
1.6709043164478587e-9
8.1025455443584e-10
4.938479825967982e-10
1.6264531015085388e-10
1.6688300121876883e-12
2.172258585978903e-12
9.28029757830582e-13
4.635273311327049e-13
2.469450630075119e-13
2.325191894617458e-13
1.9077600608288653e-13
4.4199623593110943e-13
8.954817598362032e-13
1.300156580441201e-11
3.4968694508726506e-11
2.2863035926779096e-12
1.1914431982335876e-12
1.2270992321383177e-12
1.675339072759506e-12
2.6289328780540585e-12
4.033196587648415e-12
3.8161081120666774e-12
1.4613376540648802e-12
8.114102372650804e-12
6.021000885867984e-11
2.003188503858927e-10
2.534467597206854e-10
1.0217700655879697e-10
2.1240704038788325e-12
2.324752949867146e-12
0.
0.
0.
3.149041821499564e-14
4.5532822783024634e-14
5.689687165306859e-14
1.166037614582286e-13
1.390598043985162e-13
1.1961046635017368e-13
1.69227511202222e-13
3.406383779281097e-13
5.867995288611668e-13
9.955776961867446e-13
1.6258028325837548e-12
5.487399425867152e-12
9.605383869798178e-12
2.2486039963004095e-11
3.355621235671678e-11
1.9117410636923025e-11
1.2564825818622731e-11
1.0700009099315267e-11
1.0916451312881769e-11
1.2372514811404775e-11
1.468880240525276e-11
1.929832409829121e-11
1.2254260445410342e-11
2.0874161047849412e-11
1.192031123421491e-10
2.4337143980314615e-12
8.126159688898286e-12
1.3952119931955213e-11
2.014023477801968e-11
2.792876569776269e-11
2.8685225811337005e-11
4.2000595135271416e-11
4.956382226451679e-11
5.244322543173111e-11
5.388626919363891e-11
5.3405942355257e-11
3.982355855379017e-11
1.286537668912642e-10
2.297733028129938e-10
1.638804487252843e-10
1.3144796293881977e-10
1.2938393013998338e-9
4.6988694729801934e-9
3.6580808928127535e-9
3.4349729780435766e-9
3.921299576850433e-9
5.018150084873508e-9
7.220132262977873e-9
1.1651393352354464e-8
1.575086685724028e-8
1.2342354004058538e-8
1.8311248402487721e-9
1.0525783147152449e-9
7.80865915138344e-10
2.28414048444324e-9
2.134869004335843e-9
1.328637459034204e-9
6.29779653032855e-10
7.431841749579392e-11
5.116479796748992e-12
5.117310603370489e-12
1.2361833622139444e-11
1.2569947028920624e-11
1.581321233258449e-11
2.4660334767413234e-11
4.87539591897464e-11
1.5605926980903482e-10
2.016527680378234e-10
5.7554088475754266e-11
9.520534477440036e-11
1.6783909378788198e-10
1.6689192476233123e-10
1.2835136133009354e-11
5.444255239500206e-10
5.341639703517709e-10
4.993035592738852e-10
5.360712668805548e-10
6.334522338482456e-10
8.305521831957173e-10
1.2225125167194735e-9
1.74711000445429e-9
1.6282268494043416e-9
1.3519487340039336e-9
3.174789804007001e-10
2.3370767100222395e-11
1.4940623299516784e-11
2.103921865544031e-11
3.2752426195733365e-11
5.746667466811905e-11
1.0239871008534561e-10
1.2962239432649634e-10
1.1230611035393926e-10
7.814429309533248e-11
9.530205479389751e-13
4.5385510226586216e-11
1.304574680691585e-10
5.12626595039537e-10
4.913520553386148e-10
2.896531350010943e-10
2.4902184129233277e-10
2.515424020778111e-10
2.800257920365643e-10
3.352562007398048e-10
1.3300767143814192e-9
2.655658159827909e-9
1.4126867730372386e-9
1.2731173266216851e-9
1.486222687808341e-9
2.1786508746361687e-9
3.7600831625559394e-9
4.11710091718956e-9
4.440202872488059e-9
4.1409895612463506e-9
2.6995475717875385e-9
1.3888288842062329e-9
3.1876721410829416e-9
3.4087852017586438e-9
3.745233558667341e-9
2.092884526867704e-9
1.0301457693816295e-9
8.891657210518201e-10
7.466941032871996e-10
4.0074547557546634e-10
3.56626182480301e-10
1.9233170252260747e-10
1.254883463308847e-10
9.986805584239458e-11
7.245058481068316e-11
8.931224587439276e-11
1.7516795087875718e-10
1.7013959406832567e-10
1.3081533041861576e-10
9.786527375012666e-11
6.71260946169048e-11
1.6668729679803993e-9
5.667603225632845e-9
5.465454339129858e-9
5.121167747573423e-9
5.67509358477491e-9
6.829514591336693e-9
8.824628211929204e-9
1.2399335208527261e-8
1.8588952339569056e-8
2.3091236520673813e-8
1.8190212190873125e-8
1.931697432498614e-8
9.974803451692876e-9
2.785637287151043e-9
1.6968641133770329e-9
9.534226550975928e-10
8.394930125275528e-10
9.341367073089452e-10
5.054759103683351e-10
4.807807656084848e-11
5.360557598767555e-12
1.6448087328698734e-11
3.228819951341941e-11
7.984041101442735e-11
3.072640420135694e-10
9.947892708131316e-11
1.4875466721824764e-10
1.1766929788112178e-10
1.1793977688918892e-10
1.2854172542603016e-10
5.559300048620501e-10
1.706369962880859e-9
9.805363835307493e-10
8.664868688686466e-10
9.801082464724195e-10
1.389254454267803e-9
2.298570482733482e-9
2.3270732264083615e-9
1.985169218976735e-9
2.4908974495484965e-9
5.959067985145508e-9
4.219323133325402e-8
4.578418155687293e-9
4.2178445517312876e-10
1.6930743399209774e-11
1.3093765547307055e-11
1.1082226388041243e-11
1.0556033765733752e-11
7.473364999871441e-12
4.129076162664283e-12
5.9401420059398714e-12
1.053797089380623e-11
1.0748602143633088e-11
3.413202664863572e-11
8.561638854546668e-12
2.7071204884429477e-12
0.
9.13578802744776e-12
4.117018307059538e-11
1.8540985816072234e-11
1.632297859423157e-11
5.561833435967387e-11
1.8385480073531858e-10
3.3203763315807664e-10
2.9460907844012303e-10
2.7474450112944054e-10
2.8046041478629703e-10
3.011196433612776e-10
3.351886585983063e-10
3.885780289950299e-10
4.7595209205284e-10
6.255980998275709e-10
4.889801628398804e-10
5.152524254198288e-10
7.06406726701634e-10
1.02366929546185e-9
8.005833230476583e-10
3.4262395495787287e-10
1.5628069892151948e-10
8.187744384918259e-11
4.8011394964079574e-11
2.7069335356255155e-11
4.3958925440051325e-12
1.304029602478187e-12
5.1443441586506676e-11
7.921750457441104e-11
9.453177407399216e-11
1.0757456422165943e-10
1.2384835404146412e-10
1.468578116223276e-10
1.808274316394275e-10
2.3296983961905953e-10
1.4063117995072783e-9
1.055812903561185e-9
7.046852426510614e-10
8.28341647913534e-10
1.4030649099500106e-9
1.9639019489765158e-9
1.4607740152745352e-9
1.76143554940707e-9
5.0264982351435755e-9
5.862592210460045e-8
2.3065579468463074e-9
1.2051715896494032e-9
1.7080073551094659e-9
1.1208355710837321e-8
3.4662297158033094e-9
5.506288071846774e-10
1.022950675395086e-10
2.731962484908694e-11
8.88612866524813e-12
7.970747446215081e-12
1.0232078101899984e-12
1.5104008282671398e-12
5.704606546634616e-13
1.0749863317418039e-12
7.705608766661109e-12
4.205674379941815e-12
8.156329829556882e-13
7.452929557284155e-13
2.0270700628360217e-12
3.456784381982869e-12
5.314157147170193e-12
5.838378368007434e-12
5.997971510351077e-12
5.616172887320011e-12
6.428426760696573e-12
8.525407175268348e-12
1.247079693157714e-11
1.945448380669889e-11
3.14014358605138e-11
5.059043622173346e-11
8.21097583207187e-11
1.599861390209661e-10
1.9438742735094295e-11
7.859784617779314e-13
6.6727313977715e-13
2.6327382085847344e-14
2.8039034768351768e-14
3.670908855427646e-14
2.7967926628035823e-12
1.5562848247968084e-13
7.817612522526969e-14
4.138274739117372e-14
4.0562028531667076e-14
8.415614411811511e-14
1.608177181390541e-13
2.414849274241814e-13
3.2323232965918866e-13
4.185027995005403e-13
5.424561973298168e-13
7.157108560663857e-13
9.723375722500692e-13
8.816246289597142e-13
1.344249874438741e-12
1.9716909142998834e-12
2.600747373985173e-12
3.1658136805021117e-12
3.9255759387128604e-12
5.253251488906192e-12
7.987716134242293e-12
1.4115267838585945e-11
1.559084583745644e-11
1.3055569455525921e-11
1.4953053317938353e-12
1.1693383114953545e-11
1.890189787198164e-12
1.3725496491358538e-10
1.1627921400981724e-9
1.3379693359943649e-9
8.672810576672677e-10
1.0259256812965723e-10
1.6232612813045618e-9
5.050604530592335e-10
1.9867059973785003e-10
1.2014465238030423e-10
1.0249525948668627e-10
1.0222211495441973e-10
3.2267533158105213e-10
9.67791508337674e-11
1.0747016398451549e-10
1.4169505101446354e-10
1.75439398536374e-10
2.017814847539411e-10
1.0277581293663122e-9
3.858206733788666e-9
2.7245008803147944e-9
2.8891198278719984e-9
3.730136710840811e-9
5.617990516383343e-9
9.781692539260476e-9
1.2549003036088975e-8
1.1217304194174503e-8
1.8440068824592156e-8
6.075252523130879e-9
4.80080672305842e-9
1.2547037621579693e-9
8.560736761518827e-10
4.4321113699969807e-10
1.0909174295477518e-10
2.2208860112050394e-11
5.329191074300205e-13
6.6415655421205285e-12
1.7314128411579195e-11
2.09100744956476e-11
1.745309239256563e-11
1.9997609439174717e-11
2.457662016463036e-11
2.7408797969793648e-11
3.4058694935840296e-10
2.4677235046836475e-10
1.5465724385593603e-10
1.3926460339868854e-10
1.4467103971137803e-10
1.621315705317882e-10
6.524459404043182e-10
2.4436015605877276e-9
1.8223015751363422e-9
1.560651473364634e-9
1.6367085197650326e-9
1.966000250001459e-9
2.7232297759145952e-9
4.464956886838587e-9
7.699902001497473e-9
8.29577115409612e-9
2.7932830864196294e-9
7.162113024510753e-10
1.5739189453818137e-10
7.319438912594507e-11
9.738715014431986e-12
9.266955079716107e-12
1.7220762063442472e-11
3.2805589040452454e-11
7.103624761006887e-11
7.983665167113668e-11
8.955375101049285e-11
1.1469035695814653e-10
1.67470121334517e-10
2.926962818621195e-10
7.80058459897989e-10
5.035318224128714e-10
4.0247791787479395e-11
1.3841374230088867e-10
2.1736202842550809e-10
2.6570067068080843e-10
3.145442007514371e-10
1.2628041199837694e-9
4.299203498476143e-9
2.7338626169075365e-9
2.658418583135795e-9
3.238366295123066e-9
4.79880829223798e-9
8.04109853546346e-9
7.958600932281056e-9
6.2426883838013775e-9
6.717783542714842e-9
1.1500144172851537e-8
6.6169764540914195e-9
3.3184850166088245e-9
1.5319282604338856e-9
7.052914282350718e-10
1.5228782147111674e-10
3.9204749770803703e-11
1.9927650309695817e-11
1.5586596588937446e-11
1.4287244241220336e-11
1.2459314876045709e-11
7.166319452314182e-12
8.785360569938675e-12
1.782739019426381e-11
4.7493886366760506e-11
1.8246178066985663e-10
5.934405453929014e-10
2.76410055260014e-10
2.3394205122569607e-10
2.382123931659724e-10
6.2669895062297e-10
2.0671955473374143e-9
1.9225650110796653e-9
1.5386922628818628e-9
1.4985743455244296e-9
1.640595116039381e-9
2.0319375205004985e-9
3.1345714763090037e-9
8.542752342493566e-9
2.301737876318325e-9
4.476863747121985e-9
2.0046480730699467e-8
2.1343265440706028e-8
5.6845274033452235e-9
1.7936964882836937e-9
7.871505516664739e-10
1.0095097139563196e-9
1.090377975234712e-9
6.621739360051074e-10
3.0378393956888487e-10
1.528457433517419e-10
1.0210847241687041e-10
6.712490535045346e-11
2.6609507622260034e-11
1.853803683064556e-10
8.494817633296629e-10
4.823105103201009e-10
3.690629880639206e-10
2.901824659524638e-10
2.037100808186891e-10
9.273240903575913e-11
3.330273215722978e-9
9.70270972182104e-9
6.5441135124748e-9
6.934790917331773e-9
9.077028880872477e-9
1.43498972085028e-8
2.6008967911360945e-8
3.6310874710815504e-8
4.671373818914786e-9
9.576076831034269e-9
6.243912956808385e-9
6.204136057071391e-9
5.193963569007655e-9
4.640934665777693e-9
2.9042001009594435e-9
8.168718353970025e-11
2.8109704463102954e-12
9.305301822865665e-13
2.0873878087511197e-12
4.684973548052746e-12
1.1261802072010725e-11
9.922899058966429e-12
9.906038479168896e-12
1.3574318984317682e-11
2.4669341826454747e-11
6.682489737025887e-11
6.870228890435872e-11
1.1432211332076786e-10
8.667079030837738e-11
8.153188003876312e-11
8.603935363905333e-11
1.451057319081857e-10
9.168268840531334e-10
8.844502971622088e-10
7.389836638112604e-10
7.291751554724894e-10
8.017065136695724e-10
9.748762925698544e-10
1.3256633062964208e-9
1.9932617203024983e-9
2.7031123584940564e-9
2.588704049744532e-9
5.64679498484211e-10
6.501487910210859e-11
2.880771457333394e-12
1.0487061299568579e-11
2.0735036663309792e-11
4.072768033239298e-11
8.390840580483668e-11
8.17351476133848e-11
6.442700394827057e-11
6.326020780172301e-11
7.36453197472985e-11
9.573205955968547e-11
1.3077527335667422e-10
1.0903916831259505e-10
8.600419213011528e-11
1.0139581318364491e-10
9.757044662683357e-11
9.358767599619886e-11
9.332396194635897e-11
9.758850225320236e-11
1.5685432816698719e-10
4.1860190194832815e-10
1.9142799950714205e-10
1.6367639388692335e-10
1.923752665984349e-10
2.9685228234983166e-10
4.374135296817639e-10
3.7786519250919183e-10
4.706755026672801e-10
1.156752183370881e-9
2.8343861292713805e-9
5.718290776523701e-10
3.1221270559805335e-10
5.75321418595821e-10
4.836288276049716e-10
4.777031560621915e-10
3.690615743603822e-10
9.144398690950367e-11
3.649336789401198e-11
2.205652920794801e-11
1.536691250099579e-11
1.1195063117087659e-11
1.1049835832070124e-12
2.9516582477874665e-12
6.914318684192418e-12
1.192958370307408e-11
1.5880217888068373e-11
5.603591169139081e-12
9.34269795798523e-12
1.0295605834119587e-11
2.8139796759219978e-11
1.1730282943275556e-10
1.6978851610511378e-10
1.4661675704014118e-10
1.45359998166727e-10
1.566454689095007e-10
1.7624079016064572e-10
2.0431943694473547e-10
2.4386665154936235e-10
3.010761141835644e-10
3.869071000481132e-10
5.172583155322556e-10
2.9985198331372155e-10
2.0961606877919943e-10
1.4453535749553883e-10
1.1363256674673785e-10
1.0477799998030525e-10
7.322923159755368e-11
2.4608722332368494e-11
9.008710736869841e-12
3.398341900385825e-12
8.690460136676061e-13
2.5752527941394738e-12
2.3791208459684773e-11
9.394269986134514e-11
5.353172762376246e-11
4.5595743851061984e-11
4.578271879973429e-11
5.053884037305052e-11
5.999547955129903e-11
7.623406833896053e-11
3.559423479980745e-10
4.75398901979482e-10
2.6701702309425694e-10
2.667830657606726e-10
3.597111476323037e-10
6.316122447054968e-10
8.109420757697067e-10
7.314234361711418e-10
1.1280940266257396e-9
3.6415309900386153e-9
1.1077111310187123e-8
4.3604878749832877e-10
1.3860090721584065e-9
3.914400244553825e-10
1.484699857367432e-9
1.0532453222278473e-9
8.839467891377964e-10
6.109431018605631e-10
1.1540694301936168e-10
3.6766419031743134e-11
1.995120090244164e-11
1.2601933097779154e-11
6.611845806733644e-12
3.65284017645625e-12
7.911257648464862e-12
1.1731481087049797e-11
1.4668898106906525e-11
1.396438474344341e-11
1.520789360338841e-11
1.663989661150413e-11
1.7969230313990172e-11
4.403011887223691e-11
1.9445885478871477e-10
3.440195462082408e-10
3.0978330393240004e-10
3.026340056281616e-10
3.2028285596484177e-10
3.5189894029356116e-10
3.9415476190227665e-10
4.480901194250941e-10
5.182547957851518e-10
6.132507648983454e-10
4.958505884410291e-10
4.517951382028493e-10
3.9964616121729167e-10
3.8994841560087884e-10
3.206901061412471e-10
1.2156585229964735e-10
4.728498525888967e-11
2.3143674192420856e-11
1.455503163041292e-11
1.5988057232403948e-11
4.307887315277888e-11
2.2483398241502634e-10
1.9304744897534616e-10
1.3785019829801812e-10
1.274201450340187e-10
1.3393092458063844e-10
1.5407151109061282e-10
1.9188632983457358e-10
2.5961866526563554e-10
3.8783541199627e-10
1.2219510998101557e-9
8.890722359785824e-10
5.550759106444147e-10
6.199186105154917e-10
1.0039397151761392e-9
1.5499576818374832e-9
1.2673408860941943e-9
1.7910913362602046e-9
6.415703500275262e-9
4.4912001144284084e-8
3.771945163558537e-9
4.800156826304555e-9
1.1166816757984702e-8
8.417184080150823e-9
2.3774492769322207e-8
5.158905192907136e-9
2.8991109242050106e-9
1.7507759269929796e-9
1.059789914667906e-9
2.4143696329914287e-10
9.438778614543064e-11
8.447899331554495e-11
2.863434944641907e-11
3.1735814553236746e-11
9.438831979670925e-12
7.734181670148918e-12
8.526953849111264e-13
4.206205325547187e-13
3.3883574715610405e-13
1.9387671433921107e-11
2.1252576653593108e-11
4.30961407261296e-11
7.171920992113137e-11
8.415716575683812e-11
9.723492040782093e-11
1.156790602988555e-10
1.399453635391702e-10
1.7156742950366158e-10
2.111040619241544e-10
2.523068210239063e-10
2.730899878760198e-10
2.521962659795748e-10
1.0878654423048848e-10
2.4003589248613843e-11
1.2532932167850981e-12
6.590283729755153e-14
1.1839731437535678e-13
5.067315511881838e-14
3.712141879585839e-13
0.
5.6808674474746803e-14
7.505251198223227e-14
8.492529720639496e-14
2.6907677143760987e-14
1.548607205062843e-13
1.9732816310056473e-13
2.482266618797093e-13
3.120629234686621e-13
3.9180844729178527e-13
4.907262364648087e-13
6.122789054177421e-13
1.4726028867250154e-12
2.106955639631257e-12
3.16081861108238e-12
4.503185805151435e-12
6.2315716082071075e-12
8.520778558956841e-12
1.1623030598378148e-11
1.5884915895820927e-11
2.1578232973395577e-11
2.4030654747637645e-11
2.9403034046795704e-11
2.232726893646257e-11
4.094101939748204e-11
1.0573512643208404e-10
3.3618912162175404e-11
2.3692342019040944e-11
2.8837667190292093e-11
3.7249289592683236e-11
4.617947285265967e-11
5.584996519602557e-11
6.627465014330081e-11
7.708877141852572e-11
8.881461285740475e-11
9.938792553115511e-11
1.0687594360618944e-10
1.0961742109025049e-10
9.990731287705136e-11
5.945612251783213e-11
2.0764711466139882e-11
9.975385012171447e-11
1.597794993506321e-10
7.142982627017441e-10
3.4634123945312456e-9
2.4083837411875807e-9
2.261969202384052e-9
2.5925316847710193e-9
3.474665860104318e-9
5.480626909169384e-9
7.809110636433937e-9
6.361788007123399e-9
5.459579813344078e-9
6.573133133775787e-9
3.5226794204251166e-9
1.6239238098320473e-9
6.672649280998807e-10
1.334228638684846e-10
3.602599629197731e-11
1.749504047006644e-11
1.1715655346395924e-11
7.3366192981304e-12
3.0310589664398584e-12
2.3370034619270734e-12
6.893309310771711e-12
1.726357432455592e-11
4.389962610912271e-11
1.3211226674354081e-10
7.172961595858425e-10
4.376438563931727e-10
3.0703557391648965e-10
2.927439042480236e-10
3.1931218286448334e-10
3.776644136395822e-10
1.1461862753599292e-9
3.135139116607738e-9
1.8750991676326683e-9
1.5384987910617173e-9
1.6060795213780984e-9
2.0170123839687916e-9
3.229865436017832e-9
7.3781886526975134e-9
1.2538692293064592e-8
3.849773850448011e-9
3.5227906699205004e-9
9.759072292187065e-9
2.0259784194095315e-8
9.176602315234016e-9
2.496729623532503e-9
1.0130027033772855e-9
6.041660666027762e-10
1.2629232207869615e-9
8.219209522569455e-10
3.922052546918126e-10
1.713912910919324e-10
1.1074129177140791e-10
8.777916267370683e-11
6.45087024080707e-11
2.984219340961383e-10
9.715465338906306e-10
5.25423610956424e-10
4.2210676672637135e-10
3.6767810801639357e-10
3.144746535065542e-10
2.071147229592245e-9
7.332522847611111e-9
5.2652609582003195e-9
5.332769904572752e-9
6.487454565667888e-9
8.99409517583105e-9
1.4437685428237255e-8
2.3190463222593803e-8
2.6111120530373637e-8
1.536018331279566e-9
8.405585565441351e-9
1.0560357963957992e-8
8.568373397274578e-9
3.9741178048397734e-9
3.6223805471277413e-9
1.989521278633289e-9
4.609168953375136e-11
1.470577192133021e-12
1.0629969262979854e-12
2.5577773431942763e-12
6.659844922924108e-12
1.0652193765797998e-11
8.457727017590513e-12
9.48240487937825e-12
1.4578450618455686e-11
2.981607023864383e-11
7.576560706583496e-11
1.2597689137530767e-10
7.94349229776069e-11
6.958750939343732e-11
7.109664106818802e-11
1.5556625663025553e-10
8.269411573750587e-10
8.889223012893957e-10
7.179884644387506e-10
6.843179648787423e-10
7.244234079260386e-10
8.373896263216554e-10
1.0614731919363961e-9
1.4895783463314038e-9
2.2574338326436718e-9
3.06739641683873e-9
4.069981725626259e-10
5.191063885783311e-11
1.5596793930370716e-12
1.3217513063646205e-11
2.7043613454828642e-11
5.813251200645277e-11
9.308517509834659e-11
7.573473132590127e-11
7.037765678126464e-11
7.985431581418346e-11
1.0637129471321388e-10
1.640519261425055e-10
3.0475921733211074e-10
1.710786540187237e-10
6.748062619644114e-11
9.303519894751615e-11
9.20470672204041e-11
9.0884297685784e-11
9.363883888955948e-11
1.0133376688819012e-10
3.848852319617238e-10
6.002653222263879e-10
3.066564029750753e-10
2.9203002732740214e-10
3.8188845112172095e-10
6.471334601757959e-10
7.555919260706067e-10
6.184249269453759e-10
8.209482160939974e-10
2.322773055987456e-9
3.6929880328692375e-8
7.785136247709068e-9
5.294779967638209e-9
2.5394665305160926e-9
1.3268509534122934e-9
6.963839188315374e-10
2.3432606806291405e-10
1.0582112806134332e-10
2.443676842224032e-11
7.245873925257083e-12
4.281865141033163e-12
2.175311834363713e-12
9.374701267745362e-13
6.271873207703571e-12
2.926672079997077e-12
1.6112045803407898e-12
1.1391040239791066e-13
1.374555165717097e-11
2.11396161549063e-11
1.4109204616495272e-11
1.3325000347515306e-11
5.19366926298541e-11
1.6450455273377237e-10
2.771167363713035e-10
2.383834284589118e-10
2.2189721678761356e-10
2.2652779079282692e-10
2.427550164486687e-10
2.6880756847896753e-10
3.0842407861026226e-10
3.712253774490678e-10
4.756888943537228e-10
3.7322570440120944e-10
3.9454581824466664e-10
4.908049027464629e-10
5.916332440485732e-10
5.004251571536882e-10
2.0775171730465264e-10
8.883358774682335e-11
4.520576039769528e-11
2.6222547773992105e-11
1.525988063881326e-11
8.382097219559009e-12
4.7485901063725595e-11
6.55325127820375e-11
7.064220861914064e-11
7.568630899486294e-11
8.290210152960435e-11
9.421158756968423e-11
1.1161768139095748e-10
1.38432949649109e-10
7.668708209656308e-10
7.507671292109325e-10
4.748011956934068e-10
5.274013261311378e-10
8.209867749084793e-10
1.4045777761095489e-9
1.1212831289484071e-9
1.1208282923942488e-9
2.2073129070125316e-9
1.6572421364282486e-8
4.092841933748512e-9
1.7714848563478341e-9
5.96732126658041e-11
4.844209716029543e-10
2.1631363040505467e-10
1.40709296662044e-10
4.4150458608687235e-11
1.3544695456193086e-11
2.627577497179834e-11
1.558725673320655e-11
2.9641878234681026e-11
2.2554856118673745e-11
4.0823333986676944e-11
3.106470165527202e-11
4.638243802916978e-12
1.1466498415571067e-12
4.192828947119568e-12
6.26831048847987e-12
6.257718022293255e-12
2.888201974996675e-12
1.4944963648753566e-12
1.215227583762736e-12
7.913818786424109e-12
1.3341955385895185e-11
1.988917617198907e-11
2.9416566247856006e-11
4.418906048143314e-11
6.633517214653699e-11
9.35950931866552e-11
1.1126473126031684e-10
1.1268109254779018e-10
4.416900398394799e-11
7.718361533398794e-13
1.0545980002646555e-13
0.
0.
0.
0.
0.
3.0734843846529084e-14
2.4938621603891496e-14
0.
7.140395134695589e-14
1.2942436747486238e-13
1.8268625523571522e-13
2.3968693562158225e-13
3.1256429603141314e-13
4.168807533302667e-13
5.780893764745234e-13
8.454576661168186e-13
1.3263189904332337e-12
2.2822795425241537e-12
4.744693358072629e-13
8.654033647951985e-13
1.2009496430085118e-12
1.5132750144942797e-12
1.891652607593192e-12
2.5963717193466805e-12
4.382964301156695e-12
1.0399930713624042e-11
1.554665081858082e-11
1.719815735799957e-11
1.3082226457289696e-11
9.711674933885999e-12
5.759268495041227e-11
5.152027981644878e-10
3.800524258102702e-9
1.8983640039316234e-9
3.024977525209302e-9
5.065475320356669e-9
6.438782464124e-9
1.7874740017906233e-8
6.076604798317306e-8
7.167835435318734e-8
1.1232265245161042e-8
1.3915554879704111e-9
1.2937422369822508e-8
2.9267831666682563e-8
4.8875225168633005e-8
7.601940189729318e-8
9.147486116982196e-8
8.6881115757541e-8
1.4634939121369688e-7
3.3087471137916953e-8
5.5133064423865195e-8
2.921125570961364e-8
2.741309351471294e-8
3.4666669462714974e-8
5.677565297532249e-8
7.476841501601669e-8
5.4711964678428606e-8
4.589930573102696e-8
6.93954402692274e-8
2.9372811957330014e-7
2.598635425992321e-7
3.8448309105189346e-8
6.6699709407928e-8
9.725102922307517e-10
1.9754350127142394e-11
2.7070409007320935e-12
1.9673769233829955e-12
1.4665549820209395e-12
2.9355562255607263e-13
1.2725952790283176e-13
6.454954740570768e-14
3.838379236717905e-14
5.1461738299885825e-14
1.2444282579438903e-13
4.1051936908533257e-13
2.2826102116017443e-12
4.9377302530766106e-12
3.5091916299785437e-12
3.979797803822783e-12
7.424947898772905e-12
1.3996370562902756e-11
1.633871496454985e-11
1.1701732262165073e-11
9.597265955956865e-12
8.523836886238304e-12
7.779853077651807e-12
7.1076501513091304e-12
6.381692489183836e-12
5.4948804140683065e-12
4.3009391900527016e-12
2.5644246241891957e-12
6.839522310003529e-12
5.195494919229884e-12
2.641658451025577e-12
1.114010959589357e-12
1.7450892807155796e-13
2.326803104689924e-12
1.0487879728557869e-11
1.7008348750336355e-11
1.7941346689023123e-11
2.7426109793477056e-11
5.3567787663414475e-11
1.589809661410393e-10
2.3011566382715806e-10
1.1889834106466067e-10
9.48783970331214e-11
9.034996678562325e-11
9.476457261985358e-11
1.0614329136724559e-10
1.2535287940623486e-10
8.772336855482119e-10
1.2473651277525273e-9
7.450222997830386e-10
7.794549037667051e-10
1.1021225321519857e-9
1.9787546123600076e-9
2.1868852869908096e-9
1.7671167826821256e-9
2.2424473687551146e-9
6.1086392100986794e-9
8.49515162137999e-8
7.086069195746461e-8
2.1292640260518302e-8
9.069185204208749e-9
2.7462883398172126e-9
5.846762241184888e-10
1.4329281088784662e-10
5.056673502226358e-11
1.9083738740142477e-11
3.90122427215846e-12
1.846660918055611e-12
3.721645435288185e-13
8.006730260679247e-13
9.339973752783908e-12
6.03960051639698e-13
7.004592585146469e-13
4.217880495452789e-12
2.2523980585167796e-11
9.233702383158563e-11
3.7180717398670386e-11
3.123314620036094e-11
1.2222099273854355e-10
3.404875925535668e-10
6.002771351841512e-10
5.160357413159266e-10
4.5379415593018e-10
4.43575581612416e-10
4.66693980054799e-10
5.249154232288099e-10
6.412460724240179e-10
8.746246083511173e-10
1.2705104226659655e-9
9.882278066493541e-10
9.100160277595366e-10
1.1709542836895204e-9
2.1941753846613915e-9
2.3938264355198575e-9
1.2949964807646247e-9
6.794373965320215e-10
4.0349604338986855e-10
2.5925718181191524e-10
1.7094131718877436e-10
5.1003168013217414e-11
2.4283956119977064e-10
1.4732717838841699e-10
1.750610434916663e-11
9.102636677874743e-11
1.533607853933402e-10
1.9607566558533713e-10
2.3770974355066175e-10
2.8795658015272016e-10
3.551786807183796e-10
2.6658332131153956e-9
2.1669927301233373e-9
1.5240773460321804e-9
1.859458966646618e-9
3.278613230539009e-9
4.372317944424953e-9
3.214802652227971e-9
3.750109238505205e-9
1.0140605461349851e-8
5.34408691782249e-8
6.740779683699614e-9
1.0159016229899717e-8
1.7222889026354748e-8
2.1452613346827248e-8
8.94548864088437e-10
7.396292463534466e-11
1.035339285795085e-11
4.709199270014233e-12
1.7224547397788928e-12
3.888556283880376e-13
2.0092537142704132e-13
1.9380497398442093e-12
1.2824754071114162e-13
9.62259771488296e-13
7.179392529914432e-13
1.5102906415926552e-12
2.488795089095725e-12
3.809930831794892e-12
5.6224048299758964e-12
8.231226876136732e-12
6.820553648553274e-12
4.105796843958114e-12
3.68461741700378e-12
4.299531712949216e-12
5.8994447762501685e-12
9.064480782687577e-12
1.5312706072294314e-11
2.8562619760360807e-11
5.983455663948874e-11
9.31481967622811e-11
4.4214299511467094e-11
8.76969053491194e-12
1.4119020085965363e-12
4.814135986575472e-13
1.238319054828805e-13
1.894361100915576e-13
3.023444921447949e-13
3.7809675281741167e-13
1.26463966506246e-12
1.0104659819501982e-12
7.297067259460053e-13
3.505544080534325e-13
1.0763245774213315e-13
5.095572916047276e-14
1.4019062771612672e-13
1.505765256282889e-13
0.
3.50750051464154e-13
7.400428855716894e-13
1.0580107823118718e-12
1.3728988404349692e-12
1.9310755164341652e-12
2.7765348095371457e-12
5.482181801491049e-12
1.0341116508526482e-11
1.755347097129702e-11
2.623043931938011e-11
3.568332416251085e-11
4.706807454119889e-11
6.285856292378832e-11
8.679107765903963e-11
1.1556157348902071e-10
8.226828334563188e-11
1.5990074047402373e-10
7.885637644839459e-10
1.1754939902536146e-9
3.0238886150799525e-10
1.1600499394730985e-10
5.5476215427051467e-11
2.9795618714832755e-11
1.575725085514264e-11
8.520663078881476e-12
6.995719746883916e-12
1.1259909043138442e-11
2.303526927035015e-11
4.448725107285117e-11
7.519398649980781e-11
1.1225946031213974e-10
1.5433918933636645e-10
2.0309055620692934e-10
2.6228002099320314e-10
3.37260951858538e-10
1.4338752907517824e-9
4.188038969317397e-9
2.3752018674837696e-9
2.101138190634968e-9
2.357612042041013e-9
3.2068152401239826e-9
5.369792978886247e-9
7.690960817157769e-9
8.423824942913796e-9
8.262993291026754e-10
1.2191540389856822e-8
1.3296555112812332e-8
1.5267209186986167e-8
1.7461877335185137e-8
6.116105118802801e-9
1.1000934446664649e-9
3.1643452272147864e-10
1.791851440290542e-10
3.0222959144394347e-10
1.5372975177850231e-10
1.0703478230976564e-10
4.353701644996174e-11
2.0669461020094883e-11
1.1719717694045655e-11
3.604039904589042e-11
1.233388860784872e-9
6.695493826163039e-10
2.426109315981063e-10
1.2228300081199432e-10
3.332243134046545e-11
6.447826045293978e-11
2.6417071256781387e-9
8.858991989136956e-9
6.57361926260438e-9
6.087625055681203e-9
6.880045313219092e-9
8.801273676597178e-9
1.2904848162204278e-8
2.246138343814127e-8
2.5769536315095412e-8
1.213297635183876e-8
1.8320045035044653e-9
2.0004996695968668e-9
4.5946993580498843e-10
2.2123449414618e-9
3.0755922499057283e-9
4.289505589444246e-10
2.479943758294311e-11
2.617151931311469e-12
4.607514566387734e-12
7.117741554366587e-12
8.97727576842245e-12
1.3488913389789402e-11
2.3938683667173663e-11
5.241417810913719e-11
1.8756028254679944e-10
1.918012898570982e-10
1.0301783893093088e-10
6.577341609141968e-11
6.727147837798591e-11
1.4900653997282456e-10
5.486135155568552e-11
3.3740017139501707e-10
3.0820895689634595e-10
3.0688255188323483e-10
3.5029848767211023e-10
4.5905780277328874e-10
7.039087527114462e-10
9.692440915152978e-10
7.753605970616073e-10
6.637630140293803e-10
7.993075159743387e-10
1.776116355011511e-9
1.728364946805848e-10
9.920449132142042e-12
8.208039300272314e-12
1.2347521284886422e-11
9.356465257644586e-12
6.147648414638066e-12
9.093287637791044e-12
7.673446218887937e-12
6.0253419623723215e-12
1.0830102247296737e-11
4.756199046272672e-12
9.135785919574986e-12
2.103951767184107e-11
4.869582238780004e-11
1.6518580986458836e-10
2.4899222576836463e-10
1.258556458375572e-10
1.1105292803602113e-10
1.2242122502585185e-10
4.610805982492552e-10
1.3519091508675413e-9
1.2486776645998449e-9
9.1222933376109e-10
8.469011654532823e-10
9.140913503959453e-10
1.143125560462278e-9
1.7733519297263029e-9
4.013154522437683e-9
6.31954159473045e-9
4.410889395143104e-9
9.570982177673225e-10
8.271356114373741e-10
5.9106425160509e-10
1.5597630322055885e-10
5.808201540734596e-10
2.456134882109062e-9
2.8229971073249277e-9
1.5584245309761563e-9
9.093945978265121e-10
6.215444289775873e-10
4.1048942167321686e-10
3.0739457278489373e-10
2.0023852396472346e-10
2.148823839205712e-10
2.2161491456639797e-10
1.958331014077579e-10
1.4356423180148237e-10
3.375069477972949e-11
1.340758938306506e-10
3.108953170639696e-10
8.4937659415979e-10
2.1334918793760233e-9
1.6450333102271112e-9
1.9521656573954812e-9
2.9854203140196347e-9
5.4504342883972594e-9
5.0935382317157615e-9
3.960954555807272e-9
4.702715046604019e-9
1.2657478198308039e-8
6.286078700035466e-8
7.021708521094433e-8
1.0209488102390767e-7
2.4584776653333155e-8
2.067226340607905e-9
2.6465708432635816e-10
3.9232714819609376e-11
5.835369023767793e-12
7.073370814797604e-13
6.217651766498109e-14
1.0301642003045619e-13
1.002104820265492e-12
6.43110166557119e-13
1.1135244432731954e-12
2.8373277795927074e-12
1.7420264529162131e-12
2.1467959846014042e-12
7.90497930361144e-12
1.1003731571556524e-10
2.4565757347277324e-10
7.327567968349903e-11
7.907287343999598e-11
2.5157651602468845e-10
6.775577569824919e-10
8.280308629082131e-10
7.404037302492415e-10
6.998868951827909e-10
7.545891092713236e-10
9.570125430931167e-10
1.2430609073223466e-9
1.1237172426846507e-9
9.66714854651109e-12
2.4458389458575413e-10
5.080096302859059e-10
1.254548001045511e-9
1.8615372607222887e-9
1.8498518476310953e-9
1.6546758985938315e-9
1.971955995958426e-9
2.7966970900832335e-9
2.2814415325989998e-9
3.8780745486764645e-9
1.4598333380084118e-9
5.927069923318634e-10
2.5382671534877614e-10
1.4494084536730859e-11
1.7588562380385196e-10
3.0530025567558407e-10
3.930334947335948e-10
4.361883720551394e-10
4.2997632180457256e-10
4.8624388512024105e-9
5.312048620463763e-9
5.090899166187437e-9
7.614096411689585e-9
1.545124206533276e-8
1.842230669176394e-8
1.4421328428462798e-8
1.8912100911309556e-8
7.357058430994705e-8
2.3226046900193633e-9
2.250610621377612e-8
2.833294500073376e-9
5.05980474356145e-10
8.535886223804105e-11
3.951941960148109e-11
9.94260416098541e-12
3.0403337098771984e-12
5.137238888605018e-14
5.002155752367477e-13
1.1012989448653222e-12
2.2803653117203237e-12
6.4213551321918475e-12
2.718992065946385e-12
2.752479057924515e-12
3.472048041706892e-12
3.028308970605909e-12
9.79507778904537e-13
4.423131820379832e-12
7.79760932884567e-12
1.1824548100602019e-11
1.606845070199832e-11
1.6231916524554746e-11
2.8597420563135743e-11
3.951792417325453e-11
5.3954247204049955e-11
7.622801460258971e-11
1.13164674332897e-10
1.90034550772646e-10
3.8922705732729423e-10
2.3370238767146473e-10
1.901533937168743e-11
2.109666479160882e-12
3.93883216485974e-13
0.
0.
0.
1.848844597492884e-13
2.523803176682849e-13
3.304208040132047e-13
3.7292419129659885e-13
4.23363113070276e-13
4.818932651639168e-13
5.311399819864633e-13
5.30589574493833e-13
4.0576081251148394e-13
1.9658441212643337e-13
4.942655177976171e-14
3.427428352037599e-14
9.736814281041765e-14
1.6353831829716023e-13
2.435921200754094e-13
3.459727974392961e-13
4.838062759782897e-13
6.289244602682612e-13
1.0780511744496463e-12
1.8110756607572788e-12
2.549465499589902e-12
3.2444906124124865e-12
4.189226682978184e-12
5.819030788611272e-12
9.117279342861858e-12
1.7455939435698245e-11
3.387250629237201e-11
2.189206504809094e-11
3.7210359633366005e-11
1.041928270367695e-10
9.335571820469356e-10
9.2662463588429e-10
6.685234096850042e-10
2.881840743922845e-10
1.2989542718965537e-10
5.656357339817354e-11
2.2419776336664527e-11
4.952010996654698e-12
6.4202392869816745e-12
1.5005843430507697e-11
1.605473647277526e-11
4.6830023667872055e-12
9.186278205042204e-12
2.0313406225982774e-11
3.0085572015831176e-11
4.01261644913775e-11
5.163754722667022e-11
3.5059330100265224e-10
7.62503106183961e-10
4.4416371244053847e-10
4.4726468879888254e-10
5.917558938765118e-10
9.923720755503892e-10
1.4372794503950477e-9
1.1033775246383533e-9
1.0639693441244753e-9
1.726671688972495e-9
8.706712552290435e-9
3.950727303575878e-9
2.143633151540491e-9
9.245298234611856e-10
2.8583541861078034e-10
1.2053660340729573e-10
5.701038667855602e-11
1.3156202169940668e-11
5.603540841159746e-12
4.439022543929179e-12
1.5972184987765373e-12
7.140069393238506e-14
2.034295973474451e-12
2.0101531013333035e-13
2.3098904978461908e-12
8.04129946586395e-12
3.1466672461715087e-11
7.484493834240867e-11
3.44594740306879e-11
2.9562977677491746e-11
1.3422730150003282e-10
3.298687187821938e-10
4.1055286605767163e-10
3.13974021325894e-10
2.8596998069242023e-10
2.9427829787771435e-10
3.312087446320323e-10
4.1233172349778034e-10
5.89265914031855e-10
1.001184258767058e-9
1.6972277791271863e-9
6.898830542320126e-10
1.330172498256114e-10
1.4908357162463245e-10
1.0657827400245086e-9
1.0475437067726987e-9
1.4591950675521193e-9
1.8960913795784573e-9
1.5432875252942745e-9
8.056443136855536e-10
4.003265520199217e-10
2.3399135558342157e-10
1.2740900515500643e-10
5.032627766508205e-11
4.0550706154645847e-10
2.8959138970454325e-10
2.0451996129141633e-10
6.693713316508358e-11
4.267904993746828e-11
1.0608617695950208e-10
1.502141521527833e-10
4.3293966242827274e-10
1.1855068766371304e-9
8.467777157696128e-10
9.54276288038597e-10
1.3938063564011397e-9
2.5425323145928497e-9
2.8675164046647326e-9
2.237106701785326e-9
2.5430042996510672e-9
5.614145348625554e-9
1.3047522588971137e-7
5.395824835088531e-8
9.033398640082645e-9
1.567070878040834e-9
3.016353096191415e-10
6.384313302768917e-11
1.633500625992907e-11
6.218329245168319e-12
2.2721237442485708e-12
7.34152958360578e-13
8.128544141888794e-13
4.816069727882271e-13
1.3724153007697053e-12
4.0781563049471685e-12
2.7470708538367755e-12
4.364291330504785e-12
1.717340760417081e-11
1.0073023557344389e-10
1.715984636638345e-10
6.570452955764329e-11
6.172354232018718e-11
1.0567938169619717e-10
3.491369607946005e-10
5.788530727807267e-10
4.477053040443413e-10
3.743938547578175e-10
3.6995294003035703e-10
4.2653966241061807e-10
5.676481850179304e-10
7.449250197809163e-10
7.933724864474266e-10
9.858554024925602e-10
3.58123810882464e-10
1.9356135982044397e-10
1.3421868162418468e-10
2.6592811761229377e-10
5.905908212367744e-10
8.764679392130755e-10
1.5637975616811207e-9
1.8484944141407087e-9
1.1708180546223553e-9
1.2211139293617255e-8
8.855423291115144e-9
4.150544360819195e-9
9.991015119998393e-10
5.950512710444495e-10
5.28120868290506e-10
1.0965137761279689e-9
8.558464195743552e-10
6.279435965739086e-10
6.900820566425779e-10
7.750978538099636e-10
3.5224591772540403e-9
3.997136037486729e-9
4.097638485486615e-9
6.4595326231715395e-9
1.3723027029230924e-8
1.5822249668130504e-8
1.2771023438803451e-8
1.6540081800783122e-8
4.512744695306112e-8
5.0915635784997085e-8
3.2443602471562724e-9
1.506835453124154e-8
1.4697047607907601e-8
6.256764289522573e-10
4.776268531574595e-11
5.363895267297699e-12
1.5888025437044712e-12
7.596998510324471e-14
3.323419487428313e-14
6.81321198911953e-14
1.976026520695978e-13
1.564910898744333e-13
3.749035512692992e-13
1.2895762461530468e-12
2.3686816580007156e-12
3.5332999437809672e-12
5.187421821442861e-12
7.89000479372222e-12
1.1831086990388575e-11
1.4156280395416588e-11
1.3595171821309173e-11
1.5931738342741452e-11
1.895758487745324e-11
2.4278568566249978e-11
3.357815170942878e-11
5.017957970978474e-11
8.221322154741444e-11
1.5560464455103286e-10
2.072846864767878e-10
1.0634535888225975e-11
3.175986241537629e-10
2.216440007572679e-10
1.6148666848550403e-11
2.9910443511753353e-13
0.
0.
2.477977591314122e-14
5.540615998051943e-14
1.5187740464356224e-13
3.4195680320528586e-13
3.892663551244355e-13
4.4432513877292974e-13
5.043748488272399e-13
4.838795552464818e-13
1.9514536658338168e-12
1.3566036916678028e-12
1.4209997255581982e-12
1.5242893021067084e-12
1.5841960969972415e-12
1.5454426874132289e-12
1.3466246790417974e-12
4.748692068312972e-12
6.60124418824829e-12
1.167535571407687e-11
1.943995569743989e-11
3.0047963363392834e-11
4.332471079607533e-11
5.7977099181243656e-11
6.95194072278893e-11
5.105670780747015e-11
1.2466950247552037e-10
7.537675520209629e-11
8.112978446367287e-11
4.960584109742561e-10
3.6260031828400574e-9
7.028092799882818e-9
2.2643550600053813e-10
1.210931788637351e-11
2.66119214454907e-12
5.523677070275063e-12
7.429652188690349e-12
9.611957147543547e-12
1.2313862176488217e-11
1.562668101947658e-11
1.957105007438661e-11
2.385886592166647e-11
2.574003436921981e-11
4.874603006128719e-11
6.149959977651539e-11
7.314946488864494e-11
8.975608507050028e-11
1.1126907446766506e-10
4.775547834721642e-10
1.977484472396548e-9
1.2071356703920823e-9
1.089278030511888e-9
1.2369614329234112e-9
1.7260862385276532e-9
2.865935342218508e-9
3.194795271550363e-9
2.620956137091133e-9
2.968335524343856e-9
5.8723169363264014e-9
8.268923696495722e-10
1.295471752873128e-10
1.6440606992541204e-11
1.1167983108070788e-11
9.560012830202325e-12
8.332187966048488e-12
1.1851447809892347e-11
2.1413256881867965e-11
3.577907003483475e-11
5.696828349422571e-11
3.909785501262444e-11
2.6808037045370996e-11
2.0905076204639494e-11
1.59860936867185e-11
2.2426966875755616e-12
4.359914484441158e-11
3.291123171260999e-11
3.333899737713478e-11
3.769277020818776e-11
4.553776515887253e-11
1.7431840128973976e-10
5.022173666298537e-10
3.688192551951819e-10
3.01193317827406e-10
3.07630127710233e-10
3.5905821242379836e-10
4.797649206490369e-10
7.651150853482034e-10
1.4502813773047249e-9
2.4081066703762792e-9
2.181164884081259e-9
1.875211074749904e-9
1.1297771194821829e-9
6.379881665583309e-10
4.97732492175333e-10
5.564695598395837e-10
7.074865945315508e-10
7.563889224835523e-10
4.779874076716551e-10
1.713754639844099e-10
6.580081034394689e-11
2.1105328445402742e-11
1.7251909065266168e-11
1.0096126700517071e-10
4.44885263881116e-10
1.0632121249321957e-10
2.1643219570472502e-11
5.443081733843678e-11
6.920439351318243e-11
8.160881482009641e-11
4.180849668202645e-10
1.1351213793731783e-9
6.810164458805525e-10
6.552991383419313e-10
8.030476621980699e-10
1.2005951090435477e-9
2.089045234287558e-9
2.3644175210705327e-9
1.942437715213652e-9
2.1283280828462383e-9
3.837719004741393e-9
2.109388529109866e-8
9.30809909004369e-9
3.762872525717708e-9
9.840999083278537e-10
2.5801085224070477e-10
9.265009533157737e-11
4.056759763703942e-11
8.764922163776367e-12
3.671883469263025e-12
2.7158337620419406e-12
2.55960712941545e-13
1.669379157472287e-12
1.7566445785222583e-12
6.358338580249044e-13
3.3568105015835262e-12
1.3102947038865742e-11
7.282366447659568e-11
7.19500084217947e-11
4.4041485311605814e-11
4.092500168272455e-11
1.7205472181638528e-10
4.478773694774203e-10
6.287736731072697e-10
4.885329393831515e-10
4.3564996112089716e-10
4.374202982536575e-10
4.790774938604749e-10
5.77377426880941e-10
7.922853022779341e-10
1.2587041893255643e-9
1.4526666084590917e-9
1.1618662950067386e-9
1.1051459390734485e-9
1.0465967701855171e-9
1.4314930327698762e-9
2.6406562812500898e-9
2.4669496893731254e-9
1.2599927656701974e-9
6.561500250573175e-10
3.869338757341342e-10
2.349710693082562e-10
1.0927197321477472e-10
2.423327602532663e-10
4.4739583156208515e-10
2.4812401725178654e-10
4.866493190531677e-11
8.539144836023779e-11
1.5294379305520014e-10
1.9797852305789458e-10
2.411367534933429e-10
2.918849381187222e-10
2.0636444494522057e-9
2.2263949120622704e-9
1.5453982349590994e-9
1.8276243556115216e-9
3.067014424184778e-9
4.862538537096963e-9
3.6206445483961793e-9
3.6980707227829893e-9
7.345168718829054e-9
1.245599853640944e-7
1.0594599985147515e-8
9.619173542325306e-9
9.683045537342939e-9
1.1248984350107306e-8
9.009148456569973e-9
9.028029292646508e-10
4.133072294691773e-11
3.674256603532814e-12
5.636741154068032e-13
1.4984150180046998e-13
0.
0.
8.37052024690422e-14
9.292443790822965e-14
2.3389092283619735e-13
1.0937096285736266e-11
1.6185088173317835e-11
6.22358770579681e-12
6.9424637859295476e-12
9.237496504105777e-12
1.3233236347799032e-11
3.799752316071625e-12
2.0111876156762426e-12
1.829810746313745e-12
2.200656305952813e-12
3.16453387195395e-12
5.269938219628398e-12
1.0316361430460008e-11
2.2740660816404482e-11
2.3674197290242604e-11
1.477193007777818e-11
1.0475572106634498e-11
3.7939632070932206e-11
2.5124338641127068e-12
8.311907315353512e-13
6.743062362798874e-14
3.6142569008412977e-14
2.380989356093505e-13
5.67923292871041e-13
1.4361265043398666e-12
1.705986755444924e-12
2.0520633056161136e-12
1.2068201422108029e-12
6.722777537905706e-13
2.2199408988173814e-13
3.348378512788065e-14
2.1090858369872176e-13
3.221642196653625e-13
3.345370231486564e-13
1.9903880568740333e-13
2.2791755833089966e-13
2.3982408911196008e-12
2.756842439860762e-12
4.394507034754088e-12
7.0968885036055684e-12
1.1139862060461428e-11
1.6942377802790957e-11
2.5050221858592656e-11
3.6162119652870163e-11
5.119373508539655e-11
7.140581790383646e-11
9.861389216143515e-11
1.3491139884752284e-10
1.2158188206614066e-10
1.8184401227390285e-10
3.1606321540793616e-10
2.1488652402087828e-10
3.6234924212936503e-11
5.906062874354675e-12
4.841804222466202e-12
1.0102901300989814e-11
1.218960998588425e-11
1.1190741878218222e-11
6.176391880945122e-12
4.951902306405049e-12
2.4249155483364807e-11
5.0950552235301424e-11
8.195143910799895e-11
1.160090363641858e-10
1.5480454953898673e-10
2.0180021268005107e-10
2.619189452324957e-10
1.1450811139264896e-9
3.597329157518995e-9
2.1604230474799244e-9
1.8536898395496683e-9
2.0029699773553783e-9
2.5631360011765485e-9
4.0023713353698345e-9
6.948060753064278e-9
9.13789962513227e-9
2.4330713375219037e-9
6.070930567993708e-9
6.82291444092039e-9
8.916198514052127e-9
9.937580612484731e-9
4.931331771902359e-9
1.5907551065607827e-9
5.78358642529645e-10
2.875695259552076e-10
2.460229633852121e-10
3.4509695088538454e-10
1.5837433114145754e-10
7.760392507818278e-11
3.7981147023570186e-11
1.3722537120235224e-11
2.9470967929151334e-12
1.1818238717088364e-10
5.068653843338258e-10
6.9148759785683e-10
2.465975824599891e-10
1.0783893602433154e-10
1.733070386621449e-11
3.433146378591185e-9
1.0941690270152503e-8
7.357021748697993e-9
7.173949765029809e-9
8.561817448866398e-9
1.1792848480761228e-8
1.8925249123644472e-8
2.9469161685509795e-8
2.307107811981333e-8
4.051010927771631e-9
3.945075136485113e-11
5.130006803535496e-10
5.775979451251064e-10
5.231811544382286e-9
4.945469549968976e-9
1.750076742763687e-9
9.001496472383341e-11
7.406164523561315e-12
1.1652476977227516e-12
6.556867479278455e-12
7.28661264059562e-12
9.082762144001562e-12
1.3963423009081567e-11
2.5993931680881384e-11
6.614480459040222e-11
2.687195629365689e-10
9.428127301949598e-11
4.7288076248825706e-11
7.219893908312175e-11
1.1733074240844258e-10
1.2039678480469138e-10
5.655059752105212e-12
5.087670027162549e-10
4.2926756112441953e-10
4.01293599755434e-10
4.3685775203531e-10
5.422525183368711e-10
7.820895695979412e-10
1.1891084104999161e-9
1.1342527184670563e-9
9.083391121139841e-10
9.352307489654354e-10
1.5008856941910726e-10
1.8904376759559263e-11
1.1066523748347479e-11
1.036466281681397e-11
1.1687558920320031e-11
1.9509176734905657e-11
3.095735607486978e-11
4.8703471270813754e-11
7.349814248312199e-11
5.4106464089732006e-11
2.2521445785655482e-12
3.469681921523115e-11
7.596338446247808e-11
1.9857942724016115e-10
7.335769418131346e-10
2.867983534572228e-10
2.1815297525189408e-10
2.164526025286577e-10
2.490012312475618e-10
1.0185647231226872e-9
2.5647469382582325e-9
1.45416162646786e-9
1.18334834965117e-9
1.24129390598456e-9
1.5531663092677833e-9
2.384213678754803e-9
4.656058944365677e-9
8.96132120320658e-9
8.138492251811147e-9
3.3285588409316367e-9
2.641220688740472e-9
7.825729903881767e-10
2.3716727546695876e-9
6.109474353920296e-9
2.7381408401479097e-9
7.173137391608843e-10
2.914065781816276e-10
8.256357691374915e-11
5.379605983120765e-10
3.431638021747559e-10
1.2225284361684873e-10
6.770517550688928e-11
6.2136377045399e-11
8.214192608607894e-11
5.863559406281353e-10
6.286792236202698e-10
2.5169123376246083e-10
2.0191879584176272e-10
1.8709053695498464e-10
1.766608680732132e-10
7.068697527947328e-10
2.7464314168474175e-9
2.3455703995234107e-9
2.26637635423739e-9
2.593160697133249e-9
3.2523835954920764e-9
4.476521256142962e-9
6.920297098661565e-9
1.128678669510307e-8
1.6489065864208463e-8
4.3172616969485975e-9
4.646446616238073e-9
9.381541747991647e-10
6.104011330548627e-10
3.2250112849075225e-10
1.8181270020180955e-10
5.7553986969538846e-11
2.0958759334766457e-13
2.0974890864327754e-11
2.1286242874634792e-11
2.3459167631165332e-11
3.201655628488038e-11
5.3744798490337523e-11
1.1418098690313152e-10
8.970372060644263e-11
3.456838984927753e-10
2.291288796407568e-10
2.0631785829466873e-10
2.121303586102013e-10
2.341598746019795e-10
2.701530906975858e-10
1.0229583334157923e-9
3.000354398073174e-9
1.8610677722101462e-9
1.8001423752766666e-9
2.1929347733866898e-9
3.3016610004934185e-9
5.532253811565801e-9
5.2240604746218296e-9
4.510856392834859e-9
5.3879244813835525e-9
1.429022292497719e-9
2.8188213853195037e-9
1.394818458538515e-9
2.3216811352864195e-10
7.289458199723677e-12
2.4612857908120114e-11
1.5550571809476518e-11
1.381392044361715e-11
1.7300546628190312e-11
2.9618388228901604e-11
7.220420667359404e-11
7.055794630060316e-11
5.5414967282339914e-11
5.588672993605558e-11
5.891176810179191e-11
3.739870475737417e-11
2.0022377970288667e-10
1.2886796233506857e-10
1.145026703487662e-10
1.1719440889068102e-10
1.300404005848197e-10
5.987225159354168e-10
2.2771480230101264e-9
2.0726137817656222e-9
1.700061503902658e-9
1.7127296655555506e-9
1.931409748875758e-9
2.3829127904992236e-9
3.253591979838119e-9
5.033364425483913e-9
8.462331313721814e-9
1.2530741996085722e-8
7.352094333265894e-9
2.7088729361184933e-9
1.2479223341661845e-9
6.537854385083994e-10
3.7408738411031114e-10
2.81292484990048e-10
2.506777870953717e-10
1.1627645358770081e-10
5.204704292723031e-11
2.5407435228724976e-11
1.3515431072246583e-11
1.517697260114948e-11
7.607782988464599e-11
4.672594581511827e-10
3.244787372500694e-10
3.1483173438707696e-10
3.3559634493689347e-10
3.727005708167831e-10
4.2726284218902737e-10
1.3926239307246289e-9
3.2418332302621624e-9
1.9388879370626134e-9
1.8892224338106135e-9
2.3343794206869374e-9
3.55391500639504e-9
5.550365067292147e-9
4.612605626924075e-9
4.136579761529907e-9
4.9154552963702505e-9
3.830510583655009e-10
4.386954227833261e-8
1.892061310383206e-7
2.479786552653449e-7
1.0824271014029811e-7
3.728137433002866e-8
5.944323971498163e-9
8.441302500721416e-10
1.7380228123213738e-10
2.8299044900543847e-10
3.482318680023307e-11
6.262331734826102e-12
2.9550353755604598e-12
1.4020140971248952e-12
1.401470045635158e-12
5.168781781001465e-13
2.735475452083769e-12
8.731159426253907e-12
3.935883780813801e-11
3.0860227006930045e-10
4.3807062625308954e-11
2.9652485334898916e-10
1.1504822229543766e-9
2.320228365971475e-9
2.6466449101479508e-9
2.679017071200899e-9
2.8879863032124706e-9
3.190375337491162e-9
3.0596537074528293e-9
2.0894312906995943e-9
7.545621394141443e-10
1.1178912465677374e-9
8.303039486217679e-10
1.407960328822048e-9
4.1591886595844904e-9
6.0010784948949635e-9
2.9962681874405833e-9
2.015377783155547e-10
1.697858929086819e-11
1.737496746927962e-11
5.592066328108396e-11
2.2609415961409992e-10
1.9609540649046325e-10
1.2680146458189745e-10
1.119123075630597e-10
1.1105175580099671e-10
1.1329474219620326e-10
8.594155632688162e-11
2.110340145987739e-10
2.269143418537523e-10
2.603953613131726e-10
3.073427188835955e-10
8.007492677742308e-10
1.1991140500964611e-9
9.952166434659506e-10
1.2415419640149025e-9
2.1552772941128394e-9
2.3259456607137414e-9
1.6632927668260773e-9
2.0245148266396775e-9
6.709165141778748e-9
1.5631697018688925e-8
4.3908541689714445e-9
1.6201355272884127e-9
5.544215524436977e-10
1.335094898964763e-12
1.1923448649701509e-12
4.476997152285201e-13
4.65640694329344e-13
5.627709483817146e-13
1.1069025817327948e-13
1.6710840570341463e-13
4.911092194900865e-13
5.266522077603774e-13
4.639935482616151e-12
5.0075865819446895e-12
4.170427785253425e-14
1.1514733295557576e-12
1.851709456078128e-12
2.4957200682056994e-12
3.3996989845116093e-12
4.997336967262534e-12
8.222909367344828e-12
1.7794021985390964e-12
1.221080421222563e-12
9.016624563586554e-13
9.759221282968874e-13
1.3158252285413433e-12
2.142857539330998e-12
4.278278558928569e-12
9.93024409123893e-12
1.1266672176245497e-11
1.3717881133341541e-11
1.6596973223803247e-11
2.822413064624731e-14
1.8403617415155938e-13
0.
2.920339037275995e-14
1.0339070434407274e-13
3.611600172602954e-13
7.910139445984037e-13
1.88047750370159e-12
1.0156741292055745e-12
4.267729190643821e-13
1.5103601223805973e-13
0.
9.014878019807374e-14
1.8525251348752486e-13
2.5405362186598486e-13
1.5226255096655765e-13
2.724126630479453e-14
1.5500844769551432e-13
2.534818542570252e-13
5.033116945203403e-13
7.929280660836463e-13
1.51839768056225e-12
2.9435035960416966e-12
5.480069132287364e-12
9.340089483606163e-12
1.3716050585248029e-11
1.761284968457151e-11
2.1670651847053012e-11
2.6993498885752453e-11
3.46090114028128e-11
4.577987387162315e-11
3.462371249188621e-11
7.232811713109798e-11
3.1613438245610996e-10
1.1707010732063315e-9
1.5419370927720813e-10
5.15295128675338e-11
2.102087589321613e-11
8.91166254254123e-12
3.2526128178307806e-12
8.99382615990788e-13
1.949578573819926e-12
6.512310905656984e-12
1.238468748800147e-11
1.820949141029564e-11
2.4435508244727217e-11
3.201710392684119e-11
4.2188022925587984e-11
5.6897630529776794e-11
7.977183902828705e-11
4.783494701227019e-10
9.94956245721469e-10
5.117427899316576e-10
4.4249972046288517e-10
5.024772433485286e-10
7.114772855475881e-10
1.2767645637479863e-9
1.97786348250929e-9
2.501483776337248e-9
4.717715073529235e-9
1.649294100276169e-9
2.348244308546702e-10
8.563814803413671e-10
5.738214051514094e-10
1.740683690576847e-9
1.2853643035468968e-9
7.476581471994856e-10
5.819542378959378e-10
4.903768882784415e-10
4.163759109948906e-10
2.1415016991482174e-10
7.076140390247146e-11
2.3201161371132686e-11
6.3659698669647996e-12
5.3567106929549376e-11
2.6632516944462415e-10
2.549837758607922e-10
5.422412343355127e-11
2.1971008981966856e-11
5.504472551840414e-11
7.520010470515849e-11
1.6161325444988992e-10
9.066450672372237e-10
7.513412232624428e-10
6.921602475163089e-10
7.666951959108397e-10
9.491112322999812e-10
1.3071601281873503e-9
2.0075146226052315e-9
2.88039722284558e-9
2.6156520762418078e-9
2.165014565419543e-9
2.203318151946426e-9
1.1054438697767466e-9
3.202002855292462e-10
1.3763619763004822e-10
8.683495065098162e-11
6.496323204405709e-11
4.970608625128339e-11
3.473648502358193e-11
1.3302030390339578e-11
9.808827788043411e-12
1.681310295253392e-11
3.7844553003795964e-11
9.44805728601987e-11
3.566963608061254e-10
3.877689605253563e-10
2.335839734361795e-10
2.1484483665017296e-10
2.414367970305096e-10
3.136470518421917e-10
4.684608060937631e-10
1.0910524444545012e-9
1.7915969333656567e-9
8.936693592624306e-10
7.881936522405294e-10
9.300962571102273e-10
1.4427410612220436e-9
2.924544452629348e-9
4.737289319515243e-9
8.79992558640086e-9
3.094277236890154e-9
7.68732406674345e-9
7.16274501239696e-9
1.7969886784931546e-9
3.869382813529909e-10
1.8228176252522921e-9
7.144676818297896e-10
6.988006621488406e-10
1.9816179336221617e-10
8.847248295201413e-11
3.700642294124051e-10
6.215601671932348e-10
1.9919549114991055e-10
9.880994678830403e-11
1.1508462477636507e-10
2.0607695331176592e-10
7.475003842418839e-10
1.9293699227435e-9
2.7857410828704534e-10
1.895245884099464e-10
1.8314644354827294e-10
3.74929714460511e-10
1.4052446901043635e-9
1.4753137973659373e-9
1.4081528392332722e-9
1.568602169397956e-9
1.8729365212273575e-9
2.359776427233523e-9
3.17251099759828e-9
4.611479872806846e-9
6.862467900268267e-9
1.0802314643723856e-8
4.208427941830976e-9
3.1682536874567747e-9
4.756505474275071e-10
2.1072065470461811e-10
1.1269621815033653e-10
6.868357975569584e-11
4.957647447850602e-11
1.4610898685611808e-12
1.8337739616610167e-11
1.949584671681564e-11
2.3710806418146364e-11
3.506523592437424e-11
4.49405790574827e-11
2.077025120375812e-10
4.398227808009216e-10
2.1795714353031599e-10
1.7946045906631913e-10
1.7765361385761335e-10
1.9256780017869855e-10
2.203905547318878e-10
1.0490282644110882e-9
3.2344876091474506e-9
1.9643115861181e-9
1.8082605456930812e-9
2.0926546489239543e-9
2.9491125345691363e-9
5.018626562544879e-9
6.527720331569726e-9
5.876456331494169e-9
4.027870388824697e-9
2.581095046444195e-9
1.7389817361056296e-9
2.8886458315529793e-10
4.4498738565429515e-11
1.9482696837097315e-11
1.770818671587821e-11
1.462707911781111e-11
1.3388225882260812e-11
1.59706970289756e-11
3.293184756764075e-11
5.961218553635283e-11
6.186990642774457e-11
7.34681018428005e-11
1.0359592415472275e-10
1.795392600588525e-10
5.036210239205956e-10
3.349038819471521e-10
3.1237910413102194e-11
9.152949920419699e-11
1.4944456647646491e-10
1.8512424294610774e-10
6.088270106392301e-10
2.9560356535975883e-9
2.459008873851298e-9
2.185075434995507e-9
2.3219572350263307e-9
2.7602860361924144e-9
3.6591671138810227e-9
5.44324681688063e-9
7.877527585932089e-9
7.571052266874334e-9
7.008038315350765e-9
5.947623043504842e-9
2.356849814637828e-9
5.494841322249348e-10
1.7493036737902723e-10
7.850248444005735e-11
4.89191347791253e-11
4.421701139520902e-11
3.34334882722497e-11
1.0521918164419246e-11
5.4832561261005525e-12
1.0444992535393892e-11
3.168289041769614e-11
1.0854617362838539e-10
5.490349378468049e-10
6.306917546883064e-10
4.2145367650283297e-10
3.8971534622096927e-10
4.089033538285555e-10
4.6099972767938713e-10
5.464451270816878e-10
1.741131792117782e-9
3.954419431497395e-9
2.1942767664289367e-9
2.0074157890759104e-9
2.3573328807856385e-9
3.4714269192050126e-9
6.062606459348741e-9
7.001829105817501e-9
7.182055457551563e-9
1.6718754238726926e-9
1.0261126228054625e-8
1.4733040099196673e-8
1.9686696852197524e-8
1.4253109224696627e-8
6.449422830787708e-9
1.5053234812517463e-9
3.1606895208389363e-10
4.063830200735638e-10
1.4871611119692522e-10
9.343191669525274e-11
1.0514077204711796e-10
5.295845748915087e-11
2.2777606705738936e-11
8.013730079975424e-12
4.3602445486074753e-11
1.9993249002927375e-10
8.90822806407017e-10
2.9932369092034576e-10
1.8326024570245222e-10
1.1913501151960747e-10
1.3579824278785255e-9
4.521240608538621e-9
4.667565572613596e-9
4.167250565332763e-9
4.419988811432469e-9
5.098360389102106e-9
6.299270613014219e-9
8.58280217219524e-9
1.4678619053385115e-8
2.6256556975357103e-9
1.2655065904699116e-8
3.0520713395833346e-9
4.359432636349384e-9
5.356639505232032e-9
3.0789467214429982e-9
1.4891758823993634e-9
9.413840302430095e-11
1.03718973315263e-11
3.913876039255857e-12
7.773853641532783e-12
9.568692305773406e-12
1.3850194970236538e-11
2.3556795275401295e-11
4.907021917009017e-11
1.5997871776410559e-10
2.1196604090772764e-10
1.0338310654648594e-10
4.208409864711048e-11
1.488173200657425e-10
1.4587327445155402e-10
1.5459527541549198e-10
8.558514786799441e-11
8.204968590342263e-10
5.824749207719079e-10
5.610180344518688e-10
6.547246912265922e-10
9.233871376322252e-10
1.4944332514145202e-9
1.4827285728556903e-9
1.155587561633122e-9
1.2412308378999957e-9
2.297670130213007e-9
2.6388050639113633e-10
2.593382734514415e-11
7.400609748728339e-12
1.5894726533741897e-11
1.006832153463884e-11
7.978155882980119e-12
1.2504164206653502e-11
1.7534872182382434e-11
1.8985543068422454e-11
4.4818178133745116e-11
2.851984796475116e-11
4.437458727681365e-12
2.0577748565927365e-11
4.817035269033177e-11
1.438100298937385e-10
3.40459541549236e-10
1.4603542082286584e-10
1.1896377105622867e-10
1.2269070913199304e-10
1.4565318895880341e-10
6.372860822127295e-10
1.6056092653646507e-9
1.0872284863408364e-9
8.236260376549075e-10
8.063872525804246e-10
9.299093258067302e-10
1.284700236482385e-9
2.3202081998873492e-9
6.338328294634613e-9
9.34328407876132e-9
3.979334161179373e-9
1.9105669920368355e-9
9.362223283840693e-10
1.049284718626338e-9
3.087132667044846e-10
2.376856425037083e-10
1.1588842223344944e-9
2.5614118378744466e-9
1.7800570429884844e-9
8.463031603485206e-10
4.905111443714026e-10
2.826130485853085e-10
1.77022347171883e-10
9.337822958198044e-11
3.140993979686372e-10
2.7614466869429014e-10
2.1198953904569313e-10
1.6039465787534943e-10
7.064908980928746e-11
6.590620603698638e-11
2.0512470411586155e-10
4.915049947513762e-10
1.897759797415373e-9
1.3825498965370602e-9
1.5224860048883708e-9
2.076441161244444e-9
3.469238945430631e-9
5.2530284211060914e-9
4.046217742166643e-9
3.556522654688264e-9
4.814844742523147e-9
1.6908607490470752e-8
7.078039113537452e-9
2.009007542503383e-9
4.4007851962057434e-10
1.1870880220017356e-10
4.8056485413340814e-11
1.3774376122994686e-11
2.796402565871311e-12
5.713245321716765e-13
4.123202639292629e-13
5.087714708815353e-13
1.0539983175639673e-11
1.78824026220488e-11
1.628465037688063e-11
3.421874736005181e-11
9.940358882954828e-11
3.8626131398413854e-10
4.1392088789262193e-10
2.4076258485262194e-10
2.4064312903504164e-10
4.5719305969897035e-10
1.3947423737397519e-9
1.561242902791572e-9
1.146041435069141e-9
1.0470577079097818e-9
1.1333190443190355e-9
1.4745520082393668e-9
2.6092557271106684e-9
5.372193581169509e-9
3.642103258953089e-9
2.103034579047205e-9
1.4741739397826653e-10
3.885345791029715e-10
2.904781770066624e-10
9.946740663830547e-10
1.3924245284511518e-9
2.0885700963678787e-10
1.210670913978398e-9
1.6442417319920196e-9
1.6920622404832998e-9
7.424689188221431e-10
1.871888188686728e-9
2.699286908266774e-9
3.497502796624426e-9
4.3387135866280246e-9
5.220277361699755e-10
1.0270829620601371e-10
2.6474271437260264e-10
3.3463848637401334e-10
3.7841456234895687e-10
4.1073228419465544e-10
1.4251935170160333e-9
3.264996853464845e-9
2.5720649734135435e-9
3.201576989489518e-9
5.071539741103271e-9
9.826367276271931e-9
1.1698892216493645e-8
7.226624081881795e-9
6.98849371349812e-9
1.3988052043200956e-8
3.477118798437402e-8
7.2589919816563226e-9
7.198518059238792e-9
2.1871654770574375e-9
4.376161635477632e-10
2.0101722539729345e-11
7.441914939167492e-13
2.379281548507673e-12
1.633627987978581e-12
1.518543600374552e-12
1.8606297040958387e-12
1.0594354383440824e-12
1.4391571991512853e-12
2.904397400017537e-14
2.2136950899899907e-12
5.055977470980357e-12
1.6786719102060986e-11
1.0926886110187825e-10
1.2003251933021863e-10
7.7207515225281e-11
7.243464803379882e-11
2.5505165506115656e-10
8.104664519779326e-10
1.416098661108126e-9
1.2576717566284309e-9
1.1911697205984074e-9
1.2625292092437729e-9
1.4939986627461683e-9
2.1167700713119043e-9
1.837653370222243e-9
1.630491773325337e-10
1.0160589216710468e-9
8.062387058998443e-10
3.6376673467642474e-10
1.3918464423222056e-10
8.132401233344922e-11
4.2733140888831586e-11
9.508521374925185e-12
9.876946745235699e-12
4.042816111087865e-11
1.1648795790695666e-10
3.2741103200810894e-10
1.0278477288258789e-9
3.945087624855375e-9
1.836358362279527e-9
1.2137835866907512e-9
9.488297734985368e-10
7.738946484403712e-10
6.231214915582967e-10
4.921935622040277e-10
3.551499840199497e-10
5.639146508136581e-11
6.787590406176374e-9
7.222982929638241e-9
3.752531109352893e-9
1.4950536705482873e-8
2.573514896846119e-8
2.991930236274738e-8
1.988574218918484e-8
1.9156282778137987e-8
3.482952792541372e-8
4.5857770854099094e-8
1.0005168106358302e-9
1.6078522711232672e-9
1.013455690961804e-8
4.280193074774503e-9
3.523863631289314e-10
3.1484366389822713e-10
1.8970907172884786e-10
4.252416601529209e-11
2.5411896131740347e-11
2.047104022843668e-11
9.92755596951518e-12
7.248893445750877e-14
8.103895071671603e-13
9.310415609615227e-12
1.9907440557713215e-12
1.8204707353651408e-12
2.038650050374965e-12
1.2162195376656752e-12
6.954735908258084e-13
2.1768204063342885e-12
2.419441371536671e-13
2.1120360377742828e-12
2.9843203731506937e-12
3.981291744275479e-12
5.513894573166711e-12
8.034445003672673e-12
1.2333448447826657e-11
1.995406771695099e-11
3.459753746504659e-11
7.94600672067405e-11
1.536452929567794e-10
2.657096282475387e-11
1.0077293895363636e-13
0.
0.
0.
0.
1.0592623597173233e-13
2.006223342263557e-13
1.8866251607232355e-13
2.0310419504847675e-13
2.4260085549531925e-13
8.349321607187011e-14
2.4406630110935696e-13
3.1674835422760737e-13
3.930106272023093e-13
4.860928531198566e-13
6.058923583195214e-13
7.659401940930242e-13
9.876571697163905e-13
1.3070309259130071e-12
2.5240727485299023e-12
2.439577075536168e-12
4.288998300900168e-12
6.738943923768674e-12
8.700693550863086e-12
1.0638581029625108e-11
1.3451417176857424e-11
1.831429554667255e-11
2.7423884449469537e-11
3.5921701454689664e-11
1.281919215389192e-11
2.2571988072225346e-12
1.4348886771122052e-11
2.910885922180614e-10
1.7728095084691022e-9
1.8156694605328851e-9
1.2143969114409267e-9
5.905788040836156e-10
3.0489639128498336e-10
1.4602773741870517e-10
7.259294801243618e-11
3.5733504230116925e-11
1.0712037149380108e-11
4.790650070296468e-12
1.1483020542225807e-11
8.251858188861737e-12
1.1379663374434347e-11
5.399420795198654e-11
1.1477878789877257e-10
1.8303606289572355e-10
2.55087210394222e-10
9.01752047151812e-10
3.281749693544045e-9
2.0784901760185993e-9
1.996354116869337e-9
2.37180471727913e-9
3.32891863500719e-9
5.365007347799599e-9
5.852529262818202e-9
4.346969209916115e-9
4.334445441650205e-9
5.086349491614949e-9
4.820184765251829e-9
3.2506581242877138e-9
2.425351767182469e-9
1.324352801326793e-9
3.000700847742786e-10
9.328987957366362e-11
4.569195133463909e-11
3.295555833630208e-11
3.587257300668053e-11
2.808907444899965e-11
1.3326159414550868e-11
1.5965112560859365e-11
3.494101704251023e-11
1.0130422322719121e-10
4.4539704095088194e-10
7.979703237967215e-10
4.343671589993757e-10
3.7999783373320417e-10
4.0192313038118186e-10
4.78091689335449e-10
1.1839674552983228e-9
4.624378423228549e-9
3.460898922287535e-9
2.840367780030049e-9
2.9201170026261867e-9
3.4886841092581723e-9
4.963776789270413e-9
9.651345977321713e-9
2.113004533277032e-8
6.125580915195851e-10
1.5359807126084975e-8
2.1216598605674514e-8
9.416898153338356e-9
2.478158561947864e-9
8.439727128155353e-10
3.6870753942916097e-10
2.196259514106964e-10
2.5425736665351833e-10
2.8652635305401924e-10
9.941209081431249e-11
5.0362732570736885e-11
3.481599403728179e-11
3.990929808739803e-11
9.322768208870277e-11
6.279016851468071e-10
2.4221742455023827e-9
1.7115885740693402e-10
2.622211511089033e-11
1.4822668633787397e-10
2.7881466447236376e-10
3.2659248168507106e-9
8.213635873590457e-9
5.295448381598782e-9
5.47647205393261e-9
7.0729951565823484e-9
1.1017281685472745e-8
1.868262513523904e-8
1.5616338930752414e-8
4.520538603348391e-9
3.1508679874315635e-9
7.172911436638876e-9
1.444877310097439e-7
4.31916948832906e-8
3.89950743273117e-8
8.731254991262673e-8
2.5149015565752338e-8
3.499148039866266e-10
5.1715459978437534e-11
2.2896127266911363e-13
1.1981777934743019e-12
1.3714681420785129e-12
1.6493018325162745e-12
2.026892633727311e-12
2.7065048138735986e-12
2.7675663361069527e-12
5.5712289223733446e-12
1.4418682492186403e-11
5.577809006030693e-11
1.3828813452832917e-10
6.73291868190599e-11
6.061012063812463e-11
1.5234025437500413e-10
3.184010167299936e-10
5.173217444680134e-10
4.695492522033183e-10
4.46910940632504e-10
4.3718504799186437e-10
3.9333272227589036e-10
2.256365152703302e-10
2.1809864065837432e-10
6.703382257590033e-10
6.078571269850209e-10
7.113746466767157e-11
5.460736615535138e-12
1.7684943622769298e-11
6.01937208836966e-11
1.143669896621497e-10
6.384249090041187e-11
2.0976669427188326e-11
4.7886911370664884e-12
2.8511286428206946e-11
8.928963081790935e-11
2.1205953269591812e-10
6.467964575288788e-10
2.815258134393626e-10
1.9949263321972527e-10
1.7973614140203385e-10
1.815441915972505e-10
1.9567991832056755e-10
2.1975190515859012e-10
2.5377932928519957e-10
2.9911212251242235e-10
1.6973226426012263e-9
2.2153472742543978e-9
1.615423727887297e-9
1.8630724759050003e-9
3.020668885883872e-9
4.282042767801887e-9
3.0741612117347114e-9
3.3261143558362125e-9
7.751196486574826e-9
2.1254341829862507e-7
9.349910139903814e-9
2.54695992622214e-9
8.357835728766181e-10
3.2331302609227605e-10
3.043244591348221e-11
7.121992535446028e-12
1.6263654412533297e-12
6.411526785407747e-13
7.110097877805554e-13
9.005163824824423e-13
1.552199466519093e-13
2.573117454229534e-13
4.475669002345592e-13
3.1226852801924705e-13
4.082620086521978e-12
3.777790029316214e-12
2.381894670461086e-12
3.0577429228440094e-12
4.299753692378419e-12
6.27285771109871e-12
9.513513399830448e-12
5.720513870304877e-12
3.2683178222732083e-12
2.8848163404889765e-12
3.3335442342393853e-12
4.58363649106966e-12
7.187868162881665e-12
1.2773922206361829e-11
2.6387228852079245e-11
5.608010629441592e-11
4.051708103497265e-11
2.032669043664736e-11
9.737588908183875e-12
1.0532053377799092e-12
1.991067201796251e-12
1.56865004285704e-13
8.954305497039776e-14
5.40346237498639e-13
2.2113860496898607e-12
1.1240634602021152e-12
8.892081394329171e-13
4.1506932619521185e-13
1.4055971965338134e-13
3.0358003550916925e-14
1.4321091165214563e-13
1.8475414284352012e-13
6.32993778013778e-14
2.3280843880392755e-13
5.09373027601649e-13
7.368944463866821e-13
9.690563365380786e-13
1.755894529070183e-12
2.174181502116417e-12
4.133527177046878e-12
7.636136159719802e-12
1.2397091304954476e-11
1.722298317087442e-11
2.2111432920878176e-11
2.8268482899005825e-11
3.726143664543053e-11
5.1539082418064155e-11
7.392043122562201e-11
7.718241729370973e-11
6.849716550845988e-11
1.6070486285758033e-10
7.694465083568443e-10
2.559582227868789e-9
6.858343192799035e-10
2.407467550918067e-10
1.0462934820025447e-10
5.339616075994038e-11
2.638256970521918e-11
1.0163442875947892e-11
1.6061588829907516e-12
5.839694971813676e-13
5.1992173347896585e-12
2.296542304282383e-11
5.3598863998702746e-11
9.190862578433838e-11
1.3371716570676042e-10
1.7947013992746115e-10
2.3224155860597858e-10
9.765424609730084e-10
3.3502631019492707e-9
2.075796142563508e-9
1.8542228081543185e-9
2.0601162903501252e-9
2.6732570032685147e-9
4.091447960995432e-9
5.982783655983705e-9
5.435420910785656e-9
5.6142762523990804e-9
3.461608655270303e-10
3.7079363626438773e-10
5.907672613449041e-10
1.740538086366173e-9
1.6180452513345111e-9
9.666635371040031e-10
3.267717587125997e-10
1.6145517228265703e-10
1.3227852881928606e-10
1.51516399989074e-10
7.906177827598977e-11
3.937121463334423e-11
2.1045933783747364e-11
1.5852341684564025e-11
4.3065362332097614e-11
3.810999518150573e-10
3.2854624599375767e-10
3.225227612622595e-10
3.5112103493174197e-10
3.8546626724753676e-10
4.3885091017121875e-10
1.2039058062226576e-9
4.98773852386818e-9
3.510281250284461e-9
3.1338469149969505e-9
3.4154270355566162e-9
4.284241130397622e-9
6.259729612330598e-9
1.0405132986095803e-8
1.3950403492918496e-8
8.730099311349244e-9
2.381804323501796e-9
2.3843923102697726e-9
2.8008206179572635e-9
1.5746727114647141e-9
2.5834427584477234e-10
9.019972310201489e-11
6.104879708664582e-11
5.084401979657246e-11
6.070005429496265e-11
5.1443029463677097e-11
3.224104456616266e-11
2.4030464577146505e-11
2.1555361290959622e-11
2.93554074802057e-11
9.878981416601167e-11
3.8215162587532627e-10
2.383166678888894e-10
2.419128414927755e-10
2.8527669355168195e-10
3.5682346085694016e-10
4.518640725585316e-10
1.3628240420783617e-9
4.236010220185358e-9
2.667463542937338e-9
2.484528114663527e-9
2.8523345046966215e-9
3.857476630195364e-9
6.2631214555391184e-9
9.482966701125049e-9
8.274651347615692e-9
2.68471152653333e-9
1.3916912616354272e-8
1.1544024773689802e-8
5.1139789948665885e-9
1.727105307831813e-9
2.676971865065696e-10
4.250495671366446e-11
9.43820850873143e-12
7.0249014175964606e-12
6.053545644385968e-14
2.183861566514253e-11
2.984008896553952e-11
2.1568993350195872e-11
1.1222184447206878e-11
2.3996769647158265e-11
2.623789185768784e-10
2.273977692071406e-9
4.462560548526363e-10
2.436961841183526e-11
2.0414160012509768e-10
3.596320523754696e-10
3.4267766368782447e-9
1.0780534046459581e-8
8.01266086600282e-9
7.2517000285562365e-9
8.13506568397625e-9
1.0427174170529172e-8
1.5080162784255182e-8
1.7313627960490472e-8
4.727845518778487e-9
3.0365028266463803e-9
1.2147828356154794e-8
3.765659620086638e-8
3.751273925349624e-8
9.51931439707569e-8
4.43346869781911e-8
3.125782921665191e-9
1.2031039533388238e-10
4.54640644048611e-12
2.103015232586598e-12
6.310374715084865e-12
6.178023070869799e-12
4.5629593420263196e-12
5.1025069618069645e-12
9.431698332087618e-12
2.5080040015807977e-11
1.1055014613879081e-10
1.4264563974510994e-10
9.203530382599195e-11
8.666557010706626e-11
9.306035138423062e-11
1.0593613355064423e-10
3.7127793057674343e-10
9.891384608785846e-10
6.169532182581689e-10
5.421819996707349e-10
5.732576766130448e-10
6.400593121337408e-10
5.674548008947933e-10
8.548175442940787e-10
3.067539219084333e-9
1.623196372855868e-9
7.002854422345151e-10
5.147629912998146e-11
1.7574561870623983e-12
1.205474210402568e-11
9.35070194037395e-12
9.68403962117834e-12
6.902228383134987e-12
1.4521684855228336e-12
9.107926258434178e-13
4.57440167716497e-12
1.0915414075195534e-11
3.875988359435409e-11
6.848613905866759e-11
1.0842105197992019e-10
2.9339742144245774e-10
5.714182852434675e-10
2.6390264986955135e-10
2.1039786120721486e-10
2.036472985760297e-10
2.1658194766208853e-10
2.432803013701357e-10
5.713970609073183e-10
2.281061544162248e-9
1.5283783550100693e-9
1.4404437536030044e-9
1.6559132382338642e-9
2.2342616151435373e-9
3.561642740808267e-9
5.00919232844445e-9
4.136191012214783e-9
3.796899471777575e-9
5.029516146762229e-9
2.128183212919013e-9
4.931891816854071e-10
1.0805596986330148e-10
2.874222447384201e-12
1.3373368922130008e-11
1.7378473916424763e-11
2.6242299352819005e-11
5.01007201356478e-11
1.0449938600254549e-10
8.834529531068737e-11
6.765884350999768e-11
6.170473350997315e-11
5.436112521590873e-11
2.544720701519466e-11
1.4253304922369421e-10
1.4417807965350341e-10
1.1179809134131384e-10
1.0973397471632829e-10
1.2047582522387304e-10
1.4273345534848097e-10
7.959872467556461e-10
2.1744345008071323e-9
1.3439237401054636e-9
1.137213700521771e-9
1.2219452626099015e-9
1.5338760624177144e-9
2.2685730177589237e-9
3.960144122134772e-9
5.900776858992791e-9
6.913258627081734e-9
4.783631404560392e-9
5.798647293365408e-9
6.980545366114971e-9
2.992516715160592e-9
1.3255397765961743e-9
7.647091466390906e-10
4.492838767031323e-10
2.8779624240227837e-10
2.5449172344451085e-10
1.2658565079438534e-10
4.751386530548111e-11
1.4888001020611676e-11
7.0446152930987886e-12
3.4618270665484434e-11
8.779164093018387e-11
6.495672465875945e-12
1.0073979535804037e-10
1.4248662366631108e-10
1.711708881035792e-10
1.9913682955073677e-10
5.9061586787987e-10
2.109131297849453e-9
1.3943033966792699e-9
1.2905558481612828e-9
1.4623966057860537e-9
1.9035526643768947e-9
2.8551784604511325e-9
4.290828660592395e-9
3.8487648881600905e-9
3.1514916441178007e-9
3.456016109271129e-9
4.268880821097439e-9
3.5148079603854676e-9
2.4128575793102516e-9
2.055836135462486e-9
1.685645424372019e-9
4.765194826339997e-10
1.4443821019311724e-10
6.983985338140039e-11
4.974399643852028e-11
5.01653196030241e-11
2.4710963700076002e-11
8.910120216142227e-13
5.36449541912541e-12
2.4769380376535917e-12
3.165797938068359e-11
3.4502495101567847e-10
2.619807251588981e-10
1.8593683462456094e-10
1.7573218609593608e-10
1.8921203611688431e-10
6.843643407557732e-10
2.6368578091800737e-9
2.5157795253893184e-9
2.025119970885717e-9
2.001461387608419e-9
2.221147764002547e-9
2.714352819500511e-9
3.748517513907127e-9
6.332698191439446e-9
1.5271417767292527e-8
3.3627890012691695e-9
2.347892336357213e-9
2.1706026854938833e-9
1.8979281963431893e-9
9.144350117566622e-10
5.223490826888787e-10
4.563667118072826e-10
3.937694361886737e-10
1.821096050161255e-10
9.657083910180272e-11
5.967667320011118e-11
3.653355985736378e-11
2.423104260170754e-11
4.8171339710225156e-11
2.0404441991450883e-10
2.0228491993262047e-10
2.6527844752390154e-10
3.441720968850726e-10
4.250674176036528e-10
5.096712165504257e-10
6.050721906689682e-10
1.870168979900606e-9
3.844932909415832e-9
2.488442190457017e-9
2.614118738783608e-9
3.5305135326354692e-9
5.915005375890592e-9
6.685754147415307e-9
4.796253719387281e-9
4.9883321073495276e-9
5.508828325785633e-9
5.7598154373182884e-8
1.7824283786734037e-8
9.007619216455147e-9
6.513847100752362e-9
1.8053183659815242e-9
5.274749409763164e-10
4.004864533161042e-10
3.9727707307626177e-10
1.2922042329065313e-10
3.605882078831585e-11
1.1846120078291473e-11
6.458526025471253e-12
9.577346436911394e-12
9.705923101806383e-12
7.162886338415e-12
1.2960257718656073e-11
4.358569259005313e-11
2.904553135151587e-10
2.493491681515527e-10
1.903711605814617e-10
2.0514253431271326e-10
4.4801050132910915e-10
1.3526320603825032e-9
2.3073958717575774e-9
2.0353931009805003e-9
1.9466197587532753e-9
2.0708360268504446e-9
2.4448562131918878e-9
3.432334912498053e-9
2.80897453377683e-9
4.403892428320537e-11
2.887534839674018e-9
1.6133271820871859e-9
5.395355627502675e-10
2.3071569874800528e-10
1.5824255288861985e-10
1.287694784947877e-10
6.111605887586383e-11
2.2424117290052045e-11
2.01507193168137e-11
9.515818043855501e-11
1.6957156660146743e-10
3.891321354372481e-10
1.537538886358941e-9
5.621937705413254e-10
4.854805743945833e-11
1.9645058313745778e-10
4.1440424423551433e-10
7.474071207528915e-10
3.082517608170058e-9
6.291671954817144e-10
9.79178312350116e-9
1.0731550609990238e-8
8.526147085911832e-9
1.0745035873168858e-8
1.807318303184184e-8
2.430540371550101e-8
1.276252475196009e-8
4.873732447497507e-9
5.148796960514804e-10
1.243323781945452e-7
4.5360533573955274e-8
5.650016880246376e-7
4.743745056624598e-8
2.287737690296567e-8
2.3504311602670833e-9
1.2041915391225888e-9
1.1317567508745188e-10
4.0697763889531285e-12
3.5157282407949373e-13
7.750338591410632e-13
3.9673073717363624e-13
1.0791818849133322e-12
2.389525900239979e-12
1.573735013967766e-12
2.027521778998009e-12
3.0871517838203085e-12
4.919355284552781e-12
7.787481835081984e-12
1.1911049594970016e-11
1.7281417721098636e-11
2.31502089789281e-11
5.670261761111726e-11
5.625621491219626e-11
5.2045180065155046e-11
4.6877825055909314e-11
3.362030559676565e-11
4.1786813348115755e-12
6.18794222200277e-11
7.891958339318911e-11
6.73182095447851e-11
6.46478185350607e-11
3.038313805403546e-11
8.882542004625624e-14
0.
0.
3.2817192994344164e-14
0.
0.
3.009760065890241e-14
5.810610902780514e-14
9.585330861667581e-14
1.2785227937757327e-13
1.607732203550769e-13
1.9848140393084369e-13
2.433658535904362e-13
2.9787821597977897e-13
3.6491804999159744e-13
4.480582751527656e-13
5.517887329137271e-13
6.8182764155858e-13
8.455473840102119e-13
1.052586064110816e-12
1.42635422063175e-12
2.8957039263628246e-12
5.177452745972612e-12
8.240976336393989e-12
1.2300773229028724e-11
1.7758229338433584e-11
2.520986211911809e-11
3.548896109295135e-11
4.971064086789446e-11
6.922537544491822e-11
9.49359063900292e-11
3.82780476176937e-11
3.343500114882742e-11
3.536665105393607e-11
5.8352297171529804e-12
3.438453959787178e-11
3.458899337997201e-11
3.5889242728105036e-11
3.7969941064153883e-11
4.009647111936702e-11
4.1406856596557595e-11
4.0271295148814566e-11
3.357056676186756e-11
1.7886337268271582e-11
5.24948333545269e-12
2.942793674464769e-11
5.212522059206962e-11
7.5357100175855e-11
1.021958962705496e-10
1.3617390620155295e-10
1.8230156688507492e-10
1.015789527642334e-9
2.1909609663155308e-9
1.2083755782587487e-9
1.1503724754844557e-9
1.4270505045202173e-9
2.233887779968702e-9
3.5406749010101375e-9
3.029633810660275e-9
3.052924563709357e-9
4.179846043148381e-9
4.34637603788187e-9
1.5478972777055328e-9
1.380198244027456e-9
2.289491658360643e-9
2.3569614939675027e-9
2.15939320766588e-9
9.904928620881102e-10
4.11200825277328e-10
1.767844202576119e-10
8.632218065877558e-11
7.007081219659943e-11
5.820883942455149e-11
7.313232761982712e-12
1.255228461844015e-11
2.9888454599661256e-11
5.6461076515707154e-11
8.984351298354753e-11
7.25295628517544e-11
9.023318255032556e-11
9.698431077871044e-11
2.8509945495246796e-10
1.3089732394335118e-9
1.7667509749333779e-9
1.4912322569671857e-9
1.4590961872581056e-9
1.5562338641803391e-9
1.749271493365644e-9
2.056726277556596e-9
2.542898134919872e-9
3.3547192308868326e-9
4.847543972994237e-9
8.118715477344287e-9
3.0125148252460948e-9
1.3134740231915704e-9
6.433891133868734e-10
3.4158955310751414e-10
2.345362203643795e-10
2.1735804972606132e-10
1.1044237742392043e-10
4.528289068292547e-11
1.936252501697536e-11
8.001731164803354e-12
8.553028527175777e-12
5.3656503824606785e-11
4.732651415639215e-10
3.438004747311544e-10
3.140362341068537e-10
3.271460723884306e-10
3.5943481044413637e-10
4.09995954467944e-10
4.835994331213259e-10
1.7251859518586571e-9
3.4081186907597383e-9
2.016723662248953e-9
1.9941088472779524e-9
2.549201412752999e-9
4.107918793697205e-9
5.6673829487358406e-9
4.405637414654426e-9
4.592466968132988e-9
4.48024806838481e-9
1.0136463975658235e-8
8.683471031312272e-9
6.297933888439705e-9
4.298728780138073e-9
2.9922135093530456e-9
2.358635982486217e-9
1.7541275722938454e-9
5.10684649381912e-10
2.2822701457367648e-10
2.6769873956716476e-10
6.697290350622994e-11
4.28291390065585e-11
3.1110087695781914e-11
2.513092518547438e-11
2.9798711299839965e-11
2.3102825267737454e-11
5.505236706569681e-12
6.592273669397152e-11
2.412671751850248e-11
7.225331038418037e-12
3.474752334026785e-11
1.0304341012928394e-9
2.832086654248058e-9
3.5216342028601863e-9
2.8725695477108753e-9
2.6687281262860474e-9
2.7521755675331293e-9
2.947690396338464e-9
2.971119778363109e-9
3.2892165632951e-9
5.218380301118145e-9
1.6602233651226244e-9
4.966795374305543e-10
8.134956968015498e-11
1.0721739251147734e-11
6.661070709582272e-12
2.2208226208504238e-11
4.660552633126507e-11
5.224678546538731e-11
6.13043355801391e-11
8.185854572106559e-11
1.2402065272335594e-10
2.184121494551176e-10
5.040933448169427e-10
1.5483404395574153e-9
5.448610855338981e-10
1.8214718932185578e-10
4.450679469540776e-12
6.460772379849848e-11
8.18376953146821e-11
9.423571473723821e-11
1.1073824536695677e-10
4.5975396146315476e-10
7.691099970130183e-10
5.637145546954587e-10
6.710201379947685e-10
1.080501218552114e-9
1.9590420624806398e-9
1.6247682268833513e-9
1.4552747662868014e-9
2.2037740196709218e-9
1.0320901849813144e-8
6.226868338775412e-9
6.820844570156048e-9
8.107292652115811e-9
6.841882620010328e-9
3.7145210618561928e-9
1.8615626663067916e-9
8.767442770950682e-10
3.98458971602298e-10
1.8071465730441891e-10
7.985567942051566e-11
3.3151894815206234e-11
3.3275408521910576e-11
5.902414763911175e-12
1.7426612011864636e-12
6.732962808723921e-13
3.5397307948834755e-13
3.457931799965342e-13
1.8462005141910584e-13
2.939603193249097e-14
2.3879852502106687e-14
3.2081474299512184e-13
4.947847621221064e-13
1.2516890120690917e-12
3.5880881026388374e-12
8.744306309781978e-12
1.2050972997788727e-11
1.1665220842984845e-11
1.4066551206410657e-11
2.2300121309074267e-11
4.147271063464989e-11
2.49560458365584e-11
8.974544632284003e-11
5.4841891191200357e-11
4.775581541668589e-11
9.900884385377164e-11
5.994095930026277e-10
4.977910558985735e-9
2.973683732945317e-9
3.701746269491128e-9
4.6101117561180764e-9
3.997786927969957e-9
4.404393578925113e-9
3.5773657282992875e-9
7.113738611470833e-10
1.8629054415642524e-10
3.740486574108963e-11
9.292297694854332e-12
2.7176724705305265e-11
4.328964676232283e-12
9.17826250876163e-10
4.1010557990492614e-10
1.5618744806503745e-9
4.0956469136007334e-9
3.1687448172433353e-9
3.900201086224562e-9
6.069995564841602e-9
1.1643503169919672e-8
1.5095535685526878e-8
1.1942225858147496e-8
1.2824329460400684e-8
2.224787951545355e-8
1.6601588998559292e-7
2.3661498320941527e-8
1.1780923215462064e-8
2.30373198410357e-9
3.504530541311727e-10
1.4566522374003666e-10
4.9982935784053606e-11
1.7681112049908107e-11
1.0132657063869434e-12
1.046680627873877e-12
1.8395498231491863e-12
1.197095661313619e-12
1.64331693143387e-12
1.8507002306274966e-12
3.503343230620285e-12
7.762783600254339e-12
2.5369060116337647e-11
2.0191542948659285e-10
8.58897620657808e-11
6.32827915429758e-11
6.161320397599209e-11
3.0917439905962674e-10
9.485866644707896e-10
1.4921059883446367e-9
1.2517926736972456e-9
1.1757628079954506e-9
1.2520818133705251e-9
1.514433214510781e-9
2.256092548743626e-9
1.688022240440096e-9
4.7011444220705534e-11
1.6149086033609673e-9
8.062829315582002e-10
1.9435796384465853e-10
5.5054090965664576e-11
1.5789389379444404e-11
1.545434938187481e-11
3.8375061525246505e-11
6.007035361232169e-11
1.0338399241104104e-10
1.8478604961684484e-10
3.373281250657169e-10
6.618477442531676e-10
2.3830551625374363e-9
1.8275738229702856e-9
9.572992585413873e-10
6.801981486131281e-10
5.331321665396551e-10
3.473209466045661e-10
5.486503605844418e-10
1.9477203333261747e-9
1.0565156272962542e-9
9.28712131588508e-9
1.1769608095281475e-8
1.0624207773001248e-8
1.497245792140111e-8
2.848859050602894e-8
4.0336360258813836e-8
2.9185754151423562e-8
2.9867918329795024e-8
4.8499418911160525e-8
1.6477895540800674e-7
6.440807308250002e-9
3.198297347294923e-8
2.849566090452843e-8
3.9219695834983945e-8
6.460969872406271e-9
7.35785127756961e-10
5.3132486193360895e-11
1.3909681787814019e-12
0.
1.5168488712241417e-13
4.854531712267644e-14
3.356782425308794e-13
3.919952690775476e-13
7.332988717546233e-13
8.300638341262945e-12
1.9183964844963876e-12
3.6507590789677956e-14
1.6487830233106396e-12
2.691768848197108e-12
3.94884197624851e-12
2.3007390648098736e-12
3.722507791158931e-12
4.802321439633029e-12
6.349952404967197e-12
8.803157015372652e-12
1.2813243703852026e-11
1.960314296049375e-11
3.161994925096332e-11
5.4055391877055985e-11
1.017046610618291e-10
3.122632128525338e-10
2.8128838170768355e-10
1.7383378311192705e-12
2.5105264789624302e-14
0.
0.
0.
2.272322633698757e-14
4.0305637683343414e-13
1.8531907760321176e-13
1.9532709117788108e-13
2.1447302587608567e-13
2.37117881090132e-13
2.4498790603024673e-13
2.006305228365577e-13
9.581562854149686e-14
0.
7.488684765138019e-14
1.2700549120753026e-13
1.6052226350822348e-13
1.8648874601180048e-13
8.105804094494288e-14
1.2792367243914609e-13
2.7719047406745324e-13
5.420131014240567e-13
7.314619128794253e-13
8.14632410397427e-13
9.421392268238042e-13
1.1874735412357042e-12
1.6708977180324943e-12
2.7478169693888617e-12
5.887651655978459e-12
4.7724712332477525e-12
1.0104117552471363e-11
6.390111563078791e-11
1.5988204692025921e-10
1.422726660925883e-10
6.671977948830592e-11
3.259865539832396e-11
1.5520721025179505e-11
7.204292036192006e-12
2.9745573352913957e-12
3.614918189043019e-13
1.577693386721447e-12
2.2468828908396123e-12
3.7325775923428103e-13
2.6095256037534253e-12
5.2756092250641715e-12
7.723081711718095e-12
1.0312225116820296e-11
1.3370930899992424e-11
1.7280232422861775e-11
1.246683292342224e-10
3.104701109918663e-10
1.704437028729095e-10
1.5093950313708066e-10
1.7189251982087548e-10
2.3588122769955464e-10
3.8723531739916924e-10
5.136542856847491e-10
4.4199047641843333e-10
4.960062329252015e-10
8.434917267321105e-10
5.286970309743781e-10
4.277153234254268e-10
4.781864615360361e-10
3.084888067583765e-10
9.607472784917954e-11
4.386127817573241e-11
2.9152378886146415e-11
2.212016412169786e-11
1.8009437657057723e-11
6.782513669023765e-12
4.4085063839869417e-13
2.384923668691148e-12
4.547762669225807e-12
3.817151581013973e-12
1.0672241790287281e-11
2.2776508813632943e-11
1.6664133238501072e-11
1.5848317310061544e-11
1.677695536657252e-11
1.8976101776256618e-11
1.0941876542060419e-10
3.00759780150956e-10
1.9965555163387516e-10
1.6864378188511461e-10
1.7911066039545598e-10
2.1847828027170902e-10
3.055412243195695e-10
4.976076690817767e-10
7.805525721267203e-10
8.629585585959856e-10
1.0571323781153015e-9
9.778430537065338e-10
7.423919179728427e-10
3.685791773184461e-10
2.3231804223810166e-10
1.3938058980708026e-10
9.383304870125117e-11
8.045599424638337e-11
6.42876504936344e-11
2.1439299249277212e-11
6.471143489093504e-12
1.9273420779159174e-13
5.339237113043524e-12
1.1020097836882875e-11
4.148625019067708e-12
3.4714661876350714e-11
3.123019115087343e-11
3.108302950771533e-11
3.3078000409860955e-11
3.701741971244411e-11
1.7223186441570187e-10
4.4490507461324917e-10
2.600079514806356e-10
2.3596984083286833e-10
2.703751562952557e-10
3.672663832935106e-10
5.905377903310717e-10
8.428271539679214e-10
7.272482799560424e-10
7.266107596829354e-10
1.0695827646696199e-9
1.968046570255879e-9
1.3339374940747037e-9
8.714672533303761e-10
6.784581240779776e-10
7.28438567844635e-10
3.1707402564969083e-10
7.773791373909504e-11
3.6736013004395553e-11
2.4495824696187767e-11
1.678777695802438e-11
9.914684850019768e-12
1.4409701809860102e-12
6.094887544984647e-12
8.464211463095732e-12
7.793230400321095e-12
2.6987933179396984e-12
3.345028977487596e-11
2.1744214468298552e-11
2.0229594655470835e-11
2.1226870527617386e-11
1.1005156788640365e-10
3.3497858820819997e-10
3.7049459572667075e-10
2.9962111131452335e-10
2.938689130746329e-10
3.190727488341242e-10
3.697025257847398e-10
4.5653291436277023e-10
6.110742919936885e-10
9.078535777675728e-10
1.4981621370173525e-9
7.409263123596001e-10
5.153516384087477e-10
4.1694676192856915e-10
3.083694470441908e-10
2.578148638681696e-10
2.3519232087641444e-10
1.036319561419443e-10
3.903680816999231e-11
1.7493025222802388e-11
7.68377941173568e-12
1.4885878309804526e-12
2.528035945536454e-12
6.976094758316137e-11
9.990874431171565e-11
8.314238669046298e-11
8.166152505255115e-11
8.69211607330971e-11
9.803376420642929e-11
1.163137643871396e-10
1.451431126468873e-10
6.989454525154241e-10
8.162126239341142e-10
4.854628931064511e-10
5.065316439293779e-10
7.224190794185386e-10
1.2701607846363308e-9
1.1799132774869844e-9
1.0492545155556725e-9
1.6574460942957202e-9
5.205335208903929e-9
6.6021237479275196e-9
2.415362824386908e-9
3.996315012043859e-9
9.85360877684498e-8
2.188737550806295e-8
7.661600980190744e-9
3.756700658885168e-9
8.623334888644383e-10
1.7955864551382858e-10
5.579238613755911e-11
1.8010710865445794e-11
2.743627907527892e-12
5.670207975803625e-13
1.6086498621861192e-12
2.905950884599874e-12
4.3958365084207685e-12
6.105994614833558e-13
1.784722880861094e-13
3.996325949467862e-12
6.40497038697913e-11
2.1130954872776986e-11
3.746155328784618e-11
1.6133876164622664e-10
3.883694117752227e-10
5.019288196330043e-10
4.78417008432828e-10
4.628817207310422e-10
4.72131512155597e-10
5.006813833515027e-10
5.459543467852103e-10
6.104368073608319e-10
7.030709017207588e-10
7.400698445483724e-10
9.99638709258792e-10
1.1715454636842587e-9
5.643373157246297e-10
2.629975000636257e-10
1.4674224766624514e-10
9.622630643714293e-11
7.504590268653486e-11
7.906100686621579e-11
1.300307974748678e-10
5.459849590805879e-11
6.428469092595103e-11
8.777464662029643e-11
1.1141835840040848e-10
1.3522444713891812e-10
1.6325087487482824e-10
2.0037804512454562e-10
2.53216910439829e-10
3.327542304031701e-10
1.6501053434153439e-9
1.2638152132521946e-9
8.453178019011292e-10
9.852058507579258e-10
1.646667892851465e-9
2.1877200696733808e-9
1.5969606597299734e-9
1.927105162116459e-9
5.192204759542336e-9
2.6286757491405887e-8
2.4296683369952164e-9
1.2879658856149975e-8
2.819744311575349e-9
1.3748938069129486e-10
7.637190994155766e-11
1.572368451690631e-10
4.759219859920409e-12
3.485681361434204e-11
3.436925023821955e-11
7.500156874189369e-12
6.853458793317241e-12
2.1036950996240524e-10
1.0808425207378114e-10
3.167148956553286e-11
1.9761254730624128e-11
2.132287258324952e-11
6.15468540640495e-11
6.674853951667492e-11
5.291921147181138e-11
6.10349604015862e-11
7.678924010049432e-11
1.0589064127409269e-10
1.6216299531157455e-10
1.9896379780797647e-10
2.362676090063963e-10
2.771412449708846e-10
3.1456829610550387e-10
3.296523151674676e-10
3.1200820371417665e-10
3.050762805164635e-10
1.1186739675881479e-10
1.3801223423002838e-11
1.1284152409495343e-11
5.556092984997096e-13
3.534757453398171e-13
3.841923512469223e-13
3.9341703651360884e-13
7.175086052455791e-13
3.131262774741229e-14
2.4606802358557066e-14
4.382777457734203e-14
6.108555012878408e-14
8.532070308105405e-14
4.600078810525676e-14
1.090215743088795e-13
1.458235185076726e-13
1.8795358461164302e-13
2.389503755038945e-13
3.0093991440334095e-13
3.754736649377864e-13
4.628696865450794e-13
5.600894911623383e-13
1.82779374834741e-12
2.771581839453411e-12
4.37826902929928e-12
6.476555655698779e-12
9.221957564324753e-12
1.2920685241509767e-11
1.803840245994951e-11
2.5166832186528196e-11
3.329068142545537e-11
4.0099644350235364e-11
5.947640958862576e-11
2.1841121284225585e-11
1.8509236787166575e-11
1.9881731185956242e-11
2.415979059976615e-11
4.616923655907137e-11
5.1294990302255056e-11
4.91168485140678e-11
5.84972681156843e-11
7.036401240070029e-11
7.327920452145601e-11
7.452010841362508e-11
7.480286424702559e-11
6.311918267678387e-11
6.082536683298941e-11
3.690570313319429e-10
2.487883620896859e-10
2.1524596128358212e-10
1.7677093842110316e-10
1.1665023448276191e-10
2.5394388914119827e-11
2.9083825740894365e-9
7.1101323675631236e-9
4.7934614105501305e-9
5.35990185675759e-9
7.654328953922337e-9
1.3652027098765826e-8
1.9081440847868987e-8
1.638451162069541e-8
8.107208053764832e-9
6.234094990154315e-9
1.2837166064747583e-10
3.5702888387073484e-10
3.3830484129756714e-9
4.7526248456848105e-9
2.5110940071711752e-9
6.341176300450828e-10
3.8879362650576995e-11
1.0706295194360831e-13
1.4265639875562164e-12
2.1018894815007928e-12
3.861875891410833e-12
1.038819805910144e-11
1.4207185709510497e-11
1.121622678055684e-11
1.365644230496364e-11
2.2947094805551066e-11
4.9956407036407775e-11
3.8007048698307e-11
1.200856340655457e-10
9.986894569632244e-11
5.420624175813664e-12
2.2355443382751375e-10
4.604851467750646e-10
4.3972142088177415e-10
4.378289614242634e-10
4.5982351152892357e-10
4.976524565430487e-10
5.50949562089055e-10
6.240543608994485e-10
7.249086209522045e-10
8.653698381243201e-10
1.061475282011347e-9
1.9620719284402606e-10
3.1827808110469166e-11
1.4842117113307858e-11
5.24379590564313e-11
1.2600411860194852e-10
1.6083677140620685e-10
1.3060375182542732e-10
1.2888210788832276e-10
1.545200565384121e-10
1.9900216972052582e-10
1.387084270519065e-10
1.3177245995807288e-10
3.493092760456958e-10
2.2030993657826527e-10
1.8481557887724449e-10
1.7760853303513697e-10
1.8582837920673644e-10
2.0735740922394948e-10
2.4480075484418675e-10
1.2684603710814849e-9
1.5864642128355946e-9
9.0850506206039e-10
9.17192848774994e-10
1.2521539892890737e-9
2.1631757393977972e-9
2.226773913438508e-9
1.8371138305747697e-9
2.496042012467605e-9
5.645903807867355e-9
1.6963980234952225e-8
3.087796569053908e-8
8.048666468671836e-9
8.799623242324566e-9
5.410660675070698e-9
2.666108713402152e-9
1.5453069545489127e-9
6.724364673949067e-10
2.5362005769881446e-10
4.8060855559740806e-11
1.3902194562793638e-11
8.26632326503232e-12
1.7441772137248394e-12
8.824358271824537e-12
2.2164120332272598e-11
7.518718649953287e-12
3.7249270096845945e-12
5.801847090245847e-12
1.286324765225889e-10
4.739099930645137e-11
3.797636984931173e-11
1.1281719629652232e-10
4.6428590930240037e-10
9.786548282592368e-10
9.607820373250508e-10
8.890656431763074e-10
8.944232650791777e-10
9.509108191259068e-10
1.0464176443455156e-9
1.1860764144648737e-9
1.396459423599213e-9
1.7489033741764378e-9
1.38987943378005e-9
1.2635564248510953e-9
1.2715682608303707e-9
1.1216008524296658e-9
4.85843683705801e-10
2.1802005312178672e-10
1.1988672649166349e-10
7.530483313650403e-11
5.367036002618779e-11
5.183868203199799e-11
1.464479203707656e-10
1.7339168891568478e-10
1.8114808404316122e-10
2.1325155733317264e-10
2.4848121999023825e-10
2.8920933244901983e-10
3.4197326626852565e-10
4.150875034621225e-10
5.208634187960304e-10
6.797755226723384e-10
3.085857626096781e-9
2.2211861229160527e-9
1.5318579822150588e-9
1.820105347149421e-9
3.1023340090723056e-9
3.726443268841334e-9
2.7368361135541975e-9
3.465785055796362e-9
8.802127768836546e-9
1.3251640762676818e-8
1.564854653672337e-9
6.584177635315453e-11
5.847464214047379e-9
7.311434576498043e-9
3.080141362221193e-9
2.2897730042841994e-9
7.057423819335955e-10
3.317289632800012e-10
7.647880088343239e-11
1.0640025465931956e-11
1.0360684967361755e-11
7.0928805527396604e-12
1.091267169354875e-11
1.5732289736505155e-11
7.49879287548324e-13
4.280633913623483e-12
5.791156775070631e-12
5.681532944316659e-12
5.798774973294239e-12
4.949645522070083e-11
1.1469287732414956e-10
2.9276943768049256e-10
2.504558943562991e-10
2.654902363826618e-10
3.3048007070456565e-10
4.3580331679665564e-10
5.732255634874474e-10
7.204153720338994e-10
8.334132509109743e-10
8.422291043924496e-10
7.634501492669464e-10
5.924595775224632e-10
1.4792838623760458e-11
9.99017023431699e-12
8.796466781472147e-13
8.178261275587836e-13
8.661420025162458e-13
1.747219889411132e-12
3.5553547188033975e-13
0.
2.998050278022815e-14
4.416689669687759e-14
5.821295347171371e-14
7.346463192979582e-14
8.756368483573987e-14
7.717134785853742e-14
2.915513797128747e-13
2.7815309222078826e-13
3.275730571375406e-13
4.02335026062317e-13
5.009261573927009e-13
9.388141057625843e-13
1.4913675797830394e-12
2.3189404542804473e-12
3.3499772521248334e-12
4.662070901683271e-12
6.39016557611933e-12
8.72438464510945e-12
1.1933179137219703e-11
1.6401376072337596e-11
2.265230790129069e-11
3.102312919015283e-11
1.2857593389391431e-11
1.2343198150891438e-11
1.0245922609199827e-11
2.6154075393831173e-11
2.3646915687718242e-11
2.457469666100218e-11
2.6848922124387848e-11
3.019582361668852e-11
3.435096285151111e-11
3.905272463575205e-11
4.378003084689321e-11
4.6895338264623186e-11
4.390199005763116e-11
2.930469115344129e-11
1.010667893461407e-11
2.6171798700925704e-12
1.0162311220130256e-11
1.6562690772635955e-11
2.3932774754057294e-11
3.3303886123616635e-11
2.0508568115271555e-10
5.981207800321089e-10
3.518336741846871e-10
3.290249743357719e-10
3.919562338359556e-10
5.613160996698405e-10
9.484633564058673e-10
1.1855693693474272e-9
9.841197316567203e-10
1.0713056115801513e-9
1.818692269480174e-9
1.1337588913543768e-9
9.039669579410257e-10
9.8859924890313e-10
5.807180345062091e-10
1.5498634797867364e-10
6.888551068567433e-11
4.574386306633034e-11
3.393117898734489e-11
2.5953305128115552e-11
1.0780388013524529e-11
1.617903098157057e-13
4.0477112532986786e-12
4.480496260718818e-12
2.56123256983188e-12
4.259675423318931e-11
7.175277074794797e-11
4.4210502371394034e-11
3.9997103915887286e-11
4.187745111654417e-11
4.781398033879621e-11
2.733114477776188e-10
7.000325219223586e-10
4.642232721603295e-10
3.802160089982729e-10
3.9391079337765817e-10
4.704778709140232e-10
6.489750021193949e-10
1.0695695124402167e-9
1.920468442740085e-9
2.70154384187207e-9
3.445943113203023e-9
3.1977087724713917e-9
1.9666909306596436e-9
9.138777674047641e-10
6.29001492312554e-10
5.084545487866869e-10
3.593913565677314e-10
3.0227833967396595e-10
2.2444054403785063e-10
7.762665325728139e-11
2.7484465560201918e-11
6.099597389608558e-12
1.3119508148128982e-11
4.768636705906483e-11
1.3225112579401194e-10
7.532796970461113e-12
4.754900796865807e-11
6.344651336758381e-11
7.364986543456247e-11
8.457141095969514e-11
3.45128347487657e-10
1.0020942353513302e-9
6.115083422021155e-10
5.779642139831038e-10
6.854395038438837e-10
9.665842384451892e-10
1.5970001792473611e-9
2.053351324351456e-9
1.632502379218189e-9
1.570878523359779e-9
2.274223957595755e-9
6.892453897064019e-9
3.5176105759462628e-9
2.0482201130379495e-9
1.3346138271662611e-9
6.45057564783899e-10
3.0975281572936776e-10
7.332504450695257e-11
2.5882761848502424e-11
1.7025965474782936e-11
1.0851301047259943e-11
3.4763841301593207e-12
6.7556577365910745e-12
6.591319726603127e-12
2.7020020035231726e-12
3.897292492704471e-12
2.8685708014401842e-11
1.61832535807445e-10
6.078392362331613e-11
4.887529252314041e-11
4.92786590002442e-11
2.662080130018615e-10
7.208604315758331e-10
8.399012656277873e-10
6.490716584018949e-10
6.084814480807319e-10
6.401056763815153e-10
7.301462490567112e-10
9.117419242380544e-10
1.2950114328093465e-9
2.232217376731416e-9
4.6735663873923366e-9
2.172937702708736e-9
1.3822830966545421e-9
1.144999064182898e-9
1.1554646794227653e-9
1.3071612432567993e-9
1.019330972685655e-9
4.0228698156107506e-10
1.801717140929931e-10
9.32392815547122e-11
4.753599895856557e-11
9.082747099587286e-12
6.012642065803177e-11
2.3711955191460136e-10
1.4690147614519538e-11
8.316706721337812e-11
1.359148263362846e-10
1.7107460979367135e-10
2.0341429566847984e-10
2.40551515497633e-10
2.881051443392375e-10
1.4230868824636185e-9
1.8315902435149643e-9
1.214600710676036e-9
1.3617586324607529e-9
2.083389063863998e-9
3.587549802611949e-9
2.828380471949464e-9
2.428495548659441e-9
3.617710607573221e-9
1.695693119969958e-8
1.0463854146195145e-8
2.529762035776882e-8
2.0807167910995392e-8
1.782524217875903e-8
1.9355474454717702e-8
1.9980494745305044e-8
1.1048365946225835e-8
4.95362925908666e-9
2.4108043871430703e-9
1.236153072509584e-9
8.773932627817424e-10
3.243972565493622e-11
4.729005730790674e-12
1.2867513710334116e-12
1.3245422351656473e-13
9.335418642464615e-14
3.0445763945451994e-13
1.7588844265073998e-13
9.665024834326893e-14
2.240325673801949e-13
2.391680827748238e-13
1.36599378644515e-12
4.705910299074019e-12
1.1941867989040725e-11
2.7285862589312846e-11
5.6079719946150453e-11
9.016639563399023e-11
1.1041296216436491e-10
1.282343827731663e-10
1.5595468872474417e-10
2.0363255815164037e-10
2.398210351670944e-10
1.8572523090434386e-10
2.205939147991112e-10
4.442535583663571e-10
1.3900903094649184e-9
1.0561637317259392e-8
2.3552099240358033e-9
6.111857317197915e-10
2.461915175098176e-10
1.1163512955497235e-10
4.611371201528694e-11
1.1498106308159403e-11
6.512065198725256e-12
1.0404395209734402e-11
6.299205643757126e-12
4.6837942094908304e-11
1.000128660868192e-10
1.5549400740724766e-10
2.1316541484013362e-10
2.775320469114097e-10
1.3791958618800871e-9
2.846113767926168e-9
1.7718017085884063e-9
1.8632481562240378e-9
2.569329440518534e-9
4.431727829334655e-9
4.917919786894066e-9
3.5689594262415173e-9
3.750983592945904e-9
7.371535312335235e-9
1.4040303685751277e-7
3.7158095000144034e-10
1.0146706529169343e-9
7.280001907060403e-11
3.887429973758005e-9
1.8329768945871582e-8
1.8095875716739858e-9
2.5714543920405516e-10
4.361666771070035e-11
1.6363086053268118e-11
3.3903030299286587e-12
4.529155499133233e-12
6.6694620926121e-13
2.9723465205466484e-13
5.533843245324458e-13
1.1938851808339162e-12
2.319369628657923e-12
3.7378542867528636e-12
6.2025254979306955e-12
9.13703909558931e-12
1.3073450383243448e-11
1.3175473607265295e-11
5.524477806852779e-12
4.837730292502575e-12
5.809705847074633e-12
8.196777959586777e-12
1.2737341815374996e-11
2.116327694534228e-11
3.708355313920107e-11
6.767609325630728e-11
1.1635875106352851e-10
8.291064490266331e-11
1.8741830133569769e-10
9.126921039577193e-12
7.382028847784497e-13
9.36087322609648e-14
3.623911967460564e-14
0.
5.744181499431023e-14
8.233758663765808e-14
3.1440274393918934e-14
0.
0.
3.7281024399020296e-14
1.0557618820496104e-13
2.3424261030740094e-13
4.328839897523501e-13
6.87606642480121e-13
9.825292718310564e-13
1.3225759793902642e-12
1.7324858125463478e-12
2.252234757434886e-12
4.121869967705305e-12
4.464884749424659e-12
7.656444812103604e-12
1.2177782575703046e-11
1.6117709394648297e-11
2.017708056880862e-11
2.7259204899666773e-11
4.411880280493603e-11
3.245790810505283e-11
4.975377189946003e-13
6.60706015520559e-11
7.562946433716682e-11
2.2722395508399454e-10
1.501031954962713e-9
3.937520008200974e-9
1.8132716145488145e-9
6.595800733796727e-10
5.318860233629156e-10
3.9445899383355516e-10
1.566331336351809e-10
7.926016854640657e-11
4.182885549227678e-11
2.2867297328965747e-11
1.656237129468058e-11
6.002089266886409e-11
1.8353081230602603e-10
1.057785531555361e-10
7.973639994389715e-11
3.652054849136745e-11
3.866976840458554e-11
1.5557137559844582e-10
4.275853102920145e-9
1.2928330195320625e-8
8.10715456999066e-9
8.116359187484921e-9
1.0195746078046935e-8
1.5423896117781053e-8
2.7442563786412516e-8
3.35599400167703e-8
9.366688770727897e-9
6.118137243524802e-9
2.387926561897597e-9
2.4622884861626408e-9
3.7931386727642156e-9
1.7936872096610878e-9
1.6286777002941424e-9
5.785205582299171e-10
2.383142625443442e-11
1.1339686215066283e-12
9.353071586325657e-13
2.6303389164238573e-12
5.747395049118932e-12
6.230296630195184e-12
8.488406922690835e-12
1.4490088369497669e-11
3.1101687336918295e-11
1.0876745376552868e-10
1.3602357327291563e-10
6.584613220707603e-11
4.0676055771918194e-11
1.986251059768388e-11
6.899398192364315e-11
2.7982542284892364e-11
1.154675814041269e-10
1.2900560837604758e-10
1.438942070247867e-10
1.6646838630871904e-10
2.0337980468118607e-10
2.6774789615387e-10
3.813960105396465e-10
5.165654276897433e-10
4.930658422012035e-10
4.0629938260526346e-10
7.6568001806714e-11
1.8899283521508995e-12
9.153649110934927e-12
1.2750398088291061e-11
2.199693898915864e-11
3.659121516588915e-11
5.984885196951475e-11
6.575926016322663e-11
1.4666241565744785e-11
2.4399348429060806e-11
4.922217831740297e-11
9.565129439965366e-11
2.4835946953978067e-10
8.840565222081779e-10
3.6175392792447563e-10
2.8054746985638684e-10
2.8317505460834005e-10
3.3161520249587663e-10
4.3484877152938153e-10
1.5839758734666525e-9
3.5146501976431483e-9
1.8056926450761431e-9
1.5451250335738525e-9
1.7335178167772682e-9
2.428121108879373e-9
4.395538708026993e-9
7.832999755069494e-9
1.0945649659538912e-8
5.8445172703858384e-9
2.8717175127598666e-9
2.2837708220440603e-9
7.065803734566371e-9
1.3656854707820544e-8
9.910424968834019e-9
3.360400071780288e-9
1.2159612548394624e-9
5.559986211686035e-10
3.3312763041367784e-10
3.562298387428313e-10
3.13284449031402e-10
1.0361470927275785e-10
4.344076333697711e-11
1.0127398676627279e-11
2.638448019212023e-11
1.6402936815953897e-10
6.048662020117552e-11
5.034380666497968e-10
2.9734612412764935e-10
1.9499372525341747e-10
1.457244908832379e-10
1.3412434203712028e-9
4.709615876708615e-9
3.4696105894869213e-9
3.3821807863811175e-9
3.9669447629517515e-9
5.234872681083576e-9
7.845969823911766e-9
1.2844808081458489e-8
1.50840987197282e-8
1.373356754560475e-8
1.9009510460127194e-9
4.589011393548501e-9
4.6380761785107925e-9
1.281534285748613e-9
7.571990781912219e-10
4.5029718514690785e-10
2.1175844809478816e-10
2.09456799724936e-11
8.208441931164578e-12
1.7091790389814552e-11
1.7351330720542364e-11
2.1443376593952663e-11
3.274422050123375e-11
6.305273473736249e-11
1.8188864815300603e-10
1.8616679846734287e-10
2.4533497476755046e-10
1.961945524027779e-10
1.8426505673679884e-10
1.9396391523802798e-10
2.1669273173227095e-10
4.39685221455494e-10
1.860230789637086e-9
1.2430548416073852e-9
1.1673360883351081e-9
1.3364063521951624e-9
1.8064891482342088e-9
2.8956339221380596e-9
3.901850284813758e-9
3.151130182091896e-9
2.9374647822359003e-9
4.0323346729503975e-9
9.598740474483194e-10
1.7951249590328703e-10
1.7004962087843774e-11
1.7992522958971315e-11
1.59017252745104e-11
1.8440851613955238e-11
2.946640450612081e-11
5.454114485097031e-11
1.0590006360118105e-10
9.811366509533882e-11
7.152584884472121e-11
6.28808288447929e-11
6.021473524803942e-11
5.979358765071915e-11
8.049158290596436e-11
7.997804888493417e-13
1.6899666357346247e-11
2.6051405689304523e-11
3.665916006746978e-11
3.624305540615308e-11
9.716229159533272e-11
6.653503612653101e-11
5.480741025167382e-11
5.929574344130379e-11
7.465876523057499e-11
1.0667061906345029e-10
1.7622539985196603e-10
3.238105557646625e-10
4.80676925931088e-10
6.122654549043899e-10
5.306510668629906e-10
4.874863075159366e-10
5.989742723264331e-10
2.800633157892314e-10
1.672978317173628e-10
1.5677739191464866e-10
1.273190722716513e-10
1.0324581794085163e-10
9.44363315734901e-11
3.206114523780889e-11
9.173069729176491e-12
7.601620284997138e-13
7.111983056122698e-12
2.5423484308374092e-11
9.669508810304787e-11
1.8814255338318513e-11
6.057989977153972e-12
1.21196559073357e-11
1.5134688955986924e-11
1.7835941655814496e-11
7.596333640082183e-11
2.621620351886804e-10
1.7202754240885355e-10
1.5658447482717428e-10
1.7717014614644567e-10
2.323856173536032e-10
3.5350990154008413e-10
5.702645608834301e-10
5.87337108239751e-10
4.887075005188176e-10
5.171546938604597e-10
4.5842938578407973e-10
4.0650630321632936e-10
1.5207364934089726e-10
4.6105171570270277e-11
2.3005931735781204e-11
1.6022380034778638e-11
1.1902664462026738e-11
9.398017685939202e-12
5.213242876739143e-12
1.5560636279259153e-12
8.505413361058243e-13
1.940691501679046e-12
6.036682074991042e-12
2.07044278540479e-11
7.910395921664808e-11
3.372221332717861e-11
2.6797722721255925e-11
2.699503834274938e-11
3.10197582039109e-11
3.9481337927383636e-11
1.6105749294801201e-10
3.305657086210094e-10
1.765256897615991e-10
1.5062652333643358e-10
1.6709441877435272e-10
2.2853508301644448e-10
4.0175544545405127e-10
7.848687768267315e-10
1.2122261133189604e-9
2.8275004382182496e-9
8.808055981720962e-10
7.71534164858387e-11
1.4852523234336793e-9
2.4164948542042523e-9
7.152827467156445e-10
3.3766721569946913e-10
3.407129010226017e-10
3.1967662180923633e-10
5.090280976075694e-10
7.875950730036802e-10
3.163285062635505e-10
1.1886844261445488e-10
4.8935621705004136e-11
1.1078790809845091e-11
4.5037623117719587e-11
4.123855203429425e-10
2.3324934247774953e-10
9.78810758887631e-11
9.748160504332235e-12
2.2489467993071976e-11
3.7488687967026846e-11
5.572050898075127e-11
4.701018579907336e-10
3.599751992228432e-10
3.4243855747004453e-10
3.91969148642276e-10
5.109388058373584e-10
7.654826770266851e-10
1.2431815879545663e-9
1.3633084283143273e-9
1.1295644447500486e-9
1.14325757213692e-9
6.351767518863429e-10
3.655934726112438e-10
1.1724327074504136e-10
3.6545643813359295e-11
1.8769138784139526e-11
1.296080507745518e-11
7.145568446108133e-12
5.139501701653058e-12
4.240590132487806e-12
4.664140711996989e-12
7.56428331757845e-12
1.3972028329066176e-11
2.879521452107341e-11
8.150427558376074e-11
2.407807361263349e-10
1.0687806814614214e-10
9.08223602380047e-11
1.0190018376138469e-10
1.3886189464116937e-10
2.997297605439834e-10
6.02477582983814e-10
3.26085328822402e-10
2.662198671380546e-10
2.8515641114679153e-10
3.8133994890487505e-10
6.833627254030303e-10
1.7732662384779854e-9
4.969277546156453e-9
2.1931517057010844e-9
3.3620622586063678e-9
7.74762495841024e-9
6.194722013420098e-9
7.648596026686577e-9
1.517704432604126e-8
2.7786564566730838e-8
1.0862975964116659e-8
3.315886099397796e-9
1.0021849267908592e-10
9.384784839702114e-9
1.3203663857252437e-8
6.813200750528585e-10
3.0394192317474686e-9
3.342328037493592e-9
4.393168029905305e-9
1.1283893741684504e-8
7.398847024467723e-8
1.3737851413211091e-8
9.019876641491257e-9
9.8265291561e-9
1.2661871158427308e-8
1.0065172764797933e-8
1.7131923358250636e-8
9.963806090066946e-9
7.246141624896493e-9
6.727737597176642e-9
6.876916928601951e-9
6.705045452125802e-9
3.976097481070591e-9
4.751209147537544e-9
2.719385682550953e-8
6.066336901688136e-8
3.931806710838486e-8
3.960837382766919e-8
3.508539814439627e-9
2.9754045299572916e-11
0.
2.815469887974549e-12
8.413950340619332e-13
5.560753869888425e-13
1.625277848619646e-13
7.723936671343316e-14
1.177703600074406e-13
3.173571168634721e-13
1.174103350067075e-12
6.399125774442374e-12
3.6464201657249755e-12
3.5426192954454693e-12
4.259242303779378e-12
5.585568073706719e-12
7.6383149382221e-12
1.0646488295333125e-11
2.2284021907630206e-11
3.556796685041493e-11
1.6237282232217084e-11
1.2425415608887772e-11
1.2142354756791106e-11
1.4495769417310737e-11
1.6859549256789363e-11
9.487237255166036e-12
4.936601108199372e-12
2.852829549639601e-12
3.1821767683336727e-13
1.523800111916979e-11
1.696362354221648e-11
2.568074563155205e-12
4.344370650969184e-13
3.304583398102639e-14
1.1699403588025856e-13
7.027357094412053e-14
5.143042425146067e-14
7.910523931388909e-14
3.4583709814099544e-13
1.820047583158512e-12
8.265035166981646e-13
1.2216043620808808e-12
2.9208164076705004e-12
8.347977739284254e-12
4.576527852635742e-11
2.3200746370974293e-11
1.5612989519504727e-11
1.488803780689284e-11
1.670170551969467e-11
1.052773334320776e-10
2.4513819281654693e-10
2.1841810895508207e-10
1.6508115239808285e-10
1.5728830274788092e-10
1.7160878877838312e-10
2.120124055425466e-10
3.087984170005206e-10
5.706573186369635e-10
1.3799358231152183e-9
2.6384640842242732e-9
7.298532289509787e-10
4.976671374659945e-10
4.061378343682906e-10
3.5901633987260183e-10
4.4248658680352746e-10
8.224048527779203e-10
7.501190974807038e-10
3.1886668958474747e-10
1.453571280358286e-10
7.028905149591197e-11
3.1105805098979655e-11
8.427315131310494e-12
1.4201659280842932e-10
2.523794661172952e-10
9.211746550334636e-11
7.760529067826438e-12
2.945910609206619e-11
4.7693667232872735e-11
6.077179905405436e-11
2.495268889346845e-10
5.956744559737244e-10
3.8555943225659917e-10
4.073156206370959e-10
5.569724865122147e-10
9.633012392923428e-10
1.3747086324533598e-9
1.0717038438495061e-9
1.06257883099065e-9
1.74611106996389e-9
8.961702479830426e-9
4.296516668247925e-9
4.6397100703740755e-9
5.634561467260749e-9
4.7821143513359954e-9
2.481124320620442e-9
1.20731524452237e-9
5.438060327672584e-10
2.329621351819023e-10
9.80725094996133e-11
3.7177819029938086e-11
8.748026520625116e-12
4.279534055625679e-12
2.830478748064224e-11
5.96762560867442e-12
2.381809693945831e-12
1.2043748728805702e-12
8.603512337076363e-13
1.2778435810348583e-12
8.944906117402706e-13
3.544587353001907e-13
5.016818075895296e-13
1.3206433784865061e-12
2.3041810334849927e-12
3.960641590516486e-13
3.454023741305907e-14
0.
0.
0.
0.
2.832956498851068e-14
9.869732613045985e-14
2.744247612793e-13
1.5019750586729819e-12
1.7956291203850794e-11
2.0956632373311598e-11
2.191562032864552e-11
5.606774746246563e-13
4.9214500890764944e-14
0.
0.
0.
0.
0.
0.
0.
0.
0.
0.
0.
0.
0.
3.0415986665553535e-14
4.351702642108181e-14
8.357961216941953e-14
1.5863440105444098e-13
2.740001302704187e-13
4.0258850326478797e-13
5.163801874210463e-13
6.358547585081006e-13
7.916180236742511e-13
1.0142697555583877e-12
1.3466373118919195e-12
1.5471759608180372e-12
6.022599109783054e-12
6.718068380728517e-11
1.3055368397255796e-11
4.881422123078319e-12
2.180292894174384e-12
1.0650672331028424e-12
5.526663849310827e-13
3.1222463345436247e-13
2.4353451480739e-13
3.4989169676653176e-13
6.29049519334936e-13
9.998600375783624e-13
1.4078075332439096e-12
1.8785909684833897e-12
2.479486288306232e-12
3.3137868260202695e-12
4.558348271018734e-12
6.55788183981599e-12
1.0077702995701948e-11
3.970120891392798e-11
8.056017045269288e-11
4.56560263094592e-11
3.3173794031668125e-11
3.151681978593394e-11
3.618607637796114e-11
5.2459631715791514e-11
1.0589305287118154e-10
2.786603911451146e-10
3.076417049963622e-10
1.8578707574375152e-10
2.3590076562942435e-10
2.328856205676507e-10
9.112562246728479e-12
4.558492826344043e-11
5.726255640647351e-11
7.363238043784858e-11
1.0641366335978933e-10
1.4347995028445026e-10
3.679045236137721e-11
1.3228966493880967e-10
2.009029628567931e-10
1.1624556151029333e-9
1.379941957443538e-9
1.6767908917259278e-9
4.944132786218806e-10
1.6552567125496407e-11
5.883318132511069e-11
1.3164685862639065e-10
2.2388957477536557e-10
4.160369530374603e-11
2.1586810526135244e-11
3.629994343183467e-11
4.1231494993432554e-11
5.004036988644684e-11
6.748281488402791e-11
1.0402437269144885e-10
1.3656511238194183e-10
1.0366164267181957e-10
8.612893415818795e-11
1.0121659284049399e-10
2.2837332437806552e-10
4.575490545753453e-11
8.319835993739583e-12
1.1658574032156486e-12
4.102217046906584e-13
7.583496844597799e-13
5.548156024373465e-13
8.218930095935755e-13
3.5077487476215913e-13
2.222290198489819e-13
1.483550451024129e-13
1.008192104474835e-12
1.2479182240558915e-12
1.4865026014336553e-12
2.495750272002999e-12
7.307394959672865e-12
1.362459317965173e-11
5.968032270340125e-12
4.793724711744632e-12
4.847218172313754e-12
2.7381959817842954e-12
1.3140075213011581e-11
1.2390152505686438e-11
9.87314979915434e-12
1.0501204915145708e-11
1.3903648893180812e-11
2.3707644088739172e-11
5.1667592020195744e-11
7.984377811119527e-11
1.0375372117150416e-10
1.6235688461546653e-10
1.372020744970821e-10
2.2789634095653728e-10
1.8969248969281557e-10
2.378783692920998e-10
6.078592424501467e-10
5.045411101159517e-9
4.237605904060659e-9
1.8150285734562463e-9
6.678956893390755e-10
9.491947101639265e-9
9.368485215382546e-9
3.967798159437828e-9
1.9157317779651426e-8
1.1345600580070764e-8
1.2403865502972159e-8
1.5220950756612837e-8
4.854594061379373e-9
4.6027098379954744e-9
5.8597623068069275e-9
8.232714255127892e-9
1.1273412483493545e-8
8.080682622592535e-9
4.8111617893434896e-9
5.140558657032691e-9
7.89557827557882e-9
1.1657549357627165e-8
7.595172083729481e-9
5.200848081064664e-9
2.3120983148264893e-9
9.724537886136977e-9
1.11761593270533e-8
3.4000002245864026e-8
4.2292544343909366e-8
8.130574489655779e-9
7.240346373316242e-10
3.912477079809867e-11
7.888779012421062e-11
2.5718419801848053e-13
5.4204308422409506e-14
0.
0.
0.
0.
0.
0.
0.
0.
3.128111734534456e-14
2.0936516458946411e-13
5.2733576259885814e-14
5.4194711762119175e-14
0.
0.
0.
0.
0.
0.
2.707106890501176e-14
3.374101605822511e-14
4.1250935307731745e-14
5.140043800873897e-14
6.451555072793509e-14
5.418061642667341e-14
0.
0.
0.
0.
0.
0.
0.
0.
0.
0.
0.
0.
0.
0.
0.
2.5436560674029867e-14
3.1800783669667883e-14
4.061325390009337e-14
7.640550456694917e-14
9.105061985029315e-14
1.4874715670169913e-13
2.1866387645846002e-13
2.744638715271483e-13
3.3503767431554805e-13
4.2757207945845877e-13
5.918006270917447e-13
9.279837154408367e-13
1.8073599652575496e-12
4.05333535040502e-12
2.2173160823944105e-12
6.816531690673038e-13
8.78557721264667e-12
1.270161099404392e-10
1.6589660580576053e-10
1.588221109666587e-10
2.592851121789967e-10
1.5693595604936766e-10
7.809561065969676e-11
3.520697464707273e-11
1.3615104550222444e-11
3.2768439395416016e-12
3.045930075606509e-12
8.81343802282364e-12
1.3232161774444224e-11
8.687228563049675e-12
2.8203618603408404e-13
5.323186912753178e-12
9.36513151187142e-12
1.305605148267e-11
6.942250001195815e-11
2.791272022049131e-10
1.9018014973920686e-10
1.715962546225423e-10
1.9331395910535915e-10
2.527097813282124e-10
3.838283114335012e-10
6.268685205908043e-10
6.64709175575426e-10
5.501639647475612e-10
5.678056266278939e-10
4.730398727256823e-10
3.331341285693873e-10
1.1634567160436591e-10
3.634786504770284e-11
1.841142227303622e-11
1.2993108150947133e-11
9.330191548705398e-12
7.281475907997827e-12
4.252838888454675e-12
1.681395670441382e-12
1.630887011091728e-12
3.4312457711156854e-12
8.505738678546968e-12
2.593679534255438e-11
9.506839834517167e-11
4.0029240212978946e-11
3.189303149610865e-11
3.266558802723948e-11
3.868607363193213e-11
5.163229353214323e-11
1.7372941627202078e-10
3.418632488084152e-10
1.7917878572935274e-10
1.5218307197792118e-10
1.6934183108837294e-10
2.358913113921898e-10
4.3374364616057234e-10
9.124540655173296e-10
1.6733754174717054e-9
2.156530833952914e-9
2.308054138104047e-9
1.5605795292308537e-9
2.275371822846699e-10
1.3193254784946783e-9
8.803828204928697e-10
6.226344408385904e-10
5.911906989179452e-10
1.2402044692688864e-10
7.07976379362063e-10
1.0246447352900753e-9
9.548378267732551e-10
1.000230447938986e-9
4.4452049491384657e-10
2.3057077118434128e-10
1.3410052639973709e-10
1.0797378241590795e-10
1.9657519738203763e-10
1.89838716483295e-10
1.9247991251469266e-10
1.0051484092685938e-10
5.20914175740457e-12
7.300590566323618e-11
3.497409037733848e-10
3.5007354134406806e-10
3.563851180230556e-10
4.1428560087823324e-10
5.334539541571755e-10
7.742356197606619e-10
1.2153774297475905e-9
1.3240832799348442e-9
1.0424897441652641e-9
9.7781478586891e-10
4.43837455244981e-10
2.222182030080641e-10
5.535918962613785e-11
1.3630977850749479e-11
3.9206365810391844e-12
2.1828424119698917e-12
6.0415765470499724e-12
1.1161662010654209e-11
8.206840605499982e-12
2.2615632720818156e-12
1.0101815212406971e-11
2.0783631437852555e-11
4.324924668219195e-11
1.216917058050365e-10
3.102084389127817e-10
1.4055642129607974e-10
1.2449495329149218e-10
1.5435312400624336e-10
2.5236708226370796e-10
2.1077125539956077e-10
4.27603293192398e-10
2.30947723737757e-10
1.907428465145174e-10
2.0908330282622408e-10
2.942752513831889e-10
5.88263603863937e-10
1.8705601039522506e-9
4.48446758815022e-9
2.423176106315074e-9
1.16462814746405e-9
5.58559671681063e-9
6.943191820235291e-9
1.6711415828042138e-8
4.292254972463511e-8
1.2906673058511705e-8
4.763249991858278e-9
2.2916060780583495e-9
2.8265907504575306e-9
1.7246592233572971e-9
1.1068615207961433e-9
1.221143744183077e-9
8.071602577936602e-10
9.528059321725427e-10
3.413291366617414e-9
2.80904021177422e-9
1.0373195702677596e-8
8.522583857333257e-9
6.636363371124974e-9
7.449121142751972e-9
9.275905304538276e-9
7.0637866574425686e-9
1.1432148261909399e-8
6.676803238574182e-9
4.561067643003091e-9
3.7758062719737424e-9
2.8367757067360867e-9
8.315004751683145e-10
1.1198829883183533e-9
1.2367820684199933e-8
4.303182530479642e-8
1.710978210865715e-8
4.5320137461153945e-8
2.80407812809479e-9
9.019271782713941e-11
2.8703918921646845e-12
2.4021540625694142e-12
2.624883562651752e-13
4.753249519102336e-13
1.4969527652987376e-13
4.790021935361872e-14
5.203958927765842e-14
1.1587611719887314e-13
3.258545500734719e-13
1.2627655850819315e-12
5.192925382160868e-12
3.0845525093971394e-12
3.1211978353362644e-12
3.808959873226666e-12
5.0290521285041744e-12
6.891955691071054e-12
9.578410071973963e-12
1.9517061773727246e-11
2.922834958910673e-11
1.3215613462510661e-11
9.977368966546694e-12
9.598909350887849e-12
1.1255802729517874e-11
1.1438237558615243e-11
5.410206395698728e-12
2.3174339257449343e-12
2.6345218373559247e-13
8.635849918193756e-12
1.4741444558079688e-11
1.4044190818385858e-11
2.6989526470610736e-12
3.4331790558209573e-13
0.
8.382309456632221e-14
7.73380598099989e-14
3.323196462623621e-14
3.919953498430268e-14
1.0787766802011287e-13
1.3386725336585549e-12
5.721874626152142e-13
6.511720349159623e-13
1.477841318018749e-12
4.0710340591624415e-12
1.6750591190667428e-11
1.9990802911629453e-11
1.116555681720356e-11
1.0184045119017011e-11
1.1352618316909133e-11
6.883092191300566e-11
1.5482235843418296e-10
1.5367900691419302e-10
1.1388043814135208e-10
1.0588988937590693e-10
1.13474050214723e-10
1.3832327947952167e-10
1.9962871811030245e-10
3.642959000032076e-10
7.805807454390004e-10
1.4241674397020318e-9
2.4841347003564804e-10
1.6009313905028004e-10
2.8238076205559566e-10
2.8960298581281804e-10
3.774318892193032e-10
7.135066618479537e-10
7.897010602876438e-10
4.5519428849612515e-10
2.4087084971701844e-10
1.2899773588399297e-10
6.780505477261633e-11
1.5114934462208265e-11
1.84918333109771e-10
2.0168844284898755e-10
1.3154775980944556e-10
4.389019593472118e-11
1.0064854062615744e-11
3.47740994566868e-11
4.9732862837345024e-11
1.8712934681497244e-10
4.5440097669722537e-10
3.100404909946839e-10
3.3999686759863433e-10
4.862024045673318e-10
8.779224527266078e-10
1.0441617971207448e-9
8.203260653835279e-10
9.283920868143002e-10
1.989675715525545e-9
4.864002458534978e-8
2.1313865686257133e-9
2.428984726195804e-9
2.7565062818301487e-9
1.824027278204926e-9
1.4874638671722703e-9
3.714889625705406e-11
2.7572539818224448e-12
4.412562688440937e-13
2.1023835007715731e-13
1.1946839262397717e-13
6.505951300889176e-14
0.
1.0628158776131142e-13
3.226485135810229e-14
1.5613380338512893e-13
4.935164116267401e-13
6.870376595734367e-13
4.4388329898200144e-13
4.93880612694281e-13
6.33476505712091e-13
0.
0.
0.
0.
2.468321809055877e-14
4.800138222721039e-14
9.328199186261677e-14
1.854532033718377e-13
3.9283750278468207e-13
1.0686511242351566e-12
9.590483233989207e-13
4.615350937844285e-13
1.8535512309507196e-13
7.38535405451202e-14
0.
2.9584347624928943e-14
4.9956902693261545e-14
3.155033246079862e-14
3.4658862074033863e-13
3.963719572194879e-13
3.947086244550024e-13
1.5382558237611304e-13
3.989011107471515e-14
0.
3.096893134334961e-14
5.105323567304463e-14
7.214159339846269e-14
5.188038558765001e-14
0.
0.
2.4019114339981784e-14
2.943999111041398e-14
6.302972708922001e-14
1.156882435110048e-13
2.162537327072842e-13
3.9311924806007857e-13
6.793637256258904e-13
1.0864565176167018e-12
1.563938524274481e-12
2.0459718008077223e-12
2.561647123814709e-12
3.193633500989157e-12
2.3430980236589367e-12
5.009555807212387e-12
2.0214818129581623e-11
1.320089459886964e-11
2.8360501052474014e-12
1.0075895647695832e-12
4.0143337051622555e-13
1.60873908839265e-13
8.831405449506758e-14
1.4344348621973574e-13
3.142541543804191e-13
5.483950339546475e-13
7.952078968018004e-13
1.06144413189836e-12
1.389998164500321e-12
1.84580442574705e-12
2.538731319989506e-12
3.694899402068106e-12
5.874062038017064e-12
1.0815404330267685e-11
2.785740113567749e-11
5.95663960918501e-11
3.218784455118185e-11
2.9450261894705086e-11
3.633495194260718e-11
5.920569235870823e-11
1.375266738071643e-10
3.5301493975050024e-10
8.475522992164622e-10
4.214224612685114e-10
2.9067918756040804e-10
1.991321067216686e-10
3.3476020136425467e-10
2.2332769743380217e-9
2.4984002192039724e-9
1.3295958676116827e-9
1.1407776378459831e-9
2.080823082184508e-9
4.370456788347914e-9
3.126943659441601e-9
1.3777263379901161e-9
2.235765287264551e-9
7.61546400865839e-9
7.494998073014547e-9
4.122004815378542e-9
2.1753189328880312e-8
1.828224190370617e-8
1.0376844737635778e-8
2.6166845825040755e-8
5.920756202957774e-9
3.140803901784843e-9
6.592377894928705e-9
3.949805280008062e-9
3.0815248210465728e-9
3.0500230479151863e-9
3.483027485442076e-9
4.515698933722873e-9
6.5742761997121215e-9
8.852018063886335e-9
6.552621499879885e-9
2.4600858420289103e-9
3.2438413465999178e-9
1.814175358201259e-8
3.548519332131861e-8
7.2717835571223785e-9
6.157758772090088e-10
1.6289666681856857e-11
1.0683235121992712e-13
4.375538930824777e-13
2.524989823629318e-13
1.3186758345801523e-13
4.3121066605759013e-14
2.422610190057065e-14
4.3962653413124265e-14
1.5151541653022039e-13
1.0348172362312169e-12
7.981843966618136e-13
7.073756089969607e-13
8.314975081588194e-13
1.0827155423400485e-12
1.479822851926669e-12
3.5292841012655646e-12
7.860229427137084e-12
4.31065988681152e-12
3.1604675657109224e-12
2.8834333810382023e-12
2.9908136195956275e-12
3.4836426673953258e-12
4.4002945261130315e-12
4.1349337936674754e-12
2.438419654330232e-12
1.4461532356950066e-12
3.5297154462945954e-12
6.73145737586698e-12
1.1799118646155005e-12
1.8285940496740067e-13
0.
0.
5.91631125022113e-14
2.87619752257953e-13
1.3142516465941352e-12
1.1955626721716073e-12
1.2488243377707476e-12
2.1048464264152735e-12
4.448272172682688e-12
1.3598526648069173e-11
2.58955229253426e-11
1.224732884778933e-11
9.714963038092926e-12
9.35960207604804e-12
1.0012443165406057e-11
1.1510497470921828e-11
7.345961429600402e-11
1.7096004029946008e-10
9.690516129161955e-11
8.94635043000253e-11
1.0577190492214033e-10
1.5135561113427265e-10
2.5927918656501553e-10
3.4495843084360635e-10
3.135373005164857e-10
3.910020192274038e-10
7.825736368903336e-10
4.575517864866182e-10
3.49310569577618e-10
3.710699017992873e-10
2.5547568792656014e-10
7.696860344895677e-11
3.2932402360992024e-11
2.0936613525254077e-11
1.550807259241969e-11
1.2714739156910344e-11
5.207334053445182e-12
4.348741669882949e-13
1.5462191751226792e-12
3.104158469383281e-12
3.023463673082057e-12
5.991622776164245e-12
1.6570507723075473e-11
1.2292096718606344e-11
1.1765835834928152e-11
1.247291733247345e-11
1.4079224832925176e-11
7.349080681401399e-11
2.058061671142573e-10
1.389671088737569e-10
1.1550942063402696e-10
1.2011707078509412e-10
1.4243101508387277e-10
1.916195332582996e-10
2.977435818086145e-10
4.625018610263027e-10
5.013489612068794e-10
5.420114527399858e-10
5.345727993854257e-10
3.7654998566376254e-10
2.0004283716202617e-10
1.3829347135344444e-10
8.806473386631279e-11
6.350147364677561e-11
5.781990039207368e-11
4.2612219502381906e-11
1.35401911991241e-11
4.151473634422444e-12
0.
3.8325918611842854e-12
7.37666374894713e-12
8.645632243202619e-14
2.2820604615042772e-11
1.979440681166641e-11
1.9479744507217575e-11
2.0673263508010367e-11
2.3183800824010172e-11
1.2087593671804378e-10
2.968598447350629e-10
1.720409872335791e-10
1.5835674469019924e-10
1.8532561947443193e-10
2.5969496031757354e-10
4.33414397580211e-10
6.062955052505637e-10
5.339847241630071e-10
5.881305442014266e-10
1.0214211861712974e-9
2.362926729276242e-9
1.5383526083943895e-9
9.322867922220487e-10
6.343040433027989e-10
5.652715770339057e-10
2.925715424806862e-10
6.292295038846027e-11
2.4078734672665166e-11
1.464940152664429e-11
9.898768731124588e-12
6.1072089909137134e-12
6.101236485322027e-13
3.696819546510307e-12
5.1448459170124955e-12
5.169943624051843e-12
6.476189047996499e-13
2.6408831216214672e-11
1.5782331591157848e-11
1.4483640932421788e-11
1.5085501380037748e-11
6.342183157232239e-11
2.0449030455502783e-10
2.481256451365173e-10
2.0248463054400242e-10
1.968748638270514e-10
2.102267271969919e-10
2.3709862889132035e-10
2.8099376313058826e-10
3.5411110419468274e-10
4.836025228855977e-10
7.231381232395617e-10
3.968351421218808e-10
3.1780720561491523e-10
2.973181226768327e-10
2.512770195867022e-10
2.395732930623382e-10
2.0413810753643917e-10
7.793137890303917e-11
3.019910921903243e-11
1.4057951710050995e-11
6.51263461121992e-12
2.096823556748815e-12
7.155218001867599e-12
9.090802725337069e-11
7.539779142331636e-11
6.287574828506799e-11
6.159176693200262e-11
6.581462096117164e-11
7.501959397748957e-11
9.05863265997302e-11
1.1603134979397705e-10
5.889916472056218e-10
6.113227113948112e-10
3.6811167614176583e-10
3.9325134713241884e-10
5.837535677681014e-10
1.0400281208048228e-9
9.263715187671895e-10
9.139939236349052e-10
1.7630017417027318e-9
8.723161721187305e-9
3.231426665557786e-9
7.703827988974995e-10
1.5618161843233127e-9
6.386671478857631e-9
2.3857683031500073e-8
4.749520413638118e-8
4.8207756107610036e-8
8.216457528908931e-9
9.199655554235982e-10
1.2125241085612258e-10
1.8536841056360093e-11
3.702048045948746e-12
6.219974341238289e-13
2.642667417091452e-13
7.524565904260569e-13
1.971254924428203e-13
4.927704114039716e-13
3.8227258446852853e-14
1.3526891004088366e-13
8.400335818828086e-13
8.820886719833776e-12
1.0950499833983615e-11
4.885119130188451e-11
1.4338838498827795e-10
2.707202448004991e-10
3.393680411596743e-10
3.452572671218374e-10
3.366519567983151e-10
3.328629315628099e-10
3.3731329998107397e-10
3.5063176033040493e-10
3.7419124490750295e-10
5.986783504981584e-10
8.766014739264529e-10
6.356971437975405e-10
3.996983226566442e-10
2.618746330905115e-10
1.960577690943668e-10
1.9346447516413942e-10
3.629701431444647e-10
7.395419550612638e-11
3.0377006791345306e-11
3.230841280569901e-11
4.862514337026266e-11
6.725897965419217e-11
8.495696472809035e-11
1.0452578445747325e-10
1.2999533792642872e-10
1.664716579862591e-10
2.224392926518338e-10
3.1470519035650194e-10
1.5764642104313556e-9
1.1665125708172633e-9
7.498411957011176e-10
8.630148572480232e-10
1.4425214211096353e-9
2.0464358297631803e-9
1.57700823042168e-9
2.0789770271462343e-9
6.795661630859942e-9
4.6341292507826585e-8
3.7055175970861172e-9
5.957558226857692e-9
1.1182529077639907e-9
9.493093766453298e-10
8.504389114589083e-11
7.632697916698833e-12
2.092106694595604e-11
4.590856400894168e-12
1.1747740382074297e-11
2.7895230720221144e-12
2.7527145827907437e-11
1.1767318920771137e-9
1.2775418985188439e-9
5.839105728671279e-10
4.033619365559844e-10
1.3211012606319362e-9
1.8380531907726227e-9
1.4247565986886082e-9
1.4073686606817005e-9
4.658321938073871e-10
1.541704672745605e-10
2.443065629777319e-10
9.870001225048438e-11
7.840492459350033e-11
7.72827632800199e-11
8.368996802622578e-11
9.284988352999766e-11
9.803737143849872e-11
9.18578116272636e-11
7.051688410160233e-11
5.981418394193908e-11
3.4485864287990736e-11
8.509625639115087e-12
1.0320714517633872e-13
5.225397266951069e-14
4.283020192310485e-14
0.
2.1470158370566136e-13
1.1674028725824708e-13
1.3175343144613352e-13
0.
1.3163063682132108e-13
1.6770756199625423e-13
2.0552112044058143e-13
2.531943993774702e-13
3.1381393190913547e-13
3.9040043738227397e-13
4.865369551134576e-13
6.06487153180902e-13
7.551092155276063e-13
9.374506171560399e-13
1.1575610110797458e-12
3.023358788914972e-12
4.73367055835337e-12
7.533986821689181e-12
1.1194831223100955e-11
1.5988133990097905e-11
2.24274021659633e-11
3.125202384980522e-11
4.312624434936061e-11
5.302504893676461e-11
4.0314738818488957e-11
1.0830993120964026e-10
4.111534601429318e-11
3.764181198737575e-11
5.1435941263597673e-11
7.794205155805138e-11
4.4500112415066586e-11
5.896852632161172e-11
6.95008726795533e-11
7.827508833604034e-11
8.571414307179313e-11
1.0494150757022272e-10
1.1587862034658785e-10
1.2456776844973476e-10
1.3172962047567885e-10
1.286662516006669e-10
5.781475727973607e-11
1.5711499700899832e-9
4.869255709401943e-10
4.001838830394053e-10
3.3089847563136354e-10
2.2917732156838255e-10
4.466333886141409e-9
1.1831384083567326e-8
7.978547314570422e-9
8.848178373056022e-9
1.2396722055189872e-8
2.1471336342892485e-8
3.204530610129319e-8
2.528389783610762e-8
2.3939751808315344e-8
9.630033004947448e-9
1.870973594410976e-8
9.628322942629956e-9
8.860437131853514e-9
5.356048104363829e-9
3.6614197984470994e-9
1.8112262688844277e-9
6.495311523476168e-11
1.3491369261372214e-12
7.274173605813824e-13
1.4582001465390796e-12
3.1971182881081666e-12
8.340709116134652e-12
7.909242728462982e-12
7.026334802286275e-12
9.339769643256327e-12
1.6762284472424628e-11
3.8422642363554127e-11
8.88902941692235e-11
7.019434688112625e-11
5.7585115288743874e-11
4.496770772712523e-11
3.343090533681352e-10
5.521892661099738e-10
4.691646351978172e-10
4.3598418073920694e-10
4.3850101376299493e-10
4.6527945310487154e-10
5.16351844400156e-10
5.99027858286894e-10
7.283216593273639e-10
9.304726009050023e-10
1.2456126980681747e-9
1.6681664646630029e-10
2.7032285590128046e-11
3.99679717340123e-12
2.1120337233498593e-11
5.0965993742117365e-11
8.87498092841856e-11
7.502487173143745e-11
7.073587963980434e-11
8.167794264204587e-11
1.1233294277638549e-10
1.8528934309387133e-10
3.586791483975619e-10
6.946016432047501e-12
1.3918024026199916e-10
1.2384771324701809e-10
1.1497222958547896e-10
1.1523144155856105e-10
1.233129967914066e-10
1.3975933249528677e-10
8.572149877854607e-10
1.1292599982029157e-9
6.181711102245951e-10
6.120431119648906e-10
8.222127120016084e-10
1.421091680236155e-9
1.690572992794316e-9
1.3686366315601427e-9
1.7431012470995138e-9
4.636110857383606e-9
5.122530189425711e-8
1.8339419655004713e-8
1.079969794668408e-8
4.840176542934623e-9
2.3566539115016227e-9
8.387618726099982e-10
2.6741931124215125e-10
1.1770386246758295e-10
2.5082545547585702e-11
7.97038325034654e-12
5.151198489759202e-12
1.9742128493279028e-12
2.3383059519712454e-12
9.774312803205873e-12
3.159490982235726e-12
1.1707151645448433e-12
3.3579886948961264e-12
3.86175349159912e-11
4.4621772365980135e-11
2.9498770534735995e-11
2.7752061903436356e-11
1.0643710808575946e-10
3.2866698112065577e-10
5.409863656343867e-10
4.5712838278947117e-10
4.209533450794762e-10
4.262247608817783e-10
4.5528407438636434e-10
5.074578577254964e-10
5.955204145951727e-10
7.507755701907919e-10
1.041158105790573e-9
7.44490475502912e-10
7.305108885875956e-10
9.507992808846154e-10
1.431365560709955e-9
1.3560177011642027e-9
5.934121287366753e-10
2.6679930346006645e-10
1.3783999172124466e-10
7.930345121850142e-11
4.4153803112547954e-11
6.110905989577325e-12
5.2413990806488385e-11
5.349505250735611e-11
1.1174228195603798e-10
1.396986919119851e-10
1.595309166360951e-10
1.824715535340738e-10
2.1432500207479713e-10
2.6091140630218705e-10
3.3156232950307267e-10
2.076752420528612e-9
1.6718598161552946e-9
1.1053195172527065e-9
1.2866447942582475e-9
2.150256082705114e-9
3.1649108866858037e-9
2.3445010668926083e-9
2.6760476734996778e-9
6.834645656942749e-9
1.712944320097863e-7
3.2491475284305336e-9
2.3801612150530714e-9
4.2161525219905e-9
1.2389164061361946e-8
1.973420262787201e-8
1.5618049967339531e-9
1.86892808657146e-10
2.6585283255867555e-11
1.0021380866192571e-11
2.2885679235884626e-12
1.2226524025488696e-12
2.917972137143865e-13
2.2163174964964414e-13
2.5134587893490045e-12
4.127358218889547e-12
1.3066392947598774e-11
5.686435100709914e-14
1.6267915192146213e-12
3.0259276714676016e-12
4.691832163435353e-12
4.647020634981384e-12
3.2442305600409456e-12
3.0083828534649604e-12
3.617525989229609e-12
5.043071075908855e-12
7.702784968861687e-12
1.2534038377406847e-11
2.1430855905163562e-11
3.8198466131402785e-11
7.059506403971792e-11
1.3728787325576438e-10
1.5711493409417509e-10
4.749379915182208e-11
2.325980608197673e-12
1.5122846611851552e-12
4.301247972607654e-14
3.5375781960645445e-14
5.35793654074534e-14
1.228378099408616e-12
2.225858037901463e-13
9.3013808123399e-14
0.
0.
3.255796049897183e-14
1.483063493418173e-13
2.945484727833757e-13
4.2776995943929707e-13
5.632482611283399e-13
7.261447593000255e-13
9.428301662328183e-13
1.2509056030802908e-12
1.833972913128285e-12
2.171594342324494e-12
3.4486923559608796e-12
4.9197594720421945e-12
6.144173355713975e-12
7.539161917243596e-12
9.674814488283572e-12
1.3461872710019606e-11
2.0558727983898662e-11
2.4140521414327554e-11
8.075422519877845e-12
2.3689871923206995e-12
1.0994469163079605e-11
8.573206116981644e-11
7.338876654738192e-10
1.2332473151604375e-9
1.4334087124003567e-9
6.458320471075293e-10
3.4097501875435894e-10
1.8761490812284048e-10
9.10802927759877e-11
4.3945012562849054e-11
1.7297124634342977e-11
1.5850684722082611e-12
1.2072664272493679e-11
1.4145939156250103e-11
4.617468828534753e-12
2.4633734486710342e-11
7.811472563688322e-11
1.4759393715163497e-10
2.232728575203997e-10
7.572088907248698e-10
3.0387556122223262e-9
2.011598943952551e-9
1.907416660848722e-9
2.215752398119867e-9
2.9862209131931494e-9
4.661117970607458e-9
6.097676584955501e-9
4.6538653156519206e-9
4.1431163962006496e-9
5.287804039692898e-9
4.076110969671701e-9
2.9779712698673797e-9
2.275037925184644e-9
6.632395231455352e-10
1.6573007164254056e-10
6.421381050057983e-11
3.654813187631751e-11
3.033629617507715e-11
3.1322276588677504e-11
1.4558656743222836e-11
1.1122293748716659e-11
2.1447311141722957e-11
5.558644415023824e-11
1.7452414617376427e-10
9.318234974816303e-10
7.172432234443955e-10
4.741023412099663e-10
4.4365942278453385e-10
4.893001443783168e-10
5.977437058922309e-10
1.468743067124337e-9
5.34274045941261e-9
3.4814163373382176e-9
2.9055151818339675e-9
3.0751931401707693e-9
3.858220846811229e-9
5.966292961315685e-9
1.2888367738167704e-8
1.9882544340747713e-8
9.841176260860133e-10
1.326490220774782e-8
2.1823703465392362e-8
1.3900384349366025e-8
3.2302969809331665e-9
8.649538641805241e-10
3.2501836106588303e-10
1.7926726085783418e-10
5.492062915357531e-10
2.0829659762021903e-10
1.0559182872896845e-10
5.302203913235944e-11
3.6230521225734175e-11
3.524143789911624e-11
6.481870206981181e-11
6.501027827387189e-10
4.960162472964025e-10
9.700179521564585e-11
3.6193930037633964e-12
8.531753857184795e-11
1.8011040009504658e-10
2.4379841095159043e-9
7.094432340138771e-9
4.6181964028979935e-9
4.583686956337959e-9
5.613653276631359e-9
8.08611670428455e-9
1.371088676928177e-8
1.879308192158848e-8
7.988985069711061e-9
8.570923420704023e-9
1.6181283940142959e-9
2.286790609047649e-8
1.4662970887458295e-8
9.471956651729041e-9
1.54151791143352e-8
1.5995545004372543e-8
3.043497089506101e-10
7.698801925846767e-12
2.371264829500826e-13
1.378222327493552e-12
2.8943014806868905e-12
8.413442403446443e-12
9.469887071433681e-12
9.548556794332754e-12
1.213812491427636e-11
2.280719618040447e-11
8.696900364964369e-11
1.5096368029121368e-10
8.790358349524367e-11
8.305961263225001e-11
9.102199979296366e-11
2.3138509071661328e-10
6.925413143955513e-10
9.162813836753352e-10
8.687732627738087e-10
9.120805773482049e-10
9.78736528849418e-10
1.0475423172727854e-9
1.0862043448397638e-9
9.175802609205038e-10
2.903212070845216e-10
2.989973912385259e-9
2.6551776059790525e-10
1.6417347691290186e-11
9.012608493192179e-12
2.1384996114707578e-11
4.4782870932931145e-11
1.0294275552049008e-10
4.3843464235677835e-11
1.2017957294127725e-11
9.598233655678325e-13
2.8435857898842164e-11
6.473587894954486e-11
1.2897237381725666e-10
4.4667242110715297e-10
2.9703481131781967e-10
1.8538145443023593e-10
1.60073024582266e-10
1.5896953077107827e-10
1.7022075147113967e-10
1.9088041093837337e-10
2.2078835601122e-10
1.2275555863065718e-9
2.334022283832199e-9
1.4953718836645413e-9
1.5347709046596643e-9
2.1226100898054804e-9
3.70590788769034e-9
3.570058029329198e-9
