# Supplementary material for: Observability and Controllability of Nonlinear Networks: The Role of Symmetry
Source: Phys Rev X. Author manuscript; Available in PMC 2018 Nov 13. (PMC6234006; doi:10.1103/PhysRevX.5.011005)
Supplement: Code Archive [file NIHMS982008-supplement-Code_Archive.zip › MathematicaData/FNObsDELTAHetN2M1ChaosK2IC1]

4.726406486682042e-8
9.531585145192651e-7
8.767903680895446e-8
2.5472874060329924e-8
6.4722468423710175e-9
9.322988815947018e-9
1.0980328221235632e-8
3.4742445196691832e-9
1.1885837668491895e-9
7.094027351233019e-10
7.680832822631211e-10
9.45139311965713e-10
1.6330266329628327e-9
2.9376395721762226e-9
6.507967764045193e-9
1.4036077005620096e-8
2.6226330398169597e-8
3.6410004775024864e-8
2.240165440095461e-8
2.84475598910489e-9
2.709207270262654e-8
5.5646906569746036e-8
1.1964133179643925e-8
2.3630975152658637e-9
1.0532870674399233e-11
4.92045782490971e-13
2.343842904500752e-14
6.769871394173061e-13
1.812376191615663e-13
1.0875062600039033e-13
3.7760965182589245e-14
4.4978315039584387e-13
3.5882970228125934e-13
4.1107392183108746e-13
5.065238428171707e-13
6.384820392660779e-13
8.123685471039811e-13
1.0387501504324518e-12
1.3325004101058928e-12
1.7132281896652886e-12
2.2061044936788787e-12
2.8427209815828285e-12
6.058553585992769e-12
2.6905518314202182e-11
4.606043109033667e-12
4.624325790920864e-13
1.997402817953765e-12
4.234660413362308e-12
6.953582892010819e-12
1.0570952721011007e-11
1.5445594996144122e-11
2.182310236186671e-11
2.9690820747744304e-11
3.873114074555842e-11
4.853811364176847e-11
5.894354483845835e-11
7.013633738976524e-11
8.256201709744986e-11
9.679760443952215e-11
1.1350233631393417e-10
1.3343719201577786e-10
1.5752894793814849e-10
2.551899494055875e-10
2.308187156743415e-9
4.362604206250162e-9
3.928090739913526e-9
3.875169275523511e-9
4.158317836561933e-9
4.654389148762145e-9
5.34608010149506e-9
6.274541302429277e-9
7.52526672724837e-9
9.232696154934841e-9
5.7843190813752905e-9
3.876101317590649e-9
2.916364635959587e-9
2.447756097614914e-9
1.9424931967123005e-9
7.570621009576538e-10
2.7185229013516717e-10
1.3194367877981212e-10
1.1252416246791635e-10
2.1026138387001767e-10
6.10614420417852e-10
2.5357870728228907e-9
3.1210028881278493e-9
1.967811933099604e-9
1.7595239141959045e-9
1.8560102683728665e-9
2.189070659744044e-9
2.8465308680711063e-9
4.104578676477998e-9
6.711646151450379e-9
1.2095997741710356e-8
8.188217095060145e-9
4.567448293646883e-9
4.502526057029483e-9
6.225933240523867e-9
9.024811216144884e-9
6.461572831669768e-9
6.643007601649729e-9
1.618466323505884e-8
2.860970164267959e-8
9.414216043703324e-9
7.830519148479489e-9
6.673947912125576e-9
5.62774709746887e-9
4.549373843540164e-9
3.4487425196151537e-9
2.902189244523e-9
6.407729057991421e-9
3.746589641617237e-8
3.9012836769837175e-7
9.127556104362954e-7
2.3615969298158706e-7
1.1015460343814874e-7
6.961944587635613e-8
5.198057227538565e-8
1.000341869483805e-8
4.544189573022799e-9
1.4541762719884303e-8
1.5851972124598758e-8
2.113214682327841e-8
9.088637989504767e-8
3.199591391479638e-9
1.5191891633238991e-9
1.383746959280635e-9
2.0677890745376863e-9
5.381019710794424e-10
6.039426342349859e-10
1.172078636261258e-9
9.217601283909922e-10
1.307596630787981e-9
1.6880715439047813e-9
2.1964829501125337e-9
7.295855758289589e-9
1.5028152416879202e-8
1.7732995301472098e-8
1.717658198097535e-8
3.318502205801524e-9
1.026053035997791e-9
7.946023035297852e-10
1.793331016385276e-11
7.248228949437428e-12
3.749885705842121e-13
7.138291656402654e-13
1.3766043078226452e-13
2.662745196840793e-13
2.1616166187085635e-13
1.3281907709315813e-13
9.965307196001061e-14
5.155734858912894e-14
0.
0.
1.508262626945603e-13
1.2860592907008514e-13
1.5228392016254746e-13
1.9207498686806883e-13
2.468592961403819e-13
3.1956038485531524e-13
4.149388499328018e-13
5.392241745097698e-13
6.998868518864693e-13
9.049632377419321e-13
1.1611858903943642e-12
1.4529737348881196e-12
4.998412527503534e-12
6.961404022896506e-12
1.6063143143457252e-12
0.
1.032474788436627e-12
1.9724987999244326e-12
2.9352834850579746e-12
3.924510939257071e-12
4.9282399846004105e-12
5.9619932160652595e-12
7.071277072709647e-12
8.318632435979559e-12
9.775071436356852e-12
1.1519752893940334e-11
1.36450036851287e-11
1.6264621722447168e-11
1.9525622978737205e-11
2.362554834720797e-11
2.8839736810834403e-11
2.812955333817326e-10
1.1844504979367058e-9
1.1639518239409196e-9
1.0565084837545907e-9
1.1780918136654617e-9
1.4650461235606392e-9
1.986900242651093e-9
2.957056026066201e-9
4.803560300476898e-9
7.217192213789736e-9
7.70944356109959e-9
6.4452888107726645e-9
3.024341690820696e-9
1.4403967848308024e-9
8.522874515278271e-10
6.250554594311571e-10
5.115598038702326e-10
4.196416937864459e-10
1.6986443237329185e-10
6.352670945048511e-11
3.3735124568234224e-11
3.6231423788690426e-11
8.978957406348037e-11
3.149903833127839e-10
1.4878897260596693e-9
7.16712423094337e-10
5.485811697490228e-10
5.344770562561163e-10
5.907691328569469e-10
7.152741471382953e-10
9.40073948138757e-10
3.0301494589134168e-9
3.7098428412353156e-9
1.7344274565161508e-9
1.4671112596799096e-9
1.7106938400277512e-9
2.554488300059475e-9
3.5510137715301937e-9
4.093084819019554e-9
7.669616413777554e-9
1.1711188214547561e-8
9.592273885574674e-9
4.585415480845484e-9
5.383522298932171e-9
2.5621027165422616e-9
3.59556661416071e-9
6.104479814445478e-9
2.936928179839377e-9
1.9267089702766134e-9
1.423988908913707e-9
8.37601694257468e-10
7.105803471555291e-10
4.4346070147378806e-10
7.88534484715764e-11
2.2852213220597513e-11
1.171136664755907e-10
3.75036454890032e-10
1.5379706367674555e-9
1.7747327833250942e-10
6.955355723829519e-11
1.2181260754160918e-10
2.1345819397928001e-10
1.2641999305834489e-9
1.7049428512300951e-9
1.4664340830665095e-9
1.4558142561001837e-9
1.5616191532070824e-9
1.7513161419854197e-9
2.038896059591452e-9
2.4698749364645105e-9
3.1255900778427093e-9
4.118076941849973e-9
5.432971714364457e-9
2.019246271176708e-9
8.597476959215871e-10
5.193076382665636e-10
3.8190887422813257e-10
2.9620782765161377e-10
2.2091337139585556e-10
7.472678142113694e-11
1.7923320998189197e-11
1.9273769325302262e-12
4.461096206693731e-12
3.791224920807334e-11
1.6561025016282398e-10
8.133739322722051e-10
3.9618743015507267e-10
2.994109586649941e-10
2.8974455009432106e-10
3.2037478212469865e-10
3.9262427477184353e-10
5.344520794466926e-10
2.3395163345537908e-9
3.97769237615526e-9
2.4382639252391754e-9
2.5998600566093776e-9
3.6862537286892075e-9
6.855691727848104e-9
1.2659403610342923e-8
1.474734985880052e-8
2.6011382368439966e-8
5.208082308306362e-8
4.7263744882748307e-8
7.87307772335376e-9
3.1939562945684505e-8
3.870683245401335e-8
3.484252216259974e-8
3.617737461325426e-9
1.708001277976226e-8
8.385902324904089e-9
6.589727042395351e-9
5.9157481099202e-9
4.4761321470883646e-9
2.9932115999904257e-9
8.59358685080056e-10
2.1134575463101374e-10
1.807924638375844e-10
9.341291910065033e-10
6.162984415192576e-9
2.886902445959468e-9
6.003030203124205e-10
2.4364057183581803e-10
5.626315711654238e-10
4.63925174141034e-10
6.1571714099316286e-9
8.385393251396687e-9
7.529161808411142e-9
7.78715452551448e-9
8.669379572256101e-9
1.0128613350275341e-8
1.2404027272049051e-8
1.602882748194651e-8
2.1890877097481754e-8
3.0234298081092863e-8
1.0982119875997555e-8
4.593887901487564e-9
2.579469442243808e-9
1.7441887192560754e-9
1.24228264293398e-9
8.584944025453726e-10
2.7154092837444144e-10
5.386815945084449e-11
4.829010465171656e-11
1.703992542649666e-10
5.050002475876589e-10
1.4088196594125167e-9
5.507335072133311e-9
5.238053872159841e-9
3.347246622463837e-9
3.1116842943998746e-9
3.5108124035765926e-9
4.602557884753659e-9
7.055215347501172e-9
1.2989265145899673e-8
1.6071250900093466e-8
1.6998749812962564e-8
9.68658132584862e-9
9.94559773058838e-9
1.4279389287251861e-8
2.7774193985587414e-8
3.8188698919735375e-8
5.3142701838617856e-8
1.0151352840207188e-7
6.351314499854622e-8
3.1654274118302894e-7
1.5664414884952255e-7
9.282763369395188e-8
1.0759394920201455e-8
5.2962403140590245e-8
4.439020359336258e-8
4.186130811899321e-9
2.2079569689288038e-8
2.3067530124070585e-9
8.931949503941258e-9
4.547207050021302e-9
6.1356200346586195e-9
1.790826452507103e-8
4.360924413819747e-8
3.337268370015508e-9
3.159644223916867e-8
8.00096362829272e-8
1.4749833344889065e-7
2.2235027993617762e-7
3.2592718375648354e-7
4.0922072564132285e-8
4.881359299590994e-8
3.210049557594855e-8
2.261123976996866e-8
1.9516774777223115e-8
1.867822850407802e-8
1.8931130679932446e-8
1.9918622048368688e-8
2.1326181455780782e-8
2.0793441237766438e-8
4.708423009576658e-8
1.9311925991026474e-8
1.8076652832796868e-9
2.0531581163209365e-10
1.387083753164561e-10
1.7334498504159681e-10
1.2516765744653857e-10
4.6086623532550846e-10
3.5894580878784005e-10
3.018861312038421e-10
3.6238781393561107e-11
1.5752844758655402e-9
7.2971363847982744e-9
2.825252687625992e-9
1.915864700019796e-9
1.7389715583513047e-9
1.7901627983870696e-9
1.9719287427427866e-9
2.262915910574963e-9
2.6676002765410555e-9
3.2052767813947134e-9
1.5254839818196672e-8
4.5794564514163055e-8
2.7705292210170738e-8
2.624245621075419e-8
3.1536147234688275e-8
4.726096343248018e-8
7.786441870806047e-8
7.162795962952912e-8
6.297984369478955e-8
8.343338450345123e-8
1.5844145407662574e-7
5.6407203462035236e-8
6.876341214437182e-9
7.779773091634934e-10
2.2963817905406422e-10
3.518099350204729e-10
2.068518584010265e-10
1.9962574544421106e-10
2.94584431363242e-10
5.563675605615761e-10
1.139628986411686e-9
1.0624852602291874e-9
7.673273267904408e-10
6.166809637619747e-10
4.443577007072109e-10
1.7786185818546458e-11
2.443803419071802e-9
1.2193834662048283e-9
1.0406608270359186e-9
1.0669990094708611e-9
1.1987156627759105e-9
6.295978702560338e-9
1.9660277635774858e-8
1.744091958845286e-8
1.4233966201151518e-8
1.4330578992142027e-8
1.612106158943717e-8
1.9797565223519918e-8
2.6906977544654894e-8
4.1593660184536814e-8
7.206291598529478e-8
1.1210014452825814e-7
5.773710284126653e-8
2.823878469387388e-8
1.939500072638456e-8
1.4848588835068027e-8
1.0383571912259202e-8
8.34615361418214e-9
6.147677168917588e-9
2.431631378025098e-9
1.033193717875803e-9
4.462643702483928e-10
8.647108964468907e-11
2.268812740628413e-10
1.573687516977464e-10
3.0066457416910514e-9
3.1527396639103836e-9
3.3567668848207544e-9
3.647322536108101e-9
4.078684691563671e-9
4.7121767124801226e-9
5.635514827999796e-9
2.442373553582455e-8
4.060558999222826e-8
2.4086896696495776e-8
2.427112772102927e-8
3.205365435007716e-8
5.3365759434596454e-8
6.681134733218289e-8
5.0486258486689503e-8
5.275396606430266e-8
8.871567552232842e-8
2.1608865098757945e-7
1.460148010432765e-7
1.0276885823470016e-7
5.6049402463836536e-8
3.3330072339261376e-8
2.1589784670442093e-8
1.088615124630572e-8
2.26023133979432e-9
5.984842557497195e-10
3.438621106483398e-10
2.591713378081491e-10
1.1177679485883915e-10
9.62125021023915e-11
1.607826062596241e-10
1.0655994877604597e-10
3.056047465814815e-11
6.702924244651051e-10
4.194585444700702e-9
1.6951371158858057e-9
1.4045379510417516e-9
4.115533861577025e-9
1.4919500012562763e-8
2.375042783211684e-8
2.0118786349284482e-8
1.8915404765772167e-8
1.9516599068654088e-8
2.125253291683298e-8
2.4219742150073253e-8
2.936235066640469e-8
3.992900404878236e-8
7.209598612637098e-8
4.6274924458740965e-8
4.984153522557427e-8
4.002439331879085e-8
2.427107148841676e-8
2.0416998578151483e-8
2.043515663826254e-8
1.0103886095648884e-8
4.416253795717853e-9
2.4809572161508313e-9
1.5371691065798184e-9
8.29452412487224e-10
8.222688617399353e-11
1.4270372094098691e-9
1.514096624653845e-10
1.8308680271033291e-9
3.5587865824361937e-9
5.129039395282676e-9
6.51301644890497e-9
7.904581243235929e-9
9.512779108474902e-9
3.437298727868284e-8
5.8164040620040105e-8
3.8915901986983444e-8
4.2475641730977036e-8
6.093369224051477e-8
1.0554353878658877e-7
9.736398026312326e-8
7.286321013223137e-8
8.310250685063776e-8
1.8714193259394735e-7
3.3592996353874815e-7
1.693396554727252e-6
1.6041632684375221e-6
4.648696450032322e-7
1.2972743174148053e-7
3.1058566084254964e-8
6.0277689257871614e-9
1.326788157139222e-9
4.981027052763068e-10
1.4376990864433232e-10
3.865994061071518e-11
3.109783260836168e-11
8.181155905831914e-12
1.9203282837166382e-11
2.828694493820172e-10
9.187004502844522e-11
1.7784874507807833e-10
7.180516181737496e-10
6.28125880275675e-9
2.886048799595683e-9
1.9928151839320603e-9
2.7692463236193357e-9
1.1285212613791964e-8
2.6112451577794384e-8
2.7464042496641652e-8
2.5770604945234323e-8
2.6380943268568394e-8
2.9976011580761096e-8
4.0415363770695706e-8
5.448955852249696e-8
1.1138856293087945e-8
1.6218629014072604e-8
1.801381551037349e-8
2.459280586352854e-8
4.3220857645957925e-8
5.773931465834684e-8
4.095163326555595e-8
3.21574041702021e-8
2.994130407160154e-8
3.0131081356635834e-8
2.8487445357786216e-8
3.2140891249347076e-8
4.3721462340568774e-8
1.2170649716022605e-8
5.112512942139082e-9
2.222214286126291e-9
1.161073140293109e-9
8.020570171288442e-10
2.2391361672101684e-10
5.117761850500084e-10
3.642755367832652e-9
9.211935987343431e-9
8.780601253369046e-8
8.902161922683269e-8
6.572440675434448e-8
8.07459625849058e-8
1.3631051773693693e-7
1.408910229474656e-7
9.857182842275032e-8
1.1705567004240011e-7
3.0167622194682676e-7
6.221552170665987e-8
1.1626269279286853e-7
1.3858997892947847e-7
4.862020808046185e-7
2.6870931392921158e-8
6.837198549696526e-10
2.9195199920292025e-11
1.942741078771231e-11
4.679120266552027e-11
1.0390359656295032e-11
8.722847241831721e-12
1.5756513281779184e-10
1.22340419101557e-10
9.712661029570217e-11
1.0694206013112153e-9
2.831947139757938e-10
8.567287532713795e-11
1.3560629665152836e-10
4.010636612056092e-10
7.477288509591605e-10
9.98986751360425e-10
2.8471385008189283e-9
1.7839140333926129e-9
1.3860774620609603e-9
1.3698444455085115e-9
1.4091666221045653e-9
1.2760087657383234e-9
2.724689386824382e-10
2.581924802018761e-9
1.59844609924846e-8
4.4978983432550834e-8
1.1227540979664667e-7
9.46787763486645e-8
1.6350534601777362e-8
2.2003433681312933e-11
1.0346630799250027e-9
1.0791514758223298e-10
1.3022628551308943e-11
6.321079680473553e-11
1.5581828524795247e-9
4.7411913257163105e-11
6.193040914830236e-12
1.787367210514113e-12
1.1893162076083964e-12
1.189354274180864e-12
1.4530529390604163e-12
1.9116791764130193e-12
2.5499637354421834e-12
3.367542226048365e-12
4.347287892894451e-12
5.444387360785202e-12
6.84035964459319e-12
1.0501877690517999e-11
1.8900278802590374e-11
2.6100232260487085e-11
3.287218086687129e-11
3.635747639100695e-11
3.21671873131701e-11
2.3929223450460243e-11
2.9202634039805006e-11
2.3950273773805676e-11
1.517315018587261e-11
1.5454997146259043e-11
3.394100394408114e-11
6.366611958910893e-11
3.237609612510501e-10
5.467075391259714e-11
4.2851999915912784e-11
1.1647156472480604e-10
1.9964924495227054e-10
2.942978687566932e-10
3.8634994849490946e-10
4.731586686858027e-10
5.674699398354745e-10
6.784689947893978e-10
8.126259069865326e-10
9.763192093179379e-10
1.1769050342959925e-9
1.4232993002814226e-9
1.7265060295249516e-9
2.100257526798575e-9
2.5618828437295126e-9
3.1335489750749987e-9
3.5681278916574293e-9
2.7328347386838322e-8
2.171257695817528e-8
2.1173784996596558e-8
2.454928466011396e-8
3.230529302153892e-8
4.8841060411590435e-8
7.529648939454113e-8
7.001332543358401e-8
5.586799444518328e-8
5.681232213815847e-8
2.5326794509213384e-8
9.099494713253931e-9
2.0904609504111544e-9
2.86992388373176e-10
1.174301453026031e-11
1.7165872969232279e-10
4.0160534406649345e-10
7.031850233562682e-10
9.226420541486262e-10
5.087785840780529e-10
1.9233443427819403e-10
1.2130776518747207e-10
7.187718644375011e-10
2.574843213909077e-9
1.2156256615113765e-8
5.1109863868373545e-9
4.064867023751523e-9
4.246039463089345e-9
5.190959963950383e-9
7.16731490048385e-9
1.900484031483683e-8
4.15822214395201e-8
2.2492483991208892e-8
1.890513045324231e-8
2.0686501780266596e-8
2.796836436820089e-8
4.942847615960923e-8
1.1589345018974858e-7
1.9709371489545943e-7
8.268375259291167e-8
2.8416072658675337e-8
8.703587197610003e-9
8.736482419917925e-8
1.0142281599892712e-7
6.475116221919038e-8
3.1048069811212605e-8
1.6275846095805313e-8
1.3770977963049148e-8
2.5268779502156933e-8
1.6170677153541364e-8
5.881838015134252e-9
2.7637986933188844e-9
3.681705005836434e-9
1.1722892324857415e-8
1.413885723485418e-8
1.296560035677592e-8
1.4495538846413908e-8
2.129318819928442e-8
2.9566117723157577e-8
4.1353528856483746e-8
1.0335918908033961e-7
1.0325688261014064e-7
1.2310805091939054e-7
1.7555569788279894e-7
2.487354941071693e-7
1.9858207052946946e-7
7.667088571092208e-8
2.0259163618139567e-8
1.0943490312027623e-6
4.925723667016139e-7
3.369363502313085e-6
2.4794587424143353e-9
6.964607586429792e-8
1.313154817547009e-8
4.849342849761875e-9
2.1028218647067727e-9
2.8919770311783195e-10
4.680961669290692e-12
7.975857545678147e-12
2.030652885837788e-11
2.5291776273531114e-11
1.4834173483642666e-11
1.7838313140916274e-11
2.7110739696330964e-11
4.458575445112714e-11
7.418339095819734e-11
1.2031532611117008e-10
1.8545479925217687e-10
2.65689085763072e-10
3.398238717039203e-10
3.52276657679612e-10
1.0932728481022119e-9
1.2232512765637184e-9
1.1124525757488977e-9
7.623065050018504e-10
4.232377957531856e-11
1.0937727809658897e-9
1.3989716493537164e-9
8.15369872458994e-10
3.314384652365873e-10
4.6739090792840064e-11
3.060200073812928e-12
8.174240022618625e-14
9.921239185948076e-14
1.8667325569787367e-13
1.299889191545124e-13
4.1499749382442577e-13
0.
8.428081586355956e-13
1.6191491443126284e-12
2.3498309594000325e-12
3.069305449912585e-12
3.8455169845671324e-12
4.738961687489414e-12
5.805443297865332e-12
7.104488529787673e-12
8.70602143438237e-12
1.0696097481566876e-11
1.318310693229753e-11
1.6305606570107043e-11
2.0243067757657015e-11
2.5231500590305466e-11
3.6474205099158084e-11
7.931802071813937e-11
1.4582226942821662e-10
2.3560732155178295e-10
3.5474523457350036e-10
5.146127373980773e-10
7.314966212640252e-10
1.0260555814010122e-9
1.42068161269632e-9
1.9306092802563622e-9
2.531518659558064e-9
9.221310173370208e-10
6.744489200778262e-10
6.137559733295087e-10
1.2788730027004004e-10
1.1680193324723684e-9
9.158256902904835e-10
8.695322198583861e-10
8.735687843830502e-10
8.884758168850071e-10
8.880751076432537e-10
8.332174453205396e-10
6.559793178186804e-10
2.893299048836175e-10
2.216435824095924e-10
7.399255857751806e-10
1.225286192145649e-9
1.730064505078186e-9
2.3257399932771246e-9
3.0967196170533105e-9
4.166305627365334e-9
2.290431467269418e-8
4.0833243088525075e-8
2.2957702797609747e-8
2.252451235146123e-8
2.9119550317732472e-8
4.786440691212406e-8
6.40820653906538e-8
5.0179908126253074e-8
5.366946030688962e-8
8.150585039314666e-8
1.1592378870407501e-7
5.308065713080396e-8
5.5422265024975144e-8
4.978183789312868e-8
3.2683948584541957e-8
2.6483573127142875e-8
2.171401192445919e-8
4.800705980261722e-9
1.2891387795948917e-9
6.490893676034097e-10
4.632658626851377e-10
3.6892970343526174e-10
1.496252828056123e-11
1.8398476430128397e-10
2.7155658906794617e-10
2.93116216583226e-10
1.4435510276025478e-10
2.408665882359709e-9
1.5012067093074456e-9
1.3925799342798315e-9
3.755472946747454e-9
1.5319218059614748e-8
2.4090463081591803e-8
2.071840917947238e-8
1.9923188375696586e-8
2.080909271351172e-8
2.2699804606497853e-8
2.5553685208482738e-8
2.983025172574574e-8
3.687448345396096e-8
5.117011948457642e-8
9.828091834705086e-8
4.207033245008724e-8
2.37082962761328e-8
1.5254474384448708e-8
1.0864756563438955e-8
9.50136119281307e-9
5.429276789386179e-9
2.352875893990227e-9
1.1962986001075929e-9
6.217796612917723e-10
2.9004812781204084e-10
1.9185553673383559e-10
1.627897748152708e-9
4.449693135882129e-9
4.623592749087236e-9
5.287760353217744e-9
6.0328410476477704e-9
6.925688934933026e-9
8.09735513935681e-9
9.703033013463977e-9
3.641471744193288e-8
5.907884686058362e-8
3.693315212074733e-8
3.8492801504306687e-8
5.274788119597483e-8
8.978766568857874e-8
9.373968009403383e-8
7.052738689510276e-8
7.88603889582897e-8
1.242902277789259e-7
2.1272167778335702e-7
2.0095410451054012e-8
3.767123473298225e-8
1.0177132256808031e-7
1.1870392353901298e-7
4.14087357048422e-8
1.4424813714141477e-8
6.8344427638389185e-9
1.6177084927916571e-9
3.5441566346617256e-10
1.6959162588961487e-10
1.2264246672348227e-10
7.636077598605143e-11
2.7341027953629807e-11
3.999682873451364e-11
1.2329648906594106e-11
2.440887731410785e-10
1.9432821981066417e-9
3.347245385470346e-9
2.10818312564782e-9
1.9582312471638646e-9
4.122675963672851e-9
1.6620676387740465e-8
3.2452917741541243e-8
3.0040042448329275e-8
2.8522616649415634e-8
2.9421823658802318e-8
3.2294892021856995e-8
3.849666612111399e-8
5.625238091485854e-8
5.483961203487191e-8
3.954957533753428e-9
8.433676849313892e-9
1.6028171080700516e-8
1.6100903376165302e-8
1.4581176474345931e-8
1.016939862537996e-8
5.3106610705529516e-9
3.241133360472756e-9
2.0369692281650983e-9
1.4335131074295866e-9
1.2372711813996555e-9
2.014907334081352e-9
5.2345088195572835e-9
4.052684014704555e-9
4.877226733292248e-9
6.54630827671027e-9
8.745657717634746e-9
1.120508125171061e-8
1.3846921011732116e-8
1.679297300086732e-8
2.019259678124842e-8
7.283205784771058e-8
7.743210212757758e-8
5.7885775355239005e-8
6.958193044282519e-8
1.1461402476713773e-7
1.5273896650506868e-7
1.0192315648376217e-7
9.896562148721034e-8
1.59603326084987e-7
3.6591591759985714e-7
2.297152269781344e-7
3.3800124041707016e-7
4.6046876021238355e-7
4.798980082364487e-7
3.946752797051146e-7
2.988019859569654e-8
9.71586493551746e-10
3.895992356008974e-11
4.127511476083541e-11
4.0166983718634824e-11
1.1120235579085389e-10
2.1362189970802772e-11
1.121107630169408e-11
7.237237479142857e-11
5.894555153975032e-10
1.2630246447043753e-9
6.703613964610065e-10
8.907794946499265e-10
1.8453456607499099e-9
2.599463387633072e-9
3.262613221443139e-9
1.3895096379197846e-9
1.008196784474603e-9
8.910155964561159e-10
7.577247357309178e-10
4.2718719742332137e-10
6.790425470366342e-10
4.733131278199516e-9
2.599588702192398e-8
5.7866099403359484e-8
6.328221887568529e-8
6.593883409261092e-8
2.2148493874550896e-8
5.3184192200798216e-8
1.2984019849706819e-9
1.2797488258611953e-11
2.358408405064395e-11
9.998942533794952e-11
1.70888855038498e-12
5.84810738989056e-12
1.2904332807971445e-12
8.684447947854056e-13
8.396356196977016e-13
1.031262271909161e-12
1.364937387675833e-12
1.8300426801362646e-12
2.4312986428077465e-12
3.1649514100461907e-12
3.9995716281444615e-12
4.9677552905835705e-12
6.333393934422944e-12
1.7240432955810384e-11
1.801580536283784e-11
2.1903443314854953e-11
2.172450259624893e-11
1.9165193822126162e-11
1.675823157553687e-11
1.7458513165588167e-11
1.4290514139026248e-11
5.866095605840183e-13
1.7081220697700607e-11
2.6501838890006373e-11
3.4815508755559975e-11
7.270792258963728e-11
5.478609992856736e-10
4.892190231193774e-11
3.921892890239182e-11
1.1416563498855602e-10
1.9979724345766258e-10
2.9273352310718434e-10
3.762926859805158e-10
4.560110236695324e-10
5.456537087902419e-10
6.528002996236937e-10
7.831005620446499e-10
9.425046312640217e-10
1.1380700402901958e-9
1.378458768706536e-9
1.674451281401917e-9
2.0396138291704516e-9
2.4912385471177133e-9
3.05172056023215e-9
4.334421154060861e-9
2.9475186588405132e-8
2.410429081217664e-8
2.298554687098696e-8
2.6077353795519225e-8
3.322952832518524e-8
4.791575591478956e-8
7.47859715488177e-8
8.152871030896729e-8
6.315943072854446e-8
5.723870475171018e-8
3.568118521552942e-8
1.552432251060605e-8
2.9472215082433157e-9
5.897130581851055e-10
1.4269965490802765e-10
6.147162145726575e-11
3.1461372792097054e-10
7.083893923257336e-10
6.816949319291909e-10
3.5557335340273176e-10
8.206097996395006e-11
3.2543323203981095e-10
1.2802091075708363e-9
4.7740275372177905e-9
1.361481635703047e-8
6.5007036873873134e-9
5.512595087407182e-9
5.877535404490142e-9
7.1893957601023646e-9
9.693097862528178e-9
2.5991965073618172e-8
5.628988798010311e-8
2.970716393802849e-8
2.5547711397937186e-8
2.8649112699457967e-8
4.0109615145491236e-8
7.37865899713919e-8
1.5546769593428372e-7
1.9085009145110836e-7
7.914074824039993e-8
3.5011046935562697e-8
4.3681066217912315e-8
1.1935343186122602e-7
1.9855652605805275e-7
6.101581474488917e-8
1.7822956441050558e-8
9.86693853571679e-9
1.370447766215344e-8
1.4731697433367057e-8
7.967361581734223e-9
3.824526647802273e-9
4.150202130904554e-9
7.412200471150334e-9
1.163948637291041e-8
1.3030244395472609e-8
1.1839596558838852e-9
4.840723043895346e-8
4.954211683184289e-8
5.901911878481459e-8
7.16873258447483e-8
1.578181136529861e-7
1.354832486551988e-7
1.4024989345842975e-7
1.8563429467763132e-7
2.783834828785104e-7
2.5756292521600484e-7
6.022469189109627e-8
1.6533181198329255e-8
3.0013138935826713e-7
4.012128303813792e-7
2.3879624082894174e-6
1.9060295032043698e-6
5.521683078252308e-7
1.3788229343977712e-7
4.061808775689998e-8
2.946246966362256e-9
1.98211224933144e-11
9.55790232663761e-13
1.2718636485363498e-12
6.86174293846351e-12
2.9899866259288604e-12
7.57060636653379e-12
7.453898687140222e-11
2.7777087751079575e-11
3.2761578751239744e-11
4.763181553514588e-11
7.331944156965608e-11
1.1249161259309444e-10
1.669225369829106e-10
2.3575924709363675e-10
3.1231384318027167e-10
6.525445271214464e-10
6.689125295123004e-10
6.078690110447433e-10
4.716188091259817e-10
1.0248457826437328e-10
6.274409295005149e-10
1.1421405206776923e-9
8.729015824565769e-10
6.411386761580293e-10
2.0226514359307644e-10
5.665954524423043e-10
1.405412072738633e-12
9.403848469194093e-14
9.2378590377642e-14
1.3865043672402362e-13
0.
1.0276549074999555e-13
5.830185431613975e-13
1.0035149165639616e-12
1.6935572720605765e-12
2.2292066932778195e-12
2.7725750295138937e-12
3.402548146519167e-12
4.160301162954482e-12
5.087059148668031e-12
6.2318915665989765e-12
7.655715738507974e-12
9.43550307342392e-12
1.1669676910986465e-11
1.4485556853260501e-11
1.8050164176273432e-11
2.4575035842510054e-11
4.8739660191653394e-11
8.634870066667176e-11
1.3679389253414904e-10
2.0354112729739238e-10
2.9302325933851316e-10
4.147920400936002e-10
5.822586858394797e-10
8.136193055518776e-10
1.1312475130812005e-9
1.5466322582439845e-9
6.551824557750311e-10
6.110546411288345e-10
7.06627174756262e-10
1.694785680668809e-10
5.500778843879585e-10
5.893514064499811e-10
6.215477032056295e-10
6.608172584866527e-10
6.985493609978382e-10
7.211807907777678e-10
7.014972352881013e-10
5.852421758376065e-10
3.0647430509088836e-10
1.1669556474303817e-10
5.623400439137621e-10
9.769196462909296e-10
1.3989038619637524e-9
1.8874691848752805e-9
2.5096622836874413e-9
3.359810531021166e-9
1.85206818647584e-8
4.123863213942484e-8
2.2518466383118064e-8
2.0962168430783192e-8
2.5201970015506738e-8
3.758024191992262e-8
6.174841494819525e-8
5.7938517103671574e-8
5.275997261807266e-8
6.526353382627296e-8
5.603921590268205e-8
3.839425809611449e-8
4.212901905374043e-8
3.954982809090471e-8
3.923438659826293e-8
2.3483076773393812e-8
9.320915086802853e-9
3.794774462488317e-9
1.8065629306837025e-9
1.2783062623881519e-9
1.290368837272087e-9
3.881254364529342e-10
4.5588998335109753e-11
2.7767520827050263e-10
5.237605138663524e-10
6.5227165376074e-10
1.9573227011510033e-9
1.8740506504999334e-9
1.8475985531715902e-9
1.9496471012429655e-9
6.314507426052149e-9
2.5559484859663575e-8
2.7304094000604253e-8
2.2858340336636236e-8
2.2843720954763315e-8
2.501177679222969e-8
2.9111238624151866e-8
3.597181926823968e-8
4.7772088898688544e-8
6.904368512847633e-8
1.0529137947120286e-7
1.597152340490199e-7
8.130891389494933e-8
3.1391989009117285e-8
1.5426441835466934e-8
8.105556972878851e-9
4.708913275441801e-9
3.874761418840288e-9
2.990261111757133e-9
1.2317745008991778e-9
5.171781361980479e-10
1.9527320372371498e-10
4.728246942690392e-11
2.0754931646780762e-10
2.9246122835858657e-9
5.533690926096005e-9
4.847513255151444e-9
5.036578609040992e-9
5.505824734824302e-9
6.233945353286001e-9
7.2918361693944596e-9
2.4799236233201467e-8
6.005422922065113e-8
3.5336913984039384e-8
3.371660351841308e-8
4.063544010214057e-8
5.969807657024302e-8
9.598432626795789e-8
8.812816369447152e-8
7.477304945665854e-8
8.459924155859264e-8
1.6968037072564137e-8
1.1836551865732058e-8
3.4933040184473193e-8
8.409377423784524e-8
1.0131981229986626e-7
2.5557872189446898e-8
5.971388803939774e-9
2.3114467199405697e-9
1.1906929301689868e-9
8.938985489724917e-10
1.0321362235381265e-9
4.3357740652182284e-10
1.1088214423896487e-10
8.092406478432102e-12
1.3776242254258908e-11
7.242629876093829e-10
5.327936128138545e-9
3.535928333584292e-9
3.494913100281369e-9
3.7239757606813924e-9
4.176099727564834e-9
1.1737772784640557e-8
4.8927157557242024e-8
4.5567554610055725e-8
3.8360671863763753e-8
3.872001813028834e-8
4.3203142467649536e-8
5.265715044113615e-8
7.239968521921894e-8
1.2420208861466485e-7
2.9753357620799163e-7
1.7795475705981776e-8
1.7906127257849432e-9
9.809930013803723e-9
1.2337800048604746e-8
7.875992464503246e-9
4.000736171217994e-9
3.066441026941312e-9
3.115460524148828e-9
1.6925460913015561e-9
8.47936722899733e-10
4.865395183487895e-10
3.794453277612273e-10
6.368261273827237e-10
2.587755154891613e-9
9.299073922544996e-9
6.346232261858807e-9
6.718868184535675e-9
7.927143428143502e-9
9.452321295977833e-9
1.1191937724369712e-8
1.3187510140747441e-8
3.7154577916222726e-8
8.11876949340823e-8
5.1629534568159985e-8
5.2777951582916665e-8
6.853343253562855e-8
1.1033133665102236e-7
1.4326943968504156e-7
1.0747773349790167e-7
1.0764760549190214e-7
2.6578154043083045e-8
9.709394842431395e-7
6.586717131979353e-7
4.4169057826644185e-7
1.9737714438297e-7
5.6940095288000764e-8
1.6172240413041486e-8
3.4156310369741007e-9
4.731992172134421e-10
2.0151561759643927e-10
4.876825902200744e-11
4.220041431419308e-10
9.676974556786852e-10
1.5469979968371398e-10
8.307763484891051e-10
2.3969000372858124e-9
4.274824645385707e-9
3.7528672309400196e-9
7.914375817228529e-9
3.699445772485895e-8
3.654821069170406e-8
6.174515728608488e-8
1.7680224967037274e-7
1.3893327396031095e-7
1.3588462277154525e-7
1.463342350334384e-7
1.0452027373773143e-7
5.0100583765268515e-8
2.1970967272955796e-8
1.444896502838711e-7
5.19029991962853e-7
9.285501888028422e-7
1.776791235480885e-8
4.072817400459418e-7
1.0345227701029157e-7
8.782758850168263e-8
8.618432317097595e-8
9.392712008225669e-9
6.547176920515708e-10
3.4687617144684993e-10
2.149352196011158e-10
1.5923741247801443e-10
1.6756737635510058e-10
2.468561395580341e-10
4.2994976610518184e-10
8.068848895328766e-10
1.6058257045529999e-9
3.4666714445304436e-9
7.315863094237637e-9
7.895177482039751e-9
6.363507127333977e-9
5.660239796778662e-9
1.2652038473887914e-8
9.938126575891254e-9
2.626665246260797e-9
1.3362549074582072e-8
7.595028118333838e-9
1.7190632358799244e-9
9.200715308882477e-10
1.77464801015273e-10
2.2093229888964032e-10
7.743711161787822e-10
1.0057123134355786e-9
1.1148484754225922e-10
1.706761192215794e-10
8.344733282559579e-11
2.0281996326673313e-11
1.0645761724733953e-12
1.0175432303826973e-11
4.2035184455488584e-11
8.171254876281555e-11
1.9758240747169734e-10
6.944061035336848e-10
1.4604754197344349e-9
2.682477856571491e-9
1.049565013833641e-8
6.0249689591857326e-9
3.744450578979183e-9
3.2674476102776186e-9
3.2778059495322656e-9
3.5398713386123366e-9
3.997533786666808e-9
4.6506048079000574e-9
8.66614307357629e-9
3.7934365372914746e-8
2.6153813069202146e-8
2.6301869707688967e-8
3.2209938168528106e-8
4.6931369492639564e-8
7.807508216870512e-8
8.283831120188172e-8
6.399291866263025e-8
6.476445886165107e-8
1.0590895582058246e-7
3.543673282254104e-8
8.108060775349525e-9
2.071718100746872e-9
3.6518503231688435e-10
7.919108874634383e-11
1.3286865795580213e-10
2.2437753237253087e-10
4.1298239544737327e-10
5.923544621172317e-10
8.643665949673433e-10
4.906672427704741e-10
1.6849963899539435e-10
1.1548361104984339e-10
7.099302997770265e-10
3.178855186790163e-9
6.206518615528378e-9
3.2785779029016907e-9
2.9239829189231133e-9
3.1946659548569134e-9
3.960924913036187e-9
1.4521479562155417e-8
3.896867246997958e-8
2.7094283211907194e-8
2.1425113573615488e-8
2.1588468861442663e-8
2.5455823669867876e-8
3.578222452704652e-8
6.568719479735281e-8
1.767185189638856e-7
1.5805381567318548e-7
3.152966173609506e-9
7.80622915327157e-8
5.1567242793183515e-8
3.608215714587043e-8
3.43280176253657e-8
3.5797865870401965e-8
3.401811821513707e-8
3.498104580531569e-8
1.953913601829913e-8
9.763351862922545e-9
5.925434387228212e-9
1.0303636470295806e-9
1.0584795524043117e-8
2.4954538602138946e-8
1.1960717442234155e-7
1.418577081297328e-7
4.398377975381453e-8
4.0129054826613544e-9
1.82192533231261e-8
3.4170441561252156e-8
6.40128020871985e-8
6.087081834624884e-8
7.2070253503633e-8
8.693363708657138e-8
3.052336643973284e-8
3.0513171624637283e-7
2.1038653619370513e-6
1.4016475527644866e-6
2.3406787766304157e-6
4.226853123497113e-9
8.016511794510594e-9
8.212517853634868e-10
2.645724434159618e-10
5.236386009516908e-10
2.4074247818514477e-10
2.135383954483492e-9
5.008589229660623e-9
4.078263654091594e-9
5.982332849529515e-9
2.2622829374373196e-9
2.450427155016864e-10
8.047505944129504e-11
6.305525956525725e-11
7.371095983159919e-11
1.0281326065979415e-10
1.4748692376963328e-10
1.9854258490260202e-10
2.2767695121751292e-10
1.9932190778824384e-10
1.5864596316716273e-10
1.1144249166993517e-10
2.8535004479708587e-10
2.8591317880808076e-10
5.912703375596332e-11
7.564744309583513e-11
2.3980860163551533e-12
3.158741867164779e-13
2.702662230153479e-14
7.262991022922078e-14
4.3599673659847254e-13
4.3896198598174166e-13
7.803034173858914e-13
1.5676358468146298e-11
1.8032670460733199e-12
1.1502006124514783e-12
4.080554786802776e-13
6.493424233988375e-13
2.1368514585078246e-12
4.095597327475272e-12
6.5610434052621224e-12
9.513618267734597e-12
1.2851278872018457e-11
1.651039263535445e-11
2.0574648884016484e-11
2.5237815394919364e-11
3.0746851900038495e-11
3.7390758678706414e-11
4.5515018255598804e-11
5.554662966951653e-11
6.802842059858676e-11
8.366764176316652e-11
1.0340874646670164e-10
1.222953010858873e-10
5.719013663515699e-10
1.4957055131488314e-9
3.001587438252033e-9
4.958013712470647e-9
6.868870761967122e-9
8.293299758281758e-9
9.273480948419096e-9
1.0064002893202613e-8
1.0869902729659085e-8
1.1836973681744063e-8
1.075723536824716e-8
4.829575244628133e-9
2.5914410110925704e-9
1.5370859489761374e-9
8.538945727919405e-10
1.1563309858885135e-10
2.9560794558681026e-9
1.4956570331618588e-9
9.932197050167624e-10
5.602975002982738e-10
1.7173011534847372e-11
7.056660344192672e-10
1.56780547335338e-9
2.479511980784887e-9
3.4384542079616435e-9
4.545545721385488e-9
5.9639285807934345e-9
7.928441392583595e-9
1.0796537576947822e-8
1.5100649608978954e-8
6.342011976369268e-8
5.0038370004479104e-8
3.2610144911654916e-8
3.688948719371648e-8
5.9566242067205463e-8
8.156180309113491e-8
5.998068368533243e-8
6.988120345095855e-8
1.2606195091740557e-7
1.4110649035554797e-6
4.2793058139525494e-8
6.936426212022181e-9
9.135663800931096e-8
2.3123149967423388e-7
6.13249192024699e-7
1.856473975104212e-7
1.5896264453513835e-8
1.2886717941959034e-9
3.910065878502407e-10
2.2073831412892843e-10
1.6755655802793482e-10
5.694496856386506e-11
3.6006449036085785e-11
1.7401357335646994e-11
4.607888289874355e-11
2.3057067749221324e-10
1.6617820952029757e-10
1.1536175177946348e-10
4.629945312399349e-11
6.187596573369386e-11
2.0856542890146174e-9
1.8263912204057633e-9
1.3920143792144651e-9
1.5108962933234509e-9
1.8006665140411139e-9
2.1285163204242987e-9
2.3284083553483643e-9
2.1631865719772918e-9
1.2957794993853098e-9
1.2541550641888505e-9
4.2707159630135316e-9
9.163738296486186e-9
2.77024365786795e-8
1.977630201994223e-9
8.71372940884946e-10
3.30644547611593e-10
4.132728030427905e-11
8.522202422555969e-13
5.928654253626154e-13
8.468220577455493e-14
7.579891867647496e-13
9.78885709966564e-13
1.2378304721186198e-12
1.5527882827998034e-12
1.836863468316339e-12
2.1719853873549466e-12
2.7929893512641e-12
3.790166095597172e-12
5.191711330234624e-12
7.047305287771439e-12
9.41868178495624e-12
2.6695136927281563e-11
3.583451378034908e-11
5.666176651162108e-11
8.415484788130671e-11
1.2073500132796625e-10
1.7198662465954963e-10
2.4834058950524403e-10
3.8289482749520117e-10
3.0181783769249447e-10
4.032721052068579e-10
5.970097829134074e-10
2.4599480217218355e-10
7.735886585371517e-11
6.38544276198546e-11
7.704408318006105e-10
3.4560190880163915e-10
3.3262053921941443e-10
3.644794031510178e-10
2.1446708205246015e-10
8.37501823713029e-11
2.2561497795062368e-10
3.0988596945303524e-10
3.847804948638028e-10
4.684855580461558e-10
5.695296192084767e-10
6.943136416127004e-10
8.495235498706523e-10
1.0431286836238638e-9
1.285051753015655e-9
1.5878721336565573e-9
1.96775369497971e-9
4.909771594475291e-9
2.5779184480100016e-8
1.9332128325112575e-8
1.705802956227378e-8
1.820088935356778e-8
2.223695185608185e-8
3.13938520532817e-8
4.9372701261725784e-8
5.6925257475090306e-8
4.694243256416348e-8
4.5990252825846295e-8
1.2837854185131035e-8
3.023061018661244e-9
1.2417194651609354e-10
1.9912344741122476e-10
2.917388917813878e-10
4.619063628272519e-10
8.536489945242317e-10
1.7153308762757402e-9
1.7293410737914909e-9
1.2842707934861502e-9
1.1949952074868374e-9
1.2833609182771128e-9
1.429025376936373e-9
1.6284339909599494e-9
2.4269867306827373e-10
7.983620315116036e-10
1.0361396661249493e-9
1.1804530784489481e-9
1.2821993074488172e-9
1.3726349047551091e-9
7.930108430434164e-10
1.7953423268262482e-9
9.834701557822123e-10
9.607758036406543e-10
1.2958772213239566e-9
2.144595874567845e-9
4.291859125565677e-9
7.967621871328912e-9
9.771386230062319e-9
1.4815483933838357e-8
1.9927412337436796e-8
1.309808082328029e-8
1.3290688879011274e-8
1.2931516526985958e-8
6.189908358384035e-9
3.920115318258921e-9
2.580939328862251e-9
1.6191264036663026e-9
1.3201350337978068e-9
1.0799014553575506e-9
3.1437462161346353e-10
5.858969090605928e-11
5.981829506510682e-11
2.0788872777480433e-10
4.742611160427103e-10
8.535031318149924e-10
1.9295010809358155e-10
3.2101279706964834e-10
3.6722170369510185e-10
4.1302779017430577e-10
1.5827493457387563e-9
5.273985171906848e-9
3.801360997504933e-9
3.2447812621078827e-9
3.4039863634320024e-9
4.020721696641904e-9
5.2750333292735455e-9
7.71121987384178e-9
1.126687856409109e-8
1.1278060650271367e-8
9.505026781154864e-9
9.543446412629235e-9
9.158703708759251e-9
9.31786297886943e-9
2.9820852985978413e-9
1.0099210084236267e-9
5.638037573878609e-10
4.0313079964320917e-10
3.133475751777686e-10
2.452376135848942e-10
7.311814017578598e-11
2.4050140643415023e-12
2.6529793181203388e-11
2.515189773559278e-11
5.509979259558824e-11
5.646568440017144e-10
5.515564392467672e-10
3.7748865268206183e-10
3.5143642054875214e-10
3.7271114474666273e-10
4.292101831518691e-10
2.476596296863081e-9
6.443514065877729e-9
4.031988824857823e-9
3.5552075039711305e-9
3.96287509484443e-9
5.162750191867799e-9
7.946847403425396e-9
1.440348381136455e-8
2.226261191864584e-8
2.7406147179737233e-8
3.2781566920973996e-8
2.934230016995471e-8
2.7655244306633643e-8
1.2835453397284887e-8
7.909235677239221e-9
6.439958302286061e-9
4.395792901915451e-9
3.378135928797434e-9
3.070275998264996e-9
1.2010750337415277e-9
3.685660884604424e-10
6.94532792081612e-11
1.6242018897786712e-10
5.367315772425126e-10
1.2531282643319011e-9
1.5268603545924857e-10
6.152638252489211e-10
7.748448896670951e-10
8.758500883145155e-10
9.932258904162135e-10
1.1507705331377172e-9
5.502499859657135e-9
1.4126037823619986e-8
8.154234812408371e-9
7.478836792450031e-9
8.668366491859092e-9
1.198188394580066e-8
1.9410410984500083e-8
2.4667239980989135e-8
1.9692509464565648e-8
1.9075256181599148e-8
2.7516527378119583e-8
1.8824398814853568e-8
1.673650987742466e-8
1.4781192387123617e-8
4.851987196247598e-9
1.4613008845605915e-9
7.555402420016739e-10
5.343642945957466e-10
4.02548453506125e-10
3.159377320725643e-10
1.0317572893038755e-10
2.8386244175639028e-12
2.6548349933542153e-11
2.0627810781524647e-11
2.2918465757106613e-10
1.446916623394284e-9
1.2363782814083122e-9
8.164364450003588e-10
7.562854599359922e-10
8.094370837474361e-10
9.50217347493084e-10
5.083481706998953e-9
1.2636822213054423e-8
8.038477362564322e-9
6.710127153226194e-9
7.105321157408383e-9
8.761212834724969e-9
1.2700140862695392e-8
2.2417677516642325e-8
4.26472776509323e-8
6.342744527349766e-8
4.326056778609994e-8
4.622387387565451e-8
4.1889161810040604e-8
2.0965111600976197e-8
1.36208323450322e-8
1.2133922442954288e-8
1.1181758649558559e-8
9.820711657484905e-9
7.090036822907088e-9
2.5441813410140308e-9
9.731424445133765e-10
3.1062034890446e-10
2.1738383118102754e-10
1.187372194038451e-9
4.783431392479249e-9
1.904936991640951e-9
4.505793309678069e-10
1.1908377750012665e-9
1.5554822533301247e-9
1.8524762972900809e-9
6.695893937017748e-9
2.1575614957149504e-8
1.3551032487968855e-8
1.2852104400638597e-8
1.5157620131032338e-8
2.1095053156234077e-8
3.434099759331599e-8
4.668382796915581e-8
3.7511374520183094e-8
3.3642968229200507e-8
4.267547711474745e-8
1.0154767184864039e-7
5.520603102718456e-8
3.135873984199718e-8
1.2839194342399462e-8
5.743554636056919e-9
2.073718064975165e-9
5.131431816725563e-10
2.5325224041425017e-10
1.9837195304212791e-10
9.031558016576873e-11
1.8107327644589023e-11
5.479772284593971e-11
4.683487594715367e-12
7.616015611042672e-11
3.0011185583699527e-10
1.261526926162035e-9
2.6721679701363584e-9
1.3069759400329378e-9
1.1314195523442382e-9
1.1984453754080952e-9
5.811782858868996e-9
1.508715136240396e-8
1.5504365830788773e-8
1.1843267532709353e-8
1.118753734917182e-8
1.1983988727372038e-8
1.4244745143389823e-8
1.9298481804618642e-8
3.1784272588165685e-8
6.781411306345262e-8
6.508126571702392e-8
4.52750608490951e-8
5.040023238847282e-8
3.263028603882498e-8
2.6322616595916362e-8
3.153019142948088e-8
3.84509953126558e-8
1.7556681057808576e-8
7.178412125671012e-9
3.802654728708717e-9
2.2062782400307947e-9
9.994269751116278e-10
8.194283035919725e-10
7.97426456307902e-9
3.7527768559712594e-9
9.410954685112268e-10
1.3161440917367004e-9
2.875495255806613e-9
3.964065115320488e-9
4.9172619803488094e-9
5.937686050363574e-9
2.46452320184104e-8
3.93621210761256e-8
2.7100732471505697e-8
3.055855156163004e-8
4.603870924788514e-8
8.164300066761775e-8
7.04488654725486e-8
5.631645817238534e-8
7.112964925596327e-8
2.2147875115005222e-7
8.066589899501414e-7
7.701028069373663e-7
1.0444052804478532e-6
2.454146632850282e-6
4.5848494451025985e-7
4.454028649228263e-8
6.206284317313077e-9
1.0208413798275427e-9
1.9219275795466147e-10
4.619170388159054e-11
1.4289174471939672e-11
2.175618115728477e-12
3.380028352067606e-12
3.286507149568918e-12
1.3654470630930501e-11
4.201740444818934e-11
2.719575050202548e-11
6.040108228822788e-11
3.988708815694584e-10
3.2958822454027335e-9
1.243810952873898e-9
8.066291863613262e-10
2.704811137058429e-9
8.042980035560977e-9
1.1703052282792533e-8
1.111085495175161e-8
1.0275523825905825e-8
1.0344010713711869e-8
1.1767811625383342e-8
1.582969253750126e-8
1.9615895350383323e-8
1.0463890327586202e-8
2.406799158808015e-9
9.478558303059154e-9
1.1731487058350334e-8
3.5242299203882215e-9
9.729599864287526e-9
3.74060527506767e-8
8.329649411730068e-8
9.559606003061984e-8
1.2113417908256514e-7
7.407017806138257e-8
1.894841960588828e-8
4.553129946734959e-9
1.8568494858582455e-10
1.4735453970256578e-9
2.0835987640801432e-9
1.9821517233002385e-9
1.1698409457092097e-9
8.00986926344088e-10
4.410239515597053e-9
3.448776888388092e-8
4.4383275904969365e-8
3.754042374063591e-8
4.9651850647378876e-8
8.966745157281893e-8
1.1491652318262607e-7
8.103232866556602e-8
8.702561224524359e-8
2.0302444591169711e-7
1.6565296355935047e-6
2.6724790755404514e-7
5.655361085357643e-8
4.783254102827638e-9
5.460625004343261e-10
9.927736077848641e-11
1.1087306949380225e-10
3.986167966684753e-12
4.705000852258921e-12
1.250410629450894e-12
1.3393729780430705e-12
2.0257790445590876e-12
1.0712911258615297e-10
6.870907993253857e-11
1.0405394829737069e-10
1.6032969228077765e-10
2.3810250739425854e-10
3.488259240826182e-10
5.116189000777528e-10
7.486786735482857e-10
1.0438196731839108e-9
1.3047832891335236e-9
7.63849535543189e-10
4.918673830606957e-10
4.338855738486213e-10
4.89423092250183e-10
6.76404953562229e-10
1.1145739330237283e-9
1.754089928048502e-9
1.273021647442901e-9
7.145045162819074e-10
4.086727224464942e-10
1.0106654544872511e-10
3.9081563212323167e-10
1.4430902670117527e-11
3.5548496802330828e-12
5.163528689602629e-12
5.816532267375848e-12
1.3532933302015971e-11
8.183192019133633e-12
6.686937138877976e-12
9.470661717679528e-12
1.4791883599481445e-11
2.275032149424986e-11
3.896410668571063e-11
2.0768039384928616e-11
5.0462620410554146e-11
7.616194552175289e-11
1.0778197302710859e-10
1.4684435718597378e-10
1.9410144007724224e-10
2.504176436022226e-10
3.173387079406173e-10
3.503496058175318e-10
2.5808177110461966e-10
3.5945015264414164e-10
4.988986724079505e-10
6.086954743102055e-10
5.450133974677249e-10
4.945975415973418e-10
7.799457963256157e-10
9.960050596246876e-10
3.480007556137718e-9
1.8904755145700798e-9
3.3336690018656958e-9
1.6451477367391613e-8
1.2999067863525944e-8
6.39689531644463e-9
4.0461114037427263e-10
9.82977812594542e-11
1.430537167057119e-10
2.654958720274035e-10
3.6629715857297466e-10
4.461409653915771e-10
5.578462298799607e-10
7.208481327614048e-10
9.328114661015473e-10
1.2275127241289086e-9
1.66356608409931e-9
2.2753626035669264e-9
3.0910269696355717e-9
4.138647900003574e-9
5.440177165581756e-9
7.004888082179e-9
6.339634727652978e-8
4.394121971992501e-8
4.976928803648135e-8
8.396451989099725e-8
1.4717642771191463e-7
9.928076828899506e-8
5.498300230489606e-8
4.74464915313946e-8
1.17133392048374e-7
4.367587909693935e-8
8.982558542724923e-9
7.782640969364276e-10
5.987477940711804e-10
2.4090460970317782e-9
5.460994625720006e-10
8.199266301786891e-11
7.197457065527242e-12
1.862047974696101e-12
1.2008420882588572e-13
4.576758615538913e-14
1.5120794724332286e-13
9.031721503984406e-12
4.48709015878779e-12
3.7446918753533855e-11
3.246266441393124e-10
9.431935320264393e-11
7.53715792162024e-11
9.136624075980398e-11
1.3339774773524721e-10
2.2487627333123216e-10
1.673899233757303e-10
2.1331798952412442e-10
2.9681723706858004e-10
4.285458090387188e-10
6.309890581450474e-10
9.616116818912891e-10
1.572420172166903e-9
2.9439045095195733e-9
4.091170184201874e-9
2.3136288686045862e-10
5.35517276554566e-9
1.0044593302411204e-8
4.982655562835643e-10
5.5693307399777644e-11
2.801363527073583e-13
2.7706096166684326e-13
4.205064288160414e-13
7.910307425322361e-13
7.021684338135858e-12
1.3740281165354543e-11
2.3052947024792806e-11
1.674750971952735e-11
4.444321876721799e-12
1.70927988883885e-11
8.296165728930043e-11
1.3287956503797714e-10
2.963382240325397e-13
6.174945357902557e-11
1.233773213757196e-10
1.8984734522703573e-10
2.6072518091728914e-10
1.739357796980956e-10
1.2365558181449814e-10
1.616009519296456e-10
2.0483046627783873e-10
2.1928476501379944e-10
1.5086599791635616e-10
8.616798216659668e-12
1.1986338113040916e-9
2.7833640886465944e-9
2.662327730670052e-8
4.349381157697271e-8
3.2653524305408214e-8
3.879686335937954e-8
1.38647200978292e-7
8.55163431610382e-8
6.845633811492439e-10
1.3353713216261726e-10
1.6122282315016099e-10
1.7481425781078014e-10
1.958530738416192e-10
2.457546185444761e-10
3.3566989926196755e-10
4.689953430213754e-10
6.505334927122777e-10
8.869198196718664e-10
1.185068634698162e-9
1.5501171644961503e-9
1.982518298332283e-9
2.4753903429961383e-9
3.032566081070541e-9
3.857970953304551e-9
3.9208810521848124e-9
2.030035836615489e-8
1.064453546368571e-8
3.179169199721242e-9
2.0657469393232557e-9
2.2257067762613026e-10
2.505975476770481e-10
9.626467763975713e-10
2.8917444527179757e-9
1.7563062066147768e-9
2.752840693102596e-10
1.8406054028094518e-10
1.7105013267377146e-10
8.280790933932753e-11
2.129190479122182e-11
1.704140886515872e-12
6.271566754552922e-12
2.2783067097598256e-11
7.721757764522672e-11
1.696950162345547e-10
6.234476531309233e-10
8.688807286779886e-10
1.2127792641637284e-9
2.7260106589967125e-9
1.1512469298476831e-8
4.416834422913721e-9
3.141099822566791e-9
2.9009403578501386e-9
3.0119486793391936e-9
3.3411916554122426e-9
3.871647606949878e-9
1.2887202672672288e-8
5.327934562146288e-8
3.607654112813133e-8
3.4793599881672474e-8
4.0925303602829376e-8
5.68640401930598e-8
9.298044178590879e-8
1.2189946421458168e-7
9.931079215154734e-8
9.798567780142575e-8
1.305725641547331e-7
8.279487782967057e-8
2.1500946792648427e-8
6.4655310970216444e-9
1.1253179417050026e-9
1.3570977932270968e-10
4.587141020619581e-11
1.377114463392657e-10
2.8586366606032216e-10
6.294150611335132e-10
5.237966397470671e-10
3.0227072650985174e-10
1.2754084727087002e-10
2.0942120432061586e-10
1.3151370932887129e-9
8.724492578013037e-9
7.186134866614982e-9
5.067528715500433e-9
4.821239407419197e-9
5.1771020259616046e-9
1.3829629408105172e-8
4.7014358985323584e-8
3.583846681466454e-8
2.962744969385119e-8
2.9912420208353156e-8
3.403149713695337e-8
4.3919156558747654e-8
6.877543671057999e-8
1.5354614310570636e-7
8.91597086408124e-8
4.474317518038606e-8
2.6506443081593625e-7
3.5358956608295766e-7
1.7233562880365948e-7
3.81745768033711e-8
1.2293548895615555e-8
6.608307641095851e-9
1.6604035190385692e-8
7.393973868086522e-9
5.019152703545933e-9
2.559088194789656e-9
2.1015231929558016e-9
2.320095340743622e-9
3.1229252725471897e-9
7.866958564808496e-9
2.214259158522193e-9
2.084561236564962e-9
6.059645000985944e-9
1.1179273597844993e-8
1.7484460040236236e-8
2.4989313721765973e-8
1.672818382062693e-7
1.5665406263534788e-7
1.4278525108643916e-7
1.85798159062852e-7
3.082354467063772e-7
4.3947465711522847e-7
3.057287469557785e-7
1.7621160656849716e-7
1.074847193981292e-7
5.0709647738399435e-8
1.6979218865969553e-7
8.588489942100421e-8
2.1130010091341566e-8
7.392003872944261e-8
1.8675302167235885e-7
2.103292235209668e-8
2.4251353181728676e-9
3.053140741998172e-10
1.7015139992936497e-11
1.6845405742847596e-11
1.9376904524136305e-11
3.445342752493024e-11
4.403750983864674e-11
7.741521164800164e-11
1.9125378286841932e-10
4.637883213601824e-10
2.0322888683115287e-9
1.9582642464881707e-9
1.2562389911577853e-9
1.240905222209205e-9
1.425583118270969e-9
1.0717062534976652e-8
1.0770747842038564e-8
8.567694763615537e-9
8.69625918704685e-9
1.009365052716064e-8
1.2687462186219531e-8
1.719988915221565e-8
2.5237694444099876e-8
3.639657624625237e-8
3.733974893453661e-8
2.8478809022408014e-8
1.797327971467359e-8
8.50641249713426e-10
9.666926461367776e-11
3.1324410006015494e-12
6.205041279942174e-11
3.211960230191493e-10
6.664514616029191e-10
6.063250855890399e-10
3.386787072262493e-10
7.038158162118312e-11
8.362586182982042e-10
3.295682472302606e-9
3.589125649142913e-9
1.9253228528488466e-9
1.6142466930757975e-9
1.5979536807159202e-9
1.7198211343193248e-9
1.943334925523094e-9
2.264846259463414e-9
2.6955873680855867e-9
9.5732670019903e-9
3.6039073248771356e-8
2.250299452711404e-8
2.0586380083813932e-8
2.3396510949430602e-8
3.207696586122349e-8
5.2342820350689795e-8
6.387692838370353e-8
5.1589363509710275e-8
5.3034752032526805e-8
8.677922614046462e-8
1.6753314297014553e-8
2.7254782671017526e-9
2.6407598997580146e-10
3.0302717901454436e-10
2.340194637693387e-10
2.3327151980060787e-10
3.4171386020207493e-10
6.19439802894193e-10
1.2339003685335362e-9
1.4414193517440094e-9
1.0199502117006681e-9
8.768982592580162e-10
8.309018819046837e-10
7.948439204451909e-10
9.114087055197095e-10
3.086162993938001e-11
2.0030353519320434e-10
2.802821842337791e-10
3.631475928515122e-10
1.1209185513177835e-9
3.7170153990651894e-9
3.177014522254948e-9
2.8134849073379697e-9
3.064576581191115e-9
3.734763846523902e-9
5.01126865830045e-9
7.53836599290183e-9
1.2852774024257464e-8
2.158323589786402e-8
2.794796717244082e-8
2.8478247504593635e-8
3.139426420149585e-8
1.751896727289443e-8
9.033348197047269e-9
7.165564507862445e-9
5.591256260796245e-9
3.9636267220162384e-9
3.629608910887365e-9
1.988411685065299e-9
6.029674278734115e-10
1.6530337072448348e-10
8.215979362030984e-11
4.173630896342119e-10
1.1329900330910647e-9
1.6603607051962126e-9
3.635416134299912e-10
6.811053566135084e-10
8.117428212432175e-10
9.287135237051645e-10
1.0727081893892244e-9
4.86019106726948e-9
1.3595962829217961e-8
8.080412653619442e-9
7.374221474597525e-9
8.448972843644062e-9
1.1418508007647094e-8
1.808676290104225e-8
2.551420449679568e-8
2.1197766217852927e-8
1.905417252916551e-8
2.417948815454172e-8
1.815878550803966e-8
1.7473549643393925e-8
1.2406908721048624e-8
3.336382538572498e-9
1.2165254755156221e-9
7.179491842942174e-10
5.305554943245723e-10
4.0479172969234295e-10
3.0369838924546674e-10
8.190852408316113e-11
4.183931810256165e-12
5.402252368839027e-14
8.179242592693028e-11
3.8889172074689746e-10
2.3912432093400556e-9
1.2591591296153245e-9
9.001750708362776e-10
8.592745718805364e-10
9.402795761457678e-10
1.129933948803522e-9
5.665130231647984e-9
1.3439393521590731e-8
8.020436423916098e-9
6.7867129548408604e-9
7.327741026325816e-9
9.348080161573423e-9
1.4367037657364866e-8
2.7119431434880633e-8
4.8155193226020566e-8
6.802268776166848e-8
3.304362008088934e-8
2.28510724638083e-8
3.841009752179172e-8
2.8477363366352557e-8
1.655831765138772e-8
1.285112796015416e-8
1.2245143882406392e-8
1.1625210862790768e-8
9.891475890584817e-9
3.891593378342582e-9
1.4573226310360725e-9
5.404445052418317e-10
5.6565484896618227e-11
9.640241289869938e-10
4.2326496826260165e-9
4.4203996021174575e-9
4.5146207948923543e-10
8.354912311979539e-10
1.3868420845301869e-9
1.746370846825781e-9
2.08776562569751e-9
7.73445248352504e-9
2.4884158145379107e-8
1.5524653998976556e-8
1.4935516123037114e-8
1.7949199107760982e-8
2.5720684150232885e-8
4.2882956792815507e-8
5.195264835138085e-8
4.04235334273261e-8
3.846015536463734e-8
5.467351272402777e-8
3.673405734541742e-8
2.4511823846155187e-8
1.4007173682760233e-8
4.9660835242660445e-9
1.3389572920536171e-9
6.418397037054847e-10
4.810829152815122e-10
3.453911677825976e-10
2.652228134645509e-10
1.4994858050149465e-10
8.044926210579038e-11
1.3003426347556524e-10
3.162831741209268e-10
8.523894837020313e-10
3.606420018522213e-9
3.6741558997254496e-9
2.2095002420968682e-9
2.0323914086701427e-9
2.2516302546579736e-9
8.716567346729266e-9
2.1467678928755775e-8
1.5311454961299783e-8
1.208616082709371e-8
1.210142899905722e-8
1.4044676519843337e-8
1.901893190802943e-8
3.191273577152907e-8
7.235488729693816e-8
1.408462994316478e-7
5.443878247181877e-8
9.36349957587822e-9
2.1259045128950463e-8
6.156978964263714e-8
4.206585840470498e-8
3.2875196834632753e-8
2.719219808136802e-8
2.2437187088126646e-8
2.7734869740755632e-8
2.752850702737694e-8
2.2063336231503844e-8
9.745771345055813e-9
3.5388098525679562e-9
1.868975863887283e-9
8.097511074069103e-9
7.04800061773987e-9
7.861806959301328e-9
1.494751972800085e-8
4.3988376263094274e-10
1.263253339196527e-8
2.347031141460022e-8
8.118079940515415e-8
9.276320276595338e-8
1.2346957701007692e-7
1.8738708871083885e-7
2.418238272625125e-7
1.9844816476831594e-7
1.284706385155359e-7
2.3614342002824295e-9
3.063981471622176e-7
1.8482032543579988e-7
1.126177565884074e-7
1.3588315074694006e-7
6.710636667536409e-8
1.5134187368716842e-8
3.776277482498917e-9
3.2500728843529368e-9
1.600566143378008e-10
5.487642322807272e-12
1.2161876367296864e-11
1.699335716424723e-10
2.567895781522384e-11
1.8385816484451156e-11
2.0890886460952063e-11
3.12940898707173e-11
5.2231159653846253e-11
8.920111699665632e-11
1.4890309556163427e-10
2.3461623550823687e-10
3.360080494421824e-10
4.087666199355394e-10
3.7003801034029753e-10
1.1814594728796348e-9
1.4364763645846865e-9
1.4758565998807376e-9
1.3804559394766132e-9
1.0888176416808626e-9
5.058602030463853e-10
5.855997956466702e-10
9.698687291610048e-10
1.7626427320565398e-10
1.2188300141493863e-10
6.73796223059603e-12
2.3453542670896324e-13
7.443258510119352e-14
5.965975303538594e-13
5.875390005000421e-12
1.1893498542515527e-12
1.1918870022085613e-12
2.2305941249217425e-13
1.3659485580705325e-12
2.237331340028981e-12
2.9906684141222843e-12
3.7617000966913794e-12
4.639562756362344e-12
5.689280284528452e-12
6.972957606497006e-12
8.561144617400184e-12
1.0540023070969714e-11
1.3017946030307842e-11
1.6133145255919422e-11
2.0064010178464532e-11
2.5043764333774466e-11
4.2963965091776426e-11
8.877973253269685e-11
1.584392792107293e-10
2.4984559188240584e-10
3.6898582456825897e-10
5.273011359835679e-10
7.405232709807124e-10
1.0272634904377703e-9
1.4048097633537277e-9
1.8775509651713493e-9
2.393796930100706e-9
8.04422415882969e-10
5.246039927006916e-10
4.174132411340889e-10
1.6606604546372553e-10
1.824236647145049e-9
1.1428744979958607e-9
1.0276878269937798e-9
1.017188055228964e-9
1.0397535381577845e-9
1.0628844133361935e-9
1.0473977439971073e-9
9.203976790517136e-10
5.848140027999699e-10
5.192870629022877e-11
5.005804929232398e-10
9.85236871353788e-10
1.452181259351992e-9
1.9745670192409084e-9
2.6244519389430244e-9
1.5191954334194533e-8
3.3496655896194446e-8
1.9158580887058826e-8
1.8713290258668927e-8
2.3675590604782988e-8
3.737742153044674e-8
5.755107421421091e-8
4.646594680693931e-8
4.2114323426999714e-8
5.8690913315820597e-8
1.3028319168331258e-7
9.884264654123828e-8
2.1766134942289594e-7
2.3159057035646412e-6
7.518890578880719e-7
2.3435922196674043e-7
8.56708555452323e-8
2.207860070662748e-8
3.895700973030568e-9
1.0003502830377101e-9
3.484892350260463e-10
5.642849818026346e-11
1.2745802555305115e-11
2.7857999994674353e-11
4.342516996437679e-11
2.944893440521884e-10
1.711253960473037e-11
1.996191343174997e-11
1.7098236608519298e-10
1.927929345634467e-9
1.0122664344582947e-9
1.1017277326090446e-9
5.171628373379883e-9
1.2895775827045702e-8
1.667354682956291e-8
1.622738130229039e-8
1.5971099039066602e-8
1.6491100281542744e-8
1.7744045409580324e-8
1.9881141370183673e-8
2.3630646566743734e-8
3.178926299483385e-8
2.6073088732297692e-8
3.0353931301993354e-8
3.403338347181492e-8
1.6661365402354715e-8
7.839933446541224e-9
4.650858907633749e-9
3.3368416258544738e-9
2.778394517926377e-9
3.063499786062449e-9
4.37224265082158e-9
1.5953655178215437e-9
1.799092145454661e-9
2.7026297110766235e-9
3.842530770993867e-9
5.005409965547326e-9
6.228263023900034e-9
7.672983368213782e-9
9.551266666390654e-9
1.214915212112412e-8
1.5888307673908778e-8
7.54122131472818e-8
4.996672641081014e-8
3.574837368409503e-8
4.3514979758062624e-8
7.534583777513298e-8
8.18011723404246e-8
5.949390970891106e-8
7.387736597382033e-8
1.9142146479042697e-7
2.0448411509303435e-7
7.642357563055091e-9
4.1231013372335866e-8
1.9562172382772068e-7
8.47978627593901e-8
3.358201544449226e-8
9.329168454919533e-9
3.7733004634158165e-9
1.8692257593131306e-9
2.330079464200704e-10
4.204982613070903e-11
9.640207240404472e-11
3.735952166637872e-11
7.958460702792354e-11
4.210520585599341e-10
1.7879444540852404e-10
6.21413964946454e-11
5.782059824329475e-11
2.0805132704886848e-10
4.253238147453085e-10
6.900078165163539e-10
3.073724298758606e-11
4.826668162852486e-9
3.0200633029180254e-9
2.265972947868311e-9
2.2417044099093553e-9
2.3767606391137925e-9
2.3983165953285006e-9
1.9629851066487274e-9
5.302351819707709e-10
5.797956205185006e-9
1.7541514198036286e-8
7.254849024157593e-8
2.556121585557265e-8
1.9231465054263177e-9
2.2105626701120246e-9
4.0667180591070055e-10
3.167999523664384e-10
1.457684414994224e-10
3.394859463607405e-10
7.035602753658398e-13
9.860512716781276e-13
9.165424565971419e-13
9.349502562834771e-13
1.0972908450153435e-12
1.445341232239263e-12
1.9882893072357493e-12
2.748904095602459e-12
3.766655280092107e-12
5.088434827516857e-12
6.753050452132695e-12
8.762423867531746e-12
2.8678697079315168e-11
3.559686326607374e-11
5.5704041189347735e-11
8.618302534117015e-11
1.346095570863806e-10
2.0194325964630793e-10
7.88480959212836e-11
1.8116879442154917e-10
2.451539332692115e-10
2.752749932794816e-10
1.0928961280237113e-10
8.047561194140103e-11
4.408734086588962e-11
6.403318224133948e-11
4.864517759782305e-10
8.745285447932944e-10
3.378933687676614e-10
8.428174737906552e-11
1.1070097285612737e-10
2.3848417604883795e-10
3.2097728296204516e-10
3.9046743656148295e-10
4.67103053942246e-10
5.596492594571033e-10
6.739338330723328e-10
8.158420547391158e-10
9.923509975810744e-10
1.2121111424829478e-9
1.4860034976592992e-9
1.8278385573351288e-9
2.2553288049195987e-9
3.937385715760458e-9
2.424629722821049e-8
1.878969838052416e-8
1.7156778627998255e-8
1.876443733930155e-8
2.3369966029579736e-8
3.352975009536909e-8
5.265498925863943e-8
5.7269169605110794e-8
4.6307674534699344e-8
4.527799090225256e-8
1.3331389747084966e-8
3.4697607996871537e-9
2.591689386514605e-10
1.5869111323977884e-10
2.6396095451808116e-10
4.422717006704223e-10
8.160159651518354e-10
1.5553827482970679e-9
1.6662230815083042e-9
1.1579851769493973e-9
9.539058420560339e-10
8.742622064761074e-10
7.895847106026393e-10
5.286019981628102e-10
1.1711757542402744e-9
1.1348415692225077e-9
1.1936389311952251e-9
1.3646341127626027e-9
1.6461523201829088e-9
2.0953266086332483e-9
2.8096148681663604e-9
7.137097209211557e-9
4.268796736157496e-9
4.000801320645235e-9
4.788020148698743e-9
6.933241972423455e-9
1.2446126273434937e-8
2.3023424664651835e-8
3.019987857867544e-8
4.627670596557563e-8
2.4654889433134883e-8
6.943580878976112e-9
1.1866604789059767e-8
3.0831793556819704e-8
1.668378387551946e-8
1.0015451036927912e-8
8.91089947220866e-9
7.74622938299716e-9
6.226149983156893e-9
4.728066926426919e-9
1.5676768181497113e-9
5.045758501268851e-10
3.729927981008413e-11
4.5688870435538144e-10
1.7498228272976254e-9
7.381722601758433e-9
1.0755543754262729e-9
3.280817131123115e-10
7.736646967239877e-10
1.008278975029545e-9
1.210338361745103e-9
4.264717286537294e-9
1.6438261163532017e-8
1.1128062339311043e-8
1.0172996265037238e-8
1.1445784791742704e-8
1.4799308601637791e-8
2.1992430801987332e-8
3.5122319955255304e-8
3.772704428664266e-8
3.048525566508963e-8
2.9698906891976952e-8
2.6781492653575583e-8
2.1406920400122345e-8
6.868076882262664e-9
2.180116958366239e-9
1.1255409749305622e-9
8.017327052492467e-10
6.067019442222335e-10
4.958069315582989e-10
2.5341909412846456e-10
9.894548137317562e-11
9.574581816443758e-11
2.0857397912828334e-10
5.443576635941567e-10
1.7755753721679147e-9
5.1490679341844205e-9
2.330024406366105e-9
1.9128051907693508e-9
1.9789228981106013e-9
2.3499516624236674e-9
8.696169350539035e-9
1.9480870000975503e-8
1.115191320557917e-8
9.416129234868988e-9
1.019039907868331e-8
1.3202663920030267e-8
2.1106764194474625e-8
4.234980313605504e-8
7.87924222533025e-8
8.916343976601428e-8
2.8759621562724442e-8
7.692779916299978e-8
3.7240760042925206e-8
3.039053793506123e-8
5.11848276994289e-8
2.886880561433123e-8
1.86947038089891e-8
1.3423838892417156e-8
9.924363940869945e-9
7.619159257770864e-9
2.2882298164852876e-8
1.418645103270161e-8
8.32007324879413e-9
7.67850902330019e-9
1.242604273408288e-8
1.396973728356698e-8
6.850067774344491e-9
1.0349159242323977e-8
6.019767074548748e-9
5.7097024578615764e-9
7.0738676802159765e-9
5.860548187158104e-8
6.683523401788276e-8
8.106298210119846e-8
1.18325891796002e-7
1.997275766167533e-7
2.777094377090317e-7
2.3843608242792024e-7
2.1498805349279442e-7
2.0037164546368092e-7
1.5255028418775004e-7
3.5939492121687845e-7
5.0235964646706124e-8
2.890472858468791e-8
2.6597914684371546e-8
3.8986457390316196e-8
2.3343808926563706e-7
2.917613618611579e-8
4.704360076690305e-10
1.7368895704305493e-9
4.350687942376929e-9
1.2963282302198789e-9
3.4626617601203067e-10
5.976751515069066e-11
8.733208207949226e-12
1.7080036543865296e-12
2.013635404731524e-12
1.4195435901765794e-12
6.296839336991025e-13
1.4837434704370452e-12
7.776281093095115e-12
5.229978464420412e-12
8.030382918240497e-11
4.1832643322728705e-10
6.73825293170225e-10
9.179121433835206e-10
1.2063399678678149e-9
1.566652210053929e-9
2.006781804318491e-9
2.508408450354867e-9
3.028629088855914e-9
3.5244919701804887e-9
3.982793006434952e-9
1.2377908108230429e-9
3.4432536389271574e-10
1.353506383865277e-10
9.294928855081196e-10
4.910453536307927e-9
4.502578548484221e-9
2.5755458406346187e-9
2.171056617413913e-9
2.073939203126892e-9
2.0518286918670853e-9
1.7693314391196457e-9
4.817987295581372e-10
6.020110174055979e-10
1.0892008287585842e-9
1.3984364546602563e-9
1.69323184484417e-9
2.0422111468497055e-9
2.498429819313813e-9
3.131161402673714e-9
4.053269732324756e-9
2.646733002036315e-8
2.7779289393344342e-8
1.5805655909489595e-8
1.6148248704886396e-8
2.2792412482173107e-8
3.843023134771688e-8
3.2359530653718174e-8
2.7924447428306183e-8
4.1889391314205285e-8
1.261676127057359e-7
9.798865355234262e-8
6.992308623047812e-8
2.778072986801635e-7
1.7001087926529264e-6
9.784703487413445e-7
2.7841741185388233e-7
8.471131017215084e-8
1.3200030448557003e-8
2.322024452856524e-9
5.514383431507289e-10
1.9495059856970238e-10
2.6997022648811822e-11
2.402780413140459e-12
1.987891389970594e-11
1.5538027621369e-11
6.569323035884134e-11
2.17441077528693e-12
9.973256108733983e-12
6.881558248130337e-11
6.652261467793246e-10
4.316310769285918e-10
2.355936526487965e-9
6.088372107978762e-9
9.128333471798405e-9
9.516663206395503e-9
9.251542529316027e-9
9.236776600722883e-9
9.55720506803639e-9
1.020094724511623e-8
1.1215499139510507e-8
1.2767291343801799e-8
1.528370796089097e-8
1.6267414775334234e-8
2.4834174153156972e-8
2.4691636167675403e-8
1.2608454114154113e-8
6.539714050159475e-9
4.102601269768933e-9
3.028611508562488e-9
2.696769406304153e-9
3.558909412671301e-9
4.3429730419709913e-10
1.0579719455708302e-10
5.958113215164664e-10
1.3827094262304813e-9
2.1521376601909554e-9
2.8466463725992385e-9
3.564829286548673e-9
4.424178476143923e-9
5.556430145547269e-9
7.1492204476500196e-9
3.9215116562025466e-8
3.308692231587685e-8
2.225291675774912e-8
2.5707467187263764e-8
4.193807532683072e-8
5.890637742733327e-8
4.1480344755394175e-8
4.3233056498036704e-8
9.120874181769794e-8
1.9720717409453384e-6
4.3577139723312756e-8
3.923805225063321e-8
1.0026938096575936e-7
2.759967212997698e-7
6.081179526326077e-7
6.349380385834858e-8
5.627396174698906e-9
5.387061282800057e-10
1.065672354086866e-10
2.6593761834338454e-11
9.600200866345311e-12
5.86003838961916e-13
4.407946205156167e-12
1.0767347055423898e-11
7.372964984786785e-12
4.821474970660934e-11
9.307043250506911e-11
7.199957916897697e-11
8.237708966064856e-11
1.0978259212857471e-10
1.711898931078689e-10
5.174615221006849e-12
1.4788726513352003e-11
1.2369205950980295e-11
1.4707930391259287e-11
2.126377942310304e-11
3.481361846496607e-11
6.086852444164812e-11
1.0493386391071827e-10
1.6720488231358773e-10
2.3255518557951853e-10
3.424044012606381e-11
2.0831917917940173e-10
1.627412521923093e-11
2.0305766721646972e-11
4.303702298436579e-12
1.7790374382973934e-12
5.453636566699752e-12
1.5235491118699447e-11
1.5364153771646074e-11
5.3425923781698085e-12
7.497383104263055e-13
1.525353106212855e-12
3.066209288009099e-12
4.348113040852573e-12
5.0735995224793475e-12
3.393090340952298e-12
3.4514762238265604e-13
3.0744578088335552e-12
5.010043635255954e-12
6.819542373922513e-12
8.805134996475633e-12
1.6639214391755348e-11
2.2507206629234975e-11
4.2585816230236114e-11
8.197616278203354e-11
1.4842249737708308e-10
2.3316976407240046e-10
3.0842994529754426e-10
3.786071890169938e-10
4.682287867822045e-10
6.012747105595135e-10
8.116942644554865e-10
6.478321583465067e-10
1.47213593215235e-9
8.349142580053317e-9
1.619356498227613e-8
3.4696992425627086e-9
1.3453690967717142e-9
6.118576370137658e-10
2.9696525297600373e-10
1.475722608655322e-10
8.165824965102897e-11
8.469193277292723e-11
1.6610738803597682e-10
3.038300734494668e-10
4.5622826779027533e-10
6.184691200879487e-10
8.117303955161779e-10
1.0675750965233684e-9
1.4345867490482384e-9
2.0009498919989427e-9
1.1317547858978858e-8
2.6163766422215808e-8
1.4296565608326126e-8
1.2151357097572273e-8
1.3408527832487007e-8
1.7963955192389912e-8
3.005630998761102e-8
5.69931496447704e-8
8.021904264256783e-8
8.513759386782234e-8
3.2648923737106555e-8
4.184938776772394e-8
1.8681676013970138e-8
2.993889067491385e-8
8.190244717687796e-8
9.766631578736766e-8
4.233786862660214e-8
1.571823901332233e-8
9.286092110290735e-9
1.0187040757110838e-8
1.7806179340053968e-8
8.227446229096354e-9
3.937746197224801e-9
3.2285193275801175e-9
4.4099199620203666e-9
6.8964685406139475e-9
7.969614900124616e-9
4.7320919419904814e-9
6.3284636715126295e-9
8.758465405785535e-9
1.227555299348897e-8
7.163973290350903e-8
7.903579812837375e-8
8.398188954657131e-8
1.0858909762712803e-7
1.6410834378070553e-7
2.6235211944734407e-7
2.4571071654418436e-7
1.2879035429822092e-7
8.823053440267547e-9
3.044630616579168e-9
4.832217550369196e-7
5.930172927501859e-8
7.5389821786187e-10
3.13875829946828e-10
8.195626400557938e-9
5.5808407614862765e-8
1.5312595596438146e-9
5.1642477371842337e-11
3.681663061238833e-12
1.9185935860242443e-11
6.191173740184747e-11
8.01364151508495e-11
9.253453518308153e-11
1.477202957245538e-10
3.10632945431017e-10
1.6988618711330814e-9
4.854076282869556e-10
1.189789849823064e-10
2.941040122611756e-10
8.368486243690252e-10
1.1489548129468752e-9
1.1312001370392656e-9
1.7342450757351958e-10
1.531085982966622e-9
1.9779760585871313e-9
2.2398113600652887e-9
2.5279181048291415e-9
2.8746088422852007e-9
3.3187234875874842e-9
3.922110168605187e-9
4.779633141009058e-9
6.02687139035613e-9
6.539632667094663e-10
1.7793871697174918e-10
5.52213335405451e-10
1.0670550541340813e-9
2.0170832842058213e-9
2.3952857841814238e-9
1.8920600793424213e-9
1.2292379527946412e-9
5.177721460128013e-10
1.438370365968674e-9
3.0650480225906322e-9
8.162828384615885e-9
2.4208645362789718e-8
1.1145558259835326e-8
8.438399202482838e-9
8.014030478990482e-9
8.582194841684673e-9
9.960356220537588e-9
1.2284507250373781e-8
1.5856693123928877e-8
5.4595312895541175e-8
5.636010142829179e-8
3.388567958627864e-8
3.5225730429325274e-8
5.051475180687709e-8
8.546875365750615e-8
7.306125296991128e-8
7.083229328490162e-8
9.82533595845685e-8
1.1550470726181369e-7
9.580180341654629e-8
8.779532929444139e-8
3.235040248776352e-7
5.698701034159076e-7
9.70855660265655e-7
3.354747884606672e-6
4.6373674385666455e-7
1.4552428997688454e-7
5.313213417304233e-8
1.538036239122278e-8
1.853012036962999e-9
3.7162279332311837e-10
1.3428807110227454e-10
2.8928426945802083e-11
2.7322570434419143e-11
6.746757806121683e-12
1.471090505100851e-11
6.154043777221202e-11
2.8017963109344654e-11
2.5895917913510413e-11
1.5062108335062773e-9
6.7079285454204154e-9
1.4298312273437745e-8
1.9161892805635653e-8
2.141336038994198e-8
2.251124625675544e-8
2.2003672570984855e-8
1.8925562411685676e-8
1.35078098651257e-8
6.818587597054123e-9
9.89510765913188e-9
9.63519802448013e-10
3.9507155070188843e-10
5.912918928370481e-10
7.678149099218351e-9
4.396725605179615e-8
1.0579936420056235e-8
1.3658385758896339e-9
4.292904590651561e-11
2.0042599013672893e-9
9.022660436636516e-10
7.224332623297357e-10
7.215275288420252e-10
7.833044678439711e-10
8.768509910602632e-10
9.774289065625752e-10
9.878929556574268e-10
3.5564641141672576e-11
2.501356479804486e-9
2.8488374548057815e-9
3.3413295406788466e-9
3.156275068919125e-11
1.0273283734593758e-8
8.46428583137739e-9
9.550906621780717e-9
1.3718814611351738e-8
2.3462349822134375e-8
2.024196137339247e-8
1.5831597811619323e-8
1.991201112029677e-8
6.265756518866613e-8
2.141871063674245e-7
5.4065114651377275e-8
7.653115233801804e-9
2.4423869281315092e-8
6.9080101709671645e-9
1.8038903263880276e-9
5.740349259571369e-10
2.1086419824587346e-10
9.383754827727654e-11
5.301173569144208e-11
2.324975846248888e-11
8.943813230562349e-12
4.407486570056527e-12
5.25558531639924e-12
2.6821728725157603e-11
2.8677152756381822e-11
2.1719656619972207e-11
5.3649912292068186e-11
4.27432058445414e-10
4.362929519765079e-9
1.0843633755907755e-9
6.740288381987396e-10
2.3718650757299928e-9
7.215728758417696e-9
1.0239219181147146e-8
9.33738936897809e-9
8.438485547630924e-9
8.45204379640683e-9
9.663882711934367e-9
1.2700046648645932e-8
1.5479346753411564e-8
3.448301894051447e-9
4.969177266931008e-9
1.2938853848745943e-8
2.3628953468187976e-8
2.6197354711682446e-8
3.76416345201293e-8
6.476010405370591e-8
1.2687701495036335e-7
2.2134910880872538e-7
2.7495463489470464e-7
6.271506513015184e-8
1.806158010648446e-8
2.384569497304725e-8
3.258508775302695e-8
1.0078163422366514e-7
1.6105865369752094e-7
5.3126496936255455e-8
1.236255608265689e-8
1.3625998265610519e-8
3.221891914154059e-8
4.773688427054064e-8
5.950187027190256e-8
6.587869026375407e-8
8.091603843467617e-8
9.539793143121404e-8
5.269992347353184e-8
2.6064465279593163e-7
6.368944834277919e-7
3.786159489140874e-7
1.520983265791796e-8
7.223489050541454e-9
2.760779043446356e-9
1.741632281017699e-9
1.763914224413919e-10
4.238561158587485e-9
4.395509379163572e-9
2.5089139271011816e-9
2.981085204369663e-9
4.698055253513777e-9
2.681136289082863e-9
2.675826366024384e-10
7.966048340129054e-11
6.241205225152813e-11
7.474671618426092e-11
1.0738840237738856e-10
1.5860336007959277e-10
2.1720414102061354e-10
2.4714821041969305e-10
2.023943297036281e-10
1.238400045349963e-10
8.635604607453336e-11
2.6815534677419786e-10
1.1287666015534896e-9
3.9010070400082456e-10
1.1416019266211072e-10
8.149255441771408e-12
1.4839125714712392e-12
2.0607430121522733e-13
5.771258078198635e-13
8.192576875065843e-13
1.6295852099718792e-13
5.535821146979882e-13
8.602707354354375e-13
7.400598356263944e-12
1.8768761643426924e-12
1.3307415062566123e-12
6.040290788026893e-13
6.147626452268877e-13
2.4908766878810036e-12
5.008768416765364e-12
8.051367110487965e-12
1.143540436452443e-11
1.504333241426176e-11
1.8955395699392087e-11
2.3382849396823705e-11
2.8580950386694705e-11
3.4834650425341725e-11
4.2476151594604255e-11
5.1910635577136983e-11
6.364814643616697e-11
7.834627138661297e-11
9.687182775485889e-11
1.1709029462901803e-10
5.595044398863071e-10
1.4124432719938655e-9
2.7190858811689487e-9
4.355091926112467e-9
5.9250597775359055e-9
7.081408722783117e-9
7.866646489412126e-9
8.495921616105558e-9
9.136228275975836e-9
9.8978228647002e-9
7.797042887340597e-9
3.1835223603927403e-9
1.5811166448423386e-9
7.603809983923987e-10
3.355488419085472e-11
1.6353762493614112e-9
5.201256628805599e-9
2.239340197978983e-9
1.4882601062752006e-9
9.889072389008262e-10
4.3738793979749347e-10
2.64807382986347e-10
1.0763322712683211e-9
1.8990586158763193e-9
2.728626173360101e-9
3.660081836168874e-9
4.8385278875211214e-9
6.469231590835852e-9
8.87735796408391e-9
1.2604516824531574e-8
5.417877652819093e-8
4.2542022958612556e-8
2.766722836826473e-8
3.1306507052106657e-8
5.0545017672385754e-8
6.975693619179109e-8
5.1223822907595914e-8
5.9452316232371025e-8
1.1808836229921798e-7
1.3855287209954476e-6
1.3614423150139534e-8
5.911549937471089e-9
6.401312813564552e-8
1.8486125788396788e-7
8.063212926330066e-7
2.1780242813666546e-7
1.0095612782497489e-7
1.9553689420224795e-8
2.5688089261492616e-9
2.7720215510770504e-10
1.6824890839742764e-10
4.176067572901326e-11
4.652945108364883e-11
7.945003470095327e-12
1.57647399657563e-11
6.429465776462036e-11
5.158877823562338e-11
1.5382515675778788e-10
3.346714538962678e-10
2.6116416670175785e-10
2.2557301852395236e-11
4.34852192082276e-9
1.736796496379069e-9
1.426144853685654e-9
1.5753194945661235e-9
1.8773723745789093e-9
2.194413090468542e-9
2.3384373414109408e-9
2.0224286799214645e-9
7.92589874520941e-10
4.995710345000159e-10
1.4400046469685844e-8
2.8119285521066922e-8
1.4282105119420842e-9
3.7724343422466684e-10
1.9528679730332768e-10
1.5737473368551272e-11
8.902365870756159e-12
1.2814037942931969e-12
1.7471147197965342e-12
4.142347237526944e-13
2.69316527510646e-13
6.79183388482286e-13
1.1708522134732649e-12
1.6670843036487563e-12
2.2721014253423514e-12
3.5687906559160694e-12
4.987214958415923e-12
6.480099026123308e-12
8.335601512337062e-12
1.060241172176569e-11
1.859400323547431e-11
3.685210234812992e-11
5.0781272713162007e-11
6.834151868425618e-11
9.348140760312985e-11
1.2912949212150887e-10
1.7974686037577344e-10
2.520812405721055e-10
3.560400455968891e-10
5.055474348226362e-10
7.183221154033183e-10
1.0106560450601674e-9
3.7195497245132504e-10
4.5542179555184703e-10
3.7623014262549076e-10
5.260464297631099e-11
1.6641211658979118e-10
5.03944868937415e-10
4.286845873348642e-10
4.686550100093575e-10
5.22707879886612e-10
2.8766251566219805e-10
1.2712192079650422e-10
3.13219457080336e-10
4.2575721726033046e-10
5.304359190580564e-10
6.500694639444869e-10
7.960120612690727e-10
9.773463028223053e-10
1.203879492751631e-9
1.4875099586950157e-9
3.5064348905540277e-9
1.909120331959958e-8
1.5231336043205407e-8
1.2843927936082334e-8
1.3089363665642463e-8
1.5170327194865767e-8
2.003641284878207e-8
3.0185195831889945e-8
4.180016088389479e-8
3.740765660487085e-8
3.314088179601575e-8
8.082570555089771e-9
1.0607127720359585e-9
1.4258307125269283e-10
2.647674228203064e-10
3.7388488775268813e-10
6.195048880679918e-10
1.2037842121482463e-9
2.1305055492220413e-9
1.6857393139280808e-9
1.451071704046046e-9
1.6217569029490335e-9
1.1480160902806604e-9
5.348075696141745e-10
4.199195336195114e-9
5.812431158795055e-9
3.20614411713003e-9
2.6460264039024556e-9
2.5721396196332452e-9
2.747904685694503e-9
3.14396295280501e-9
1.496069392036144e-8
3.120816111563921e-8
1.675663937283164e-8
1.500271685376172e-8
1.718456919686972e-8
2.3917202841111164e-8
3.9199627448017984e-8
4.5115573748433744e-8
3.889344997620089e-8
4.477459939142929e-8
4.78229374682529e-8
3.6629457305160084e-8
3.242735192882841e-8
3.343255924071138e-8
2.8040821779563847e-8
1.2706430496353822e-8
5.708784981409188e-9
2.9002309559403416e-9
1.892451500707534e-9
1.736126883433981e-9
9.464126577611485e-10
1.6095447799706305e-10
1.345289346999196e-10
3.8756456147095714e-10
6.24076276594507e-10
2.1272863794184062e-10
1.7097364240490213e-9
1.4624540226695624e-9
1.4448859855450125e-9
1.5428123612481663e-9
1.7396992908032015e-9
8.76596482370143e-9
2.8569049700517336e-8
2.0901499875266028e-8
1.7649204765516677e-8
1.84977710717679e-8
2.191363394182771e-8
2.893791954352432e-8
4.313331696202268e-8
6.829831563691683e-8
8.214491054595717e-8
8.02173578640843e-8
7.793224918832744e-8
3.9653161403495744e-8
1.979391357254936e-8
1.0853186490040677e-8
5.7925578811016716e-9
3.741229029772143e-9
3.447427817271527e-9
2.1644583294922836e-9
7.686650035146557e-10
2.856251784635766e-10
7.486155671462895e-11
8.482232608453311e-12
4.3556502031530013e-10
5.026415603450177e-9
4.694708144502653e-9
3.767497144404049e-9
3.6923420614336787e-9
3.954399888419512e-9
4.4945484263036915e-9
1.6619741598339024e-8
4.0518896374701456e-8
2.3187883598085426e-8
2.1248363267374e-8
2.4542405615696767e-8
3.3973816199476456e-8
5.531108126667209e-8
6.712338370177008e-8
5.6006010690331285e-8
5.9158222324083154e-8
5.7644497753518776e-8
1.901079610342678e-8
2.6676229993687557e-8
2.814950404747137e-8
1.5652846868606504e-9
2.296381294372864e-8
5.890761128313382e-8
2.2864927468308866e-8
4.6292116650743005e-9
1.7629243147209815e-9
9.193805379937492e-10
8.128522096935907e-10
5.738046512669984e-10
1.0034307636966194e-10
1.6292482894284444e-10
4.665272104821948e-10
1.2097843277093295e-9
3.0728476720968193e-9
1.0119361644224332e-10
1.0435804803172923e-9
1.5610170028476864e-9
4.023443745332636e-9
1.899787233070807e-8
2.932788411220196e-8
2.5765168243869607e-8
2.5384093031322098e-8
2.6812092292610885e-8
2.9418815341667423e-8
3.3310797778432594e-8
3.9200049052704904e-8
4.904939636878762e-8
6.982574560740793e-8
3.060990097130191e-8
1.3470106790111708e-8
6.218988435672442e-9
3.5925641157196236e-9
2.910496634335358e-9
1.8573286549847666e-9
6.429451491862128e-10
1.8304364095500745e-10
2.580706999824283e-11
9.689560762198581e-11
6.927665506726298e-10
3.750046593897201e-9
1.5780805331985714e-8
9.568925147420445e-9
8.448856252219918e-9
8.626894829577685e-9
9.498990679143253e-9
1.1046224329618944e-8
1.3429047393266852e-8
1.6887901659356367e-8
5.692322337806917e-8
6.26204196929356e-8
3.894335594534991e-8
4.125893789944276e-8
5.994797302412398e-8
1.0104068350505584e-7
8.417627437509153e-8
7.954349114888102e-8
1.0377059641962849e-7
9.285127840772283e-8
5.261284963574932e-8
2.3969739138311387e-7
4.4779671431950344e-7
6.965632984989884e-7
1.2421832769632305e-6
9.91016456941249e-7
3.030076542980855e-7
3.3048535659150553e-7
4.286060495263448e-7
2.3016377016498356e-8
2.6936106386140148e-9
3.9368630208025095e-10
8.220539838873963e-11
2.9013556486520265e-11
2.4711403786471336e-11
1.0833539755775615e-11
4.380682680169541e-12
5.1345773724712566e-12
6.730438660768107e-12
4.862105430852576e-12
2.2738665921145573e-11
8.092366988369614e-10
3.116500200122196e-9
7.009763570071118e-9
1.0872648193942485e-8
1.2849732512984932e-8
1.2693594678982956e-8
1.0725933581687492e-8
7.379172276138645e-9
2.7002359451081644e-9
6.649611234567808e-9
3.2288841555306977e-9
2.1696364643510957e-9
9.31578113797614e-11
2.9065852689530005e-9
2.3863665880901696e-8
8.447930196990402e-9
1.7566044852056848e-9
5.598198744674428e-10
5.578719179187689e-10
5.190519683699264e-10
5.285512967798643e-10
5.891939598108785e-10
6.900882232092592e-10
8.220598387750704e-10
9.75960599610442e-10
1.1368772764912243e-9
1.2185713339202647e-9
3.5531816923631706e-10
2.6915160469005946e-9
3.2668485911454874e-9
2.59729721511642e-9
5.639288352080008e-9
5.653380490110295e-9
6.744836127355872e-9
9.877955820069973e-9
1.7156926469035937e-8
1.5338477100536625e-8
1.1827176835307161e-8
1.4401473503600305e-8
4.176931497428043e-8
1.9858654156940978e-7
4.351831711895681e-8
1.1252380011334938e-8
7.751898695634531e-11
4.474647894653209e-10
9.894785627272127e-11
3.6240806735802826e-11
2.7146905299351495e-11
4.079476896894483e-12
1.5109131208017095e-12
3.5406972762385023e-12
7.428496600252901e-12
4.38405370954352e-12
4.858179478938869e-11
1.4880868135670624e-10
4.548778217693716e-11
4.392516687282795e-11
6.425090998964241e-11
1.0333473784842001e-10
1.6149945185018914e-10
2.3812203053215057e-10
7.100601246922582e-11
3.248195870355418e-11
2.7499705722024143e-11
3.449711758346598e-11
6.356097518014558e-11
1.6269613788399642e-10
1.7988669246585035e-10
4.033007336213548e-10
4.131949315674435e-10
2.451504464139052e-9
8.994102058513994e-9
6.6987048710979425e-9
1.959144528210783e-9
1.0863870098461367e-9
6.849833012607878e-12
1.1054880618521102e-10
1.6228995012204892e-10
2.1647360518325216e-9
2.1630695623766618e-10
2.773575457155866e-10
3.05292972756915e-10
2.908354510632855e-10
2.949837645097009e-10
1.2329095593214207e-9
2.384169135269587e-10
2.65610488602404e-10
4.0670334327090643e-10
6.620323607708216e-10
1.0641648274361762e-9
1.5789366529405194e-9
2.0470162409014143e-9
2.4373773594156543e-9
1.8163588659449835e-9
2.164666468747854e-9
2.8327614913351575e-9
1.9214269179211284e-9
6.849477303819538e-10
9.256662715374068e-10
8.432832883992187e-9
2.395246274743257e-8
2.0430488917640282e-8
2.5291104422937465e-8
2.724867553130853e-11
1.8006168859222869e-10
2.382446731724658e-11
1.9081043864314789e-10
2.0587021189131318e-11
2.2576357525047115e-11
1.2189595330730552e-11
4.600360113583348e-12
2.224515403746545e-12
2.3547452630125752e-12
3.2841820920893877e-12
4.7199823683806184e-12
6.810582281735815e-12
9.86689329473197e-12
1.4363673466060455e-11
2.1012934435114096e-11
3.087535762874907e-11
4.5496602299684545e-11
6.70105708454108e-11
9.802452457809556e-11
2.0162718621346313e-10
4.266599504378356e-10
1.9109338086436124e-10
1.2554777893624008e-10
1.0140906406885502e-10
9.275165549167662e-11
9.275791292369735e-11
7.191656142663553e-11
2.014477711562206e-11
8.956761860569529e-12
3.576732741037622e-11
5.1794108434979306e-11
7.54233282420239e-11
1.2958753263926975e-10
1.1574330582349277e-11
4.218006905309585e-12
3.3851010799281648e-12
3.08965221455125e-12
5.926865761388689e-12
3.881421570829889e-11
2.717621471795123e-11
2.1662059168111253e-11
3.4821639280720057e-11
7.258073015996523e-11
1.8225601674670532e-10
8.595390560402633e-10
4.6461630600722436e-10
3.132235629293648e-10
2.959689214171293e-10
3.286436380438189e-10
1.3918142146415587e-9
2.8709551837525865e-9
1.6372218805328863e-9
1.1740618242481978e-9
1.0582414876627028e-9
1.0927369542994831e-9
1.321087562999524e-9
2.0679456100052246e-9
4.4182352074545334e-9
1.0231613061229134e-8
6.24214877771781e-9
7.116406191401124e-10
4.361841344750012e-9
5.6789860944252465e-9
2.3846516237684275e-9
5.820210075610579e-10
1.0447594120041119e-9
9.87429131241637e-10
1.581052303189512e-9
3.604806172524985e-9
1.9379530977254527e-9
8.672161260996015e-10
3.629878805547634e-10
1.1538624626519087e-10
1.4412763242090163e-10
1.6266509400373863e-9
1.05190487146566e-9
5.412891228847518e-10
7.454710273847785e-11
7.722383687492408e-11
1.3249703908360334e-10
1.6063754041290618e-10
1.2989342347371432e-9
9.139578181022296e-10
8.173273100980962e-10
8.689511089596989e-10
1.038645551419821e-9
1.402264086295771e-9
1.9442448924649622e-9
1.6630099854009353e-9
1.120038612062909e-9
9.360352136300577e-10
3.883518704177722e-10
2.0959743658371354e-10
6.72784409311436e-11
1.741910838786724e-11
7.0751358550144825e-12
3.613541864330673e-12
5.170437692113867e-13
4.1005412475879855e-12
6.645523638061074e-12
1.3424455850420163e-12
5.037430147639226e-12
1.0321227405492675e-11
2.1581403549320354e-11
6.002731662720439e-11
2.0686134737608258e-10
8.647316279323766e-11
6.86645797271107e-11
6.871190624828364e-11
7.648913426990411e-11
9.016726499396908e-11
3.6724350128578546e-10
1.4221076608304615e-9
1.0597981790032734e-9
1.14637442409944e-9
1.5798994739436605e-9
2.739697992678908e-9
6.609673354329965e-9
2.2762601911712686e-8
5.619034449216226e-8
2.3924716721540443e-8
1.7610338927020434e-8
1.3647537598963308e-8
2.0713846893576736e-8
3.198218711425401e-8
2.764878783415284e-8
2.2526457377701546e-8
1.8487968628025474e-8
2.2518067853782035e-8
8.035871022499232e-8
4.222402141401383e-7
2.2931616090817002e-7
1.3979023407087356e-7
7.268674531874776e-7
3.2184410247192857e-6
8.444576723102957e-7
5.190377589940355e-7
8.198466303238074e-7
9.241062753992605e-7
1.2995038867410646e-6
9.367166590012521e-7
5.47219140806127e-7
4.7001388090600963e-7
7.383493182048595e-7
7.158832912265518e-7
6.52652271388082e-7
7.5394566221425e-7
6.258153634030085e-7
2.2487690157833935e-7
3.129106118550214e-8
3.193379719333549e-9
1.6904851002225194e-9
1.6014939391389196e-10
1.467113392346595e-10
1.3896441304269476e-9
5.467421984512546e-10
1.0079723695116233e-7
1.2908734276112158e-8
1.7268839392540195e-10
4.533847705129617e-12
1.6414780656363672e-11
3.033698538832819e-11
1.9608330890755064e-11
1.1185296000016126e-11
1.19394837562823e-12
4.940117869485725e-12
1.1045983490612692e-11
1.89688098486005e-11
2.5772011879467552e-11
3.116218271563341e-11
5.36389452820382e-11
2.828441030278457e-11
8.91703276177976e-12
5.975462187282652e-13
1.7242539467606542e-13
1.0817052689183611e-13
5.843669843273146e-14
8.775890236437319e-14
1.685575328113669e-13
3.243114296347574e-13
6.365865366586693e-13
9.732163374703963e-13
1.1202151321147051e-12
1.131907195301022e-12
1.9451649997923674e-11
3.3283060844213454e-12
2.767832698965795e-12
1.4769877162193686e-12
2.075511308163188e-13
1.691054320596744e-12
3.1004573395131068e-12
4.509822284493131e-12
5.93491610286433e-12
7.40666562925652e-12
8.985157593117507e-12
1.075041493818707e-11
1.2796903154047693e-11
1.5236779820537117e-11
1.821071442016919e-11
2.1906486852579018e-11
2.658877839532444e-11
3.264790199392867e-11
4.068248003350035e-11
1.3817736091152515e-10
3.0611982089659616e-10
8.911371290639795e-10
2.115054793950877e-9
3.312419186038632e-9
3.6588822374965087e-9
3.5279754141114562e-9
3.4145177207436276e-9
3.489125539658862e-9
3.830905475565608e-9
4.570463127759277e-9
6.840418542202953e-9
7.4492757118978454e-9
7.34041160963147e-9
1.0982642631895732e-8
1.2438900690531488e-8
1.1264087858638634e-8
1.488161942348048e-8
1.19486263888124e-8
2.2749316284388944e-9
5.990755445558681e-10
5.778847651987096e-11
5.6594261143818325e-11
1.9929641589865062e-10
6.908282126072278e-10
1.1949542338244192e-9
1.6675507019377913e-9
2.1653705138300286e-9
2.7589608869997293e-9
3.5329123499911e-9
4.613066855975909e-9
3.067341937280772e-8
2.093964673232805e-8
1.4569779376698008e-8
1.7559640519771184e-8
3.031971819030695e-8
3.510872817411625e-8
2.5012662240208696e-8
2.959922164609505e-8
8.498064965304157e-8
4.329890718729379e-7
4.084135188626152e-8
5.700053559836166e-8
1.3483152200134574e-7
6.574771526459209e-8
6.893130168593989e-9
9.367277928815654e-10
1.7352725471433544e-10
7.534210874021155e-11
1.710018003831609e-11
9.278486807294586e-13
3.717772997444007e-12
1.7958486643282072e-12
1.3404743289832694e-12
3.507764900890495e-11
7.187867278382623e-12
5.1428851041277734e-11
1.2227467042384585e-10
1.903106069665872e-10
2.4762580624189204e-10
3.4127367159208834e-10
5.042620362889479e-10
1.3410701242120422e-10
5.843473138109063e-11
4.52803375334384e-11
4.7537921459294465e-11
6.027372648726526e-11
8.691174618479709e-11
1.3764471671215113e-10
2.332658810102639e-10
4.223707404494229e-10
9.025033136613692e-10
1.292592139732221e-9
1.4373631014800767e-10
1.852159949792211e-11
6.055741411496825e-13
1.4623316634715372e-12
2.0292524881382513e-12
3.619838848070091e-12
1.1685906564765505e-11
1.0007512451838359e-11
3.0910327657516656e-12
4.709459898311353e-13
1.745029580834486e-12
2.4337615366447797e-12
3.253082911838077e-12
5.030779360479283e-12
5.878317495224423e-13
1.4163037113531044e-12
2.3670989124022974e-12
3.1525597488860485e-12
3.970285555075987e-12
6.200036987651967e-12
9.229832307181046e-12
1.8568103421636874e-11
3.6778288007190366e-11
6.700078977067656e-11
1.036239950488041e-10
1.3567351077250093e-10
1.6817772246500865e-10
2.1175361434101242e-10
2.770196730121226e-10
3.793597138407537e-10
5.460481315268907e-10
4.234365809472785e-10
9.072380196338931e-10
4.500373206789205e-9
1.9340479427267354e-8
3.153713749231166e-9
1.1257798838363802e-9
4.781041111837798e-10
2.1190795290150786e-10
8.299684424497544e-11
1.3466566558230297e-11
9.877706366990616e-12
3.3549563008314525e-11
1.3659791734984113e-10
2.5460160302020973e-10
3.7247710470508666e-10
5.00799235616835e-10
6.56319351483214e-10
8.611155141452525e-10
1.1497030609747975e-9
6.9473013321678085e-9
1.568604425283677e-8
8.221586840372566e-9
6.935215530515528e-9
7.514242702728167e-9
9.78005542015647e-9
1.5430188407577124e-8
2.2720435908176637e-8
2.174964951149358e-8
2.4804666404466265e-8
2.5339791672466144e-8
1.5603891272832724e-8
1.957012036821411e-8
2.1418572328676425e-8
1.0678985793219043e-8
7.10332781915907e-9
5.157567065329028e-9
3.2276365515878133e-9
2.604771898958788e-9
2.256544051283342e-9
7.128579601233019e-10
1.6031532639479697e-10
9.627976745703471e-11
4.2885293915674374e-10
1.0731285380377507e-9
2.1778369208070048e-9
2.5223473289978043e-10
5.648180523549399e-10
6.607273598809272e-10
7.465026426063038e-10
8.56398224294387e-10
4.636159525819491e-9
1.4750434568914722e-8
9.746118883778879e-9
8.702578904005905e-9
9.690063576996368e-9
1.2412722289872402e-8
1.8208325630756386e-8
2.9723431307358348e-8
3.758338034135384e-8
3.316078864314629e-8
3.387107330003911e-8
3.254678350750625e-8
3.1014778960272794e-8
1.0880094276343934e-8
3.783362888696534e-9
1.95563739277225e-9
1.3228570930738091e-9
1.0606303458139386e-9
9.084620606400274e-10
3.53377234828239e-10
1.0420109637807735e-10
3.5011101274169447e-11
7.059396035975045e-11
3.431017321528173e-10
1.67230207705663e-9
3.781862985952599e-9
2.052062880916947e-9
1.7687161693122934e-9
1.8158838733031096e-9
2.0622978572628645e-9
2.530859113890264e-9
1.0225024167877518e-8
2.072694904883381e-8
1.083801499584719e-8
9.294262634760333e-9
1.021180458960031e-8
1.3623453050433213e-8
2.232437445548731e-8
3.271286189302405e-8
3.3476903614882433e-8
4.077431287155327e-8
2.7956134225046134e-8
5.236757052865207e-9
8.323342659777924e-9
2.8862580613648477e-8
1.860940371011586e-8
1.0351784220586758e-8
9.320045664450424e-9
8.653839359945507e-9
6.397081864021944e-9
5.6430845676750565e-9
2.2015521133632566e-9
6.720453435880022e-10
6.567497333231415e-11
5.099871936089283e-10
1.8653524006689847e-9
8.159941230788242e-9
1.5314324106531273e-9
3.7683024371021184e-10
8.57559566550836e-10
1.0901435757989984e-9
3.894005656280517e-9
1.729626370361191e-8
1.39543720443354e-8
1.2369687530215729e-8
1.3313101476486588e-8
1.6046979286342192e-8
2.1409005136642248e-8
3.1790760702738965e-8
4.879506061113823e-8
5.4078465915187953e-8
4.590372087281141e-8
4.343898626902103e-8
3.908872224672785e-8
2.4817908122411552e-8
6.1658953900745905e-9
2.05873474557562e-9
1.1162252028650636e-9
8.068732440347388e-10
6.510841853670086e-10
4.795080417792952e-10
1.3522568128643033e-10
3.812874318422285e-11
6.73058116043721e-11
2.6562192690137607e-10
9.808060290656848e-10
5.459660768847242e-9
3.636589869174346e-9
2.5157461076447992e-9
2.3786559939730476e-9
2.592438640466671e-9
3.1036460806661245e-9
1.1627823307196951e-8
2.743511258929956e-8
1.5431184155132053e-8
1.2698781742868907e-8
1.3263463265268342e-8
1.6390399930090524e-8
2.454913433740107e-8
4.40358941635329e-8
6.489201094050865e-8
6.81551611397149e-8
3.1013689359791914e-8
8.086185395827714e-9
5.057417130105013e-9
3.192106153603224e-8
3.708608502876682e-8
2.0244260233971374e-8
1.588014867456252e-8
1.7183617264085795e-8
1.9112168231805684e-8
8.633354948835907e-9
3.2657007072195797e-9
1.5010168464561e-9
4.3240457919473094e-10
8.410005094841952e-10
4.742363841588186e-9
9.439457203026787e-9
2.8297353313091228e-9
9.35950887917983e-11
1.484901772027671e-9
2.185921181408042e-9
2.721182255518282e-9
9.830162385768652e-9
3.96275369747229e-8
2.591133584078485e-8
2.4744197198509222e-8
2.9185354378840948e-8
4.0603556814953535e-8
6.624364338028813e-8
9.044923230466949e-8
7.270977860186545e-8
6.464898529518459e-8
8.00930813877899e-8
4.979003402247983e-8
2.8003673428196022e-8
1.3458970052622688e-8
3.1555518317700205e-9
9.230732525204673e-10
5.031786871784625e-10
3.9663731893966063e-10
2.9425136720205537e-10
2.5493428486127533e-10
1.6184681553444976e-10
1.6237533089547354e-10
2.8320393001713515e-10
6.441352969907789e-10
1.8025154803133768e-9
9.147602281369328e-9
5.7648335499896575e-9
3.947076216942157e-9
3.7892516142679325e-9
4.252762571866697e-9
5.281361284657234e-9
1.5798164033651106e-8
3.8177531243149806e-8
2.2237212944542127e-8
1.764852933856412e-8
1.793430581877277e-8
2.180511022615727e-8
3.298188276141568e-8
6.724349987800344e-8
1.5239715984645046e-7
9.363604498306453e-8
2.738516990555869e-8
4.589190629517321e-9
8.354899850801043e-8
6.326469928944819e-8
5.0050311010469875e-8
4.759776766596791e-8
3.912618228349392e-8
3.797781629771778e-8
3.819624746548945e-8
2.0645872904248e-8
1.57679564651953e-8
9.754880845544165e-9
4.381423760513439e-9
4.0204591558686197e-10
3.4987298477490008e-9
3.233412602525576e-9
1.2642632649707235e-9
4.331269553348622e-9
2.253375844289577e-8
1.0061948230295885e-8
4.763366455517957e-8
6.706017299519474e-8
9.723464472118895e-8
1.6115362904019906e-7
2.7899565399189893e-7
3.51838602883469e-7
3.8829595469517274e-7
5.99662749208858e-7
2.581816500146022e-6
2.7955458077902894e-7
2.392216610952467e-7
2.008800798380854e-9
6.386979552390039e-10
8.420906113682388e-10
3.808597824468919e-10
5.97836389042539e-10
4.97847691081601e-10
2.0793188795808705e-10
3.174125416564937e-11
1.1959174849479557e-11
3.953147324064127e-11
2.5842927957334837e-11
2.790789985312502e-11
3.499343824517787e-11
4.760715978577758e-11
7.070301962944539e-11
1.2383353916125665e-10
3.241364742861374e-11
4.585275998870341e-11
8.227007070308544e-11
8.910271808868696e-11
2.0152219022637868e-10
4.2631911571202344e-10
6.262850099453628e-10
8.910424918327937e-10
1.527070421472045e-9
4.3697429466709235e-9
1.5530547761944875e-9
1.357502861703837e-10
1.0536563840297485e-11
2.8242790754988017e-12
1.6681071875427614e-11
1.405870601617011e-13
3.000987044395314e-14
1.4755745372613718e-13
1.8418803304878133e-11
3.743784096006734e-12
3.905377450445683e-12
4.437485713271075e-12
5.2436370716107805e-12
6.3076604394659515e-12
7.37048025993415e-12
1.890697115523555e-12
6.299853039369166e-12
8.455393392107736e-12
1.0542882733318198e-11
1.3009044674940134e-11
1.6137889023475762e-11
2.028257750728471e-11
2.598554055188803e-11
3.414320834444868e-11
4.6309102928140615e-11
7.735785808895431e-11
8.874400303774402e-11
1.741741139739911e-10
3.2037553003766327e-10
4.608573988168537e-10
5.808219801263077e-10
7.485337208298318e-10
1.0550522177088056e-9
1.6839731674439846e-9
1.8326066857784594e-9
9.549821036221679e-10
6.254073270945129e-11
6.105391464338862e-10
1.558590093738851e-9
8.323983103475936e-10
7.999343684494493e-8
7.724318246949022e-8
6.16965595828323e-8
2.3828453749371728e-8
1.1398210405748664e-8
6.085663542662035e-9
2.625260902600901e-9
8.920401586411591e-10
5.64818402933842e-12
5.840023685559041e-10
8.575906587943862e-10
8.275072440177795e-10
3.393381493046874e-10
9.221165746489208e-10
3.0226896942211284e-9
5.518547413707339e-9
2.180616941880396e-8
5.2208426901426336e-8
3.6934447885125334e-8
4.179793770995815e-8
6.115973691238523e-8
1.0871486385428729e-7
1.0631583625001347e-7
7.883561189388517e-8
8.640445419374522e-8
1.956292739681637e-7
2.585142240594954e-6
5.905805263587293e-6
7.614951328597594e-7
1.0478973178169934e-7
1.4449407811920447e-8
2.16305494918784e-9
3.8773444173821184e-10
8.18709565932624e-11
1.344607859434658e-11
4.5430190209020075e-12
2.4720406177591485e-12
7.769984207855547e-12
1.482178240516503e-11
1.1691293437438002e-10
9.306544306124764e-11
7.939842809481053e-11
1.9309609510423457e-10
1.1163156631242165e-9
1.1731377474956282e-8
3.638791539431388e-9
2.184823152211392e-9
8.423612513301106e-9
2.0858532125810523e-8
2.2714528853575493e-8
2.093824316669411e-8
2.1108120684583428e-8
2.4462341943349587e-8
3.625491767749561e-8
3.6473938839479e-8
5.339319489641537e-9
2.582443663596511e-8
2.5180109153817556e-8
2.5809786256637515e-8
2.4495287308974935e-8
3.098535735143478e-8
2.7792380808658613e-8
3.217533831733909e-8
2.670403500692758e-8
2.9587943541719784e-8
3.8614353066021415e-8
1.083548707164453e-7
3.0154817450745247e-8
1.1763425103294428e-8
6.1466225441303e-8
1.0911430076435377e-7
8.485846244662443e-8
8.768844149728694e-8
9.934141026934678e-8
1.1878836643949678e-7
1.485290684205003e-7
1.9474527482681438e-7
2.528939054447266e-7
2.2675102912295482e-7
3.5826233449045206e-7
4.720364624623529e-7
3.110379934651457e-7
2.587540517610647e-7
1.6210446101403559e-7
1.2627092011636612e-6
4.111199508504861e-8
2.9368237596727165e-9
2.2098940441058714e-8
1.2544883458458368e-8
1.1165313411345943e-8
2.22944976905675e-9
1.2905134999821797e-10
4.214383187577544e-12
6.085878636251165e-13
1.0849555626030693e-12
5.283927867863565e-11
7.279708217142882e-11
4.129987352671763e-11
4.2384108644510414e-11
4.9396203861230854e-11
5.659277305369318e-11
7.56988937899068e-11
1.229674566309812e-10
2.095122195681405e-10
3.4187203340402656e-10
4.967051318822322e-10
5.768485840647374e-10
4.608808641692709e-10
1.279890145314641e-9
2.1424764692859058e-9
3.077149893965994e-9
3.5630774070966133e-9
3.2199918245480115e-9
2.6718477215239473e-9
2.702278787911346e-9
1.3105160835050985e-10
4.928004353119315e-11
3.221850814133185e-11
6.549807862005657e-11
1.0304877760781804e-12
1.5969656797812252e-12
2.8023206629757426e-13
1.1685824377186823e-11
4.5004086483981945e-12
4.343159483609269e-12
2.760770530017327e-12
1.4098498127317425e-13
1.7823693416428859e-12
2.688012736834727e-12
3.4251837977346305e-12
4.224059429504855e-12
5.183483794453968e-12
6.371173584323932e-12
7.855821651933969e-12
9.719443709903725e-12
1.2064934323687533e-11
1.5023493756846848e-11
1.8764002379248573e-11
2.3506221480298343e-11
5.117441571098779e-11
9.552056158156972e-11
1.6351595485939914e-10
2.5124398999150175e-10
3.646085551190791e-10
5.147381218296105e-10
7.163830083028003e-10
9.860031643777067e-10
1.3356171072414053e-9
1.745929612756396e-9
1.949968537721362e-9
6.952273987797936e-10
4.40136875505449e-10
3.5698503549926955e-10
8.139324889118899e-11
2.2292284988826594e-9
1.3013153678437162e-9
1.171630959245118e-9
1.1656765573874328e-9
1.2065721822438884e-9
1.2622911756527886e-9
1.3065490094951255e-9
1.2869965036887223e-9
1.0892520753488518e-9
5.63994966261316e-10
2.290609605852288e-10
1.0040817269783942e-9
1.6790593881297444e-9
2.3419991029374516e-9
3.0862904120247194e-9
1.6306052385278432e-8
3.933143747929946e-8
2.3835252457415754e-8
2.4205980942896366e-8
3.1716121507584335e-8
5.18699576197674e-8
7.553725209266651e-8
5.7203488662337886e-8
5.133021572558533e-8
7.275471815441575e-8
2.579553614550881e-7
2.6965081061492555e-7
7.497457454278898e-7
9.660407430260768e-7
1.0324253490254512e-6
1.9976254150629923e-6
5.035024308185237e-7
3.964583414812218e-8
4.72679124178221e-9
6.832021419021763e-10
1.0596284785588435e-10
1.484845472809327e-11
6.316921088283738e-12
8.25996681951714e-12
2.220948959358426e-12
8.43665471365075e-13
2.8601907169847867e-11
1.842307371349716e-11
2.4518480508288086e-11
1.0549471337114661e-10
8.788815622225139e-10
3.3744045516789056e-10
1.2850460902434949e-9
3.964987616204698e-9
8.134826723172278e-9
1.0795147884352114e-8
1.1597609201867982e-8
1.1931469770556955e-8
1.270106919720595e-8
1.4791541439635938e-8
2.0285781860365484e-8
1.559922820886842e-8
2.3947650416551115e-8
3.4545041868666234e-8
2.5100849889676506e-8
2.544020842576273e-8
2.7723328119912722e-8
2.175593235023446e-8
2.103013908719406e-8
4.18815591526555e-8
9.462230050752692e-9
2.484702168718736e-9
6.865928303616617e-10
1.9740745324332902e-10
3.8593986031782865e-10
1.2474804927282762e-9
2.753458597490364e-9
4.580347159991847e-9
6.476187122063377e-9
8.48407149509004e-9
1.079313648279239e-8
1.365398120485585e-8
7.103792699464833e-8
5.947840947588458e-8
4.5699880909976244e-8
5.789081368868595e-8
1.0269084351733578e-7
1.116353715251201e-7
7.792592239323405e-8
8.854770552161678e-8
2.4217416351509573e-7
4.690155503696715e-7
5.0351555000109445e-9
3.567546494256383e-9
4.7665798415537304e-8
1.6346918858367103e-8
3.506951686234679e-9
8.474885417179131e-10
4.8624906968814e-10
2.2967142190727375e-10
4.721359875619884e-11
1.4482035280784284e-11
1.5451509223179043e-11
3.2982643648481075e-11
2.0122318374404148e-11
3.5317824926856097e-10
1.1109661569167543e-10
1.3763910385938416e-10
1.942796375758812e-10
2.803497517543141e-10
4.0634861072700383e-10
5.858208432307981e-10
8.250001330033393e-10
6.771091551792542e-10
4.418956796642539e-10
3.5986070522983764e-10
3.947079504581366e-10
5.26633122658674e-10
8.117257319000597e-10
1.3947321062859554e-9
2.017820098004933e-9
8.298489914369374e-10
7.314399006382558e-10
4.933793606354745e-9
5.583818679851163e-10
1.2918413568877174e-10
2.935984864346207e-12
5.507861372195619e-13
9.685555383616252e-13
9.874274484918923e-13
6.26564941030546e-13
1.1381629421260404e-11
3.554875050846493e-11
4.042011698867541e-11
1.2018454860446187e-11
2.9967715621375756e-11
7.197220186071041e-11
1.0261742867843175e-10
3.65973668075893e-11
2.850660046174517e-10
5.758228611889848e-10
6.92205599906993e-10
7.68068940330759e-10
1.9652934020055622e-10
1.3055642551255242e-10
1.5289934757449446e-10
1.655196218361385e-10
1.218822682925452e-10
1.702617918840739e-10
8.19299301300968e-10
1.148766167752246e-8
5.228245647280857e-8
3.5657403484351616e-8
8.082580742123518e-8
1.027174989731961e-7
1.0402657242970503e-7
1.2109177257915945e-8
2.5245259450011637e-10
7.455511876374046e-8
1.468949659923665e-8
1.3891100207980023e-9
4.2048039487178755e-10
2.8579285769309075e-10
2.8092767363503273e-10
3.368354118958565e-10
4.354233081550898e-10
5.71999405182016e-10
7.472337874247849e-10
9.621421976539775e-10
1.2140646132580977e-9
1.4963517254353586e-9
1.847995668481504e-9
2.156207718903551e-9
6.115778412308548e-10
6.588564444670814e-10
1.0041584483620029e-10
9.226701757945094e-11
2.4216123178501804e-10
7.113528204103946e-10
4.716913318983641e-10
5.480954813152244e-11
1.6183597502502138e-10
2.634305276911799e-10
2.75836585954959e-10
2.0244977214000687e-10
3.2860627546243167e-10
1.938037215368121e-10
7.995897413514795e-11
1.631918217196374e-11
1.6166840997394527e-12
1.4940929029149385e-11
5.675559764482477e-11
1.3501436458154335e-10
3.1101690705987793e-10
1.0235272182720543e-9
1.3358924041395569e-9
1.971893603243325e-9
4.477286749908144e-9
1.61813578790583e-8
6.488250669102718e-9
4.6416966786831424e-9
4.247760812838918e-9
4.35612800781077e-9
4.769806917535396e-9
5.455869045896621e-9
1.4295404588333461e-8
5.4597416013248895e-8
3.823584596757296e-8
3.979593491372212e-8
5.0850531217971186e-8
7.880680952399948e-8
1.2740639435723958e-7
1.0900624806519339e-7
8.855813121789153e-8
1.0322545589525446e-7
2.3018525146744337e-7
9.667798402957706e-8
2.6116484338781113e-8
6.792704786589388e-9
2.303957093967e-9
5.779297023421314e-10
7.87623066521276e-11
1.6012235283984836e-12
5.336028516670402e-11
9.631037555260855e-11
1.1162502515381954e-10
3.739475485281378e-12
1.5695035312560407e-10
3.405310612799971e-10
8.203610795677927e-10
2.65379136483633e-9
1.497184251895246e-8
5.552709170360279e-9
4.341331063852159e-9
4.356436211938293e-9
4.896130071668426e-9
1.3631210351128167e-8
4.193208930190569e-8
3.641213564344144e-8
2.814229258739036e-8
2.7096032897825675e-8
3.019442190126425e-8
4.023393707031836e-8
7.776665006022604e-8
1.0488225960468156e-7
2.690840743878224e-8
1.9161805575795404e-7
1.6086547154241686e-7
1.0076301851411256e-7
5.392069454672661e-8
3.058234433598431e-8
2.0928044891298788e-8
2.2451221914357476e-8
2.917939025963427e-8
1.2956549811567461e-8
6.859988041098688e-9
4.483458011799813e-9
5.249295938334496e-9
9.074975370266282e-9
5.492189728477266e-9
8.70004905669277e-9
5.37160404608664e-9
3.396991021080015e-10
4.117346236083475e-9
9.878793239280184e-9
1.890778718524348e-8
1.3499022301137773e-7
1.3598081616723207e-7
1.7796605960330424e-7
3.0320043737121675e-7
4.384499328216975e-7
3.471510006561608e-7
3.119003021159043e-7
3.1683747209982793e-7
3.841822458330129e-7
2.7958428609715692e-8
1.6384020122094622e-7
4.457289565696593e-8
2.556675104419609e-8
1.4656859253853253e-8
4.81909448718317e-9
7.31020054017572e-10
3.078908844440132e-11
3.445835262575494e-12
2.25293106469149e-12
1.0028143551897678e-10
5.1599281820421855e-11
3.492157986289213e-11
3.685046592955095e-11
4.1945808661779786e-11
5.1281182611423016e-11
7.706363077475268e-11
1.279438505092583e-10
2.1084664343101945e-10
3.25053460140315e-10
4.4166912614995736e-10
4.780946910272376e-10
1.0281036302128235e-9
2.4728179766652133e-9
3.575571195325583e-9
2.4748989903532897e-9
2.114168053494001e-9
1.9325167754712804e-9
1.7315748399881855e-9
1.4903511541269431e-9
1.418311195129554e-10
2.0976872423479052e-10
6.885271040807688e-11
1.2395316491149852e-11
2.9190605226626955e-13
2.472217468855556e-13
4.784279777011513e-13
3.5931222189844316e-11
3.2871230651091575e-12
3.331419384877391e-12
1.0601507335175308e-12
1.0580254766926744e-12
2.463378979672514e-12
3.5573795703070894e-12
4.57358885931534e-12
5.67771431878854e-12
6.9759810909450685e-12
8.554374398459037e-12
1.0502929382776182e-11
1.29284894108086e-11
1.5963989106457845e-11
1.9778107471124674e-11
2.4587437905161904e-11
3.525336124432228e-11
7.742638012448717e-11
1.3377001608206987e-10
2.0436931660343212e-10
2.9446357701300506e-10
4.1329860046639744e-10
5.738672308114159e-10
7.933865660793001e-10
1.0933169069032132e-9
1.496734178343368e-9
2.017318510347287e-9
6.518046581915247e-10
4.3724251631671997e-10
2.0605520426866227e-10
1.9850901138952523e-9
1.4531924834392262e-9
1.1032757298999181e-9
1.0558348582192224e-9
1.0912191236199265e-9
1.160565347920245e-9
1.236017310020036e-9
1.2763569712969918e-9
1.1985934044771297e-9
9.011368714726682e-10
4.671047350688464e-10
1.1842059116314667e-10
1.180295330125767e-10
3.1467875252305065e-10
5.23951907818554e-10
7.756124038256782e-10
1.0997836786309701e-9
3.781484763777257e-9
7.963462811301575e-9
4.7376641074650184e-9
4.895831969450627e-9
6.628389540750586e-9
1.1374654778366537e-8
1.9160475052646708e-8
1.769614458129668e-8
1.9963920443705584e-8
3.749772534607755e-8
7.912760718877577e-8
5.255592956317852e-8
3.465273541096904e-8
2.2614196404800258e-8
1.9112256313442343e-8
1.5071114126859443e-8
3.644838130629844e-9
1.08187219575928e-9
5.725631319354506e-10
3.856132252919196e-10
2.66784260149759e-10
7.811323289813885e-11
7.58355842003352e-11
1.3217363090281936e-10
1.495718477430947e-10
7.1239498630437e-11
7.4456831833827e-10
7.728331652479379e-10
5.997204161767922e-10
5.880181589182015e-10
2.0785335938396966e-9
6.751177544140851e-9
8.035225533171107e-9
6.5433123229197865e-9
6.318565769079763e-9
6.676775390642203e-9
7.425134002963593e-9
8.633727439640145e-9
1.0593647157877914e-8
1.3931953325302024e-8
1.9834269830454137e-8
2.9623125758822678e-8
1.4304082662520298e-8
1.0104069372724073e-8
9.65686884129706e-9
8.362307881312674e-9
7.2009238425916645e-9
6.631529246977181e-9
2.7529335744515907e-9
1.0035259092103431e-9
3.9949425507045404e-10
6.706079928375009e-11
2.857069436009709e-10
7.362932350433311e-10
1.7636490365058677e-10
1.3349987613139569e-9
1.4621472812160267e-9
1.5592655918448668e-9
1.7160480048638002e-9
1.9632564782924764e-9
2.337795601905491e-9
1.3420156319801634e-8
2.2628660384414436e-8
1.3199276302717376e-8
1.3308503534104705e-8
1.7645211987733853e-8
2.9677442363206448e-8
4.4082183573563416e-8
3.628637724103371e-8
3.8368606649963404e-8
6.774779708827338e-8
1.8829661085688412e-7
1.2361420783941542e-7
6.708573703123383e-8
3.890354982853586e-8
2.3130263105151594e-8
1.1646136550165977e-8
3.5615033485208935e-9
8.060247600622871e-10
3.716470804388389e-10
2.6725843262729013e-10
1.6140033716684542e-10
3.0626333436695514e-11
1.0035769852049658e-10
9.559535834022146e-11
4.276100996404435e-11
1.324595827855035e-10
1.2116797827800907e-9
1.8080807693502752e-9
1.1209493899991723e-9
1.030839075950018e-9
1.0912507345440963e-9
4.586595559422845e-9
1.3612180994562422e-8
1.5257757558215625e-8
1.1932187487511443e-8
1.1238043303896262e-8
1.1717002230818115e-8
1.3097849865012585e-8
1.5803798043783698e-8
2.1157030620305238e-8
3.270064653558937e-8
5.8231436081184714e-8
2.7974575500768076e-8
1.8750857041670386e-8
1.7385491394372556e-8
2.0123225729729988e-8
2.3748116687872514e-8
2.023882286536989e-8
8.401666816574017e-9
3.6837932944786575e-9
1.8531346362693976e-9
9.155716771302689e-10
1.5820976045219493e-10
1.0275032040199905e-9
3.4168751692721953e-9
8.576931832836415e-10
2.4162325383974908e-9
3.0826068643667642e-9
3.5495906566010115e-9
4.078868052341575e-9
4.795274674170904e-9
5.819947550141556e-9
3.328389219816043e-8
4.166675298571031e-8
2.6500910926385778e-8
2.8979749816084466e-8
4.3252694706097344e-8
7.74110993039784e-8
6.964136290070737e-8
5.9253268316394494e-8
8.247182107746295e-8
2.475416550537213e-7
3.0557205412536314e-7
7.075875674574698e-7
2.345309432087521e-6
3.6516404315228943e-6
5.544675273889712e-7
1.0427509186300776e-7
1.463793137500379e-8
2.2397407760657083e-9
4.681614571870305e-10
1.4893901772234666e-10
3.446594126877486e-11
2.366438130555107e-12
1.1163994393584006e-11
5.024236305344469e-12
5.220200274564127e-12
1.7985168780647564e-11
2.431917600487845e-11
8.135871768060626e-11
4.526672182629066e-10
3.827499457671918e-9
1.1025642907312122e-9
4.718126081025922e-9
1.1230709123632583e-8
1.4875118051527743e-8
1.4389396872263922e-8
1.372990178905265e-8
1.3790857671140989e-8
1.4750186362905153e-8
1.7257781667895118e-8
2.4373782167200678e-8
3.77599044430583e-8
4.945453735676584e-9
7.596629471967249e-9
2.386053177969378e-8
6.40883607443587e-8
4.807926228679106e-8
3.5345939599705304e-8
2.666315006600525e-8
1.8958899076025024e-8
1.558485091483297e-8
1.992785456949089e-8
1.3901917502318436e-8
1.2558432575075132e-9
7.632701782074565e-10
9.157706152274491e-10
1.3239053632132085e-12
2.080121389413416e-9
4.789346806559206e-9
7.259755134079524e-9
9.503820350620998e-9
1.1940224373570526e-8
5.663711977354188e-8
7.004866655281376e-8
5.3670122666028316e-8
6.589449515502686e-8
1.118212184139575e-7
1.5857735794264145e-7
1.1013978710612838e-7
1.0762636808667847e-7
2.0301385986942578e-7
8.1903167513673e-6
1.0680812506949816e-7
2.213560737003297e-7
3.9507551363585534e-7
3.278501027456247e-7
3.449786893493712e-7
6.706190178896072e-9
2.876045884443053e-10
9.462068713520945e-12
4.2642365505561536e-11
6.53532704344417e-11
8.222488379098486e-12
1.344477890238928e-13
3.4557901338008434e-11
2.440832858747174e-11
2.349753339853611e-10
1.4369108979353665e-9
4.006034727011166e-10
2.6956886123228034e-10
2.3790880034724446e-10
1.9780631892929525e-10
1.584395486576018e-10
2.9690166547856266e-10
1.5227332736656935e-10
1.4463322691217945e-10
1.5395449852853408e-10
6.417660272363341e-11
2.792118854620312e-10
6.827837693723908e-10
1.526030795338543e-9
4.181051045566259e-9
6.889658579553556e-9
5.050427434880377e-9
9.781417437764434e-9
2.3400034485183805e-10
1.9668271960487882e-11
1.106366639771982e-11
5.666185205677709e-13
2.1057150130731174e-12
9.22600428864181e-12
6.442407930961933e-11
2.7715038397128883e-11
2.579238883942883e-11
1.8172100688419964e-11
1.1264123591716808e-11
6.6343733906731485e-12
3.977421794479506e-12
3.1061227833764017e-12
3.8450849711781595e-12
3.900853547357541e-12
1.6185823090775605e-11
2.5132991821492446e-11
4.880343510096897e-11
1.0275978998499295e-10
1.6408598142673185e-10
2.455854670481681e-10
3.9506774440169716e-10
7.546383255418446e-10
6.133315574044451e-10
1.5823567338190465e-10
8.641964371228922e-11
7.962390268094915e-11
9.3265997955917e-11
1.2009075130497554e-10
2.1559389430241905e-11
4.5327869913440145e-12
1.5391328706503189e-10
3.1297287114471485e-10
2.001684213409415e-10
1.9733503323161725e-10
2.221546141184341e-10
2.65357126695587e-10
3.255725030175689e-10
4.0347009369229824e-10
5.011336310014218e-10
6.227928941401777e-10
7.743700276342002e-10
3.921656152175851e-10
1.0645676930478227e-9
1.3911147352615306e-9
1.7434032804314542e-9
2.1745555491547197e-9
2.7163563409144438e-9
7.511539121983412e-9
4.4240043741583e-8
3.377630025194667e-8
3.182577125276509e-8
3.593503982886718e-8
4.6272848458915355e-8
6.862935573966465e-8
1.0654726752068041e-7
1.0400357104849224e-7
8.332852847891899e-8
8.575190837267956e-8
1.3735413812962955e-7
6.638239189816412e-8
2.1143899096673582e-8
7.696448028649365e-9
1.9307384727298576e-9
3.2562126681123066e-10
7.22146508050105e-11
1.2101012482504822e-11
1.039490942534573e-10
2.492152418173933e-10
1.8931315229998426e-10
4.2368796501627146e-11
1.4177684355993305e-10
5.54163330168692e-10
2.033048239616218e-9
1.3669983034539577e-8
5.911664551873135e-9
4.500957525947492e-9
4.4138759360223765e-9
4.835238414846178e-9
1.3178605331129554e-8
4.431809880390329e-8
3.7904497628249045e-8
3.038049281579143e-8
2.982801146553784e-8
3.312932330169104e-8
4.216778340060488e-8
6.903678105737217e-8
1.9489171152669415e-7
2.2633710543434216e-8
1.1426185538029771e-7
9.571280864634061e-8
6.411539557718203e-8
5.031257276113265e-8
2.958614145924822e-8
1.7318504152569806e-8
1.3818588113130073e-8
1.1739390425590682e-8
6.3855927877610705e-9
4.434184138275664e-9
1.900544217752602e-9
2.2408064128976085e-9
3.578182909537194e-9
6.821369999849305e-10
5.7100455874769016e-9
8.462642395675638e-9
1.6525135969821405e-8
2.873229411476009e-8
8.578705382304971e-9
2.2233021087689345e-8
3.841226093212821e-8
1.5504520760756906e-7
1.6174479307587122e-7
2.1493207265590749e-7
3.4809566751152077e-7
4.085770795720145e-7
2.978619329075162e-7
2.0468580694065012e-7
9.571335610861531e-8
3.628745630831318e-7
7.968969023661817e-8
7.48615096425205e-8
1.3416111049865688e-7
6.65055296350751e-8
1.6665338318206703e-8
3.860713006678353e-9
1.885836507105548e-9
6.09418604941109e-11
2.633981873228631e-12
1.255545822043124e-11
1.0054736100303454e-10
2.11881138000639e-11
1.6799640415047448e-11
2.0644938459252786e-11
3.182394586397109e-11
5.2732375028833903e-11
8.779259518120338e-11
1.4150336188258437e-10
2.1429463160257686e-10
2.954590322836589e-10
3.5096559475062666e-10
3.1794843224416505e-10
9.058138052369035e-10
1.2331469799428162e-9
1.5079398593855976e-9
1.6351765036047227e-9
1.287235734467304e-9
2.226813287019106e-10
1.1683283373183418e-9
2.5048129668103683e-9
3.850616134832048e-10
4.340275820966352e-10
7.154190948604178e-12
1.46504095800112e-13
2.961540462881073e-14
3.282086402399591e-13
1.6623484648044206e-12
1.3297341968149936e-12
1.426175716797465e-12
1.3673676461205376e-13
1.4702839290540602e-12
2.6496779029439997e-12
3.750089272691942e-12
4.827290663082929e-12
5.997030505564596e-12
7.362733904040868e-12
9.013677969792766e-12
1.1043362536050529e-11
1.3562163089202024e-11
1.6707020010901276e-11
2.0651570443132922e-11
2.5618939823158466e-11
2.978382046603441e-11
7.351163555181253e-11
1.315855832233399e-10
2.0544520863218896e-10
3.005870359922054e-10
4.2658719528492974e-10
5.971187350468604e-10
8.305521230788854e-10
1.1501960182504436e-9
1.5822499718386505e-9
2.1474753697693746e-9
2.83386568447169e-9
9.797174467203695e-10
6.74881200494201e-10
4.859325395256848e-10
6.796152439869477e-10
1.7579149440621827e-9
1.2468054491451642e-9
1.1626808443089376e-9
1.1728104342375829e-9
1.2105214911528638e-9
1.2337910217493891e-9
1.1733161860333613e-9
9.058098442708073e-10
3.841277978108391e-10
1.4878678009646132e-10
5.422918420186186e-10
8.676284590772924e-10
1.2083520861271764e-9
1.6249513229978716e-9
2.1833097590891502e-9
1.541424596938531e-8
3.3950357756578406e-8
1.8921043710697765e-8
1.8172278583939403e-8
2.2720180986560845e-8
3.5419030178302544e-8
6.022044563482468e-8
5.743950316904997e-8
5.3953860924162844e-8
7.482965957863024e-8
1.0337089749247101e-7
7.798422986276483e-8
5.3846420822621656e-8
3.982155059008283e-8
3.672183654583469e-8
1.6194675044321025e-8
3.624013862048839e-9
1.3292412159516057e-9
7.77216493449984e-10
6.090615542012142e-10
5.077766567629566e-10
8.538007388617441e-11
8.670900800195653e-11
1.5456815528863337e-10
1.2631483356920469e-10
3.561315067015054e-10
4.163042064533339e-9
2.0433664633265235e-9
1.7609986594628137e-9
1.79287731674137e-9
1.977472244805381e-9
7.387790536931449e-9
2.4510009986731794e-8
2.1765063458925455e-8
1.7645374089269484e-8
1.7444432524637493e-8
1.9113845662125316e-8
2.2737288725967537e-8
2.9822917870603914e-8
4.43874066738004e-8
7.397606229358576e-8
1.1303977793282753e-7
6.243715402134938e-8
2.919434047443777e-8
2.0174941609520434e-8
1.7533637158693737e-8
1.4004139920096198e-8
1.1438826715416125e-8
8.810632409577482e-9
3.6747178667790353e-9
1.6318531794478946e-9
7.489828060610844e-10
2.206697537354923e-10
2.2510423840248443e-10
2.6266171597331276e-10
3.861510612629164e-9
4.206685777657618e-9
4.430199753780994e-9
4.7327962035508974e-9
5.242657455561872e-9
6.056557609708685e-9
7.308960840694674e-9
3.438168168248306e-8
6.014044561693868e-8
3.573465389029002e-8
3.621916811847998e-8
4.8381562806586815e-8
8.191771535426133e-8
1.0761148887523898e-7
8.354618672480873e-8
8.785435929389263e-8
1.3221249770703383e-7
1.442824379573812e-7
9.32531025708564e-8
1.1025632841767964e-7
8.855805743942913e-8
4.3572702420255456e-8
2.1767630844373798e-8
1.0856605576638869e-8
2.0547371114552812e-9
5.185032899329397e-10
2.626983277010109e-10
1.953546571480483e-10
1.5261743289533355e-10
1.9895568810543894e-12
4.8490752161597694e-11
2.841969436991345e-11
1.1594244198880375e-10
9.996189367453069e-10
4.563205669426887e-9
2.381935140961951e-9
2.16980043200513e-9
4.381151721111457e-9
1.6323043337126988e-8
2.6227828396251035e-8
2.2690149098845345e-8
2.1637158891628535e-8
2.2333312744749443e-8
2.4175433772375833e-8
2.75852145879831e-8
3.503132011490061e-8
6.179225819224281e-8
3.602004280767722e-8
8.428592239451141e-9
2.094851397670107e-9
2.6429789653120776e-9
9.438851576326102e-9
1.6002194344883248e-8
1.7633761567464116e-8
1.084430736582992e-8
5.992542875916603e-9
4.1623071731668795e-9
2.8355379659855727e-9
2.0378259325609115e-9
1.7422123309688206e-9
2.452635165193356e-9
1.8362038793142801e-9
2.379044321021861e-9
3.844638711496911e-9
6.109434550974899e-9
8.868257666244764e-9
1.1602546402016581e-8
1.4361462168356454e-8
4.375337646711477e-8
8.555953623666086e-8
5.935154253438074e-8
6.523051856141987e-8
9.29686445539047e-8
1.613885694430663e-7
1.574567289545249e-7
1.1703599534040126e-7
1.3008555864058707e-7
1.6307614623974299e-7
6.213640417391518e-7
9.114559773279947e-8
1.315972166067355e-7
9.236152389739215e-9
1.020178557398498e-8
8.223522294422655e-9
4.696294969347775e-9
2.1644671617690252e-9
5.918106488883934e-10
6.266630429352967e-11
8.253139716244913e-12
9.00610011475362e-12
2.853649942714966e-11
3.1809523304514756e-11
5.2618220022956926e-11
1.737338013266907e-10
5.21632633515322e-10
1.9625843496397908e-9
6.824097872493533e-9
2.9552138192370556e-9
2.635553391840123e-9
4.880381282446841e-9
1.518457216297e-8
2.9660048792476903e-8
2.909011753425081e-8
2.8709928908783274e-8
3.220193919416563e-8
4.341380010685661e-8
3.543517805878991e-8
5.3889703196378145e-9
1.5508393972495645e-8
4.797743335880702e-8
2.2079520971850593e-8
1.0639440479022332e-8
7.248673679294968e-9
4.9758021495598845e-9
1.9587400742635713e-9
5.129825599106172e-10
1.2204780708552814e-9
6.667139099436151e-9
7.523255975105812e-9
5.2248576986493826e-9
4.8333912241687095e-9
8.591011430922959e-9
1.6753676013163956e-8
7.113488179662637e-8
5.065475906052174e-9
2.2838364835677507e-8
4.244394599172809e-8
6.837848609965488e-8
1.0319595370828118e-7
1.4993957693585327e-7
3.237211562147224e-7
2.6754591123761034e-7
3.9535351624492884e-7
6.309080685329711e-7
4.0215025711095456e-7
2.55317311827701e-7
1.123612028042823e-7
8.734235088664677e-8
3.372715262562243e-7
3.8721036802980153e-7
1.2619494178689104e-7
5.3287032124964666e-8
1.9897158874139004e-8
2.1144786350905524e-9
2.258639094382994e-9
1.2228964086163869e-11
6.992137607985566e-12
8.080445586349027e-12
5.4937786521412014e-11
2.177212232104673e-11
1.4738646228353838e-11
1.778781263587843e-11
2.7309775317874772e-11
4.508831173928365e-11
7.503238093119838e-11
1.2161848480470758e-10
1.8685603172600867e-10
2.6523221619038323e-10
3.355727400842667e-10
3.487278189039869e-10
8.205797921870404e-10
1.143535585171173e-9
1.5489192787032519e-9
1.930435141056632e-9
1.8313768776315731e-9
7.325610524719834e-10
1.0094399053386983e-9
2.091323573200526e-9
1.4436326498144023e-9
3.4616576171120667e-10
2.6606477174594015e-11
3.9836012528072e-12
2.2972288110026986e-13
0.
5.169334709292382e-13
2.9168524700826595e-12
1.0769651695232047e-12
7.119505309549321e-13
6.748231698843635e-13
1.9026399293237325e-12
3.049876787570221e-12
4.0619873780386894e-12
5.073371301098541e-12
6.224664812804446e-12
7.609377706887319e-12
9.310508682821316e-12
1.1421197196943135e-11
1.4055625604731069e-11
1.7358109497727398e-11
2.1513692057581003e-11
2.6762409444445928e-11
3.42923695931999e-11
7.865037828926464e-11
1.4064039202788753e-10
2.2104413978202047e-10
3.257178614133175e-10
4.6507618818842214e-10
6.541503773169424e-10
9.131836689552584e-10
1.267658578030151e-9
1.7450658994446406e-9
2.3593356606206207e-9
8.433364598978034e-10
6.328860778375658e-10
4.802369182947283e-10
1.2006799330686816e-9
1.2598817842398167e-9
1.03012979949103e-9
1.0041026566429881e-9
1.0360940937068847e-9
1.086272139712662e-9
1.1257275947272855e-9
1.1073303945440175e-9
9.454711967046099e-10
5.696826109467084e-10
1.0730496624250705e-10
2.6084638362460653e-10
5.45612425328861e-10
8.195620227185183e-10
1.1397397727069916e-9
1.5615948657808581e-9
2.16865355797899e-9
1.33118526948893e-8
2.53263866189453e-8
1.404703477777525e-8
1.3725525031273274e-8
1.767439839526779e-8
2.897394519584768e-8
4.7497174210907e-8
4.3243665734297913e-8
4.8128845228599244e-8
7.917633388818792e-8
8.020630131634051e-8
4.758187189713786e-8
4.899905946347624e-8
4.2001928778676e-8
3.520302084152667e-8
3.2706838001858295e-8
1.043634628213287e-8
2.8612367576289513e-9
1.2058466941733639e-9
7.25562900865937e-10
6.233840500989237e-10
2.955319764599745e-10
5.626413545037197e-11
1.9900312833888998e-10
3.3393867260294187e-10
4.1320698218766463e-10
5.709059745791484e-10
1.3087235868214533e-9
1.2295886563068833e-9
1.2840538052895414e-9
1.4146779809011814e-9
4.711736097844987e-9
1.74372949923182e-8
1.8856077585378635e-8
1.55962763248654e-8
1.542944445160607e-8
1.6684988778194675e-8
1.9108056752497e-8
2.3178523052356472e-8
3.021627713627187e-8
4.2902575874658176e-8
6.393220319441382e-8
3.058903498925725e-8
1.9837987957124894e-8
1.6254450266694056e-8
1.1950399500983241e-8
8.686697452769757e-9
7.961664084749631e-9
4.389017590325469e-9
1.7276447145188481e-9
7.885985399602348e-10
3.9653030640225626e-10
2.624551976866996e-10
6.851686075515837e-10
4.798057715139984e-9
7.553467472798563e-9
5.393610170117093e-9
4.991505810673815e-9
5.189233855661407e-9
5.834097858241186e-9
7.003068770283724e-9
3.019033739638447e-8
4.875403306511395e-8
2.8056440277006053e-8
2.788234706682603e-8
3.6540476479637066e-8
6.104385722822348e-8
8.776057962722616e-8
7.284767941779662e-8
8.052740299444077e-8
1.0976671537950273e-7
9.574000850476688e-8
5.641457334208496e-8
2.388361013610634e-7
4.252567452889958e-7
6.364967763841154e-7
8.107429430911769e-7
9.378088774212124e-7
7.35441618123941e-7
1.211983775464225e-7
7.144127082737876e-8
4.78609157103194e-8
7.911694196225282e-10
1.4857763323553228e-9
4.26113369403322e-10
9.238939738215279e-11
2.963198141776737e-11
1.2983378338191273e-10
3.916803918254399e-11
1.1227175505533217e-11
3.57317454329918e-11
7.612328927343579e-11
6.710417499882753e-10
1.4669197336463014e-9
2.114855480316053e-9
2.2969830381153426e-9
1.821692772694738e-9
7.172588846967871e-10
3.003715543519033e-9
1.746741743688832e-8
1.30684571251811e-7
2.4684121622616126e-7
1.5824219006378504e-7
4.0148734455977536e-7
1.5748662344409257e-7
6.679121710930355e-8
1.9215562011501438e-8
8.77634344281006e-9
6.995350082146145e-8
1.1283676562898317e-8
2.293464665674066e-9
1.111062192068509e-9
8.938183600135144e-10
9.423625673886145e-10
1.1376995217979164e-9
1.4351634359290483e-9
1.8213870651191815e-9
2.294225089702879e-9
2.851079027598962e-9
3.4833726257202987e-9
4.223974508373338e-9
5.364794124802543e-9
1.7973868342358814e-9
1.403977740218247e-9
1.150018956346019e-9
1.2671637429016518e-10
1.1217013954040777e-10
3.101630646833717e-10
1.2517854028477329e-9
1.1710669292743353e-9
1.4615908090031607e-10
1.7940211298038847e-10
1.9209506896621836e-10
2.2870720587814718e-10
2.5829983170035887e-10
3.5623185661196916e-10
2.354816926911298e-10
3.73285853757044e-11
3.291640658525569e-12
7.074817699013866e-12
8.87129392077056e-12
1.8133344526734543e-11
6.795555003600227e-11
1.7749160635689303e-10
6.851913287004677e-10
6.486547123871389e-10
9.9181458567742e-10
2.428086363474762e-9
1.0626948343113696e-8
3.775371588078886e-9
2.7436773395037135e-9
2.564972228301273e-9
2.685549662075011e-9
2.9995730790236707e-9
7.162933110082782e-9
3.973331682535236e-8
3.369797726057006e-8
3.094938803087763e-8
3.3581092254608784e-8
4.05139451950065e-8
5.4400379972319406e-8
8.157528031266201e-8
1.1424482027752623e-7
1.0516169269805135e-7
9.755525098024657e-8
7.024092450914523e-8
2.0733883730880922e-8
3.853789825018491e-9
1.0460251046858339e-9
3.644537963223205e-10
1.034059041630031e-10
1.1925463730503514e-10
4.342098019082233e-10
3.646066420140925e-10
2.389865750748942e-10
6.256855279490317e-11
3.6375121426352175e-10
1.7544934338135158e-9
9.385741773229435e-9
1.1273577596910823e-8
7.427243157433101e-9
6.851774139144634e-9
7.239601747377515e-9
8.274209183652038e-9
2.383743991454553e-8
6.314101232093577e-8
3.621661251585187e-8
3.195164883644045e-8
3.538471582907048e-8
4.6842497064435464e-8
7.576406566772432e-8
1.2027867852840952e-7
1.370698320367616e-7
5.2900951744223535e-8
8.713158545119393e-8
1.4932238211014877e-7
2.004897180265677e-7
1.8785743983578524e-7
5.7617106170317825e-8
3.2994050293780646e-8
7.401865559019349e-9
1.1980730845034161e-8
3.5101895786381944e-9
1.962855381642878e-9
1.7435446923034097e-9
2.4234174000143246e-9
2.2766821467814484e-9
2.112645949499275e-9
1.1295319595908568e-9
6.419583380626711e-10
3.000410455431465e-10
1.538484397420821e-10
1.4695380593576683e-9
4.322257531855104e-9
5.533641171840292e-9
3.772120650678796e-8
1.1356362463972804e-7
8.041866382270458e-8
7.60386028892506e-8
8.562532709637714e-8
1.0749267607393741e-7
1.558288090777906e-7
4.0004645509971356e-7
9.406976450078884e-8
5.503369426564724e-8
3.3014836888200426e-10
2.902571516331906e-9
1.1008263305095932e-8
2.5766920924154076e-8
9.386698842345056e-9
6.386782801731685e-10
6.920136779293718e-11
9.214524806326316e-11
1.2522007900364883e-10
1.7412091359592673e-10
2.8791087303318387e-10
5.809695634284829e-10
1.7310410609830206e-9
3.81527110599612e-9
1.6699805663296897e-9
1.1043216034993674e-9
3.9014425617872104e-10
2.193860586656447e-9
2.254856401893762e-9
2.499033090802169e-9
2.878827765787729e-9
3.032718291005195e-9
1.958136878922461e-8
1.3649161283180916e-8
1.3504062863642739e-8
1.637155945417475e-8
2.4332743349484594e-8
3.862942803628757e-8
3.310435240197253e-8
2.7353479150589707e-8
3.3268431479340655e-8
7.982620233885179e-8
9.422364280896732e-9
1.0220630916898125e-9
4.5449324505809086e-11
2.3800370911481577e-10
2.414766149538806e-10
1.383290414712075e-10
1.577967290462537e-10
2.820133257801162e-10
2.18157519146083e-10
4.166507975759808e-10
7.570157794801554e-10
2.2164333100520112e-10
2.927063030916872e-11
2.960777323765658e-10
8.969286841338925e-10
4.554240951272544e-9
1.476336646904006e-9
1.0275592669527681e-9
9.572649843339102e-10
1.04043343006105e-9
4.284018787866559e-9
1.0611177161997543e-8
8.075555820690389e-9
6.006649111629224e-9
5.764802978623625e-9
6.472589682662614e-9
8.505913191808181e-9
1.3853619885488609e-8
3.0529085824237715e-8
7.127865622343838e-8
3.77495341668666e-8
2.4657358143187017e-9
4.023460341561411e-9
7.807207488512834e-9
2.3509084259541294e-8
2.1336015788675654e-8
2.9221145901872e-8
3.644742803510165e-8
2.4997528638811912e-8
1.0957150007488201e-8
5.544668829997656e-9
3.224687269364491e-9
1.3921266025334435e-9
2.97879022816856e-9
7.698981203837791e-9
5.099240995692178e-9
3.025008458812797e-9
4.3814719480255664e-10
1.331486837239187e-9
2.3755857798641106e-9
6.26450342319303e-9
2.189915854635215e-8
1.5285301409109903e-8
1.6428696138473648e-8
2.2214063276895146e-8
3.732045053725462e-8
5.5347144715585185e-8
4.3295361729313444e-8
4.0542455408515185e-8
6.00999962679389e-8
2.3905195904781286e-7
2.9526203460662105e-7
3.504715618470897e-7
3.074367659468884e-7
1.7109597481947415e-7
1.0106469881775373e-7
1.242266860716464e-7
6.8453675455310186e-9
6.211264338089109e-10
6.424514700258408e-11
5.740263994541265e-12
1.0431833139348889e-12
3.5172024759592753e-12
6.432727425046954e-12
7.085097016222173e-12
4.559050994357539e-12
7.046220015363308e-12
6.621042179830014e-12
4.7461902093932555e-12
1.406386237899446e-11
2.2930978523566164e-10
1.0542961271923034e-10
3.4491262978630066e-10
1.0069353914249892e-9
2.1177080148804386e-9
2.6537216651509634e-9
2.526070093715643e-9
2.436237491295181e-9
2.6390502243341494e-9
3.3249961860173083e-9
4.14097775634041e-9
1.291880894816515e-9
2.067967135439197e-9
3.803126423103786e-9
5.138686461328161e-9
9.19687043969679e-9
2.1115189200042803e-8
6.475262172209716e-8
3.617627904623178e-7
7.59129659079645e-7
2.1560488969074803e-7
9.827567861200895e-8
4.833413955516057e-8
2.0201819934630904e-8
7.045519302946989e-9
2.3504664739069277e-9
1.2894399784839007e-9
3.990906798585077e-9
5.015942534045478e-9
5.146355943492159e-9
4.86459157907585e-9
4.054157064060908e-9
3.006635931877168e-8
3.528340705903106e-8
2.999808309143165e-8
3.999041119079284e-8
7.306479328395369e-8
7.60259775604613e-8
5.536355488781936e-8
6.853861667416051e-8
2.384959005371e-7
4.497282640394145e-7
1.40441667521979e-7
8.876717225272511e-8
1.6603931816732665e-8
1.5015616150814675e-10
2.2122981054413972e-11
1.5543615848972174e-11
2.03099626293e-11
9.089068779329613e-12
4.712752451522774e-12
4.735641229009563e-12
5.5232004908051145e-12
2.8676843798788114e-11
2.9763970216542546e-11
2.0700612644176985e-11
6.75982857237871e-12
3.6165178974506488e-12
2.7595423180626055e-11
7.121423620056331e-11
1.3270702514905498e-10
2.134381236981426e-10
3.178042775004371e-10
3.345054119067593e-10
1.3522093826884914e-10
9.984626050412018e-11
1.0575750271904048e-10
1.6001304772081582e-10
3.9645434531441645e-10
4.805994609183716e-10
8.242345984015409e-10
6.723507091015484e-10
5.045740242132165e-9
4.315943603653382e-9
1.5379199391284198e-9
3.6888950838546893e-9
2.2809995105400018e-10
1.3535147634377626e-11
1.0266788252374119e-10
8.764008312141789e-10
3.708917911147502e-10
1.779792537634122e-10
2.8855481376280586e-10
3.338373529647676e-10
3.196270035857911e-10
3.180104908972509e-10
1.3196513069929678e-9
2.6819803891059985e-10
2.9571546406326847e-10
4.531634780430538e-10
7.383594713108323e-10
1.1860247631849888e-9
1.7544095563538624e-9
1.92340383152882e-9
1.6304013838306625e-9
2.1816010347541732e-9
2.7940235875009495e-9
3.2568551480233584e-9
3.4885912949924655e-9
4.694589024227532e-10
1.5134761023730272e-12
4.676850740696807e-9
1.9123203410334246e-8
2.3845102492021294e-9
2.3105127691616336e-8
7.121516011863531e-10
2.957080597251986e-10
4.865094080937483e-11
2.4371254294148106e-10
1.8540438667915793e-11
2.2554766124727618e-11
1.2988109920190784e-11
5.3174953875058166e-12
1.9648106459532595e-12
1.3275530657845798e-12
1.644526164949878e-12
2.3311414351569828e-12
3.3615041928744523e-12
4.873402761548334e-12
7.099810183426942e-12
1.0393242404612084e-11
1.527920106242055e-11
2.2524387391783508e-11
3.3192218433298535e-11
6.713912414099582e-11
1.4568284922730302e-10
7.070515065450092e-11
4.789459788047524e-11
4.035775908588397e-11
3.879905595843087e-11
4.2024348655599356e-11
4.489098067559712e-11
2.686249698438114e-11
1.1245235341741594e-11
2.9730412032318596e-12
1.9121969795986097e-11
3.2454424932060125e-11
2.1249929042671284e-11
1.825601531375292e-12
3.608789056046936e-12
2.387941605390455e-12
2.537560133551955e-12
6.82824079384827e-12
3.3231891865430404e-11
1.3859107638840398e-11
1.4372426071259872e-11
2.469597695148539e-11
5.221921070276689e-11
1.411831871097032e-10
5.760832080643675e-10
2.2263038147723303e-10
1.641570735133646e-10
1.5686280131972516e-10
1.7122862510548762e-10
2.0476391078493238e-10
8.291535430610133e-10
1.4456954805577691e-9
4.654777487373009e-10
1.949185949464601e-10
2.8456737163029735e-10
6.018884500635362e-10
1.4253137175954436e-9
3.5202447476730207e-9
5.982575950816989e-9
9.863585061695852e-9
1.1663129388498715e-8
8.085801451423347e-9
9.174893909411438e-9
5.709711100534286e-9
2.759248930157259e-9
2.182462117627742e-9
1.9288894202328073e-9
1.410779680487822e-9
1.3553123059359222e-9
7.837824980702101e-10
2.191664343660319e-10
5.3172710060671665e-11
3.7644370453336207e-11
1.705524612202122e-10
4.942078171860672e-10
6.863447378471097e-10
7.925353179566088e-11
1.932495387833241e-10
2.3618186927969196e-10
2.720191036574659e-10
3.146451460752029e-10
1.3679430180974537e-9
3.83460854451145e-9
2.2397185811635074e-9
1.949661350449476e-9
2.1255048409845933e-9
2.7136437115330063e-9
4.0500914729159e-9
5.937311759468322e-9
5.158482344126155e-9
4.2527446042958e-9
4.736086463316786e-9
3.5651108036355714e-9
2.2244235152571888e-9
9.343828608303323e-10
2.568348622765929e-10
1.1213791750402906e-10
7.244645111586733e-11
5.5744935222950506e-11
4.631759655523278e-11
3.0804578319698546e-11
6.289757584518218e-12
2.409805065508471e-12
2.656903751411159e-12
8.229382880504698e-12
4.631550368524809e-11
2.62521771805114e-10
1.1147090861720578e-10
8.390852301511893e-11
8.074802582857016e-11
8.790087838486158e-11
6.736062927869196e-10
2.037335832376221e-9
1.4689899193324203e-9
1.374923207250976e-9
1.6099392956576026e-9
2.1857100810722964e-9
3.485840643347853e-9
6.756702347839385e-9
1.3824959544088725e-8
2.2095117699726223e-8
2.2473089655557517e-8
2.162952406911654e-9
2.3465647225354634e-8
4.289659641288832e-8
1.9653932658205735e-8
4.538394936627169e-9
6.8635798675158435e-9
5.929153117723922e-9
7.913895470913796e-9
1.4519283491626995e-8
7.87509811313142e-9
2.726310942224437e-9
1.111162385591126e-9
3.40585581635889e-10
5.123306763953001e-10
4.52495698592099e-9
5.0027264476373305e-9
2.29675845771033e-9
4.003717229296062e-10
3.572466996506321e-10
6.764063338099682e-10
9.892373490468271e-10
8.575744037624014e-9
6.854963823033087e-9
6.380782201132158e-9
7.095099576069048e-9
8.864788232615345e-9
1.2498038267508568e-8
1.967185448717309e-8
2.552818762299183e-8
2.1587247445315938e-8
1.9476543547110597e-8
1.1550856706526317e-8
5.623939467989789e-9
1.5135375823710753e-9
5.729136336527116e-10
3.374127096265303e-10
2.2219179766398326e-10
1.2359047796936083e-10
8.440347994148649e-11
5.3070173850394054e-11
7.542392986134649e-11
1.4318177399045883e-10
2.848884829655541e-10
6.283418680601719e-10
2.0604549294554886e-9
3.2824806818816305e-9
1.7937991583583661e-9
1.6423879622321615e-9
1.9177866241095934e-9
2.708887035884852e-9
4.730367914304527e-9
6.669432953674509e-9
1.2015444854198502e-8
6.2980166665506366e-9
5.6576531435379455e-9
6.789881095434606e-9
1.0672572589678409e-8
2.3466863155035455e-8
5.689902677087868e-8
1.1867944838336674e-7
3.618952277920305e-8
5.009810412777803e-8
3.941800472963874e-8
3.7210882037102356e-8
2.3882010249457627e-8
2.628313684728383e-9
6.802754693907073e-9
7.359067967193217e-9
2.470537594943808e-10
1.1074497490265669e-9
3.4172465260037784e-9
4.737412839745371e-9
9.456311491238245e-9
4.9252945790678016e-8
4.215908254082998e-7
4.713866979354865e-7
8.191936304072583e-8
5.797819267387016e-7
1.0484300002938177e-6
1.449563665895187e-6
1.2464868475821716e-6
7.716089713847508e-7
3.106686223330609e-7
1.3031631931589962e-7
9.317617229395295e-8
1.0298401163048593e-7
1.4830606029321238e-7
1.4875490803668084e-7
1.1492010214384808e-7
1.1731842733995939e-7
1.522736334465352e-7
1.2735530076716006e-7
2.1721013233056655e-7
1.226779742768106e-8
1.2816669719073585e-9
3.6402578741496845e-10
5.761370509542141e-10
1.7868163691566317e-9
4.2686291536333037e-10
7.560825686571164e-11
1.3911147608291719e-11
1.2328906856983839e-11
1.0297251040694203e-12
1.3909737640511852e-13
2.0248045184782846e-13
5.3096151445529944e-12
1.0229798697680447e-11
1.3071054035074465e-11
5.663881621909695e-11
9.89648254913416e-11
7.249915101823437e-11
9.033827624383118e-11
2.0279404548138456e-10
1.8122489412347955e-10
2.162350505987076e-10
2.9790279504836925e-10
4.5284085456191134e-10
2.5533920462324973e-10
6.538496418635262e-10
6.996568624441099e-10
7.259834047387293e-10
5.748770007011964e-10
4.812060250137844e-10
1.3886012828137345e-9
1.5087193544210224e-9
8.979404391682766e-13
6.007395869689133e-13
1.227836393252562e-13
0.
0.
1.5934078303656056e-13
2.3068275098999762e-12
1.8226851496354066e-12
4.250158598915921e-12
7.217430168393707e-12
8.725128066654497e-12
9.345178313537703e-12
9.1488803426176e-12
7.725103006095488e-12
3.921802781032181e-12
1.989021754027635e-11
7.751505953942822e-12
9.444478683455899e-12
5.60031796417589e-11
9.883357516702162e-11
1.8574688747628018e-10
2.938004024949921e-10
4.5581255794251177e-10
7.391279358028271e-10
1.0429896120240845e-9
2.506450355896997e-10
9.797309343563521e-11
7.546695162665444e-11
8.22993721441114e-11
1.588259653596208e-11
5.756572296154152e-12
2.4161156916127455e-10
1.6693649461144697e-10
1.3214667764735733e-10
1.389035083158213e-10
1.6181235295802324e-10
1.9753646736658091e-10
2.459999169733203e-10
3.0808739169872114e-10
3.8544590271786484e-10
4.802810679543179e-10
5.904241552061925e-10
2.3385609065324786e-10
9.314926026148028e-10
1.1736022736305337e-9
1.4646468056959023e-9
1.8303733578576835e-9
2.295973300827908e-9
2.897433973061294e-9
1.0238635089779617e-8
5.206449690633511e-8
3.808027074552296e-8
3.558560653628567e-8
4.0169743228459367e-8
5.203723032252052e-8
7.804421351552826e-8
1.207264127059212e-7
1.1543903002829607e-7
9.745100142671913e-8
1.1478853109413309e-7
7.24385431050959e-8
3.0030023584555564e-8
7.0517187138953204e-9
1.267935391801336e-9
3.1807603448145145e-10
6.212650858209468e-11
7.815196788004823e-11
3.0118348425225303e-10
4.752496418727274e-10
2.8568667900101363e-10
1.2566651922841587e-10
1.286698997720699e-10
8.012816356852166e-10
3.4361189100554718e-9
1.687329831078972e-8
7.707684091584692e-9
6.2680564937620475e-9
6.25565631072244e-9
6.884494820622619e-9
8.031681833476697e-9
2.3687654302623808e-8
6.848199446999669e-8
4.0186384578665404e-8
3.4546178614407446e-8
3.7226954478984094e-8
4.763554516642409e-8
7.510470731958804e-8
1.4022779532973614e-7
2.008255520905719e-7
1.7417123723201087e-8
1.5641836843662693e-7
2.0340532677291124e-7
2.866515449398439e-7
1.742164345037257e-7
4.275838481735297e-8
1.293742218485815e-8
5.9490326511923284e-9
4.83829250058977e-9
6.653263151588894e-9
3.516605502039796e-9
1.3866695135366668e-9
8.875937929364001e-10
1.3338404945886938e-9
3.0557305527805795e-9
7.208438372162498e-9
3.497376042190169e-8
3.6438456885788686e-9
4.502137393427052e-9
1.0884437064559328e-8
1.8156671022849074e-8
1.2561210498608625e-7
1.3028654566066944e-7
1.3122066299633264e-7
1.717533256245386e-7
2.743062604805298e-7
4.15162908158751e-7
2.979392325777098e-7
1.4475120962408873e-7
5.1259949766249495e-9
2.050823295647177e-7
2.0436562089771423e-6
6.97995864541875e-7
1.801506485141119e-7
2.680111151786577e-7
1.0446532845461574e-6
1.4944730381929795e-7
8.528145105832908e-10
5.9971724287567544e-12
3.4437131401356065e-12
1.5561969855268562e-12
2.5401433513484587e-12
3.2688717006501157e-12
5.950587669674671e-12
5.2721123712303994e-12
4.0500670088440866e-11
6.076099780839705e-11
5.1977259082648435e-11
6.617061799308579e-11
9.25793423695552e-11
1.300570835052202e-10
1.7579773670568692e-10
2.1645418763097819e-10
2.771564049157019e-10
4.1715231774047974e-10
6.827424337776241e-10
9.454947953322695e-10
1.019371429019185e-9
7.8572991179269e-10
3.8073567064734944e-10
1.574832143225714e-9
1.587736919098072e-9
8.318728270482294e-10
1.326228489394661e-10
5.3897426859733525e-12
1.6492575757733015e-13
1.126669773193051e-13
7.894644071406344e-14
3.4147740257461595e-14
2.898767478700317e-13
9.51956608027212e-14
9.754667377103345e-13
1.7956708358986874e-12
2.5283351267292176e-12
3.2150522916004504e-12
3.973689453284724e-12
4.868944593143128e-12
5.955214751081135e-12
7.291998656988104e-12
8.95089210246725e-12
1.102119871926921e-11
1.3616195598567685e-11
1.688122091361708e-11
1.8128545593664556e-11
3.952764293362138e-11
6.818932988989807e-11
1.0481089531354674e-10
1.5216900639463346e-10
2.149036767869653e-10
2.996866558293441e-10
4.158753548185867e-10
5.765671991511354e-10
7.99911265970683e-10
1.1097370930888959e-9
5.047265597631709e-10
4.813520561667405e-10
3.8153367724507164e-10
7.03791376205947e-10
6.046390980787483e-10
6.078293312670334e-10
6.477411823236075e-10
7.065041462948835e-10
7.72886660017834e-10
8.325098733886225e-10
8.554766229638556e-10
7.82485319188355e-10
5.579451671938828e-10
2.590793547988299e-10
1.7861493375777883e-11
1.5987085287318203e-10
3.1977814396136133e-10
4.953479754024111e-10
7.106356914859519e-10
9.988157174608748e-10
3.5373378660809377e-9
9.256180804157536e-9
5.3685536231479934e-9
5.038948185040253e-9
6.0844673102432895e-9
8.94038658847468e-9
1.6047988358581596e-8
2.465066128118788e-8
2.6392884945983382e-8
3.7978597510287024e-8
3.7673404892899224e-8
2.5748940377815944e-8
2.983998997409054e-8
3.383433054478337e-8
1.8444434196950955e-8
9.830449101175649e-9
5.96980636505656e-9
3.340781442167812e-9
2.286674405716955e-9
2.0482779787108344e-9
7.727309834090334e-10
1.6116548138550723e-10
9.264379234803506e-11
3.687895334590751e-10
8.622675579028957e-10
1.7788661297351661e-9
3.4465402749175383e-10
7.418988342680347e-10
8.688268199439506e-10
9.81383110977773e-10
3.446941558530176e-9
1.264872310564328e-8
9.973729388656796e-9
8.623065754107012e-9
9.089435946830309e-9
1.068951229869627e-8
1.3792247516466979e-8
1.9640314775571957e-8
2.9480833103544233e-8
3.430006574945705e-8
2.9470011950890673e-8
2.7433842678571936e-8
2.8866671829361217e-8
2.5041786398586115e-8
8.97081829779052e-9
3.5762876122248377e-9
2.0700446644809748e-9
1.4911175260027703e-9
1.2464965034760825e-9
8.691092018021821e-10
2.294061784633112e-10
1.741060711639416e-11
6.602927057858947e-11
2.567105735611553e-11
4.0256824421488186e-10
3.4506362077701873e-9
2.0720406366677784e-9
1.5320103780187728e-9
1.4651961211043558e-9
1.580675526519394e-9
1.8492124223657331e-9
9.456227622779634e-9
2.2865482793918507e-8
1.3205542012898074e-8
1.1467972794251442e-8
1.2657771429871014e-8
1.6510583928133226e-8
2.5818475925678725e-8
4.538385460853485e-8
5.751843166186791e-8
6.695304466351043e-8
4.9369745658201695e-8
5.070504952400729e-8
6.733513741732724e-8
3.926508116831319e-8
1.8773601754985405e-8
1.2601204558639714e-8
8.232599411806595e-9
5.011113006619172e-9
4.2341386266231955e-9
2.422564237549398e-9
7.933221708508442e-10
2.0203173798593284e-10
1.7341970871164857e-10
6.776407224004342e-10
1.721519678253585e-9
1.3189197616952196e-9
1.104726205931657e-9
1.648668555955425e-9
1.9437121266853263e-9
2.231415030762801e-9
2.5870611467541486e-9
1.0142683367751214e-8
3.193674939394767e-8
1.9733175285409163e-8
1.8067497278746243e-8
2.055770097958676e-8
2.7270985601911186e-8
4.210521878429985e-8
6.14372504807856e-8
5.2617104988788795e-8
4.51058211861361e-8
5.200033714409477e-8
3.928559212155349e-8
3.987930577560309e-8
3.3291789960487876e-8
1.0043767141888955e-8
3.5070806095669857e-9
1.8949820142373084e-9
1.3733192570506966e-9
1.2161637221401961e-9
9.023277298256678e-10
2.5012719534007976e-10
4.9448707020754955e-11
3.3238265714604523e-11
2.6709721226507443e-10
1.3307664664659932e-9
8.428466592376415e-9
3.8369188367344115e-9
2.8759637558670536e-9
2.787476998188074e-9
3.0687526032717696e-9
3.693101063831968e-9
1.628089095628109e-8
4.119415974739167e-8
2.3894272268439775e-8
2.018425432743749e-8
2.1717527015411905e-8
2.7624719871631834e-8
4.233852781148083e-8
7.744998450731116e-8
1.1828087529444693e-7
1.2017686868300745e-7
4.2888886185537556e-8
1.2936321318440834e-8
8.45720854673744e-9
1.8497785854456207e-8
2.5377523102802795e-8
2.4297942965824214e-8
1.2117683246747386e-8
8.12484767055505e-9
7.953607402979235e-9
4.1135844175677706e-9
1.7099643631385806e-9
8.506360900943028e-10
2.520891150153678e-10
5.107975726472022e-10
2.597578453626307e-9
3.889450991503692e-9
7.592698630415319e-10
9.982850706620436e-10
2.483471376111781e-9
3.6493232087849825e-9
9.096987528031256e-9
3.893573631117891e-8
2.773193884945061e-8
2.630311622427763e-8
3.000097537315161e-8
3.882313274018596e-8
5.722054873630677e-8
8.67302396314177e-8
8.15615970400662e-8
6.272682138545633e-8
6.082875819766103e-8
8.894147393783261e-8
5.233589136674203e-8
3.487310086418716e-8
2.3045891342211655e-8
7.073796348682663e-9
1.459529750739285e-9
5.784274086547845e-10
3.8434907204092885e-10
3.1641607111513335e-10
2.3168173404052149e-10
8.026638914775353e-11
7.875055134983311e-11
2.163310143684135e-10
6.490879020221061e-10
2.2896874119466116e-9
1.4668397447201557e-8
5.917606544102492e-9
4.427594664698267e-9
4.367969080342472e-9
4.943556213682203e-9
1.4601431443617526e-8
5.007848273124955e-8
4.2145863543220425e-8
3.3529695210107596e-8
3.3141344029170414e-8
3.736327495984549e-8
4.827433955127962e-8
7.82433323928433e-8
2.0466975024200503e-7
6.107044992177351e-8
1.0431878109038826e-7
8.38054253455203e-8
5.29166935898463e-8
4.343258188269419e-8
2.9773241634053784e-8
1.729175834997089e-8
1.3638672537615759e-8
1.192078120517609e-8
5.503727073719938e-9
1.2510388494731897e-9
6.9473465712542956e-9
6.307891069493046e-9
3.740111135618894e-8
1.2309443274638345e-7
8.138307839381496e-8
3.601134215923459e-9
3.4307294269465994e-8
4.883684435648315e-8
5.4977764717402114e-8
3.9040983963231497e-10
2.699268647606025e-7
2.1734527552937511e-7
1.863430330484277e-7
1.9713233878609878e-7
1.1790303605631171e-7
1.8003460452274107e-7
1.1062077465650148e-6
4.160204582681434e-6
1.3912552170169004e-6
1.2894299112262369e-6
3.081921712302396e-8
1.0899778092738205e-8
1.92589122703229e-12
4.711114516312173e-10
8.97534037862706e-11
7.318239222703292e-10
1.9558375513283915e-9
1.7881755221846183e-8
1.8495686486339179e-9
1.3673374453375583e-10
3.5981103062782406e-11
2.6680720946920303e-11
3.140168750164606e-11
4.59852650654199e-11
7.208275685579497e-11
1.1135230076970012e-10
1.6339442534867212e-10
2.210793943199023e-10
2.598521013210426e-10
2.5337161106944844e-10
2.2264476537815645e-10
1.0143613934842358e-10
1.5532678443430658e-10
6.071893336956772e-11
7.076661136288338e-11
1.1761838967177328e-10
2.0980104917922395e-12
2.4041352622481477e-13
0.
9.469432581090391e-14
2.1521667567476944e-13
4.324680187156861e-13
7.469261074427866e-13
2.7298240845747037e-11
1.9625135449092077e-12
1.3614627993636997e-12
6.998034547105351e-13
4.460053668340358e-13
2.2744627110374384e-12
4.709128167035254e-12
7.492708259662446e-12
1.0355818195011694e-11
1.3283371318438518e-11
1.6471001328399946e-11
2.014440123843322e-11
2.4523486008809838e-11
2.9845774966397206e-11
3.639231998461013e-11
4.451299838406027e-11
5.465688857944294e-11
6.741459562424074e-11
8.3582279313176e-11
1.0026179276235634e-10
3.886283776843179e-10
9.562609014821964e-10
1.8862054398570696e-9
3.19822128146965e-9
4.76218932513544e-9
6.2883538869029045e-9
7.54820537561049e-9
8.547935349284282e-9
9.434165582374962e-9
1.035036529600979e-8
1.1125644118478363e-8
1.045064900787334e-8
4.930276022847619e-9
3.1374376881143774e-9
2.255265030626434e-9
1.5894100836236942e-9
9.297871733070223e-10
1.3401584139731919e-9
1.142331302493875e-9
9.077300964710191e-10
5.992283700612598e-10
1.3345932453508923e-10
5.860938632951155e-10
1.581766217825115e-9
2.73978489178613e-9
3.959517518702596e-9
5.2833446023525876e-9
6.8497061622389155e-9
8.84978917059648e-9
1.1532957836194243e-8
5.37219762094319e-8
6.579264805396837e-8
4.24197763722482e-8
4.642818844742695e-8
6.956893818857974e-8
1.1395374366544839e-7
8.632617265154484e-8
7.668118720343254e-8
1.1043289326256478e-7
1.5124212344564327e-7
9.630264500148708e-8
1.9758203136584571e-7
3.158554322709843e-7
4.7339673642954386e-7
6.840747434992148e-7
8.505918899935084e-7
6.359557039532981e-7
3.0389193959527527e-7
1.4737098650840924e-7
5.889313856745778e-8
2.0412335365907886e-8
6.797799521609822e-9
7.7366431130677e-9
1.4574794382574902e-8
1.0619808761299087e-8
8.867871400691755e-10
3.855908964812778e-11
1.7633031801958192e-11
1.7392329023954564e-11
4.5413025852230307e-11
2.967673414070379e-12
4.209828603622896e-11
1.158220012508515e-10
2.886662870966476e-10
6.416165736465197e-10
5.071372531412456e-10
6.018647603924613e-10
6.124526983717481e-10
2.899681959899737e-10
2.4071131607352395e-10
1.2696286979859466e-9
1.640480142390953e-8
2.556632584445037e-8
4.4455741020244006e-8
1.467141543150083e-7
1.5428250782108353e-7
4.047280594774173e-7
1.0241846251678005e-7
1.6765856421358297e-9
9.281024930287129e-11
1.9096505742923986e-10
2.3430987115671803e-10
2.8847649590302457e-10
3.7333208398279193e-10
5.155765641008975e-10
7.274236710495543e-10
1.0179498864934992e-9
1.3958014237213991e-9
1.8658532977457413e-9
2.424495110465035e-9
3.0546205047070726e-9
3.725699475640759e-9
4.0235569366434733e-8
2.52338351892956e-8
1.9055689983789125e-8
2.187469546148878e-8
2.6103157293997658e-8
3.804336653524932e-9
4.4078454434507314e-8
2.225782456694001e-8
4.250475235049788e-9
2.2792676836110228e-9
1.103802259241548e-9
2.3426068354982766e-10
1.9458695461343397e-10
2.584216701507058e-10
1.9420716607252394e-10
9.329908786796628e-11
1.4998007747225554e-11
3.1847280054849037e-12
3.5254079037757645e-12
4.580464262456779e-12
1.5798171435875415e-11
5.7955545829807615e-11
2.15734332421993e-10
2.2480505101014916e-10
4.910001055056133e-10
2.291975021592036e-9
2.1111521249771495e-9
1.2388374436506709e-9
1.1056421686815606e-9
1.145309768954143e-9
1.8564243359189295e-9
9.207698816954976e-9
1.632633920004777e-8
1.4448015481055828e-8
1.384938371485457e-8
1.4283818687086765e-8
1.5384103520817048e-8
1.714258399065882e-8
1.9788482093408834e-8
2.387167402522339e-8
3.0795334164275e-8
4.55905317885582e-8
9.386496899306884e-9
2.1411515743649138e-9
5.296866063981644e-10
1.213458605158132e-10
9.056582208045686e-10
1.5883705954625574e-9
1.5231031025922372e-9
1.6298602389882268e-9
1.995504838694683e-9
2.750335214156469e-9
4.2852971269355745e-9
8.202543984513827e-9
3.1036927102222398e-9
1.1297641845889005e-9
2.0588978158006904e-9
2.5044709452640812e-9
2.9468446718169014e-9
3.533913046537717e-9
4.378481739491797e-9
2.3959568156576286e-8
3.585708651148264e-8
2.1993881288739652e-8
2.3191707177881967e-8
3.264364685046213e-8
5.809228834295738e-8
6.730567338915154e-8
5.4230578443277324e-8
6.533187300180666e-8
1.3791012511726938e-7
8.930152924055379e-7
4.1159917154851637e-7
2.5357769548048767e-7
1.167915429592316e-7
5.182183847053577e-8
1.8521254166220994e-8
5.59278118435412e-9
2.07629134782375e-9
4.03998015309148e-10
1.4289775928923288e-10
1.0030889714882462e-10
2.634201713835672e-11
5.0128111347378254e-11
1.3729711771080526e-10
3.6744646108315825e-11
3.645769393629479e-11
2.8295313967570856e-10
2.2973803414514725e-9
1.919711052196987e-9
1.2975345845498483e-9
1.2324123997014873e-9
3.827357492445429e-9
1.242396190018632e-8
2.049253335347456e-8
1.723747706028047e-8
1.5772718270651473e-8
1.5885068389593557e-8
1.7011997287065974e-8
1.9373568936991294e-8
2.4329654428594654e-8
3.7915327251578904e-8
7.115567944109752e-8
5.6697058050963504e-8
3.5196932062967535e-8
3.199949483974703e-8
4.1633544350031384e-8
4.07339392042768e-8
1.7557390727254308e-8
8.277725857219625e-9
4.956871131393123e-9
3.3102559579063793e-9
2.2266105090825752e-9
1.3009619888989854e-9
3.0576215157794954e-10
4.2810368497212626e-10
2.3295049971086673e-9
4.300548379678623e-9
5.797976677634954e-9
7.021416967838358e-9
8.349692961640303e-9
1.007616211551642e-8
1.2509590851786163e-8
6.42798079657758e-8
6.491605456168655e-8
4.55718235273191e-8
5.3733687464674366e-8
8.886587532559579e-8
1.3222330258632228e-7
9.430404191435777e-8
9.321211638739322e-8
1.7121717892638509e-7
1.4890550512491052e-6
1.6002716514295294e-8
6.5411498940984645e-9
4.182247187613976e-8
1.3532460105267995e-7
3.485720405770547e-7
3.444894221218643e-7
1.3250031939905697e-8
9.588836400612651e-10
7.688197007252038e-11
2.3547768686653896e-11
4.3160402709246825e-11
2.4601214912203348e-11
8.096793621792498e-12
1.2899647492000621e-11
4.898094039515791e-11
4.523204599434481e-10
3.989595144538461e-9
1.1021537994068527e-9
6.253893295582118e-10
4.624287295827818e-10
1.3679340672472526e-10
6.947703848802152e-11
6.864385988399461e-11
8.31506122899932e-11
6.636208720790473e-11
3.4665183417611328e-12
3.610424208953303e-10
8.412122459221141e-10
1.9802462628732693e-9
2.9280516283332427e-9
3.61784039182384e-9
5.6732462591891665e-9
9.381122247037803e-9
5.379363274917787e-10
7.981527666019098e-12
1.1262291170902851e-13
3.715445847050392e-13
4.504526842485107e-13
4.3149799986292454e-13
3.816691743365364e-11
3.750394039312253e-12
4.036034477052472e-12
4.598862453489009e-12
3.9738339810572474e-12
3.792663018478651e-12
4.928560018148491e-12
7.78831386094891e-12
1.2792205610018489e-11
1.713712910224428e-11
3.046228208298324e-11
5.131685012448141e-11
6.585938143103613e-11
1.0858152867474626e-10
1.7509809033695168e-10
2.825080519015776e-10
4.758647317355815e-10
6.947934626340804e-10
1.7414878238199024e-10
6.870542915236717e-11
5.307251066113074e-11
5.774585492494885e-11
7.146291588353457e-11
1.7252219180380177e-11
4.416845043097686e-13
2.562009714586165e-10
1.3846011815080008e-10
1.234067343722462e-10
1.35122825457988e-10
1.5963504186380086e-10
1.9618299925096587e-10
2.4578086714106983e-10
3.0970925697905717e-10
3.891778303433243e-10
4.859512922243932e-10
6.030246394933586e-10
7.16824287901155e-10
4.171935106077958e-10
1.0218772800496334e-9
1.317323084141684e-9
1.6444132737318433e-9
2.0400807771883755e-9
2.530680173636579e-9
5.677349149297507e-9
3.860704424542157e-8
3.071744124040323e-8
2.9081360751982576e-8
3.2779816889363704e-8
4.1890449451325645e-8
6.134237351106213e-8
9.582411970392069e-8
9.801159800055858e-8
7.732798637534763e-8
7.476881903668524e-8
4.0221008666219024e-8
1.7291403867739063e-8
3.724796316462499e-9
7.445466572341813e-10
2.2977308852976337e-10
6.146445126515557e-11
8.667579824688799e-11
2.996919428197267e-10
3.349307744409451e-10
1.3957836032816897e-10
5.4998850176871965e-11
3.7981465227482443e-10
1.1921530816753223e-9
4.232350295746197e-9
1.5121341647818424e-8
6.8652375976819035e-9
5.6514934428518374e-9
5.798810080871172e-9
6.6834079292490075e-9
8.292872463373203e-9
2.3446824385727414e-8
5.512150759177482e-8
2.969782079897449e-8
2.4987550013350587e-8
2.699612928495279e-8
3.577230371059703e-8
6.103539697608041e-8
1.22380928384084e-7
1.6345813030910834e-7
6.754668630884744e-8
2.3951202307823938e-8
5.844140581194689e-8
1.6650881245464915e-7
2.4046696209514676e-7
7.962795367621875e-8
2.586540824143699e-8
1.35529425854827e-8
1.24956252893287e-8
2.5740142715674525e-8
1.1838551582601636e-8
5.041602720090456e-9
3.026005887179996e-9
2.662153875468995e-9
2.5463223533291454e-9
2.2974254051410795e-9
8.814460036148559e-9
4.785434492379677e-9
4.916858150417734e-9
4.202123765120888e-9
2.1919571803541927e-9
7.444430123570534e-8
9.11360999570661e-8
9.68066107952422e-8
1.3068428038835652e-7
2.1336837682529763e-7
3.586576701343754e-7
3.2012234589386844e-7
2.67681765886588e-7
2.9728070688618603e-7
2.092979665042748e-7
5.466627400164179e-7
4.777023734558198e-9
4.888358634304938e-10
1.9022044527262274e-8
1.1481073361467525e-7
5.043392242362867e-7
9.715395311362105e-8
2.2736887928710724e-9
4.115988748841095e-11
1.8544434592193514e-11
8.443351028357798e-12
8.84791211500302e-12
4.538359857017227e-12
2.430258295165365e-12
9.610275056129471e-13
1.7177956957794504e-12
2.308893946695699e-12
9.644158735587934e-12
1.1321952341093784e-10
5.763472531539776e-10
1.4825180282046442e-10
2.53091551020511e-11
5.875444192126441e-11
1.0235493761409129e-10
1.6069456032066945e-10
2.331712815523221e-10
3.2788708198550454e-10
4.6298930035874694e-10
6.706661700162114e-10
1.010335865772111e-9
1.5965598248213092e-9
2.661767416913074e-9
5.180720973289024e-9
9.860465021303093e-11
1.653015047488493e-12
3.737440545717804e-13
2.548297379676197e-14
8.366163279259092e-14
9.182024533919506e-14
3.06549398063131e-12
2.733788091795335e-12
2.7361191064319534e-12
3.3848685423183156e-12
1.2323168598293938e-12
1.5554905997890013e-12
2.40569472813436e-12
2.9440939078453182e-12
3.524287372366746e-12
4.246507676225695e-12
5.188416653481206e-12
6.459750583840675e-12
8.238966617241443e-12
1.5249371722731597e-11
1.5686306921837035e-11
2.6330932569818548e-11
3.886350670124156e-11
4.8303985919726145e-11
5.870296392198734e-11
7.524395971938954e-11
1.0577208918458636e-10
1.7065922833782584e-10
3.1337222271061637e-10
2.4649287449422556e-10
2.3981254614673955e-10
1.0889541187299847e-9
9.97626556513469e-9
1.5567213321327886e-8
1.574721600134044e-8
1.3211302434809738e-8
5.676272673621905e-9
2.5857518195347853e-9
1.249152753868331e-9
5.503095923308163e-10
1.4816951950964994e-10
1.1179062395322928e-10
2.890120291066255e-10
3.209030430171006e-10
7.860699770193035e-11
3.374196391177067e-10
7.382090580377867e-10
1.107699820397374e-9
1.4892562720982425e-9
1.925422112506293e-9
1.0519212251818241e-8
3.3621538534616524e-8
2.017446931893304e-8
1.8287597640316626e-8
2.085080479235322e-8
2.798336575574226e-8
4.3983056496862726e-8
6.162435610526535e-8
5.0558811719249284e-8
4.480387409883253e-8
5.4896393537008844e-8
3.953828132526637e-8
3.771206672890473e-8
3.6175948411549595e-8
1.1498584341233963e-8
3.645953680307255e-9
1.848261106437317e-9
1.294939934750455e-9
1.1070362828420519e-9
9.042004852208987e-10
2.657616656283555e-10
4.077347887694027e-11
6.951506530904252e-12
1.8704207511276894e-10
1.016890628957974e-9
6.650190969344043e-9
3.845687477024079e-9
2.732893794277653e-9
2.5957621031895352e-9
2.8229473444351214e-9
1.1901977708439074e-8
3.332525214205929e-8
2.2393090283248843e-8
1.849375504276324e-8
1.9156833462866184e-8
2.2751287909225867e-8
3.096404575670913e-8
4.9916514048707445e-8
9.109843409433876e-8
1.3414409113628154e-7
8.082279022689695e-8
3.73330897361064e-8
4.468095230423519e-8
4.822328291917488e-8
2.3556334160901393e-8
1.5687459304163593e-8
1.7443645812900196e-8
8.403054172523426e-9
7.570987136315591e-9
8.370706037005682e-9
4.486664208031182e-9
2.61855423348329e-9
1.742238986307201e-9
1.301214658481568e-9
1.505554491533915e-10
5.386528096269932e-9
3.612833590650138e-9
2.1509846533940873e-9
1.4399813481553893e-9
7.700918754760466e-10
2.34704486075591e-10
9.680982612629599e-9
3.8681387343812495e-8
2.7623544870589264e-8
2.583368452728092e-8
2.90607038348537e-8
3.7124648622491524e-8
5.426820674251407e-8
8.351965467506449e-8
8.243747063997067e-8
6.443311120287234e-8
6.281273641553903e-8
3.616818219514555e-8
1.5449839870335e-8
3.184888498473204e-9
5.068579231472519e-10
5.5062839389900725e-11
1.3089510798891015e-10
3.7082231912963116e-10
8.253228150244711e-10
9.490579034966577e-10
5.685087162075313e-10
3.0587338958795275e-10
3.2261747637444606e-11
8.026632426794457e-10
3.5271778402733903e-9
1.3355364457735625e-8
6.045120944257082e-9
4.975115844202553e-9
5.153645920767562e-9
6.090935638542456e-9
7.929262965171935e-9
2.505717446583041e-8
6.001760995734839e-8
3.275770992139959e-8
2.8036007930073526e-8
3.095351542953425e-8
4.174476859396113e-8
7.166021808595302e-8
1.447777235361933e-7
2.0435980963523207e-7
8.25105031558342e-8
2.1643494130581606e-8
1.0924960626347714e-7
2.298358098625564e-7
2.223997078099237e-7
7.009428627288928e-8
2.347801219513982e-8
1.0157978622196186e-8
6.245356489363183e-9
8.442186328094811e-9
5.035389525050641e-9
1.6677646207225172e-9
3.985050309194675e-9
3.104866474130967e-9
6.963061006483604e-9
2.2693655303411576e-8
2.353125819323748e-8
2.366840696530647e-8
1.9875255209995745e-7
8.923619097646132e-8
1.0612789566706709e-7
1.311666408773395e-7
2.599970150487619e-7
2.0505353462747037e-7
2.160688690980956e-7
2.8155338190852866e-7
2.950617564558046e-7
7.632412866200198e-8
1.0154904627691535e-7
3.575324804528891e-7
5.416401602849221e-6
3.237449570919863e-6
8.32539330093723e-8
7.652639938857141e-7
2.0121355759015064e-7
1.2500424572750172e-8
2.5423528619370514e-9
8.080554518141482e-11
3.3080464409457123e-12
1.1011092424608012e-12
5.764550202518266e-12
2.708178416377632e-12
1.0070133694203715e-11
3.3990623260826224e-11
2.253596719955801e-11
2.8891748533448322e-11
4.3219430254994154e-11
6.719931520802375e-11
1.0331606972221059e-10
1.5320911794044002e-10
2.1651536538647178e-10
2.893234290979423e-10
6.187638423921681e-10
6.064779369355073e-10
4.850136717563454e-10
2.370247388257789e-10
2.5434511943000507e-10
8.078102474903176e-10
8.770155177472159e-10
5.220174121718453e-10
1.677728106577564e-10
1.5760046401019812e-10
5.248636076603816e-10
7.053588391324705e-12
1.1175606847082715e-13
4.767568628374069e-14
8.624188760669456e-14
0.
1.2684431664109234e-13
3.78421377581579e-13
6.71703866018583e-13
1.5062123403751847e-12
2.21172237939832e-12
2.8155204286965077e-12
3.4728153180554305e-12
4.246759770145672e-12
5.184088263623445e-12
6.335350993450501e-12
7.761554511733508e-12
9.53904424636654e-12
1.1765045745371228e-11
1.4565025201956284e-11
1.8103204830742684e-11
2.155591554364717e-11
4.560705313204917e-11
8.256602682506697e-11
1.3262585586253126e-10
1.9933671328269535e-10
2.891028382398258e-10
4.1143068179530786e-10
5.796810456218596e-10
8.120659067560641e-10
1.1319758595042655e-9
1.5622130936541715e-9
6.934130020382284e-10
6.611282240211047e-10
7.500695465117223e-10
3.8691284420530664e-11
5.056475443536142e-10
5.420549177827413e-10
5.732594143416895e-10
6.082479689844725e-10
6.382680675330477e-10
6.485742878940893e-10
6.093683883188213e-10
4.688053019280526e-10
1.8540076356695906e-10
1.9069743294857388e-10
5.630951086061013e-10
9.164652120244812e-10
1.2937578063116058e-9
1.7497383161370634e-9
2.3526953573338327e-9
3.2075683686707124e-9
1.7158744885644643e-8
3.7313738501398455e-8
1.9946667115180658e-8
1.8214121740734887e-8
2.152321462356929e-8
3.1574508696654025e-8
5.3005365057682194e-8
5.418506368750243e-8
5.12241929765734e-8
6.151525287867173e-8
4.514295858199809e-8
1.9842544133860466e-8
2.5943615393637496e-8
4.2009208939657055e-8
4.647454397269482e-8
2.200390329445301e-8
1.0942383037650448e-8
6.204797853358491e-9
3.0210495086228387e-9
2.0529597212480413e-9
1.944393807350226e-9
6.078574894357314e-10
2.923012358430911e-11
3.212685655557665e-10
8.101186013098239e-10
1.871621656115835e-9
1.011319585846545e-9
1.1391050197033213e-9
1.5411060109541773e-9
1.7639954403047735e-9
2.0138532332031024e-9
7.546525527111294e-9
3.157557191547903e-8
2.8095156172011594e-8
2.3893511772118774e-8
2.4618190404287985e-8
2.811032614107277e-8
3.4816949027310354e-8
4.701008253271565e-8
6.895907162152191e-8
9.545214117490986e-8
9.709893038369696e-8
6.894799095436295e-8
2.953421945586141e-8
1.3373766103567239e-8
6.208408496712781e-9
3.4365727451699314e-9
2.7098858863999116e-9
2.586125871182021e-9
1.1557153329130568e-9
4.6023137864202717e-10
2.4798334247074857e-10
2.6866748503851e-10
6.9637730887831e-10
2.841331806657965e-9
1.396162716274536e-8
7.2653182280421e-9
5.948312507720783e-9
5.896312671738335e-9
6.436642457479217e-9
7.51136824186433e-9
2.49152395411706e-8
5.2055186099942164e-8
2.9110755010578204e-8
2.700535693775318e-8
3.201339777359973e-8
4.684928818598009e-8
7.769350257242962e-8
7.825828954035469e-8
7.354896821451781e-8
7.435912144297823e-8
3.0263333451838795e-8
1.3134616909435417e-7
2.5997017233107295e-7
2.9022770511520883e-7
3.259392727017756e-7
1.8668517918184786e-7
4.722291659337788e-8
1.7924628814951244e-8
1.858624656728653e-8
4.608668672904103e-9
9.394139276403096e-10
4.774464143522187e-10
4.0956754047846966e-10
5.430176319180432e-10
3.9330631188457093e-10
2.420786036288073e-10
3.268462525810162e-10
7.291423009370137e-10
1.6393687634411445e-9
3.125301955096026e-9
5.203508928763762e-12
1.9637701728108784e-8
5.9512353305770166e-8
6.321336851133633e-8
5.633043823485254e-8
5.884657939035029e-8
6.655824363191574e-8
7.99012516114156e-8
1.0497197889078538e-7
1.313459059144749e-7
1.349962610654359e-8
3.7763654766046395e-8
8.551799476080794e-9
3.7804905187026684e-9
7.56586370349614e-9
2.906330042429535e-8
1.9422910060533556e-8
1.0160469673328512e-9
7.397706207520024e-12
1.4584901126531745e-10
2.980571981995282e-10
6.784024507089924e-10
2.465532725682536e-9
2.8773415148734163e-9
1.6095382895049841e-9
1.299805218981611e-9
1.002168267888586e-9
1.43445268390569e-9
2.439771824931788e-9
2.6191945560389786e-9
2.988158726003867e-9
3.5063310590822166e-9
5.930030393301891e-9
2.0993466094863496e-8
1.4839843282781121e-8
1.5664793490737563e-8
2.130900388491301e-8
3.620921835527298e-8
3.673535014601184e-8
2.7787224644768664e-8
3.1845464194607164e-8
7.538156022659271e-8
1.1927870953444088e-6
2.998583734740237e-7
1.2256251983969574e-8
3.5840098371568714e-10
5.961051250927921e-10
3.151774959345519e-10
1.7224707290473765e-10
1.27827130130037e-10
1.2010640940038982e-10
6.295123232384615e-11
7.297272459851919e-11
2.1962525688752417e-11
1.583005721858601e-11
9.308372909376238e-12
3.280943357219181e-11
6.253253057469883e-11
1.833020919432277e-10
5.379131956831045e-10
2.162579578747634e-9
6.708175153817227e-10
5.23305654068085e-10
8.93563884478868e-10
4.426864495804855e-9
7.897768421946175e-9
6.31497574591102e-9
5.25112588114826e-9
5.0494054301753134e-9
5.472445505400371e-9
6.662107293781256e-9
9.026758224683545e-9
1.185387111451666e-8
1.1683873294120779e-8
5.2346270158101574e-9
7.306217467983619e-9
1.934084327875642e-8
3.352546725299024e-8
2.930114327647301e-8
3.0134367035136156e-8
4.002846136893719e-8
2.897023557045906e-8
1.852556186916351e-8
1.5634367308520062e-8
1.8466280101556042e-8
9.215842486164929e-10
2.806028747353196e-9
3.754589066414537e-9
3.4444668194534906e-9
1.4400420158938657e-9
9.467289759048613e-10
2.6344755932118925e-9
3.889137994094721e-9
1.539010499844028e-8
2.40176924553119e-8
1.888190609182218e-8
2.3427970648938914e-8
3.976144071371382e-8
6.266655544956242e-8
4.6163729970838306e-8
4.584756399346958e-8
8.564083581546852e-8
1.218161798824215e-6
1.2026614015694526e-7
2.293997513749864e-7
2.845537344689948e-8
1.492941710767012e-9
1.3274818409128105e-10
2.5788843802877445e-11
4.652529394151699e-12
8.517085395219716e-13
1.5394510151107434e-12
6.038901324588188e-12
6.02223846835531e-12
3.388928379590276e-11
1.666471376689942e-10
4.845919953972987e-11
6.914770036722323e-11
1.1454847534157158e-10
1.6449748033773238e-10
2.0285134273429357e-10
2.3176898706399928e-10
2.5778438509708733e-10
2.828952254375019e-10
3.5148820512043766e-10
1.3685501010127072e-10
9.530081815272562e-11
9.039455604583217e-11
1.0693405571864195e-10
1.5512762338114106e-10
3.0355530577805e-10
8.54198158668334e-10
7.118153348919427e-10
2.700911015456487e-10
5.022710921283163e-10
6.435850828407395e-10
7.167728250834042e-11
1.0827436129513261e-11
3.935410103909292e-11
6.113361937703802e-11
2.068357963120407e-9
3.0945409895237256e-10
1.0342187195262758e-9
1.4715936755121543e-9
5.285619848458995e-10
2.48968113551205e-10
3.4037314558361566e-10
3.1314105512690585e-10
2.13478944826268e-10
1.1389329130702385e-10
4.765545804831867e-11
2.487178355514052e-12
4.7425402226036744e-11
1.3805739868752075e-10
3.391999667726189e-10
3.258933788131098e-10
1.9103360520651215e-10
1.3490732248239955e-10
1.1764007073766824e-10
1.3085922912216898e-10
1.782571064035275e-10
2.557358167004417e-10
3.720229044768119e-10
1.0488357308027828e-9
2.5231130838421814e-10
1.7106276889440522e-9
2.695239950824953e-9
1.1418730573572312e-8
2.8276116321810788e-9
3.146042649332993e-10
8.471319488478928e-12
1.2238268109197234e-11
1.0623487333310566e-11
1.0242351636364723e-11
1.236947375526605e-11
1.2841112929251947e-12
1.4757890536955733e-12
2.152536228577275e-12
3.1125207652855115e-12
4.4773974699295255e-12
6.45101448086152e-12
9.332336999083594e-12
1.3563527627372101e-11
1.9797820767650153e-11
2.8981432409179084e-11
4.241810838756887e-11
1.2062934898054074e-10
2.557578910827725e-10
1.2059438477344716e-10
8.879069543106218e-11
8.252043858812063e-11
8.996056311127514e-11
1.1201970393805204e-10
1.0640703737619138e-10
5.5091959862046825e-11
2.6915868873347122e-11
8.012390652140429e-12
7.996161624110684e-11
1.3565422057000962e-10
2.88600155503744e-11
6.528205359363079e-12
4.84147118159973e-12
1.8814042087317283e-12
9.804738604603525e-13
5.410533772988346e-13
1.0074095771182644e-12
1.554230630409589e-11
8.87698181673919e-12
1.2464035310215688e-11
2.5699272922257203e-11
6.418114770606267e-11
2.717603915148249e-10
2.2211847413124142e-10
1.343940123362777e-10
1.1959557016900225e-10
1.2539006607382974e-10
9.10557702868074e-10
2.681338749966763e-9
2.0937385417610398e-9
1.8326816675839505e-9
1.9954511821954334e-9
2.464220109070022e-9
3.4250118320470036e-9
5.506981967671915e-9
1.0293896324652399e-8
1.8218873810302093e-8
2.4825409362961337e-8
1.2272600492473057e-8
1.4492174536024643e-8
1.7037547647274264e-8
8.656320983487372e-9
5.8691238504625926e-9
5.900120273769018e-9
5.8642809144618086e-9
5.462294598815879e-9
3.7838751907889684e-9
1.2315842408258105e-9
4.172757717178339e-10
6.586839651705583e-11
3.0103287990473e-10
1.2852102277986854e-9
5.186757995967231e-9
7.340870711991493e-10
2.214778187614582e-10
5.088784800493336e-10
6.568859352573011e-10
7.845994858743382e-10
3.0706074553976922e-9
1.0344407485280505e-8
6.5287629010813945e-9
6.0248863278971736e-9
6.912677253986765e-9
9.285605003969674e-9
1.4601917522746073e-8
2.2136072225839826e-8
1.959474697019025e-8
1.670343544444861e-8
1.899296373687386e-8
1.46655057832475e-8
9.834955134733071e-9
4.557017977929227e-9
1.2406498205023857e-9
5.223060794609459e-10
3.4137012528271976e-10
2.551498998769715e-10
1.8497501329691987e-10
1.3581114913732553e-10
4.8432267329977906e-11
3.5117010201719356e-11
7.235525839647225e-11
1.8524854304260254e-10
5.441917743514374e-10
2.7359370119232637e-9
1.137403649817726e-9
8.468497408573427e-10
8.392594911431701e-10
9.68520959295059e-10
1.25771682630737e-9
4.806952838042944e-9
1.054067683766935e-8
6.007510950089333e-9
5.1326688176371374e-9
5.677097660679853e-9
7.638653997475776e-9
1.302051511340445e-8
2.8755755203843704e-8
6.025069255289e-8
7.125726252568017e-8
2.52962931313088e-8
1.1054038396547597e-9
3.088499598871631e-8
3.103037245860801e-8
1.7376199303209205e-8
1.0559729125943242e-8
2.2296921452310894e-8
1.936841588708189e-8
2.743752444320748e-8
2.256760690824836e-8
8.884181454220267e-9
3.7356180944767994e-9
1.993560263691497e-9
6.347414824776957e-10
2.769986385732445e-9
7.336901730178746e-9
4.378963736662045e-9
2.8825319057423058e-9
7.763571958662052e-10
8.61357529730342e-10
1.8124294644994336e-9
2.7567733450844288e-9
1.9890440537427257e-8
1.4542964499618782e-8
1.4659211183800316e-8
1.7799101645567036e-8
2.521786254495842e-8
4.163226160864599e-8
5.493127884011075e-8
4.3796801108084545e-8
4.0516902643611765e-8
5.414817085721547e-8
2.299544299149866e-8
8.99437231295616e-9
4.294910295922072e-9
1.1939144547915875e-9
3.397491800079257e-10
1.7751683411949856e-10
1.0665647600121076e-10
3.6455701220200735e-11
4.8410209008016364e-11
1.5414242133658025e-10
2.259253431367102e-10
3.5866383532843863e-10
6.641453368759448e-10
1.5211856851329748e-9
6.493045144534693e-9
4.8277823143521845e-9
3.2222248267995463e-9
3.3010563764836724e-9
4.2657550074780995e-9
9.132183723447357e-9
2.0289229197271e-8
1.3252596361434377e-8
1.0357786585466985e-8
1.0524575907512251e-8
1.2947303222603862e-8
2.016635155396106e-8
4.5392608348353704e-8
1.4297206968760576e-7
9.069527457364346e-8
6.939557499149497e-8
4.4132998543229494e-8
5.763935301795076e-8
3.8160235118060515e-8
1.8677967072881805e-8
2.2099947764412803e-8
7.453221648823005e-8
1.2669019170089044e-7
6.34865738510314e-7
8.540384931114871e-7
9.318355245989985e-7
1.5860145020295323e-6
4.274271383810049e-8
3.728020388345991e-7
5.735176320579521e-7
1.3787374779203175e-6
1.525969984844382e-6
1.5581312795633743e-6
6.020284957979785e-7
4.924679670131832e-7
6.019284458250738e-7
3.6141916815406366e-7
4.411215725861252e-7
6.41215235049155e-7
9.712329401263593e-7
1.3186942511155878e-6
1.702159242386471e-6
1.4395182925146342e-6
3.924568710889093e-7
4.0176066649697574e-8
3.1782292847476707e-9
9.834870801165478e-9
2.671865061175501e-9
9.066763488951109e-10
3.894522588583338e-9
3.713521116083919e-10
5.024074764174823e-11
3.6415777004808905e-11
2.249530223175107e-11
2.3289039435101153e-11
1.1868991739146768e-11
7.861148190225536e-12
2.049887463908739e-12
9.240357236186556e-13
3.1921662069057932e-12
6.887289670819297e-12
1.3574907311200554e-11
2.3373432560534043e-11
3.212269044855348e-11
3.877049497319844e-11
6.665127240993688e-11
3.612579642477377e-11
1.6398675209728052e-11
1.8420946417057975e-12
1.692799213713356e-12
1.656446360204359e-13
5.303979710377022e-14
1.5452342654243304e-13
1.0444596091488684e-13
5.080611412949993e-13
6.506514600457749e-13
6.90307900359065e-13
6.113474147368135e-13
1.5725549556115677e-11
3.34904243623434e-12
2.8680582257979247e-12
1.9949543050832678e-12
5.492660807972195e-14
1.629272940789673e-12
3.061038501270033e-12
4.4071157763677075e-12
5.737176070875667e-12
7.114734939577082e-12
8.615342906622605e-12
1.0324398203635803e-11
1.2339628607160379e-11
1.4780224001880973e-11
1.7802508641358727e-11
2.1624696563361704e-11
2.6566976959803224e-11
3.3119102893194107e-11
4.2059142657191795e-11
5.467166743451572e-11
1.670905346048002e-10
3.254910673439477e-10
8.840061290009065e-10
2.01720991502487e-9
3.069826167996404e-9
3.25794590573297e-9
3.096000363614294e-9
3.055038845696434e-9
3.291881986124489e-9
3.964821784182527e-9
5.379591001128161e-9
9.044652461629625e-9
9.175095668058191e-9
8.197494666186376e-9
1.2251026735803706e-8
2.643203688738944e-8
4.0023477715001756e-8
5.240593104023108e-8
3.723203714880355e-8
7.415159440873927e-9
2.0829454905322098e-9
2.93801125479923e-10
5.265014451359166e-10
8.380434614067385e-10
4.772360423734913e-10
4.789388027581611e-10
1.4829889625023793e-9
2.3504527580045184e-9
3.1786986338159638e-9
4.082461766622558e-9
2.5752936781774014e-8
2.8008958837466848e-8
2.0128915773394706e-8
2.4282735744196644e-8
4.114863545806463e-8
6.083084602084507e-8
4.344642636835371e-8
4.3678890082367835e-8
8.602261822840065e-8
2.465896160896512e-6
1.1399319773617627e-7
1.1112050050347403e-7
1.3062992362972162e-8
1.9084812308947847e-9
4.4663016874932713e-10
2.7781515363540537e-10
7.056382837358347e-11
1.740565780399967e-11
4.665107777436997e-11
2.3213319652348493e-11
3.298463743603739e-11
1.2404369981980815e-10
1.242396187329443e-10
3.424930956339998e-11
3.4427623994990855e-11
5.458156711924439e-11
9.50388784185173e-11
1.6290131964565176e-10
2.6988771646081615e-10
4.3432121336976126e-10
6.772851672075907e-10
2.65105826746894e-11
9.656250004128913e-11
9.320515766617742e-11
1.0677746239563859e-10
1.528731622978262e-10
2.4600363107787224e-10
3.972066330187429e-10
5.623029179226744e-10
7.375075488795734e-10
8.756255723868996e-10
2.1637660749134517e-12
6.8532170157103385e-12
2.6050496246723673e-12
5.005495910475217e-12
8.067402531835103e-12
6.332507309647043e-12
5.552226399820471e-11
2.560331666397851e-11
1.4747495025938435e-11
5.091177031205092e-12
6.680658401420067e-13
2.0928568641756634e-12
4.079947285837651e-12
5.635451270082357e-12
6.261705958529452e-12
3.938180550572509e-12
1.2828215648306776e-12
5.9789003480656665e-12
9.7788168274478e-12
1.3438595954891692e-11
1.7447907605553754e-11
3.2495169725447744e-11
4.782421216683772e-11
9.39419285161488e-11
1.8538194132158591e-10
3.4318499210031843e-10
5.528686608516834e-10
7.485665560750554e-10
9.333420240266196e-10
1.1705844759020525e-9
1.53068898892627e-9
2.130349647163039e-9
1.4426464610378626e-9
2.5030160425370726e-9
9.128693008563702e-9
8.621380225537659e-8
9.541832275258965e-9
3.144997119782039e-9
1.3713838308907848e-9
6.503123976436856e-10
3.1335087533663307e-10
1.5771079305358763e-10
1.307183162440787e-10
2.4888123286502274e-10
5.033873799565675e-10
8.107202212250982e-10
1.1290170224595364e-9
1.4889680010983071e-9
1.9477628763564682e-9
2.5868127914345983e-9
3.542772284029922e-9
5.073725036196056e-9
2.5333421640346622e-8
4.5597686005174566e-8
2.360539380132885e-8
2.1827576820208865e-8
2.6794961356960688e-8
4.230832593723649e-8
7.467797016351317e-8
7.981613929356242e-8
9.755133837042162e-8
8.020238435702192e-8
8.863302466906582e-9
5.052709868809011e-8
6.845444801062179e-8
6.400286797641898e-8
6.550905334455686e-8
4.2461627916971846e-8
1.5692191670679067e-8
9.683856772168671e-9
8.896626571564328e-9
4.3245537383098814e-9
2.790263985779196e-9
1.5687280265291834e-9
1.0086839729055939e-9
9.46686478292239e-10
7.199444507598516e-10
2.0597281139082835e-10
4.474856891569137e-9
2.7257188363191337e-9
2.2010416996021127e-9
1.5772668697309603e-9
5.75069710593729e-9
2.0481463245705496e-8
2.4027774834951156e-8
2.0307605118407846e-8
1.9826890461993624e-8
2.0314885754077977e-8
2.1738133265917982e-8
2.488828636912728e-8
3.1005741658048985e-8
4.2010606687395306e-8
5.7991454008290896e-8
6.797073681709494e-8
1.5778803805055307e-8
2.355240666692665e-9
3.878731368807073e-10
1.1437492752159628e-10
4.3594180057724137e-10
1.0627556287240374e-9
1.8149141736279187e-9
1.4980027136212148e-9
1.4028530297280507e-9
1.5643709304636795e-9
1.9353981015143766e-9
2.4310830199490085e-9
2.778246229188752e-9
9.46512032735063e-10
1.5422243844435929e-9
1.7075625093823613e-9
1.917335463624152e-9
2.2447370889176423e-9
2.748628128836766e-9
1.3949818129182752e-8
2.8689625251021943e-8
1.641549515571298e-8
1.5863503483476562e-8
1.9782090998020293e-8
3.058044957747873e-8
5.2641050398928805e-8
5.294355215606952e-8
5.033935281370513e-8
6.985761947838859e-8
8.561401514769896e-8
6.630379553161137e-8
4.9894337926279955e-8
3.9786767470548944e-8
3.912348277782827e-8
1.6111274919264584e-8
4.216705386605997e-9
1.6517245337081323e-9
9.548262943647355e-10
7.640519818809268e-10
6.295434086929691e-10
1.0120414216438729e-10
9.39796702820654e-11
1.9891568151428422e-10
2.3198495267582455e-10
1.885244852460046e-10
2.980018485114152e-9
1.7837089342525732e-9
1.6370188700286719e-9
1.7039027602491155e-9
1.8940334738770942e-9
7.1665730860001536e-9
2.419242919753691e-8
2.0710316611332556e-8
1.6985112691594403e-8
1.70000896162977e-8
1.8868786158537942e-8
2.276585115103886e-8
3.028483010692213e-8
4.522679393336829e-8
7.030580160123618e-8
8.86549812681793e-8
5.622252163482998e-8
2.67333978961985e-8
1.8561489353926752e-8
1.5478216620690127e-8
1.1064865252923203e-8
8.531784779007338e-9
7.3436921165264124e-9
3.153833415599682e-9
1.297557972287348e-9
5.568733525681396e-10
1.458567640838941e-10
1.2923492308034088e-10
2.9211885426090077e-10
5.848256546075932e-9
4.584377516895513e-9
4.308238274627521e-9
4.425549854024891e-9
4.840130003621021e-9
5.5859970199895294e-9
6.7821726386990465e-9
3.2000370139848224e-8
5.5993044118433653e-8
3.241010021738403e-8
3.2241950376961924e-8
4.2183285633377525e-8
7.00541974679644e-8
9.996455937375597e-8
8.050020700884395e-8
8.422524313106312e-8
1.1721371019061571e-7
9.595790751233439e-8
4.954627835291161e-8
6.679518944934511e-8
7.791897661316611e-8
4.828783214334789e-8
3.005019895491055e-8
1.2094338359232964e-8
2.4485691283665367e-9
7.873954391461826e-10
3.9631255609873704e-10
3.054664487814867e-10
2.769248655393803e-10
7.500627691923827e-12
8.055690792345602e-11
1.0687615110113252e-10
1.780795515907123e-11
1.0934056084887298e-9
2.827613276487862e-9
2.1305979969932475e-9
2.1447031966938e-9
4.509918192366622e-9
1.7552036355690733e-8
2.598259039877051e-8
2.2265542548671443e-8
2.153252785926924e-8
2.2452850894604986e-8
2.4413274555984538e-8
2.767361964537815e-8
3.3711309375196585e-8
4.900950877236323e-8
1.3061985490813053e-7
1.0962861775041498e-8
1.2485176441377378e-8
1.9448242474419287e-8
2.0801985830823743e-8
1.222024473061916e-8
1.0635935906528336e-8
8.843981472022115e-9
4.276157109170629e-9
2.2896624870651184e-9
1.4343287464149562e-9
9.117944747588479e-10
6.099652316894792e-10
1.3300420907140238e-9
4.301133190997125e-9
4.501295675253103e-9
6.005978230308117e-9
7.737248738084992e-9
9.336284655103437e-9
1.1040126681455796e-8
1.3255946923353442e-8
4.253732312710843e-8
8.87679034825512e-8
5.7985958849153964e-8
6.089504091576818e-8
8.263052255487111e-8
1.396147512864791e-7
1.6143585306201032e-7
1.1808820729361456e-7
1.2171458726481136e-7
1.1448912516985152e-7
8.427659271814714e-7
3.581282959513344e-7
1.9515617729119676e-7
1.228655685057145e-7
5.4722099449151026e-8
1.1282217142952466e-8
4.136649189993554e-9
1.7633467357189295e-9
5.070352016615769e-10
1.9767180271087395e-10
8.014949465387602e-11
5.020599527121919e-11
5.5470590650003e-11
1.766499116472611e-12
3.8662266468367197e-11
7.569549837021025e-12
4.3474096358811126e-10
5.568882291583044e-9
2.4406854517811357e-9
2.305676772655599e-9
2.6500499771487244e-9
8.037875351271304e-9
2.3281508814717613e-8
3.5443936987480786e-8
3.017644751630904e-8
2.92599972551138e-8
3.208849563733691e-8
4.091874791148541e-8
6.695423023498226e-8
1.6789242702921253e-8
1.086924768271388e-8
5.773990092504268e-8
2.210474814303747e-8
6.619032534390961e-9
2.7268781124803706e-9
1.6262084019606058e-9
6.395723893290685e-10
1.6051195014844234e-9
3.7246520582315996e-9
1.968625297662681e-9
9.495958379057522e-9
1.3570702040228363e-8
1.1526858267633876e-8
4.306025113629469e-9
5.611303996308591e-9
1.3562794447470687e-8
5.2027509444942794e-8
6.879214889517787e-9
1.5656400825916654e-8
3.5684523365427386e-8
6.130087887765396e-8
9.539709257642747e-8
2.441331826008351e-7
2.3308495109427467e-7
3.35013690633601e-7
5.326417975482646e-7
3.9991647837138936e-7
2.5964295616205073e-7
1.4391145926149466e-7
8.60309871676047e-8
5.413114330307586e-8
5.907430108249504e-7
1.8838390528674924e-7
8.675471859729815e-8
2.49067416320626e-8
3.971261774807959e-9
3.981723226733555e-9
1.192223462552806e-10
1.5130221691228286e-12
8.753223954514444e-12
1.1738888859441625e-10
1.7787690650411668e-11
1.354404781779377e-11
1.674023635969764e-11
2.5894247753176463e-11
4.303096025606008e-11
7.207253736737689e-11
1.174952793511617e-10
1.813239608750077e-10
2.5785896012705473e-10
3.247157060090217e-10
3.304545691963549e-10
8.310924072647066e-10
1.0886697231561437e-9
1.3468703330610244e-9
1.552976884670191e-9
1.4053450518821994e-9
5.183217704700142e-10
8.644882525619398e-10
1.9782178000766697e-9
9.341733473916494e-10
2.8482841803865616e-10
1.5824343455049332e-11
2.546229631168094e-12
2.854065105513656e-13
8.891045008771883e-14
6.712868123103464e-13
9.1479630743304e-12
1.1598880963142307e-12
5.78697396747869e-13
7.569670778631624e-13
1.9501682303093304e-12
3.1195385876857318e-12
4.216821474062392e-12
5.318638745031809e-12
6.553782212385201e-12
8.022889763416158e-12
9.815922082348169e-12
1.2031895667909388e-11
1.4790725305296153e-11
1.8243004117623243e-11
2.2581086441294838e-11
2.805373389906055e-11
3.3869735426524856e-11
8.268998355320647e-11
1.4977788735838272e-10
2.365361039900982e-10
3.4932209610928784e-10
4.993575006547564e-10
7.027288103518195e-10
9.807911358695414e-10
1.359669904234303e-9
1.8661050111089475e-9
2.5134441111585664e-9
8.76067710765933e-10
6.248007004107635e-10
4.169737344818524e-10
1.253995906817216e-9
1.4089451496778122e-9
1.089886148156187e-9
1.0422949758041174e-9
1.0643669336595178e-9
1.1079012717337329e-9
1.14027136656672e-9
1.1112486098870837e-9
9.367927026611085e-10
5.646589797214619e-10
1.313150400175143e-10
2.0774330589091833e-10
4.704009837287763e-10
7.230350662288543e-10
1.0175342401239145e-9
1.4057461555987168e-9
1.968742149841623e-9
1.085664057656323e-8
2.0255748993309385e-8
1.1337080896203527e-8
1.1197230660598208e-8
1.4610207474657687e-8
2.4382566627908754e-8
3.9558615139088504e-8
3.608594883899134e-8
4.2278605058187233e-8
7.447198034644996e-8
7.669859036141196e-8
3.818420528425986e-8
4.1682555568361606e-8
3.9498004471440435e-8
3.2703518222841496e-8
3.2440862613259465e-8
1.235188659801057e-8
3.2806390890500962e-9
1.3164657156414001e-9
7.532516045943421e-10
6.093640366733597e-10
3.4327322028395804e-10
4.3610829417356904e-11
1.932350726596948e-10
3.3976733531534795e-10
4.726202993764014e-10
4.423280494599688e-11
1.0499791902388995e-9
1.0206810484084215e-9
1.0719199998934483e-9
1.1807553896156715e-9
3.933974914968519e-9
1.4685481218918833e-8
1.6588798542897753e-8
1.3758610279702214e-8
1.360122678952211e-8
1.4678719764843373e-8
1.6717313398645042e-8
2.0033788122590656e-8
2.5545364847845806e-8
3.50985185238051e-8
5.0900935497784e-8
2.5460131395607893e-8
1.7677406240044228e-8
1.4431874925765197e-8
1.0386914596331606e-8
7.980127451790243e-9
7.324795785545552e-9
3.576207397790264e-9
1.396204748198679e-9
6.454220762857167e-10
3.3950907433625985e-10
2.8258910306369374e-10
8.832537441731477e-10
5.837218920126802e-9
6.729329776686172e-9
4.8376899747905935e-9
4.491386429952462e-9
4.699726023472615e-9
5.3337269499558565e-9
6.48344975357707e-9
2.801706380139623e-8
4.187813337894709e-8
2.407098861655632e-8
2.406443170386886e-8
3.1920088353415106e-8
5.426641371059545e-8
7.537654159196629e-8
6.359536154485661e-8
7.552762842061022e-8
1.0683229987846499e-7
1.19882479333774e-7
8.208819713293669e-9
1.2763174085814874e-7
2.4984651621609715e-7
3.6537014186518606e-7
4.94497830435738e-7
5.773096727917614e-7
3.8798058381354953e-7
1.2927719168159823e-7
5.941666801950608e-8
8.348690406953622e-8
3.941299970254444e-9
9.91856290804863e-9
1.1869274830044605e-9
2.730513747598758e-10
1.210108174309242e-10
1.387919027635594e-10
3.758504187251388e-11
6.213663609897604e-12
3.424847442252082e-11
3.8719628808029394e-13
4.494172338613265e-10
7.14951434071398e-10
4.597716419075474e-10
7.335676629804913e-10
2.6556728989976675e-9
4.156145460768553e-9
4.6931378477519625e-9
3.2480886740128266e-9
6.154501228445368e-9
6.9728348661465e-9
1.6594588022894608e-9
2.0428724675930314e-9
4.638404074261114e-9
6.610747506719961e-9
4.390579814985762e-9
1.5196206128970317e-8
2.589185261460066e-9
7.874105322693363e-12
1.364409279876175e-12
0.
4.6152215665057014e-14
4.086916835136593e-14
4.458964655450698e-12
1.2517804438956526e-12
1.2419884729497504e-12
1.3211405371492515e-12
1.4833110636109988e-12
1.9572050872560583e-12
2.5244813808372275e-12
3.951353011623933e-12
5.15167011217593e-12
4.7931322425450395e-12
3.201033540295901e-12
4.391051196503572e-12
4.644599669212232e-12
5.631272611178185e-12
7.126899446904331e-12
9.106026589744518e-12
1.163145220072083e-11
1.4792313625567735e-11
1.8673112122713102e-11
2.3315223347144473e-11
3.471728884058688e-11
1.0430098498648618e-10
2.1061929217258226e-10
4.1089912037023484e-11
2.1356570151799015e-11
7.8808692944955e-11
1.343595342364643e-10
1.8360454180362165e-10
2.291909226720654e-10
2.771806691027795e-10
3.320386275586519e-10
3.9712429968608004e-10
4.756692684733548e-10
5.713193462744959e-10
6.88503525961752e-10
8.328162377809495e-10
1.0115327443139305e-9
1.2343871049669634e-9
1.5148108025422283e-9
1.8719735392263816e-9
5.9953664005914865e-9
3.4610228521672667e-8
3.410324872009015e-8
2.989466822113603e-8
3.120746725199955e-8
3.5888019969868004e-8
4.485406313888937e-8
6.141571905383045e-8
8.980368643444516e-8
1.0930641987162377e-7
9.656635482271792e-8
7.550519406248672e-8
2.3702470676039978e-8
6.872775960412073e-9
2.6205599932118704e-9
1.3636617790071017e-9
1.000654264492162e-9
9.245520054357743e-10
4.038307855871996e-10
1.2927460670983157e-10
1.229270632906019e-10
3.2140328018532245e-10
9.907267000431192e-10
3.468696415086818e-9
1.861829649758567e-8
1.0347084845302322e-8
7.816415070464582e-9
7.551100766606492e-9
8.190791383687365e-9
9.557910445004134e-9
2.800785919678216e-8
6.182021272781495e-8
3.423396637266211e-8
3.104508698967588e-8
3.5899506574410475e-8
5.116843887541738e-8
8.73468609695832e-8
1.0532017825839914e-7
1.0831842353020646e-7
5.666214162892828e-8
6.01458377029509e-8
1.0394165312142418e-7
1.7098380177727267e-7
2.667505686530784e-7
9.821633703244684e-8
4.149883682462971e-8
5.589811746012751e-8
3.5757712497581626e-8
7.677723279841822e-9
1.8873398367040707e-9
9.698588181151837e-10
9.035833077344335e-10
4.451274096305029e-10
4.752815640990553e-10
7.766345001840512e-10
2.8765019069231073e-10
4.853359565499547e-13
3.4159711037718e-10
9.190016392664167e-10
1.8279727942047616e-9
6.542089991811219e-10
1.7111209709127742e-8
5.520936014564453e-8
5.8283835179470874e-8
5.126506572847473e-8
5.295649104347191e-8
5.910391374979962e-8
7.093267016770044e-8
1.145763178837353e-7
4.465778291718838e-8
5.104733639477474e-8
2.055131460201357e-8
4.458933118747747e-9
5.890058271522846e-9
1.9510522191554144e-8
1.4659226323535016e-8
1.5318797917274805e-9
2.8516325312666178e-11
1.254737878940386e-10
2.1027289029413533e-10
3.6970950277567517e-10
7.867847401321986e-10
2.625560874031614e-9
3.5913136608193938e-9
1.883365162049485e-9
1.369840661766827e-9
7.579809100433318e-10
2.4097500794915546e-9
2.5062575355912566e-9
2.817047366856594e-9
3.2774899565152207e-9
3.891135071475444e-9
1.2882343203693324e-8
3.180075729758484e-8
2.1721146152754755e-8
2.2949730827077626e-8
3.179289723777087e-8
5.48478888026202e-8
5.3398113741673456e-8
4.2081589920073244e-8
5.1855114325628085e-8
1.399455013996807e-7
1.0035822214196172e-6
7.241143810830122e-7
6.614071258255317e-8
2.4516158588126476e-9
7.097843007120861e-10
4.561786524340746e-10
2.2984856228019073e-10
1.3612896192399294e-10
1.216403445156227e-10
7.383370393132095e-11
6.040938183044505e-11
4.0867544431576994e-11
1.9163088913999325e-11
5.569228648155682e-11
1.918768145798463e-11
2.1617754498779055e-12
2.950587652930353e-11
1.3552654590445426e-10
1.06829399510143e-9
4.5522318076360445e-10
3.308893365004801e-10
1.0058093382362921e-9
2.527440635524568e-9
4.539872385146666e-9
3.989344519796991e-9
3.2978487454964815e-9
3.047030846360077e-9
3.0947776428942464e-9
3.4205753391430724e-9
4.068650009606891e-9
4.7844989518106e-9
4.426643349016186e-9
4.693230031855918e-9
6.790593558837427e-9
9.464210022885148e-9
1.256127632206081e-8
1.2944309181659433e-8
1.9147030083438217e-8
1.7675627606659134e-8
1.2589897073946732e-8
9.399291047357531e-9
8.335583322157597e-9
5.777570245755107e-9
1.1425836552503889e-9
2.367796616261903e-9
2.4499824547692515e-9
1.1543839641661876e-9
2.108950222621647e-10
9.9496811863851e-10
1.5078803343761448e-9
1.955515831671218e-9
1.3100091070955076e-8
1.5109190572273757e-8
1.129551486932087e-8
1.3972666938749868e-8
2.4286340024740918e-8
3.7683843403822794e-8
2.841212976593178e-8
3.017353436616777e-8
6.246910025259835e-8
1.3637364254919015e-6
6.886332212529543e-8
2.1949174918261774e-7
2.0710685971538997e-8
1.6813074778735724e-9
2.3422167818539154e-10
1.089740633324007e-10
7.35817364172499e-11
7.65367069516945e-12
1.1347258657186255e-11
2.91161876412783e-11
3.0979341628149176e-11
2.2246520966384597e-10
4.923252382260214e-10
2.0289041579839397e-10
2.2317990448054039e-10
2.790587356633255e-10
3.341585926688888e-10
3.791930334075882e-10
4.28223091401591e-10
5.015351197209644e-10
6.126880459551502e-10
1.1195925275053138e-9
4.86064456595077e-10
3.698706431285835e-10
3.861139432887534e-10
5.182584660924432e-10
9.040928740927443e-10
1.239533824110203e-9
7.504589780380937e-10
1.5107683468153747e-9
2.3184277649092047e-10
9.396055496604738e-11
1.059553078455531e-11
1.1530644267488285e-10
6.8461115711594476e-12
4.285708910560928e-13
7.0068264434337235e-12
2.1119532919477983e-10
1.5566544258245668e-10
9.451126021707382e-11
3.0019199050240475e-11
1.6843280886334738e-10
1.0087061256804926e-10
5.572570449725397e-11
2.7976821058355534e-11
1.0726199645555399e-11
5.965648799517231e-13
8.535709947926319e-12
1.4050934712499732e-11
1.7126708807990216e-11
1.720206248609475e-11
1.1782904822394828e-11
1.405735747427184e-10
1.9198749790037805e-10
3.4398572466069987e-10
5.233695085839622e-10
1.046157174945288e-9
1.5190877190645734e-9
2.0406733823158033e-9
2.794770003530021e-9
1.9219682148811467e-9
2.90926734339126e-9
6.565380605025072e-9
5.687809368736763e-9
7.50959305502495e-10
1.916624003345567e-10
3.5275211361920194e-10
1.764709799465954e-10
1.5813684554869487e-10
1.7005051464778974e-10
1.9806927645834545e-10
2.395199133132977e-10
2.9456143739589007e-10
3.639093168000021e-10
4.444471710113408e-10
4.567935143798877e-10
8.217515347609252e-10
9.776596576850373e-10
1.2116661839479523e-9
1.5162215307598026e-9
1.907894583381213e-9
2.4143891590019644e-9
3.0786824075879047e-9
1.8700905312560543e-8
6.125101564166634e-8
3.7584610451872725e-8
3.611915699695708e-8
4.404228334787443e-8
6.68355868480842e-8
1.1371389465381725e-7
1.1143888482603922e-7
1.0223214234501968e-7
1.2985948359309385e-7
2.1314887568030655e-9
4.221475661375807e-8
2.6190928707992462e-8
7.753678102266957e-9
1.4152391518499319e-9
1.395941618380129e-11
1.0774442901161255e-10
1.2970392201866115e-10
1.7544745164407295e-10
3.105921152692734e-10
7.188018694032688e-10
5.726235859547422e-10
4.0287489062934206e-10
3.1613734499297157e-10
1.121516768909384e-10
9.800513359393885e-10
7.142138998253116e-9
3.813722968730742e-9
3.4572741423522715e-9
3.6089108423228606e-9
8.322961794210674e-9
3.1517208544390594e-8
3.3191891017550965e-8
2.7684131412187776e-8
2.7348884795926875e-8
2.9503207625001405e-8
3.415980936424312e-8
4.370435196918402e-8
6.878753658516546e-8
1.9217720042050948e-7
8.267336094300746e-9
9.146930371008859e-8
6.877681756005941e-8
4.252260933758712e-8
3.202308859703303e-8
1.527548826309599e-8
7.716242524952355e-9
6.37412221529268e-9
5.631781891724532e-9
2.8299178622653744e-9
4.5538547843104744e-10
1.1294688631808311e-9
4.060798571662249e-9
1.3393262978328383e-8
1.1300661009345714e-8
1.4751267406260953e-10
7.099221241975787e-9
1.2086360084149144e-8
2.1257299105047533e-8
2.0950392775810183e-8
2.45109692991563e-8
1.1179065424794387e-7
1.2264338292348075e-7
1.5651230275852952e-7
2.296793453204363e-7
2.9899270656795616e-7
2.3972563043879056e-7
1.379388709025506e-7
3.952876182189472e-8
2.8182422084813735e-7
5.283263563058525e-7
5.663673376245559e-7
2.091138300316007e-8
2.53775485160634e-8
2.0879547660426378e-8
4.174789698359251e-9
4.141543370261254e-9
3.9810386544982406e-9
7.140518126207612e-12
1.9665797032610887e-11
5.009188276489155e-11
1.4880768807351454e-11
1.4153475322278193e-11
1.904685316006139e-11
2.98118324346981e-11
4.896474349201068e-11
7.992712140332213e-11
1.2534470281444711e-10
1.8409080343364712e-10
2.46448870652463e-10
2.84721321923278e-10
2.535764470515806e-10
8.25709825741562e-10
9.714013774789017e-10
8.663149249093617e-10
4.1932312556833297e-10
4.888011727330076e-10
1.2795923082161778e-9
1.3602307857824802e-9
5.643790082218413e-10
3.824863915038511e-10
1.3014642820946128e-11
2.073858899688652e-12
6.414179661424523e-14
9.14781809073089e-14
1.9162970000693232e-13
9.031344267847918e-13
7.485562753259376e-13
7.892576560549742e-14
1.0519222206077082e-12
2.0621753094383127e-12
3.2033654322340884e-12
4.437110415248711e-12
5.7220206407099635e-12
7.124229821448756e-12
8.749905983076417e-12
1.070296568566205e-11
1.3093425694452523e-11
1.6050436044268944e-11
1.973362733738474e-11
2.4345226790927305e-11
3.0145444577878736e-11
3.7473901151422776e-11
4.162171446675942e-11
1.148804774628653e-10
2.2141077613168358e-10
3.652026727172906e-10
5.570174835650878e-10
8.152403826685791e-10
1.1654544830249265e-9
1.6383867322563104e-9
2.263095618998927e-9
3.0513041526613577e-9
3.970070439542767e-9
1.4489974733852629e-9
9.84069841588198e-10
7.585350112628968e-10
5.011154009905423e-11
1.94757347815856e-9
1.3044165750270125e-9
1.1894325458528072e-9
1.1686149061959913e-9
1.165196900853198e-9
1.1329754249682995e-9
1.0083935736446505e-9
7.049919573609366e-10
2.093913852069744e-10
3.123144149809447e-10
7.452226219914784e-10
1.1375374588497434e-9
1.5724291098647906e-9
2.132209347777686e-9
2.9285057501410808e-9
1.7790986984312724e-8
3.508490512157433e-8
1.929413505380768e-8
1.8602546384704106e-8
2.355765252222562e-8
3.777057129668908e-8
6.299967327008127e-8
5.836201734135086e-8
6.180560710004574e-8
8.879838770698009e-8
7.600277905587904e-8
7.511762681605602e-8
1.1479586824999806e-6
6.309951029360566e-7
4.157987625044762e-7
3.0218529009889226e-7
2.142757128493063e-7
1.4378998639682688e-7
1.0225399460722597e-7
7.897154575801384e-8
1.180357753235394e-8
9.833891044040723e-10
1.8270108135888422e-10
4.959382159568829e-11
3.5713330912019043e-10
5.505423704763852e-10
1.6252902118823611e-9
2.6518998326269136e-9
8.970930226753784e-9
7.270104146914593e-9
7.936672879691391e-9
9.665785381760603e-9
2.531146790218358e-8
2.7726891255061535e-8
2.0575865139296304e-8
6.8580780162377715e-9
4.028966230792932e-8
3.496192430860716e-7
4.041080881459078e-7
3.097173993537859e-7
1.1140398716948647e-6
3.7468197086945155e-6
3.6087690919187604e-6
5.995303383215423e-7
6.774079771579344e-7
1.712386368996824e-8
1.824978430281609e-9
5.436722555656557e-9
5.1770663122463675e-8
7.74610218809295e-8
4.520613226795268e-9
8.886213389281984e-10
5.782523033780462e-10
7.201299843039228e-10
1.3339824431041492e-9
3.599247194475707e-9
6.9525370595055675e-9
4.345049746324756e-9
3.507931147828808e-9
3.239502247615094e-9
2.1243556176584715e-9
4.0272967640306946e-10
5.66327701356261e-10
6.828695502633493e-11
7.446881531295229e-11
2.180648987485295e-10
3.2151283126454435e-10
1.2970098209932008e-10
1.5597661647661382e-10
2.84420939264332e-10
3.8331392048466397e-10
3.470298518731279e-10
2.591960173047018e-10
3.787268844378812e-10
2.9960218366370693e-10
8.519490849745742e-11
9.63616115267417e-12
4.0679790357089186e-12
1.2400246551972158e-11
3.781187605517842e-11
9.646263374276909e-11
1.8757129877889582e-10
5.667653017289286e-10
1.3062741365411973e-9
1.8195202212805216e-9
3.746860798869377e-9
1.5131842306156358e-8
6.502886791402385e-9
4.35564765389552e-9
3.863773691758215e-9
3.880602447304089e-9
4.17571655242502e-9
4.695206524435174e-9
8.827999802249484e-9
4.390008211283413e-8
3.1820517204917757e-8
3.299038195877429e-8
4.139745781320224e-8
6.210356823797753e-8
1.0334444684315367e-7
9.981842314845012e-8
7.827317897905801e-8
8.314614031824931e-8
1.4928012812279517e-7
5.492895056445395e-8
1.4401351631899407e-8
4.096378578808822e-9
1.472087905078179e-9
2.7394475026818297e-10
4.768833143265959e-11
1.4007997237374536e-11
7.514991988856174e-11
8.922088634655219e-11
9.348026514094362e-11
7.749337030436426e-11
2.121289088260001e-10
4.40213216794592e-10
1.0958939981895782e-9
3.800921296400419e-9
1.0921361228984773e-8
4.9322446616006946e-9
4.209686630022976e-9
4.473967586041067e-9
1.1792918955123717e-8
3.3203793588055774e-8
2.8313447159120652e-8
2.1601609247595564e-8
2.0591087735499987e-8
2.268760423784535e-8
2.9403069129077456e-8
5.036340870895182e-8
1.3258985181465272e-7
6.723122169248388e-8
3.141248075600003e-8
1.7554850251455044e-8
6.043786808051351e-8
6.458864429865821e-8
2.709394137354277e-8
1.6602490887971465e-8
1.9029567639133998e-8
3.432758314731173e-8
2.8699762448836663e-8
1.678276743907819e-8
1.4532203622225112e-8
1.1123572383938932e-8
1.1631741154736908e-8
2.4903424353619587e-8
1.4074777742522378e-8
6.905257726703763e-9
4.1239796062078825e-10
4.945219234524206e-9
8.103587265367673e-9
8.49449530883313e-9
6.146662346922727e-9
1.238499057772173e-7
1.0177434664695214e-7
1.0941385338763986e-7
1.683221294377667e-7
3.1971225247364225e-7
3.1660907675994193e-7
2.7275454048527413e-7
4.561008561878911e-7
1.0699021696547707e-7
1.3828989634861628e-7
4.801074720909793e-8
2.2564470910963722e-8
6.199422764582831e-8
3.284783874522515e-7
1.3928169699968112e-7
8.065801602833326e-9
3.2953941445448986e-10
1.9323357454361516e-9
3.5108677039849608e-9
4.0166297697225356e-10
1.014381576637872e-10
3.864027269659083e-11
2.5411983290356076e-11
9.060938656344066e-12
9.081048518445119e-13
1.2028155745724833e-12
1.0357731204593917e-12
3.419697964491039e-12
1.5570117359858716e-11
1.0830581388936522e-11
3.213499559866117e-11
1.3975194769533676e-10
4.634293520143204e-10
8.734198504611867e-10
1.34304493788887e-9
1.8617775881273632e-9
2.3777469855592656e-9
2.825509082969794e-9
3.193193718072179e-9
3.526131332486619e-9
3.848342707251433e-9
3.811941335437611e-9
2.166752901272501e-9
7.494031669679282e-10
3.461672485218557e-10
4.463020404573737e-11
1.0387411974972995e-9
6.660331303942926e-9
4.959414857394315e-9
3.0084029114485153e-9
2.4997325434747026e-9
2.2942112571759697e-9
2.153841746626775e-9
1.9195124573857006e-9
1.3888612522710778e-9
4.446581890654008e-10
6.531341146311603e-10
1.6066632870026965e-9
2.447713233213021e-9
3.3151326840892466e-9
4.3304529800569685e-9
5.620563060838655e-9
3.4948756896675364e-8
3.778522764202793e-8
2.6341517049683965e-8
3.106361742963462e-8
5.114516732798226e-8
7.678569788047235e-8
5.4144914521446074e-8
5.243484610733112e-8
9.761292964193272e-8
1.6576215462182355e-6
1.4635205386026584e-7
2.834698529258e-7
2.1178718524490105e-7
2.0667283224750778e-7
3.391552119546049e-7
1.3450296212092744e-7
4.015641703964934e-9
2.876559780528739e-10
3.248024931237781e-11
4.391281740127753e-12
3.7478671244749275e-12
3.3357722488168766e-12
1.4930117400691754e-12
7.363383790503354e-12
3.262022025898098e-12
4.645850719069961e-12
3.710353982736213e-11
1.1981568699918301e-11
8.561468202361851e-12
7.35829338683461e-12
1.066385788455143e-12
4.1974116201304275e-13
6.298563791232807e-13
1.3422734753434361e-12
3.0416527663917653e-12
7.439232600977261e-12
2.2586089566065184e-11
7.551513289022586e-11
1.3347545954976482e-10
8.917214493526096e-11
3.8439049580262703e-10
2.0231927484995473e-9
1.2028340966698026e-8
3.331533151152028e-9
6.852095208273791e-10
1.0378836643984708e-10
5.093279389251176e-12
1.5328125482870454e-10
1.8140995552554166e-10
6.315516290307492e-11
1.6697345694655309e-10
1.4420407900289504e-10
1.0477129929285824e-10
6.01862986415574e-11
3.0946509581811735e-11
1.6723580114312054e-11
8.793457928542651e-12
1.5493525529389575e-12
2.546748125477546e-11
8.58754651999678e-11
2.4162258598342224e-10
3.711667888928248e-11
6.698679330958997e-11
4.970997300596037e-11
4.1331377136626806e-11
4.8866758105967896e-11
6.856467235204014e-11
9.544368532445642e-11
1.4341335632887977e-10
1.2308930128744024e-10
2.4476007108530795e-10
1.4963959923104644e-9
3.407950745104208e-9
2.2497609197113357e-9
3.843133707627794e-10
3.873698643281363e-11
1.461561541887716e-11
5.546587995747544e-12
5.91944289298008e-12
1.3937433660501256e-11
9.948469000365169e-13
7.947157339325291e-13
1.1496469933917984e-12
1.670890083860147e-12
2.404473949997643e-12
3.4571002648384622e-12
4.985799471481651e-12
7.222757106759072e-12
1.0514855003455252e-11
1.5379599637980997e-11
2.2576227424525638e-11
3.317053837335473e-11
9.1935439850609e-11
2.0980830184822553e-10
1.1333357964739123e-10
7.749049532371896e-11
6.538244620861451e-11
6.155957970688472e-11
6.295987460655398e-11
6.524417113078145e-11
4.220076784879799e-11
8.174596422273505e-12
1.3181639498218886e-11
7.099632814789948e-11
1.1251451725774525e-10
6.191867079439888e-11
1.1930754955634606e-11
3.3425994498647103e-12
1.6394450222014289e-12
1.040186587777389e-12
7.024104054727359e-13
1.6711941042014037e-11
1.4526068770184633e-11
1.7092393306709253e-11
3.015979934599539e-11
6.446614783472e-11
1.9600626207371392e-10
4.1261200852369183e-10
1.9438494739170145e-10
1.5696992797817568e-10
1.5569264047296627e-10
1.732551812633882e-10
2.0991887520938e-10
1.6455826605145197e-9
3.940663436480409e-9
2.3601700867339852e-9
2.2789344239447168e-9
2.8135113056653887e-9
4.213565298532701e-9
7.733017220324173e-9
1.2865886303975211e-8
1.4759505466409852e-8
2.230939659918506e-8
2.720303178921825e-8
1.619682417189652e-8
1.8586455146977304e-8
2.017898633716086e-8
9.94122756109009e-9
5.957146326866521e-9
4.127643387375917e-9
2.4996792982855817e-9
1.9131542560546774e-9
1.675980172593485e-9
5.479505062532236e-10
1.212534139366306e-10
6.165666260905639e-11
2.788825877523702e-10
7.110558309785876e-10
1.6340332686606359e-9
1.5070434320939228e-10
4.314323358527648e-10
5.190835101232368e-10
5.913960533697533e-10
2.180918342404641e-9
7.752501359844079e-9
5.860160974683546e-9
5.058454969880396e-9
5.344950761161002e-9
6.335290173335787e-9
8.301041159707644e-9
1.2080010188695362e-8
1.805884516754546e-8
1.936883136650162e-8
1.6374976605398126e-8
1.586996405464124e-8
1.607579692861598e-8
1.4829828839944584e-8
4.505587179594935e-9
1.6565281660326914e-9
9.682972091090543e-10
7.033174368281668e-10
5.513280566380541e-10
4.091706325898663e-10
1.1168660671536082e-10
4.023983093062529e-12
3.340719972371941e-11
5.856035062994199e-12
1.9239049136197664e-10
1.455304843694514e-9
1.0872450999548298e-9
7.598185304743138e-10
7.136413357382587e-10
7.644270314154524e-10
8.922486081700579e-10
4.731201618283336e-9
1.1574127983325355e-8
6.895013285236988e-9
5.987919118947568e-9
6.60332795863291e-9
8.575190865665146e-9
1.3311954277046298e-8
2.421087777066498e-8
3.5340275534344265e-8
4.4307505732710035e-8
3.955107766124255e-8
3.745755160415659e-8
4.493055142718973e-8
2.2518829500921468e-8
1.23306384804953e-8
9.837208288236356e-9
7.288626938078132e-9
5.131475316340704e-9
4.59646985433311e-9
2.0907786886708517e-9
6.66915358010548e-10
1.6674059988426556e-10
1.7720683632228532e-10
7.168297014706329e-10
2.032893419360731e-9
1.3749313091573955e-9
6.140503763468523e-10
1.0300821858923762e-9
1.2328789178464305e-9
1.4215246472072272e-9
1.65074497808295e-9
7.251407947099907e-9
2.0913037253008168e-8
1.253982142993537e-8
1.1592706733320467e-8
1.344158477669676e-8
1.8422800206056204e-8
2.9570423919505843e-8
4.0230614186983576e-8
3.260348801978321e-8
2.9758964046108262e-8
3.875532453247696e-8
2.802176111369973e-8
2.6019168278174325e-8
2.0798278308966806e-8
5.925550097210975e-9
1.9468415244763247e-9
1.0691050442927008e-9
7.821151398135117e-10
6.062031155870034e-10
4.745651637595522e-10
1.4223279440017515e-10
1.5949784822838107e-11
1.3021172077108893e-11
1.4447864891727898e-10
6.272593604389079e-10
3.669552279269541e-9
2.2612034384786284e-9
1.5594229877297944e-9
1.4723299133703443e-9
1.6062478020366405e-9
1.931920738354185e-9
9.221490954948034e-9
2.211083094715764e-8
1.3293041437840737e-8
1.1038792734381425e-8
1.1692018740871394e-8
1.458098027647512e-8
2.1796923406146424e-8
4.0395238895654824e-8
7.62923610675411e-8
1.0116043008746782e-7
3.898854805460191e-8
2.7603483193755105e-8
4.445570026008332e-8
5.08186301155371e-8
2.917507899059503e-8
1.838141269140003e-8
1.5120895929647614e-8
1.492893811269526e-8
1.22782359903214e-8
4.4929180752933605e-9
1.87534936005862e-9
8.184427073361132e-10
6.134883446894318e-11
1.046404057764931e-9
5.207693299789766e-9
4.755694387338055e-9
9.002589005728624e-10
9.736093196793637e-10
1.9912384040774373e-9
2.656606388200698e-9
7.306610055169106e-9
2.9523010794817173e-8
1.9946890321531994e-8
1.9193028889559068e-8
2.2552045769973434e-8
3.075870824037124e-8
4.871737848694316e-8
7.040812381524686e-8
5.837378426668388e-8
4.880519045771552e-8
5.4820790005776994e-8
1.0356433189269355e-7
5.790562203467451e-8
3.1162016271548926e-8
1.2759329000774788e-8
5.6750230305082485e-9
1.394795737238645e-9
4.356610529639025e-10
2.762868131628736e-10
2.0794193555952983e-10
9.545117849740762e-11
5.207833702618997e-11
4.747262093276333e-11
1.1352737690235726e-10
3.0431310628771273e-10
8.923775860866835e-10
4.015130773044484e-9
4.258691554746445e-9
2.5185962194967405e-9
2.3237218016205677e-9
2.584465006395679e-9
9.760056405751523e-9
2.7047972038084162e-8
2.5130993110961822e-8
1.911734466589905e-8
1.8227445743082713e-8
1.994799133512672e-8
2.4912214915919265e-8
3.772328457884795e-8
8.112312950763976e-8
1.2219656419516338e-7
6.224142727417895e-8
6.265015317091557e-9
1.161831527994845e-8
5.5317302883971404e-9
1.389717258663482e-9
1.4835512688458165e-8
4.0942133071516596e-8
3.1321684067688996e-8
1.4397260519700316e-8
8.755662977943518e-9
6.362971738034624e-9
4.202961445454903e-9
2.7258133129890918e-9
5.16144133813985e-10
3.4172516815645067e-9
2.6477681901033664e-9
1.8156278390500064e-9
5.274263675877466e-10
1.6392713307855292e-9
4.547642243116083e-9
7.528630219248255e-9
2.2923087623499206e-8
4.909225201835948e-8
3.626338596141465e-8
4.188267013327455e-8
6.248693827659373e-8
1.112240634316635e-7
1.0269796743075611e-7
7.77164329208811e-8
8.856761337696127e-8
2.2043346543361265e-7
2.0130792936099535e-6
2.350072510505607e-6
2.7245779940136183e-6
2.195155372702186e-7
2.6201772326357565e-8
3.5458603619208064e-9
5.653393001556339e-10
9.999764016375088e-11
1.4322491923311256e-11
5.0368327705492966e-12
1.5482967231358193e-12
1.0840868352712894e-11
1.075903070309622e-11
3.543842565731148e-11
9.77514830019112e-11
5.1429876005298845e-11
9.01840625629848e-11
4.0527275520437995e-10
4.185319098472977e-9
4.3478861136348155e-9
2.2634984825245533e-9
2.2302877608851524e-9
7.918263317803772e-9
1.997149399181212e-8
2.2029300232301715e-8
2.0118615068565907e-8
2.0230135831770542e-8
2.3890107497403474e-8
3.718327279722884e-8
2.8245080174208527e-8
1.7415543852356693e-8
2.16829417026483e-8
2.3156505948627136e-8
3.031576952645568e-8
5.095685891257176e-8
4.108352095339087e-8
3.644507783883517e-8
2.5471943192904124e-8
4.418276860800761e-8
8.612090237880458e-9
7.284418417883787e-10
8.77378218284218e-9
2.429877995122214e-8
1.974727637244511e-8
2.0028343804907957e-8
1.5505218536608947e-8
6.088913147283982e-8
8.055602195436788e-8
1.0623862637228148e-7
1.413312856149758e-7
1.8701430756689158e-7
2.1962080133619714e-7
2.3733654836755423e-7
3.210224724319648e-7
3.172687620147597e-7
1.9766469693559858e-7
8.852089133384645e-8
4.824964498507556e-7
2.1999037957287596e-7
7.525171960030534e-7
8.45096388996714e-8
5.506570291626419e-9
4.209637651408494e-9
2.7151049557665666e-9
3.337089084273523e-9
2.965293155662878e-9
2.8308004338846555e-10
1.1326180481444347e-9
4.203593870902661e-11
1.462961055217145e-11
1.2634698929428101e-11
1.5958811283178818e-11
2.4934084109641708e-11
4.249998658681647e-11
7.317140158988317e-11
1.2202242707605928e-10
1.9131972538262354e-10
2.730953669472911e-10
3.3272035724503637e-10
3.035945175825905e-10
1.960560941785379e-10
1.1963753041677523e-10
5.928722298149025e-11
5.990690291664178e-10
1.9855127790438277e-9
4.290678419254967e-10
1.8678504071061147e-10
8.774224161630762e-12
1.9402707086498896e-12
4.924789006731909e-13
1.3417821942259902e-12
1.6210010590585276e-12
4.477349220219806e-13
4.879022894507455e-12
1.48754760352247e-12
1.0440545275710241e-12
6.865158799077146e-13
4.3622344526984425e-14
1.471526337793139e-12
3.552157272978893e-12
5.772173534372612e-12
7.809693489956054e-12
9.83818517943019e-12
1.2104532844641232e-11
1.479128286769453e-11
1.8061385718242953e-11
2.209456204376121e-11
2.710920954204615e-11
3.338140961060035e-11
4.126769098649105e-11
5.123686502726507e-11
6.391814652043698e-11
8.017814473180298e-11
1.469010845209094e-10
4.295903147020241e-10
9.567709631083794e-10
1.7612004739449568e-9
2.830511081617517e-9
4.02522676526025e-9
5.111389093628886e-9
5.9734414678574076e-9
6.6831698578692295e-9
7.3299147905665215e-9
7.504085134097466e-9
5.642275968659887e-9
2.4103693085317956e-9
1.5590967149406712e-9
1.0887114287968267e-9
3.2283576501787946e-10
2.671479820315433e-9
3.2576949392708637e-9
2.037653655054542e-9
1.6048352284297358e-9
1.2823148777971483e-9
8.999755186766503e-10
3.2679874048688727e-10
5.396587211136406e-10
1.6639268316465843e-9
2.88617141103785e-9
4.1436975418683035e-9
5.527334278441555e-9
7.2012868084949355e-9
9.382789683583249e-9
1.236711505810702e-8
6.154273765162702e-8
6.160019494885291e-8
4.162008387201739e-8
4.766284278368474e-8
7.623489287650755e-8
1.100479676508297e-7
7.688565719358606e-8
7.648878939022045e-8
1.329402355680825e-7
5.753166063268618e-7
4.119796407163236e-8
9.197704034656729e-8
1.4323636992157774e-7
2.2097515576241696e-7
4.6521065920416425e-7
7.567114918392609e-7
1.6042840777835568e-7
3.0681104164713586e-8
9.833692326057994e-9
8.704909653959472e-10
3.7890158007329026e-11
6.115647995072848e-11
1.6614027893523116e-12
1.6262896122168482e-10
4.317823894983172e-11
4.870699718855844e-11
2.6093664533676154e-10
3.0103864234438275e-10
4.641173931972413e-10
6.683554768495413e-10
1.8530798787114491e-9
6.996341897526221e-10
5.934741763106459e-10
6.41277554196739e-10
7.13943569182418e-10
7.200917192278956e-10
2.5241913655307985e-10
1.0343377419516694e-9
7.327645168990774e-9
2.414912700031491e-8
6.090019482654302e-8
9.208450341846971e-8
1.0018436671857026e-7
2.0023864405118373e-8
3.23483833647023e-9
1.8201699452737676e-9
8.196861282433198e-12
4.5135563347564947e-11
9.55132017746977e-11
3.966927365544931e-11
8.012791893140121e-12
2.342938901525612e-12
1.1907239298866618e-12
1.020516398597038e-12
1.168077101697134e-12
1.5031049210672998e-12
1.9933982987376737e-12
2.6323608233705907e-12
3.4059549490157876e-12
4.275419851147401e-12
5.344007236602222e-12
6.583033602272886e-12
1.4853186312746268e-11
2.035458490233101e-11
2.5725267701006184e-11
2.9281108217170545e-11
2.6137450303781225e-11
1.98301890890323e-11
2.3306637685297927e-11
1.858651588393004e-11
1.249846959290251e-11
1.2031011970797292e-11
3.0192630976985155e-11
6.590618128324301e-11
5.162492774048502e-10
3.333431988745844e-11
3.290567256530599e-11
8.919108856890465e-11
1.5473022170854777e-10
2.3368337052649134e-10
3.183729431337545e-10
4.0013959733793804e-10
4.85719319529728e-10
5.839519463212923e-10
7.012040541134448e-10
8.433331727411053e-10
1.0168479491867686e-9
1.2295112754748832e-9
1.4908273755454093e-9
1.8125935272221751e-9
2.2096255835759296e-9
2.7007772831229407e-9
2.7028808620425192e-9
2.3196470528734376e-8
2.0499346702791682e-8
1.9507992307146448e-8
2.189088847488752e-8
2.7354343719598645e-8
3.8325249079810353e-8
5.946718226921765e-8
7.398837866136744e-8
5.966625766038109e-8
5.156495298947638e-8
2.7451499303746993e-8
8.995155201010315e-9
1.4246271721259802e-9
2.524414910624678e-10
3.3838282558948493e-11
2.6294016560590404e-10
6.120864004123314e-10
1.1317006871755789e-9
8.892144333061356e-10
5.123251368148626e-10
2.311868013347569e-10
1.5235878360797179e-10
1.020481893948462e-9
4.3913716476002204e-9
8.782326707854125e-9
4.762614957728205e-9
4.228472704380049e-9
4.6287987565550134e-9
5.818186503242849e-9
8.21489149539813e-9
2.0982571895378897e-8
4.0796265899651956e-8
2.128167617674964e-8
1.868599180356155e-8
2.151303668802179e-8
3.133812225902806e-8
6.005768259540992e-8
1.1431954646103702e-7
1.525118547218369e-7
7.02451425146789e-8
1.4601130217006646e-8
1.376157953344982e-8
5.321213493386527e-8
1.3273694011669875e-7
1.112088279763143e-7
4.1662739695298364e-8
1.6532074732864122e-8
1.0499379196782303e-8
1.5099979236828413e-8
1.7550889098292596e-8
6.210408446719927e-9
2.62527231125723e-9
2.5493655602927218e-9
5.571603134208272e-9
1.1141152607160665e-8
1.2166632069040078e-8
1.4290693252340558e-8
1.7257645644347324e-8
2.3978860262133044e-8
3.2883639121901533e-8
9.737351478234922e-8
9.622213705905741e-8
1.0761370472320392e-7
1.453445968896141e-7
2.1862424155890179e-7
2.4144518605560114e-7
1.07437856140806e-7
1.7810333711883883e-8
2.642652294965621e-7
6.354529593210446e-7
2.545007964198398e-6
7.108053519575617e-7
6.130258041220566e-7
1.0021352721654795e-7
2.3395288077332706e-8
7.508262020546964e-9
1.022858484100468e-10
2.6501975707873973e-12
3.9570211784906104e-12
9.579933593033533e-12
4.3469974981991835e-12
1.4197408124858651e-11
3.648621800470824e-11
2.420337932240848e-11
3.0967813221200886e-11
4.670908586555978e-11
7.365396291719934e-11
1.1512610843752745e-10
1.7326115833149347e-10
2.4653863077571804e-10
3.2410887931120847e-10
6.978959137992525e-10
7.264166678030386e-10
7.025822522742705e-10
6.555049502993392e-10
4.753650788267315e-10
1.0197239313551845e-10
9.990457751380038e-10
1.2081633149836384e-9
6.95558863175351e-10
3.627371037123688e-10
4.955742616707813e-10
1.7273639765523513e-12
6.153402904809406e-14
2.1602167588127878e-13
3.3738101672441134e-13
2.9671824367208763e-14
2.058656175485364e-13
5.150421103816287e-13
9.99042890708279e-13
1.6243912870442041e-12
2.1655514771512458e-12
2.7235935236797427e-12
3.3609834157407176e-12
4.119477441418115e-12
5.041340470447247e-12
6.175899838136914e-12
7.583661163571654e-12
9.340533014049656e-12
1.1543058362989076e-11
1.4315449827874963e-11
1.7819577774572657e-11
2.450049055836742e-11
4.901639799425462e-11
8.621285806643505e-11
1.3538088682935926e-10
1.9986608923486125e-10
2.8592203919859265e-10
4.02771938705428e-10
5.632780852859905e-10
7.847807263162168e-10
1.0887250482837319e-9
1.4904682855485052e-9
5.967839117352348e-10
5.263366399237572e-10
5.404172834796831e-10
4.894434754582717e-10
6.44537035910622e-10
6.287580689572788e-10
6.474480579831645e-10
6.838926594697655e-10
7.242605060784083e-10
7.534152671032716e-10
7.426100352164401e-10
6.357555841367578e-10
3.695794583098857e-10
2.270805157629483e-11
4.1445644664498257e-10
7.647559145927963e-10
1.1159219916686729e-9
1.52186395914033e-9
2.040397125479142e-9
2.7529320358708318e-9
1.559283793108869e-8
3.357839696174949e-8
1.8245059429490446e-8
1.7007823394230557e-8
2.053096999770599e-8
3.082289847943026e-8
5.0570374386119925e-8
4.694257654516299e-8
4.336886497234712e-8
5.652711582441618e-8
5.7852335694326934e-8
4.028739507729939e-8
3.756929788177952e-8
3.2073530529545115e-8
3.340502071121949e-8
2.2750698155190398e-8
8.262511974731754e-9
3.176740113293477e-9
1.6373933393271604e-9
1.1880299426348534e-9
1.1098262236248593e-9
2.9178267659208934e-10
8.870781637301954e-11
3.016219374334834e-10
5.168838861393979e-10
5.282422478260361e-10
1.9265952856219893e-9
1.5337852436673981e-9
1.4398137447823463e-9
1.496982635356032e-9
5.47524376778877e-9
2.0626038808456123e-8
2.1826282683445726e-8
1.8146793598424758e-8
1.8125260291712534e-8
1.9896019313665248e-8
2.3238564726937943e-8
2.881107970707685e-8
3.833394501574355e-8
5.526811784318234e-8
8.295914017938869e-8
1.1252198725453482e-7
5.732172050677834e-8
2.659293055168773e-8
1.5781354115694163e-8
9.139121190543399e-9
5.419263969690556e-9
4.524337267983636e-9
3.2358884986390613e-9
1.2480381545900726e-9
4.934001981888111e-10
1.4930467891959552e-10
5.6623829309923e-11
3.911136242237634e-11
2.1938731971400365e-9
4.490433121299922e-9
4.0065357717928475e-9
4.117524098285499e-9
4.4680725697273815e-9
5.050373483137119e-9
5.92526483286064e-9
2.2334133238201232e-8
5.045424728512532e-8
2.9219457844128566e-8
2.7860302614112125e-8
3.379165137069988e-8
5.025922556197392e-8
8.089170100258761e-8
7.295154707104465e-8
6.241433987405755e-8
7.435977303298173e-8
6.297547303748742e-8
5.646727162853925e-8
5.683868974588461e-8
4.443931374433222e-8
4.036220012699073e-8
2.0683044049242503e-8
6.225452715890093e-9
2.2922789315360494e-9
1.1655023050691823e-9
9.096321323130023e-10
9.645277890635636e-10
2.87172278937515e-10
1.6640295826529133e-11
1.3824243566486404e-10
1.4801421794918726e-10
4.866085980683623e-10
5.54588009370276e-9
3.055142911680941e-9
2.7146735676208032e-9
2.7826239311990483e-9
3.0912016098210885e-9
1.0843288623389494e-8
4.185580369926547e-8
3.814861986741335e-8
3.141527782735993e-8
3.144538501614508e-8
3.497344527747442e-8
4.2404110733450067e-8
5.714528649370053e-8
9.013718300642056e-8
1.8276891767001453e-7
9.525397398953366e-8
8.863557139433203e-8
7.01731874400195e-8
2.8080778520874365e-8
1.1898509444745143e-8
6.7995190414405354e-9
5.687844792303534e-9
4.9452493498951274e-9
2.275729924048563e-9
1.1668891210379128e-9
6.671784166236857e-10
4.2126697887328356e-10
4.812640506564919e-10
1.8376870005282452e-9
7.276351449806808e-9
5.647545357405994e-9
6.141104509623203e-9
7.027115987028376e-9
8.089621356455165e-9
9.40636156390441e-9
1.1110710133248091e-8
3.533479062805574e-8
7.157750278966664e-8
4.46392396594229e-8
4.54404850678658e-8
5.935548105745273e-8
9.654680294723106e-8
1.2164468226764008e-7
8.927408263733598e-8
8.920759358122212e-8
8.090230372141679e-8
3.244882865645782e-7
1.7803300707152612e-7
1.0830193301139562e-7
7.17881584942752e-8
5.53584446333471e-8
5.518046648984803e-8
2.8121041973491777e-8
3.956819059404041e-9
9.909642051246653e-10
4.2581513900944547e-10
2.261573372634326e-10
2.408129189972184e-10
2.4863698429235944e-10
1.479507059666035e-10
8.315153501955658e-11
8.320968263556457e-11
5.745240804260328e-10
2.777187604986315e-9
1.975444305585549e-9
2.210521035817764e-9
9.21264273742463e-9
2.6712502660298657e-8
3.845468387839738e-8
3.096061297356227e-8
2.8116634220129796e-8
2.8509462169935068e-8
3.176005743074958e-8
4.054954561430006e-8
6.614697947370621e-8
2.4117255049585648e-8
1.8689610996726773e-8
7.2680543305e-8
1.623663817855179e-8
3.820180937245225e-9
1.3044738550351325e-9
5.795621328931979e-10
2.5292283938446547e-10
3.44973192291416e-9
1.0761465121051294e-8
4.958803400135985e-9
1.7575806207350098e-8
3.961589706459941e-8
8.424891814193447e-8
4.467111905624067e-10
3.2389077124676217e-8
4.189087832210776e-8
4.667617590080078e-8
4.702292041996826e-9
2.686837095407868e-7
3.694033777608457e-7
4.4331720112589624e-7
3.8948668978950457e-7
3.185685226219455e-7
3.2424380908184244e-7
2.386247897668292e-7
1.1757124384716955e-7
4.5166833700501647e-7
3.4508971811927446e-6
2.879603520487548e-6
2.4113881457326255e-6
6.0219032406545414e-9
6.806865614925089e-9
6.417798703636855e-9
8.697804452588519e-10
6.948116341574666e-11
7.920539774119851e-10
9.740169857934145e-10
1.0896502936529629e-9
1.5931910348909332e-10
2.328394578305653e-11
1.5475154950383357e-11
1.7581548107173205e-11
2.572988292095923e-11
4.1563542042706074e-11
6.780511529534794e-11
1.0711691191914059e-10
1.604646665740041e-10
2.238788942360373e-10
2.796551441181607e-10
2.9305997555518213e-10
2.7870290434463234e-10
1.6998473720351397e-10
3.118555555859414e-10
3.401662372235124e-10
7.516053491761e-11
1.3809842108625186e-10
7.815792999207553e-11
1.7405771396453353e-12
3.0003781358526283e-13
0.
3.276523282157174e-14
2.8917633202966007e-13
4.976654172203502e-13
3.27719993586871e-12
1.979581510168802e-12
1.2084111099407671e-12
7.011584761536639e-13
2.0259696231320468e-13
1.8221250339236176e-12
4.049352542400526e-12
6.434557323612309e-12
8.677106020413064e-12
1.092223414559152e-11
1.3417880707034472e-11
1.6358187066273e-11
1.9918286764077162e-11
2.4290830558949843e-11
2.970963663401613e-11
3.647113929628273e-11
4.496094456263078e-11
5.569206564215522e-11
6.936425840112437e-11
8.69610642117692e-11
1.3096273264845633e-10
4.0421383747428857e-10
9.572190354840912e-10
1.8745927474651744e-9
3.1836044176773057e-9
4.755495229001956e-9
6.299322662543433e-9
7.594965015116673e-9
8.662821453607523e-9
9.613256168684795e-9
9.979273625252707e-9
8.882886798560965e-9
4.354693167307334e-9
3.110441750552257e-9
2.5417195522665907e-9
2.079067896089443e-9
1.7684126795888427e-9
8.703862353553293e-10
9.56993424109363e-10
8.350676213742147e-10
6.025395989827297e-10
2.2439687265315846e-10
3.7768675373047694e-10
1.267776168032098e-9
2.4032983058279478e-9
3.6686205662674876e-9
5.039644906218371e-9
6.62012212738681e-9
8.588880455984289e-9
1.1181652557610445e-8
5.140727454342336e-8
6.755611080945063e-8
4.3105173121227164e-8
4.666506326790763e-8
6.866842457934448e-8
1.149854739418896e-7
9.085346282035826e-8
7.801184324208724e-8
1.0675469695805692e-7
1.2068759390936764e-7
1.4173802135360904e-7
1.0668366044302359e-7
2.5725831844729497e-7
2.9028699110300675e-7
2.2988065573280413e-8
1.436947771050344e-9
1.7788112206455328e-10
8.248602885662252e-10
1.3438857839166506e-10
5.05693498936013e-11
1.1080296108403822e-10
9.895206854447429e-11
1.7446897784935698e-10
3.3850650488655197e-10
1.2915530393573592e-10
1.7806827541919128e-10
2.1568366398623997e-10
3.0226193220617735e-10
4.642610900526225e-10
7.298565764856105e-10
1.1247260402474362e-9
2.5666399107722955e-9
4.416102495787428e-9
5.781950688919115e-9
5.888657965470907e-9
6.034691392225206e-9
5.912493130192213e-9
4.956601688658783e-9
2.707262750956971e-9
6.764129671846467e-9
2.831296048353863e-9
2.0281450582052553e-8
2.9289928453999555e-9
6.256750870517241e-10
7.688622267471094e-10
9.099035756918978e-11
3.683307159524559e-12
2.545138766627899e-13
7.856438852648502e-14
3.6694574202948693e-13
8.457512871556415e-13
1.1801902597383998e-12
1.5145290786403099e-12
1.94599357233893e-12
2.4084652040666014e-12
2.826727454814478e-12
3.4716104096859863e-12
4.61275117952368e-12
6.301327712324311e-12
8.574370741496747e-12
1.1500474302540914e-11
1.5139428904655287e-11
4.249351656497323e-11
5.981377218146492e-11
9.64908821593848e-11
1.4461645631464044e-10
2.0973553627650332e-10
3.0297729177477297e-10
4.450118616116148e-10
7.178572373285304e-10
3.5850447837636993e-10
8.639649481896455e-10
1.0862558347764864e-9
4.082233048433247e-10
9.3021695942961e-11
3.980910848407578e-11
1.2039788839208195e-9
5.775613876559745e-10
4.920902231728249e-10
5.037435638277705e-10
1.8579119300928595e-10
1.53136982035878e-10
2.9406538664196723e-10
3.8011892508188085e-10
4.6382373394712145e-10
5.621339129223928e-10
6.834855366567323e-10
8.349947187091974e-10
1.024630553833325e-9
1.2621959552528266e-9
1.560111807628446e-9
1.934359676109757e-9
2.4058320492967906e-9
7.98588143496784e-9
3.4952524767490845e-8
2.295679086323155e-8
2.090937690776177e-8
2.3422309482902227e-8
3.100747852334174e-8
4.8818943902160174e-8
6.895647759053813e-8
5.7547702925584716e-8
5.277489177767988e-8
7.002113946023104e-8
1.6987608874215704e-8
3.5849340800894293e-9
5.329759835274613e-10
1.923245424003326e-10
2.21130148167167e-10
2.785715439631715e-10
4.5127864121308106e-10
8.568914551305735e-10
1.6165443081331767e-9
1.3074125221403294e-9
9.805742890489805e-10
8.639171362298598e-10
7.860740079851209e-10
6.358826403680597e-10
9.752965564041769e-12
7.186082842768209e-10
6.967323645487725e-10
7.505512211787734e-10
8.684538488717692e-10
3.5187425509465463e-9
1.0675382004012093e-8
7.742596652292931e-9
6.677896255187179e-9
7.155621159496684e-9
8.710850822184258e-9
1.198558625970618e-8
1.911014178845862e-8
3.3591801536383204e-8
4.7299881867116825e-8
5.4478737711844815e-8
2.2954751013748436e-8
3.2257656998258874e-8
5.096299654762823e-8
2.488736809079301e-8
1.4135359671911894e-8
1.1252032421634243e-8
8.459647091817797e-9
6.113215490017098e-9
4.8675991469856965e-9
1.7645682968806623e-9
5.877043411619713e-10
6.91337134142622e-11
4.245552806586061e-10
1.4816681846842546e-9
5.9677103081989286e-9
1.0536296575705157e-9
6.37982164735084e-10
1.208501661091783e-9
1.5279502953148732e-9
1.8146097196909827e-9
6.286682973921017e-9
2.3463545772573455e-8
1.5751679125936062e-8
1.441474810229499e-8
1.62152135926293e-8
2.093061213773141e-8
3.098361627121793e-8
4.878013755327876e-8
5.061843778265381e-8
4.0439108634282183e-8
3.9416803259736024e-8
3.577244301175939e-8
3.506399931141166e-8
1.287239847042739e-8
3.822526368683456e-9
1.823302060857864e-9
1.242888710920492e-9
9.882631214869534e-10
8.438203612444441e-10
4.2909800474066766e-10
1.4586969105711177e-10
1.0820268130169535e-10
2.3741526271667674e-10
6.929628995323088e-10
2.4108320030219665e-9
7.574351381163776e-9
3.4019665367220725e-9
2.769158776888913e-9
2.8278098088969255e-9
3.2915047141053124e-9
4.248348762415724e-9
1.565527977886131e-8
3.292996782530775e-8
1.7609596110426094e-8
1.513359598629501e-8
1.684729583542055e-8
2.2997087287597704e-8
3.989803737752641e-8
7.747304759421764e-8
1.1476829057103392e-7
8.238644948150168e-8
5.329668354668943e-8
4.12506361845395e-8
3.9590325868687226e-8
3.1936768317880793e-8
1.4106997794812738e-8
3.6585530292120807e-9
3.516947075419685e-9
7.947884267497009e-9
1.353518667441299e-8
1.331650721690527e-8
5.62861780038462e-9
2.971177165068737e-9
2.1745547249341853e-9
1.3285688374829426e-9
4.943279323489468e-10
6.5127446505087804e-9
3.294474417713549e-9
2.4292665384724933e-9
1.902468932071262e-9
1.1920491876757357e-9
1.186061495866292e-10
6.731109501384349e-9
3.178971955322963e-8
2.36135809949655e-8
2.2874894706970078e-8
2.6449588012388184e-8
3.470744018645076e-8
5.2192758404229565e-8
7.990642349032621e-8
7.41219021967885e-8
5.850411153127548e-8
5.8398081385338476e-8
3.079774882552277e-8
1.2499082587897112e-8
3.0365807211495178e-9
5.198818618303785e-10
1.0152772382023632e-10
6.996357047667766e-11
2.7823570062969335e-10
5.501586694196937e-10
7.00406658659219e-10
3.508154725058006e-10
6.435343468881075e-11
2.7754840676821764e-10
9.971542314464023e-10
3.3414185043975893e-9
1.4475895990341146e-8
6.067440211903521e-9
4.875745334837981e-9
5.121634602997676e-9
6.2743601076543765e-9
1.783954318996367e-8
4.3780157145576634e-8
2.585384607966347e-8
2.1250980262133073e-8
2.240786389841808e-8
2.830045747017724e-8
4.450626699601106e-8
9.502700392179245e-8
2.2305528888510472e-7
1.1421973041845918e-7
3.202335268760572e-8
1.752720074629572e-8
4.933668511455131e-10
5.88038132454518e-8
4.095977172154602e-8
2.335530673453368e-8
1.259959291670451e-8
2.03683895351539e-8
2.2385360093228404e-8
2.5963253994481693e-8
3.28160739675253e-8
2.8854351889103754e-8
2.192236134140553e-9
6.320242209445597e-8
5.601722621676309e-8
4.8210231989598416e-8
4.4942753451419385e-8
4.405790048994195e-8
4.336329384734336e-8
3.985678475018431e-8
3.517605664947607e-8
9.908290308544115e-8
9.918238534468759e-8
8.605082402377102e-8
1.0716996089577701e-7
1.6718656909799385e-7
2.7598190213442564e-7
2.595757112319611e-7
4.695123251390007e-7
2.840593287948272e-8
4.4820222690941615e-8
2.1760848582336193e-8
4.954634710978255e-9
4.093556599517688e-9
1.2765897776867388e-8
5.993817798853746e-9
1.4413924703276712e-10
9.30924988626719e-12
2.722334092596424e-11
5.389839127968083e-11
1.1034151318571163e-10
1.0676334272639108e-10
8.60719129694853e-11
7.006715553427304e-11
1.3643935059950165e-10
1.645409339998304e-9
2.72948312704128e-9
1.3707805070199554e-9
1.1571406928101869e-9
1.1651146647275721e-9
1.2776397097376757e-9
1.4706137369165307e-9
3.8713071048274565e-9
1.786988408868371e-8
2.0763779927375404e-8
1.7323422167701424e-8
1.7000686526633322e-8
1.8309075028489777e-8
2.1213079355548976e-8
2.653704040712194e-8
3.626801475076522e-8
5.414095578085271e-8
8.100208352462612e-8
1.4826524565670436e-8
2.2611741277163387e-9
3.3980877984991116e-10
1.9256764081089603e-10
5.815241527245662e-10
1.3707866287397927e-9
2.0264160537299428e-9
1.7271472941127274e-9
1.7042250884527763e-9
1.985001847338277e-9
2.622978161668907e-9
3.825403866932449e-9
6.460821027539307e-9
2.755828701308174e-9
4.833040638982959e-10
1.1116265340790847e-9
1.4170735029736399e-9
1.7210067466524158e-9
2.1191440049786477e-9
2.6924533338166815e-9
1.3311304046115687e-8
1.9823632567644216e-8
1.2160550646590119e-8
1.2867077500259834e-8
1.8154359811947427e-8
3.257530745461893e-8
3.986534989355124e-8
3.341523577860112e-8
4.2598182985394046e-8
9.841707133984046e-8
4.474672296373508e-7
2.3535688683297097e-7
1.6585150547669722e-7
8.299510522232539e-8
4.233465435522964e-8
1.8692346117484092e-8
6.888899993022889e-9
2.426259083255529e-9
4.676403374734772e-10
1.8826069702151545e-10
1.2992743041127153e-10
3.8632477099295454e-11
8.544286102551894e-11
1.7149226499896737e-10
7.743766428816363e-11
1.8482478948210054e-11
1.7128770559352346e-10
2.0547665954290017e-9
1.1355872090404333e-9
8.42982877893835e-10
2.172631476369031e-9
7.332860737726316e-9
1.2813162185241542e-8
1.129711872042783e-8
1.0493932279120032e-8
1.0616348191496137e-8
1.124810946065838e-8
1.229616096907829e-8
1.3915945512104595e-8
1.656653675033132e-8
2.1389985749429847e-8
3.201050853245399e-8
2.10886926782293e-8
1.8844619586652325e-8
2.2131602773694222e-8
3.024823016198481e-8
2.492616392112533e-8
9.930183441621607e-9
4.632748812730772e-9
2.5180399432312908e-9
1.3872608878607958e-9
4.85883043371269e-10
1.0340930364980287e-9
3.697799160345717e-9
1.5992090975342725e-10
2.0655451171928815e-9
3.089853185246478e-9
3.756679086165016e-9
4.412262503365709e-9
5.23424147779415e-9
6.367819952489241e-9
3.6197958939938476e-8
4.585123757792385e-8
2.9534413198458957e-8
3.2553689215929747e-8
4.90434622959715e-8
8.73309611798859e-8
7.604042346826256e-8
6.479264175916299e-8
9.058672740061473e-8
2.858079662219067e-7
2.873575566202881e-7
6.265822310288535e-7
1.59919887490448e-6
2.983835056667344e-6
1.4839922236357782e-6
1.8902005407508658e-7
2.2814014198960406e-8
3.081882133919528e-9
5.343830294299746e-10
1.1980146600462334e-10
3.256325361541841e-11
2.6145249174186946e-13
7.789644697665221e-12
2.711652497530794e-12
3.935673070838793e-13
4.3879763479277016e-11
2.0151535856572502e-11
4.370765475539577e-11
2.1098165575454615e-10
1.862842237280048e-9
1.4450577185201893e-9
1.1645092855862636e-9
4.497161593017792e-9
1.1860690667452956e-8
1.6017596755366928e-8
1.5354753588475195e-8
1.4469678043993453e-8
1.4542004699458114e-8
1.6027000411819103e-8
2.0792843960663363e-8
3.8810106361735395e-8
9.918742138620254e-9
1.2917877171905639e-8
3.622417503602422e-8
6.225344753609844e-8
4.417084203413567e-8
3.923158995112484e-8
3.199554045019335e-8
2.320472275965165e-8
2.097709856716024e-8
3.2845952563758574e-8
1.406262588814489e-8
2.571509598856979e-9
2.4661653784593614e-10
9.554644738130429e-11
6.994146304986387e-10
2.628687356810515e-9
5.187665660167445e-9
7.617654492039068e-9
9.920578200507468e-9
1.2491484600417695e-8
1.5770704143033796e-8
8.581377785268816e-8
7.36933926709745e-8
5.841467762226945e-8
7.56283526792116e-8
1.3759803937236002e-7
1.4684797426417132e-7
1.0586412330917396e-7
1.2463457538626648e-7
3.632287677958256e-7
6.065571727641983e-7
3.60523429703487e-9
3.1794445471495742e-9
9.632328463540842e-8
1.6615177591366247e-8
3.878732385711728e-9
7.824166382748989e-10
3.8781377565157714e-10
2.98122016281748e-10
2.039687576245992e-11
1.8691348130519192e-11
1.5305706469653123e-10
1.0535076443580908e-11
5.578658284392974e-11
1.0905529952249209e-9
6.197796741786538e-10
6.976941483084851e-10
8.321730800874929e-10
9.508212125880186e-10
8.994021429158229e-10
6.878019072906807e-10
1.028752633808755e-9
4.682318133994587e-10
3.862732963454225e-10
4.4408013538172706e-10
5.125542392750752e-10
1.1301439881179243e-10
9.609157519178912e-10
2.773283703079224e-9
5.592404201396263e-9
6.796736239609556e-9
7.48603934656936e-9
4.961267724183365e-9
1.0581342631571394e-10
7.393438786354594e-12
4.545607693421785e-12
2.9286717121247157e-13
1.776714474960794e-13
3.408100256630195e-12
1.001270047538439e-11
6.5337646012568695e-12
8.79984224754146e-12
8.625905382311534e-12
6.843720004496594e-12
5.897903415415925e-12
6.487146690153964e-12
9.084637257061855e-12
1.426540016337742e-11
2.2757704140944116e-11
3.677204027028472e-11
4.82968283143004e-11
7.599984053039765e-11
8.257466162687142e-11
1.338086197478113e-10
2.46546039365955e-10
3.7431169686713315e-10
5.794352483428575e-10
9.96201283801866e-10
1.0780938003602693e-9
2.4866923500313185e-10
1.1289986257532975e-10
9.47624195670295e-11
1.0253152495194881e-10
2.047237503493297e-11
2.731526682703426e-12
9.3238920055065e-11
2.2771186115583645e-10
1.6113482611165658e-10
1.676412470276157e-10
1.9285826186256168e-10
2.3291394778596046e-10
2.8889313086091294e-10
3.62473931338622e-10
4.550582373980707e-10
5.677696169534349e-10
7.031489920741219e-10
8.570726482265731e-10
4.0781000605287057e-10
1.0513020546818893e-9
1.4678303213924296e-9
1.8482891205812694e-9
2.289708125441385e-9
2.825134662507987e-9
4.14240733569836e-9
3.418370394526509e-8
2.5937306624487628e-8
2.5923118761475633e-8
3.0904108204396274e-8
4.2888109397067425e-8
6.947865677347905e-8
9.007268443155744e-8
7.045315154673148e-8
6.400784664879149e-8
8.385572203093304e-8
2.714819941888344e-8
7.65232260042498e-9
2.6628860053099673e-9
5.281855377898153e-10
7.810041990211014e-11
2.412831534049473e-11
1.2233765334178265e-10
1.8976196296968944e-10
2.9354299060812233e-10
1.9846639389080617e-10
3.104232117723779e-11
2.2510762915454304e-10
5.978635812193501e-10
1.673152586775933e-9
7.84361439933364e-9
6.55122327108053e-9
4.3064783030135125e-9
4.160993683455423e-9
4.782764716703762e-9
6.123180085940275e-9
1.579667819359221e-8
3.75772670359925e-8
2.216761948625466e-8
1.7366530357828313e-8
1.754184515102937e-8
2.1436624111678648e-8
3.335688606050365e-8
7.463631642901168e-8
1.7798606681709316e-7
9.504513318528428e-8
1.584049560411765e-9
5.1807593242559825e-8
1.558658105647692e-8
3.8102089340790284e-8
3.541259877453198e-8
3.0652089132312635e-8
2.308567653291176e-8
2.5826981726347614e-8
1.7715395967165874e-8
2.979995197423651e-8
1.3736353419726446e-8
8.388312507015875e-9
9.274034941622475e-9
1.342033037909187e-8
5.702358637694307e-9
1.0109258857317291e-8
4.884131661370423e-9
6.817613665500777e-9
8.690807553474737e-9
9.671133144599281e-9
6.05670828462656e-8
7.608968595076646e-8
1.0141137985291087e-7
1.676612596657638e-7
3.109126865987152e-7
3.474077991855023e-7
3.247324611133116e-7
4.523753085058825e-7
1.4138583662869342e-6
1.8651472260652592e-6
1.36096836162926e-7
3.270276798877284e-8
8.628761790372072e-9
1.4361738865706018e-9
1.0001793049103922e-9
1.9247560442334753e-10
1.2770042075995476e-10
4.4550394940923044e-12
2.3998542410064313e-12
1.402137378922985e-11
3.550664104610504e-11
7.380246094274161e-11
3.535170057561907e-11
3.59569651993101e-11
4.5510795180146864e-11
3.085416638833972e-11
5.411623945877562e-11
9.431385677089039e-11
1.4410682472530718e-10
2.117399551850282e-10
2.7646824894060444e-10
4.5237849444428684e-10
6.577742243732631e-10
8.618746641184318e-10
1.153288946129517e-9
1.644679139243463e-9
2.7273885303724177e-9
7.700156830326532e-9
3.95324281735736e-9
6.696309903349932e-10
5.575612453863791e-11
1.2774465717162768e-11
3.3767091584457515e-12
1.2730733675923751e-13
2.4192294071714082e-14
2.593386455396196e-13
5.313084304689958e-12
3.1185184202150165e-12
3.811702197825312e-12
4.346487860314655e-12
5.082511249593658e-12
5.9276977288956335e-12
6.717895898010776e-12
6.945223667478882e-12
5.416621115410503e-12
2.374825164683593e-12
3.3404633777841825e-13
5.619359216341538e-13
1.121823732621558e-12
1.774669817152443e-12
2.676596269909213e-12
3.899053825673896e-12
7.778524311977809e-12
9.49380347482416e-12
1.5958739851984694e-11
2.780000703716437e-11
4.2282829857530425e-11
5.38465249764131e-11
6.446624775867738e-11
7.900771983262368e-11
1.0276156747427828e-10
1.460076969575675e-10
2.4197232738085355e-10
1.6609477836403022e-10
2.285431727248895e-10
6.788611720709106e-10
5.609288891292522e-9
8.468826419886508e-9
2.598385268297472e-9
1.0769946120856438e-9
4.603264685769802e-10
1.9433931641533787e-10
6.921494202191748e-11
3.750925243582637e-12
5.43744318410086e-11
6.745600333131134e-11
1.7047020554867385e-11
5.398663164206019e-11
1.1384350411946564e-10
1.6734935922236326e-10
2.2355825309758872e-10
2.900959683558257e-10
3.756543343477548e-10
3.325556067580617e-9
6.1873059531433676e-9
3.708591959150362e-9
3.909205079475784e-9
5.465802702557525e-9
9.75924131810719e-9
1.4232795059901523e-8
1.1953976300107197e-8
1.368163763774211e-8
2.773735938473311e-8
1.6538372170976992e-7
7.439628647365162e-8
3.625705152572862e-8
2.0581019822098352e-8
9.303914626285407e-9
3.5174534247385753e-9
1.6564185550725638e-9
3.7539090995661216e-10
1.3526392345328223e-10
9.156905174091644e-11
4.509933337368308e-11
1.3607571016333106e-12
6.935793341540554e-11
3.3950491871824884e-11
6.828760135476961e-12
4.9078857693374545e-11
2.9997108926052446e-10
9.871015811292517e-10
4.5157713388869387e-10
3.849576012231661e-10
1.4505324987402907e-9
3.973377053615035e-9
5.3215610113584375e-9
4.181772637324234e-9
3.796220080885603e-9
3.808728386786597e-9
4.052049608037982e-9
4.545342317371807e-9
5.450102413272495e-9
7.1263964438898065e-9
1.0167474913181555e-8
1.3224869616251097e-8
8.349916511991012e-9
6.546421105851199e-9
6.671290509751919e-9
9.903486069258867e-9
1.590863294760642e-8
1.0127496981397821e-8
4.289094019911995e-9
1.957019900218366e-9
9.540161889892241e-10
3.8105184486389026e-10
3.7137050059256746e-10
3.337994781350876e-9
3.000321646705583e-9
5.283524292112862e-10
4.315091479450304e-10
8.245453209830574e-10
1.0596057958547497e-9
1.2745710674903012e-9
1.5229826859729473e-9
9.597400004899167e-9
1.49855995252235e-8
9.624779748103963e-9
1.0524458097819945e-8
1.5429702868969093e-8
2.8402388251161055e-8
3.111125021978591e-8
2.516570337961369e-8
3.0550865929199014e-8
7.444657410293389e-8
1.4199315064385734e-6
7.373118108518039e-7
2.534016102121678e-7
6.595888614164298e-8
1.2567608071016868e-8
2.6787301009564e-9
6.8146804335144e-10
2.4218847148112435e-10
8.335602293155835e-11
1.8525082117668395e-11
1.1119764140539709e-11
1.0436865430862277e-13
6.83559536644375e-13
5.208401825001601e-11
2.3555183904730962e-11
4.939221112757711e-11
1.529239190039248e-10
5.667941562322459e-10
1.5795012982372396e-9
6.565238712656422e-10
5.67592252814636e-10
1.87309300400053e-9
5.377395990344363e-9
8.43625773416332e-9
6.631072173604167e-9
5.508637892896923e-9
5.21729454062057e-9
5.4767728991936656e-9
6.356614337154785e-9
8.1352332068631e-9
1.0125087505325564e-8
8.249789232101748e-9
6.075640886231341e-9
1.3170827016748333e-8
1.673968277757328e-8
2.396693999427137e-8
2.4783296045444677e-8
2.9229015812965492e-8
3.257934171375692e-8
2.0449290743069827e-8
1.386495111553757e-8
1.069609657671347e-8
9.831793892297837e-9
1.1743799308633966e-9
4.0233984110219446e-9
4.4536649278075875e-9
2.9547690432037553e-9
3.24751894565191e-10
1.3858774462530745e-9
2.391600829457489e-9
3.178894275159375e-9
3.966215878416323e-9
2.6210601945117752e-8
2.684237922228785e-8
2.061769695009451e-8
2.6110117041960624e-8
4.6877346100129295e-8
6.353540574735704e-8
4.7271385801553426e-8
5.3870779146556405e-8
1.3201545759183198e-7
9.793001775339586e-7
1.0297236093891397e-7
1.0929790037390506e-7
1.4695273636049992e-7
1.4107135502343102e-7
3.0864184239877283e-9
1.3868088820454409e-10
7.193702293666639e-12
1.9659261149936987e-11
7.247827652736048e-12
1.8098908173915727e-12
5.748848587661733e-12
1.2095283839889092e-11
7.713862986623673e-12
4.8735710527587094e-11
2.623343218000658e-10
5.755262778844183e-11
6.47097386814688e-11
9.853176989123641e-11
1.5295757698894799e-10
2.2697487664388157e-10
1.1085272416173166e-10
6.063032120285626e-11
6.13584461188263e-11
8.72067721039785e-11
8.849637819672899e-11
4.682122700142331e-11
8.594346332144909e-11
3.46794520910316e-10
6.728360870046597e-10
6.078578981907952e-10
5.5739564172840085e-9
1.1314373345134557e-8
8.919595414789106e-9
2.18551604121157e-9
1.5137838091757314e-9
2.5604526627518286e-11
2.707490515997948e-12
1.713080282005994e-12
3.4402163940195667e-10
3.3829533538658023e-10
4.5392724455344276e-10
6.624738712673613e-10
1.017858887663978e-9
2.51564030054637e-9
1.340708156652123e-9
9.87618813460577e-10
1.2451724753462017e-9
1.847260496822833e-9
2.842627696668077e-9
4.167315282216323e-9
5.199543791854205e-9
4.481245778007664e-9
2.8540285346137527e-9
4.7763897343916406e-9
1.6124739010645764e-9
2.30005670943384e-9
9.543465072107616e-9
3.222537689210866e-8
2.2001361645979634e-8
1.2871920881210653e-8
1.0189254000285676e-8
5.3744338597444374e-9
1.461275825570953e-10
2.507130437434196e-12
2.0085487878055914e-11
1.6821907325408845e-10
8.001300446754579e-11
3.174737840589239e-11
2.6758719093979573e-11
1.181479129819044e-11
8.641214240149476e-12
1.2913154954982855e-11
1.9622623524007432e-11
2.8774717246222036e-11
4.1746993398374675e-11
6.057935084644009e-11
8.823295780722015e-11
1.2910089995192961e-10
1.8970604307975001e-10
2.795266513396396e-10
4.1156231604977765e-10
6.013610058702636e-10
1.2643724492151884e-9
2.6229171067938997e-9
1.1745791296550458e-9
6.966733772034118e-10
4.990416795099871e-10
3.825445751087715e-10
2.8003046986879e-10
9.482535854515973e-11
1.821231562395022e-10
3.2316686138095834e-10
4.616062959798664e-10
3.452122689740552e-10
5.739620279603814e-10
4.92186771293738e-10
1.210774528452083e-10
6.857780689460219e-12
6.3609874780355365e-12
1.4641545827107178e-11
6.084312105066453e-11
4.1310840258571944e-10
1.7181972127335643e-10
1.8739851357938768e-10
3.261404686164372e-10
6.838042015744416e-10
1.899583274117874e-9
6.439391629341321e-9
2.6369717378156184e-9
2.05339933944252e-9
2.04825518678767e-9
2.3392080206279965e-9
2.9487276277697556e-9
1.2319542143744773e-8
2.5868284339651194e-8
1.3610345416688404e-8
1.1295936968267908e-8
1.201314709056617e-8
1.541971621043723e-8
2.4610149507743045e-8
4.3403402474267264e-8
5.518560529155009e-8
5.886197389630231e-8
2.9713018964498757e-8
2.2478165616023305e-9
1.6912492868449e-8
9.312139579505299e-9
2.578170086429348e-8
2.7683214293567438e-8
1.6297850178427917e-8
1.4955024281313656e-8
1.9563129364771664e-8
1.486760128113736e-8
4.892015933478515e-9
2.1305259789953924e-9
8.896697515884187e-10
2.5703798944437783e-10
2.891421356498225e-9
1.332201194848824e-8
4.727451655045467e-9
1.4086395164307987e-9
5.913839551582231e-10
1.5022563902187837e-9
3.994362105649579e-9
2.4623218657015576e-8
1.9403955358861372e-8
1.7962297661547553e-8
1.986422043066104e-8
2.4712669696818974e-8
3.46989626814765e-8
5.4365988100733964e-8
7.075758481425454e-8
5.9541169946971355e-8
5.2348162775546495e-8
5.884094113722062e-8
3.215575390151656e-8
1.5344526331063152e-8
5.349516424298974e-9
1.1906489440761528e-9
4.749583464123613e-10
3.19801430683301e-10
2.1953615158093704e-10
1.2458508643114099e-10
6.740087334326757e-11
6.673697449805495e-11
1.4329214275967535e-10
3.444998268097645e-10
9.149870793888085e-10
3.3606078844178357e-9
6.921313792966942e-9
3.507956709094406e-9
3.0593104951934487e-9
3.2766620946691762e-9
3.9636019824896895e-9
1.2473928426201795e-8
3.052263660658991e-8
1.9164215007070734e-8
1.494142608046566e-8
1.4839745827794229e-8
1.7377246674937746e-8
2.463394896144944e-8
4.580953092670174e-8
1.1144217956893246e-7
1.0469980881951155e-7
1.219368170823031e-8
4.041096161888276e-8
4.080391899010701e-8
2.3642747978198227e-8
1.71029604396082e-8
1.5805273170976872e-8
1.9353977874147566e-8
3.600779640012927e-8
5.087856003554351e-8
4.4283607645989385e-8
3.7948377792164947e-8
3.2541134711756415e-8
2.9777162346953878e-8
2.8715843217260874e-8
4.646470143664699e-8
9.475077077502254e-9
1.238164205895143e-9
2.049965826070436e-9
3.482461810550611e-9
3.9791989098041674e-9
4.927701162864517e-9
2.265070132877473e-8
5.797660248055728e-8
4.9243928546743e-8
4.696167886327628e-8
5.55982850803134e-8
8.182127268195084e-8
1.0817554476180731e-7
6.540632121170048e-8
4.100062897617889e-8
4.2805963533890555e-8
9.9680878572484e-8
9.92227399066111e-9
8.688154950539427e-10
1.178579393097535e-10
2.6158603345369683e-10
2.6913605248867627e-10
1.4268209511197484e-10
1.391129996006271e-10
2.473929804269734e-10
3.313993104406114e-10
5.189765429684979e-10
7.8644864690618e-10
2.538786754237026e-10
5.2917300709985446e-11
3.230992205025919e-10
1.0356829868784846e-9
6.023072149638962e-9
2.2323383828260063e-9
1.5564707181923089e-9
1.4595221386878748e-9
1.5749705900068906e-9
8.056430140299373e-9
2.334235300186405e-8
2.037412204776579e-8
1.581455956322926e-8
1.5333400608771153e-8
1.6794734192646454e-8
2.03767903248638e-8
2.8085164923078314e-8
4.644425001865641e-8
9.737996353491e-8
1.2874734152655578e-7
8.886570392375934e-8
4.8902814106848863e-8
2.845963904384095e-8
2.1535087223805694e-8
1.97094311408303e-8
1.976148113436072e-8
1.1795779687262258e-8
4.604951529021935e-9
2.244101324042948e-9
1.1581788183235218e-9
4.168246387280859e-10
4.5956298851384486e-10
2.6976231255986267e-9
2.0488871556443524e-9
9.794631858769745e-10
2.6028330603213735e-9
3.6277220880819464e-9
4.4304121570058985e-9
5.253111148294543e-9
1.872045707586827e-8
4.2366329364449034e-8
2.6796557604656887e-8
2.7551889239386435e-8
3.619206734201875e-8
5.900899544989161e-8
8.471476105405322e-8
6.356713431556432e-8
5.63017839277397e-8
7.812335778669196e-8
2.6914300646754386e-7
2.742495898175748e-7
7.705644385441518e-7
1.2022279963775883e-6
1.2054533999852776e-6
2.4744129991436684e-6
3.353954203330818e-7
2.9298717731071565e-8
3.616272039483303e-9
5.45433784030071e-10
8.926224183533467e-11
1.3718287276768344e-11
4.379709336282093e-12
6.509561542615793e-12
8.000153588113705e-13
2.0512556288259282e-12
4.8446353322785895e-11
1.988539756890175e-11
2.976662206368399e-11
1.3838560699277277e-10
1.371595831925176e-9
3.9888821598050434e-10
1.508792575761513e-9
4.590222999677838e-9
9.183610679845532e-9
1.1976024206532803e-8
1.289281819692022e-8
1.3484052299554196e-8
1.477181176428273e-8
1.8127540795203723e-8
2.4373132070875758e-8
7.720884385184963e-9
1.3579179013537254e-8
3.060593571711045e-8
2.8321893627373173e-8
2.8029109647489095e-8
2.9038674542153954e-8
2.5335903303046155e-8
2.4270202935935037e-8
4.248975759874924e-8
1.2868039073067822e-8
3.439845538736732e-9
1.0470250898267887e-9
3.5122321530539984e-10
4.121382205380352e-10
1.117004030828768e-9
2.5670245099893738e-9
4.638635600830696e-9
6.977827840646808e-9
9.437688558264973e-9
1.2144294204390149e-8
1.534064383342118e-8
7.344581744128355e-8
6.447396952175942e-8
5.0956156272575725e-8
6.545730684127225e-8
1.1684949008867775e-7
1.2448943912424655e-7
8.638667479427563e-8
9.738853742632709e-8
2.678717838850829e-7
4.1085702629281667e-7
1.2603721329054918e-8
1.4776881868512757e-8
1.1668868669040292e-8
1.0061835646361596e-8
3.0190192081132413e-9
8.545214792422199e-10
8.224921268004675e-10
4.9632078691506815e-11
3.8490089704279733e-11
5.372972038574495e-12
6.75267421758455e-12
6.847308753917403e-12
1.0280311287868756e-11
2.0951686408574755e-10
1.0381765373791417e-10
1.5744425021544008e-10
2.418358266069606e-10
3.55241270970555e-10
5.118212685371701e-10
7.254817656203264e-10
9.937678056235192e-10
8.466564409179323e-10
7.498379872833366e-10
6.030893150939743e-10
6.382610847545041e-10
8.281871081182895e-10
1.2440879938641355e-9
2.0390914312364537e-9
2.0365990384427093e-9
8.841677264581971e-11
4.166950133571971e-9
7.775904317894142e-9
6.477590186054598e-10
4.2086850138968277e-10
2.160901327860247e-12
2.199726488041955e-13
4.460508468381264e-14
1.6911979284505388e-12
7.702703133763814e-12
1.456180501588762e-11
1.6534934639569188e-11
7.453959766324961e-12
3.52736179928037e-11
6.495385774410581e-11
7.673943402106893e-11
1.0065130539692243e-10
2.8741867011357784e-10
3.825817574746264e-10
4.5664306039885193e-10
5.207220642210453e-10
5.805369820219998e-10
2.60779873454453e-10
1.479635881146e-10
1.6914072929250792e-10
1.8577194894869097e-10
1.5013956269848855e-10
4.5699035376962755e-11
5.646372434922242e-10
3.548059351804309e-10
6.937919342436744e-9
5.147546707978822e-8
7.52776979594515e-8
6.068837828190605e-8
2.9629408735619707e-8
8.376179056565347e-8
2.544052464334309e-8
4.601848731338632e-9
7.46201911194768e-10
3.0117575921584014e-10
2.266452643632925e-10
2.2768704282613824e-10
2.761206146046797e-10
3.6368750507839476e-10
4.88598802725718e-10
6.536319347997182e-10
8.63250711397211e-10
1.1211209979299483e-9
1.4272614092769924e-9
1.7755173138985507e-9
2.1713871716966362e-9
2.774671811579427e-9
2.0926086732766907e-9
1.7464344829813207e-9
1.1763429753898982e-9
1.8774170820017478e-10
1.4499401936157125e-10
3.309283288548762e-10
1.2299520201259924e-9
1.0348369251122848e-9
4.088309413985025e-10
5.1969550407790434e-11
1.467267919007859e-10
1.1972477186110716e-10
2.797432228441025e-10
1.6901446016900562e-10
7.871556851735276e-11
1.9988172901971432e-11
7.22037191016521e-13
1.1826755268350054e-11
4.870049746643873e-11
1.2836623814952456e-10
3.065668352641093e-10
1.0164970848007799e-9
1.1791197683101295e-9
1.759421203092854e-9
4.0675433148050924e-9
1.4908653493467756e-8
5.9347646949104645e-9
4.288892307115169e-9
3.960966928728466e-9
4.0977432231762125e-9
4.526990360949133e-9
5.228028141108049e-9
1.5540462209450417e-8
5.798564572344164e-8
3.973349682008934e-8
4.0556014429406986e-8
5.082517778905821e-8
7.688880815667183e-8
1.2696030408171616e-7
1.1750467154934265e-7
9.397931407390538e-8
1.0594809011277878e-7
1.918568279935557e-7
1.0715571042473016e-7
2.9288760407452644e-8
7.74850671265611e-9
2.8219726095745427e-9
5.21099760803143e-10
6.102577183819544e-11
2.5469239668428375e-11
8.85467186004245e-11
1.8314123996860298e-10
2.6252564813706697e-10
1.0248132607732577e-10
7.193535367112969e-11
3.1596148038726625e-10
9.237049968537e-10
3.4561018669849068e-9
1.2631626849027803e-8
5.5306777155802685e-9
4.610146875437927e-9
4.694989898149724e-9
5.255202275413023e-9
1.4537362017836923e-8
4.759877461568689e-8
3.9438561929337196e-8
3.1287562153653e-8
3.068604521597048e-8
3.4507010763925776e-8
4.579721202546455e-8
8.554200074570225e-8
1.2678453237999018e-7
5.669862294396641e-9
1.985518040122718e-7
1.8529095382447959e-7
1.0558430083984105e-7
4.942080843898708e-8
2.4570230702869318e-8
1.4070693673809186e-8
1.2876301483040237e-8
1.5588173318290324e-8
8.266635928912289e-9
3.924687913256688e-9
2.18437072673694e-9
2.526653003549479e-9
7.04597935832935e-9
7.358362494678954e-9
1.0616494595360678e-8
2.655001593642056e-8
1.5923876425708181e-9
8.792702266295526e-9
1.737690093556286e-8
2.920058112389744e-8
1.502319119375767e-7
1.4553475242731556e-7
1.8118983047780542e-7
2.9386562495023023e-7
4.425636781914378e-7
3.425418565704283e-7
2.529994952586012e-7
1.6544169109772004e-7
1.7032936687488145e-7
2.3083157806020495e-7
7.742657956391124e-7
1.357001656602831e-7
6.581392974090907e-8
3.926676475459717e-8
5.602932836313518e-9
3.2243507802213234e-9
4.438223989574027e-11
2.5893992350465906e-12
9.473717885078623e-12
4.0094908781579267e-11
3.4317983277663545e-11
2.0218320489844693e-11
1.9750802984483204e-11
2.7268426945508323e-11
4.389045565365591e-11
7.3303271712992e-11
1.2064315800737725e-10
1.8917828226901518e-10
2.739601683022813e-10
3.5123283097915916e-10
3.6403000396249497e-10
8.508553680305454e-10
1.2068018211984156e-9
1.7023870668067591e-9
2.239630488989078e-9
2.361338567695585e-9
1.6862244678717138e-9
1.568992722301758e-10
1.5443963907076758e-9
1.400291698140308e-9
2.4535502808125283e-10
5.957983962476731e-11
1.171669953849404e-12
5.863640910700141e-14
3.781114360545553e-13
9.747666016454773e-13
5.114174644495374e-12
1.2788970550928388e-12
8.275958718610687e-13
8.389568530716855e-13
2.0434612651485756e-12
3.099466996981359e-12
4.0925213075433916e-12
5.133079169058579e-12
6.323903259454048e-12
7.749565668645254e-12
9.493585409958023e-12
1.1651630852615213e-11
1.4340828570694215e-11
1.7708626378198858e-11
2.1943405452216353e-11
2.728870741553902e-11
3.591767405706387e-11
8.30400950264997e-11
1.479676795264071e-10
2.3141634408173974e-10
3.3945621983880064e-10
4.828998014817496e-10
6.771889629056384e-10
9.42786937385203e-10
1.3047256660263778e-9
1.7884612972397976e-9
2.4042622381721238e-9
8.222624642208925e-10
5.823020391167318e-10
3.8766042069265695e-10
1.2778459112380312e-9
1.4474076416629772e-9
1.1113465584172206e-9
1.0624250711085748e-9
1.0883036030590073e-9
1.1395860161797307e-9
1.1847810227835303e-9
1.1756042514958507e-9
1.0245758509235553e-9
6.570521182972084e-10
1.9993168351551656e-10
1.5837411664505541e-10
4.2495992079969475e-10
6.71753466077183e-10
9.527063227256373e-10
1.3158799226088673e-9
1.831113815469529e-9
1.0699655704348302e-8
2.0189723429616668e-8
1.1371364261335191e-8
1.1279495276923592e-8
1.476477028714107e-8
2.4664947709356668e-8
3.9575305977545124e-8
3.5393621324029576e-8
4.036938635397783e-8
7.22709285482451e-8
8.820161733734537e-8
5.433166335481296e-8
5.192115093033252e-8
3.929298480197171e-8
3.090803344945261e-8
2.9531805285556277e-8
9.646929020443831e-9
2.34541497828941e-9
9.963568395017044e-10
6.111403320931749e-10
4.826103109451115e-10
2.384497842967207e-10
7.042307332110717e-11
1.8750620958234992e-10
2.79734090518989e-10
2.878922993841706e-10
5.247325142090268e-10
1.2362631032897775e-9
1.0422764551022264e-9
1.051619591749272e-9
2.980328843261735e-9
1.1122200437306345e-8
1.4408545868877054e-8
1.2080565257680498e-8
1.1810495164932978e-8
1.254181519926376e-8
1.3920326123211014e-8
1.60123161656091e-8
1.9202071380560844e-8
2.431566434210836e-8
3.295175665199586e-8
4.779606768839936e-8
2.3359363418812563e-8
1.6734746957717468e-8
1.482147222289546e-8
1.1413141147693603e-8
9.040067980204513e-9
7.753437020554681e-9
3.246374800777965e-9
1.2834698688789204e-9
5.342118994819037e-10
1.2036216965700711e-10
1.990406732946189e-10
8.230071908378093e-11
4.290042719709963e-9
3.673692052714084e-9
3.4670164439406497e-9
3.5600772450114945e-9
3.8869666160468725e-9
4.474542321059842e-9
5.41562278619264e-9
2.712742956610104e-8
4.509135788982639e-8
2.6041913626261917e-8
2.6005639188032882e-8
3.4241304739495814e-8
5.7345124275547595e-8
8.176954225834303e-8
6.649591737735055e-8
7.152779828858706e-8
1.1082315620969223e-7
1.3916398160973447e-7
9.25242535196758e-8
8.786016656599822e-8
6.092645841949592e-8
3.719837536668436e-8
2.6625779564668475e-8
1.1388011101711307e-8
2.0405175737905113e-9
6.617817499814765e-10
3.836722950624852e-10
3.0228396197498033e-10
2.0052450090330417e-10
4.4042607136809175e-11
1.174120907955051e-10
1.3137725000592413e-10
2.0896218807614852e-11
1.0297463268333866e-9
2.7613480686493618e-9
1.8599177888479715e-9
1.7821390202816074e-9
1.903630245521323e-9
5.525735349558626e-9
2.01285727180529e-8
2.5778855332946965e-8
2.1160403625702214e-8
2.0318215661062922e-8
2.1268852313366614e-8
2.3504270491961325e-8
2.7545862915912938e-8
3.544623250113945e-8
5.5482335444712326e-8
1.4280907550015517e-7
6.293854642682128e-8
3.271485349498828e-8
2.3316551454178787e-8
1.868504226863549e-8
1.67406737549765e-8
1.3048257911787631e-8
5.696144176725251e-9
2.865796129134157e-9
1.6453427378917708e-9
9.875149924105002e-10
6.799763055207815e-10
1.151775923346994e-9
7.41576969300627e-9
6.450862122002111e-9
6.83084859943108e-9
7.47559724818788e-9
8.286498040482106e-9
9.478854818033553e-9
1.1291005724581846e-8
1.4051347594486318e-8
5.7247735727575026e-8
7.650857397197504e-8
4.9263500293233644e-8
5.351150807382767e-8
7.900391441764473e-8
1.3734479310014342e-7
1.1729925344283615e-7
9.914769449691852e-8
1.3153814724242435e-7
1.6543469144166097e-7
2.6754443660007644e-7
4.827191343449243e-7
9.73613354160669e-7
3.357538338942339e-6
1.416194265526607e-6
5.706997283760078e-7
2.965795801338177e-7
1.7059553356654942e-7
5.583214508542008e-8
5.228776467097173e-9
1.0215549730185798e-9
1.223200393245107e-10
4.995164650379258e-11
4.7584726101537034e-11
5.875985023743206e-12
3.920114687423802e-12
2.2904018152897876e-11
3.3205641800598606e-11
1.270094278405824e-11
1.1928918781199532e-9
2.182761915535319e-9
6.906663865217916e-9
1.264207940213747e-8
1.607740599582371e-8
1.6644867679933472e-8
1.8153020115122286e-8
2.142187190703392e-8
2.653758493051817e-8
2.674570955853302e-8
1.2809455703107605e-8
2.5574144857078025e-9
3.2386481911385217e-9
6.321213244241185e-9
4.6668989644612626e-9
1.05843787588023e-9
3.776883134866626e-10
4.1505243323177956e-10
7.340390660664811e-10
1.682495785111932e-9
4.385235384377625e-9
1.633694465212688e-8
1.9447488593122985e-8
1.133274276256467e-8
9.245557312342827e-9
8.563463098790112e-9
8.467128586764424e-9
8.655000958180386e-9
8.657193794478104e-9
7.198451638749452e-9
2.6751527282134315e-9
1.8082564756795622e-9
3.3214038604242555e-9
1.9614949315149564e-8
1.878984881730061e-8
2.495961459562801e-8
4.377836588244057e-8
5.902336910880709e-8
4.102102315357681e-8
4.25816278256304e-8
9.365455741875735e-8
1.576778884274137e-6
1.3024307944140484e-7
7.534208397598458e-8
3.2775662818404034e-8
1.2591486574155478e-8
2.029666757842619e-11
1.029116012680323e-10
4.573619262044494e-11
2.338830418502208e-11
6.476113858066879e-12
3.627843323232639e-12
5.133043875454466e-12
3.5384911949187346e-12
1.8492060637588684e-12
9.348113413471646e-12
7.73337758502806e-12
5.334214178700697e-12
1.1270999469869993e-11
3.5784316351993897e-11
1.0129351061448672e-10
2.2778188098724124e-10
4.185475387326926e-10
1.775513397888578e-10
9.167415425948722e-11
9.546210994108938e-11
1.2108511733451438e-10
7.463659389642579e-11
8.317397156735897e-12
2.1483657842506098e-10
3.649877238783905e-10
2.782823428178626e-10
7.991839161520919e-9
4.183307118353991e-8
4.1372539164287914e-8
3.635382539702065e-9
2.2392521834198305e-10
1.0512350238562587e-11
3.3878153024061385e-12
2.949544261089361e-11
5.125733858509912e-10
5.93010093171088e-10
4.494538587700689e-10
6.40868607387835e-10
7.199293932116765e-10
3.392469807390253e-10
3.936028374522726e-10
5.799049774865407e-10
9.171499511766593e-10
1.475686608775053e-9
2.3070868625706733e-9
3.260837234507895e-9
4.031091097008923e-9
4.2717321582988516e-9
1.9432657216830164e-9
2.498696856505358e-9
4.484606752638876e-9
1.105276347416146e-8
1.661630795333554e-8
1.2074451400718351e-8
5.495101368859142e-9
9.491775212471918e-9
2.6316437423192634e-9
8.79177585842716e-11
8.118840437837667e-12
5.262468074521549e-12
2.520349888792468e-11
1.2061777513742394e-10
3.994932683153704e-11
2.8313982088885273e-11
1.0861022155438708e-11
7.797567022584411e-12
1.139751032934002e-11
1.702096880180329e-11
2.4674935866990307e-11
3.5528139361264e-11
5.1293220955327584e-11
7.445141238212937e-11
1.0868765575518808e-10
1.594901318195854e-10
2.348818241601953e-10
3.459950838422291e-10
5.06466516253794e-10
7.282932366565453e-10
1.4367973273253997e-9
2.903156131229756e-9
1.207152629156515e-9
6.248325649060066e-10
3.584395331085918e-10
1.6531454492302175e-10
5.909865110978059e-11
4.38548400529111e-10
7.33262181383296e-10
7.444392378200751e-10
8.398200865942432e-10
1.292464145422692e-9
1.1259669693935846e-10
2.742945255188959e-10
3.9648285530701363e-10
3.112185798873964e-10
3.5369850089823175e-11
3.041156923060296e-12
6.9088136207266464e-12
1.599957193401687e-11
1.3695044764744777e-10
1.0755067201735712e-10
9.095910607232787e-11
1.6285958133603866e-10
3.664575715955509e-10
1.0006896452739783e-9
5.092823545247882e-9
1.8697350490734997e-9
1.428515087986397e-9
1.4716962733787689e-9
1.7822049091480818e-9
7.0938207831834e-9
1.5643359318660427e-8
1.0770255176155303e-8
7.961570151981817e-9
7.518895721430356e-9
8.29897843381286e-9
1.0844927919215944e-8
1.796723373017671e-8
4.0474603017703133e-8
7.294247231650666e-8
4.214931558940819e-8
2.230710759343496e-9
1.1346965018955854e-8
1.4585804660538268e-8
4.148328290575682e-9
1.301005922381667e-8
3.691752359964069e-8
4.588905449615954e-8
3.833603787999251e-8
3.2606384707706864e-8
1.5590403506716787e-8
8.472350002753766e-9
5.491859587962467e-9
1.8597758910982808e-9
9.042317460233485e-9
7.131745862097724e-9
6.2206556309636965e-9
4.1337834728068175e-9
6.548111569365278e-10
1.5044076961189906e-9
2.6754939183529088e-9
6.578167256850979e-9
2.8233597527460956e-8
2.0348408854299344e-8
2.2044799409077892e-8
3.0084885306458725e-8
5.1255786743870585e-8
6.849531058233463e-8
