# Supplementary material for: Observability and Controllability of Nonlinear Networks: The Role of Symmetry
Source: Phys Rev X. Author manuscript; Available in PMC 2018 Nov 13. (PMC6234006; doi:10.1103/PhysRevX.5.011005)
Supplement: Code Archive [file NIHMS982008-supplement-Code_Archive.zip › MathematicaData/FNObsDELTAHetN2M1ChaosK3IC1]

1.4098306656875884e-7
9.780549675747923e-7
1.7462829502729895e-7
2.458036524414932e-8
5.302690868308172e-9
1.2615273842976902e-8
1.6353727424759982e-8
5.528896441373041e-9
1.1170989933763906e-9
7.425272043309287e-10
8.993782333548789e-10
1.2145364230408313e-9
1.3260671525522729e-9
2.006078961506452e-9
5.163311964717656e-9
1.2287927249889818e-8
2.501697582757233e-8
4.4244770270787615e-8
6.247807154247512e-8
4.225662987197318e-8
2.2606673828501508e-8
1.8991184869973703e-8
7.111766244123764e-8
1.8093914462549792e-8
1.124733820276342e-8
1.1205473197292215e-10
9.031536063830235e-13
1.1415604793910127e-13
9.80831498487001e-13
2.6545136854750885e-13
1.7995587919666213e-13
6.81978492433602e-13
5.437509663825837e-13
6.174644478679343e-13
7.555426818239166e-13
9.462399280450146e-13
1.196464397837753e-12
1.5208475338147061e-12
1.940309402773058e-12
2.48273499827553e-12
3.1844871713514742e-12
4.0924029055675135e-12
1.1985590583883788e-11
1.6953201336108156e-11
4.703391567852698e-12
0.
2.8129648683398585e-12
5.52230217268126e-12
8.88018870277603e-12
1.3447835418980086e-11
1.9863696102857367e-11
2.887121558155422e-11
4.1195889938085385e-11
5.72374596584534e-11
7.671608920763722e-11
9.871945704965405e-11
1.223748901909977e-10
1.4753723596209654e-10
1.7487301040117402e-10
2.0555520642007747e-10
2.410132986686463e-10
2.8287344747516223e-10
2.8020512278223593e-10
2.796319248136756e-9
7.182986030098231e-9
7.499631241855078e-9
7.407605090534437e-9
7.826899338795582e-9
8.569566746948767e-9
9.530704906140256e-9
1.0679960704027618e-8
1.2028548307449739e-8
1.3608399131962667e-8
9.780438276372155e-9
7.612722666915475e-9
6.4437919906139125e-9
5.147763059768999e-9
2.011317833863104e-9
6.047511203425581e-10
2.0131763073520834e-10
9.960224146208746e-11
2.1358305016391221e-10
8.190785672857624e-10
3.6722924797668304e-9
6.854463103303517e-9
4.0849680266951115e-9
3.543418412320596e-9
3.6615945102479404e-9
4.255785775424838e-9
5.479454133151821e-9
7.852389442370469e-9
1.2786695615722053e-8
2.3760845576153168e-8
2.5225893447610206e-8
1.3181569283439459e-8
7.290142894773918e-9
7.2973270550368524e-9
1.1121704605894954e-8
1.6802920922398338e-8
1.5267844899213427e-8
2.798489687967159e-8
4.676347589926595e-8
1.2527626537911932e-7
2.4624368637669257e-8
1.6879935102976838e-8
1.1680658684069657e-8
1.543870950678941e-8
5.5119361157576634e-8
3.199939276313365e-7
5.139763907099634e-7
4.4930645507801755e-7
3.036240520762658e-7
7.597232869591603e-8
2.384575247883798e-8
1.3737597939816552e-8
1.658227883786148e-8
2.0565094523973426e-8
1.330933957632946e-8
2.0543759839957987e-8
1.922489130122345e-8
6.27465239291799e-9
2.4237605737776866e-8
1.7836306726259046e-8
7.273690572612191e-10
1.1431025188940032e-9
2.159467618482482e-9
2.845426633642429e-9
3.2050675455225777e-9
3.503978519125119e-9
3.89835944422827e-9
4.446653494863805e-9
5.197486439044381e-9
6.2183754231062204e-9
7.603942038941338e-9
9.461240198677925e-9
2.0236079044529636e-8
1.2735574969571517e-8
4.1879347395645995e-8
4.2784320703269305e-8
6.821051380640637e-10
5.425129253792031e-9
6.758424292455237e-12
5.556976975049911e-13
2.545507740562722e-13
7.23929017745516e-12
3.5868514283082824e-13
3.0237160870769443e-13
1.1307516498023202e-13
4.871728636065688e-14
5.344515466704344e-14
7.605217481688242e-14
1.0768534489369696e-13
1.5094938252897834e-13
2.1110238083485375e-13
2.9741542630602136e-12
2.580883618514719e-12
3.0487181911013648e-12
3.824450188126364e-12
4.882220053790504e-12
6.27003281473934e-12
8.06553181195567e-12
1.0365198919884163e-11
1.3274237195489991e-11
1.6885211829616373e-11
2.1231208906717466e-11
2.8282915335886146e-11
9.926129263783421e-11
1.0962074956397876e-10
2.152159767739363e-11
1.1008647519018006e-11
3.393214019974492e-11
5.555198334567834e-11
7.776436116554463e-11
1.0045301235289687e-10
1.2365151936836008e-10
1.4804811685277133e-10
1.7478641420297279e-10
2.052154431229527e-10
2.408106158366216e-10
2.8323592621364326e-10
3.344932828720777e-10
3.971498124797161e-10
4.746784441262735e-10
5.719920239726651e-10
6.963181839514734e-10
4.833412200695903e-9
1.7063674909634358e-8
1.599174691304717e-8
1.3418370469744888e-8
1.3897110074155497e-8
1.6038056606471807e-8
2.004073004391178e-8
2.715537628236058e-8
4.0107998632955624e-8
6.054375652578059e-8
7.291097934712285e-8
4.6612482983386116e-8
2.3789011964880154e-8
1.2916774394658526e-8
7.779850631758918e-9
5.564975020819542e-9
4.786357347205841e-9
3.592355985695058e-9
1.301557998346788e-9
5.187969860695801e-10
2.7106969604261583e-10
2.699173610536105e-10
7.305385640142576e-10
3.076228623929285e-9
1.0351906863049954e-8
5.345619994814373e-9
4.4141123404765986e-9
4.410986875456694e-9
4.90385894524502e-9
5.906901601475241e-9
7.658586215117655e-9
2.7049176258515315e-8
3.514628331676513e-8
1.8485267738328152e-8
1.7004867722931953e-8
2.0539958025552576e-8
3.1507000388805486e-8
4.4070452926411444e-8
3.620350846372095e-8
3.91275384775921e-8
6.310513383048641e-8
7.850773691783503e-8
1.05927081765533e-8
4.489440717516676e-9
2.092063334977118e-8
2.724263691091819e-8
3.063077339564099e-8
1.698603255326489e-8
6.940811015060917e-9
3.3987054705127883e-9
2.13640926559111e-9
1.740074463658055e-9
9.485207772468078e-10
6.30621601020993e-11
2.8391750975243364e-10
7.564572498048645e-10
1.5655433933102562e-9
2.9817830679827694e-9
3.014954958499965e-10
6.576225889897762e-10
7.725072931475743e-10
2.54188070346237e-9
1.099534676486587e-8
1.4441262964327556e-8
1.2482258904030865e-8
1.2601900101840372e-8
1.3843104139835098e-8
1.5940587228727084e-8
1.9033297508954815e-8
2.3551262459507007e-8
3.0284224281489205e-8
4.046563205478333e-8
5.50968448774008e-8
2.795417035336319e-8
1.5636132498435414e-8
9.267854995031496e-9
6.3641892696877505e-9
5.272931925643038e-9
4.2241623629521735e-9
1.5573365431291e-9
5.572210989865066e-10
2.346511051335616e-10
1.64987241589433e-10
4.770810126081941e-10
2.2777622554371062e-9
1.0726377102684822e-8
5.487587166422489e-9
4.430861959744292e-9
4.375881589571643e-9
4.813839350699821e-9
5.730788134464367e-9
7.324402903754727e-9
2.6736279873388025e-8
3.673902962986034e-8
1.940544779778791e-8
1.7857723177410734e-8
2.1492455415134227e-8
3.271373043018731e-8
4.747638951469822e-8
3.958387442937596e-8
4.130893903774297e-8
6.306453852011927e-8
7.245585429750906e-8
1.0342380242530463e-9
1.2186312250593573e-8
2.8544826914626854e-8
3.096753692579038e-8
3.258149633642659e-8
1.5533883039820102e-8
5.9875766115402774e-9
3.1352771801138897e-9
2.0626083364730754e-9
1.7339868227672087e-9
7.438745310253097e-10
4.6990230464018335e-12
3.5097058179236564e-10
8.445014443473004e-10
1.5411426780848135e-9
2.2130307228041667e-9
5.796916587595541e-10
8.058419301593107e-10
9.057771800441059e-10
1.0215199776431926e-9
4.6520626630163555e-9
1.7223549619153435e-8
1.830037569986462e-8
1.5462294935157856e-8
1.5753417850735847e-8
1.764814048241962e-8
2.1022740271031156e-8
2.6490180206773867e-8
3.550500039020735e-8
5.0642715036592396e-8
7.277184763260787e-8
3.7049240598333486e-8
2.1555871957066656e-8
1.2951413246090845e-8
8.52704405312735e-9
6.68659276143424e-9
5.982527723439517e-9
2.9266743834055128e-9
1.07567512276837e-9
5.091296522480678e-10
3.540351234991698e-10
5.369798200618165e-10
1.640261488594624e-9
7.764323900080743e-9
9.288287409670176e-9
6.0427734336790495e-9
5.4640028599578345e-9
5.7208116299756985e-9
6.582256164031555e-9
8.186900012843673e-9
1.0989521288197205e-8
3.5448081316552336e-8
3.88518205025665e-8
2.1097868993940743e-8
2.00826955969956e-8
2.553920569819833e-8
4.1442024241176726e-8
4.7795554443444184e-8
3.940591458073884e-8
5.004103657812479e-8
9.301091218581029e-8
1.5596232157370693e-7
4.846570847457169e-8
6.382322412690165e-8
1.490156061294611e-8
2.5680927847507425e-8
2.89243425891718e-8
3.3859007752250845e-8
1.7895522951380842e-8
5.496273235736691e-9
2.533114706017314e-9
1.4993030162660393e-9
1.1846333849128521e-9
4.1252015214232503e-10
1.7386819986489422e-10
5.168756439483888e-10
1.084823107596156e-9
1.9179718791197e-9
1.088028909551108e-9
5.407354621703661e-10
7.301774008998221e-10
1.6301009488200437e-9
8.880606099427112e-9
1.550636623459041e-8
1.4120471062652279e-8
1.4000136432811596e-8
1.4976674902849792e-8
1.6619407520408902e-8
1.8813415817548734e-8
2.1608092185080296e-8
2.5153603144419945e-8
2.968479623308914e-8
3.552276872369485e-8
2.308393969407547e-8
1.537505539571427e-8
1.0493876876367107e-8
8.419167120723524e-9
7.112083560955418e-9
2.8970586326784466e-9
1.0387232912412638e-9
4.473648841139669e-10
2.5960909067424285e-10
4.1953090668589133e-10
1.6514402021669654e-9
9.73321272139383e-9
7.846706249029231e-9
5.7480474931116095e-9
5.434177347061565e-9
5.807660895924028e-9
6.75223542644417e-9
8.440810135415625e-9
1.1346999082483819e-8
3.728688111844263e-8
3.948316000150819e-8
2.1858416547941223e-8
2.1160648748749723e-8
2.749621675049029e-8
4.524065695660273e-8
4.8508504720435855e-8
4.0251787607051834e-8
5.284283335683855e-8
1.0226771951372359e-7
2.65428974192992e-7
6.48907303640039e-8
7.418558924234189e-8
6.708161422658993e-9
3.5106688471717616e-8
3.080206633858929e-8
3.255181044575199e-8
2.3563334202842945e-8
4.9586387731625905e-9
1.895367959905206e-9
1.0840317274929015e-9
7.412906334385058e-10
3.4507139901964147e-10
2.0196833950663862e-10
4.5473836890575e-10
7.374859458765382e-10
9.714083186042628e-10
8.798930361693129e-10
6.323290153126554e-10
7.230632145234674e-10
7.929654043191322e-10
2.4814807631781897e-9
1.0922139281240002e-8
1.8366679819805555e-8
1.627562579305255e-8
1.593690954813952e-8
1.6948336735177583e-8
1.8761235255048705e-8
2.123725571036128e-8
2.4457753821962083e-8
2.8668797994837108e-8
3.4296736217206645e-8
2.5578000366604005e-8
2.0048654007999788e-8
1.5132217930134585e-8
1.29265299537886e-8
1.030236376748335e-8
4.050978781586888e-9
1.6323939054251697e-9
8.359870370464169e-10
5.929396307161575e-10
7.920005925324026e-10
2.2048243589165293e-9
1.0977214925530546e-8
9.866186601078917e-9
7.0862808961098274e-9
6.6160629961254866e-9
7.004081228399798e-9
8.083364438063344e-9
1.0048955347509923e-8
1.3457472267247004e-8
1.957109162346108e-8
5.301116895070928e-8
3.839376109151471e-8
2.2722328645249505e-8
2.343053496245288e-8
3.368845577676535e-8
5.2015738457577644e-8
3.9779305546320855e-8
3.972613613960746e-8
7.380849276579634e-8
2.459921562741745e-7
1.2697028102224514e-7
1.077964917853497e-8
2.7648918143975336e-7
4.4837016328553284e-7
5.608597083053919e-7
2.9223463212297885e-7
3.234264826094437e-6
5.422084711087262e-7
2.2821333364375107e-7
4.254550512398698e-8
5.475430196045549e-9
1.0108633934561004e-9
2.873188659850336e-10
2.0830128605518355e-11
2.428585585027177e-11
3.801150611739675e-11
3.8236195291023074e-11
4.4389429266105865e-11
4.524723091489949e-12
1.0328882532288655e-11
1.9911690323680425e-11
1.2232961217712592e-9
3.43579054868682e-9
6.931100668156414e-9
1.0377081008913581e-8
1.2482970912936594e-8
1.353951162899863e-8
1.4215332465593858e-8
1.4866562996263023e-8
1.5624467983308758e-8
1.6525975525201228e-8
1.7573090903382013e-8
2.5676668056501093e-8
1.8499058384364286e-8
7.492323811064135e-9
3.6769158849134988e-9
2.1544755557626816e-9
1.4318799550938663e-9
1.0791670256369803e-9
9.846474791419682e-11
1.631261889163344e-10
6.611403863431014e-10
1.2671923026171014e-9
1.8443269385241363e-9
2.387530096176317e-9
2.9930374413717405e-9
3.787730626052855e-9
4.9409479750846625e-9
6.739178774795549e-9
9.751459097126818e-9
1.5246627038170406e-8
4.339308101496568e-8
3.15366690589306e-8
1.828555605889339e-8
1.8668084746740963e-8
2.6670456855722737e-8
4.0052978823805836e-8
2.962389537113426e-8
2.9341330987781163e-8
5.6217614436443795e-8
2.2949321107047462e-7
8.470758154992847e-8
2.0727716277761603e-8
2.049003053148258e-7
2.864237312139597e-7
3.0100904010670787e-7
2.993117126884539e-7
5.356613175260994e-7
9.232040036499919e-7
8.429139473841325e-7
1.795047103077726e-7
1.810550211046199e-8
2.195564501073295e-9
2.906386235065145e-10
4.612270973494153e-11
9.682356888582962e-12
3.6615119696387556e-11
5.725509151690621e-12
3.6053472972990613e-12
3.9068102758671015e-12
1.0747499610451038e-12
7.409307270283912e-12
5.066315157010822e-12
6.019179822112002e-10
1.8086896698013535e-9
3.873315298913155e-9
6.3041772619033375e-9
8.267908191292684e-9
9.408237610438412e-9
9.986471930312158e-9
1.0358555941697066e-8
1.0729641471389044e-8
1.1186805056379575e-8
1.6442480784019235e-8
9.171621967373098e-9
4.672504782757082e-9
2.7668471455976457e-9
1.999535660814308e-9
2.06244014987412e-9
1.669677835269445e-9
2.4386487725151286e-10
2.2969303203846643e-10
4.5095658591082315e-10
7.621104146044309e-10
1.0808839399983527e-9
1.3981457055594135e-9
1.7666164666730368e-9
2.267334660675269e-9
3.020912210639012e-9
4.248577308068878e-9
6.429347457398036e-9
1.0754577403443844e-8
2.0307762778452533e-8
2.90221159208945e-8
1.6777032570536745e-8
9.173468622753306e-9
8.942643548403883e-9
1.246113811957377e-8
1.7166623067096514e-8
1.3589758981615126e-8
2.0886171491910725e-8
3.38210442667341e-8
7.671440235819164e-8
1.5708382189920808e-8
9.061515918553001e-9
2.108620220134209e-9
4.363695411194719e-9
5.856164416763305e-9
1.7131227768856464e-8
1.618834386205504e-7
8.942706919848316e-7
1.1628140966242495e-6
7.776896980670058e-7
2.920785597209029e-7
1.2084263561193026e-7
1.857107146470438e-8
9.186702700697672e-9
2.889466676629808e-9
1.3829322032932852e-9
1.9301759562821154e-9
2.06992006966134e-9
4.751767587098298e-10
1.4417917274720373e-9
1.6362069130455599e-9
2.204516201935236e-10
3.3449531358916293e-9
3.6943160920369114e-9
5.065804206374178e-9
1.1026306426651156e-8
1.395144393215969e-10
1.8746888785470784e-8
2.2019645221196947e-8
1.8739981441807007e-8
1.4627019857480957e-9
4.514983807101306e-9
4.353393724936409e-9
1.0852806205768343e-8
1.8368801243342696e-8
1.160700837670042e-8
2.29167774495334e-8
2.1636204970115905e-8
1.4069764341011454e-9
2.8811169433810497e-10
5.313802137782572e-11
1.0475235253483881e-11
6.091527349783538e-13
1.6172507737340878e-12
6.651408878172816e-13
1.1679601067358582e-12
1.6190894683258777e-12
2.0230706100807246e-12
2.676953498673108e-12
3.870617117214479e-12
8.784908838024357e-13
3.972097442157642e-12
3.133823925905724e-12
3.619935505393789e-12
4.511108156730104e-12
5.7523134398865955e-12
7.400097298990311e-12
9.55806181603759e-12
1.2368192218091878e-11
1.601179989675895e-11
2.0710412839161093e-11
2.6720254875678884e-11
4.06192861455097e-11
2.464166457738213e-10
8.160544722590867e-11
1.2538973476533608e-11
2.3091375721852283e-11
5.351609793242161e-11
8.839290752617106e-11
1.3116230761779394e-10
1.8204409973722903e-10
2.389587874249843e-10
2.997379128638152e-10
3.6425570146302713e-10
4.344895935807396e-10
5.135602887243322e-10
6.051165266835272e-10
7.132377150289655e-10
8.426398813885414e-10
9.990650504553987e-10
1.1898620946311568e-9
1.42486272652915e-9
4.131498806656257e-9
2.473341641384642e-8
3.1953349995285806e-8
2.7185630587655002e-8
2.7413918727467643e-8
3.020802255266717e-8
3.519923607723084e-8
4.309791209717968e-8
5.5578395176881324e-8
7.539357564239042e-8
1.0333628718613957e-7
4.653501334544403e-8
2.1312051210727006e-8
1.0860064859476774e-8
6.698578843022393e-9
5.192912812200217e-9
4.530872042832241e-9
2.033700931957365e-9
7.604936633968338e-10
4.4591356388682766e-10
5.635217593002873e-10
1.293118198364313e-9
3.812214347658089e-9
1.641397072506195e-8
1.6412070467021006e-8
1.074017508912103e-8
9.843906027906058e-9
1.0570928322400388e-8
1.262347539190748e-8
1.6483540477958014e-8
2.341957701050666e-8
5.53665354500066e-8
5.802298604683366e-8
3.159202691186806e-8
3.023694809919872e-8
3.9097509991601344e-8
6.54972242159112e-8
7.725679000888738e-8
7.155988643550428e-8
1.0332998241464899e-7
1.2138305882771625e-7
4.881354892351889e-7
2.7046061452680087e-7
2.1183540305771455e-7
1.2271018301273442e-7
7.337140605991483e-8
5.290297133044044e-8
2.8155035602409244e-8
6.127747035651598e-9
6.901568840449989e-9
1.0655617502486247e-8
9.965158388878856e-9
6.168478853321244e-9
4.296523331576381e-9
1.8923385403784345e-9
8.93765546179702e-10
1.908019244232117e-10
2.886521539335605e-9
9.629123603667088e-9
4.328222369209765e-9
3.3018833742242973e-9
2.0337762850206835e-9
1.1593167261851537e-8
2.2847145292992064e-8
2.1674032022920837e-8
2.118811895198295e-8
2.180360763983295e-8
2.3032298236398306e-8
2.47461366115084e-8
2.7003688014151685e-8
2.995633529455242e-8
3.3811451513048246e-8
3.881330721185095e-8
1.0726381813947791e-8
3.543741739740147e-9
1.3154359358657532e-9
7.228300564433626e-11
1.552676955788013e-9
2.0330545524757486e-9
1.7793483394167367e-9
1.7071125375332997e-9
1.7447607191471912e-9
1.7021984632909672e-9
1.022268263598201e-9
4.2663484669043624e-9
6.14391274902551e-9
5.223315743456963e-9
5.261882099746406e-9
5.8345428226685005e-9
7.012370286979336e-9
9.164526009956036e-9
1.3205855342891958e-8
2.454235505176403e-8
2.6505324115796083e-8
1.4608560177227293e-8
1.399113175843473e-8
1.7923022068053315e-8
2.9141620681978537e-8
3.164447356507405e-8
2.646814680043468e-8
3.591529626083532e-8
1.0073233640687308e-7
1.5999783113092924e-7
1.395498641089718e-8
1.0664870703998457e-7
7.164949329373488e-8
2.338443546162433e-8
1.1950510923883236e-8
1.828436295431546e-8
1.3722588335989275e-8
7.64157952732688e-9
3.4122180000268914e-9
1.901311279279365e-9
1.43378519351958e-9
8.937918590047499e-10
5.137250870546424e-11
2.50963235851044e-10
7.552752101521333e-10
2.1595941138088233e-9
4.522633033889564e-9
6.636989900807765e-11
3.2209109171326043e-10
4.437065579557984e-10
8.209799309635596e-10
5.950307706111433e-9
1.0262567851225699e-8
9.28678748284708e-9
9.295923316415771e-9
1.004621398943255e-8
1.1278342253102188e-8
1.2964406028348854e-8
1.5202969765545166e-8
1.818487619962176e-8
2.2194401296617116e-8
1.3428773085136173e-8
8.79828659157396e-9
6.496198543289185e-9
5.326230835375861e-9
4.183692146691136e-9
1.6194404077260723e-9
5.701050491072564e-10
2.7821921279481436e-10
2.6199922873602336e-10
5.377426470555974e-10
1.5780956301841816e-9
6.48195279807753e-9
7.835962288593802e-9
4.934615488059669e-9
4.424754068915052e-9
4.695887507051346e-9
5.590160880554638e-9
7.363093644915015e-9
1.0800614849680805e-8
1.8026104956727875e-8
2.8492298519040323e-8
1.915935431995565e-8
1.0387016533042879e-8
9.887001553498024e-9
1.2998677386747363e-8
1.9092048205600303e-8
1.4165692014750771e-8
1.3776924988365547e-8
2.817797120668197e-8
3.684598202866952e-8
6.175396692292548e-8
3.957410281873715e-8
3.3570480513249446e-8
6.396226467406489e-7
4.838280812428144e-7
1.5636945263742158e-7
7.609847482645518e-8
4.470137386666611e-8
1.722073993794094e-8
7.165364702221224e-9
6.1206847808632504e-9
3.498352772711241e-9
2.557407031227507e-9
1.0615281394509634e-9
6.604186352303183e-10
2.9926539736284013e-10
4.683926194039105e-11
2.1056817572101267e-10
8.029616042518653e-10
5.076614950185859e-9
2.0274538977713566e-10
1.4816977899657152e-10
7.936311609083738e-10
1.4862259771215656e-9
1.8006451695627138e-9
1.972151906674114e-9
2.1397359925839687e-9
2.3230317627917747e-9
2.5151829276154906e-9
2.705129521735751e-9
2.882197425659477e-9
3.0372895754562404e-9
2.7826139986801335e-9
2.287305635653344e-9
7.284060563936623e-10
8.998380316784905e-11
2.939177554343041e-10
4.2803879588704813e-10
6.358903926711056e-10
1.0424298380258323e-9
1.445504515380681e-9
1.6021062671057818e-9
1.4105924587151908e-9
1.1640915401797986e-9
1.0555478708567442e-9
1.0382333926173436e-9
1.0925493410916206e-9
1.218969088548034e-9
1.4331802258974063e-9
1.7667664207389397e-9
2.2708191590211767e-9
3.083725383876575e-9
4.225444870189141e-9
3.84058288198235e-9
5.6096636126004825e-9
1.1309843521012712e-8
2.3335029719501165e-8
2.5558334571393507e-8
4.3407308635435235e-8
1.1559019378790012e-7
1.6000452389699942e-7
1.382972130682651e-7
1.569865678005006e-7
3.397937050657295e-7
7.743276317178261e-7
4.2406930045062646e-7
3.2544615841998274e-7
3.157271188785632e-7
5.355037293849596e-7
4.874816158791124e-7
2.8112467319869855e-7
3.174102123447094e-7
7.394983743886523e-7
6.11466943226834e-8
1.87959436796221e-9
1.4221671371052331e-10
3.563357439677408e-10
9.343216128870437e-11
3.288324214817677e-12
3.6046023521671443e-11
3.195396044166529e-10
2.2819596912306738e-10
1.981116381753218e-9
3.7012363631625024e-9
5.657195903536984e-9
8.546604370168606e-9
8.86420462484641e-9
1.1852373766523111e-8
1.0673277876192246e-8
1.3737914073721135e-8
9.578503821596124e-9
8.050465750716028e-12
2.2013723243611417e-9
1.6245212071969102e-9
8.089511006668563e-9
1.5791613933345518e-8
1.7958602893263394e-8
2.248670730488183e-8
1.6479378895333254e-8
5.180883603724388e-9
2.570414060935282e-10
2.1476146792618868e-12
1.1589596538145873e-13
6.959216430640024e-14
4.118548046556252e-13
1.4562097882489842e-12
1.1560047551046776e-12
1.2818411442192414e-12
2.1754896299446218e-12
2.7094316208170876e-12
3.493180212407805e-12
4.67721742148629e-12
4.6706237976739e-12
6.2728284564000555e-12
4.6579712197900054e-12
5.325628469770491e-12
6.618628461544192e-12
8.424557404290764e-12
1.081104763852293e-11
1.3910730661174162e-11
1.7900298869236212e-11
2.2992554208139603e-11
2.942389939060341e-11
3.742532826447645e-11
5.590705534352738e-11
2.624235667637773e-10
1.5500391115730713e-10
2.957793472771123e-11
3.3221460900920506e-11
8.650444194934946e-11
1.442729482460686e-10
2.0897377430561922e-10
2.7825908109571127e-10
3.503680076197995e-10
4.2665683320282647e-10
5.105514534743866e-10
6.062101994961001e-10
7.181380422014875e-10
8.513321141263702e-10
1.0116340087627769e-9
1.2062257897348203e-9
1.4443327311554486e-9
1.7382790032212491e-9
4.10819074972161e-9
2.752860917070937e-8
3.977211062385516e-8
3.422038692742212e-8
3.42281966523357e-8
3.713836264227522e-8
4.227398765307773e-8
5.0094069871130635e-8
6.18769801859009e-8
7.981420887139882e-8
1.0607383425302004e-7
1.3463611383852416e-7
5.990082837704696e-8
2.5308139581166043e-8
1.1162789651325283e-8
6.038564520682013e-9
4.445846598392175e-9
4.107460546101973e-9
1.918253506973608e-9
6.173002483637986e-10
2.613669952285306e-10
3.1989397604642147e-10
1.0338780449766572e-9
4.081275807813994e-9
2.3166991822329432e-8
1.4618747038124556e-8
1.085131629192614e-8
1.0397335430578556e-8
1.1260032068006795e-8
1.3242096702068845e-8
1.66505658126913e-8
5.4031610797165396e-8
8.939403876894692e-8
4.8222136403579426e-8
4.454657245727817e-8
5.3404781854161934e-8
8.068553234353237e-8
1.3049663462525225e-7
1.2405444109137685e-7
1.2742011513005419e-7
1.2003263192391046e-7
8.390204545573136e-8
2.0679543094116174e-9
4.8200795382584884e-8
4.056176223727172e-8
1.113904144645467e-8
4.165509201658074e-8
4.4187666138849027e-8
2.0635982108648514e-8
8.561432345959215e-9
5.547657144795281e-9
5.664588072735856e-9
2.425882245393618e-9
8.867827520368971e-10
3.294413503118305e-11
1.2357030581273822e-9
4.682591657284413e-9
1.018529152618011e-8
2.3903971519890938e-9
7.204469173972115e-10
2.8355054637879792e-9
4.15793806752222e-9
1.1183001906377414e-8
5.7696773808758785e-8
6.005240332826745e-8
5.28648297216967e-8
5.4566824776205195e-8
6.115414392247291e-8
7.299263484112274e-8
9.307964815938663e-8
1.2719962661584268e-7
1.7548979700517428e-7
1.9494412897946296e-7
9.881461262061435e-8
3.183045547408452e-8
1.0857464283109594e-8
4.7358134709133596e-9
2.793147232957898e-9
2.295423682615809e-9
1.5765621176264293e-9
4.196667859997551e-10
1.3058972933237836e-10
2.632526408737817e-10
9.323728907605494e-10
3.1333842616859117e-9
1.2451400775732229e-8
3.545117081402903e-8
1.8921124146825016e-8
1.6029472283091906e-8
1.6291000870844122e-8
1.8295685456900583e-8
2.1986920490705726e-8
2.7634016770126786e-8
8.015321897062677e-8
1.2140256623338993e-7
6.701672748944614e-8
6.348156546079239e-8
7.903472987454245e-8
1.2648627488201276e-7
1.8724791448906977e-7
1.6947109235129e-7
1.823047937112583e-7
1.0966497944638352e-7
3.467879786287241e-8
1.9927865331467597e-7
3.2100487196675737e-7
4.26402559511581e-7
5.102164677513265e-7
3.775111361859895e-7
5.9521581047303915e-8
1.4115628052558976e-8
7.122943880143583e-9
8.089932124775133e-9
3.806932947398081e-9
7.828377228719106e-10
2.0916036503678654e-9
7.164780119114123e-10
4.3465909230537944e-9
1.4287539595505381e-8
3.018574356048381e-8
7.682746511042068e-8
1.570238573616776e-8
4.0790162573397295e-8
1.2651404421507389e-7
1.3241754429120156e-7
1.5739043067570966e-7
2.1257672391928633e-7
3.0568298328501e-7
3.730122369315232e-7
2.231393920991714e-7
6.447831281493335e-10
2.5856145145232356e-7
5.21565540085836e-7
3.1062584887219444e-6
1.5666790713693436e-6
1.0301986435254052e-6
7.122240765303441e-7
1.1342696326644354e-7
1.736845626111022e-8
1.6294869872911983e-9
9.005842628301664e-12
4.995177393305397e-12
1.8559076318030726e-11
8.51509506963251e-12
2.0799786479686284e-11
9.980482752995496e-11
5.6760441820839913e-11
6.773169267528092e-11
9.593713291286552e-11
1.4140223309457294e-10
2.038218876708967e-10
2.761601707415045e-10
3.4109875562774486e-10
3.729393579926743e-10
6.139272157713607e-10
8.012331851696511e-10
1.0907034673604035e-9
1.3727759472824727e-9
8.61772780216482e-10
1.5226783970161528e-9
3.823340856959203e-9
3.331504161479417e-9
1.2006392340209088e-9
3.8889288179028866e-10
3.320460772973633e-10
1.4045324930050175e-11
2.587432146577957e-13
4.130165622259e-13
2.4470240208649446e-13
3.608291960338301e-14
1.952685035845003e-12
8.370771307853921e-13
1.4603862950431603e-12
2.7896836318120266e-12
4.313105080903867e-12
6.078851831352032e-12
8.067976058438353e-12
1.0255640551516097e-11
1.2723669897819644e-11
1.5614244730919087e-11
1.9091837499615797e-11
2.3345408093598857e-11
2.860235727831783e-11
3.514548660493481e-11
4.333375883531757e-11
2.9102752368793294e-11
9.537275498811552e-11
1.8036696122803781e-10
2.9030534252130537e-10
4.3380736581251974e-10
6.248832030580532e-10
8.837997308748933e-10
1.2386892866100605e-9
1.7276240315229328e-9
2.3999468402168724e-9
3.314026086274488e-9
1.3879009469520791e-9
1.0923696789636898e-9
5.696427991880832e-10
2.5432023890528817e-9
1.4936908574852995e-9
1.3775424947890806e-9
1.3987721445659286e-9
1.4656794312459912e-9
1.537274729419891e-9
1.5662549507678587e-9
1.4737267391035447e-9
1.1592020624363748e-9
6.171082009050731e-10
2.0971848011996798e-12
5.906928105537715e-10
1.2110423517291474e-9
1.952878422990209e-9
2.9125928301135096e-9
4.204803630464019e-9
5.962353593903902e-9
4.645165483140064e-9
1.1592894670409984e-8
7.018860758660922e-9
7.0885341803391785e-9
9.229845096615714e-9
1.4831103218110981e-8
2.909578230211264e-8
4.468093981581443e-8
5.492953979699613e-8
8.228439832755156e-8
3.814813741383684e-8
5.789818625214207e-9
1.769133244866417e-8
6.130228682771625e-8
4.353627787930826e-8
2.1414808486059506e-8
1.6878641455767832e-8
1.2849138004337374e-8
8.337806279670719e-9
7.216881560252992e-9
3.07833803479046e-9
8.340694778519839e-10
3.809185721157499e-12
7.483076707670775e-10
2.3928509401314995e-9
9.147106661975566e-9
1.9215955311343353e-9
7.819870784146208e-10
1.5052271308418846e-9
1.883349587485189e-9
5.453576788802298e-9
2.3714045572704517e-8
2.016684725973201e-8
1.7673964610618046e-8
1.865560235554091e-8
2.1801477121524043e-8
2.773435174219575e-8
3.8588328424845005e-8
5.74068534897708e-8
7.330592388216275e-8
6.522438667137732e-8
5.6046765723677865e-8
6.01948728594572e-8
2.821249041553905e-8
8.23816892585121e-9
3.74699109939928e-9
2.4345405945813e-9
1.8388220084597727e-9
1.4856514380061838e-9
8.157964687591677e-10
2.048998390428816e-10
5.5339616491462974e-11
1.2748962448258175e-10
5.531521203441478e-10
2.0927529006407324e-9
1.0669660847924919e-8
4.622925988355826e-9
3.5140145913898e-9
3.448809607795082e-9
3.868553914904253e-9
4.78956039755753e-9
2.010132678929917e-8
4.381123950989893e-8
2.4389226742627676e-8
2.130201605731469e-8
2.38012624396009e-8
3.1924548330118774e-8
5.258329859275187e-8
9.868643672751385e-8
1.3977813701377738e-7
1.522944556552452e-7
5.2592800894767895e-8
1.9536094755149213e-8
4.751550543044269e-8
1.1497934943498991e-7
7.063624092740235e-8
3.725530841274744e-8
2.6994320081084286e-8
2.2683247265327735e-8
2.0363830949628604e-8
9.810784511444451e-9
3.660115977051035e-9
1.5218549086909762e-9
1.6623528296354135e-10
1.5480440021454997e-9
6.758993195256642e-9
1.1839475451562626e-8
2.417383449775822e-9
1.4301029901193352e-9
3.4819033110271455e-9
4.762302785451277e-9
5.8596901662559806e-9
1.7528824890157358e-8
6.779837038687376e-8
4.4852960522002436e-8
4.247215178125306e-8
4.92111182375985e-8
6.60120101570645e-8
1.0241196458475079e-7
1.4931952356648357e-7
1.264234896319437e-7
1.0330729650233705e-7
1.1073205105948509e-7
8.51821727130883e-8
6.936539283649766e-8
3.215967561787688e-8
7.3954978001708915e-9
2.736366472486401e-9
1.7035334052793112e-9
1.3619229077424253e-9
1.0943597497341475e-9
8.17981572593284e-10
3.6963036573682464e-10
3.6690961205987856e-10
7.156958142630692e-10
1.751940190663019e-9
5.206570823206457e-9
2.6071194513620597e-8
1.0761159701192567e-8
8.111483989751986e-9
8.126281487294833e-9
9.47795494022836e-9
1.2351695872127116e-8
3.7508511964298546e-8
8.691989644461034e-8
4.874956765012257e-8
4.046695240363499e-8
4.319870277438468e-8
5.550650305173372e-8
8.89712234572574e-8
1.868673138594276e-7
3.7778202135073804e-7
1.9054596510191635e-7
3.397651543529071e-8
1.5845754238538494e-7
2.4217794858642556e-7
1.3539744447362858e-7
9.904004249190305e-8
7.312783887934655e-8
4.5968132799658104e-8
3.664954771454151e-8
2.7663239960385164e-8
1.4775379738693772e-8
8.374591084388345e-9
1.6267760590939163e-8
4.018329225755476e-8
1.214878667674811e-7
7.543948822832743e-8
1.7640003499081205e-8
7.330297466641932e-8
1.3074188611298377e-7
2.1918346124485988e-7
5.7006731888725994e-9
2.576371646119786e-7
1.26171334907823e-7
1.8230320113354017e-7
8.52795715090077e-7
1.5210015524867122e-6
5.514146005979179e-7
3.523273403170441e-7
9.459551061312107e-9
4.032994529161407e-9
5.363998230951197e-10
1.2492323244535704e-10
1.6150490454684362e-10
1.0561399202379312e-9
6.970554341243072e-10
1.1316952383204102e-9
1.7866008235040303e-9
4.537833014426141e-9
9.574032892033843e-9
1.9507141014287513e-8
3.6521225705528545e-8
2.2294793166477482e-8
2.2390970479338316e-9
6.145404364639875e-10
3.7601020345877326e-10
3.341983875382821e-10
3.193032687345968e-10
2.511481611646734e-10
1.9696744781542513e-10
1.2918395845596776e-10
2.5372013658619428e-11
2.8385907411929458e-11
2.90989626242274e-13
1.5534918187262602e-13
2.8356777278496896e-14
3.670160382355499e-13
1.7056822724810458e-12
8.528184782595602e-13
1.3342090756257002e-12
2.004305007399781e-12
2.6825579283453133e-12
3.3973896508157032e-12
4.210781712030734e-12
6.518159140676097e-11
8.452011307720238e-12
4.837883891179638e-12
8.54517422754292e-13
3.20132584150207e-12
8.033198710940306e-12
1.4217465272769008e-11
2.239018684482616e-11
3.3183912595654974e-11
4.692009774699272e-11
6.328195932762877e-11
8.162046701193528e-11
1.0182045068207341e-10
1.2452962089430906e-10
1.508214537631532e-10
1.8199272570642364e-10
2.1956546640609287e-10
2.653797571093411e-10
3.217377748624717e-10
3.916107836354235e-10
3.3547320303934924e-10
3.2430656964102367e-9
1.0049291127338153e-8
1.9443665929136275e-8
2.4864073201254e-8
2.6471588194932094e-8
2.736983101636065e-8
2.8532949541663678e-8
3.0101243802824776e-8
3.207359564432981e-8
3.449430749930195e-8
3.214917839069044e-8
2.6825754089986222e-8
1.047718485513261e-8
4.491499920558504e-9
2.2277077714797196e-9
9.20016324622259e-10
3.760083307475958e-10
3.302880324897887e-9
2.6682513845250147e-9
1.5001897370967664e-10
1.970026310943442e-9
3.741129448784634e-9
5.453183829584859e-9
7.144655628274075e-9
9.049623267893169e-9
1.1518511038029213e-8
1.5037350582426594e-8
2.0373496746107836e-8
2.8809489148434107e-8
4.226182006268737e-8
1.32333718236904e-7
7.585932420667367e-8
5.0299678364413906e-8
5.774108050203083e-8
9.512765086792011e-8
1.1352154971375529e-7
8.576071973262435e-8
1.1031083345778216e-7
2.336095621253367e-7
1.1339611739757844e-6
9.291579180016944e-8
7.45958143647178e-8
1.192752165034315e-7
3.753143124802701e-7
4.0144263373810435e-7
1.6294702904154888e-7
8.69026939728599e-8
1.4812909820115915e-8
2.5865954896383675e-9
4.2492882788376367e-10
4.3351847252341127e-10
1.213239645563178e-10
3.361326210489817e-12
3.461403228421817e-11
9.203800136752862e-10
8.28359187403111e-10
8.737479025191997e-10
8.92122464037353e-10
7.026045648823947e-10
3.3984060140514718e-9
3.8506315790359495e-9
1.6700578419090855e-9
1.4043200133557547e-9
1.4347459161385202e-9
1.4639105630840194e-9
1.0654771499858187e-9
4.5773808036636573e-10
7.820802426835295e-9
3.1375004180313677e-8
8.008625507159503e-8
1.674471853696594e-7
2.1384710171727234e-7
2.2871172364507442e-7
1.0644210715736276e-7
4.411197885954068e-9
2.124556020012439e-9
8.044076064935941e-11
7.517472559527682e-11
4.5999191735356974e-10
2.809519944370851e-10
7.259845198722165e-10
1.4462257866753172e-11
5.210231987620054e-12
2.9210231764644064e-12
2.6372171224017836e-12
3.0028677095943407e-12
3.687737707467376e-12
4.524621340573015e-12
5.500313717298771e-12
7.368842665486973e-12
7.738874829491174e-12
2.11246350576732e-11
1.918506984338964e-11
1.5029171142974878e-11
1.036337050312203e-11
8.92991026247433e-12
3.992665749872791e-12
3.092862740527551e-12
1.90356850426968e-11
2.5720006804883164e-11
3.3021959054022416e-11
4.328225485785928e-11
5.1378135249267346e-11
1.4919413583392802e-10
3.2695659003762404e-10
1.4913262148983483e-11
6.38856467967948e-11
1.3414025387088956e-10
2.194957760603765e-10
3.3212675076277113e-10
4.78321197891709e-10
6.500210620581018e-10
8.293767946731469e-10
1.016125095347396e-9
1.222973419531539e-9
1.4623846275408572e-9
1.7458522985274384e-9
2.085474832622469e-9
2.495071948040943e-9
2.9910717304433743e-9
3.5934631638953396e-9
4.327028148862545e-9
1.9374999279231375e-9
3.297634108245604e-8
3.55454134289781e-8
3.353689105281652e-8
3.6723974737979914e-8
4.3807456432592064e-8
5.670943106897874e-8
8.063942802515765e-8
1.1908956142217017e-7
1.3030113800914554e-7
1.0548639553419651e-7
6.252766996704809e-8
1.3255636499712324e-8
3.0800306301759027e-9
1.095152783518196e-9
3.907248905140262e-10
2.1737284066345963e-10
1.0381113957864006e-9
1.338447259525351e-9
7.733020198786219e-10
2.8044333684347305e-10
3.5968293935777166e-10
1.6357322022096473e-9
5.146137096829862e-9
2.417931594238174e-8
1.563314430328539e-8
1.1060592790415984e-8
1.0961669686490317e-8
1.3042996168954327e-8
1.785515036622001e-8
2.7171211812107794e-8
4.636805595695964e-8
7.313610522131206e-8
3.830290737149438e-8
3.5216723885745474e-8
4.303097092604727e-8
6.870656542602547e-8
1.3905237890295683e-7
2.1863650161476036e-7
2.40851962460776e-7
1.0901733348707859e-7
4.469344503882703e-8
4.735166262823117e-8
1.959113934181311e-9
1.1788166816528394e-7
1.9558527519127442e-7
5.4694348081245877e-8
2.97310260772687e-8
2.870291799904246e-8
4.910515358723533e-8
5.043456196706334e-8
1.6769035970098415e-8
3.531712734443313e-8
1.0666122151469729e-7
1.3079984291537947e-7
7.256724373850692e-8
7.402773883645262e-9
2.4635911519239846e-7
5.89529264189502e-7
4.911960649394049e-7
4.877272029199652e-7
3.1228078664152447e-7
2.591551243051471e-7
2.733216441583795e-7
2.909645472644131e-7
1.9343404030494247e-7
4.52898173980602e-9
5.962997376221473e-7
2.0486019970954866e-6
3.671906952442469e-6
1.9258916868422885e-6
2.0991613523255675e-9
1.016915126129102e-8
7.444507795125407e-9
3.989683018353644e-9
1.6710969713872724e-9
5.248503273651599e-10
1.948687172068235e-9
3.9393301882002e-9
1.0928003529704889e-10
3.112226605152567e-11
2.8812271360804584e-11
3.8084405824748135e-11
5.923137070809404e-11
9.79706211585569e-11
1.6126696593124174e-10
2.5433138191235155e-10
3.749416319446291e-10
5.029103916446758e-10
5.749414946257617e-10
4.954185336140493e-10
3.747252367454144e-10
8.341580209951336e-11
1.7744319642126018e-9
2.2557661544353585e-9
8.735321213758273e-10
6.816195352301892e-10
2.9323014317407987e-10
1.904469838416933e-11
2.6345926370298463e-12
3.477810929696366e-13
3.458625724353376e-13
4.3819326525093326e-14
6.571376071912989e-13
9.868652426465042e-12
1.849841602492936e-12
7.65717664609953e-13
3.6112086192456903e-13
2.145300403286932e-12
4.6116221348100116e-12
7.539598956858536e-12
1.0670890277516747e-11
1.3931466306108301e-11
1.747013719375921e-11
2.1515735373075537e-11
2.6311438395581712e-11
3.212285636595317e-11
3.926151044434807e-11
4.81102319584283e-11
5.915276414007911e-11
7.301271063224007e-11
9.050915260879853e-11
1.1274090399324039e-10
1.5379886703355275e-10
4.5671594791080404e-10
9.817581467488331e-10
1.763251030567121e-9
2.8467807292370972e-9
4.269737143084591e-9
6.0050980423373426e-9
7.910139713593669e-9
9.772364564050294e-9
1.1454764762116255e-8
1.290206542080597e-8
6.589645320241002e-9
3.41482011564595e-9
2.515336006109442e-9
1.5650003664685177e-9
9.84896541599476e-10
4.719355124727199e-9
2.997516686084852e-9
2.5081779659415154e-9
2.1891361935062134e-9
1.82099028023734e-9
1.2430297597445612e-9
2.915197566101017e-10
1.0748375730878711e-9
2.6585487892087396e-9
4.273563038547398e-9
5.977995156940237e-9
7.983397987568085e-9
1.0583919471240879e-8
1.4202257892371022e-8
1.9488158209464084e-8
9.089684163669377e-8
1.0365269383319758e-7
6.314235890771322e-8
6.648454303070426e-8
9.553448655300165e-8
1.6147452135071843e-7
1.3699608764398532e-7
1.1939953072831565e-7
1.644932537176541e-7
2.4690803205993784e-7
2.1075435307035712e-7
9.327283217803517e-8
1.0789716755092095e-6
5.340821630989555e-7
5.273282124119531e-8
2.379204751649097e-7
2.723788831934398e-7
5.067154807546988e-8
1.2902944505364688e-8
5.515064605980462e-9
9.901068988326214e-10
2.0267853745611904e-10
8.275793980472921e-11
1.699710228419715e-11
2.489172815340902e-10
2.77806559916392e-10
2.682166167220351e-10
1.631076830637863e-10
5.13678570562115e-10
3.4165372980075794e-9
2.369314220795033e-9
1.0038923789658755e-8
2.492213637392389e-8
3.36505758030122e-8
3.444447823247627e-8
3.496546889492811e-8
3.6518634224360155e-8
3.9083808289779037e-8
4.283979058160852e-8
4.876526338897827e-8
5.986430970476653e-8
6.593961255191702e-8
3.859504747129486e-8
2.7392269468379472e-8
2.3534988693490284e-8
1.1047815493082551e-8
5.2335843076449345e-9
2.7702737212988434e-9
1.4228975377766944e-9
2.650971313905732e-10
1.248954257823324e-9
1.8338998490235507e-9
1.8890237371242895e-9
4.487993504784166e-9
7.49359232111661e-9
1.0761794146209022e-8
1.4051270034268001e-8
1.7518649050564697e-8
2.1581953991543312e-8
2.674800258022056e-8
3.357402770555478e-8
1.3784395128361274e-7
1.3660577166988889e-7
9.494803978010904e-8
1.0898973597105499e-7
1.721901273769968e-7
2.5157667294541903e-7
1.7514710453755827e-7
1.640246348144548e-7
2.59727856532425e-7
5.904428359907982e-7
1.7110629501305895e-7
2.4981299368367935e-7
3.2273021211966056e-7
3.9632591012892e-7
4.818143648960616e-7
6.301559869952914e-7
1.2757727730087864e-6
6.315949996301901e-7
7.797263719225391e-8
6.835241300038152e-9
2.226934494682356e-9
5.312392008923062e-10
1.176018245647616e-10
2.752561752680924e-10
6.263830699204728e-10
5.853019080138836e-10
2.256956413773434e-10
2.3720895367532096e-10
1.3182763370983984e-9
3.708599362946136e-9
4.806340765793556e-9
1.6721799899304367e-9
3.8796904734987685e-10
2.3427774219129256e-9
3.459554707065857e-9
5.113807243477741e-9
8.857417282477911e-9
2.2513993321039546e-8
1.6096574031049166e-8
2.1546417423135028e-8
2.353257376808274e-8
3.85410743747121e-9
1.711572968667323e-9
1.1814628143307259e-8
1.7496013802396826e-8
1.5061978424564302e-8
1.4759575692319118e-8
1.1090823516096484e-9
2.058668657704269e-10
1.3352700119229682e-9
1.8347180966685842e-10
4.700007010792749e-10
3.216773992672382e-10
6.63656844451205e-10
2.456052161954087e-11
6.749611401200389e-12
1.6140425328755193e-12
9.417574678777511e-13
1.0164141837987498e-12
9.951092480070892e-13
2.5121556626283556e-12
3.320829403366187e-12
4.24615968807916e-12
3.739607395221176e-12
6.458067843863735e-12
4.6356964054615255e-12
5.010362825308419e-12
6.22490358935758e-12
8.024635003765181e-12
1.048314660578876e-11
1.3783863573555153e-11
1.8197199580317197e-11
2.4091994476654038e-11
3.4462641146435954e-11
1.8565663816128693e-10
6.76523747402093e-11
3.176548458722304e-13
2.6550050352022027e-11
5.007748282348619e-11
7.898295050459839e-11
1.1841929718763185e-10
1.7338799428999076e-10
2.483796111018145e-10
3.4490237833595277e-10
4.5873921738016085e-10
5.822610067036478e-10
7.115186856692913e-10
8.487283771357594e-10
9.995458967278864e-10
1.1707246525649035e-9
1.3694491268409841e-9
1.6035247458674757e-9
1.2841491429812655e-9
1.0082397568716648e-8
1.8019182262992946e-8
1.6541503768353344e-8
1.7017807288798784e-8
1.8683218999226308e-8
2.133214162999683e-8
2.5269360650774624e-8
3.1233477250060315e-8
4.0490707156482075e-8
5.4315476294246494e-8
6.899074540168608e-8
2.14297137960529e-8
7.3777814403092125e-9
3.645256321363501e-9
2.292398207699977e-9
1.4807548183089997e-9
7.868227707375422e-10
6.702470247375061e-12
1.6769808568702204e-10
6.664667915508164e-11
2.5237309879115953e-10
1.0186831186154716e-9
3.1636567548676196e-9
1.454312090699701e-8
8.86295911265678e-9
6.260304342048783e-9
6.104626085738152e-9
7.095749668128239e-9
9.500654223057296e-9
1.4760582853376119e-8
2.887843665319404e-8
4.315431822018015e-8
2.3345984989230444e-8
2.2242815708541115e-8
2.8198301519992145e-8
4.681507656219688e-8
9.161929574723716e-8
1.233759718080695e-7
1.81291053337824e-7
9.636907605203079e-8
1.4125745666592946e-7
7.91239844541709e-8
8.494066632602557e-8
1.9120804453790706e-7
3.5653701746970457e-7
2.0721729679338658e-7
1.044364503041982e-7
4.7776564035747674e-8
2.578449228315621e-8
2.5110060941843337e-8
3.131262561555828e-8
1.0428835520429155e-8
8.115709968425943e-9
2.270733575455693e-8
9.63199725003063e-8
2.7188888992867533e-8
4.468851453742757e-8
5.807700719303353e-8
6.824836537632218e-8
5.6879229160401e-11
2.0287791502533193e-7
1.8295874895840158e-7
1.6159179216960797e-7
1.6555115915577269e-7
1.110642254705318e-7
1.8773667289803805e-7
1.3208322959574878e-6
2.4856197925834954e-6
1.2172764576796878e-6
1.2889626195273248e-7
1.2532010943714467e-8
4.745968580800133e-9
5.299919247550923e-10
3.955428864066282e-10
4.875614133136945e-10
5.376879807732432e-10
7.797814005012597e-9
5.678987712786088e-9
7.604555385838077e-9
7.316705903792686e-9
6.450386652841517e-10
1.4626230084126947e-10
1.0007357129564603e-10
1.1441046888192916e-10
1.594094557454773e-10
2.3387424306858324e-10
3.302388432410279e-10
4.1965895245688617e-10
4.2889544368072965e-10
3.2907227119640365e-10
2.8485534065493324e-10
1.4174975958525644e-10
1.8158468238814278e-10
1.3890580498428144e-10
2.452194036666348e-10
4.567219541874462e-12
8.650143952052168e-13
7.888289740282954e-14
8.100758590887346e-14
7.895120390060741e-13
8.027692935690994e-13
1.4455412330528939e-12
2.080731203596399e-12
1.442465649265368e-11
3.9727730302343965e-12
2.7022287048009195e-12
1.0288153924552077e-12
1.4776616290796408e-12
5.057107081763345e-12
9.786568130170591e-12
1.570261339263482e-11
2.267369447253048e-11
3.0394378010961214e-11
3.876581457635821e-11
4.807938231312644e-11
5.883586681387495e-11
7.162198511945644e-11
8.711135160080805e-11
1.0611021856021128e-10
1.2961997726966155e-10
1.589194656831023e-10
1.9568141328379522e-10
1.855022221347904e-10
1.0500844926947823e-9
2.7495234271560277e-9
5.413024275966894e-9
8.847164802676633e-9
1.2310955396118512e-8
1.501393364752011e-8
1.6886560499138192e-8
1.8317253416389392e-8
1.9661145603066345e-8
2.1158347481835703e-8
2.3001055167470315e-8
2.0615963143402134e-8
9.321138393090298e-9
4.7254768467713345e-9
2.600167294118352e-9
1.1464937342491181e-9
1.0423563073879944e-9
9.825354355041365e-9
4.007109166335103e-9
2.4844915756336113e-9
1.3875149760553626e-9
8.794726210944672e-11
1.5981879952622242e-9
3.527031767189508e-9
5.479169799677292e-9
7.492141458559213e-9
9.809263940553488e-9
1.2771092813881476e-8
1.6844362954600333e-8
2.2714236935401585e-8
1.0359815145753269e-7
1.0701445481781374e-7
6.766465271063841e-8
7.329151505204653e-8
1.092838554201157e-7
1.778447307641647e-7
1.3741673411430978e-7
1.2523744834269318e-7
1.8559057451820613e-7
3.313197334284793e-7
1.2773537783692357e-7
4.746961760747692e-8
2.617971574739872e-7
2.7216656740462914e-7
1.904727639065619e-9
1.206708439480599e-6
3.346296861497951e-6
7.222021437851317e-7
7.941865683909164e-8
1.2324818389172836e-8
2.1367457863587627e-9
3.785434247356467e-10
7.590017685840945e-11
6.033604186299783e-12
3.935732742708677e-11
4.009626175089572e-11
4.718327866118113e-11
1.5701840413321997e-10
2.99565235289013e-11
1.536863979879821e-10
1.3252163249738377e-9
9.007201058457052e-10
3.713792846779165e-9
9.734549295249723e-9
1.7686148596865106e-8
2.3359109719588257e-8
2.611032042993611e-8
2.7940368308494894e-8
3.002705023376259e-8
3.3002856563482595e-8
3.717851386535583e-8
3.6543785886592775e-8
3.9188888040987896e-8
3.009482794535009e-8
1.4999758705985912e-8
9.399150093540246e-9
6.367600700589427e-9
4.7107631988142306e-9
4.1718612524906025e-9
2.0334158137222622e-9
6.469784584572731e-10
1.477353079362532e-10
9.739432707984836e-10
2.7066684747149408e-9
5.1442727294069066e-9
8.151140223027073e-9
1.1467824297931258e-8
1.5090685638832803e-8
1.9327485726814693e-8
2.4656762537070896e-8
3.1646472963530526e-8
4.081704243699813e-8
1.8409780456130495e-7
1.397862425540003e-7
9.974949540078367e-8
1.1885610452069203e-7
1.9895785884218627e-7
2.3614843999814297e-7
1.6508486488467433e-7
1.8148813449423917e-7
3.2779687859751717e-7
5.990003649232666e-7
1.4160639612037321e-7
2.861456753774817e-7
5.304141648832278e-7
1.1294477091203163e-6
6.800917887861245e-7
1.6734052063992277e-7
6.197610317373267e-9
4.543073613336276e-10
3.3312130998383174e-11
1.6221726421804146e-11
1.8892109517234794e-10
2.981740193792361e-10
4.3799373047643186e-11
2.1051070742598507e-10
3.4030095523485176e-9
2.597964001645664e-9
3.622577276174144e-9
3.6191174357525296e-11
3.4531467539069494e-9
7.49925579396431e-9
3.914160753490377e-9
2.4770718271964257e-9
2.484728896492153e-9
1.2828562000619586e-9
5.323345988007685e-9
1.3866169222459733e-8
2.847958116740705e-8
7.124814172701665e-8
4.3699415995483905e-8
1.1921529090932319e-7
1.4216699492942846e-7
1.4274698520253663e-8
1.5055250472207288e-8
1.3049896263857218e-8
1.0347985199837963e-8
1.3191696006331997e-9
4.5685204391304124e-10
8.858145232960017e-10
1.2421740038867597e-10
2.5704626568120383e-10
1.347725733006778e-10
2.435423504270033e-10
9.054077438867749e-12
4.2393385079057455e-12
2.2188225088367885e-12
1.7898528710610909e-12
1.875433725322894e-12
2.1646403846514854e-12
1.5534597767996584e-12
1.7595241572615722e-12
4.584393025463429e-12
2.4724115504945616e-12
2.3894081396789195e-12
4.412537449075361e-12
8.708894022128033e-12
7.764298755499959e-12
8.971857251141892e-12
1.1373942662600308e-11
1.480971884936889e-11
1.9473490658661132e-11
2.5719687805964964e-11
3.404205296665529e-11
4.453460595939625e-11
1.9031282945990057e-10
1.2554520714443553e-10
3.849711666595068e-12
3.9517767547496947e-11
7.700169593055686e-11
1.226500368155218e-10
1.8430606737763638e-10
2.687610472777178e-10
3.801802749442464e-10
5.155257452569567e-10
6.645964550091028e-10
8.206924571179572e-10
9.864149359578287e-10
1.1691171610085718e-9
1.3771869368450344e-9
1.619340850226272e-9
1.904987345415285e-9
2.244851847784619e-9
2.6517718305803387e-9
7.154411199755266e-10
2.2110759406115894e-8
2.8062776208694157e-8
2.552675288938059e-8
2.6961691496365133e-8
3.079981337589468e-8
3.741351133360914e-8
4.8617644721388115e-8
6.7971131343873e-8
9.619014835300619e-8
1.0646171441183324e-7
4.458389565175638e-8
1.259971602710788e-8
4.9556810586815235e-9
2.7520933280412246e-9
1.8017474205422884e-9
1.1064606542563322e-9
3.219802791173049e-10
9.501748569321681e-11
1.2239757992652071e-11
3.2167496237457576e-10
1.0763670993516227e-9
2.8823243963793223e-9
9.040259116954011e-9
2.5032663508378152e-8
1.2138080899952126e-8
1.0153841876625165e-8
1.0906541280344029e-8
1.383414932795703e-8
2.035641823072058e-8
3.3920035586820366e-8
4.496239148182926e-8
5.704389066821729e-8
3.0972766418131925e-8
3.002867710424286e-8
3.9494897135310854e-8
7.00359968614823e-8
1.286587841491964e-7
1.688314638847442e-7
2.024582881668712e-7
1.0221631762681818e-7
3.976387459403301e-7
6.214139774126169e-8
6.490603587414709e-8
2.97215150925459e-8
8.990743005710983e-8
7.650022034650045e-8
4.8623475052820386e-8
3.186621547828657e-8
5.02956859482352e-8
6.037203890738731e-8
7.129813126926789e-8
8.159486663749571e-8
1.3113847456716346e-7
1.3442502118570786e-7
4.512925978498009e-8
1.123183160161506e-7
3.925785141278447e-7
4.06252137987927e-7
3.6152254151857583e-7
3.416145025620017e-7
2.5909102379387234e-7
2.053382915160217e-7
2.216233324050491e-7
2.8873351700744184e-7
3.9523849697082785e-7
3.8688780548068545e-7
2.1771102448330833e-7
2.4027012683282283e-8
3.669585412548317e-8
9.730507766904703e-7
1.956690428768291e-6
6.211628504276129e-7
1.416720370113619e-7
9.948755680289982e-8
1.1650361402826963e-7
1.7947662624810893e-8
5.584153521890815e-10
4.804830359890127e-11
8.994287438816015e-12
3.470185806697471e-11
3.111009281628528e-11
3.550248752694658e-11
1.7884579886249518e-10
1.0038137671675298e-10
7.006103629865819e-11
8.643444848657698e-11
1.30526311920408e-10
2.0847203572846043e-10
3.301231233562503e-10
4.986736063618638e-10
6.97458025400852e-10
8.994630886767133e-10
1.4263388410919519e-9
2.6066096414979468e-9
3.5144695727820517e-9
3.4795942899128663e-9
3.678862059975983e-9
4.0391088436231346e-9
3.5589384211577084e-9
3.661822213528945e-10
3.8525093868748214e-9
2.722687683824777e-9
6.93562139858314e-10
2.229507191221851e-12
5.5680914267884884e-14
2.7546915588544166e-13
8.383054152265259e-13
1.1562498811991799e-12
9.021331733379423e-13
5.049785773976532e-13
1.506320095862951e-12
2.7533375503488277e-12
3.771680691254672e-12
4.7856235469711425e-12
5.924145529901551e-12
7.2752197119775e-12
8.919852803711975e-12
1.0948393976790942e-11
1.3470106590295393e-11
1.662132720154922e-11
2.057463501904835e-11
2.555061004662408e-11
3.729182720154646e-11
6.887486971835956e-11
1.1328112556394017e-10
1.6878957129953015e-10
2.393142575046796e-10
3.317887469982426e-10
4.559970249772062e-10
6.254567452050795e-10
8.588911912077812e-10
1.1817832569529558e-9
1.6247914865077815e-9
6.367589881906606e-10
5.489112194244841e-10
2.924170823620999e-10
1.678497714607576e-9
1.1332414200334932e-9
1.07979099727585e-9
1.1275932029586237e-9
1.224711493641865e-9
1.3495194556529897e-9
1.4826956642941543e-9
1.586483189330821e-9
1.5731376329624568e-9
1.3023601674078275e-9
7.866844773178608e-10
3.0417708242610057e-10
2.8344921689027307e-11
2.893674002827466e-10
5.602469534067946e-10
8.868405381428508e-10
1.302216364783388e-9
3.423477164149997e-9
7.2003553783715455e-9
3.555536288242526e-9
2.916037199592109e-9
3.072959273160623e-9
3.95097316450106e-9
6.34261947061373e-9
8.535461913397171e-9
7.239931755553356e-9
9.85549843955903e-9
1.7646752291989763e-8
8.094520249085132e-9
4.6085953393755526e-9
4.1476181397323585e-9
2.2163070820975183e-9
9.352036945551305e-10
4.799344054991606e-10
3.272691744250478e-10
2.5203353916775126e-10
1.8932368985188416e-10
5.7393315670794385e-11
4.276300094816076e-12
1.5023200723483564e-11
2.4462828680165828e-11
1.032533225747815e-12
2.583162280854261e-10
2.893587063031976e-10
2.151550607156406e-10
2.0602183467337208e-10
2.1927309360748905e-10
5.628809904220683e-10
6.711712517103537e-10
1.353127517742505e-10
3.2783144686549894e-10
6.414698680536094e-10
1.1333201672433878e-9
1.988626527160633e-9
3.6627471364782654e-9
7.158511278431402e-9
1.2408176444429956e-8
1.5830817466534083e-8
1.9516922867167817e-8
1.847797905993888e-8
1.0966148422032379e-8
5.930034894493527e-9
4.01590770352762e-9
2.552185477876329e-9
1.9193182581491367e-9
1.748837735482002e-9
9.142775648467622e-10
2.437965050089123e-10
3.9943263002462035e-11
7.998695024745165e-11
2.0986115071772253e-10
2.673262473443396e-10
6.501601612675297e-10
6.899634877180797e-10
6.629088654402832e-10
6.884149239290931e-10
7.559875403861012e-10
8.687901308070191e-10
3.720742133470579e-9
8.414427732180518e-9
4.456378154439362e-9
3.647376495874378e-9
3.760117737051544e-9
4.574733577826827e-9
6.624538203583521e-9
9.57828020553196e-9
7.932991381126193e-9
6.931111146560086e-9
1.0131582200887348e-8
4.245814775569239e-9
2.9768411184850082e-9
1.7383223851205486e-9
6.800917985566314e-10
3.531304935421168e-10
2.466235149886147e-10
2.0708934013604654e-10
1.5047118312034321e-10
7.048941604971029e-11
1.2832348074178104e-11
7.927238939573311e-13
3.4428391776177736e-12
5.669057218843687e-12
6.317216960675112e-11
4.0421615489259645e-10
1.958070096884851e-10
1.6234699589275361e-10
1.6391022754752678e-10
1.8285499538952908e-10
2.1856728958848912e-10
7.482986546235071e-11
1.2593592493334443e-9
1.3208345115707028e-9
1.631183045619247e-9
2.3326029017661585e-9
3.742336715925724e-9
6.9131201483650195e-9
1.4172056855871748e-8
2.1702685690685357e-8
2.80706991096657e-8
3.662614776355821e-8
3.067203784503156e-8
2.9749997045612808e-8
1.4759047560724767e-8
8.89694779459384e-9
6.7846833841328395e-9
4.458447879805151e-9
3.480196459735225e-9
3.2117439495726346e-9
1.29756938335754e-9
3.588682639285354e-10
4.080078964957517e-11
1.981398920842298e-10
5.385113957024433e-10
9.314229711714131e-10
4.240393675876478e-10
8.696241619788414e-10
9.511162704271243e-10
1.0341979396543321e-9
1.1582756278390713e-9
1.3405484878959352e-9
6.230665018240214e-9
1.4946564809130547e-8
8.274575546171347e-9
7.176165011926362e-9
7.829591651646097e-9
1.0045036259430306e-8
1.5027369652711285e-8
2.0561166572193928e-8
1.6769178999510316e-8
1.429741846830457e-8
1.6883182511006912e-8
1.2864642131470073e-8
1.2354964232179107e-8
6.919177192097939e-9
1.7648061837674557e-9
7.060847887347766e-10
4.3665066273393075e-10
3.248745712296108e-10
2.6878288654470593e-10
1.9455917629123108e-10
4.7728290115273526e-11
8.71518784680304e-12
3.210399506703882e-11
1.0147120200671564e-11
1.2155198151870548e-10
9.724740176584136e-10
4.6429380662204995e-10
3.5352538964318236e-10
3.412933676739987e-10
3.6921277663519474e-10
2.444447147748209e-9
7.264856484538473e-9
5.26826052302862e-9
4.788087126366522e-9
5.407030938147633e-9
6.963595577896126e-9
1.0204661000305717e-8
1.7401985067486643e-8
3.2248582943473735e-8
4.73243208438201e-8
5.685047078512083e-8
1.8218629117858537e-8
2.8136673488156937e-8
5.143647197095102e-8
2.5747381628092607e-8
1.576048299779425e-8
1.4794923133725275e-8
1.297407509405182e-8
1.0556077954003554e-8
8.579682890033143e-9
2.8626007480306433e-9
8.959736744116692e-10
9.074816711909351e-11
7.036559976638019e-10
2.607408731341056e-9
1.0860771664994375e-8
1.6104042798608188e-9
6.881632740062142e-10
1.351609765022319e-9
1.7013567305837557e-9
2.014696926258774e-9
7.599088536376373e-9
2.6675025910581005e-8
1.7481647435301574e-8
1.57637837133203e-8
1.7525398934869448e-8
2.2391233005271122e-8
3.2818461732323306e-8
5.192529739272081e-8
5.7001082128659846e-8
4.6203371775601126e-8
4.426159713319803e-8
4.067855648462495e-8
3.0155476417572996e-8
9.012776769964353e-9
3.046391126143649e-9
1.655545366757717e-9
1.1941306726801834e-9
8.965637470836438e-10
7.36670374007081e-10
3.45632635111648e-10
1.316635693051464e-10
1.2568402216455932e-10
2.8337385107575564e-10
7.590455957478971e-10
2.5676307627698567e-9
6.3942418843403e-9
3.0439123226799544e-9
2.5389792404275645e-9
2.6379041329557134e-9
3.131890114065692e-9
4.162711326002749e-9
1.4836387308827689e-8
3.032064132682456e-8
1.662260254071863e-8
1.475064736897234e-8
1.6928693139445165e-8
2.3831005853683266e-8
4.252952946954642e-8
8.62032038648929e-8
1.3541802088733173e-7
1.2454133429123849e-7
4.007362697421361e-8
6.458604458127321e-9
6.048224246659767e-8
7.230563723961105e-8
1.3835325763188961e-9
3.4960631335116525e-8
4.757922887732124e-8
3.2939252100062036e-8
3.9389837701945026e-8
2.8595085925272877e-8
9.63628335092457e-9
4.182845342120108e-9
2.0396475700239827e-9
1.035729836702878e-10
5.900915660308807e-9
1.5397305431604285e-8
7.352929306863646e-9
3.734531979126242e-9
2.7744693332815522e-11
2.779183264038272e-9
4.561817044451125e-9
9.221871360688385e-9
5.20443251277522e-8
3.789784334807063e-8
3.692347811089365e-8
4.322336959882781e-8
5.7998238648868124e-8
8.9837121949163e-8
1.3617568948234884e-7
1.2168558267645908e-7
9.994937490824675e-8
1.0604906660234797e-7
6.38080818602715e-8
3.280581397046375e-8
1.1681013631444675e-8
2.7579755149261415e-9
1.114582023898577e-9
7.313551458020994e-10
4.706889270946659e-10
2.667369710927157e-10
2.4767364220535075e-10
3.1823467145389014e-10
5.291203080160945e-10
1.0181894286905697e-9
2.19405837654243e-9
5.99518993123263e-9
2.705883864067519e-8
1.0961495597698576e-8
8.644474159535625e-9
9.210787400139791e-9
1.1714484420030214e-8
2.7939719313691837e-8
6.356198606019244e-8
3.779975230963409e-8
3.066620424112708e-8
3.203704751139032e-8
4.020927276670659e-8
6.29689145336594e-8
1.3594275343039866e-7
3.5505651395352315e-7
1.9521893569337865e-7
2.6800763460378927e-8
1.647575648657486e-8
6.731260706186404e-8
2.3890767568737044e-8
1.4971332124153817e-8
1.745703504093426e-8
8.386494670639155e-9
3.251563035300077e-8
2.2071381966486955e-8
3.591482712527376e-8
4.070264374732638e-7
5.550994039178103e-7
3.215188164639826e-7
1.7547559845434286e-7
9.432232773829525e-8
4.405105143515234e-7
7.65339023148526e-7
1.6093953749946428e-6
1.4225842045876865e-6
2.7444079815154424e-6
4.067023378258684e-6
6.9274895751738604e-6
7.29363395632673e-6
3.118642720273798e-6
1.9495723657939608e-6
2.5466614074111662e-8
1.360785732796515e-8
1.7757990594709466e-9
2.2842032094149472e-9
7.258644197101032e-11
1.463568634217455e-10
2.832223019565197e-10
7.55386728208697e-9
3.19502660634585e-9
6.667200263227508e-9
1.6632626645318375e-8
5.018758021236724e-8
8.631724107865203e-8
1.4015772171967381e-8
1.1652785240584297e-9
2.5195191791789913e-11
3.087258038400936e-12
4.095304421331816e-11
2.0918784376217365e-11
4.383292016490839e-11
1.8091660816496914e-10
1.4490851524361764e-10
1.1479256363050791e-10
3.85967154445014e-11
3.6101863190235427e-13
2.673585425885913e-13
6.314162218912512e-14
6.231693618729911e-14
1.78081324775399e-13
1.098030528579823e-12
1.2797326589227815e-12
2.1467055048464573e-12
3.0627791046812416e-12
3.96800913762094e-12
4.940521351328333e-12
6.040030466312638e-12
7.287498640934283e-12
8.66509475914776e-12
7.334065213005103e-11
2.691407266673506e-11
1.8731865930357313e-11
6.558916310649357e-12
4.736174319774489e-12
1.6057695449756108e-11
2.8983855289619735e-11
4.372970438035789e-11
5.980103842261666e-11
7.67857502818709e-11
9.489214518926829e-11
1.148368626645996e-10
1.3758026502953215e-10
1.6422891799605005e-10
1.9606822069586575e-10
2.34662620703772e-10
2.820124287430647e-10
3.4079165012901363e-10
4.1472183015230424e-10
5.091816299856833e-10
1.9203329717557962e-9
8.611104012567244e-9
2.265813424528257e-8
3.1341083299162434e-8
3.054091731705421e-8
2.9752599649785774e-8
3.0424746526950083e-8
3.2358648169043205e-8
3.558449401532042e-8
4.07623773048186e-8
5.028487588185378e-8
4.654962712931661e-8
5.7946921849664825e-8
6.341610869881404e-8
2.9338907974917878e-8
1.3783622704669218e-8
8.212303972452171e-9
5.834475372356271e-9
4.860507047751191e-9
5.64217044626482e-9
8.80071964500213e-9
3.886821463910218e-9
4.384170764373205e-9
6.070793050341177e-9
8.039858267068859e-9
1.0050823005588508e-8
1.2295256189582028e-8
1.512252716958621e-8
1.8987668198934202e-8
2.455460888881787e-8
1.1023609081218195e-7
8.875519374828709e-8
5.993243290181678e-8
6.860645104131691e-8
1.0998926945407392e-7
1.5507680207714988e-7
1.096026753184716e-7
1.1114184687375078e-7
2.0876473982015202e-7
1.2700940932836216e-6
6.937457329169379e-8
1.4699132391250193e-8
1.499581190395427e-7
7.560178855320803e-8
3.352593382201259e-8
1.9985506767041246e-8
3.5618341254368212e-9
5.278027582019058e-10
5.43670552900897e-10
1.7854493473041075e-10
9.875867517170286e-11
1.4475155794202322e-10
4.5890440554241895e-9
1.201120677250339e-9
1.2058713492348107e-9
1.075242365294657e-9
4.88368037203845e-10
7.1057581795603265e-9
9.475105208647756e-9
1.1313885674221768e-8
1.3633269286318696e-8
1.2839755048432666e-8
5.8691464307339385e-9
4.1629012481054e-9
3.5802101248790137e-9
3.0162702175296087e-9
1.6938117613408293e-9
1.6121209241484294e-9
1.77350158468047e-8
7.125461887672008e-8
1.787855008650766e-7
2.0669293338329573e-7
2.5128122925231725e-8
1.2008293431509894e-8
7.0180831775163645e-9
2.9861377204562185e-10
2.0704435215288166e-10
5.3013951390761084e-11
7.298590992062303e-11
2.2350724419757827e-11
5.220737941031646e-12
2.7835640866709367e-12
2.469119762185788e-12
2.8424077272620135e-12
3.653691123041334e-12
4.830282310764978e-12
6.3404752646244665e-12
8.125537152495017e-12
1.0040390383369094e-11
1.2021637441583736e-11
1.578735593764319e-11
2.021128003435744e-11
4.898254690487883e-11
5.0588340787728693e-11
5.592780740791989e-11
4.627793529038399e-11
2.985780034638417e-11
3.524078851380179e-11
2.652915757371638e-11
1.3945928306061962e-11
2.6185466289943173e-11
4.758771943927615e-11
6.545381079469479e-11
7.464930857138493e-11
1.4162198778148694e-10
6.51408242351005e-10
1.2691045669299693e-10
1.0170377059409184e-10
2.7478843212147583e-10
4.6501235283218655e-10
6.60200711102073e-10
8.311913181052183e-10
9.983177712160687e-10
1.188409528519816e-9
1.4162950746680367e-9
1.6935895059844542e-9
2.03271480095563e-9
2.448445938237443e-9
2.958923185039459e-9
3.586732927928374e-9
4.360333783937676e-9
5.316090526586603e-9
6.501288436232593e-9
9.339387612084662e-9
6.311303163532413e-8
4.903229956663372e-8
4.7551756438586496e-8
5.494481819537025e-8
7.196631116068002e-8
1.0783382974497638e-7
1.649072286428201e-7
1.5412184022492556e-7
1.2115022856206698e-7
1.1933526141266434e-7
6.428164453314321e-8
2.6774721173309373e-8
6.349578337687494e-9
1.1385081572520672e-9
2.635202026880137e-10
7.85764428216911e-11
4.691995650271323e-10
9.725015392682294e-10
1.1711506619541214e-9
5.29583026944043e-10
1.1889992737532766e-11
7.198169779099304e-10
2.2786193753182597e-9
7.493559009396453e-9
3.108720018874614e-8
1.3151927459955594e-8
1.0636433041227885e-8
1.1191079873387047e-8
1.366687527497181e-8
3.70426240082145e-8
9.186247084449148e-8
5.451656732192716e-8
4.496782805298217e-8
4.7298332620124584e-8
5.913109457532348e-8
9.070039479574653e-8
1.848742822760726e-7
4.264864155265002e-7
2.150005637535899e-7
1.5966282308933826e-8
1.547784108792906e-8
6.944950664304511e-8
1.8262440868904823e-7
5.472797588364831e-8
5.7243291886674005e-8
1.245255516135204e-8
7.841970800291067e-8
2.392602229656355e-8
2.764782582203826e-8
1.1766506220033276e-7
5.803711396403125e-7
2.1741366583198437e-7
7.388520691482953e-8
8.214004410640591e-8
3.624522549166285e-7
8.046006189443624e-7
9.793531316316312e-7
9.450523563321776e-7
9.251294945949726e-7
9.388650171775424e-7
5.938309432826897e-7
4.4674004003200607e-7
5.271832218242864e-7
7.353123581576523e-7
6.511501604996531e-7
4.4089567179575453e-7
2.6207061913272015e-7
1.3355111459722472e-8
1.7492459812721687e-7
2.639534110086106e-8
2.2953690650771997e-8
2.015553852923443e-9
2.2972631230842053e-8
6.873194362909493e-8
4.428363177729743e-9
9.573669415625242e-11
2.772467328600766e-12
5.064584473653903e-12
2.0833702858817966e-11
1.0331833519596561e-11
2.288424627127648e-11
2.319088301017798e-11
5.2652525717097656e-11
6.631963454254127e-12
2.211078664733709e-10
2.0457211498713577e-10
2.5139043526685123e-10
3.4812475935520226e-10
5.160812705449283e-10
7.911416749557092e-10
1.1656986044842443e-9
1.3151405563886232e-9
1.523257454195132e-9
1.8548466914724708e-9
2.3875079993471993e-9
3.2307114980977017e-9
4.530255919649002e-9
6.6932932779031926e-9
1.2482319629642422e-8
1.95421597613545e-8
1.5469800572410677e-9
8.909806431840357e-11
3.49770695946491e-12
2.9368162390871814e-13
9.99567881046902e-14
3.2980402813354466e-13
7.160108235402569e-12
1.2406949821713749e-11
9.086375316186158e-12
9.424656289638433e-12
8.692933970448331e-12
2.8703566045632424e-12
1.5502533126610256e-12
2.528616562804041e-12
2.6475821739938664e-12
2.867513535897235e-12
3.396692933303715e-12
4.253465358826292e-12
5.4515225757740694e-12
7.064524141057134e-12
9.262004531771801e-12
1.2359274059486764e-11
3.0450613100623427e-11
3.1958869924350804e-11
5.94452517409107e-11
1.0580345835005576e-10
1.5039836305212027e-10
1.9091093276561577e-10
2.48040175431031e-10
3.4854958025378867e-10
5.512446303620081e-10
1.0449900548090657e-9
1.5525761787834479e-9
1.1658469453488076e-9
2.2292840306385734e-9
6.9010409130064985e-9
8.00599682622441e-8
5.20685980714239e-8
2.9639447808622695e-8
1.2081510059000556e-8
5.358505060393301e-9
2.379656511894108e-9
9.45507312660559e-10
1.668120671518662e-10
3.46577225748544e-10
6.673004077775089e-10
5.458355124642119e-10
1.0414138685770633e-10
8.342475122441282e-10
1.4625748104227364e-9
2.059001346962924e-9
2.706470035132762e-9
1.6337149785364132e-8
4.288941979866001e-8
2.4543916949423065e-8
2.3164770312114626e-8
2.7918736945300464e-8
4.092864722446125e-8
6.813319906299241e-8
7.008570968582051e-8
5.5194086664329554e-8
5.811623319702142e-8
9.877342006253474e-8
5.125860677596917e-7
2.261787145404976e-7
1.1706987653441924e-7
4.049626777382516e-8
1.1056084358904207e-8
4.210293774383602e-9
1.838171940809467e-9
3.8803853808716194e-10
1.598654777765397e-10
1.1572473628785332e-10
8.825270867402751e-12
1.0635187098524274e-10
1.1168668645444883e-10
4.665162312996234e-12
1.0151032916558593e-10
4.167561796630393e-10
2.3295013689882365e-9
2.0523727446718195e-9
1.2719833137310108e-9
1.1857854741750725e-9
5.92172282392722e-9
1.5606030722275255e-8
2.20253715650928e-8
1.747992984125118e-8
1.5957702878598812e-8
1.6373628565986517e-8
1.8196644554339286e-8
2.1908145909469963e-8
2.9255024572250943e-8
4.476406748757661e-8
6.992035815991758e-8
4.787719351852913e-8
3.774188357760823e-8
3.865789944419702e-8
5.7212164137850095e-8
7.329205615528647e-8
3.586347622418676e-8
1.6151729546993377e-8
8.812630827345793e-9
5.363129056345364e-9
3.226863622341157e-9
7.912208833590998e-10
7.859394618743166e-9
4.483040203708964e-9
6.245669571847809e-10
2.693127953571895e-9
4.9666350383101175e-9
6.590296039272818e-9
8.081135005887797e-9
9.76077956872565e-9
1.1882441721584398e-8
6.357027335937562e-8
6.224401882968539e-8
4.343742331628085e-8
5.0677249815014296e-8
8.209029991147086e-8
1.2622483682581426e-7
9.065955320042423e-8
8.516824350895941e-8
1.457412811733295e-7
1.2142580985351525e-6
4.029616725418309e-7
2.9958079965658466e-7
2.7790260160126187e-7
3.080050713956961e-7
3.1672094595305514e-7
1.899514528431184e-7
1.3657958338968507e-7
6.368826616035358e-9
3.047387820839456e-10
3.704736459190715e-12
1.3683706710464275e-11
2.3778127906467666e-11
9.699013941697448e-12
1.5302591015941145e-11
1.061464826252543e-11
1.0648099170113318e-11
9.20576844922608e-12
2.608089791498521e-11
3.7296529415752527e-10
1.6914800341928355e-10
1.1972749927507953e-10
4.5078250333492927e-11
4.4015203564361825e-11
3.397614012801694e-11
2.1747834583832913e-11
4.3122208372701344e-11
1.0826719961047937e-10
1.421463748945797e-10
2.774801235317935e-9
4.898503213366618e-8
8.8358908355335e-8
1.6271583133552212e-7
3.4461114294549494e-7
2.1837808310141476e-8
1.091170215190372e-8
2.054903650351052e-8
2.9797433790174065e-8
7.377049367405553e-10
3.739782514291174e-11
3.519483932957827e-11
1.938431199763404e-12
2.2624107206907003e-12
1.7638856258873513e-12
1.450902752781691e-10
1.8892678334758243e-10
3.1209656389224555e-10
6.539225588012032e-10
9.877428705992705e-10
1.2669995924995366e-9
1.6819851965135535e-9
1.7215935277961516e-9
4.2234294761826533e-10
8.431455976438865e-10
3.2181136590874133e-9
3.916128003561261e-9
2.8704709324705045e-9
1.83132639912584e-8
9.057998120041782e-9
9.165493114579499e-10
4.9353677803275415e-11
6.493896634153388e-12
1.6479653305445955e-12
6.173065124969996e-12
2.1730203559437125e-12
1.2728592561613925e-11
6.267153994806409e-12
1.8970475047985443e-12
1.882927357037472e-12
2.701773775448597e-12
3.868440561304204e-12
5.497087792499504e-12
7.829246008432174e-12
1.1209763430793656e-11
1.6142174625052548e-11
2.337637383422755e-11
3.4038368569937725e-11
4.982030267644211e-11
7.324354186395686e-11
1.0796895572233114e-10
1.5899459976505463e-10
2.3224828290561652e-10
3.326182482404157e-10
6.343967204240465e-10
1.1688455939941365e-9
8.52757966035887e-10
2.9256915253274845e-10
1.7664686885554177e-11
1.6450067180405648e-10
3.155720572658113e-10
4.670095606411995e-10
6.475842894992152e-10
8.928671780949838e-10
1.2288184258867432e-9
9.934028071910126e-12
1.4414897595462766e-10
1.5804289577106502e-10
1.138953339139113e-10
6.800443863177049e-11
6.97565009787033e-12
3.744754274306939e-10
3.1092556643940363e-10
2.8859182389150803e-10
4.0736630840485505e-10
7.061049065857002e-10
1.55562197005189e-9
5.78900563132135e-9
4.10886051436212e-9
2.7302718106573876e-9
2.5448486774371416e-9
2.812079905188405e-9
3.5013010253751494e-9
4.8506171920351195e-9
7.548460661593315e-9
1.7693656816248308e-8
1.4657765078517452e-8
7.1077599139966944e-9
6.24271843192294e-9
7.65174845064809e-9
1.2980501785411368e-8
1.671393772435109e-8
2.0989337148857433e-8
3.268095923007295e-8
3.616631597578045e-8
3.7582483041368023e-7
3.4756017392844166e-8
7.870622989450815e-8
9.839968766160601e-8
7.178295520442738e-8
6.353862922416011e-8
5.7594716021216074e-8
1.0011575220078751e-8
6.6974563605761355e-9
5.430313587524534e-9
7.1732944161707104e-9
7.319147399029572e-9
5.137855130936571e-9
1.299139538270462e-9
2.880276922689136e-10
3.0367714319837625e-10
1.8753898571656833e-9
1.0606034942151548e-8
3.542774214542617e-9
5.177210786793562e-10
2.9523910046511355e-10
6.734444537883056e-10
2.928816092729491e-9
6.360249933402977e-9
6.078533421540214e-9
6.133155114513201e-9
6.531163930007983e-9
7.124339835741446e-9
7.88492741727696e-9
8.852661089088941e-9
1.0108508946747259e-8
1.176581086381061e-8
5.4520715231968156e-9
3.3200727145254766e-9
2.2348375925904715e-9
1.360102499498535e-9
5.923868692081737e-10
9.325073345847354e-11
2.3636398897042214e-10
2.2433059375789707e-10
1.2455054115623541e-10
1.6493322089390327e-10
9.571396774135595e-10
4.110049579746099e-9
5.611901629469385e-9
3.342428526471377e-9
2.9247664721815993e-9
3.135312951635649e-9
4.001078739194133e-9
6.31244143886116e-9
1.1427458958923008e-8
9.86870732109285e-9
1.1930349088791657e-8
8.005713475101937e-9
9.279742031384797e-9
1.4808469190022298e-8
3.0994465707975494e-8
4.3023651300477864e-8
5.929013699762133e-8
1.2898055252490343e-7
8.008293023231434e-8
9.280517186552118e-7
3.344283527768911e-7
1.8002565016788476e-7
2.777252398576195e-7
4.374277890131924e-7
1.8101509817812028e-6
2.160990436273136e-7
1.7120823944243277e-8
1.1092493661424696e-9
1.8151658375009061e-9
9.759781108191793e-10
3.790401714811068e-10
1.251038747533739e-9
5.003002494286733e-9
2.189443380289289e-9
9.774969555195498e-10
9.93694734632353e-10
1.39060496175237e-9
2.247989610437405e-9
3.896465314573651e-9
6.96867852353776e-9
4.780841774912049e-9
4.890187845455144e-9
4.710341636136095e-9
4.749929767319542e-9
5.085840592347139e-9
5.720220690193126e-9
6.65144396644479e-9
7.792819006505067e-9
8.610106181260273e-9
6.9253536949457364e-9
6.411497589954241e-10
2.549930415377267e-8
3.4731241385159615e-8
1.674496111703911e-8
3.378776752961221e-11
9.956236211716193e-13
6.76392216645787e-14
3.5181485508045887e-13
1.071679167573248e-13
1.8629316405042206e-13
5.40647895685187e-14
2.409231771719561e-14
3.106825360681429e-14
4.573423716334969e-14
6.496872814900887e-14
9.089843914657352e-14
1.2673629096700685e-13
1.7679852749193662e-13
2.4710830983982393e-13
3.4624038272866473e-13
4.865179896819056e-13
5.499816320708324e-12
5.058160496828019e-12
6.083968388365947e-12
7.684861892291425e-12
9.809254412784258e-12
1.2515404392460673e-11
1.5871788705677724e-11
1.989611711845548e-11
2.4461697700167006e-11
2.913028449129775e-11
3.286923670340841e-11
4.5364241557399925e-11
9.975467558380083e-11
9.588044685323737e-10
9.105534279590639e-11
5.6705735990346526e-12
5.017238142073413e-11
8.124729132787413e-11
1.0784128168738369e-10
1.331924576558341e-10
1.59475857432764e-10
1.8852343024553074e-10
2.2202680342599944e-10
2.6173006590476774e-10
3.0964522216105874e-10
3.683149777603353e-10
4.4117749382891587e-10
5.331262665125203e-10
6.514265328381773e-10
8.072859161832551e-10
1.018665375948008e-9
8.821483305864846e-9
2.611611101497178e-8
1.7329833882790423e-8
1.4983037812706587e-8
1.632689778610821e-8
2.0441534482139947e-8
2.9211032427329107e-8
4.759670614318091e-8
7.051962540911351e-8
7.198951170289197e-8
7.669999173702628e-8
7.58525303904748e-8
5.869527020676803e-8
2.843709278477502e-8
1.4656375795761223e-8
8.086645230766287e-9
5.3334561014693295e-9
4.46842283124444e-9
3.5054784818338867e-9
1.1716559171471764e-9
3.528191067257808e-10
2.0244896398180466e-11
1.5818204059722673e-10
6.080642603141757e-11
2.781596096756409e-9
5.407742867556444e-9
3.739407315591131e-9
3.4721040650864208e-9
3.6301449005383303e-9
4.082733435315071e-9
1.6739787616229364e-8
4.005280315701904e-8
2.261538759893488e-8
1.9758337453609303e-8
2.1646668095237882e-8
2.7765477890102863e-8
4.177069046996185e-8
6.266580374832472e-8
5.9155510485276405e-8
5.4886472934824105e-8
6.194707342460423e-8
3.474944798439189e-8
4.022519667361639e-8
4.586726691621773e-8
4.921320517787247e-8
4.1708652598619725e-8
1.8386049038089962e-8
7.816953043623446e-9
4.120937044898837e-9
2.7699296270764724e-9
2.4727131830501685e-9
9.202903146823379e-10
6.340635283666825e-12
4.5689738688961235e-10
1.0223341192712544e-9
1.6944172499550946e-9
1.2764111937627793e-9
1.4061238871881487e-9
1.5537756811569827e-9
1.668464916277009e-9
1.852410618644546e-9
8.464127680715247e-9
3.015000474211157e-8
2.8313054768032385e-8
2.3813431340737427e-8
2.4353801361120308e-8
2.7515737263078833e-8
3.335079804371444e-8
4.334017335200967e-8
6.084979630462449e-8
9.016174732156894e-8
1.196319754445516e-7
6.419756125290679e-8
3.4919511406159065e-8
2.0500622332900755e-8
1.2096507970061865e-8
8.34891743606593e-9
7.442118584893512e-9
4.950118721921993e-9
1.7990476437010279e-9
7.650310322868025e-10
4.177431117257662e-10
4.4093946177954054e-10
1.2845053595342718e-9
6.1744079729028e-9
1.4014023179355332e-8
8.30315132017668e-9
7.255663435567522e-9
7.411818052862597e-9
8.302100770690831e-9
9.986616308038055e-9
1.2825092185645548e-8
4.6075820875796986e-8
6.03591317281813e-8
3.3165182268506034e-8
3.168874396968411e-8
3.999172283893154e-8
6.44309060944495e-8
8.553910913494882e-8
7.051489965741713e-8
8.077176862643823e-8
1.1203841986823434e-7
1.1191227352637613e-7
4.311936580656682e-9
2.3346796602878975e-9
3.908004109068497e-8
5.1611123534541894e-8
5.326583947692882e-8
3.865006047493828e-8
1.4793711542154364e-8
5.589743927701054e-9
2.6215403852118244e-9
1.8131005751494472e-9
1.5763704000506027e-9
1.7657122180154137e-10
3.723301866408094e-10
8.656013705310569e-10
1.6935463526384666e-9
3.2314877077010024e-9
6.398754006600251e-10
1.5057455287952772e-9
1.7389175640157831e-9
1.9599371086040313e-9
6.720695830692923e-9
2.8720968435913842e-8
3.731343822769388e-8
3.156015810811675e-8
3.126770064963169e-8
3.371793759192162e-8
3.811337767269764e-8
4.469462551820278e-8
5.443876996359139e-8
6.92665461544978e-8
9.236167046348544e-8
5.037536221205168e-8
3.281712812176467e-8
2.0048368553747234e-8
1.2691633021764096e-8
1.0517186861285166e-8
8.057640478047078e-9
3.1778094182645256e-9
1.364047092522937e-9
7.589199240549205e-10
6.953683758616886e-10
1.4098705331160527e-9
5.06335795177006e-9
2.527905173139013e-8
1.4217567693652922e-8
1.1309164768281712e-8
1.1049038286572988e-8
1.2007372365074892e-8
1.4080609180230183e-8
1.762870329170228e-8
5.859497366436636e-8
7.518356971704474e-8
4.28858860370117e-8
4.2085943988971154e-8
5.46998063584926e-8
9.046955357918506e-8
1.1072923789728605e-7
9.048456040052176e-8
1.060227001044218e-7
1.3789047162340769e-7
1.7683272187898748e-7
9.721207160133965e-8
9.944556582279453e-8
2.0953927361309096e-7
3.783257270051013e-7
5.045970740577507e-7
7.575160621357299e-7
1.0366820357095007e-6
5.195558414805739e-7
4.2928810047433707e-7
1.0699677428269068e-7
4.3582487960202785e-9
7.318098934438678e-11
7.703870299642713e-11
1.1296982680687383e-10
2.700680149694069e-11
1.8469271823039782e-12
2.8807149687151282e-11
2.1031046389188905e-11
8.275272164771536e-11
1.930117685367275e-9
1.2430781173574523e-9
1.5286115746041952e-9
1.3630915626849547e-9
1.0448083083439635e-9
5.259449932217016e-10
1.2186114635711332e-9
6.323971112642559e-9
1.3372355322146255e-8
2.466383422242978e-8
3.3542046053248916e-8
4.60578879142552e-8
1.488767903240504e-7
3.211903895304258e-7
3.1716721587448024e-7
7.346809308151799e-8
2.2454657153955016e-8
5.531882558869757e-9
1.1199765528157414e-8
4.4243968127633916e-10
7.8178966603866e-11
2.7914478285464893e-11
3.731679227482929e-12
1.4178870350329415e-12
3.4767547825259865e-12
2.6768821438126505e-12
2.0129415817321207e-12
2.1234113622452442e-12
2.457166068221387e-12
3.152170402358989e-12
3.2342546307332806e-12
1.8154630961061678e-12
5.748341746686751e-12
3.712562225339785e-12
1.8678191868305984e-12
4.702408385206923e-13
3.09315982173468e-12
1.0106591201454259e-11
1.2156872943724514e-11
1.4347429476774866e-11
1.8259288301136882e-11
2.377374231078144e-11
3.1168164502831224e-11
4.484758575997037e-11
2.2448490854318203e-10
9.718000328778716e-11
3.69706997272665e-12
3.7930147124484975e-11
7.668923173761122e-11
1.2451123293329367e-10
1.8925566954598866e-10
2.7832248482165214e-10
3.965170394035402e-10
5.396906234503731e-10
6.950044619595925e-10
8.573908117116698e-10
1.0333773195656965e-9
1.2323746763690983e-9
1.4636878999256918e-9
1.7369236015077025e-9
2.0627566808380247e-9
2.4536570516774e-9
2.924704893417487e-9
5.173317547885792e-10
2.0827783008464423e-8
3.03615232663273e-8
2.7933224671048616e-8
2.9356206904091043e-8
3.305094813886254e-8
3.9079944900762204e-8
4.8673630168120976e-8
6.438509303277608e-8
8.928908594081161e-8
1.1416884474952597e-7
3.8521345809441266e-8
1.1095211696288284e-8
4.377396519209294e-9
2.317780100942674e-9
1.3230544527129837e-9
3.8556412434727347e-10
5.87130751353851e-10
6.233570198680722e-10
3.8413569148358535e-10
6.507243300456263e-11
1.0494539861391154e-9
3.5627336307033066e-9
1.3419071500889463e-8
2.28077265988065e-8
1.2931216260606836e-8
1.1483667004735115e-8
1.2605671010295791e-8
1.606490870935344e-8
2.3382848235207043e-8
4.418623172019294e-8
6.357057387657667e-8
3.4661241379423124e-8
3.314523265657823e-8
4.2142717159429456e-8
7.016688409848571e-8
1.3017027822002918e-7
1.5927801562574308e-7
2.054746500121521e-7
1.114230957441031e-7
3.606813653448421e-8
3.937315051099416e-8
8.183406032984274e-8
2.0694139956050125e-7
1.5629804393337416e-8
2.89773835697641e-7
8.821752699489909e-7
4.706913238892726e-7
1.1251601151581022e-6
2.126767498955232e-6
4.628345500033032e-6
3.650296482961737e-7
9.477698011425017e-8
3.0974062766410476e-7
3.2877045756846193e-7
4.2587240299646684e-7
5.721862660399234e-7
1.5089550839338774e-6
6.737315257225417e-7
9.756986259783891e-8
1.112147496827279e-8
1.961280687985299e-9
4.098845713002532e-9
2.6958331601680566e-10
1.006502175000723e-9
8.358007369768569e-10
3.7797978414724295e-9
2.0721186996899873e-9
1.6396079568533267e-9
1.5896336619086527e-9
1.8187572515462212e-9
2.2317078393552957e-9
7.95881987859851e-9
3.4795690093655443e-8
9.490876261266854e-8
3.0992288840503855e-8
7.50902231025821e-8
8.654154642218652e-9
2.3809424309341474e-11
3.1914278940386344e-12
4.151443734633079e-11
6.499697784514805e-13
0.
0.
0.
0.
4.724854384523577e-13
1.2776287509825862e-13
1.217960411857548e-13
1.537301319424937e-13
2.0829663016238586e-13
2.8837246192951343e-13
3.979731588880891e-12
3.696451192657771e-12
4.350593559454041e-12
5.370676269360577e-12
6.7210947569968945e-12
8.436166112741505e-12
1.0567273396263523e-11
1.3159835249074994e-11
1.622539560517613e-11
1.9694520547451633e-11
2.3335323708388864e-11
4.2182349846524485e-11
2.682917013471326e-10
1.0182996147838476e-10
3.2004849726588174e-11
1.0270481133798702e-11
3.9644252694376775e-11
6.626519242212917e-11
9.236491767506853e-11
1.1833805092173863e-10
1.4497316213607857e-10
1.735493849484983e-10
2.0557556745806616e-10
2.4268618193812916e-10
2.86699823968661e-10
3.3977878852076364e-10
4.046754568000035e-10
4.851014201531883e-10
5.8630544093171e-10
7.160199931011512e-10
8.860723100900684e-10
6.7867429045441016e-9
2.151817489862969e-8
2.4636681085558198e-8
1.9795713008644787e-8
1.9407627990195393e-8
2.109293929567786e-8
2.4452373821504065e-8
3.0130125019097386e-8
3.9951817291748856e-8
5.7921763292137774e-8
9.132088516246986e-8
4.511348081178562e-8
3.173023560544496e-8
2.6259110481250367e-8
1.9643016261776245e-8
1.5798843370989745e-8
1.3783115764437473e-8
6.008684903288213e-9
2.3997268049253297e-9
1.1376254613182872e-9
5.764536679238188e-10
3.2222595761331187e-10
8.083747069998631e-10
7.267620126531595e-9
7.829904098311798e-9
6.428933452377235e-9
6.304077047226645e-9
6.722717156517322e-9
7.61159792217706e-9
9.080322530354828e-9
3.728422735918405e-8
5.3735624838262786e-8
3.094640219392927e-8
3.047064502403203e-8
3.9310632492203635e-8
6.386681374306748e-8
8.292288298927024e-8
6.380190633159223e-8
6.584681010632175e-8
1.083704432489432e-7
2.3252013933062845e-7
6.1839277584545215e-9
9.775898721762696e-8
2.2663462716017677e-8
6.906152792700577e-7
1.8452654190918207e-6
2.6915267052284234e-6
2.687265546783268e-6
2.7232259687842705e-7
2.5033633916207633e-8
2.931034761483279e-9
4.0643809204596555e-10
5.20885348738462e-11
2.4060039549387018e-11
3.1201647678321946e-11
1.6724609838384932e-11
5.2936112288706414e-12
9.164594370057391e-12
6.88969876695853e-12
1.83707014753208e-11
1.1164905316261422e-10
2.9120879617868024e-10
1.476918914552857e-9
4.825372420627282e-9
1.074102874326098e-8
1.5897532441220932e-8
1.86736418678603e-8
1.990248251360261e-8
2.0676946570591433e-8
2.1597734061409648e-8
2.2999360949133202e-8
2.5228786991016893e-8
3.8219607500015266e-8
3.243631527644265e-8
2.183294251739899e-8
1.3366786968953718e-8
9.8025255914651e-9
9.568952517172194e-9
1.733226154592125e-8
5.389512706233731e-9
1.599517864944433e-9
1.0758286878500998e-9
1.4532686965907307e-9
2.3651582196775642e-9
3.5508697396400667e-9
4.827994431584053e-9
6.23971615677713e-9
7.9779051377716e-9
1.0329298894311555e-8
1.3738413251476543e-8
1.8966282412438685e-8
2.7374432655669182e-8
1.061088192996295e-7
6.93637355554375e-8
4.472481228735896e-8
5.0141417000998476e-8
8.014964893177722e-8
1.0531631423069927e-7
7.668290614916006e-8
8.852086919459034e-8
1.878497391174101e-7
1.505984601118496e-6
1.197587177213734e-7
9.589773667728729e-8
3.514947358945005e-9
1.6448061694904543e-7
2.9566712349909155e-7
8.621985790275269e-8
4.534453671044073e-9
5.444753809845892e-9
2.639418596941856e-9
3.01338823703709e-9
5.2976401321147455e-11
2.20312843438322e-11
3.9828446495377254e-11
4.6760161826737713e-11
5.0254984689205764e-11
1.8647661312306214e-12
2.1270919768086208e-10
5.2384367700205724e-11
2.7714326297195916e-11
1.8830488173796428e-10
4.728662319009814e-10
1.238511851597121e-9
9.42815516007893e-10
6.603388434372262e-10
6.435754949694164e-10
7.898081393866734e-10
1.1313834074738462e-9
1.806101498338057e-9
3.1393234132791784e-9
5.655397651706133e-9
5.3498293320784e-9
4.1056654071835146e-10
3.011662737142485e-9
3.402796734701374e-10
1.888860879701401e-11
8.079750446318023e-13
1.179435706911112e-13
4.657623034730671e-14
1.9954800754461673e-12
5.946988996521091e-12
7.07115104471397e-12
7.695491760390932e-12
8.462478065451524e-12
9.09602363949892e-12
8.469612318952367e-12
4.329834708688248e-12
3.5590845662553814e-12
1.1320564798752417e-11
1.7978737785789157e-11
2.4520947733305132e-11
3.174796458820626e-11
4.925249885403106e-11
7.330253094734897e-11
1.4096249467420266e-10
2.6695858258311156e-10
4.6367438756371474e-10
6.954551954854759e-10
9.142110538769189e-10
1.1498936232317134e-9
1.472057613810586e-9
1.9840375200885557e-9
2.903802083976249e-9
4.2216052638579524e-9
3.2998629718703385e-9
6.862500400799177e-9
3.615919860671947e-8
6.85173718071806e-8
1.5200522323397174e-8
5.643515092814983e-9
2.6861662601636713e-9
1.3337302026792034e-9
5.923193415703088e-10
1.998053096269797e-10
5.964145732733232e-11
2.0081266550556962e-10
7.334616715566132e-10
1.6205934157134285e-9
2.618308760121869e-9
3.6442671610381125e-9
4.8123320151115826e-9
6.301427259309281e-9
8.357510511662574e-9
4.248040902075227e-8
1.320500752816419e-7
7.875658575844297e-8
6.762957805418205e-8
7.330199525985393e-8
9.29322214508253e-8
1.3880454452432064e-7
2.3044796167619555e-7
2.833963920239964e-7
2.7588312632481116e-7
1.0770491191601896e-8
4.404289915518412e-8
6.72773376591063e-9
2.181189025888154e-8
2.6817984546116162e-8
2.2537671736975105e-8
9.863272214501243e-9
5.761552667788446e-9
5.971623213498503e-9
3.841548836897746e-9
1.6792051054911716e-9
7.659489130057266e-10
2.214317072862701e-10
2.0673827982507114e-10
3.418340721735931e-11
3.2764670563321915e-9
4.433639649160931e-9
6.509438417739684e-9
9.025090924987314e-9
1.1603436112175455e-8
1.4271558358312655e-8
3.72563371432041e-8
1.2891918222379719e-7
8.333231464294123e-8
7.810981129467116e-8
8.897130095944784e-8
1.1694558892827384e-7
1.7742764166730475e-7
2.418044310497241e-7
2.0313373440722727e-7
2.0477069987298852e-7
7.368403455209403e-9
5.96432820325519e-8
1.329722920974837e-7
1.6080026642400568e-7
2.727814564386205e-8
5.9386406953913755e-9
2.330222726910601e-9
1.3126663246701407e-9
1.1126249716222853e-9
1.053930127323007e-9
4.439946051652872e-10
3.014963161255398e-10
5.593962353021393e-10
1.6032681279398276e-9
6.006665115987386e-9
3.6954189167654044e-8
1.792095715710167e-8
1.505839145528386e-8
1.527816286824968e-8
1.6851807726735875e-8
1.959023673992207e-8
4.678564999792562e-8
1.719976410728588e-7
1.1493103480572031e-7
1.005076291377276e-7
1.0746464616772397e-7
1.3225687243587167e-7
1.9296013595525272e-7
3.647882940421514e-7
4.711549834704908e-7
8.991642229515102e-8
4.4061391439196766e-7
4.932154456637162e-7
2.484608143191e-7
5.1103751929565325e-8
1.1039141459284457e-8
2.433732920668018e-9
7.232096182990232e-9
1.7596535723229307e-8
3.7025163154607545e-8
1.6234891908993422e-8
1.1105244299484019e-8
1.579132056063243e-8
1.9478808478302605e-7
1.343644441655699e-7
1.3437945153814034e-7
1.5752260357054256e-7
1.6793235035282482e-7
2.79547531225988e-7
3.731798304747827e-7
5.077106229002787e-7
4.257159096418275e-7
1.843525731051193e-6
1.4986540056676202e-6
8.498567635275289e-7
1.6681170544723958e-6
3.5921279761880207e-6
2.975926368789312e-6
2.4400413363298906e-8
5.101306743673898e-10
1.217986309683663e-11
3.069984730663442e-11
5.589458053021058e-11
9.894856359272377e-11
5.143193826357902e-9
2.7808268862990035e-9
4.8165754044267395e-9
9.63411060200291e-9
1.7215291315487982e-8
2.9431199156878467e-8
2.8930362243011823e-9
5.002954758911794e-10
2.302840499941808e-10
1.9034030049825447e-10
2.0888828226093187e-10
2.541950118176041e-10
3.178383516869704e-10
3.82262628827839e-10
8.671541551535818e-11
2.5009612877624182e-11
1.3188902171889578e-11
8.929951933705393e-11
8.637211752163468e-13
4.673554546269227e-13
1.1496725484425898e-13
1.9127777615146974e-13
7.146606851058475e-13
8.498610934829847e-13
1.3772072083240477e-12
2.174657631216825e-12
2.9634616863377694e-12
3.750658506732413e-12
4.6040857227740444e-12
7.261674922805759e-11
9.762547184627065e-12
6.271945511233505e-12
1.7698985061156966e-12
3.1930062966765675e-12
9.228969324185528e-12
1.6885224395978696e-11
2.66288128408014e-11
3.8634807070987253e-11
5.253245189476871e-11
6.779215546763157e-11
8.446233033963214e-11
1.0320077820706811e-10
1.249464603575627e-10
1.5078926969001356e-10
1.82000572247236e-10
2.2012356543486851e-10
2.671016685598662e-10
3.2546150238481443e-10
3.985888495903705e-10
5.870761074715632e-10
3.6916278113287676e-9
1.1063321066116221e-8
2.1085756793232395e-8
2.6868528269125637e-8
2.8548989532389913e-8
2.949089193988693e-8
3.080302069565718e-8
3.271025780728303e-8
3.536060708094129e-8
3.9164446148511043e-8
3.789391163017584e-8
3.509937565115046e-8
1.5103775398296357e-8
7.063959228649148e-9
4.050519128331622e-9
2.5821124254937137e-9
1.545160237893814e-9
2.454435306442691e-10
4.425744218913368e-10
7.751828829293277e-10
2.2483937166166356e-9
4.065654378781737e-9
6.070040114462327e-9
8.132508419529726e-9
1.038283836793288e-8
1.3147656640355301e-8
1.6888397847274186e-8
2.2270772482992204e-8
3.0286611350266e-8
4.2223487418236103e-8
1.5700890006454437e-7
9.530623720204915e-8
6.453093512479741e-8
7.507060701844561e-8
1.2477736952531463e-7
1.4734748909496092e-7
1.093564949706917e-7
1.3513618883192415e-7
2.6738607163779125e-7
9.396579337279343e-7
2.3873125245418233e-8
2.8907651779940253e-8
1.8106658689793245e-7
6.085444460763545e-7
4.5286299450071617e-7
2.0175327251991422e-7
5.6599750992495944e-8
5.348536239963224e-9
6.57767971981249e-10
2.1460180714865803e-10
8.15422850011787e-11
4.049927030083078e-10
5.425298441189056e-11
9.376211555131827e-12
1.9952999258769578e-9
1.1748251733922277e-9
1.4639686551835542e-9
1.523539778373949e-9
3.1514115701428493e-9
7.071619384609161e-9
3.74437964112017e-9
1.8983649976682175e-9
1.550253170251959e-9
1.5155982870481816e-9
1.08498001482782e-9
1.2907673065238292e-9
8.885216682303645e-9
2.5672448988388893e-8
6.202390160408003e-8
1.350035245464895e-7
1.6752106849016917e-7
2.5568489107385813e-7
2.6671257481697964e-7
1.1042303207371634e-7
1.4560393876558564e-8
3.240100984552127e-10
5.206370686651956e-10
7.950852494515918e-11
1.4431232094760574e-10
2.584465005588123e-10
2.2133431778319531e-10
4.141418808642075e-11
9.61299629291178e-12
3.827538893784706e-12
2.5520049310940557e-12
2.472693073606906e-12
2.78992873587762e-12
3.30293212588127e-12
4.301167406605062e-12
4.252389724676431e-12
2.299218686003414e-12
6.297442241316354e-12
4.097600079012915e-12
2.3869328710447065e-12
2.0208387744995102e-13
4.1892083478855954e-12
1.313720462238371e-11
1.5067442891747817e-11
1.8069161510379297e-11
2.324188485194094e-11
3.0535509780560995e-11
4.038012785768168e-11
4.9081489476096856e-11
1.6909902161112599e-10
2.0913571470447422e-10
6.772330663530621e-12
5.373004943638013e-11
1.0663247471633679e-10
1.711302234295318e-10
2.578673037649166e-10
3.7541857110997787e-10
5.26266797148008e-10
6.997607152597653e-10
8.817843947176149e-10
1.073167261343358e-9
1.284098880052236e-9
1.5255575362954529e-9
1.808263613626804e-9
2.1435483307097366e-9
2.544217651318518e-9
3.025377391954039e-9
3.6054077607018253e-9
8.996947378735909e-10
2.7256618774753073e-8
3.206594475977531e-8
2.9924012209400886e-8
3.2330098625390674e-8
3.78514340480526e-8
4.7579798421782645e-8
6.492112721557223e-8
9.50049372893863e-8
1.2219495409636973e-7
1.0805057105417759e-7
5.7289467366595824e-8
1.2803667446349952e-8
3.817582445924584e-9
1.7351303318520868e-9
9.332008988415424e-10
2.8096658277136553e-10
4.792670537126729e-10
6.629692765631047e-10
3.4676024917549705e-10
6.39023515018974e-11
7.699250205614099e-10
2.3144311535634265e-9
6.931179220297375e-9
3.0587629028324424e-8
1.4506982843501395e-8
1.1152066252289687e-8
1.1523015668192111e-8
1.421452422979956e-8
2.0261080856075753e-8
3.189255614568681e-8
4.64839772790772e-8
6.626707360240587e-8
3.507331734675048e-8
3.296406417071228e-8
4.159154838733862e-8
6.983570945482286e-8
1.3990885780495716e-7
2.018949340724621e-7
2.2056903121064862e-7
1.0510312526474838e-7
1.923410377375453e-7
1.8679649165257835e-8
8.024987295623878e-8
2.6034467385523542e-8
1.406721989718499e-7
5.7093211457982375e-8
3.94532853198482e-8
1.6026772579589645e-8
5.518678521515721e-8
5.8476070642947396e-8
5.0937558697644004e-8
8.89634457814537e-8
1.499517329898789e-7
1.248899727550344e-7
4.21232481203398e-8
1.1694082864159667e-7
4.796455947074681e-7
4.702009512818821e-7
4.196772081087645e-7
4.0753251362430575e-7
2.875896991613354e-7
2.3723115314710804e-7
2.633183402367991e-7
3.3856365242486495e-7
3.857915014707759e-7
2.5546309381695066e-7
4.828400879841325e-8
8.572597619488451e-8
1.3161074016321714e-6
1.8387568374194344e-7
3.1858237641520232e-6
2.7501770034658577e-7
1.1908863970805339e-7
1.9481209202104428e-8
7.668160455272215e-9
7.109365762014126e-9
2.5213919994255533e-10
7.573634657566874e-12
1.8464881780593377e-11
1.2748447760967538e-10
3.9384664845051825e-11
2.99766709299537e-11
3.8083443860561243e-11
5.921519603016475e-11
9.843032857027752e-11
1.6462572685733936e-10
2.672360992180419e-10
4.0953626303259255e-10
5.776807133388766e-10
7.190001433196208e-10
7.095026452205968e-10
1.9294144690309415e-9
2.3766398958837294e-9
2.512335955537028e-9
2.313147595100469e-9
1.3319429865630918e-9
8.271313363781352e-10
2.9392655834295414e-9
2.4492156396816942e-9
5.349536082692084e-10
1.0847075482649074e-10
6.928247895927807e-12
2.6909490488939015e-13
1.4273298680087042e-13
6.525613283659845e-13
6.472049883948452e-13
1.02256132840188e-12
6.358537712733157e-13
1.198614652021488e-12
2.71764812313824e-12
4.157198974815496e-12
5.564779389242218e-12
7.052308929747853e-12
8.736702219117801e-12
1.0727170774556929e-11
1.3137264211369224e-11
1.6097731539582186e-11
1.976761529325343e-11
2.4345689789321556e-11
3.008433524105501e-11
3.7307989091952067e-11
4.6439179465911207e-11
6.84109268810564e-11
1.465713691953119e-10
2.628565534700985e-10
4.1522214615018795e-10
6.135517010401005e-10
8.766948112711271e-10
1.2315220646203155e-9
1.7125977566287007e-9
2.3594747544873934e-9
3.2058647867167187e-9
4.241960156754675e-9
1.4597675187671693e-9
1.0444779270235812e-9
8.208963034880644e-10
1.0550002146184538e-9
2.479068741527166e-9
1.8643844595813868e-9
1.7537384562518754e-9
1.766710174460044e-9
1.8172441659818163e-9
1.8519568012785333e-9
1.7919601857941221e-9
1.500386584074382e-9
8.497449903059744e-10
3.685964894212351e-11
8.753355471485585e-10
1.6119864927757295e-9
2.3547214173177263e-9
3.2239423052095e-9
4.3498411889049635e-9
5.921635339848728e-9
3.269281343152147e-8
5.8333812314730204e-8
3.2133744913455186e-8
3.080697727219557e-8
3.856698487850703e-8
6.071093114995152e-8
8.931998384638918e-8
7.214092626495154e-8
7.024758236368127e-8
1.023252422287087e-7
1.469551868591383e-7
1.100835479706889e-7
8.133885328039184e-8
5.654413296284251e-8
5.0643466792223194e-8
4.4165158014820426e-8
1.0785253303451633e-8
3.1779515356244846e-9
1.6904546975579078e-9
1.1833600598197728e-9
8.897461862689849e-10
2.6822451365942646e-10
2.312617904534226e-10
4.15754148518027e-10
4.516486644169933e-10
1.0215004482561325e-10
3.3342140455516765e-9
2.6523679774573437e-9
2.039831932820873e-9
1.991973891074213e-9
7.93848209411955e-9
2.6573686402548235e-8
3.175709854583309e-8
2.6108685602235384e-8
2.5495161621540203e-8
2.7311470582593053e-8
3.0875527251634784e-8
3.658208938405636e-8
4.5816614526236234e-8
6.165159126307133e-8
9.082860526804865e-8
1.4786933775230064e-7
6.64420294865779e-8
4.2095374595163545e-8
3.3637594638470105e-8
2.5662951642200423e-8
1.9908104625322807e-8
1.599593371117109e-8
6.667554573844267e-9
2.807226509132837e-9
1.251638816447473e-9
3.5774203725664933e-10
4.464765994789363e-10
1.1936520774537835e-9
3.1691677520596746e-9
5.4730628897520526e-9
6.4295879386409495e-9
7.209474770326376e-9
8.126500313434025e-9
9.373226652304192e-9
1.1133048575791797e-8
4.6540517315825785e-8
8.408528151585118e-8
4.9881065307577164e-8
4.961714774811994e-8
6.379705730379687e-8
1.02331762748938e-7
1.4341710023740672e-7
1.0948772345728313e-7
1.016811585374246e-7
1.4496069878898698e-7
3.215112035406546e-7
2.1369986347127377e-7
1.2082330199613656e-7
7.505418944948117e-8
5.21746371171432e-8
2.956361439662685e-8
7.129397040290431e-9
1.8154309744015308e-9
9.65446893707176e-10
7.478243359064972e-10
4.849125042074258e-10
1.303783638908759e-10
1.712218075912979e-10
1.4921259006544214e-10
6.777351408892255e-11
8.844552287621847e-10
6.401264300891205e-9
5.5764296376659895e-9
3.6621091612420306e-9
3.422210628262769e-9
3.693978734342219e-9
1.5646991421514873e-8
4.9329650037458345e-8
5.298953673887711e-8
4.168298613028004e-8
3.98581556949827e-8
4.2498021669394095e-8
4.912966666484434e-8
6.251261121488018e-8
9.244727043159178e-8
1.8187034415750708e-7
1.8045060998966762e-7
1.3599003138254972e-7
1.1870419198481745e-7
6.40159874090553e-8
4.552954979922046e-8
4.3314586556655e-8
3.776938510016679e-8
1.5765140031130278e-8
7.358708896490343e-9
4.275128753867734e-9
2.5386474785888667e-9
1.1933407958341331e-9
2.903776557160125e-10
1.7709151418824947e-9
2.412759877310496e-9
5.88047653170492e-9
9.111612507819828e-9
1.1825435139093331e-8
1.4341634017315576e-8
1.7121051127387857e-8
2.057509969411289e-8
7.775126450679451e-8
1.159877970060914e-7
7.777931178129841e-8
8.520541544783799e-8
1.2348451098163452e-7
2.1208285677724682e-7
1.8607708413341766e-7
1.4246350058522876e-7
1.6727487038455174e-7
3.938070649975195e-7
8.021454625919203e-7
3.5201940358577317e-6
4.559046021673109e-6
1.0317322723630097e-6
2.879869719283643e-7
6.341224086749469e-8
1.103018260537073e-8
2.3156925825009953e-9
8.281926932694329e-10
2.5406787670420814e-10
5.6212471202368125e-11
3.4977272390682444e-11
4.667602294108147e-12
1.9796143218719532e-11
4.1687666823989745e-10
1.3776435839896417e-10
2.804645265841504e-10
1.1664338393127438e-9
9.34318613457245e-9
5.346921849116178e-9
3.777397822524998e-9
1.5865828420678975e-8
3.888809905357033e-8
4.5426390490944344e-8
4.3372777651692246e-8
4.355708071544564e-8
4.730528512973416e-8
5.728816116922161e-8
8.460018685440214e-8
5.160591863990122e-8
3.82823580807847e-10
5.6507258915960797e-8
6.686152489610523e-8
7.875298357795362e-8
1.0011912473546173e-7
7.560909002506788e-8
4.499540050535443e-8
2.783628973228809e-8
7.2193132739452895e-9
3.327164659812801e-8
1.9531018665373178e-7
1.4965216844176294e-7
2.626189481956381e-7
4.250771366634989e-8
1.4965270702291658e-8
7.519459419918393e-8
1.1504768630780902e-7
2.0473600160159185e-7
4.3077937515234036e-7
2.1100869675862726e-7
9.234102464435323e-7
3.2856372442201e-7
4.934796920432158e-7
1.8150800127025858e-6
1.8198095130072453e-6
7.249865146819096e-7
6.052603491582245e-10
6.057074120944444e-9
2.0986830421193293e-9
2.8915839928105485e-10
1.4813928777612214e-10
9.3649650884222e-10
5.940598210235166e-10
6.047596062329092e-10
1.1416160494427582e-9
1.9944494483817375e-9
4.905609734634499e-9
1.1390090553320367e-8
2.041545547546834e-8
4.021835041406238e-8
1.7668843977249755e-8
1.921905326598839e-9
5.726583352455473e-10
3.641219492299845e-10
3.270227176500102e-10
3.084227063263508e-10
2.422516623293298e-10
2.0648913862504097e-10
9.033075435552756e-11
3.2282761941005364e-11
3.9526534899400505e-11
1.211292290158931e-12
1.782588506185014e-13
1.5601618338079577e-13
3.214113873627666e-13
9.56219698423432e-13
1.0291067692200078e-12
1.6325889605192496e-12
2.30253728077083e-12
2.984885038923433e-12
3.738340077248438e-12
4.617527893621895e-12
5.657932662939268e-12
1.157034820746034e-10
1.3680800971719131e-11
8.230559541012922e-12
2.0487209448953512e-12
4.291138187952137e-12
1.180520867658699e-11
2.1326312484844093e-11
3.355152294147909e-11
4.884080752563618e-11
6.68361560952434e-11
8.678291154005035e-11
1.085360552495781e-10
1.3281673926940903e-10
1.6079927550180884e-10
1.9387487400211974e-10
2.336561272384557e-10
2.820793376127689e-10
3.4155830533003344e-10
4.1520243307469e-10
5.071419950221513e-10
7.473465380737126e-10
5.1790749186252514e-9
1.5468624338221504e-8
2.6611945683414276e-8
2.991765500152336e-8
3.049461529884656e-8
3.140085158076853e-8
3.298472430731012e-8
3.519115847562362e-8
3.804881850715831e-8
4.1881165852039805e-8
3.623223165617526e-8
3.479308318026533e-8
1.843420048667735e-8
7.4112736051195e-9
3.6961494450068087e-9
2.0177093247267014e-9
9.296134822510131e-10
4.260214446590639e-11
9.559474964206239e-10
1.4239414536076473e-9
3.155313603207502e-9
5.028723761997164e-9
6.966663522941978e-9
8.909103882823445e-9
1.1055551569820925e-8
1.3767384945699309e-8
1.7530070102268235e-8
2.3053460962233887e-8
3.142393737361732e-8
1.1882029392285578e-7
8.998423373851437e-8
5.894084439215937e-8
6.610817175515742e-8
1.0444363616965383e-7
1.484087389124369e-7
1.0811075022304396e-7
1.1565862436662928e-7
2.0830417176529826e-7
6.81786889931457e-7
4.953926905794405e-8
1.9207994115808773e-9
1.2296632915423905e-7
1.611034616433809e-9
5.962408482557997e-9
2.358410502304413e-9
9.718108479066233e-10
2.2419285833469075e-11
5.326668710926263e-10
1.2445087345264773e-9
8.891338217217862e-10
3.794665844023134e-9
8.789365766567885e-9
6.433277312930065e-10
7.305437146921552e-9
1.2290875497244014e-8
1.0651912988405454e-8
9.445805969635037e-9
8.531390576279768e-9
7.737999611931942e-9
6.9729496093106915e-9
8.687027588616242e-9
1.1511315358807292e-8
1.041351194755742e-8
1.0585920954768387e-8
1.24272592591312e-8
1.5786531791574144e-8
2.060416668807076e-8
2.596620435607258e-8
2.829897290885894e-8
2.3430270034029154e-8
8.821007440614811e-11
3.650605287892561e-9
4.855739472845542e-10
5.675125854962476e-11
3.1253653279133756e-11
4.149853341863108e-11
1.7036273420936883e-12
1.4831465626436098e-12
1.0053566349116288e-12
1.066058662619848e-12
1.195507507146966e-12
1.2289384136951188e-12
8.29963190484782e-13
1.0706648375673306e-12
5.698951125277535e-12
8.894851880347055e-12
1.066079894857419e-11
1.273534531645769e-11
1.540862977067279e-11
1.8824502496166332e-11
2.315733071595841e-11
2.6356645601217712e-11
5.6050570686396685e-11
9.301710924181117e-11
1.3794399588509642e-10
1.9434637140311627e-10
2.679083565238784e-10
3.6640721261733445e-10
5.004322809287713e-10
6.845435225846635e-10
9.386848852285211e-10
1.289443788971642e-9
4.975053311457489e-10
3.558207132133089e-10
2.783999841199954e-10
1.550834489427637e-9
1.0120019782573583e-9
9.55582316207769e-10
1.0022053173913385e-9
1.098130566107841e-9
1.225190060308336e-9
1.3716650549338062e-9
1.5149790018398893e-9
1.460729417045145e-9
2.583804525992697e-10
6.917824618377824e-10
1.0724090233285713e-9
1.3367510213939376e-9
1.6147931505667686e-9
1.9621888448914676e-9
2.43125737964563e-9
3.100797267230869e-9
2.3743716667227364e-8
5.181887469167299e-8
2.7455153334171054e-8
2.4070692666283795e-8
2.7287572641472767e-8
3.734412631636455e-8
6.191835407084668e-8
9.65162085475633e-8
9.857125051676616e-8
1.1436365648613493e-7
9.136054848732821e-8
8.790140011993103e-8
1.0214359657162813e-7
9.253198417142382e-8
4.1596180837551884e-8
2.3196520704193373e-8
1.2836365123140989e-8
6.884549715416513e-9
5.212756827874508e-9
4.316346076834194e-9
1.3649410617966557e-9
2.6714571400172095e-10
3.1195164482762743e-10
9.555744911017988e-10
1.817126296206269e-9
4.202318106428278e-10
2.9673546185486355e-9
3.3777588300663545e-9
3.6924577228695157e-9
4.117596547540057e-9
1.3955571292149968e-8
4.936722660558012e-8
3.579366771556161e-8
3.1099873899325846e-8
3.294011987163376e-8
3.9049958455534176e-8
5.116651117968071e-8
7.437925135911456e-8
1.0758151131552974e-7
1.0786354257334225e-7
9.138232725076556e-8
8.898212530654788e-8
8.257285406453169e-8
8.428569460996778e-8
3.951003669571653e-8
1.5894916182118073e-8
7.321449080756892e-9
4.392018430226185e-9
3.608508872365779e-9
3.240204410075769e-9
1.0436719966463085e-9
1.6558439687486697e-10
1.868952279493135e-10
2.83919552624859e-10
5.000599129153101e-10
7.775989371171677e-9
7.313114797925449e-9
5.342659667252438e-9
5.073988790167394e-9
5.410459439334575e-9
6.221876605245896e-9
2.8471695161926594e-8
8.070287429172648e-8
4.985690773250639e-8
4.283705948218336e-8
4.6065886832758676e-8
5.713693668294667e-8
8.184440604027764e-8
1.3448044842496605e-7
1.9141959120210707e-7
1.9867980891624845e-7
1.5187993826209322e-7
2.145376964860651e-7
1.8452474074743866e-7
7.117494731553222e-8
3.563374638710056e-8
2.0657992445671824e-8
1.1553001634162208e-8
8.189347067419546e-9
7.2573402282307794e-9
3.103953304322717e-9
1.195817245549421e-9
3.4111945697856894e-10
2.252559199889593e-10
6.884020083434575e-10
4.1931050099937746e-10
6.199573669041476e-9
6.670368300129465e-9
7.382990585778228e-9
8.23465911039955e-9
9.370981937800656e-9
1.0945868643303491e-8
3.819917062050388e-8
1.0664119404670177e-7
6.350304092608599e-8
5.89981547294234e-8
6.82256534017504e-8
9.329279579492855e-8
1.4794544092431274e-7
1.7937464282412666e-7
1.4128791803857418e-7
1.3583942746567663e-7
1.4840767502738312e-7
1.2580069950736024e-7
1.0168873433038746e-7
9.771495608521413e-8
4.6243956886290787e-8
1.4933469444903175e-8
5.7548526894998415e-9
3.0332166262304814e-9
2.396625262351077e-9
2.5964272601777463e-9
1.0959157466524705e-9
2.9030534748841493e-10
7.726448601413992e-11
2.4302466424772256e-10
1.6740360447803031e-9
1.3924015382770749e-8
1.1597395681691178e-8
8.455714121069598e-9
8.061698691766637e-9
8.649100620749646e-9
1.003296636172155e-8
3.492808707288045e-8
1.1837317098055363e-7
8.034418230872079e-8
6.764365098896775e-8
7.044476491385743e-8
8.353569265656898e-8
1.1281093538389016e-7
1.7878006941459187e-7
3.1449699533254706e-7
4.119834260161706e-7
3.8058066391895784e-8
5.176571855423015e-8
5.110990260549885e-9
1.1876364879050202e-8
2.0184071600335223e-8
1.7676475911434144e-8
1.0122741797357156e-8
8.685832753324488e-9
7.179711268879037e-9
3.6316140391125554e-9
1.8146738255468984e-9
9.016776319122417e-10
3.5586387344987087e-10
1.4904367820300904e-10
3.5089893975714884e-9
4.395332475250234e-9
5.930668581243637e-9
8.538562181276392e-9
1.1746166185605368e-8
1.51365263712983e-8
3.935859808181528e-8
1.279528148429747e-7
8.25973055164309e-8
7.928665748318005e-8
9.263140145454475e-8
1.260134210757548e-7
1.9696036221182523e-7
2.3921880460909287e-7
1.8628739798450165e-7
1.8739653967437615e-7
5.2784104187065286e-8
4.428131827136879e-7
2.7521422183607393e-7
1.7858818418334204e-7
1.1684841300948659e-7
7.425411130493402e-8
3.704797638367209e-8
1.3486755930246974e-8
1.7204711392985966e-9
4.205397714513442e-10
1.2036741846258653e-10
6.104916781724155e-10
4.195006889047329e-9
6.092649137898937e-9
6.474631578236469e-9
1.3549487744719072e-8
6.104403149235458e-8
7.804103845874393e-8
2.9617055434708777e-8
5.488291875634406e-8
7.739200524018608e-8
2.0639676609350684e-7
1.6870352104962322e-7
1.9623090946915344e-7
1.2920646073363826e-7
1.0996398499839372e-7
5.176538046792236e-7
2.0110799026054725e-6
2.087025469299114e-6
8.53334895305995e-7
8.412539125824682e-9
5.340765063445789e-9
1.0411750448457762e-9
4.885884314620365e-11
1.5515361092983785e-11
3.247269051340027e-10
2.3047530406698989e-10
4.9677519751142115e-9
1.7551354208233742e-8
1.249991590348105e-8
7.340458730767641e-9
3.9096949380193595e-9
6.79427532609993e-9
2.2885579239071227e-8
4.320050453978803e-8
7.585788420278238e-8
2.050618916141317e-7
3.2008560408440137e-7
1.7137205163400615e-8
2.0434483354714708e-9
1.802038297857179e-10
4.403691143976413e-11
1.4355333954473153e-10
1.2089478238038225e-10
1.2803089370534025e-11
1.7599508635953722e-11
4.691633114871463e-11
1.0035831888101419e-12
3.8725261088570093e-13
1.179683509402214e-13
8.933508223629873e-14
3.1001909052635453e-13
8.182172839274791e-13
9.293225728708256e-13
1.3571021399045199e-12
4.609376482707254e-13
1.77383929171908e-13
6.029862206917657e-13
1.0431983982676e-12
1.5870997776814532e-12
2.3189569392560732e-12
3.3434747880123956e-12
4.804540156808251e-12
6.907306634485243e-12
9.946663676017625e-12
1.4342084278680838e-11
2.067145402608083e-11
2.967628953847996e-11
4.2165762929190546e-11
5.869608389436281e-11
7.905022330829082e-11
1.0219424846806228e-10
1.2731026748093907e-10
2.3370060238154637e-10
1.05334394958358e-10
7.575116662691923e-10
1.900319836115899e-9
3.728983938135065e-9
6.226581878841636e-9
9.000478263718042e-9
1.1486161379753813e-8
1.3368849711238664e-8
1.4692564462915418e-8
1.5654596766251392e-8
1.1907330416588235e-8
3.7517280491708445e-9
1.3121662868137419e-9
1.0599865294586249e-10
1.6210905077876978e-9
9.835163035075132e-9
3.111682082349455e-9
1.8493384740228012e-9
1.0231169447008733e-9
2.824071905473595e-11
1.0605815165759082e-9
1.8791672166777278e-9
2.404764175707524e-9
2.7949038136359553e-9
3.1620202695206227e-9
3.5672802734314925e-9
4.0382915587035065e-9
4.567998522304868e-9
5.099881287824239e-9
4.674596765322725e-9
7.14460639603742e-9
5.17310944976346e-9
6.442100550717705e-9
1.0939078326069153e-8
2.4128736206377916e-8
3.4591791483060136e-8
4.882847607430115e-8
1.0935043804515176e-7
7.8539027246048e-8
1.1026973197204582e-6
3.494442688769554e-7
1.7475883387972592e-7
2.359828043049007e-7
4.497618321174602e-7
1.4290551041017685e-6
2.0855103856678323e-7
1.860599630545673e-8
2.6272556933828245e-9
1.6911933721743985e-9
1.0338970880813138e-9
1.1673199010299243e-10
1.1483262471412774e-9
5.1059898796586994e-9
2.2007380164585472e-9
9.593614042135256e-10
9.598474163941595e-10
1.3308774198372761e-9
2.1413902034544773e-9
3.7042235972283615e-9
6.62402593210243e-9
4.617048610604097e-9
4.737686743961016e-9
4.566889980015001e-9
4.606113296877752e-9
4.930998212473062e-9
5.544617801348666e-9
6.449023933991087e-9
7.574732734497538e-9
8.459984070820988e-9
7.1573413493621855e-9
4.72529679703386e-11
2.130293212744424e-8
3.2919913954664234e-8
1.4100227321798992e-8
3.751904214401697e-11
1.1719613208850785e-12
8.155102651073414e-14
3.3793309114997057e-13
5.691583807627767e-14
1.783749000903045e-13
5.235463990969271e-14
2.318096951926822e-14
3.011819315091739e-14
4.452313515407862e-14
6.332491252709993e-14
8.862384779704123e-14
1.23566248089489e-13
1.7236290680743486e-13
2.408817762576007e-13
3.374721327271416e-13
4.741294089633303e-13
5.379065585677291e-12
4.94189920177421e-12
5.943616888311002e-12
7.508866452717957e-12
9.587810770653673e-12
1.2239019288678102e-11
1.553249222574918e-11
1.94909935411644e-11
2.3999978199329678e-11
2.864605956825786e-11
3.244212868367529e-11
4.444135803449391e-11
9.806475014657843e-11
9.38149260203571e-10
8.806164935887313e-11
5.764743782789758e-12
4.926930253084089e-11
7.978663039730869e-11
1.0595077891942265e-10
1.3089444123384054e-10
1.5673852674453083e-10
1.852800011685867e-10
2.1818097519499694e-10
2.571534418292255e-10
3.041686438592698e-10
3.617130450231991e-10
4.331431176825597e-10
5.23228952979215e-10
6.390427225642964e-10
7.914793652729033e-10
9.97974006035119e-10
8.641364866899438e-9
2.565835100995466e-8
1.7079257207162133e-8
1.4769532579456613e-8
1.609393029209246e-8
2.0141638015621292e-8
2.8752435266825643e-8
4.6791735542128044e-8
6.95270388630265e-8
7.10831758330429e-8
7.553135121286693e-8
7.493728453798031e-8
5.7587696168350546e-8
2.7891727666614564e-8
1.4318535121983969e-8
7.919394757090123e-9
5.24970511494578e-9
4.4103299675866006e-9
3.435434691379065e-9
1.1438639672787509e-9
3.450368554034428e-10
2.0539744762083713e-11
1.493827555633307e-10
8.539603540500619e-11
2.849508423723658e-9
5.376270571019427e-9
3.712167236008541e-9
3.4449192471160897e-9
3.6021075877659724e-9
4.053462071473263e-9
1.6623362612179062e-8
3.9555228085669255e-8
2.228570819573189e-8
1.9461306343687665e-8
2.131792230385288e-8
2.735273612765973e-8
4.118381707398287e-8
6.166588996140258e-8
5.805822890081874e-8
5.4035881152043506e-8
6.108038529916825e-8
3.293351223799039e-8
3.841732075743528e-8
4.500602106243808e-8
4.8367971751778746e-8
4.1523358722333176e-8
1.848522539028859e-8
7.890317336358233e-9
4.152833229208764e-9
2.7796088291838135e-9
2.4765937612961422e-9
9.389176866861918e-10
1.5505093330599738e-12
4.490067813755897e-10
1.0175768635719952e-9
1.7151088349100844e-9
1.4719431025221743e-9
1.342442559834926e-9
1.5095407212358958e-9
1.6262604470813102e-9
1.8070260457328406e-9
8.23703749866289e-9
2.943761795467017e-8
2.778369374272677e-8
2.338129736086956e-8
2.3915333335600426e-8
2.7017292966776086e-8
3.272937524627013e-8
4.2481925634260874e-8
5.952612233997836e-8
8.807215997491981e-8
1.1727040248101534e-7
6.27121799739849e-8
3.413565637537341e-8
1.994295052422125e-8
1.1800955725862821e-8
8.200051362003929e-9
7.3244796872747004e-9
4.815111799254464e-9
1.746462205874084e-9
7.45596845358066e-10
4.128549789654369e-10
4.4929073766409525e-10
1.3146447093896652e-9
6.264792143699943e-9
1.3845320711439179e-8
8.20894875712092e-9
7.175067395454833e-9
7.334587012649268e-9
8.226061073077855e-9
9.913900926421608e-9
1.2765352458154172e-8
4.555211057609231e-8
5.915585202801502e-8
3.2460834857679564e-8
3.099560322168785e-8
3.911455433269846e-8
6.304409687440274e-8
8.339209129248111e-8
6.883699910168577e-8
7.933544569846484e-8
1.1066654079590413e-7
1.1195859632974751e-7
7.253635209534453e-9
6.763560334296275e-9
3.552921013886338e-8
5.044960828713743e-8
5.2386802269467353e-8
3.884499162159451e-8
1.5132474390641826e-8
5.771005734226475e-9
2.692108576588456e-9
1.8394740712518115e-9
1.611187737473456e-9
1.9625450315311073e-10
3.628041555673112e-10
8.60091226508936e-10
1.708042182227757e-9
3.3471080907170254e-9
4.988555983184142e-10
1.4379525806062129e-9
1.6799028407531924e-9
1.8986563446007306e-9
6.466408374800914e-9
2.7820903420823306e-8
3.636083407010932e-8
3.079616703944558e-8
3.052719272640813e-8
3.293154847641534e-8
3.7229245209362646e-8
4.36447068712092e-8
5.3104410752281e-8
6.741788567968757e-8
8.95468720112533e-8
4.913027538734292e-8
3.189464215191948e-8
1.9427080496383924e-8
1.2389256220263162e-8
1.032775890036109e-8
7.82239354055293e-9
3.059758317975468e-9
1.3129489160354412e-9
7.360629957607576e-10
6.911208123135427e-10
1.4303699784696607e-9
5.140188807660178e-9
2.516704707003742e-8
1.3985176840178365e-8
1.1122434624346175e-8
1.0871332902220325e-8
1.1831536090491301e-8
1.390876298011268e-8
1.7476083897331217e-8
5.765910264902183e-8
7.315308583510035e-8
4.1638066216861895e-8
4.081922929874309e-8
5.3042514353748565e-8
8.776321955626806e-8
1.0712959025709069e-7
8.786440121441245e-8
1.0381055618085934e-7
1.355166024596318e-7
1.7750724003754249e-7
1.2517291801400842e-7
1.0898892262830316e-7
1.879712930133633e-7
3.495654479718623e-7
4.6433752749992204e-7
6.925413633437923e-7
1.002633400931195e-6
5.370290045471145e-7
4.7199231211008e-7
8.293980953196253e-8
3.941002654278475e-9
9.261066231582779e-11
6.939413095376326e-11
9.704010886527247e-11
2.2391037691876396e-11
1.5279724541002743e-12
2.814424791925307e-11
2.1516905521150596e-11
1.1183130685069151e-10
3.526626286937655e-9
1.2394087699506891e-9
1.6374292384300192e-9
1.3965064472897258e-9
1.0758335235960018e-9
6.776075021826068e-10
7.213486296063958e-10
5.041527770638809e-9
1.2819347798132395e-8
2.4006223096437935e-8
3.3580016863959033e-8
4.961539311264355e-8
1.434705453371234e-7
2.9792557180974676e-7
2.869963981857722e-7
5.7403319660304435e-8
3.906157623190464e-8
4.098389605010337e-9
3.290347268845385e-9
3.8445306477732604e-10
8.4954643481151e-11
2.147291263735001e-11
2.1401474698633874e-12
2.0879718320051263e-12
3.4849547288828035e-12
2.5066277464636523e-12
2.0561226880771716e-12
2.242544402400632e-12
2.619855478322756e-12
3.3456603939108286e-12
3.72674399382021e-12
2.2183578490239715e-12
7.888943452312516e-12
4.896321714599327e-12
2.1245257763381824e-12
1.9615922658100666e-12
1.9804886830213883e-12
8.439232176153317e-12
1.2925429683476042e-11
1.49927240650198e-11
1.8944171062917847e-11
2.461523440189317e-11
3.2247772614250285e-11
4.5704820129552386e-11
2.1530566976985664e-10
1.0666241153497153e-10
4.663456846847104e-12
3.999459400483765e-11
8.164704811323221e-11
1.329979746330782e-10
2.0235179921710564e-10
2.972697293595494e-10
4.2180287029013763e-10
5.696485327011564e-10
7.274868906418221e-10
8.929493221626948e-10
1.0741952990769835e-9
1.280980836673853e-9
1.5228040868812906e-9
1.8096160680190276e-9
2.152625088448745e-9
2.5650401214004132e-9
3.0629216778378943e-9
7.054465171688865e-10
2.201705558591715e-8
3.126759875561775e-8
2.8791740276669697e-8
3.0340289017330766e-8
3.427917188487575e-8
4.075115195126846e-8
5.117162935551103e-8
6.843275387505075e-8
9.548249423255256e-8
1.1847653886787206e-7
4.0816223961228005e-8
1.1191216668770809e-8
4.230345987080659e-9
2.1724229335739073e-9
1.1980741197915471e-9
2.8151058087942507e-10
6.888851849277928e-10
6.941657891931214e-10
4.340317417521388e-10
1.2546131991107987e-11
9.64193988471911e-10
3.362406485140597e-9
1.2459659522295149e-8
2.4193744923701955e-8
1.32571167856269e-8
1.1613911409290428e-8
1.264512082282142e-8
1.5992641528792036e-8
2.3057808473479684e-8
4.463051021452945e-8
6.567633356026822e-8
3.566964586459006e-8
3.391873889489334e-8
4.278922801533484e-8
7.044420238104677e-8
1.3204513370018805e-7
1.644012346887739e-7
2.0918816169927952e-7
1.1260223053502256e-7
2.205771807037418e-8
2.5347246542181648e-8
9.388776020421355e-8
1.843210118746033e-7
5.645407872859279e-9
5.098835716531899e-7
9.623924770674166e-7
3.597436588733699e-7
8.165667158470806e-7
1.233723138093114e-6
3.0521131373468347e-6
3.457020373019584e-7
3.0003028577587045e-8
1.6117422037291834e-7
3.2109855855111753e-7
3.6435130757744436e-7
2.2852411025864878e-7
4.000173980455323e-7
6.594995330589904e-7
4.908847017446967e-7
1.0156517396088552e-7
8.737731074698052e-8
1.8189674132390168e-7
2.625884937845021e-7
3.360614567429006e-7
4.0343069097182406e-7
4.6776017447313063e-7
5.515802917177479e-7
7.171917004986921e-7
1.1538658461775905e-6
1.3259993651744899e-6
7.53245657573768e-7
3.8521570984761084e-7
2.1015007944710825e-7
8.071887658178393e-8
3.074289120573933e-7
1.0958673807125795e-9
9.048128749795693e-11
9.47754429829164e-10
1.2751290222965333e-9
7.401107275087684e-11
3.6885134398764913e-10
1.6279422322466047e-10
1.5377994401879101e-10
2.5864277527560495e-10
1.0726376828653873e-10
3.3477193872643886e-11
1.1279777810002891e-11
3.774142998221003e-12
3.065351686753646e-11
1.1372677616021644e-10
4.563424628913853e-10
1.2090238426112892e-9
9.791961757296934e-11
4.109326572854383e-11
3.399471088450258e-11
3.710560836883746e-11
4.0163662243239775e-11
3.9918212613341485e-11
4.8838831870573965e-11
7.315861711072061e-11
1.3140243131400132e-10
1.1779247362985188e-10
1.0617069041469225e-12
6.004205596841605e-12
2.9456423133574234e-14
1.812541780374999e-13
0.
0.
0.
1.4808715105456238e-13
9.211682673942831e-14
3.056881041141062e-13
1.1885070634440862e-12
2.8038732131184343e-12
3.63909827521259e-12
4.3074534649057835e-12
5.102578320712631e-12
6.083034207195301e-12
7.309166661969997e-12
8.870829547236399e-12
1.0904108985318539e-11
1.3620001830045948e-11
3.179901748402146e-11
3.3353529104788366e-11
6.205411222443976e-11
1.1336989138962492e-10
1.7073275911175969e-10
2.1693461549903925e-10
2.6827952612805327e-10
3.4561166504075744e-10
4.764829278958533e-10
7.192400010781744e-10
1.214941768524624e-9
1.0100042678062457e-9
2.2815143657387776e-9
1.398816796055012e-8
3.961870704319354e-8
1.7030601379415982e-8
6.604396346604492e-9
3.026781212286315e-9
1.4646287243468091e-9
6.929165795193834e-10
2.7566043587838607e-10
3.4381426291731206e-11
5.957615514428396e-11
7.679493115293237e-11
4.5773044715419896e-10
9.251255206264229e-10
1.3941164623219238e-9
1.893698785302254e-9
2.4843927045374798e-9
3.244121800131003e-9
1.931388403969501e-8
5.1846861138227525e-8
2.9779235723119168e-8
2.521909464330389e-8
2.6988300820059093e-8
3.3678455454048526e-8
4.914936606287839e-8
7.741621950433939e-8
8.305444571058541e-8
7.588674677721681e-8
7.645304287894479e-8
2.88507266128602e-8
3.5668048481111684e-8
5.943043182156713e-8
7.209574761178509e-8
3.975270739809943e-8
2.169666768272889e-8
1.3200920106701127e-8
6.772656248904239e-9
4.584695572756306e-9
4.225189895348347e-9
1.3305196197597822e-9
1.1029660482954641e-10
5.677562812635749e-10
1.5115243144250233e-9
3.3742517069068673e-9
3.8231494380465555e-9
1.5595069932760122e-9
2.232800396940259e-9
2.5528144530851804e-9
2.8999071388607037e-9
1.173555827223106e-8
4.58967147840634e-8
3.9736552204357925e-8
3.399175185364399e-8
3.531804302396462e-8
4.066341601068503e-8
5.0684144160261934e-8
6.855077739581903e-8
1.001484315896937e-7
1.3984250061908355e-7
1.4314443001749237e-7
1.0109760910134729e-7
4.553334877081885e-8
2.118797023346528e-8
1.0602168325125142e-8
6.521798292745473e-9
5.416847443210989e-9
4.757882488446132e-9
1.914664314498295e-9
7.624457822395555e-10
4.3867569935312636e-10
5.444124759980878e-10
1.479592398459709e-9
5.806737227236366e-9
2.359017200648227e-8
1.1779223481239877e-8
9.562372663673253e-9
9.492526635302772e-9
1.0494369637198706e-8
1.2538528479738222e-8
1.6009984822159485e-8
5.322387150286367e-8
8.052908185308759e-8
4.341821737959048e-8
4.0464601508232163e-8
4.9298428972345145e-8
7.634941164190699e-8
1.17602314378901e-7
1.0527612660852577e-7
1.1301753386635954e-7
1.1607511971133552e-7
9.172380775735808e-8
2.4168755793011757e-9
3.6959102859583176e-8
2.3848067081646526e-8
5.077352772159666e-8
1.8163665536440998e-7
4.934389315858626e-8
1.826532786740703e-8
9.424183518652977e-9
5.259830673738834e-9
4.55249751038041e-9
2.4843112164811155e-9
7.353667786666959e-10
1.598176351797222e-10
1.137638054567493e-9
3.5617452360995737e-9
1.428427941366891e-8
2.1198429090201313e-9
1.0591679032994966e-9
2.5441207735564407e-9
3.4007127136488883e-9
9.038511232898591e-9
4.719247489395322e-8
5.367357028773994e-8
4.6741307143378945e-8
4.763889198356452e-8
5.2589774090908477e-8
6.132867085550808e-8
7.544629889142676e-8
9.840453699453191e-8
1.3454539405146958e-7
1.7362439202425425e-7
7.714697482541685e-8
3.057470421153379e-8
1.2348658446403815e-8
6.078124230320848e-9
4.088134994297785e-9
3.718405990270617e-9
2.109662711303347e-9
6.913087389924613e-10
3.2785645697222675e-10
4.46646869637705e-10
1.2218223264289427e-9
3.965933312712106e-9
1.7207240461424603e-8
2.747447286720624e-8
1.6876470145999396e-8
1.5056802752668137e-8
1.570575106356485e-8
1.799412364669046e-8
2.2076456433449214e-8
6.449195419379048e-8
1.0502980694841762e-7
5.7921663580669894e-8
5.433830769062428e-8
6.621515279116589e-8
1.0214487723777118e-7
1.6077710773560389e-7
1.4731829740309566e-7
1.5365845069428795e-7
1.2321330253784392e-7
2.8762241675116348e-8
2.0188282749669495e-7
3.196753140323705e-8
2.1203751920543e-7
8.364858555511216e-7
3.3053452445950625e-7
2.2521868530443962e-7
2.7503997767421496e-7
1.619561760488735e-7
3.410132737337389e-8
1.054263322655853e-8
5.513696653562453e-9
2.751102647219723e-9
8.043298717740501e-10
2.2456069189245588e-10
1.977365128404229e-10
2.5374623743576257e-10
7.953287327591948e-10
6.406401291842527e-10
5.494891267592855e-10
1.2026051029832502e-9
2.3515845851988676e-8
7.150757752816674e-8
7.681699603771311e-8
7.459789099245008e-8
8.002652904386624e-8
9.147962399458843e-8
1.0899774459958951e-7
1.0674533766969526e-7
2.2722079928036093e-8
8.23464668563429e-8
7.359416137383094e-9
6.3908393194218145e-9
4.480163371374724e-9
1.1642384648290125e-8
4.5384492348558666e-8
4.09191679494318e-9
2.8612313447924555e-10
2.9586815201733626e-10
1.1211244544297723e-9
5.125418208710964e-9
1.959867594235194e-9
1.5129547121463496e-9
1.4339177994940284e-9
1.4220183255119813e-9
1.1292170852601395e-9
2.242678174761971e-9
3.6252159511351916e-9
4.031887646910963e-9
4.707108296560293e-9
5.616874451136642e-9
6.7825480014083545e-9
1.2763472461613018e-8
4.5612225357857385e-8
3.213914309309782e-8
3.388404030252413e-8
4.583820929900981e-8
7.740115750948438e-8
8.104107373536497e-8
6.085149134176416e-8
6.768383827753782e-8
1.481951772630824e-7
5.4847863486434626e-6
2.877102998240781e-7
1.6937516708069867e-8
3.706962652484473e-10
9.136400657108861e-10
5.463938309573695e-10
3.5098471477766024e-10
3.225263506650169e-10
2.1573462828650615e-10
1.48806971536223e-10
1.2957964254541626e-10
5.489505971393701e-11
7.374170816199283e-11
1.3270104103307393e-10
5.8013026649945215e-11
1.6103099751809394e-10
4.444098985962582e-10
1.5090853571823408e-9
2.4285498547673866e-9
1.091650100423679e-9
9.075270312068545e-10
1.5690170511115489e-9
8.059205065863252e-9
1.2590656315011758e-8
9.677036415233469e-9
8.256142566466826e-9
8.198350553906038e-9
9.177162651713493e-9
1.1537073550287653e-8
1.6074897478369232e-8
2.1153064553137275e-8
1.8536719599421995e-8
9.442115225099968e-9
2.2383443358054414e-8
3.507426573717098e-8
5.107392333141393e-8
4.921750644873858e-8
5.242722170218963e-8
6.580518573531328e-8
4.300849187108003e-8
2.8191320390105706e-8
2.2837476426124082e-8
2.3971393645616172e-8
5.202832802864186e-10
6.01958052651089e-9
7.249499813408041e-9
5.773116923088183e-9
1.4751593367434835e-9
2.3830096435319794e-9
4.902759726337528e-9
6.835703592894548e-9
2.9249288927637925e-8
4.2811921540247194e-8
3.2613008584786847e-8
3.9537728370661974e-8
6.547412979109162e-8
1.0555032465983713e-7
7.878680669988928e-8
7.595233688268295e-8
1.3264119819270773e-7
1.1123658018830203e-6
2.3007528036216014e-7
2.3579170261151533e-7
1.0909779515945035e-7
3.5108991320810764e-9
2.1408743586684682e-10
2.648033565608015e-11
2.9238505219314445e-11
8.289073089697434e-12
8.012367446447216e-12
8.528392163455197e-12
4.0634483195110115e-12
7.521805111241827e-12
1.213323843702098e-12
1.1259029689738657e-11
3.459620840193948e-11
1.1213705279124494e-10
3.1847816954005696e-10
7.176114982821917e-10
1.2915984719773922e-9
2.014294688279101e-9
2.887348489430402e-9
1.2169376618258884e-9
4.545308535535739e-10
3.6078828391380315e-10
5.471022392345714e-10
8.054323146186369e-10
9.165418796238274e-10
7.773733524199154e-10
1.138532212952846e-9
1.3584321807531428e-8
4.005930654194661e-8
2.2703497662589214e-7
1.1198826997766948e-8
7.140662244161018e-10
1.668037598451051e-10
5.3153922727169e-10
6.441817262441516e-11
4.0705140864072406e-10
2.659168395301978e-9
7.759788562528516e-10
6.105244915786147e-10
1.2094218657277842e-9
4.0351611710545505e-10
3.100341235671891e-10
4.353790457222044e-10
6.951399854377673e-10
1.150151030071786e-9
1.9074703629471335e-9
3.046705787876659e-9
4.394142554232913e-9
5.574039526788113e-9
8.552189046344797e-9
6.551704907593192e-9
1.7688565976432795e-9
1.9379175735129724e-9
1.51568846467935e-9
1.5962351134665107e-8
3.987223882105441e-8
2.8819257239163406e-8
3.920601529436549e-8
1.5332793298432788e-8
6.707103979288905e-10
7.80883721776003e-11
9.291318738815454e-13
3.74931474590379e-11
2.6192352864590162e-11
1.0117340575384921e-10
2.7981975046964074e-11
9.27053677939083e-12
4.879711712908792e-12
5.523020821064859e-12
7.69459136477303e-12
1.0952307390406934e-11
1.5678783898160884e-11
2.2580261551322974e-11
3.272308236817198e-11
4.770914332869611e-11
6.994462851348447e-11
1.0300238906069401e-10
1.5201196245093444e-10
2.2377609923166158e-10
3.2579027847391254e-10
4.628629931922333e-10
8.559551959116178e-10
1.78370855760941e-9
7.303635972803745e-10
3.9861185992281526e-10
2.4527408783996485e-10
1.378094815561169e-10
1.4501506374219881e-11
1.8161897917065581e-10
2.7616618408498604e-10
3.0126469180574826e-10
3.9515072213245603e-10
9.781322006909508e-11
1.8893101372335895e-10
2.563440194115552e-10
8.358399874703482e-11
7.844436319657542e-12
1.2154704945496061e-11
1.3209013094213968e-11
3.179781031151336e-11
2.606873195612439e-10
8.843996448122099e-11
8.699177015632538e-11
1.4737016217977722e-10
2.982263844591667e-10
7.528732629266446e-10
3.669473168145347e-9
1.6070601549699338e-9
1.1869866085155368e-9
1.2033831869957495e-9
1.4432964538713704e-9
4.991791949723475e-9
9.25251711801308e-9
4.821117993548153e-9
3.3403462541729976e-9
2.9402171149614208e-9
3.060582230745115e-9
4.077199105138067e-9
7.939264040369687e-9
2.180211987747752e-8
3.062562456871667e-8
1.3584252590367845e-8
1.6955195541648643e-8
4.705213040952943e-9
1.8724958105072896e-8
9.143776333650312e-9
6.522545152873691e-9
6.5672284966990045e-9
7.269906707213223e-9
7.9741464014959e-9
1.9446315900350768e-8
1.5166762964923744e-8
1.78313374773738e-8
5.364122484804359e-8
5.7284262659859136e-8
4.6403060583814125e-8
2.4479197912285246e-8
1.5575435146364863e-10
3.2922403911460803e-9
5.333994231686499e-9
7.940689548684253e-9
4.179178460350937e-9
3.681308933581103e-9
3.2510852224411196e-9
4.556026598240763e-9
4.96435289221713e-9
5.8717528746742015e-9
7.6657416403005e-9
1.1355564932858553e-8
1.5829077755660026e-8
1.270869150719457e-8
9.85882590276958e-9
1.0198373872006557e-8
3.2203442830310335e-9
1.0980523485373983e-9
2.402026109389567e-10
2.7408328751307335e-11
7.679190881145757e-11
1.429812633208325e-10
1.423931518862125e-10
1.2006804528353289e-10
1.7867602881924993e-11
2.7532782078946565e-10
2.320179044587191e-10
2.778749655433354e-10
4.4514704424051665e-10
1.0253965680882632e-9
4.720651096033884e-9
1.9416593090602754e-9
1.4796474352587648e-9
1.5926778758727397e-9
2.131753115043409e-9
3.487287817063513e-9
6.060550310955362e-10
2.1923400707354703e-9
1.973077814192813e-9
2.3391311263457285e-9
3.4315123800336383e-9
6.219760919937802e-9
1.5719655730480317e-8
6.075406051028607e-8
1.2663822477151434e-7
5.6976901748924945e-8
4.037402173420388e-8
9.547681967137007e-8
1.5092903283535488e-7
8.561366210666562e-8
6.131030275707063e-8
6.389622113600017e-8
2.1213934057314334e-7
4.854569680180463e-7
5.802705317483801e-7
3.925401910073478e-7
9.436989204770573e-7
4.3708811210802183e-7
2.677691622855771e-8
2.2678022215958718e-7
3.2420508185469644e-7
1.7407828007417331e-7
9.516926959411504e-8
1.084088266244131e-7
1.6105986994009443e-7
2.572010216630747e-7
4.026238825354481e-7
1.4259709810781223e-7
6.188970884982121e-8
2.400520833702309e-9
1.3934484775410675e-9
1.9185319937255812e-10
1.1479622838475041e-10
1.195842162306999e-10
3.1153161714345107e-9
3.132713892356111e-10
1.7225621341536095e-10
1.8558100047733078e-10
1.8428585385829264e-9
1.4150116032287564e-8
4.206979178639867e-8
1.2823908893053086e-8
6.225495141775161e-8
3.0770386827844006e-9
1.1920325169247118e-10
1.3185051591537629e-11
1.1427132720670288e-10
7.111056896184744e-11
1.2942586675898086e-11
4.1269995228798765e-11
3.904825514846991e-12
6.693190289698029e-13
0.
0.
0.
0.
0.
6.867369084683728e-13
1.3033980321599439e-12
1.7427394534996792e-12
2.2099870652301947e-12
2.770339495599406e-12
3.457802421759999e-12
4.299878378769268e-12
5.320111113960606e-12
6.5337592572821574e-12
7.937690459978563e-12
9.49212431915183e-12
1.1089796724104253e-11
3.174474057041119e-11
8.219197655656268e-11
3.3134896316442e-11
1.2528428620653e-11
4.547282901484732e-12
1.7579487865865155e-11
3.054338889607859e-11
4.405033777827576e-11
5.7954367935962603e-11
7.230227842092109e-11
8.752576828723743e-11
1.0432276626997752e-10
1.2353686435188366e-10
1.4613158580039567e-10
1.7324497849737975e-10
2.0630490742812635e-10
2.472116632398324e-10
2.9862454024255025e-10
3.6442778180495916e-10
2.517953984611959e-9
8.183098449133497e-9
1.6722653533471338e-8
1.5769458518657948e-8
1.4515979969284532e-8
1.4674339499047611e-8
1.5670108964435008e-8
1.7285622618039044e-8
1.9601053351961253e-8
2.2976657933865095e-8
2.8161789097320515e-8
2.5051096020089614e-8
2.7516730347777746e-8
3.3318396087489095e-8
3.497216066697991e-8
1.6773064925940205e-8
7.133719222332507e-9
3.6552340223820967e-9
2.205116300724612e-9
1.5481842036107919e-9
1.4001976692037625e-9
3.094893653361577e-9
4.66404891666925e-9
4.4038778535505165e-9
4.845930729964526e-9
5.399146724390498e-9
6.13365859517033e-9
7.186749960113876e-9
8.74282675066247e-9
1.1107478718503198e-8
1.4843996503324921e-8
6.425974613915895e-8
4.224087031398813e-8
2.749926607050906e-8
3.082813997093369e-8
4.881967359729153e-8
6.503944049425937e-8
4.553801322440774e-8
4.8199937406815695e-8
1.0254446356587998e-7
1.2791928570625036e-6
6.006089968892007e-8
1.1549455836312557e-8
9.028036324825465e-9
2.648989731745411e-7
3.2402769931960283e-7
5.855434042992863e-7
3.280494801633155e-8
2.3369066831870173e-9
2.568931765536619e-10
5.854410820912932e-11
7.327978313822561e-12
6.113125998725556e-12
6.110397733585597e-12
1.7420708662551975e-11
5.641132341318425e-12
2.0468005707227844e-12
9.382812319525685e-12
2.6126392294653805e-11
5.015623391413139e-11
1.177802447788401e-10
2.57559831112498e-10
9.773904318422867e-11
5.029114578133306e-11
4.980759581919088e-11
7.297856998448303e-11
1.48130397319922e-10
2.2164920708197685e-10
2.0889312445898767e-10
8.839447727917842e-11
2.615061868609067e-10
1.7933587670383314e-10
8.559017185918952e-9
2.305627527015994e-8
3.777312716528784e-9
3.1979965924044584e-9
3.902987457925796e-10
1.8537222117759786e-10
1.2192767391072542e-10
2.825031793274905e-10
4.622721159734698e-10
2.93370743489141e-11
2.3390627056807637e-10
4.042522762096468e-10
1.0624542067706165e-9
2.1725162578527154e-9
3.842486408726923e-9
9.085555814444122e-9
7.599838969367178e-9
4.5467205642842515e-9
5.3477032734198496e-9
7.790538943059478e-9
1.3177787791102332e-8
1.8595820311972027e-8
2.5177032907378408e-8
2.6755008283774238e-8
3.1778411494039044e-8
3.879982841531382e-8
4.544417256525858e-8
4.449803020633122e-8
1.4578159134236854e-8
5.716163734377321e-9
4.157785075819177e-8
7.016173642433162e-8
4.3226736130315644e-10
4.8446984599387286e-8
6.887953800534395e-10
6.201406629543509e-11
8.846262109090258e-11
8.956666659088314e-11
4.436362778482928e-11
5.002175400267477e-11
2.973381798099462e-11
1.1619265173365305e-11
4.693281140761486e-12
4.038768950479364e-12
5.4089927254034896e-12
7.755566569952343e-12
1.1205126844272907e-11
1.6248184431514054e-11
2.3659495668964292e-11
3.460615713193693e-11
5.083558881245368e-11
1.2828108001562746e-10
2.716412786652707e-10
2.0784488961564073e-10
1.4180882180256908e-10
1.1959836715670916e-10
1.1156892192753365e-10
1.1122058601347192e-10
1.178667068949674e-10
1.3134632564867923e-10
1.3488692034164732e-10
9.205012825643149e-11
1.2828036247173718e-10
7.166683323169543e-11
1.2788433312348778e-11
4.021733462650394e-12
6.989956598631766e-12
1.3631968280696556e-11
4.337308789221424e-11
1.2417928574368526e-10
1.6567124443368656e-10
1.4376407162042556e-10
2.0290338735017752e-10
3.66849776187275e-10
9.049032084838384e-10
2.9396497829172664e-9
1.21880104155812e-9
8.714946500308818e-10
7.888596308097379e-10
8.032999525573577e-10
8.824205066538466e-10
1.0277209311134098e-9
4.7939220583080504e-9
6.828471861189596e-9
3.3978165935122338e-9
2.8191568090538804e-9
2.527044905281374e-9
2.4653675623813174e-9
3.701210416527376e-9
4.31623030617262e-9
6.093459714026629e-9
1.3028492196946654e-8
5.063078372810525e-8
2.232769188296802e-8
1.1475419708653863e-8
7.606558991006867e-9
5.262496701141197e-9
2.753128054809458e-9
6.80214388726835e-10
2.504028505944531e-10
1.5806253058763652e-10
9.549375635048608e-11
4.1613242203344003e-11
1.2690808162807216e-11
3.007977074072483e-11
1.8896347034497938e-11
1.0234244138853811e-11
1.1340561143012715e-10
9.140339927927477e-10
4.684000894579826e-10
3.404220665923715e-10
3.3008082738235613e-10
3.6392995322792344e-10
1.4872933873071765e-9
3.1976127908089325e-9
2.514535419850594e-9
1.669657712504588e-9
1.4388707635784814e-9
1.4303761801116385e-9
1.034125003323959e-9
1.4087595964491914e-9
2.9018264113668366e-9
7.055543727444557e-9
1.6975010437745014e-8
5.577699642569151e-9
3.009461892638437e-9
2.4457337453289594e-9
2.7111736429628757e-9
3.651852031712705e-9
4.21778297087116e-9
2.1415817275987902e-9
8.162441018403024e-10
3.4089776422145704e-10
1.433232572187684e-10
9.597088845133316e-12
1.898198599868628e-10
7.403564044441483e-10
5.065986340176136e-11
2.8241312826664664e-10
4.057888090402322e-10
4.802414121848178e-10
5.5468275717429e-10
6.487229547426229e-10
2.306013378772803e-9
2.8153159884054835e-9
7.006130303350748e-10
3.966486636804744e-10
8.816658787389435e-10
2.5531870500131367e-9
5.270379466281649e-9
5.718552873735506e-9
7.630388200360023e-9
1.631522021016124e-8
1.0079358921937109e-7
1.6418059408794623e-7
1.0697141143979467e-7
1.0369088233262414e-7
1.270970526696456e-7
1.5629092617693944e-7
1.0287741307207064e-7
6.328721026219141e-8
6.963840304919477e-8
2.1781185590712856e-9
8.075128811429947e-11
4.22224371603046e-11
3.3576917359061894e-11
1.0275258541761782e-11
1.6926998740337572e-11
1.4528460504234144e-11
5.030844888617642e-13
1.207795719656538e-12
1.89140876774243e-12
7.251070099711033e-12
1.946585903319914e-11
2.931271229997605e-11
9.296846040399357e-11
2.448813209835918e-10
5.468157643128281e-10
9.766204702546468e-10
1.2570441521218836e-9
1.2416358305360475e-9
1.145426155851459e-9
1.0867199461198191e-9
1.0967985750203366e-9
1.1932124239752734e-9
1.817615965356051e-9
1.4130283082743279e-9
2.0238288031216717e-9
5.188843156684257e-9
1.417563951810007e-8
3.003052828852422e-8
1.2222341122405965e-8
2.9175459527226183e-9
9.763044768885621e-10
3.0219859003228416e-10
2.7971811824023345e-11
2.1537258165834094e-10
2.0411358539151836e-10
2.7842752096701003e-11
2.8647126349674114e-10
4.99005775573563e-10
6.946415625656059e-10
9.061222785883874e-10
1.1621386429762964e-9
1.498054413769785e-9
1.4406820250883926e-8
1.4010274120917016e-8
1.0237696906566e-8
1.2844080198720206e-8
2.268932339065778e-8
3.716110115505176e-8
2.9379404448806033e-8
3.2217091166262736e-8
6.796526932870132e-8
8.112979641146622e-7
2.3129157658726713e-7
1.575658278787474e-7
1.3614373547524718e-7
1.498037359956086e-7
2.051451448931448e-7
1.7869445869755817e-7
2.5442771991423667e-8
6.184548061373275e-10
1.314830531135305e-10
1.081816924073904e-10
8.159147527524499e-11
1.3561642165060934e-11
1.887747359051799e-11
9.493692261815588e-12
8.868288609899289e-12
1.8046435623805143e-12
8.685126899804732e-11
3.6516354111015115e-10
2.2722683927977228e-10
1.9773966579327876e-10
1.6959768581968996e-10
1.0640156419028512e-10
7.791090194327632e-11
4.271109977782e-11
7.146958029212673e-11
1.5393309537144924e-10
2.959335131214578e-10
4.4605396641749134e-10
6.374685813854733e-10
4.173202361622104e-9
4.830615852922168e-8
1.7669099945537653e-7
1.734564942396565e-8
9.20082861610633e-9
1.121716770213075e-8
6.034760896675788e-8
1.216209455467651e-9
1.661296091949438e-10
8.902327133472673e-11
1.9440148737740912e-11
1.0065814983806558e-11
8.016760196336623e-12
1.4918127968106453e-8
3.2869202330972223e-10
5.214162416777063e-10
8.91882720068203e-10
1.4517165981951328e-9
2.28695863147502e-9
3.2684849832730756e-9
3.884465862928931e-9
3.0450246492922656e-9
7.937006587245161e-10
1.3633703302244309e-9
6.815064183028952e-9
1.0612137053834847e-8
1.155961533620659e-8
7.89652555758908e-9
2.8842669117364056e-9
9.136656149459113e-9
6.874932115486208e-10
3.027456239187284e-11
6.657339588926034e-12
5.125458685778336e-13
1.7336965362507452e-11
9.647252314705367e-11
4.3438422034366725e-11
1.569395222358878e-11
5.7781136232197675e-12
5.203317030861001e-12
7.588397005326177e-12
1.107335085585164e-11
1.5893583832586445e-11
2.2765150290771864e-11
3.2720411627316434e-11
4.726409499362343e-11
6.863767613025095e-11
1.00208038216631e-10
1.470247188158836e-10
2.1655230429305e-10
3.1940425300672637e-10
4.69351798478238e-10
6.806948212279567e-10
1.336644838312095e-9
2.5675549583475505e-9
1.7183081300393587e-9
7.620256674177427e-10
3.091424111434104e-10
9.458096942509176e-13
2.7815812376068096e-10
5.90143074661106e-10
1.0192824332425762e-9
1.658737346538328e-9
2.2684270525250822e-9
1.9312315592558646e-10
3.4231498299347025e-10
2.885350736293937e-10
1.551786271893074e-10
5.979904552815226e-11
2.1878436445331583e-11
3.554072900164711e-10
7.725441852725157e-10
4.876428933957446e-10
6.19164397260093e-10
1.017526728574642e-9
2.0352200119195952e-9
5.990334416362818e-9
1.0646661388025398e-8
5.525546594908681e-9
4.6396027370435645e-9
4.798546824640835e-9
5.6389003727207015e-9
7.336786336574691e-9
1.0535744193826702e-8
3.2432960563699014e-8
3.561717803728165e-8
1.8178929806887153e-8
1.6455775415098633e-8
1.9800801683254937e-8
3.07270288462377e-8
4.0753128668930223e-8
3.492793400408977e-8
4.475812305715091e-8
9.823682149202783e-8
9.339766094868454e-8
6.642365668942093e-9
6.831011658321877e-8
6.956910167419441e-8
4.759975245360909e-8
3.5082564168324936e-9
1.9034305868375893e-8
9.835174344691517e-9
1.004972820320297e-8
9.764581949799033e-9
6.911286404891026e-9
5.651000625209635e-9
1.5616304732434113e-9
2.958903134655333e-10
4.2710446186780977e-10
1.9958065569246772e-9
1.2930044799384485e-8
5.498274327758198e-9
6.074606785519262e-10
4.4507872083473516e-10
8.003077283299732e-10
1.0412855464686798e-9
1.1355465416948123e-8
1.569127738632876e-8
1.386738744690677e-8
1.4150110584873977e-8
1.559137789487132e-8
1.8016775639660154e-8
2.1732248620862715e-8
2.7461008758951076e-8
3.646408325410099e-8
5.0183170815660867e-8
1.8735918101641787e-8
8.396622275008661e-9
4.8844078939247375e-9
3.351820066573146e-9
2.5154243556908675e-9
1.747388918955494e-9
5.717168431955834e-10
2.0340712854691613e-10
1.9458181941422078e-10
4.346749002964751e-10
1.1348320083710787e-9
3.243334892529614e-9
1.3998282021573093e-8
8.998466630890412e-9
6.376496121132136e-9
6.1639121471652156e-9
7.043376676025451e-9
9.1546144714114e-9
1.3515961900992434e-8
2.4185611709487116e-8
2.652693538628608e-8
1.345498631375777e-8
1.1997638724840287e-8
1.4164922905919589e-8
2.155135942246778e-8
2.8561270204347506e-8
2.4456032158294785e-8
3.256438394255355e-8
5.628569857388403e-8
8.292129481551468e-8
8.042047149074318e-8
2.567109273623886e-7
1.3808165203769287e-7
1.6261472870443415e-7
3.628182180608878e-7
1.244457701725738e-6
1.3900569593146781e-6
7.859392809478961e-7
4.104249038800901e-7
2.186520905617022e-6
1.3286201290894614e-7
2.287297460090288e-9
2.5561087027970737e-13
2.5279205519518606e-12
1.7349059350152177e-11
6.434546729467802e-11
8.929540560591341e-11
2.192956954256085e-11
1.0009279983627922e-9
2.148053929961471e-9
7.565882250751752e-10
1.003155171736614e-9
1.185257149982992e-9
1.3850092882795866e-9
1.6174826695001906e-9
1.893766993324004e-9
2.2309198352379718e-9
2.649648977297248e-9
3.1605806031016846e-9
3.7111718004611328e-9
3.98611555247349e-9
6.710568535331221e-10
2.7837245346684386e-8
3.293708259864987e-8
1.2959810363717419e-8
1.7697201631957108e-9
1.2795218249865818e-11
5.530326642804207e-14
3.0486677228242195e-14
0.
4.066186880960171e-14
3.3902374887848265e-14
0.
2.953289815220604e-14
4.279505012897277e-14
6.018196345937352e-14
8.387938602104776e-14
1.167716974709448e-13
1.6277260242983743e-13
2.2738466264290717e-13
3.1846001394158254e-13
4.017387623205632e-12
3.6323682690685908e-12
4.326192966179481e-12
5.433836793283825e-12
6.919356394609401e-12
8.834293706675682e-12
1.1252864009972385e-11
1.4242592909107294e-11
1.78233373731056e-11
2.1890823047635343e-11
2.607626112613006e-11
3.5379551654103116e-11
9.603331399967226e-11
2.834851645406668e-10
4.531533896286532e-11
8.254329961283622e-12
3.9503453326670706e-11
6.441001380373846e-11
8.715068231610831e-11
1.0914786644229615e-10
1.316817392967727e-10
1.5612213951764696e-10
1.838557855084381e-10
2.1631540014542284e-10
2.550958428629845e-10
3.02128188704755e-10
3.599234743248686e-10
4.319349304775327e-10
5.231316467650949e-10
6.40951930876385e-10
7.9695340076924e-10
6.61913090008797e-9
2.087465349868743e-8
1.626697741694101e-8
1.3728843980795599e-8
1.4484564999861785e-8
1.7253159793022884e-8
2.2764824165388082e-8
3.3624906496596096e-8
5.406673654830537e-8
7.294329251541909e-8
7.466842176573577e-8
6.916295564222041e-8
3.525022349792046e-8
1.99146445186588e-8
1.1484837296777004e-8
7.260992626714372e-9
5.5978486400404895e-9
5.075468818412453e-9
2.4096477208692246e-9
8.146553150817612e-10
2.973862881721223e-10
7.0342160639635e-11
6.486601612227143e-11
9.17034838570571e-10
7.769746332455667e-9
5.018761601535935e-9
3.928191638038514e-9
3.805538792913307e-9
4.088609060471055e-9
4.7163629780922304e-9
1.909650552506687e-8
3.788031700646276e-8
2.0497482703791152e-8
1.835454328966917e-8
2.0876726072844166e-8
2.8607279348214112e-8
4.58974726141234e-8
5.385302540721021e-8
4.53530023561225e-8
4.954681432228431e-8
6.280279586539797e-8
7.834040359537553e-9
4.8169202706144266e-9
3.069509035414595e-8
3.831655768233376e-8
3.654498145037667e-8
3.9977570578044616e-8
1.3638916345304264e-8
4.3771619758654816e-9
2.2491715962408083e-9
1.4579846564811584e-9
1.1764368219243187e-9
2.6761767417875083e-10
2.4086214676055175e-10
5.819992227690426e-10
1.0286917509560872e-9
1.4079757062844813e-9
2.2603313087731161e-10
9.502893884607608e-10
1.0365624842419458e-9
1.1345444760080173e-9
4.266450656706786e-9
1.6795883812465995e-8
2.2574596121595602e-8
1.9160718208107903e-8
1.899184003202048e-8
2.053179376896434e-8
2.3252692297461842e-8
2.724588235196981e-8
3.3019525035498236e-8
4.158368658041881e-8
5.4663796357993274e-8
3.332897925853341e-8
2.3842642436744288e-8
1.6310963634423903e-8
1.1911217111238878e-8
1.0569618584326996e-8
6.7031813593031486e-9
2.4800191880358214e-9
1.096294739727826e-9
6.31102916915859e-10
5.83153457064797e-10
1.1883984140779846e-9
4.4615191033834055e-9
1.6433613605085724e-8
8.913522787914623e-9
7.357339738847959e-9
7.306204078415921e-9
8.046938958337991e-9
9.582326615951918e-9
1.2251690855832415e-8
1.6856411216536582e-8
5.224108139473576e-8
4.682111778350842e-8
2.7028113611810755e-8
2.720312546172721e-8
3.746396970884247e-8
6.229148484421268e-8
5.5335176824672596e-8
5.0205212512331405e-8
7.740910161529687e-8
1.563164254591144e-7
2.8699046500557686e-7
3.923332098785139e-7
5.930855190808624e-7
2.32502671066374e-7
2.0561487019842716e-9
8.013404548946832e-8
4.9097334878831914e-8
3.509062173471128e-8
2.4149225902943943e-8
4.920831869899766e-9
9.808121321405174e-10
4.64941589635418e-10
2.5812101545330336e-10
4.562918620408374e-11
4.520158863190059e-10
5.037261533671356e-10
4.040929180692821e-10
3.780570668931624e-10
5.543520621193935e-10
8.441079416588838e-10
8.053031059318453e-10
1.3756794413470195e-9
7.896020687108192e-9
1.863078371487977e-8
2.0301042587605527e-8
1.975219591303729e-8
2.036730299873604e-8
2.181849261842242e-8
2.3776858360260383e-8
2.607080916229594e-8
2.8640309814170722e-8
3.151184695183149e-8
2.9540909842779886e-8
2.68173534323387e-8
2.4602994027503216e-8
1.6474814692608584e-8
6.2440012131521245e-9
2.7155547891369824e-9
1.407989558148069e-9
8.879003893244402e-10
9.268724911527511e-10
2.570847957747843e-9
1.2567828803284493e-8
8.029888258181736e-9
7.138680145260052e-9
7.284314356058963e-9
7.992090653593534e-9
9.313099811063459e-9
1.1507028903720992e-8
1.5121335911490918e-8
2.1276165130640483e-8
6.47841716773805e-8
4.8033786727546195e-8
2.9509085292406176e-8
3.1396817388092766e-8
4.672626244471e-8
7.145959130623561e-8
5.388822782150031e-8
5.5075704965263554e-8
1.0260361650100546e-7
3.0063506900393423e-7
1.0462133524957677e-7
1.0196600544315069e-7
3.3491282266054387e-7
2.043546477113447e-7
2.6667775677634436e-8
3.467299274595869e-9
2.5014682405008827e-9
8.822801133039116e-10
7.227659660266996e-10
5.921469367386453e-9
4.894731819652317e-9
8.959856148100611e-9
4.2599581867002324e-8
4.6256203670405954e-8
5.2224406533460426e-9
1.8492132462478497e-9
2.92014479111154e-9
8.55847916675802e-9
1.5878660938868154e-8
2.2179833664380722e-8
2.579278119315624e-8
1.7101945622266204e-9
3.744073055179624e-9
3.2549614726488815e-9
2.9700558309608404e-9
3.042020264124588e-9
3.4039827612888933e-9
4.057664696942004e-9
5.0733552429312645e-9
6.592135764579175e-9
8.826071873993685e-9
1.1955319507776357e-8
2.095801652938857e-8
1.7270892408778396e-8
4.007563887984589e-9
1.8081454997983214e-9
1.0024508121020164e-9
7.298570942647633e-12
3.1892603360356e-12
2.9222019944672417e-13
6.813401272550954e-13
2.949955433675301e-13
3.4701930376862464e-13
2.968372690670216e-13
1.759331558301769e-12
3.846789621715039e-14
3.264900691379881e-14
4.427641842348933e-14
6.179648135497208e-14
8.62067269691728e-14
1.2031889996015415e-13
1.6823520325464471e-13
2.130327893028714e-12
1.88839427168635e-12
2.2625902751506217e-12
2.8689904439482644e-12
3.693327236804756e-12
4.774311573344383e-12
6.170068783032529e-12
7.946117423640925e-12
1.01586093432095e-11
1.2818972735234101e-11
1.5820840032907914e-11
1.8517555581128943e-11
4.614311475514245e-11
2.513650890404814e-10
2.6345166229297664e-11
3.939887821408852e-12
2.117955823773004e-11
3.498301572623871e-11
4.765315688087106e-11
5.987367849620297e-11
7.226428746519296e-11
8.555589528042772e-11
1.0051906784581301e-10
1.179471045694419e-10
1.387025313294237e-10
1.6380119618662804e-10
1.9453003074551902e-10
2.3261674588356923e-10
2.8049157274676075e-10
3.417140280175729e-10
4.2170003176097853e-10
3.615244001694589e-9
1.2105491278939559e-8
9.01777805988816e-9
7.939908390910968e-9
8.733655121049013e-9
1.0910869747290782e-8
1.5273978486148877e-8
2.4098683744554442e-8
3.8188752522375415e-8
4.227127933792725e-8
4.1370952261871987e-8
4.4524518184239316e-8
2.763191936334757e-8
1.2166696499380241e-8
5.888639159193538e-9
3.6852933821847217e-9
2.770263195581319e-9
2.3949658143916845e-9
1.4825734232837254e-9
4.746762876851651e-10
1.652346097022117e-10
6.260380898084684e-11
1.2317435128433644e-10
6.624264755946923e-10
4.038852654054444e-9
3.84415065625245e-9
2.617191654275728e-9
2.4211087021505796e-9
2.5639599207676153e-9
2.9623557587851213e-9
1.1465155913198177e-8
2.277696031556655e-8
1.1917941567445194e-8
1.0109686766972404e-8
1.0838016573424584e-8
1.3772778556608278e-8
2.0727871889347984e-8
2.8199237734572885e-8
2.4587297418333872e-8
2.4455138585306156e-8
2.8552290055252266e-8
7.1758930405496425e-9
2.1277146944452138e-8
4.159538030309939e-9
1.4601424843848044e-8
1.9155983243787257e-8
9.900748238483282e-9
6.9868575368958635e-9
3.9538851271409796e-9
2.439748543542241e-9
2.1101794202137217e-9
1.3219884620765152e-9
2.5261193977213105e-10
8.026811591969912e-11
4.386315279908016e-10
1.3695617081280912e-9
4.187727976686668e-9
5.261050532496571e-10
2.579878086476715e-10
4.2658966401600417e-10
5.212712523946517e-10
1.9341725029232055e-9
8.720626121571728e-9
9.761613668793525e-9
8.487799686107667e-9
8.80998087239885e-9
1.001526595243546e-8
1.2094488581741425e-8
1.5443098129194858e-8
2.0926129989191026e-8
2.9982041478992215e-8
4.265352582434002e-8
2.0044530879288214e-8
9.386145805253453e-9
5.347462494444561e-9
3.744798148496184e-9
2.9535078263584496e-9
2.481283594026565e-9
1.1801628156598765e-9
4.360138767455714e-10
2.4085806393328727e-10
2.5806654590356163e-10
5.22355815840151e-10
1.431801649272613e-9
5.7128725732751985e-9
6.4952254549471666e-9
4.0439740437347145e-9
3.642843628903153e-9
3.893739211090989e-9
4.666988663176876e-9
6.181478229006026e-9
9.104607481408667e-9
2.0405040773176776e-8
1.984967241292835e-8
9.984495852762282e-9
8.877412673729816e-9
1.0500058201096716e-8
1.5763149561656974e-8
1.719318168935275e-8
1.3405858305597383e-8
1.8617797594171785e-8
2.5856021682840405e-8
4.028965926111111e-8
1.896003769398685e-8
8.741796637372e-9
4.030508835063449e-9
2.7026032965143837e-9
3.206620121245699e-9
3.673506086209034e-9
1.3705489549893618e-9
7.459263552850029e-10
6.98822931292676e-10
5.804512062403239e-10
6.101828742569519e-10
2.5517147807051146e-10
3.334863473667681e-11
2.5545373396990946e-11
8.680371038258814e-11
3.370280137843798e-10
4.866927344827855e-10
2.815561813081258e-11
5.359045863508395e-11
5.918809194371828e-11
3.060649513913989e-11
5.10592085485942e-11
7.880003493353024e-11
1.428517715673825e-10
2.216760289141027e-10
3.2734999620595855e-10
4.708407537952084e-10
6.698220846353471e-10
9.547725480317386e-10
1.3777472928562227e-9
2.0248766382418335e-9
9.780114284049424e-10
5.998707575853803e-10
4.515270009826574e-10
3.4391458195124605e-10
2.660167388552907e-10
1.512622339634115e-10
6.445664723153067e-11
4.7055434011796285e-11
6.019730811313289e-11
1.0732077031533897e-10
2.3111552607461103e-10
6.641321270917456e-10
1.8307713129920764e-9
9.204619886485397e-10
7.711146417769348e-10
8.194645907134908e-10
1.0045700759850697e-9
1.3779862836547206e-9
2.104126563536098e-9
8.042145759120227e-10
2.460849133731331e-9
2.3645710606255036e-9
3.379375824798616e-9
6.150666664671355e-9
1.4279278654659585e-8
2.419443223043606e-8
3.3785179017208515e-8
7.368792350200653e-8
7.720868485990281e-8
4.876482477266959e-7
1.5390556746949154e-7
2.6233090105971924e-7
2.0377315822981568e-7
3.4224182421038734e-7
6.739190877370691e-7
3.033347759300282e-6
5.504190392520353e-7
1.6566903143919773e-8
9.18579809810837e-9
1.9442088008219262e-9
1.4374444778537536e-9
1.2265122721924404e-10
5.980764562406329e-10
6.347215222712989e-10
4.481285801236952e-9
1.1638007684048177e-9
1.080588170726359e-9
1.4620745777428371e-9
2.327239290872672e-9
4.005339653665306e-9
3.0586866166906064e-9
3.4719455898694392e-9
3.5724160962270236e-9
3.7174276354021834e-9
4.026512851231354e-9
4.5378821197340225e-9
5.278847642712042e-9
6.254703825351259e-9
7.319693321626646e-9
7.668836464899335e-9
4.484939631686541e-9
8.60400459935413e-9
3.9016419158539694e-8
1.2964251084053971e-8
5.241784407910373e-9
1.5618940169235052e-11
2.9787492966858227e-13
6.230370406470552e-13
1.476601654301437e-13
4.4446095231737557e-13
8.847513019625136e-14
2.7321994283187602e-14
2.696726314874419e-14
3.9764302275014785e-14
5.703913718253962e-14
8.00468894962861e-14
1.1165181905061955e-13
1.5568331560398105e-13
2.1742647341933295e-13
3.043683005111976e-13
4.272406398150598e-13
4.986658425730707e-12
4.557501203547227e-12
5.466859267046895e-12
6.897217172110012e-12
8.803686937783675e-12
1.1245104156052254e-11
1.4297385963594663e-11
1.8005382352790274e-11
2.2310393561298054e-11
2.691810045190733e-11
3.106773873433293e-11
4.190300663750767e-11
9.733207070239447e-11
7.438931966833743e-10
7.299635679144836e-11
7.0160526908753025e-12
4.7006472332614165e-11
7.615310237939962e-11
1.0157025698730754e-10
1.2587634524372984e-10
1.5097274426485574e-10
1.7855581223114328e-10
2.1022292238828852e-10
2.4761489561282454e-10
2.926007620860971e-10
3.475104675931553e-10
4.154560788005746e-10
5.008190522906167e-10
6.100393258899143e-10
7.529539997585627e-10
9.451658281919848e-10
8.095187413313395e-9
2.4532147844578035e-8
1.6971571608309814e-8
1.4575243590749545e-8
1.573840087526735e-8
1.9418472248645043e-8
2.7098132931465365e-8
4.304805288292704e-8
6.699317598847054e-8
7.233401704285742e-8
7.42939764454744e-8
7.614612896620297e-8
5.044284377932169e-8
2.512812855206505e-8
1.326433246026888e-8
7.613243120808468e-9
5.256021070156618e-9
4.578150346490309e-9
3.1748612791363873e-9
1.0262113465427034e-9
3.25051535708135e-10
3.017703126396076e-11
9.852951888930638e-11
2.782227971718467e-10
3.95089845686975e-9
5.306328187295506e-9
3.7932559074135774e-9
3.5586871724729737e-9
3.746765786726939e-9
4.24400960765068e-9
1.7361998405059503e-8
3.9398345419443576e-8
2.185052212596774e-8
1.919890031156995e-8
2.1228486610008478e-8
2.7698362014038086e-8
4.261231581822816e-8
6.088795694403302e-8
5.428405118167747e-8
5.249081026691614e-8
6.127394995023961e-8
2.525883811669897e-8
2.9208927044809036e-8
4.222698218995369e-8
4.3644841670220104e-8
4.656528036870679e-8
2.219323695062645e-8
8.737032313821178e-9
4.253425424285319e-9
2.6292240123799757e-9
2.209545323195966e-9
1.1784647198190745e-9
6.161765078074368e-11
3.847507541476763e-10
9.015783134690134e-10
1.5973424702276298e-9
2.0637614608287173e-9
1.082802295931763e-9
1.3391313794993786e-9
1.452608092574763e-9
1.6114272531508948e-9
7.021631388876427e-9
2.58099675989296e-8
2.6620694020550643e-8
2.236207102275872e-8
2.2670055972008107e-8
2.5274772559522304e-8
2.998885747208682e-8
3.770573854533405e-8
5.056544209945398e-8
7.226545867662191e-8
1.029465292501786e-7
5.158650927525585e-8
3.027424226015286e-8
1.835484950905528e-8
1.1381215568484194e-8
8.466368300037462e-9
7.714022597108244e-9
4.05070287155832e-9
1.5015135217403796e-9
6.931765175560107e-10
4.4064212834391293e-10
5.938122940720691e-10
1.834876465338406e-9
9.135174603701593e-9
1.2301745282066408e-8
8.04822155211116e-9
7.286271461604131e-9
7.592836367547977e-9
8.647639603387602e-9
1.0583420936701193e-8
1.3866006060685166e-8
4.754850940135611e-8
5.594484731057099e-8
3.1036505438647235e-8
3.0023370301804724e-8
3.872766174333748e-8
6.380792729765618e-8
7.604123488172103e-8
6.318881094646013e-8
7.852060234973672e-8
1.1619345420553653e-7
1.6890461502621958e-7
2.756562335160925e-8
4.049932613691497e-8
1.2060170665370967e-8
4.723455444938191e-8
4.5187457997300155e-8
4.825229194530379e-8
2.1757249525044616e-8
6.8121208357835005e-9
2.748418803802576e-9
1.5314301406574386e-9
1.3049600758559971e-9
4.023328516127898e-10
2.7095925926808875e-10
6.649186913810634e-10
1.2802444757399345e-9
2.3286062670781404e-9
6.789966274268665e-10
1.116321758295302e-9
1.3722970836342473e-9
1.5520908345135478e-9
4.690698412135979e-9
2.140056017635071e-8
3.262068250401872e-8
2.8191926505790936e-8
2.769377123705064e-8
2.9495837480808173e-8
3.271663550479491e-8
3.7259265502355784e-8
4.3458947125224e-8
5.204979794603223e-8
6.431464905132063e-8
4.0967283758118376e-8
2.8632385369013488e-8
1.8356454445337582e-8
1.3085342828368594e-8
1.1580136026684354e-8
6.098477378176146e-9
2.346062663949793e-9
1.103229037964869e-9
7.017384772656791e-10
8.320689121121903e-10
2.1039379939212063e-9
8.92087352741376e-9
1.977891920453722e-8
1.2037997147286434e-8
1.0570663778352187e-8
1.0815747294785602e-8
1.2138347314977456e-8
1.4652546793288243e-8
1.891006498132004e-8
6.068800884509001e-8
6.666690425088582e-8
3.8630356815328554e-8
3.866025254155819e-8
5.2015827612543544e-8
8.798470475689665e-8
9.174510451009796e-8
7.801984167796125e-8
1.0296767785502124e-7
1.473442664823774e-7
6.225082152395712e-7
2.3535910893313263e-7
1.2803242438817566e-7
9.646576947907683e-8
1.464444468489153e-7
2.663992702985385e-7
4.893743601719821e-7
7.854167386840497e-8
4.972957966351743e-9
9.362980287705622e-10
2.7942348013543077e-9
3.4283236793460017e-10
1.1234092694050061e-10
1.5852361171620162e-10
2.6744470857004905e-10
6.286384476474468e-10
3.148371426588092e-9
4.198467831577251e-10
4.829413093803404e-10
1.0640700499069695e-9
1.6467090388782532e-9
5.683776578296627e-9
1.9025790220960033e-9
1.5221257580460825e-9
1.5489223703369926e-9
1.6117729513562844e-9
1.500858597281317e-9
8.799911973804403e-10
5.591334681022186e-10
8.527690294079889e-9
4.210576390514856e-8
1.0852605072027256e-7
1.7191013611002728e-7
5.032003459238266e-7
5.8722026611187055e-8
5.61388523791445e-9
5.380903534610104e-10
3.0667151991121093e-10
1.2393365942373474e-11
2.087122923662527e-12
1.153043960056965e-11
2.9040504718104592e-12
2.1585044471930796e-12
2.2845237593745245e-12
2.8870692985992485e-12
3.847428253468955e-12
5.148493258186204e-12
6.7875652887348325e-12
8.720325959901511e-12
1.0801143804469247e-11
1.2867191317924854e-11
1.6166894822602625e-11
2.998229391422036e-11
4.3408995890958063e-11
6.876698544277977e-11
9.25359779170588e-11
1.1103871448209219e-10
8.664427911008728e-11
5.678891061696436e-11
5.553836560892992e-11
6.939055328681597e-11
6.587861380875346e-11
3.145453738250669e-11
6.410799036065793e-11
1.347177170524903e-10
1.145640025360965e-9
9.75748938157096e-11
4.8223996167464003e-11
1.73923400755934e-10
3.150241526874212e-10
4.666374390399373e-10
6.083366371392071e-10
7.457837940571879e-10
8.981604584072976e-10
1.078609344232648e-9
1.2974181138924951e-9
1.5652582823740874e-9
1.894647146127373e-9
2.3008903806785015e-9
2.8030303671891242e-9
3.4250451556762453e-9
4.197513812258719e-9
5.160048994402475e-9
7.160022821472332e-9
5.0964474518616996e-8
4.4052366140729105e-8
4.1177007649330604e-8
4.550448889172326e-8
5.599439380226865e-8
7.706904023489664e-8
1.1775815969855406e-7
1.5150703896549396e-7
1.251485020737684e-7
1.0618296928141571e-7
5.563180042189434e-8
1.616388144070984e-8
2.4212319991645945e-9
3.719554263593648e-10
1.6751855313231676e-10
6.369751947702237e-10
1.4294234231255486e-9
2.5544136210008406e-9
1.8776272569342483e-9
1.1719164599190438e-9
6.541508829423278e-10
8.827652258235566e-11
1.8609517893925355e-9
9.254445117995552e-9
1.5564055951857107e-8
9.058502332618061e-9
8.189601916012087e-9
8.954054389950758e-9
1.1106442298456095e-8
3.407644982817749e-8
7.700123188831161e-8
4.297891398337306e-8
3.7303335824630154e-8
4.1322575032533065e-8
5.5016749058068084e-8
9.054480937983696e-8
1.744991410068971e-7
2.6237970056100863e-7
1.8405200363548549e-7
8.921532120202124e-8
9.738347222505636e-8
2.8914838594031706e-8
1.394429808783674e-7
3.113397019417621e-7
5.4547641890940516e-8
3.0124517379387945e-8
2.9843104027922896e-8
4.644472536541825e-8
3.211235678455239e-8
1.2033580204897133e-8
3.2716548692429485e-8
1.4060303689533577e-7
1.4804952700462227e-7
7.780012836690612e-8
2.1187025521046983e-9
1.6251404013717395e-7
5.225904822336069e-7
7.11343244648524e-7
6.868077468513505e-7
7.110520369830267e-7
5.104487648147807e-7
3.988936283268544e-7
4.228140435061305e-7
4.676302247023755e-7
2.7474180661601373e-7
3.3013886255056116e-8
4.723673943457393e-7
1.043860309366606e-6
6.2169519601807485e-6
2.2845649219653925e-6
1.3947243124618357e-6
2.901250898661047e-7
2.942767815788832e-8
1.0172332603529616e-8
1.011935680467167e-9
2.230313451273194e-10
1.0519584436709299e-11
1.5109746136184666e-11
1.0731093731150796e-11
8.181144185833384e-11
3.5224795160945253e-11
3.292296537623852e-11
4.532857765818175e-11
7.088843041828497e-11
1.1466986601321769e-10
1.830992158458284e-10
2.802940376385132e-10
4.0351306547835533e-10
5.367210151697387e-10
6.36129903512479e-10
6.406859161512203e-10
1.3173215197789657e-9
7.653973776598323e-10
1.0500384583771926e-9
2.9150516672648764e-9
2.51505980991921e-9
8.979933735671563e-10
4.1776430027830894e-10
3.4107702118276647e-10
1.276244246372677e-10
5.250408680492015e-12
1.4142354910524033e-12
2.1899042319872344e-13
2.8211048470430793e-13
6.157802954625538e-14
1.8751185322047518e-12
3.1022463989782344e-13
8.650424793224852e-13
2.464715964083066e-12
4.2711095024117065e-12
5.9581326824422434e-12
7.613855571741657e-12
9.424663874118702e-12
1.1540604909566079e-11
1.4093204319135382e-11
1.7223113278909373e-11
2.1097817996529577e-11
2.592595277039969e-11
3.197310770225799e-11
3.958258504380439e-11
4.920508802827947e-11
6.144374751220154e-11
8.501661646430159e-11
1.9279352925536867e-10
3.683118023004664e-10
6.147327914839204e-10
9.494596270944714e-10
1.403008896783811e-9
2.017746369328775e-9
2.843584374593753e-9
3.924913418217197e-9
5.266556116776313e-9
6.706507116775558e-9
2.664791769046524e-9
1.9850909623951105e-9
1.9686875556941937e-9
1.6823712812858224e-9
1.9456730038671766e-9
1.8402202697724813e-9
1.7822793314339894e-9
1.7687138953583178e-9
1.7464404197214848e-9
1.6644454209261818e-9
1.4405738209045197e-9
9.368230820084216e-10
2.2074430089019917e-11
1.2275200620155252e-9
2.556753073764815e-9
3.8820546715214906e-9
5.322449388754571e-9
7.0677701301495764e-9
9.365912010374224e-9
4.757661829355289e-8
1.0282272579955113e-7
5.774188239922775e-8
5.49994721167054e-8
6.73873833215284e-8
1.0220236072139473e-7
1.603975105604901e-7
1.3731407832897299e-7
1.2113851253597202e-7
1.4668965931587736e-7
1.2956861805754157e-7
2.5234836170911914e-6
7.652387707883788e-7
3.932239693791768e-7
2.5951693829526276e-7
8.686826271528148e-8
2.5090570005530223e-8
2.142927465617069e-8
2.836701087354727e-8
1.118519819695996e-8
2.343987178867542e-9
5.895551665826129e-10
2.5249672578837126e-10
2.581256346630665e-10
3.902484609052187e-11
2.5886530677856186e-10
4.857476453772316e-10
1.058801800127967e-9
4.522978142711963e-9
2.43582171405444e-10
8.154389818196833e-10
5.989627475502974e-9
2.0179606923724822e-8
4.190035052330014e-8
4.208130002731894e-8
3.9860734426971134e-8
4.020324102419517e-8
4.22688991425538e-8
4.578216241174732e-8
5.146874649850958e-8
6.258776398784941e-8
8.912160930687718e-8
2.6973743985981666e-8
1.0707660947792621e-8
6.51544084979506e-9
4.229339617254847e-9
8.684108097939354e-10
6.085552528663279e-10
1.4803431128799158e-9
2.3649279446886292e-9
3.5771475859390697e-9
5.702799493334539e-9
1.0006599223422191e-8
1.9078551168466426e-9
6.791558118093688e-9
1.0072850675662233e-8
1.2797619772333116e-8
1.5478161726295633e-8
1.864666283474493e-8
2.283580832128009e-8
2.8674047254698358e-8
3.6952190393531805e-8
1.5038205591587602e-7
1.1822007479412117e-7
8.258839274937155e-8
9.638618211150209e-8
1.5741643374626368e-7
2.075387644466897e-7
1.4553050855291491e-7
1.5258355763088657e-7
2.759327204213576e-7
1.7710568839313208e-6
5.622461949738506e-8
1.5184925084084204e-7
2.399361101118343e-7
3.722313789786403e-7
9.304715035252395e-7
4.945840059765844e-7
1.7447187110967153e-7
2.2817468573809403e-8
1.020709653950611e-8
1.5090166816388782e-9
1.1523112999054452e-12
2.4609057717447797e-10
2.6993716819161453e-11
4.4306385916803446e-10
1.7546221162735288e-10
3.0803796572711356e-10
9.998797091218444e-10
1.9896074316114277e-9
3.324414174293635e-9
5.517784265736715e-9
1.403470463012354e-9
3.6732980384981966e-9
2.2662794403683995e-9
5.575225585394523e-10
2.9603812591384557e-9
7.233421854943603e-9
1.242843295108347e-8
2.6793276319046337e-8
2.951887999106243e-8
5.584727883920498e-8
6.593572182633588e-8
8.103277029001392e-8
1.3345453065326544e-7
3.6672324662622244e-8
1.5985935851433056e-8
1.2749831215054207e-8
6.925680305067713e-10
1.6599657279034528e-10
1.0366206354032792e-9
1.3340215355569236e-10
6.028269047156805e-10
3.9682238233921314e-10
3.842657405045366e-10
2.372269312427639e-11
7.003287772173779e-12
2.9401815543079063e-12
1.9638217314160472e-12
1.877573285667813e-12
2.0237791285270173e-12
1.350025981281761e-12
2.3059319010798144e-12
9.209810526934295e-13
6.038037374246324e-14
1.870324406510433e-12
4.509656068681916e-12
8.563822757204991e-12
7.607716982322196e-12
8.905629139344122e-12
1.1344342894645566e-11
1.4812898513930815e-11
1.9524692733330418e-11
2.5851274741040643e-11
3.430948563538481e-11
4.3421927401517894e-11
1.771476710374471e-10
1.365596286575805e-10
3.254616652204503e-12
4.0608176362763175e-11
7.801655981243423e-11
1.2355212992172403e-10
1.851566792826832e-10
2.697280394255344e-10
3.816847033723832e-10
5.184372558709166e-10
6.698905380642466e-10
8.28579352934309e-10
9.963492810820985e-10
1.1803652272566174e-9
1.3890993515941444e-9
1.6313712768320077e-9
1.9166312903219916e-9
2.255571209833616e-9
9.808520791221797e-10
1.467861085154964e-8
2.281558311182893e-8
2.1032994535205065e-8
2.2024824881328054e-8
2.4680629978465212e-8
2.9008891126922838e-8
3.585765958976368e-8
4.702376559244425e-8
6.503209587517106e-8
8.601396734606588e-8
2.692244593913518e-8
8.719589376910336e-9
3.941514742964861e-9
2.28677590574659e-9
1.3410577632691914e-9
4.777695772590984e-10
3.292185108942442e-10
3.772032865482428e-10
1.6667020570960727e-10
2.531498710000353e-10
1.1387708550802994e-9
3.3015452882276824e-9
1.1918782524928065e-8
1.711693827121549e-8
9.962076267463631e-9
9.013757187618148e-9
1.0172427403450242e-8
1.3607958952283915e-8
2.162403860664955e-8
3.995508274262557e-8
3.7966862765518765e-8
4.341400660350904e-8
2.453088388784301e-8
2.474468432776616e-8
3.431110643059684e-8
6.47221651345309e-8
1.0653396428971144e-7
1.4192799657002454e-7
1.8841584579957978e-7
1.0178195082378664e-7
3.656667614441406e-7
2.2254573456688715e-7
5.816512110193033e-9
1.1749085600750589e-7
4.125156142470349e-8
3.8685113281244695e-8
6.930011384663078e-8
3.2432650603765036e-8
5.2709444802767616e-8
3.6732495247610696e-8
4.109762632033048e-8
7.829550192294575e-8
3.268083920237591e-7
3.32994401186415e-7
7.842472414204046e-8
1.2037763215671987e-7
4.0268614648953386e-7
6.013029959301298e-7
6.204434303808218e-7
5.733103518783791e-7
5.113450662578061e-7
3.701590088451135e-7
2.3010366355269196e-7
2.1096708799880125e-7
2.5596925874672894e-7
3.772265172376424e-7
5.329419191475381e-7
4.751551957660818e-7
4.508139185983591e-7
6.780208795001732e-7
1.85274705799696e-8
9.138014296009753e-8
1.7891851881536723e-8
1.7936784607709602e-9
8.189380128627848e-10
8.235547984830926e-10
1.2402683792175692e-10
3.065457140105064e-11
4.210907816583386e-11
4.8529262823091704e-11
3.780223119030334e-11
5.0377803847693086e-12
1.649619082115952e-10
6.164133435178975e-10
4.4214797511677584e-9
2.248699040891119e-9
1.4971592022929903e-9
1.3862569930512564e-9
1.4587866927838392e-9
1.6393966880272219e-9
1.9144253376614734e-9
4.767628222224748e-9
2.2326000157421117e-8
3.2864264431471364e-8
2.7185794691879153e-8
2.5616766285789696e-8
2.6314768967884928e-8
2.8654335073493595e-8
3.28751271293057e-8
3.9859726349258206e-8
5.145621335594179e-8
7.148318214292048e-8
1.0822851223536364e-7
1.5700242751887916e-8
2.590241725100038e-9
2.8859460604524483e-10
5.382078669451293e-10
1.4639237406459308e-9
3.2904086131913424e-9
3.3205912761819542e-9
3.0797551413574087e-9
3.4475253225402607e-9
4.514125595085015e-9
6.777508123115526e-9
1.1955877942494479e-8
2.0936863023824688e-8
2.2787815960910314e-9
5.802313129883518e-10
1.380473977990271e-9
1.8560380691942668e-9
2.3467104682882414e-9
2.9666602413213487e-9
1.521681755971975e-8
2.906522983196293e-8
1.8112512911904644e-8
1.898239192474562e-8
2.577217847270923e-8
4.3826102091982336e-8
6.879232055290892e-8
5.8411782071974504e-8
5.879128417428627e-8
9.340294333033893e-8
3.0129933611538913e-7
1.549124418518833e-7
8.607760169093799e-8
5.287092826782745e-8
2.6268590167619992e-8
1.246809670017493e-8
2.9222697301890057e-9
9.244055776023368e-10
5.609922834418162e-10
4.0428002410591333e-10
1.9522281309749809e-10
2.5807114789077052e-11
1.2622985486773968e-10
5.767929032403248e-11
1.0761485845768657e-10
6.824868350082312e-10
4.903953233029389e-9
2.9990075899666255e-9
2.0896039569821475e-9
1.9944402732498406e-9
2.1789501858796686e-9
9.75959496353152e-9
2.5776527835879328e-8
2.462401220691992e-8
1.8661876616845853e-8
1.736871384829304e-8
1.8054968897236797e-8
2.04225950323038e-8
2.5485335085063903e-8
3.621162171333699e-8
5.980738907952002e-8
9.07037275484449e-8
4.664225086633693e-8
3.047854071700937e-8
2.6240880756527326e-8
3.035692548328453e-8
4.294316674707372e-8
4.603488591266329e-8
2.0615327576743478e-8
8.657887667339163e-9
4.185960228487751e-9
2.0507216279177053e-9
4.280311711510203e-10
2.389409435144714e-9
1.2732579671115135e-8
3.3554129627228445e-9
1.5659133457827279e-9
3.4786470470338586e-9
4.459762092849928e-9
5.279573923647631e-9
6.221140227350917e-9
7.451494753993204e-9
4.455490660303648e-8
6.126333100738358e-8
3.947228290921475e-8
4.318007828791909e-8
6.347506349008622e-8
1.1491359827556428e-7
1.1621061540668921e-7
9.42092688027747e-8
1.1586374669514263e-7
2.873949992480883e-7
4.546517985126054e-6
4.350197906030067e-6
1.0641158551526943e-6
3.5478591994768887e-7
7.722442884927841e-8
1.427935801187407e-8
3.161333402420715e-9
1.021120408100809e-9
3.81315509251638e-10
7.260967209946834e-11
3.181939953812921e-11
2.3453840118267187e-12
8.450971918880831e-12
8.750497160938017e-11
6.241621542454878e-11
1.1840902418006537e-10
3.986437386422344e-10
1.6950216487529821e-9
6.599654117186958e-9
2.480617800128347e-9
4.798406370749897e-9
1.535798909076478e-8
2.892405613129561e-8
2.6638692129216715e-8
2.2973105014704052e-8
2.179937057169915e-8
2.2421959944839045e-8
2.4886715779784538e-8
3.0426450975607276e-8
4.3070436363857344e-8
5.736309224957935e-8
9.570853095533337e-9
4.984765914814996e-11
5.372689435385163e-9
2.791947819453229e-8
1.0497063628351374e-7
1.1280418820672774e-7
8.982079423850633e-8
7.222763966290852e-8
4.803917806987116e-8
3.400841079959765e-8
3.564339565396974e-8
2.4872606179932003e-8
2.422585964964004e-9
6.402071797886286e-9
6.913009366991522e-9
5.177324755025716e-9
3.282021522434093e-10
6.0588519616972006e-9
1.128870557522483e-8
1.553998005694853e-8
6.366990386353726e-8
1.0130662934441024e-7
7.992263978695954e-8
9.793173315817896e-8
1.6183245840470753e-7
2.57584593963641e-7
1.8787755135709225e-7
1.735494005029879e-7
2.816801022858892e-7
2.2479943928843434e-6
8.768752491593007e-7
6.165207324709986e-7
3.89294989707514e-7
1.7918294516596984e-7
7.438104582717528e-8
3.181693905518291e-8
9.619459780077406e-9
2.6295461863432972e-9
9.278198516183759e-10
3.823555154611379e-10
1.990547032613584e-10
1.468069467268469e-11
9.094594058516502e-12
8.506057095754769e-12
2.054190364671767e-12
2.4067014767201547e-12
3.736866759697557e-12
1.8558453316475266e-10
7.08761101530986e-10
5.314219374913304e-10
4.843354357821005e-10
7.41712729950729e-11
7.644743163055293e-11
8.208955975795289e-11
1.3391795892546594e-10
2.187731976918632e-10
1.3095344264258387e-10
1.7107665866365095e-9
4.90449775166394e-9
5.260268589037191e-8
4.656368340702964e-9
7.326371379443768e-9
2.5564240462718184e-8
1.3323274113259612e-8
1.539049034868288e-8
2.563809725981759e-8
3.357820778818309e-8
2.8217551756187255e-8
8.30222410403501e-11
1.0694625650828734e-11
2.248502031727003e-12
1.770189418170383e-12
5.568516917077721e-12
2.9811452134740584e-11
7.466428289924426e-10
4.799948618477181e-10
1.2539187124723667e-9
1.897441808975571e-9
1.8125428764558936e-9
2.0421006927186426e-9
8.95420168615629e-9
1.7621456790665888e-8
2.8595598206628943e-9
1.3963690713701097e-9
2.2713956350017097e-9
3.9015776654867804e-10
2.2968178746400135e-11
5.106750106377027e-12
6.942057638564331e-13
1.9004550486731483e-12
4.923349902713492e-12
9.551553310655198e-12
4.276995872776137e-12
3.8570092400729545e-12
2.1369303258631923e-11
3.4966801307649485e-12
2.113127958703717e-12
4.562683787392606e-12
6.8987181197153515e-12
9.902161899619368e-12
1.4129556181952539e-11
2.0245029221987063e-11
2.9184601659654246e-11
4.232961110780993e-11
6.174003251912552e-11
9.046945519135712e-11
1.329335447519149e-10
1.951490486078232e-10
2.8427749192409605e-10
4.063494573866946e-10
5.61522382041568e-10
7.404348269153545e-10
1.4897331964566802e-9
2.1081912183828706e-9
5.161651917159717e-10
6.962174876009531e-10
1.2297922472821391e-9
1.5930874099773193e-9
1.919346580429343e-9
2.276662529314068e-9
2.7305156230366033e-9
3.3634115403690895e-9
4.26045213249751e-9
5.297638346749304e-9
9.066229980853186e-10
5.4891977593781116e-11
1.9535327742128182e-10
3.531875123310777e-10
4.4577869638705255e-10
5.669139288531923e-10
4.3296719978529027e-10
2.1794524990079188e-10
3.3122479276692696e-10
5.000245551781612e-10
8.894806350107328e-10
2.0880636581965313e-9
8.466621221263194e-9
4.055645256645741e-9
2.9736074129017044e-9
2.957318565713286e-9
3.4886911917065327e-9
4.714467005784733e-9
7.3353809533935794e-9
1.3823676732513316e-8
1.5262574368146723e-8
6.648734415934998e-9
5.298672568061926e-9
5.782948498285762e-9
8.938885574924582e-9
1.7575926115865502e-8
2.6842443539631342e-8
3.7101313800364965e-8
2.7414451656216725e-8
7.541833621289396e-8
3.253419557340985e-8
7.1909358144195314e-9
1.646742442443101e-8
3.300397510503117e-8
2.0451151490986434e-8
1.1547552616399979e-8
1.0529608840326258e-8
8.238437481639488e-9
6.92273483527654e-9
3.1569926731052075e-8
2.0039346196968885e-8
2.708163318135115e-8
3.3249473127516467e-8
1.559240689234004e-8
1.5162653396641488e-8
8.289536532385552e-10
2.9131040945549677e-9
3.9231911458725056e-9
4.962149933897503e-9
4.5490239343374584e-9
2.9095129028994185e-9
2.6265818458847177e-9
5.901393386736407e-9
6.220724612630166e-9
6.86991243334133e-9
7.903625363296013e-9
9.550091421459688e-9
1.2342105553864846e-8
1.7056825584812325e-8
2.1621713091107497e-8
1.897098892426737e-8
6.579863850535482e-9
1.2263868767056603e-9
1.9326344963653837e-10
1.6678457060252824e-10
4.977776591307881e-10
9.216873438530387e-10
1.573933179359154e-9
1.202075768553569e-9
2.661458900672313e-10
4.447160344922736e-10
7.567096680708102e-10
1.3053222087997571e-9
3.025116009757552e-9
1.0440001177506676e-8
4.358325303267434e-9
3.2341737519767637e-9
3.2126710863850387e-9
3.822437882951218e-9
5.336121763712716e-9
8.88410540473464e-9
2.8013395454306063e-9
3.5321403860234335e-9
1.7379624568758355e-9
2.153480589776636e-9
3.907643579686021e-9
9.407397290283429e-9
2.7186231312834083e-8
6.000415402505259e-8
1.1752695911007071e-7
5.916530644236314e-8
4.0626558822539364e-8
4.466306979940095e-8
1.6264882653884434e-7
2.3511706201427016e-7
2.9554395462228944e-7
1.5041415469151295e-7
1.083158620689018e-7
2.9413658689322035e-7
3.4846265358202617e-7
3.824241615029751e-7
8.24211960548404e-8
8.324502176512554e-7
4.1137718595616274e-7
1.9423706094496136e-7
1.0611278042860906e-6
2.224728037349511e-6
2.3786775807955613e-7
1.5632962863751667e-7
2.0137397640245508e-7
3.5692052215257793e-7
1.9770179871504471e-7
2.6725334199407417e-7
1.9206435673333165e-7
6.597854607593429e-8
3.603781765682826e-9
1.59165989932857e-9
2.618932595834873e-10
1.2810765411566928e-10
1.5198229682981744e-10
4.7029457340502125e-9
3.821511738744873e-10
1.824082176063245e-10
2.0018398514865595e-9
9.539595567448821e-9
3.728008083836978e-8
2.2915163443155878e-8
5.499801688537189e-8
7.0622216471251935e-9
2.6119699058093486e-10
1.913977115001427e-11
1.0738838298509381e-10
1.583327768644101e-10
6.354148228713189e-11
1.9148296356150363e-11
5.4894089758432784e-11
4.398398231213223e-12
8.001444363337406e-13
0.
0.
0.
0.
2.7199603298144324e-13
8.572465115276108e-13
1.4018521175382264e-12
1.8957793774478886e-12
2.423633126526658e-12
3.0416954737003184e-12
3.7860893199404214e-12
4.682249353949752e-12
5.745576153660812e-12
6.9748258321280965e-12
8.337799964367669e-12
3.062047106245665e-11
3.402763235813238e-11
1.93906461207203e-11
6.171443443936979e-12
3.768585255906118e-12
1.226768214337764e-11
2.1498277394747966e-11
3.1895284401309194e-11
4.326564028317241e-11
5.5325359486030184e-11
6.806593977351024e-11
8.183400036436255e-11
9.722436097163386e-11
1.1498042374908745e-10
1.359745628966695e-10
1.612589016253116e-10
1.9217279598123386e-10
2.3051580526553115e-10
2.7882236552686774e-10
3.40811593711587e-10
2.3567589582985556e-9
7.63868410567324e-9
1.6627088801479613e-8
1.6782839604783315e-8
1.5308912655193766e-8
1.522452904990499e-8
1.6051711987576685e-8
1.7538022388290675e-8
1.9729343410071904e-8
2.295753857736963e-8
2.795926719550968e-8
2.5877992692159894e-8
3.0115558391259726e-8
4.092523508524677e-8
3.7913271802652564e-8
1.631218250543536e-8
7.545130307353196e-9
4.172156906767664e-9
2.687036515881006e-9
2.0241946961152617e-9
2.044991466438091e-9
4.795135002878741e-9
3.4126074479687135e-9
3.938422792519457e-9
4.725688851583591e-9
5.49488623120599e-9
6.388437777700633e-9
7.583679726647371e-9
9.291258319243376e-9
1.183894329521411e-8
1.581374395474436e-8
7.159549470541074e-8
4.50382326729875e-8
2.9926863902938214e-8
3.419908524063467e-8
5.540513680961051e-8
6.98836680208113e-8
4.9008994660492546e-8
5.390109836488414e-8
1.2366814632339667e-7
3.483842015750864e-6
5.5748603314075913e-8
5.193489176001887e-9
2.594489057389829e-8
3.096469872620303e-7
9.175083258118896e-7
6.214743686573741e-8
6.195993135189587e-9
6.254368113293097e-10
1.2387930031147693e-10
6.045498854389915e-12
9.179713143689357e-12
3.5490642855194245e-12
3.538666009926694e-11
2.3532249861866504e-11
1.1995649080494018e-10
2.530572538684029e-10
1.7002501615469958e-10
1.8759183359834416e-10
2.999222643856258e-10
4.6510198659520797e-10
7.218021644771361e-11
3.608700482485148e-11
3.512555286571033e-11
4.900078097769686e-11
9.075910172854129e-11
2.0732870323933732e-10
2.503519722938604e-10
2.893263615534631e-10
2.1855926898716728e-10
2.6073498000384375e-10
6.089827468085804e-10
1.4030840734672753e-8
3.3428630320367596e-8
3.812577507869726e-9
7.399903956057993e-9
5.020437663755792e-10
1.635240127146956e-10
1.1370505248331424e-10
3.0067489040202097e-10
1.8118761491190056e-10
3.4898255956683493e-10
8.308297107017948e-10
1.355375143546062e-9
1.982046387319829e-9
4.578932593498977e-9
2.8009875623328695e-9
1.818002909190718e-9
2.292551693547007e-9
3.4664647142317933e-9
5.523790827743958e-9
8.797932751274773e-9
1.1447496627528257e-8
1.2089197083722414e-8
1.9100457714006534e-8
2.2791000053805077e-8
2.5396060507964898e-8
2.761488501615687e-8
2.1389134096568817e-8
1.5401159962908785e-9
4.040907577531895e-9
4.028797498130913e-8
6.058913325524089e-8
2.9537527198139513e-8
8.840582888275139e-9
8.630156351254578e-10
1.7024058108681174e-10
7.377151477944906e-11
9.54700930291862e-11
4.171889690301917e-11
3.323489999744699e-11
1.644205077021979e-11
5.967525738174195e-12
2.8246970481436853e-12
2.889706114030147e-12
3.9934346594210106e-12
5.746436789999979e-12
8.318418849983886e-12
1.2088860169243333e-11
1.7644064560073288e-11
2.5867417487446396e-11
3.808149926689438e-11
5.623187847415094e-11
1.2113527563495878e-10
2.6288514443191024e-10
1.7069136113919292e-10
1.1331031095002593e-10
9.28601364954287e-11
8.435247138308623e-11
8.262596127021144e-11
8.683221149916866e-11
9.113026656992316e-11
6.581667740978235e-11
2.938798153964434e-11
8.23194525054193e-11
5.499776042037407e-11
9.397518822853228e-12
7.044157452150074e-12
7.395593458486252e-12
9.653152099859913e-12
2.605203408271056e-11
1.006656493092482e-10
9.18968956243454e-11
7.387953698030896e-11
1.0432702441398033e-10
1.8795493139929504e-10
4.271470042769607e-10
1.7089184498106506e-9
9.982835396572381e-10
6.383013715223474e-10
5.605601673595147e-10
5.697038956136543e-10
6.34293873662577e-10
7.572102197736268e-10
3.1534927001266183e-9
4.156343462863219e-9
1.0795986993466976e-9
5.910399080539251e-10
1.0610951631695658e-9
2.5918502587539585e-9
6.5397875369517605e-9
9.371668639329895e-9
1.1683768896084252e-8
2.0735708249269287e-8
4.266248137959914e-8
2.5839836325603802e-8
1.6777638500635088e-8
1.4782033706564172e-8
1.5558066733751086e-8
5.376423472192166e-9
1.7958315091782154e-9
1.0064799410524334e-9
7.000061851526136e-10
5.131997321433552e-10
2.840744466153613e-10
1.4114337935049759e-11
7.593875103232193e-11
1.3189054045029195e-10
1.293993852219788e-10
1.4743262091910715e-10
9.612299569235693e-10
6.089871870752295e-10
5.593012181096323e-10
5.829685673828337e-10
2.2096444105992e-9
6.242116574957807e-9
5.259203694017118e-9
4.063679414540953e-9
3.829699736050741e-9
3.97454591434024e-9
4.397609393066898e-9
5.183289398775616e-9
6.581578375781298e-9
8.934912408935617e-9
1.1515964251244878e-8
1.204873014633301e-8
7.840687722219661e-9
3.913565862665777e-9
2.486207138756175e-9
1.4446169786291151e-9
1.011906172591753e-9
9.294043625500959e-10
7.321482513698878e-10
2.525421803225103e-10
8.791121729770478e-11
1.3061668081964845e-11
6.827421866913033e-11
2.0005722774021815e-10
3.378843818512717e-10
6.497272032940027e-11
1.6982967441170607e-10
1.9199045486905445e-10
2.1146169084851628e-10
2.3819869471225286e-10
2.763585880130655e-10
2.602269464904852e-9
6.7130470470233074e-9
4.3636899712745285e-9
4.603805459244277e-9
6.1403764449320554e-9
9.906075058855884e-9
1.849882878447329e-8
2.336923740166941e-8
2.21789819463273e-8
2.848405271846031e-8
5.625825483247035e-8
3.326764828707373e-8
2.5312101121658566e-8
2.5974938874105033e-8
1.4363993799335071e-8
3.6432646973693844e-9
1.543894306000386e-9
9.87383679629163e-10
7.143772172478295e-10
5.316500157452707e-10
2.0964608449647379e-10
1.2760858396131479e-11
7.972935627208196e-11
6.57729348926439e-11
1.3275516078718505e-10
1.2991251253893435e-9
1.9359728175544985e-9
1.214388083344103e-9
1.1080811054870175e-9
1.1661819426095292e-9
1.3356741774544003e-9
6.172505737630995e-9
1.513854106298988e-8
9.816555614415785e-9
7.585702699280065e-9
7.304656298411099e-9
7.928735658644683e-9
9.584566819591417e-9
1.3181664233440127e-8
2.0218171966863153e-8
2.676633391317942e-8
2.5833627637005703e-8
2.383748521646296e-8
1.14113768444536e-8
7.10783030862077e-9
6.644979775999482e-9
5.524961930925649e-9
4.4436098115842605e-9
4.43660361609959e-9
2.1300641545501014e-9
7.240105796287055e-10
2.7081749912426754e-10
2.450799661344579e-11
2.865223231679512e-10
8.815103104370359e-10
1.5086773041090275e-9
3.785502858187912e-10
6.516222095784289e-10
7.512380360650268e-10
8.44614392846034e-10
9.670364454073988e-10
1.138059944994252e-9
7.584554334842462e-9
1.5491528414672734e-8
9.4749388139462e-9
9.76921059449286e-9
1.2985063785008229e-8
2.142677777894489e-8
3.6994924833147996e-8
3.500431582201708e-8
3.342574180625344e-8
4.77573478511688e-8
1.2596665874096275e-7
6.668392559023647e-8
4.2195738158978474e-8
2.9688407112308573e-8
1.690874126447049e-8
5.797234496815924e-9
1.5145043369020204e-9
7.194876368666466e-10
5.127734322596431e-10
3.301481315496508e-10
1.8974262375464337e-10
2.0408651846498205e-11
6.916442651054366e-11
2.0234899500578482e-11
1.5452774532886594e-10
8.301563042069568e-10
4.524452887259336e-9
1.7769949940824165e-9
1.4199507490527083e-9
1.4238439349763939e-9
5.7492693632059275e-9
1.4976685736798426e-8
1.3864627315080355e-8
1.054173132902162e-8
9.804354869067014e-9
1.0118049353086036e-8
1.125267194417679e-8
1.3608299971646695e-8
1.8354038889920355e-8
2.8156007731304357e-8
4.543083591012853e-8
3.2174530823654286e-8
2.4565012434098866e-8
1.7795643228512418e-8
1.3968023827879232e-8
1.4872184139287686e-8
2.209821288194651e-8
2.904574946967852e-8
1.6396646070112802e-8
6.40171185791989e-9
2.7340119900404575e-9
1.134712084040877e-9
9.349388235829104e-11
2.7255745295589025e-9
1.571339831899927e-8
4.9686348642061784e-9
3.5308373543694743e-10
1.1645210978063865e-9
1.804879958405386e-9
2.2475508341625246e-9
2.6901954235589793e-9
1.473131427626754e-8
3.389929841644505e-8
2.104914477085705e-8
2.1588573300698634e-8
2.8460606123092644e-8
4.671349288902082e-8
7.734561397253801e-8
6.744638031661616e-8
6.05710909173458e-8
7.997851820774227e-8
2.0813363835325682e-7
1.0980155848826092e-7
4.779022776301447e-8
1.6204133928441767e-8
6.952268233356762e-9
2.9298014787055305e-9
6.995699790303266e-10
3.1661069303570583e-10
2.5801665090278603e-10
1.242197905431884e-10
9.748048457066212e-11
1.397466282347626e-10
1.3909736760077875e-10
2.411209181179382e-10
5.604043268148184e-10
1.6083908266190567e-9
9.444200739432717e-9
3.4741500904906416e-9
2.6056211731768405e-9
2.647738029058726e-9
3.150604887909146e-9
1.1324228922442988e-8
2.5130735490732505e-8
1.995980370194831e-8
1.4364138309548482e-8
1.3065010734934375e-8
1.3688480323892557e-8
1.644367895975578e-8
2.3612227024849842e-8
4.2170345549237525e-8
6.956134686796596e-8
4.814416699801515e-8
5.115728235557371e-9
9.834837707400227e-9
8.758017601216889e-9
3.016791594355351e-8
3.2761233932821956e-8
5.4386377107796846e-8
6.548310876380104e-8
5.423273285024432e-8
2.6766691445969608e-8
1.4854313333874399e-8
8.924845407465923e-9
3.935499986189782e-9
1.2881418149574932e-8
1.5059357139968946e-8
1.195260061479782e-8
6.714176967359572e-9
6.691721315165958e-10
2.4570159649509324e-9
4.1288627138222924e-9
5.4088096146080646e-9
2.2513216214976757e-8
5.021146190495074e-8
3.5310017138756205e-8
3.960378377681843e-8
5.839137762136325e-8
1.0634043939260535e-7
1.1010244952557798e-7
8.855423157769671e-8
1.0648752831077523e-7
2.5774621314253867e-7
3.0787434896313885e-6
4.100091898043998e-6
4.255979886949467e-7
6.043028530622109e-8
9.904372653631982e-9
1.7838153893596498e-9
3.4796086826840777e-10
7.04908298611699e-11
7.071973590801501e-12
4.7188350258346936e-12
2.6415886850332782e-11
1.589062192931111e-11
3.0505194639466537e-11
1.548741614861929e-10
1.0296204395203833e-10
1.3750359916878965e-10
4.848641875298955e-10
2.7385941520241964e-9
9.280296718378504e-9
2.6172036102825593e-9
2.7538011012433055e-9
9.333149979807174e-9
1.8568777128207268e-8
1.5899479253811698e-8
1.2660078176996578e-8
1.143370360290954e-8
1.1644605005899888e-8
1.3119362216543299e-8
1.498906955595649e-8
1.4683319443322983e-8
1.814864276654055e-8
1.7546836853792008e-8
8.021377703937763e-9
5.9516601827071e-9
2.8494165264673748e-8
1.173855359845333e-8
5.496822162018048e-9
3.819272037058488e-8
4.8363338930060615e-8
1.7010220527117056e-7
1.0251485275064163e-6
1.1599411022621808e-6
2.174498398460935e-6
2.2918085554917405e-7
5.698419546171942e-7
9.939409501737172e-7
1.0259569864412978e-6
5.119355807463682e-7
1.8368975998911454e-7
6.060907989205011e-8
1.235133781275773e-8
1.2638125935831017e-7
2.546557035808671e-7
4.470469584709258e-7
6.29075743019074e-7
9.903647588336144e-7
5.197961079838783e-7
1.9883947168921884e-7
1.9663725901353556e-8
1.611062515617679e-9
2.027549481084964e-10
5.896992325383368e-11
7.924253114752872e-11
2.363169014698109e-10
2.331911459434692e-10
1.9243196756956446e-9
1.229094489990797e-9
7.467361241710769e-10
4.677685765638921e-10
1.05531119461344e-10
8.213212961845679e-12
1.9986267315282534e-11
2.446462682815768e-11
1.3824416532992716e-11
1.4527821632485907e-10
4.2468904455543327e-10
8.460443153090769e-10
1.0974740352833055e-9
5.181684583298452e-10
1.6168519562942182e-10
7.477520541427242e-11
3.770970807522943e-12
1.363105507959563e-12
7.567678222484946e-13
1.0248277386560546e-11
5.818655871863197e-13
3.8992622365919546e-12
2.2862610128726378e-12
3.213057094289092e-12
9.450579277771323e-12
1.9997983938021643e-11
3.243079977964902e-11
4.6706829301246646e-11
8.241113688470762e-10
3.230747512750739e-11
1.2044046481219238e-12
1.6409041468318825e-11
2.592604039313352e-11
3.425804460406328e-11
4.290119795730248e-11
5.2307798830590044e-11
6.259318793976825e-11
7.354303494323443e-11
8.395619725825687e-11
8.937931511122404e-11
7.708685524578776e-11
3.866033845308774e-11
5.138357962969084e-13
2.6040319051682605e-11
4.055958569136391e-11
4.992495084712551e-11
5.845124714138753e-11
6.826047139799697e-11
9.611853628980806e-11
3.171173179717675e-10
1.1075552182059268e-9
2.5419321749768385e-9
3.0968510212391473e-9
2.8642055685293327e-9
2.6819090167523806e-9
2.7321436343663207e-9
3.0509458401058727e-9
3.710964986316876e-9
4.790173751766474e-9
7.13071015055313e-9
1.0024894168604634e-8
8.510491580003603e-9
1.1103762197026752e-8
2.1491320509259018e-8
2.611641127909833e-8
2.6231615671251054e-8
4.144788303389176e-8
1.2715641830509506e-8
2.5417350270594957e-9
1.94857163893424e-10
7.530924625389473e-10
9.916899800433753e-10
3.463132952939347e-10
6.803133710116311e-10
1.5317517030204156e-9
2.233640295973925e-9
2.9222667801670845e-9
3.7022278874908054e-9
2.4943252158052157e-8
2.192059206876672e-8
1.5286897649081265e-8
1.8028693988936506e-8
3.011683562628873e-8
4.184601954805795e-8
2.969619390628867e-8
3.061968041394958e-8
6.220667284151266e-8
1.4150853250028812e-6
4.473149217516373e-8
8.339985380807174e-8
2.8404267704544214e-9
5.104834684741769e-10
4.212587179544944e-11
3.262295614673815e-10
4.7785663415452323e-11
2.7175411918819552e-11
4.9248748203721485e-11
8.564561723696966e-11
1.6623029587324346e-10
2.995618058428381e-10
7.770873072029913e-10
4.215073225074325e-10
5.194048580099228e-10
6.825369188290224e-10
8.350739644010279e-10
9.974152069749896e-10
1.2330642742647043e-9
1.595745057241001e-9
2.105007841493437e-9
3.1124415331545915e-9
9.413349824497028e-10
6.274566287060593e-10
6.053962070693599e-10
7.757880051401371e-10
1.3563985881344535e-9
2.794366103396622e-9
2.7352684283182715e-9
2.8788983633338532e-9
2.8956088407369136e-9
3.091545758153591e-10
2.0020622735715495e-10
3.258593513111183e-11
7.264811613324096e-12
1.1578951077966955e-11
2.723353916767691e-11
1.194145133084625e-10
3.7481873291350743e-10
7.372181517935491e-10
9.449735469191172e-10
3.646433442037994e-10
8.738001582731105e-10
1.1925505100981113e-9
8.056551037141125e-10
4.910788734611302e-10
2.924457153732634e-10
1.676902894576869e-10
9.605262149378151e-11
6.534257405193409e-11
6.443790461264067e-11
1.1826089472823265e-10
3.602829942881244e-10
5.811322008902971e-10
1.0896383982916606e-9
1.8872384778193195e-9
4.104566872062922e-9
5.3045785545634825e-9
6.931068921970174e-9
6.543556670581034e-9
2.7222063764557845e-9
1.951839846317396e-9
5.052024126198642e-9
7.299019006852584e-9
3.68537430022857e-9
5.561236085576039e-10
7.844332926009777e-10
3.421720309192879e-10
2.9898222401936004e-10
3.148351142974168e-10
3.5682608947581865e-10
4.134161618092155e-10
4.40086628015082e-10
9.671028163922224e-10
9.604980831766656e-10
1.1544043653112134e-9
1.4272836910582311e-9
1.7833795029832897e-9
2.2425129256260815e-9
2.836046879000803e-9
3.6117619944644715e-9
4.64615107041657e-9
6.072538001432736e-9
4.4940452207838105e-8
1.4244648641491527e-7
8.540613546006391e-8
7.977985849950142e-8
9.46635108974905e-8
1.3861397303166427e-7
2.4257416170547594e-7
3.029349599330833e-7
2.9743846629113194e-7
3.388718646930443e-8
2.5826578789271916e-7
1.5676474997657176e-7
5.185924927081957e-8
2.0249996206078277e-8
6.495769803254479e-9
1.5190252670150953e-9
2.146296423242703e-11
1.3947106448237353e-10
2.0778537749104448e-10
6.31686563105574e-10
2.1990770357865296e-9
9.399071672706173e-9
1.2318526706387155e-8
2.9037636915294818e-8
4.871580986204813e-8
1.481539412523435e-7
7.889238092897922e-8
1.678591334681783e-8
9.329724374880127e-8
1.971851970060005e-7
8.417950221837584e-8
3.4401342740505027e-7
6.244157332370974e-7
1.7921180240230695e-6
4.874066116088016e-7
5.53341619396324e-7
7.554268490554436e-7
6.700055078374418e-9
1.2701027955011452e-9
1.567894188152035e-11
9.320094302474228e-11
1.4151390679471622e-11
1.2286541770689818e-9
4.323938365554891e-10
1.4343856397775704e-9
1.4960108162370454e-9
2.5761938177269437e-9
7.007463428506213e-9
1.3434751069573871e-8
3.4594843149592576e-8
6.904091183827899e-8
3.257172740181678e-8
3.1877517324772532e-9
8.27789669589134e-10
4.4288200807688757e-10
3.190688774413164e-10
2.442250052311801e-10
1.9864897585283217e-10
3.98117870078072e-11
9.117822603227806e-12
3.164636459922152e-11
1.7201049514412401e-13
2.835765324128407e-13
7.366248588563811e-14
1.5253419843130436e-13
2.029892969794477e-12
8.592202955621797e-13
1.3413165155684176e-12
2.019973311045157e-12
2.7124819124179933e-12
3.4502720959499504e-12
4.299391321496344e-12
6.78729376427023e-11
8.402339377358405e-12
4.506919980386302e-12
5.172306949698359e-13
3.131698828858175e-12
7.30647942205719e-12
1.2612866004431068e-11
1.970210501976332e-11
2.9306339340445794e-11
4.206404032881375e-11
5.814698036014009e-11
7.702481402436355e-11
9.802263237484259e-11
1.2117376342844793e-10
1.472752938917582e-10
1.7753482474348446e-10
2.1340200890101065e-10
2.565887844368984e-10
3.091792768915567e-10
3.738019200051461e-10
1.9864710474790534e-10
2.9781862863026034e-9
9.500447491217813e-9
1.8642121230502965e-8
2.3875110354239186e-8
2.5412687705077104e-8
2.628091341284899e-8
2.7398659184907573e-8
2.8881225777155533e-8
3.069480091837084e-8
3.280961180651785e-8
3.306510492035792e-8
2.8357114068967653e-8
1.0936284710890467e-8
4.599552004285128e-9
2.275145209657717e-9
1.0044611936718853e-9
1.131660195052038e-10
2.183528134419716e-9
1.7060296383305185e-9
6.845448480016006e-10
2.2921579142857026e-9
3.819245896700392e-9
5.2563458667380165e-9
6.701393329046973e-9
8.405782388478945e-9
1.0713115914297356e-8
1.4122249229133449e-8
1.9476888211197455e-8
2.8295478259140866e-8
4.3051548342052996e-8
1.1686401444317789e-7
6.450149027585736e-8
4.2168985516426066e-8
4.792675979985632e-8
7.83577469999548e-8
9.357290219576595e-8
7.123711311099814e-8
9.383858227051694e-8
2.1279487389135644e-7
1.2231719911513054e-6
1.8550025628628172e-7
1.7813669685609735e-7
1.7467428520967996e-7
3.238161843972625e-7
3.6664801089048383e-7
1.3269548510608664e-7
6.963801989312764e-8
2.315823701138286e-8
4.852576404366006e-9
6.5418616561871e-10
2.4770304542000085e-10
2.9362644605250154e-10
2.389606600743608e-10
1.4505654317678795e-10
9.28441002104106e-10
8.325538167465766e-10
5.793116526016143e-10
2.9331673346910624e-10
7.136480692368495e-10
1.7639405599655306e-9
4.504621188215743e-9
1.5688172925959609e-9
1.3703011700783104e-9
1.487243217884513e-9
1.6585245557547108e-9
1.7021359355189231e-9
1.2720227718394574e-9
6.844125874194924e-10
7.462222286849238e-9
3.5529331097687704e-8
1.0207026043519218e-7
2.037062120570308e-7
1.1151362619247528e-7
2.462719784517105e-8
1.1992128079842762e-8
5.230398973296394e-9
1.0702591155797333e-10
3.026846354516652e-11
1.1600836166381192e-10
4.180109780695387e-11
1.1555018819155938e-11
4.272814540146589e-12
2.633925150977233e-12
2.5117703847568123e-12
2.9900375184500166e-12
3.855655661520889e-12
5.033067810108225e-12
6.460017102364207e-12
8.020022604368613e-12
9.647432776229456e-12
1.2591824240308156e-11
1.6645585779378888e-11
3.511035869294428e-11
4.76944353720328e-11
5.90923413428023e-11
6.559976473387378e-11
5.125550336177381e-11
3.3477370925507815e-11
3.790665711244383e-11
2.9402223977367616e-11
1.7357035818206985e-11
2.3723401480296557e-11
5.370474741644736e-11
1.2956888200190196e-10
5.661849171329096e-10
4.5227645612321017e-11
5.7715305458922013e-11
1.492739046062214e-10
2.5722003106718634e-10
3.902167464510708e-10
5.412222641874599e-10
6.942822217882058e-10
8.523843898413374e-10
1.0295059410152273e-9
1.2377672894791691e-9
1.4881112682486355e-9
1.7922677785917909e-9
2.1639466435493548e-9
2.619757490018872e-9
3.1801921650838984e-9
3.870877751031989e-9
4.724313368810839e-9
3.953273056173553e-9
3.957533063181811e-8
3.845392488222607e-8
3.6110730654379e-8
3.9631353185194313e-8
4.782020468771228e-8
6.350095578557695e-8
9.360015250366007e-8
1.3365436078631495e-7
1.2521444788551207e-7
1.013037157821137e-7
5.354791875143251e-8
1.1768957648807608e-8
1.991486302310413e-9
3.860021174963431e-10
1.738859298907878e-10
7.598799443094782e-10
1.7095723271943156e-9
2.4872051931548917e-9
1.6083427066112926e-9
9.815834116499262e-10
4.409812099584448e-10
4.385865675441132e-10
2.6553720646232673e-9
1.3304588969783294e-8
1.3446805656513135e-8
8.78116701025383e-9
8.312197317371533e-9
9.427594808489244e-9
1.2209056704238058e-8
1.7831564476830743e-8
3.9733817990375626e-8
6.994320507812165e-8
3.6952954815436036e-8
3.357828268711698e-8
4.00135220036615e-8
6.070734915458006e-8
1.1767287075233088e-7
1.9199396934146387e-7
2.4243620577694917e-7
1.1772446311080201e-7
2.542490022050257e-9
1.845671067287509e-8
1.5394026165518232e-7
3.3686154505204663e-7
3.0081680299450123e-7
1.2472958800434908e-7
4.881034217571732e-8
2.4226545432197916e-8
2.139610516557473e-8
3.1883202714568806e-8
9.41154009410625e-9
1.2295845172661735e-8
2.152140185789445e-8
7.361814813492055e-8
9.936318007324294e-8
9.799250177908382e-8
9.594340033605354e-8
8.225374928149327e-8
5.8242869435801405e-8
4.4102246694424524e-7
2.3219438350609555e-7
1.963193641641867e-7
1.8210765239242043e-7
9.362093711825226e-8
5.644056461125625e-7
2.566186866614225e-6
1.6510294815297794e-6
1.898012737584678e-6
1.4002454454570825e-8
8.961576437450788e-9
1.1765143244388577e-9
1.0677188147490635e-10
5.5429285559363315e-11
8.947419031504227e-11
1.8621786537827545e-9
3.3248185774426417e-9
5.340167220268889e-9
8.041554176987265e-9
1.3205281749137784e-8
1.042496089630507e-8
9.805425589328632e-10
2.570441369623943e-10
1.7516544829672143e-10
1.8683165537054922e-10
2.391361923639383e-10
3.1332877043791525e-10
3.691844016711626e-10
3.3955753997706814e-10
2.8015318214227227e-10
2.090618146229928e-10
3.6745015961458386e-11
5.786278498755858e-11
9.29151861853055e-11
4.97769944607677e-12
4.4253176186565207e-13
0.
3.534919495871284e-13
6.613542928944302e-13
7.54474825366796e-13
1.3307324096244073e-12
2.0518627500467556e-12
2.73300670559524e-12
1.8071623628861862e-11
4.920641891996913e-12
3.111197676597944e-12
8.471567819130617e-13
2.0098931990250843e-12
5.734279540769127e-12
1.0576580629997189e-11
1.6851711051979016e-11
2.4792277925654334e-11
3.430325668827156e-11
4.5019364661729224e-11
5.681845743665975e-11
7.006376444861853e-11
8.540884331894713e-11
1.0364864781709936e-10
1.2571366107358866e-10
1.5272637708456055e-10
1.8608691942013166e-10
2.2759170901243308e-10
2.796063076997912e-10
2.970790452803623e-10
1.9111495686111e-9
5.478964009710397e-9
1.1045560875344643e-8
1.6792309035766573e-8
2.043814863693421e-8
2.2314953487202776e-8
2.361919798047598e-8
2.496692255919191e-8
2.6613812144598102e-8
2.8759459383893947e-8
2.7752391490519385e-8
1.4764586469609737e-8
6.4365106376333665e-9
3.3169494847371757e-9
1.7196814906809856e-9
2.5605491415381216e-10
3.990468861032615e-9
4.854759948641237e-9
2.194187349581368e-9
7.82079079219156e-10
6.647118119154854e-10
2.3512592718869403e-9
4.166697288746745e-9
6.0025647922268195e-9
7.975093911910172e-9
1.0372671124441747e-8
1.3607864824294123e-8
1.829507849555578e-8
2.5402472087743474e-8
3.633662988576244e-8
1.3301687110154307e-7
8.873965855251413e-8
5.8234669695721505e-8
6.601578069440305e-8
1.0673425877740901e-7
1.3918220435649413e-7
1.0276179355411353e-7
1.211018111127078e-7
2.2822622912328253e-7
1.79184179400891e-6
5.174374412716267e-9
3.731656345733301e-8
1.424234751709281e-7
3.4037044927693156e-7
8.934534454243123e-7
6.126141086558531e-7
2.637717928500811e-7
5.245964719001456e-8
4.269402674403857e-9
4.95540060500717e-10
1.442724433265891e-10
2.2183623502226362e-11
6.067252817057768e-10
9.611172844182455e-11
4.863020745610681e-11
1.197129433741549e-9
1.2431445432542514e-9
1.6608913465297292e-9
2.101151953768797e-9
1.756800292396786e-9
2.8242964382841864e-9
1.6458607927064073e-9
1.447713576811655e-9
1.692906274936557e-9
9.748224329579317e-10
2.0847101279463946e-9
9.585059194100412e-9
2.1362271461818913e-8
5.334135420213021e-8
6.374654987446999e-8
1.2645146988549582e-7
1.6401974572959028e-7
3.5158050405820747e-7
1.688137385640219e-7
3.557786534067494e-8
1.6237847961354443e-9
1.1345432449653862e-10
3.7110605745784373e-9
8.167865213460097e-11
2.888451463924577e-10
2.5876270217095105e-10
2.458207636082705e-10
2.0516816328535283e-11
7.0600232690161624e-12
3.1388189021723042e-12
2.3335990490518704e-12
2.3187786068180757e-12
2.626184683054132e-12
3.3118784789318465e-12
2.8615436375657633e-12
1.7538191102639272e-12
3.2495571826907935e-12
1.1931003108642808e-12
1.3445268229556745e-12
1.890099551185467e-12
6.2842797341302445e-12
1.1735886204508196e-11
1.2157414672268961e-11
1.488058556049942e-11
1.923832792809462e-11
2.529667675896738e-11
3.3461926276772766e-11
4.3633034151877685e-11
1.8073011848556682e-10
1.2551345381708222e-10
1.8569938923184296e-12
4.245134803488784e-11
8.19409596313217e-11
1.3050962155758237e-10
1.9658093134996637e-10
2.881720867918071e-10
4.1137583129788005e-10
5.643393502782449e-10
7.34462041729365e-10
9.123103719220726e-10
1.1014636769523239e-9
1.3113340906461992e-9
1.5519435726052735e-9
1.8334509907559167e-9
2.1668073905598582e-9
2.5645048391135503e-9
3.0414063264386394e-9
3.515182394660892e-11
2.1457415506705966e-8
2.8445112916649265e-8
2.6388209643209353e-8
2.8128647933565866e-8
3.227894119375514e-8
3.9318557294366016e-8
5.123319940834927e-8
7.182613877645342e-8
1.0090787230838076e-7
1.0829573733089454e-7
4.243547358418454e-8
1.0652074990040609e-8
3.823101026922807e-9
1.954045165950276e-9
1.0970673044983016e-9
3.4414345461948415e-10
4.776166539787542e-10
5.480732476652051e-10
2.7862706583762294e-10
1.3701966751477758e-10
9.306247727103089e-10
2.7499640216462027e-9
8.792308472356042e-9
2.629426084311517e-8
1.2590731268213853e-8
1.0471879859966021e-8
1.1253052434450286e-8
1.4346126762648951e-8
2.129294368316306e-8
3.52964229490195e-8
4.417042249557984e-8
5.70137082525344e-8
3.091482678157964e-8
2.990767421244728e-8
3.9220959157681345e-8
6.937079700619986e-8
1.300920434350856e-7
1.7451542976748612e-7
2.0382441936599952e-7
1.0273102832394603e-7
3.495834568487785e-7
5.865189050491799e-8
7.977100206753e-8
4.107169005612154e-8
7.802259483440471e-8
6.850891313963023e-8
5.475598986427128e-8
2.1023518866405718e-8
5.699596679610356e-8
5.697943313999061e-8
7.017259541262273e-8
1.003885574041832e-7
1.7063152810712936e-7
1.4559528728953588e-7
3.3362488972377784e-8
1.6593848965109148e-7
4.4708295424970534e-7
4.466413013072373e-7
3.986165380957586e-7
3.695994402911887e-7
2.700810140927073e-7
2.1090469564078807e-7
2.276721125887161e-7
3.007688159200311e-7
4.2497017269150787e-7
4.453680913556117e-7
3.188195847932456e-7
1.725884974520771e-7
4.6942462398816625e-9
2.829812611593843e-7
6.193420638713355e-7
1.834546664714169e-7
5.7202815236851684e-8
1.5324309627563668e-8
2.1431763962852358e-8
2.3753311624177455e-8
1.7406924704907259e-9
5.631737923452798e-11
9.20763654719275e-13
4.567258680944835e-12
1.787057157748041e-11
4.263057806133507e-11
1.0649218830347305e-10
4.34871244417985e-10
3.1163754095600166e-10
2.152441217589278e-10
2.307357017645283e-10
2.991483118816357e-10
9.628469079193085e-11
2.743582645518497e-10
4.74446410151001e-10
1.1836391014600375e-10
2.937145206571965e-10
4.3142979124180135e-10
6.011806200259269e-10
8.527434286321765e-10
1.245870784768163e-9
1.9068041991699935e-9
3.611943086223562e-9
5.485620451204221e-9
1.130417749194234e-9
5.96233373141839e-11
2.89150750625919e-13
3.528006045070204e-14
9.657986493650872e-14
5.422497172357384e-13
7.053360358602061e-13
2.450751898436518e-12
4.5546057224933724e-14
7.436163511609293e-13
2.250800690548443e-12
4.180466625246786e-12
4.976645001412762e-12
5.7785108196527845e-12
6.83019679529509e-12
8.158523873535453e-12
9.83249832929842e-12
1.1980515669320088e-11
1.480961408348556e-11
1.8649416928458523e-11
2.403577555885743e-11
3.1867429721411875e-11
6.166645286455938e-11
6.070740360422183e-11
1.059972872584227e-10
1.7356114706318061e-10
2.2484895513454083e-10
2.6669654687480794e-10
3.302571778303868e-10
4.538370253138312e-10
7.431533547118091e-10
1.4942853220476253e-9
7.63086081572008e-10
3.670742669867621e-10
1.5233367674768294e-9
1.1870637460353749e-8
1.5421261836157025e-7
6.066973135601768e-8
6.55243979942608e-8
3.4226589611137214e-8
1.4447818674617061e-8
6.651221131273539e-9
2.9265866148071125e-9
9.332349501186657e-10
2.7546805898176235e-10
1.1509522563166346e-9
1.6341995446876921e-9
1.1057496489235205e-9
2.9320250315345915e-10
1.540690682296527e-9
2.5368901127572165e-9
3.48633060291699e-9
4.5333860735142324e-9
2.995334701662306e-8
7.700007216091159e-8
4.585752214869779e-8
4.57192444338809e-8
5.878844071373938e-8
9.400358163943548e-8
1.5337783534518432e-7
1.3117020571063907e-7
1.1276024826216313e-7
1.4064586406814e-7
3.390062538512312e-7
1.742750934996717e-7
8.793250114884128e-8
3.407616438141819e-8
1.3705696340259214e-8
5.045792202276482e-9
1.1685387640037006e-9
5.267220178898304e-10
4.257257909061818e-10
2.4775108340178094e-10
1.8392298170269679e-10
1.9637863871000306e-10
2.0654893547189208e-10
3.652267989877155e-10
9.028108600760756e-10
2.8067255601743043e-9
1.6929534455458682e-8
6.267741302961685e-9
4.724651986483155e-9
4.740929417281932e-9
1.5006302271738452e-8
4.001319789385509e-8
3.852547226256218e-8
2.8989313334610002e-8
2.6802594586427625e-8
2.798065533136132e-8
3.244587658710294e-8
4.3091694087743847e-8
7.005241414560338e-8
1.3184544963884687e-7
7.773095621090332e-8
1.5162467951406425e-8
7.148167839199193e-8
5.893976066709411e-8
5.266513812656299e-8
6.065521875874782e-8
9.322093777929752e-8
1.5008599436065418e-7
1.1534290552524726e-7
7.328414593447666e-8
4.766672323296489e-8
3.747125661906657e-8
2.4133937418774283e-8
1.146665518504492e-8
7.321929501420485e-8
1.244790530584326e-7
4.7573739170659595e-8
1.5458196466644643e-8
5.263524985608684e-9
2.1100275796453555e-8
4.927218504763453e-8
6.887202083886697e-8
1.0379443058946911e-7
1.638646829775962e-7
2.779531668039389e-7
4.5174333865296926e-7
2.73586635321001e-7
9.392003935100196e-8
1.6178260166986599e-10
6.096423318088074e-10
1.336943806116807e-9
1.1053637951187836e-9
5.460173800048573e-9
2.3295389557790062e-9
3.3098990399309012e-9
5.299837318175115e-9
7.70618785856578e-9
1.1524724893178677e-8
5.872010771650513e-9
9.482294472706239e-9
1.1832451074910755e-10
1.1722085737054429e-8
2.054946482665624e-8
3.5223808246808854e-8
7.402124632962907e-8
1.4780162461299264e-7
1.9817332035472388e-8
3.0796454301942546e-9
9.278195064772976e-10
3.3228623615424563e-10
1.1284061033862706e-10
4.417178170903145e-11
3.888097342964566e-10
1.336068402928264e-10
2.335807773937524e-12
6.814088272542065e-12
9.213800531636611e-12
7.060244374564298e-12
5.150553446065446e-13
2.2743197178828243e-12
1.0696614615299196e-12
1.1557693315697306e-12
1.813719281547306e-13
1.7071998094576392e-11
4.759937379527244e-12
2.701185258346034e-12
8.298736485892327e-13
8.383393788276225e-13
2.3103083423253907e-12
3.930655928441627e-12
6.017414325529764e-12
8.90859440039868e-12
1.3035730897432671e-11
1.8991782597294372e-11
2.7596707418568608e-11
3.993634174212904e-11
5.726032461987821e-11
8.036777402761892e-11
1.0815706750333639e-10
1.3828295256192275e-10
1.7103518573509868e-10
2.0853109753084932e-10
2.5295970174657964e-10
2.532235181004875e-10
4.459412080432878e-10
1.875527047241033e-9
4.45162736451755e-9
7.861336835632304e-9
1.0962656740903405e-8
1.3058899578525934e-8
1.4404936947239878e-8
1.544834996170769e-8
1.6446488362954856e-8
1.750415162686963e-8
1.3183454600551206e-8
3.3044279370607442e-9
3.6105294657453436e-10
1.0121800062928436e-9
2.7071771149880946e-9
7.434439123596848e-9
2.6656059949280895e-8
8.521530634768695e-9
4.8451036093711e-9
2.311978695690188e-9
4.2455367649958703e-10
2.159482442982687e-9
2.9257752409851623e-9
3.377189919235187e-9
3.8191725809472724e-9
4.395640720848742e-9
5.2307949283126385e-9
6.507448954427731e-9
8.566445397982583e-9
2.2205116190805107e-8
2.129665931801245e-8
1.061637208764044e-8
9.755530958777948e-9
1.2996651307687496e-8
2.0686958669512277e-8
1.7627009495682975e-8
2.0527664747075055e-8
3.4250090900620164e-8
6.026861394483147e-8
3.987529956089835e-8
1.1727253083055062e-8
5.886365135866451e-8
5.57685502214212e-7
8.70185699333823e-8
3.7201348997739804e-8
2.630329469116292e-8
4.65446355361214e-8
1.2893080720865313e-8
8.234281980939853e-9
9.660333911806486e-10
2.476703463036765e-9
4.681658696710672e-9
3.427028826209643e-9
7.711797175407023e-9
3.3262330954194726e-9
1.765674802952517e-9
1.4661663235223946e-9
1.7066973962145547e-9
2.4965213493777344e-9
4.134692838821684e-9
3.749473414592294e-9
4.1832302063530034e-9
4.054676732773861e-9
4.0531490513147865e-9
4.2814376553673485e-9
4.747844198053405e-9
5.473903129268845e-9
6.495530088019769e-9
7.806093344736779e-9
9.127767395974963e-9
9.107105547154462e-9
3.809016509755562e-9
2.7950542885891606e-8
9.503301168733755e-9
7.547019362026333e-9
2.216018586690811e-11
9.930216325453692e-13
1.8032218463746736e-13
1.3748671007677845e-12
7.177623284622423e-14
7.330892441424778e-14
2.491888500104292e-14
0.
3.130747485213638e-14
4.6599297444760604e-14
6.61601322684172e-14
9.257436247074737e-14
1.291492020586257e-13
1.8030577942959e-13
2.52232961307474e-13
3.537612379783581e-13
4.17584474675639e-12
3.778991877159317e-12
4.540280996024761e-12
5.748893992735231e-12
7.37210542530259e-12
9.47088442371083e-12
1.2129281051498428e-11
1.541916112170254e-11
1.9346941588192735e-11
2.3751744780344406e-11
2.8117642373252845e-11
3.525347442051248e-11
8.135573543834702e-11
6.644261916125145e-10
5.938538121508196e-11
7.0546888144586395e-12
4.1059134187444693e-11
6.638713631742419e-11
8.868749253744272e-11
1.1001333114361081e-10
1.3192573147155445e-10
1.5588153489411325e-10
1.8327164267691062e-10
2.1551475395505939e-10
2.54203010547348e-10
3.0129101810071695e-10
3.593540285524882e-10
4.31973585548495e-10
5.243542632987355e-10
6.443587313767308e-10
8.043185217384672e-10
6.858347119080176e-9
2.1240231922426226e-8
1.4701752328940583e-8
1.2756003869853222e-8
1.3902789643479944e-8
1.7322530561517773e-8
2.4429839748725932e-8
3.910860245613408e-8
5.9593556728909466e-8
6.19162211176821e-8
6.310967626115025e-8
6.521967415917633e-8
4.636831103153622e-8
2.1767317354388322e-8
1.0536533655738385e-8
6.045738407924003e-9
4.2381727175686e-9
3.6424864134959455e-9
2.605709509678418e-9
8.418160975344107e-10
2.631245684269329e-10
3.599624767608201e-11
2.0074620654136186e-11
4.1930279524169125e-10
3.757485431386577e-9
5.1317527909529245e-9
3.4760468247467086e-9
3.2047100731713094e-9
3.358947706853083e-9
3.813137094852127e-9
1.5462061787380152e-8
3.436468932330218e-8
1.884664094761725e-8
1.6329678951346135e-8
1.781138870398127e-8
2.2887051275321622e-8
3.472424455856927e-8
5.080044477072175e-8
4.682881880407818e-8
4.538496147000547e-8
5.0763959444338106e-8
1.066005157299778e-8
9.140300059040217e-9
3.0523377222386514e-8
3.9324893190769275e-8
3.768497331129522e-8
1.894373242190776e-8
9.761554200263689e-9
5.052647543780776e-9
3.1975762599037016e-9
2.7944519237980145e-9
1.3203560639696365e-9
1.4294943626091744e-10
3.3380777508160847e-10
9.489968355798125e-10
2.0754498322162664e-9
4.1836951552562316e-9
4.85453128109473e-10
1.023642591542292e-9
1.1972022511141892e-9
1.3602408356302349e-9
5.7722946182372835e-9
2.2178989508578347e-8
2.22855600643047e-8
1.894670396584688e-8
1.9451753555134467e-8
2.1984059659325495e-8
2.6531195719750994e-8
3.407798024416753e-8
4.682747300364723e-8
6.796098664136891e-8
9.253931748935234e-8
4.778137652255663e-8
2.460903701902672e-8
1.3380532762049892e-8
8.275380397432389e-9
6.151689940808493e-9
5.50843938497924e-9
3.1954312380124803e-9
1.146138298863997e-9
5.239127428873009e-10
3.712997906309237e-10
5.838155508346214e-10
1.7100969911188573e-9
7.28604295568373e-9
1.2234898110112548e-8
7.270951960016846e-9
6.3746209050521544e-9
6.591351954757196e-9
7.545702405458257e-9
9.373745251842218e-9
1.2591893158032441e-8
3.9179349051874864e-8
4.601103130733703e-8
2.4718504976311336e-8
2.328825721278589e-8
2.9181682158391175e-8
4.6984006402960236e-8
6.003094103043448e-8
5.0701092909647073e-8
6.31601211077351e-8
9.75886266021129e-8
1.1420130484421475e-7
3.568835522575308e-8
6.179905942158837e-8
3.107630657768578e-8
1.9010632983663454e-8
4.141371883326224e-8
3.569359004972188e-8
1.715488466892588e-8
1.0099229225103947e-8
4.764161178299036e-9
2.7673423015563887e-9
2.5393986651972858e-9
6.717600843673067e-10
1.4498454972755512e-10
7.110246801567154e-10
1.874947894896322e-9
5.763540934891018e-9
2.1752964982651395e-9
5.327287919994265e-10
1.033983568485292e-9
1.2805613500757e-9
3.4359947020633554e-9
1.8225704296720828e-8
2.5675170902283336e-8
2.2254121471110875e-8
2.2294602244159134e-8
2.4214352470392422e-8
2.7496939758372406e-8
3.230051299984048e-8
3.9210924914411654e-8
4.926970254895778e-8
6.39915394995214e-8
3.38866286917259e-8
1.905680773077884e-8
1.1333520784881013e-8
7.854132007400672e-9
6.702059221960731e-9
4.453508444984625e-9
1.5770634639969967e-9
6.63152995527483e-10
4.405553339220084e-10
6.357936994300746e-10
1.6337606451731132e-9
5.595289054881392e-9
2.247018323998503e-8
1.139037741820191e-8
8.971221770754423e-9
8.845675507472127e-9
9.883622668771619e-9
1.213546918716539e-8
1.6245089709231486e-8
4.389295480133644e-8
4.9252944426017206e-8
2.7040133834168577e-8
2.5889100472145684e-8
3.3112906681880505e-8
5.442722160336278e-8
6.597047158306389e-8
5.686882947135012e-8
7.477132301067921e-8
1.089505927737122e-7
1.7085492322977144e-7
1.643279190833089e-7
1.9742719279059924e-7
3.7685526615181396e-7
2.1427064565504187e-7
2.0695235179542645e-7
2.768045310382443e-7
6.582574914237623e-9
4.276023504818586e-7
3.5885313285876323e-7
8.013731928134066e-9
4.963611593124062e-9
1.4378152162922182e-9
6.889022271161928e-10
1.6550189419002463e-10
2.982500436185525e-11
1.770132782504327e-10
3.6149318668476706e-11
5.3431967274530584e-11
4.714987912530935e-10
6.377443590157953e-10
6.5942829419376e-10
1.0757032079597174e-9
2.0920853586175876e-9
3.12284663405223e-9
3.6733294696444733e-9
4.465886786362788e-9
5.706383530050052e-9
7.49208846379683e-9
9.930973231805056e-9
1.2978226760815536e-8
1.5914267182633213e-8
2.792220394339707e-8
3.965414956476418e-8
6.7581282682171926e-9
1.163558218530147e-9
3.086766030134766e-11
1.9896167668063284e-12
6.341884505411634e-13
9.596072310263919e-14
7.135272221717675e-13
2.3547938741877855e-12
1.2253463792404834e-12
4.1487918561440487e-13
1.4389901859913775e-12
4.124689453499129e-12
5.28884301434833e-12
6.259175289072914e-12
7.50322155794389e-12
9.111821571035278e-12
1.1163882352770393e-11
1.3763348737617362e-11
1.7617977907229315e-11
3.009349791012857e-11
4.6733561223757297e-11
6.714282074659847e-11
9.292619398543995e-11
1.265696643603569e-10
1.714168744307408e-10
2.3201193181461648e-10
3.1467034742013463e-10
4.2831700631557883e-10
5.856273531177016e-10
3.023360069900089e-10
3.0130381542029437e-10
9.033900065333808e-10
5.827800847392608e-10
5.563508810264774e-10
5.92655663388557e-10
6.64072689277149e-10
7.619130151851642e-10
8.824244357821528e-10
1.024079411273828e-9
1.1864770876185628e-9
1.3130076595427558e-9
4.2759764650922867e-10
5.083841830230318e-10
8.370159156834252e-10
1.0553045003563195e-9
1.2823456879195434e-9
1.5614630505421723e-9
1.9289818360361803e-9
2.436841616977831e-9
1.924712818891347e-8
5.1012579231687555e-8
3.142069048438592e-8
2.6049337959067218e-8
2.7509090247354493e-8
3.367376130555416e-8
4.769285166863508e-8
7.869481878780645e-8
1.2195440211925214e-7
1.3561115992449017e-7
1.2721303770459524e-7
1.4089129959649046e-7
1.0213702454187953e-7
4.712632859935122e-8
3.0117897935247083e-8
2.0300744724496405e-8
1.216419080490688e-8
9.296176344272188e-9
7.552997401046083e-9
2.7950005397108643e-9
9.670938340123183e-10
1.6475444679899619e-10
4.758214187700353e-10
1.2073874014053334e-9
9.04077088154769e-10
4.2744853125813525e-9
4.663262538054138e-9
4.968936466285746e-9
5.427882748747999e-9
6.125767998951529e-9
2.2758577026741564e-8
6.517890791113641e-8
3.934870865480917e-8
3.583022995153675e-8
4.051022346054028e-8
5.3362603557997786e-8
8.164383369119804e-8
1.1874763107598697e-7
1.034184575245739e-7
8.900583785059518e-8
1.0017435123481324e-7
1.3750375342290191e-7
9.723191158810967e-8
6.899649253707243e-8
6.432977138638161e-8
5.0724014298429046e-8
1.2042138813279009e-8
3.72560003604875e-9
2.0007859931080106e-9
1.4669903002400108e-9
1.2590647585345667e-9
4.350730750269489e-10
1.514519153970472e-10
3.4588060670879034e-10
3.372883477521934e-10
3.3396207213893787e-10
6.6085976964554126e-9
4.916359484635656e-9
3.65473538816516e-9
3.525496582435661e-9
3.806286959927418e-9
1.621219475802081e-8
5.38582453793917e-8
5.088618822764753e-8
4.115771957833316e-8
4.062678879725539e-8
4.447346015008878e-8
5.2535332081092175e-8
6.753032145950523e-8
9.717710656073577e-8
1.6314838489432085e-7
3.1552561737679636e-7
1.3870564637492313e-7
6.700989823474536e-8
4.374154332210491e-8
3.112857081337955e-8
2.2489946964061988e-8
1.9339885045269874e-8
1.0994478952503185e-8
4.6987512702963625e-9
2.322282559038031e-9
1.1791900272571107e-9
5.212729658566313e-10
3.1063963519278913e-10
3.451708566385465e-9
9.359341622205282e-9
9.378900705804979e-9
1.0284924576540966e-8
1.1442279171392361e-8
1.2991833537473748e-8
1.515739740553506e-8
1.8233264325966475e-8
7.011091260514138e-8
1.1056567814850677e-7
6.804202756742071e-8
6.992008176449894e-8
9.405241291170952e-8
1.5764141724187664e-7
1.7743725146949084e-7
1.3222258191383568e-7
1.3904429669829767e-7
2.221648198349475e-7
3.879645830368953e-7
2.5830732145552014e-7
2.6086319572427656e-7
1.6183904571171192e-7
7.910342801589044e-8
4.257390500613033e-8
2.2071538313206528e-8
5.563971917869314e-9
1.121613340634571e-9
5.372067208728443e-10
4.0746778528790745e-10
2.3987500227759763e-10
3.615483214512887e-11
1.5302331932858759e-10
7.485263433758346e-11
2.197564120833965e-10
1.5853103946632155e-9
1.3744718898617486e-8
4.956861103538539e-9
3.956191254809162e-9
3.968481629667124e-9
1.127291050384563e-8
4.2600112821567266e-8
6.667291363918584e-8
5.592586644193084e-8
5.260896072029454e-8
5.436688263664403e-8
5.989034986796828e-8
7.129887127028542e-8
1.0035760938717549e-7
2.1543546485374742e-7
2.980442929385302e-8
3.403285135512808e-8
5.438047354028715e-8
4.901035186936025e-8
3.80971926057807e-8
3.514528380232053e-8
1.8345184545702497e-8
9.28119265139478e-9
5.4297109215976884e-9
3.761548310332417e-9
2.89183476155837e-9
2.9412179426595464e-9
8.596802994676217e-9
7.3848184610357355e-9
8.333930356500557e-9
1.1345923246664347e-8
1.5225210402970998e-8
1.9328049394919058e-8
2.3647189137439206e-8
2.8578628981240174e-8
9.357191495665286e-8
1.3838100901173033e-7
9.618584107744424e-8
1.0733240167767081e-7
1.57906637079372e-7
2.6621191972365987e-7
2.1638895912274095e-7
1.6738313735062035e-7
2.0370901111193562e-7
4.2230005193664235e-7
1.676564238721662e-7
3.89658809586655e-7
6.741082168488009e-7
1.2996752775381887e-6
4.2675521391591943e-7
8.330592890447096e-8
2.9448816576265816e-9
1.539840868174774e-10
9.840095793873183e-11
3.661071330639845e-12
2.1644904758282126e-10
2.366956629864805e-10
3.5463500943048115e-11
3.532696448957988e-10
2.8089047077906446e-9
2.456685643122401e-9
4.401184327349277e-9
1.9982159312234897e-11
3.5395186118889133e-9
7.352128328753483e-9
1.3942730794324039e-8
5.559507469453924e-9
3.121123994092092e-9
1.3734975879132244e-9
4.1338598001069015e-9
1.349515730225978e-8
2.559950171629702e-8
6.203707389100108e-8
5.7273865899297284e-9
1.2673405467682209e-7
1.4804489310464196e-7
1.7081604363303882e-7
6.06434480647694e-8
2.0875168533223775e-8
1.1464646105301219e-8
1.1793244653639472e-9
3.476080866988036e-10
1.0554756513686212e-9
1.1212694300159658e-10
2.6197863706484813e-10
1.997643784579224e-10
2.693920331720604e-10
1.092845936893921e-11
4.786798917521202e-12
2.4446663698901215e-12
1.9712838006304573e-12
2.015663366906611e-12
2.453642842387088e-12
2.2627569019901414e-12
1.4306668977017779e-12
3.47906613878921e-12
5.992361959564732e-12
4.845938028237752e-12
4.384071043253967e-12
8.446285918353692e-12
8.898780436147612e-12
9.47186062117599e-12
1.1763656637992515e-11
1.523689200700809e-11
2.0013164255319498e-11
2.6436373108777764e-11
3.500869847020282e-11
4.6390261297116707e-11
5.401958297193399e-11
1.8186945886151365e-10
2.765072796249328e-10
1.3331866966515773e-11
5.467909467254899e-11
1.0994356539565735e-10
1.7564889311902957e-10
2.622799239918567e-10
3.7591395290563027e-10
5.150258703465585e-10
6.692117270922053e-10
8.302418515210947e-10
1.0002977114085447e-9
1.187182477013604e-9
1.3997423382922766e-9
1.6470216500535735e-9
1.9386843761722393e-9
2.2856737567599797e-9
2.7010036611297156e-9
3.200802382285624e-9
2.4818123198672335e-9
3.08756650694224e-8
3.2605428431230684e-8
2.9774943067764613e-8
3.2010865362122494e-8
3.7657514812104084e-8
4.796288648691322e-8
6.678470691517512e-8
9.907678253693331e-8
1.215017141502628e-7
1.0339612008423848e-7
7.011438315452233e-8
1.8360452018689245e-8
5.757309542959648e-9
2.7918343288432916e-9
1.8063188959402254e-9
1.2156518105689981e-9
6.943561480451595e-10
1.3152728160320992e-10
8.005104879928937e-11
3.2575810883456536e-10
9.186758941978171e-10
2.3035159789542665e-9
6.399020213893568e-9
2.880186833940614e-8
1.4658325849425022e-8
1.0873490192709624e-8
1.1012714923497747e-8
1.332696036028036e-8
1.8582481944176163e-8
3.8260109045690524e-8
6.669826429786889e-8
3.5180374516364375e-8
3.1724475681068815e-8
3.74583064385255e-8
5.615482206414547e-8
1.0871725499246479e-7
1.892981299629931e-7
2.455751504675345e-7
1.1524240969925623e-7
1.0640491202981586e-8
1.4913648112544418e-8
6.849520832016259e-8
9.175024880106801e-8
3.229340289704997e-9
1.7831417275345355e-7
2.188365618112243e-7
1.0768855770415057e-7
2.0688020613046956e-7
2.9128124222079015e-7
6.977531910827165e-7
2.700589932531442e-7
3.989752637039768e-9
1.5726885041141684e-7
2.711658171739783e-8
7.272305246665359e-7
9.319700748954699e-7
1.2798878540349446e-6
4.585635058903645e-6
2.166885863418359e-6
1.0932210136754921e-6
3.9852900294516784e-7
4.352895095072599e-7
3.8136487497910097e-7
4.0922724860906903e-7
3.574383271530098e-7
2.0836589555078163e-7
1.663716386781327e-8
6.320533523380408e-9
4.840528461290281e-10
2.3863748586454165e-10
6.673852400095442e-10
1.8845022704822987e-9
2.6053384743023547e-8
2.172325328203406e-8
3.766723471205155e-8
2.8629265722690317e-8
7.015529633906445e-9
2.361969313026079e-10
3.5137634745005107e-12
3.200831537113702e-11
1.1125110204955421e-10
1.849215679887521e-10
1.28354176108687e-10
4.223904132972058e-11
2.5732356463688045e-11
4.4728352672730724e-11
9.297528482210069e-11
1.6038245583945796e-11
1.2445048315080993e-12
1.183450828150761e-13
1.4198974716955346e-13
4.276962549093559e-14
4.660979329658164e-13
8.20612243400196e-13
1.333933729794326e-12
2.2699033961996166e-12
3.1784953761938975e-12
4.0540053715532985e-12
4.968680359709464e-12
5.948290674575978e-12
6.961499009969567e-12
7.91296289532048e-12
6.31790952976009e-11
2.7801510861454366e-11
2.058180971216771e-11
8.643049127513138e-12
3.033491257048195e-12
1.3251567361711882e-11
2.3740402656575945e-11
3.471036002405187e-11
4.6004979580524376e-11
5.770712520753245e-11
7.022185263153783e-11
8.414696856352554e-11
1.001871638528667e-10
1.1915328605542725e-10
1.4202022818756589e-10
1.7003117146216345e-10
2.048602020106415e-10
2.4886958756466346e-10
3.0553169823788367e-10
3.801458763416427e-10
2.110536110254422e-9
8.119192564829041e-9
1.9791943042676684e-8
2.4895374812880465e-8
2.2836776533264242e-8
2.159358453034406e-8
2.1803150984579952e-8
2.323792276050087e-8
2.6078506420424833e-8
3.124583766893335e-8
4.175749608797168e-8
3.7608392358560324e-8
4.8783089599153744e-8
7.148409239554805e-8
4.9229460294639376e-8
2.503259580712214e-8
1.4162951991500232e-8
9.658101268295367e-9
7.731630383952093e-9
7.853017309083492e-9
1.0342502386296197e-8
1.7223895340547447e-9
1.3476655169537888e-9
2.7695314677026243e-9
4.772093062116772e-9
6.68684672355338e-9
8.505713898139524e-9
1.050662979915676e-8
1.3006959246261029e-8
1.6397348759881442e-8
8.567815644798104e-8
7.146672068113801e-8
4.926872178769993e-8
5.7410242179738876e-8
9.370710632019506e-8
1.3227507060370484e-7
9.274544439541288e-8
9.252765044377714e-8
1.7817960915902947e-7
2.578118050692045e-6
1.7403279947673245e-7
3.50990721234351e-8
2.3961758414928968e-9
7.192388495874664e-10
7.036648034831793e-10
8.616997959232045e-10
6.683353487110786e-10
5.29076359474529e-10
1.3693142852640814e-10
3.7252595869931106e-10
4.3020746613726466e-10
3.8343154488557253e-10
2.963735970375693e-9
3.167007402279567e-10
2.74202934083985e-9
8.528804112273871e-10
6.140949216987584e-9
2.759838188490774e-9
3.4630748443994256e-10
3.4800391526353503e-9
5.837968487401455e-9
5.048391406717129e-9
5.0425100445995225e-9
4.97933327820739e-9
2.5126406390083664e-9
6.849868516788018e-9
1.4304235700817578e-8
2.298660261168971e-8
3.893056515743016e-8
7.878240563856012e-8
8.137446456481769e-8
1.1534109482236663e-7
1.6333345620676568e-7
2.1802857907826826e-7
9.883646932198026e-9
3.128536351341884e-10
3.123968321638241e-10
8.224731892079624e-12
6.472474945860832e-12
2.713274095027548e-10
1.160272498804175e-9
3.3920999078813432e-9
4.175177387692028e-9
6.790045250155812e-10
4.969434676854445e-11
1.0661254084574764e-11
5.044811638086697e-12
3.6263635598092493e-12
3.4885143445426817e-12
4.016182395854182e-12
2.8164904291224086e-12
2.948991685259798e-12
1.1212655000570405e-12
2.626457823558564e-13
9.841152899534843e-13
4.840226759848573e-12
1.273842125333918e-11
1.2572260079933464e-11
1.424625100825963e-11
1.8180318761964295e-11
2.3995186050978318e-11
3.2047520465859285e-11
4.301501647682486e-11
4.4464314255197985e-11
1.3564160995787603e-10
3.864343518498831e-10
8.902123433697449e-13
6.106096352771501e-11
1.1080701281890137e-10
1.714767053080096e-10
2.5415230458856944e-10
3.684558024009515e-10
5.20572997133448e-10
7.061260753681832e-10
9.094452968387818e-10
1.1205780770002126e-9
1.3440632964803792e-9
1.5907688615656343e-9
1.872352659051576e-9
2.2005918486580177e-9
2.5880276720336587e-9
3.0487980076128805e-9
3.599589267884749e-9
4.4012148327260475e-10
2.6287674020223066e-8
2.7539003792587936e-8
2.626398958859302e-8
2.9090547146741837e-8
3.5325568351942596e-8
4.7074161103631546e-8
6.956842246584278e-8
1.0117722920237994e-7
9.788293912684122e-8
8.00347276647923e-8
4.812434086576487e-8
1.3606876342812624e-8
3.337655585533981e-9
1.3125887467105038e-9
6.909552956649956e-10
2.3287242475361117e-10
1.993454201139539e-10
4.853897039883369e-10
1.9565563347873376e-10
1.6603253499096865e-10
6.635097211772511e-10
1.6145530968893099e-9
4.0419861937878865e-9
1.6055634750275455e-8
1.4263319519138851e-8
9.322255024781184e-9
9.19740672292308e-9
1.1348477897730872e-8
1.682593914096912e-8
2.6280943675501467e-8
4.9525556433287535e-8
2.6326112280730187e-8
2.3209014397143273e-8
2.6774760690758184e-8
3.8975145138253273e-8
7.551188033914791e-8
1.7284177020283296e-7
2.701368058882002e-7
1.041353128171298e-7
9.132564851862366e-8
9.51038064478168e-8
1.1091817056463327e-7
1.2804883219659326e-7
5.314058053414663e-8
1.2359023511604734e-7
4.261833776922256e-7
7.872301395272441e-7
6.603305635569098e-7
1.1414873180997599e-6
1.2943417353846266e-6
1.8668856844976632e-6
8.784581758356658e-7
8.623013384124952e-7
1.94538454727898e-6
1.2536364010162602e-6
7.149885548955511e-7
5.88171997832294e-7
6.23302160975738e-7
5.61143324477246e-7
5.496566516819197e-7
7.155475693660357e-7
5.842976735228308e-7
6.049920665803612e-7
5.815794667570529e-7
3.129631642795105e-7
3.296779670732862e-8
5.7404318199361686e-9
1.384115907177845e-9
3.2792377824277874e-10
6.390704811407038e-10
1.1827944936262355e-9
1.3682570028036123e-8
1.7419621633557703e-8
4.418458361306808e-8
3.0210367683040395e-9
6.16001209852963e-8
2.707324352364383e-10
2.3998491491425258e-11
4.523847941867411e-11
1.0969126111910653e-10
1.7174251348701566e-10
1.0961132503483091e-10
8.828090389297892e-12
3.451694426650693e-11
4.6925335296525e-11
9.656195232824435e-11
1.8305552332113666e-11
1.2523510308223985e-12
1.336363216829197e-13
1.2227453478785957e-13
0.
5.155152071503574e-13
5.453900465411833e-13
1.1118644284958303e-12
1.9485037819379812e-12
2.736628339272039e-12
3.504978811681683e-12
4.325896301962177e-12
5.228230431110395e-12
6.195251707721763e-12
7.159283827244742e-12
7.982021610650107e-12
4.7852666717727786e-11
3.387739018541818e-11
2.367498442114268e-11
1.0554752753391443e-11
2.6576931290239347e-12
1.3274551439990882e-11
2.3664491355728e-11
3.4211924561210125e-11
4.490828959267295e-11
5.5951482805410925e-11
6.779120270207358e-11
8.102269186231417e-11
9.633085009025955e-11
1.1450603459624683e-10
1.3651120520900033e-10
1.6359532843108572e-10
1.9747044119846152e-10
2.405950550262837e-10
2.9664532743943086e-10
3.713281851676236e-10
2.5445920550358822e-9
8.777348434861507e-9
1.9687229209643695e-8
2.1574239318745498e-8
1.9125790863874157e-8
1.8240099975570434e-8
1.8706948876720238e-8
2.029063500567546e-8
2.3247413984963097e-8
2.8539227768317085e-8
3.8853219000326377e-8
3.3258224183455105e-8
3.918509699501633e-8
6.337008205641078e-8
5.7933844347030184e-8
2.9738394563758565e-8
1.559708592113719e-8
9.730381209936854e-9
7.0048109551089824e-9
5.887021746433098e-9
6.598670386852565e-9
1.5604225159525657e-9
4.227650968013504e-10
1.761960926508227e-9
3.757617976702859e-9
5.57647736051267e-9
7.172670568423361e-9
8.82895049699293e-9
1.0831750105750783e-8
1.3492701238330556e-8
7.201513278317781e-8
6.220757663912835e-8
4.27760935286568e-8
4.968591809254915e-8
8.067882025165877e-8
1.1753821061718844e-7
8.292585432196795e-8
8.093480853185609e-8
1.498846332033879e-7
1.7923267856179659e-6
2.98045141818378e-7
2.168303141074727e-8
1.581175584260772e-9
1.317541358410021e-9
3.1623841295923537e-10
4.0171582727493365e-11
1.04271702188532e-10
2.6575143469922315e-11
6.928473996716927e-11
1.367955555093917e-10
2.3331426763500087e-10
3.128023525333997e-10
2.3029727270796665e-9
7.705764042043398e-10
6.187820848593865e-10
5.778714798561781e-10
5.589410742535871e-10
6.279605921782079e-10
8.290546953586106e-10
1.1993264698871604e-9
1.766937218480279e-9
1.6651844513697098e-9
1.5143341484620226e-9
1.3754595939890894e-9
1.4613674651010313e-9
1.8587308592202716e-9
2.703105359734516e-9
4.274416672501512e-9
7.119258838827324e-9
1.0686029572712695e-8
7.502142347851044e-9
5.720523313907716e-10
8.870967271341768e-11
7.806412244006486e-11
2.4301649138546296e-12
6.890562511629293e-13
1.9104022851541296e-12
1.183601153488526e-11
2.1833311715648668e-12
5.0689374457178085e-12
6.677181929920511e-12
8.020028566997609e-12
9.02057792865768e-12
9.030867222101264e-12
6.341465515545582e-12
8.288189101612603e-13
1.0197168358098665e-11
1.8824370315095596e-11
2.6980260182756213e-11
3.570613010732708e-11
4.593018625465496e-11
5.869473772205637e-11
1.0900469457945816e-10
1.403968712265038e-10
2.6949917619447646e-10
5.139950797415148e-10
8.649540130252264e-10
1.204108217939214e-9
1.5201705531614869e-9
1.947620481463552e-9
2.6988024037799666e-9
4.234092919396906e-9
3.9369793515744415e-9
3.0996032176322664e-9
7.190572917525568e-9
2.61963965410362e-8
2.7046492493162186e-7
5.637923739148406e-8
1.7944235042714264e-8
7.479334452022751e-9
3.7767684712051475e-9
1.956195325417015e-9
9.196965091331102e-10
3.777107259346315e-10
2.1172396584581443e-10
4.678426172707472e-10
1.3063455660487893e-9
2.679038067667181e-9
4.235330847265639e-9
5.849521841220318e-9
7.693532468331174e-9
1.0046185293287721e-8
1.3286939632106733e-8
6.465063708569772e-8
1.6136359566091834e-7
9.096138365781889e-8
8.563866096531713e-8
1.0342338796483853e-7
1.535092989633682e-7
2.5174167932491284e-7
2.4281350108148783e-7
2.1478492863572835e-7
2.0134212894315008e-7
2.4205366480373482e-8
1.0243246037345183e-7
6.720701668499006e-8
5.743125112870391e-9
2.8006754190263877e-8
2.443958297525663e-8
1.082773138237989e-8
3.57370568155601e-9
1.4983334859150225e-9
1.2067385162195755e-9
1.2794412241797469e-9
4.157967117945648e-10
1.0620845934610458e-11
1.473743448834043e-10
5.709190079040571e-11
1.613400716093759e-9
5.267380913090103e-9
4.7882129426692074e-9
5.930766100271963e-9
7.58779674246301e-9
1.8814449040755407e-8
7.194567009042414e-8
7.260270562427585e-8
6.203055505906301e-8
6.252391728046398e-8
6.853160806085209e-8
8.042765959677377e-8
1.0383920526454178e-7
1.631305412038006e-7
4.433185665068394e-7
3.8780028811624597e-10
1.6536040550214112e-7
1.4145207365017141e-7
7.886672436737146e-8
3.185883106352324e-8
8.762603225171347e-9
3.6661873481152604e-9
2.6819190102589275e-9
2.141704959604224e-9
1.0120787123109308e-9
9.952819737705058e-9
1.849837676985177e-8
2.4470590640762706e-8
5.078679162271671e-8
1.6765594028303997e-7
2.9197773324988058e-8
3.09586240896333e-8
5.7594709801216376e-8
7.785879685533601e-8
9.088563491088506e-8
8.09065855263609e-8
1.5478140518907356e-7
1.5546574269641714e-7
1.7504509247143927e-7
1.8037558162533924e-7
8.213845947388385e-8
6.046132820461791e-7
8.968066055317789e-7
1.1868634217527565e-6
2.080271044026269e-8
1.1687059928128385e-9
4.2254008979046566e-9
4.655682287304776e-12
3.286164812392211e-10
5.529905298292358e-9
7.200908584255406e-8
2.0048796717487167e-8
1.0341531684809188e-8
7.608620393837073e-9
7.70970273282678e-9
6.143765559779207e-9
6.809577111052924e-9
2.239908395305837e-8
4.53497055375771e-8
6.330219994082713e-8
1.3865253072378519e-7
4.5676607591324126e-7
3.356288855122857e-8
3.1351487759369077e-9
4.38316351495213e-10
8.418372987589716e-11
5.311627570558516e-11
1.023089697661829e-10
7.024046868951817e-11
1.2311492346118303e-11
3.193693776151146e-13
0.
8.493882813046404e-14
5.285403325070935e-13
1.1040678565512823e-12
1.1538906690411858e-12
1.6494881108709647e-12
2.238439602851026e-12
9.73679283585676e-12
2.8444415235997517e-12
8.595447264384156e-13
3.087619235958264e-13
1.1787880202955007e-12
2.0904025195164593e-12
3.221492456354308e-12
4.748799376426537e-12
6.895804147592338e-12
9.971283027543025e-12
1.4415173735363321e-11
2.08547495066944e-11
3.016326433125476e-11
4.3484952051671514e-11
6.21210591807662e-11
8.70655639981011e-11
1.1811856765430042e-10
1.535926126478454e-10
1.919806060080072e-10
2.33517435958289e-10
4.228485114805326e-10
3.0537943480229587e-10
1.7490999967182419e-9
4.393510316378548e-9
7.818728168398038e-9
1.0589483749825487e-8
1.229886328840572e-8
1.3460667949194998e-8
1.4459590058533428e-8
1.544775714893453e-8
1.6468332942575255e-8
2.0482387729324777e-8
7.976430620095701e-9
2.237833609575389e-9
3.697474505001031e-10
8.040057631503007e-10
2.603472517784155e-9
1.0702560333633227e-8
5.721817156944699e-9
2.1222455467780244e-9
2.486659751403628e-10
1.3358000149266872e-9
2.6698409128205648e-9
3.82762134706756e-9
4.985357161191143e-9
6.283459456659391e-9
7.764149298552223e-9
9.242598891472438e-9
1.0114101618261375e-8
9.740412896309121e-9
1.01371006382836e-8
1.0778294931041215e-8
7.892304409871115e-9
9.946894755422164e-9
1.768206606511052e-8
3.5250952698835765e-8
3.69813433168823e-8
5.521765487638869e-8
1.3403986945787687e-7
1.5442988236300318e-7
3.177572599837418e-7
3.1746802621457895e-7
1.7987158756561133e-7
2.3118397388632153e-7
1.2504166354976725e-7
9.225170812388816e-8
2.699699549556435e-8
6.477203610105997e-9
1.4302780559660203e-9
5.553045830049155e-9
2.3695448550360137e-9
4.78412592500831e-10
1.2162835749570924e-8
4.071283442845133e-9
1.2559803100437541e-9
1.0094382642327186e-9
1.2495055808341268e-9
1.909885970404364e-9
3.2280774965865353e-9
5.717494932302993e-9
1.0277308729628606e-8
6.958552785877006e-9
6.562530207755587e-9
5.982288242862039e-9
5.8707982528169085e-9
6.209322551361991e-9
6.9527359013875786e-9
8.07557728834482e-9
9.428970412673628e-9
1.0204662718837794e-8
7.338362122816484e-9
2.3706272556390595e-9
2.5326254345846096e-8
2.5006076480753253e-8
1.428081763061186e-8
1.8609580437807328e-11
1.4491803646276565e-12
4.3830860398964565e-13
4.673480871629626e-13
1.9615558815659198e-13
1.3325493214586496e-13
4.389246425829673e-14
2.306286042347407e-14
3.1708807850896603e-14
4.68030065110164e-14
6.645248524313401e-14
9.297162269204666e-14
1.2965444747742672e-13
1.8092355639789903e-13
2.5295937692730574e-13
3.5456849181072995e-13
4.984160805437264e-13
5.539206306627513e-12
5.098379367859592e-12
6.148511104045521e-12
7.784499092122787e-12
9.955553684521754e-12
1.2721848246587791e-11
1.615217872495678e-11
2.025917531391538e-11
2.489823416583965e-11
2.95867038734122e-11
3.3199357298207325e-11
4.5244269972773764e-11
9.578404078512084e-11
8.464102219467016e-10
9.899342469730284e-11
4.8696579330794435e-12
5.021018972630648e-11
8.119302742906478e-11
1.0745438582861278e-10
1.3243215967337839e-10
1.5835732929639589e-10
1.870649711327448e-10
2.2023425105992459e-10
2.595958011508976e-10
3.071525397046826e-10
3.6544542447528284e-10
4.379221999241896e-10
5.295049186607238e-10
6.47521571796667e-10
8.033077636175036e-10
1.0150836707111141e-9
8.844135699426506e-9
2.5910019077160997e-8
1.6761195142795858e-8
1.4612762518700476e-8
1.607819638264682e-8
2.0409885341320994e-8
2.9762344446144905e-8
4.9267068556110795e-8
6.898951085540218e-8
6.8102796927783e-8
7.477163433206358e-8
7.12025007191945e-8
6.250379147619885e-8
2.995725729206308e-8
1.4608318976177446e-8
7.782314749136137e-9
5.0147276783068e-9
4.068394978247638e-9
3.4162213130038115e-9
1.2030812011140445e-9
3.471565448449797e-10
1.5584945316499527e-11
1.6325037455803773e-10
1.966593098137144e-12
2.181605754981563e-9
5.484059896921382e-9
3.6068030850817635e-9
3.2976921549805904e-9
3.42333064270563e-9
3.8331571766386725e-9
1.571915764452844e-8
3.859735543905648e-8
2.2041279688347616e-8
1.9093351637628142e-8
2.0698001125707724e-8
2.6120797066167416e-8
3.847486363902517e-8
5.928454675775809e-8
5.987325315867696e-8
5.4499663437214644e-8
5.9371594688041435e-8
3.4521804700535906e-8
4.01870921873109e-8
4.6148317729010985e-8
5.200957404148134e-8
3.443941081191737e-8
1.6508351863839044e-8
7.807930748332043e-9
4.335692744647702e-9
3.1272801394821438e-9
2.7790871766559003e-9
8.135183191193899e-10
2.4213163617195644e-11
5.014800886351523e-10
1.1525073642810447e-9
1.9672408591765665e-9
8.83908194342151e-10
1.4103126303975738e-9
1.5889902789571584e-9
1.7255483181501608e-9
1.9279600934993576e-9
9.01363857334141e-9
3.180855543520296e-8
2.7903897639310974e-8
2.3631466665456947e-8
2.443527176741168e-8
2.8024721694234823e-8
3.473066986839123e-8
4.6604633042854346e-8
6.798549900548125e-8
1.0046224294735604e-7
1.1726060297877289e-7
7.404375377573913e-8
3.715918439486015e-8
2.0218110624370767e-8
1.1410318978176396e-8
7.537443016521623e-9
6.428130801986125e-9
5.053757041501449e-9
1.8830618119174844e-9
7.504950960312889e-10
3.8144390526921694e-10
3.645657435049535e-10
1.0146966299346212e-9
4.579020928884895e-9
1.551528583382699e-8
8.282126430217923e-9
6.945726292983143e-9
6.968584829836812e-9
7.725375230576854e-9
9.226439725524804e-9
1.1780760227749987e-8
4.251775867201311e-8
5.975420193475824e-8
3.231535558356242e-8
3.036036710578814e-8
3.7423062405709356e-8
5.867815462929552e-8
8.495184565478557e-8
7.185872122594395e-8
7.825915306020093e-8
1.0363276902686908e-7
8.4564738591275e-8
4.6550302853869844e-10
4.186461729006077e-9
4.003123754201315e-8
5.407166429618434e-8
5.723567604791923e-8
2.7717481295733434e-8
1.3440086698911046e-8
6.052237507401525e-9
3.102494922842224e-9
2.5671909113274837e-9
1.597267736105927e-9
1.3493754294901066e-10
4.413885383922445e-10
1.1079941086758972e-9
2.40327182515336e-9
5.770469754517042e-9
7.525442308623145e-10
1.602664033934767e-9
1.8947794816478394e-9
2.1650750302217077e-9
7.812048351443464e-9
3.312537683484044e-8
3.782830106784424e-8
3.194966767452251e-8
3.2105277269809985e-8
3.524736366924548e-8
4.08763683209339e-8
4.973860520945182e-8
6.373369060789541e-8
8.623085151497975e-8
1.1962305109642754e-7
5.860135486455057e-8
3.352608668484077e-8
1.8840693276808188e-8
1.105818020015982e-8
8.323382610461461e-9
7.571920424979393e-9
3.5617987461483256e-9
1.3897554546427015e-9
7.055321238151577e-10
5.825578283292882e-10
1.0644378931753677e-9
3.409892728195148e-9
1.7178694628092254e-8
1.6360172527207224e-8
1.1382153532956697e-8
1.056525384157424e-8
1.1188244858997596e-8
1.2916696256872358e-8
1.6001574897648182e-8
5.242997679341616e-8
7.497080514377799e-8
4.167565639330275e-8
3.98220609147897e-8
4.984968401824071e-8
7.933145982939001e-8
1.126251085935029e-7
9.424920339341466e-8
1.0238213994959842e-7
1.228068781850632e-7
1.0262716208323957e-7
1.7507849471603615e-7
2.374926606703065e-7
5.254675634378381e-7
7.816821095643054e-7
8.283917352530669e-7
9.76475887893114e-7
8.684062174115164e-7
1.6242065207187435e-7
4.3289198279796425e-8
3.520210859169663e-8
1.9043377469931495e-8
1.47588891696523e-9
1.4627965652826144e-10
5.994657561017992e-11
1.3271197340697288e-10
1.546232961950115e-10
3.1753067511935663e-9
6.484668571018686e-10
4.747623188124854e-10
2.9885525608457657e-10
2.1067529683061834e-8
7.538330316486379e-8
7.947050317243862e-8
8.193371463545577e-8
9.348798921659408e-8
1.122464456833653e-7
1.1834018447014616e-7
7.902469349024748e-8
3.18969876745168e-8
1.6854826684758708e-8
2.5771134165380694e-8
1.5077845214086894e-8
4.454399610255391e-9
1.80603010075105e-10
7.0731593665299044e-9
7.180558091971735e-8
7.377464436331943e-9
1.0274347574547515e-9
1.1478802731248268e-10
2.4479086079023857e-9
1.7887193023438981e-9
1.251219048363772e-9
1.2022214062602855e-9
1.273814730402436e-9
1.384227212466209e-9
1.4609656735503881e-9
1.1833806586634066e-9
1.4656612349460733e-9
4.272860764780782e-9
4.935123966137723e-9
5.768152752414681e-9
4.735737843183822e-9
1.0860990634995976e-8
1.0705029848850455e-8
1.2155361237681312e-8
1.6370581088025798e-8
2.697214671345748e-8
3.4222123359177575e-8
2.47806619926743e-8
2.362848573164699e-8
3.8476178999083e-8
2.6151552421141105e-7
1.6920342395661102e-8
4.585918814872393e-11
7.66449318623628e-10
5.282438682585657e-10
3.947494620475456e-10
4.059645227309268e-10
2.345676557141729e-10
1.7529087426746401e-10
2.5337642368079697e-11
5.951478965019899e-12
1.0125728459192841e-10
2.781656136422872e-10
1.884655368146889e-10
3.425511342148812e-10
1.187645185839264e-9
4.362323872213719e-9
1.763615081509123e-8
6.061814831912952e-9
5.034344541147616e-9
5.6497077438723184e-9
1.3035330006529135e-8
4.3380615816423734e-8
5.256497935612656e-8
3.882750330899194e-8
3.501842391542663e-8
3.7119673906128076e-8
4.637558633888543e-8
7.551657558180713e-8
1.547501858754201e-7
7.641999014514497e-8
1.6581419930123174e-9
5.651498078101842e-8
6.150738104445238e-8
7.001609288334753e-8
9.286540248109401e-8
1.3803022253066615e-7
8.841163514497088e-8
7.204498339946086e-8
1.7920317357223006e-8
4.384777442181405e-8
4.348727647725517e-8
1.3089729210651602e-7
8.512323904966412e-8
1.0839816261283092e-9
5.370857690618598e-8
8.045412414934356e-8
1.3735690676510748e-7
8.590905957326501e-8
1.7326153555880096e-7
4.308636240372101e-7
2.1313153497744575e-7
1.570400843181686e-7
1.1225869754428581e-7
8.154958088691747e-7
1.0725600302660407e-6
1.3245486492327182e-6
2.8229106659655434e-8
2.9003417313636387e-9
2.9213386407154747e-9
7.040371111061386e-10
7.381514315681078e-11
8.321774511118254e-10
2.7602425405660607e-10
8.226802304333342e-10
1.3160002353461432e-9
3.108038895741054e-9
5.971536824604529e-9
1.199459061028967e-8
2.4106051066431385e-8
4.213021138617782e-8
4.3528039755534865e-9
8.373272430501006e-10
4.1908779847153966e-10
3.5084131702944707e-10
3.478814751559166e-10
3.0208219697317174e-10
1.9607832397411317e-10
1.4431875577912722e-10
1.197485421056675e-10
1.8288357196101948e-11
3.5313056458746105e-12
1.4552359331455428e-13
2.8658001217356254e-14
8.153113788348097e-14
6.999065573420605e-13
8.654142100355766e-13
1.1905354267769052e-12
1.7950531934107755e-12
2.431742279397716e-12
3.0988489623936326e-12
3.85397495477348e-12
4.741478162692585e-12
1.2792969955194208e-10
1.045049696931527e-11
6.138324217656139e-12
1.3468655101287284e-12
3.708526266981615e-12
9.815205467508505e-12
1.763357241036008e-11
2.7835843140761068e-11
4.095272388082396e-11
5.696564923464609e-11
7.52326745895007e-11
9.529642171113161e-11
1.1754208645183355e-10
1.4296376785116435e-10
1.728324836601415e-10
2.0862590496456967e-10
2.520982687744783e-10
3.054085995977017e-10
3.713015907052218e-10
4.5337055967448486e-10
5.174328210167687e-10
4.119380842072689e-9
1.2527596661742212e-8
2.2942866442060952e-8
2.7397181900915127e-8
2.8426072625363372e-8
2.929424551550737e-8
3.064570443297505e-8
3.250291296397653e-8
3.486077194710772e-8
3.786327933254295e-8
3.237738251322988e-8
2.9012344084522396e-8
1.2694637309507656e-8
5.1987119235952806e-9
2.524683090560974e-9
1.1214143430648238e-9
6.34231372061473e-11
1.887154332958407e-9
4.077305836950656e-9
1.8855136258809805e-10
2.270116206785744e-9
4.223562822013619e-9
6.124206365346479e-9
7.988484754836667e-9
1.004661063869991e-8
1.2662640885044386e-8
1.6326223606881278e-8
2.1775119649182442e-8
3.018179861097246e-8
4.3190945574185634e-8
1.4497826423384888e-7
8.356851448890872e-8
5.6198696569769935e-8
6.516021616971538e-8
1.082229559491399e-7
1.2677746529429005e-7
9.536814852060374e-8
1.217157417495289e-7
2.5255085257615397e-7
8.984195880406082e-7
3.62200795218054e-8
3.897447929025618e-8
1.2692700414374633e-7
5.14904024890116e-7
3.495702044140699e-7
1.5976455295398284e-7
7.120607535001143e-8
8.789596984358122e-9
1.1441056357942352e-9
7.764785265082645e-10
2.211061840984448e-10
2.8605784101132453e-12
2.611858923727841e-11
3.439114581923508e-11
1.8856077988243503e-9
9.29132683951251e-10
1.0955072678495164e-9
1.0932544721491988e-9
2.0951365104423967e-9
5.3780183965832464e-9
3.89056182653048e-9
1.813231545950866e-9
1.4933036913949585e-9
1.4802999597200564e-9
1.4214355076611705e-9
1.0952229054272944e-10
2.928092201904883e-9
1.6424770106184026e-8
4.3398556489827236e-8
1.1131941250808188e-7
1.8208945582946752e-7
2.494526950364821e-7
2.3941318950275384e-7
9.771024347247147e-8
2.1166434808323073e-10
8.914202724484686e-10
1.0590078460356217e-9
6.553204159820958e-11
3.559063518077843e-10
2.76818063412966e-10
3.4867027711011735e-10
2.10893064802553e-11
6.739230481309379e-12
3.2004842832948987e-12
2.589502480387719e-12
2.7871807285821148e-12
3.3225400407164063e-12
4.001638624382712e-12
4.9922645947663675e-12
6.47142289312463e-12
4.910729680038066e-12
1.5876749649583198e-11
1.0522899325395123e-11
7.605420898388463e-12
5.14297558560117e-12
2.2946634090890838e-12
3.38793310792242e-12
1.564970309714912e-11
2.0312628674793258e-11
2.522824581912257e-11
3.277691050490515e-11
4.317844513646613e-11
5.117085008702092e-11
1.5768892738891916e-10
2.8346605645446e-10
1.1202452089223264e-11
6.111820169606339e-11
1.2475166646663205e-10
2.0213459802013475e-10
3.0519276205005946e-10
4.4187758393229447e-10
6.093422608544053e-10
7.907230452622921e-10
9.780469986512601e-10
1.1805307891380626e-9
1.410576924829557e-9
1.6796218843822562e-9
1.9991968832889785e-9
2.382079866782402e-9
2.843186224145648e-9
3.400460498002532e-9
4.075990222072341e-9
1.487875591078505e-9
3.091392599954682e-8
3.431009359934775e-8
3.227532021158845e-8
3.5207934941022726e-8
4.1761158574616706e-8
5.355695768663303e-8
7.516842757488919e-8
1.1119566834531867e-7
1.288808512053683e-7
1.0624817199677077e-7
6.251887804480325e-8
1.3411682775321359e-8
3.4273064823496333e-9
1.359565905374281e-9
6.152080128892834e-10
2.4927823324201587e-13
7.778273248367943e-10
1.013646740669006e-9
5.626762323199162e-10
1.1001244827660743e-10
5.530388915857013e-10
1.930038018442097e-9
5.820889141371294e-9
2.7268842256781092e-8
1.550288811071339e-8
1.1282197323855735e-8
1.1351355812977957e-8
1.3698035350208284e-8
1.9048089212429303e-8
2.9277865363194022e-8
4.677762930229249e-8
7.121769520459692e-8
3.735312266381325e-8
3.456338993127271e-8
4.2665593556349536e-8
6.931783508766763e-8
1.4087756850495675e-7
2.16405763896611e-7
2.3384781859812204e-7
1.0740586318103019e-7
9.002245616144994e-8
4.8284551079019304e-8
3.428943026662291e-8
7.81253136465984e-8
1.6879148293538766e-7
5.173472685984833e-8
3.307810705376091e-8
2.0883103921920995e-8
5.268419645640672e-8
5.274089285682992e-8
3.136878784216331e-8
6.657727474470856e-8
1.3222690261356324e-7
1.2373903998465195e-7
5.7906394695615414e-8
4.802676551987763e-8
4.2066676518396887e-7
5.156452691752358e-7
4.5145957897206496e-7
4.488470309775195e-7
3.0358362534929144e-7
2.540762877606318e-7
2.7783980382790115e-7
3.279540445629246e-7
2.8782718222691467e-7
9.170014410978e-8
4.2424934414748885e-8
1.9323161646271854e-6
2.253068983841319e-6
3.6865019873692842e-6
1.6819338878415156e-7
3.2808019468521254e-8
3.6796078890657585e-8
5.544956698010331e-9
3.5654881144825715e-9
5.870787302190985e-9
3.677591353369117e-11
9.6297539351782e-11
1.1967596387076703e-10
2.727355817639063e-11
2.4348847608543725e-11
3.154659255956389e-11
4.905342109181509e-11
8.178658977965006e-11
1.3719574845570755e-10
2.2310542049567466e-10
3.426196127363736e-10
4.857432177446624e-10
6.11655083588743e-10
6.189756619675175e-10
4.5540119857161787e-10
1.3786598394537504e-9
1.1396255466994575e-9
3.998052932954032e-10
2.373938607050405e-9
2.4560941352399215e-9
7.962717539158401e-10
4.5148287611190364e-10
1.1481859552312932e-10
5.280383243499857e-12
8.785189691099005e-13
2.0849892223894817e-12
3.8387931673635965e-13
2.5892422166982633e-13
3.5724493418057176e-12
1.4036970154491324e-12
5.72439122047297e-14
1.3017849305902592e-12
3.113647797467989e-12
5.219054356759321e-12
7.41903462938672e-12
9.687154501230672e-12
1.2150801440943807e-11
1.4976731240146642e-11
1.833612355695988e-11
2.2415586419020572e-11
2.7434570073084277e-11
3.366295590401938e-11
4.1441118325625e-11
5.120588302042549e-11
6.352690204616427e-11
7.916067785363657e-11
1.1157110074054324e-10
2.857880773349011e-10
5.675463645110529e-10
9.641675675932205e-10
1.5012309134593255e-9
2.220254739154811e-9
3.1666490065014975e-9
4.364999166937223e-9
5.783958822569021e-9
7.317997301179315e-9
8.784326171436885e-9
3.487450670632041e-9
2.083654767588591e-9
1.659624016054475e-9
7.562841168759811e-10
6.4029405999604025e-9
3.0256018469283328e-9
2.431178046342459e-9
2.2308784781876265e-9
2.1047802301796643e-9
1.935253554721781e-9
1.6002310676079889e-9
9.411502869597343e-10
1.2589725855332586e-10
1.427782861906473e-9
2.7273540449525887e-9
4.0255230927909656e-9
5.479873709787305e-9
7.300147133477566e-9
9.771707836981526e-9
1.3340807278484595e-8
6.682893681421565e-8
9.1830562105334e-8
5.364821699049885e-8
5.449079529247624e-8
7.411598618294325e-8
1.262339865409455e-7
1.316050953466425e-7
1.0532431339819499e-7
1.2697962940343816e-7
1.9731889513902647e-7
7.385633977960333e-7
9.440225774465522e-8
1.0019516533156257e-7
1.62515293782775e-7
1.1811338291987144e-7
6.159951593086229e-8
3.904813389172972e-8
2.2013126132580744e-8
3.7064151651385502e-9
9.332765177370883e-10
5.124106776888002e-10
3.5072978979320984e-10
5.068780572316145e-11
3.2865509733272475e-10
3.9928735271852573e-10
3.701089407097104e-10
1.190589511935157e-10
2.5697755744461927e-9
3.408968851033007e-9
2.529527969476243e-9
4.943158345165536e-9
2.094757121505911e-8
4.223528324278033e-8
4.0557642171707756e-8
3.868109517362472e-8
3.9567165263050915e-8
4.209094125510246e-8
4.582963815758123e-8
5.111474763202097e-8
5.9591725868830146e-8
7.770308348972536e-8
1.404303905563322e-7
6.82697275615518e-8
4.178821993369291e-8
3.121681300697761e-8
2.896267105408359e-8
1.6643001620661906e-8
7.125124496909136e-9
3.823827352573149e-9
2.2742842753847244e-9
1.3602469715408351e-9
1.000563745443108e-9
3.0446055063271286e-9
7.943675039065263e-9
8.46168613590169e-9
1.0532040107856372e-8
1.2786130000517032e-8
1.513156373167477e-8
1.7885043194249922e-8
2.144263516287059e-8
2.6264330662960742e-8
1.0094591355994202e-7
1.2556624829632124e-7
8.275388201369083e-8
9.030293964410328e-8
1.3236965048106534e-7
2.214535286313439e-7
1.7835673203611928e-7
1.4578667683929847e-7
1.897638851118151e-7
3.576608476281188e-7
9.84842996058069e-9
1.5740613932566964e-7
4.100671418152831e-8
2.1526195640542298e-6
1.3599385482863814e-6
6.924869458703109e-7
1.0639846000148241e-7
2.023736288603938e-8
4.5488370407743315e-9
1.2182536633923016e-9
3.3590744092598227e-10
5.435471495878735e-11
1.4572144437672928e-11
1.9085926022380043e-11
2.24186618819321e-11
1.3221764730518174e-11
1.2526424436407733e-10
2.490942992388053e-10
1.0630486699119808e-9
1.2679367573349123e-8
3.563968780130959e-9
2.9042589789789982e-9
1.1714131655463136e-8
3.0313098560049046e-8
4.165338447331308e-8
4.271576682449975e-8
4.3852044035758186e-8
4.749402886487013e-8
5.547574487992927e-8
6.909213636205175e-8
4.002091355341113e-8
1.1211793085985719e-9
1.0215648916006571e-8
3.603185322616597e-8
4.6296853390004314e-8
2.4729689104247876e-8
1.531199183809135e-8
1.1751849602773689e-8
9.62241789024408e-9
7.546154470726965e-9
7.392711325501022e-9
4.2193788441806856e-9
1.6193158364825154e-9
2.5598691121558222e-9
4.547475838769703e-9
7.56999633128138e-9
1.1862604924788358e-8
1.7365314732465356e-8
2.3676142204246367e-8
3.059246267278399e-8
3.830696632440948e-8
4.700191688523282e-8
1.9308488722690893e-7
1.6001846420129382e-7
1.2755895708992667e-7
1.6259497783176905e-7
2.8447551252810984e-7
2.973087891279485e-7
2.0354632318207087e-7
2.2337637664723912e-7
4.661050612017245e-7
8.324752232030235e-8
3.618203737766462e-7
5.71646952576961e-7
1.112969016208541e-6
4.78866300173907e-7
7.81188974905575e-8
6.365106187233366e-9
2.645891339252719e-10
1.0073659665500518e-10
2.8836594356981538e-11
1.2769475513210683e-10
3.92424478200619e-10
5.1129297178217675e-11
1.1485856420400846e-10
3.3431297161684913e-9
2.0266228095397593e-9
2.8783844630749117e-9
4.174400859881838e-9
2.6170599444687008e-9
5.986095739262667e-9
1.1111121657309498e-8
5.108594876967528e-9
3.6780206519566902e-9
2.607498404886699e-9
7.134688935717629e-9
1.4135350219490084e-8
2.7227471727263068e-8
6.872850360145761e-8
5.137216682927853e-8
9.184136413328225e-8
1.066187446024567e-7
1.976831833998308e-9
9.466423094528423e-9
4.935709350979971e-9
8.251822197318116e-9
1.0526883619875e-8
1.074796055129645e-9
6.458157180901443e-10
3.8307076943589293e-10
2.1505219862512674e-10
4.794845772626525e-10
7.786924847662666e-11
6.116890007437647e-11
7.308027403220966e-12
3.283524265758895e-12
1.7287048101545187e-12
1.386179924265162e-12
1.54884452511571e-12
1.149496644360804e-12
1.479406635151072e-12
3.514037936392564e-12
4.170454917748286e-12
5.6441914160132065e-12
5.2146878941931726e-12
6.9944302319564846e-12
5.8559867660431136e-12
6.799562999998889e-12
8.6051256591905e-12
1.1170054249437843e-11
1.464352375184137e-11
1.929235617052479e-11
2.5491294367820026e-11
3.373725527868683e-11
4.3836516083296176e-11
1.868718967345517e-10
1.2548117714487662e-10
5.1369752158493515e-12
3.7236466611740324e-11
7.304149225206099e-11
1.162980213170719e-10
1.7433037095682455e-10
2.5291759986255774e-10
3.547948258229347e-10
4.76280889322067e-10
6.088508388775539e-10
7.476180251174264e-10
8.949277702146719e-10
1.057011864463278e-9
1.24118751055465e-9
1.4551743658318407e-9
1.7073415108019255e-9
2.007269768063222e-9
2.3665258429368532e-9
1.2707715344226017e-9
2.220908918671652e-8
2.7015946641152885e-8
2.4254169963024052e-8
2.548893270442407e-8
2.908733482790779e-8
3.5389581242557516e-8
4.6146877945199354e-8
6.48090667626453e-8
9.20155195384156e-8
1.017957843546577e-7
4.511133085510197e-8
1.3506226971250135e-8
5.562822895290272e-9
3.2000450851774462e-9
2.1956553014110473e-9
1.5300786843055496e-9
7.703748007521284e-10
1.4500548377781386e-10
1.144026025130954e-10
3.797057476102e-10
1.0590983222819876e-9
2.722261034925444e-9
8.40586932652498e-9
2.341972484360898e-8
1.128208918593058e-8
9.387616405825376e-9
1.0021850985137593e-8
1.2608454088572312e-8
1.8388263035157648e-8
3.0873833373269856e-8
4.284989900962642e-8
5.447274572039245e-8
2.9608375159828017e-8
2.8730940468657703e-8
3.778795386553834e-8
6.688670960959775e-8
1.224267629094123e-7
1.587992097135676e-7
2.0034153504451774e-7
9.87902568688568e-8
3.9058499535475043e-7
7.936287516839484e-8
2.3412918863802813e-8
1.8178662361824895e-8
9.325686480994281e-8
8.907846533697607e-8
4.1415078187354254e-8
3.5311678572715916e-8
2.256313557658616e-8
5.1648853881817187e-8
6.839546717204253e-8
6.521747475647125e-8
8.733026434235358e-8
1.1678579321760155e-7
6.277321398361612e-8
3.8611295489426495e-8
3.1936702465150766e-7
3.84208154797515e-7
3.3000680152544245e-7
3.1560974400571215e-7
2.3940356860516725e-7
1.9673464156130326e-7
2.1497011578972637e-7
2.757346090089524e-7
3.494051134911562e-7
2.843726837693496e-7
8.409047187307289e-8
1.8738851948105922e-7
6.452269363692787e-7
3.834093299218778e-6
1.2997210533131653e-6
1.159776369596986e-6
2.572105915628171e-7
2.8799236513673927e-8
2.7233621211131597e-8
6.191325442178659e-9
2.3620156191642817e-10
2.985771452441064e-12
1.7596697619297684e-11
1.5937748885737585e-11
6.422420268709608e-11
5.0855690405734836e-11
3.7414592332791386e-11
4.792910359770258e-11
7.369789471079329e-11
1.1995259510135826e-10
1.9509993231218382e-10
3.060984713210852e-10
4.515896549719055e-10
6.116303753055774e-10
7.245454418699691e-10
1.513867413983782e-9
1.771666076179195e-9
1.9638009987331635e-9
2.132188104601421e-9
2.001756409691137e-9
8.559782998917494e-10
1.6098517333096783e-9
3.1294154304204744e-9
1.6806594296041471e-9
6.666121671082198e-10
1.2234499571307866e-10
1.9705547854587814e-12
3.225141090256571e-14
2.2762816830971157e-13
2.3933242651716676e-13
8.390796496591393e-13
6.91733228709204e-13
4.945785352593163e-13
1.914879284338011e-12
3.171184305588791e-12
4.3585757714458515e-12
5.5853521704789336e-12
6.954118726223244e-12
8.556568208351251e-12
1.0485512880617482e-11
1.2846004226601429e-11
1.576454916399408e-11
1.9398225363377272e-11
2.394538882835195e-11
2.9659566864875846e-11
3.686860484746794e-11
5.1804848706733756e-11
1.0612306474897753e-10
1.8499679444696806e-10
2.867158771529894e-10
4.18040348504343e-10
5.916485702309055e-10
8.2586456568481e-10
1.1456446229999524e-9
1.583618258945703e-9
2.178681685506038e-9
2.9619876210080322e-9
1.0766155413762918e-9
8.531733190468993e-10
6.556649128814599e-10
3.0725891280368437e-9
1.669226609366461e-9
1.4476202352457501e-9
1.4362993613732358e-9
1.4963632932716172e-9
1.5820528422905636e-9
1.6565640203349629e-9
1.6566085073949974e-9
1.4637138559276465e-9
9.58908613440156e-10
2.5033403863997384e-10
3.9843883928747016e-10
9.363274682478244e-10
1.4552353070978883e-9
2.048669153950103e-9
2.807230472971851e-9
3.857604822467038e-9
2.0757968241959176e-8
4.158955886656204e-8
2.23328035787804e-8
2.0631397328772876e-8
2.4618928142087772e-8
3.630419985396929e-8
5.861954343265022e-8
5.4711021096771896e-8
4.873635009085823e-8
6.24362646646777e-8
8.585433712320662e-8
6.133146017590186e-8
4.644480777929159e-8
4.051065327153993e-8
4.654791662919587e-8
1.94821660182268e-8
5.734503386860612e-9
2.8325767092777313e-9
1.8713275211613753e-9
1.4467450764469294e-9
1.0205393469205748e-9
1.2655005114356911e-10
2.09961411039276e-10
4.365963854556975e-10
5.292203620532885e-10
3.407097834043963e-11
2.6432682451962338e-9
1.623035344079529e-9
1.4728418260340004e-9
1.5232213021516498e-9
6.993791324294593e-9
2.253000552563844e-8
2.172049910729527e-8
1.8058209727811448e-8
1.825345045845173e-8
2.0370277025935383e-8
2.4322108117769028e-8
3.1074399154017916e-8
4.302580891904783e-8
6.481412475027095e-8
9.897351466047372e-8
1.2598365416204004e-7
7.205607007158186e-8
3.713799314914534e-8
2.6342057907853642e-8
1.8126930467067058e-8
1.1787239042264168e-8
9.93590112747543e-9
6.8715793249643325e-9
2.3984677391020766e-9
8.608208991706119e-10
1.7056058887187107e-10
3.7251828403768835e-10
8.614032831058634e-10
5.404229789009005e-10
4.658204239252006e-9
4.460379381280288e-9
4.585290033338744e-9
4.952740125930768e-9
5.584296805441854e-9
6.552479299177332e-9
2.8765992511318273e-8
6.047689876262148e-8
3.410314768210773e-8
3.192570012250814e-8
3.8050566305998264e-8
5.5160049717073355e-8
8.98281476309292e-8
8.953565859125538e-8
7.374747855327782e-8
8.323593471812318e-8
1.293934654687898e-7
8.47657676760852e-8
6.165191482838268e-8
5.961679588608902e-8
5.029806177341804e-8
1.3092415866075863e-8
4.356113088940699e-9
2.4143525790394973e-9
1.7463288164156182e-9
1.4418087055933436e-9
8.081155289736686e-10
3.462463268451047e-11
2.1835395708521817e-10
2.693437230797926e-10
8.419880829465355e-11
2.2652306413741372e-9
5.659165817447746e-9
3.2296360278188607e-9
2.865359547699613e-9
2.969380015629661e-9
3.361118886754168e-9
1.726821748300379e-8
4.9645280300138464e-8
3.708422050689828e-8
3.030207416356215e-8
3.084136014499804e-8
3.5450941992675096e-8
4.537910160141797e-8
6.609379683796571e-8
1.1119325677681624e-7
1.897665809401862e-7
2.148121250896653e-7
1.7465942268498646e-7
7.625687109426434e-8
4.458851389080076e-8
3.3964866029574364e-8
2.5384717351763778e-8
1.8987761914606715e-8
1.5759747774165832e-8
6.86868170563212e-9
2.849959372451658e-9
1.229930063411442e-9
2.7913625308841114e-10
6.415568117276338e-10
1.8267670502596441e-9
1.2313592773208946e-9
4.929965012655178e-9
6.239795213724204e-9
7.148742782689133e-9
8.110921886985104e-9
9.356453629034017e-9
1.1069956657541925e-8
4.525609300411437e-8
8.938225336956025e-8
5.318596424262703e-8
5.2635238555555e-8
6.68690072036617e-8
1.0533768446768467e-7
1.5504773146425244e-7
1.209569039353676e-7
1.0699557610187801e-7
1.4182051545630305e-7
2.9595257420594946e-7
1.8762266640590705e-7
1.0768241269397091e-7
7.089140990993221e-8
5.121918854844607e-8
2.6301059705101636e-8
5.272060994466372e-9
1.6554715472446545e-9
1.0135443083429339e-9
8.126089791682752e-10
5.504788023412376e-10
1.4013092373712322e-10
1.0829540321102364e-10
6.171953707881487e-11
2.535342714861902e-10
1.5180624770589024e-9
1.1623050232330396e-8
5.967167451693592e-9
4.2714221040255675e-9
4.1090056888551705e-9
1.4193998394948255e-8
4.6503909399595335e-8
5.341006487188413e-8
4.263522128102431e-8
4.073813879866722e-8
4.310593284869619e-8
4.895465104113069e-8
6.020168267504534e-8
8.379657518605166e-8
1.4953286756887195e-7
2.1234514020634354e-7
2.22634920977301e-8
1.1776813411462603e-8
1.5537420518905373e-9
1.513758935814808e-8
3.3548413019181636e-8
4.005796569112961e-8
3.492956076169511e-8
1.6787780210547566e-8
9.401629421292016e-9
5.536414551461925e-9
3.1963240221105866e-9
1.584118867679277e-9
1.8006299564231524e-9
6.263346015458683e-9
2.380993385597356e-9
1.6617843482544886e-10
3.464407999042682e-9
7.786032884086162e-9
1.2383218132333017e-8
1.6767889578534646e-8
4.8443820237398754e-8
1.1740676343791554e-7
7.970729068581989e-8
8.527064769490034e-8
1.1501623697281218e-7
1.9055096834461148e-7
2.4383064860442694e-7
1.7353125874619768e-7
1.5586376929807741e-7
2.2757308329199836e-7
9.036461454265716e-7
4.5622383770928055e-7
1.7937291074085344e-7
5.554294176907172e-8
1.4738285244154654e-8
4.680020914249668e-9
1.6684604019652864e-9
3.2930183444439974e-10
1.240367495267728e-10
8.82601733000618e-11
4.815413351883056e-11
1.4053152267813848e-10
5.413089431980206e-10
6.284664590625598e-10
9.110168026564413e-10
2.259449354418082e-9
9.020268326587033e-9
1.9177822818326813e-8
9.350116855876393e-9
8.272693693015592e-9
8.96719432984399e-9
1.9176990893199873e-8
6.811924390988484e-8
8.631916828653877e-8
6.788741730966412e-8
6.40151810274696e-8
6.962451913683401e-8
8.999657760278864e-8
