# Supplementary material for: Observability and Controllability of Nonlinear Networks: The Role of Symmetry
Source: Phys Rev X. Author manuscript; Available in PMC 2018 Nov 13. (PMC6234006; doi:10.1103/PhysRevX.5.011005)
Supplement: Code Archive [file NIHMS982008-supplement-Code_Archive.zip › MathematicaData/FNObsDELTAHetN2M1ChaosK4IC1]

2.524078767213338e-7
8.051321102792846e-7
2.2335698999610134e-7
1.8101144268762427e-8
3.6355925228970197e-9
1.035591685083299e-8
6.739851056186076e-9
7.226840735353424e-9
6.036615860825604e-10
4.735981818440283e-10
6.360420074983152e-10
9.35735084197108e-10
4.906098705115166e-10
4.5628766697601146e-10
2.0997673871277032e-9
5.997067242250771e-9
1.3182269769916672e-8
2.5004589957981557e-8
4.24794223843031e-8
6.268856498844731e-8
6.048145832874166e-8
2.0434474112185436e-8
4.428663345621608e-8
5.624058740770865e-8
4.7726282802256507e-8
2.3616890156984094e-8
4.0316329494276343e-11
2.9955275057572587e-12
7.077780746824593e-13
7.165103739125003e-13
0.
5.580017016992622e-13
5.029339015234261e-13
5.746263330099053e-13
7.000310851918679e-13
8.707278722055531e-13
1.092795548047495e-12
1.3788097351943937e-12
1.7466915126844085e-12
2.2203535956173224e-12
2.831148340047996e-12
3.6199028262122118e-12
1.721634792945815e-11
9.118813447394704e-12
2.714531550876427e-12
4.1335293917475264e-13
2.3452813919459333e-12
4.279267797658067e-12
6.6882587248325336e-12
9.978595759197522e-12
1.465360133607209e-11
2.1391425400140807e-11
3.1092504482294116e-11
4.4850580264911626e-11
6.373915706979388e-11
8.832639982533254e-11
1.181376506981446e-10
1.5175572427152823e-10
1.8786834583161235e-10
2.262966897683218e-10
2.6809084542094947e-10
3.1505646700957555e-10
9.325390865492143e-10
1.5918021607861418e-9
6.067356374203185e-9
8.256364370373818e-9
8.471164948652037e-9
8.886418479288703e-9
9.604804035347937e-9
1.0518196122028488e-8
1.1548643750638866e-8
1.2650648260115381e-8
1.3800314039738189e-8
1.1291659881286586e-8
1.0151353801446562e-8
8.239034565537392e-9
3.124516184823159e-9
6.78537246056985e-10
6.8747784868490386e-12
2.5722224391594526e-10
3.1610771707087573e-10
1.1095897585747965e-11
2.3298427358816366e-9
6.060811015591017e-9
4.075186518589543e-9
3.6462004139396884e-9
3.734311762723081e-9
4.234655490241451e-9
5.2926924323231795e-9
7.350451373102261e-9
1.15687110417539e-8
2.0883933270545095e-8
3.140356083884035e-8
2.0793142145245023e-8
5.67527002552592e-9
2.521019770350204e-9
4.363118782247463e-9
1.1507666805819466e-8
2.571610451349203e-8
3.216349436963881e-8
6.376126137900733e-8
1.471313912123204e-7
1.9793106303671342e-7
1.3767223436860774e-7
1.4485906563603676e-7
2.6436017396577126e-7
1.0455214048037067e-6
5.509636304678549e-7
3.4779804316332317e-7
2.729716548291542e-7
4.2532696013373623e-7
5.546141353093621e-7
2.0255490313351536e-7
2.0489855129605388e-8
7.294741001690802e-9
5.899539102936172e-9
9.093871713044002e-11
9.992876031775443e-10
6.194252942206358e-9
1.1196159171756263e-8
4.815014224516698e-9
8.59581562129366e-9
3.4730359577337233e-10
5.3701078084103695e-9
5.525067461590592e-9
3.4128737853532366e-9
4.842115330373413e-10
1.8565864162000914e-9
3.12159271616986e-9
3.638702907254004e-9
4.035104517269806e-9
4.528507465193535e-9
5.178158638668215e-9
6.0254612976890484e-9
7.1280492526891395e-9
1.2803945452681903e-8
2.4129944577449892e-8
2.31702008301846e-8
3.06349915497206e-8
2.9124049489940035e-8
1.193287473109012e-8
1.2178612888144609e-9
2.7899135126800796e-10
1.5024015261026485e-12
1.327142361367483e-13
9.74074736886733e-13
1.8823738619198616e-12
1.4181364102976672e-12
8.010709658675209e-13
5.711142503488493e-13
2.090160083539602e-13
1.1009974265025452e-13
1.335218877932903e-13
1.904721748931432e-13
3.309655853092523e-12
2.7498741482742446e-12
3.2000914400412628e-12
3.9792751899199105e-12
5.049963690467778e-12
6.46015751279574e-12
8.294463714958065e-12
1.0666801317892096e-11
1.3719559554495549e-11
1.762090350199068e-11
2.255341345540582e-11
3.6237775563307565e-11
2.9977334809497355e-10
5.938457546832847e-11
1.2050056812356122e-11
1.45549206462024e-11
3.623707833832701e-11
6.032366530725703e-11
8.917147256807878e-11
1.228193521138575e-10
1.5998781846919721e-10
1.9941717244314275e-10
2.4103094344603386e-10
2.8604569233162713e-10
3.364604329107384e-10
3.9465936683681015e-10
4.633280942924787e-10
5.455953171799364e-10
6.453238246372556e-10
7.675565451695417e-10
9.191997687094456e-10
4.254700868640918e-9
1.841514697055522e-8
2.4623689306619127e-8
2.0807080291921532e-8
2.0857635690099533e-8
2.2902391771348966e-8
2.6470225941623764e-8
3.183711748261556e-8
3.9827575014560594e-8
5.1951054244362325e-8
7.040419512780792e-8
3.898806638182862e-8
2.4063814868158707e-8
1.5555209660617883e-8
1.1386295000285974e-8
9.762492783316192e-9
7.169029498842041e-9
2.659322542300728e-9
1.1197207319356335e-9
6.812387791533494e-10
7.457497346158683e-10
1.5662686816474647e-9
4.901569610053025e-9
2.2459991482265892e-8
1.2353323651594931e-8
9.236546205217289e-9
8.871369928645218e-9
9.724379126089731e-9
1.1735819704070126e-8
1.545359464369774e-8
2.2314619782250722e-8
5.422094055879777e-8
4.798303255668401e-8
2.592394949134049e-8
2.4398068063165404e-8
3.0757532121501e-8
4.836113522696626e-8
4.8167864828042285e-8
3.8516425158543635e-8
4.819335608025354e-8
1.2120623546082064e-7
1.753627973860607e-7
2.2802885000245228e-8
1.1536711910519147e-7
4.721951493483331e-8
1.0644283197095896e-8
1.9058552502103785e-8
2.2764447745607546e-8
1.5233251403903964e-8
4.182758459031942e-9
2.056180703828038e-9
1.2990852376146223e-9
9.882309179215135e-10
4.1059411813555333e-10
9.068599236110571e-11
3.8116946291106345e-10
9.115948766363236e-10
1.6241809496374583e-9
1.3411451390764236e-9
2.438205240495735e-10
4.177175499125479e-10
8.710874579643253e-10
5.601796441682216e-9
1.0255080622577846e-8
9.598262143983873e-9
9.641418855289895e-9
1.0425449479762368e-8
1.1677394219618892e-8
1.3317859142341202e-8
1.5373079703129127e-8
1.793067214615471e-8
2.112088981767966e-8
2.510746132931657e-8
1.67083601902778e-8
1.1512340074032104e-8
8.774129307301304e-9
7.599624420670912e-9
5.722057190845177e-9
2.0332732145390175e-9
7.416998689938234e-10
3.490201626054091e-10
2.77819024623826e-10
5.847411855246672e-10
2.138671235255908e-9
1.1090339107254315e-8
6.408685407849071e-9
4.843076327594658e-9
4.658300384530805e-9
5.079466868321018e-9
6.0633527904365474e-9
7.84978611835801e-9
1.1068105887581868e-8
2.9527590679185848e-8
2.6569164951320538e-8
1.3663350632853945e-8
1.2319684719070073e-8
1.490993414411263e-8
2.3115861940210415e-8
2.5864215781924332e-8
2.5003350074829906e-8
4.73281269795349e-8
4.772546887580559e-8
5.150155598224077e-8
6.6023547319228056e-9
2.4665553523845847e-9
1.4109673184137287e-8
1.7647428509632388e-8
1.5049206018164493e-8
1.6094236324185622e-8
6.262693885545753e-9
2.0303107054056853e-9
1.1284461730843367e-9
7.317645039064181e-10
4.78223351013756e-10
4.342469154952094e-11
1.318628222738269e-10
2.5647518265189866e-10
4.386467568722759e-10
6.2996580411648e-10
1.1008905873292806e-10
3.2989250624418607e-10
3.6255666500147726e-10
3.977031487506535e-10
1.0887353507856182e-9
3.914595302739802e-9
5.238738741752227e-9
4.220217952480934e-9
3.918445791811179e-9
3.949499285022723e-9
4.1430455902595e-9
4.459576592987744e-9
4.916296594998657e-9
5.571444538875863e-9
6.53459645385926e-9
3.621690310472251e-9
2.1457387311964675e-9
1.5248197601737663e-9
1.2943048457560412e-9
1.1610402684190487e-9
5.480116179915779e-10
1.759446675227622e-10
5.532825582012808e-11
2.7349846660978994e-13
3.3113225748676283e-11
2.8033239195727895e-11
1.566428800631781e-10
5.868146783802726e-10
3.7384919562459037e-10
3.140828584613895e-10
2.968622479907171e-10
2.981100696971308e-10
3.0906434523835254e-10
3.236281508348585e-10
3.268254695909044e-10
8.255587658348204e-9
1.0929418699061862e-8
8.567017085320332e-9
1.1040612337254272e-8
1.9160852880862005e-8
4.017982563747576e-8
4.6818660610727095e-8
5.606861649177399e-8
1.091303775266312e-7
1.721309450977106e-7
2.2179480962641888e-7
5.218259452888394e-7
3.713152874884321e-7
1.836011457697221e-7
2.0136469060154397e-8
9.237130514581726e-8
6.539299832301077e-8
6.126988944183768e-8
2.5615717280202795e-8
4.543891117269292e-9
1.5735533435704267e-9
8.248810605651454e-10
5.091164573023032e-10
2.464028622344772e-10
5.634758878385536e-10
8.485647584832197e-10
1.2536611144652715e-9
1.847872441203007e-9
8.952624273707539e-10
1.4087458214024367e-9
1.6247966558015377e-9
1.0466827517635355e-8
2.3810797689506593e-8
2.5124995294883314e-8
2.4828258958843108e-8
2.595365980380822e-8
2.7965601684563643e-8
3.044833903363531e-8
3.317908739774559e-8
3.6053596845567054e-8
3.903613313316791e-8
4.2126712441043476e-8
3.7777718824771934e-8
3.197594349618675e-8
2.711272442061289e-8
2.321125824815315e-8
9.611426180228173e-9
3.5290854966645977e-9
1.4722702756551002e-9
6.291398894981014e-10
4.2026135209516895e-10
1.6626108212064361e-9
1.2801284311746095e-8
1.3283920278373424e-8
1.0269602146588974e-8
9.807841748954671e-9
1.0407315875388533e-8
1.1939008268214218e-8
1.4695215954148561e-8
1.9454205186976037e-8
2.7989967960259958e-8
9.185193747751114e-8
8.332212738879447e-8
5.2367099893163715e-8
5.7050400873197987e-8
8.550777148342243e-8
1.5460134908728565e-7
1.518909743057526e-7
1.535242402382355e-7
2.3894683936412324e-7
2.704213931569756e-7
1.4329985160225643e-6
1.793049127960916e-7
4.015383389128521e-7
3.2879845830713753e-7
9.654200445170256e-8
6.93386638294113e-8
1.8547433312738015e-7
1.0378828794263419e-7
2.5937965020438775e-8
3.91477940660312e-9
1.2488368653672163e-9
4.793735582197433e-10
2.0390215614695783e-10
2.3464036159373946e-10
4.810144421270769e-10
6.757243416931212e-10
1.0990332292437658e-9
2.3526399394747374e-9
4.3825334092146964e-10
1.7732799914002886e-9
2.7845051834708875e-9
5.487064860868582e-9
2.428546869572037e-8
5.2998437840074326e-8
5.3667174159413635e-8
5.221664593571344e-8
5.380326559713757e-8
5.705391373969574e-8
6.124898432874258e-8
6.641387877723284e-8
7.355070070441398e-8
8.626942608924821e-8
6.269446771580913e-8
4.171951939124621e-8
2.953238076697524e-8
2.351903881478707e-8
1.0164178661077486e-8
3.963882288344749e-9
1.4423435713691026e-9
1.1352053956597589e-10
4.854224526644818e-10
5.542366792304859e-10
1.3097757883307081e-8
2.4588126303368763e-8
2.2066973501578222e-8
2.292255590984906e-8
2.4994713280963043e-8
2.8503484440153838e-8
3.4157055592770737e-8
4.309405812813104e-8
5.7005120580857176e-8
7.730768565163874e-8
2.5398746063288937e-7
1.8758309916768905e-7
1.260896531679522e-7
1.44156588271914e-7
2.3134355179311877e-7
3.50910631883088e-7
2.724866554652742e-7
2.91308918875694e-7
3.864487321237108e-7
3.515156532152896e-7
2.480080534505945e-7
5.234060264217799e-7
6.825117614323518e-7
7.767052080956731e-7
7.81137620984357e-7
7.697212028233582e-7
1.5074318439847592e-7
5.607677464528326e-9
3.0340381799651564e-9
2.014874320489752e-9
2.059117987862798e-9
4.348020340070611e-11
2.374420232735819e-10
1.1307447573904553e-9
1.9039326575825356e-9
8.654260017325215e-10
6.312385109719424e-9
8.282846247943091e-10
2.7511168660131956e-10
7.868018343455403e-9
5.314772088841477e-9
2.2070191583351183e-10
1.3696662244358772e-9
2.4862009337282905e-9
3.176182887389321e-9
3.6140599493231568e-9
4.0530089603092805e-9
4.598168034191502e-9
5.296287125380478e-9
6.193426634181833e-9
7.354802447728014e-9
8.872044493011951e-9
1.5969033309044818e-8
2.216053173580949e-8
3.1515624158224625e-8
2.4428220206186305e-8
1.471992007280621e-8
1.8589414520266273e-9
2.078551152869162e-10
3.200404316042187e-12
1.5669881054355647e-13
6.932221760542392e-13
2.145518307928424e-12
1.3079653803642338e-12
5.201684092092402e-13
7.236690770744087e-13
3.0561098352540424e-13
1.2312293807656116e-13
1.2029472028990446e-13
1.6883403793934595e-13
2.3964067296087934e-13
3.859264694006059e-12
3.2600086050440565e-12
3.811964763862563e-12
4.752190837096191e-12
6.040634199097369e-12
7.735308887052622e-12
9.935659995539003e-12
1.2772659881425212e-11
1.640464839745455e-11
2.1007800856110705e-11
2.675056321052421e-11
4.023014626165801e-11
2.288894686589802e-10
8.449195156146676e-11
1.8227515570544417e-11
1.627294430818799e-11
4.3233998645584305e-11
7.177100137425185e-11
1.0424813054350145e-10
1.4016920275913408e-10
1.7828691132550433e-10
2.1814516855268625e-10
2.60596510638711e-10
3.0742360712704184e-10
3.6086658482911607e-10
4.234420995599283e-10
4.980198785157955e-10
5.880609435398799e-10
6.979946266587921e-10
8.337886809995772e-10
1.00384362608064e-9
5.487685879700844e-9
2.1714877002669696e-8
2.5938914661418148e-8
2.1745300545864407e-8
2.195760632420121e-8
2.4376870355021358e-8
2.8654530409037918e-8
3.5352568197413946e-8
4.5875334390747534e-8
6.276268187420522e-8
8.863831218195911e-8
4.6296578903053535e-8
2.776502087924445e-8
1.7223611615118457e-8
1.1950754462469274e-8
9.818760187448505e-9
8.33730841805002e-9
3.5060253987385214e-9
1.3683603743527013e-9
7.33945484577517e-10
6.510155862858215e-10
1.1833366554061565e-9
3.5305129331325053e-9
1.6492479786900553e-8
1.362471314892273e-8
9.362227631375888e-9
8.664050816615551e-9
9.249086567359872e-9
1.0880368663843802e-8
1.3914804039391263e-8
1.936895265777091e-8
5.308015515441378e-8
5.220843601424975e-8
2.804229443362813e-8
2.6243330232171818e-8
3.2648945570701646e-8
5.125672020694635e-8
5.7044147969512126e-8
4.51467149948038e-8
5.2755989721427695e-8
9.80798834972737e-8
1.2740532185668523e-7
6.507551581104204e-8
6.513960163160863e-8
2.275322460992825e-9
2.6613411229095638e-8
2.864837612430521e-8
3.0536402059512825e-8
1.1343762291153397e-8
4.071907744994652e-9
2.3439057082076855e-9
1.6104825586794612e-9
1.2728407369342256e-9
2.1903762318219152e-10
2.257975153608193e-10
6.479095504185716e-10
1.3660282669325283e-9
2.3432148404242174e-9
2.1702925820982098e-10
5.409089689326889e-10
6.855534046455373e-10
1.8881213119666105e-9
9.34858816594081e-9
1.4910144476615323e-8
1.3356380479802674e-8
1.3404466519187489e-8
1.4546967716650754e-8
1.640430791393049e-8
1.8928236645580036e-8
2.224618287740849e-8
2.6614411757576085e-8
3.242100276273292e-8
4.019168838297314e-8
2.491948546983742e-8
1.6296956044905236e-8
1.1332589866480411e-8
9.1283016998475e-9
7.999173619100826e-9
3.735101460462765e-9
1.2854455153095648e-9
5.501634090797822e-10
3.268474579177336e-10
4.704230955579491e-10
1.5764723606323833e-9
7.973278866757778e-9
9.601619723924345e-9
6.336995550043309e-9
5.763246821357163e-9
6.053568053703458e-9
6.983293615987988e-9
8.710260364893934e-9
1.1737327458983139e-8
3.6285327745433435e-8
3.847102755696386e-8
2.0177375010511288e-8
1.8429512171997515e-8
2.2141500500540085e-8
3.337617802822038e-8
3.906384719463633e-8
2.9000830324466593e-8
3.018076865616511e-8
5.769045886820541e-8
8.9697600403629e-8
4.8935987702946067e-8
2.7694514043449466e-8
2.0419896360359222e-8
1.4498032694865386e-8
1.5473383118556428e-8
5.193674903118637e-9
1.3437462214539579e-9
6.88497324729018e-10
4.529123313553112e-10
3.4797318801475235e-10
2.482528630284767e-10
1.2362658859673614e-11
1.1645222875040446e-10
2.92809620746232e-10
4.1498124347457975e-10
5.565216632215593e-10
8.70034455775602e-11
1.741729988331111e-10
2.0281834485409601e-10
2.311288618800734e-10
1.3850213005720914e-9
5.401096897857324e-9
6.897871424101006e-9
6.09291449436503e-9
6.366718863990061e-9
7.260734660794653e-9
8.700335725277835e-9
1.0847475305324124e-8
1.4096177809810481e-8
1.9191063215052583e-8
2.736580433700271e-8
1.5937970637134835e-8
1.148670757376836e-8
8.316037230335367e-9
6.604522951991162e-9
6.018963802761322e-9
4.30407783522955e-9
1.5571781142115327e-9
6.52083357357796e-10
3.7302532747722236e-10
3.377359966578411e-10
6.150623842076213e-10
1.9681292514985866e-9
9.03069863347714e-9
4.820486853897589e-9
3.6969464946692617e-9
3.569776214092411e-9
3.8931202764886955e-9
4.6363233739270676e-9
5.973093383923513e-9
8.353117746090006e-9
2.277090211949494e-8
1.8469480469003396e-8
9.39394721747284e-9
8.540264718041207e-9
9.547977042046641e-9
1.212934344164754e-8
1.494426610863585e-8
1.9709811420984188e-8
4.051113803773445e-8
7.064504913621685e-8
3.373219976820355e-8
4.5636001700334957e-8
2.3850190603601577e-8
2.8760525056971177e-8
3.8182774700470174e-8
2.8377086787027993e-8
3.1406826964176785e-8
1.3712300756376345e-8
3.031571069077435e-9
1.3696304377502466e-9
8.158580589841844e-10
4.864600845631988e-10
5.281239745071921e-11
2.444068421820242e-10
3.8247375838361993e-10
4.985175903960218e-10
5.346217064694706e-10
5.086629673517577e-10
6.677771629011923e-10
6.64985811547377e-10
1.4119439095410604e-9
5.874116782736744e-9
1.0219587007288244e-8
9.154071424467541e-9
8.75202749374501e-9
9.036744098625704e-9
9.670014656066232e-9
1.0511890196761933e-8
1.1519935297845058e-8
1.2699757040900946e-8
1.4083347004585692e-8
1.571806766974747e-8
1.2694682754818401e-8
1.0257390164423138e-8
8.311352043526474e-9
7.961602950089715e-9
5.793170545159723e-9
2.021697387191782e-9
7.725241308374309e-10
3.3722244280731546e-10
1.395701725059341e-10
1.0640581935313468e-10
7.041812065249087e-10
4.591434782117713e-9
2.801157355191972e-9
2.3466593067867138e-9
2.3160889804421285e-9
2.5077491409715245e-9
2.9154946529325406e-9
3.6241177529815955e-9
4.850804250481089e-9
2.3017685261144986e-8
2.6989936940805296e-8
1.7666936428142003e-8
1.9852313240299884e-8
3.003821451478842e-8
5.733629370635618e-8
6.943238222629042e-8
6.795292130903256e-8
1.039291535417458e-7
1.962835120433334e-7
2.2448723899595471e-7
1.0447555245279102e-8
9.051889038618199e-8
1.5252092646740892e-7
1.0216340794947052e-7
7.139128042982147e-8
5.7610628727880484e-8
1.7591599220705794e-8
3.3214376291512337e-9
1.3464757453914405e-9
8.235294953572673e-10
4.627936015738339e-10
1.9667090240837787e-10
5.423596386109649e-10
6.251266564873401e-10
6.058716217661595e-10
2.6805945457990413e-10
4.34876160243676e-9
2.3160732121730604e-9
2.0767203578340567e-9
2.149467265457449e-9
6.79127890535873e-9
2.4545119955875517e-8
3.8327625452656935e-8
3.258137233411129e-8
3.093038256413154e-8
3.1890225638864144e-8
3.4185874942410464e-8
3.748685135278082e-8
4.198042316219737e-8
4.826821833466236e-8
5.746496416124256e-8
4.4824163428761435e-8
4.4025968463998464e-8
4.194833924617079e-8
3.890290434917358e-8
3.226967641055451e-8
1.3372133836444235e-8
5.670616317707235e-9
2.9130604583719736e-9
1.7669356420442498e-9
1.4308118265000229e-9
2.713667065550358e-9
1.512242510136401e-8
1.494358712679354e-8
1.1844306994735937e-8
1.1387482671462014e-8
1.2025714126102885e-8
1.3610258415472415e-8
1.6387954643668502e-8
2.1012288137682644e-8
2.8890756775045677e-8
1.1199904335820387e-7
9.260131971746208e-8
6.016798449270972e-8
6.730938962427847e-8
1.0438947734643132e-7
1.8045714082952453e-7
1.5603315869281485e-7
1.587176424492466e-7
2.60454067314509e-7
4.043934438831514e-7
2.66772327582182e-7
1.1846256418928207e-7
7.386846373558376e-7
3.1726792538459327e-7
5.638926099353754e-7
7.27199848944389e-7
2.415905319746346e-7
5.8631459752832105e-8
1.4394515222483386e-8
4.14592069691439e-9
6.883396641878529e-10
1.0535039073463528e-10
4.309359390494639e-13
1.47448744776968e-10
2.9286292260324186e-10
4.90066757990416e-10
2.2083928147886194e-10
1.4953147866700732e-11
9.215893621130807e-10
6.536926727230224e-9
2.737307957376869e-9
1.1966612437524006e-8
3.014023658204109e-8
4.2495801386365355e-8
4.431388762729016e-8
4.512165239698017e-8
4.7103303892508924e-8
5.0316486486840863e-8
5.4911349865376475e-8
6.183383635250513e-8
7.451826547195865e-8
1.0433753116083751e-7
7.421772909073043e-8
7.435883419326944e-8
6.436839075124984e-8
2.8561340846693683e-8
1.4196236965691309e-8
8.671697290831017e-9
5.9585283556765815e-9
4.155230076243475e-9
3.2038195123114205e-9
2.5927347849294052e-9
4.087543940863064e-9
7.631567871418754e-9
1.2173111842049915e-8
1.6733180724639614e-8
2.108713921024631e-8
2.590239168008494e-8
3.2106086199847945e-8
4.080768826671329e-8
5.347345201366477e-8
2.3092060960338108e-7
2.1639559869130906e-7
1.4823331316670566e-7
1.696343331575807e-7
2.677577265404146e-7
4.1515197473438447e-7
3.071330039024111e-7
2.8704098516486684e-7
4.172398111492037e-7
5.472431621958242e-7
5.129803884623042e-7
7.800207358358138e-7
1.093043757134108e-6
1.4591335311757455e-6
1.8542714665594198e-6
2.159996493574292e-6
1.7994929953201223e-6
8.99651747817459e-7
3.795805184028701e-7
1.5135982384717019e-7
5.1697335550150176e-8
7.834588801903784e-9
3.433209901083199e-9
4.540591119555788e-9
7.769984319716033e-9
2.17919165397963e-8
1.4114621738560806e-8
8.08191809736422e-9
1.628929079107945e-9
2.1775511428365577e-9
1.3745892077290752e-8
1.886657432140836e-8
1.5587420893664273e-7
1.35671548795386e-7
1.4229855994134285e-7
1.3273073027812692e-7
1.3877923213685524e-6
8.8542054314997e-7
1.6733691615913727e-7
1.8811081157587854e-8
1.1414848472853055e-8
3.6477602605084226e-9
1.0086961515870046e-9
2.1369542998305006e-9
6.288667061916086e-11
3.6878524896247337e-10
8.653655178362296e-11
2.2934372908028817e-10
4.4648978817931115e-9
5.022383386981562e-9
1.2625494953486735e-8
2.7542386898700432e-8
5.674518996565864e-8
1.1777429147209207e-7
1.3888002371135442e-8
1.9565446331412652e-9
6.761663722676508e-10
4.124662632501048e-10
3.861045091788805e-10
2.427708812029891e-10
2.4082877864349452e-11
5.0759719005335344e-12
5.8027140806907384e-12
6.144837650119121e-11
1.0020101219898599e-10
3.552072239004408e-13
9.376344084442507e-13
2.4489822128996776e-13
1.9450588583787105e-13
5.381493061780998e-13
1.2000851191790317e-12
1.7240339277405527e-12
2.872483204283738e-12
1.8603819006951057e-11
5.047583388864291e-12
2.2425586764920562e-12
5.900701071376722e-14
2.1298281661139066e-12
4.464137688365959e-12
7.409985239225349e-12
1.1382384165100867e-11
1.6918503632662167e-11
2.4695048563340212e-11
3.5473529110436156e-11
4.987584045940869e-11
6.796331854817259e-11
8.906676613165006e-11
1.1251941433858326e-10
1.385044886132283e-10
1.6798864136733604e-10
2.0234591813744264e-10
2.432170871672019e-10
2.0071312558741671e-10
8.149407860732855e-10
2.999034798684929e-9
6.7373658730370506e-9
1.1890846013245317e-8
1.760206886608264e-8
2.2597288938087437e-8
2.620701943507963e-8
2.8673676567291497e-8
3.052364832664809e-8
3.214459734609813e-8
3.374421011826306e-8
3.38118083068463e-8
1.241312758814394e-8
5.187603208044352e-9
2.5050626189712186e-9
7.238319675569715e-10
2.772910427883999e-9
7.527815478294364e-9
3.2048430577802565e-9
1.6174773815707765e-9
2.2727783929416992e-10
1.2206464440580796e-9
2.5983089582282542e-9
3.861081214485411e-9
5.169679550323718e-9
6.7849422656314494e-9
9.060118020121419e-9
1.2577187450875554e-8
1.8465908056246176e-8
2.9135543685229918e-8
7.446500294462319e-8
6.489481138730328e-8
3.6642023033543744e-8
3.6256619754408445e-8
4.903717414368728e-8
8.001338070282946e-8
7.130599086846405e-8
6.37856065421885e-8
9.334662624189048e-8
1.7855765121912148e-7
7.955732126326715e-7
4.0749970930506015e-7
4.4034418577149526e-7
2.434651665336586e-7
4.807534454019798e-8
4.9750199256781875e-8
4.32767606039804e-8
4.798804861589741e-8
2.6916757727578737e-8
5.252831628252922e-9
2.0419695111708248e-9
1.1254571255585869e-9
7.458313933151355e-10
3.670534849827138e-11
5.149695366745678e-10
8.897404873775524e-10
1.3085037018948472e-9
1.9251437354433477e-9
2.4328776490425314e-10
8.76045775254729e-10
1.0198143718544163e-9
1.843003174817427e-9
1.1554161100384562e-8
2.436605762279581e-8
2.3977555951424942e-8
2.3516767804718523e-8
2.4740127181203736e-8
2.6960935475516486e-8
2.981840733083526e-8
3.3174511908476344e-8
3.700975962849498e-8
4.13668740636755e-8
3.449966126068206e-8
2.7798512560453133e-8
2.308330787909819e-8
1.995078465359352e-8
8.8493017498473e-9
3.2439736354207827e-9
1.45867953359921e-9
8.571935718045993e-10
9.217290844410159e-10
2.274265928010063e-9
1.0014479218942674e-8
1.809377830100155e-8
1.1573655135171982e-8
1.031782130041915e-8
1.0643974039797137e-8
1.2078654071579642e-8
1.4850649066969026e-8
1.9756978144940366e-8
2.8654271222067915e-8
4.586410139808946e-8
8.754884943037218e-8
5.1857035147977986e-8
3.0772999493343974e-8
3.154808709017465e-8
4.5122855316147474e-8
6.37504182083728e-8
4.579871139587902e-8
4.536368162968722e-8
8.433195738235528e-8
2.6809304386131476e-7
1.1173605599389876e-7
3.4069091778140566e-8
3.732542463967504e-7
4.99514728585178e-7
6.126943177013618e-7
8.575812946691025e-7
1.055549786190899e-6
3.215884790985721e-7
1.9881005074670104e-7
3.3268994154953795e-8
5.252961314925568e-9
1.100871712941396e-9
2.990420610629123e-10
2.2531947318925067e-11
2.395823965296465e-11
2.745070255366181e-11
3.2378228494945976e-11
2.7911521864972808e-11
3.5172799267074422e-12
8.152465633070111e-12
5.096825068528846e-11
9.473446051396656e-10
2.709837397104505e-9
5.581867320103939e-9
8.583807611392344e-9
1.0525864808189147e-8
1.1541177507972244e-8
1.2207894724135053e-8
1.2845282090887895e-8
1.357014052782325e-8
1.4415086186396474e-8
1.53817220805097e-8
2.3192627513413253e-8
1.7059330901822645e-8
6.938161241577592e-9
3.2901026572622943e-9
1.8446904549329928e-9
1.1825056932024613e-9
8.882183398356373e-10
2.41914262611281e-10
3.364611774509088e-10
7.903809690425981e-10
1.28961912693828e-9
1.7375154818695228e-9
2.1731947717505627e-9
2.6954950465387398e-9
3.421647248331822e-9
4.520181526651867e-9
6.2984774729684196e-9
9.407985400893973e-9
1.5413049723996934e-8
3.4500069290787235e-8
2.2433619064189873e-8
1.1994430629938389e-8
1.1559537730670637e-8
1.62441961608927e-8
2.5009655849666213e-8
2.0553488659939852e-8
2.8081493418757217e-8
5.7151118995568656e-8
9.606019215072856e-8
2.7757832536746583e-8
4.512763665224454e-7
1.5352954072129912e-6
6.787872436010398e-7
1.720816496966967e-7
1.0024996146102312e-7
6.873635633152162e-8
4.137258234192663e-8
2.3298455999857448e-8
8.467819039525112e-9
1.4119909402307834e-9
3.659789677609117e-10
1.7165141726591898e-10
1.0844424987669718e-11
3.897235827252268e-10
4.431483460043275e-10
1.6806512498779786e-10
1.1760630799567445e-10
5.2050729330776613e-11
7.893237920676531e-10
5.575482630081574e-10
5.453830559998049e-10
3.5048207182328608e-9
8.82546976573006e-9
1.0934963983984288e-8
1.080136387532657e-8
1.0992466704095206e-8
1.1599887002882303e-8
1.2465338284105777e-8
1.3471176945798301e-8
1.4540876008697526e-8
1.562826425543202e-8
1.7057061614186765e-8
1.9559259243627395e-8
2.0434821099475354e-8
8.960028757415503e-9
3.3558555296626817e-9
1.5085469265092828e-9
7.824434150850221e-10
4.834970901805585e-10
6.430609369529982e-10
3.6094013900010747e-9
3.753503683185107e-9
3.2380346906888304e-9
3.2250563214402283e-9
3.4274683106283827e-9
3.868473676880976e-9
4.650009846023294e-9
5.994972107407732e-9
8.418716638091912e-9
1.3258096184761781e-8
2.4123759032828622e-8
4.8613869904440085e-8
3.0796051023897016e-8
2.271233621234274e-8
2.8789514133014235e-8
5.2433577503871894e-8
8.134152814185593e-8
7.408812777629272e-8
1.1046357598127466e-7
2.5206948983055774e-7
5.988671292665274e-7
4.2526719214784036e-7
4.356791289176573e-7
3.9792885686462206e-7
4.460879206475137e-7
5.893701082018966e-7
8.836558538495081e-7
1.6314526087550613e-6
1.274892682745895e-6
5.081481661012833e-7
2.2595370009600344e-7
5.125354905321034e-8
1.4203241554911932e-8
3.8923323506093767e-10
1.8455148986093817e-9
2.2568292645323248e-9
1.6153882648049588e-9
7.425893744343017e-11
9.249659890319187e-9
5.429824340304404e-7
1.1495425003846243e-7
1.0056819661309193e-8
1.7691985967728866e-9
8.270230701744988e-9
6.534356684936038e-9
5.565776503344392e-9
2.410227035244442e-10
2.776354671985068e-9
3.385460518918137e-9
3.7383813205587826e-9
4.214452690689794e-9
4.867780307474401e-9
5.730920309337094e-9
6.382307162775889e-9
1.2284494257210756e-8
2.3149403758213437e-8
1.807703268077869e-8
6.065289451188942e-10
1.4854338914347491e-8
7.841941688094538e-9
1.3192252448140008e-9
2.2162070129056858e-10
1.4298314004090217e-11
1.2640692447453413e-12
7.357383087204036e-13
1.2008485699641273e-12
1.2652728161069155e-12
1.605096839055839e-12
2.949577116362447e-13
1.0637008877163791e-12
4.791944085173998e-13
2.0842078780296468e-13
3.059849143721524e-12
2.4650890580358304e-12
2.849588888185237e-12
3.53553874992821e-12
4.483767725106356e-12
5.7370301161139e-12
7.373588380999884e-12
9.501693616466455e-12
1.2261760620272038e-11
1.58297030271327e-11
2.0417517610271574e-11
3.5560340060791307e-11
4.727709792864823e-10
4.481844224933383e-11
6.886067295894687e-12
1.485181287493577e-11
3.3588180788108445e-11
5.5563028128724435e-11
8.356775458771432e-11
1.188636329240688e-10
1.6100771066306033e-10
2.0812315182363515e-10
2.584531236360339e-10
3.1183569800949124e-10
3.6980085399871456e-10
4.3488363958276124e-10
5.101107851455947e-10
5.988943588569861e-10
7.0520813161122e-10
8.339484076422747e-10
9.914861015528784e-10
2.9305955619983193e-9
1.6814274888172142e-8
2.5671910412485465e-8
2.2117469149211477e-8
2.2056343570284936e-8
2.3962388541122083e-8
2.724766061244344e-8
3.2014915167735706e-8
3.8774587413676636e-8
4.8438592970549214e-8
6.237094590302701e-8
3.476961638980391e-8
2.079568121341852e-8
1.3688655922079413e-8
1.031642420663112e-8
8.868916133964361e-9
5.210399100323313e-9
1.8332601690251214e-9
8.311804374225115e-10
6.201514484798284e-10
9.351429555955876e-10
2.299299307489968e-9
7.600990463443287e-9
2.5035243044149333e-8
1.2587857847075697e-8
1.0093941799301471e-8
1.0083068486864442e-8
1.145069921387838e-8
1.438303557334669e-8
1.991077638509005e-8
3.068394483969815e-8
5.8726001398992305e-8
4.6972018184649666e-8
2.545682170695504e-8
2.4036442855251062e-8
3.065268077142685e-8
4.8040857460264254e-8
4.414034834632921e-8
3.673821820091379e-8
5.121856492240596e-8
1.189411290096556e-7
2.966320477926807e-7
5.0094275420423874e-8
9.358114600876636e-8
1.0286223472569795e-7
6.520787357654805e-8
1.2580008552680518e-9
1.4133699253505782e-8
1.3848576007462267e-8
9.091936235579853e-9
3.9558831606297754e-9
2.162346681009679e-9
1.5368934250537147e-9
1.1914988977083128e-9
1.513853755341895e-10
1.9113008204529264e-10
6.820178662281253e-10
2.2122713507608807e-9
6.912887926608183e-9
3.248794228426252e-10
2.3122033303243916e-10
5.8195011429531866e-11
3.6427667513964426e-9
7.849896929567099e-9
7.815737627723136e-9
7.88708618615878e-9
8.48124672547098e-9
9.402227730518094e-9
1.0565475810043865e-8
1.1961892522804197e-8
1.3623875426337611e-8
1.5604429808532722e-8
1.796311225172373e-8
1.1157167187360017e-8
7.829357127173882e-9
6.220782810459541e-9
5.144078330071973e-9
2.8477469643512917e-9
8.422168508962728e-10
2.70972463381827e-10
1.2200753676384334e-10
2.060459700537259e-10
7.383461503434568e-10
2.994915701890541e-9
9.650533539168436e-9
4.999672898493592e-9
4.1067197821067235e-9
4.146064051439785e-9
4.732281087266067e-9
5.955291914615109e-9
8.242653022326377e-9
1.2715197428262578e-8
2.426574855506431e-8
1.8866144600707046e-8
9.482284261279316e-9
8.663856133713552e-9
9.689122172517195e-9
1.3117298714765735e-8
1.8056545008106477e-8
2.6309289554040102e-8
5.43245729282552e-8
7.25820523891395e-8
1.7945837902204897e-8
1.8159752563062443e-7
1.4641774579372102e-7
9.271361269055875e-8
2.9683084075246105e-8
2.8527961607680104e-8
3.866582492389398e-8
2.281158244040347e-8
1.2685302308700145e-8
6.1125443729451574e-9
3.093510122520291e-9
2.2802444465477242e-9
1.1613959031977364e-9
4.603082232959499e-12
4.5003640301327563e-10
1.1937303620271723e-9
3.4482110711136267e-9
4.988617813126517e-9
1.2409915346162371e-10
6.98638710375718e-10
9.022312998070576e-10
1.3841055129098844e-9
9.044968934811588e-9
1.509408214633834e-8
1.3415250530000372e-8
1.3220056393365623e-8
1.4026990110169786e-8
1.54207622889776e-8
1.7319270954968458e-8
1.9801518122891914e-8
2.304146289292095e-8
2.7287153217503887e-8
1.642857291756837e-8
1.09062215548793e-8
8.378681069270569e-9
7.019149007803346e-9
5.430495205649967e-9
2.0313362483399674e-9
6.509879699749788e-10
2.6107955706138343e-10
2.1392605864645115e-10
5.153068092813804e-10
1.6973328573663176e-9
7.1167652010661305e-9
8.925909352705038e-9
5.500913264509631e-9
4.85402094900567e-9
5.097592100800737e-9
6.052510759832073e-9
8.067216675111742e-9
1.2323693353912024e-8
2.235901687310815e-8
3.641195304105393e-8
3.232665077141917e-8
2.1542804628526816e-8
2.484923828009194e-8
3.9955038354705954e-8
7.808390441911294e-8
8.553623960180476e-8
1.080606768847744e-7
1.9965319951006972e-7
1.6897300162629994e-7
2.536186796554865e-6
2.357681410335402e-6
9.5436461992915e-7
6.031767947164813e-7
4.979539699496384e-7
4.187403031201293e-7
3.249225058193759e-7
2.9392043279892884e-7
2.2649075485317946e-7
9.50411558850126e-8
1.991605032036716e-8
4.086187532043018e-9
1.4198257510929098e-9
2.731602812776893e-9
6.1353876488854555e-9
1.3675428726652267e-8
2.2124889243344187e-8
9.133425910986976e-8
5.2759195514949586e-8
4.76201523850829e-8
1.039777298953719e-8
9.040974861441486e-8
2.551075229532464e-7
7.67734834150802e-7
1.1997966892128504e-6
2.186845716007415e-7
8.791916494735362e-8
2.4778210104150946e-8
1.2025316776470531e-9
4.863917828672929e-12
3.49295217887371e-11
5.146196792846479e-11
9.406705654348869e-10
1.9377767906271928e-10
9.062137126597601e-10
1.724775519824445e-9
2.7347941027253962e-9
3.49245664982057e-9
1.890883275234284e-9
6.13660126739297e-9
1.862171493485304e-8
2.3841311645617292e-8
8.534412879324213e-8
2.5571151211359287e-7
6.739283876989148e-8
6.18350563555382e-9
1.0892279800726443e-9
2.2227960246282094e-10
9.717896655734728e-11
1.0909435214067035e-11
5.571549646723025e-12
6.713824635815126e-13
9.181365726279571e-14
7.509959783757209e-14
3.114371550882433e-13
9.955030437334123e-13
1.0410772995564302e-12
1.4172793410669591e-12
2.1405153786791548e-12
2.9133942012079405e-12
3.750286272160633e-12
4.734226121272762e-12
4.3217075718962226e-11
7.529502797227052e-12
2.9309788984217344e-12
4.2002213763689625e-13
3.069823718953149e-12
5.93702688383105e-12
9.542328296938936e-12
1.4441551613891348e-11
2.135297433181152e-11
3.1236292590876294e-11
4.532984897272513e-11
6.505313811507973e-11
9.159729399903899e-11
1.2514805662759888e-10
1.6446913110846095e-10
2.0803677911098362e-10
2.5570249924911985e-10
3.0887973270867494e-10
3.6987635284550016e-10
4.415031009777219e-10
5.488010919838642e-10
1.807997332055532e-9
7.197812752304417e-9
1.6010815769919856e-8
2.3074760638682955e-8
2.618464337510077e-8
2.7849781852968528e-8
2.9389096462447964e-8
3.110556510150297e-8
3.301422937804407e-8
3.5060922707267045e-8
3.6616605970268445e-8
2.389098824936148e-8
7.470346589483068e-9
2.509999739660677e-9
4.773973370334894e-10
1.0072901970438517e-9
3.2153005500263147e-9
1.1428876664071094e-8
3.318894920191553e-9
2.862971264124597e-10
2.3261452378002457e-9
3.840412429307707e-9
5.083193342169321e-9
6.341149700024008e-9
7.949855258535608e-9
1.0365166705811107e-8
1.4410077279191343e-8
2.1901445494204816e-8
3.7319111018829586e-8
7.0602483732251e-8
6.851236274553286e-8
3.45256834932923e-8
2.048920418821015e-8
2.1018122537968326e-8
3.034017973106146e-8
3.655916829157039e-8
2.4858137935512742e-8
2.8436439582274454e-8
6.278046753094072e-8
1.5436564744466766e-7
4.383329058808986e-8
1.8175233752512015e-8
4.1355347315241136e-8
1.8680258661843208e-7
1.831984998185144e-7
1.746488234448197e-7
2.186086149281308e-7
5.50007851960215e-7
4.6635219040437016e-8
3.09703960435965e-8
1.0065074678749106e-8
6.8587362726900554e-9
2.765282352089888e-9
4.917951910585278e-10
2.589944515767709e-10
2.7019263063678275e-11
1.574665910091443e-10
5.510366610524611e-10
9.446563795812778e-10
3.3915035320442986e-9
3.5033382448962263e-10
7.825969113487336e-11
6.64744110785279e-11
8.624222972075466e-11
1.3418930607380413e-10
2.0450820641956166e-10
1.399711300528472e-10
1.7490699254702032e-10
1.0089065672031204e-9
2.4102375807035946e-9
5.64065235650523e-9
1.1770676584458113e-8
2.6555691598978356e-8
2.685918306578534e-8
3.626945075390279e-8
1.4297207291009587e-9
6.360818370526674e-12
1.4080114652173462e-11
8.407992357991352e-13
1.185608328117649e-12
9.79942692950901e-13
4.106291908208571e-11
1.9457959062402885e-11
2.5587466414555358e-11
5.507047175090261e-11
8.99906803505761e-11
1.174054620651122e-10
1.4599030164671815e-10
1.489913335716111e-10
3.6451223523286287e-10
3.76189246679596e-10
2.1759548611685725e-10
3.120148494603259e-10
4.6331561938054774e-10
4.796874944098083e-10
7.590853813417385e-10
1.424600972501066e-9
1.1513031109591541e-9
2.759617281674994e-10
1.4050178660401265e-10
1.2434777901250033e-10
1.4268627836871117e-10
2.1953417247380535e-11
1.1885439037040442e-10
5.269894511803137e-10
2.5975531886081495e-10
2.4902989159784054e-10
2.817020314365343e-10
3.3986839941335425e-10
4.2090611885366517e-10
5.26124887006557e-10
6.575582604263763e-10
8.042324778636556e-10
3.1415093623961966e-10
1.378347860149287e-9
1.7238409424222464e-9
2.1722534565658674e-9
2.75197246771723e-9
3.5093453649020184e-9
4.517314703147061e-9
5.8962255297344425e-9
7.85850958888669e-9
3.356096328276258e-8
1.470952225037089e-7
1.3600772245782266e-7
1.1667319552406205e-7
1.2001606367834734e-7
1.3682887527972774e-7
1.7204700282482857e-7
2.498245640921703e-7
4.943616650538075e-7
2.903352188012873e-7
4.4793851055230346e-8
1.0799098876322581e-7
1.5622525709946403e-8
8.809129387038182e-10
1.5241471751499423e-9
1.4778075257365916e-9
1.2513738420916316e-9
8.394111389707413e-10
3.4249619452111615e-10
1.3591451011105157e-9
2.8462882227664845e-9
5.184285470582781e-9
8.338137724313559e-9
1.3469579543850546e-8
1.2364725834841924e-9
9.801238168752433e-9
1.4965732698118e-8
2.0988336203440612e-8
2.8251003965489165e-8
3.6365045390061544e-8
4.500566158899795e-8
1.2535559262198945e-7
2.6837292268475115e-7
1.7064730986544876e-7
1.741575660353748e-7
2.242455146885313e-7
3.5466246102214425e-7
4.84267077075923e-7
3.8183228384252477e-7
3.2917434313812175e-7
1.570095496445436e-7
1.9053708442754237e-6
1.1270047065201156e-6
3.948340904417193e-7
1.1862406312629553e-7
4.018522511856552e-8
2.297522353040441e-9
3.750136421934974e-9
1.730032657449246e-8
1.174635667079127e-8
6.83855255890473e-8
2.886809040716734e-8
7.489511024200359e-9
3.431192625883294e-8
1.530289635861539e-7
2.0411659371005153e-7
1.8175244941348934e-7
2.729302994908838e-8
1.510559219927087e-7
3.322962968401825e-7
6.852924934580861e-7
5.072834301919078e-7
3.753599675308049e-7
1.9789004293385528e-7
3.603577839196735e-7
1.2247613125256764e-6
1.3349312961302224e-6
8.086612177597903e-7
9.569955617397708e-7
8.694395528739986e-7
3.9499928711464404e-8
4.693410074333979e-10
2.2439977166920835e-12
2.9307166828170165e-11
1.9277149236923782e-10
3.317717938837483e-10
1.8858012172899382e-8
1.577839948263695e-8
6.994697030452718e-9
5.673773402865215e-9
6.783503481471788e-9
9.860036855591123e-9
1.5094976744432693e-8
2.100931536912421e-8
1.591083161016951e-8
1.6002194598646335e-8
8.414405247764597e-8
1.1987221593086882e-7
6.299177143560238e-8
1.3484715034791405e-7
2.1191472734098e-8
1.142078799909039e-9
1.4798543927090908e-10
7.62804013434198e-12
1.111310246053899e-11
2.227075683158835e-11
2.8727533903990803e-13
3.31137340824649e-13
1.0486354070922223e-13
0.
2.0873732153164926e-13
3.5828263504777584e-13
5.814579944843163e-13
2.3039122714330196e-12
6.16618020045569e-13
1.1232971078873028e-13
1.1199501583253079e-13
2.7114236783489207e-13
4.3709885262067597e-13
6.447593898513763e-13
9.266046171230393e-13
1.3225449505038234e-12
1.88751614138132e-12
2.700551076378447e-12
3.877206378181271e-12
5.5870414843506646e-12
8.077405725831436e-12
1.170257293574108e-11
1.6950144183557206e-11
2.4439401884358915e-11
3.483768401067747e-11
4.8631301262163437e-11
6.579676645636211e-11
2.265035016075751e-10
9.502078192251494e-11
2.0924862975339246e-10
7.223164465713661e-10
1.523777919489433e-9
2.5561209715474076e-9
3.557052439753413e-9
4.29171610350983e-9
4.777683464169717e-9
5.1253184649810045e-9
5.406441121092194e-9
5.201254723363404e-9
1.201195069630796e-9
7.739406459411096e-11
4.18694103226816e-10
1.1236008810257661e-9
4.352946499782401e-9
4.238727295989143e-9
1.7176430678358278e-9
3.9196963053589526e-10
7.449772851731417e-10
8.372020334770662e-10
9.192840830339334e-10
1.0379881394393844e-9
1.2195395750866178e-9
1.499141464901948e-9
1.938663796794837e-9
2.6571320213330903e-9
3.903191667275414e-9
6.245776545017265e-9
1.1005163752339316e-8
3.823072553006971e-9
5.104642240063786e-9
5.019454616146987e-9
7.791402673507909e-9
1.6172507913766938e-8
3.7527738722372295e-8
4.7389133159595494e-8
8.104335061596911e-8
1.6856401324212894e-7
1.0790012950345477e-7
3.585050026603936e-7
4.129597967837599e-7
6.562337840153515e-7
9.812054907742453e-7
3.5395284603489566e-7
1.5738066168664613e-7
4.595872096356832e-8
2.2310023034648832e-8
7.915780770064723e-8
1.5466568870756023e-7
1.1508475323984556e-7
9.80918983230817e-8
5.055318800362227e-8
2.5168615379812417e-8
2.960766194682539e-8
7.010728474184246e-8
3.8820413537372895e-7
8.008178573431207e-8
5.933925880995352e-9
6.746739138221662e-8
6.085591738279435e-7
6.069958605180705e-7
6.767776518657984e-7
2.5075321745197574e-6
2.8879928233255843e-6
1.1558015176843045e-6
9.925712619315716e-7
4.030374534048127e-9
1.6123862076150114e-9
1.800747487605663e-9
7.742157165801306e-11
6.54213346699437e-11
9.829691527017869e-11
1.5266934939824435e-10
6.739834580077221e-9
1.968052713660244e-9
1.4137439533209055e-9
8.738947433930998e-9
1.9703701164936575e-8
4.620878687478696e-8
1.3033881128783023e-7
1.2390774705334466e-7
7.77915700036888e-9
8.6144200134331e-10
1.4834640897488424e-10
1.9374796691642245e-11
4.449568344348709e-12
1.2021437458246909e-11
7.397813726944305e-11
1.089414336620383e-10
1.728270854058016e-12
9.670101594947313e-13
1.4388394000156367e-13
9.862603462016598e-14
7.551359648115918e-13
1.2303877417254638e-12
1.7062551394209834e-12
2.635473134628263e-12
3.621302074580044e-12
4.67047583823583e-12
5.882886047991391e-12
7.344104064220446e-12
1.7727310715596575e-10
1.4613140089110948e-11
7.337053558775534e-12
5.167434353700125e-13
4.65023716930327e-12
1.018255535452251e-11
1.7113416145836382e-11
2.6411514000287145e-11
3.919149725053154e-11
5.6617929875043526e-11
7.9513447324007e-11
1.0776758689560556e-10
1.4027120623915974e-10
1.759959927516722e-10
2.1507323197921131e-10
2.587599251763257e-10
3.0896095889042383e-10
3.679859368208361e-10
4.385697317824311e-10
5.240515511695156e-10
1.8837851928869415e-10
4.570503855430243e-9
1.4402526199206811e-8
2.6779661325490737e-8
3.187045512714885e-8
3.304386974074917e-8
3.414286857825308e-8
3.583399825372606e-8
3.8059177237464274e-8
4.0678480628115644e-8
4.357417332337206e-8
4.9056093154163536e-8
5.044319265840258e-8
2.2146662567485262e-8
8.787608086686702e-9
4.290175514359767e-9
2.2726740548107644e-9
1.1159388642302638e-9
4.826437296371115e-10
2.5081331810896762e-9
3.4165318346296018e-9
4.8419686329222586e-9
6.365379944727149e-9
7.84132163062069e-9
9.464985585753001e-9
1.1595026037288307e-8
1.4713470518446771e-8
1.9593814643367445e-8
2.7687155479224383e-8
4.191202248489372e-8
6.77606434458709e-8
1.39548086177335e-7
7.158334447546088e-8
4.5308815097514644e-8
4.955908479846773e-8
7.70882904601504e-8
9.512400516844201e-8
6.943441399694809e-8
8.191912480587577e-8
1.812514754482055e-7
9.727679943267777e-7
2.1348504818389384e-7
1.308620928081431e-7
2.5500700903579406e-8
3.691189264556631e-7
6.099653533099831e-7
9.714694358426245e-7
2.1462356810106445e-7
1.9369249755345965e-8
1.309012063133593e-8
4.56251535584203e-9
3.986940289658131e-9
4.769308424279934e-10
2.445988179796702e-10
1.5260186643492973e-10
1.3222356335857194e-10
7.739988976205622e-11
1.3143182504095743e-13
1.5000541393759872e-10
4.1699524769462126e-11
2.9529414126260917e-10
4.4467161551625214e-10
1.563658723796031e-10
1.283718027611613e-10
1.461598859045031e-10
2.0196973332181267e-10
3.171556368911425e-10
5.337200442668551e-10
9.191490498559408e-10
1.4685399322295585e-9
1.6603930658594181e-9
4.4137086437073757e-10
4.015143273527698e-9
3.804046718032549e-9
1.4558731424945375e-9
1.6760300670783405e-10
3.180929398038435e-11
7.413654201019584e-12
1.2088024070087001e-12
9.354673014736723e-14
1.2808554204495022e-11
1.013948355557879e-11
1.120871832573791e-11
1.312368127664785e-11
1.5628617451062433e-11
1.7992218508594347e-11
1.6782194458421746e-11
3.4418122712347324e-12
1.1231716669168203e-11
2.07195303191042e-11
2.8933163146140158e-11
3.7595968227154547e-11
1.5044938352862966e-11
6.986484998202936e-11
1.5086058402487858e-10
2.928089023500835e-10
5.316960664170773e-10
9.080107644908237e-10
1.4506022279007371e-9
2.1534660432924507e-9
2.9841154762837202e-9
3.9458456466537184e-9
5.115305066737822e-9
3.902185799811407e-9
8.41341823841314e-9
3.6771212579065975e-8
7.989669657588162e-9
2.185234361183855e-9
8.090256298966705e-10
2.9063702498665243e-10
8.909911112146314e-11
7.359450003861076e-11
2.2637196882477668e-10
5.436142319835962e-10
9.650539647589599e-10
1.4184929952394578e-9
1.9140347235459097e-9
2.533259155642436e-9
3.407804562368514e-9
4.7634861963803e-9
7.0557861767318454e-9
1.1316948596040764e-8
1.9867976788441718e-8
4.2595301845433106e-8
9.018419757364804e-8
4.859153709623664e-8
4.0402749646732397e-8
4.418709927119211e-8
6.003297366145594e-8
1.067680892418703e-7
2.6502437166661684e-7
4.868040780476794e-7
1.7718152360919604e-7
6.07388903439748e-8
2.6992917723727706e-8
1.210966669770086e-7
1.2260137206553065e-7
9.453860264465534e-8
7.752325574739739e-8
5.271965647544312e-8
6.307952673383302e-8
3.7849324069285695e-8
1.0870272925824461e-7
1.9139087267725824e-8
5.655395209374617e-8
1.770421276663648e-8
1.5090340696533823e-7
1.0990523715932372e-7
1.3699169193080575e-7
2.2651725998117142e-7
1.3283999313835267e-8
3.6667959397840517e-7
7.125382338056788e-7
1.3209768536976578e-6
3.467060764577086e-7
1.774984628937945e-7
1.2356853039064212e-6
1.2508842033954104e-6
9.280036329110547e-7
3.6114031457142347e-8
4.936873294220687e-9
2.476910320702461e-9
3.960415503756246e-10
1.4469707214946202e-11
1.4951357422537091e-9
9.097251250165221e-10
1.9825199845155406e-10
1.2595928436397736e-9
1.9422842962201462e-9
1.2020526547836051e-9
4.302243425100076e-9
1.2153673068758845e-8
2.628625946748352e-8
4.8232015463528893e-8
1.302731827093439e-7
4.0463178923981695e-8
4.526497074702436e-9
1.2452224359556132e-9
5.613017527223864e-10
2.551061889840238e-10
1.712677349852085e-10
8.354547454484496e-11
8.440562217574564e-12
2.9298113696518407e-12
3.1642930430611733e-13
3.7354202715163614e-14
2.293303037695393e-13
1.579956052069806e-12
1.1873331383279922e-12
1.531478558927862e-12
2.277835715015022e-12
3.0821513304350416e-12
3.953222422778105e-12
4.973904029957614e-12
6.216789825503193e-12
7.74538177033424e-12
1.5570685094184e-10
1.636696943688575e-11
8.073272529045954e-12
5.581553044057645e-13
5.7632102915930466e-12
1.2787450100059958e-11
2.1686760966595877e-11
3.366169351049099e-11
5.0114185256444525e-11
7.24641441131123e-11
1.0155561775906921e-10
1.3687804221678718e-10
1.768644198077543e-10
2.2069536502049594e-10
2.692582503029761e-10
3.245854930120408e-10
3.892702791881351e-10
4.663422977351599e-10
5.594019106991102e-10
2.1858945187453124e-10
3.3259907655831313e-9
1.1620535761803085e-8
2.351779904591587e-8
3.035885791902504e-8
3.2624038835710936e-8
3.4083446128102263e-8
3.579833861437635e-8
3.786946667748529e-8
4.021321157032284e-8
4.272336290793901e-8
4.1519550385843717e-8
3.269906391848047e-8
1.1618324594851751e-8
4.223508694098475e-9
1.4810612146155918e-9
1.5802825189766157e-10
1.8787995185934754e-9
5.674447240858055e-9
4.798880721511149e-9
6.400556932240962e-10
3.1847990147878437e-9
5.12419923315559e-9
6.7623785093337285e-9
8.420883324627952e-9
1.0506854024098106e-8
1.3538216561750925e-8
1.8351720202091607e-8
2.657383227469563e-8
4.164380525118108e-8
7.020062194830902e-8
1.1870051839436165e-7
6.146290942294257e-8
3.84680225754199e-8
4.159560876169865e-8
6.384925447298905e-8
7.943643576059973e-8
5.7538807390353305e-8
6.692869858484915e-8
1.5228494883747433e-7
7.111718333475488e-7
1.77090212187572e-7
1.1932939864373462e-7
1.1270138843292797e-8
3.0688803853607407e-7
5.026824916252287e-7
7.02071909429919e-7
1.34521771105911e-6
1.1013892864492032e-8
2.7183683466000217e-8
8.615769122476777e-9
3.8108328323856685e-9
2.418641395519293e-9
6.196098307304557e-10
6.175487805604066e-10
1.8948508335373724e-10
1.0668124110702525e-10
1.5132617834380623e-10
1.4985192779626592e-11
1.000390837011751e-10
2.790484222181721e-10
5.604202567092025e-10
7.668673063885789e-10
1.7217125814900116e-10
1.1852154635433015e-10
1.245359599281786e-10
1.6474708260087654e-10
2.481699315076904e-10
4.0775013338586353e-10
7.305243255553879e-10
1.3871734491739238e-9
2.378837222320664e-9
2.5309845011145726e-9
1.8937298895424153e-8
6.291884144705257e-9
1.3491519887034147e-10
8.126018400047687e-11
1.2951278266180165e-12
2.501111250834184e-12
2.932175470982111e-13
5.120108624859514e-11
1.0964215482793511e-11
1.0147672999723837e-11
1.1187083527954351e-11
6.768082805320704e-12
6.463353385826373e-12
8.355522028584159e-12
6.178856066672056e-12
4.141300466585927e-12
2.924868800573649e-12
2.4124546939356527e-12
2.422100614700214e-12
3.841048883997917e-12
4.678651302758757e-12
7.080555577769187e-12
1.1149804272918231e-11
1.6910019750510173e-11
2.338429619835807e-11
2.8646342784740603e-11
3.2352627917540893e-11
3.637378438342846e-11
4.474482933800463e-11
6.70531307086951e-11
9.8752983766811e-11
7.267423897912928e-11
1.1620556236781446e-10
3.85914298371459e-10
1.8888129312428486e-10
5.791201441507223e-11
3.0791115772491297e-11
2.0274129912607093e-11
1.0283396676804667e-11
8.33549102182921e-12
1.0142352096353685e-11
1.3574829917209927e-11
1.8311349577984972e-11
2.474243821165371e-11
3.3431200433277246e-11
4.4620735172378586e-11
5.834316564682564e-11
7.467917629903537e-11
9.371880468116176e-11
1.1541328111753098e-10
1.0678774894523335e-9
5.208226673396433e-9
4.312159710873359e-9
4.55869051669921e-9
5.876826522586549e-9
8.664316127794763e-9
1.4820627804743971e-8
2.9685607265518113e-8
5.5330453601860275e-8
7.729379946589638e-8
6.433732203393692e-8
7.236821081000928e-8
5.851804636110563e-8
2.7229295576654085e-8
1.892319474990952e-8
1.871780273575174e-8
1.605634218844771e-8
1.412937907315011e-8
1.1112896077763627e-8
3.715626422802525e-9
1.2338350933843598e-9
2.547816983735894e-10
5.801720279925078e-10
2.141844201810278e-9
6.5184945159516575e-9
1.0097476338997018e-9
1.4719680952531341e-9
2.119443290837023e-9
2.4901444860580123e-9
2.8688808811692065e-9
3.346052619072523e-9
1.526565689967073e-8
3.595202734235346e-8
2.043111974575549e-8
1.8727022872522147e-8
2.164584992484431e-8
2.990793863016531e-8
4.786212238309771e-8
5.661650388374033e-8
4.3765787882630597e-8
4.0869688642079027e-8
5.523356060044721e-8
3.926436823730336e-8
2.7031441137761148e-8
1.496246040084055e-8
4.714492560737609e-9
1.4718187314938246e-9
7.754058832701313e-10
5.703348974501692e-10
4.2227832335340884e-10
3.3433129648134234e-10
1.1552596066690114e-10
1.0856073000170007e-11
2.6814137212853892e-11
1.562581667007846e-10
5.526054711596064e-10
2.825548597584667e-9
2.1150952896240627e-9
1.3777490850632438e-9
1.2783910727104132e-9
1.389064733482091e-9
1.6790870377145722e-9
8.905940090428564e-9
2.2657327672692362e-8
1.5200000491977915e-8
1.3132090893829129e-8
1.431226802780633e-8
1.8085694453940758e-8
2.6637453821048128e-8
4.7439376181306515e-8
1.0021641967830907e-7
1.7800436627091257e-7
8.051584027033573e-8
7.593306452493307e-8
6.940694611872362e-8
4.6535768814924204e-8
3.525069765613981e-8
3.5767495659109563e-8
4.516909465944434e-8
5.0396298545681156e-8
2.3182648474106896e-8
8.743098389012839e-9
3.791516149568352e-9
1.3473623813638461e-9
9.645725565532911e-10
6.513425566956879e-9
2.486081814953445e-8
5.683251356377318e-9
8.050164923201079e-10
3.4312638010204166e-9
4.7809828533361834e-9
5.8420197285961325e-9
2.132292052114698e-8
6.161355720874114e-8
3.8163209536794424e-8
3.6963457953151566e-8
4.469384610792901e-8
6.475061920196756e-8
1.0803009370744139e-7
1.2382173352421696e-7
9.764960030272246e-8
9.593060886002228e-8
1.3982823029070532e-7
4.4733204064505557e-7
2.230521294711239e-7
7.165345078175981e-8
1.9200421662932234e-8
6.679047376851034e-9
3.185172736776515e-9
7.88426562138531e-10
2.52308933598697e-10
1.840834780798509e-10
6.182416718348754e-11
3.5365267510280775e-12
2.859880710802803e-11
1.0604760045061392e-10
2.3150607546447794e-10
5.98076741442816e-10
1.793792763162208e-9
1.0021506534849242e-8
3.2399765553607263e-9
2.515012037554982e-9
2.6101149476236306e-9
1.1820219627087018e-8
2.9023363666669372e-8
3.408556294245685e-8
2.5989270479875206e-8
2.401620671954958e-8
2.5340563602387814e-8
2.9740469854443365e-8
3.94724220127676e-8
6.140788524815188e-8
1.0286671420724759e-7
6.182967179850532e-8
5.1530864801278275e-8
1.0154363633759862e-7
8.995626336912934e-8
9.444049068999612e-8
1.3539249180777374e-7
1.1479280607101572e-7
6.921161969506341e-8
3.3187489467841336e-8
1.9707008076346244e-8
1.3362637489394652e-8
7.972717022060876e-9
8.85700910986783e-9
1.3903435412900076e-8
1.0386234277461588e-8
4.9521371884309884e-9
2.1704044798963567e-9
7.922353510315718e-9
1.2026741678633976e-8
1.552684757886469e-8
1.914532363352519e-8
8.502159743369109e-8
1.076549883554273e-7
7.928259844784523e-8
9.409292360809556e-8
1.5196126984131366e-7
2.4841365284337006e-7
1.8635840039534374e-7
1.6819906347796335e-7
2.5787918674896743e-7
1.3699858859316856e-6
7.423046616952637e-7
7.324010500835756e-7
7.596963657897881e-7
5.40705937297564e-7
2.4500663476849247e-7
1.0684850255019658e-7
4.79555902051873e-8
2.094218293356473e-8
7.656785133660315e-9
1.695915486314031e-10
6.659251774519087e-9
2.5096683516436115e-8
1.896416281088542e-9
1.5661799257283356e-10
2.3279433958534455e-10
7.55649785610384e-10
6.454285529075546e-10
1.81689764376667e-10
1.0863455583003378e-10
8.532087687298708e-11
2.0198675584367107e-11
9.412196268043249e-11
1.007819085504816e-9
1.0252223975153367e-10
6.624732644252179e-11
3.162506257472072e-10
2.0146242832062073e-9
1.4180772615063705e-8
1.2813464289613013e-8
1.739104113213497e-8
1.4884995890103444e-9
1.954460462631101e-9
4.053451900891134e-9
4.350092352694256e-9
1.7768191907299211e-9
6.490675699803554e-10
2.802349509637269e-10
1.586174836961164e-10
1.2994952315338335e-9
4.285129297370168e-9
9.566344319082957e-9
1.141742940769434e-8
8.332580666605717e-9
9.122496840866863e-9
5.939117475550707e-10
6.412842274234385e-11
2.959108490916351e-11
4.86576317812608e-12
1.1926872498563734e-12
3.994783051020878e-11
2.1290719971544914e-9
4.021737585254298e-10
7.290018717900331e-10
2.956269644969569e-9
1.1774356543219834e-10
3.1972868173951167e-11
3.468638044682181e-12
5.503922548988937e-13
1.3367533555971094e-12
1.0907041804757753e-12
2.7052497714951135e-13
1.7657919001597677e-13
2.1107780983443417e-13
1.7772144656768908e-12
5.533818857918175e-13
7.86528601260113e-14
6.32842012934664e-14
1.5350849490657574e-13
2.437664163931375e-13
3.551532616974041e-13
5.053872287838308e-13
7.153485336877233e-13
1.0133833306592882e-12
1.4400944777683854e-12
2.0547645523847175e-12
2.944280525326728e-12
4.234948063349872e-12
6.105716120902031e-12
8.795832396180529e-12
1.2587866554555642e-11
1.7732499847936627e-11
2.429904159746926e-11
9.60365346213255e-11
1.0285896507545459e-10
8.662685758957255e-12
2.3785644787608484e-10
3.7655245367032436e-10
4.6079211283868974e-10
5.342454823902772e-10
6.084738541052245e-10
6.854181714685266e-10
7.645911078809386e-10
8.451794286495875e-10
5.669791362053602e-10
1.5966622833385022e-10
2.0231480339985374e-10
2.522950215865443e-10
2.4045774133316464e-10
2.942967833190175e-10
5.158311640013016e-10
6.792729516590754e-10
4.293782189912514e-10
4.948838965539227e-10
9.641682459762019e-11
5.169525446326297e-11
5.936967474762259e-11
9.302699673002839e-11
1.622449494471794e-10
3.0343277451775914e-10
6.294543745707656e-10
1.6080763130039072e-9
3.256448248375332e-9
1.9066043230095145e-9
1.2962314904880637e-8
1.141779663918221e-8
9.943836040710606e-9
1.42134459774706e-8
2.867717272648883e-8
5.01919296236289e-8
5.1990715083806046e-8
8.969260534721511e-8
2.0942371302235455e-7
3.3579741031377965e-7
3.048594108562067e-7
5.972557014138033e-7
7.333048172491838e-7
4.4578930136831616e-7
3.741129685147023e-7
4.1888421902832865e-7
5.803956489510247e-7
8.425264283876461e-7
4.7621216794537053e-7
2.598882683700686e-8
1.978102974717262e-9
5.46828455771561e-9
1.1064100690082913e-9
2.1794811547206185e-10
1.354646516204446e-9
1.3600699433995637e-8
1.063742574295425e-8
8.375297791578502e-9
1.0299288241998983e-8
3.78601849911892e-9
1.2324012860742012e-8
9.931205748577046e-9
7.558494397445426e-9
9.604124356442893e-10
1.542805096532081e-9
3.150950940422639e-9
3.6508986645753962e-9
4.031928729086611e-9
4.533353557957056e-9
5.209122086109586e-9
6.099406564405966e-9
7.263921580865411e-9
1.1956259397336071e-8
2.213279545477825e-8
2.0602601122722605e-8
2.4679534756070764e-8
2.5067543220716457e-8
8.902463316258638e-9
1.3255192824684454e-9
1.6907656594568726e-10
1.5805896396956296e-12
1.5983387106871645e-13
1.8776504431848376e-12
1.4596705460520233e-12
1.313138998919251e-12
8.462282418157419e-14
8.313276853820136e-13
3.732656565124552e-13
1.4801254238468137e-13
1.401315409001795e-13
1.9700961383466098e-13
3.435237030025468e-12
2.8504269597903044e-12
3.318199428715368e-12
4.128165355748781e-12
5.241724063307001e-12
6.709310848097901e-12
8.619665648524845e-12
1.1092426544616386e-11
1.4277514180865953e-11
1.8352722101998395e-11
2.351251292143802e-11
2.9936652771607286e-11
4.367735177304098e-11
2.1853041121282399e-10
1.0263594097950784e-10
2.162207636972609e-11
1.835158989096016e-11
4.9183833898689175e-11
8.134835143236968e-11
1.1743086841411462e-10
1.5680110583241375e-10
1.9822276500381584e-10
2.4148325086487806e-10
2.877456268712314e-10
3.390587023939678e-10
3.978913486778333e-10
4.669969736164147e-10
5.495326276558729e-10
6.493383614825321e-10
7.713671301985912e-10
9.223360479035856e-10
4.004696204382951e-9
1.800188836754759e-8
2.458749837369888e-8
2.0838017921060424e-8
2.087588777342229e-8
2.2888508250870985e-8
2.6390473954797388e-8
3.1626345081201e-8
3.9356012090160605e-8
5.0962672086182624e-8
6.848067837540732e-8
3.7988899450838184e-8
2.3213524732381283e-8
1.5031005785683558e-8
1.1073103883088085e-8
9.512339326665194e-9
6.767544062706979e-9
2.479501852292898e-9
1.057291971962089e-9
6.64428426847523e-10
7.704521707894373e-10
1.6694793172014776e-9
5.248940504508954e-9
2.3296825038492533e-8
1.2333178125122378e-8
9.319784691236226e-9
9.00533997441727e-9
9.928134675882932e-9
1.206308649668488e-8
1.6022420121493755e-8
2.340359804369636e-8
5.449944636308541e-8
4.7350778072135814e-8
2.5559312516544568e-8
2.4037797180868895e-8
3.0318372047996685e-8
4.760480347858076e-8
4.67419266947816e-8
3.754048120126956e-8
4.771748761991399e-8
1.295169184336922e-7
1.8203678838459052e-7
3.0495011162654424e-9
1.228496124373772e-7
6.259539857650459e-8
1.888473102985935e-9
1.7216839050581856e-8
2.0137840831504875e-8
1.5582050399290583e-8
4.669815238240037e-9
2.187948495268465e-9
1.3668512870917385e-9
1.0412852394280773e-9
4.927991776078854e-10
5.5950625709010944e-11
3.390977414829226e-10
8.854573971211281e-10
1.735822665415546e-9
1.8556098793782777e-9
1.6594628321565528e-10
3.726386763104612e-10
4.6111736044903715e-10
1.2652218093149099e-9
6.9206637924111125e-9
1.147315561491823e-8
1.0334675228171487e-8
1.039615284774677e-8
1.1318906130256672e-8
1.281215191974877e-8
1.4844225842763272e-8
1.7523604226687058e-8
2.106306972784178e-8
2.5783102168888526e-8
1.7140522665698606e-8
1.2031739281009996e-8
9.272492848712928e-9
7.982371231693332e-9
6.403647327791963e-9
2.517644190403246e-9
9.429974519042706e-10
4.908496145830501e-10
4.3180131145282305e-10
7.50810866316414e-10
2.048920384115178e-9
8.381289949038033e-9
9.591764403952363e-9
6.118067337806761e-9
5.4974690548813576e-9
5.815509239807484e-9
6.869451377291315e-9
8.928841601168865e-9
1.282139615493183e-8
2.8045769625496014e-8
2.317969177885761e-8
1.1925148709066593e-8
1.0811771050289088e-8
1.3544313643614558e-8
2.2782705487998635e-8
2.6184641401094592e-8
2.6705828045789955e-8
4.523371397575062e-8
5.530109327627927e-8
6.059918047572417e-9
3.3846491406344805e-8
2.2156624397398048e-8
2.1802096530593382e-8
7.046602242324311e-8
3.522458938666314e-7
1.0694938730562347e-6
9.284258843346747e-7
8.81946194292277e-7
1.010956919930293e-6
1.400528624979447e-6
3.013433207478581e-7
4.416271477823653e-8
1.0650366175830187e-8
7.743626741375081e-9
4.1507923318767637e-10
4.03676180563328e-9
7.96605122721369e-10
3.287061458284186e-9
1.8485956463586687e-8
6.420024441090361e-8
9.384782751678543e-9
1.15059112756202e-8
1.5574880228389118e-9
1.0047688463463714e-8
8.864374534995444e-9
6.415184381108387e-9
1.943505368216503e-10
2.9829756912056253e-9
3.743126163170893e-9
4.2513908911437734e-9
4.86530618407001e-9
5.1031158721608585e-9
1.0314069111178417e-8
2.3079507741634008e-8
3.23245775262862e-8
7.077960214253856e-9
2.6904452766479842e-8
3.123131272939367e-8
5.8727265197159256e-9
1.6718230541778259e-9
3.087349238701744e-11
2.067436906793479e-12
2.701953507353107e-13
1.1822604994528081e-11
1.4222583272467785e-12
1.4584869558872397e-12
1.9114248015993237e-12
1.0610716531280352e-12
7.027391133660315e-13
2.651659631260816e-13
1.9583999694939304e-13
3.576203661878913e-12
2.923054399656791e-12
3.391799114953423e-12
4.2142228319677484e-12
5.3475483919164e-12
6.842928623662274e-12
8.792069189729512e-12
1.1320216120491992e-11
1.458721813861876e-11
1.8788527755576834e-11
2.4150491859854374e-11
4.051605289226936e-11
4.399837609024093e-10
5.7828811022122513e-11
1.0104055404292815e-11
1.721185030986181e-11
4.033119907971081e-11
6.692909084741837e-11
9.998871434092758e-11
1.4025050761691903e-10
1.865296293146388e-10
2.3678351063492146e-10
2.899491917525786e-10
3.468082772198306e-10
4.0954345338485515e-10
4.810503465972586e-10
5.646284772483442e-10
6.640363636114145e-10
7.837727334897408e-10
9.295377176477067e-10
1.1089306514409979e-9
3.959029433742522e-9
2.0005865347463394e-8
2.8838008324477973e-8
2.4587862519670165e-8
2.452998981087126e-8
2.67138835026783e-8
3.051436034121924e-8
3.6112296253680274e-8
4.419694698533902e-8
5.600702197981051e-8
7.337204701932094e-8
4.070474912242312e-8
2.4388002410607573e-8
1.5630496609345147e-8
1.1452224759825677e-8
9.855159393022883e-9
6.489201107389755e-9
2.3309165944010917e-9
1.0225748769543294e-9
6.937552531096335e-10
9.195657914769792e-10
2.1455463890821142e-9
6.936664705600691e-9
2.765960739344989e-8
1.3937891904765297e-8
1.0845606594726866e-8
1.0643885440775007e-8
1.1888316620570445e-8
1.464563384044415e-8
1.976948534666227e-8
5.082693947466595e-8
5.44641833351686e-8
2.9189209972507876e-8
2.7126907736694156e-8
3.324839905758542e-8
5.1644124360192895e-8
6.389614557621175e-8
5.117757794053122e-8
5.718572573140546e-8
9.13430671723998e-8
9.338083186559347e-8
3.125327741152955e-7
3.715247398147642e-7
8.159103825985055e-7
1.8724129884885031e-6
7.628478729832135e-7
1.7669673710342355e-7
1.2732963118699406e-8
3.527041900790181e-8
1.6941787393977495e-8
5.89718332755361e-8
4.7849537278830914e-8
1.0528663425013657e-8
3.663056778409776e-9
1.6101830923028177e-9
1.3650718904866155e-9
2.1073321532404814e-10
3.308674569432781e-10
1.26701530477849e-9
7.975283750762468e-9
4.709529861706493e-9
5.087624896781314e-10
1.6551390798982404e-9
6.3764032981838686e-9
1.1238118206619767e-8
1.3277234511133666e-8
1.4466271975170428e-8
1.5666333628105896e-8
1.6973883232367746e-8
1.8343797155733903e-8
1.9713712176769193e-8
2.1027906794469194e-8
1.2451098931562127e-8
6.760931026468304e-9
7.432711535704355e-10
1.6812840529073033e-9
2.397774796042616e-9
3.1292315095196313e-9
4.448271232512996e-9
7.184589515052228e-9
1.2252362215733323e-8
5.4622694819286905e-9
7.596003162735072e-9
6.652758182631077e-9
6.148966826371941e-9
6.1188188868783515e-9
6.518932479114927e-9
7.418126591288174e-9
9.057059457405443e-9
1.2028819153645808e-8
1.7847245427792253e-8
3.038829318492196e-8
6.3762297097951e-8
3.3895169777471794e-8
2.373715363103742e-8
2.9386201658286005e-8
5.305248112515861e-8
8.281159060787445e-8
7.821073319571053e-8
1.2469173851036985e-7
2.644596941215517e-7
4.7277797825187075e-7
5.33226813092369e-7
5.336185598149084e-7
3.120166606393485e-7
2.55810600093671e-7
3.077963794765213e-7
3.7182644346661195e-7
5.676676514875141e-7
5.346331953239208e-7
2.6500597229420095e-8
1.2870942470909913e-9
3.4984189115677413e-9
1.0665925030875082e-9
1.266862238018377e-10
1.7260539252457457e-9
1.1529272644495676e-8
9.365922582603822e-9
4.319536523823826e-9
9.979172805359146e-9
1.1198629009952775e-8
3.034600042577935e-9
1.1171637984095761e-8
9.252601596274813e-9
8.594948586109386e-10
1.97352105471477e-9
3.317718729351499e-9
3.739877257657659e-9
4.063870683291484e-9
4.518431657657628e-9
5.150260253967129e-9
5.992813060677761e-9
7.0993842186648016e-9
8.553936746603385e-9
1.5332553129013165e-8
2.5030973647696464e-8
1.3549978754257177e-8
3.401962956711463e-8
6.534388710157928e-8
2.4386885068712933e-9
4.211690232872037e-11
5.140139966927655e-11
1.1232055324571274e-12
3.295278498044486e-13
2.544314315303629e-12
1.2470870283425197e-12
8.297881184422715e-13
7.911431025561123e-13
3.8944430631372665e-13
1.410234484371945e-13
1.1017743232085384e-13
1.495965873047644e-13
2.1274680167481796e-13
3.5196968266072885e-12
2.9506130615307223e-12
3.4441509084399315e-12
4.290980866940152e-12
5.453491744981954e-12
6.984561852054731e-12
8.975788962690484e-12
1.1549218288289718e-11
1.4855125819471697e-11
1.9066287123773908e-11
2.4360053177087348e-11
3.0873881981532253e-11
4.354406129959445e-11
1.8850866295879497e-10
1.2089921197030174e-10
2.5660908245368274e-11
1.756949040328831e-11
4.9838283335521255e-11
8.222841703557065e-11
1.1728913516685778e-10
1.5442764017124452e-10
1.92899636837198e-10
2.3308747755953007e-10
2.7647052054708606e-10
3.251245821614039e-10
3.8141080608008845e-10
4.479568352926512e-10
5.278300865904605e-10
6.248435430602174e-10
7.440140339208376e-10
8.922648005506076e-10
4.420706675915803e-9
1.849256429353995e-8
2.3620670698436132e-8
1.9915663128770415e-8
2.0055036357449626e-8
2.2153425910007405e-8
2.5820814572953755e-8
3.142891833756738e-8
3.997093070243759e-8
5.325970477121968e-8
7.37114534455785e-8
3.963442546872809e-8
2.3965562205142172e-8
1.5221753300111856e-8
1.0969507912237016e-8
9.260923043957509e-9
7.2924388863567255e-9
2.814772320220705e-9
1.146537710444795e-9
6.65261778648068e-10
6.773625049166692e-10
1.352898889256975e-9
4.112285727381622e-9
1.9337202405338245e-8
1.230863864477456e-8
8.867445550149423e-9
8.381514438656697e-9
9.092619018232189e-9
1.0875413192610762e-8
1.4187334819135936e-8
2.0265103406408175e-8
5.090257426446534e-8
4.668526384613993e-8
2.5008375575043582e-8
2.3351187693389603e-8
2.9091802017096748e-8
4.542951757158823e-8
4.707596488540491e-8
3.7033841000278924e-8
4.465469941646807e-8
1.062680608595145e-7
1.3896213431743865e-7
1.2232810293267822e-8
8.053479309364733e-8
2.4815627741877763e-8
1.4614809462479166e-8
1.8181246940860797e-8
2.1888328582199893e-8
1.0885680742411062e-8
3.321518668079849e-9
1.8084281951543877e-9
1.195063263197542e-9
9.53554656889426e-10
2.8508615556606164e-10
1.0519999440159419e-10
3.9651865117716076e-10
9.507174680836408e-10
1.7095146602450565e-9
7.292704560585602e-10
2.5957553339669915e-10
4.003315578788828e-10
4.772819338721954e-10
1.6075947929015189e-9
7.653702222733575e-9
1.1652761853284266e-8
1.0314578520267149e-8
1.0422984213956213e-8
1.143020246902122e-8
1.3066846921628427e-8
1.535024253873129e-8
1.846610458837309e-8
2.2756703587033333e-8
2.875702345591876e-8
1.8502988806644325e-8
1.2719936526650762e-8
9.440817584204827e-9
7.93885248604436e-9
6.873996847111213e-9
3.2005761765165634e-9
1.1598429233094115e-9
5.674817649589149e-10
4.365493588155048e-10
6.450044205306518e-10
1.6105971148197496e-9
5.934860156649275e-9
1.1126228755906534e-8
6.346913015549308e-9
5.442062080889618e-9
5.5972473237756985e-9
6.454887805802496e-9
8.178843712961159e-9
1.1384352372429496e-8
2.7317182078257593e-8
2.4256143023610638e-8
1.2435357704143346e-8
1.1177568653737245e-8
1.3605871059133168e-8
2.1815703890018324e-8
2.6541837610695976e-8
2.692231332336405e-8
4.3720289453566734e-8
4.975254019325354e-8
3.3838431104684163e-8
5.873174456804043e-8
3.0842086634248305e-8
2.5425986123596763e-9
3.7266571658045316e-8
9.169655007373898e-8
3.86471268605818e-7
8.770913560374352e-7
1.4357991880889813e-6
6.527136295361229e-8
5.572754914461988e-7
3.781048809446178e-7
6.315109864675036e-8
1.597123809970198e-8
2.842394722577355e-9
2.346080843768872e-10
2.6719882012034003e-11
4.4657881474505285e-11
1.656157764447612e-10
4.1740961511922464e-10
1.9454058061626706e-10
2.2078549592441974e-10
2.3443998843246485e-10
1.062850989119086e-9
2.454323130438414e-9
4.502164123603453e-9
7.057564801129654e-9
9.701561635832383e-9
1.202931374808047e-8
1.3902675763569993e-8
1.5390895259029814e-8
1.6617698048579106e-8
1.1911368854943674e-8
2.5442011413228087e-9
6.04686009255839e-11
1.3511379366142584e-9
3.953074837107785e-9
2.1126133687748073e-8
8.153684594387386e-9
4.096058548755802e-9
2.078575498220684e-10
1.51866527964579e-9
2.019061212138126e-9
2.3118356091898773e-9
2.634717025340585e-9
3.0818787974360244e-9
3.7430381312378105e-9
4.7605357235544035e-9
6.404772742849496e-9
9.249813748120956e-9
1.4666099429716353e-8
2.619394779672853e-8
3.3857834654960733e-8
2.6086791021252388e-8
1.2665919868955243e-8
1.0679297396299922e-8
1.1549940006539496e-8
2.0219650578448457e-8
2.7490223337068547e-8
4.883701838055736e-8
8.88942419772245e-8
8.110964770041428e-8
5.998013203818547e-7
6.401572137511904e-7
3.215999214161479e-7
5.019169754191237e-7
7.213817726589268e-7
4.4819448039417884e-7
3.4075363717914873e-7
3.344567258198815e-7
2.597716693360799e-7
8.400615334789965e-8
6.215984277889331e-8
4.3814956441048194e-8
2.9406937738986814e-8
3.285317038097291e-8
1.4179706159198399e-8
6.596903110876674e-9
1.1397547403296249e-8
7.594774290627496e-8
2.0963935921397378e-7
1.1149636429762783e-7
1.7305312332648253e-8
2.8956890369405386e-8
8.867875363003894e-8
1.0004431675208253e-7
4.918827552794138e-8
2.584993518327266e-7
1.205812463189698e-6
1.0640662119821498e-6
6.104959410103893e-7
3.154008380925431e-9
2.6650902418498986e-9
9.35211969901743e-10
8.234869000028378e-10
4.713738600291312e-10
3.205945772790691e-9
4.791140813693257e-9
2.9461137016261012e-9
2.82545443204127e-9
2.6914499595250375e-9
1.124886013709612e-9
4.744414420311693e-9
1.4275207056008823e-8
2.3095999203511332e-8
6.011601872100464e-8
1.5364582219398083e-7
7.009548070323614e-8
6.846938934423772e-9
1.5350372535624935e-9
5.239673977535164e-10
1.9500526023843335e-10
1.5163324521334002e-10
5.506367231739185e-10
1.6005646231493563e-10
7.918624310064039e-11
2.1003888546427264e-11
4.650646140708081e-13
0.
1.9968286273634046e-13
1.1822963763265124e-12
1.0845295871411888e-12
1.4890316984305209e-12
2.277660146558508e-12
3.106062107825502e-12
1.349006191972173e-11
4.344105604395365e-12
1.713200437925868e-12
3.377483321806933e-13
2.1588193817768144e-12
4.188616914795142e-12
6.7525419540782845e-12
1.0235783411799806e-11
1.514748085478086e-11
2.2176797650832828e-11
3.2234171750849774e-11
4.64185404730301e-11
6.577836015911746e-11
9.073468991569789e-11
1.2054817574272617e-10
1.5400120260238817e-10
1.9092021048846975e-10
2.3247324027767332e-10
2.805678941153597e-10
4.193250209007529e-10
5.558699582037966e-10
2.6369620228428587e-9
6.4329999292345245e-9
1.1783427948006091e-8
1.7229715421742295e-8
2.1317118110671895e-8
2.3955539034131025e-8
2.576687468205915e-8
2.7254589185440972e-8
2.867459689016442e-8
2.2614433113877944e-8
6.3750521932043664e-9
1.7819757919588418e-9
1.4336371009934074e-10
2.1272633697543173e-9
7.89576763152605e-9
1.509813695651806e-8
5.680421441022799e-9
3.138002314368723e-9
1.2992220211398678e-9
6.325399887874585e-10
2.6649845858904435e-9
4.6261473040502255e-9
6.474306562347705e-9
8.283583537793508e-9
1.016465394885095e-8
1.2212652658898314e-8
1.4397215342321595e-8
1.633379157340335e-8
1.71459871027089e-8
3.3143455447831804e-9
1.1111409388591587e-9
2.7672911249749486e-9
5.350399926845865e-9
1.2327681600777178e-8
2.8513660070718447e-8
3.396424888988214e-8
5.6398031622931184e-8
1.2989056097577785e-7
1.6800551945431468e-7
4.870754250486751e-7
7.011134080167444e-7
2.3694426938127043e-6
5.1116336054621015e-6
3.979605387657215e-6
1.253259276396459e-6
6.247644846903451e-7
3.873999071987264e-7
2.1652674250741385e-7
7.06603831760454e-8
4.5371841883531216e-8
1.9499409756193716e-8
6.947087612794119e-9
1.401376658587581e-9
4.186096540590596e-10
3.296659244013341e-10
3.790227381287684e-11
5.283639820336988e-10
1.5335867080315534e-9
1.2777482953109081e-8
3.0751523020985853e-9
8.112309586800548e-10
4.185868607999356e-9
1.1080655280770108e-8
1.718674071817612e-8
1.8800160145775397e-8
1.941555219904512e-8
2.026186783438616e-8
2.1428917090167226e-8
2.284073084866381e-8
2.4409153468392467e-8
2.605534850498347e-8
1.2279736785330824e-8
5.003815289871086e-9
1.1335052651504288e-9
3.1930386557520663e-9
4.035859185705089e-9
5.294568359260744e-9
7.812300571346269e-9
1.3673053858607077e-8
3.166329428590635e-8
7.899200424137198e-9
7.704422569131034e-9
9.160875351652577e-9
9.33155846138442e-9
9.739750152249066e-9
1.0642726960189086e-8
1.2210611901762463e-8
1.4737748200564498e-8
1.8790097086563835e-8
2.5489761049793677e-8
1.0561176896440365e-7
6.572005562563567e-8
3.822056090447713e-8
3.910776571410455e-8
5.591861070258115e-8
8.051971678738503e-8
5.6905822579969424e-8
5.270013390515325e-8
8.740821595670121e-8
3.427677728140014e-7
1.191645213079662e-7
1.2800242085621214e-7
4.051380634970919e-7
3.2363872915595846e-7
5.652963888199219e-8
1.3105068210294616e-8
4.902447566353336e-9
5.8571525410822235e-9
1.950984206255253e-9
2.2197207730984934e-9
6.501114024599574e-10
9.14136250796357e-12
4.427342529073746e-10
6.113275236948061e-9
5.322165572625473e-8
2.5852620869539914e-8
2.3671206032518078e-8
8.942438053012762e-9
7.87394150388127e-9
2.277622977190416e-8
4.4466853450940456e-8
3.46761107932735e-8
7.956161056025415e-9
1.3673225397419896e-8
9.554173968132063e-9
9.228208814146155e-9
2.876099101846074e-9
6.191945867445406e-9
7.745957071462355e-9
8.339583804153532e-9
9.292193744612822e-9
1.0749933131297024e-8
2.2559974737348533e-8
3.538690646538285e-8
4.1083035735011006e-8
3.1766802702771814e-8
8.263854180572499e-9
1.4599342177021151e-9
3.2029502556650305e-9
6.648261651188295e-10
2.3618275291113597e-10
4.1615870408476044e-11
1.999389043159144e-11
3.023896959856399e-13
6.747891710406238e-13
9.106907783547928e-13
8.737222804668659e-13
9.787621570703495e-13
7.122100703521404e-13
4.450224490424967e-13
1.1799432909418141e-12
6.066848232437645e-14
4.4295543039584716e-13
3.615528177698016e-13
4.2253119027191126e-13
5.289231810119109e-13
6.764507144389021e-13
8.729921883396976e-13
1.1321461386789622e-12
1.472715942930134e-12
1.9193005651558096e-12
2.5029632251633495e-12
3.2611533500965822e-12
4.777667927066198e-12
2.7499909142833643e-11
1.109855231789522e-11
3.1228931656863284e-12
4.315510170568792e-13
2.9406594082591437e-12
5.481937154286807e-12
8.435730772191999e-12
1.1891265058709871e-11
1.575614672968104e-11
1.9872842172992738e-11
2.4174920164310196e-11
2.87581348251431e-11
3.384310944582597e-11
3.9716744776187235e-11
4.670718427953204e-11
5.519136767043355e-11
6.562143059757902e-11
7.856411812886604e-11
9.475643756670871e-11
6.287373056213758e-10
3.4284012099730964e-9
4.503173502141404e-9
4.093714730776125e-9
4.429745273867444e-9
5.2386276462305605e-9
6.549503410083461e-9
8.60285153879816e-9
1.190666001004872e-8
1.736405545906144e-8
2.5745760683304854e-8
1.2429802579755986e-8
6.425675516586179e-9
3.980678182418548e-9
2.9773713407401358e-9
2.4112054699233562e-9
1.9658583830765667e-9
8.639340181346539e-10
3.475727782333864e-10
2.2304741471111687e-10
2.6459045245704944e-10
5.189194406259564e-10
1.3482312746852454e-9
5.363407261473801e-9
5.0234521070201254e-9
3.2524549125400442e-9
2.9887710208697624e-9
3.2519610804892764e-9
3.974160096676786e-9
5.382420904254093e-9
1.1828875038645064e-8
1.2207826352243123e-8
4.814160140254684e-9
2.3112919513478507e-9
3.0167967704635603e-9
7.476752675091441e-9
1.847229188611373e-8
2.6559620068233555e-8
4.528880271884604e-8
6.80198526016507e-8
6.419303460525886e-9
9.515624434234061e-7
3.907706511181611e-7
4.7567732233401686e-7
4.931237134920844e-7
2.9677970087881157e-7
2.127874632835388e-7
1.9855867804906163e-7
1.4428621118663995e-7
5.2479641873966986e-8
4.738755242373466e-8
2.213017384085554e-8
1.86447974511216e-8
1.7373978226545437e-8
5.52612941557169e-9
2.6228082480562226e-9
1.7694548735095302e-9
5.749199577925495e-10
7.051015814584195e-9
4.024102632132183e-9
3.479799408433543e-9
1.0284024553569129e-9
6.35059565510577e-9
1.4608837906602862e-8
1.5035228076035602e-8
1.4405975394085912e-8
1.4321245695792301e-8
1.4648610915914724e-8
1.529253600927416e-8
1.6203350194610778e-8
1.7367939504657893e-8
1.879513485947713e-8
5.0435916907221165e-9
7.020094330031426e-10
2.0482173085136615e-9
5.956040347001802e-9
7.1245911923976655e-9
5.710477755947998e-9
5.509995840953163e-9
5.391848671097771e-9
2.1862906011475562e-10
6.2811613146420384e-9
2.1450036501320085e-8
4.538494721871258e-8
2.2714018196237926e-8
1.7867852538444178e-8
1.715519025081627e-8
1.84767111501043e-8
2.165407633158497e-8
2.7296615673526545e-8
3.6867301030743314e-8
5.3142126950823713e-8
1.5329960517369096e-7
9.818873131082304e-8
5.85790397372337e-8
6.074938538330077e-8
8.813802807435126e-8
1.3305061790031905e-7
1.0184395882664406e-7
1.0342085802670009e-7
1.7419023041798322e-7
3.091968242937395e-7
2.9674396736697415e-7
1.3639684783162147e-8
5.080045859667027e-7
1.2156825428836742e-6
2.0341259974729585e-6
2.1653193036887648e-7
6.057778736788429e-7
3.6121724596979525e-7
1.1105062480355119e-7
3.38753301290358e-8
7.270837503542312e-9
1.7065796437079493e-9
2.1550807850382077e-10
4.917009032301131e-11
1.2493574801666067e-10
2.68455812089602e-10
7.813967589275968e-10
2.367034918698065e-10
1.0950461427522559e-10
1.7256486645127989e-10
2.334363189126094e-9
7.154141955323274e-10
5.9066711569109896e-9
1.703388572773539e-8
2.9379453973657928e-8
3.433169433290771e-8
3.58244434195166e-8
3.719975456013611e-8
3.9097995260312024e-8
4.1509257783282386e-8
4.433617409926345e-8
4.750783568088559e-8
5.211355559180177e-8
5.1485909070676663e-8
2.1601761361750173e-8
8.887922064900086e-9
4.511061765600878e-9
2.4389502366062165e-9
1.1135800146413427e-9
2.6042411627341134e-11
8.197935330478713e-10
2.648605018864744e-9
4.518348749353367e-9
6.4564343860545815e-9
8.323727356266236e-9
1.0281615130127402e-8
1.2708787479215987e-8
1.6116135332549063e-8
2.1274002375030517e-8
2.9533789142002467e-8
4.340157807369999e-8
1.2755607860187138e-7
8.937318956892465e-8
5.549533859208278e-8
5.937743949627571e-8
8.874939106378653e-8
1.330756576306114e-7
1.0006007317491525e-7
1.014619388072626e-7
1.744517517301506e-7
3.65640926189418e-7
1.3851044767347293e-7
2.8921782075919163e-7
9.338416216887656e-7
1.5226761096166664e-7
2.7711770471663517e-8
1.0763722548757207e-8
2.5832667188701463e-9
2.565063535889489e-9
1.2257265009839597e-9
2.998225789896933e-9
5.759503444418724e-9
1.0137391720234134e-8
4.4863948160269156e-8
2.7665889787754798e-8
4.153683611910213e-9
4.465667742578763e-9
2.470466771006376e-9
1.987648783999935e-9
7.961282907917341e-9
9.750044807857436e-9
9.181695374627106e-9
1.9175962278929423e-9
2.9762660934375577e-9
1.9384720461775687e-9
1.5544571171928042e-9
1.5005453327664595e-9
1.6185588242471284e-9
1.875436495371433e-9
2.287379958632903e-9
2.905779088981609e-9
3.8245304144429204e-9
5.200788110577741e-9
1.3968608213438517e-8
1.2855064070819567e-8
2.0981621326774446e-8
6.74977943448637e-9
2.249160259501785e-9
1.8974526790991216e-9
2.1086201113646e-12
2.50418970309146e-12
6.237864207259515e-14
8.897802741050614e-13
4.069388749167052e-13
4.0291287207261633e-13
5.001309050338753e-13
9.38254940453487e-14
4.382938007255505e-14
5.794337560700809e-14
8.14712371329878e-14
1.1381990029681053e-13
1.5860628322984326e-13
2.211492077621072e-13
3.206019676500297e-12
2.7574270994038437e-12
3.2552748413620636e-12
4.0881186271051344e-12
5.228380232534619e-12
6.7307432024190944e-12
8.684532629833831e-12
1.1203605167268905e-11
1.4418112061470915e-11
1.8455598374103795e-11
2.3396255498379516e-11
3.043508426396495e-11
1.0640261277342739e-10
1.2043713261587864e-10
2.3535408681119463e-11
1.0714259818233377e-11
3.473253392322744e-11
5.747020515699451e-11
8.103897074315971e-11
1.0527256417382899e-10
1.300457388909928e-10
1.5595271126735378e-10
1.841552326710787e-10
2.1608535710745265e-10
2.5331835498289594e-10
2.9761398937240433e-10
3.5106097993022116e-10
4.1630258147889695e-10
4.968710013233144e-10
5.977052297974947e-10
7.259914906873176e-10
5.07782564961577e-9
1.849130125042046e-8
1.7640145955164225e-8
1.5037311275732545e-8
1.5745754888127977e-8
1.830754390614405e-8
2.2950901779589977e-8
3.100238163469615e-8
4.5305291461484776e-8
6.834874575109425e-8
8.623976177930786e-8
5.157303958280024e-8
2.6437909173631817e-8
1.4379947687493312e-8
9.075294187504826e-9
6.796466191132778e-9
5.895223048034814e-9
4.046429130109249e-9
1.4375265926881728e-9
6.108217143452197e-10
3.7897245606200645e-10
4.8672532604168e-10
1.2989081698185587e-9
5.029043047171413e-9
1.3284984815318308e-8
6.985933514285347e-9
5.8375398124816124e-9
5.899206491523115e-9
6.6577956923257535e-9
8.18499579649427e-9
2.694984679141651e-8
3.968965412266123e-8
2.0247417562000683e-8
1.7669573700816414e-8
1.9737844706681617e-8
2.695705342509061e-8
4.090804182437081e-8
3.848332405576195e-8
3.2558913610975283e-8
3.827954767568673e-8
6.22670703487024e-8
5.327180048388252e-8
6.031312465583938e-8
8.217595470179534e-8
2.99439307640209e-8
9.360050121089175e-9
1.642679892457576e-8
1.2036426167581122e-8
7.502975306201497e-9
3.3622865048598603e-9
1.993078704140319e-9
1.5754153380433027e-9
1.0107037319197513e-9
1.1193802880887172e-10
1.9812629443993842e-10
7.035122922409221e-10
2.17584177100745e-9
5.6785508873372295e-9
2.0818176549063916e-10
2.576933434200781e-10
3.9162831036259947e-10
7.996505494817094e-10
5.834061976617656e-9
9.768348427535382e-9
8.882138414230867e-9
9.003742487680958e-9
9.844935560316373e-9
1.1178239563874885e-8
1.2998576567966266e-8
1.5426403148554377e-8
1.8679943541513107e-8
2.30798902434451e-8
1.3723752024030937e-8
9.04474439765516e-9
6.862052054161954e-9
5.6590008311306204e-9
4.4442674645033175e-9
1.7638426990788837e-9
6.284940491137017e-10
3.280274100804254e-10
3.3533226563059155e-10
6.716233372072018e-10
1.8393511675728994e-9
7.043774600890731e-9
9.26026101987437e-9
5.647612812453739e-9
5.02051163493749e-9
5.337913850740593e-9
6.40662583633711e-9
8.553662127339267e-9
1.279591405352735e-8
2.1910550544775406e-8
2.916445930608692e-8
1.8732736187812137e-8
9.688010722177834e-9
8.575271899186638e-9
8.480270056377405e-9
1.4724547242367553e-8
2.069650727928408e-8
3.484150993487037e-8
7.247880335234095e-8
9.789969068170261e-8
1.4725954026389724e-6
2.315795553738555e-8
3.713289114039472e-7
3.6591141412358054e-7
2.541102773643656e-7
1.5839684355040354e-7
4.153087138903899e-8
6.336932610669224e-8
3.727968973465654e-8
1.538837967846657e-8
1.1556927199844883e-8
4.8018166779295566e-9
2.720430485150271e-9
1.6387186116989038e-9
1.2965023915602358e-10
4.906315291774011e-10
1.5263612646211834e-9
6.9270266523108126e-9
6.314563494439411e-9
6.515688005828969e-10
6.639657599199003e-10
5.490212916288253e-10
6.04103984077518e-9
1.5594974311075513e-8
1.6523609830878514e-8
1.6683128562963616e-8
1.771522740025685e-8
1.9262318601275972e-8
2.1102205139343493e-8
2.3154363902734314e-8
2.5417733516974212e-8
2.7924852848896025e-8
1.8642283856351316e-8
1.3564975521616059e-8
1.0353502050793278e-8
7.2525433361506594e-9
2.1297551231873896e-9
1.0073744217075337e-10
4.513021631667864e-10
5.85960403995927e-10
3.3178246948629396e-10
9.8798986158855e-10
7.13318437767738e-9
1.4769275070899422e-8
8.883649668872018e-9
7.62023873562418e-9
7.769835411267838e-9
9.000124690401636e-9
1.1836787477566761e-8
1.8171971381136483e-8
3.355478471497955e-8
3.830606571303083e-8
3.5072412779420247e-8
2.3348413760012155e-8
2.6803175516000734e-8
4.276925568730165e-8
8.338428718693745e-8
9.183786450882812e-8
1.1452719430225723e-7
2.0647809490092516e-7
1.695886339397098e-7
2.7223082377747017e-6
2.292331055654128e-7
2.5763364123164126e-7
2.163923531983941e-7
3.563056893511524e-7
1.5587677344010994e-7
1.9709778145869572e-7
9.072055867103258e-8
1.6919171800880384e-8
5.478813871070297e-10
4.2113596712341855e-9
3.2459192415299014e-9
3.9499523238753657e-10
6.803732513171003e-9
4.113603541697701e-9
1.1106880109593635e-9
7.537111776621261e-10
8.291961755122492e-10
1.1681806185678663e-9
1.8533681046550153e-9
3.122579612039919e-9
3.3642718893588146e-9
4.374238773722793e-9
4.587681995899019e-9
4.7499987781811525e-9
5.089467836880461e-9
5.653827667910212e-9
6.47358929028575e-9
7.597293489701078e-9
9.073188138994465e-9
1.0840089352298066e-8
1.2267739032887132e-8
4.616030296312723e-10
2.48667337236827e-8
3.1856554413970355e-8
1.7050393283155312e-8
1.7810600719624878e-10
1.9812736217986383e-12
3.11921863672085e-13
4.572337781729465e-13
2.321747586211161e-13
2.586640773434996e-13
9.23871212683225e-14
3.478395929181313e-14
3.8009479490789136e-14
5.509289378718702e-14
7.818409413535086e-14
1.0926686236845919e-13
1.5211533000066578e-13
2.1183246230414692e-13
2.955095213014886e-13
4.1320460219100563e-13
5.4120542738713256e-12
4.806356517205661e-12
5.715919893334411e-12
7.191646183529696e-12
9.188377752059836e-12
1.1788525156866722e-11
1.5117710778481018e-11
1.9314444856171954e-11
2.449105233077058e-11
3.065656531474824e-11
3.7564670926585206e-11
4.8520203114440546e-11
1.3843502822179255e-10
3.2986254536830553e-10
5.415695949784605e-11
1.3648727684068928e-11
5.580458189198044e-11
9.113217007241334e-11
1.243770072567885e-10
1.5683146997465265e-10
1.8988804206420855e-10
2.2535357263249414e-10
2.652016549541136e-10
3.1149256666736536e-10
3.6647502322385915e-10
4.32796501308605e-10
5.138073042694954e-10
6.140034201002804e-10
7.397112319200176e-10
9.002020917489762e-10
1.109583027477433e-9
8.731214895169682e-9
2.8901634657253725e-8
2.3755424296322985e-8
2.0178555541543042e-8
2.126584905155718e-8
2.510741568567112e-8
3.243107903580351e-8
4.6065891611632405e-8
7.131352469985121e-8
1.0253652333936485e-7
1.088096591386356e-7
8.619739102462551e-8
4.3469725482330755e-8
2.4018536592148563e-8
1.3903587948013716e-8
9.38255108685585e-9
7.701435030464042e-9
6.573374951894786e-9
2.621196586727653e-9
9.57724370076834e-10
4.2308325645870026e-10
2.817737891123475e-10
6.893410574717029e-10
3.2019892663801934e-9
1.6330774810232476e-8
8.298855737427265e-9
6.6111848703446674e-9
6.482802394179446e-9
7.086218418812979e-9
8.374463049717394e-9
3.1096602259742226e-8
5.4642472754210106e-8
2.8826402341709564e-8
2.5485085580571927e-8
2.8628710987807287e-8
3.880663231737314e-8
6.108286392556489e-8
6.888463412396574e-8
5.8030875319945846e-8
6.235429336392296e-8
6.516228044192657e-8
3.919648052313671e-8
5.80111414247589e-8
2.129006725622283e-9
4.021986787543776e-8
4.5772950038912965e-8
4.4259171287460944e-8
1.920277882383316e-8
7.4001865866793225e-9
3.950312644371843e-9
2.6453518157964443e-9
2.2259782030999036e-9
4.961514650518002e-10
2.6100586639895334e-10
8.342868454881381e-10
1.8339775560153008e-9
3.375391328746573e-9
7.602747877622277e-10
9.257699785597469e-10
1.1885415106252183e-9
1.3611917942018732e-9
4.853322250970374e-9
2.0474969644423824e-8
2.7022417628784826e-8
2.3209592994307078e-8
2.329923398250495e-8
2.544713041486562e-8
2.9092667599170716e-8
3.439918003004012e-8
4.200063032544342e-8
5.305684684717378e-8
6.934796449224394e-8
4.074166803802846e-8
2.6463109037989552e-8
1.7521660611127803e-8
1.3031619321926644e-8
1.1428903893580983e-8
7.3316549400237915e-9
2.643266628632242e-9
1.1611272548143837e-9
7.344681327606513e-10
8.574810320212658e-10
1.942222702040373e-9
6.640388335786891e-9
2.474221126221105e-8
1.2622173608203669e-8
1.0063265547895105e-8
9.926891152142204e-9
1.1035722069692942e-8
1.3431406521822287e-8
1.7778058457258442e-8
2.5726635887314008e-8
6.327520185334503e-8
5.4191087247113084e-8
2.989577585802019e-8
2.8683816848934577e-8
3.709681386957967e-8
5.9284491032521166e-8
5.648384081293543e-8
4.686119851179627e-8
6.189628326640432e-8
1.3934358945049918e-7
3.087938458684869e-7
1.2430735914739576e-7
1.8321444929749012e-7
8.317714514006692e-8
1.2590972155196327e-8
2.845075035962332e-8
2.995675356034523e-8
3.001525475393207e-8
6.935753685720638e-9
2.687043567462955e-9
1.5638085081702413e-9
1.0595262331607848e-9
6.118409532944319e-10
1.3094540970171073e-10
4.662805522458137e-10
9.418723964046323e-10
1.4669242047880016e-9
2.5071296253162184e-9
3.851771174709872e-10
6.100710444793465e-10
7.098865898014311e-10
1.9254455390606477e-9
9.771244373933094e-9
1.7143956798454933e-8
1.556801630527481e-8
1.5428055346084363e-8
1.6545651876969764e-8
1.8427887713802247e-8
2.0936592027388704e-8
2.4116251950831987e-8
2.8123234095037714e-8
3.320564990457981e-8
2.4683895916622002e-8
1.8742783288222506e-8
1.4847040161921609e-8
1.3235628879173418e-8
9.44508617992497e-9
3.4069470479307787e-9
1.3710696253443503e-9
7.405976058243204e-10
6.425426420464257e-10
1.125840967683119e-9
3.3816308784402623e-9
1.6078310987483156e-8
1.0832894335478152e-8
7.885926904805542e-9
7.437754880733251e-9
8.018630172149001e-9
9.517522720151661e-9
1.2314149125441574e-8
1.7445565261558814e-8
4.2600684679219915e-8
3.521073854716348e-8
1.9204586023581698e-8
1.814604581586167e-8
2.3021110452287318e-8
3.547611594798681e-8
3.1349452747019377e-8
2.4516228385937254e-8
3.2991927834500633e-8
6.710677740532893e-8
2.782801785104743e-7
1.4852796075467693e-8
1.75229724872855e-8
2.6980183232369867e-8
5.961341897498887e-8
1.5829377294548435e-7
3.917181554540516e-7
5.0675121811118946e-8
1.639590833290355e-8
6.513339828579553e-9
4.056522569269951e-9
1.3184041407765175e-8
5.027226105255073e-9
2.188159721102106e-9
2.753467286226846e-9
8.678509484679859e-10
1.3935212935693417e-10
4.098465437540449e-10
9.328700777377665e-8
6.977643263433722e-8
3.2367353773510115e-8
3.990857661823179e-9
1.1989303781848044e-9
5.833585119293663e-10
7.307829401928918e-10
1.0164227724157413e-9
8.962631968030852e-10
1.0608711380462544e-9
1.738767093819019e-9
6.492261590397035e-9
5.176407823141388e-9
1.135202457923592e-8
2.7103010043004552e-8
4.8847693725968156e-8
3.387730338459606e-8
1.9329293473951576e-8
1.42242316225596e-9
1.1509103144615322e-10
5.805242215795106e-11
2.0169759790893898e-12
1.630268108573057e-12
4.955496244391952e-12
7.579052141035518e-11
2.5311700737874064e-11
4.130871624474209e-11
2.824390736652096e-12
6.811983975092142e-12
1.151548025475624e-11
1.6700827840429723e-11
2.144894980356363e-11
1.897659095470951e-11
1.3557137556250071e-12
1.4088605016800806e-11
2.1630946542325783e-11
2.996747345951896e-11
3.977735805080805e-11
5.212877051124187e-11
6.825467969816328e-11
8.965111548692192e-11
1.1827950309656983e-10
1.5681067962145088e-10
2.0894255608246642e-10
2.798397758402973e-10
1.1262980538519696e-10
7.486422080281617e-11
7.586230916573817e-10
4.5330580897998503e-10
4.4287360911282806e-10
4.933691669100019e-10
5.810104222770544e-10
7.012274308290841e-10
8.55410235194341e-10
1.0493633186209736e-9
1.2643987310913108e-9
1.933337873277127e-10
1.5255798956138303e-9
2.0774414902776995e-9
2.6400150415734174e-9
3.3237639675925705e-9
4.198301852473967e-9
5.353457835737071e-9
6.92556088820512e-9
9.129683366912477e-9
3.721874486100691e-8
1.5350551151515604e-7
1.375215648882035e-7
1.1283765556940273e-7
1.1241142862672005e-7
1.2432599338792566e-7
1.5053003198803687e-7
2.0612212380138435e-7
3.560544149209994e-7
6.754008294676898e-7
7.811299557472203e-8
1.643857468620496e-8
1.2976779158419662e-8
2.6450805475561325e-8
2.5942796819838505e-8
1.518895512958614e-8
1.2022864683432184e-8
1.1032667785370826e-8
5.7285462334127545e-9
2.7410609534792986e-9
1.1319105423496756e-9
5.179788323743652e-10
1.2037661045007322e-9
9.383209995518035e-9
1.8537664417578788e-8
1.660126792529298e-8
1.9535233160297e-8
2.4310741758436307e-8
2.9925755481339076e-8
3.6145547411833735e-8
9.44637196316346e-8
2.3409977020064953e-7
1.4827707969038373e-7
1.4753212587025322e-7
1.8192912451230513e-7
2.701139315314063e-7
4.118040680369367e-7
3.473064081633495e-7
2.9692905556225953e-7
2.4371720959113657e-7
9.04388107432487e-8
2.932524154668615e-6
1.7443284342933588e-6
7.234242354600796e-7
3.4253940230164325e-7
4.886044420594871e-8
4.678320376437939e-9
3.2137697858360927e-8
2.5776621222838346e-8
4.164432045591525e-8
4.829986691813819e-8
1.113320127769468e-8
6.9124889154556824e-9
3.0110324969419726e-8
2.994169626007352e-8
1.8164055478351e-8
2.148836387815373e-9
2.004296135988402e-8
3.465126396261469e-8
4.334117074835421e-8
5.0913977479114516e-8
1.6074291518260975e-7
1.1310841437723072e-7
7.143555946282637e-8
3.246935835135507e-8
1.9455551507292943e-7
6.325302904714571e-7
8.6301482688807e-7
6.745591963279302e-7
1.5029361348359853e-6
1.638998476676439e-6
1.6248230671625304e-6
5.591703723760053e-7
4.6371224426830483e-7
1.5535574019784851e-7
2.5467085079770906e-8
5.62806904500085e-8
4.864808550391102e-9
2.1987439592059158e-9
5.593812688933749e-10
9.842963453760396e-10
4.004873066920548e-10
2.4219919235985236e-11
2.5604594834835736e-11
2.096604523781591e-10
9.349766926402857e-11
9.72346826909332e-11
1.1335920836019129e-10
1.3121267592734456e-10
1.4980714349884733e-10
2.521054082499604e-10
4.993967851476637e-10
4.149251114289111e-10
3.9711057462213186e-10
3.0445435009796927e-10
9.667195069734731e-11
7.002828459706535e-11
1.2641972796994497e-10
2.5702591973986784e-10
3.5211070111326734e-10
4.474171631819192e-10
4.946832864972423e-10
9.197099262016658e-12
9.374988361513627e-13
5.327633135126184e-14
0.
0.
0.
4.265761450827255e-12
8.06462595414511e-13
2.002822943548173e-12
4.397831666411617e-12
7.0177741413248665e-12
1.025007907817248e-11
1.4597289780697623e-11
2.0242444458676973e-11
2.6889236314620962e-11
3.408367401054565e-11
4.1988084213603206e-11
5.1107429676836756e-11
6.196339848822854e-11
7.51082060931528e-11
9.118844242969665e-11
3.2213643337802633e-12
1.4464916338991505e-10
3.62175780786089e-10
6.888267410080229e-10
1.1670615934589272e-9
1.8510230920455622e-9
2.8120645853464612e-9
4.142183052002227e-9
5.953806262634408e-9
8.36969416050228e-9
1.149031240633208e-8
6.3456817059427125e-9
4.809258171592868e-9
4.286881325732756e-9
5.566705531640406e-9
7.385102543780362e-10
1.1935480267687678e-9
1.3062342083572074e-9
1.2898413155330924e-9
1.1353657773706213e-9
7.806644185459172e-10
1.8477919140272096e-10
5.782500356905921e-10
1.3576766194301564e-9
2.103092070516601e-9
2.8993771443195546e-9
3.908146928776325e-9
5.3907008130051915e-9
7.863800006842336e-9
1.2550719408349064e-8
3.184477954438986e-8
6.883056655198722e-8
3.721021515687184e-8
3.315027840207634e-8
3.8378947922286897e-8
5.485105112176556e-8
9.961497351749445e-8
1.9811935828397394e-7
2.911549436707341e-7
1.7304527070561455e-7
1.2305235752150258e-7
1.857564242531084e-7
3.0434514008296395e-8
1.6024684675662186e-7
3.4807070935921014e-9
4.2802311833794654e-8
3.7794273850098795e-8
1.6259804628930598e-8
1.3833154814905914e-7
2.0126724601956064e-8
4.971236626027689e-8
5.921395720354663e-7
9.863717293333596e-7
1.2944426274596591e-6
3.3039541582200745e-7
2.2982636895873591e-7
7.489929420945382e-7
6.231667230053694e-7
2.3025992152609857e-7
1.4109826004729734e-7
3.5440451131155333e-7
3.674671382161127e-7
7.576390325168922e-7
5.655851728017601e-10
1.2603341216490721e-9
8.355213685852073e-10
8.598387863251005e-11
2.260649962980142e-11
3.5416623039651556e-11
8.983027998454174e-10
6.170140916210025e-10
6.275355437199783e-10
1.2794029912650497e-9
2.7505539121631117e-9
4.723996904282493e-9
5.716186906389832e-9
2.2330684422234296e-8
3.4487137498351554e-8
3.803913469775958e-8
1.3464280286882424e-7
6.505777731094083e-8
3.709738739029252e-9
5.386655984924982e-11
5.141827925433899e-12
1.453341353025181e-11
1.4469169550891276e-10
1.3580335095498794e-11
0.
3.006011055153566e-14
0.
0.
0.
1.091242962089666e-12
1.9069457702311592e-12
2.5094188522159165e-12
3.1793363169053147e-12
3.9992204087567365e-12
5.02550186599623e-12
6.3149681447137874e-12
7.931511700606621e-12
9.94743363195429e-12
1.2441091206128021e-11
1.5489593095070828e-11
5.1408269555963686e-11
5.7401260711507347e-11
2.632459189185183e-11
5.072282298871007e-12
9.608044534178972e-12
2.3654081622885313e-11
4.056227313427487e-11
6.213009660702015e-11
8.929253412151783e-11
1.2180978511744545e-10
1.5842043406615435e-10
1.9800538709424653e-10
2.406435668460001e-10
2.876262189244807e-10
3.409818569855221e-10
4.0317470543307706e-10
4.770866894294796e-10
5.661975097764511e-10
6.749199484393474e-10
8.091249439574533e-10
2.4280464300406987e-9
1.2713562585299581e-8
3.0416030679519485e-8
3.2586085726002436e-8
3.107066966149586e-8
3.171087874445105e-8
3.3785286972185056e-8
3.670697227377915e-8
4.020803793271198e-8
4.424154031495142e-8
4.894024104987738e-8
4.692667793067106e-8
4.516324749480228e-8
4.288820460170671e-8
3.122951345364521e-8
1.2250292427229343e-8
5.409093911523686e-9
2.9005696200402696e-9
1.9042461476321185e-9
1.8617514233143167e-9
4.059835865791003e-9
2.0096838841706102e-8
1.3645988891822152e-8
1.175862029798756e-8
1.1864915116660796e-8
1.2896547234806224e-8
1.4870449133765922e-8
1.8141993764976034e-8
2.3466133597950008e-8
3.234860873848845e-8
1.0162445902100496e-7
7.653182063548337e-8
4.69393391234926e-8
4.937378127579176e-8
7.163404899550659e-8
1.1214827377550541e-7
8.639767025216861e-8
8.041493757533352e-8
1.2692265381231962e-7
2.967864072498601e-7
1.27303537758551e-7
3.8830931238982225e-7
9.325968002675526e-7
1.6323345773285732e-6
2.4942706162508327e-7
6.362591165095578e-8
2.281412417901166e-8
2.4793894145555934e-8
3.896922978008063e-9
1.7183532904470698e-9
2.361700237510455e-10
2.4755974772996622e-9
5.147946997202109e-11
5.848543298341464e-10
1.0923498131258961e-8
8.051288148464934e-9
9.37147260113109e-9
5.676123453230765e-9
5.378072504173458e-9
1.9910076194752726e-8
4.255240884685739e-8
1.2989606703881439e-8
5.6976453504257575e-9
4.851708204952065e-9
4.437968451075139e-10
2.7499537158446967e-9
1.2772625345870011e-8
2.6290501496533844e-8
6.520055799579119e-8
7.473538750332739e-8
1.4889337428896266e-7
1.472437332198181e-7
2.7374128883421737e-7
5.385297476279358e-7
1.915006952866582e-7
4.2775962958547766e-8
2.3417252795033014e-8
1.4937165936068013e-9
1.5794321474140587e-10
1.8420308888895455e-9
2.765572147807538e-10
6.407566094328551e-10
4.793022407643557e-10
1.8621898565246916e-9
4.214000260029228e-11
1.0658687390126664e-11
2.0683135918715443e-12
1.3288126829581968e-12
1.016476668024325e-12
1.1140077080287123e-12
3.5535728307715156e-12
4.184057649944639e-12
6.092355225025142e-12
5.3971963596754904e-12
7.591560310378091e-12
5.053428990875609e-12
5.539451559685412e-12
6.8920947692605345e-12
8.869783317820875e-12
1.1558957909365752e-11
1.5160488387804343e-11
1.9969281382570735e-11
2.6389540584068073e-11
4.14029409433075e-11
2.8729250473298666e-10
6.105512718602314e-11
1.6820091201632552e-12
2.895925618211296e-11
5.3472043061020307e-11
8.38705902478487e-11
1.25608778353652e-10
1.843417617243496e-10
2.6585643015131534e-10
3.7392333830810807e-10
5.067383000881122e-10
6.563016542191199e-10
8.147651074595016e-10
9.809253112912635e-10
1.1597725046578424e-9
1.359142847911886e-9
1.58780656891211e-9
1.8551427081447509e-9
2.1715906294982985e-9
1.0606430508756529e-9
1.666231247028962e-8
2.6185639322685157e-8
2.346565756184197e-8
2.397906407610259e-8
2.628836266375422e-8
3.0123845272726126e-8
3.600394922957342e-8
4.5138825548295245e-8
5.953498336033672e-8
8.037310386231077e-8
2.6445247641044923e-8
1.0896885547690903e-8
6.026488293436757e-9
3.917986007804051e-9
2.5463432142341685e-9
1.3761655640614062e-9
1.4410543533479286e-10
1.0814856039847992e-10
5.1188600978918275e-11
5.529829580154144e-10
1.7157686199178138e-9
4.760951793913521e-9
1.8885659694390207e-8
1.569861875706355e-8
1.0365178770015865e-8
9.854670225428874e-9
1.147226434222024e-8
1.5858956436278308e-8
2.6569966200697986e-8
3.550967468552077e-8
4.74875380590829e-8
2.7410736766494515e-8
2.759373828704445e-8
3.70316568701678e-8
6.531026541204424e-8
1.2176664709098732e-7
1.515936345434967e-7
2.1919245474215592e-7
1.195750989246807e-7
2.7014418400307403e-7
2.136462773992016e-7
2.737963640877184e-7
3.027193747290634e-7
2.2145244353771174e-7
1.471722518717548e-7
5.719064218419085e-7
1.5099214483602321e-6
1.770710476043844e-6
5.935956985118166e-7
1.6505814272228438e-7
1.2484747896715261e-6
6.748306856400192e-9
2.939918240190897e-11
1.0642276479387797e-11
7.935215476644215e-11
4.733525175466033e-11
9.317490906501931e-12
8.0417842298958e-11
3.1201267949880534e-9
1.3848283664273786e-9
8.011959746286528e-10
1.232433800587583e-9
1.6014464979953665e-9
2.00713664685182e-9
2.445120449148227e-9
2.916483062891438e-9
3.435688202523491e-9
4.0279067012341185e-9
4.725367941364229e-9
5.557486610888878e-9
6.508135383730001e-9
1.236507434367842e-8
8.815334277906389e-9
6.641217534788675e-8
3.388416169166757e-8
1.486108326056711e-8
4.107832209614422e-9
5.304145742526898e-12
0.
1.711661034878287e-13
0.
5.659856729731358e-13
1.9093549763734374e-13
5.183105102067346e-14
4.821595701020295e-14
6.704357625479743e-14
9.416917184940197e-14
1.312572959260937e-13
1.8264513441898954e-13
2.544125739791516e-13
3.5509536534799514e-13
5.0279563487012705e-12
4.409098232144384e-12
5.203661182919037e-12
6.511604341269758e-12
8.286916714895634e-12
1.060339689897765e-11
1.3579476029867897e-11
1.735665980825341e-11
2.2076849494700247e-11
2.783754423109192e-11
3.460015511329989e-11
4.792870141175696e-11
1.7396146580995447e-10
1.773760018815013e-10
3.8143618358042186e-11
1.61969325474173e-11
5.3969849153822984e-11
8.875564214656595e-11
1.2368952360083016e-10
1.588724505983627e-10
1.9475811178342525e-10
2.3270565755543956e-10
2.7461653531995263e-10
3.226269593680223e-10
3.790636828712075e-10
4.465851212605064e-10
5.284422333270314e-10
6.288656094691018e-10
7.536506697312105e-10
9.110866361520999e-10
1.113495010881583e-9
7.958946099405402e-9
2.7435122332929284e-8
2.6379027149138437e-8
2.2035065447888145e-8
2.2635201081228963e-8
2.580316053787905e-8
3.163103487560031e-8
4.164447404989122e-8
5.928376344158198e-8
8.899044371190578e-8
1.199906576223126e-7
6.571321230259632e-8
3.716157084408584e-8
2.2646495382080918e-8
1.431732814653871e-8
1.0553314547829725e-8
9.41950560105336e-9
6.019598127209644e-9
2.1396826253931716e-9
9.137389643614854e-10
5.126225427734508e-10
5.468911340706356e-10
1.518094221565438e-9
6.86341384721712e-9
1.5481060537666466e-8
8.927132779248785e-9
7.70939972259372e-9
7.852023382221029e-9
8.818451988120184e-9
1.0687760677202285e-8
3.795276436414295e-8
5.75682780014736e-8
3.057048823035514e-8
2.7713389825955657e-8
3.227320993877592e-8
4.631852364545399e-8
7.183035363724614e-8
6.584195853401671e-8
5.853521436107997e-8
7.147059017485301e-8
7.076932389217594e-8
9.603157482043388e-8
1.9505151522347962e-7
1.0478227522759459e-7
1.1988804772399549e-8
4.444896108497148e-8
4.296024255686136e-8
4.880572449796608e-8
1.4281775299115308e-8
4.470220077251634e-9
2.3007107248833008e-9
1.4750222893833873e-9
1.0600142540369272e-9
6.672547685753915e-11
5.362942731652048e-10
1.0732843145320639e-9
1.7993876236750945e-9
3.070155767112717e-9
4.969539199976981e-10
9.700394335317465e-10
1.1229392913087515e-9
2.8167924873834394e-9
1.4330473256828054e-8
2.543727165767076e-8
2.3143790152369572e-8
2.2809643474086705e-8
2.428343118553413e-8
2.6815361987467117e-8
3.016287062239217e-8
3.4340285503097856e-8
3.9507648238234573e-8
4.593139205161397e-8
3.455151754062081e-8
2.6132074037372638e-8
1.9907761038182636e-8
1.732844690089234e-8
1.201923329223794e-8
4.364999194937129e-9
1.7874400814369001e-9
9.612636587022076e-10
8.260701718467632e-10
1.483904228737969e-9
4.698442017771717e-9
2.2969206706212067e-8
1.4319194697785967e-8
1.0781501001539193e-8
1.0299173941613628e-8
1.1147027342904284e-8
1.3214523823271143e-8
1.700197616711664e-8
2.381462028820268e-8
3.6721931636180074e-8
7.706807594540526e-8
5.153656042559777e-8
2.980890638964183e-8
2.984058606018688e-8
4.120827574727515e-8
6.23102811839202e-8
4.737602820848996e-8
4.3659296922414475e-8
7.13936159033414e-8
2.2578128593123644e-7
1.6421121070784165e-7
5.383008354693328e-9
1.9790499978609438e-6
1.0801642979199708e-6
3.2613273143642333e-7
4.30006355049797e-8
5.132821851643844e-8
3.522514110483422e-8
1.9138694043621156e-8
7.067734891861943e-9
1.4430206403492292e-9
3.685976336724657e-10
1.8176382541066398e-10
3.743518850561016e-11
2.890805962946003e-10
4.795373597398956e-10
1.3864963802356396e-10
1.0701431941173929e-10
4.9631342605772836e-11
5.300672799323436e-10
4.0216250210430333e-10
3.7239478704358807e-10
3.325176687118698e-9
8.711248620374392e-9
1.125211250040203e-8
1.1386511787631287e-8
1.1806098704269018e-8
1.2695245931764336e-8
1.3923979396544327e-8
1.5387828511796573e-8
1.7017619346778516e-8
1.877180480269052e-8
1.9785335101016976e-8
2.2068533209498466e-8
2.1383113055001886e-8
8.768548280632657e-9
3.342699974024507e-9
1.5646384559925009e-9
8.874680273875157e-10
7.020166621139268e-10
1.275168643627559e-9
6.689438173593085e-9
5.081142823646749e-9
4.283813522787327e-9
4.271518604977736e-9
4.604954639565194e-9
5.297272687997346e-9
6.494921022508483e-9
8.5197003044907e-9
1.2072494651254717e-8
1.880872636864022e-8
4.078232469875096e-8
2.4314648869116903e-8
1.3652268085868838e-8
1.346925608938765e-8
1.909863547475361e-8
2.980470510709267e-8
2.508371446682633e-8
3.1169938968511594e-8
5.560117842962545e-8
1.0606314711447068e-7
3.4328628664425727e-9
3.179312903220299e-8
1.6848152623643235e-7
7.544154571789371e-7
1.2759801970895587e-7
5.1867449850014687e-8
2.5518671683965787e-8
4.66471654336311e-8
2.0407998017025772e-8
1.1705914999382346e-8
8.05607385961363e-11
2.704957143339521e-9
7.367964290542031e-9
9.18009431530056e-9
4.67486615993323e-9
1.7322406106135346e-9
1.0172582477027614e-9
8.086298557378255e-10
8.767864416647372e-10
1.1993570740623413e-9
1.8718096101248717e-9
2.3404007040771634e-9
3.2591994518584882e-9
3.5399706003986815e-9
3.727409050634969e-9
3.997191147705292e-9
4.40209895289508e-9
4.970905598854247e-9
5.740738999947697e-9
6.759909025152931e-9
8.063765175131362e-9
9.565174308309459e-9
9.175208717231373e-9
1.2279998033956796e-8
2.8067587413371826e-8
9.15584138876546e-10
5.3973243762521156e-9
8.363376265720342e-13
1.221066511563414e-12
3.66606481610649e-14
6.064433823547265e-12
1.0942552551231463e-13
6.399702494470699e-14
2.2742329777120777e-14
2.7613392997713726e-14
4.3876202605713676e-14
6.399712941387683e-14
9.009532195799384e-14
1.2561510413875806e-13
1.7488612843358407e-13
2.437648109874634e-13
3.4048042992260506e-13
4.610442332823525e-12
4.052578831826898e-12
4.808483282949524e-12
6.047294605686379e-12
7.730708129087165e-12
9.932748073547906e-12
1.2769390507149104e-11
1.637708787699765e-11
2.0887580284490965e-11
2.637636307900406e-11
3.2756091568606406e-11
4.2098881773779566e-11
1.277574642577585e-10
2.35684689518529e-10
4.161066685482233e-11
1.3061659866334015e-11
4.8674845356408703e-11
7.97753595102908e-11
1.0991494959215563e-10
1.397124626627455e-10
1.7000081984387795e-10
2.0220621749744571e-10
2.380577263535427e-10
2.794114708291027e-10
3.282787373969648e-10
3.869825611810087e-10
4.5840465281811307e-10
5.46344340186353e-10
6.56064580938493e-10
7.951674829602111e-10
9.750593323430102e-10
7.4319840821678685e-9
2.53023491204864e-8
2.1799077610478258e-8
1.8522312006383848e-8
1.9468972575262404e-8
2.2854829884546875e-8
2.920069736575527e-8
4.073720753697529e-8
6.193372679294066e-8
9.161891790148718e-8
1.0228154302507634e-7
7.361263556457215e-8
3.737885347944671e-8
2.044823060838572e-8
1.2105926917339788e-8
8.475627789452638e-9
7.133225057617643e-9
5.754319637218245e-9
2.1655547033897693e-9
8.264814320074443e-10
4.032335817101949e-10
3.484191845058174e-10
9.002058142676743e-10
3.8141876050662965e-9
1.5783180220691312e-8
7.911034036210083e-9
6.394145846417645e-9
6.324336318425633e-9
6.977480323504862e-9
8.342214911939027e-9
2.999900704677672e-8
4.9799565440518343e-8
2.599465903729328e-8
2.2918570487172294e-8
2.574337160949475e-8
3.506626200184309e-8
5.4914982083285606e-8
5.846532280893797e-8
4.938835377711575e-8
5.4448836976740566e-8
5.5973098020642616e-8
3.9303720980726235e-8
9.018168145952838e-8
3.508530663856544e-8
2.319714917984258e-8
3.537398970644609e-8
3.8977074754412246e-8
2.0475276276870938e-8
8.037331721847748e-9
4.0901072881384865e-9
2.6073451555743038e-9
2.190532227406435e-9
7.171202101795059e-10
1.3047799734604307e-10
6.334306830615798e-10
1.5677055416194794e-9
3.273085589332876e-9
2.2059328537473272e-9
5.328694910745607e-10
8.666935627187765e-10
1.0296902949134316e-9
3.278545230537983e-9
1.5183837469184926e-8
2.154109047913239e-8
1.8756438986138918e-8
1.8852609378536276e-8
2.0567845441058277e-8
2.3427115590416576e-8
2.7501378069947227e-8
3.318571460331197e-8
4.119388301295532e-8
5.262086394848521e-8
3.152948953000613e-8
2.0252229494445148e-8
1.3887425777252162e-8
1.0836677150234572e-8
9.479585300463593e-9
5.198082338477449e-9
1.8451703170568748e-9
8.478802795113504e-10
6.034571818300922e-10
8.454360675839911e-10
2.0777462410640913e-9
7.2866512807656055e-9
1.9941148707495867e-8
1.0487059036405594e-8
8.652627354417536e-9
8.719519324002303e-9
9.899874137993424e-9
1.2355617021128656e-8
1.6899290929992824e-8
2.559395717371191e-8
5.3843449724484904e-8
4.227850972921721e-8
2.2955985449519587e-8
2.1696462070527622e-8
2.7689879944369503e-8
4.288458540100859e-8
3.764941356332595e-8
3.0598282766860886e-8
4.2362141422191795e-8
9.296147328575373e-8
3.505411395067175e-7
9.677245155056593e-8
1.364196741659267e-9
2.5369991283766568e-8
4.182904742340533e-9
1.0218239942432166e-8
8.953227603723718e-9
1.2796761777287507e-8
3.0273620413490846e-9
1.0330258534285464e-9
6.150306367059566e-10
4.039083034783457e-10
3.124997329431449e-10
2.539972046023862e-11
1.2138952979527038e-10
3.6035289101424394e-10
6.224924422725159e-10
1.451315958979514e-9
6.019789546393396e-11
1.1907458711371353e-10
1.7124039784089822e-10
3.669451500428535e-10
2.8223405035877914e-9
5.50632544144316e-9
5.276460673413024e-9
5.350930655092018e-9
5.846004957289696e-9
6.619585998856246e-9
7.629474183154903e-9
8.892361172432749e-9
1.0461442602701258e-8
1.2416867156806907e-8
9.159505177582588e-9
7.111030213124357e-9
6.140549675539914e-9
5.575955175543035e-9
3.2805542531806173e-9
1.1085188387169176e-9
4.63064428329985e-10
2.8344832198287104e-10
3.2075880847780844e-10
6.80958648026494e-10
2.139563852460258e-9
8.730178877806594e-9
4.531021225112568e-9
3.486566335391192e-9
3.398929078572963e-9
3.785598222457468e-9
4.665835625496629e-9
6.322569251413992e-9
9.505836911101618e-9
1.755688892691469e-8
1.1815484211431184e-8
3.942080200569573e-9
2.583374294276438e-9
5.008870904758517e-9
1.3921954651096397e-8
2.136647664642743e-8
3.094225245409751e-8
6.678956657805178e-8
1.0772751277892536e-7
1.8540624098291724e-8
5.8788775174662345e-8
7.694651428244559e-8
2.2175880438273287e-7
6.06539638591719e-7
3.495585594097908e-7
2.9833895430710336e-7
9.912405729561813e-8
4.21183416126433e-8
3.2921796382351185e-8
5.7215852945166095e-8
1.3202353250141817e-8
6.684008360320873e-9
1.9461243812502226e-8
5.671536580488167e-9
7.839518465998657e-10
4.586357723531238e-9
6.5502355353800986e-9
1.9450773831740864e-9
1.3009640932011175e-9
1.4163126302883547e-9
1.7236004556974053e-9
2.7721713818868977e-9
3.328714856974773e-9
3.629316722467695e-9
3.9160821968005215e-9
4.311414963254875e-9
4.858844856768463e-9
5.594001649073581e-9
6.568397419163489e-9
7.85391750997948e-9
9.524827444156227e-9
1.8591968346595984e-8
1.749481855578898e-9
1.9307656266005727e-8
3.3009480698882466e-8
6.617134510235276e-9
9.341413282202258e-10
6.6854614543868414e-12
9.556928383180473e-13
4.0566470244654004e-13
1.4154467161094932e-12
3.2420091751836623e-13
1.5046367386802355e-13
4.9662822673096435e-14
4.024111698241076e-14
5.686422768240444e-14
8.12676680716321e-14
1.1398158750515914e-13
1.5890358109254236e-13
2.21437640666343e-13
3.0905431469307547e-13
4.3559062686306265e-12
3.797377193457933e-12
4.488525007044332e-12
5.6312339154649815e-12
7.187412309873951e-12
9.226218237598624e-12
1.1858704097138519e-11
1.5220443247854183e-11
1.9453744373909962e-11
2.4670773428548547e-11
3.087477195923132e-11
4.094276163892515e-11
1.3900304953574773e-10
1.7172747792154873e-10
3.405910785393523e-11
1.3965759806321094e-11
4.6959069515641114e-11
7.720996211248939e-11
1.0760020854568728e-10
1.3822175921821635e-10
1.694139562761572e-10
2.023189170460236e-10
2.3857957368422317e-10
2.800543360054272e-10
3.287626518334628e-10
3.86999388606836e-10
4.5755551034541695e-10
5.440453747423968e-10
6.513986519063061e-10
7.866375270761102e-10
9.60159550705411e-10
6.931697546059363e-9
2.4173765353317675e-8
2.2450263917629044e-8
1.894373366200179e-8
1.968799093804873e-8
2.274903555992317e-8
2.8378962198008463e-8
3.822660650826606e-8
5.5860833896459764e-8
8.426479304211334e-8
1.0587712627307095e-7
6.359484647813707e-8
3.382869104108877e-8
1.9258813741657543e-8
1.19353628111572e-8
8.717147285382154e-9
7.608893546755863e-9
5.358606472729393e-9
1.9090687899396502e-9
7.875448631583332e-10
4.3762396133097977e-10
4.73750806713334e-10
1.279786459926048e-9
5.357230715644105e-9
1.5110021196612773e-8
8.07975991295947e-9
6.780568461148853e-9
6.8312531424137146e-9
7.643614670956068e-9
9.267339019265675e-9
3.2337475145047314e-8
4.9902932788627516e-8
2.6060559514274207e-8
2.319504109658797e-8
2.6433420803030526e-8
3.688914537444738e-8
5.736477522868947e-8
5.5338036243591105e-8
4.7864084702984795e-8
5.59688980322674e-8
5.743340922901757e-8
3.682236127392475e-8
1.4735403461731788e-7
8.65498715427283e-8
1.0366284271318027e-9
3.0852450316738873e-8
3.589647717103706e-8
2.8755629978450023e-8
1.0747400606399032e-8
4.484860268667964e-9
2.557548885468612e-9
1.88001066460018e-9
1.158436487742735e-9
1.309252499628988e-11
4.741896733728346e-10
1.1846252528537266e-9
2.5164693237045635e-9
5.443084853443216e-9
2.413387140150726e-10
7.223526256462004e-10
8.902575167820668e-10
2.305914613587468e-9
1.2201697109202676e-8
1.987708734962539e-8
1.7743557110629525e-8
1.7706809141253136e-8
1.9109861329711058e-8
2.143065807643627e-8
2.4590519148979656e-8
2.8738137993435822e-8
3.4178829546691356e-8
4.1368215171705466e-8
2.729990078713297e-8
1.8778756254821174e-8
1.3797144917342863e-8
1.1483190368312433e-8
9.355848033980559e-9
3.758150525657969e-9
1.3992329150523409e-9
7.06673787166816e-10
5.972868740848829e-10
1.0395290082536205e-9
2.9207355067809928e-9
1.2227953818283905e-8
1.4613241543482798e-8
9.33828248134807e-9
8.384024530420449e-9
8.836839857819005e-9
1.0374313516536728e-8
1.3364704135964145e-8
1.894184880956088e-8
2.997982265783264e-8
5.5436539311423684e-8
3.853604408613862e-8
2.12042356850941e-8
2.027201419330037e-8
2.6424742406396995e-8
3.977494451225254e-8
3.110733720055513e-8
2.654146667321391e-8
4.3336720300805325e-8
7.143157691068358e-8
1.9951992644667687e-7
3.227154704382856e-7
9.37640398169325e-8
4.059900576267271e-8
2.234439317715514e-8
1.3994272880329262e-8
6.7253691285607326e-9
3.615003493023697e-9
2.4767743915611217e-9
6.494171136465904e-10
2.3211010283133371e-10
1.4192977865291504e-10
9.407008503468677e-11
1.3574183182812963e-12
3.4124497903532225e-11
3.913083592082982e-11
6.398993837310808e-11
1.7714477797961013e-10
4.664339953689574e-10
4.793888386910864e-11
2.129238267937021e-11
6.9716943623872965e-12
3.358996979094302e-10
8.930559288582414e-10
1.0531380754980712e-9
1.158079905305747e-9
1.3448623924487151e-9
1.6074648364480782e-9
1.940095493024494e-9
2.3435487014621867e-9
2.824144490210602e-9
3.392499345472841e-9
2.8947560416703376e-9
2.6756642296386204e-9
2.7468708852369585e-9
2.113082156125554e-9
7.519581057769666e-10
2.9172215853930027e-10
1.6177295769810859e-10
1.4683011176995152e-10
2.3931189786039194e-10
6.252685595814097e-10
2.717393613212877e-9
2.0519693221826622e-9
1.4357014463628004e-9
1.3431139938716854e-9
1.4548800404888046e-9
1.7442692511048126e-9
2.2779300621621352e-9
3.231595436573568e-9
5.011235058228577e-9
1.8172390533703145e-9
3.695041163512987e-9
4.088547182508095e-9
6.500364857788616e-9
1.3288105374350549e-8
3.014902772395274e-8
3.5272685194589034e-8
4.910909488353908e-8
1.0758612787188551e-7
1.7428418111049933e-7
2.563705397927452e-7
8.68485454433501e-8
2.7205357093350515e-7
3.9630943359689325e-7
2.6499511295927636e-7
1.4548203878846767e-7
7.177171328301228e-8
7.416776910577216e-8
7.09021206551524e-8
9.590666359882368e-9
2.885697894614224e-9
1.413663511249054e-8
3.334072333332467e-9
9.02644478628498e-10
3.555744700343515e-9
2.9295237659369356e-9
1.0862531153308917e-9
8.417394597923597e-10
9.751410015137801e-10
1.4065838162292421e-9
2.262378929878543e-9
2.7961237054669632e-9
3.817818604622248e-9
4.073522876253896e-9
4.241737396163331e-9
4.544492357838755e-9
5.031831712682988e-9
5.731261947742257e-9
6.687150280986624e-9
7.960874233972864e-9
9.593623933055021e-9
1.1436037751860429e-8
9.636284921206945e-9
3.0869636201784595e-9
3.40675495820622e-8
5.01676231616261e-9
4.637161606127756e-9
9.49922967266095e-12
5.003221142794618e-13
2.150753632738169e-13
6.371403142328306e-12
2.492602923141916e-13
1.1931367712468257e-13
3.884978552793471e-14
3.2999880852512786e-14
4.800544556811421e-14
6.904258004126465e-14
9.692177767613524e-14
1.3505915299947347e-13
1.880478290811638e-13
2.6218147578944503e-13
3.6633455806406057e-13
4.913758366557709e-12
4.3349620536784095e-12
5.146195638611141e-12
6.47120459783447e-12
8.268912141033792e-12
1.0616460022472946e-11
1.3633761762686363e-11
1.7459128435298066e-11
2.2219719055412834e-11
2.7972021436136906e-11
3.4581015656805966e-11
4.466479392726051e-11
1.335983712324505e-10
2.605647668641458e-10
4.557832753155745e-11
1.3496147520978368e-11
5.151827427781596e-11
8.432856729038691e-11
1.1583708201174098e-10
1.4685837835166822e-10
1.784085423927012e-10
2.120544350369821e-10
2.496256013153233e-10
2.9306564928782134e-10
3.444847661446423e-10
4.063355667467162e-10
4.8168091149636e-10
5.745831451538851e-10
6.906994557157642e-10
8.382413937604155e-10
1.0295876869099146e-9
7.921010530434308e-9
2.6698717885944667e-8
2.273764063403388e-8
1.9294656699428984e-8
2.0271449123536735e-8
2.3802539541795337e-8
3.045242279043666e-8
4.260828310047163e-8
6.501117115014381e-8
9.579320356258591e-8
1.0596264917494439e-7
7.752805605280742e-8
3.942000365709294e-8
2.1794451197947538e-8
1.2845000515571184e-8
8.900409278900307e-9
7.456564373423768e-9
6.099841780612404e-9
2.3188849361458556e-9
8.759292970105864e-10
4.146349640999485e-10
3.3175729500088725e-10
8.479412178477094e-10
3.703939720635031e-9
1.609216713955666e-8
8.099352349663812e-9
6.538310805308365e-9
6.4569144439823665e-9
7.105865496428526e-9
8.46483926495741e-9
3.0805722958346486e-8
5.1954167731698016e-8
2.7242770200212186e-8
2.408337143356665e-8
2.7110237008110657e-8
3.6977559827270805e-8
5.809929715215728e-8
6.257892761816081e-8
5.288073452019831e-8
5.810076869700904e-8
5.9773157170913e-8
4.436582174233137e-8
8.214438743795167e-8
2.312229755394659e-8
3.0448069222998875e-8
3.9221758780224455e-8
4.277204072476349e-8
2.108005814943098e-8
7.913925544699757e-9
4.052179384363593e-9
2.590852709284665e-9
2.1731536200023485e-9
6.572507532864605e-10
1.7635936659091553e-10
7.001725209112333e-10
1.6404898382968387e-9
3.218026825715405e-9
1.760144140352285e-9
6.77130618917217e-10
9.86181316026725e-10
1.1517077543440952e-9
3.802981630000924e-9
1.6997042971592775e-8
2.376345752846242e-8
2.059983726169382e-8
2.066711257010364e-8
2.2519740876560892e-8
2.562890240064287e-8
3.0071682924853256e-8
3.6286800582564514e-8
4.5075031912932175e-8
5.767279309294928e-8
3.4855782657588054e-8
2.2709072036195714e-8
1.5448415997586327e-8
1.1924344568994301e-8
1.0496479569345223e-8
5.91380110370248e-9
2.1116910987415304e-9
9.63025826620718e-10
6.607779593902273e-10
8.76101171993389e-10
2.1172127969441876e-9
7.467407046534029e-9
2.1442887824959834e-8
1.1260260062642234e-8
9.263284690413114e-9
9.299262422544469e-9
1.0498557404702634e-8
1.2997755913320816e-8
1.7575050826126635e-8
2.617488484400552e-8
5.853655764380665e-8
4.7033128389207195e-8
2.57997388427048e-8
2.4618799345013615e-8
3.174489954152284e-8
4.986195567124842e-8
4.4672089445045546e-8
3.6830772050084616e-8
5.008425197170112e-8
1.444121798338561e-7
4.115186096358494e-7
2.58644620490116e-8
1.7031061127310144e-7
1.0895028332693886e-7
1.3392840849333009e-8
1.6592453924748507e-8
1.6216248469383437e-8
2.2559901307891017e-8
5.827842378604678e-9
1.914426388052503e-9
1.1119602457079958e-9
7.172327849964303e-10
4.961921101563394e-10
1.5556190200345872e-11
2.504917722862851e-10
5.741643470439466e-10
9.253855374249306e-10
1.900097472201263e-9
7.705417850120684e-11
3.042718928991938e-10
3.7762896262568637e-10
8.57336237620827e-10
5.2703367388058525e-9
9.991363819899861e-9
9.392177487440605e-9
9.379181554785976e-9
1.0107783027498346e-8
1.1299497065099892e-8
1.2861956284985008e-8
1.4805844613166487e-8
1.7201586688229163e-8
2.0161047419957274e-8
1.525495496015578e-8
1.1866175339833163e-8
1.0048748466727274e-8
9.18662844633209e-9
5.500254798063369e-9
1.8812038574189714e-9
7.814124743209532e-10
4.52954927034919e-10
4.6314536043573497e-10
9.461517476944684e-10
3.0543095685279385e-9
1.2764596003277022e-8
6.722450475985568e-9
5.205045420890043e-9
5.0611933149239324e-9
5.592074482201152e-9
6.809392477953294e-9
9.081469864719016e-9
1.3380632352267964e-8
2.821313929174373e-8
2.072113782694176e-8
1.0850756041002634e-8
1.014771224117684e-8
1.3478370863623079e-8
2.046996495172944e-8
1.893705880056247e-8
2.390758048036996e-8
4.868671540129468e-8
7.231716518098175e-8
9.191512737489693e-8
3.261525688427259e-8
3.165051111386228e-8
6.462355272564787e-8
3.0759306593253157e-7
1.0579481923998135e-6
4.167303610426065e-7
1.530937089682469e-7
5.2287204207051204e-8
2.2368459794387487e-8
1.929960073025144e-8
2.502416640673264e-8
1.467330235819733e-8
2.1291843695900838e-8
1.0430958026656715e-8
1.7226619843867258e-8
9.4322012688006e-9
4.084403100774917e-9
8.128537756693203e-9
2.8016411945746653e-9
1.713071389963259e-9
1.3243058753550446e-9
2.298088913368511e-9
2.9601438589958775e-9
3.3607750191908538e-9
3.644489693861282e-9
3.984046228699417e-9
4.44778390087937e-9
5.070248488723558e-9
5.892181357768067e-9
6.973753347678875e-9
8.395313333339075e-9
1.7653403399942553e-8
1.6277246739446965e-8
7.458718766204574e-9
4.261026314290045e-8
1.0886183769138864e-8
7.155420218313806e-9
2.4148205855506046e-11
9.476830080135676e-13
5.073317087245144e-14
5.0829681276011965e-12
2.5286218168405873e-13
2.4246393621809826e-13
8.856396508497702e-14
4.055757710049085e-14
4.9222333681549847e-14
7.127012780904193e-14
1.0088253489261687e-13
1.410239343612236e-13
1.9658390611914755e-13
2.742305627410553e-13
3.9792243340851575e-12
3.4405949965908507e-12
4.0571889040160566e-12
5.084783727877786e-12
6.487606147428397e-12
8.329407911659188e-12
1.0714304091626093e-11
1.3772936342896785e-11
1.7650255986702736e-11
2.247941798828205e-11
2.832343713735668e-11
3.8130824729036e-11
1.3991951747009002e-10
1.365895438512053e-10
2.8135752602855902e-11
1.373972021648699e-11
4.342813990904191e-11
7.161253902556754e-11
1.0075679150997498e-10
1.3065291314233949e-10
1.612294988558628e-10
1.9329582999014645e-10
2.2831558226951342e-10
2.6805736787903614e-10
3.14463074361198e-10
3.6971331127380243e-10
4.3641410608317666e-10
5.178851633075988e-10
6.185899065554862e-10
7.448059325518317e-10
9.057184185844388e-10
6.2495804319239835e-9
2.2342387055620763e-8
2.1801431368517922e-8
1.8378911251540238e-8
1.901623044735678e-8
2.1819107757082008e-8
2.6909539621062013e-8
3.56071875907377e-8
5.083162809038676e-8
7.615408050177513e-8
1.0136498517489369e-7
5.644095851036644e-8
3.063538702953911e-8
1.758983572955961e-8
1.1204968477925595e-8
8.42172312168193e-9
7.450247597380397e-9
4.7449711662151665e-9
1.680330393861585e-9
7.298917204961605e-10
4.4942623488368584e-10
5.655562897324792e-10
1.5542829572509315e-9
6.434643710728734e-9
1.4277501357344531e-8
7.978817077992323e-9
6.820514623036324e-9
6.947388912997381e-9
7.853598311025012e-9
9.633507014116503e-9
3.254613233624707e-8
4.771552523118625e-8
2.4832350649440105e-8
2.2129072885813026e-8
2.532361202677136e-8
3.56666649732799e-8
5.463018744718688e-8
5.0023124254617115e-8
4.3949493610312736e-8
5.312625460243655e-8
5.788972135662523e-8
5.0115859501101e-10
1.8929871909307086e-7
1.2887463378197247e-7
3.765223083079882e-8
2.1486917388089555e-8
2.8445598735970175e-8
2.9632878417228295e-8
1.3459019379583278e-8
4.9540136925223694e-9
2.6787840065971303e-9
1.8020757284050668e-9
1.384877302640021e-9
1.2188291163865005e-10
3.4347559117524295e-10
9.326658218737556e-10
2.1882397344148426e-9
5.477840002233145e-9
1.435795320197773e-10
5.37875325501351e-10
7.192792121881774e-10
1.4854964706473016e-9
9.451784790513398e-9
1.6751443972809255e-8
1.53278953963461e-8
1.5294219695063164e-8
1.6456466920369253e-8
1.835979880262355e-8
2.0893847319830372e-8
2.412571188786054e-8
2.822664785094697e-8
3.344583264606483e-8
2.256805900864434e-8
1.590208877622952e-8
1.22185952599591e-8
1.0441795123080246e-8
7.4823876483847e-9
2.650471397938133e-9
1.0081066658133502e-9
5.351916419348326e-10
5.298966552692906e-10
1.0955002088174193e-9
3.352451606965012e-9
1.5340857451163982e-8
1.1483348039364923e-8
8.058108645360083e-9
7.530071709283382e-9
8.15157199765928e-9
9.810011995380618e-9
1.2996391048606711e-8
1.9089658131392136e-8
3.168828006629353e-8
4.9953099876297584e-8
3.194469016047323e-8
1.7421638312416836e-8
1.654488602415224e-8
2.1610115086994314e-8
3.1874651655033075e-8
2.472522012404772e-8
2.5415578382560785e-8
5.008394109756295e-8
6.003721320217111e-8
1.6218237548161478e-7
1.232606699473719e-7
5.590273697203145e-7
2.3351327975305577e-7
1.1306919800462182e-7
4.9490268882246894e-8
1.4069917614727304e-8
1.621464161368997e-8
1.7245832860872265e-8
1.1954609312752738e-8
2.4318241942001297e-9
1.072395201328893e-9
5.668936597880019e-10
3.0978178201671034e-10
9.45828858469415e-11
2.442431382305516e-10
4.3672334414938167e-10
6.761298249105525e-10
1.4267816486767596e-9
1.9323316168587503e-10
3.0542546709887295e-10
8.64755729322982e-12
1.8087786366853638e-9
4.629798850774561e-9
5.28591245297717e-9
5.221629485215537e-9
5.399783800360135e-9
5.762152891460813e-9
6.223897662291641e-9
6.734735227139349e-9
7.267827653116344e-9
7.809658533223144e-9
6.560913469090625e-9
6.132399683553069e-9
5.927536510123699e-9
3.1097685507520164e-9
8.782834138026447e-10
2.274699505309089e-10
7.37745191093943e-12
1.1193722725512721e-10
8.517777596382751e-11
4.924743829455036e-10
3.074919997818625e-9
1.983570733932935e-9
1.6977819153071736e-9
1.6640470106981905e-9
1.7925780826655903e-9
2.113677073228774e-9
2.7717809034851034e-9
4.222838899726338e-9
7.84861619093204e-9
1.609138391312e-8
1.587580187324924e-8
1.2071131520519558e-8
1.5421416315693543e-8
2.7363802365093987e-8
5.43004794182219e-8
5.6629361049417904e-8
7.676715250205442e-8
1.621524744443586e-7
2.057053596235281e-7
6.966665562414638e-7
1.609590661193589e-7
4.170042624759639e-7
2.373438754325698e-7
2.3777528155469007e-7
9.156282352445101e-8
1.0026029874878568e-7
1.0121837547662599e-7
9.338671172015397e-9
1.3670812935051526e-9
9.482905138062743e-9
3.1817494046810555e-9
3.4289975793452095e-10
3.5325150926155504e-9
3.0557341526564424e-9
9.95848927975609e-10
7.313231378199947e-10
8.247871093850844e-10
1.1720198533660866e-9
1.866417462896942e-9
3.151842150845312e-9
3.48681879011762e-9
4.440319376411791e-9
4.57019699413978e-9
4.694898463118167e-9
5.013997840179057e-9
5.560487946833964e-9
6.360363999489306e-9
7.460668562262249e-9
8.911244996629107e-9
1.0665144020049254e-8
1.2162992813923735e-8
1.2437453493615912e-10
1.404035251865577e-8
2.7136782676371426e-8
1.1604473965397615e-8
1.2913926242695303e-10
2.96266604853049e-12
8.360156750947418e-13
4.870289745161294e-13
9.552228471866657e-14
2.064763356910273e-13
7.536989433106043e-14
3.0617614047228295e-14
3.6462412198237613e-14
5.354390041694796e-14
7.609936604464938e-14
1.0637411587723433e-13
1.480868112916086e-13
2.0620964260791723e-13
2.876418356938231e-13
4.0216530479878226e-13
5.274317791670507e-12
4.679264446886921e-12
5.5653779537510976e-12
7.004319897387144e-12
8.952426042508082e-12
1.149104055786762e-11
1.474439371971798e-11
1.8850475755222763e-11
2.392363038187763e-11
2.998031515574707e-11
3.6791850988689894e-11
4.727395734187315e-11
1.3461257151997137e-10
3.2425396888007954e-10
5.274098660017466e-11
1.3330086042039616e-11
5.443567852490832e-11
8.892992940816022e-11
1.2142780684874625e-10
1.5316439659251262e-10
1.8547699973803478e-10
2.2012109760065205e-10
2.59023552960539e-10
3.0419766803314065e-10
3.57838762635551e-10
4.2252758416441537e-10
5.015252644640095e-10
5.992024853329036e-10
7.217021047139664e-10
8.78016624358237e-10
1.081814293439693e-9
8.51590445163383e-9
2.825851763030755e-8
2.320912620975177e-8
1.9740750830275162e-8
2.0830951834635962e-8
2.462768460821214e-8
3.186225773447256e-8
4.534033479464818e-8
7.0278500076557e-8
1.0073759727188486e-7
1.0640378434918067e-7
8.507805919977269e-8
4.2822018149868025e-8
2.345382717339891e-8
1.3538104660875348e-8
9.14935281619048e-9
7.503136934529488e-9
6.4119945207831185e-9
2.5670443775214996e-9
9.360130464436347e-10
4.144356859926046e-10
2.805306972526013e-10
6.88341669282536e-10
3.155620250541977e-9
1.615853743606171e-8
8.191507541869188e-9
6.50513980836488e-9
6.372463718193803e-9
6.965015181418341e-9
8.235164988780377e-9
3.049836198949161e-8
5.35200400386568e-8
2.817995602260361e-8
2.4863546294286994e-8
2.7870442934545277e-8
3.768077720872441e-8
5.920679653171885e-8
6.702360953917223e-8
5.6424499949362805e-8
6.044575710270612e-8
6.295870973221089e-8
3.8504796370155463e-8
5.892265742072891e-8
5.07831324960792e-10
3.826301490114597e-8
4.446757370560768e-8
4.2007239891401394e-8
1.8676663437972455e-8
7.3557201312211794e-9
3.960430882471854e-9
2.6768185477885076e-9
2.253111670292729e-9
4.97034769111417e-10
2.4842733097125804e-10
8.213926847509838e-10
1.8458844477768163e-9
3.4882052869455564e-9
8.140243176686628e-10
8.73008833261137e-10
1.1404643073144297e-9
1.3119567543866243e-9
4.674688513344981e-9
1.9827836218789528e-8
2.603856137925111e-8
2.23817016294715e-8
2.2503786342845898e-8
2.461919018564936e-8
2.82026673299854e-8
3.343278560667811e-8
4.09535662373839e-8
5.193659294623006e-8
6.816691269682516e-8
3.9618141367256313e-8
2.5389018714272708e-8
1.675618932275015e-8
1.24676597141943e-8
1.0897520420513317e-8
7.0896386346988394e-9
2.5522402896650052e-9
1.1150419506931589e-9
7.066290829465324e-10
8.315401111260878e-10
1.8816907486669225e-9
6.3513570966405124e-9
2.4369238867949037e-8
1.236875688779467e-8
9.790611899486655e-9
9.634685083526445e-9
1.0707054017124831e-8
1.3043909924301473e-8
1.7303183072283226e-8
2.513558124159253e-8
6.084876881567567e-8
5.211825885730666e-8
2.8599416169086464e-8
2.7307800956122285e-8
3.5111621093989e-8
5.586141244054104e-8
5.342286519283409e-8
4.39786177808922e-8
5.763256579952943e-8
1.3788715650330172e-7
2.7474956341401684e-7
8.781580699482963e-8
1.7234232960058897e-7
8.063583139126604e-8
8.151897083271463e-9
2.4917408666935378e-8
2.696217775810114e-8
2.6060024341247317e-8
6.319191090337699e-9
2.5652465982193305e-9
1.5203962981250927e-9
1.0526535206153775e-9
5.976784770286195e-10
1.0544891287450594e-10
4.2745438508473447e-10
9.195892241373255e-10
1.5067645210875985e-9
2.5143734726085507e-9
3.1148934668215284e-10
5.363320739563944e-10
6.335427525968372e-10
1.711558249026595e-9
8.868271221038951e-9
1.5403326316839166e-8
1.3967188422530548e-8
1.3888994897534328e-8
1.494589058674514e-8
1.6705071591854226e-8
1.905792498141414e-8
2.2063387016728356e-8
2.5886078136209204e-8
3.0781080482509534e-8
2.235572900868383e-8
1.669418533578121e-8
1.3183749989177012e-8
1.1690134412628641e-8
8.576157100720975e-9
3.1160411161678757e-9
1.2337112614626595e-9
6.621302629001674e-10
5.796085484859909e-10
1.020763031120591e-9
3.003630686701289e-9
1.3968687485893926e-8
1.0330339556752408e-8
7.3303159571467734e-9
6.849560807229409e-9
7.360761568452653e-9
8.736718630183095e-9
1.1331148042770462e-8
1.613290564311146e-8
3.819555422004869e-8
3.143533170659119e-8
1.6898189103395225e-8
1.5764673824785568e-8
1.9743878596679048e-8
3.024423249059902e-8
2.72856475272343e-8
2.2172234789392074e-8
3.415361964832458e-8
5.3150972705808105e-8
1.7210505988958764e-7
2.6598510452639954e-10
7.461106200696348e-9
1.8873403972847313e-8
3.5610175245923865e-8
5.313644146167064e-8
1.2604639319181376e-8
1.1324407885530049e-7
3.877187660428467e-8
1.46638482253658e-8
7.426967110581769e-9
8.8654143250328e-9
1.675309839157933e-9
1.1857828843654393e-9
7.421858466042214e-10
2.1261688400274757e-9
9.201526139140875e-10
1.7043146677442592e-9
1.4048176658882757e-8
7.695008348788748e-8
3.482222603590248e-8
3.1277453870081767e-9
1.097295929210235e-9
8.023925215077982e-10
7.618754183301014e-10
9.225567154790451e-10
1.2713963647229752e-9
1.8571170199764113e-9
2.8078484068548407e-9
3.81096634054022e-9
4.332484091320276e-9
4.798344613733981e-9
3.177513474649048e-9
8.740846809654876e-10
1.026926237347732e-12
1.5888280527590774e-12
4.041384610777065e-13
0.
0.
2.912929265059726e-13
8.906949327625096e-13
6.72347189533368e-13
1.0847004194605215e-12
1.539481601541257e-12
1.3654382237273714e-12
1.1682631241134503e-12
1.1643758832983322e-12
1.2952701930536291e-12
1.5195680396512018e-12
1.825660812901635e-12
2.223365872213262e-12
2.740357632027461e-12
7.288853144724129e-12
8.700569214722574e-12
1.734333748095511e-11
3.401981336863957e-11
5.620713985098376e-11
7.689586390408706e-11
9.927758592801932e-11
1.308360044050723e-10
1.8055773880258367e-10
2.639935039788261e-10
4.1433291169696696e-10
3.8291391082774586e-10
1.0317929571175353e-9
9.672550023413563e-9
1.183742984975462e-8
3.9675222949871195e-9
1.6954549489837618e-9
7.83411220230539e-10
3.806236123533332e-10
1.8775056438030682e-10
8.883291810154458e-11
4.9260480248393206e-11
8.055506132729181e-11
1.8951877992374876e-10
3.352530407153187e-10
4.895798123029318e-10
6.604339279021046e-10
8.697799138897209e-10
1.1487958400245148e-9
1.5470823084711952e-9
2.1534918010076627e-9
1.0272546200846038e-8
1.9177532923874437e-8
8.970509090781476e-9
6.657419520425023e-9
6.4003886096110835e-9
7.628273464186906e-9
1.1811358866007115e-8
1.9352564127163595e-8
2.7862458541136483e-8
3.900512862077271e-8
2.7184187736246597e-8
2.387135815355815e-8
2.4375122159757356e-8
1.1242590721494012e-8
5.849855387798351e-9
4.967276781980303e-9
5.068706064904842e-9
4.394518183587509e-9
4.453470657949471e-9
1.902067198812305e-9
5.370431964894502e-10
1.1701274109457258e-10
1.370358070068454e-10
5.355181626581437e-10
1.6582148537060242e-9
1.1783232259167975e-9
2.3593515618364933e-10
5.159154317389493e-10
6.324749980553427e-10
7.313240716979581e-10
2.21579731151647e-9
6.2054664792604295e-9
3.5409627984403565e-9
2.755235139266701e-9
2.35461990545509e-9
1.6886110543802534e-9
1.4627783735830432e-9
2.664467028471089e-9
4.713971435496957e-9
5.824000654421374e-9
7.736004189978057e-9
1.2970436018360147e-8
8.466300109793475e-9
7.194026398983352e-9
4.574806266882825e-9
1.2369497441339886e-9
4.976268873759615e-10
3.1947783285405856e-10
2.1164383457659964e-10
1.2533382957253156e-10
6.922589099244177e-11
1.1575599531295209e-11
9.317311521377252e-12
4.17692842171401e-11
1.4736145086647685e-10
5.804666588705949e-10
1.5922097411640854e-9
7.513763547610838e-10
6.377962855937213e-10
6.665379191863213e-10
7.835773730122094e-10
2.2714429471375314e-9
3.037447732247987e-9
7.64881984696351e-10
9.875478714204385e-10
1.72814362359684e-9
2.989257447405356e-9
5.3686060625967854e-9
1.0687137875247428e-8
2.4683882434263234e-8
5.811958750565197e-8
6.259476874031442e-8
4.19554480613088e-8
2.0779739158489742e-8
1.3268920629108874e-8
1.191188756960723e-8
1.4663108828900751e-8
1.8928577857433266e-8
1.7687222972362962e-8
7.239269799529891e-9
2.7489482866242376e-9
1.1176535568699189e-9
2.7095781597146997e-10
7.171777633106547e-10
3.515606469157096e-9
6.291127914574819e-9
5.230207065498269e-10
1.0226273746589452e-9
1.603757633284503e-9
1.963527323917362e-9
2.312980122192692e-9
2.732121756395707e-9
1.2643012578502162e-8
2.203998999667049e-8
1.2565862365866963e-8
1.2008202510100172e-8
1.4837882467324979e-8
2.2941048038203405e-8
3.2963839027384246e-8
2.5438531100999236e-8
2.2603600300519782e-8
3.124592538519082e-8
8.507243420106347e-8
2.5309542302282474e-8
6.533217667433701e-9
2.18278130537821e-9
1.0043463882694387e-9
5.516064347086028e-10
1.484205755542813e-10
6.20673541679041e-11
4.830407464073738e-11
2.9761729711956375e-11
3.947868303493682e-12
4.831711996834015e-11
3.927375026575886e-11
3.68045674980266e-11
1.7666374245087476e-11
1.176076726611808e-12
4.806468596059475e-11
1.68006980932524e-11
7.090971138720413e-13
1.430106650297311e-11
3.900558501799088e-11
1.2237936751198582e-9
4.282875859110005e-9
5.007180451595258e-9
4.572474472263073e-9
5.0748211607514455e-9
6.346227719012349e-9
8.853241985328262e-9
1.4198239503107595e-8
2.7170951547301137e-8
5.3681637219737496e-8
4.568052451326461e-8
1.714353719761544e-8
2.172477093574258e-8
2.208440027493074e-8
2.2262795128834373e-8
3.456981398845171e-8
6.261284811084265e-8
4.412181626600564e-8
2.1526054337260095e-8
1.1154853926993662e-8
5.989962023883035e-9
2.7849994919332776e-9
2.0280588692238468e-9
1.8196220639245793e-8
1.0314538653685733e-8
4.633886587245782e-9
1.0383446690989118e-11
2.406395733980437e-9
3.728082702951655e-9
4.752657901312216e-9
1.9494109010882313e-8
3.727680853079108e-8
2.4317959051001872e-8
2.5747468218781387e-8
3.550816353533532e-8
6.142848139830423e-8
7.296307850088912e-8
5.5770324427134284e-8
5.901884017741775e-8
1.0931865812745794e-7
7.887679149635651e-7
1.5960124586020004e-7
1.8921134318956437e-7
1.6559275938537775e-7
8.522504897726807e-8
4.52996746426478e-8
2.5139858873771845e-8
2.6317848768693665e-8
2.638541800899002e-9
5.607394112211311e-10
2.46406781810283e-10
3.065564072148792e-10
3.302828796097675e-10
4.038782650806273e-11
9.192227850334072e-11
9.63701939654706e-12
1.6953575214182512e-11
1.013385210896274e-11
9.222625488200741e-11
3.003691922342556e-9
2.7217992775462832e-9
1.410537423994842e-10
8.307517394359683e-11
9.972353978713695e-11
9.820931811326889e-11
3.7009015108591187e-9
5.671544328669807e-9
3.344521271776283e-8
2.2292228326306898e-8
6.397852742555977e-9
6.072053354671298e-9
4.0845574990403285e-9
7.801344548966193e-9
9.330119055115821e-9
3.73082640996982e-9
4.242329424462846e-12
2.412614576670028e-9
6.180189336278626e-9
1.2349832270279057e-8
1.359286635952744e-8
9.116688102398051e-9
9.490927397122598e-9
5.112741678459997e-10
3.973672227673646e-11
7.696383362846671e-11
6.877887670860365e-12
1.3939263232069859e-12
3.3283711973880994e-11
1.1312079305332541e-9
1.3885488348821923e-9
1.6957985382311998e-9
6.246785438500031e-9
9.657987288548886e-10
1.3845870100739057e-10
6.868204334715231e-12
3.179946147741118e-13
1.4240932134832692e-12
2.3385634969130396e-12
1.4087847765612217e-12
7.263062655551114e-13
2.031242544427027e-13
6.052258839725771e-14
5.3006326790065406e-14
2.5682170863685196e-13
1.450209241882975e-13
6.791299341758731e-14
3.775243318367572e-14
3.0664919624432123e-14
3.550654153541524e-14
5.149465200607988e-14
8.176005887065022e-14
1.3296154686984335e-13
2.1635572847425407e-13
3.4988309619844743e-13
5.613671100956828e-13
8.927849281662625e-13
1.404622027024046e-12
2.1766643322919055e-12
3.2966498046516627e-12
4.8258839808996346e-12
6.748572889302627e-12
8.954676692511171e-12
1.1302378041372783e-11
4.458330548499015e-11
2.9773049040346234e-12
1.726141347561971e-10
2.742878760156647e-10
3.1978720224676526e-10
3.7258021622882627e-10
4.3747167932646687e-10
5.132884865093584e-10
5.995649216503016e-10
6.971653043980387e-10
8.080139271676556e-10
5.394461609433746e-10
3.4763417597402157e-10
1.5031609340998488e-10
9.399925619438554e-12
7.173649272058701e-11
6.781395358140158e-11
5.970816143505247e-11
4.589553849505405e-11
1.0569099070853566e-11
8.939985100691707e-11
5.599519480252857e-10
6.108774218470408e-10
4.460348063643801e-10
4.4103577729982055e-10
5.020154884952372e-10
6.214168361499566e-10
8.135183655346802e-10
1.1072681464789778e-9
1.5484388349867332e-9
5.165957819933263e-9
7.938030233626875e-9
6.977442624248658e-9
9.71997081630353e-9
1.823898686248362e-8
4.027604053058636e-8
4.908812946434965e-8
7.23270420098251e-8
1.512917307313464e-7
1.306793818453353e-7
1.72064191532682e-6
3.905013842121002e-7
2.302241556232327e-7
2.4501060258447466e-7
4.2303824841707765e-7
3.7571383899527247e-7
8.684460218074426e-8
1.750164829693006e-8
1.1424622769756734e-9
5.56143069828035e-9
4.674632097544655e-9
1.3507951639371865e-10
2.7605230136349462e-9
2.8168149902322674e-9
7.492936231843423e-10
5.18826061787845e-10
5.585458350414765e-10
7.662780545094829e-10
1.19044517265016e-9
1.975827497055537e-9
3.411519840236909e-9
3.4205622115114333e-9
4.1945052094466614e-9
4.330581468336033e-9
4.470848213619169e-9
4.786423708372692e-9
5.3128256555978315e-9
6.076358021246884e-9
7.1136672949631706e-9
8.433950561604162e-9
9.847354295040676e-9
1.0286330273845796e-8
7.88079974608477e-9
2.8102022096511893e-8
2.6162432812847913e-8
1.6340676914065133e-8
2.2729862783479113e-11
1.2824102668897754e-12
1.9556468117047437e-13
5.907425141100225e-13
2.947382136243713e-13
1.2809771046509136e-13
3.85472914823933e-14
2.6784682939099626e-14
3.957434073590717e-14
5.788407145978942e-14
8.164695062912055e-14
1.1384290413608192e-13
1.583981571690122e-13
2.2059009792997984e-13
3.078002984700561e-13
4.305295232805672e-13
5.569135787627964e-12
4.9583489289071965e-12
5.903475295149215e-12
7.432614366337551e-12
9.499669048327144e-12
1.2189024749931019e-11
1.5628008614789843e-11
1.9954005890013172e-11
2.527097671446912e-11
3.156404598516626e-11
3.853265499623956e-11
4.952531245543253e-11
1.373329410411501e-10
3.7420159139945436e-10
5.816247801550333e-11
1.337195605673079e-11
5.693904638100613e-11
9.289690262752878e-11
1.2640630529979058e-10
1.5899638585335813e-10
1.9221640539045745e-10
2.279521605671198e-10
2.6821084724156556e-10
3.15074602999876e-10
3.708223181706608e-10
4.381521801089476e-10
5.204980300760733e-10
6.224909082742812e-10
7.506759368158491e-10
9.146842431481353e-10
1.1292291236677532e-9
8.988339289491476e-9
2.9536530531176592e-8
2.377177266298899e-8
2.0237631206264795e-8
2.1398880835581677e-8
2.5387803262953668e-8
3.3043824102344336e-8
4.745810937114768e-8
7.410637315327927e-8
1.0415351959685802e-7
1.0773368504398834e-7
9.019587813331167e-8
4.532433312819236e-8
2.4750318323997645e-8
1.41357112955992e-8
9.406066926180395e-9
7.612701771354341e-9
6.631662952938643e-9
2.7490146351896955e-9
9.840289473106839e-10
4.1985919486506763e-10
2.5446766985925373e-10
6.037780668922184e-10
2.887864823140711e-9
1.6069502763400224e-8
8.308223097516823e-9
6.542336875228136e-9
6.382200206173778e-9
6.949454987016196e-9
8.181478282790617e-9
3.060401614409865e-8
5.498495345274139e-8
2.9053362226708092e-8
2.5625020013252415e-8
2.86776374315567e-8
3.861246493774951e-8
6.064341227532324e-8
7.057124907804613e-8
5.9413394767003836e-8
6.279795149698178e-8
6.596314126654277e-8
3.35716961734012e-8
4.593794955277622e-8
1.1582480260255331e-8
4.252341041170897e-8
4.848428411225305e-8
4.150168016365324e-8
1.7677155470876994e-8
7.174341280826994e-9
3.939011533109631e-9
2.744013713763543e-9
2.2673508636024867e-9
4.220244274031942e-10
2.949763153142949e-10
9.010471469152337e-10
1.96294419188159e-9
3.614094415015093e-9
3.8551829535319106e-10
1.0093221913188756e-9
1.2587719575177774e-9
1.4368277667990373e-9
5.30871330456037e-9
2.1933585001066282e-8
2.7850446747233598e-8
2.3837926214256638e-8
2.3987071172168765e-8
2.6289303029344648e-8
3.021420412769083e-8
3.600936872995779e-8
4.446811904039723e-8
5.703559507255121e-8
7.586662079949616e-8
4.318669490746774e-8
2.7534761402523293e-8
1.7892947507140638e-8
1.3014688223674994e-8
1.1269008530654539e-8
7.871013093262725e-9
2.8762377656200975e-9
1.2288060964160986e-9
7.461201692278001e-10
8.185950618697483e-10
1.7801897732117902e-9
5.910921915573105e-9
2.551872119307317e-8
1.3184838745641042e-8
1.0225618436998898e-8
9.95845887694649e-9
1.0972859697250695e-8
1.324727838030718e-8
1.738066128405776e-8
2.48830716415342e-8
6.312767231686397e-8
5.611584085932042e-8
3.08495634191237e-8
2.950674739135296e-8
3.7935535099483706e-8
6.076462830586152e-8
6.027810201957295e-8
4.96973605928198e-8
6.413892312935587e-8
1.3037435180663287e-7
2.3419904341726202e-7
1.2614781259420712e-7
1.5267646508515072e-7
6.081428222776434e-8
2.098592334288237e-8
3.093321761106988e-8
3.542076066347361e-8
2.6428434547967093e-8
6.671037402071266e-9
2.90883862862543e-9
1.723077914382788e-9
1.2424060439929495e-9
5.825945638244538e-10
1.7257383307003062e-10
5.533439627081115e-10
1.1429621971710001e-9
1.8627481631514685e-9
2.013113202549355e-9
4.910405682182168e-10
7.154970078817394e-10
8.296813056017213e-10
2.416043194596897e-9
1.169271971921369e-8
1.9430584367065884e-8
1.7345996316326615e-8
1.7212569583113874e-8
1.8504997669694084e-8
2.0679976527547068e-8
2.3621427296403113e-8
2.7431411563186633e-8
3.2359024647187176e-8
3.8792751647299665e-8
2.7642947725001626e-8
2.03584057376822e-8
1.5485741990830383e-8
1.3355689106453991e-8
1.0597333479852103e-8
4.085785182349679e-9
1.5871653075866536e-9
8.227168410498383e-10
6.662719542687085e-10
1.0759145699707178e-9
3.0340241162069794e-9
1.3650050952984096e-8
1.3030479968397737e-8
8.838524430060582e-9
8.09896441081279e-9
8.583975145253943e-9
1.0052914725987244e-8
1.2838728844838157e-8
1.792060126048877e-8
4.5320642204796795e-8
3.95972188586534e-8
2.1636240067363332e-8
2.0475569290711514e-8
2.5921333621611753e-8
4.0371052679574985e-8
3.788984609865263e-8
2.9286525774883492e-8
3.604981488380813e-8
8.921964857370792e-8
2.1800066426619156e-7
3.597970677520374e-8
3.4340578684413455e-8
3.470559972729683e-8
3.8501493610914834e-8
3.97220713763433e-8
7.795640967283086e-8
2.693170084294641e-7
1.4304642732306102e-7
3.02825011440897e-8
6.5581070368443526e-9
4.681069286196652e-9
3.6181968959277365e-9
1.3279864649760986e-9
1.0821732603819242e-9
1.1001184373120183e-9
2.5822871405220203e-9
1.2297193131179082e-9
1.0907394257722985e-9
5.7850555489048096e-11
1.0003854752042202e-9
5.350503833074243e-10
8.098817507851849e-11
6.209228560147573e-11
7.225372916427697e-11
1.0128717160660547e-10
1.568214175791154e-10
2.584602098204643e-10
4.463438890724645e-10
8.020382020605018e-10
1.4906022827910697e-9
2.822127893320235e-9
1.1439749632566676e-8
1.707258611352963e-8
2.8028310478359106e-10
5.698478439979978e-12
1.1856059719404483e-12
0.
3.5580064956993604e-13
3.21322841495686e-13
4.2205221329114505e-12
5.879298413549486e-13
1.2395829332555094e-13
3.187833458142625e-12
8.164033313984161e-12
1.1171445615468909e-11
1.4051967602056238e-11
1.7391742315403837e-11
2.1465846306420192e-11
2.6619699818258693e-11
3.336135701597268e-11
4.247826743847782e-11
9.232130415528208e-11
9.558779049533535e-11
1.7264439159137002e-10
2.9547465059527277e-10
4.1694340283495735e-10
5.239871561575359e-10
6.559676608684428e-10
8.603573071949529e-10
1.2170034914874408e-9
1.86308219368974e-9
1.9680209865049655e-9
2.136160040616054e-9
7.015269424848191e-9
6.666299765747142e-8
6.015283071600529e-8
3.4370368588606816e-8
1.3060674732493602e-8
5.832032041329734e-9
3.028148053666664e-9
1.5749139659202426e-9
7.229352973687317e-10
2.60277979548105e-10
1.0340394477400784e-10
3.1183803141311404e-10
1.050535003557377e-9
2.3212889311828012e-9
3.856730153850905e-9
5.504987073052851e-9
7.351738486924371e-9
9.593334988563814e-9
1.250167148298997e-8
5.686656099293582e-8
1.7282637439856563e-7
1.0215671821902765e-7
8.788324763974378e-8
9.428175689734015e-8
1.171479534656352e-7
1.6913777422444517e-7
2.622994031848255e-7
2.848636735713521e-7
2.6864129414846257e-7
1.3173059220497526e-7
2.2882754627716968e-7
4.736073176146799e-7
1.8350763079202513e-7
6.334133068020989e-8
3.043408344880466e-8
1.62763637247456e-8
1.0709622589417022e-8
1.0392554525860582e-8
5.910572318892174e-9
2.4201590184808644e-9
9.155440898950748e-10
9.843152011323332e-11
2.654759760758076e-10
1.9766535955512214e-9
1.4164987344420534e-8
1.2807983406489933e-8
1.3660337476899643e-8
1.4933773316745278e-8
1.6830762781973664e-8
5.0336048229196174e-8
1.8203083367939867e-7
1.2186387703342473e-7
1.0905702312162877e-7
1.1840449671590083e-7
1.4537473830580525e-7
2.0125449934380418e-7
3.0544138582827774e-7
3.719143388412828e-7
3.4472384563528604e-7
3.002223300633149e-7
8.187017098155095e-8
1.391023620867676e-7
3.027249059161487e-8
1.39083918818517e-8
1.6472935769989557e-8
1.0122888392706242e-8
4.617979290960196e-9
2.3854556531457414e-9
2.297004688389319e-9
1.6483306770648224e-9
3.462805998226526e-10
5.227499299987345e-10
9.448290866490192e-10
7.185813389913229e-10
5.184556530697066e-9
8.140528530353472e-9
8.76705595046099e-9
1.1170025302392211e-8
1.4491294783105599e-8
1.8300116205240327e-8
4.6682571165494966e-8
1.7382280521153183e-7
1.316635483255411e-7
1.1498209477429387e-7
1.204661691518599e-7
1.4041716417878652e-7
1.8258115687113185e-7
2.770228044499058e-7
5.280542444773655e-7
2.13093535401401e-7
7.368339284520347e-8
8.449044837144288e-8
4.8173143173453256e-8
2.5867761357757465e-8
5.5736570862452916e-9
2.5895456135841336e-9
2.1528874952210133e-9
2.4954734311470936e-9
1.9861405334635144e-9
9.19465287285551e-10
1.139421924161635e-11
1.0965274174977716e-9
3.0186926321245497e-9
5.844662291049908e-9
4.3199859365711525e-9
8.382116944736033e-9
1.362848956082891e-8
1.8598568349795737e-8
2.5075591947075202e-8
3.33794493579952e-8
4.315012200660781e-8
1.2695618962465116e-7
3.059832808877132e-7
1.85868436922039e-7
1.8155323724858635e-7
2.2336598619129812e-7
3.3657091514276787e-7
5.548713393952876e-7
5.720471371827228e-7
2.7388244152485494e-7
1.034473679794937e-7
1.0538715029497225e-6
3.1331129880245333e-7
8.415948197580529e-8
3.162115731315448e-8
2.886043610072414e-10
1.0141438625894651e-8
5.3798817598021926e-8
8.346893458831116e-8
4.0141519447882004e-8
9.8216571076609e-9
2.5300430049364157e-8
2.3412142189311938e-7
2.9482428590799647e-7
3.3805436555621386e-7
3.0520881075871323e-7
6.68307454230651e-7
5.34758582778591e-7
3.1274753149524755e-7
3.819946507530113e-7
5.14406823292816e-7
1.4986486291314538e-7
7.744199080028011e-7
4.124583714361802e-7
1.3116365644944088e-6
1.0492447894355169e-9
9.829572803974172e-10
8.763600357731701e-10
4.9968078160480036e-11
9.35017123475143e-11
1.8232000397289858e-11
4.821890342801474e-10
4.045444862681503e-10
5.695887863808175e-10
1.3927088616170154e-9
2.7253083160426335e-9
3.1000177290542487e-9
1.144071324159849e-8
2.1020788259047804e-8
3.878509538346704e-8
1.4762996007592967e-7
1.4817668411858703e-7
9.175420862580906e-9
8.990749563145801e-10
1.2061169906615115e-10
1.3084530025360885e-11
3.2923766137032003e-12
1.7885432791159946e-11
7.87901598160035e-11
1.556434035828674e-12
3.3938649626430834e-13
0.
6.755728793682647e-14
9.655426411417734e-13
1.167202549949226e-12
1.8444836384874876e-12
2.613037235086259e-12
3.420765162669993e-12
4.346148750408342e-12
5.469203653505218e-12
6.859714922945593e-12
8.586531253159498e-12
1.072188569157547e-11
1.333955378697749e-11
6.285234393963682e-11
3.9866176446264506e-11
2.026149522054232e-11
3.335338736957081e-12
8.907096815699362e-12
2.1358882500611948e-11
3.6695348484663554e-11
5.669684233712988e-11
8.271789689718182e-11
1.1515454807219318e-10
1.5302963316200552e-10
1.948300906842898e-10
2.400611413951148e-10
2.897337355664998e-10
3.4586025488299456e-10
4.1099834329248213e-10
4.881448716491666e-10
5.808708387563481e-10
6.936150091538937e-10
6.308427616045433e-10
7.417272972582523e-9
2.185769934341369e-8
3.189202321110184e-8
3.266235521503885e-8
3.3142147483289654e-8
3.472343508693434e-8
3.711503245282399e-8
4.0006111494443744e-8
4.318842792078531e-8
4.654776493327399e-8
4.698312395072368e-8
4.648955776257835e-8
3.625128101579283e-8
1.3966340959499595e-8
5.827867931752699e-9
2.862800221084292e-9
1.5328705509208037e-9
1.0159474652613998e-9
2.020690446634416e-9
1.1864280141777871e-8
8.907037176192487e-9
8.985998686111743e-9
9.824515602781218e-9
1.1072435655427412e-8
1.2950232295304254e-8
1.5863815369510443e-8
2.0503648182909945e-8
2.817510118894982e-8
4.1487227772638536e-8
6.54616107881849e-8
1.4141683747924126e-7
7.330280310627489e-8
4.658492033006035e-8
5.102872525855173e-8
7.93504655653467e-8
9.901930695962225e-8
7.208905634065079e-8
8.390410619993601e-8
1.813199011132248e-7
9.185637654440659e-7
1.9365079731177819e-7
7.034683266025162e-8
1.6060021184960575e-7
4.232953698166076e-7
5.281800425205445e-7
6.062885835824466e-7
4.99596042442556e-8
5.887777808206787e-8
1.6157585186220764e-8
4.393364275653757e-9
2.6719145491422012e-9
1.243846951204118e-9
1.620216823321247e-10
3.548497579762132e-10
1.0260563120003816e-10
1.9572073716608147e-11
7.719370073864883e-11
6.349703144323608e-11
6.525461341690898e-10
8.320813584469462e-10
1.2642767883337998e-9
5.662997199674095e-10
1.421755327919288e-10
9.972697549424288e-11
1.075476229843262e-10
1.4721778518654235e-10
2.3021218954660208e-10
3.751603461103288e-10
5.567938092411314e-10
6.395735035557701e-10
3.287939081794985e-10
3.2115517904628514e-9
6.238116630346644e-9
1.4488940653074593e-9
6.503543777999049e-11
3.212916707528242e-11
2.686976028447401e-11
6.190535345986938e-12
1.5841559172849404e-11
2.9972949275681757e-11
1.5119146390693949e-12
8.035133236211913e-12
1.1374870523176301e-11
1.4668838614990055e-11
1.8109895145364818e-11
2.1484098976263135e-11
2.292721291304235e-11
1.4561171672486177e-11
6.1056766814179805e-12
2.3567427270416706e-11
3.7615988073872126e-11
6.709630428679279e-12
7.246434447607522e-11
1.6569081949212476e-10
3.213348405428944e-10
5.74943205172064e-10
9.679586126098566e-10
1.5424942288847973e-9
2.3321166411995773e-9
3.3580859943563786e-9
4.6422236415922125e-9
6.233927265424907e-9
8.22915708844589e-9
6.325247717362101e-9
1.0751780414245295e-8
2.047291891623057e-8
9.100481190760608e-9
1.94110144606221e-9
5.363693643791319e-10
3.352411247304136e-11
1.4642050608871643e-10
1.2142605144133386e-10
1.1229970798192723e-10
5.556789553256599e-10
1.114713410784314e-9
1.6932186382598587e-9
2.3156127818857373e-9
3.086416557508898e-9
4.161166360802503e-9
5.798004190545449e-9
8.496232925584207e-9
1.330756444675039e-8
4.5802741726306456e-8
1.0472497119276665e-7
5.8826816216260676e-8
4.8442659319284735e-8
5.176097482182724e-8
6.689791796054077e-8
1.0810486938745766e-7
2.306006793394056e-7
4.911134590130496e-7
2.439459293554034e-7
3.095873716457403e-9
1.826562192633291e-7
2.5887307784067324e-7
1.3975919012511513e-7
1.0860863804747894e-7
1.0675285315766555e-7
9.23491702415287e-8
9.286333071023949e-8
7.850419124631501e-8
3.3052315823873903e-8
4.399703198197504e-9
3.46048091666004e-8
1.238818114897738e-7
1.400143863730181e-7
3.0890947509364334e-7
1.9538163294271073e-8
5.2084551967482963e-8
1.104334625262889e-7
1.413133265472136e-7
1.9605429575659127e-7
2.3281865853278483e-7
6.248085733611517e-7
1.169506109062367e-6
5.598558709702898e-7
3.6635408076155904e-7
1.4453799759275886e-9
2.50558136442024e-9
9.889879830001413e-10
1.7218136558859887e-10
1.2771987515034397e-10
1.8964454215102952e-11
1.1712514869990384e-10
1.8947311702187676e-10
1.677605597509899e-10
1.1854566223378231e-9
2.6056483421117586e-9
3.6346230150317752e-9
2.270033860203977e-9
9.343206480631711e-9
2.3646203929198525e-8
3.308257489660784e-8
7.188399301261855e-8
3.018332494605144e-7
3.4714711263676e-8
3.707445031355179e-9
6.580716670159921e-10
1.4784672105023046e-10
8.800325582826169e-11
8.50883084446656e-12
3.8054121657275215e-12
9.56213383725052e-13
1.666393398815041e-13
4.60059747166006e-13
1.8331209109114827e-12
1.090277208284941e-12
1.4463109110161073e-12
2.0720240277708452e-12
2.7492955587451552e-12
3.510945501375836e-12
4.428044042498888e-12
5.5651712868936675e-12
6.986168294796495e-12
8.760722660371607e-12
8.076530774900702e-11
1.9635234750499595e-11
8.899327317670391e-12
2.756508374945807e-13
6.2526754015930345e-12
1.3244460993216798e-11
2.2049970286684544e-11
3.39511842777495e-11
5.0464336596245274e-11
7.326798687930259e-11
1.0373695695669053e-10
1.420594480084345e-10
1.8679273132832617e-10
2.3617999199941565e-10
2.900276144318367e-10
3.4991160151583735e-10
4.184199436394665e-10
4.986979794195501e-10
5.944195119767163e-10
4.471842482851873e-10
3.500855881921621e-9
1.259746022700226e-8
2.3700262194501712e-8
2.8050874255508515e-8
2.944733754400225e-8
3.089807690671715e-8
3.280620100669787e-8
3.507243066937724e-8
3.755071095900468e-8
4.011251557476912e-8
4.2653793518561944e-8
3.84843829587817e-8
3.3402027790135185e-8
1.8237897859378014e-8
6.196163180410282e-9
2.301925221032664e-9
6.050520359580962e-10
4.921960404136424e-10
1.51999809822677e-9
2.269629646203563e-9
3.008265010672387e-9
5.052775044640096e-9
6.435817798800697e-9
7.637428682976317e-9
9.009834921358432e-9
1.0910289570920619e-8
1.3777434189618833e-8
1.8334764312121413e-8
2.5975494197227937e-8
3.9569920413087325e-8
1.0179047105383477e-7
7.006621188875314e-8
4.244929768426315e-8
4.442612898300278e-8
6.473630837495266e-8
9.774951710555674e-8
7.38579718663186e-8
7.318830442497204e-8
1.2570143354643695e-7
3.0224590709294093e-7
1.4409361476821838e-7
1.8474758516684856e-7
6.075849409016264e-7
9.144710631496771e-7
7.59781674276965e-7
2.855595961211167e-6
7.367107370967833e-7
3.076180735742327e-7
8.182001099108393e-8
1.186499613884268e-8
2.4173248446896783e-9
7.610412225319488e-10
8.207922262118588e-11
1.3460064474378906e-11
9.752602859537554e-11
9.065178157492389e-11
2.0150176620353686e-10
2.0405827295201065e-11
9.56020080748622e-12
1.9410328179023232e-10
2.457020286037927e-9
6.562691793587783e-10
4.515480170911654e-9
1.231822779113348e-8
2.1528520278511394e-8
2.5236940271540112e-8
2.5907107390101467e-8
2.646184213627907e-8
2.7538211881375858e-8
2.914922006903559e-8
3.1227808843147506e-8
3.3737003704103195e-8
4.514777040383257e-8
5.688612339235501e-8
2.7088811233855134e-8
1.2187581425718599e-8
6.758467507975647e-9
4.480099081265726e-9
3.6609065291914475e-9
4.964266195536622e-9
4.610781145357419e-9
2.938471933162749e-9
3.6045265326205713e-9
4.715986630710992e-9
5.8858790741235745e-9
7.1617939379374885e-9
8.781504512133818e-9
1.1076136257860395e-8
1.4559452291482928e-8
2.0174043042158447e-8
2.984026144669602e-8
4.771070289853272e-8
1.1723669756676119e-7
6.063534953443999e-8
3.805734532338564e-8
4.132799572361383e-8
6.359178135265021e-8
7.766660567190108e-8
5.477593240808104e-8
6.126134973705902e-8
1.3485453928772001e-7
1.0276577038524973e-6
8.819861815937989e-8
2.4567860830297304e-8
2.594743497986875e-7
2.744969760587066e-7
3.103913610420421e-7
2.3940864918191236e-7
2.087823649974155e-7
3.839300475575125e-8
8.863129061659176e-9
1.3622862572374446e-9
2.7799769043786213e-10
4.741417552904428e-11
5.2171842098549364e-11
1.7028886128069565e-11
7.311357397008041e-11
3.9209083380166665e-11
1.7441354583365236e-10
3.8190176734820487e-10
2.347221062816586e-10
3.3958076067809584e-10
6.985611667367794e-11
3.6381051071209724e-11
4.144432635601912e-11
7.24909720420027e-11
1.4691499506339345e-10
1.4170820034277885e-10
9.756308762797955e-11
1.550811694262424e-10
4.576063078180401e-10
4.0740708694368707e-10
1.4089271281553472e-8
7.358367820570124e-8
2.5802593677079645e-7
4.360328910975568e-7
2.9155785903166655e-7
6.066924282922834e-9
5.765951035312358e-10
1.6601602095255276e-11
2.9740718434140007e-10
2.898009387038343e-10
8.088053033834183e-10
1.7567960482398568e-9
2.995953785669427e-9
8.41890746341163e-10
8.136559718152239e-10
1.1025534546794986e-9
1.6851391996614989e-9
2.7029524131309355e-9
4.394994080858974e-9
6.981161651169054e-9
1.0132226487166828e-8
1.3228978069055915e-8
1.0536830989031854e-8
1.498103260257853e-8
2.2534193854244987e-8
1.7975836370428534e-8
5.58451784471715e-9
8.008471005586992e-9
1.4275420112182122e-8
4.153098335862516e-8
3.017046511377233e-8
2.2067871686382678e-8
1.7657699814993574e-9
2.8578288593640604e-10
9.221776124501895e-11
6.179151094807481e-11
6.703718493772157e-12
3.01263685095519e-11
2.0512401645630096e-11
9.076776561800298e-12
3.2127752293870146e-12
1.7019723958648232e-12
1.883222791800818e-12
2.631265854078461e-12
3.787722561278249e-12
5.480172191108002e-12
7.957909986856904e-12
1.160275307946932e-11
1.699104318996408e-11
2.4993264691035782e-11
3.691855637320746e-11
5.470275759987517e-11
1.0299671862907836e-10
2.0127455475922294e-10
1.8164693783534312e-10
1.1482688672612138e-10
8.687559577085088e-11
7.11459632888929e-11
6.033346387690609e-11
5.21419974918332e-11
4.5374612848258926e-11
3.8242933690116186e-11
2.60555077153811e-11
3.205684761895022e-11
1.4571157748066316e-11
6.4407572365957685e-12
1.4341427286851445e-11
2.1378503294799713e-11
5.736387951025885e-11
1.8824219937994825e-10
1.7118996289925854e-10
1.3233319989012664e-10
1.721235529624632e-10
2.836577863425139e-10
5.789816263283107e-10
1.8655250313050853e-9
1.921813943957948e-9
1.0874723102525617e-9
9.025512284041671e-10
8.856645288399872e-10
9.601350140815036e-10
1.1198481868214903e-9
1.3895783387250565e-9
1.6323222422481858e-9
1.445820133082576e-9
1.7523158725593347e-9
2.9749865329810964e-9
5.810355614215728e-9
1.3330214459239486e-8
2.270979503002749e-8
2.3543390216815205e-8
3.3071641565526e-8
7.36487751953742e-8
1.8943650181073332e-7
1.39069763066549e-7
7.941851110917413e-8
4.6705131641273906e-8
3.4422331035117e-8
2.146706039171577e-8
7.497322267513756e-9
1.7791210467940358e-9
7.973477928804655e-10
5.278004731406546e-10
2.81312059858826e-10
2.8823273212300062e-11
2.1082683605828588e-10
2.060078228324137e-10
1.434703185308989e-10
3.6834796795453596e-11
1.12817630930812e-9
1.867483456545923e-9
1.1810321109389388e-9
1.0926777993202463e-9
3.898303506836994e-9
1.1253588407753578e-8
1.4329681810854493e-8
1.1303121863166633e-8
1.036478522584909e-8
1.039665180105059e-8
1.0909460869458543e-8
1.1823587387276858e-8
1.3279963109597494e-8
1.5614065664121653e-8
1.939494358066784e-8
2.528018444870585e-8
1.517918572504759e-8
1.3488740754651354e-8
1.524099787144575e-8
1.54881310664079e-8
1.602281185107767e-8
9.089620647684951e-9
3.389180995668956e-9
1.4608916299528643e-9
6.616292790197475e-10
9.066550479190212e-11
7.730368206506779e-10
2.746464329095922e-9
1.0150884937458136e-10
1.3517773037897592e-9
1.7858770406329254e-9
2.053900789667724e-9
2.34749078692113e-9
2.7395859649685123e-9
3.29408719542798e-9
2.1337036562691672e-8
3.1479647075101036e-8
2.0211857892859054e-8
2.2057654538705606e-8
3.173639140942614e-8
5.74638022637151e-8
7.568369263455044e-8
6.312933866891622e-8
7.264476632462289e-8
1.4189516136075402e-7
7.935729603133616e-7
3.6005119822014535e-7
1.778510545813564e-7
9.492827023214068e-8
3.456383455244831e-8
1.2521941196703641e-8
5.611997554530688e-9
1.2124999699514796e-9
4.4142063964114064e-10
3.1201808624404415e-10
1.1435138837869835e-10
4.678838562988852e-11
2.6668885476015035e-10
5.890322512256696e-11
7.676522798832094e-11
4.3319897060990774e-10
2.0332503621055115e-9
5.439025691714782e-9
2.5359384782265662e-9
2.178654132659052e-9
2.2827472297995837e-9
1.0293941452555544e-8
2.5855701076187186e-8
2.990913948849029e-8
2.2312592914154222e-8
1.9897916135112002e-8
1.9793480766174648e-8
2.1187041540159997e-8
2.4459108670963976e-8
3.102177363742438e-8
4.350916477562179e-8
5.7372516512398405e-8
3.735018537542836e-8
3.019448094452349e-8
3.142373874792282e-8
4.7418847597309255e-8
7.813548351551742e-8
4.6532796072874094e-8
2.053643759905768e-8
1.024124910029841e-8
5.593254941519868e-9
3.0253003532575113e-9
3.900060963046178e-10
7.862373096290645e-9
9.28423522144438e-9
1.5419620930220846e-9
2.514367195361739e-9
4.505581219900879e-9
5.753862152030434e-9
6.907200560988281e-9
8.258696624223558e-9
1.0027327195410229e-8
6.503687529408666e-8
6.874226990573415e-8
4.728689869570391e-8
5.4830526972355566e-8
8.711792533582677e-8
1.5323327283172858e-7
1.2741440588284957e-7
1.1515892769807245e-7
1.7147754422477595e-7
6.641859301142488e-7
1.3258262067174016e-6
1.3056094975858142e-6
1.5882112975903499e-6
2.5831856169369e-6
5.091475668304816e-6
3.9591757215780806e-7
4.02140859807001e-8
5.104538203925125e-9
6.264665480073542e-10
1.8360498910410487e-11
6.685825071479754e-11
4.504501045772404e-11
6.849637181212439e-12
8.657177748723557e-12
8.482523065380965e-12
1.120322600579132e-10
5.7203585563637466e-11
8.152173753197247e-11
3.525540978618409e-10
2.0980776745374745e-9
9.620338472502678e-10
3.243542027888608e-9
1.0127250516277861e-8
1.931265490683278e-8
2.165626769835576e-8
1.9774224101172716e-8
1.797820873698325e-8
1.7436124199340867e-8
1.846612839788222e-8
2.1724603508899933e-8
2.724008875376184e-8
6.542044255935216e-9
1.7994760984606825e-9
1.1830535005582105e-8
3.2471865128507724e-8
7.933095776695517e-8
1.30443160343285e-7
2.2426577614324085e-7
3.016940901090245e-7
3.7108483853708055e-7
1.3768762043604394e-7
3.037587739385682e-8
6.23197060486872e-9
2.791717676609091e-9
6.907062683880955e-9
8.477148691050837e-9
6.51434196993159e-9
2.6496837128621363e-10
8.361017431733719e-9
1.496230755297189e-8
2.0779550799132576e-8
1.0248843903630827e-7
1.3778397685915354e-7
1.1180190932607354e-7
1.4191367970438504e-7
2.4687139767141154e-7
3.4491268645249266e-7
2.470155048969044e-7
2.5291731582111106e-7
4.980106676826011e-7
0.00001628022719809464
7.587449082597047e-7
6.211384969958424e-7
4.818147064232985e-7
2.6056248874836586e-7
1.4032058842371732e-7
4.5920585591069115e-11
9.244747206951255e-10
5.064891101227162e-10
5.684060665205749e-10
4.4269575055468916e-11
4.3939639468229486e-11
1.7538787538409055e-11
1.1583231207123343e-11
1.5390909529073306e-12
1.1115816916296331e-10
9.984441816106742e-10
8.352438734859861e-10
2.849833957648917e-10
6.838380811634698e-10
3.2125966585959567e-9
8.071918788770593e-9
1.4866249060391082e-9
7.498656633973871e-10
2.3302910183690044e-10
2.300355789191604e-9
1.1741520395572308e-8
4.756366202784102e-8
3.5328953869142052e-9
1.2158726912186292e-8
1.2783484897549845e-8
1.0459068862994103e-8
7.723047056024183e-9
1.3998514835545249e-8
1.9242176308399698e-8
2.6206672756662402e-8
1.487507505820363e-8
1.3717265056121984e-8
1.704419761055985e-8
1.2586902120627948e-8
8.809082981917067e-9
2.418152161541254e-9
1.66999977046606e-10
7.339991490133512e-11
1.7578421388805454e-12
6.1255738160700666e-12
1.7474201667378285e-11
9.771494236806886e-11
5.383853243956093e-10
3.532904736874429e-9
4.078293338988994e-9
7.792356185611151e-9
3.754206247747339e-9
4.955306437040058e-11
4.04339442564451e-12
2.673294623797444e-13
1.5721031892783955e-12
2.737012401021757e-12
2.0856603616043153e-12
6.495340905624391e-13
4.815541820751817e-13
5.425719862658973e-13
6.8238751299533e-13
8.820499155187444e-13
2.9044462569631766e-12
6.1978269505419595e-12
5.643822601507149e-13
4.674901404036215e-13
1.073525167804372e-12
1.7084872289126452e-12
2.5350177967965094e-12
3.697569157222744e-12
5.3813032543971915e-12
7.849953698211511e-12
1.1488612936494562e-11
1.685424254272408e-11
2.4720253928919014e-11
3.606634379050432e-11
5.190620303438651e-11
7.28344670943602e-11
9.843305502096416e-11
1.2721787480378125e-10
1.5762347086418957e-10
3.5713783590295826e-10
2.0989479866854363e-10
4.723929324738537e-10
8.022654458970337e-10
8.612245575157258e-10
8.941275489352315e-10
9.210468473180609e-10
9.375732114194991e-10
9.403101565593583e-10
9.280145563260443e-10
9.000957650783998e-10
8.555733097974355e-10
4.340140141167902e-10
2.1587843764230766e-10
2.9819213553103614e-11
1.6773551150599435e-10
2.6395394050444237e-10
2.1736759920265924e-10
2.1473118147738498e-10
5.260271355266692e-11
2.814555637494601e-10
5.514786393069618e-10
1.566327485834029e-9
2.4569171550856885e-9
1.2907531299412975e-9
1.0743981596792537e-9
1.0979312512497336e-9
1.2687276762415872e-9
1.6038931520862052e-9
2.18355427325471e-9
3.1751962128722646e-9
3.569804059358864e-9
6.920411401737196e-9
6.082956705285398e-9
8.37643344944066e-9
1.5200299068291184e-8
3.460084059062989e-8
4.979928637650182e-8
7.023303255980483e-8
1.3968119757502e-7
1.0625836021909056e-7
1.2479141014973453e-6
7.70647976048018e-7
7.003613844646942e-7
4.802829531305373e-7
3.2264698836291373e-7
2.744051521411671e-7
2.599383807186328e-7
1.2786692162024633e-7
5.137243162879155e-8
3.957906833685334e-8
3.551553859161495e-8
2.4971408928650504e-8
1.707169082663415e-8
6.230742653883333e-9
3.747462482675386e-9
4.784296375556506e-9
5.3588522911187094e-8
2.555559845400553e-7
1.1497082927283934e-7
1.7680136814053228e-7
9.48469887004304e-8
1.6191974789236522e-7
4.600134799914217e-8
3.1046833697678283e-7
5.361760616070908e-7
6.328264682961004e-7
3.5379877324486563e-7
1.5808270437168072e-7
8.588629934725623e-10
7.546175555250161e-10
3.0578708600088986e-10
4.137629335948588e-11
6.23268358868e-12
8.89390819544852e-10
1.0040520447544438e-9
1.227949681092234e-9
1.7682634237574332e-9
2.7119965515479336e-9
3.9786610954017864e-9
4.133374512485807e-9
2.2547781849702765e-9
1.2737064836843198e-8
2.8432632485036393e-8
3.186457937603114e-8
8.571226503843112e-8
3.758492593792706e-7
3.2758834777568525e-8
3.1500663971063954e-9
4.4091704463634155e-10
8.876432644167567e-11
3.1502820719116684e-11
5.823200168866713e-12
3.465999284254056e-12
0.
2.375123302013781e-14
2.2259431334807786e-13
2.1517476643912752e-12
1.1011880466074996e-12
1.429900456063708e-12
2.076961277381786e-12
2.779457014640968e-12
3.559341366293418e-12
4.490555038199611e-12
4.038543055914923e-11
6.946630309407086e-12
2.5571091923562806e-12
5.067128816787457e-13
2.925274998198519e-12
5.536760436369006e-12
8.820756879761132e-12
1.3289330781951423e-11
1.9606523918354667e-11
2.8673106062150018e-11
4.1690755662661875e-11
6.013863161399994e-11
8.550274572121349e-11
1.1857571387900414e-10
1.586456828068575e-10
2.0391833675494079e-10
2.5342539046298515e-10
3.0803206369609464e-10
3.6989767429555435e-10
6.849332574582362e-10
7.647538783360501e-10
4.042463541424405e-9
9.993729868675818e-9
1.6531519721109503e-8
2.0633332576001492e-8
2.2844747323071997e-8
2.4431026234261153e-8
2.592521881438407e-8
2.7475464389588908e-8
2.9098789842108573e-8
3.076753181524023e-8
2.967204146248856e-8
1.68976424187395e-8
4.797830479573132e-9
1.2364362291122707e-9
3.886014105154209e-10
1.8884942325130955e-9
4.86952286417771e-9
1.6788964595331003e-8
3.988756703884945e-9
4.5464015960045944e-10
1.4866910936108202e-9
2.809673132869722e-9
3.838570542948924e-9
4.860853904887124e-9
6.152843150244879e-9
8.072435064731562e-9
1.1271207344494845e-8
1.7209713928834834e-8
2.958737185234625e-8
3.996884981564612e-8
2.693630279813016e-8
1.508968666462707e-8
1.468034342409319e-8
1.9793447421441436e-8
2.908556774859315e-8
2.2603009872882074e-8
2.6438624859397446e-8
5.160567029728463e-8
7.246542600389224e-8
7.854214491053514e-8
1.3112860109515554e-7
5.064133171188464e-7
1.1081813147161255e-6
2.554006083295677e-7
2.767454956435245e-8
5.882203550513898e-8
3.0825827209828135e-8
2.3056865110714773e-8
9.221741796173597e-9
2.4399870011679243e-9
4.333262394480387e-10
1.7066677477252016e-10
4.7783198588372904e-11
1.3689039347869564e-10
3.88706690615664e-10
1.3999619359769117e-10
8.101884974654203e-11
4.017071799609022e-11
6.390424937586003e-10
3.4396367737454396e-10
1.484799902993551e-10
1.647681195154571e-9
4.40682838991547e-9
6.008786208610914e-9
6.107194843803175e-9
6.215754910749464e-9
6.526280442272074e-9
6.977957116416143e-9
7.509703845906745e-9
8.076626980211749e-9
8.646763123943042e-9
9.378126854858228e-9
1.1086545992259132e-8
9.510667057315616e-9
3.45093996278922e-9
1.2826831791950195e-9
5.415686413873202e-10
2.1561270486792714e-10
4.482222226293865e-11
1.1352668312673407e-10
1.59801155010767e-9
1.4423200916050205e-9
1.4705072417058179e-9
1.544762046303691e-9
1.6808701433816103e-9
1.924965620430488e-9
2.3475898916707703e-9
3.0961366804660304e-9
4.543817078206901e-9
7.790395417396038e-9
1.4218381973579695e-8
2.7444280568649988e-8
1.9160563507609364e-8
1.513724721355189e-8
2.0270141235848966e-8
3.886567392009572e-8
6.252407666926091e-8
6.041013617322779e-8
9.754022441855513e-8
2.2939394537644525e-7
5.2555925494011e-7
4.5596703211543863e-7
6.640463996415332e-7
4.666918837481132e-7
4.5067081116710136e-7
5.562617641284473e-7
8.602639006203714e-7
1.2436295324001178e-6
9.993399026936675e-7
4.975634877243786e-7
6.873180856139441e-8
4.99918111059338e-9
3.2777522983739033e-10
6.770021645878401e-10
5.456013225553008e-9
9.960072470534552e-10
1.0616502183413894e-9
2.1795641892658877e-8
1.490865861150806e-7
1.426455972544962e-8
8.819695257914056e-9
2.5233918646044963e-9
8.103083077608959e-9
7.427072003327176e-9
5.524295520764526e-9
3.0459161526339704e-10
2.6461945255651e-9
3.376640279945037e-9
3.73840355547926e-9
4.1980365745909644e-9
4.825984525734791e-9
5.657633434493049e-9
6.7422793426835765e-9
9.604437661824136e-9
1.7958634973658534e-8
2.3711099542546167e-8
5.452698431454929e-9
2.5876740490144473e-8
4.2836213259641266e-8
1.5534097912532694e-9
4.328531371680791e-10
1.1396100462810168e-11
8.351309915904952e-13
1.548264062997431e-13
1.4382248950115632e-12
1.213922256962122e-12
1.4772240360697837e-12
7.357293348144875e-13
8.587369411105904e-13
3.5115368118781477e-13
1.6352883625786966e-13
1.8335580556089008e-13
3.3368298840846637e-12
2.740833334171286e-12
3.1843574755984108e-12
3.959374778397159e-12
5.027054558935382e-12
6.436143349437022e-12
8.273370219208954e-12
1.0656869233963584e-11
1.3736919607376553e-11
1.7696177903908863e-11
2.274361161760546e-11
3.711894677129425e-11
3.396254861187135e-10
5.6885681702747566e-11
1.0464865964015208e-11
1.5615723203853818e-11
3.729147969849297e-11
6.19009883750064e-11
9.210953252146679e-11
1.2836658891523237e-10
1.6945957575348249e-10
2.1367099906658363e-10
2.603299415987788e-10
3.1035620536635395e-10
3.657874548399666e-10
4.292157853263704e-10
5.035730455905378e-10
5.922165376736693e-10
6.992022277448542e-10
8.297191962461007e-10
9.907480840019677e-10
3.952119706436826e-9
1.8710816574424934e-8
2.5881940581218107e-8
2.1987416516320888e-8
2.2023130773289825e-8
2.4119958593498328e-8
2.776514202429915e-8
3.320441445013547e-8
4.1206816059534055e-8
5.315759998862876e-8
7.106603625580306e-8
3.8829841389117066e-8
2.3126378397263627e-8
1.481528818760795e-8
1.0852393870379554e-8
9.275038889576303e-9
6.534556583605444e-9
2.383170311088998e-9
1.0204474188101294e-9
6.60094227400325e-10
8.108118481829577e-10
1.806003462705331e-9
5.661599344009506e-9
2.4773597606056267e-8
1.2982069800501562e-8
9.824823270044273e-9
9.517511452253032e-9
1.0535466259981908e-8
1.2875788611615794e-8
1.7239101465473942e-8
2.5449884643331763e-8
5.6662647262975466e-8
4.9009678821204646e-8
2.6453171412734218e-8
2.4886123130969043e-8
3.1429636320199875e-8
4.950352965285733e-8
4.8888220494926e-8
3.976701037749891e-8
5.138784398842944e-8
1.4162431578417233e-7
1.854433426370889e-7
1.2255387355511332e-8
1.473297951919293e-7
8.786913933241932e-8
1.289190506601643e-8
1.759759553499687e-8
2.17770220694142e-8
1.6361083079702462e-8
6.8620909035775e-9
3.093188012849529e-9
1.879788010019221e-9
1.4722932466133922e-9
7.292882932177405e-10
2.1890861178622168e-11
3.6460880546136184e-10
1.0485925423102244e-9
2.5108935764570974e-9
2.9237682672543395e-9
1.0313519060055286e-10
4.1440685436211287e-10
6.324945619090915e-10
5.5920121904656e-9
1.0611088736851093e-8
1.0041464982012463e-8
1.0097481292861326e-8
1.0896341837880624e-8
1.2159980334114551e-8
1.3804242038506179e-8
1.5853311229926795e-8
1.8392134464421164e-8
2.1543352792598814e-8
2.5453784382359376e-8
1.5790954109419465e-8
1.0530227500137415e-8
7.98695764694536e-9
6.734662696361055e-9
4.8484096072762054e-9
1.6546654168581905e-9
5.787532007134643e-10
2.668597127822313e-10
2.574248166658282e-10
6.643278070283409e-10
2.446975946577725e-9
1.2145973386924281e-8
6.719539333082858e-9
5.077840843390112e-9
4.906990631263975e-9
5.402651453558765e-9
6.54595155395271e-9
8.65657935552996e-9
1.2579218674944109e-8
2.9830641497148114e-8
2.622925589919583e-8
1.3363555330624701e-8
1.196562011245705e-8
1.4436222485772617e-8
2.2563629450967634e-8
2.6160185233562705e-8
2.7154340745274547e-8
4.9720221460431704e-8
4.7577227194037354e-8
2.7646062666057825e-8
2.2049003036461475e-8
1.9309610596771425e-8
4.152674983215e-9
1.622749235061764e-8
1.8336577111684184e-8
1.8414069592913584e-8
9.038659136932401e-9
3.666317806907142e-9
1.9274369866559612e-9
1.2586677051574722e-9
9.514707844069823e-10
1.9155248379137493e-10
1.2032707066235142e-10
3.222152903564999e-10
7.106145087814711e-10
1.4622960847260128e-9
3.5800344531384907e-10
3.1814253186423266e-10
4.162150622348441e-10
4.752099525185632e-10
1.1390072983381616e-9
4.7933879058512555e-9
6.670601232871492e-9
5.5453457329545195e-9
5.294313005212155e-9
5.476985126095141e-9
5.897990449358095e-9
6.52312025187796e-9
7.3884548925030255e-9
8.573822906566473e-9
1.0195659528750295e-8
5.752422345418421e-9
3.4812766270637763e-9
2.515237601963055e-9
2.1037710560844176e-9
1.8122472792409182e-9
8.68505981510627e-10
2.7447505489686367e-10
9.39233430543313e-11
3.0925894927634846e-11
3.3447683663467706e-11
1.6963403721956086e-10
8.348207237304925e-10
2.1078154457650483e-9
1.1583430245332992e-9
9.533934671584037e-10
9.38549771013577e-10
1.0331254073417029e-9
1.2541785414968452e-9
1.7095213880131296e-9
2.7659002318468194e-9
1.198686850492956e-8
1.4301947654643283e-8
1.0565476681368685e-8
1.3090351049254783e-8
2.2039352360597072e-8
4.576685170273824e-8
5.4937851786352705e-8
6.714033484998184e-8
1.30003710436387e-7
1.624846251645755e-7
1.2435252473556903e-6
1.7813133463081044e-7
2.961597144021712e-7
2.474703811191547e-7
1.494928444594854e-7
5.737500412227549e-9
1.1232692829578814e-7
9.381519590578875e-8
3.0486653833044435e-8
1.1589188962114037e-8
4.376941522414517e-9
1.7751102595217167e-9
1.4825913521213927e-9
3.2215409509126574e-10
3.8980303063945196e-10
9.782080940365678e-10
2.3741877786263906e-9
1.079299077860738e-8
2.3050229172878263e-9
6.788070550325093e-10
1.0121133417497247e-9
1.1044256949376965e-8
2.622353305871292e-8
2.770262421871812e-8
2.795639094427724e-8
2.9668902116296622e-8
3.223962739967268e-8
3.526325251479011e-8
3.85552255533022e-8
4.205607849667431e-8
4.575985639479155e-8
4.9665666623057037e-8
3.5556002096809994e-8
2.3240312410213654e-8
1.6250520705735156e-8
1.3362588691482526e-8
5.981131443301192e-9
1.5499059276130044e-9
1.4729683908640461e-10
3.6631847846057845e-10
3.10314549652129e-10
1.1815105884729085e-9
1.0142371906694871e-8
2.044041108013444e-8
1.3253069813254953e-8
1.1877696474303445e-8
1.2342437735118439e-8
1.4179601315487675e-8
1.7775233817307782e-8
2.435882420764181e-8
3.688078955378209e-8
9.34475879742586e-8
8.832859966090847e-8
5.419909791739136e-8
5.7865607670548855e-8
8.472077302844245e-8
1.5520227994591258e-7
1.685257420312132e-7
1.737481807478563e-7
2.5386777302074993e-7
2.1341587830274029e-7
8.334934062148525e-7
5.494788399622143e-7
5.705136194765774e-7
5.108537262433381e-7
3.903062753074131e-7
2.7453838840711955e-7
2.1021563217317784e-7
1.7062503302568e-7
5.916854771923698e-8
3.2731778682025285e-8
4.139187039837514e-9
1.237198049384621e-9
6.934065348970633e-10
1.9241330776549824e-9
1.1494558588839874e-8
1.7255670624127303e-8
4.0231855128843e-8
1.7118856147543817e-7
1.3143391418253935e-7
1.2164860257077926e-9
7.365715715508368e-8
1.774038239064292e-7
5.00249238103892e-7
9.5630397566871e-7
1.2018018153842436e-6
1.392311157785679e-7
1.0091318733712291e-7
1.6788169928417787e-8
9.193244573899441e-10
1.0160164499735538e-11
3.8044592551809686e-11
4.095092969253691e-11
1.7228763710206864e-9
2.2565582302105614e-10
6.802167680282451e-10
1.3862794773029167e-9
2.328306107438249e-9
3.5275741028531326e-9
3.6556797837761e-9
2.1456571419591983e-9
1.2068026299733725e-8
2.6128879344504555e-8
3.149400759292044e-8
9.607988129043722e-8
3.568535827164369e-7
2.6276050442418066e-8
2.925084912068692e-9
4.5225586551940473e-10
9.305861124637494e-11
2.008263746134652e-11
3.1986475186974004e-12
2.302860538073953e-12
3.435664867276684e-13
7.439485180591526e-14
3.26536870599193e-13
1.1741926696911072e-12
1.018614336045274e-12
1.3754561198386113e-12
2.0529639060943343e-12
2.7809842886941255e-12
3.5767278854409534e-12
4.518679260120871e-12
5.677586140553688e-12
1.0462363880212834e-10
9.889917973259702e-12
4.0049508434918075e-12
3.812190229437642e-13
3.766051047704519e-12
7.411835599506923e-12
1.199884143489365e-11
1.8232651054345085e-11
2.701466048393423e-11
3.9522199034893276e-11
5.7200120567013354e-11
8.15240076308324e-11
1.13355989865306e-10
1.5213912709842813e-10
1.961548201944569e-10
2.4429425338827107e-10
2.972013094476153e-10
3.568650393507844e-10
4.2597695411378066e-10
6.578893127263201e-10
1.4467705668267768e-9
6.24489744878953e-9
1.4238841940163882e-8
2.0895465370134243e-8
2.396698837717553e-8
2.5643957387372966e-8
2.7162036894620582e-8
2.881827124628327e-8
3.063402088260333e-8
3.2562552723447864e-8
3.454022205961315e-8
3.3471953324488414e-8
2.5185294682933206e-8
8.299508326482672e-9
2.7020340821183057e-9
5.955824980338733e-10
7.572046592313887e-10
2.4219340686097917e-9
6.997073558102598e-9
4.132914637349817e-9
4.501966228535387e-10
2.493387705939803e-9
3.844763598257817e-9
4.927744968292309e-9
6.082566885711444e-9
7.627980240286928e-9
9.968305334619413e-9
1.3815390235091291e-8
2.0676763279925074e-8
3.410896485250963e-8
6.56568547249864e-8
4.4013568231391575e-8
2.5669419105766438e-8
2.5940236001396845e-8
3.63076488052621e-8
5.3114501083665394e-8
3.857942492939651e-8
3.59502396561776e-8
6.214752522857379e-8
1.780517828251551e-7
9.918402245684994e-8
7.07151361381867e-8
2.6873397357999047e-7
7.585648893468593e-7
1.0462425564782986e-6
7.103974002860327e-8
7.559609820283724e-8
4.5951834793858303e-8
1.626479150735611e-8
3.5956119017742908e-9
1.4173458449710541e-9
2.663953714156429e-10
5.2520659453700264e-11
1.4826170214430746e-11
3.9749470477103996e-11
1.6555823487714834e-10
4.566827216866855e-11
1.6198383008512687e-11
7.743803287356453e-12
1.18183707900971e-10
2.5713746249932897e-10
1.1321962204579784e-10
1.3689610242285318e-9
3.839151185493945e-9
6.184980994408694e-9
6.8240411406784466e-9
7.088656492238541e-9
7.515472946105841e-9
8.140109615048285e-9
8.928577960374597e-9
9.847160823518218e-9
1.0870216548366639e-8
1.3441815106567114e-8
1.7972825914130535e-8
1.1065670690994366e-8
4.272710396321479e-9
1.9456208377170698e-9
1.0760074901926128e-9
7.393109996436589e-10
8.030133786843224e-10
2.713052976184474e-9
2.0744696929661574e-9
1.8903161614493263e-9
2.031355835030388e-9
2.2571324973220975e-9
2.5941628832920495e-9
3.1196690387593603e-9
3.9571540625543755e-9
5.337504166449656e-9
7.748316583101245e-9
1.233824140480375e-8
2.1928008696830698e-8
3.1968334705463585e-8
1.3232150202511915e-8
5.0446264735745745e-9
3.937424100109497e-9
8.699038934288057e-9
1.838612339021486e-8
2.275741463264726e-8
4.462849966178915e-8
1.1593519639503925e-7
5.156054789821987e-7
1.90216769517771e-7
8.235736947126883e-8
9.21857002418907e-8
3.7522824547875275e-7
5.649835526185194e-7
8.106082309325967e-7
6.143653537935541e-7
4.4722201048590816e-8
3.257980174231571e-8
1.0097503982504084e-8
6.259643591301345e-9
2.260478151161966e-9
9.513471346687735e-10
1.7569930151441184e-10
2.039839004773335e-9
5.690247401290636e-10
1.8192691743153323e-10
2.9345839641711603e-9
1.3035348697988217e-8
7.017345013128342e-9
5.744493058109167e-10
2.0152971763502897e-10
1.7259354978352158e-10
1.3663400479328646e-10
1.1389921453464012e-10
5.864869355503102e-10
1.23231303374912e-9
2.5428868533366927e-9
3.3717141313429498e-9
4.129630220262591e-9
3.0535884352089336e-9
1.673590494514429e-8
5.5484463442974886e-8
3.6900343183992225e-8
4.83964584237615e-8
1.512275079692804e-8
7.622468142373303e-10
5.2857439605536715e-11
1.490709208878365e-11
6.285455513365836e-12
1.1751660500248594e-11
1.588591204306085e-11
2.4892853170319254e-10
8.747353216449419e-11
1.1850705874457177e-10
4.751346928853644e-11
1.1020896913413158e-10
9.090476393628255e-11
9.471451856668838e-11
9.994518779675803e-11
2.08948857291611e-11
8.951817812120127e-11
1.6712204996044747e-10
2.856757692114579e-10
1.3922848689708785e-10
6.367167005966489e-11
5.2491317615977474e-11
5.7731333681163774e-11
7.117654219659677e-11
9.172062258513949e-11
1.2051017638230143e-10
1.600564859781063e-10
2.3182880295270985e-11
2.1563126686131947e-10
4.4412286723832417e-10
2.758863073803979e-10
2.75256763517729e-10
3.1453955799798354e-10
3.795652363507536e-10
4.688385392558319e-10
5.850633769604566e-10
7.336278920084165e-10
4.4635809311750245e-10
1.1558054739398528e-9
1.4639410100664145e-9
1.8572096065878752e-9
2.3695661498144813e-9
3.050075635324986e-9
3.977644305725097e-9
5.286825231092259e-9
7.220150394108445e-9
1.0228692846560493e-8
3.420794668095049e-8
1.4694509340396633e-7
1.53250624389521e-7
1.2857508705555826e-7
1.2884590764693054e-7
1.4299223899050138e-7
1.7679890817251777e-7
2.7392076152155605e-7
4.64975713479672e-7
2.656798663796381e-8
3.7614068162300376e-7
2.3156457181301671e-7
9.617666511776768e-8
2.5170305037464013e-8
8.881657995958845e-9
4.767756434738849e-9
2.075708576183003e-9
1.0560339487617211e-8
2.8353130222527762e-8
4.931645488957993e-8
5.48649679761098e-8
9.636170282348059e-8
8.861657534544494e-9
7.599528243930947e-8
3.7320887382663886e-7
5.803600982138281e-7
3.372573782205684e-7
8.810317788787615e-7
1.7367343744681358e-6
1.6406446015458328e-6
8.770572728091902e-7
9.781898710971134e-8
1.6596316936675236e-6
1.560495018128788e-7
1.3147733173966615e-9
9.821710786913991e-11
3.4959866760480815e-12
1.0210642796465438e-10
1.8915126193988184e-10
2.113207485971923e-10
2.658544285763964e-10
3.989718696055023e-10
4.337561052023685e-10
1.0631300252767286e-9
2.838843904020562e-9
4.05177498014944e-9
4.659402584333195e-9
1.72709418287659e-8
1.8305607823091957e-8
4.1391928076453764e-8
2.002761882680349e-7
1.4647043644457565e-7
9.361180363752935e-9
8.180379150957406e-10
4.6328149329848584e-11
1.0069322161923167e-11
2.443340658698898e-12
1.0990146789519796e-11
9.125101193776481e-13
1.68088817422577e-13
4.7183312989538806e-14
6.252599448832156e-13
8.381320556114334e-13
1.251944911793986e-12
1.868784729222424e-12
2.517467493240501e-12
3.2328509433590342e-12
4.08791559606435e-12
5.14763788746191e-12
6.475206922818897e-12
8.139746299658789e-12
1.021958331442852e-11
1.2801726684056301e-11
5.7092094253859953e-11
3.76318780551328e-11
1.754445968352006e-11
2.1254557232499092e-12
8.818842659800842e-12
2.001814872690837e-11
3.392823612254814e-11
5.237859809220894e-11
7.708073217295163e-11
1.0917810007824396e-10
1.484512116838789e-10
1.9328404527661887e-10
2.4218235636573576e-10
2.952507705325669e-10
3.5415423256781614e-10
4.21448365271527e-10
5.002105686938558e-10
5.940378940009826e-10
7.072681021719195e-10
1.8749912525637052e-10
6.5865801756916606e-9
2.020382766415637e-8
2.9511880911182314e-8
3.038853963997447e-8
3.107689189488493e-8
3.275839397212962e-8
3.5150759604087593e-8
3.7960919125923275e-8
4.098398219959539e-8
4.4089084465304936e-8
4.242037996126087e-8
3.898003685470642e-8
3.014117007358333e-8
1.1403490246453456e-8
4.4200675846356504e-9
1.9229798846564807e-9
7.989334988248874e-10
3.3515621548259123e-10
1.1369770731313316e-9
1.0963978366355874e-8
9.078204805822294e-9
8.82890762384894e-9
9.415192143840698e-9
1.0482479834360621e-8
1.2230720574858155e-8
1.506224329709824e-8
1.971550886585406e-8
2.7668008001510616e-8
4.204168213971832e-8
6.91264377049227e-8
1.2468965604616053e-7
6.345337992972685e-8
3.971814796784041e-8
4.28972033698338e-8
6.571294041602964e-8
8.18961553809429e-8
5.916069978573614e-8
6.827887078909314e-8
1.5266853743299058e-7
7.26194244309745e-7
1.7833627469669567e-7
1.0201529062394462e-7
5.831289375688103e-8
3.8650963317636955e-7
4.851508459822124e-7
6.297501687537639e-7
1.1093963390636032e-6
5.284984215770357e-8
3.260227756101729e-8
8.384801977306495e-9
3.597636847883128e-9
2.172895168619694e-9
4.589123807548036e-10
1.481398574774723e-10
2.760113364799954e-10
7.608392056090949e-11
3.806831822236314e-11
1.7219790054489516e-11
1.160631946522261e-9
6.666257165889891e-10
9.212457394010093e-10
3.698481157563175e-10
7.832442377586453e-11
4.8891346355485386e-11
4.55341077566038e-11
5.32782564331638e-11
7.340156618205534e-11
1.1536263391014244e-10
2.0052626637713352e-10
3.592913972495736e-10
4.966392622563116e-10
5.143565613914386e-10
4.0410877448356094e-10
3.4331826156562517e-9
2.6711805331204276e-10
1.4294440679320874e-10
6.186502801363411e-12
5.547650779567553e-12
1.5574137871510945e-12
1.3264888097650636e-11
8.1174533942876e-12
8.638650613991272e-12
1.0324290628154842e-11
1.239049926796218e-11
4.5959031166135026e-12
1.6980311818623637e-11
1.698693733004464e-11
1.3041261248173153e-11
9.909576810808655e-12
8.426439385809361e-12
5.9510559881499535e-12
2.6036343270057472e-14
2.8272460611039185e-12
7.282387915606496e-12
1.6197493254172533e-11
3.2639526637346114e-11
5.7953003089151064e-11
8.720159295422702e-11
1.1678691416040346e-10
1.5213655580635286e-10
2.0110536897330026e-10
2.7300695772131384e-10
3.81260139668598e-10
3.360741245331826e-10
8.710549780082419e-10
6.452743528190436e-9
3.489257348855424e-9
9.090137405003796e-10
3.5520889289405337e-10
1.6207338266261364e-10
8.103239352167904e-11
4.6281936292841996e-11
4.175141032689614e-11
6.931444177777696e-11
1.2435946321675095e-10
1.9117454860634796e-10
2.6465511831308536e-10
3.517026508871695e-10
4.648265014436553e-10
6.231527145386739e-10
8.593534946798629e-10
1.2350921946029056e-9
4.522342143216325e-9
7.7638541328092e-9
2.148118527112881e-9
1.2081534971127435e-9
1.957895209790987e-9
3.8098548352602874e-9
8.200168248411475e-9
2.048885461607053e-8
4.9878277637415815e-8
7.721820370728312e-8
3.081877642023753e-8
1.320223383192929e-8
2.470720233157102e-8
2.2021398452000448e-8
1.5226638200817385e-8
1.373026277316366e-8
1.7781924270113578e-8
2.502149359599166e-8
2.0209188668709817e-8
7.483754622449656e-9
2.817350914703942e-9
1.015661686087253e-9
1.729183102263999e-10
2.3614635109681094e-9
1.3396738932214822e-8
6.28096716582206e-9
7.708666742513752e-10
9.883172820292232e-10
1.6755474379442513e-9
2.113356346795525e-9
2.5293922860367264e-9
1.0036367080127005e-8
2.7138478242899428e-8
1.612774353476144e-8
1.5211459198060646e-8
1.8016534103860853e-8
2.571236125313191e-8
4.229647675253597e-8
4.684504999865323e-8
3.6829506909124996e-8
3.69096676621757e-8
5.609055062544469e-8
2.601145107145037e-8
9.592745342639334e-9
4.8016057574843995e-9
1.9749339155872586e-9
5.157000967140322e-10
2.3434221273282464e-10
1.7782188800889156e-10
1.184419486752865e-10
8.57927555225641e-11
6.482689506813901e-11
5.10815194765454e-11
8.494474185346586e-11
1.7654568092823423e-10
4.143095947028661e-10
1.5807040209471798e-9
1.786328883614148e-9
1.0249654128777494e-9
9.337823595876577e-10
1.0449559966177838e-9
1.3599181993029227e-9
6.00945058020156e-9
1.552835105239361e-8
1.1232766529752287e-8
9.772327655537077e-9
1.0804724042250691e-8
1.4037466089668805e-8
2.178600291665504e-8
4.3010592921136474e-8
1.1049640754858828e-7
1.760531552567238e-7
3.5051311794132336e-8
4.016012877050331e-8
4.412235042105678e-8
2.3874825563660617e-8
4.959408584074578e-8
5.379557484949175e-8
6.196426651294077e-8
9.451765274140613e-8
8.118503087218396e-8
4.2510820778155886e-8
1.96522023457931e-8
1.1283223351629301e-8
5.68488769715121e-9
6.4142657424699035e-9
2.075680405786147e-8
1.5027458216112122e-8
1.0673429798674677e-8
3.3487132821195923e-9
2.400854248585663e-9
5.5966352194647046e-9
1.2792561137267863e-8
5.760574795147382e-8
4.0083050653241674e-8
4.170147646379084e-8
5.344344233246593e-8
8.309223154337269e-8
1.3516482862821802e-7
1.1852771332894266e-7
9.866417334954373e-8
1.1724637394846234e-7
2.5883216279755924e-7
8.900820483787656e-6
1.0415535377006595e-6
1.4763279942719008e-7
2.4794749808834247e-8
4.5318415720129946e-9
9.209197865262278e-10
2.2900854806479904e-10
6.868833857664511e-11
4.696149435272351e-12
1.1133961271215816e-12
9.477436142929676e-12
2.0726590105409466e-11
1.1412368093919547e-10
1.1812411439951424e-10
1.1634686600268899e-10
3.020995684622298e-10
2.0585789263386837e-9
1.075915352667993e-8
2.9352659034332415e-9
2.1433599426053783e-9
3.833237317429136e-9
1.3126350833186515e-8
2.4550774148559908e-8
2.068064875783902e-8
1.753653827908441e-8
1.7239781445651976e-8
1.9346021531457466e-8
2.429468952895785e-8
3.085703917889932e-8
3.281231527584524e-8
3.690494162041028e-8
2.387787078262595e-8
2.5112650304179175e-8
4.0660800661586444e-8
6.067181082758802e-8
5.923565869926327e-8
7.973773293482941e-8
1.6477212921344791e-7
4.1699508445625403e-7
5.388841559028531e-7
8.020613682218815e-7
6.072739830841425e-7
1.44410652101364e-7
2.9631329871241647e-8
6.903175147013141e-9
7.211790233083297e-9
1.8407592220085766e-8
2.3678169112106312e-8
2.231887394825436e-8
1.8318094690544076e-8
1.502314497038331e-8
9.104271225750027e-8
1.1097916617536114e-7
9.414189432726859e-8
1.2557214639045266e-7
2.2576468855414575e-7
2.0226018183969593e-7
1.512048558290239e-7
2.002789452733689e-7
8.861639410851998e-7
8.739178366859514e-7
4.024510913321693e-7
1.913898389116684e-7
5.11740845206174e-9
3.516593050540885e-10
1.9781614538715887e-10
1.7995019686708535e-10
9.149589324511918e-11
4.028715414335206e-11
7.073542427215105e-12
2.0758523460028064e-12
9.343207310094476e-12
6.950058599023102e-11
4.757830150322067e-10
4.042075441791251e-10
7.745668559009525e-10
1.555546535084379e-9
3.030398371297958e-9
5.9487734084754354e-9
1.1628068758954604e-8
1.1797906343407154e-8
6.324169583644027e-8
3.186665068709249e-9
2.986365380714272e-9
3.1554705112802312e-9
1.7987448311130198e-9
4.141493831491623e-9
1.9825356573268135e-8
1.6942711941196004e-7
9.126607366817603e-8
6.990417151660076e-9
5.12777701881604e-8
2.8533640939034265e-8
2.5439417411164398e-8
3.99393368035018e-8
4.038038939271386e-8
4.178937556067435e-8
2.615246013393563e-8
1.837804498166038e-8
1.0091192286441483e-8
8.560451149883608e-9
6.824236005250463e-10
5.5538786699540285e-11
1.4496036313654873e-11
3.049095970092079e-12
7.583158809671267e-12
2.8932855741032438e-11
3.6006385189185526e-10
3.048708382266688e-10
1.7046888982458536e-9
8.17098089840442e-9
4.9605690349968715e-9
1.195643130487821e-8
1.4716731627605244e-9
1.5628806433704883e-10
1.0185999839491527e-11
1.5720738036187094e-12
7.048717616909251e-13
2.5769858414481903e-12
4.972796986097821e-12
1.7994062479695395e-12
1.193511023859208e-12
1.3349369741170235e-12
1.6897293193230135e-12
4.994822747533006e-12
1.5297138601615026e-11
1.0677721868695248e-12
9.524877757711063e-13
2.092647423328171e-12
3.268786221666215e-12
4.791874441821061e-12
6.926409701165988e-12
1.000482326782396e-11
1.4498915354061871e-11
2.110215797921334e-11
3.0837949853181845e-11
4.519249780484371e-11
6.623242584907547e-11
9.6570191173207e-11
1.3887357892348886e-10
1.9458401842161783e-10
2.6227661884786695e-10
3.376728879215956e-10
7.535917326634039e-10
7.371415031616509e-10
4.2255784482479767e-10
1.2704671825719956e-9
1.5490257976805776e-9
1.7208741289964966e-9
1.8634799563850703e-9
1.987594987857391e-9
2.0972662869537018e-9
2.1973434466094202e-9
2.2924266942058193e-9
1.0575757373257878e-9
3.273341116199695e-10
2.348657647633411e-10
8.250057088249939e-10
9.449430441609223e-10
7.621053614848118e-10
9.776682892939865e-10
1.5162771282787154e-10
5.772906367812301e-10
1.1731926847655644e-9
3.1653446164702736e-9
6.576311359807244e-9
3.2631289406959417e-9
2.6261607137554922e-9
2.6408623647965078e-9
3.0434089278358274e-9
3.907383908864871e-9
5.56434812530391e-9
8.885724635442235e-9
1.5967562230755026e-8
4.35664758721848e-9
3.961217480028719e-9
4.122750160874604e-9
6.828256208137495e-9
1.496454410310998e-8
3.436780969806009e-8
4.2346775612685764e-8
7.429490351398517e-8
1.6032836893149226e-7
1.202461387261545e-7
2.9751873471864953e-7
3.743537268731153e-7
7.905572660396969e-7
1.3772224595344926e-6
5.460488013907263e-7
3.127839803134125e-7
2.599664220135845e-7
1.761164711177207e-7
1.0329223305997264e-7
1.6166866712070617e-7
1.9582592028371268e-7
2.842385134495184e-7
1.3048102875705927e-7
8.762643588623429e-8
6.51101231861491e-8
8.009528826296899e-8
8.886098512474429e-8
6.311253603281295e-8
7.055225521444882e-8
1.9171833877914244e-7
2.240047311618655e-7
2.9844289535204736e-7
2.2492282052020393e-7
2.2738341121247443e-7
2.4617762122296173e-7
1.6143938710373885e-7
4.134961045629856e-8
1.4894232472286088e-7
2.8551089643101344e-7
1.0356216245182855e-6
1.2780065409589987e-6
2.4355799773288014e-6
1.8656181382930759e-6
2.810469479113307e-7
8.546777575363209e-8
5.180827104516165e-8
8.345382703220533e-8
5.233628713414071e-8
2.1406981562661168e-8
5.437556733615115e-9
2.2566812223891344e-9
1.947465286154935e-9
2.4562976478463562e-9
3.7224600394424668e-9
6.066508184646413e-9
1.0114592354334913e-8
1.67691666071663e-8
2.5063088937682574e-8
2.9305212620383092e-8
2.0907529369046726e-8
1.7238714347492737e-9
1.322566614672823e-9
7.417133983274659e-10
1.0800100404034977e-10
7.121275141642115e-11
1.234487435984404e-10
6.416030504177975e-10
3.5227499395691e-10
2.6372875542179326e-11
1.6056336812887424e-10
1.9543090203620294e-10
2.050862598937241e-10
2.061914078678731e-10
2.554320066527836e-10
2.0716962320319753e-10
1.307511968217073e-10
7.988299560743896e-11
5.0071014525602993e-11
2.3277950484260207e-10
7.422230317593368e-10
2.534823356475444e-9
6.70394923526229e-9
1.4270291754882496e-8
5.14047381904195e-8
2.1827312073519245e-8
1.4512989321338273e-8
1.2698094708278158e-8
1.2580816715775146e-8
1.3355779929568914e-8
1.4803672996696934e-8
1.6897174540610644e-8
1.9707637005376168e-8
3.7073422279144683e-8
1.1872349663975506e-7
9.349083369584665e-8
1.0842952690871052e-7
1.5867208424129655e-7
2.8043931269154515e-7
2.861273765923568e-7
2.1842736641017873e-7
2.423776963088914e-7
5.120832481378846e-7
0.00001665731386210584
2.2279409161429725e-6
2.4138576196124205e-7
2.8178468798781632e-8
3.267073560069785e-9
1.6182392490688942e-10
2.3011318171979025e-10
3.1118052868018576e-10
2.0909101346359206e-10
1.0963654077665117e-10
5.167306618042365e-11
7.026134377331563e-12
9.817254968792411e-11
4.555437290657655e-10
2.599290558431958e-10
4.714439896699816e-10
1.8502881319864087e-9
9.11757255749568e-9
1.5796561928279257e-8
7.736763433293562e-9
7.470285558528585e-9
1.3501460311546833e-8
4.070074403121929e-8
6.463691146625087e-8
5.054386778182438e-8
4.253589322773127e-8
4.1763445514103035e-8
4.7690875057377724e-8
6.549911040706242e-8
9.268261488831913e-8
4.8637333737860496e-8
3.0846952755302736e-8
2.746838218513538e-8
4.411530749932381e-8
7.367649054724847e-8
1.46239833997585e-7
1.5907064036258188e-7
1.1174053316303155e-7
1.1701695283011118e-7
1.070546087791867e-7
1.778889653030663e-7
7.650523570214757e-9
1.575483253167842e-8
1.5411487128153516e-9
6.375207127906592e-8
5.662876842068331e-8
6.196991531929492e-8
4.5373061556680676e-8
5.06976875987502e-8
1.6032731096917387e-7
2.6665839280011216e-7
3.560245908052895e-7
4.912083082229351e-7
6.912738138879356e-7
7.100278230154125e-7
4.1561989984229207e-7
6.913140642964803e-8
5.383447659213397e-10
4.555225177292044e-10
2.1639333732625537e-9
1.7876608756732198e-9
1.0623370578740488e-9
5.993700900891141e-10
6.512011357066128e-9
1.7277886789798687e-8
7.340341698012573e-9
5.5448649521431465e-9
1.4692008364101165e-8
1.1383719089108223e-8
9.84748919850763e-9
1.1254098813519654e-8
1.5574868672703306e-8
2.3181224596773962e-8
3.3941627686300555e-8
4.154569936903957e-8
2.39436898149858e-8
7.68120148741258e-8
6.536839371581201e-8
3.667157207993053e-8
1.6531369263745449e-7
3.867018561518247e-7
1.055656152289965e-8
1.8818029358064266e-10
8.224403451014417e-12
5.732953850667006e-12
7.071788129800691e-12
3.6348909371513516e-13
9.090334651842743e-14
2.8120676750541055e-14
2.744232422936574e-13
1.0335629052137712e-12
2.3800589874031577e-12
2.1541410065684083e-12
2.101741747069288e-12
9.788516162940109e-12
2.1367914444737992e-12
4.3837112014215963e-13
3.776269058610999e-13
9.4479029182549e-13
1.5272630258436976e-12
2.2550794410696186e-12
3.2445597808750094e-12
4.636998643568144e-12
6.626702907178189e-12
9.493549200554451e-12
1.3647533399366391e-11
1.9692066857593713e-11
2.851201152649346e-11
4.1386592955732075e-11
6.010530077386171e-11
8.700291708134027e-11
1.2469843097314933e-10
1.7518750482866018e-10
5.587369195095248e-10
3.693067509517966e-10
1.3067161129393833e-10
1.1772521309400668e-9
2.7889412994659835e-9
4.486192850935512e-9
5.803124693399231e-9
6.752159566551593e-9
7.514148059176297e-9
8.205857207300524e-9
8.8737653391782e-9
7.884511744835724e-9
9.638971194838748e-10
8.636921850922949e-10
1.631231757769365e-9
2.8612164993584543e-9
6.762670643724139e-9
3.0439301479670925e-8
5.403483857602446e-10
2.1170714688199174e-9
2.3523604515320676e-9
2.475461238033723e-9
2.6916717123412533e-9
3.0531991288126275e-9
3.6176149767445725e-9
4.487328898135924e-9
5.8555331743954444e-9
8.106301838256956e-9
1.2071010609605937e-8
1.9755097946644348e-8
3.6275660931616126e-8
6.175002053631184e-8
3.271470927784158e-8
1.7335929985766744e-8
1.6622113524815858e-8
2.325780822709435e-8
3.4895995984395485e-8
3.187228177440087e-8
5.273628885802862e-8
6.479269127440659e-8
1.0192409792235148e-7
1.1930737938763626e-7
8.572486090589225e-8
4.510018386335532e-8
1.4351722573175788e-8
1.6929201219400593e-7
1.4219633138478668e-6
1.3118030387246054e-6
5.817636062130037e-7
1.3033255198639225e-7
9.170926910078138e-8
1.1674750914336112e-7
3.684507828772858e-8
1.50851942962361e-8
2.285151496237346e-9
5.604552554613936e-10
1.8342762825541976e-10
3.2324490983140055e-11
3.0978362419934056e-10
4.718807775100883e-10
1.0420062559200448e-9
5.3836233041806646e-9
4.775145574615939e-10
6.090736246964622e-10
2.9597170543837447e-9
6.596098808568063e-9
9.577588883464728e-9
1.1314517347935665e-8
1.2580864009037598e-8
1.3789895350400842e-8
1.5044976596621195e-8
1.6345123146841332e-8
1.7657210311290277e-8
1.8044326254935682e-8
9.391515224210786e-9
1.2753263826927781e-9
9.074724143910136e-10
2.0635072205542487e-9
3.626462459496319e-9
7.42748857554612e-9
2.4984740962189328e-8
5.3779686861510305e-9
2.5594417187583136e-9
3.924891278804939e-9
4.070605967770786e-9
4.176708598419362e-9
4.449741634225071e-9
4.972472235258207e-9
5.856401796651146e-9
7.31473132771427e-9
9.787174794551694e-9
1.425278111064345e-8
1.2808012982736504e-8
8.510307478887181e-9
3.887331889160766e-9
4.558702705556049e-9
9.784389207773448e-9
2.373601766381195e-8
2.9439565739078824e-8
4.782062772170715e-8
1.0886987864418885e-7
1.736259841331158e-7
4.540567203101961e-7
1.4116055955709396e-7
3.6103735747979393e-7
2.3210457429993113e-7
2.0617294252060927e-7
1.3394262246441626e-7
7.979533469002441e-8
3.0607848744419687e-8
5.233902788329989e-9
4.91422638411642e-9
9.430694891266757e-9
9.045370371777322e-10
2.2870219038337046e-9
3.9409189767477646e-9
9.799206832184808e-10
6.03239765136784e-10
5.837943400863244e-10
7.520113452935497e-10
1.1330827776322372e-9
1.8521348527362202e-9
3.1705957090607036e-9
3.3579313202956384e-9
4.168203229485761e-9
4.2813975542237345e-9
4.402012254363821e-9
4.698638841234406e-9
5.201913790486719e-9
5.936144379029339e-9
6.940354449900618e-9
8.242290116227078e-9
9.735440894450125e-9
1.0688078788966474e-8
4.823378575081535e-9
1.3701321353250458e-8
2.2430285790911235e-8
1.0973039560235091e-8
5.4101935071300046e-11
1.964961710720046e-12
5.674236707474597e-13
6.105025842184839e-13
1.616548079684065e-13
1.2462462851217296e-13
3.9844582855822056e-14
2.4850932388888032e-14
3.694650356908906e-14
5.4710066571873747e-14
7.748591411419457e-14
1.0815935875885561e-13
1.5051583739709787e-13
2.0958726196205624e-13
2.9238080624231266e-13
4.088481746939675e-13
5.330195446436371e-12
4.733913239979427e-12
5.633671482270056e-12
7.092971197314614e-12
9.067941087627546e-12
1.1640799629432659e-11
1.4936550150780806e-11
1.909285759319239e-11
2.4220865818769562e-11
3.032754478590807e-11
3.716224050391668e-11
4.758570773992374e-11
1.3358358949276945e-10
3.4399211400865457e-10
5.441233338971695e-11
1.3171859762296336e-11
5.4811983887087976e-11
8.950511050083871e-11
1.2203951552570847e-10
1.5375301957444742e-10
1.860509069838675e-10
2.2072079948325276e-10
2.597002427276423e-10
3.050071003100413e-10
3.5884406213236726e-10
4.2380703117266527e-10
5.031846543884726e-10
6.013943452653911e-10
7.246568582210278e-10
8.820952956259715e-10
1.0876011591084218e-9
8.610043225976647e-9
2.8481003397500875e-8
2.3149620896729155e-8
1.971534973060697e-8
2.0841587965161088e-8
2.470359933273812e-8
3.208631413178656e-8
4.591721761731988e-8
7.148893213688513e-8
1.0130638007911294e-7
1.055683975047771e-7
8.68598998168508e-8
4.362467517074628e-8
2.3721158882626762e-8
1.3592734404346685e-8
9.12535812870539e-9
7.4321689051214284e-9
6.4179401642149134e-9
2.6194861533143655e-9
9.452309489880321e-10
4.1154613600064374e-10
2.6716754693040886e-10
6.471541186034894e-10
2.9982687124160304e-9
1.6029359007997066e-8
8.184763266500184e-9
6.459516401745618e-9
6.310618563937377e-9
6.88423313197667e-9
8.124932612907426e-9
3.0188205151699546e-8
5.354339996971904e-8
2.820590801107452e-8
2.4850588820324112e-8
2.7796292492334026e-8
3.744388072342481e-8
5.8761002902325954e-8
6.75923559530199e-8
5.688219879878134e-8
6.042615445233092e-8
6.301561925700704e-8
3.59840736055197e-8
5.3314704648679096e-8
3.801515833079306e-9
3.923431772405579e-8
4.560457338390409e-8
4.0457004302822005e-8
1.7909096109286615e-8
7.250444655966562e-9
3.961451565423165e-9
2.7327878429443584e-9
2.2815637263909043e-9
4.613368684997018e-10
2.631171308698732e-10
8.52616158509926e-10
1.9144015961249488e-9
3.636690567397138e-9
6.365822523096729e-10
9.059510807717525e-10
1.1676669116948662e-9
1.3416615207382515e-9
4.864934916918322e-9
2.0436692896134465e-8
2.631662228993647e-8
2.2584654783744726e-8
2.273949485451001e-8
2.4925180018019654e-8
2.8635125102187082e-8
3.4089754061766454e-8
4.200970219239438e-8
5.370261981260465e-8
7.113103662461613e-8
4.06487159193683e-8
2.5750108759404577e-8
1.6821779963488062e-8
1.2382147625328231e-8
1.0753470795621409e-8
7.31016013164675e-9
2.6483850232556877e-9
1.1403396890263516e-9
7.083080384613462e-10
8.098418941161568e-10
1.7977641211679767e-9
5.970371812601759e-9
2.4729865570605353e-8
1.2614907718472208e-8
9.839597652815068e-9
9.618134571334473e-9
1.0641164168339361e-8
1.2913609536700949e-8
1.706108257288801e-8
2.4665061834100153e-8
6.050343218419208e-8
5.2781383070523474e-8
2.8893897292021644e-8
2.753048116587992e-8
3.527059678409526e-8
5.615393767343443e-8
5.482934944664841e-8
4.4972977217186816e-8
5.820751251453871e-8
1.3238735771701705e-7
2.3797315004067875e-7
9.293633816651138e-8
1.5749520386361064e-7
7.071785364280918e-8
1.1772521704856581e-8
2.5819877703276517e-8
2.916683864415023e-8
2.4293324707561986e-8
6.208435388195461e-9
2.685297001903054e-9
1.607446394685275e-9
1.1510434345907707e-9
5.873840098628149e-10
1.217369345154838e-10
4.654615948090906e-10
1.0192791643330516e-9
1.7219946355537025e-9
2.255038646091961e-9
3.51088438658513e-10
5.767403463744776e-10
6.805627432756463e-10
1.90459481357282e-9
9.643310564100885e-9
1.628124698401195e-8
1.4636635032041533e-8
1.4569063610465431e-8
1.5702217697354513e-8
1.758672029232741e-8
2.0127190681678656e-8
2.3410722193480518e-8
2.7645701353805333e-8
3.315271743223407e-8
2.3499081421374096e-8
1.7222647515518196e-8
1.332117267734728e-8
1.1619665606073074e-8
9.00341015883858e-9
3.390411410550647e-9
1.315852190302335e-9
6.907470258507408e-10
5.845790596248522e-10
9.911733807389343e-10
2.824446890521073e-9
1.2676127121078008e-8
1.1328191712382221e-8
7.729318060767849e-9
7.108775593098685e-9
7.57074793720663e-9
8.925765457094586e-9
1.150510338956234e-8
1.627086873434715e-8
3.90699406434355e-8
3.306795244731507e-8
1.7773961353493228e-8
1.6573008021565523e-8
2.068049688829653e-8
3.168735631294959e-8
2.9179848983336614e-8
2.2835993289578712e-8
3.17671498668456e-8
5.610360477172063e-8
1.564909097501229e-7
6.151394851587843e-9
1.3722234438658639e-8
2.842530256777212e-8
6.111057069261516e-8
1.563246683550558e-7
4.791790189882349e-7
8.775397918186922e-7
2.3968969970470845e-7
7.531904249774891e-8
2.0547174624825094e-8
5.690789418521019e-9
6.94057617165314e-9
1.9895749671713655e-9
2.4134250554966558e-9
3.1768280052380533e-9
7.3366348835941895e-9
3.3941074325097325e-9
2.753771783362097e-9
5.286547312197637e-9
9.293250454484736e-9
8.119762085729752e-10
2.5728152912939624e-10
1.8010410138743285e-10
1.973351213560556e-10
2.6708960144787775e-10
4.0422658732378283e-10
6.543855314437573e-10
1.110085756211926e-9
1.9526736331888262e-9
3.530227458609496e-9
6.445063762182797e-9
1.6803429057195406e-8
1.9406800531833653e-8
1.2624671127704688e-10
3.955086203683725e-13
5.445281190200124e-13
1.192117027917263e-13
5.15281492490903e-13
3.8463224719897317e-13
2.7119197639981088e-12
1.910624255205734e-13
8.692434553488413e-13
4.656519854747626e-12
9.292031358760398e-12
1.2165443215226175e-11
1.5160845019203252e-11
1.8731489629611634e-11
2.3149334015108285e-11
2.8792724700687398e-11
3.6234554531657265e-11
4.6374721618551725e-11
9.994078276374473e-11
1.0423715678334845e-10
1.8843564684100032e-10
3.2199765721767466e-10
4.54576419896358e-10
5.729294539765089e-10
7.196046146859339e-10
9.474758349371298e-10
1.347183473356663e-9
2.034759431511841e-9
1.7376117935666569e-9
1.9411824070307714e-9
7.0907916433383185e-9
6.940381281406188e-8
6.320478098822733e-8
3.6400693478174055e-8
1.430384495929418e-8
6.250216593415121e-9
3.203712046314327e-9
1.6926518415795054e-9
7.975624927122662e-10
3.0875807578871835e-10
1.4373725270228567e-10
3.394918206109959e-10
1.059820392741827e-9
2.3799168189688384e-9
4.073575099074244e-9
5.924378924586042e-9
7.975335152503277e-9
1.0422601824360235e-8
1.3544363035773699e-8
5.876269580809125e-8
1.848343559595575e-7
1.1062330135852466e-7
9.578836502147101e-8
1.0308860836715658e-7
1.2827389780366637e-7
1.8515830254475318e-7
2.8512313916365905e-7
3.055450755464527e-7
2.9423666187839554e-7
9.369756748124176e-8
1.5535848250259863e-7
3.557395208277253e-7
2.6918053179893095e-7
7.10485051354574e-8
2.732753750536311e-8
1.3694607520093767e-8
9.193872236160045e-9
9.202677809981269e-9
5.4503099809065915e-9
2.3522903762959576e-9
1.0123812966086285e-9
3.543157531895286e-10
3.571105184511217e-10
3.885397127557833e-9
1.696363780843628e-8
1.4226341707900519e-8
1.5190337444655667e-8
1.6732865053265473e-8
1.893051966106361e-8
5.2709926563002646e-8
1.9373819850316427e-7
1.3108447411328977e-7
1.1731237163145452e-7
1.269264157899487e-7
1.5498154899945997e-7
2.132796786493311e-7
3.2367102023378065e-7
4.0626568961717534e-7
4.1226250392363515e-7
1.341090915166165e-7
2.0546189916492022e-7
1.7805541754042133e-7
1.8423712096750935e-7
1.1750242216059539e-7
4.810969566775674e-8
4.0667612070951754e-8
8.725671861082909e-9
3.0034105684456126e-9
2.5161711620768373e-9
1.8972946020341186e-9
1.1347035370600585e-9
4.481021824313643e-10
9.940455300727085e-9
4.108427028903975e-8
1.354264422330335e-7
3.284742262850044e-7
3.88398582095437e-7
2.80815027507546e-7
1.271763029171538e-7
4.82064984046817e-8
2.9548835958960213e-6
6.490493303421095e-7
2.8684933239710156e-7
6.934612831790206e-8
3.412462641626966e-8
3.2640592230127488e-9
5.038792210300108e-10
1.7374072361135487e-10
2.5120836871471336e-10
1.0577124743894115e-10
1.8391129338365751e-10
3.2922756648619946e-10
8.971612525933634e-11
5.292654672565207e-10
1.3744713622228301e-9
2.6125809177727794e-9
4.3943025037546555e-9
6.114715114609791e-9
3.8833806860604116e-9
8.996440861353713e-9
2.6320813252322914e-8
1.867202445151887e-8
7.840098000380301e-8
3.438948413116851e-7
1.0358117597549266e-7
5.6343633810659725e-9
3.1790078799380677e-10
9.692247282961434e-13
6.022669805710504e-12
3.950478585051499e-12
8.632670211178403e-13
7.605229490546706e-14
2.1178877757531104e-13
1.538545940216075e-12
9.745231645308451e-13
1.2077948412275162e-12
1.757537107453942e-12
2.3652491627420515e-12
3.039480333355503e-12
3.8457461480667e-12
4.846053435317874e-12
6.101550294149922e-12
1.2387433654374638e-10
1.113219895307804e-11
4.323918606576973e-12
4.734800356414402e-13
4.013739862830769e-12
7.775767788840627e-12
1.2502152203297102e-11
1.8934646198042852e-11
2.8015903519463884e-11
4.09857070284928e-11
5.939192506797447e-11
8.488079229149572e-11
1.1856754728553651e-10
1.6013104936234543e-10
2.0777494337635197e-10
2.59916001791489e-10
3.167530748954613e-10
3.8014017990051604e-10
4.5284746135732237e-10
5.381920981937915e-10
6.742011734156087e-10
2.676212826452192e-9
1.0300679483224538e-8
1.9974095025520396e-8
2.4096497854510547e-8
2.5505653382728193e-8
2.6887634727947607e-8
2.8648689169184793e-8
3.0718961598019604e-8
3.2975956867632513e-8
3.530780416247121e-8
3.4170596839079525e-8
2.9884037215593834e-8
1.2325642034264942e-8
3.861265591283755e-9
1.115128160741285e-9
2.1550635819311588e-10
1.27333350621786e-9
2.659930993662248e-9
4.425489420615361e-9
1.8485382209496247e-9
3.836668908171334e-9
5.074370978620599e-9
6.081742891186607e-9
7.203216766612765e-9
8.785467792605473e-9
1.1294797372112358e-8
1.559130981803833e-8
2.3587824064008033e-8
3.998244944528281e-8
5.9544320060631224e-8
3.726164799251227e-8
2.1773325617691984e-8
2.195431211796441e-8
3.0703464698749675e-8
4.294182565772141e-8
3.0020022740023894e-8
2.84685161880355e-8
5.474115951648717e-8
1.1273789690398242e-7
5.8817781172328566e-8
1.685008493525427e-8
3.4539417075703894e-8
2.8225077708488117e-8
3.63674370129195e-8
2.364342963162532e-8
3.571260565094211e-8
1.4972530891970997e-8
1.1565916363549582e-9
1.6255318248708093e-9
9.585896046899697e-9
3.2281470852734895e-9
3.1502156415527044e-9
1.755689751496764e-9
8.846933372480972e-10
5.96588072180444e-10
5.257187770230399e-10
6.169922377963914e-10
8.788872129081179e-10
1.3924261090561532e-9
2.3400179807371565e-9
2.501657650972808e-9
3.2588679400616012e-9
3.4644467934848192e-9
3.619882644232303e-9
3.869831051422344e-9
4.256680776757495e-9
4.806536684778873e-9
5.550041563228077e-9
6.508924268475009e-9
7.62261976425205e-9
8.465215248620759e-9
2.3174231244683253e-9
4.399124254616467e-9
1.7048171154945702e-8
6.270673274693952e-9
7.614558245814838e-11
3.704096141597696e-12
1.2515053601373661e-12
4.552091232320819e-13
7.515231221824939e-14
4.560925007355936e-14
0.
0.
3.3060380805090564e-14
5.055624457030867e-14
7.203938376140439e-14
1.0068923716358291e-13
1.4013928925218365e-13
1.9509557877891083e-13
2.720695065739169e-13
3.802884205001125e-13
5.016533863634308e-12
4.438628633516002e-12
5.278202918049455e-12
6.6448930401559535e-12
8.497636366158748e-12
1.091562349718725e-11
1.4020556070197229e-11
1.7950161442636414e-11
2.2824739747100285e-11
2.8679971815713283e-11
3.533179954241248e-11
4.5069935372786715e-11
1.291272824548099e-10
3.03568956342671e-10
4.9383420526025844e-11
1.2974012522874224e-11
5.207990603526776e-11
8.51482177483652e-11
1.164754241050991e-10
1.4713374917258265e-10
1.7832281826182143e-10
2.1169341426070049e-10
2.490922203653342e-10
2.9245723989990686e-10
3.4389654166925954e-10
4.058770067952842e-10
4.815016926502709e-10
5.749126008034562e-10
6.919100408247606e-10
8.409562832623194e-10
1.0348713068833696e-9
8.109079111696622e-9
2.7101057042655375e-8
2.2383163621918167e-8
1.9067498144747337e-8
2.0141839363273794e-8
2.3830169251544572e-8
3.0837470904180405e-8
4.385878749200812e-8
6.791610741069978e-8
9.746323439038422e-8
1.0298018936401876e-7
8.217345073799994e-8
4.125703336878817e-8
2.231483293268858e-8
1.2873033954480226e-8
8.757956918431243e-9
7.199899316546278e-9
6.121897648383159e-9
2.4399769005787033e-9
8.929754606190386e-10
4.0217637836771597e-10
2.8907597803663696e-10
7.182474303026427e-10
3.191256692997718e-9
1.5971548147430496e-8
8.034162316377063e-9
6.369090545175952e-9
6.239198697504019e-9
6.82753881535853e-9
8.090500040669699e-9
2.9727539611313593e-8
5.168021317054025e-8
2.7108147020164143e-8
2.3852630029752317e-8
2.6669702776726e-8
3.597314889411731e-8
5.6386781917953236e-8
6.361794777594072e-8
5.352861851639574e-8
5.7347683618455673e-8
5.921562180828635e-8
3.818444321097067e-8
6.450628529416205e-8
8.674613077875556e-9
3.396382791761397e-8
4.157766843691834e-8
3.9000526203974964e-8
1.833786067355254e-8
7.4283698121850975e-9
4.0098053316008165e-9
2.7194915258629175e-9
2.3011038618363985e-9
5.294953275289746e-10
2.1519978187991406e-10
7.785131917415692e-10
1.830304528711168e-9
3.64823128967431e-9
1.0547214828027287e-9
7.603325888731711e-10
1.0440197799809977e-9
1.2135955784177865e-9
4.249518684103614e-9
1.8387661276636673e-8
2.425115472547444e-8
2.0901453182625983e-8
2.105781602924312e-8
2.3077323914549387e-8
2.648281805389126e-8
3.145432529125337e-8
3.860927671221463e-8
4.9061367542832684e-8
6.449592634444727e-8
3.707435996959339e-8
2.3309959078899926e-8
1.5384664291551993e-8
1.1523366690392391e-8
1.0037399846524687e-8
6.506636458980145e-9
2.3302688177789297e-9
1.017825809885784e-9
6.572327709776152e-10
8.022258177679709e-10
1.836295001630965e-9
6.119602491001994e-9
2.3434065299925285e-8
1.181582879699495e-8
9.3179102611916e-9
9.170252272286159e-9
1.021647049480834e-8
1.2504278871318581e-8
1.670694226637917e-8
2.4534126783843645e-8
5.700019170135067e-8
4.8259401559813585e-8
2.6258886801366804e-8
2.4879451222223437e-8
3.171259895454923e-8
4.998957043736952e-8
4.749197630024109e-8
3.86240113782622e-8
5.037775285192507e-8
1.4105218163270019e-7
2.4144565365383335e-7
1.2989311630303479e-8
1.5622618698764513e-7
7.96959559565634e-8
1.2347998013539293e-9
1.838973747973462e-8
2.027139107747184e-8
1.9936041017467577e-8
5.290971262034093e-9
2.2142956208853703e-9
1.3426249457239477e-9
9.530171462240016e-10
5.549211967749973e-10
5.244681873239133e-11
3.289383416008749e-10
7.989028796776981e-10
1.4360000352721336e-9
2.475423340818885e-9
1.6619827980190003e-10
3.8528681178074685e-10
4.723525643759496e-10
1.2244586529925706e-9
6.822336993630197e-9
1.1875931722848889e-8
1.0819955773251902e-8
1.0830111309413558e-8
1.172339403528789e-8
1.3179345865280109e-8
1.5129654619907282e-8
1.7639102737638327e-8
2.0859501927564998e-8
2.501989056369339e-8
1.7600069015522707e-8
1.2887941768094541e-8
1.0245594934931215e-8
9.055032227347892e-9
6.696068202670632e-9
2.4300164810727373e-9
9.46760921152536e-10
5.112053500480503e-10
4.688369165523166e-10
8.568904391082558e-10
2.479902881799886e-9
1.113700876464213e-8
8.805355414307668e-9
6.103665617460891e-9
5.66405783894095e-9
6.089351314820226e-9
7.264656496442993e-9
9.51032365032145e-9
1.3738579151763334e-8
3.020093334346187e-8
2.4111187735848785e-8
1.2580799356427733e-8
1.1524904366122676e-8
1.4538080592854222e-8
2.4077329653971203e-8
2.6633634482416112e-8
2.8241972581834634e-8
4.6917684499781794e-8
5.617602813305176e-8
1.8528672551003195e-8
2.5998726304942196e-8
1.671435368522783e-8
1.709637144498946e-8
5.8863345171730997e-8
3.1131666663576645e-7
1.2656181423787459e-6
1.1506515615270766e-6
4.5029117790554627e-7
1.9566711179530566e-7
5.8614787273735374e-8
1.4801853209486346e-8
2.137859044291561e-9
1.1430683286599764e-9
1.0356276408342355e-8
2.454145945064917e-8
2.2964885122032467e-8
6.593206754951117e-8
6.374153661073696e-8
4.532698370775212e-8
2.888816923966335e-9
4.75575393082541e-9
7.016241308520169e-10
1.2275819498535425e-9
2.675325161806717e-9
3.5571731313359903e-9
3.846880403539432e-9
4.115633918349996e-9
4.53142287749174e-9
5.1246710091905066e-9
5.92264569682663e-9
6.973738732815351e-9
1.3949034464683048e-8
2.6045691781520204e-8
2.980572419640946e-8
4.028850191138115e-9
4.666963158073551e-8
3.2649248212880896e-8
3.021778024845717e-10
7.6173545507942e-10
3.1742586101179022e-12
6.023976567455656e-13
1.0412184786495643e-12
1.5397086200295583e-12
3.737881463166685e-13
5.100405001845916e-13
2.1328653586789628e-13
8.20674535792716e-14
7.858974611684617e-14
1.1018609695808654e-13
1.5610468714258638e-13
2.1885425572891966e-13
3.4664724610828054e-12
2.9270886660187535e-12
3.4264041074627217e-12
4.277351492640997e-12
5.444865755984187e-12
6.9829753380347774e-12
8.983831197483532e-12
1.1569062339154455e-11
1.4886300428462125e-11
1.9100606369024017e-11
2.437062541623049e-11
3.5527072096118047e-11
1.805613447808673e-10
8.14697254654571e-11
1.7333665092016537e-11
1.4316071970027469e-11
3.866896447376662e-11
6.414399124556637e-11
9.290976257736055e-11
1.245285364566422e-10
1.579419001578787e-10
1.9282122530115368e-10
2.2997521508641796e-10
2.710009464959819e-10
3.1787785974260685e-10
3.728214092828983e-10
4.38358965102697e-10
5.175449014772276e-10
6.142972910508651e-10
7.339063631360385e-10
8.83832934323353e-10
5.0188396808959746e-9
1.9665774680226957e-8
2.2611231010672943e-8
1.9020042197570122e-8
1.935190188013638e-8
2.16775904754455e-8
2.5782928407866597e-8
3.231791694831143e-8
4.2821215903406076e-8
6.000278479682892e-8
8.561715482883773e-8
4.39305794681408e-8
2.5320818298782366e-8
1.5347737527544602e-8
1.0583897390859928e-8
8.57066312264976e-9
7.448519919726688e-9
3.365495282022326e-9
1.2746325271384411e-9
6.619494066820915e-10
5.64992588223955e-10
9.90058126112341e-10
2.8619154611378767e-9
1.27011718253825e-8
1.2861338704121729e-8
8.433388672636678e-9
7.670553977691278e-9
8.120131202908868e-9
9.50638077426767e-9
1.2121590751404947e-8
3.680519651533508e-8
4.640815948116532e-8
2.4244267443339107e-8
2.1885771509456114e-8
2.56388764476743e-8
3.753934446561323e-8
5.3209868124679804e-8
4.3295571627198594e-8
4.125690177080362e-8
5.7135933074164244e-8
7.94602196890796e-8
4.10147701797392e-7
1.989052296605789e-7
3.4683831341930007e-7
1.877861886209677e-7
1.0186802828794957e-7
2.309082876334061e-9
2.0437417554682212e-8
2.3758999113087763e-8
1.378223040242283e-8
4.914100616970512e-9
2.4150162101398494e-9
1.5023502160973154e-9
1.1323768840540694e-9
1.6292672642565458e-11
3.9386919583218504e-10
1.0871599482377347e-9
2.9385818049917365e-9
5.483186801808613e-9
6.139014424140739e-11
4.250904629037557e-10
9.554364194322596e-11
4.735272289406351e-9
1.1489098030616032e-8
1.2150105145605055e-8
1.2177946573834177e-8
1.2931920461102076e-8
1.415774459997502e-8
1.5688129080885588e-8
1.7456118028940557e-8
1.9451893888505633e-8
2.169165754677045e-8
1.6013139108727495e-8
1.272707547632601e-8
1.080755096840541e-8
7.897460740532772e-9
2.638211430722745e-9
7.531417010191416e-10
2.018530258352301e-10
7.757809670122819e-11
3.360987189527519e-10
1.6291014507717944e-9
8.554072981739934e-9
9.444155495285339e-9
6.362703065825417e-9
5.802031326575378e-9
6.1616778384155794e-9
7.3100813809940176e-9
9.597806184276222e-9
1.4057892083308434e-8
2.3467270089299158e-8
4.379214204321234e-8
4.114541112145726e-8
2.0892222753293704e-8
1.1528819278039154e-8
1.1559895636499778e-8
1.5202001264891277e-8
2.0418115056433734e-8
2.242080901970948e-8
4.237234806484945e-8
8.173517865204281e-8
1.3437950596556385e-7
1.7920827526119906e-7
1.552858078792283e-7
1.8074751543421885e-7
4.7565031126730165e-7
2.343801317223191e-6
4.882888422330852e-6
2.4541016764477828e-6
6.452135935025e-7
7.62675779105298e-8
4.3862323599545735e-8
6.636189051618656e-8
9.640479888402944e-8
1.84788715602151e-8
1.8085102980756384e-9
5.70378304514758e-10
1.6553181818496529e-10
2.0576468548644284e-11
2.711073450977507e-10
4.4810557184885954e-10
1.0066691979162474e-9
6.26212153819273e-9
1.7453078462562733e-10
1.0826465863303589e-9
3.854777090603698e-9
8.118585068714214e-9
1.1678456754700816e-8
1.3798238757227932e-8
1.5334711436138798e-8
1.6782681670583623e-8
1.828235494939382e-8
1.984731915752472e-8
2.1448953393101758e-8
1.747660763848927e-8
7.219644363335798e-9
1.9137993630630873e-10
1.7828421023606135e-9
3.136631371126727e-9
5.316737502555045e-9
1.1015918080434356e-8
3.831371042292709e-8
7.992673568559387e-9
2.693011265026334e-9
4.783724674157649e-9
5.211211105028696e-9
5.5304951699205585e-9
6.055357325596106e-9
6.926768394432281e-9
8.325606427073742e-9
1.0583643484676628e-8
1.4373249041175262e-8
2.118354839335274e-8
5.775188375547119e-8
3.691114061122272e-8
1.921082229452656e-8
1.8105746750075798e-8
2.430903951742161e-8
3.6296186646231594e-8
2.9824355173635104e-8
3.7811900755256645e-8
5.890504705608937e-8
8.750362769364331e-8
6.175733881984668e-8
2.1881292526658262e-8
1.669147846856071e-7
3.7848162502305026e-7
1.4107560079380361e-7
7.009176336175651e-8
5.678106556764077e-8
4.306475424297127e-8
1.268926240317817e-8
5.965322678329019e-9
1.947065680936921e-9
5.517249400370546e-9
1.762994585007072e-9
8.99367318058935e-9
1.8735237328146953e-9
9.261263436559175e-10
6.638909012064077e-10
6.577867601046722e-10
8.469388086076863e-10
1.2754438797305925e-9
2.088732896883636e-9
2.463923789244515e-9
3.3122960028624926e-9
3.5605425281448482e-9
3.735521221501929e-9
4.005020775322836e-9
4.417352577662465e-9
5.0005471506505014e-9
5.79141331590848e-9
6.832296514284684e-9
8.127941773137389e-9
9.465572486841918e-9
4.623068591835913e-9
8.254079777797691e-9
2.5751371321061856e-8
7.750070522168987e-9
9.71145688887407e-10
5.059237817523301e-12
8.881452917934407e-13
2.4486804314481876e-13
7.549064254889577e-13
1.0524255422657377e-13
4.20158705270514e-14
0.
3.0695311032560445e-14
4.767265982715435e-14
6.854844940190469e-14
9.607456761761878e-14
1.3380093716382457e-13
1.8626500596047247e-13
2.596877156277345e-13
3.628548755257202e-13
4.8506689832672475e-12
4.279061915572988e-12
5.082318303445884e-12
6.394044404527045e-12
8.174126432871059e-12
1.0499496369356157e-11
1.3489550243954779e-11
1.7282007507781304e-11
2.200345134511909e-11
2.7709762498298447e-11
3.426490304196245e-11
4.395541365806303e-11
1.2985777804253833e-10
2.6702758995053566e-10
4.5628717495966675e-11
1.3167449119691038e-11
5.079479741022963e-11
8.313810975410131e-11
1.1412378014483661e-10
1.4459568553276235e-10
1.755809148710091e-10
2.0863440375191532e-10
2.4556009924459836e-10
2.8827031202253964e-10
3.38840811784478e-10
3.996855040556327e-10
4.738209043721698e-10
5.65250168419603e-10
6.795506205356768e-10
8.248211088673884e-10
1.0132752286722383e-9
7.829735997521626e-9
2.6389768259026853e-8
2.2289494369270767e-8
1.8950150481598008e-8
1.9954130868185874e-8
2.349623660542545e-8
3.017864049349919e-8
4.2450260425855743e-8
6.50849953204301e-8
9.518530520389951e-8
1.036242850080213e-7
7.80125491135906e-8
3.941467524008559e-8
2.153128130392548e-8
1.2602413443407277e-8
8.700612535086479e-9
7.248536103189144e-9
6.0025860273154605e-9
2.3120566671457205e-9
8.653798499847265e-10
4.0562902972833723e-10
3.2002626523083684e-10
8.131378134459694e-10
3.5322907253345567e-9
1.6002192436552785e-8
8.011342084609116e-9
6.424741715946551e-9
6.327921881658159e-9
6.954105557730551e-9
8.276645023000468e-9
3.0121210680999325e-8
5.1137751078340695e-8
2.6775487499814197e-8
2.3606804161142163e-8
2.6485475261681033e-8
3.595405025775785e-8
5.6401792863474443e-8
6.161807755108028e-8
5.1951851426370395e-8
5.6585802408052e-8
5.8201473760241135e-8
4.1179708679672275e-8
7.771724775837228e-8
2.107868914348254e-8
2.980996294643853e-8
3.8800924038702305e-8
4.040194617274062e-8
1.9798233990998976e-8
7.743832937752283e-9
4.047578377627702e-9
2.6430505287529818e-9
2.239130371288066e-9
6.229811000039869e-10
1.7641763861333143e-10
7.079972386063161e-10
1.6915725160546213e-9
3.4047548834043334e-9
1.5852501062382729e-9
6.623851344582926e-10
9.683637083403402e-10
1.134408112834249e-9
3.794294090172426e-9
1.6914892933682487e-8
2.3224493300225728e-8
2.0110157511964597e-8
2.0220049372567287e-8
2.20894427012657e-8
2.5225249809839836e-8
2.9739037913096886e-8
3.611718590858396e-8
4.5239192248518084e-8
5.845511627085e-8
3.456084603058077e-8
2.2099837100547314e-8
1.4893030452367613e-8
1.1404434730711737e-8
9.999363023218022e-9
5.907638948309445e-9
2.101685407516489e-9
9.447497734708448e-10
6.401335815244764e-10
8.368063379992189e-10
1.9917814764085273e-9
6.847165679924646e-9
2.1875716839639682e-8
1.1215550006153317e-8
9.087326149423519e-9
9.063485102580301e-9
1.0197531576933342e-8
1.260026011132627e-8
1.701886498848425e-8
2.5339332922168114e-8
5.643103623405489e-8
4.59314249142659e-8
2.503636877184114e-8
2.375380673059046e-8
3.039521760237393e-8
4.762590896130303e-8
4.3357307110211114e-8
3.537209762709238e-8
4.741215199190171e-8
1.2983051015710626e-7
3.1239039461693487e-7
3.935908253048476e-8
1.195279618427802e-7
8.898413280330367e-8
1.0238232603124311e-8
1.455554482599634e-8
1.4901055928534965e-8
1.8947085236720835e-8
4.9012401165171e-9
1.790989895751916e-9
1.0697414028485616e-9
7.189671598831749e-10
4.929342134163431e-10
1.1461078310324218e-11
2.3440290181080184e-10
5.84086228376779e-10
1.018610523375329e-9
2.2746052149568813e-9
5.873456128916889e-11
2.7235210290441083e-10
3.448795167669124e-10
8.077001074844757e-10
5.001704055781151e-9
9.235548902522357e-9
8.603720017915844e-9
8.62781912739356e-9
9.341421472004325e-9
1.0493196449515817e-8
1.201338087241296e-8
1.3931238423161842e-8
1.633638283328137e-8
1.9364863669702816e-8
1.4121863455344759e-8
1.070237431783804e-8
8.890408669864475e-9
8.034142703659244e-9
5.2424362378291225e-9
1.8068772508167499e-9
7.306519448154192e-10
4.1628318163331365e-10
4.1931764673048077e-10
8.332061809846527e-10
2.5538685628339317e-9
1.1585554915631524e-8
6.734440022671968e-9
4.991995587368963e-9
4.7697931252537266e-9
5.225234126011328e-9
6.3339602628057075e-9
8.427711904222127e-9
1.2406435790442155e-8
2.5662908557060985e-8
1.9091661707217054e-8
9.883730191410477e-9
9.206876225627201e-9
1.1250906245074313e-8
1.487874147023863e-8
1.6836185067335207e-8
2.3517940966193456e-8
4.981439135054367e-8
7.536065724334946e-8
7.532275044955194e-8
3.9093260174614474e-8
3.770781510187757e-8
7.158680231240973e-8
2.942299697629372e-7
8.397950109216539e-7
4.810345723248394e-7
2.2696314701338656e-7
7.136072475753167e-8
1.5622649020181726e-8
1.3229612521539173e-8
1.360367857880936e-8
2.0364439962621588e-8
1.1424593561468284e-8
1.6161860650428932e-8
1.5481682325066328e-8
7.3579855591925805e-9
4.975350525895912e-9
6.4941589027133115e-9
5.178620214178847e-9
2.1809170209505748e-9
1.201438132994959e-9
2.204487033197698e-9
2.927536049654439e-9
3.37256341882779e-9
3.6605921509794686e-9
3.99286753196366e-9
4.4489537601685825e-9
5.064145516674374e-9
5.87766112451738e-9
6.948310417573118e-9
8.35777939505152e-9
1.8031981949899106e-8
2.009235173589942e-8
6.065808170328478e-9
4.771720771308734e-8
1.9738302084639117e-8
6.502903091611644e-9
3.85423694563424e-11
9.32786200292749e-13
1.5123827815421879e-13
1.8401829652477906e-12
1.7395103826905848e-13
3.145055699332965e-13
1.264453783199836e-13
4.80645431568815e-14
4.923010568316922e-14
7.04508623085717e-14
9.997643286938892e-14
1.3992474201430682e-13
1.9511332957595594e-13
2.7217962116334794e-13
3.976169535916537e-12
3.433538765715482e-12
4.046254743446564e-12
5.06876900281849e-12
6.46494139376336e-12
8.29812088897228e-12
1.0672131426898577e-11
1.3717727695899715e-11
1.7581011583985164e-11
2.2398651574385214e-11
2.8242177042814045e-11
3.831488743495581e-11
1.4409146675289048e-10
1.3135202747769427e-10
2.739102629305567e-11
1.3958515877590532e-11
4.3497551603251e-11
7.176230409455006e-11
1.0117548421270587e-10
1.3147371771393533e-10
1.625039642381973e-10
1.9501810607142376e-10
2.3046512637736465e-10
2.706256758966617e-10
3.1746201328967943e-10
3.7317390337294715e-10
4.403817193270226e-10
5.224127841841248e-10
6.237284222296805e-10
7.505881911354427e-10
9.121306232868018e-10
6.217793748606313e-9
2.2326025464175966e-8
2.209328955702488e-8
1.860368288684844e-8
1.9207988412919527e-8
2.197710318920838e-8
2.69937940600849e-8
3.550786032067194e-8
5.030424995019638e-8
7.506128412661696e-8
1.0150641017948264e-7
5.5414897641556446e-8
3.038936833745368e-8
1.7587461502158005e-8
1.1284608277939779e-8
8.539100782951537e-9
7.583244537877921e-9
4.674870999926196e-9
1.6581147911403775e-9
7.307443540523358e-10
4.6054855871667046e-10
5.965210096343302e-10
1.6496640965853146e-9
6.877013833857787e-9
1.4177715095597624e-8
8.059551074219462e-9
6.93451586794509e-9
7.087532102484609e-9
8.032832114400415e-9
9.878294570421507e-9
3.319592883906628e-8
4.8070891032795503e-8
2.50491684080009e-8
2.237310415668175e-8
2.5686634040688686e-8
3.635882595457518e-8
5.546427853792884e-8
5.007428201649227e-8
4.432535415023318e-8
5.421062456944775e-8
5.9006133434960304e-8
3.906577569090726e-9
2.0606142047336904e-7
1.426634717968307e-7
4.777495089894794e-8
1.985296231229505e-8
2.8065866831376028e-8
3.1412679893425986e-8
1.4871262518645207e-8
5.20681506993218e-9
2.7399768951002297e-9
1.7782678798222885e-9
1.4077913835274043e-9
1.5775278783182594e-10
3.2735357935436344e-10
8.872591226928226e-10
2.0752649102173164e-9
4.992834620508781e-9
2.396813577664816e-10
5.242627428747621e-10
7.130053188318174e-10
1.3807953186622617e-9
9.193266443258455e-9
1.672984898192111e-8
1.5436106384128433e-8
1.5384424830652988e-8
1.652076361934972e-8
1.8384600309531168e-8
2.0847700348244738e-8
2.3954516363826776e-8
2.7846074678184854e-8
3.272853141209968e-8
2.2470066752331484e-8
1.6049107058152833e-8
1.2478984073750087e-8
1.0742820375564122e-8
7.280399049184941e-9
2.5110561873778147e-9
9.664148864697607e-10
5.203734320595857e-10
5.359388198937707e-10
1.1581186430689175e-9
3.6673295236288644e-9
1.710421001523393e-8
1.1015307471235888e-8
7.994115738517577e-9
7.575608470072042e-9
8.268462129807639e-9
1.0013883800441248e-8
1.3347112201381206e-8
1.9738699319328644e-8
3.3024101510970165e-8
5.090902005367895e-8
3.191762667242832e-8
1.7479642453098302e-8
1.66636807575589e-8
2.1894826975506702e-8
3.207275236107393e-8
2.4605895440342537e-8
2.5778416121512638e-8
5.078396829197425e-8
6.210356587938587e-8
1.5558734533545486e-7
8.420677217470851e-8
8.728591989718803e-7
3.263077063812958e-7
1.4608838875163955e-7
6.69709844624099e-8
1.1121152928609826e-8
1.7859709233692316e-8
1.6570219476998775e-8
1.63474916444656e-8
2.859394294814981e-9
1.0764108609433475e-9
5.528498985517065e-10
2.9079380747549973e-10
8.073642885084557e-11
2.400019775522861e-10
3.9529745671097745e-10
5.542363252703246e-10
9.743109773980314e-10
1.7902652948880112e-10
3.0587520865069166e-10
4.82249117520712e-11
1.708027211091081e-9
4.546067929973582e-9
5.438426058422778e-9
5.4197349907836866e-9
5.606892081945709e-9
5.983422845592347e-9
6.466701801111831e-9
7.002681175603404e-9
7.559661709222203e-9
8.119843695971836e-9
7.074483754683253e-9
6.896235751596651e-9
6.612224529798521e-9
2.962978183219508e-9
8.319012315166658e-10
2.0824513952926818e-10
3.169662795952789e-11
1.46382574808811e-10
1.1087139908623152e-10
7.046824499805852e-10
2.675083323857711e-9
1.9290716985961525e-9
1.7456151990261031e-9
1.756644073673178e-9
1.9236682281307075e-9
2.297759821733226e-9
3.052106398927176e-9
4.721391250114458e-9
8.851191204718049e-9
1.6978310350627493e-8
1.6308192713633432e-8
1.2406055436952307e-8
1.58790751582714e-8
2.8313619275737996e-8
5.556506290338304e-8
5.720652102921322e-8
7.850957826741762e-8
1.671488270918356e-7
2.1371997550768863e-7
6.678597274728777e-7
1.7588968938052829e-7
3.7614754043327664e-7
2.3483224749636426e-7
2.0461762226685224e-7
8.763192784802309e-8
1.052575789501681e-7
6.904226960536578e-8
7.821368163718728e-9
3.789936733362585e-9
1.3047638050820538e-8
2.217853252797441e-9
1.0273139017549061e-9
3.484284093101206e-9
2.291958086724118e-9
8.892581420839944e-10
7.097196875760789e-10
8.37127719911066e-10
1.2156408302670515e-9
1.955899435315806e-9
3.3207383142214658e-9
3.6126437632375496e-9
4.543202526911967e-9
4.645664571303163e-9
4.7601547282413885e-9
5.07923749037767e-9
5.632332854550166e-9
6.444750893489307e-9
7.563063377829892e-9
9.032685052634428e-9
1.0784081868647382e-8
1.2162836289001443e-8
1.7353704204799008e-9
1.6482036767608795e-8
2.6179544922695473e-8
1.268577288438281e-8
5.1535755877188646e-11
2.4421609787925414e-12
7.706177938217757e-13
5.508888240636778e-13
1.6016902854381151e-13
1.9268141119524716e-13
6.812614624345011e-14
2.961415598787273e-14
3.6952298917532625e-14
5.428436291109094e-14
7.704590729840015e-14
1.0764683965420366e-13
1.498444979034295e-13
2.086634291043255e-13
2.9108584794128963e-13
4.070180812117021e-13
5.320081536265105e-12
4.723431669543734e-12
5.6195967857672935e-12
7.0736862731146435e-12
9.041736739423363e-12
1.1605636923552715e-11
1.4890104831595445e-11
1.9032862201374253e-11
2.4146034299844164e-11
3.023967061027918e-11
3.7070498460767885e-11
4.758133631342586e-11
1.344709765603002e-10
3.353429284808869e-10
5.381582310617076e-11
1.3265879030203777e-11
5.4772720386044806e-11
8.945816968772337e-11
1.2204666757480246e-10
1.5383708983627673e-10
1.862109341570898e-10
2.209469834367457e-10
2.5998261007713135e-10
3.053381536042068e-10
3.5921824916477277e-10
4.242187852498047e-10
5.036253888832181e-10
6.018479043913247e-10
7.25092117677547e-10
8.824533561672772e-10
1.0877721175982073e-9
8.59099817691512e-9
2.8446783329591263e-8
2.3233920588032787e-8
1.9772011174577713e-8
2.088084804959932e-8
2.4716688888548317e-8
3.2039027222909874e-8
4.5721130270863545e-8
7.10337051171287e-8
1.0125682775532587e-7
1.0623443743962852e-7
8.616366958715317e-8
4.332478843851879e-8
2.367190093662867e-8
1.3617296438110326e-8
9.168252766602e-9
7.49180719535569e-9
6.43872004269482e-9
2.602777046725967e-9
9.438882666154074e-10
4.1389235232920146e-10
2.730246173284911e-10
6.649081051366362e-10
3.0724802220514826e-9
1.6108502040938117e-8
8.196967839608564e-9
6.4907892414968354e-9
6.349993216923561e-9
6.933262414379459e-9
8.188830465801689e-9
3.039534911040874e-8
5.365920181986617e-8
2.826789874701225e-8
2.4928594683792944e-8
2.791913729444679e-8
3.768530407200443e-8
5.918882578581004e-8
6.754635545755741e-8
5.684870862402596e-8
6.064504825044422e-8
6.328073769805565e-8
3.717331988149683e-8
5.558618860338986e-8
2.3602932392778385e-9
3.906138914644151e-8
4.5218191723853836e-8
4.1466275135321005e-8
1.828739273126559e-8
7.284602550888909e-9
3.951217378466189e-9
2.6971374913727226e-9
2.2616236842688646e-9
4.757182239012602e-10
2.5824498733973295e-10
8.393804853114088e-10
1.8783062547788664e-9
3.5409079545188402e-9
7.02052101873875e-10
8.979738752473285e-10
1.160685774703709e-9
1.3333037703163476e-9
4.799976450746515e-9
2.0227566060107984e-8
2.6298948396290723e-8
2.2582314111976684e-8
2.271740035099877e-8
2.4873107641192173e-8
2.8529673163733497e-8
3.3885676893261285e-8
4.162386102468917e-8
5.298554411270758e-8
6.985073196450033e-8
4.0297108541097804e-8
2.572339467827075e-8
1.689570108659682e-8
1.249941805152861e-8
1.0895241724984142e-8
7.2466159350982555e-9
2.6169494534778895e-9
1.135240694013125e-9
7.112830328172313e-10
8.225912765246903e-10
1.8417953552458286e-9
6.1728516686712035e-9
2.4639935031787697e-8
1.2523128519668621e-8
9.845272147256404e-9
9.656742666097487e-9
1.0705984639664768e-8
1.3012917103060749e-8
1.7217675126353643e-8
2.4930635631234988e-8
6.094897398196614e-8
5.272042968405474e-8
2.8913735301397406e-8
2.7594652174494413e-8
3.5439671546302624e-8
5.644077282769633e-8
5.4544199809773446e-8
4.4851808135005784e-8
5.843549732497763e-8
1.3495050820384488e-7
2.5761645873571833e-7
9.54032009313336e-8
1.6519189730143082e-7
7.513804904988201e-8
1.0902454687754206e-8
2.5819782290420746e-8
2.8516871792976286e-8
2.5565559772907304e-8
6.298220890896494e-9
2.634711636554657e-9
1.5669012496534475e-9
1.1007741401570348e-9
5.936771138893578e-10
1.1791321609859745e-10
4.523497224478987e-10
9.727018306614943e-10
1.6052613317688612e-9
2.3937537700788563e-9
3.429902907466026e-10
5.669399734298607e-10
6.676642064758744e-10
1.8429154985387663e-9
9.390287988581745e-9
1.608401508577216e-8
1.451694722074399e-8
1.4436126859538376e-8
1.554040187927263e-8
1.738022823871809e-8
1.9849961863886927e-8
2.3021106033245714e-8
2.707951092440934e-8
3.2312600531813856e-8
2.325343466143754e-8
1.7241029635371224e-8
1.3473310376018805e-8
1.1856947464749367e-8
8.941115962587141e-9
3.302075325368677e-9
1.2964800757150783e-9
6.882566578504408e-10
5.904706524771305e-10
1.0169655344270516e-9
2.947303287663021e-9
1.3533338689671272e-8
1.0903406266598191e-8
7.60683289797396e-9
7.057704798142702e-9
7.551104526945848e-9
8.929698515142735e-9
1.1537842008472774e-8
1.635381879842946e-8
3.92098332999066e-8
3.277509196008949e-8
1.765303480817054e-8
1.649276211230427e-8
2.0649001025386182e-8
3.1650290478170046e-8
2.8739202580954833e-8
2.268229202930543e-8
3.232762150571041e-8
5.58778741030822e-8
1.7404933366609905e-7
4.809672751152944e-9
1.205843996893502e-8
2.5305481446050374e-8
5.260646464253143e-8
1.222796578872581e-7
3.6916678656228e-7
6.755483451252291e-7
1.1487235011228643e-7
4.841249418622443e-8
2.406378182690427e-8
2.2452413815796527e-9
1.0739434790706938e-8
7.511454339359007e-9
3.801674169436479e-9
3.0291794385291025e-9
4.271599404268565e-9
3.843494561208565e-9
8.961308959304012e-9
5.4889435350210476e-8
9.724991273963099e-9
1.1668963925491155e-9
4.508024225178047e-10
3.111480794259642e-10
3.230362435978019e-10
4.173883865594223e-10
6.101395294726914e-10
9.614384990806718e-10
1.5884696445070795e-9
2.6928234249359353e-9
4.563685657398465e-9
7.437098177030447e-9
1.0910941594482234e-8
4.851581232881873e-9
3.0123516282462355e-11
1.2413282580897631e-12
8.347701278317932e-14
8.460450750164034e-14
7.862855389545662e-14
2.7174849617720865e-13
2.0316749946693506e-13
2.0604284509121384e-13
1.255385203282676e-12
4.86296395662443e-12
8.385870109689264e-12
1.0552143027112549e-11
1.2924761777693837e-11
1.5813910703477245e-11
1.9433007138602014e-11
2.4095170271303134e-11
3.028392715886931e-11
3.8767694342381945e-11
8.836727430960209e-11
8.785876648958588e-11
1.558560295125899e-10
2.6072257583623684e-10
3.583429267083801e-10
4.4586400334723467e-10
5.593594276650258e-10
7.413891150907658e-10
1.069203895015001e-9
1.6823079291908323e-9
1.736684837491703e-9
1.9059876814514703e-9
6.4699300230014835e-9
5.8632977932203575e-8
6.177128134248317e-8
4.275072317688656e-8
1.6232412354052054e-8
7.052240917549171e-9
3.58587436723436e-9
1.8389264934959511e-9
8.181165264019974e-10
2.343047872958865e-10
3.4961733666326243e-11
5.589384860603106e-11
6.951309349129905e-10
1.9087202600591227e-9
3.389907498162202e-9
4.946138566093657e-9
6.64978718722962e-9
8.681350115347151e-9
1.128540775132143e-8
5.365059486527921e-8
1.615196820155889e-7
9.495620321762202e-8
8.238130499624202e-8
8.920094037260945e-8
1.1203490871906916e-7
1.6342203410301176e-7
2.4906029774247626e-7
2.5193316462989335e-7
2.2652923027356228e-7
1.837662621817829e-7
2.2900363693056454e-7
2.429139872136126e-7
1.1847340700256831e-7
5.2420242154750484e-8
2.7781464504568313e-8
1.4239850620054677e-8
8.86500481054016e-9
8.688482904491862e-9
5.2840292857800785e-9
1.874207236605937e-9
5.725591353992227e-10
5.3473583822762445e-11
1.360140132463087e-10
3.026790520302977e-9
1.958825335710834e-8
1.36639914356961e-8
1.2958958836933163e-8
1.3533680613100316e-8
1.5040283051627163e-8
4.911834892671186e-8
1.687392588699647e-7
1.1165463427991565e-7
9.827717352890869e-8
1.0563496117165349e-7
1.284897960548846e-7
1.7599062557651584e-7
2.6819789041582007e-7
3.5642660392359227e-7
3.481600678433625e-7
3.039449569767259e-7
1.0452362011925627e-7
1.2092674815184246e-7
2.799275746170125e-8
1.6731224043160896e-8
2.0928523477070292e-8
1.4817953231999807e-8
6.609373976806007e-9
3.6605203454929962e-9
3.8332570685865916e-9
2.389667573652398e-9
7.259546028380411e-10
2.4822185625298454e-10
8.294531130750115e-10
1.1180919335249943e-9
2.1908157104577392e-9
5.253079805224458e-9
7.0233573393613605e-9
9.906174091027867e-9
1.3503896652891712e-8
1.740758222281874e-8
4.4762494865632745e-8
1.7027550743444915e-7
1.252635374330652e-7
1.1105591278069474e-7
1.1794871501275361e-7
1.3943688879556447e-7
1.834510925884838e-7
2.730333016262154e-7
4.1447666963649383e-7
5.829414294036703e-7
6.676674792886211e-8
3.6088317060038113e-9
4.233369421084517e-8
3.340620377046712e-8
1.3878629979835235e-8
5.0059804226365715e-9
2.561022583786063e-9
2.1978066028416417e-9
1.4383289390360424e-9
4.9358785607593856e-11
4.4260323965345264e-10
3.802249968007482e-10
6.631577190041646e-10
5.419011162055752e-9
4.111917003219147e-8
2.9596421336271062e-8
2.6381448915174313e-8
2.8275307252938684e-8
3.1802331956393674e-8
3.676095910123859e-8
4.330981237894064e-8
1.0661309798271673e-7
3.018306004785614e-7
1.8601074743489453e-7
1.7670339546999512e-7
2.0727615115434817e-7
2.902414365705419e-7
4.7279408206055266e-7
5.872206101848238e-7
4.6315130785861447e-7
1.2920495487782258e-8
9.8714904624336e-7
7.173283907194528e-7
3.100371887042807e-7
1.284943227819977e-7
1.1787927710212148e-8
1.105218282190254e-9
3.886866904378063e-8
3.153668209362026e-8
4.2407188346918646e-8
2.0226191798707825e-8
1.1854735501481007e-8
1.8759572711952836e-7
8.599384699424097e-7
1.099090957009459e-6
2.1674021115415843e-7
7.978291792357424e-7
5.712033639025489e-7
3.734651458102037e-7
2.865980144637981e-7
2.5289751159120006e-7
2.0701905859650636e-7
3.7505578930056196e-7
2.7310790267907076e-7
6.446153557503845e-7
6.781790763845282e-10
5.10793073555381e-10
3.006893523448061e-10
4.510154833209086e-12
2.848089003144e-11
4.807382067312769e-10
3.349174297497534e-10
4.842439009524194e-10
6.854952526530494e-10
1.5731077434252664e-9
3.1526002609308937e-9
3.482785630069783e-9
1.2670309957655197e-8
2.4540962670638874e-8
3.701389357313487e-8
1.4374943622733837e-7
1.8275223846731648e-7
1.0567482363525288e-8
4.647898450282912e-10
8.026076056088624e-11
1.1234762750780249e-11
6.5362376432122806e-12
2.0499980189858373e-11
7.32839253877422e-12
8.949473573300392e-13
1.148285893595387e-13
0.
5.523034009240902e-13
8.8603070528711e-13
1.367490555536525e-12
2.064582139489565e-12
2.790879920098598e-12
3.5868147130733493e-12
4.53326775236343e-12
5.700791762816676e-12
7.155944276443744e-12
8.969009105001002e-12
1.121614841583569e-11
1.3976371913042067e-11
5.903783453428834e-11
4.387221112691342e-11
2.1546544498470464e-11
3.534793053976025e-12
9.29917283696038e-12
2.2208879797719314e-11
3.8069600707205677e-11
5.873379522081735e-11
8.557652607643537e-11
1.1896646789701643e-10
1.5787371900934332e-10
2.0074565906978704e-10
2.47071927046987e-10
2.9787376107905977e-10
3.551994721711961e-10
4.216578784672571e-10
5.003035612853322e-10
5.94771143061852e-10
7.095750169873896e-10
6.85075325352342e-10
7.804497284464062e-9
2.2620641141515878e-8
3.14937372416642e-8
3.177233307551605e-8
3.228456910370603e-8
3.396028127152793e-8
3.642965949051531e-8
3.937332021122808e-8
4.258771703101327e-8
4.59660959377411e-8
4.5741327125285656e-8
4.4264772440775915e-8
3.7057718910144985e-8
1.5017159445989977e-8
6.050711768236854e-9
2.8971310852455122e-9
1.5391386158333175e-9
1.0232463411034308e-9
1.8338977765688882e-9
1.166392246088794e-8
1.0158764674299101e-8
9.460437706504391e-9
1.0000241956053639e-8
1.1073006136082204e-8
1.2816893209578901e-8
1.559869086192066e-8
2.0078790537053355e-8
2.7530404664079544e-8
4.053423201892557e-8
6.418636174058591e-8
1.3602443058819357e-7
7.081216448697787e-8
4.47995953413499e-8
4.88530890270111e-8
7.556079888053648e-8
9.497205981590925e-8
6.890852726310781e-8
7.94252947709165e-8
1.711232133454201e-7
8.357178652453593e-7
1.8284220974387406e-7
5.398232490901644e-8
1.888301485807871e-7
4.20390336908253e-7
4.940973762745136e-7
5.118519888141346e-7
2.1798974527307934e-8
1.0481378748608057e-7
2.4740236149710788e-8
6.382644794842197e-9
2.6510858881073254e-9
8.446430505312796e-10
1.2043819692114432e-10
4.525469007544706e-11
1.7666879401574687e-10
4.0070634681110366e-11
4.264295215301568e-11
3.228132199423544e-10
2.0282857988220366e-9
1.1818640382159001e-9
1.4783460613851243e-9
2.357139936732964e-10
5.2109210545266905e-11
3.0849093782561006e-11
2.6914912064200217e-11
2.997229548350589e-11
4.083680804044818e-11
6.731992407171531e-11
1.3372166248371635e-10
2.8843397165834333e-10
5.912094521327301e-10
8.128649480123817e-10
4.5213027550360585e-9
3.860491554623672e-9
2.710389776926738e-10
4.892357426210065e-11
3.833626098942989e-11
3.671103091498664e-11
4.7182897074209265e-11
6.418380816204192e-10
2.818866070445829e-11
1.4314384020056047e-12
6.2000838967999e-12
1.1265553395493134e-11
1.5744682943209076e-11
2.0469266525089016e-11
2.4758695638956876e-11
7.939407801492736e-12
1.280521404565519e-11
1.9869567822027982e-11
2.4720413373556518e-11
1.5107645160013958e-11
3.461208432750008e-11
8.8964559393696e-11
1.749609554098856e-10
3.162878476191248e-10
5.411542846411157e-10
8.842188467425603e-10
1.3839507425800052e-9
2.0777588479002443e-9
2.996147464332158e-9
4.15934093439891e-9
5.583403086316817e-9
4.167815723533892e-9
5.035058508844087e-9
8.852187239781427e-9
3.4530135037778895e-9
5.680045048481331e-10
3.7949175606424173e-11
1.2867469975171657e-10
1.5814400850690134e-10
8.183114668516617e-11
9.48123253971782e-11
3.229256510108034e-10
5.451226042953228e-10
7.602012709082005e-10
1.0061081318845589e-9
1.33803414081835e-9
1.8437045011533749e-9
2.7019682511689818e-9
4.363029801183589e-9
8.244088323108454e-9
1.7064422900578018e-8
3.927401522680686e-8
2.2988548360175164e-8
1.964873571610318e-8
2.196203793985492e-8
3.0164441809333645e-8
5.3242274724908044e-8
1.2986483519686405e-7
3.263127197115497e-7
1.5995810420544704e-7
1.5337280362941216e-7
1.9329682535094633e-7
1.66165436177091e-7
1.0819133872110572e-7
8.059635326686534e-8
7.19096669855697e-8
8.095381982118147e-8
1.3318543493898681e-7
1.5959465640348347e-7
1.2093548415137593e-7
1.0893780239116651e-7
8.389573579701487e-8
1.4081569037290242e-8
9.410053820172311e-8
3.5043971491784297e-7
2.1332064411905237e-7
2.731216474811047e-7
3.637066146641947e-8
2.606933058311651e-8
9.033314827111042e-8
1.3332926711920682e-7
1.1576175865236671e-7
3.5998720437266036e-7
6.213236956630662e-7
3.553437424387181e-7
8.312982667345585e-8
2.1611411638212506e-9
3.0514820339590515e-9
1.3939428967491164e-9
3.3626986306237077e-9
5.705775555256097e-10
4.595253446996219e-11
3.009146692703158e-10
6.993239998710769e-11
9.048103738123266e-10
2.0718376026458557e-9
3.5459576416330488e-9
4.187760270051329e-9
2.5612028727048512e-9
1.2188941714439158e-8
2.5038744921955593e-8
2.4872302127706204e-8
7.429794729384517e-8
3.264489648622907e-7
2.9453055605865346e-8
2.9011919432072778e-9
4.412164770497328e-10
9.958384153712364e-11
8.40528085676565e-11
5.416805276160106e-12
9.393071211232687e-13
2.986399301551999e-13
1.7397993805728219e-13
9.791205139732025e-13
1.450980511685625e-12
1.2923741370059977e-12
1.7248729318012116e-12
2.3232049592302096e-12
2.993800272921644e-12
3.787727989695592e-12
4.766772084473748e-12
5.9910764368998675e-12
7.525525840628539e-12
9.744976757328285e-11
1.5442982868319286e-11
6.58760182150661e-12
1.827836564123805e-13
5.348900014746309e-12
1.090427189016961e-11
1.7909425430186435e-11
2.742201917425363e-11
4.0754145921805496e-11
5.95120209855812e-11
8.539263466838896e-11
1.1953671313715512e-10
1.6158153273751227e-10
2.0967329463425866e-10
2.623351842822823e-10
3.2001368526867265e-10
3.8477208599182894e-10
4.5951448857401284e-10
5.476735418933592e-10
6.41622445531919e-10
2.5210349038947107e-9
9.880615336123913e-9
2.0040849491231754e-8
2.5228263108321922e-8
2.7039913653245482e-8
2.8501286976381234e-8
3.025542945802121e-8
3.23005297018389e-8
3.4533770164205353e-8
3.684856236110467e-8
3.915049076186459e-8
3.4778417983888656e-8
2.9387526783423704e-8
1.329561324892314e-8
4.279154883427244e-9
1.3250106430081843e-9
1.137914127179834e-10
1.2635142578370435e-9
2.795549981697292e-9
5.557632894192317e-9
1.5188448387851136e-9
3.902633094478981e-9
5.3280645481858396e-9
6.4788036844082765e-9
7.753832905715e-9
9.507764558229158e-9
1.2174576116418205e-8
1.649252231388613e-8
2.394943614720347e-8
3.7812940370717075e-8
8.545560334708718e-8
5.7601623739032346e-8
3.4429955703551734e-8
3.559284809820639e-8
5.1173647184648374e-8
7.620776925692701e-8
5.6780365442361e-8
5.5448857512255443e-8
9.620910249920115e-8
3.007790002027032e-7
1.3632086337679347e-7
1.1441765104770241e-7
6.432744856414385e-7
9.542580313845333e-7
1.6647075972122227e-6
9.071617335036345e-7
3.739379253360002e-7
1.8511721716057812e-7
5.949666281987133e-8
9.857705515889261e-9
2.4608428321687265e-9
7.37091713238016e-10
8.591590446374096e-11
1.2313431455327011e-12
8.057746872251125e-11
1.0883295491133065e-10
1.2951188439553988e-10
1.991914057195186e-11
1.6771466811902518e-12
1.5378300218369383e-10
1.1930612672835206e-9
3.98554574193208e-10
3.1309501691722246e-9
8.639311639083611e-9
1.4971385875697306e-8
1.733083218709842e-8
1.783593166724412e-8
1.8396590980033496e-8
1.9351665253128986e-8
2.0674589088138053e-8
2.2298561146607228e-8
2.4172610036077286e-8
3.211000549033746e-8
4.155614695805925e-8
2.0600852665013133e-8
8.825951997106084e-9
4.576568111712498e-9
2.836254993408587e-9
2.164776176180926e-9
2.6861022121647943e-9
4.283370404146888e-9
2.6219243081484823e-9
3.005104922633863e-9
3.6727284341738026e-9
4.377901897742814e-9
5.205160590695331e-9
6.336361623455192e-9
8.022259450454923e-9
1.0684184932320965e-8
1.5156291227502998e-8
2.3291896485355402e-8
3.9562736051996544e-8
7.819761586648412e-8
3.773213079254553e-8
2.2735409863280395e-8
2.3763776374014338e-8
3.5044045744178296e-8
4.073872966516412e-8
2.723072545947954e-8
2.988403678079383e-8
6.875014330092453e-8
2.814308979178134e-7
3.214699151910202e-8
1.9666168045121835e-8
1.4863440000805081e-9
1.1313597508359094e-8
1.4342272518020556e-8
1.1245888594838085e-8
1.4063759177129927e-7
2.1407954079859895e-8
6.6595911031986645e-9
1.5140336662624617e-9
7.52376688527384e-10
3.215782231381933e-10
3.0485362719978956e-11
4.13607199618055e-11
3.6264264966752744e-10
1.7940084891235315e-10
8.049892047273308e-10
1.8521920669251611e-9
1.378128621388611e-9
8.23230742717225e-10
1.398916042591207e-10
7.722081856319065e-11
8.928641558319078e-11
1.2809250972695325e-10
9.94987562361705e-11
1.2104285204798534e-10
4.320628783756371e-10
1.0357962019803303e-9
2.370189009342301e-9
1.7284056256215024e-9
1.5842192150343709e-9
3.2750161768589094e-8
8.500574103347397e-8
1.5250517109850312e-7
8.058602960909522e-8
6.33338612554406e-9
1.0349480175851228e-9
2.1866969610773266e-10
1.0740294368356579e-11
1.0062909781412025e-11
7.387199370932928e-11
6.150811090919225e-10
4.074286570987942e-9
4.2734503080874e-9
6.998900756324982e-9
3.3562709643616388e-9
2.9949111902387393e-9
3.804832541039365e-9
5.5651654789735514e-9
8.54488502945469e-9
1.2996758704326429e-8
1.7036607699899155e-8
1.5608293223786076e-8
2.4365970234534313e-8
3.633123062026147e-8
4.3849386500726824e-8
3.9473423110851034e-8
5.102942367036446e-9
6.658093120118197e-9
2.7652751589646795e-8
6.031074156574338e-8
2.3621672288576164e-8
2.672075589937692e-8
1.0503483035719965e-8
1.0189884032994126e-10
2.665567728009578e-11
5.433283355724645e-11
6.372878711650264e-11
4.008610006278161e-11
3.2658553353503504e-11
1.5509552150624025e-11
5.569911539532915e-12
3.336498363427052e-12
4.0122281159258395e-12
5.685080166287397e-12
8.17909293551132e-12
1.179717816175337e-11
1.706950027544406e-11
2.4796885532098937e-11
3.618371613205997e-11
5.304568534148104e-11
7.811031409424784e-11
1.8982915830898217e-10
3.652172414201766e-10
3.810915262787545e-10
2.552098723593043e-10
2.0305950241264588e-10
1.7536956420473727e-10
1.5643257633828987e-10
1.4122565813418602e-10
1.2743161869986512e-10
1.1260038797595304e-10
9.14813671085904e-11
1.2766872468090377e-10
7.846102468053636e-11
2.2897515273240908e-11
4.072959449039038e-12
2.341599500008146e-11
8.167686264107603e-11
2.226425829982683e-10
4.206326689969201e-10
3.2828390581706523e-10
4.2152966101028363e-10
7.005727293056889e-10
1.5189910085311015e-9
5.566573793554707e-9
3.1426049689049004e-9
2.0258013123841496e-9
1.7514966887735105e-9
1.7376542277201046e-9
1.8763686924104766e-9
2.1587269842608e-9
2.6236464250895595e-9
1.245749113315443e-8
1.2310235734917049e-8
6.221806692215687e-9
4.644582185406099e-9
3.6220920266820706e-9
5.4338016693017365e-9
8.44449656525011e-9
1.0131626171946991e-8
1.7111232675641314e-8
4.897598676841533e-8
4.0987107195212853e-7
1.9185358187062796e-7
7.798433163706036e-8
3.941885388130204e-8
1.892626872996695e-8
6.090841263789035e-9
2.6473389630867527e-9
8.991611323376378e-10
2.076998529665443e-10
1.0424422212390872e-10
4.702320569293905e-11
1.4574658495343082e-11
1.4391705818003798e-10
5.6860734041569815e-11
8.101637637676788e-12
5.1959195818211036e-11
2.8242945886659444e-10
2.2912804132992826e-9
7.700698679142569e-10
5.92678179528178e-10
1.9145840692086325e-9
4.783276902577322e-9
6.791142618242292e-9
5.150386521861628e-9
4.282110252772708e-9
3.91365427637442e-9
3.753584848631785e-9
3.7169242161228963e-9
3.817600270517064e-9
4.141259461962481e-9
4.8872772787372786e-9
6.5423149181934424e-9
3.816823080141851e-9
2.984624891931325e-9
3.601631923105999e-9
4.979900496036089e-9
3.772351314185107e-9
1.745786153925794e-9
8.808093465086761e-10
4.922478532338743e-10
2.9910895714705136e-10
1.1813219476627758e-10
5.367684755855523e-10
2.0794705878601367e-9
8.820162095673115e-10
2.400392622952017e-10
3.893610296782421e-12
1.0588842790879171e-10
1.6594950227003364e-10
2.1452435631965062e-10
2.6251473983863684e-10
5.023848887703994e-9
8.14260208829364e-9
6.455502046790638e-9
8.32426449068712e-9
1.4238586987505028e-8
2.879986642117542e-8
2.986197230785841e-8
2.7840027543333428e-8
4.030845762443816e-8
1.25233495260866e-7
7.99488721292373e-7
1.6387056116221967e-6
1.1474681328498225e-6
2.734500378395819e-7
4.363638916529455e-8
7.828997153520913e-9
1.4799146394603154e-9
2.975010447161087e-10
6.802064718293542e-11
6.6419948905990354e-12
2.1347435543466074e-12
1.6122052460601734e-12
4.794826426183809e-13
1.5256890851520466e-11
6.326463613090138e-11
7.099743783517433e-11
1.9508260501921586e-10
5.273728566442269e-10
3.1031227293558748e-9
1.3898411512371741e-9
9.513366982798367e-10
1.7585866684877526e-9
6.010248150089476e-9
1.15680026130101e-8
9.824632952917084e-9
7.589237920261406e-9
6.503063515402324e-9
6.091550024839841e-9
6.1187043501922965e-9
6.3771696291032324e-9
6.148734936702358e-9
4.641797264203018e-9
5.040000256794107e-9
8.512308900091382e-9
1.3066829794356864e-8
1.429948928038359e-8
1.635218727713137e-8
2.9104067394031685e-8
2.8351078930251124e-8
2.2836330740050025e-8
1.9924432559842154e-8
2.499561122782635e-8
4.537575878090273e-9
1.3936805387476182e-9
3.3854396532915172e-9
3.762620423757195e-9
1.775980479548905e-9
2.3199420686402192e-10
1.4015104933462272e-9
2.1976465556867777e-9
2.9036144683117685e-9
3.6515347872627516e-9
3.1006277897068684e-8
2.5990229630279228e-8
2.1307091329919577e-8
2.8788689964326576e-8
5.493734118900235e-8
6.957469217648344e-8
5.463899191678307e-8
6.776380318910344e-8
1.8678666961898008e-7
8.956234293432756e-7
1.366139379381687e-7
1.537530228057945e-7
2.1904044903284944e-7
1.0728178169200912e-7
2.322112845744328e-9
9.471268716440608e-11
1.0967549582164006e-10
2.2345228750864452e-10
4.1794629449719955e-11
5.7331802239710515e-11
1.354784648601725e-11
1.069509220479726e-11
5.008142140384873e-13
4.5409934202820196e-10
1.6216551806285762e-9
7.709363712281294e-10
9.691983880250196e-10
1.281864057949378e-9
8.093263119226179e-10
2.7558917250046213e-9
8.993747652466595e-10
6.431230134399964e-10
6.488955739784105e-10
6.40903740922538e-11
2.4754417975582936e-9
1.0233899484947985e-8
1.179381653684717e-7
2.11146119796369e-9
6.1139301131601055e-9
1.9915120273261046e-8
9.713834907017422e-9
9.602609071112806e-9
1.6195194291439042e-8
1.9160395961463417e-8
2.011625107003886e-8
1.4633081365216751e-8
1.431466027576868e-8
1.337246240417799e-8
8.79199131033574e-9
8.778366746547452e-9
4.1273315589528174e-10
6.566681255912481e-11
2.659102518456881e-11
7.304378357791118e-12
1.7735519285004098e-11
5.040875038013108e-11
5.987313841853342e-10
9.898120991055201e-10
5.161717418543401e-9
2.5366148694816034e-9
7.513482357755528e-9
1.8136365772450175e-9
2.4082422572239694e-11
2.686078850353086e-12
2.9504730711315045e-13
1.885918724278667e-12
3.3570220341450695e-12
1.3298929447941045e-12
5.609879744942285e-13
5.020568149891638e-13
5.977844365533193e-13
7.622839009781272e-13
2.764101996536956e-12
4.5384506689808566e-12
4.2109432424136834e-13
4.0906860798977125e-13
9.08056077759699e-13
1.433053656228611e-12
2.116504092046215e-12
3.076570781256443e-12
4.464276828199198e-12
6.494849981662861e-12
9.484362718784429e-12
1.3896750931191273e-11
2.0397280995436948e-11
2.988726478149636e-11
4.344748678021341e-11
6.205720905941698e-11
8.601409744967609e-11
1.14406898063177e-10
1.4546448456807876e-10
1.7784104390280187e-10
4.1224335700848957e-10
1.9991781554219343e-10
6.08291095941617e-10
9.104563131050217e-10
9.56123327202287e-10
9.859256565242313e-10
1.0113542946799748e-9
1.0265199805708105e-9
1.0283521428622001e-9
1.0159933095274003e-9
9.887427823014528e-10
5.055108247109768e-10
2.399803696735711e-10
1.3823054257766177e-11
2.247543745551046e-10
3.258758448387071e-10
2.6665450615363443e-10
2.6874588390306746e-10
1.179016042567734e-10
3.233115815717157e-10
6.087613729853358e-10
1.58051406165606e-9
3.5260252234588817e-9
1.7262095394204003e-9
1.3868841093439678e-9
1.3996444086759683e-9
1.6149829489116783e-9
2.0562742273451374e-9
2.846825459751135e-9
4.262300501498745e-9
6.860180994074378e-9
5.1042577493401e-9
7.2749553922083305e-9
6.841281817829079e-9
1.0069014401343052e-8
2.022277122472149e-8
4.3994918731615164e-8
5.27309872423377e-8
9.162728257488029e-8
1.8940281859303886e-7
1.2831195060846696e-7
2.6671825770635986e-7
2.903841300545153e-7
4.628770246569713e-7
6.109102277108734e-7
2.264307100058231e-7
8.666789190997088e-9
2.641240600939619e-7
1.1676606204403449e-8
4.2474804552829465e-7
5.400603899123667e-7
2.495932384287483e-7
4.6965755293406193e-7
7.852557809037508e-7
1.6393638778145895e-6
3.9017462858847827e-7
4.5459520551034925e-8
1.9954568774935554e-8
1.8202648907434728e-7
1.220657519234629e-6
8.909233758692435e-7
2.764941399635249e-6
1.2473233461044967e-8
2.6928964888503284e-8
5.319885643446127e-9
1.3018938864084055e-9
9.588921173373967e-10
8.756912722784234e-11
1.8523481643832624e-10
4.7956797694690854e-9
1.2595772513259232e-9
1.1450985791348588e-9
1.1345460326756911e-9
3.2035853789574805e-9
7.019270310657928e-9
1.0010922089790428e-8
1.5837743709105408e-8
5.727201860719258e-8
4.119749553318403e-8
2.4101315189037296e-8
2.088485214733947e-7
2.8206119489250226e-9
1.6402406308958294e-11
4.884855388710995e-12
4.486837724319909e-11
2.235242208703424e-12
1.1241514331081906e-13
0.
0.
0.
3.4181863117964636e-14
2.333675214146441e-13
2.0693484857861704e-12
2.0619893817294304e-12
2.436544344591218e-12
3.0076937452869307e-12
3.767532512118012e-12
4.74716843054655e-12
5.9971079698840775e-12
7.583248154747169e-12
9.585830536271543e-12
1.209764534135197e-11
1.5218674688194854e-11
3.981315647081857e-11
7.196501619132325e-11
2.5413655722883922e-11
4.521285782740253e-12
9.33585862085877e-12
2.216281910156321e-11
3.7537453877186056e-11
5.727319291905075e-11
8.240638750407654e-11
1.12910722420262e-10
1.4765886691838791e-10
1.853468323253854e-10
2.256508046610469e-10
2.6951080731772554e-10
3.187244796451709e-10
3.755614794229044e-10
4.4265725922118546e-10
5.231332842880357e-10
6.208776844492212e-10
7.409930462095772e-10
2.2894432128666936e-9
1.203961351147094e-8
2.6031096181696377e-8
2.5299016572763254e-8
2.4294302288424267e-8
2.5270917612015108e-8
2.7391553151435777e-8
