# Supplementary material for: Observability and Controllability of Nonlinear Networks: The Role of Symmetry
Source: Phys Rev X. Author manuscript; Available in PMC 2018 Nov 13. (PMC6234006; doi:10.1103/PhysRevX.5.011005)
Supplement: Code Archive [file NIHMS982008-supplement-Code_Archive.zip › MathematicaData/FNObsDELTAHetN2M1ChaosK5IC1]

3.554271379476454e-7
6.364935798958304e-7
1.6061374732270186e-7
1.2350516317024635e-8
2.7196248889983664e-9
6.7168655611195996e-9
2.2907019249151314e-9
8.066805950571352e-10
2.166310258120554e-10
2.3782705255919345e-10
3.4787815549791283e-10
5.507301252847481e-10
3.419567762024099e-11
2.7296571600327824e-10
4.804601083237353e-10
2.0988134245316834e-9
4.982166784155019e-9
9.955500225997821e-9
1.8090105198893827e-8
3.027028837923561e-8
4.615714101123094e-8
5.832811701309849e-8
2.831846038816532e-8
8.026027315988475e-8
3.8742078614863885e-8
3.925521947103022e-8
1.9108623144660527e-8
3.2995157081576305e-9
9.03297247136498e-12
5.029860925645178e-13
3.030245566259328e-13
5.309979756776708e-13
3.594433091282705e-13
4.2070139827846646e-13
5.231863891096916e-13
6.509114064473464e-13
8.113129805400223e-13
1.0148348960528044e-12
1.2743423697468766e-12
1.6062705353776826e-12
2.031925908421916e-12
2.5790422542703688e-12
3.4136963336697215e-11
4.477965186751839e-12
1.1308681881186568e-12
4.663820852667273e-13
1.515785678529745e-12
2.588133043837741e-12
3.925763032028383e-12
5.7491313646670865e-12
8.333528589526864e-12
1.2061176165207562e-11
1.7479395825888877e-11
2.5367362208035586e-11
3.679329226638519e-11
5.3101506469194964e-11
7.570124944021204e-11
1.0551822529060047e-10
1.4226344940200003e-10
1.8430375256541804e-10
2.2978764089833282e-10
2.781109614311716e-10
9.92920046911335e-10
2.5877723721055044e-10
3.058484442755456e-9
6.252105657878491e-9
7.432143662804937e-9
7.952069423911659e-9
8.542646061679495e-9
9.268013900310957e-9
1.0086500049331828e-8
1.0950219186938996e-8
1.1818283913765902e-8
1.135249436654533e-8
1.0108315675841972e-8
3.762356494304035e-9
4.235929000154633e-10
4.585272870985442e-10
8.88539299943865e-10
1.3360519072858963e-9
1.9995963592414203e-9
2.9138418333098144e-9
1.5174210454971613e-9
2.9541679879725273e-9
3.499942992756617e-9
3.9099509000739136e-9
4.402283770019807e-9
5.090825122575592e-9
6.092211682877094e-9
7.593303290426006e-9
9.927233779067409e-9
1.351802410748919e-8
1.388846661053028e-8
8.010942540800662e-9
1.0397985200352437e-8
1.0401156361783776e-8
1.59385228574408e-8
3.3300773303725466e-8
6.403939220695851e-8
6.996387177823516e-8
1.1633148913225367e-7
2.2529537364501576e-7
1.8534384957359012e-7
7.300283800611789e-7
1.7596541438964434e-6
1.7002406560942514e-6
1.3170140223043558e-6
1.2071259012183874e-6
1.2778448296394935e-6
1.4388276606571881e-6
1.446749537764731e-6
1.8260894893491434e-6
9.470930234928219e-7
1.8520057787102242e-7
7.052011532363217e-8
5.385673034252393e-8
3.65352315502255e-8
8.487031914056734e-8
8.70846209073132e-8
8.021790934744426e-9
1.353636350181947e-8
3.046590368719325e-8
4.124292275354571e-8
4.088475549107547e-8
2.189128508499343e-7
2.699895972108825e-7
1.8251985589121278e-7
3.24621198827062e-7
8.876358724306068e-8
3.984937768621356e-7
1.038611564426638e-7
5.219418952808891e-10
3.7304476101187675e-10
3.184011439986513e-11
2.593354957955185e-10
2.276892727918276e-10
1.136007898679396e-9
8.400733530516694e-10
1.5570136724099638e-9
2.409354387511089e-9
3.73310934753857e-9
5.3838598297985335e-9
5.001124801427638e-9
7.121676002999017e-10
1.542796080474543e-8
4.2738201932356604e-8
5.1840635086743235e-8
1.1194090283085786e-7
5.232231417527438e-7
2.395199150271842e-8
1.1875998853293988e-10
4.012497611901871e-11
9.776211450654836e-13
2.5083322742720954e-12
3.212298559609166e-13
1.2565274772872647e-13
2.8999816890414284e-13
2.7220933871546616e-13
7.438209831133776e-13
1.096550202090437e-12
1.6989896477282862e-12
2.358738855458533e-12
3.0636430906831653e-12
3.889441781801703e-12
4.9090932420650905e-12
4.8120879119672356e-11
7.005503467229454e-12
2.1338931523328647e-12
7.218473851880461e-13
2.79884572483624e-12
4.9809953206623146e-12
7.708903327607182e-12
1.1420606685882341e-11
1.6675136892972323e-11
2.4245786455855824e-11
3.522109337943357e-11
5.10998250190159e-11
7.381076494288309e-11
1.0548696885285221e-10
1.4774325069512216e-10
2.0052567400409095e-10
2.6172025400334337e-10
3.28880033014855e-10
4.0151118231816775e-10
4.814568335499724e-10
1.1522213137198412e-9
9.235630118939278e-10
5.5072564898802765e-9
1.3086322572898588e-8
1.9220381125537948e-8
2.2073784411821014e-8
2.3809496268152014e-8
2.5480325317004312e-8
2.729927263768612e-8
2.925437874647141e-8
3.128311038284031e-8
3.3226259746172495e-8
2.1575671791322302e-8
5.73716727006481e-9
1.1615376636794725e-9
6.626560802825924e-10
2.1295040978804032e-9
4.577672846635454e-9
1.3648498000220042e-8
4.581989520383807e-9
5.679464970586862e-10
3.185241333470404e-9
5.061522231505561e-9
6.685193343708087e-9
8.434849611832783e-9
1.0680399337215852e-8
1.3987399331018164e-8
1.958886656705196e-8
3.0404826784540674e-8
5.124338207548238e-8
3.353855814557649e-8
2.1828661971161458e-8
3.200823127039423e-9
3.415727560731588e-9
7.214030006739944e-9
1.830360252543894e-8
4.071477483471266e-8
4.854844844583274e-8
8.42901839151839e-8
1.7337069860247838e-7
1.8227674425470554e-7
6.139207615766767e-7
9.345984037353225e-7
3.0817760606112116e-6
3.668772709517646e-6
7.144970202331183e-6
2.5693737114310982e-6
1.0764589657603767e-6
4.4450631366954807e-7
8.369611999705977e-8
5.5207935991003306e-8
7.424108695400732e-8
4.79771689244188e-8
3.666876541661518e-9
6.646444524996722e-10
2.0837369544166135e-10
9.844576698327488e-12
4.6165112859462006e-10
6.934192638438072e-10
1.438606872328332e-9
6.293919095786189e-9
6.104191307446508e-10
3.786104268581829e-9
1.0363680108523691e-8
1.8542840425264658e-8
2.334143746005863e-8
2.5592333836449865e-8
2.730367941402267e-8
2.9113238936270615e-8
3.113227960847708e-8
3.3334353443764e-8
3.5653263408718453e-8
3.8009463533039487e-8
2.346696890280642e-8
1.2824046870988855e-8
1.6168215858720288e-9
2.074266331083068e-9
3.9579414869941236e-9
6.292242475036027e-9
1.0962659755227977e-8
2.5696910892958802e-8
4.6277614837990674e-8
1.1423396986151355e-8
9.31906239112262e-11
5.559581935095045e-9
7.760264752676671e-9
8.630201863723005e-9
9.246249349178636e-9
1.0029374937414653e-8
1.1202710895778345e-8
1.2991533109139676e-8
1.5741223050178626e-8
1.1501872394906311e-8
8.83062466715344e-9
6.0618148518374135e-9
8.596699812118674e-9
1.7566356611862496e-8
3.9475843259382296e-8
4.438655249376217e-8
5.674153636523264e-8
1.148193163902735e-7
2.2539937542378949e-7
9.160573107356756e-8
1.1355698656976602e-6
3.5774791772772163e-7
4.090802391035279e-7
3.7121319548589626e-7
1.788997816302576e-7
9.456530903164855e-8
2.9088650490276223e-8
1.00686242345985e-8
2.030887540096855e-9
4.5050889873634295e-10
2.0227491455359204e-10
5.422109185533008e-11
4.3562945647098074e-10
1.0788187679361512e-9
2.2463828861471566e-10
9.781522223642638e-11
2.1686466875214656e-10
4.838663663251233e-9
1.9000412792984312e-9
1.5292770469315644e-9
3.809190896612471e-9
1.3883319177171221e-8
2.9833346145990844e-8
3.076590268120874e-8
2.864398156486771e-8
2.8477811067096148e-8
2.956308926345656e-8
3.1337415306038325e-8
3.356680079121351e-8
3.624969870469011e-8
3.956107833673193e-8
4.273096768143937e-8
5.414276162835499e-8
6.914307286163046e-8
4.775432885557766e-8
1.957280140409048e-8
9.24913103779145e-9
5.226342986769004e-9
3.50969290345137e-9
3.012796269264664e-9
4.9764331666817515e-9
1.1734805870084247e-8
8.515142718835053e-9
8.656239687026885e-9
9.305898963384498e-9
1.0330389019712108e-8
1.1936976512613621e-8
1.4445235760264136e-8
1.8425166047161476e-8
2.5022616651770547e-8
3.6765369533658405e-8
1.3441289168721668e-7
8.551906496624434e-8
6.007538288055885e-8
7.187033587105564e-8
1.2096508218403438e-7
1.8714643094495265e-7
1.5264205145412205e-7
1.7622333946188594e-7
3.399129086477212e-7
7.323216248759174e-7
8.902529436621698e-8
1.2597936825757076e-7
1.481910806544444e-7
2.6837049742691786e-7
1.6257535633045547e-6
3.58251892360656e-6
2.5180992324072753e-6
2.002551770957425e-6
1.4728404804616471e-6
2.12195799875435e-7
1.3361033111950507e-8
7.881245834940632e-10
1.778336436231463e-10
1.7661623126921196e-10
1.422132015422758e-10
2.2263627379158877e-11
7.734740024146673e-12
4.531996926212207e-12
5.054930967808993e-11
2.5117510769114162e-11
3.2405519699934746e-10
1.3113254181703252e-9
3.3040288597574116e-9
6.917955243376615e-9
1.2533076809316681e-8
1.9706432295345274e-8
2.7247107406874437e-8
3.396967803337875e-8
3.94756401059349e-8
4.4461932038917216e-8
5.0708425007564884e-8
6.151189778864554e-8
6.204894091551561e-8
4.5986794589573214e-8
5.775537882884873e-8
5.132049594638058e-8
5.749960000047974e-8
1.0645144164193166e-7
1.6195958792119343e-8
4.8976855096224615e-9
1.6255923197773697e-9
7.685265588053406e-10
1.3276397559434975e-9
3.296033136936294e-9
6.547009714460281e-9
1.037080759616461e-8
1.4356946291361133e-8
1.8829581868509414e-8
2.4462904258379623e-8
3.2190587363985e-8
4.339116796339936e-8
2.056233750727441e-7
2.748638021777243e-7
1.6815808500434145e-7
1.7509353057771129e-7
2.4191704258235336e-7
4.1292289556046094e-7
4.4627716719825223e-7
3.529050573095881e-7
3.8574147521419575e-7
4.2175191866857724e-7
1.6875646071875384e-7
3.6546805754183035e-7
1.907027088741707e-7
3.816404751659246e-8
1.4412828846507696e-7
1.9735940471050214e-7
8.602205882301257e-8
1.1185913272891848e-8
2.478905268725445e-9
9.908019208924665e-10
4.0745396857269063e-10
2.2355532426867127e-11
4.656724647669558e-10
4.238384228541973e-10
2.8607444702880565e-10
3.17901699124484e-10
4.648076779874247e-9
1.3348644134130097e-8
9.65462005409445e-9
1.0182513499848535e-8
1.152578303910154e-8
2.557576604121154e-8
9.391797583348118e-8
1.3878020791483755e-7
1.180985989351547e-7
1.1341549687610203e-7
1.1803543045709009e-7
1.301903167061694e-7
1.575128796702597e-7
2.4994909949667704e-7
1.7263948107806024e-7
1.1333038253051237e-8
7.405277381646618e-9
2.646171171028172e-8
3.5733388237426225e-8
2.8611385352177586e-8
2.6735398963161785e-8
1.5481992942836605e-8
8.537008271687368e-9
4.388567212805216e-9
1.3398811028956995e-9
3.4998196883174723e-10
1.4722958513190194e-10
1.7887268897530268e-8
2.1748271260692913e-8
2.539610984389019e-8
3.3027680997585517e-8
4.320936998355321e-8
5.465924309881385e-8
6.7179748098747e-8
8.188677030088323e-8
9.933975220680036e-8
3.0286631633275736e-7
3.851626565401933e-7
2.7813906463764944e-7
3.155809882900454e-7
4.716222961495718e-7
7.552406122794614e-7
5.796419805613943e-7
4.743123354333594e-7
5.070729417357976e-7
3.5007411961073645e-7
3.089122698837181e-6
2.344937267686871e-6
1.08224709696989e-6
3.9311501031718824e-7
2.2208858311731218e-7
3.8003216764559125e-8
5.481594677782043e-8
1.352478323628702e-7
1.950198868623273e-7
2.058441893259558e-7
2.514822997924071e-8
1.3033193375107656e-8
7.320784573707438e-9
5.7622243145342624e-9
1.4151608675502807e-9
1.6129652635745625e-11
4.352215352779791e-10
1.0101329757072168e-8
4.212642503487886e-9
1.5582447947807487e-9
1.5003759508906466e-9
1.5966851915476067e-11
3.4299813759060024e-10
6.528380649044978e-10
1.0395781158883097e-9
1.525325400521391e-9
2.1053186579702722e-9
2.7594160783270672e-9
3.4497707475910383e-9
4.146454325965458e-9
4.857362067512314e-9
5.618484916299664e-9
8.20016001886248e-9
1.5549056745850706e-8
2.350705065630113e-8
4.2721307239675736e-9
3.39115205199974e-8
3.610408194202964e-8
1.0676399360902828e-8
8.815661513212226e-10
2.808730275580888e-10
2.2604606373556522e-13
1.7460720607039104e-13
7.259154688201636e-13
1.050084168633742e-11
1.5939797577435611e-13
8.213176067803969e-13
3.6094804541430347e-13
1.2606684233729992e-13
1.0140307741880127e-13
1.3808852477041502e-13
2.8900260493564354e-12
2.328662327618538e-12
2.6803769329022533e-12
3.3092333874138904e-12
4.175288144413871e-12
5.314237951529757e-12
6.793554479359716e-12
8.706578833703286e-12
1.1173767203519447e-11
1.4345031243606127e-11
1.83997402889814e-11
3.606565644716587e-11
2.540788711314345e-10
3.4598646295859333e-11
5.695222823395908e-12
1.1853731662687222e-11
2.7195362802096424e-11
4.530876366138939e-11
6.857142548986361e-11
9.83009400162227e-11
1.3449737882552788e-10
1.7575569711128949e-10
2.2031849221052727e-10
2.6754395813114877e-10
3.183854597119997e-10
3.7491321938962004e-10
4.397671222526276e-10
5.159559097699393e-10
6.069559307185482e-10
7.170027942912055e-10
8.515558254797505e-10
2.5415714253312593e-9
1.4348427467410198e-8
2.499507140609887e-8
2.2160606021338913e-8
2.1924026787069996e-8
2.3573172869308243e-8
2.6387626369584464e-8
3.022896310253948e-8
3.524343335384871e-8
4.175805559712982e-8
5.025625362841122e-8
3.4237602046829776e-8
2.4292535803804626e-8
1.8320148700469628e-8
1.5552478079731717e-8
1.2516773128386967e-8
4.9468501021756105e-9
1.891731978476113e-9
1.0006728305904757e-9
8.828395439119142e-10
1.5152536096954882e-9
4.110695494543107e-9
1.6876429529158174e-8
1.914697399864535e-8
1.2305873194508357e-8
1.1071060220707447e-8
1.1698291327896542e-8
1.3785444711477103e-8
1.785577938201268e-8
2.5500379072192296e-8
4.07703347683053e-8
6.961292904571343e-8
4.6835009888446607e-8
2.5343909084294273e-8
2.3691807985635012e-8
2.997802492607699e-8
4.506288969256432e-8
3.8306065699762224e-8
3.553771467666531e-8
6.615054900429536e-8
7.296979033639723e-8
1.4555926292932388e-7
2.8403068560620702e-8
3.115255032867201e-8
1.2760213923160669e-8
1.740671914650693e-8
2.106313504326355e-8
1.8717239368995764e-8
1.8574133029375332e-8
5.2611684354212675e-9
1.9065425330660515e-9
1.1119793409848452e-9
6.853140681615719e-10
2.977902903863709e-10
1.307414585443014e-10
2.743925692287919e-10
4.716592649229154e-10
7.238530756327881e-10
9.964340796330416e-10
3.2654931843849786e-10
3.9920025675501853e-10
5.131683552797501e-10
2.672959902600213e-9
5.055419978931032e-9
4.668434136754246e-9
4.396674676049102e-9
4.432535910638712e-9
4.610043037538905e-9
4.848948702711367e-9
5.117058433237966e-9
5.4043474188290096e-9
5.708891293607665e-9
6.0257020180566e-9
3.8306259005863275e-9
2.6937788451716903e-9
2.259975234771073e-9
2.060347837875724e-9
1.049274403013978e-9
3.0798582938200987e-10
7.782721588425185e-11
2.316071570422701e-11
9.169249750792232e-11
1.2482729869623428e-10
3.967534532123047e-11
7.002253754525659e-10
5.148590263328442e-10
4.531489617421989e-10
4.3767013621487947e-10
4.468160368632974e-10
4.725893292491713e-10
5.118328038641521e-10
5.625412550537623e-10
1.1070249267025551e-8
1.6025974351958567e-8
1.2287719061324536e-8
1.5380607563089488e-8
2.536895861163915e-8
5.213327093081028e-8
6.975919543330892e-8
7.500156523855691e-8
1.2022425094957183e-7
1.782616015041315e-7
9.533379152828097e-9
1.1434862440335616e-7
3.8168047404860295e-8
8.897468759150394e-8
1.007082891031027e-7
8.908400077380587e-8
8.687161291438837e-8
2.4262245763954713e-8
6.919827171987108e-9
3.201026871155129e-9
1.980546406349754e-9
1.4423451676152086e-9
6.35656422319462e-11
6.89223241649283e-10
1.1932501915626211e-9
1.8224134862665635e-9
2.2208570004678765e-9
2.031475190323116e-9
2.4379053091970776e-9
2.601514005629664e-9
2.8613336985459166e-9
8.678962580491312e-9
3.365824846832795e-8
4.7284193580574805e-8
3.98900756573843e-8
3.86471628100255e-8
4.0569496161359145e-8
4.425076711515492e-8
4.9411176636956655e-8
5.6316382570324094e-8
6.563305329112684e-8
7.843093276247017e-8
5.564437025905428e-8
4.6259405242164236e-8
3.5930633910532425e-8
2.9613413691140588e-8
2.7062175940730416e-8
1.3215092251586809e-8
4.9840643148736495e-9
2.3389726311864402e-9
1.4182627375109646e-9
1.4277169998320273e-9
3.272185138291195e-9
1.4000677873000005e-8
2.692585814994072e-8
1.6472076402712386e-8
1.4344247442192811e-8
1.4595411101115656e-8
1.6390487795673954e-8
1.996433003690259e-8
2.635094661792423e-8
3.806651963187738e-8
1.1525268169157012e-7
1.0318031459458643e-7
6.513211142862466e-8
7.06210244066476e-8
1.0419069200285637e-7
1.8865780515268174e-7
1.9911029741711127e-7
1.9376601952609699e-7
2.768222427945624e-7
2.9125736220968146e-7
4.284404404255993e-7
1.5800938852225018e-7
2.0055949125517804e-7
5.0164794994568345e-8
1.4442434809571807e-7
2.2065123725482342e-7
1.3149031182182687e-7
5.115833374009077e-8
1.0392744234790102e-8
3.281338314104075e-9
1.3214174242822634e-9
8.168406174120724e-10
2.1525232448711935e-10
5.689376363871245e-10
9.256826877223137e-10
1.455302660914921e-9
2.4565090755685576e-9
8.458433577961385e-10
3.3949141128367983e-9
4.507673608106289e-9
8.284005854635491e-9
3.730363101777724e-8
7.272794651204549e-8
6.911809462870374e-8
6.736199399709569e-8
6.977601468355427e-8
7.420106222566607e-8
7.967912284255369e-8
8.607280673284345e-8
9.394775620872319e-8
1.0509396111444195e-7
1.253550270980717e-7
8.617275606740854e-8
6.114106204972345e-8
4.030403107420753e-8
3.273701282778808e-8
2.1304504193807e-8
8.588834833177538e-9
3.758344309636789e-9
1.5879276691638448e-9
6.295441764648188e-10
1.2655026928114322e-9
9.700694852846002e-9
4.022391225511082e-8
2.9484885474999668e-8
2.8387854379616687e-8
2.9833428495089524e-8
3.319750224733382e-8
3.894393376695535e-8
4.808283645694137e-8
6.225647679645389e-8
2.216472267609525e-7
2.615568204444985e-7
1.631411638912053e-7
1.7098816470808652e-7
2.3786188024657863e-7
4.07457127336168e-7
4.357584971377276e-7
3.5626157999424574e-7
3.9754718666799355e-7
3.320527773879783e-7
1.460118940497635e-6
7.240866442690004e-7
4.316158240888117e-7
3.0143966403942634e-7
2.545714405430368e-7
7.230054456424962e-8
3.894757261277932e-8
1.2596722941098055e-8
4.3956224403539025e-9
1.7401915560928052e-9
7.355789610742018e-10
6.033026609634742e-10
1.582035264875173e-10
6.769137774990134e-10
1.7238655365376262e-9
3.201737385279292e-9
7.570889315555914e-9
4.0676035034412596e-10
2.632908444127015e-9
4.9067747512140595e-9
7.767234552404472e-9
2.9060373296574104e-8
9.368373505929834e-8
1.3513109537273068e-7
1.1365359861655791e-7
1.0911373943740603e-7
1.1432052927611395e-7
1.2774562530245082e-7
1.575637488291581e-7
2.5611167134901676e-7
1.571017329097254e-7
2.1292218823249383e-8
3.3077750997696786e-9
1.5265600505686495e-8
1.1495396541353069e-8
7.395908039958315e-9
5.542011372706648e-9
1.7352934642334583e-9
9.638884296813985e-10
3.567282582855536e-9
6.392241543157438e-9
9.94095875855212e-9
1.6127909659618422e-8
3.0813338319254415e-8
5.927170052757818e-11
1.2904872911051947e-8
2.371434084358583e-8
3.531501491927966e-8
4.6893887635480205e-8
5.849547122461241e-8
7.182271800001884e-8
8.885188430522195e-8
2.7897735395264325e-7
3.6728874559027715e-7
2.646167268455846e-7
2.997309199616758e-7
4.4604274202785715e-7
7.24277558976222e-7
5.665917202137116e-7
4.5316426990774847e-7
5.250171465326182e-7
5.298980771453426e-8
4.197823067436163e-6
4.184781921746728e-6
2.669480438015149e-6
9.881030873894937e-7
3.15717484350929e-7
1.1677716502334394e-7
3.743657827628143e-8
7.250361147282253e-9
4.695876700058245e-8
1.9858455171891396e-7
2.4816011901323905e-7
5.996432678366187e-8
2.5825691760152708e-8
1.8706937591638573e-7
1.691900004571652e-6
6.644765598308126e-7
1.1892388948166181e-8
6.886120833649698e-8
4.8970430326762976e-8
2.021778454587944e-10
1.8292261682961227e-7
7.181568393598419e-8
2.423815181774712e-7
4.167771288504831e-10
3.876034951921847e-10
8.056310764153222e-11
5.475925366612917e-10
2.7768687699974606e-11
3.978742960785657e-10
3.6909871515958704e-10
5.220578653610916e-10
7.222293236182101e-10
6.779013622709495e-10
1.275672278678819e-9
3.478494033029981e-9
7.0975716006351035e-9
9.691521657103808e-9
1.2551554135853784e-9
2.3426905120672984e-8
4.7982016813892794e-8
4.724194196403538e-8
9.155613771665059e-8
3.385857265801367e-7
5.102784659868295e-9
7.59667528689632e-11
1.6290052795446622e-12
9.350734914634908e-13
2.3331642522028754e-13
3.3981140443923913e-13
1.8961799411447884e-13
1.3459930931606972e-13
9.429357928953754e-13
1.3241432366068274e-12
1.6824325241697403e-12
2.1124202322079268e-12
2.6518880206427716e-12
3.337026966500172e-12
4.210528961351669e-12
5.325779080956155e-12
6.750331731128755e-12
8.569407846622807e-12
1.0889450611707323e-11
4.7896948178150935e-11
2.7825944377436294e-11
1.0324528948637619e-11
2.2264180275928575e-13
6.999070653276155e-12
1.3827149841762704e-11
2.2341404429635965e-11
3.3913658869642334e-11
5.017362098958996e-11
7.309513183483776e-11
1.0476101943182819e-10
1.4663263780403375e-10
1.9848849424665864e-10
2.581739269260558e-10
3.2323600507680693e-10
3.930292811705096e-10
4.691740734797853e-10
5.547746341425576e-10
6.537257405564686e-10
7.705269852851003e-10
6.973517688413483e-10
6.1977331163662205e-9
1.9205006194149584e-8
2.531939370559933e-8
2.5607034833785084e-8
2.658799227486097e-8
2.853062688154387e-8
3.1084063908843124e-8
3.399332063061869e-8
3.709714501555523e-8
4.029445463062465e-8
3.559324086810642e-8
3.157326010841111e-8
2.720665565262353e-8
1.1478372410871989e-8
3.6341563075568436e-9
1.206008598731093e-9
2.8892069997153246e-10
4.253820428210333e-11
9.120866756608596e-10
7.954302183732347e-9
1.460201562088512e-8
1.06135124982864e-8
9.91545522451055e-9
1.0374564043553122e-8
1.1825523091106637e-8
1.4613778809551216e-8
1.9665126500414027e-8
2.918838141300136e-8
4.871787577387088e-8
9.0388555748104e-8
9.076577660865436e-8
4.341929340738852e-8
2.4987576412530763e-8
2.4801521489123125e-8
3.4696820523339484e-8
4.676582142870376e-8
3.7456163932120944e-8
5.480054668823455e-8
8.187954333544174e-8
1.2167341787531854e-7
1.5438773585197804e-7
1.9416048979963662e-7
6.164116476670772e-7
9.458214117117281e-7
2.1324983409735393e-6
7.911994650353046e-7
1.9507746593640015e-7
1.5434332655653682e-7
7.757550315343997e-8
3.6154270691476935e-8
8.402171236090396e-9
2.2118727729780246e-9
2.827610391836748e-10
7.585216435345405e-11
8.203032877712675e-11
3.1696103705033317e-10
5.867245864826324e-10
8.391728391786515e-11
3.82917514797205e-11
1.227194243771835e-10
9.712788054288157e-11
1.4717900640373559e-9
4.479657921264277e-9
8.40990100196646e-9
1.0749895799271266e-8
1.1751238930047662e-8
1.2483129462164234e-8
1.3285321578088695e-8
1.4204903471633144e-8
1.522001688283963e-8
1.6294298457454913e-8
1.7389252737756574e-8
2.199467302894074e-8
2.427657427209062e-8
9.688605619455478e-9
3.50689807872956e-9
1.419938860928167e-9
4.6222295282906284e-10
2.7092352037278657e-10
1.4921947545334898e-9
7.392599093896223e-10
8.703429079390446e-10
1.640780800413146e-9
2.116264995069528e-9
2.4998200189475035e-9
2.9521566378641462e-9
3.610264300792338e-9
4.662715696548185e-9
6.492990162622302e-9
1.0070689108310867e-8
1.8205058238850025e-8
4.152936725214446e-8
3.6184308983521044e-8
2.5710710429098558e-8
3.110376141636596e-8
5.216401402938547e-8
9.931504034944261e-8
9.999708681133008e-8
1.2004418560251298e-7
2.1819101473963554e-7
2.433912040373548e-7
3.975893660663928e-7
1.5328866105404052e-6
9.157164333734062e-7
4.941769742433465e-7
1.1155738020803328e-7
1.5495409984188292e-7
1.5362018981668804e-7
8.563034780871612e-8
5.540126047604362e-8
9.531757879224707e-9
2.1199310459240176e-9
8.216231768425258e-10
4.189138939058916e-10
2.827485092440426e-10
7.565110308075529e-10
9.95718108638455e-10
1.4911479548427576e-9
2.497112510323078e-9
2.3077514730163542e-10
2.1185999148306114e-9
2.6864389408932946e-9
3.902874107784419e-9
2.1405489213816367e-8
4.9667322374834136e-8
5.26651835293978e-8
5.161719653876089e-8
5.33663661318601e-8
5.677631976107689e-8
6.095645850577249e-8
6.546250680870411e-8
7.01572976560855e-8
7.514338203845414e-8
6.950305437857593e-8
5.888591870989331e-8
4.845066890280545e-8
3.484244945134521e-8
1.347792926459012e-8
5.486644992275815e-9
2.426029217719498e-9
1.1209764025601094e-9
1.1160543680758674e-9
4.779134497169407e-9
3.366832798084826e-8
2.6575063400847634e-8
2.2560117401480365e-8
2.243227775286876e-8
2.4237146996589585e-8
2.8077073304800747e-8
3.4805066615403265e-8
4.628713763883032e-8
6.622221788096085e-8
1.0041532625489913e-7
2.3879290301940217e-7
1.5510066895411617e-7
1.0365527197952162e-7
1.1841546396238788e-7
1.8994866186342048e-7
3.054515648728212e-7
2.567601353408716e-7
2.886230259502652e-7
4.0834418165414845e-7
3.909804942688385e-7
1.0444618108276044e-7
6.85289894745199e-7
1.3235283247091527e-6
1.6535690144944804e-6
1.7841644402029226e-6
1.7181622665912233e-6
1.4267886072666848e-6
1.1457586718708748e-6
1.0714413305672507e-7
1.3634680534246668e-9
2.291150676484741e-7
4.383786168520909e-7
2.647724223675328e-7
1.1980304859939542e-7
2.8554965386737898e-8
1.5979496875361355e-7
5.042191128860097e-7
8.93945152204073e-7
1.5655356755316797e-7
2.3263381921253062e-7
1.8695424660251382e-7
1.1421266243761458e-7
5.8028284978328725e-8
2.409432583190155e-7
1.7623184671497306e-7
2.2333556623445966e-9
3.869349393595926e-10
7.089183878796478e-11
7.140621217596794e-10
5.6330614584415245e-11
4.2538369710301303e-10
3.7074328491955845e-10
1.399134591164791e-11
2.7543379813592054e-10
1.574896381028821e-9
3.729125442444281e-9
6.711769429937228e-9
9.057829607661684e-9
2.1207628273040956e-9
1.2327672251978692e-8
3.343007046045435e-8
2.098501914158377e-8
1.050051887797966e-7
4.505004950714226e-7
2.570391945978051e-8
1.1360184252512062e-9
1.3587527514418657e-11
5.95909810872459e-14
7.544318689028685e-13
1.3269888434736164e-13
8.148738090206008e-13
7.540539553566297e-13
7.712730111017251e-13
1.1007207373501864e-12
1.540495716376199e-12
2.010929584859132e-12
2.5540470649534673e-12
3.222063063992763e-12
4.064250375215596e-12
5.134737793251437e-12
6.498903856557525e-12
8.238013963212344e-12
6.246069093583648e-11
1.6640021402643756e-11
5.910300458313597e-12
7.282008143332671e-13
5.1736854093430685e-12
9.752377242725e-12
1.5478498056521752e-11
2.3284319945864808e-11
3.433683473422821e-11
5.0183008723204746e-11
7.279826886453337e-11
1.043958125600378e-10
1.4675086392782293e-10
2.0005257443648643e-10
2.623142097086228e-10
3.307983042416845e-10
4.044360442430911e-10
4.846427189673183e-10
5.745561277869266e-10
6.782294466365742e-10
1.2241179766785353e-9
3.5294515735923133e-9
1.3398959958367456e-8
2.1983460567826248e-8
2.3877233087125135e-8
2.4918614798410645e-8
2.655897633860373e-8
2.871869490876747e-8
3.119965960533928e-8
3.3840624556930665e-8
3.652123725474431e-8
3.3705177552557976e-8
3.114544052601368e-8
1.9220330539039868e-8
5.683225745893167e-9
1.5371160569890024e-9
2.192892906119824e-11
7.802626059296948e-10
1.2446368324787363e-9
4.447888775629599e-10
7.57815442204028e-9
7.154964741527806e-9
7.301518660367842e-9
7.764244594960646e-9
8.654333449204225e-9
1.0253813813560854e-8
1.3076749266914613e-8
1.8221720343265028e-8
2.834817593177125e-8
5.025168947577592e-8
8.347339541470398e-8
7.147455995144484e-8
3.219591664101484e-8
1.8414922412005516e-8
1.8884947055156942e-8
2.8403549807779147e-8
3.591742101779067e-8
3.3329052992625235e-8
5.805566411286018e-8
1.0328969615662243e-7
1.5955485251218337e-7
3.0962612504822754e-7
1.9854207282982528e-8
5.329063863548162e-7
1.2955218895858495e-6
1.941578944268172e-6
2.8549018397114865e-6
9.548100245801817e-7
6.017106572772841e-7
2.9866565376942405e-7
1.0944961253851419e-7
3.954556893478721e-8
7.690472702879004e-9
1.1803599994366996e-9
1.5827278184471124e-10
1.191961703773399e-11
1.9476842136443539e-10
5.958521636893486e-10
5.395876262372254e-10
1.29132992033491e-10
6.001783815228719e-11
2.710617189615055e-10
1.6275185900842185e-9
5.4075462599342394e-9
1.1200288327822582e-8
1.64651086010377e-8
1.9676729671827717e-8
2.1735546297489592e-8
2.3462723341869066e-8
2.517050843316763e-8
2.694249211264821e-8
2.878045153548519e-8
3.065496641409667e-8
4.080120556456681e-8
2.8763066978886095e-8
9.379791778789294e-9
3.3620865734231854e-9
9.43386772232582e-10
7.54697095058677e-10
3.5353821085969486e-9
1.1276115799027125e-8
2.0975281504140578e-9
6.723334131007817e-10
2.308645054978784e-9
3.374139990308803e-9
4.213248116121832e-9
5.134944511847306e-9
6.423203209270331e-9
8.479309819964407e-9
1.2133513573315936e-8
1.953600450264625e-8
3.675136800416127e-8
5.9272067835570475e-8
5.132332388680084e-8
3.469275287722041e-8
4.0322739957937614e-8
6.500131976181468e-8
1.230557632700299e-7
1.266840547964591e-7
1.4819512277411742e-7
2.5008644944079337e-7
2.2464898231568508e-7
3.370294654364395e-6
6.134265714966159e-7
1.6048895830340515e-7
3.4241357009877e-7
2.915718244868409e-7
5.774310514960405e-8
6.83251046079958e-8
2.0907235156482916e-7
7.531919868408942e-8
1.0456468276730661e-8
3.2942110784022053e-9
1.3620749989305696e-9
8.807388575903298e-10
8.943784447682033e-11
5.624854642938326e-10
1.1765751855417355e-9
2.5554537756284706e-9
1.0325088378268633e-8
4.605189606085318e-9
1.2548142676386368e-10
2.169442400565861e-9
4.654818144544211e-9
2.6254322911907596e-8
5.849073445006015e-8
5.9249725172701335e-8
5.868799182429285e-8
6.133323540064215e-8
6.560973087673472e-8
7.06214708950983e-8
7.601840572093669e-8
8.17722373259924e-8
8.808994987724235e-8
6.4094362185565e-8
3.8149235986602376e-8
2.3979500177403824e-8
1.82655112932034e-8
7.338887089219612e-9
1.6226453857496475e-9
4.731276870221712e-10
1.4187111721473129e-9
1.584186335783347e-9
3.000350952370901e-10
1.384992110234222e-8
3.825027047911509e-8
2.7536073170934206e-8
2.566319583298047e-8
2.6837998180177955e-8
3.050014524227566e-8
3.7370712007531915e-8
4.9319665795296185e-8
6.992737080323828e-8
1.0327269678199164e-7
2.387243245147233e-7
1.6890742057719303e-7
1.1063364163745073e-7
1.2382262895025597e-7
1.9311874993133778e-7
3.2516849082104256e-7
2.843440355783495e-7
3.0679379309940896e-7
3.9783747415280603e-7
3.157789920208741e-7
7.351369351874986e-8
8.419974955702111e-7
1.24890001791916e-6
1.3339408906784225e-6
1.3899898564891383e-6
1.3481021874821386e-6
1.1417964995994377e-6
1.2566992925072963e-7
1.6204320803522337e-8
1.3939482413727964e-7
2.3524430302975523e-7
1.892760198252698e-7
8.325509661199411e-8
2.462394729740873e-8
1.5649180365504954e-7
9.137244879019562e-7
1.0750941302130141e-6
2.1448686700696753e-7
2.563571697822949e-7
1.263606911381922e-7
8.907690196823877e-8
9.416171442253766e-8
1.101489007281066e-6
2.1868398902291146e-7
4.513228202332212e-8
3.7371124253117333e-10
2.5583409100045557e-10
1.3882902480186336e-11
9.263460093587946e-11
2.381473035856774e-10
3.0750509971602703e-10
3.939365651612092e-10
1.4355682540011904e-10
4.396009639090854e-10
1.7581894670473821e-9
3.989382319661322e-9
6.7834324159860395e-9
6.634278360777162e-9
3.473955830828721e-10
2.5386821473259886e-8
4.070267488170328e-8
3.411748337896239e-8
1.253012646604389e-7
2.483723423859375e-7
2.6312254075504773e-9
2.231719588660726e-10
5.434908805370532e-12
1.5600748275446907e-12
8.432535208996232e-13
1.4643967735743076e-13
1.6295308058540366e-13
4.436812974013689e-13
7.428030611252069e-13
1.1632975158428254e-12
1.652135416618611e-12
2.1642772390917445e-12
2.752773758696228e-12
3.4753891224779147e-12
4.3855623409417595e-12
5.541514585962926e-12
7.013130450977506e-12
8.886727875022318e-12
6.144370686333934e-11
1.855076695857577e-11
6.8210527256791515e-12
6.25863892713334e-13
5.593589344003888e-12
1.0700694362062619e-11
1.7085829867016185e-11
2.5783192666803977e-11
3.807712621810082e-11
5.564081235562363e-11
8.053372076649437e-11
1.1488511019771606e-10
1.6004521542685763e-10
2.154749952105533e-10
2.787368991632637e-10
3.474929476601939e-10
4.215458508765028e-10
5.029648510911379e-10
5.951898278287658e-10
7.024145407569732e-10
1.0850432276469771e-9
4.137565929596435e-9
1.4885648527966443e-8
2.359287527804892e-8
2.5255363134907695e-8
2.627692507321861e-8
2.7999453513037818e-8
3.0288088726814806e-8
3.292208942316963e-8
3.5729162526538325e-8
3.858331970520291e-8
3.572453252089695e-8
3.3129285929861023e-8
2.1962444896799893e-8
6.84289310049844e-9
2.0449543946033775e-9
3.4113411907122045e-10
4.943101311246454e-10
8.929279463887495e-10
9.089898414459988e-11
9.41074172884494e-9
8.033184322646267e-9
7.913135091935647e-9
8.310986980116378e-9
9.214482561945866e-9
1.0882454527732824e-8
1.3824559612230142e-8
1.9129772657892277e-8
2.9388667540365105e-8
5.1188242292178773e-8
9.207800710735761e-8
8.109907041237682e-8
3.706535161618628e-8
2.1284419137359768e-8
2.1390471594425908e-8
3.166098598871126e-8
4.6851845806474073e-8
4.163239819233267e-8
6.264179525174064e-8
9.13339390322236e-8
1.4562410129518982e-7
2.6104872736859063e-7
8.75052570236312e-8
6.429464015666157e-7
1.0405303664258681e-6
1.439732068572639e-6
2.308285470912978e-6
5.548599941128856e-7
7.023679302077809e-7
2.2502992968120886e-7
1.1005318662017799e-7
2.4433565175937653e-8
4.681047055473448e-9
8.910154039401942e-10
1.053460632614836e-10
1.606830846172824e-11
1.688374960288429e-10
4.6341449486461977e-10
2.149945691029667e-10
4.946122245880817e-11
2.2702652149311386e-12
2.060163928320427e-10
1.4369029491549355e-9
4.585559589028942e-9
9.45414842988088e-9
1.3985311952113514e-8
1.672665952041242e-8
1.8391149138175724e-8
1.973040926393579e-8
2.1045082584473926e-8
2.2422031438451984e-8
2.387019257127327e-8
2.536868988336753e-8
3.5655185653616885e-8
2.6328133198284532e-8
9.105426656145779e-9
3.5344529388771356e-9
1.347391449954943e-9
2.8168433476902104e-11
2.0331854244792496e-9
6.301542478878732e-9
1.047095253579818e-9
7.822355847959743e-10
1.952927177526355e-9
2.7413895210981713e-9
3.3866437258352586e-9
4.11944213787687e-9
5.157209978614118e-9
6.8126129243544e-9
9.733547172561507e-9
1.5591365663960074e-8
2.9165013536663602e-8
5.2812489880143634e-8
4.636785267777208e-8
3.158328974161863e-8
3.696116519510656e-8
5.994610137266641e-8
1.1428443157139708e-7
1.1850473424801661e-7
1.391446009073299e-7
2.3851981822853703e-7
2.2241280118899445e-7
2.586392885016622e-6
5.082813007625397e-8
3.711550884583839e-7
3.9104177162906295e-7
2.3684870542009948e-7
1.8530677749842552e-8
1.511072235599195e-7
2.3097922407629942e-7
5.158250022416349e-8
9.745043023437131e-9
3.4036567493564138e-9
1.3393236239243846e-9
8.537635575895896e-10
4.867595230334849e-11
6.143056971832774e-10
1.197335651559793e-9
2.50745430918101e-9
9.304326627502369e-9
3.541690072504848e-9
7.446767247613616e-10
2.589795850388251e-9
4.447004936360093e-9
2.5872971907747442e-8
5.735097045398549e-8
5.784986740009376e-8
5.722617872470474e-8
5.980696160541974e-8
6.402192253275769e-8
6.897871212144429e-8
7.431804202523696e-8
7.998938784768484e-8
8.61524238070228e-8
6.634636945859075e-8
4.287392186002442e-8
2.81826978052983e-8
2.225300785019737e-8
9.609370559253974e-9
2.814868946656506e-9
3.837680036982932e-10
6.212915085840613e-10
6.759010648946923e-10
1.5681844134977734e-9
1.6334818539264606e-8
4.0301124332250736e-8
2.7998819827173264e-8
2.573590192438028e-8
2.6775876840550073e-8
3.039285529343127e-8
3.727383846942884e-8
4.931423408809612e-8
7.01992696880555e-8
1.041567945108533e-7
2.351506432181381e-7
1.6520332426621251e-7
1.080826601831024e-7
1.209473548432883e-7
1.8875957831585108e-7
3.183761958066537e-7
2.795417878079177e-7
3.0368014558312514e-7
3.943067968543143e-7
3.137097682761073e-7
6.155181684265317e-8
7.921476929960736e-7
1.2051310535577352e-6
1.2897527824366475e-6
1.3533050199950063e-6
1.3486273942565188e-6
1.1752167030051107e-6
1.2878409677387244e-7
1.796830323931941e-8
1.4005394984482205e-7
2.2925791416092735e-7
1.8951441286482683e-7
8.332994991380709e-8
2.4604607057107833e-8
1.577883643662105e-7
8.867273442562783e-7
1.1005389744510512e-6
2.1872143984726998e-7
2.7385748758184285e-7
1.33497636686595e-7
9.629159496818331e-8
1.0440055911161567e-7
1.948763314551401e-6
2.3280685865387607e-7
5.15674468641569e-8
3.7706610237231116e-10
2.5833500459730195e-10
1.617500408258205e-11
1.032731736298324e-10
2.078890224625649e-10
3.075995784240568e-10
3.893680934670005e-10
1.3654784285994872e-10
4.315555809852989e-10
1.7415578646351433e-9
3.9550374835433435e-9
6.730908359367849e-9
6.622790487976734e-9
3.155068134412847e-10
2.5108585404485318e-8
4.138222481825849e-8
3.4345192030365915e-8
1.2423433460416594e-7
2.56157421834574e-7
2.996099804172899e-9
2.4392238841773844e-10
6.040709686749885e-12
1.6891852425327628e-12
8.371772612546346e-13
1.4223552079243252e-13
1.6751921249139536e-13
4.450043296257078e-13
7.364957211862542e-13
1.1543913625024606e-12
1.6448511829695103e-12
2.157996065303782e-12
2.7460707001688852e-12
3.4672793108292036e-12
4.3752783901471724e-12
5.52827275518374e-12
6.995998142362435e-12
8.864537008388234e-12
6.183720384906999e-11
1.8455528696254423e-11
6.7846599871021725e-12
6.289715975673947e-13
5.578019883371767e-12
1.0667331054655768e-11
1.703039236643085e-11
2.5697747966821703e-11
3.79497443809122e-11
5.545542244625202e-11
8.027187700086243e-11
1.1453219997744425e-10
1.596018733192813e-10
2.149649097051248e-10
2.7819477523022403e-10
3.4693951321721764e-10
4.209782378658001e-10
5.023642809018681e-10
5.945304392237828e-10
7.016670375901003e-10
1.087546756760332e-9
4.114560180923884e-9
1.4832836703444845e-8
2.357657546371609e-8
2.5267314357969217e-8
2.629217239616137e-8
2.8012721407060018e-8
3.0298684536824293e-8
3.293018311329328e-8
3.5734926097350216e-8
3.858663264078598e-8
3.575765110546656e-8
3.3172324777883234e-8
2.1859595991057667e-8
6.794232031135348e-9
2.0275319770923804e-9
3.296448942385147e-10
5.073130152139692e-10
9.118344751868481e-10
6.863947261652939e-11
9.277576250346824e-9
7.974211421601592e-9
7.884872920345296e-9
8.2942911764679e-9
9.203217360998394e-9
1.0874080003614431e-8
1.3818307841818664e-8
1.9126835919966647e-8
2.9394849312165732e-8
5.122118509873226e-8
9.202392223851934e-8
8.0993001443239e-8
3.700423313233586e-8
2.1249782081749726e-8
2.1360474107797578e-8
3.164117741110648e-8
4.683816783018762e-8
4.1558037835935184e-8
6.25531932642202e-8
9.146100111418766e-8
1.4590825115561374e-7
2.615959979173005e-7
8.589654407619992e-8
6.410323590494856e-7
1.040610403776022e-6
1.4360056717070925e-6
2.296376661817083e-6
5.72410864488334e-7
7.158564474845475e-7
2.2831316012534122e-7
1.1117511648515182e-7
2.4770927862533833e-8
4.7035328464354805e-9
9.047410659421384e-10
1.0585742725157268e-10
1.5589445617202786e-11
1.6870462495670823e-10
4.5298606231314475e-10
2.1859490877885926e-10
4.949652748933282e-11
1.800722380765885e-12
2.0652966103223682e-10
1.4344943488897417e-9
4.5790445955651185e-9
9.447599626900287e-9
1.3998178186098622e-8
1.676361804280521e-8
1.8442626743865477e-8
1.978901349619403e-8
2.1107211241389864e-8
2.2486199555462562e-8
2.393597010419886e-8
2.5436185168439807e-8
3.57861522164138e-8
2.6271536640859288e-8
9.08453639206882e-9
3.5295460050453377e-9
1.3438338439651147e-9
3.7286314250884106e-11
2.0700787133730483e-9
6.275184889340429e-9
1.0500835914261905e-9
7.786731045036156e-10
1.9522576726513118e-9
2.7435140474830393e-9
3.391122987631304e-9
4.1262156420133645e-9
5.166823421300605e-9
6.826581362506362e-9
9.755484358324797e-9
1.5630656683904062e-8
2.92472914845959e-8
5.28634767374623e-8
4.644162536405852e-8
3.162148893531546e-8
3.699449242990725e-8
5.997889195678784e-8
1.1436297940937394e-7
1.1866061940453759e-7
1.3928546004366936e-7
2.386075545658855e-7
2.2212229288415664e-7
2.643473853469884e-6
5.8621756396625535e-8
3.6551816882374915e-7
3.886829631260938e-7
2.3727388749242488e-7
1.9504634888662794e-8
1.485204423162306e-7
2.343181027692908e-7
5.159096904672209e-8
9.74153201252426e-9
3.4092413091096058e-9
1.3459696557647906e-9
8.625193211849323e-10
5.083087685003447e-11
6.135826574317987e-10
1.2015267155014444e-9
2.525111538520366e-9
9.46314301061566e-9
3.556455895687263e-9
7.277395231293146e-10
2.586314041587796e-9
4.457101622148251e-9
2.593822010239531e-8
5.743778635345297e-8
5.7894339614484016e-8
5.727508489006785e-8
5.986503271057142e-8
6.408926755447145e-8
6.905655352140873e-8
7.440957356656851e-8
8.00994392352244e-8
8.628673551323058e-8
6.629230048933756e-8
4.271992199100727e-8
2.801158257440173e-8
2.211659061964595e-8
9.57844277684561e-9
2.7914442549481073e-9
3.6598287694205795e-10
6.354717383690067e-10
6.899943670029047e-10
1.5402841766829826e-9
1.61580546296455e-8
4.0538254416391845e-8
2.80684077652643e-8
2.5763725339220847e-8
2.6787306900102515e-8
3.0394796822068064e-8
3.726823396357846e-8
4.930070740490072e-8
7.017503558830193e-8
1.0411133380868888e-7
2.3489904251426545e-7
1.652219125438742e-7
1.0806211826030042e-7
1.2089005034136173e-7
1.8859637758810492e-7
3.183063838685196e-7
2.7970183216734155e-7
3.0371103772790455e-7
3.9406843516417496e-7
3.1290480819813506e-7
6.154674528903152e-8
7.937895921870342e-7
1.204688269785027e-6
1.287927506187195e-6
1.3511780580760787e-6
1.3464343244282596e-6
1.1621613855690834e-6
1.267744022408451e-7
1.7664887320732338e-8
1.3847513189041035e-7
2.255805147738174e-7
1.8693517975395153e-7
8.180703334884051e-8
2.4513127519680475e-8
1.5647132775054162e-7
9.00565967666207e-7
1.0912836340358087e-6
2.1860525056245425e-7
2.7245852914987407e-7
1.3368200284439558e-7
9.618016387628797e-8
1.0241071348088416e-7
1.8300874509934643e-6
2.3019656526031847e-7
5.18574128085271e-8
3.769570844692877e-10
2.5783411860453874e-10
1.6241441601919387e-11
1.028594813942718e-10
2.0640272523002186e-10
3.066684228735615e-10
3.8862048597705156e-10
1.3656637905256196e-10
4.302570103508138e-10
1.7355174717862822e-9
3.941542099407097e-9
6.708265646419291e-9
6.597690067926155e-9
3.173097118826901e-10
2.5052972493563892e-8
4.135259845543845e-8
3.4382381890018515e-8
1.2430697345066606e-7
2.566260321450565e-7
3.0207301487092953e-9
2.456137498907905e-10
6.0689877790909125e-12
1.75399311186938e-12
8.350036693167558e-13
1.4079091023774925e-13
1.6484657921847104e-13
4.4279129896009924e-13
7.329952097993425e-13
1.1505275534965598e-12
1.6420585610646223e-12
2.155920214289763e-12
2.7440714749918983e-12
3.464953868787122e-12
4.372351113421227e-12
5.524485915238151e-12
6.991053911681032e-12
8.858059376978458e-12
6.196685604021436e-11
1.8426338863847003e-11
6.7751197431644575e-12
6.290105995526484e-13
5.572629650746323e-12
1.0656715581540254e-11
1.7013251830317802e-11
2.5671664910939582e-11
3.7911023466286517e-11
5.5398885584783205e-11
8.019099272842313e-11
1.1442015297764245e-10
1.5945398203981483e-10
2.1478096931186073e-10
2.77977885752004e-10
3.466915865780032e-10
4.2069721760323707e-10
5.020444244058537e-10
5.941633080919538e-10
7.012419171083741e-10
1.0872210031033933e-9
4.108954047542995e-9
1.4818023658916598e-8
2.3572945105202506e-8
2.527212578902226e-8
2.6297697856342734e-8
2.8017489035738827e-8
3.0302643953428477e-8
3.2933539922104436e-8
3.57378732984157e-8
3.8589254273228566e-8
3.577561366783119e-8
3.3199377119907595e-8
2.1838229500740775e-8
6.78390064366372e-9
2.024786797081992e-9
3.2801330376830064e-10
5.095790059017304e-10
9.156938109220438e-10
6.503185463537992e-11
9.239318698058657e-9
7.956379667665376e-9
7.876273801929311e-9
8.289309511104281e-9
9.200045571049297e-9
1.087196735578647e-8
1.3816980920329371e-8
1.9126414821693045e-8
2.939614359306385e-8
5.122653951566096e-8
9.202244109928873e-8
8.099408308649777e-8
3.7001686852301686e-8
2.1248956903279167e-8
2.136042268570833e-8
3.164305667792873e-8
4.683729881425063e-8
4.155481210166252e-8
6.255248495898951e-8
9.147010399577365e-8
1.459713485726712e-7
2.615284708886681e-7
8.575975401174177e-8
6.404440889520077e-7
1.0393121242296822e-6
1.4325091285277252e-6
2.2889955324551967e-6
5.764405844780441e-7
7.2033533619337e-7
2.2938783844752174e-7
1.1160509359765277e-7
2.4834551932530067e-8
4.7008346301630025e-9
9.086386253710576e-10
1.0579500218700881e-10
1.553533258295255e-11
1.6847856170778437e-10
4.4823837272162483e-10
2.1908621025781003e-10
4.9278712666950264e-11
1.7836183905369856e-12
2.0629196348355003e-10
1.4327990057579572e-9
4.572976814464215e-9
9.437449317851341e-9
1.3992297336892724e-8
1.6765040854033146e-8
1.844793659268195e-8
1.9795326434427996e-8
2.1113086390559172e-8
2.2491044057292078e-8
2.3939635999955294e-8
2.5438772782098548e-8
3.581188059780351e-8
2.6236020489550058e-8
9.074627213778305e-9
3.528262384320342e-9
1.3441645678585606e-9
3.771416123648961e-11
2.07801134064052e-9
6.245268288664472e-9
1.0474944741338884e-9
7.773111584598887e-10
1.9501807346585544e-9
2.7414555287212233e-9
3.3892138138733315e-9
4.124401427704107e-9
5.164998114647771e-9
6.824605502428352e-9
9.753148170790081e-9
1.5627580150189848e-8
2.9242851426272806e-8
5.285462339032703e-8
4.644861916218098e-8
3.1622786280109854e-8
3.699282030925389e-8
5.996958730353065e-8
1.1435463190877101e-7
1.1868338466726592e-7
1.3929553213633607e-7
2.3858313231746016e-7
2.2201455094970578e-7
2.6604862787361247e-6
5.890300456823478e-8
3.642842727961296e-7
3.8788430399265167e-7
2.3708358069530623e-7
1.95615531520778e-8
1.4824954975837655e-7
2.3481131600853807e-7
5.150062589901943e-8
9.737408489212489e-9
3.41094506551352e-9
1.3478874934550852e-9
8.655662050405823e-10
5.11506109462968e-11
6.136965247981992e-10
1.2032422456898614e-9
2.5314237532962786e-9
9.516518514319384e-9
3.554281519005027e-9
7.264087592555786e-10
2.587100379968638e-9
4.460740588932124e-9
2.5962591048877107e-8
5.746660568490518e-8
5.790506362819143e-8
5.72866794366663e-8
5.987946892068595e-8
6.410670862631598e-8
6.907757772027713e-8
7.443546542058542e-8
8.013203745227186e-8
8.632811842903727e-8
6.628540162359029e-8
4.269161313173284e-8
2.7974179281025098e-8
2.209038610669116e-8
9.580958972422243e-9
2.7899599933138947e-9
3.643959652367994e-10
6.362628223535234e-10
6.904002270709824e-10
1.536194349819948e-9
1.610379822592277e-8
4.063604192869816e-8
2.8096245938468868e-8
2.5774178257552034e-8
2.6790942123429783e-8
3.039445853443217e-8
3.726464582937916e-8
4.929359751592465e-8
7.0163316282976e-8
1.040924758143384e-7
2.3479285047077892e-7
1.65215909305418e-7
1.0804561194309206e-7
1.208587783774629e-7
1.8852054566975582e-7
3.1825529596727745e-7
2.7974126056920705e-7
3.037054106088491e-7
3.939698325991699e-7
3.1260910670663457e-7
6.15651213615317e-8
7.943777990855971e-7
1.2046249728540026e-6
1.2873615513776726e-6
1.350474993184683e-6
1.3456461138745511e-6
1.157311517204951e-6
1.2611670676134462e-7
1.756532617843988e-8
1.3763458896046153e-7
2.240506848440319e-7
1.8602663368851443e-7
8.128404079181797e-8
2.4423872284403504e-8
1.5576002436529756e-7
9.054238090866205e-7
1.089023254926408e-6
2.1823620074891467e-7
2.7202659516367495e-7
1.3381380891209381e-7
9.621607702200115e-8
1.0173619547375607e-7
1.7967938088572489e-6
2.29256171701884e-7
5.205886340523092e-8
3.7695718404403355e-10
2.576661443281045e-10
1.6300811261932425e-11
1.0283854055032728e-10
2.0549363054730493e-10
3.0630897465549415e-10
3.882655801175019e-10
1.364522637311707e-10
4.2957201044600535e-10
1.732777063985368e-9
3.935539103090391e-9
6.6985441705290516e-9
6.5892520231339285e-9
3.161184198364065e-10
2.5023167127687843e-8
4.1384861276235836e-8
3.441064449205883e-8
1.2426995527286019e-7
2.5713337620732385e-7
3.0400143606652163e-9
2.468179586402803e-10
6.093836058142204e-12
1.7836304328571287e-12
8.340905450377148e-13
1.4020499508844622e-13
1.639975511630697e-13
4.4205964293493925e-13
7.314900185998713e-13
1.1488062518484264e-12
1.6407662180520645e-12
2.1549113768772873e-12
2.743065415627243e-12
3.4637690429260642e-12
4.370858307728731e-12
5.522561366905366e-12
6.988553058629502e-12
8.854801227091483e-12
6.20242112663117e-11
1.8412333380856395e-11
6.770317247386043e-12
6.29115600781864e-13
5.570011553235977e-12
1.0651460659323639e-11
1.7004705427457267e-11
2.5658617662179666e-11
3.789163218387891e-11
5.537058425405116e-11
8.015058968516933e-11
1.1436443242099366e-10
1.5938100169139095e-10
2.1469124499489069e-10
2.778735936481989e-10
3.4657400954107596e-10
4.205653078915122e-10
5.018951327760713e-10
5.939922520689935e-10
7.010436549366209e-10
1.0871917923581165e-9
4.106083374197451e-9
1.48105587993634e-8
2.3570295762322218e-8
2.5273330087815873e-8
2.629923490046231e-8
2.8018645272678743e-8
3.0303364403227944e-8
3.29338968194482e-8
3.5737941035102134e-8
3.8589063790962826e-8
3.578204383412464e-8
3.320970982118551e-8
2.182690267157329e-8
6.7785464474992535e-9
2.0232107955710404e-9
3.270613934580904e-10
5.10781214487584e-10
9.176346874746523e-10
6.307836336037852e-11
9.2213242296547e-9
7.948022519807243e-9
7.872115511313073e-9
8.286769211903636e-9
9.19828458115943e-9
1.0870623798436507e-8
1.3815905744471085e-8
1.9125641901617855e-8
2.9396067717053623e-8
5.122842319649765e-8
9.201709625019049e-8
8.098790512699587e-8
3.699717886294336e-8
2.1246547644880722e-8
2.1358522011803248e-8
3.164238588283766e-8
4.68362687100399e-8
4.1548896703177593e-8
6.254608124722206e-8
9.148098112092512e-8
1.4600780457093554e-7
2.6153757793867736e-7
8.563671194696638e-8
6.401772968663646e-7
1.038956669986979e-6
1.4313212664851763e-6
2.286185610090453e-6
5.7854707396806e-7
7.224226801817822e-7
2.298899058814247e-7
1.1179408934776636e-7
2.487152005857104e-8
4.701208974019951e-9
9.105128039197373e-10
1.0580280062447138e-10
1.5496506202096548e-11
1.684088508184277e-10
4.4630544887111713e-10
2.1943333780095895e-10
4.9217484485729284e-11
1.7546662616916912e-12
2.0624504317829015e-10
1.4322159485181177e-9
4.57097265172049e-9
9.43436403755041e-9
1.3991608670604123e-8
1.6767862759393318e-8
1.8452729590851637e-8
1.9800833962232984e-8
2.1118687509797925e-8
2.2496484742907598e-8
2.3944851114965935e-8
2.544379938025681e-8
3.582737882216047e-8
2.6223204978985326e-8
9.070867467971269e-9
3.5277462076172395e-9
1.3441356059807585e-9
3.82997256831784e-11
2.0823603357569197e-9
6.235015766299434e-9
1.0469028002243192e-9
7.767455987667258e-10
1.9495869272204277e-9
2.7410385022198937e-9
3.3889860311199076e-9
4.12434659246333e-9
5.165122810676856e-9
6.8249655701033754e-9
9.753902913221279e-9
1.5629167673912784e-8
2.9246562748814593e-8
5.285640208050107e-8
4.645588346452578e-8
3.162597498110828e-8
3.699491508660073e-8
5.996977162036165e-8
1.1435834038614678e-7
1.1870018702122196e-7
1.3930766746504523e-7
2.3858266740952613e-7
2.2196901270142905e-7
2.6686485296342213e-6
5.941432552192752e-8
3.636182499164459e-7
3.8752446174422967e-7
2.3704999965774315e-7
1.9629382217870565e-8
1.4803056111238667e-7
2.3513748601259227e-7
5.147480630507437e-8
9.735880340983067e-9
3.411673336821156e-9
1.3487874557316334e-9
8.669177142471386e-10
5.1346839748219114e-11
6.136952073699388e-10
1.203971415763123e-9
2.5342245205964215e-9
9.540865045023445e-9
3.5544184077300104e-9
7.251138086250205e-10
2.587156753605458e-9
4.462432967338673e-9
2.597346954681107e-8
5.748013668895926e-8
5.791101151764215e-8
5.729309896300521e-8
5.988721111045696e-8
6.411583763605646e-8
6.908833474426781e-8
7.444840543465344e-8
8.014797238625908e-8
8.634799641340524e-8
6.628079357925485e-8
4.267520346425577e-8
2.7954127199692912e-8
2.207536431912175e-8
9.580029436393776e-9
2.7882715502574244e-9
3.629727780649373e-10
6.372694872002748e-10
6.913020277437325e-10
1.5334621402034308e-9
1.607854330316706e-8
4.0677542838227115e-8
2.8108279737964358e-8
2.5778890866637624e-8
2.6792794241603735e-8
3.039465414524512e-8
3.726349908501172e-8
4.9290991727285353e-8
7.01587155048908e-8
1.0408440264113338e-7
2.3475053669023682e-7
1.6521697022767813e-7
1.080408783520658e-7
1.2084787772936686e-7
1.8849160505895592e-7
3.182395642828418e-7
2.797635657836813e-7
3.037070420338078e-7
3.9392975924647267e-7
3.1248048827746647e-7
6.157207383575542e-8
7.94649699225847e-7
1.2045862900133792e-6
1.2871034047748096e-6
1.3501608400849107e-6
1.3452949331664612e-6
1.1551976684897047e-6
1.2581675393137133e-7
1.7519663958512518e-8
1.37319311404525e-7
2.234220611057306e-7
1.856246548471007e-7
8.105128545255368e-8
2.4395640030261284e-8
1.5549899058358233e-7
9.076629657388837e-7
1.0877757123489828e-6
2.1814337283695862e-7
2.7183635243174554e-7
1.3386275706584535e-7
9.622045074385724e-8
1.0143774447455354e-7
1.78063971728413e-6
2.2885356562430196e-7
5.211362046312055e-8
3.769334039217227e-10
2.575796167269453e-10
1.6313668990300362e-11
1.0278138845839021e-10
2.052197010662063e-10
3.0615289940969255e-10
3.8813370427854826e-10
1.3643392554053117e-10
4.2932642929727877e-10
1.7317204888656231e-9
3.933204382290073e-9
6.69470213058876e-9
6.5854818478654295e-9
3.1602137105971857e-10
2.5012487911022566e-8
4.138911755779049e-8
3.4419518404472776e-8
1.242680915687051e-7
2.5727524224834634e-7
3.0459835166159427e-9
2.472032418775996e-10
6.101183438894978e-12
1.7955578445138737e-12
8.33748881339135e-13
1.3998380782321978e-13
1.6362985891088458e-13
4.4176051189445035e-13
7.30895726167255e-13
1.1481350986723816e-12
1.640269725407813e-12
2.154532401355172e-12
2.7426935452974947e-12
3.463333880925856e-12
4.3703105572533724e-12
5.521854242200719e-12
6.987632527611075e-12
8.853598963737181e-12
6.204665588199412e-11
1.840706830344373e-11
6.7685487875224235e-12
6.291400649534583e-13
5.5690303549343585e-12
1.0649508150387378e-11
1.7001539893409752e-11
2.5653791952722206e-11
3.788446367406557e-11
5.53601196364716e-11
8.013563526144435e-11
1.1434376492482279e-10
1.5935383300352576e-10
2.1465765877337434e-10
2.778342875218475e-10
3.4652940209592384e-10
4.2051501237585976e-10
5.018380486508818e-10
5.939267808284773e-10
7.009677919362775e-10
1.0871589401696906e-9
4.10503412822372e-9
1.480780683380899e-8
2.356943912912217e-8
2.5273956822097e-8
2.629998879384917e-8
2.8019258290826778e-8
3.0303820699323147e-8
3.2934227940594094e-8
3.5738178154417014e-8
3.85892204014712e-8
3.578481988374884e-8
3.321403398000102e-8
2.1822812699082198e-8
6.776603102840585e-9
2.022662761611237e-9
3.2673257711961657e-10
5.112133824668601e-10
9.183495411872429e-10
6.238025134470315e-11
9.214489882204443e-9
7.944853778778406e-9
7.87055728275011e-9
8.285837073561003e-9
9.197659373980319e-9
1.0870169811864804e-8
1.3815569577934096e-8
1.912543941318133e-8
2.939614443195237e-8
5.1229226689345735e-8
9.20158217536617e-8
8.098667160143895e-8
3.699602035495391e-8
2.1245969970932828e-8
2.1358112924476423e-8
3.164238936317066e-8
4.683598015530405e-8
4.154738106426279e-8
6.254465750963955e-8
9.148400961209615e-8
1.4602049909751283e-7
2.6153419460602254e-7
8.560000676572486e-8
6.400748679071182e-7
1.0387801186870714e-6
1.430797594304972e-6
2.28500798295524e-6
5.793123970856327e-7
7.232204730266366e-7
2.3008134472339391e-7
1.1186813290865406e-7
2.4884392996047707e-8
4.7010819186250475e-9
9.11216795039661e-10
1.0579977571760197e-10
1.5484076032094425e-11
1.683769224753181e-10
4.455274943195222e-10
2.1954656572628744e-10
4.9187542047286875e-11
1.747257821905241e-12
2.062163909804079e-10
1.431959980683222e-9
4.570073389386832e-9
9.43291505296507e-9
1.3991000546282012e-8
1.676857291546672e-8
1.8454164603707242e-8
1.9802500405546287e-8
2.1120340012142203e-8
2.249802255082483e-8
2.3946248617978113e-8
2.5445072203691486e-8
3.5832683395717635e-8
2.621770433282215e-8
9.069297787568449e-9
3.5275377308206724e-9
1.3441563079707644e-9
3.845709369920672e-11
2.083910140071601e-9
6.230481546588128e-9
1.0465751914921217e-9
7.765194997095343e-10
1.949298755491782e-9
2.740789173111417e-9
3.3887884982987345e-9
4.124193183778455e-9
5.165006647971559e-9
6.824887593466422e-9
9.753880450909629e-9
1.5629263635626165e-8
2.9247001421804277e-8
5.285609229112014e-8
4.645798137321865e-8
3.1626757511140736e-8
3.699523214981658e-8
5.996908488778143e-8
1.1435847788277662e-7
1.1870555156512067e-7
1.3931104182161575e-7
2.385806582526534e-7
2.2195090532830867e-7
2.6717283482087497e-6
5.954405177480924e-8
3.6338065888722987e-7
3.8738558707174645e-7
2.3702792029881355e-7
1.964816535030726e-8
1.4796295933491068e-7
2.352452666333573e-7
5.146225270727676e-8
9.735235875129794e-9
3.4119605286133388e-9
1.3491295779777583e-9
8.674449067821266e-10
5.1413332305261703e-11
6.137041704813291e-10
1.2042614276447e-9
2.5353169502235296e-9
9.55026592328252e-9
3.554277328539537e-9
7.247351375373105e-10
2.587230858963361e-9
4.463078885420715e-9
2.597769650964261e-8
5.7485273036360186e-8
5.79131185004899e-8
5.729537484328564e-8
5.988999100777053e-8
6.411914834949801e-8
6.909227354714348e-8
7.445319190255358e-8
8.015392437457932e-8
8.635547980768827e-8
6.627927977056914e-8
4.266950615936168e-8
2.794694607401378e-8
2.2070114510558703e-8
9.580031040985094e-9
2.7877978824172404e-9
3.6254693486571757e-10
6.375445682230285e-10
6.915245926437535e-10
1.532563210778035e-9
1.60689524525134e-8
4.0694062164700614e-8
2.8113027716586836e-8
2.578071396623017e-8
2.679347352872835e-8
3.0394669303160436e-8
3.726297370573445e-8
4.928987938979515e-8
7.015681617605977e-8
1.0408120269846036e-7
2.347332265913455e-7
1.652167361101045e-7
1.0803858422371472e-7
1.208431151230573e-7
1.8847951657740486e-7
3.1823221441345557e-7
2.797714176636636e-7
3.0370696154878365e-7
3.9391352848668385e-7
3.124300188620249e-7
6.157500977496985e-8
7.947533052802665e-7
1.204572363604446e-6
1.2870036293891045e-6
1.3500385520837166e-6
1.3451579257969318e-6
1.154369679713691e-6
1.2570198369029415e-7
1.750225022479757e-8
1.3718731851900264e-7
2.231696019207535e-7
1.8546841114827054e-7
8.096128125598856e-8
2.438276327683297e-8
1.5538929357469478e-7
9.085305409147816e-7
1.0873262519836344e-6
2.1809658877600972e-7
2.717653207028931e-7
1.338843830876065e-7
9.622501500386533e-8
1.0132303583208601e-7
1.774688561670412e-6
2.2869708393035395e-7
5.2138613933082456e-8
3.769256760265304e-10
2.5754651118766677e-10
1.6320009111160363e-11
1.0276400117122401e-10
2.0509877595431118e-10
3.0609120189927275e-10
3.88079148463411e-10
1.3642237520250285e-10
4.2922294236840375e-10
1.7312884070848864e-9
3.932253247228293e-9
6.693147629665144e-9
6.58402998684755e-9
3.159204519412851e-10
2.500797786208252e-8
4.139225038140565e-8
3.442349533900437e-8
1.2426519340444287e-7
2.573423769062079e-7
3.0486826629942943e-9
2.4737477715525783e-10
6.104569708235628e-12
1.8004385465615353e-12
8.336112790641369e-13
1.3989516293697017e-13
1.6349041136463999e-13
4.4164630733004815e-13
7.306552912894829e-13
1.1478617020228509e-12
1.6400660817661171e-12
2.1543755061877954e-12
2.74253870948642e-12
3.4631520768660018e-12
4.370081478736075e-12
5.521558718802745e-12
6.987248200279976e-12
8.85309754290714e-12
6.205579328752822e-11
1.840489169740835e-11
6.767811050077097e-12
6.291526857733985e-13
5.568623970764161e-12
1.0648696302174429e-11
1.7000222247531538e-11
2.5651781761911588e-11
3.788147713750398e-11
5.535576020956981e-11
8.012940814437128e-11
1.143351663425415e-10
1.5934254676078952e-10
2.1464373849199094e-10
2.778180426719895e-10
3.4651101717822706e-10
4.204943259372445e-10
5.018145970046304e-10
5.938998937359957e-10
7.009366334148059e-10
1.0871491929487616e-9
4.1045949587615865e-9
1.4806658786959117e-8
2.356905890951341e-8
2.52741842011809e-8
2.6300268512044337e-8
2.801947931697618e-8
3.030397557620863e-8
3.293432892380197e-8
3.5738237584694844e-8
3.85892435612319e-8
3.5785903519636686e-8
3.3215743286278864e-8
2.1821089502472156e-8
6.775787532859798e-9
2.0224283273942332e-9
3.265914586512954e-10
5.113956503994377e-10
9.186479720451346e-10
6.208467024158734e-11
9.211674731982039e-9
7.94354943674368e-9
7.869912195669056e-9
8.285447446165208e-9
9.197394061758618e-9
1.0869972657826754e-8
1.3815418006870287e-8
1.9125339352205315e-8
2.9396156412068996e-8
5.1229540248209574e-8
9.201515950587688e-8
8.098596415407913e-8
3.699544456458479e-8
2.124567183754687e-8
2.1357888545139843e-8
3.164234444460669e-8
4.6835842331737713e-8
4.154662560185068e-8
6.254389103663605e-8
9.148545316851161e-8
1.4602592821661096e-7
2.61534022873239e-7
8.558312648173482e-8
6.400329551108973e-7
1.038714994811753e-6
1.430595467880414e-6
2.284542816134151e-6
5.7963397249777e-7
7.235484189849515e-7
2.3016008190054798e-7
1.1189822730294769e-7
2.488990593778689e-8
4.701078704037116e-9
9.115080060847992e-10
1.0579963869459392e-10
1.5478601137005952e-11
1.6836485219868636e-10
4.452159581287258e-10
2.195966658752905e-10
4.917643618375043e-11
1.7435825772259646e-12
2.0620653357316995e-10
1.4318609083748742e-9
4.5697283197751935e-9
9.43236849102326e-9
1.3990811894859814e-8
1.6768929429742923e-8
1.845482388015951e-8
1.9803262219093608e-8
2.1121105010269075e-8
2.2498749981627202e-8
2.394692806604658e-8
2.5445709802095518e-8
3.583496914747844e-8
2.6215554295536788e-8
9.06867784539458e-9
3.5274543255917708e-9
1.3441592252594957e-9
3.853347451133262e-11
2.0845669684757972e-9
6.228728288441035e-9
1.0464589332314835e-9
7.764285706827197e-10
1.949191450158098e-9
2.740702880577963e-9
3.3887270853203822e-9
4.124153763624552e-9
5.164988068673695e-9
6.82489385840349e-9
9.75392639070201e-9
1.5629393572090688e-8
2.9247355042495492e-8
5.28561407864873e-8
4.6458963089918004e-8
3.162715619146749e-8
3.699544813928778e-8
5.996893733583969e-8
1.14358761030559e-7
1.1870794160865639e-7
1.393126513013389e-7
2.3858015849143285e-7
2.219435995774136e-7
2.673001479289896e-6
5.960877495359652e-8
3.6328023646153816e-7
3.8732885363987826e-7
2.3702049817542555e-7
1.9657128662752452e-8
1.4793238121560203e-7
2.35292473142461e-7
5.145758097610993e-8
9.734982834129944e-9
3.4120766687252736e-9
1.3492704217501715e-9
8.676595946692849e-10
5.144214440681919e-11
6.137062127512838e-10
1.204378538356782e-9
2.5357618186032863e-9
9.554114535318211e-9
3.5542538493108967e-9
7.245591308630709e-10
2.58725196346971e-9
4.463344261100426e-9
2.5979419714468124e-8
5.748738739224893e-8
5.791401290763875e-8
5.729634068051765e-8
5.98911640092102e-8
6.412053916122797e-8
6.90939212981313e-8
7.445518553744623e-8
8.015639319722232e-8
8.63585735874957e-8
6.627861509391205e-8
4.266706690482893e-8
2.7943914777148717e-8
2.2067871846609608e-8
9.579968436924684e-9
2.7875731393891276e-9
3.6235129530088206e-10
6.37676835287828e-10
6.916374940216805e-10
1.5321688231027795e-9
1.6065009803799206e-8
4.070073063858775e-8
2.8114951225801092e-8
2.5781458518029166e-8
2.679375734556448e-8
3.0394685935476055e-8
3.726277325478376e-8
4.928944307957453e-8
7.015606095022717e-8
1.0407990860343006e-7
2.3472632306096484e-7
1.652167539145109e-7
1.0803772872024105e-7
1.2084126608461523e-7
1.8847473686760213e-7
3.1822943251008214e-7
2.797747615541942e-7
3.037070543963639e-7
3.9390703050258635e-7
3.1240954397179805e-7
6.15761676071894e-8
7.947958315921623e-7
1.2045663771427727e-6
1.286962789619336e-6
1.3499886908373082e-6
1.345102096624179e-6
1.154033615599333e-6
1.256549918442009e-7
1.749511211077297e-8
1.371353011254295e-7
2.230683028646398e-7
1.8540481519537223e-7
8.092459999063957e-8
2.437786255029671e-8
1.5534625371361338e-7
9.088862086710939e-7
1.0871359119259043e-6
2.1807966031651548e-7
2.7173637355354005e-7
1.3389288230736482e-7
9.622650954459237e-8
1.0127632928502824e-7
1.7722232623311444e-6
2.2863375055609817e-7
5.214778003942027e-8
3.7692185635456866e-10
2.575326832787525e-10
1.6322200099376615e-11
1.0275553197300293e-10
2.0505328933075216e-10
3.0606618935476877e-10
3.8805767754771596e-10
1.3641863040426256e-10
4.2918250760787445e-10
1.731117157361726e-9
3.931875662399068e-9
6.692528511736987e-9
6.5834377414322236e-9
3.1589222963210324e-10
2.5006217050777348e-8
4.139322561904676e-8
3.4425005171764554e-8
1.2426444910297482e-7
2.5736723086763786e-7
3.0497042972969707e-9
2.474401638258173e-10
6.105839090707691e-12
1.8023877100298214e-12
8.335570312363609e-13
1.398601395280241e-13
1.634337613017544e-13
4.4160042995165506e-13
7.305595465952991e-13
1.1477530955006508e-12
1.6399854088222715e-12
2.1543135959622406e-12
2.742477868326715e-12
3.4630807218190946e-12
4.369991600033381e-12
5.521442874513865e-12
6.9870972620512004e-12
8.85290065830776e-12
6.20594249158095e-11
1.8404033464275938e-11
6.767521436693939e-12
6.29157212570382e-13
5.568463773540284e-12
1.0648377113797197e-11
1.6999704228781326e-11
2.5650991969061578e-11
3.7880303490895423e-11
5.535404709315484e-11
8.012696052264554e-11
1.1433178525365765e-10
1.5933810555152996e-10
2.1463825457220145e-10
2.7781163416001715e-10
3.4650375455825657e-10
4.204861462119361e-10
5.018053185139384e-10
5.938892539197159e-10
7.009243037944042e-10
1.0871446267812618e-9
4.104422785480539e-9
1.4806207918705216e-8
2.356891362204182e-8
2.5274279624744984e-8
2.6300384638364128e-8
2.8019572375459535e-8
3.030404278864868e-8
3.293437526583958e-8
3.573826802997696e-8
3.858926025374499e-8
3.578634266715736e-8
3.321643182262586e-8
2.1820415657363612e-8
6.775468253828008e-9
2.0223373612567435e-9
3.265367779221388e-10
5.114668608917326e-10
9.187651460550116e-10
6.19693382159285e-11
9.21056245995131e-9
7.943034229368731e-9
7.86965800470823e-9
8.285294573930279e-9
9.197290670313521e-9
1.0869896616329152e-8
1.3815360501555512e-8
1.9125302822394183e-8
2.9396164632523197e-8
5.1229667062643955e-8
9.201492280363093e-8
8.098572131680855e-8
3.699523530176608e-8
2.1245565160709153e-8
2.1357810196009248e-8
3.164233520753211e-8
4.68357913090804e-8
4.154635125549084e-8
6.254362140307023e-8
9.148598720764344e-8
1.4602803544245148e-7
2.6153372975836534e-7
8.557678680118355e-8
6.400163580538671e-7
1.03868789301188e-6
1.430513208442699e-6
2.2843553847449304e-6
5.797598792667403e-7
7.236781527975947e-7
2.3019121552850132e-7
1.1191019245608379e-7
2.489204558314747e-8
4.701068548510619e-9
9.116228080893004e-10
1.0579938685469493e-10
1.547646187659797e-11
1.683599019408658e-10
4.45091406057752e-10
2.1961584424710262e-10
4.917182757418403e-11
1.742248055648826e-12
2.062022816313276e-10
1.4318206240572568e-9
4.569587359739152e-9
9.432143387392915e-9
1.3990725944591952e-8
1.6769058388879693e-8
1.8455071681520848e-8
1.980354921817118e-8
2.1121391634250323e-8
2.249901999066826e-8
2.3947177315083352e-8
2.5445940767987498e-8
3.5835853154892184e-8
2.6214683904714192e-8
9.068428215243756e-9
3.527420960941943e-9
1.344161422958931e-9
3.856150919444224e-11
2.084823115402167e-9
6.228014497620299e-9
1.0464096085847962e-9
7.763922729685087e-10
1.949146988228666e-9
2.7406657879948342e-9
3.3886991642260112e-9
4.124133821250298e-9
5.16497534145594e-9
6.824889260453815e-9
9.753934359824954e-9
1.562942821723863e-8
2.9247462790673058e-8
5.285612751196441e-8
4.6459329210396984e-8
3.162729960421093e-8
3.699551771868219e-8
5.996885411215688e-8
1.143588310518517e-7
1.1870885246054137e-7
1.3931324657286793e-7
2.38579900667886e-7
2.2194068613576423e-7
2.6735038113427094e-6
5.963223144715299e-8
3.6324106136078897e-7
3.873063641773886e-7
2.3701725852438e-7
1.9660440888317773e-8
1.479208111222698e-7
2.353105958011497e-7
5.145564446550591e-8
9.734880726902027e-9
3.41212291207686e-9
1.3493260820879462e-9
8.677448770236195e-10
5.145324237680961e-11
6.137073304947824e-10
1.2044252407896196e-9
2.5359385349337007e-9
9.555640156200789e-9
3.554238219547832e-9
7.244933140200185e-10
2.5872620397597566e-9
4.4634492186535664e-9
2.598010367525193e-8
5.748822273222237e-8
5.791436130066884e-8
5.729671695656842e-8
5.989162219786687e-8
6.412108354633545e-8
6.909456752772503e-8
7.445596903729356e-8
8.015736536964676e-8
8.635979379666227e-8
6.627836023964898e-8
4.266612069835594e-8
2.7942731313865145e-8
2.20670007224942e-8
9.579955383866679e-9
2.787489857562059e-9
3.622777685872165e-10
6.377255660552396e-10
6.916781568927863e-10
1.5320175530998706e-9
1.6063451921117984e-8
4.070339039057794e-8
2.8115717084846305e-8
2.5781753804292998e-8
2.679386870083581e-8
3.039469056401857e-8
3.726269110355104e-8
4.9289266658466636e-8
7.015575756148758e-8
1.0407939290181255e-7
2.3472355452624685e-7
1.6521673997189206e-7
1.0803737434735934e-7
1.2084051499150424e-7
1.8847281218471362e-7
3.182282880878868e-7
2.797760623827174e-7
3.037070680305053e-7
3.939044296761818e-7
3.124014003456507e-7
6.157663472735637e-8
7.948126465162717e-7
1.2045640383298455e-6
1.2869465964149116e-6
1.3499688918432868e-6
1.3450799189316e-6
1.153899998742345e-6
1.256363943394963e-7
1.7492289028038903e-8
1.3711434391564727e-7
2.2302782387599763e-7
1.853795677348132e-7
8.091005216011196e-8
2.437585528372536e-8
1.5532889753723827e-7
9.090272792414571e-7
1.0870615191646753e-6
2.1807258976406023e-7
2.7172496843768185e-7
1.3389633824917452e-7
9.622719316713943e-8
1.0125782470168686e-7
1.7712548170502119e-6
2.2860860179884756e-7
5.215154542282993e-8
3.769203961293013e-10
2.575272155771096e-10
1.632311592894173e-11
1.0275233527048221e-10
2.0503475452214086e-10
3.060562276703932e-10
3.880490550667534e-10
1.3641699174692774e-10
4.2916619906595645e-10
1.7310484710246424e-9
3.931724297097293e-9
6.692280679884614e-9
6.583203039894477e-9
3.158789478449244e-10
2.500550617086268e-8
4.139366140804321e-8
3.442562197299769e-8
1.242640822135044e-7
2.573774930752259e-7
3.050122364075999e-9
2.474668395902331e-10
6.106360467702046e-12
1.80316940340644e-12
8.335353256258473e-13
1.3984613801922516e-13
1.6341137360559936e-13
4.415822594505177e-13
7.305212128122101e-13
1.1477096151682566e-12
1.6399530245424393e-12
2.154288799909561e-12
2.742453367140671e-12
3.4630519791230335e-12
4.3699554237004955e-12
5.521396067413943e-12
6.987036508012894e-12
8.852821385708063e-12
6.206087974154249e-11
1.8403688509736723e-11
6.767404722187372e-12
6.291591116619874e-13
5.56839961317401e-12
1.0648248538127871e-11
1.6999495859805374e-11
2.565067402730221e-11
3.78798310623454e-11
5.535335747389324e-11
8.012597519560315e-11
1.1433042426664325e-10
1.5933631845958356e-10
2.1463604894371903e-10
2.778090580955731e-10
3.4650083678327985e-10
4.2048286136832057e-10
5.018015933980546e-10
5.938849826521922e-10
7.009193539576846e-10
1.0871429136211384e-9
4.104353398049375e-9
1.4806026338515732e-8
2.356885439019554e-8
2.527431698083365e-8
2.630043030701967e-8
2.8019608759405565e-8
3.03040687384113e-8
3.293439275965192e-8
3.573827904684439e-8
3.8589265649583774e-8
3.5786517174181655e-8
3.321670612839589e-8
2.1820143745742215e-8
6.7753395142632715e-9
2.0223005411441536e-9
3.2651463087278426e-10
5.114956027306143e-10
9.188123422429128e-10
6.192275391279024e-11
9.210115643666515e-9
7.942827284835536e-9
7.869555788763652e-9
8.285232983629124e-9
9.197248890983203e-9
1.0869865748301075e-8
1.3815336985523729e-8
1.91252876199145e-8
2.9396167313812956e-8
5.122971745753269e-8
9.201482335795641e-8
8.098561742368498e-8
3.699514810252665e-8
2.124552039186014e-8
2.135777694525815e-8
3.1642330023440623e-8
4.683577020861048e-8
4.1546236875265193e-8
6.254350736503572e-8
9.148620798250196e-8
1.4602888831934398e-7
2.615336508604525e-7
8.557418398280544e-8
6.400096994256938e-7
1.0386772470026517e-6
1.4304805937738738e-6
2.2842807247189152e-6
5.798106583794508e-7
7.237302459879291e-7
2.3020371840123675e-7
1.1191498607702199e-7
2.4892911789188073e-8
4.701066027884708e-9
9.116689649670471e-10
1.0579932071788774e-10
1.5475653165281213e-11
1.6835794730479536e-10
4.4504165245396747e-10
2.1962365816897513e-10
4.917001518212168e-11
1.7416921115331582e-12
2.0620063596047486e-10
1.4318046421858671e-9
4.569531600401455e-9
9.432054558083384e-9
1.3990693382676753e-8
1.676911223252346e-8
1.8455173397415598e-8
1.9803666907762145e-8
2.1121509456925664e-8
2.2499131445648565e-8
2.3947280744190077e-8
2.544603715314082e-8
3.583621148302599e-8
2.6214337936701007e-8
9.068328780408129e-9
3.5274076345117585e-9
1.3441621264443768e-9
3.8573139550227204e-11
2.0849265983036642e-9
6.227731384402673e-9
1.046390386744842e-9
7.763777590347426e-10
1.949129488016305e-9
2.7406514095483866e-9
3.3886885799105604e-9
4.1241265654282635e-9
5.164971159733687e-9
6.8248886355163685e-9
9.753939315764729e-9
1.562944500844636e-8
2.9247511575015137e-8
5.285612775755975e-8
4.645948002368239e-8
3.1627359638057916e-8
3.6995548385457004e-8
5.996882498290625e-8
1.1435886638484652e-7
1.1870922409645694e-7
1.3931349268345663e-7
2.385798075227509e-7
2.2193952061500798e-7
2.6737057439547824e-6
5.964201354704455e-8
3.632252425068876e-7
3.872973446472853e-7
2.3701601028095367e-7
1.9661810481595127e-8
1.479160762981733e-7
2.3531796540470882e-7
5.1454882403990275e-8
9.73484010093354e-9
3.412141421773948e-9
1.3493484388172115e-9
8.677790569109553e-10
5.14577367570474e-11
6.13707726778952e-10
1.2044439265697142e-9
2.5360093604459623e-9
9.556252242523563e-9
3.5542330354885552e-9
7.244662372589523e-10
2.5872657882604267e-9
4.463491360607364e-9
2.5980377904330017e-8
5.748855825856408e-8
5.791450209860919e-8
5.729686901650596e-8
5.989180714684014e-8
6.41213030940605e-8
6.909482793057138e-8
7.445628448029002e-8
8.015775644674693e-8
8.636028432491797e-8
6.627825655513165e-8
4.266573764839765e-8
2.7942253563168305e-8
2.2066648233169243e-8
9.579948126563627e-9
2.787455459515424e-9
3.6224758898158436e-10
6.377457452438792e-10
6.916951669039631e-10
1.531956019124687e-9
1.6062826329136433e-8
4.0704454508531335e-8
2.8116023708463256e-8
2.578187222039217e-8
2.6793913557468544e-8
3.0394692753134544e-8
3.726265860800554e-8
4.928919648409992e-8
7.015563654774665e-8
1.04079186502344e-7
2.3472244956925748e-7
1.6521673800174083e-7
1.0803723484107359e-7
1.2084021685032786e-7
1.884720453586468e-7
3.182278361715888e-7
2.79776588424417e-7
3.0370707751005354e-7
3.939033908427439e-7
3.1239813889047916e-7
6.157682072053026e-8
7.948193967662975e-7
1.2045630912276224e-6
1.2869401000251623e-6
1.3499609547813066e-6
1.3450710294363635e-6
1.153846480713435e-6
1.2562893217467054e-7
1.749115600772054e-8
1.3710599934612602e-7
2.230116478616926e-7
1.8536944948961454e-7
8.09042203127316e-8
2.4375061687464736e-8
1.55321992664342e-7
9.090838896780032e-7
1.0870314729456786e-6
2.1806982283654468e-7
2.717203949530488e-7
1.3389771306776506e-7
9.622745509398946e-8
1.0125040756951873e-7
1.7708652898253566e-6
2.285985333610869e-7
5.2153023453410054e-8
3.7691978984794313e-10
2.5752501567357153e-10
1.6323471072805153e-11
1.0275101115139782e-10
2.0502742776294002e-10
3.0605224089600296e-10
3.880456149549643e-10
1.3641636302009178e-10
4.2915972206757153e-10
1.7310210711182418e-9
3.931663928406656e-9
6.692181778923357e-9
6.583108950594695e-9
3.1587403938919166e-10
2.5005223635134586e-8
4.139382661424565e-8
3.442586574102574e-8
1.2426394889857035e-7
2.573815280590836e-7
3.050287484879923e-9
2.4747739068849604e-10
6.106566030406864e-12
1.8034814658186231e-12
8.335266808832385e-13
1.3984055752824465e-13
1.6340240164034281e-13
4.415749758231245e-13
7.305059401713074e-13
1.1476922126086591e-12
1.6399401020866015e-12
2.154278888608063e-12
2.7424435861806936e-12
3.4630406215788938e-12
4.369941032029736e-12
5.52137761684927e-12
6.9870122531496394e-12
8.852789802174369e-12
6.206146071455001e-11
1.8403551264807417e-11
6.767358308179706e-12
6.291598298507471e-13
5.568373791924068e-12
1.064819747421202e-11
1.6999412815206526e-11
2.5650547338102378e-11
3.7879643060570646e-11
5.5353082963768724e-11
8.012558315490639e-11
1.143298827154529e-10
1.5933560703938943e-10
2.1463517072111728e-10
2.778080321175521e-10
3.4649967439311665e-10
4.204815522601211e-10
5.01800109196651e-10
5.938832800975039e-10
7.009173810443574e-10
1.087142207862157e-9
4.104325798058716e-9
1.4805954084526844e-8
2.3568830953127006e-8
2.5274332043627317e-8
2.6300448682923825e-8
2.8019623439240695e-8
3.0304079271135643e-8
3.293439993671025e-8
3.573828366004134e-8
3.858926803961677e-8
3.5786587052735105e-8
3.3216815835510655e-8
2.1820035639044004e-8
6.775288320674588e-9
2.022285925642286e-9
3.2650584255464053e-10
5.115070277902995e-10
9.188311222629519e-10
6.190423867485315e-11
9.20993762360682e-9
7.942744842901946e-9
7.86951508830182e-9
8.28520848078182e-9
9.197232289713423e-9
1.0869853510305418e-8
1.381532769178021e-8
1.9125281659655576e-8
2.939616849432966e-8
5.1229737630379146e-8
9.201478454132805e-8
8.098557721986132e-8
3.6995113946574335e-8
2.124550291159663e-8
2.1357764029344576e-8
3.164232823171869e-8
4.6835761912944277e-8
4.1546192084065924e-8
6.254346299816492e-8
9.148629476459488e-8
1.460292268956944e-7
2.6153361219167123e-7
8.557315759202455e-8
6.400070453468465e-7
1.0386729614050378e-6
1.430467522498773e-6
2.2842508624970556e-6
5.798308520835378e-7
7.237510053083297e-7
2.3020870039694986e-7
1.119168982918893e-7
2.4893255651325795e-8
4.701064737357953e-9
9.116873459688895e-10
1.0579928797716123e-10
1.547528109423649e-11
1.6835716288679834e-10
4.450217827294604e-10
2.1962675126150164e-10
4.9169285966040686e-11
1.7414743911175237e-12
2.0619996817075996e-10
1.4317982395933065e-9
4.569509221794009e-9
9.432018874514551e-9
1.3990680045748221e-8
1.6769133301226018e-8
1.8455213513620874e-8
1.9803713346230988e-8
2.1121555896053734e-8
2.2499175291334446e-8
2.3947321333181176e-8
2.5446074880740086e-8
3.5836353629385814e-8
2.6214199428588665e-8
9.068289011423338e-9
3.527402312669203e-9
1.3441624405583206e-9
3.857770374443853e-11
2.0849677172413728e-9
6.227617936151039e-9
1.0463826219538611e-9
7.763719647561109e-10
1.949122448965762e-9
2.7406455846498637e-9
3.388684245365467e-9
4.124123535179537e-9
5.164969320231943e-9
6.824888158576771e-9
9.75394096470742e-9
1.562945116133367e-8
2.924752998414922e-8
5.2856126818096165e-8
4.6459539409670174e-8
3.162738310418129e-8
3.699556009642035e-8
5.996881257681887e-8
1.1435887911694413e-7
1.1870937108357832e-7
1.3931358942960518e-7
2.385797684711684e-7
2.2193905539508078e-7
2.6737861726448017e-6
5.96458429116631e-8
3.632189562210231e-7
3.872937488053049e-7
2.3701550309917232e-7
1.9662348777549027e-8
1.4791420633666245e-7
2.3532088453904163e-7
5.145457587552256e-8
9.734823846802889e-9
3.412148807596955e-9
1.3493573459971013e-9
8.677926893133327e-10
5.1459495595410384e-11
6.137078947474551e-10
1.2044513850874758e-9
2.5360376083477627e-9
9.556496263977885e-9
3.5542307695056603e-9
7.244555703176144e-10
2.5872673375099035e-9
4.463508152464425e-9
2.5980487239141434e-8
5.748869193685991e-8
5.7914558031690385e-8
5.729692942633584e-8
5.989188066170447e-8
6.412139039883553e-8
6.909493152231179e-8
7.445641001836977e-8
8.015791214867859e-8
8.636047968603618e-8
6.6278215492396e-8
4.266558560090035e-8
2.7942063678279622e-8
2.2066508279755438e-8
9.579945611766473e-9
2.7874419319893038e-9
3.6223568545425786e-10
6.37753672074739e-10
6.917018170950206e-10
1.5319316488484504e-9
1.606257707819682e-8
4.070487928018361e-8
2.811614606074814e-8
2.5781919433844895e-8
2.6793931406939995e-8
3.039469356294425e-8
3.726264556566489e-8
4.9289168396966967e-8
7.01555881752466e-8
1.0407910412924818e-7
2.347220080348181e-7
1.652167365421811e-7
1.080371787364896e-7
1.208400974080583e-7
1.884717386855007e-7
3.18227654670144e-7
2.7977679734877864e-7
3.0370708054485654e-7
3.939029758929105e-7
3.1239683775960166e-7
6.157689514923726e-8
7.948220864543623e-7
1.2045627148384632e-6
1.2869375099178173e-6
1.3499577894599415e-6
1.3450674839693362e-6
1.1538251316397924e-6
1.2562595814112934e-7
1.7490704504652005e-8
1.371026617237315e-7
2.2300518847993392e-7
1.8536541437950749e-7
8.090189504878784e-8
2.4374743224622125e-8
1.5531923031440847e-7
9.091064604976568e-7
1.0870195288160426e-6
2.1806870805581306e-7
2.717185736201896e-7
1.338982638862734e-7
9.622756237448072e-8
1.0124745075591246e-7
1.7707102699696835e-6
2.285945177608164e-7
5.215361711503403e-8
3.769195508476069e-10
2.5752413666835016e-10
1.632361437024608e-11
1.0275048836550924e-10
2.0502449474499606e-10
3.060506470100392e-10
3.8804424186086997e-10
1.3641611241916244e-10
4.291571144063174e-10
1.7310101416136141e-9
3.931639810071558e-9
6.692142282167502e-9
6.5830714338045155e-9
3.158720052513131e-10
2.500511055838225e-8
4.139389407604923e-8
3.4425963519392674e-8
1.2426389341523613e-7
2.5738315004695986e-7
3.050353740344218e-9
2.4748162171244227e-10
6.106648559028071e-12
1.8036061660742666e-12
8.335232278069543e-13
1.3983832964505482e-13
1.633988266688915e-13
4.4157211152364664e-13
7.304998560307103e-13
1.1476852390552807e-12
1.6399349972686503e-12
2.154274937388989e-12
2.7424396228677315e-12
3.4630360141070902e-12
4.369935320537958e-12
5.521370211589288e-12
6.987002620301442e-12
8.852777174088562e-12
6.206169205174367e-11
1.840349623363251e-11
6.767339757045011e-12
6.291601476042612e-13
5.568363590635604e-12
1.0648177105408116e-11
1.699937952520972e-11
2.5650496701081166e-11
3.787956779334238e-11
5.5352973207599e-11
8.012542636173136e-11
1.1432966608876812e-10
1.5933532253099827e-10
2.146348195572921e-10
2.7780762191752216e-10
3.464992096571656e-10
4.204810290370161e-10
5.017995157428271e-10
5.938825997968316e-10
7.009165928128813e-10
1.0871419295408152e-9
4.1043147565395875e-9
1.4805925185132378e-8
2.3568821553659486e-8
2.5274338032580924e-8
2.6300455998065655e-8
2.80196292755286e-8
3.0304083448831285e-8
3.293440276932229e-8
3.5738285466036324e-8
3.858926895208405e-8
3.578661492426683e-8
3.321685962045387e-8
2.1819992385121675e-8
6.775267835828644e-9
2.0222800734627003e-9
3.2650232282459525e-10
5.115115994345796e-10
9.188386351214471e-10
6.189682981544778e-11
9.209866475835071e-9
7.942711882181409e-9
7.86949881184125e-9
8.285198679554893e-9
9.197225645547106e-9
1.0869848607080165e-8
1.3815323963480173e-8
1.9125279260109608e-8
2.9396168946979845e-8
5.122974567671909e-8
9.201476888368415e-8
8.0985560941959e-8
3.6995100192958e-8
2.124549586307557e-8
2.1357758808884453e-8
3.164232746826934e-8
4.683575857688547e-8
4.15461740460071e-8
6.254344507670264e-8
9.148632965733791e-8
1.4602936244928523e-7
2.6153359798244097e-7
8.557274547636128e-8
6.400059846228936e-7
1.0386712559634472e-6
1.4304623109536142e-6
2.284238945263375e-6
5.79838931083292e-7
7.237593032258907e-7
2.3021069183531288e-7
1.1191766229366321e-7
2.489339332735992e-8
4.701064271869025e-9
9.116946951054784e-10
1.0579927604330828e-10
1.547516560751936e-11
1.683568502792538e-10
4.450138487733301e-10
2.196279913766981e-10
4.9168995726259846e-11
1.741386707127811e-12
2.0619970375119367e-10
1.4317956853496512e-9
4.56950031041671e-9
9.4320046681945e-9
1.3990674773561605e-8
1.676914179116715e-8
1.8455229619852582e-8
1.9803731987132045e-8
2.1121574546602546e-8
2.2499192915387203e-8
2.3947337665105537e-8
2.544609007833393e-8
3.5836410558718876e-8
2.6214144177237533e-8
9.068273142567158e-9
3.5274001867951787e-9
1.3441625604106766e-9
3.8579540112461276e-11
2.084984174237334e-9
6.227572701803395e-9
1.0463795337000794e-9
7.763696512799149e-10
1.949119647131249e-9
2.7406432726839038e-9
3.3886825341342626e-9
4.1241223468027115e-9
5.164968614766615e-9
6.824888007278474e-9
9.753941678955103e-9
1.5629453714684522e-8
2.9247537519570324e-8
5.285612662743672e-8
4.645956326950715e-8
3.1627392564140164e-8
3.699556486558762e-8
5.9968807754852e-8
1.1435888443828951e-7
1.1870943002698024e-7
1.393136283291354e-7
2.385797531955219e-7
2.2193886957391743e-7
2.6738183288905744e-6
5.964738528819498e-8
3.632164405908193e-7
3.872923118058089e-7
2.3701530205293812e-7
1.9662565224885635e-8
1.4791345599594258e-7
2.353220543624423e-7
5.1454453847471976e-8
9.734817361497767e-9
3.4121517608745574e-9
1.3493609069160737e-9
8.677981364073364e-10
5.146023469269452e-11
6.137079604215367e-10
1.2044543646344627e-9
2.5360488955425125e-9
9.556593784949052e-9
3.5542298980182436e-9
7.244512845982296e-10
2.5872679466692825e-9
4.463514864844097e-9
2.5980530960564507e-8
5.748874537149973e-8
5.7914580420508975e-8
5.729695360387471e-8
5.989191007919376e-8
6.412142532734561e-8
6.909497295722831e-8
7.445646022621257e-8
8.015797441007337e-8
8.636055779374287e-8
6.627819903575657e-8
4.2665524725396396e-8
2.7941987696371828e-8
2.206645224906355e-8
9.579944540601443e-9
2.787436494031382e-9
3.6223090676804215e-10
6.377568595249694e-10
6.917044978197631e-10
1.5319218816800513e-9
1.60624774480706e-8
4.0705048928541076e-8
2.8116194938710616e-8
2.578193830164603e-8
2.6793938543493134e-8
3.039469389892054e-8
3.726264037189205e-8
4.928915719034768e-8
7.015556886623356e-8
1.0407907122547401e-7
2.3472183175359476e-7
1.6521673607528126e-7
1.0803715639501629e-7
1.2084004977561543e-7
1.88471616294933e-7
3.182275823654756e-7
2.7977688098007116e-7
3.037070818862816e-7
3.939028102012485e-7
3.1239631794070066e-7
6.157692481191881e-8
7.948231615906844e-7
1.2045625640789617e-6
1.2869364748332226e-6
1.3499565246600428e-6
1.3450660673195304e-6
1.1538166022793772e-6
1.256247695233505e-7
1.74905240455664e-8
1.371013298631594e-7
2.2300260901459828e-7
1.8536380208415454e-7
8.090096589449568e-8
2.4374616324869784e-8
1.5531812819170045e-7
9.091154812890494e-7
1.0870147489536857e-6
2.1806826475760405e-7
2.7171784574692616e-7
1.3389848363341924e-7
9.622760484109171e-8
1.0124626925574882e-7
1.7706482826271246e-6
2.2859291353339956e-7
5.215385335635058e-8
3.769194552871906e-10
2.575237842142025e-10
1.6323671148708228e-11
1.0275027905485968e-10
2.0502334160051244e-10
3.060500182094628e-10
3.8804369615451594e-10
1.3641601300643815e-10
4.291561066244207e-10
1.7310057721041574e-9
3.9316301691672e-9
6.692126525799443e-9
6.5830564482613564e-9
3.15871207095421e-10
2.5005065459268585e-8
4.1393920731110646e-8
3.4426002480157104e-8
1.242638716854122e-7
2.5738379567148383e-7
3.050380137134036e-9
2.474833078901516e-10
6.1066814112450535e-12
1.8036559428290878e-12
8.335218496349676e-13
1.3983743824592561e-13
1.6339739761340365e-13
4.415709040148104e-13
7.304973959463846e-13
1.147682548622035e-12
1.6399328804595125e-12
2.15427331170172e-12
2.7424380929045286e-12
3.4630342295040752e-12
4.3699328978920435e-12
5.521367146320048e-12
6.9869988081763404e-12
8.852772207614984e-12
6.206178501452132e-11
1.8403474408209934e-11
6.767332258060862e-12
6.291602788261139e-13
5.568359543631064e-12
1.064816885189381e-11
1.6999366294178806e-11
2.5650476575389057e-11
3.787953787176234e-11
5.535292949633212e-11
8.012536371114784e-11
1.1432957966114487e-10
1.5933520901245588e-10
2.1463467938926014e-10
2.7780745821503554e-10
3.464990243169217e-10
4.2048082034854094e-10
5.017992788813955e-10
5.938823282304055e-10
7.009162781302062e-10
1.0871418180839208e-9
4.1043103517699915e-9
1.4805913652437612e-8
2.3568817808621623e-8
2.5274340429803243e-8
2.630045892247862e-8
2.801963161055436e-8
3.030408511957731e-8
3.293440390567119e-8
3.5738286194041667e-8
3.858926932372336e-8
3.578662606098172e-8
3.32168771091965e-8
2.1819975126689158e-8
6.775259663095433e-9
2.0222777394991298e-9
3.265009193689356e-10
5.115134230928248e-10
9.188416310044109e-10
6.189387703002821e-11
9.209838073058856e-9
7.942698729703474e-9
7.869492317207164e-9
8.285194769945455e-9
9.19722299514239e-9
1.0869846650950367e-8
1.3815322478716006e-8
1.912527830647728e-8
2.93961691305485e-8
5.122974889238842e-8
9.201476266124707e-8
8.098555448322129e-8
3.699509472168102e-8
2.1245493058117205e-8
2.135775673615343e-8
3.164232717239983e-8
4.6835757249256705e-8
4.15461668675842e-8
6.254343796031692e-8
9.148634354907465e-8
1.4602941650948501e-7
2.6153359208156064e-7
8.557258134060392e-8
6.400055612744903e-7
1.0386705738788625e-6
1.4304602285785363e-6
2.2842341853844804e-6
5.798421542214733e-7
7.237626150662639e-7
2.3021148665422272e-7
1.1191796728010283e-7
2.4893448233628846e-8
4.701064076656742e-9
9.116976279909886e-10
1.0579927108039236e-10
1.5475094959471255e-11
1.6835672526886357e-10
4.450106804914006e-10
2.1962848558175927e-10
4.916887966294775e-11
1.7413518333693566e-12
2.0619959747249662e-10
1.4317946656480527e-9
4.569496737175044e-9
9.431998977862648e-9
1.3990672659200838e-8
1.6769145166113536e-8
1.845523603536668e-8
1.9803739411836428e-8
2.112158197409332e-8
2.249919993025357e-8
2.3947344163867133e-8
2.5446096123301917e-8
3.583643325599663e-8
2.6214122104506728e-8
9.068266802527625e-9
3.527399339277407e-9
1.3441626097867364e-9
3.858027035519004e-11
2.0849907382420413e-9
6.2275546276724935e-9
1.046378299947913e-9
7.763687271866002e-10
1.94911852704842e-9
2.7406423465727844e-9
3.388681846615315e-9
4.124121868874513e-9
5.164968327847329e-9
6.82488794037368e-9
9.753941954146008e-9
1.5629454714639917e-8
2.9247540494457032e-8
5.285612650295841e-8
4.645957276994348e-8
3.1627396323245524e-8
3.699556675189673e-8
5.996880580569249e-8
1.1435888651905781e-7
1.1870945351693338e-7
1.3931364381202476e-7
2.385797470354028e-7
2.219387953904906e-7
2.6738311616458186e-6
5.964799867924624e-8
3.632154371274779e-7
3.872917382279499e-7
2.370152215042382e-7
1.966265137418146e-8
1.4791315706706698e-7
2.3532252069614107e-7
5.1454405052954136e-8
9.73481477103915e-9
3.412152937515691e-9
1.3493623278984317e-9
8.678003108517397e-10
5.1460529066451746e-11
6.137079868968687e-10
1.204455553691381e-9
2.5360534010030007e-9
9.556632711734281e-9
3.554229543887451e-9
7.244495774325101e-10
2.5872681910998085e-9
4.46351754329377e-9
2.5980548359996438e-8
5.7488766699479726e-8
5.7914589350198265e-8
5.729696324845811e-8
5.989192181489351e-8
6.412143926189882e-8
6.909498949278211e-8
7.445648025951302e-8
8.015799925379393e-8
8.636058896490105e-8
6.627819247928044e-8
4.266550044802047e-8
2.7941957384819432e-8
2.206642990230332e-8
9.579944125604174e-9
2.787434329200256e-9
3.6222900368771354e-10
6.377581283159745e-10
6.91705563202317e-10
1.5319179874753378e-9
1.6062437685811583e-8
4.070511666884588e-8
2.8116214452735832e-8
2.5781945832938406e-8
2.6793941393930962e-8
3.039469403015038e-8
3.726263829211274e-8
4.928915271389897e-8
7.015556115495624e-8
1.0407905808953619e-7
2.347217613631052e-7
1.652167358666057e-7
1.0803714746747797e-7
1.2084003074374246e-7
1.8847156741149447e-7
3.1822755346232866e-7
2.7977691433566614e-7
3.0370708239815786e-7
3.939027440407618e-7
3.1239611043070677e-7
6.157693673470731e-8
7.948235906788709e-7
1.2045625040648942e-6
1.2869360616577225e-6
1.3499560197453994e-6
1.3450655017735894e-6
1.153813197333335e-6
1.2562429511251753e-7
1.749045202117494e-8
1.371007978994279e-7
2.2300157908138447e-7
1.8536315849183194e-7
8.090059501200913e-8
2.43745656059681e-8
1.5531768796964305e-7
9.091190819785441e-7
1.0870128421816508e-6
2.1806808742202725e-7
2.7171755527190544e-7
1.338985714316152e-7
9.622762188138856e-8
1.0124579766319829e-7
1.7706235488120879e-6
2.2859227319134617e-7
5.215394779839405e-8
3.769194166624845e-10
2.5752364520736985e-10
1.6323693844479978e-11
1.027501954002415e-10
2.0502285552944642e-10
3.0604976503622604e-10
3.8804347871945625e-10
1.3641596942767908e-10
4.2915569775392967e-10
1.7310040160821757e-9
3.931626324819528e-9
6.692120205326316e-9
6.5830504399174886e-9
3.158708841053024e-10
2.5005047443819658e-8
4.1393931421235144e-8
3.442601805049253e-8
1.2426386293896703e-7
2.573840538027356e-7
3.050390685802346e-9
2.4748398169849364e-10
6.106694555299719e-12
1.803675825456111e-12
8.335212983602478e-13
1.398370845689979e-13
1.6339682846430122e-13
4.415704805053412e-13
7.304964094744526e-13
1.1476814234430688e-12
1.6399321141449434e-12
2.1542727479126176e-12
2.7424374863353858e-12
3.463033401249578e-12
4.369931993412651e-12
5.5213659370680086e-12
6.986997316389771e-12
8.852770085783029e-12
6.206182132839157e-11
1.8403465679641505e-11
6.767329330732362e-12
6.291602807984413e-13
5.568357721281493e-12
1.0648165609895181e-11
1.6999361106401873e-11
2.5650468530190602e-11
3.7879525754800654e-11
5.535291188494759e-11
8.012533874615961e-11
1.1432954513011789e-10
1.5933516361334537e-10
2.1463462345699206e-10
2.77807392844199e-10
3.464989502156716e-10
4.2048073692496674e-10
5.017991841466657e-10
5.938822200698178e-10
7.009161520395226e-10
1.0871417735461893e-9
4.104308591984949e-9
1.4805909049668493e-8
2.356881631165885e-8
2.5274341383337262e-8
2.6300460091248333e-8
2.801963254233648e-8
3.0304085787613866e-8
3.293440435897358e-8
3.5738286482234674e-8
3.85892694721493e-8
3.578663050736308e-8
3.3216884088721435e-8
2.1819968236067585e-8
6.775256403543701e-9
2.02227680736331e-9
3.2650035888556227e-10
5.115141515190501e-10
9.188428278211153e-10
6.189269484682016e-11
9.209826730061539e-9
7.942693478536338e-9
7.869489723975272e-9
8.285193207594641e-9
9.19722193617274e-9
1.0869845870651286e-8
1.3815321884276006e-8
1.912527792471362e-8
2.9396169203411056e-8
5.122975017504978e-8
9.201476017092604e-8
8.098555189602273e-8
3.6995092532594026e-8
2.124549193604103e-8
2.1357755906610157e-8
3.1642327052786704e-8
4.6835756718800714e-8
4.154616399968113e-8
6.254343511071886e-8
9.148634910254083e-8
1.4602943810383694e-7
2.6153358976351093e-7
8.55725157338338e-8
6.400053921889907e-7
1.0386703017601416e-6
1.4304593973658878e-6
2.2842322850451996e-6
5.798434416579665e-7
7.237639376957195e-7
2.3021180407655846e-7
1.1191808907478147e-7
2.4893470168302916e-8
4.701064000362167e-9
9.116987993073633e-10
1.0579926906688094e-10
1.5475064594267088e-11
1.6835667545842712e-10
4.450094154891969e-10
2.1962868312743006e-10
4.916883335827642e-11
1.741337889436333e-12
2.0619955521948894e-10
1.431794258605393e-9
4.569495304791741e-9
9.431996712092486e-9
1.399067181750326e-8
1.6769146515212707e-8
1.8455238599045843e-8
1.9803742379726197e-8
2.1121584941895044e-8
2.249920273557428e-8
2.3947346763404988e-8
2.5446098539796343e-8
3.583644232587699e-8
2.6214113292726902e-8
9.06826427121889e-9
3.5273989993503896e-9
1.344162629407199e-9
3.858056197521522e-11
2.0849933610820833e-9
6.227547398345513e-9
1.046377806054646e-9
7.76368358480951e-10
1.9491180804202865e-9
2.740641977590456e-9
3.3886815724091248e-9
4.124121678252472e-9
5.1649682133580306e-9
6.8248879129465915e-9
9.753942066018706e-9
1.5629455118869388e-8
2.9247541687763113e-8
5.285612648278092e-8
4.645957656839241e-8
3.16273978308872e-8
3.699556750897709e-8
5.99688050311647e-8
1.1435888735776517e-7
1.1870946290395809e-7
1.3931365000274568e-7
2.385797445894975e-7
2.2193876576366165e-7
2.6738362868246864e-6
5.964824402847697e-8
3.632150362856191e-7
3.8729150917383646e-7
2.3701518939478263e-7
1.966268581476178e-8
1.4791303758852501e-7
2.3532270702469182e-7
5.145438558238453e-8
9.734813736618734e-9
3.4121534063124004e-9
1.3493628953160975e-9
8.678011788417878e-10
5.146061616254695e-11
6.137079970670171e-10
1.2044560286006502e-9
2.536055200475972e-9
9.556648255020302e-9
3.554229402078129e-9
7.244488950238626e-10
2.5872682889533327e-9
4.463518613825571e-9
2.5980555406784502e-8
5.7488775215572675e-8
5.791459291640816e-8
5.729696710103434e-8
5.98919265023451e-8
6.412144482924457e-8
6.909499609581901e-8
7.445648826090708e-8
8.015800917831365e-8
8.636060141465181e-8
6.62781898528403e-8
4.2665490748794214e-8
2.7941945279207936e-8
2.2066420977283118e-8
9.579943957600829e-9
2.787433464056896e-9
3.622282426825924e-10
6.377586360702924e-10
6.917059895797878e-10
1.5319164324008308e-9
1.6062421807126426e-8
4.07051437235319e-8
2.8116222242290535e-8
2.5781948840709028e-8
2.6793942531250882e-8
3.0394694083476225e-8
3.726263746528502e-8
4.928915092647706e-8
7.015555807604885e-8
1.0407905284170433e-7
2.3472173325410844e-7
1.6521673578769284e-7
1.0803714389810635e-7
1.208400231473927e-7
1.8847154789509348e-7
3.1822754192657817e-7
2.7977692766137185e-7
3.0370708260653114e-7
3.9390271762969595e-7
3.123960275664066e-7
6.157694142084536e-8
7.94823762074468e-7
1.2045624799930932e-6
1.2869358966809375e-6
1.349955818135688e-6
1.3450652759650991e-6
1.1538118376673569e-6
1.2562410565567666e-7
1.7490423257739806e-8
1.371005855239554e-7
2.2300116784042945e-7
1.8536290148372993e-7
8.09004469044558e-8
2.4374545363535707e-8
1.5531751222432896e-7
9.09120519929489e-7
1.087012080507744e-6
2.180680166819714e-7
2.7171743926921606e-7
1.3389860648068807e-7
9.622762867316038e-8
1.0124560933658309e-7
1.7706136702295822e-6
2.285920174576457e-7
5.215398548206366e-8
3.7691940121144513e-10
2.5752358935472315e-10
1.6323703013533938e-11
1.0275016170918397e-10
2.050226692286267e-10
3.060496590961795e-10
3.8804339408513376e-10
1.3641595709607911e-10
4.291555111957109e-10
1.7310033269653035e-9
3.9316247820523905e-9
6.692117698887374e-9
6.583048076478037e-9
3.1587074474605103e-10
2.5005040255008964e-8
4.1393935682594354e-8
3.4426024263991014e-8
1.2426385945762477e-7
2.5738415680692946e-7
3.0503948975316353e-9
2.4748425067301914e-10
6.1066997895070436e-12
1.8036837679830531e-12
8.335210786608759e-13
1.3983694195335807e-13
1.6339660074667338e-13
4.415703026368972e-13
7.304960293635613e-13
1.1476809779957678e-12
1.6399318138543662e-12
2.15427237572734e-12
2.742437298956499e-12
3.463033128161839e-12
4.369931771511124e-12
5.521365578123159e-12
6.986996578800713e-12
8.852769322335387e-12
6.206183644135809e-11
1.840346203565775e-11
6.767328132558943e-12
6.291602246363039e-13
5.56835713153571e-12
1.0648164207020752e-11
1.699935891548538e-11
2.5650465279975072e-11
3.7879521035148155e-11
5.535290500795284e-11
8.012532870667526e-11
1.143295313223907e-10
1.5933514558522555e-10
2.146346011137833e-10
2.7780736671550625e-10
3.4649892059249835e-10
4.204807035476622e-10
5.017991467975464e-10
5.938821764859324e-10
7.00916102071822e-10
1.0871417557661976e-9
4.1043078903926955e-9
1.4805907213087326e-8
2.3568815714710213e-8
2.527434176746774e-8
2.6300460557095735e-8
2.8019632914446073e-8
3.030408605420651e-8
3.293440453927633e-8
3.573828659851609e-8
3.858926953118178e-8
3.5786632280286746e-8
3.321688687828299e-8
2.1819965482622825e-8
6.775255101206081e-9
2.0222764351867953e-9
3.26500134672915e-10
5.115144419829322e-10
9.18843305707152e-10
6.189222442808623e-11
9.209822213516933e-9
7.94269138115023e-9
7.86948868841967e-9
8.285192583981281e-9
9.197221515720732e-9
1.0869845558740097e-8
1.3815321647494808e-8
1.9125277771268725e-8
2.9396169232909594e-8
5.1229750686839286e-8
9.201475917882067e-8
8.098555086107039e-8
3.699509165961065e-8
2.1245491486531566e-8
2.1357755575812633e-8
3.164232700508378e-8
4.683575650711955e-8
4.154616285269887e-8
6.254343397498552e-8
9.148635131462798e-8
1.460294467280524e-7
2.615335888337953e-7
8.557248955439799e-8
6.400053246792786e-7
1.0386701930590167e-6
1.4304590653775424e-6
2.2842315262095194e-6
5.798439556025286e-7
7.237644657501808e-7
2.3021193080980535e-7
1.1191813769739222e-7
2.489347892429503e-8
4.701063969401743e-9
9.116992669567302e-10
1.0579926837051664e-10
1.547503991749843e-11
1.6835665553528886e-10
4.4500891034367917e-10
2.1962876200636827e-10
4.916881485235393e-11
1.7413323352704059e-12
2.0619953842006098e-10
1.4317940954544634e-9
4.569494750183058e-9
9.431995806817475e-9
1.3990671479558556e-8
1.6769147053284814e-8
1.84552396219909e-8
1.9803743563091278e-8
2.112158612645551e-8
2.2499203855954137e-8
2.3947347799077767e-8
2.5446099503753407e-8
3.583644594830489e-8
2.621410977430186e-8
9.068263261162812e-9
3.5273988640728987e-9
1.3441626362669926e-9
3.858068007149018e-11
2.084994407077937e-9
6.2275445190654196e-9
1.0463776077837273e-9
7.763682120124404e-10
1.94911790249659e-9
2.7406418306305807e-9
3.388681462209244e-9
4.124121602711161e-9
5.164968168364561e-9
6.8248879023659174e-9
9.753942111509191e-9
1.5629455278782343e-8
2.9247542163752358e-8
5.285612646771254e-8
4.6459578083658385e-8
3.1627398430544025e-8
3.699556781060383e-8
5.99688047209469e-8
1.143588876909925e-7
1.1870946665097483e-7
1.393136524729892e-7
2.3857974361004973e-7
2.2193875393647978e-7
2.6738383329811173e-6
5.964834191706223e-8
3.632148762648239e-7
3.87291417724378e-7
2.3701517655857094e-7
1.966269956140163e-8
1.479129899095674e-7
2.3532278140003968e-7
5.145437780526454e-8
9.734813323831091e-9
3.4121535945272713e-9
1.3493631220554444e-9
8.678015257331957e-10
5.146067165111048e-11
6.137080017730286e-10
1.2044562182769293e-9
2.536055918376206e-9
9.556654462530478e-9
3.554229346524164e-9
7.244486239455145e-10
2.587268329039277e-9
4.463519040904511e-9
2.5980558094789605e-8
5.748877861768904e-8
5.791459434036184e-8
5.729696863850933e-8
5.989192837266916e-8
6.412144705037714e-8
6.909499873362769e-8
7.44564914562571e-8
8.015801313845773e-8
8.636060638410162e-8
6.627818880735067e-8
4.266548687549111e-8
2.7941940444775883e-8
2.20664174119211e-8
9.579943891676043e-9
2.7874331184629652e-9
3.6222793878288616e-10
6.377588385034507e-10
6.917061588463243e-10
1.531915811577403e-9
1.6062415464172806e-8
4.070515452390564e-8
2.8116225355813233e-8
2.5781950041651098e-8
2.679394298626666e-8
3.039469410235785e-8
3.726263713279294e-8
4.928915021351704e-8
7.015555684599696e-8
1.040790507482299e-7
2.3472172202496918e-7
1.6521673575605746e-7
1.0803714247875233e-7
1.208400201130839e-7
1.8847154010153113e-7
3.1822753731998313e-7
2.7977693297997913e-7
3.037070826890349e-7
3.939027070747317e-7
3.123959944770746e-7
6.157694330809047e-8
7.948238304657645e-7
1.2045624704324108e-6
1.2869358308375274e-6
1.3499557376305348e-6
1.345065185786933e-6
1.1538112948105957e-6
1.256240300151289e-7
1.749041177400848e-8
1.3710050072082842e-7
2.230010036423171e-7
1.8536279887105064e-7
8.090038777186775e-8
2.4374537279482656e-8
1.553174420494905e-7
9.091210940342846e-7
1.0870117764437433e-6
2.180679884270809e-7
2.7171739295916657e-7
1.3389862047661398e-7
9.622763138763944e-8
1.0124553414705676e-7
1.7706097264635085e-6
2.2859191536838204e-7
5.2154000531917975e-8
3.7691939364576944e-10
2.5752356764563655e-10
1.6323706626001833e-11
1.0275014921610065e-10
2.0502260662853453e-10
3.060496184981289e-10
3.8804334856230764e-10
1.364159541739224e-10
4.291554447115632e-10
1.731003046320911e-9
3.931624179694167e-9
6.692116686920971e-9
6.583047097649913e-9
3.1587072252866375e-10
2.5005037391236157e-8
4.139393738421702e-8
3.4426026746466315e-8
1.2426385806525147e-7
2.5738419794606055e-7
3.050396577715539e-9
2.474843579218589e-10
6.106701882932319e-12
1.803686936350331e-12
8.33520991272261e-13
1.3983688536350798e-13
1.6339650977597484e-13
4.415702079534593e-13
7.304958792029905e-13
1.1476807792282699e-12
1.6399315961778609e-12
2.1542723781206496e-12
2.7424371772240933e-12
3.4630330457145673e-12
4.369931573393418e-12
5.521365271652591e-12
6.986996348235642e-12
8.852769066513838e-12
6.206184205590231e-11
1.8403460768958555e-11
6.767327724819339e-12
6.291603020932736e-13
5.568356899501332e-12
1.0648163821854133e-11
1.6999358160433684e-11
2.5650463971351956e-11
3.787951899357358e-11
5.535290211259542e-11
8.012532473168508e-11
1.143295258493e-10
1.593351383477782e-10
2.146345922131826e-10
2.778073563922319e-10
3.4649890889208297e-10
4.204806901920366e-10
5.017991313648758e-10
5.93882159748998e-10
7.009160824285836e-10
1.0871417483367834e-9
4.104307610057858e-9
1.4805906473721086e-8
2.356881547493627e-8
2.527434192049125e-8
2.63004607424172e-8
2.8019633062197544e-8
3.0304086161031775e-8
3.29344046132206e-8
3.573828664390427e-8
3.858926955540414e-8
3.578663298995931e-8
3.321688798969119e-8
2.181996438469526e-8
6.7752545813791804e-9
2.0222762860247064e-9
3.2650004541332323e-10
5.115145581963188e-10
9.18843496548403e-10
6.189203408693498e-11
9.209820396339607e-9
7.942690546775829e-9
7.869488277467962e-9
8.285192333220996e-9
9.197221345250592e-9
1.0869845435931676e-8
1.3815321552645204e-8
1.9125277711736133e-8
2.9396169244013346e-8
5.122975089178178e-8
9.201475878177744e-8
8.098555045213045e-8
3.699509131158715e-8
2.124549131273512e-8
2.1357755443638433e-8
3.164232698595006e-8
4.683575642228049e-8
4.154616239306232e-8
6.254343352113739e-8
9.148635220133381e-8
1.460294501694866e-7
2.615335884605156e-7
8.557247909563069e-8
6.400052977305699e-7
1.0386701496754956e-6
1.430458932890547e-6
2.284231223260624e-6
5.798441608305199e-7
7.237646765982059e-7
2.3021198140079863e-7
1.1191815711540519e-7
2.4893482421213657e-8
4.7010639572158306e-9
9.116994536290096e-10
1.0579926799567095e-10
1.5475066794780442e-11
1.6835664764772004e-10
4.450087090474768e-10
2.196287933834652e-10
4.916880745791306e-11
1.741330095991507e-12
2.0619953171035639e-10
1.4317940302846161e-9
4.569494517026842e-9
9.431995449615474e-9
1.3990671346972277e-8
1.6769147270428533e-8
1.845524003197182e-8
1.9803744036352336e-8
2.112158660081912e-8
2.2499204302819312e-8
2.3947348212832077e-8
2.544609988882445e-8
3.583644739418769e-8
2.6214108370240133e-8
9.068262857913381e-9
3.5273988100144053e-9
1.3441626396067656e-9
3.858072656611391e-11
2.08499482343138e-9
6.227543387505914e-9
1.0463775311332846e-9
7.763681543796113e-10
1.9491178312846885e-9
2.7406417712646334e-9
3.3886814204950346e-9
4.124121571682011e-9
5.164968150655017e-9
6.824887898725299e-9
9.753942129057906e-9
1.562945534319391e-8
2.924754235370194e-8
5.285612645883236e-8
4.6459578687906696e-8
3.1627398668332524e-8
3.699556793114431e-8
5.996880459730326e-8
1.1435888782473746e-7
1.187094681464937e-7
1.393136534596102e-7
2.385797432185968e-7
2.2193874921333915e-7
2.6738391500133468e-6
5.964838100905612e-8
3.632148123748828e-7
3.872913812110063e-7
2.3701517143302076e-7
1.9662705049352577e-8
1.4791297087033986e-7
2.353228111033918e-7
5.1454374700499767e-8
9.734813158933994e-9
3.4121536686843416e-9
1.349363212349061e-9
8.678016640425425e-10
5.146069101302621e-11
6.137080033837616e-10
1.204456294141704e-9
2.5360562053514136e-9
9.556656940687155e-9
3.5542293251721374e-9
7.244485149958383e-10
2.5872683430189333e-9
4.463519211541687e-9
2.5980559283081503e-8
5.748877997343512e-8
5.7914594910651695e-8
5.729696925223566e-8
5.989192911999699e-8
6.412144793699302e-8
6.909499978580765e-8
7.445649273073502e-8
8.015801472058015e-8
8.636060836900412e-8
6.627818839488463e-8
4.266548533081318e-8
2.7941938515064562e-8
2.2066415990269654e-8
9.579943865980577e-9
2.787432980840668e-9
3.622278178519072e-10
6.37758919134749e-10
6.917062272032224e-10
1.5319155633177653e-9
1.6062412935367552e-8
4.0705158827001886e-8
2.811622659632653e-8
2.578195052140597e-8
2.679394316690438e-8
3.039469411310916e-8
3.726263700098144e-8
4.928914992880942e-8
7.015555635587012e-8
1.0407904991179311e-7
2.3472171755253503e-7
1.652167357427528e-7
1.0803714189744545e-7
1.2084001890267465e-7
1.884715369902696e-7
3.1822753548084754e-7
2.7977693510374357e-7
3.0370708272236273e-7
3.9390270286644536e-7
3.1239598126874534e-7
6.157694412967077e-8
7.948238577832709e-7
1.2045624665173593e-6
1.286935804499967e-6
1.3499557055019487e-6
1.345065149770592e-6
1.1538110780406102e-6
1.2562399981241827e-7
1.7490407188497932e-8
1.3710046686170364e-7
2.230009380807305e-7
1.8536275789800568e-7
8.090036415968833e-8
2.4374534051869275e-8
1.5531741402962403e-7
9.091213232753977e-7
1.087011655025437e-6
2.1806797714361956e-7
2.717173744650906e-7
1.3389862606536224e-7
9.622763247110945e-8
1.0124550412376159e-7
1.7706081517329525e-6
2.2859187461259525e-7
5.215400653980943e-8
3.7691939034996854e-10
2.57523558049128e-10
1.6323708010929986e-11
1.0275014396280719e-10
2.0502257080275552e-10
3.060496023076091e-10
3.8804333813662257e-10
1.36415941850362e-10
4.2915542994014015e-10
1.7310029402631131e-9
3.931623936159923e-9
6.692116288486673e-9
6.58304674173854e-9
3.1587068950156375e-10
2.5005036236132843e-8
4.139393806329379e-8
3.442602773694127e-8
1.2426385751223647e-7
2.573842143689137e-7
3.0503972483901635e-9
2.4748440081476573e-10
6.106702724082025e-12
1.8036881984598201e-12
8.335209551905639e-13
1.3983686429304658e-13
1.633964730589005e-13
4.4157017212913787e-13
7.30495799993638e-13
1.1476807513253698e-12
1.6399315646222164e-12
2.15427221069182e-12
2.742437228391957e-12
3.4630330278593644e-12
4.369931506094069e-12
5.5213651866885536e-12
6.986996345677243e-12
8.85276899458021e-12
6.206184398745518e-11
1.8403460154167544e-11
6.767327595972713e-12
6.29160264645822e-13
5.56835677596378e-12
1.0648163586810652e-11
1.699935770140389e-11
2.5650463440097043e-11
3.7879518373878834e-11
5.5352901102926273e-11
8.012532326401546e-11
1.1432952359430271e-10
1.5933513545146926e-10
2.1463458862414026e-10
2.778073520849679e-10
3.4649890415802544e-10
4.2048068504032364e-10
5.017991252073372e-10
5.938821523010468e-10
7.009160743252242e-10
1.087141745849013e-9
4.1043074969391136e-9
1.4805906179746438e-8
2.3568815379077216e-8
2.527434198041031e-8
2.6300460816874407e-8
2.8019633122959066e-8
3.0304086203596226e-8
3.293440464086947e-8
3.573828666275734e-8
3.858926956473933e-8
3.578663327218513e-8
3.3216888434364116e-8
2.1819963946418593e-8
6.775254369021181e-9
2.022276227427881e-9
3.2650000971656755e-10
5.115146047280187e-10
9.188435725994802e-10
6.189196107654956e-11
9.20981964772992e-9
7.942690210482947e-9
7.869488109531838e-9
8.285192234811454e-9
9.197221277615645e-9
1.086984538414403e-8
1.3815321514951245e-8
1.9125277687074054e-8
2.93961692479582e-8
5.122975097276209e-8
9.201475862344275e-8
8.098555029303219e-8
3.699509117206789e-8
2.1245491240744704e-8
2.135775539076347e-8
3.1642326978275565e-8
4.683575638863268e-8
4.154616221370898e-8
6.254343333895276e-8
9.148635255673186e-8
1.4602945154548468e-7
2.615335883056216e-7
8.557247491844716e-8
6.400052869654864e-7
1.0386701323288542e-6
1.4304588799712733e-6
2.2842311022653814e-6
5.798442427637326e-7
7.237647607888458e-7
2.3021200160978177e-7
1.1191816486585327e-7
2.4893483817091582e-8
4.7010639525770075e-9
9.116995281902492e-10
1.0579926796435251e-10
1.547505318233851e-11
1.683566442464207e-10
4.4500862823276656e-10
2.196288060213712e-10
4.9168804514379896e-11
1.7413292188780076e-12
2.0619952916827056e-10
1.4317940039928088e-9
4.569494383905913e-9
9.431995301696863e-9
1.3990671292021309e-8
1.6769147355130984e-8
1.8455240193933675e-8
1.9803744226627256e-8
2.1121586790283582e-8
2.2499204480947776e-8
2.3947348379026185e-8
2.544610004274055e-8
3.5836447972668425e-8
2.621410780594074e-8
9.068262696709889e-9
3.5273987891641868e-9
1.3441626408520868e-9
3.858074475246337e-11
2.084994992725353e-9
6.227542909862653e-9
1.046377499218324e-9
7.763681292816817e-10
1.9491178021476414e-9
2.7406417469052612e-9
3.38868140176426e-9
4.1241215599382575e-9
5.164968143304054e-9
6.824887897094227e-9
9.753942134887407e-9
1.5629455368027028e-8
2.92475424296163e-8
5.28561264647307e-8
4.6459578929195664e-8
3.1627398765130616e-8
3.699556797904751e-8
5.99688045477166e-8
1.143588878774561e-7
1.1870946874399519e-7
1.3931365385347425e-7
2.385797430620766e-7
2.2193874733086144e-7
2.6738394762275077e-6
5.96483966135666e-8
3.632147868529591e-7
3.872913666221704e-7
2.3701516939661578e-7
1.9662707241083958e-8
1.4791296326441847e-7
2.3532282296112245e-7
5.145437346170178e-8
9.734813093349219e-9
3.4121536978383603e-9
1.3493632487776086e-9
8.678017193801054e-10
5.1460682369755765e-11
6.1370800359869e-10
1.204456324463689e-9
2.536056319557524e-9
9.556657931817045e-9
3.554229317431921e-9
7.244484712514618e-10
2.5872683503233534e-9
4.463519279254833e-9
2.5980559710091272e-8
5.748878051497715e-8
5.79145951372088e-8
5.729696949748868e-8
5.989192941799726e-8
6.412144829143344e-8
6.909500020341565e-8
7.445649324076961e-8
8.015801535300038e-8
8.636060916012448e-8
6.62781882285452e-8
4.26654847123534e-8
2.7941937743353308e-8
2.2066415421533355e-8
9.579943853747315e-9
2.7874329255523323e-9
3.622277694491763e-10
6.377589513917724e-10
6.917062538309381e-10
1.5319154651270884e-9
1.6062411922686582e-8
4.070516055166822e-8
2.811622709488444e-8
2.578195071370133e-8
2.679394323880431e-8
3.039469411614538e-8
3.726263694794124e-8
4.9289149815681416e-8
7.015555616013842e-8
1.0407904957803361e-7
2.347217157541955e-7
1.652167357375683e-7
1.0803714168352789e-7
1.20840018419238e-7
1.884715357484689e-7
3.18227534746258e-7
2.797769359520192e-7
3.0370708273544865e-7
3.9390270118229997e-7
3.123959759992422e-7
6.15769443652652e-8
7.948238687338125e-7
1.2045624650147292e-6
1.286935793962148e-6
1.3499556926589715e-6
1.3450651353794194e-6
1.1538109914876312e-6
1.2562398775340062e-7
1.749040535792702e-8
1.3710045334287143e-7
2.2300091190291303e-7
1.8536274153995484e-7
8.090035473279583e-8
2.4374532763553633e-8
1.5531740284232595e-7
9.091214147947316e-7
1.0870116065504313e-6
2.1806797264883838e-7
2.7171736708101534e-7
1.3389862829675797e-7
9.62276329035757e-8
1.0124549213622736e-7
1.770607522981441e-6
2.285918583253379e-7
5.215400893932503e-8
3.7691939129282136e-10
2.575235528181242e-10
1.6323708586931668e-11
1.0275014068093651e-10
2.0502255934429174e-10
3.0604959307967725e-10
3.880433369983325e-10
1.364159451918579e-10
4.2915541583299935e-10
1.7310029045098299e-9
3.931623835162803e-9
6.692116131403807e-9
6.583046585001692e-9
3.158706701665871e-10
2.5005035784344193e-8
4.1393938335260716e-8
3.4426028133273814e-8
1.2426385728729866e-7
2.573842209285584e-7
3.050397517309823e-9
2.4748441796965856e-10
6.1067030486263385e-12
1.8036887020861247e-12
8.335209426127168e-13
1.3983685365978005e-13
1.6339645945854973e-13
4.4157017167042477e-13
7.304957816220823e-13
1.1476806737918078e-12
1.6399315739577942e-12
2.154272305025795e-12
2.742437060919324e-12
3.4630329005960088e-12
4.369931422132577e-12
5.52136523799296e-12
6.986996277798352e-12
8.852768914772694e-12
6.206184653018561e-11
1.8403459955117037e-11
6.767327436742845e-12
6.291602707171342e-13
5.568356762103155e-12
1.0648163454337174e-11
1.699935765681228e-11
2.5650463239140964e-11
3.7879518032329096e-11
5.535290061213763e-11
8.012532250335571e-11
1.1432952268437516e-10
1.5933513435221145e-10
2.1463458721320865e-10
2.778073505236095e-10
3.464989022024254e-10
4.2048068272726805e-10
5.01799123092508e-10
5.938821498762266e-10
7.009160708194118e-10
1.0871417445762613e-9
4.1043074524765766e-9
1.4805906066190515e-8
2.356881534193329e-8
2.5274342004550465e-8
2.630046084629029e-8
2.8019633146070614e-8
3.0304086220782465e-8
3.293440465161892e-8
3.5738286670197724e-8
3.858926956772869e-8
3.578663338742327e-8
3.32168886133162e-8
2.1819963771094472e-8
6.775254288445318e-9
2.022276203176103e-9
3.2649999585603917e-10
5.115146234373296e-10
9.188436033304349e-10
6.18919295194772e-11
9.209819387292856e-9
7.9426900765796e-9
7.869488045513773e-9
8.28519219471957e-9
9.197221251311281e-9
1.086984536348547e-8
1.3815321500317586e-8
1.912527767631772e-8
2.9396169251076317e-8
5.1229751005654275e-8
9.201475855964605e-8
8.098555021792258e-8
3.6995091117454056e-8
2.1245491216148998e-8
2.1357755369557867e-8
3.164232697526467e-8
4.683575637508413e-8
4.154616213723654e-8
6.254343326659319e-8
9.148635269659604e-8
1.4602945209356928e-7
2.615335882546936e-7
8.557247325276056e-8
6.40005282669332e-7
1.0386701254255157e-6
1.4304588588020821e-6
2.2842310540148174e-6
5.798442754777272e-7
7.23764794395901e-7
2.3021200967651455e-7
1.1191816795921204e-7
2.4893484374631124e-8
4.70106395058243e-9
9.116995579125144e-10
1.0579926792569359e-10
1.5475029872528067e-11
1.6835664305560379e-10
4.450085960580657e-10
2.1962881100497649e-10
4.9168803313432334e-11
1.7413288554906261e-12
2.061995278699884e-10
1.4317939946434024e-9
4.569494369340529e-9
9.431995243158516e-9
1.3990671269644143e-8
1.676914738968363e-8
1.8455240260239877e-8
1.9803744300270805e-8
2.112158686464981e-8
2.249920455243327e-8
2.3947348445548417e-8
2.5446100104221012e-8
3.5836448201649436e-8
2.6214107587032822e-8
9.068262633493956e-9
3.5273987796695467e-9
1.3441626415619207e-9
3.858075184307138e-11
2.084995059642929e-9
6.227542724648075e-9
1.046377485663286e-9
7.763681194496208e-10
1.949117788959364e-9
2.7406417394948615e-9
3.388681396389572e-9
4.1241215543410034e-9
5.16496814104271e-9
6.824887897601031e-9
9.753942138512352e-9
1.5629455379048346e-8
2.9247542459914433e-8
5.285612646043452e-8
4.64595790258216e-8
3.162739880616022e-8
3.699556799838e-8
5.996880452805417e-8
1.1435888789899179e-7
1.187094689829666e-7
1.3931365401078155e-7
2.385797429989445e-7
2.219387465779051e-7
2.6738396064848565e-6
5.964840284826047e-8
3.632147766705889e-7
3.8729136080142597e-7
2.3701516857489998e-7
1.9662708115936326e-8
1.4791296023313396e-7
2.353228276966971e-7
5.14543729664449e-8
9.734813066881178e-9
3.4121537099431977e-9
1.3493632631390564e-9
8.678017413513185e-10
5.146071360928779e-11
6.137080037172244e-10
1.2044563364689951e-9
2.5360563656434794e-9
9.556658325954922e-9
3.554229313308261e-9
7.244484531639742e-10
2.58726835264392e-9
4.463519306998267e-9
2.598055988488043e-8
5.7488780731233944e-8
5.791459522768304e-8
5.729696959461539e-8
5.989192953716921e-8
6.412144843258276e-8
6.909500036900453e-8
7.445649344334692e-8
8.015801560529656e-8
8.636060947713368e-8
6.627818815756245e-8
4.266548446649584e-8
2.7941937435752893e-8
2.206641519533658e-8
9.57994384936728e-9
2.7874329035708835e-9
3.6222774961875277e-10
6.37758964045482e-10
6.917062652481573e-10
1.5319154245493642e-9
1.6062411519117238e-8
4.0705161223878254e-8
2.8116227290705603e-8
2.578195078917438e-8
2.6793943269289806e-8
3.039469411853723e-8
3.7262636925613885e-8
4.928914976924681e-8
7.015555608085362e-8
1.0407904944619804e-7
2.3472171505080003e-7
1.6521673573632503e-7
1.0803714158043212e-7
1.2084001822606804e-7
1.88471535252752e-7
3.18227534453031e-7
2.797769362911105e-7
3.0370708274076786e-7
3.939027005119328e-7
3.1239597389022895e-7
6.157694447037386e-8
7.948238730050047e-7
1.2045624643995135e-6
1.286935789821524e-6
1.349955687559358e-6
1.3450651296749047e-6
1.1538109569426282e-6
1.2562398293850176e-7
1.749040462724803e-8
1.371004479450233e-7
2.2300090145206454e-7
1.8536273500807803e-7
8.090035096886343e-8
2.4374532248788477e-8
1.5531739837649487e-7
9.091214513429397e-7
1.0870115871903591e-6
2.180679708461299e-7
2.717173641337182e-7
1.338986291876615e-7
9.62276330763355e-8
1.0124548734990155e-7
1.7706072719233454e-6
2.2859185183432867e-7
5.2154009896589336e-8
3.769193925330529e-10
2.575235512819821e-10
1.6323708885833618e-11
1.0275013965045942e-10
2.0502255590840826e-10
3.060495913772096e-10
3.880433388614904e-10
1.3641595119333597e-10
4.2915540892255467e-10
1.7310028649132918e-9
3.931623796229042e-9
6.6921160462722835e-9
6.58304652939171e-9
3.1587070269548903e-10
2.5005035602227352e-8
4.139393844303758e-8
3.442602829080502e-8
1.242638571999716e-7
2.573842235447387e-7
3.0503976254028773e-9
2.474844248363043e-10
6.106703172076726e-12
1.8036889057996463e-12
8.335209366287619e-13
1.3983684909237773e-13
1.6339645261942027e-13
4.4157018750172773e-13
7.304957373849316e-13
1.1476806679474813e-12
1.6399315497567115e-12
2.154272287541724e-12
2.7424371165731784e-12
3.4630329401666103e-12
4.369931443953196e-12
5.521365206992745e-12
6.9869962810454134e-12
8.85276881921027e-12
6.206184584144173e-11
1.8403459825647e-11
6.767327429188287e-12
6.29160330806168e-13
5.568356760982268e-12
1.0648163405197909e-11
1.699935759102407e-11
2.5650463131442462e-11
3.7879517772667467e-11
5.535290044654194e-11
8.012532222189272e-11
1.1432952238065865e-10
1.5933513386528693e-10
2.1463458663222196e-10
2.778073498048014e-10
3.4649890147490527e-10
4.2048068169521465e-10
5.017991220262498e-10
5.938821488782993e-10
7.009160696975162e-10
1.087141744110474e-9
4.104307435138543e-9
1.480590601829198e-8
2.3568815326960437e-8
2.5274342013798463e-8
2.6300460858474667e-8
2.8019633155214097e-8
3.030408622758716e-8
3.293440465722518e-8
3.573828667260836e-8
3.858926957008988e-8
3.578663343068095e-8
3.32168886813854e-8
2.1819963699498013e-8
6.775254257743301e-9
2.022276194415641e-9
3.264999900819705e-10
5.115146303608336e-10
9.188436155912774e-10
6.189192054289163e-11
9.209819258181452e-9
7.942690022996525e-9
7.869488017256835e-9
8.28519217796476e-9
9.197221239967667e-9
1.0869845355892764e-8
1.3815321494205193e-8
1.9125277673647913e-8
2.939616925128179e-8
5.122975101843115e-8
9.201475853541743e-8
8.098555019382389e-8
3.699509109409458e-8
2.1245491203266123e-8
2.1357755360414957e-8
3.1642326974129815e-8
4.683575636954708e-8
4.154616210709937e-8
6.254343323725814e-8
9.148635275522843e-8
1.4602945231121061e-7
2.6153358822150603e-7
8.55724725992304e-8
6.400052809578452e-7
1.0386701226453044e-6
1.4304588503669052e-6
2.2842310347570296e-6
5.798442885562011e-7
7.237648078172875e-7
2.3021201290330644e-7
1.1191816919408061e-7
2.4893484597187075e-8
4.701063949483013e-9
9.116995697812548e-10
1.0579926780502787e-10
1.547506867157927e-11
1.683566426274403e-10
4.450085834633644e-10
2.196288130314801e-10
4.916880288023141e-11
1.741328714929268e-12
2.0619952754484855e-10
1.4317939909923707e-9
4.5694943731009904e-9
9.431995220050585e-9
1.3990671264860473e-8
1.67691474023249e-8
1.8455240283296114e-8
1.9803744332644087e-8
2.1121586896359546e-8
2.2499204581203552e-8
2.3947348471556875e-8
2.5446100128402784e-8
3.583644829215165e-8
2.6214107492460664e-8
9.068262607931011e-9
3.5273987776653133e-9
1.3441626418733453e-9
3.8580755396304145e-11
2.084995083615567e-9
6.227542654879392e-9
1.046377480986756e-9
7.763681154657583e-10
1.9491177862256665e-9
2.740641735387652e-9
3.3886813937423025e-9
4.1241215529130655e-9
5.164968139536928e-9
6.8248878953769584e-9
9.753942139253092e-9
1.562945538326251e-8
2.924754247211016e-8
5.285612644114377e-8
4.6459579064694506e-8
3.162739881810029e-8
3.699556800547297e-8
5.996880451929654e-8
1.1435888790770874e-7
1.1870946907777972e-7
1.3931365407355514e-7
2.3857974297361845e-7
2.2193874627551405e-7
2.6738396584868455e-6
5.964840533809584e-8
3.632147726106111e-7
3.8729135847693617e-7
2.370151682510204e-7
1.9662708465333837e-8
1.4791295901850885e-7
2.3532282958518376e-7
5.145437276863383e-8
9.734813056358152e-9
3.412153714494563e-9
1.349363268794282e-9
8.678017501771939e-10
5.146071934328273e-11
6.137080039825803e-10
1.2044563411995221e-9
2.536056384011364e-9
9.55665847960268e-9
3.554229310618883e-9
7.244484467617899e-10
2.587268353721679e-9
4.46351931769409e-9
2.5980559982130505e-8
5.748878081827969e-8
5.791459526177865e-8
5.7296969634364944e-8
5.989192958494252e-8
6.412144848924769e-8
6.909500044446086e-8
7.445649352537171e-8
8.015801570582648e-8
8.636060960313379e-8
6.627818813030444e-8
4.266548436838501e-8
2.7941937312814736e-8
2.2066415104053607e-8
9.579943848437482e-9
2.787432895305013e-9
3.6222774216878403e-10
6.377589691918066e-10
6.917062697784304e-10
1.531915410489418e-9
1.6062411360319842e-8
4.07051615007236e-8
2.8116227370718053e-8
2.5781950819609047e-8
2.679394328113608e-8
3.039469411850385e-8
3.726263691940819e-8
4.928914975159271e-8
7.015555604963274e-8
1.0407904939023845e-7
2.3472171475648764e-7
1.6521673573641178e-7
1.0803714155314695e-7
1.208400181484985e-7
1.884715350543653e-7
3.182275343360599e-7
2.7977693642603553e-7
3.0370708274378383e-7
3.9390270024360016e-7
3.123959730513103e-7
6.157694456475305e-8
7.948238747984932e-7
1.204562464203196e-6
1.2869357881336806e-6
1.3499556855113242e-6
1.3450651273859451e-6
1.1538109431411774e-6
1.2562398101582196e-7
1.7490404335025283e-8
1.3710044579015921e-7
2.230008972786438e-7
1.8536273240037265e-7
8.090034946581752e-8
2.4374532042916424e-8
1.5531739659246796e-7
9.091214659336987e-7
1.0870115794633811e-6
2.180679701291285e-7
2.717173629576475e-7
1.3389862954270023e-7
9.622763314547396e-8
1.0124548544065116e-7
1.7706071717046138e-6
2.285918492365097e-7
5.215401028002253e-8
3.769193904084757e-10
2.575235507466249e-10
1.632370891160859e-11
1.0275013940874917e-10
2.0502254869221398e-10
3.0604958897787187e-10
3.8804333058920864e-10
1.3641594875063308e-10
4.2915540299163737e-10
1.7310028644493258e-9
3.931623780489319e-9
6.6921160236261115e-9
6.58304648589681e-9
3.1587066920798113e-10
2.500503552629071e-8
4.139393848653365e-8
3.442602835498822e-8
1.2426385716382506e-7
2.573842245910901e-7
3.050397667430657e-9
2.4748442750295276e-10
6.106703240441306e-12
1.8036889842467427e-12
8.335209341314437e-13
1.3983685060564922e-13
1.633964498864648e-13
4.4157016186158363e-13
7.304957786741474e-13
1.1476807319751254e-12
1.6399315955511127e-12
2.1542722712451457e-12
2.742437093561623e-12
3.46303292358876e-12
4.369931496674647e-12
5.521365181607901e-12
6.986996225615855e-12
8.852768852711278e-12
6.206184528845303e-11
1.840345976551241e-11
6.767327419534708e-12
6.29160337131362e-13
5.568356792449261e-12
1.0648163460022957e-11
1.699935749222257e-11
2.5650463170829045e-11
3.787951790034854e-11
5.535290050264836e-11
8.012532219093935e-11
1.1432952229753657e-10
1.5933513368068485e-10
2.1463458641883493e-10
2.778073496176673e-10
3.4649890126506997e-10
4.2048068147291436e-10
5.017991212355121e-10
5.938821481722824e-10
7.009160691038461e-10
1.0871417441556575e-9
4.104307427172132e-9
1.480590600050561e-8
2.3568815320307833e-8
2.527434201713241e-8
2.630046086317156e-8
2.8019633157205034e-8
3.0304086229582026e-8
3.2934404659515713e-8
3.5738286674706547e-8
3.858926956949198e-8
3.578663344834002e-8
3.321688871314924e-8
2.181996367204191e-8
6.775254238777953e-9
2.0222761908369996e-9
3.2649998746521473e-10
5.115146334718923e-10
9.18843620489529e-10
6.189191428217991e-11
9.20981922436205e-9
7.942690002745063e-9
7.869488007260557e-9
8.285192172962422e-9
9.197221237481716e-9
1.0869845354226137e-8
1.381532149124759e-8
1.9125277671514744e-8
2.939616925209388e-8
5.1229751024114816e-8
9.201475852566103e-8
8.098555018157483e-8
3.699509108596941e-8
2.12454912001e-8
2.1357755357450405e-8
3.164232697350044e-8
4.6835756367621244e-8
4.154616210182053e-8
6.254343322502828e-8
9.148635277759406e-8
1.4602945239985423e-7
2.615335882187321e-7
8.557247232818862e-8
6.400052802861706e-7
1.0386701215407988e-6
1.4304588470294685e-6
2.284231027028538e-6
5.79844293779099e-7
7.237648131782276e-7
2.3021201418326426e-7
1.119181696886696e-7
2.4893484685760937e-8
4.701063949337251e-9
9.116995745914996e-10
1.0579926783725315e-10
1.547504971334592e-11
1.683566423490784e-10
4.4500857807462316e-10
2.1962881381380324e-10
4.9168802692240296e-11
1.7413286703959071e-12
2.0619952749260688e-10
1.4317939889231298e-9
4.569494378351291e-9
9.431995213466983e-9
1.3990671261600685e-8
1.6769147407972718e-8
1.8455240295840576e-8
1.9803744343578117e-8
2.112158690697538e-8
2.2499204592088343e-8
2.3947348481991417e-8
2.5446100139248296e-8
3.58364483283017e-8
2.6214107456555354e-8
9.068262595882424e-9
3.5273987753206087e-9
1.3441626419682122e-9
3.8580755771606354e-11
2.0849950968136633e-9
6.22754262555355e-9
1.046377476214951e-9
7.76368114301257e-10
1.9491177848173725e-9
2.7406417337346615e-9
3.3886813913783825e-9
4.124121551849478e-9
5.164968138900489e-9
6.824887895773849e-9
9.75394213959129e-9
1.562945538383471e-8
2.9247542476851956e-8
5.285612647146695e-8
4.6459579079902936e-8
3.162739882661415e-8
3.699556800840663e-8
5.99688045174595e-8
1.1435888791094624e-7
1.1870946911609481e-7
1.393136540985795e-7
2.3857974296415767e-7
2.2193874615721044e-7
2.67383967925436e-6
5.964840633412907e-8
3.632147709835026e-7
3.872913575523351e-7
2.3701516812609492e-7
1.9662708602964392e-8
1.4791295853396662e-7
2.3532283033857115e-7
5.145437268920551e-8
9.734813052383506e-9
3.4121537178940367e-9
1.3493632710772545e-9
8.678017536922037e-10
5.1460710114927975e-11
6.137080043254456e-10
1.2044563432052052e-9
2.536056391114034e-9
9.556658549290028e-9
3.5542293093072193e-9
7.244484452583648e-10
2.5872683534745608e-9
4.463519321354955e-9
2.598055996337752e-8
5.748878085324865e-8
5.7914595278158406e-8
5.72969696495279e-8
5.989192960333316e-8
6.412144851259903e-8
6.909500046455862e-8
7.445649355827592e-8
8.015801574634991e-8
8.63606096533417e-8
6.627818812104616e-8
4.2665484329260104e-8
2.794193726377605e-8
2.206641506794675e-8
9.579943847915753e-9
2.787432890872178e-9
3.6222773915445403e-10
6.377589714570349e-10
6.917062710590348e-10
1.5319154036017566e-9
1.6062411294404843e-8
4.0705161618278506e-8
2.8116227399953342e-8
2.5781950831252667e-8
2.6793943285228955e-8
3.0394694117578884e-8
3.726263691615446e-8
4.9289149743642455e-8
7.015555603725052e-8
1.0407904937005835e-7
2.3472171465101785e-7
1.6521673573485522e-7
1.0803714154110226e-7
1.2084001811794386e-7
1.8847153497528422e-7
3.182275342891185e-7
2.797769364796479e-7
3.0370708274395975e-7
3.939027001371571e-7
3.123959727111983e-7
6.157694453383605e-8
7.948238754928575e-7
1.2045624640755355e-6
1.2869357874553412e-6
1.3499556846744277e-6
1.3450651264368968e-6
1.1538109376232274e-6
1.256239802480381e-7
1.7490404218530387e-8
1.3710044492974172e-7
2.2300089561187502e-7
1.8536273135932545e-7
8.090034886614922e-8
2.437453196141923e-8
1.5531739587956406e-7
9.091214717563085e-7
1.0870115763776837e-6
2.1806796984276026e-7
2.717173624872783e-7
1.3389862968547666e-7
9.622763317294533e-8
1.012454846772144e-7
1.7706071316472327e-6
2.285918481818021e-7
5.215401043399979e-8
3.76919391248595e-10
2.57523551705923e-10
1.632370888872255e-11
1.0275013928649195e-10
2.0502255547731492e-10
3.060495904157638e-10
3.8804332769308e-10
1.3641594238373356e-10
4.2915540636004917e-10
1.7310028651971887e-9
3.931623768266057e-9
6.692116030431994e-9
6.583046484199921e-9
3.158706632802834e-10
2.5005035495095045e-8
4.1393938503150495e-8
3.442602838119317e-8
1.2426385715016586e-7
2.5738422500837437e-7
3.0503976837598313e-9
2.4748442854484216e-10
6.106703267968406e-12
1.8036890197058262e-12
8.335209337162118e-13
1.3983684778926044e-13
1.6339644986127745e-13
4.4157016940681306e-13
7.304957746825136e-13
1.1476806649455972e-12
1.6399315687174249e-12
2.1542721718809668e-12
2.7424370374609295e-12
3.4630329404530123e-12
4.369931542803667e-12
5.5213651659855565e-12
6.986996263822107e-12
8.852768744619579e-12
6.206184598500189e-11
1.8403459712321436e-11
6.7673273940092015e-12
6.291602682567595e-13
5.568356838056012e-12
1.0648163353497374e-11
1.6999357549082135e-11
2.565046300758781e-11
3.787951771153764e-11
5.535290038659978e-11
8.012532220113341e-11
1.1432952210836654e-10
1.59335133599867e-10
2.1463458628727296e-10
2.7780734944512914e-10
3.464989011002971e-10
4.2048068149186667e-10
5.017991214108192e-10
5.938821479555187e-10
7.009160691102861e-10
1.0871417437562062e-9
4.104307424649241e-9
1.4805905991028715e-8
2.3568815316906625e-8
2.5274342018660376e-8
2.6300460866025138e-8
2.80196331595897e-8
3.030408623109089e-8
3.293440465924928e-8
3.5738286674749606e-8
3.858926957149704e-8
3.5786633455329814e-8
3.321688872298793e-8
2.1819963661510227e-8
6.7752542356169755e-9
2.0222761890124782e-9
3.264999870133244e-10
5.115146345603548e-10
9.188436225949214e-10
6.189191112229552e-11
9.209819209090314e-9
7.942689991858553e-9
7.869488003194414e-9
8.285192170735023e-9
9.197221235183158e-9
1.086984535174927e-8
1.3815321491625612e-8
1.912527767093918e-8
2.9396169252275305e-8
5.122975102618353e-8
9.201475852110656e-8
8.098555017494355e-8
3.6995091082123815e-8
2.1245491194047705e-8
2.135775535614973e-8
3.164232697352908e-8
4.683575636670119e-8
4.154616209397278e-8
6.254343322094885e-8
9.148635278422094e-8
1.4602945243593722e-7
2.615335882108252e-7
8.557247221650443e-8
6.400052799897897e-7
1.0386701211061032e-6
1.4304588456799265e-6
2.284231023940578e-6
5.798442958381131e-7
7.237648153177428e-7
2.3021201470594957e-7
1.119181698866497e-7
2.4893484721420653e-8
4.701063949424676e-9
9.116995765105739e-10
1.0579926783825179e-10
1.5475059763550893e-11
1.6835664223368497e-10
4.450085759801624e-10
2.196288140906607e-10
4.916880261022954e-11
1.7413286476831944e-12
2.0619952747945465e-10
1.431793988454487e-9
4.569494356120826e-9
9.431995211776448e-9
1.3990671255765786e-8
1.6769147409259228e-8
1.8455240299023167e-8
1.9803744349083425e-8
2.1121586912455118e-8
2.249920459668786e-8
2.3947348486089445e-8
2.5446100142787795e-8
3.583644834512827e-8
2.621410744279149e-8
9.068262593459733e-9
3.5273987739642545e-9
1.3441626421591073e-9
3.858075707469572e-11
2.084995101856633e-9
6.2275426184743546e-9
1.046377478250035e-9
7.763681140727197e-10
1.9491177827182375e-9
2.740641732460119e-9
3.3886813919811837e-9
4.1241215525096404e-9
5.164968138418983e-9
6.824887895454227e-9
9.753942138772662e-9
1.562945538526941e-8
2.924754247876647e-8
5.2856126444756117e-8
4.645957908674487e-8
3.162739882788814e-8
3.6995568009386075e-8
5.996880451595975e-8
1.1435888791251877e-7
1.1870946913090947e-7
1.3931365410864552e-7
2.385797429608769e-7
2.219387461071038e-7
2.673839687535087e-6
5.964840672751735e-8
3.632147703357933e-7
3.8729135717619314e-7
2.370151680660628e-7
1.966270865997637e-8
1.479129583372383e-7
2.3532283064125938e-7
5.145437265883923e-8
9.734813050480438e-9
3.4121537208753602e-9
1.3493632718912956e-9
8.67801755223558e-10
5.146070067636976e-11
6.137080040396696e-10
1.204456343781298e-9
2.536056394116138e-9
9.556658573294027e-9
3.5542293090536273e-9
7.244484430757023e-10
2.58726835359236e-9
4.463519323110874e-9
2.5980559995124152e-8
5.7488780866744564e-8
5.7914595284223996e-8
5.729696965647278e-8
5.989192961124867e-8
6.412144852018877e-8
6.909500047547452e-8
7.445649356854555e-8
8.015801576217247e-8
8.636060967569862e-8
6.627818811359992e-8
4.266548431351837e-8
2.7941937244343564e-8
2.206641505315311e-8
9.579943847345905e-9
2.7874328893916012e-9
3.622277380104674e-10
6.377589726439537e-10
6.917062717522208e-10
1.531915400669122e-9
1.6062411269349334e-8
4.07051616536282e-8
2.8116227415519528e-8
2.5781950835595537e-8
2.6793943287334904e-8
3.0394694118769805e-8
3.726263691504575e-8
4.9289149740857304e-8
7.015555603128086e-8
1.0407904936281069e-7
2.3472171460061984e-7
1.6521673573459428e-7
1.080371415288182e-7
1.2084001810514906e-7
1.8847153494344247e-7
3.1822753427075325e-7
2.797769365016707e-7
3.0370708274462e-7
3.939027000930428e-7
3.1239597258090607e-7
6.15769445587895e-8
7.948238757893048e-7
1.2045624640564696e-6
1.28693578716517e-6
1.3499556843911617e-6
1.3450651260691873e-6
1.1538109354115437e-6
1.2562397994132703e-7
1.7490404172001693e-8
1.3710044458615175e-7
2.230008949464716e-7
1.8536273094319336e-7
8.090034862625653e-8
2.4374531928698204e-8
1.5531739559437174e-7
9.091214740840086e-7
1.0870115751459176e-6
2.1806796973127654e-7
2.717173622981981e-7
1.338986297420314e-7
9.622763318406179e-8
1.0124548437176165e-7
1.7706071156827682e-6
2.285918477826411e-7
5.2154010493873315e-8
3.7691939067808627e-10
2.5752355484083977e-10
1.632370902214926e-11
1.0275013932115182e-10
2.0502256383641776e-10
3.060495968780832e-10
3.880433288674265e-10
1.3641594241297137e-10
4.291554072136084e-10
1.7310028686959281e-9
3.9316237672441474e-9
6.69211603075539e-9
6.583046483051031e-9
3.158706493628458e-10
2.500503549459445e-8
4.1393938511197433e-8
3.442602838884669e-8
1.2426385714575184e-7
2.5738422517452173e-7
3.050397688931142e-9
2.474844290758221e-10
6.106703253516822e-12
1.8036890306068037e-12
8.33520931887666e-13
1.3983684906228057e-13
1.6339645013328406e-13
4.4157016997076405e-13
7.304957608935106e-13
1.1476806604720062e-12
1.6399315027217242e-12
2.1542722967296506e-12
2.7424370653624303e-12
3.463032964231022e-12
4.369931513511486e-12
5.521365168621006e-12
6.9869962480020126e-12
8.852768859163335e-12
6.206184693060058e-11
1.8403459761634364e-11
6.767327399432679e-12
6.291603944419296e-13
5.568356761763754e-12
1.0648163431518882e-11
1.6999357478841728e-11
2.5650463112362372e-11
3.787951780435601e-11
5.53529002790372e-11
8.012532199548788e-11
1.1432952208602014e-10
1.5933513358595512e-10
2.1463458625417237e-10
2.7780734942272495e-10
3.464989009736228e-10
4.2048068163321385e-10
5.017991213831588e-10
5.938821480916962e-10
7.009160691347577e-10
1.0871417437614028e-9
4.104307423585414e-9
1.4805905988802026e-8
2.3568815316187584e-8
2.527434201987455e-8
2.630046086548797e-8
2.8019633161742924e-8
3.030408623202939e-8
3.293440466006277e-8
3.573828667573395e-8
3.8589269570231254e-8
3.5786633459541745e-8
3.321688872772887e-8
2.1819963657242302e-8
6.775254234021408e-9
2.022276188046059e-9
3.264999869386484e-10
5.115146351256336e-10
9.188436239526347e-10
6.18919114016445e-11
9.209819197312449e-9
7.942689992184104e-9
7.869488003516068e-9
8.285192169931362e-9
9.197221233894611e-9
1.0869845351495971e-8
1.3815321489637101e-8
1.912527766999735e-8
2.9396169251843732e-8
5.122975102727115e-8
9.20147585188864e-8
8.098555018019084e-8
3.699509108172127e-8
2.1245491197099928e-8
2.135775535608891e-8
3.164232697349431e-8
4.68357563659942e-8
4.15461620973466e-8
6.254343321995836e-8
9.148635278932522e-8
1.460294524493815e-7
2.6153358821220137e-7
8.557247217865115e-8
6.400052798910409e-7
1.0386701209177224e-6
1.4304588451729118e-6
2.284231022683728e-6
5.798442966898181e-7
7.237648161744297e-7
2.3021201489982692e-7
1.119181699668782e-7
2.4893484735754168e-8
4.701063949388347e-9
9.116995772225529e-10
1.0579926776299871e-10
1.5475047574756456e-11
1.6835664223286648e-10
4.450085752646546e-10
2.1962881422841992e-10
4.9168802595807794e-11
1.7413286386508997e-12
2.0619952729291568e-10
1.4317939880487406e-9
4.569494375213012e-9
9.431995211078951e-9
1.3990671256573554e-8
1.676914741071415e-8
1.845524029998894e-8
1.980374435142713e-8
2.1121586912493367e-8
2.2499204597573473e-8
2.3947348488721054e-8
2.54461001442687e-8
3.583644835012802e-8
2.621410743287345e-8
9.06826259017745e-9
3.5273987748016058e-9
1.3441626420802416e-9
3.858075661825895e-11
2.0849951019165843e-9
6.227542602417551e-9
1.0463774770566257e-9
7.763681124725168e-10
1.9491177832505225e-9
2.7406417324246535e-9
3.38868139006698e-9
4.124121551990197e-9
5.164968138975094e-9
6.824887897186037e-9
9.753942139722284e-9
1.5629455384127417e-8
2.9247542479375816e-8
5.285612647262966e-8
4.645957908935411e-8
3.1627398828123966e-8
3.699556801005544e-8
5.996880451512874e-8
1.1435888791290176e-7
1.187094691369477e-7
1.3931365411262827e-7
2.385797429573781e-7
2.219387460896398e-7
2.673839690856021e-6
5.964840688216135e-8
3.632147700740343e-7
3.87291357030032e-7
2.3701516804324353e-7
1.966270868343383e-8
1.479129582681311e-7
2.3532283076228382e-7
5.145437264551488e-8
9.734813049889164e-9
3.4121537176777757e-9
1.3493632724091934e-9
8.678017557084999e-10
5.146069842385313e-11
6.137080043398686e-10
1.2044563441647696e-9
2.5360563950344403e-9
9.556658580642941e-9
3.554229309240709e-9
7.244484430885382e-10
2.5872683548384716e-9
4.463519324217262e-9
2.5980559977082413e-8
5.7488780871372375e-8
5.791459528514976e-8
5.72969696593152e-8
5.989192961431708e-8
6.412144852510702e-8
6.909500048512638e-8
7.445649357481968e-8
8.015801576819158e-8
8.636060968196862e-8
6.627818811496999e-8
4.266548430642424e-8
2.7941937236122213e-8
2.2066415047889933e-8
9.57994384798071e-9
2.7874328894450387e-9
3.622277373687687e-10
6.37758972742859e-10
6.91706271663308e-10
1.5319153992981679e-9
1.60624112582803e-8
4.0705161687340537e-8
2.811622741810016e-8
2.578195083895952e-8
2.6793943287036156e-8
3.0394694120037926e-8
3.726263691291531e-8
4.928914974038597e-8
7.015555603018886e-8
1.0407904935810385e-7
2.347217145892694e-7
1.6521673573507373e-7
1.0803714152825568e-7
1.2084001810044906e-7
1.8847153493176872e-7
3.182275342634687e-7
2.797769365103797e-7
3.0370708274437336e-7
3.9390270007485855e-7
3.1239597252428377e-7
6.157694458406265e-8
7.948238758425851e-7
1.2045624640008727e-6
1.2869357870930796e-6
1.3499556842384779e-6
1.3450651259217924e-6
1.1538109345387042e-6
1.2562397981821796e-7
1.7490404153356248e-8
1.3710044444885343e-7
2.230008946795038e-7
1.8536273077613027e-7
8.090034853053976e-8
2.4374531915438297e-8
1.5531739548124232e-7
9.091214750167612e-7
1.0870115746536542e-6
2.1806796968467604e-7
2.7171736222567167e-7
1.3389862976433705e-7
9.622763318851066e-8
1.0124548424910114e-7
1.7706071092971477e-6
2.2859184761056998e-7
5.215401051792591e-8
3.76919390777014e-10
2.57523553636947e-10
1.632370902425468e-11
1.0275014036963875e-10
2.0502255787251756e-10
3.0604959069051996e-10
3.88043331026753e-10
1.3641594116376706e-10
4.2915541210158063e-10
1.7310028651753194e-9
3.931623778930915e-9
6.692116018067318e-9
6.5830464840143145e-9
3.158706593261627e-10
2.5005035475296646e-8
4.139393851402615e-8
3.4426028393917724e-8
1.2426385713983322e-7
2.573842252418278e-7
3.0503976931528055e-9
2.474844294102254e-10
6.106703271105292e-12
1.8036890384567822e-12
8.335209330657009e-13
1.3983684815714117e-13
1.6339644861975763e-13
4.415701708946484e-13
7.304957686114799e-13
1.1476806530156967e-12
1.6399315451243749e-12
2.154272214532197e-12
2.74243708639698e-12
3.4630329744273573e-12
4.369931478001358e-12
5.5213651340506326e-12
6.986996302341016e-12
8.852768779162547e-12
6.206184517056342e-11
1.840345970575616e-11
6.767327384932274e-12
6.291602731612402e-13
5.568356760466266e-12
1.0648163455000909e-11
1.6999357480989994e-11
2.5650463164620024e-11
3.7879517889670555e-11
5.53529003846703e-11
8.012532209499323e-11
1.1432952211051199e-10
1.5933513353835292e-10
2.1463458628112784e-10
2.7780734943325894e-10
3.4649890084038e-10
4.2048068132374676e-10
5.017991211810439e-10
5.938821477516829e-10
7.009160689589107e-10
1.087141743826538e-9
4.104307423452931e-9
1.4805905987189335e-8
2.3568815316042516e-8
2.5274342019905663e-8
2.63004608656511e-8
2.8019633161787794e-8
3.0304086232460786e-8
3.29344046603487e-8
3.573828667465498e-8
3.858926957057423e-8
3.57866334601058e-8
3.3216888727772326e-8
2.181996365554621e-8
6.775254234768039e-9
2.0222761880143566e-9
3.264999867458753e-10
5.11514635245941e-10
9.188436236798308e-10
6.189191152151617e-11
9.209819184733978e-9
7.942689987334436e-9
7.869488000768624e-9
8.285192168961681e-9
9.197221232520454e-9
1.0869845351876188e-8
1.3815321490810202e-8
1.912527767233695e-8
2.9396169251310376e-8
5.1229751027656386e-8
9.20147585181734e-8
8.09855501781565e-8
3.699509107953725e-8
2.1245491195148328e-8
2.1357755355422505e-8
3.164232697324391e-8
4.683575636585084e-8
4.154616208939844e-8
6.254343321920689e-8
9.148635278806127e-8
1.4602945245388826e-7
2.615335882149278e-7
8.557247215920168e-8
6.400052798624057e-7
1.038670120857898e-6
1.43045884493116e-6
2.2842310222319635e-6
5.798442969955329e-7
7.237648165133135e-7
2.302120149890471e-7
1.1191816999501972e-7
2.4893484741247335e-8
4.701063949416618e-9
9.116995775176973e-10
1.0579926786759493e-10
1.5475044634417247e-11
1.6835664228928232e-10
4.450085751041308e-10
2.1962881416506807e-10
4.9168802579415414e-11
1.7413286381069355e-12
2.0619952704847014e-10
1.4317939888484216e-9
4.569494390871612e-9
9.431995207970567e-9
1.3990671255840504e-8
1.6769147412802877e-8
1.845524030219834e-8
1.980374435089684e-8
2.1121586915463226e-8
2.249920459976983e-8
2.394734848874939e-8
2.5446100145473724e-8
3.5836448352967226e-8
2.6214107435391254e-8
9.068262589838261e-9
3.527398775209332e-9
1.3441626420323902e-9
3.8580757321261125e-11
2.0849951031093155e-9
6.227542580835324e-9
1.0463774769967055e-9
7.763681138226983e-10
1.9491177830235544e-9
2.740641731681347e-9
3.3886813902636007e-9
4.1241215511493535e-9
5.16496813833596e-9
6.82488789692718e-9
9.753942140118092e-9
1.5629455383987646e-8
2.9247542480042213e-8
5.285612644915687e-8
4.6459579089672065e-8
3.1627398825148406e-8
3.69955680104089e-8
5.996880451453445e-8
1.1435888791328905e-7
1.1870946913953425e-7
1.3931365411424223e-7
2.3857974295905504e-7
2.2193874608131214e-7
2.673839692167881e-6
5.964840695081192e-8
3.632147699707449e-7
3.8729135697955217e-7
2.3701516803809465e-7
1.966270869206766e-8
1.4791295823823388e-7
2.3532283081093837e-7
5.145437264025236e-8
9.734813049496541e-9
3.4121537176827446e-9
1.3493632724757026e-9
8.678017561118618e-10
5.1460684579243573e-11
6.137080040899907e-10
1.2044563441043217e-9
2.5360563957513776e-9
9.556658585118302e-9
3.5542293093373585e-9
7.2444844261362e-10
2.5872683545678797e-9
4.463519324310238e-9
2.5980560009599237e-8
5.7488780873899875e-8
5.7914595286527396e-8
5.729696966002924e-8
5.989192961638736e-8
6.412144852635147e-8
6.90950004815879e-8
7.445649357842283e-8
8.015801577068546e-8
8.636060968486433e-8
6.62781881132641e-8
4.266548430461663e-8
2.7941937234990454e-8
2.2066415044927707e-8
9.579943847451784e-9
2.787432889248075e-9
3.6222773705322616e-10
6.377589726488294e-10
6.917062719213646e-10
1.5319153999049776e-9
1.606241125438795e-8
4.0705161692443e-8
2.8116227421279795e-8
2.5781950838684176e-8
2.679394328870349e-8
3.03946941178958e-8
3.7262636914430946e-8
4.928914973954807e-8
7.015555602976369e-8
1.0407904935682112e-7
2.3472171457634782e-7
1.652167357348649e-7
1.080371415354954e-7
1.208400180985108e-7
1.8847153492528481e-7
3.182275342605514e-7
2.797769365142256e-7
3.037070827442565e-7
3.9390270007009113e-7
3.123959725019766e-7
6.157694455620062e-8
7.948238759102487e-7
1.2045624640682783e-6
1.286935787089745e-6
1.3499556841753116e-6
1.3450651258774894e-6
1.1538109341950451e-6
1.256239797702533e-7
1.7490404145881916e-8
1.3710044439429153e-7
2.2300089457462703e-7
1.8536273071129008e-7
8.090034849232745e-8
2.4374531910252526e-8
1.5531739543565132e-7
9.091214753837698e-7
1.0870115744565742e-6
2.1806796965258154e-7
2.717173621947367e-7
1.3389862977311072e-7
9.622763318988258e-8
1.0124548419984582e-7
1.7706071067582973e-6
2.2859184754430476e-7
5.215401052833722e-8
3.7691939143526305e-10
2.575235503591652e-10
1.6323709069472683e-11
1.0275013983306766e-10
2.0502256695603023e-10
3.060495917515398e-10
3.880433333056187e-10
1.364159401369702e-10
4.2915540226052717e-10
1.7310028690120238e-9
3.9316237785338914e-9
6.6921160303439654e-9
6.583046479384438e-9
3.1587068810066307e-10
2.5005035471108256e-8
4.139393851505523e-8
3.4426028395309385e-8
1.2426385714394628e-7
2.573842252672225e-7
3.0503976941449135e-9
2.474844292935277e-10
6.106703283327373e-12
1.8036890383146063e-12
8.335209320605198e-13
1.3983684970522248e-13
1.6339644833015896e-13
4.415701535237742e-13
7.304957596417761e-13
1.1476807164669743e-12
1.6399315307389404e-12
2.154272237273081e-12
2.7424370631421774e-12
3.463033002736844e-12
4.36993143922547e-12
5.521365136679678e-12
6.986996352969356e-12
8.852768787533237e-12
6.206184646272632e-11
1.8403459645505218e-11
6.767327364913916e-12
6.291603071814152e-13
5.568356636351717e-12
1.0648163338108694e-11
1.6999357693888266e-11
2.5650463152725878e-11
3.7879517717898326e-11
5.535290032021907e-11
8.012532216876985e-11
1.1432952219857011e-10
1.5933513348931103e-10
2.1463458627052728e-10
2.7780734940470813e-10
3.464989010057858e-10
4.204806813697651e-10
5.017991213955433e-10
5.938821479119654e-10
7.009160689017042e-10
1.0871417439607086e-9
4.104307423182596e-9
1.48059059841561e-8
2.3568815316326752e-8
2.5274342020931347e-8
2.630046086576607e-8
2.8019633160972386e-8
3.0304086232067426e-8
3.2934404660580957e-8
3.573828667405738e-8
3.858926957186722e-8
3.5786633460594454e-8
3.32168887286191e-8
2.1819963655058787e-8
6.7752542312652635e-9
2.0222761875979977e-9
3.264999862924174e-10
5.11514635296538e-10
9.188436231320854e-10
6.189190925013977e-11
9.20981917700863e-9
7.942689985566372e-9
7.869487999158541e-9
8.285192168829405e-9
9.197221234617584e-9
1.0869845350528756e-8
1.3815321489832532e-8
1.9125277670419305e-8
2.9396169251596974e-8
5.122975102776685e-8
9.201475851767707e-8
8.098555016631997e-8
3.699509108029833e-8
2.1245491193211686e-8
2.135775535569749e-8
3.164232697327679e-8
4.683575636591874e-8
4.154616209276255e-8
6.254343321840514e-8
9.148635279330981e-8
1.4602945245705304e-7
2.615335882174666e-7
8.557247214844747e-8
6.400052798459675e-7
1.0386701208362368e-6
1.4304588448568328e-6
2.2842310220425145e-6
5.798442971491779e-7
7.237648166523602e-7
2.3021201501621613e-7
1.1191817000875162e-7
2.4893484743495265e-8
4.70106394928898e-9
9.116995776753536e-10
1.0579926782162983e-10
1.5475048853668098e-11
1.6835664235437996e-10
4.4500857481534993e-10
2.1962881427580158e-10
4.916880256906518e-11
1.7413286366639644e-12
2.061995272605863e-10
1.431793986388354e-9
4.569494366470579e-9
9.431995210840918e-9
1.3990671255816279e-8
1.6769147411667363e-8
1.8455240301183574e-8
1.9803744350522818e-8
2.1121586915588154e-8
2.2499204600044473e-8
2.394734848906914e-8
2.5446100144904236e-8
3.583644835333625e-8
2.6214107436024884e-8
9.068262589577493e-9
3.5273987743307605e-9
1.344162642247152e-9
3.8580757057737396e-11
2.084995103031275e-9
6.227542611146176e-9
1.0463774803631457e-9
7.763681142251225e-10
1.9491177826620827e-9
2.7406417326617955e-9
3.388681390816734e-9
4.1241215523047544e-9
5.164968139636114e-9
6.824887895484309e-9
9.753942139929518e-9
1.5629455385137096e-8
2.9247542480253825e-8
5.2856126478357384e-8
4.6459579089612726e-8
3.162739882974621e-8
3.699556801073113e-8
5.996880451490253e-8
1.1435888791306153e-7
1.18709469140559e-7
1.393136541147888e-7
2.3857974295936924e-7
2.2193874608014016e-7
2.673839692701709e-6
5.96484069769617e-8
3.632147699310696e-7
3.872913569484017e-7
2.370151680348551e-7
1.966270869560605e-8
1.4791295821883818e-7
2.3532283083086863e-7
5.14543726394616e-8
9.734813049311678e-9
3.4121537209620967e-9
1.349363272553712e-9
8.6780175589081e-10
5.1460719654535137e-11
6.137080042750575e-10
1.2044563444942526e-9
2.5360563958423935e-9
9.556658589175967e-9
3.554229309487794e-9
7.244484425028903e-10
2.5872683545992233e-9
4.4635193241561365e-9
2.598055997841296e-8
5.7488780874593125e-8
5.791459528759944e-8
5.729696965999407e-8
5.989192961703384e-8
6.412144852712097e-8
6.909500048253598e-8
7.445649357827081e-8
8.015801577257016e-8
8.636060968661957e-8
6.627818811605255e-8
4.266548430305996e-8
2.7941937233187415e-8
2.2066415043890875e-8
9.57994384786414e-9
2.787432888482484e-9
3.6222773737795483e-10
6.377589726367212e-10
6.917062725965864e-10
1.5319153994574574e-9
1.606241125077477e-8
4.0705161691497457e-8
2.81162274239208e-8
2.578195084064223e-8
2.6793943289119513e-8
3.0394694118387966e-8
3.7262636914047955e-8
4.928914973839836e-8
7.015555602827765e-8
1.0407904935634186e-7
2.3472171458166252e-7
1.6521673573432297e-7
1.0803714152729643e-7
1.2084001809742692e-7
1.884715349249433e-7
3.1822753425930925e-7
2.797769365152795e-7
3.037070827434652e-7
3.9390270006543123e-7
3.123959724971198e-7
6.157694456045336e-8
7.948238758882037e-7
1.2045624640566287e-6
1.28693578703304e-6
1.3499556841449262e-6
1.345065125867293e-6
1.1538109340452698e-6
1.2562397975014828e-7
1.7490404143068953e-8
1.3710044437204784e-7
2.2300089453216651e-7
1.8536273068463123e-7
8.090034847747792e-8
2.4374531908207243e-8
1.5531739541746714e-7
9.091214755361627e-7
1.087011574378005e-6
2.1806796964677642e-7
2.7171736218173474e-7
1.3389862977698105e-7
9.622763319090585e-8
1.0124548418188472e-7
1.7706071057370543e-6
2.285918475141767e-7
5.2154010531905226e-8
3.769193913409574e-10
2.5752355407281834e-10
1.6323708855284788e-11
1.0275013966064916e-10
2.0502255191908453e-10
3.060495903692723e-10
3.8804332568560644e-10
1.364159392247939e-10
4.291553967447765e-10
1.7310028651764965e-9
3.931623763459738e-9
6.692116019065261e-9
6.583046473356282e-9
3.158706713820533e-10
2.5005035482725323e-8
4.139393851576544e-8
3.442602839374431e-8
1.242638571414215e-7
2.573842252785823e-7
3.0503976939649682e-9
2.4748442932421344e-10
6.1067032496492565e-12
1.8036890387701185e-12
8.335209332859325e-13
1.398368480430839e-13
1.6339644980009766e-13
4.415701634193358e-13
7.304957874891392e-13
1.1476806344045356e-12
1.639931553576294e-12
2.1542722632606616e-12
2.742437101174179e-12
3.4630329491860298e-12
4.369931467332911e-12
5.521365079661583e-12
6.986996259640917e-12
8.85276886408431e-12
6.206184596359679e-11
1.8403459646575305e-11
6.767327489124184e-12
6.291602311924079e-13
5.568356811974472e-12
1.0648163382122502e-11
1.6999357500349497e-11
2.5650463163318332e-11
3.78795178877992e-11
5.5352900359543736e-11
8.012532202033016e-11
1.1432952219943287e-10
1.5933513353638185e-10
2.1463458627902398e-10
2.7780734946265016e-10
3.464989009455297e-10
4.2048068119862215e-10
5.017991212438267e-10
5.93882147973225e-10
7.009160687591065e-10
1.0871417437962386e-9
4.104307422765912e-9
1.4805905987513403e-8
2.356881531510226e-8
2.527434202151092e-8
2.6300460866193294e-8
2.8019633162185542e-8
3.030408623151725e-8
3.2934404660698516e-8
3.573828667489841e-8
3.858926957064941e-8
3.5786633461514365e-8
3.3216888729713765e-8
2.18199636537867e-8
6.775254231076495e-9
2.0222761880844445e-9
3.2649998640677857e-10
5.115146357216872e-10
9.188436233896144e-10
6.189190872088261e-11
9.209819191885404e-9
7.942689986563461e-9
7.869488001369518e-9
8.285192168532937e-9
9.197221235047317e-9
1.0869845352817713e-8
1.3815321489945562e-8
1.912527767090171e-8
2.9396169251371015e-8
5.122975102737717e-8
9.201475851798768e-8
8.098555018026091e-8
3.6995091080597244e-8
2.1245491193098684e-8
2.13577553558769e-8
3.164232697325138e-8
4.683575636597754e-8
4.15461620933757e-8
6.254343321853131e-8
9.148635279195288e-8
1.4602945245981275e-7
2.615335882140145e-7
8.557247215100894e-8
6.400052798254768e-7
1.038670120825529e-6
1.4304588448235309e-6
2.2842310219731653e-6
5.798442971916314e-7
7.237648167030703e-7
2.302120150371893e-7
1.1191817001483172e-7
2.4893484744406282e-8
4.70106394899412e-9
9.11699577760025e-10
1.0579926782329715e-10
1.547504410072984e-11
1.6835664224178297e-10
4.450085748028279e-10
2.1962881428447814e-10
4.9168802571759754e-11
1.7413286338316027e-12
2.0619952716621242e-10
1.4317939882141665e-9
4.5694943532742016e-9
9.431995207353986e-9
1.3990671257644996e-8
1.6769147412853176e-8
1.8455240301408868e-8
1.980374435113689e-8
2.1121586914481303e-8
2.249920459967285e-8
2.3947348489064086e-8
2.5446100145808715e-8
3.5836448354548663e-8
2.6214107435246338e-8
9.068262590877743e-9
3.5273987748227605e-9
1.3441626418609153e-9
3.8580756696533226e-11
2.0849951028768277e-9
6.2275426047890864e-9
1.0463774773147635e-9
7.763681153614249e-10
1.9491177830590806e-9
2.740641732459564e-9
3.388681391036645e-9
4.124121551416998e-9
5.164968138184578e-9
6.824887895655499e-9
9.753942139921797e-9
1.562945538417545e-8
2.9247542479585268e-8
5.285612646398177e-8
4.645957909046073e-8
3.162739883084856e-8
3.699556801080001e-8
5.996880451516518e-8
1.1435888791327057e-7
1.1870946914117114e-7
1.393136541151082e-7
2.3857974295777576e-7
2.2193874607827714e-7
2.67383969291734e-6
5.964840698544711e-8
3.6321476991319964e-7
3.87291356937204e-7
2.370151680275807e-7
1.966270870069438e-8
1.479129582161486e-7
2.3532283083801124e-7
5.145437263789044e-8
9.734813049621616e-9
3.412153718807707e-9
1.3493632725922576e-9
8.678017561447907e-10
5.1460696353667466e-11
6.137080040841608e-10
1.2044563441910283e-9
2.5360563958228625e-9
9.55665858694165e-9
3.554229309712518e-9
7.244484420675409e-10
2.5872683538830805e-9
4.463519324640368e-9
2.598055999717535e-8
5.748878087446339e-8
5.791459528676881e-8
5.729696966001737e-8
5.989192961674954e-8
6.412144852582165e-8
6.90950004810151e-8
7.445649357896414e-8
8.015801577190795e-8
8.636060968744154e-8
6.627818811440959e-8
4.2665484303566246e-8
2.7941937231677576e-8
2.2066415041649742e-8
9.579943847054335e-9
2.7874328887774668e-9
3.622277370362814e-10
6.377589727238554e-10
6.917062724549254e-10
1.531915398119217e-9
1.606241125444168e-8
4.0705161695267455e-8
2.8116227419736772e-8
2.5781950839413098e-8
2.6793943287686674e-8
3.039469411992633e-8
3.726263691210164e-8
4.928914973932099e-8
7.015555602994574e-8
1.0407904935673112e-7
2.3472171457096188e-7
1.6521673573426516e-7
1.0803714152642948e-7
1.2084001809745228e-7
1.8847153492366526e-7
3.182275342589897e-7
2.7977693651591404e-7
3.037070827439679e-7
3.93902700066382e-7
3.12395972492163e-7
6.157694457897851e-8
7.948238758981192e-7
1.2045624640157811e-6
1.2869357870316657e-6
1.3499556841352152e-6
1.34506512582168e-6
1.1538109340093234e-6
1.2562397974250452e-7
1.7490404141667673e-8
1.371004443632556e-7
2.2300089451508525e-7
1.853627306736288e-7
8.090034847092268e-8
2.4374531907627776e-8
1.5531739540937782e-7
9.091214755977744e-7
1.0870115743471986e-6
2.1806796964909052e-7
2.7171736217621156e-7
1.3389862977855688e-7
9.622763319096108e-8
1.0124548417492329e-7
1.7706071052923967e-6
2.2859184749994448e-7
5.215401053284032e-8
3.769193911342889e-10
2.5752355335617e-10
1.6323708953133643e-11
1.0275013957524461e-10
2.0502255629688945e-10
3.0604959238173094e-10
3.8804333108907683e-10
1.3641594810053366e-10
4.291554133846732e-10
1.731002879994267e-9
3.931623784366853e-9
6.692116021504643e-9
6.583046495153168e-9
3.158706697862605e-10
2.5005035476126794e-8
4.1393938515551434e-8
3.4426028394783543e-8
1.242638571437062e-7
2.5738422528296345e-7
3.0503976944603675e-9
2.4748442932977023e-10
6.1067032769586115e-12
1.803689038724853e-12
8.335209332563095e-13
1.398368496191438e-13
1.6339644858203606e-13
4.415701753520476e-13
7.30495751512988e-13
1.1476807332971178e-12
1.6399315083862025e-12
2.154272252349321e-12
2.7424370991713768e-12
3.4630329451704342e-12
4.369931494907589e-12
5.521365249421045e-12
6.986996260048572e-12
8.852768800277113e-12
6.206184551554735e-11
1.8403459758316426e-11
6.7673274416107065e-12
6.291602759652952e-13
5.568356810201909e-12
1.0648163337438356e-11
1.6999357597649463e-11
2.565046312161155e-11
3.787951788881591e-11
5.535290030429133e-11
8.012532207582713e-11
1.1432952216017486e-10
1.593351335686878e-10
2.1463458624536453e-10
2.7780734943102136e-10
3.4649890104756237e-10
4.2048068142722333e-10
5.017991210075101e-10
5.93882147531517e-10
7.009160687479677e-10
1.087141743927149e-9
4.1043074234687455e-9
1.4805905983766119e-8
2.3568815316364415e-8
2.5274342021296064e-8
2.630046086765786e-8
2.801963316307026e-8
3.030408623130247e-8
3.29344046600993e-8
3.5738286674528226e-8
3.858926956974661e-8
3.578663346115795e-8
3.3216888730534864e-8
2.181996365292194e-8
6.775254232300842e-9
2.0222761880590848e-9
3.2649998604959117e-10
5.115146356416742e-10
9.188436241823362e-10
6.189191107166886e-11
9.209819204843291e-9
7.942689987852748e-9
7.869487999139587e-9
8.285192167607292e-9
9.197221233542378e-9
1.0869845352355668e-8
1.381532148973309e-8
1.9125277671563895e-8
2.9396169251641632e-8
5.122975102779392e-8
9.201475851865645e-8
8.09855501764823e-8
3.6995091080651136e-8
2.1245491197788917e-8
2.135775535610616e-8
3.164232697328468e-8
4.683575636552448e-8
4.154616208949306e-8
6.254343321863218e-8
9.148635278942415e-8
1.4602945245924672e-7
2.6153358820958034e-7
8.557247214402975e-8
6.400052798178708e-7
1.0386701208133042e-6
1.4304588447867122e-6
2.284231021927777e-6
5.798442972035888e-7
7.237648167224342e-7
2.3021201503032243e-7
1.1191817001673466e-7
2.4893484744885583e-8
4.701063949259239e-9
9.116995777609277e-10
1.0579926793454431e-10
1.547506126613621e-11
1.6835664228394165e-10
4.450085748565728e-10
2.1962881432648146e-10
4.91688025573513e-11
1.7413286312952308e-12
2.061995273717722e-10
1.4317939874390625e-9
4.569494343721446e-9
9.431995206572223e-9
1.399067125601234e-8
1.6769147411779545e-8
1.845524030395827e-8
1.9803744352174698e-8
2.11215869147617e-8
2.249920460039552e-8
2.3947348488999076e-8
2.5446100145913794e-8
3.5836448350506596e-8
2.6214107432027156e-8
9.068262589701555e-9
3.527398774067145e-9
1.3441626424534564e-9
3.858075676452505e-11
2.0849951025225487e-9
6.227542606902517e-9
1.0463774784243574e-9
7.763681138346098e-10
1.9491177832726102e-9
2.7406417324352795e-9
3.3886813916870693e-9
4.12412155166667e-9
5.164968138528752e-9
6.824887895645371e-9
9.753942140213336e-9
1.5629455384734263e-8
2.9247542480115375e-8
5.2856126457485434e-8
4.645957908988618e-8
3.1627398827571125e-8
3.699556801035375e-8
5.996880451491217e-8
1.1435888791311355e-7
1.1870946914115705e-7
1.393136541152633e-7
2.38579742957569e-7
2.2193874607556176e-7
2.6738396930073527e-6
5.96484069882472e-8
3.6321476991330234e-7
3.872913569342264e-7
2.3701516803238438e-7
1.966270869488069e-8
1.4791295821597298e-7
2.3532283084118687e-7
5.14543726383284e-8
9.73481304920159e-9
3.4121537180649264e-9
1.3493632726078354e-9
8.67801756339473e-10
5.146071209401766e-11
6.13708004361244e-10
1.2044563444941017e-9
2.5360563959593494e-9
9.556658589048553e-9
3.5542293088140993e-9
7.244484425661512e-10
2.5872683542091708e-9
4.46351932512083e-9
2.598055996847875e-8
5.7488780876097965e-8
5.7914595287334956e-8
5.729696965985619e-8
5.98919296164653e-8
6.412144852708692e-8
6.909500047699448e-8
7.445649357860765e-8
8.015801577287657e-8
8.63606096872349e-8
6.627818811071674e-8
4.2665484302348795e-8
2.794193723113942e-8
2.2066415044425413e-8
9.579943846583201e-9
2.78743288895629e-9
3.622277367627872e-10
6.377589727119096e-10
6.917062717866608e-10
1.5319153983843173e-9
1.6062411251169198e-8
4.070516169271757e-8
2.811622742042978e-8
2.5781950839692447e-8
2.6793943287596895e-8
3.0394694118163184e-8
3.726263691269385e-8
4.9289149739465424e-8
7.015555602862795e-8
1.0407904935532705e-7
2.347217145773817e-7
1.6521673573523035e-7
1.0803714152872696e-7
1.208400180973332e-7
1.884715349227202e-7
3.1822753425797994e-7
2.797769365156854e-7
3.037070827443145e-7
3.9390270006661687e-7
3.1239597249456265e-7
6.157694462027236e-8
7.94823876005725e-7
1.2045624640137716e-6
1.2869357870109939e-6
1.3499556841629488e-6
1.345065125859526e-6
1.1538109339786456e-6
1.2562397974008227e-7
1.7490404141396927e-8
1.3710044436005822e-7
2.2300089450819683e-7
1.8536273066962903e-7
8.09003484694787e-8
2.4374531907472786e-8
1.5531739540844412e-7
9.091214756192318e-7
1.0870115743348484e-6
2.1806796964647223e-7
2.717173621760515e-7
1.338986297789838e-7
9.62276331912007e-8
1.0124548417181154e-7
1.770607105174132e-6
2.2859184751491486e-7
5.215401053333641e-8
3.7691939149020713e-10
2.5752355227716397e-10
1.6323708987592663e-11
1.0275013989185973e-10
2.0502254795269148e-10
3.06049591739351e-10
3.8804333155266044e-10
1.3641595001004736e-10
4.2915541625404364e-10
1.7310028635591305e-9
3.931623745685826e-9
6.692116021816249e-9
6.583046475928479e-9
3.158706613655258e-10
2.5005035469859012e-8
4.139393851592706e-8
3.442602839632893e-8
1.2426385714174513e-7
2.573842252828635e-7
3.0503976970371518e-9
2.4748442944763546e-10
6.106703269501079e-12
1.8036890351962762e-12
8.335209333884119e-13
1.3983684730058388e-13
1.6339644876597631e-13
4.4157017733653295e-13
7.304957460526519e-13
1.1476806304998558e-12
1.6399315361458994e-12
2.15427230659401e-12
2.742437131429516e-12
3.4630329717908936e-12
4.3699314686725136e-12
5.521365171638405e-12
6.986996324874779e-12
8.852768811426656e-12
6.20618463078922e-11
1.840345973831871e-11
6.7673273389535664e-12
6.291603375378955e-13
5.5683567655299885e-12
1.0648163441237915e-11
1.699935756470486e-11
2.5650463192074953e-11
3.787951778099701e-11
5.5352900225091065e-11
8.012532214864887e-11
1.1432952212203018e-10
1.5933513353479425e-10
2.1463458623655529e-10
2.7780734946038927e-10
3.464989009045392e-10
4.2048068128564796e-10
5.01799121311641e-10
5.938821479371784e-10
7.009160688030133e-10
1.0871417438299514e-9
4.104307422149015e-9
1.4805905986860215e-8
2.3568815317155885e-8
2.5274342020767605e-8
2.6300460866921888e-8
2.80196331633277e-8
3.0304086231661995e-8
3.2934404660684235e-8
3.5738286674363776e-8
3.858926957073745e-8
3.5786633459693145e-8
3.321688873253903e-8
2.1819963653533933e-8
6.775254227336643e-9
2.0222761876083768e-9
3.2649998650062226e-10
5.115146351840906e-10
9.18843624469993e-10
6.189190950693067e-11
9.209819173127673e-9
7.942689990018523e-9
7.869487999457976e-9
8.285192168143903e-9
9.197221233739232e-9
1.086984535088982e-8
1.381532148948907e-8
1.9125277670453875e-8
2.9396169251774e-8
5.1229751028311176e-8
9.201475851765479e-8
8.098555017776347e-8
3.699509108079825e-8
2.1245491197632652e-8
2.135775535556963e-8
3.164232697340398e-8
4.683575636614009e-8
4.1546162091642293e-8
6.254343321854624e-8
9.14863527945067e-8
1.4602945245973909e-7
2.6153358821181634e-7
8.557247214836735e-8
6.40005279812772e-7
1.0386701208150267e-6
1.4304588448035824e-6
2.2842310218884794e-6
5.798442972273339e-7
7.237648167343594e-7
2.3021201503818583e-7
1.1191817001647587e-7
2.4893484744973665e-8
4.701063949330013e-9
9.11699577687526e-10
1.0579926774373167e-10
1.5475081499340274e-11
1.6835664230721577e-10
4.4500857484271534e-10
2.196288144218245e-10
4.916880254270045e-11
1.7413286210619767e-12
2.0619952718917237e-10
1.4317939884042826e-9
4.5694943296537606e-9
9.43199520605707e-9
1.3990671256276735e-8
1.6769147410492932e-8
1.8455240303060682e-8
1.980374435127313e-8
2.1121586914796072e-8
2.2499204599990617e-8
2.3947348488540954e-8
2.5446100145244704e-8
3.5836448353876126e-8
2.6214107434965547e-8
9.068262589207265e-9
3.527398775221194e-9
1.3441626418922805e-9
3.858075678904421e-11
2.0849951042550227e-9
6.227542599899442e-9
1.0463774754067078e-9
7.763681136140375e-10
1.94911778391052e-9
2.7406417329177582e-9
3.3886813915549268e-9
4.124121551097717e-9
5.164968136555262e-9
6.824887896089991e-9
9.753942140196685e-9
1.5629455385315526e-8
2.9247542479930113e-8
5.285612645308679e-8
4.6459579091019774e-8
3.162739882847874e-8
3.6995568011710876e-8
5.996880451484692e-8
1.1435888791234744e-7
1.1870946914112825e-7
1.3931365411519065e-7
2.3857974295837455e-7
2.2193874607767442e-7
2.67383969303205e-6
5.964840698897276e-8
3.632147699049714e-7
3.872913569353724e-7
2.370151680378862e-7
1.9662708696121767e-8
1.4791295821211604e-7
2.3532283084163797e-7
5.14543726381545e-8
9.734813049516126e-9
3.412153718866787e-9
1.3493632725891438e-9
8.67801756079404e-10
5.146071977466089e-11
6.137080043218314e-10
1.2044563446160583e-9
2.5360563956718826e-9
9.556658587965776e-9
3.5542293096958817e-9
7.2444844248489e-10
2.5872683537926427e-9
4.463519324647098e-9
2.598055995368095e-8
5.7488780876708206e-8
5.791459528777752e-8
5.729696966188482e-8
5.989192961655998e-8
6.412144852749847e-8
6.909500048586414e-8
7.445649357773178e-8
8.015801577242254e-8
8.636060968807447e-8
6.627818811060947e-8
4.26654843038083e-8
2.7941937231107698e-8
2.206641504457681e-8
9.57994384863287e-9
2.7874328886478273e-9
3.622277370997223e-10
6.377589730119481e-10
6.917062722288157e-10
1.531915399617916e-9
1.6062411252422873e-8
4.070516168549047e-8
2.8116227423506175e-8
2.5781950839853608e-8
2.6793943287139057e-8
3.0394694120169554e-8
3.726263691381112e-8
4.928914973889018e-8
7.015555602921002e-8
1.0407904935551916e-7
2.3472171456681827e-7
1.6521673573434475e-7
1.0803714151635724e-7
1.2084001809618647e-7
1.8847153492335464e-7
3.182275342579788e-7
2.797769365159804e-7
3.037070827444934e-7
3.9390270006842507e-7
3.123959724904593e-7
6.15769445481067e-8
7.948238759498794e-7
1.2045624640003757e-6
1.2869357869962142e-6
1.3499556840940897e-6
1.3450651258384814e-6
1.153810933960897e-6
1.2562397973828412e-7
1.749040414124248e-8
1.3710044435811634e-7
2.2300089450540284e-7
1.8536273066828593e-7
8.090034846762875e-8
2.43745319071338e-8
1.553173954061867e-7
9.091214756283298e-7
1.0870115743308485e-6
2.180679696507635e-7
2.7171736217495726e-7
1.3389862977972443e-7
9.622763319130555e-8
1.0124548416999062e-7
1.7706071051300334e-6
2.2859184750233198e-7
5.215401053469764e-8
3.769193895807885e-10
2.575235530772833e-10
1.6323709022719446e-11
1.0275013918086735e-10
2.050225540252837e-10
3.06049596864477e-10
3.8804333268047524e-10
1.3641594723141613e-10
4.291553993648404e-10
1.7310028694099192e-9
3.931623783604037e-9
6.692116021212465e-9
6.5830464606658075e-9
3.1587067285479194e-10
2.5005035464960997e-8
4.139393851589541e-8
3.4426028394419935e-8
1.242638571395782e-7
2.5738422528294195e-7
3.0503976960013785e-9
2.47484429468608e-10
6.106703282945133e-12
1.803689037541891e-12
8.335209333073969e-13
1.398368483384671e-13
1.6339644865512258e-13
4.415701547896812e-13
7.304957527777316e-13
1.1476807185286795e-12
1.6399315756533287e-12
2.1542723341531267e-12
2.7424371195339713e-12
3.4630329233436695e-12
4.369931474759746e-12
5.521365273191523e-12
6.986996296134489e-12
8.852768825877237e-12
6.206184694134974e-11
1.8403459685094253e-11
6.767327426148354e-12
6.291602903969097e-13
5.568356759531046e-12
1.0648163332407403e-11
1.6999357589779373e-11
2.5650463121582195e-11
3.787951792244329e-11
5.5352900249317395e-11
8.012532203800976e-11
1.1432952218202276e-10
1.5933513352970994e-10
2.1463458624733384e-10
2.778073494411881e-10
3.464989009200846e-10
4.2048068123846413e-10
5.017991213098559e-10
5.938821477711487e-10
7.009160690851413e-10
1.0871417437381977e-9
4.1043074228372816e-9
1.4805905984185472e-8
2.356881531666238e-8
2.527434202123836e-8
2.6300460865943337e-8
2.8019633161542306e-8
3.030408623170805e-8
3.293440466003792e-8
3.5738286674871e-8
3.858926957133264e-8
3.5786633461569535e-8
3.321688872952312e-8
2.18199636522631e-8
6.775254232110456e-9
2.0222761878303615e-9
3.264999860630078e-10
5.115146355921943e-10
9.188436227173939e-10
6.1891911945784e-11
9.209819195413166e-9
7.94268998796135e-9
7.86948799956156e-9
8.285192168464936e-9
9.197221233619838e-9
1.0869845353391088e-8
1.3815321490300488e-8
1.9125277670593155e-8
2.939616925189837e-8
5.122975102829449e-8
9.201475851770238e-8
8.098555017652596e-8
3.699509108009143e-8
2.124549119514475e-8
2.135775535596471e-8
3.1642326973259396e-8
4.683575636583916e-8
4.154616208963285e-8
6.254343321716239e-8
9.148635279259173e-8
1.460294524592707e-7
2.6153358820927366e-7
8.557247215207694e-8
6.400052798188458e-7
1.0386701207961213e-6
1.4304588447910465e-6
2.28423102192398e-6
5.79844297225502e-7
7.237648167361605e-7
2.302120150370284e-7
1.119181700169059e-7
2.4893484745127203e-8
4.701063949524265e-9
9.116995776971965e-10
1.0579926782083089e-10
1.5475084197324872e-11
1.6835664236450429e-10
4.450085750486639e-10
2.1962881426097457e-10
4.916880254939431e-11
1.7413286347306401e-12
2.061995271261684e-10
1.4317939872329901e-9
4.569494372372952e-9
9.431995204765738e-9
1.3990671256951038e-8
1.6769147412729433e-8
1.8455240301696313e-8
1.9803744352443194e-8
2.1121586914846272e-8
2.2499204599009852e-8
2.3947348489322623e-8
2.5446100144348457e-8
3.5836448354040933e-8
2.6214107435438343e-8
9.068262589890246e-9
3.527398773824484e-9
1.344162641354027e-9
3.858075750570314e-11
2.084995102659574e-9
6.227542600185052e-9
1.0463774770975258e-9
7.763681122822814e-10
1.9491177835911137e-9
2.74064173135226e-9
3.3886813910135987e-9
4.124121551649149e-9
5.164968138700632e-9
6.824887896793755e-9
9.753942140669335e-9
1.5629455385722568e-8
2.92475424800471e-8
5.285612644280306e-8
4.645957909105872e-8
3.1627398827646544e-8
3.699556801043897e-8
5.996880451511471e-8
1.1435888791299831e-7
1.187094691411964e-7
1.3931365411525507e-7
2.385797429591034e-7
2.2193874607855843e-7
2.6738396930452917e-6
5.964840699376801e-8
3.6321476990005384e-7
3.872913569373411e-7
2.3701516803528468e-7
1.9662708693802336e-8
1.4791295821284436e-7
2.3532283084319717e-7
5.1454372637266745e-8
9.7348130493085e-9
3.4121537200288914e-9
1.349363272643483e-9
8.678017562015195e-10
5.14607266343682e-11
6.137080043128916e-10
1.2044563444499526e-9
2.53605639597644e-9
9.55665859236383e-9
3.5542293101315445e-9
7.244484421529567e-10
2.587268354732216e-9
4.46351932451648e-9
2.5980559966961445e-8
5.7488780874044784e-8
5.791459528815176e-8
5.7296969660070806e-8
5.989192961637375e-8
6.412144852697919e-8
6.909500048429454e-8
7.445649357958567e-8
8.01580157721847e-8
8.6360609687199e-8
6.627818811237602e-8
4.266548430328761e-8
2.7941937232111624e-8
2.2066415041551308e-8
9.57994384646556e-9
2.787432889042994e-9
3.6222773688948937e-10
6.377589728901262e-10
6.917062720230434e-10
1.5319153994576634e-9
1.6062411251480314e-8
4.070516169129885e-8
2.811622742270798e-8
2.578195083926826e-8
2.6793943285939582e-8
3.039469411904892e-8
3.726263691329253e-8
4.9289149737778836e-8
7.01555560300587e-8
1.0407904935575211e-7
2.3472171458074344e-7
1.6521673573438723e-7
1.0803714153093352e-7
1.208400180974397e-7
1.884715349236129e-7
3.182275342584707e-7
2.797769365157656e-7
3.0370708274419813e-7
3.93902700066386e-7
3.1239597248818915e-7
6.157694452482264e-8
7.94823875943625e-7
1.2045624640247612e-6
1.2869357870787353e-6
1.3499556841138306e-6
1.3450651258380718e-6
1.1538109339649616e-6
1.2562397973731602e-7
1.749040414110214e-8
1.3710044435804223e-7
2.2300089450542404e-7
1.8536273066704106e-7
8.090034846743829e-8
2.4374531907075812e-8
1.553173954063354e-7
9.09121475630367e-7
1.0870115743280575e-6
2.180679696559824e-7
2.7171736217380704e-7
1.338986297795003e-7
9.62276331913593e-8
1.0124548417000547e-7
1.770607105063788e-6
2.2859184749874482e-7
5.215401053390047e-8
3.7691939075097453e-10
2.5752355577238845e-10
1.632370895954184e-11
1.027501399082517e-10
2.0502255408285343e-10
3.060495926188937e-10
3.8804332597968626e-10
1.3641594429021672e-10
4.291553968152528e-10
1.7310028622934336e-9
3.9316237792880345e-9
6.692116030793098e-9
6.583046474305451e-9
3.158706793254969e-10
2.5005035472841888e-8
4.1393938516280445e-8
3.4426028396270596e-8
1.242638571411082e-7
2.5738422528552953e-7
3.0503976977126452e-9
2.474844295421443e-10
6.106703272656284e-12
1.8036890388516677e-12
8.335209328138204e-13
1.3983684857795123e-13
1.6339644944644766e-13
4.4157014827804684e-13
7.304957874381241e-13
1.1476807121001208e-12
1.6399316335994375e-12
2.154272281395684e-12
2.742437095096245e-12
3.463032925386169e-12
4.3699313976582494e-12
5.5213651707828745e-12
6.986996248007151e-12
8.852768823585909e-12
6.20618466847374e-11
1.840345962318923e-11
6.7673273927941596e-12
6.291602764458374e-13
5.568356787881256e-12
1.0648163429282305e-11
1.6999357414114642e-11
2.565046303029537e-11
3.787951778473506e-11
5.535290029614076e-11
8.01253220901861e-11
1.1432952216158396e-10
1.5933513353280944e-10
2.1463458624092027e-10
2.7780734942788e-10
3.464989010459801e-10
4.2048068149649195e-10
5.017991212977189e-10
5.938821478271293e-10
7.009160690532956e-10
1.0871417438949618e-9
4.104307422970212e-9
1.4805905985112504e-8
2.356881531621366e-8
2.527434202161091e-8
2.6300460866739442e-8
2.8019633162341343e-8
3.0304086231916376e-8
3.2934404659703616e-8
3.5738286675500746e-8
3.85892695709154e-8
3.578663346089505e-8
3.321688872863891e-8
2.1819963654666045e-8
6.775254230153085e-9
2.022276187523817e-9
3.264999863528695e-10
5.115146356374524e-10
9.188436242665236e-10
6.189191056206625e-11
9.209819188635256e-9
7.94268998537453e-9
7.869487999700499e-9
8.285192169827257e-9
9.197221233766388e-9
1.086984535159053e-8
1.381532149058606e-8
1.9125277670635543e-8
2.9396169252245874e-8
5.12297510273554e-8
9.201475851798056e-8
8.098555017724845e-8
3.699509108074461e-8
2.124549119550861e-8
2.1357755356126956e-8
3.164232697309525e-8
4.6835756365954806e-8
4.154616209135878e-8
6.254343321983615e-8
9.148635278825172e-8
1.4602945245624486e-7
2.6153358821398946e-7
8.557247215376287e-8
6.400052798152566e-7
1.038670120794551e-6
1.430458844811392e-6
2.2842310218865007e-6
5.798442972486179e-7
7.237648167388132e-7
2.302120150388308e-7
1.1191817001690186e-7
2.4893484745087922e-8
4.7010639491438556e-9
9.116995777935718e-10
1.0579926784292686e-10
1.5475060271951003e-11
1.6835664229553094e-10
4.4500857458593593e-10
2.196288142153674e-10
4.9168802552798473e-11
1.7413286397668833e-12
2.0619952716737277e-10
1.4317939877376993e-9
4.569494357833526e-9
9.431995206780327e-9
1.399067125745242e-8
1.6769147412676047e-8
1.8455240302848586e-8
1.980374435230707e-8
2.112158691389792e-8
2.2499204599524207e-8
2.3947348488457028e-8
2.5446100145519334e-8
3.583644835552868e-8
2.621410743518723e-8
9.068262590603662e-9
3.5273987746764153e-9
1.344162642291152e-9
3.858075732854212e-11
2.0849951035483544e-9
6.227542602355637e-9
1.0463774773023283e-9
7.763681131444163e-10
1.9491177819994552e-9
2.740641732919371e-9
3.388681391320179e-9
4.124121551400565e-9
5.164968138112167e-9
6.824887896576838e-9
9.75394213952741e-9
1.5629455385434703e-8
2.924754248011155e-8
5.2856126470782044e-8
4.645957909071495e-8
3.1627398828316216e-8
3.699556801036015e-8
5.99688045148091e-8
1.1435888791282025e-7
1.187094691411873e-7
1.3931365411527932e-7
2.385797429584524e-7
2.2193874607540628e-7
2.6738396930488467e-6
5.964840699402675e-8
3.6321476990148644e-7
3.872913569259427e-7
2.3701516803932664e-7
1.966270869293663e-8
1.4791295821600101e-7
2.353228308433798e-7
5.1454372636998804e-8
9.734813049531859e-9
3.4121537207105267e-9
1.3493632725812585e-9
8.67801756058186e-10
5.1460720965874514e-11
6.137080045999237e-10
1.204456344354015e-9
2.5360563958444743e-9
9.556658590587207e-9
3.5542293098210656e-9
7.244484422579371e-10
2.587268353891212e-9
4.463519324979075e-9
2.5980559969206165e-8
5.748878087549273e-8
5.791459528682431e-8
5.7296969660193e-8
5.989192961749554e-8
6.41214485264291e-8
6.909500048360961e-8
7.445649357973696e-8
8.015801577248716e-8
8.636060968787857e-8
6.627818811274942e-8
4.2665484302421455e-8
2.79419372322285e-8
2.2066415044179135e-8
9.579943847323285e-9
2.787432888893165e-9
3.622277368486779e-10
6.377589727081488e-10
6.917062718387091e-10
1.5319154004552903e-9
1.6062411249461884e-8
4.0705161691669365e-8
2.8116227423295694e-8
2.5781950840378666e-8
2.6793943287488574e-8
3.039469412013096e-8
3.72626369137232e-8
4.9289149738476176e-8
7.015555602831786e-8
1.0407904935748136e-7
2.3472171457509175e-7
1.6521673573432127e-7
1.0803714152965206e-7
1.2084001809700973e-7
1.8847153492341266e-7
3.182275342584956e-7
2.797769365160692e-7
3.0370708274340817e-7
3.939027000629811e-7
3.123959724884531e-7
6.157694456002211e-8
7.948238759804616e-7
1.2045624639744108e-6
1.2869357870727216e-6
1.3499556841436182e-6
1.3450651258789933e-6
1.1538109339731035e-6
1.2562397973730585e-7
1.7490404141272866e-8
1.3710044435771538e-7
2.2300089450425278e-7
1.8536273066696406e-7
8.090034846705785e-8
2.437453190679702e-8
1.553173954066276e-7
9.09121475634734e-7
1.087011574327679e-6
2.1806796964108224e-7
2.717173621755145e-7
1.3389862978006047e-7
9.622763319145892e-8
1.0124548416897557e-7
1.7706071050713717e-6
2.285918474809473e-7
5.2154010533495895e-8
3.769193898718179e-10
2.575235548944865e-10
1.632370900302885e-11
1.0275013954710853e-10
2.0502255137975235e-10
3.060495941885939e-10
3.8804332820113304e-10
1.3641595195482288e-10
4.291553892149878e-10
1.7310028620169946e-9
3.931623784214297e-9
6.6921160216535455e-9
6.5830464800665255e-9
3.1587067319384314e-10
2.500503546795152e-8
4.1393938517014915e-8
3.4426028394878014e-8
1.2426385713985455e-7
2.573842252857105e-7
3.0503976965293634e-9
2.4748442947792784e-10
6.106703291646835e-12
1.8036890378000693e-12
8.33520933780022e-13
1.3983684852767837e-13
1.6339644928921155e-13
4.415701546932754e-13
7.304957635435447e-13
1.1476807185819065e-12
1.6399315634246958e-12
2.154272241983795e-12
2.7424371134247497e-12
3.463032932354018e-12
4.369931475670502e-12
5.521365211627195e-12
6.9869962257032225e-12
8.852768843680669e-12
6.206184675851367e-11
1.840345967220488e-11
6.7673273895894664e-12
6.291603249094738e-13
5.56835676140691e-12
1.0648163383800887e-11
1.6999357478369376e-11
2.5650463156555746e-11
3.7879517772787666e-11
5.535290037162972e-11
8.012532213757437e-11
1.1432952218233682e-10
1.593351335215582e-10
2.1463458627054168e-10
2.778073494185126e-10
3.464989008904731e-10
4.2048068135276033e-10
5.01799121441454e-10
5.938821478977295e-10
7.009160688275454e-10
1.0871417440028483e-9
4.104307422235058e-9
1.4805905986480486e-8
2.356881531680269e-8
2.527434202110991e-8
2.630046086815481e-8
2.801963316170224e-8
3.0304086232939254e-8
3.293440465988005e-8
3.5738286675931336e-8
3.858926956957434e-8
3.578663346188329e-8
3.3216888729143196e-8
2.1819963653784638e-8
6.775254229747545e-9
2.022276187952173e-9
3.2649998638198274e-10
5.11514635401663e-10
9.188436237857662e-10
6.189191009709335e-11
9.20981919919449e-9
7.942689986092693e-9
7.869488000789492e-9
8.28519216982181e-9
9.19722123473506e-9
1.086984535135304e-8
1.3815321490126398e-8
1.912527767200704e-8
2.9396169251655833e-8
5.1229751027815853e-8
9.201475851807268e-8
8.098555018459785e-8
3.69950910792485e-8
2.124549118960862e-8
2.1357755355646678e-8
3.164232697333251e-8
4.683575636597356e-8
4.154616209147045e-8
6.254343321814957e-8
9.14863527914877e-8
1.4602945245673866e-7
2.6153358821035166e-7
8.55724721476771e-8
6.400052798336758e-7
1.0386701208181141e-6
1.4304588448093219e-6
2.2842310219196354e-6
5.798442972417957e-7
7.237648167390737e-7
2.3021201504656148e-7
1.1191817001633465e-7
2.489348474512631e-8
4.701063949402383e-9
9.116995777355844e-10
1.0579926790737644e-10
1.5475074862567432e-11
1.6835664234115298e-10
4.450085746485835e-10
2.1962881435389464e-10
4.916880255391866e-11
1.7413286349710898e-12
2.0619952727939968e-10
1.4317939879768567e-9
4.5694943785093405e-9
9.431995208770061e-9
1.3990671257481421e-8
1.6769147412840176e-8
1.845524030215221e-8
1.9803744352635064e-8
2.1121586913896328e-8
2.2499204599837807e-8
2.39473484888982e-8
2.5446100145027714e-8
3.5836448357032535e-8
2.62141074316721e-8
9.068262590382439e-9
3.527398775202318e-9
1.3441626416640738e-9
3.858075776464802e-11
2.0849951046090924e-9
6.227542604579248e-9
1.0463774764165219e-9
7.763681137467816e-10
1.9491177841906976e-9
2.7406417316482515e-9
3.388681391696077e-9
4.124121551455939e-9
5.164968138436994e-9
6.8248878959151734e-9
9.753942141045285e-9
1.5629455385473633e-8
2.9247542480266038e-8
5.285612646745369e-8
4.645957909034126e-8
3.1627398827337304e-8
3.6995568010710385e-8
5.99688045147756e-8
1.1435888791260242e-7
1.1870946914110207e-7
1.3931365411524655e-7
2.385797429586186e-7
2.2193874607574422e-7
2.6738396930547865e-6
5.964840699901981e-8
3.632147699004146e-7
3.8729135693714155e-7
2.3701516804206872e-7
1.9662708694556e-8
1.4791295821400906e-7
2.353228308422598e-7
5.1454372637746265e-8
9.734813049172887e-9
3.4121537174358047e-9
1.3493632726684783e-9
8.678017561495911e-10
5.1460710382986425e-11
6.137080042248097e-10
1.2044563445724332e-9
2.5360563957901785e-9
9.55665859106728e-9
3.5542293077493165e-9
7.244484432761758e-10
2.5872683551149468e-9
4.463519324093551e-9
2.598056002311914e-8
5.7488780876047256e-8
5.791459528834189e-8
5.729696966073023e-8
5.98919296174081e-8
6.412144852683318e-8
6.909500048597738e-8
7.44564935793093e-8
8.015801577268943e-8
8.636060968726506e-8
6.627818811370038e-8
4.266548430318496e-8
2.7941937230945514e-8
2.2066415042926896e-8
9.579943846912925e-9
2.7874328886953315e-9
3.622277368331469e-10
6.377589727364174e-10
6.917062726890411e-10
1.5319153987476626e-9
1.606241125260626e-8
4.070516169748293e-8
2.8116227422119238e-8
2.5781950838542904e-8
2.679394328714161e-8
3.0394694118695194e-8
3.726263691345212e-8
4.9289149738808074e-8
7.015555602919631e-8
1.040790493565878e-7
2.3472171457286956e-7
1.6521673573397783e-7
1.080371415236548e-7
1.208400180969692e-7
1.8847153492177495e-7
3.182275342579934e-7
2.7977693651590176e-7
3.037070827443841e-7
3.939027000680829e-7
3.123959724869997e-7
6.157694457914426e-8
7.948238759198492e-7
1.204562464028693e-6
1.2869357869873733e-6
1.3499556841307755e-6
1.3450651258566958e-6
1.1538109339753504e-6
1.2562397973768818e-7
1.749040414122991e-8
1.3710044435762112e-7
2.2300089450471748e-7
1.8536273066678674e-7
8.090034846679948e-8
2.4374531906654337e-8
1.5531739540558118e-7
9.091214756422559e-7
1.0870115743276497e-6
2.1806796964217624e-7
2.7171736217238837e-7
1.3389862977972028e-7
9.622763319122595e-8
1.0124548416982145e-7
1.77060710503286e-6
2.285918475053633e-7
5.2154010533828766e-8
3.76919389925738e-10
2.5752355493675007e-10
1.6323709002374432e-11
1.0275014034381161e-10
2.0502255445444473e-10
3.0604959231044085e-10
3.880433245446585e-10
1.364159549443044e-10
4.2915539064232594e-10
1.7310028623155712e-9
3.931623789587608e-9
6.6921160160438126e-9
6.583046470320835e-9
3.158707009665239e-10
2.5005035469212312e-8
4.139393851495476e-8
3.4426028395303106e-8
1.242638571388667e-7
2.573842252855118e-7
3.050397695650124e-9
2.4748442947264004e-10
6.1067032762919395e-12
1.80368903608668e-12
8.335209338804272e-13
1.3983684830002173e-13
1.6339644934571532e-13
4.4157016069903287e-13
7.304957625341143e-13
1.147680656569761e-12
1.63993156465501e-12
2.154272292915511e-12
2.74243716992205e-12
3.463032939327319e-12
4.369931473941042e-12
5.521365075079119e-12
6.986996227324949e-12
8.852768844687884e-12
6.20618465401765e-11
1.8403459701660364e-11
6.767327359884313e-12
6.291602837374779e-13
5.568356763601887e-12
1.0648163284297481e-11
1.699935750948986e-11
2.5650463159299786e-11
3.787951776937729e-11
5.535290037613755e-11
8.012532208700777e-11
1.1432952222233306e-10
1.593351335530149e-10
2.1463458623690991e-10
2.778073494239893e-10
3.464989010234685e-10
4.2048068150478273e-10
5.017991210174156e-10
5.938821479589238e-10
7.009160688406667e-10
1.0871417438776363e-9
4.104307422401632e-9
1.4805905988139133e-8
2.3568815317466292e-8
2.5274342021962127e-8
2.630046086600621e-8
2.8019633161429757e-8
3.030408623206992e-8
3.293440466015565e-8
3.573828667487334e-8
3.8589269570788986e-8
3.578663346154124e-8
3.3216888729256056e-8
2.1819963653089343e-8
6.775254235558804e-9
2.0222761881381144e-9
3.264999864040766e-10
5.115146352897542e-10
9.188436234298495e-10
6.189191160420788e-11
9.209819182899973e-9
7.942689985594971e-9
7.869488000570087e-9
8.285192166822731e-9
9.197221233553513e-9
1.0869845350959374e-8
1.381532149076392e-8
1.912527767027569e-8
2.939616925185347e-8
5.122975102774996e-8
9.20147585177239e-8
8.098555016841747e-8
3.699509108060005e-8
2.1245491193475603e-8
2.1357755355697685e-8
3.164232697317863e-8
4.683575636610311e-8
4.154616209445985e-8
6.254343321774144e-8
9.148635279133771e-8
1.4602945245750183e-7
2.615335882163965e-7
8.557247214543982e-8
6.400052798229612e-7
1.0386701208159821e-6
1.4304588447862186e-6
2.284231021916855e-6
5.798442972324663e-7
7.237648167388545e-7
2.302120150444458e-7
1.1191817001568033e-7
2.489348474506001e-8
4.701063949297539e-9
9.116995776939651e-10
1.0579926783814671e-10
1.5475040187082952e-11
1.6835664232916211e-10
4.4500857457754765e-10
2.1962881429546322e-10
4.91688025514036e-11
1.7413286246124288e-12
2.0619952742683754e-10
1.4317939882368021e-9
4.56949434676362e-9
9.431995203890283e-9
1.3990671256636676e-8
1.676914741130622e-8
1.8455240301847674e-8
1.980374435318038e-8
2.1121586914473015e-8
2.249920459895895e-8
2.3947348489267004e-8
2.5446100145332388e-8
3.583644835385644e-8
2.6214107436041467e-8
9.068262588657231e-9
3.5273987745978716e-9
1.3441626418134138e-9
3.8580756963714496e-11
2.0849951027147404e-9
6.22754260553334e-9
1.0463774758044001e-9
7.763681150919571e-10
1.949117782565158e-9
2.740641731920803e-9
3.3886813903748072e-9
4.124121551957924e-9
5.1649681391081944e-9
6.824887896668066e-9
9.753942140657582e-9
1.5629455385369097e-8
2.9247542480045703e-8
5.285612646873158e-8
4.645957909021185e-8
3.162739882892969e-8
3.699556801048722e-8
5.996880451538371e-8
1.1435888791351995e-7
1.187094691411793e-7
1.393136541152832e-7
2.385797429571934e-7
2.219387460740792e-7
2.67383969304532e-6
5.964840699571869e-8
3.632147698999061e-7
3.872913569381254e-7
2.3701516803761735e-7
1.9662708694197216e-8
1.4791295821601496e-7
2.3532283084236213e-7
5.145437263724747e-8
9.734813049357444e-9
3.4121537206128177e-9
1.3493632725966338e-9
8.678017563003295e-10
5.146069308431113e-11
6.13708003940198e-10
1.2044563444859177e-9
2.536056395662794e-9
9.556658587510103e-9
3.554229309677578e-9
7.244484426994098e-10
2.5872683546986913e-9
4.463519325183141e-9
2.5980559974315683e-8
5.748878087523758e-8
5.791459528708183e-8
5.7296969661368924e-8
5.98919296164343e-8
6.41214485270352e-8
6.909500048342343e-8
7.44564935782764e-8
8.015801577197365e-8
8.636060968762611e-8
6.62781881148374e-8
4.26654843031439e-8
2.7941937231144792e-8
2.2066415042867593e-8
9.579943847288479e-9
2.787432889238598e-9
3.622277368893667e-10
6.377589728921591e-10
6.917062721339309e-10
1.531915398874744e-9
1.606241125517933e-8
4.0705161695450645e-8
2.811622742366549e-8
2.5781950840175702e-8
2.6793943287465707e-8
3.039469411916996e-8
3.7262636912808745e-8
4.9289149738498774e-8
7.015555602939182e-8
1.0407904935527008e-7
2.347217145702118e-7
1.6521673573447456e-7
1.0803714152672119e-7
1.2084001809704073e-7
1.8847153492321374e-7
3.182275342583483e-7
2.797769365160455e-7
3.0370708274382734e-7
3.9390270006500014e-7
3.123959724862752e-7
6.157694457028311e-8
7.94823875902944e-7
1.2045624640076278e-6
1.286935786997604e-6
1.3499556841215657e-6
1.3450651258556948e-6
1.1538109339434721e-6
1.2562397973782665e-7
1.74904041409207e-8
1.3710044435730155e-7
2.2300089450469544e-7
1.853627306669127e-7
8.090034846660261e-8
2.437453190664735e-8
1.553173954068034e-7
9.091214756380866e-7
1.0870115743280599e-6
2.1806796964717006e-7
2.717173621751103e-7
1.338986297792442e-7
9.622763319128029e-8
1.0124548416984061e-7
1.7706071050700548e-6
2.2859184747627785e-7
5.2154010535187764e-8
3.7691939152933184e-10
2.575235562378191e-10
1.632370896900867e-11
1.027501395055391e-10
2.0502255893592816e-10
3.060495938308798e-10
3.880433241165542e-10
1.3641595496395768e-10
4.291553929926841e-10
1.7310028673409765e-9
3.9316237729227515e-9
6.692115999532363e-9
6.5830464729137385e-9
3.158706595526419e-10
2.5005035470967967e-8
4.139393851634264e-8
3.442602839523517e-8
1.2426385714236063e-7
2.573842252861027e-7
3.0503976949946046e-9
2.4748442956158336e-10
6.106703274684476e-12
1.8036890434021251e-12
8.335209327254136e-13
1.3983684845361186e-13
1.633964486898279e-13
4.4157016603524034e-13
7.304957508890633e-13
1.147680705823329e-12
1.6399315646780758e-12
2.1542722429256977e-12
2.7424371716718575e-12
3.463032931049051e-12
4.3699314568831615e-12
5.521365176167217e-12
6.9869962264547016e-12
8.852768822183245e-12
6.206184683847073e-11
1.840345963258887e-11
6.767327441025321e-12
6.291603320089114e-13
5.568356766316023e-12
1.0648163331985037e-11
1.699935753332508e-11
2.5650463285926436e-11
3.787951781694766e-11
5.535290041825142e-11
8.01253220302938e-11
1.1432952210990025e-10
1.5933513352460329e-10
2.146345862367434e-10
2.778073494209902e-10
3.4649890090754126e-10
4.204806814047711e-10
5.017991215250193e-10
5.93882147645995e-10
7.009160687662272e-10
1.0871417438819778e-9
4.104307422885963e-9
1.4805905986988858e-8
2.356881531694959e-8
2.527434202103605e-8
2.6300460865612147e-8
2.8019633162822977e-8
3.030408623227615e-8
3.293440465975748e-8
3.573828667426442e-8
3.858926957070906e-8
3.578663346039017e-8
3.3216888729513316e-8
2.18199636546261e-8
6.775254231578977e-9
2.022276187949057e-9
3.2649998652448073e-10
5.115146354005741e-10
9.188436235903687e-10
6.189190933095429e-11
9.209819180009231e-9
7.942689988936682e-9
7.869487998253904e-9
8.285192167989743e-9
9.197221233782449e-9
1.0869845353194451e-8
1.3815321489331056e-8
1.9125277671056605e-8
2.9396169252000512e-8
5.12297510277425e-8
9.201475851776231e-8
8.098555016761252e-8
3.699509108052137e-8
2.124549119396291e-8
2.1357755355768432e-8
3.164232697331342e-8
4.683575636608686e-8
4.1546162089465717e-8
6.254343321815715e-8
9.14863527892844e-8
1.4602945245729664e-7
2.615335882120773e-7
8.557247215143386e-8
6.400052798151224e-7
1.0386701208121978e-6
1.4304588447868107e-6
2.284231021894378e-6
5.798442972330654e-7
7.237648167394049e-7
2.302120150444978e-7
1.1191817001839875e-7
2.489348474518534e-8
4.70106394912908e-9
9.116995777384767e-10
1.0579926776479191e-10
1.547504060968409e-11
1.6835664223709637e-10
4.4500857493069954e-10
2.1962881435694394e-10
4.916880255468139e-11
1.7413286303717253e-12
2.0619952712851982e-10
1.43179398797954e-9
4.56949438300655e-9
9.431995202092866e-9
1.3990671257100078e-8
1.6769147412654275e-8
1.8455240303263047e-8
1.9803744352327686e-8
2.1121586914496e-8
2.249920459958951e-8
2.3947348489292514e-8
2.5446100144628553e-8
3.583644835563009e-8
2.6214107436201596e-8
9.068262590683346e-9
3.5273987747008796e-9
1.3441626419720488e-9
3.858075645723105e-11
2.0849951033097418e-9
6.227542596895315e-9
1.0463774782678391e-9
7.763681130808447e-10
1.949117782955255e-9
2.7406417320629585e-9
3.3886813914202994e-9
4.124121551942837e-9
5.164968139122464e-9
6.824887896693162e-9
9.753942141651545e-9
1.562945538480034e-8
2.9247542480062105e-8
5.28561264671423e-8
4.64595790897274e-8
3.16273988299487e-8
3.69955680109872e-8
5.996880451533826e-8
1.143588879129902e-7
1.1870946914141488e-7
1.3931365411531206e-7
2.3857974295817016e-7
2.2193874607501604e-7
2.6738396930526753e-6
5.964840698787617e-8
3.6321476990172096e-7
3.8729135693256503e-7
2.3701516803255352e-7
1.966270869581321e-8
1.47912958215373e-7
2.3532283084077678e-7
5.145437263682612e-8
9.73481304925998e-9
3.412153715423584e-9
1.3493632725647964e-9
8.678017563752678e-10
5.1460701779651325e-11
6.137080043727481e-10
1.2044563444444053e-9
2.5360563959119797e-9
9.556658588356627e-9
3.554229308600783e-9
7.244484421631812e-10
2.5872683541904736e-9
4.463519324832979e-9
2.5980559979583645e-8
5.748878087605164e-8
5.791459528701344e-8
5.7296969661379565e-8
5.989192961600022e-8
6.412144852738022e-8
6.909500048694161e-8
7.445649357892438e-8
8.015801577222364e-8
8.636060968774586e-8
6.627818811023979e-8
4.266548430274797e-8
2.7941937230779026e-8
2.2066415044250927e-8
9.579943847610045e-9
2.7874328890965753e-9
3.622277369669403e-10
6.377589725817404e-10
6.91706272116121e-10
1.5319153981802171e-9
1.6062411251136478e-8
4.070516169080369e-8
2.81162274216887e-8
2.5781950838561204e-8
2.6793943285883036e-8
3.039469411998322e-8
3.726263691380019e-8
4.9289149738594654e-8
7.015555603021213e-8
1.0407904935551064e-7
2.3472171456828793e-7
1.652167357344505e-7
1.0803714153124998e-7
1.2084001809670144e-7
1.884715349231898e-7
3.182275342581611e-7
2.7977693651528724e-7
3.037070827443745e-7
3.939027000652153e-7
3.123959724863725e-7
6.15769445631155e-8
7.948238759458562e-7
1.2045624640433627e-6
1.2869357869766304e-6
1.3499556841191288e-6
1.3450651258552045e-6
1.1538109339565393e-6
1.2562397973773866e-7
1.749040414102501e-8
1.3710044435762499e-7
2.23000894503756e-7
1.853627306668418e-7
8.090034846700145e-8
2.4374531906646148e-8
1.55317395406164e-7
9.091214756351384e-7
1.0870115743274362e-6
2.180679696500531e-7
2.717173621745912e-7
1.338986297793338e-7
9.622763319120064e-8
1.0124548416972321e-7
1.7706071050862587e-6
2.28591847508053e-7
5.215401053366857e-8
3.7691939202872875e-10
2.5752355577779144e-10
1.63237089608549e-11
1.0275013936725128e-10
2.0502256129892964e-10
3.0604959347104535e-10
3.880433241175463e-10
1.364159549683772e-10
4.291553898990005e-10
1.7310028618434498e-9
3.931623765824764e-9
6.6921160253583866e-9
6.5830464733933634e-9
3.158706892779559e-10
2.5005035478510378e-8
4.1393938514415503e-8
3.44260283955369e-8
1.2426385714190535e-7
2.5738422528491326e-7
3.050397693519542e-9
2.474844294771083e-10
6.10670328229445e-12
1.8036890401704777e-12
8.335209330792907e-13
1.3983684832323294e-13
1.6339644939368884e-13
4.4157014873514607e-13
7.304957454242237e-13
1.1476807078464006e-12
1.6399315964974127e-12
2.1542722931378203e-12
2.742437170092547e-12
3.463032941216718e-12
4.369931474528492e-12
5.521365174559449e-12
6.9869962042375835e-12
8.852768829230014e-12
6.20618473554401e-11
1.84034598520856e-11
6.76732744000604e-12
6.291603403406893e-13
5.568356709528451e-12
1.0648163281864036e-11
1.6999357442401382e-11
2.5650463227508443e-11
3.7879517856529486e-11
5.535290037316438e-11
8.012532215231253e-11
1.1432952212767525e-10
1.5933513352727924e-10
2.146345862388251e-10
2.778073494191049e-10
3.4649890109629034e-10
4.2048068149309886e-10
5.017991213543605e-10
5.938821476606639e-10
7.009160685772594e-10
1.087141743874801e-9
4.1043074234582245e-9
1.4805905986017503e-8
2.3568815316699274e-8
2.5274342021500696e-8
2.630046086568924e-8
2.8019633161332808e-8
3.0304086231498365e-8
3.2934404660996665e-8
3.5738286674593785e-8
3.858926957154472e-8
3.5786633461166175e-8
3.3216888729981606e-8
2.1819963655182527e-8
6.775254231121657e-9
2.022276187868961e-9
3.2649998598756824e-10
5.115146355239974e-10
9.188436238274996e-10
6.18919095832818e-11
9.209819180479017e-9
7.942689992252154e-9
7.86948799897849e-9
8.285192169148676e-9
9.197221233998508e-9
1.086984535120792e-8
1.381532148905131e-8
1.9125277670545447e-8
2.93961692521363e-8
5.1229751027423565e-8
9.201475851839184e-8
8.098555018038983e-8
3.69950910805177e-8
2.1245491191651892e-8
2.1357755355779374e-8
3.1642326973453823e-8
4.6835756365831464e-8
4.154616208921168e-8
6.25434332183187e-8
9.148635279129653e-8
1.4602945245650652e-7
2.615335882129892e-7
8.557247214464502e-8
6.40005279819909e-7
1.038670120822994e-6
1.4304588447733456e-6
2.2842310219115763e-6
5.798442972237741e-7
7.237648167391216e-7
2.3021201504154561e-7
1.1191817001558222e-7
2.489348474526211e-8
4.701063949221276e-9
9.116995777510932e-10
1.0579926782426379e-10
1.5475067744297962e-11
1.6835664236703261e-10
4.4500857464569203e-10
2.1962881427134124e-10
4.916880255212026e-11
1.7413286342692077e-12
2.061995270989478e-10
1.4317939875340971e-9
4.5694943566129035e-9
9.431995203460682e-9
1.3990671253898419e-8
1.676914741039756e-8
1.8455240302181945e-8
1.9803744353165025e-8
2.1121586914486974e-8
2.2499204599164284e-8
2.3947348489126697e-8
2.5446100145773808e-8
3.583644835489e-8
2.6214107435120607e-8
9.068262590344883e-9
3.527398774348883e-9
1.3441626417579092e-9
3.858075719593864e-11
2.0849951032428175e-9
6.227542607019729e-9
1.0463774785565727e-9
7.763681126976945e-10
1.9491177835913908e-9
2.7406417312739866e-9
3.3886813914589643e-9
4.124121550199785e-9
5.164968138685615e-9
6.8248878970080726e-9
9.753942139624988e-9
1.562945538536325e-8
2.9247542479808365e-8
5.2856126468056775e-8
4.645957908969257e-8
3.162739882952865e-8
3.699556801053529e-8
5.996880451530312e-8
1.1435888791322963e-7
1.1870946914118032e-7
1.393136541152936e-7
2.3857974295889606e-7
2.2193874607746396e-7
2.673839693043264e-6
5.964840698732246e-8
3.632147698975415e-7
3.872913569369249e-7
2.370151680384288e-7
1.9662708699500565e-8
1.479129582177806e-7
2.3532283084231835e-7
5.145437263726114e-8
9.734813049386154e-9
3.412153717673406e-9
1.3493632725346113e-9
8.678017562685802e-10
5.146070080192563e-11
6.137080043403159e-10
1.204456344403496e-9
2.536056395795733e-9
9.556658589327035e-9
3.5542293090766055e-9
7.24448442657029e-10
2.587268354098921e-9
4.463519324089766e-9
2.5980559999519783e-8
5.7488780875011784e-8
5.791459528706662e-8
5.729696966075536e-8
5.98919296165615e-8
6.412144852668173e-8
6.909500048472876e-8
7.44564935792484e-8
8.015801577181676e-8
8.636060968755499e-8
6.627818811442072e-8
4.266548430307063e-8
2.794193723099844e-8
2.2066415042386575e-8
9.579943846515341e-9
2.7874328890371035e-9
3.622277365887246e-10
6.377589728056992e-10
6.917062722016918e-10
1.5319153984515874e-9
1.606241125253753e-8
4.070516168862814e-8
2.8116227422500535e-8
2.5781950840136017e-8
2.6793943287680278e-8
3.0394694119227336e-8
3.726263691347963e-8
4.9289149738788956e-8
7.015555602922085e-8
1.0407904935662837e-7
2.3472171456917962e-7
1.6521673573455264e-7
1.0803714152659349e-7
1.2084001809680814e-7
1.884715349217721e-7
3.1822753425802917e-7
2.7977693651625116e-7
3.03707082744426e-7
3.9390270006789276e-7
3.1239597249286424e-7
6.157694457834268e-8
7.948238759804754e-7
1.2045624640156058e-6
1.2869357870756172e-6
1.3499556841266835e-6
1.3450651258560459e-6
1.1538109339698439e-6
1.256239797378422e-7
1.749040414099201e-8
1.3710044435764635e-7
2.2300089450397982e-7
1.8536273066674343e-7
8.0900348466879e-8
2.437453190704805e-8
1.553173954064614e-7
9.091214756351954e-7
1.0870115743273928e-6
2.1806796964506195e-7
2.7171736217603876e-7
1.338986297789255e-7
9.622763319137332e-8
1.0124548417101317e-7
1.7706071050595507e-6
2.285918475117875e-7
5.215401053313974e-8
3.7691938965486075e-10
2.575235549152742e-10
1.6323708971334072e-11
1.027501393906476e-10
2.050225494280488e-10
3.0604959230845246e-10
3.880433277788433e-10
1.3641595497029597e-10
4.2915539064206864e-10
1.7310028622951673e-9
3.93162377335051e-9
6.692116016041041e-9
6.5830464702481465e-9
3.158706719731383e-10
2.5005035482515726e-8
4.139393851629945e-8
3.442602839700956e-8
1.242638571389816e-7
2.57384225284447e-7
3.050397696801448e-9
2.474844294152806e-10
6.106703281075935e-12
1.8036890360489572e-12
8.335209325741016e-13
1.398368488245077e-13
1.6339644963885237e-13
4.4157016532292963e-13
7.304957701219112e-13
1.1476807076502227e-12
1.6399315967568506e-12
2.1542722768004107e-12
2.742437169968859e-12
3.4630329298646832e-12
4.3699315314946686e-12
5.521365095364284e-12
6.986996207796204e-12
8.85276883977619e-12
6.206184641258715e-11
1.840345967682162e-11
6.767327387252521e-12
6.2916028020204e-13
5.568356708043436e-12
1.064816338501885e-11
1.6999357511646955e-11
2.5650463162423174e-11
3.7879517855672566e-11
5.535290037545204e-11
8.012532214992837e-11
1.1432952222544941e-10
1.5933513357689382e-10
2.146345862849357e-10
2.778073494254605e-10
3.4649890102939965e-10
4.2048068151121685e-10
5.017991211761788e-10
5.938821477595461e-10
7.009160689592991e-10
1.0871417438738362e-9
4.1043074233463765e-9
1.4805905987464318e-8
2.3568815317462375e-8
2.5274342020693705e-8
2.6300460865749376e-8
2.8019633162191445e-8
3.030408623315695e-8
3.293440466044002e-8
3.573828667467701e-8
3.8589269570724016e-8
3.578663346091403e-8
3.321688872997222e-8
2.1819963653875482e-8
6.775254235183729e-9
2.0222761881512174e-9
3.2649998640281203e-10
5.115146352897542e-10
9.188436234298495e-10
6.189191160420788e-11
9.209819182899973e-9
7.942689985594971e-9
7.869488000570087e-9
8.285192166822731e-9
9.197221233553513e-9
1.0869845350959374e-8
1.381532149076392e-8
1.912527767027569e-8
2.939616925185347e-8
5.122975102774996e-8
9.20147585177239e-8
8.098555016841747e-8
3.699509108060005e-8
2.1245491193475603e-8
2.1357755355697685e-8
3.164232697317863e-8
4.683575636610311e-8
4.154616209445985e-8
6.254343321774144e-8
9.148635279133771e-8
1.4602945245750183e-7
2.615335882163965e-7
8.557247214543982e-8
6.400052798229612e-7
1.0386701208159821e-6
1.4304588447862186e-6
2.284231021916855e-6
5.798442972324663e-7
7.237648167388545e-7
2.302120150444458e-7
1.1191817001568033e-7
2.489348474506001e-8
4.701063949297539e-9
9.116995776939651e-10
1.0579926783814671e-10
1.5475040187082952e-11
1.6835664232916211e-10
4.4500857457754765e-10
2.1962881429546322e-10
4.91688025514036e-11
1.7413286246124288e-12
2.0619952742683754e-10
1.4317939882368021e-9
4.56949434676362e-9
9.431995203890283e-9
1.3990671256636676e-8
1.676914741130622e-8
1.8455240301847674e-8
1.980374435318038e-8
2.1121586914473015e-8
2.249920459895895e-8
2.3947348489267004e-8
2.5446100145332388e-8
3.583644835385644e-8
2.6214107436041467e-8
9.068262588657231e-9
3.5273987745978716e-9
1.3441626418134138e-9
3.8580756963714496e-11
2.0849951027147404e-9
6.22754260553334e-9
1.0463774758044001e-9
7.763681150919571e-10
1.949117782565158e-9
2.740641731920803e-9
3.3886813903748072e-9
4.124121551957924e-9
5.1649681391081944e-9
6.824887896668066e-9
9.753942140657582e-9
1.5629455385369097e-8
2.9247542480045703e-8
5.285612646873158e-8
4.645957909021185e-8
3.162739882892969e-8
3.699556801048722e-8
5.996880451538371e-8
1.1435888791351995e-7
1.187094691411793e-7
1.393136541152832e-7
2.385797429571934e-7
2.219387460740792e-7
2.67383969304532e-6
5.964840699571869e-8
3.632147698999061e-7
3.872913569381254e-7
2.3701516803761735e-7
1.9662708694197216e-8
1.4791295821601496e-7
2.3532283084236213e-7
5.145437263724747e-8
9.734813049357444e-9
3.4121537206128177e-9
1.3493632725966338e-9
8.678017563003295e-10
5.146069308431113e-11
6.13708003940198e-10
1.2044563444859177e-9
2.536056395662794e-9
9.556658587510103e-9
3.554229309677578e-9
7.244484426994098e-10
2.5872683546986913e-9
4.463519325183141e-9
2.5980559974315683e-8
5.748878087523758e-8
5.791459528708183e-8
5.7296969661368924e-8
5.98919296164343e-8
6.41214485270352e-8
6.909500048342343e-8
7.44564935782764e-8
8.015801577197365e-8
8.636060968762611e-8
6.62781881148374e-8
4.26654843031439e-8
2.7941937231144792e-8
2.2066415042867593e-8
9.579943847288479e-9
2.787432889238598e-9
3.622277368893667e-10
6.377589728921591e-10
6.917062721339309e-10
1.531915398874744e-9
1.606241125517933e-8
4.0705161695450645e-8
2.811622742366549e-8
2.5781950840175702e-8
2.6793943287465707e-8
3.039469411916996e-8
3.7262636912808745e-8
4.9289149738498774e-8
7.015555602939182e-8
1.0407904935527008e-7
2.347217145702118e-7
1.6521673573447456e-7
1.0803714152672119e-7
1.2084001809704073e-7
1.8847153492321374e-7
3.182275342583483e-7
2.797769365160455e-7
3.0370708274382734e-7
3.9390270006500014e-7
3.123959724862752e-7
6.157694457028311e-8
7.94823875902944e-7
1.2045624640076278e-6
1.286935786997604e-6
1.3499556841215657e-6
1.3450651258556948e-6
1.1538109339434721e-6
1.2562397973782665e-7
1.74904041409207e-8
1.3710044435730155e-7
2.2300089450469544e-7
1.853627306669127e-7
8.090034846660261e-8
2.437453190664735e-8
1.553173954068034e-7
9.091214756380866e-7
1.0870115743280599e-6
2.1806796964717006e-7
2.717173621751103e-7
1.338986297792442e-7
9.622763319128029e-8
1.0124548416984061e-7
1.7706071050700548e-6
2.2859184747627785e-7
5.2154010535187764e-8
3.7691939152933184e-10
2.575235562378191e-10
1.632370896900867e-11
1.027501395055391e-10
2.0502255893592816e-10
3.060495938308798e-10
3.880433241165542e-10
1.3641595496395768e-10
4.291553929926841e-10
1.7310028673409765e-9
3.9316237729227515e-9
6.692115999532363e-9
6.5830464729137385e-9
3.158706595526419e-10
2.5005035470967967e-8
4.139393851634264e-8
3.442602839523517e-8
1.2426385714236063e-7
2.573842252861027e-7
3.0503976949946046e-9
2.4748442956158336e-10
6.106703274684476e-12
1.8036890434021251e-12
8.335209327254136e-13
1.3983684845361186e-13
1.633964486898279e-13
4.4157016603524034e-13
7.304957508890633e-13
1.147680705823329e-12
1.6399315646780758e-12
2.1542722429256977e-12
2.7424371716718575e-12
3.463032931049051e-12
4.3699314568831615e-12
5.521365176167217e-12
6.9869962264547016e-12
8.852768822183245e-12
6.206184683847073e-11
1.840345963258887e-11
6.767327441025321e-12
6.291603320089114e-13
5.568356766316023e-12
1.0648163331985037e-11
1.699935753332508e-11
2.5650463285926436e-11
3.787951781694766e-11
5.535290041825142e-11
8.01253220302938e-11
1.1432952210990025e-10
1.5933513352460329e-10
2.146345862367434e-10
2.778073494209902e-10
3.4649890090754126e-10
4.204806814047711e-10
5.017991215250193e-10
5.93882147645995e-10
7.009160687662272e-10
1.0871417438819778e-9
4.104307422885963e-9
1.4805905986988858e-8
2.356881531694959e-8
2.527434202103605e-8
2.6300460865612147e-8
2.8019633162822977e-8
3.030408623227615e-8
3.293440465975748e-8
3.573828667426442e-8
3.858926957070906e-8
3.578663346039017e-8
3.3216888729513316e-8
2.18199636546261e-8
6.775254231578977e-9
2.022276187949057e-9
3.2649998652448073e-10
5.115146354005741e-10
9.188436235903687e-10
6.189190933095429e-11
9.209819180009231e-9
7.942689988936682e-9
7.869487998253904e-9
8.285192167989743e-9
9.197221233782449e-9
1.0869845353194451e-8
1.3815321489331056e-8
1.9125277671056605e-8
2.9396169252000512e-8
5.12297510277425e-8
9.201475851776231e-8
8.098555016761252e-8
3.699509108052137e-8
2.124549119396291e-8
2.1357755355768432e-8
3.164232697331342e-8
4.683575636608686e-8
4.1546162089465717e-8
6.254343321815715e-8
9.14863527892844e-8
1.4602945245729664e-7
2.615335882120773e-7
8.557247215143386e-8
6.400052798151224e-7
1.0386701208121978e-6
1.4304588447868107e-6
2.284231021894378e-6
5.798442972330654e-7
7.237648167394049e-7
2.302120150444978e-7
1.1191817001839875e-7
2.489348474518534e-8
4.70106394912908e-9
9.116995777384767e-10
1.0579926776479191e-10
1.547504060968409e-11
1.6835664223709637e-10
4.4500857493069954e-10
2.1962881435694394e-10
4.916880255468139e-11
1.7413286303717253e-12
2.0619952712851982e-10
1.43179398797954e-9
4.56949438300655e-9
9.431995202092866e-9
1.3990671257100078e-8
1.6769147412654275e-8
1.8455240303263047e-8
1.9803744352327686e-8
2.1121586914496e-8
2.249920459958951e-8
2.3947348489292514e-8
2.5446100144628553e-8
3.583644835563009e-8
2.6214107436201596e-8
9.068262590683346e-9
3.5273987747008796e-9
1.3441626419720488e-9
3.858075645723105e-11
2.0849951033097418e-9
6.227542596895315e-9
1.0463774782678391e-9
7.763681130808447e-10
1.949117782955255e-9
2.7406417320629585e-9
3.3886813914202994e-9
4.124121551942837e-9
5.164968139122464e-9
6.824887896693162e-9
9.753942141651545e-9
1.562945538480034e-8
2.9247542480062105e-8
5.28561264671423e-8
4.64595790897274e-8
3.16273988299487e-8
3.69955680109872e-8
5.996880451533826e-8
1.143588879129902e-7
1.1870946914141488e-7
1.3931365411531206e-7
2.3857974295817016e-7
2.2193874607501604e-7
2.6738396930526753e-6
5.964840698787617e-8
3.6321476990172096e-7
3.8729135693256503e-7
2.3701516803255352e-7
1.966270869581321e-8
1.47912958215373e-7
2.3532283084077678e-7
5.145437263682612e-8
9.73481304925998e-9
3.412153715423584e-9
1.3493632725647964e-9
8.678017563752678e-10
5.1460701779651325e-11
6.137080043727481e-10
1.2044563444444053e-9
2.5360563959119797e-9
9.556658588356627e-9
3.554229308600783e-9
7.244484421631812e-10
2.5872683541904736e-9
4.463519324832979e-9
2.5980559979583645e-8
5.748878087605164e-8
5.791459528701344e-8
5.7296969661379565e-8
5.989192961600022e-8
6.412144852738022e-8
6.909500048694161e-8
7.445649357892438e-8
8.015801577222364e-8
8.636060968774586e-8
6.627818811023979e-8
4.266548430274797e-8
2.7941937230779026e-8
2.2066415044250927e-8
9.579943847610045e-9
2.7874328890965753e-9
3.622277369669403e-10
6.377589725817404e-10
6.91706272116121e-10
1.5319153981802171e-9
1.6062411251136478e-8
4.070516169080369e-8
2.81162274216887e-8
2.5781950838561204e-8
2.6793943285883036e-8
3.039469411998322e-8
3.726263691380019e-8
4.9289149738594654e-8
7.015555603021213e-8
1.0407904935551064e-7
2.3472171456828793e-7
1.652167357344505e-7
1.0803714153124998e-7
1.2084001809670144e-7
1.884715349231898e-7
3.182275342581611e-7
2.7977693651528724e-7
3.037070827443745e-7
3.939027000652153e-7
3.123959724863725e-7
6.15769445631155e-8
7.948238759458562e-7
1.2045624640433627e-6
1.2869357869766304e-6
1.3499556841191288e-6
1.3450651258552045e-6
1.1538109339565393e-6
1.2562397973773866e-7
1.749040414102501e-8
1.3710044435762499e-7
2.23000894503756e-7
1.853627306668418e-7
8.090034846700145e-8
2.4374531906646148e-8
1.55317395406164e-7
9.091214756351384e-7
1.0870115743274362e-6
2.180679696500531e-7
2.717173621745912e-7
1.338986297793338e-7
9.622763319120064e-8
1.0124548416972321e-7
1.7706071050862587e-6
2.28591847508053e-7
5.215401053366857e-8
3.7691939202872875e-10
2.5752355577779144e-10
1.63237089608549e-11
1.0275013936725128e-10
2.0502256129892964e-10
3.0604959347104535e-10
3.880433241175463e-10
1.364159549683772e-10
4.291553898990005e-10
1.7310028618434498e-9
3.931623765824764e-9
6.6921160253583866e-9
6.5830464733933634e-9
3.158706892779559e-10
2.5005035478510378e-8
4.1393938514415503e-8
3.44260283955369e-8
1.2426385714190535e-7
2.5738422528491326e-7
3.050397693519542e-9
2.474844294771083e-10
6.10670328229445e-12
1.8036890401704777e-12
8.335209330792907e-13
1.3983684832323294e-13
1.6339644939368884e-13
4.4157014873514607e-13
7.304957454242237e-13
1.1476807078464006e-12
1.6399315964974127e-12
2.1542722931378203e-12
2.742437170092547e-12
3.463032941216718e-12
4.369931474528492e-12
5.521365174559449e-12
6.9869962042375835e-12
8.852768829230014e-12
6.20618473554401e-11
1.84034598520856e-11
6.76732744000604e-12
6.291603403406893e-13
5.568356709528451e-12
1.0648163281864036e-11
1.6999357442401382e-11
2.5650463227508443e-11
3.7879517856529486e-11
5.535290037316438e-11
8.012532215231253e-11
1.1432952212767525e-10
1.5933513352727924e-10
2.146345862388251e-10
2.778073494191049e-10
3.4649890109629034e-10
4.2048068149309886e-10
5.017991213543605e-10
5.938821476606639e-10
7.009160685772594e-10
1.087141743874801e-9
4.1043074234582245e-9
1.4805905986017503e-8
2.3568815316699274e-8
2.5274342021500696e-8
2.630046086568924e-8
2.8019633161332808e-8
3.0304086231498365e-8
3.2934404660996665e-8
3.5738286674593785e-8
3.858926957154472e-8
3.5786633461166175e-8
3.3216888729981606e-8
2.1819963655182527e-8
6.775254231121657e-9
2.022276187868961e-9
3.2649998598756824e-10
5.115146355239974e-10
9.188436238274996e-10
6.18919095832818e-11
9.209819180479017e-9
7.942689992252154e-9
7.86948799897849e-9
8.285192169148676e-9
9.197221233998508e-9
1.086984535120792e-8
1.381532148905131e-8
1.9125277670545447e-8
2.93961692521363e-8
5.1229751027423565e-8
9.201475851839184e-8
8.098555018038983e-8
3.69950910805177e-8
2.1245491191651892e-8
2.1357755355779374e-8
3.1642326973453823e-8
4.6835756365831464e-8
4.154616208921168e-8
6.25434332183187e-8
9.148635279129653e-8
1.4602945245650652e-7
2.615335882129892e-7
8.557247214464502e-8
6.40005279819909e-7
1.038670120822994e-6
1.4304588447733456e-6
2.2842310219115763e-6
5.798442972237741e-7
7.237648167391216e-7
2.3021201504154561e-7
1.1191817001558222e-7
2.489348474526211e-8
4.701063949221276e-9
9.116995777510932e-10
1.0579926782426379e-10
1.5475067744297962e-11
1.6835664236703261e-10
4.4500857464569203e-10
2.1962881427134124e-10
4.916880255212026e-11
1.7413286342692077e-12
2.061995270989478e-10
1.4317939875340971e-9
4.5694943566129035e-9
9.431995203460682e-9
1.3990671253898419e-8
1.676914741039756e-8
1.8455240302181945e-8
1.9803744353165025e-8
2.1121586914486974e-8
2.2499204599164284e-8
2.3947348489126697e-8
2.5446100145773808e-8
3.583644835489e-8
2.6214107435120607e-8
9.068262590344883e-9
3.527398774348883e-9
1.3441626417579092e-9
3.858075719593864e-11
2.0849951032428175e-9
6.227542607019729e-9
1.0463774785565727e-9
7.763681126976945e-10
1.9491177835913908e-9
2.7406417312739866e-9
3.3886813914589643e-9
4.124121550199785e-9
5.164968138685615e-9
6.8248878970080726e-9
9.753942139624988e-9
1.562945538536325e-8
2.9247542479808365e-8
5.2856126468056775e-8
4.645957908969257e-8
3.162739882952865e-8
3.699556801053529e-8
5.996880451530312e-8
1.1435888791322963e-7
1.1870946914118032e-7
1.393136541152936e-7
2.3857974295889606e-7
2.2193874607746396e-7
2.673839693043264e-6
5.964840698732246e-8
3.632147698975415e-7
3.872913569369249e-7
2.370151680384288e-7
1.9662708699500565e-8
1.479129582177806e-7
2.3532283084231835e-7
5.145437263726114e-8
9.734813049386154e-9
3.412153717673406e-9
1.3493632725346113e-9
8.678017562685802e-10
5.146070080192563e-11
6.137080043403159e-10
1.204456344403496e-9
2.536056395795733e-9
9.556658589327035e-9
3.5542293090766055e-9
7.24448442657029e-10
2.587268354098921e-9
4.463519324089766e-9
2.5980559999519783e-8
5.7488780875011784e-8
5.791459528706662e-8
5.729696966075536e-8
5.98919296165615e-8
6.412144852668173e-8
6.909500048472876e-8
7.44564935792484e-8
8.015801577181676e-8
8.636060968755499e-8
6.627818811442072e-8
4.266548430307063e-8
2.794193723099844e-8
2.2066415042386575e-8
9.579943846515341e-9
2.7874328890371035e-9
3.622277365887246e-10
6.377589728056992e-10
6.917062722016918e-10
1.5319153984515874e-9
1.606241125253753e-8
4.070516168862814e-8
2.8116227422500535e-8
2.5781950840136017e-8
2.6793943287680278e-8
3.0394694119227336e-8
3.726263691347963e-8
4.9289149738788956e-8
7.015555602922085e-8
1.0407904935662837e-7
2.3472171456917962e-7
1.6521673573455264e-7
1.0803714152659349e-7
1.2084001809680814e-7
1.884715349217721e-7
3.1822753425802917e-7
2.7977693651625116e-7
3.03707082744426e-7
3.9390270006789276e-7
3.1239597249286424e-7
6.157694457834268e-8
7.948238759804754e-7
1.2045624640156058e-6
1.2869357870756172e-6
1.3499556841266835e-6
1.3450651258560459e-6
1.1538109339698439e-6
1.256239797378422e-7
1.749040414099201e-8
1.3710044435764635e-7
2.2300089450397982e-7
1.8536273066674343e-7
8.0900348466879e-8
2.437453190704805e-8
1.553173954064614e-7
9.091214756351954e-7
1.0870115743273928e-6
2.1806796964506195e-7
2.7171736217603876e-7
1.338986297789255e-7
9.622763319137332e-8
1.0124548417101317e-7
1.7706071050595507e-6
2.285918475117875e-7
5.215401053313974e-8
3.7691938965486075e-10
2.575235549152742e-10
1.6323708971334072e-11
1.027501393906476e-10
2.050225494280488e-10
3.0604959230845246e-10
3.880433277788433e-10
1.3641595497029597e-10
4.2915539064206864e-10
1.7310028622951673e-9
3.93162377335051e-9
6.692116016041041e-9
6.5830464702481465e-9
3.158706719731383e-10
2.5005035482515726e-8
4.139393851629945e-8
3.442602839700956e-8
1.242638571389816e-7
2.57384225284447e-7
3.050397696801448e-9
2.474844294152806e-10
6.106703281075935e-12
1.8036890360489572e-12
8.335209325741016e-13
1.398368488245077e-13
1.6339644963885237e-13
4.4157016532292963e-13
7.304957701219112e-13
1.1476807076502227e-12
1.6399315967568506e-12
2.1542722768004107e-12
2.742437169968859e-12
3.4630329298646832e-12
4.3699315314946686e-12
5.521365095364284e-12
6.986996207796204e-12
8.85276883977619e-12
6.206184641258715e-11
1.840345967682162e-11
6.767327387252521e-12
6.2916028020204e-13
5.568356708043436e-12
1.064816338501885e-11
1.6999357511646955e-11
2.5650463162423174e-11
3.7879517855672566e-11
5.535290037545204e-11
8.012532214992837e-11
1.1432952222544941e-10
1.5933513357689382e-10
2.146345862849357e-10
2.778073494254605e-10
3.4649890102939965e-10
4.2048068151121685e-10
5.017991211761788e-10
5.938821477595461e-10
7.009160689592991e-10
1.0871417438738362e-9
4.1043074233463765e-9
1.4805905987464318e-8
2.3568815317462375e-8
2.5274342020693705e-8
2.6300460865749376e-8
2.8019633162191445e-8
3.030408623315695e-8
3.293440466044002e-8
3.573828667467701e-8
3.8589269570724016e-8
3.578663346091403e-8
3.321688872997222e-8
2.1819963653875482e-8
6.775254235183729e-9
2.0222761881512174e-9
3.2649998640281203e-10
5.115146352897542e-10
9.188436234298495e-10
6.189191160420788e-11
9.209819182899973e-9
7.942689985594971e-9
7.869488000570087e-9
8.285192166822731e-9
9.197221233553513e-9
1.0869845350959374e-8
1.381532149076392e-8
1.912527767027569e-8
2.939616925185347e-8
5.122975102774996e-8
9.20147585177239e-8
8.098555016841747e-8
3.699509108060005e-8
2.1245491193475603e-8
2.1357755355697685e-8
3.164232697317863e-8
4.683575636610311e-8
4.154616209445985e-8
6.254343321774144e-8
9.148635279133771e-8
1.4602945245750183e-7
2.615335882163965e-7
8.557247214543982e-8
6.400052798229612e-7
1.0386701208159821e-6
1.4304588447862186e-6
2.284231021916855e-6
5.798442972324663e-7
7.237648167388545e-7
2.302120150444458e-7
1.1191817001568033e-7
2.489348474506001e-8
4.701063949297539e-9
9.116995776939651e-10
1.0579926783814671e-10
1.5475040187082952e-11
1.6835664232916211e-10
4.4500857457754765e-10
2.1962881429546322e-10
4.91688025514036e-11
1.7413286246124288e-12
2.0619952742683754e-10
1.4317939882368021e-9
4.56949434676362e-9
9.431995203890283e-9
1.3990671256636676e-8
1.676914741130622e-8
1.8455240301847674e-8
1.980374435318038e-8
2.1121586914473015e-8
2.249920459895895e-8
2.3947348489267004e-8
2.5446100145332388e-8
3.583644835385644e-8
2.6214107436041467e-8
9.068262588657231e-9
3.5273987745978716e-9
1.3441626418134138e-9
3.8580756963714496e-11
2.0849951027147404e-9
6.22754260553334e-9
1.0463774758044001e-9
7.763681150919571e-10
1.949117782565158e-9
2.740641731920803e-9
3.3886813903748072e-9
4.124121551957924e-9
5.1649681391081944e-9
6.824887896668066e-9
9.753942140657582e-9
1.5629455385369097e-8
2.9247542480045703e-8
5.285612646873158e-8
4.645957909021185e-8
3.162739882892969e-8
3.699556801048722e-8
5.996880451538371e-8
1.1435888791351995e-7
1.187094691411793e-7
1.393136541152832e-7
2.385797429571934e-7
2.219387460740792e-7
2.67383969304532e-6
5.964840699571869e-8
3.632147698999061e-7
3.872913569381254e-7
2.3701516803761735e-7
1.9662708694197216e-8
1.4791295821601496e-7
2.3532283084236213e-7
5.145437263724747e-8
9.734813049357444e-9
3.4121537206128177e-9
1.3493632725966338e-9
8.678017563003295e-10
5.146069308431113e-11
6.13708003940198e-10
1.2044563444859177e-9
2.536056395662794e-9
9.556658587510103e-9
3.554229309677578e-9
7.244484426994098e-10
2.5872683546986913e-9
4.463519325183141e-9
2.5980559974315683e-8
5.748878087523758e-8
5.791459528708183e-8
5.7296969661368924e-8
5.98919296164343e-8
6.41214485270352e-8
6.909500048342343e-8
7.44564935782764e-8
8.015801577197365e-8
8.636060968762611e-8
6.62781881148374e-8
4.26654843031439e-8
2.7941937231144792e-8
2.2066415042867593e-8
9.579943847288479e-9
2.787432889238598e-9
3.622277368893667e-10
6.377589728921591e-10
6.917062721339309e-10
1.531915398874744e-9
1.606241125517933e-8
4.0705161695450645e-8
2.811622742366549e-8
2.5781950840175702e-8
2.6793943287465707e-8
3.039469411916996e-8
3.7262636912808745e-8
4.9289149738498774e-8
7.015555602939182e-8
1.0407904935527008e-7
2.347217145702118e-7
1.6521673573447456e-7
1.0803714152672119e-7
1.2084001809704073e-7
1.8847153492321374e-7
3.182275342583483e-7
2.797769365160455e-7
3.0370708274382734e-7
3.9390270006500014e-7
3.123959724862752e-7
6.157694457028311e-8
7.94823875902944e-7
1.2045624640076278e-6
1.286935786997604e-6
1.3499556841215657e-6
1.3450651258556948e-6
1.1538109339434721e-6
1.2562397973782665e-7
1.74904041409207e-8
1.3710044435730155e-7
2.2300089450469544e-7
1.853627306669127e-7
8.090034846660261e-8
2.437453190664735e-8
1.553173954068034e-7
9.091214756380866e-7
1.0870115743280599e-6
2.1806796964717006e-7
2.717173621751103e-7
1.338986297792442e-7
9.622763319128029e-8
1.0124548416984061e-7
1.7706071050700548e-6
2.2859184747627785e-7
5.2154010535187764e-8
3.7691939152933184e-10
2.575235562378191e-10
1.632370896900867e-11
1.027501395055391e-10
2.0502255893592816e-10
3.060495938308798e-10
3.880433241165542e-10
1.3641595496395768e-10
4.291553929926841e-10
1.7310028673409765e-9
3.9316237729227515e-9
6.692115999532363e-9
6.5830464729137385e-9
3.158706595526419e-10
2.5005035470967967e-8
4.139393851634264e-8
3.442602839523517e-8
1.2426385714236063e-7
2.573842252861027e-7
3.0503976949946046e-9
2.4748442956158336e-10
6.106703274684476e-12
1.8036890434021251e-12
8.335209327254136e-13
1.3983684845361186e-13
1.633964486898279e-13
4.4157016603524034e-13
7.304957508890633e-13
1.147680705823329e-12
1.6399315646780758e-12
2.1542722429256977e-12
2.7424371716718575e-12
3.463032931049051e-12
4.3699314568831615e-12
5.521365176167217e-12
6.9869962264547016e-12
8.852768822183245e-12
6.206184683847073e-11
1.840345963258887e-11
6.767327441025321e-12
6.291603320089114e-13
5.568356766316023e-12
1.0648163331985037e-11
1.699935753332508e-11
2.5650463285926436e-11
3.787951781694766e-11
5.535290041825142e-11
8.01253220302938e-11
1.1432952210990025e-10
1.5933513352460329e-10
2.146345862367434e-10
2.778073494209902e-10
3.4649890090754126e-10
4.204806814047711e-10
5.017991215250193e-10
5.93882147645995e-10
7.009160687662272e-10
1.0871417438819778e-9
4.104307422885963e-9
1.4805905986988858e-8
2.356881531694959e-8
2.527434202103605e-8
2.6300460865612147e-8
2.8019633162822977e-8
3.030408623227615e-8
3.293440465975748e-8
3.573828667426442e-8
3.858926957070906e-8
3.578663346039017e-8
3.3216888729513316e-8
2.18199636546261e-8
6.775254231578977e-9
2.022276187949057e-9
3.2649998652448073e-10
5.115146354005741e-10
9.188436235903687e-10
6.189190933095429e-11
9.209819180009231e-9
7.942689988936682e-9
7.869487998253904e-9
8.285192167989743e-9
9.197221233782449e-9
1.0869845353194451e-8
1.3815321489331056e-8
1.9125277671056605e-8
2.9396169252000512e-8
5.12297510277425e-8
9.201475851776231e-8
8.098555016761252e-8
3.699509108052137e-8
2.124549119396291e-8
2.1357755355768432e-8
3.164232697331342e-8
4.683575636608686e-8
4.1546162089465717e-8
6.254343321815715e-8
9.14863527892844e-8
1.4602945245729664e-7
2.615335882120773e-7
8.557247215143386e-8
6.400052798151224e-7
1.0386701208121978e-6
1.4304588447868107e-6
2.284231021894378e-6
5.798442972330654e-7
7.237648167394049e-7
2.302120150444978e-7
1.1191817001839875e-7
2.489348474518534e-8
4.70106394912908e-9
9.116995777384767e-10
1.0579926776479191e-10
1.547504060968409e-11
1.6835664223709637e-10
4.4500857493069954e-10
2.1962881435694394e-10
4.916880255468139e-11
1.7413286303717253e-12
2.0619952712851982e-10
1.43179398797954e-9
4.56949438300655e-9
9.431995202092866e-9
1.3990671257100078e-8
1.6769147412654275e-8
1.8455240303263047e-8
1.9803744352327686e-8
2.1121586914496e-8
2.249920459958951e-8
2.3947348489292514e-8
2.5446100144628553e-8
3.583644835563009e-8
2.6214107436201596e-8
9.068262590683346e-9
3.5273987747008796e-9
1.3441626419720488e-9
3.858075645723105e-11
2.0849951033097418e-9
6.227542596895315e-9
1.0463774782678391e-9
7.763681130808447e-10
1.949117782955255e-9
2.7406417320629585e-9
3.3886813914202994e-9
4.124121551942837e-9
5.164968139122464e-9
6.824887896693162e-9
9.753942141651545e-9
1.562945538480034e-8
2.9247542480062105e-8
5.28561264671423e-8
4.64595790897274e-8
3.16273988299487e-8
3.69955680109872e-8
5.996880451533826e-8
1.143588879129902e-7
1.1870946914141488e-7
1.3931365411531206e-7
2.3857974295817016e-7
2.2193874607501604e-7
2.6738396930526753e-6
5.964840698787617e-8
3.6321476990172096e-7
3.8729135693256503e-7
2.3701516803255352e-7
1.966270869581321e-8
1.47912958215373e-7
2.3532283084077678e-7
5.145437263682612e-8
9.73481304925998e-9
3.412153715423584e-9
1.3493632725647964e-9
8.678017563752678e-10
5.1460701779651325e-11
6.137080043727481e-10
1.2044563444444053e-9
2.5360563959119797e-9
9.556658588356627e-9
3.554229308600783e-9
7.244484421631812e-10
2.5872683541904736e-9
4.463519324832979e-9
2.5980559979583645e-8
5.748878087605164e-8
5.791459528701344e-8
5.7296969661379565e-8
5.989192961600022e-8
6.412144852738022e-8
6.909500048694161e-8
7.445649357892438e-8
8.015801577222364e-8
8.636060968774586e-8
6.627818811023979e-8
4.266548430274797e-8
2.7941937230779026e-8
2.2066415044250927e-8
9.579943847610045e-9
2.7874328890965753e-9
3.622277369669403e-10
6.377589725817404e-10
6.91706272116121e-10
1.5319153981802171e-9
1.6062411251136478e-8
4.070516169080369e-8
2.81162274216887e-8
2.5781950838561204e-8
2.6793943285883036e-8
3.039469411998322e-8
3.726263691380019e-8
4.9289149738594654e-8
7.015555603021213e-8
1.0407904935551064e-7
2.3472171456828793e-7
1.652167357344505e-7
1.0803714153124998e-7
1.2084001809670144e-7
1.884715349231898e-7
3.182275342581611e-7
2.7977693651528724e-7
3.037070827443745e-7
3.939027000652153e-7
3.123959724863725e-7
6.15769445631155e-8
7.948238759458562e-7
1.2045624640433627e-6
1.2869357869766304e-6
1.3499556841191288e-6
1.3450651258552045e-6
1.1538109339565393e-6
1.2562397973773866e-7
1.749040414102501e-8
1.3710044435762499e-7
2.23000894503756e-7
1.853627306668418e-7
8.090034846700145e-8
2.4374531906646148e-8
1.55317395406164e-7
9.091214756351384e-7
1.0870115743274362e-6
2.180679696500531e-7
2.717173621745912e-7
1.338986297793338e-7
9.622763319120064e-8
1.0124548416972321e-7
1.7706071050862587e-6
2.28591847508053e-7
5.215401053366857e-8
3.7691939202872875e-10
2.5752355577779144e-10
1.63237089608549e-11
1.0275013936725128e-10
2.0502256129892964e-10
3.0604959347104535e-10
3.880433241175463e-10
1.364159549683772e-10
4.291553898990005e-10
1.7310028618434498e-9
3.931623765824764e-9
6.6921160253583866e-9
6.5830464733933634e-9
3.158706892779559e-10
2.5005035478510378e-8
4.1393938514415503e-8
3.44260283955369e-8
1.2426385714190535e-7
2.5738422528491326e-7
3.050397693519542e-9
2.474844294771083e-10
6.10670328229445e-12
1.8036890401704777e-12
8.335209330792907e-13
1.3983684832323294e-13
1.6339644939368884e-13
4.4157014873514607e-13
7.304957454242237e-13
1.1476807078464006e-12
1.6399315964974127e-12
2.1542722931378203e-12
2.742437170092547e-12
3.463032941216718e-12
4.369931474528492e-12
5.521365174559449e-12
6.9869962042375835e-12
8.852768829230014e-12
6.20618473554401e-11
1.84034598520856e-11
6.76732744000604e-12
6.291603403406893e-13
5.568356709528451e-12
1.0648163281864036e-11
1.6999357442401382e-11
2.5650463227508443e-11
3.7879517856529486e-11
5.535290037316438e-11
8.012532215231253e-11
1.1432952212767525e-10
1.5933513352727924e-10
2.146345862388251e-10
2.778073494191049e-10
3.4649890109629034e-10
4.2048068149309886e-10
5.017991213543605e-10
5.938821476606639e-10
7.009160685772594e-10
1.087141743874801e-9
4.1043074234582245e-9
1.4805905986017503e-8
2.3568815316699274e-8
2.5274342021500696e-8
2.630046086568924e-8
2.8019633161332808e-8
3.0304086231498365e-8
3.2934404660996665e-8
3.5738286674593785e-8
3.858926957154472e-8
3.5786633461166175e-8
3.3216888729981606e-8
2.1819963655182527e-8
6.775254231121657e-9
2.022276187868961e-9
3.2649998598756824e-10
5.115146355239974e-10
9.188436238274996e-10
6.18919095832818e-11
9.209819180479017e-9
7.942689992252154e-9
7.86948799897849e-9
8.285192169148676e-9
9.197221233998508e-9
1.086984535120792e-8
1.381532148905131e-8
1.9125277670545447e-8
2.93961692521363e-8
5.1229751027423565e-8
9.201475851839184e-8
8.098555018038983e-8
3.69950910805177e-8
2.1245491191651892e-8
2.1357755355779374e-8
3.1642326973453823e-8
4.6835756365831464e-8
4.154616208921168e-8
6.25434332183187e-8
9.148635279129653e-8
1.4602945245650652e-7
2.615335882129892e-7
8.557247214464502e-8
6.40005279819909e-7
1.038670120822994e-6
1.4304588447733456e-6
2.2842310219115763e-6
5.798442972237741e-7
7.237648167391216e-7
2.3021201504154561e-7
1.1191817001558222e-7
2.489348474526211e-8
4.701063949221276e-9
9.116995777510932e-10
1.0579926782426379e-10
1.5475067744297962e-11
1.6835664236703261e-10
4.4500857464569203e-10
2.1962881427134124e-10
4.916880255212026e-11
1.7413286342692077e-12
2.061995270989478e-10
1.4317939875340971e-9
4.5694943566129035e-9
9.431995203460682e-9
1.3990671253898419e-8
1.676914741039756e-8
1.8455240302181945e-8
1.9803744353165025e-8
2.1121586914486974e-8
2.2499204599164284e-8
2.3947348489126697e-8
2.5446100145773808e-8
3.583644835489e-8
2.6214107435120607e-8
9.068262590344883e-9
3.527398774348883e-9
1.3441626417579092e-9
3.858075719593864e-11
2.0849951032428175e-9
6.227542607019729e-9
1.0463774785565727e-9
7.763681126976945e-10
1.9491177835913908e-9
2.7406417312739866e-9
3.3886813914589643e-9
4.124121550199785e-9
5.164968138685615e-9
6.8248878970080726e-9
9.753942139624988e-9
1.562945538536325e-8
2.9247542479808365e-8
5.2856126468056775e-8
4.645957908969257e-8
3.162739882952865e-8
3.699556801053529e-8
5.996880451530312e-8
1.1435888791322963e-7
1.1870946914118032e-7
1.393136541152936e-7
2.3857974295889606e-7
2.2193874607746396e-7
2.673839693043264e-6
5.964840698732246e-8
3.632147698975415e-7
3.872913569369249e-7
2.370151680384288e-7
1.9662708699500565e-8
1.479129582177806e-7
2.3532283084231835e-7
5.145437263726114e-8
9.734813049386154e-9
3.412153717673406e-9
1.3493632725346113e-9
8.678017562685802e-10
5.146070080192563e-11
6.137080043403159e-10
1.204456344403496e-9
2.536056395795733e-9
9.556658589327035e-9
3.5542293090766055e-9
7.24448442657029e-10
2.587268354098921e-9
4.463519324089766e-9
2.5980559999519783e-8
5.7488780875011784e-8
5.791459528706662e-8
5.729696966075536e-8
5.98919296165615e-8
6.412144852668173e-8
6.909500048472876e-8
7.44564935792484e-8
8.015801577181676e-8
8.636060968755499e-8
6.627818811442072e-8
4.266548430307063e-8
2.794193723099844e-8
2.2066415042386575e-8
9.579943846515341e-9
2.7874328890371035e-9
3.622277365887246e-10
6.377589728056992e-10
6.917062722016918e-10
1.5319153984515874e-9
1.606241125253753e-8
4.070516168862814e-8
2.8116227422500535e-8
2.5781950840136017e-8
2.6793943287680278e-8
3.0394694119227336e-8
3.726263691347963e-8
4.9289149738788956e-8
7.015555602922085e-8
1.0407904935662837e-7
2.3472171456917962e-7
1.6521673573455264e-7
1.0803714152659349e-7
1.2084001809680814e-7
1.884715349217721e-7
3.1822753425802917e-7
2.7977693651625116e-7
3.03707082744426e-7
3.9390270006789276e-7
3.1239597249286424e-7
6.157694457834268e-8
7.948238759804754e-7
1.2045624640156058e-6
1.2869357870756172e-6
1.3499556841266835e-6
1.3450651258560459e-6
1.1538109339698439e-6
1.256239797378422e-7
1.749040414099201e-8
1.3710044435764635e-7
2.2300089450397982e-7
1.8536273066674343e-7
8.0900348466879e-8
2.437453190704805e-8
1.553173954064614e-7
9.091214756351954e-7
1.0870115743273928e-6
2.1806796964506195e-7
2.7171736217603876e-7
1.338986297789255e-7
9.622763319137332e-8
1.0124548417101317e-7
1.7706071050595507e-6
2.285918475117875e-7
5.215401053313974e-8
3.7691938965486075e-10
2.575235549152742e-10
1.6323708971334072e-11
1.027501393906476e-10
2.050225494280488e-10
3.0604959230845246e-10
3.880433277788433e-10
1.3641595497029597e-10
4.2915539064206864e-10
1.7310028622951673e-9
3.93162377335051e-9
6.692116016041041e-9
6.5830464702481465e-9
3.158706719731383e-10
2.5005035482515726e-8
4.139393851629945e-8
3.442602839700956e-8
1.242638571389816e-7
2.57384225284447e-7
3.050397696801448e-9
2.474844294152806e-10
6.106703281075935e-12
1.8036890360489572e-12
8.335209325741016e-13
1.398368488245077e-13
1.6339644963885237e-13
4.4157016532292963e-13
7.304957701219112e-13
1.1476807076502227e-12
1.6399315967568506e-12
2.1542722768004107e-12
2.742437169968859e-12
3.4630329298646832e-12
4.3699315314946686e-12
5.521365095364284e-12
6.986996207796204e-12
8.85276883977619e-12
6.206184641258715e-11
1.840345967682162e-11
6.767327387252521e-12
6.2916028020204e-13
5.568356708043436e-12
1.064816338501885e-11
1.6999357511646955e-11
2.5650463162423174e-11
3.7879517855672566e-11
5.535290037545204e-11
8.012532214992837e-11
1.1432952222544941e-10
1.5933513357689382e-10
2.146345862849357e-10
2.778073494254605e-10
3.4649890102939965e-10
4.2048068151121685e-10
5.017991211761788e-10
5.938821477595461e-10
7.009160689592991e-10
1.0871417438738362e-9
4.1043074233463765e-9
1.4805905987464318e-8
2.3568815317462375e-8
2.5274342020693705e-8
2.6300460865749376e-8
2.8019633162191445e-8
3.030408623315695e-8
3.293440466044002e-8
3.573828667467701e-8
3.8589269570724016e-8
3.578663346091403e-8
3.321688872997222e-8
2.1819963653875482e-8
6.775254235183729e-9
2.0222761881512174e-9
3.2649998640281203e-10
5.115146352897542e-10
9.188436234298495e-10
6.189191160420788e-11
9.209819182899973e-9
7.942689985594971e-9
7.869488000570087e-9
8.285192166822731e-9
9.197221233553513e-9
1.0869845350959374e-8
1.381532149076392e-8
1.912527767027569e-8
2.939616925185347e-8
5.122975102774996e-8
9.20147585177239e-8
8.098555016841747e-8
3.699509108060005e-8
2.1245491193475603e-8
2.1357755355697685e-8
3.164232697317863e-8
4.683575636610311e-8
4.154616209445985e-8
6.254343321774144e-8
9.148635279133771e-8
1.4602945245750183e-7
2.615335882163965e-7
8.557247214543982e-8
6.400052798229612e-7
1.0386701208159821e-6
1.4304588447862186e-6
2.284231021916855e-6
5.798442972324663e-7
7.237648167388545e-7
2.302120150444458e-7
1.1191817001568033e-7
2.489348474506001e-8
4.701063949297539e-9
9.116995776939651e-10
1.0579926783814671e-10
1.5475040187082952e-11
1.6835664232916211e-10
4.4500857457754765e-10
2.1962881429546322e-10
4.91688025514036e-11
1.7413286246124288e-12
2.0619952742683754e-10
1.4317939882368021e-9
4.56949434676362e-9
9.431995203890283e-9
1.3990671256636676e-8
1.676914741130622e-8
1.8455240301847674e-8
1.980374435318038e-8
2.1121586914473015e-8
2.249920459895895e-8
2.3947348489267004e-8
2.5446100145332388e-8
3.583644835385644e-8
2.6214107436041467e-8
9.068262588657231e-9
3.5273987745978716e-9
1.3441626418134138e-9
3.8580756963714496e-11
2.0849951027147404e-9
6.22754260553334e-9
1.0463774758044001e-9
7.763681150919571e-10
1.949117782565158e-9
2.740641731920803e-9
3.3886813903748072e-9
4.124121551957924e-9
5.1649681391081944e-9
6.824887896668066e-9
9.753942140657582e-9
1.5629455385369097e-8
2.9247542480045703e-8
5.285612646873158e-8
4.645957909021185e-8
3.162739882892969e-8
3.699556801048722e-8
5.996880451538371e-8
1.1435888791351995e-7
1.187094691411793e-7
1.393136541152832e-7
2.385797429571934e-7
2.219387460740792e-7
2.67383969304532e-6
5.964840699571869e-8
3.632147698999061e-7
3.872913569381254e-7
2.3701516803761735e-7
1.9662708694197216e-8
1.4791295821601496e-7
2.3532283084236213e-7
5.145437263724747e-8
9.734813049357444e-9
3.4121537206128177e-9
1.3493632725966338e-9
8.678017563003295e-10
5.146069308431113e-11
6.13708003940198e-10
1.2044563444859177e-9
2.536056395662794e-9
9.556658587510103e-9
3.554229309677578e-9
7.244484426994098e-10
2.5872683546986913e-9
4.463519325183141e-9
2.5980559974315683e-8
5.748878087523758e-8
5.791459528708183e-8
5.7296969661368924e-8
5.98919296164343e-8
6.41214485270352e-8
6.909500048342343e-8
7.44564935782764e-8
8.015801577197365e-8
8.636060968762611e-8
6.62781881148374e-8
4.26654843031439e-8
2.7941937231144792e-8
2.2066415042867593e-8
9.579943847288479e-9
2.787432889238598e-9
3.622277368893667e-10
6.377589728921591e-10
6.917062721339309e-10
1.531915398874744e-9
1.606241125517933e-8
4.0705161695450645e-8
2.811622742366549e-8
2.5781950840175702e-8
2.6793943287465707e-8
3.039469411916996e-8
3.7262636912808745e-8
4.9289149738498774e-8
7.015555602939182e-8
1.0407904935527008e-7
2.347217145702118e-7
1.6521673573447456e-7
1.0803714152672119e-7
1.2084001809704073e-7
1.8847153492321374e-7
3.182275342583483e-7
2.797769365160455e-7
3.0370708274382734e-7
3.9390270006500014e-7
3.123959724862752e-7
6.157694457028311e-8
7.94823875902944e-7
1.2045624640076278e-6
1.286935786997604e-6
1.3499556841215657e-6
1.3450651258556948e-6
1.1538109339434721e-6
1.2562397973782665e-7
1.74904041409207e-8
1.3710044435730155e-7
2.2300089450469544e-7
1.853627306669127e-7
8.090034846660261e-8
2.437453190664735e-8
1.553173954068034e-7
9.091214756380866e-7
1.0870115743280599e-6
2.1806796964717006e-7
2.717173621751103e-7
1.338986297792442e-7
9.622763319128029e-8
1.0124548416984061e-7
1.7706071050700548e-6
2.2859184747627785e-7
5.2154010535187764e-8
3.7691939152933184e-10
2.575235562378191e-10
1.632370896900867e-11
1.027501395055391e-10
2.0502255893592816e-10
3.060495938308798e-10
3.880433241165542e-10
1.3641595496395768e-10
4.291553929926841e-10
1.7310028673409765e-9
3.9316237729227515e-9
6.692115999532363e-9
6.5830464729137385e-9
3.158706595526419e-10
2.5005035470967967e-8
4.139393851634264e-8
3.442602839523517e-8
1.2426385714236063e-7
2.573842252861027e-7
3.0503976949946046e-9
2.4748442956158336e-10
6.106703274684476e-12
1.8036890434021251e-12
8.335209327254136e-13
1.3983684845361186e-13
1.633964486898279e-13
4.4157016603524034e-13
7.304957508890633e-13
1.147680705823329e-12
1.6399315646780758e-12
2.1542722429256977e-12
2.7424371716718575e-12
3.463032931049051e-12
4.3699314568831615e-12
5.521365176167217e-12
6.9869962264547016e-12
8.852768822183245e-12
6.206184683847073e-11
1.840345963258887e-11
6.767327441025321e-12
6.291603320089114e-13
5.568356766316023e-12
1.0648163331985037e-11
1.699935753332508e-11
2.5650463285926436e-11
3.787951781694766e-11
5.535290041825142e-11
8.01253220302938e-11
1.1432952210990025e-10
1.5933513352460329e-10
2.146345862367434e-10
2.778073494209902e-10
3.4649890090754126e-10
4.204806814047711e-10
5.017991215250193e-10
5.93882147645995e-10
7.009160687662272e-10
1.0871417438819778e-9
4.104307422885963e-9
1.4805905986988858e-8
2.356881531694959e-8
2.527434202103605e-8
2.6300460865612147e-8
2.8019633162822977e-8
3.030408623227615e-8
3.293440465975748e-8
3.573828667426442e-8
3.858926957070906e-8
3.578663346039017e-8
3.3216888729513316e-8
2.18199636546261e-8
6.775254231578977e-9
2.022276187949057e-9
3.2649998652448073e-10
5.115146354005741e-10
9.188436235903687e-10
6.189190933095429e-11
9.209819180009231e-9
7.942689988936682e-9
7.869487998253904e-9
8.285192167989743e-9
9.197221233782449e-9
1.0869845353194451e-8
1.3815321489331056e-8
1.9125277671056605e-8
2.9396169252000512e-8
5.12297510277425e-8
9.201475851776231e-8
8.098555016761252e-8
3.699509108052137e-8
2.124549119396291e-8
2.1357755355768432e-8
3.164232697331342e-8
4.683575636608686e-8
4.1546162089465717e-8
6.254343321815715e-8
9.14863527892844e-8
1.4602945245729664e-7
2.615335882120773e-7
8.557247215143386e-8
6.400052798151224e-7
1.0386701208121978e-6
1.4304588447868107e-6
2.284231021894378e-6
5.798442972330654e-7
7.237648167394049e-7
2.302120150444978e-7
1.1191817001839875e-7
2.489348474518534e-8
4.70106394912908e-9
9.116995777384767e-10
1.0579926776479191e-10
1.547504060968409e-11
1.6835664223709637e-10
4.4500857493069954e-10
2.1962881435694394e-10
4.916880255468139e-11
1.7413286303717253e-12
2.0619952712851982e-10
1.43179398797954e-9
4.56949438300655e-9
9.431995202092866e-9
1.3990671257100078e-8
1.6769147412654275e-8
1.8455240303263047e-8
1.9803744352327686e-8
2.1121586914496e-8
2.249920459958951e-8
2.3947348489292514e-8
2.5446100144628553e-8
3.583644835563009e-8
2.6214107436201596e-8
9.068262590683346e-9
3.5273987747008796e-9
1.3441626419720488e-9
3.858075645723105e-11
2.0849951033097418e-9
6.227542596895315e-9
1.0463774782678391e-9
7.763681130808447e-10
1.949117782955255e-9
2.7406417320629585e-9
3.3886813914202994e-9
4.124121551942837e-9
5.164968139122464e-9
6.824887896693162e-9
9.753942141651545e-9
1.562945538480034e-8
2.9247542480062105e-8
5.28561264671423e-8
4.64595790897274e-8
3.16273988299487e-8
3.69955680109872e-8
5.996880451533826e-8
1.143588879129902e-7
1.1870946914141488e-7
1.3931365411531206e-7
2.3857974295817016e-7
2.2193874607501604e-7
2.6738396930526753e-6
5.964840698787617e-8
3.6321476990172096e-7
3.8729135693256503e-7
2.3701516803255352e-7
1.966270869581321e-8
1.47912958215373e-7
2.3532283084077678e-7
5.145437263682612e-8
9.73481304925998e-9
3.412153715423584e-9
1.3493632725647964e-9
8.678017563752678e-10
5.1460701779651325e-11
6.137080043727481e-10
1.2044563444444053e-9
2.5360563959119797e-9
9.556658588356627e-9
3.554229308600783e-9
7.244484421631812e-10
2.5872683541904736e-9
4.463519324832979e-9
2.5980559979583645e-8
5.748878087605164e-8
5.791459528701344e-8
5.7296969661379565e-8
5.989192961600022e-8
6.412144852738022e-8
6.909500048694161e-8
7.445649357892438e-8
8.015801577222364e-8
8.636060968774586e-8
6.627818811023979e-8
4.266548430274797e-8
2.7941937230779026e-8
2.2066415044250927e-8
9.579943847610045e-9
2.7874328890965753e-9
3.622277369669403e-10
6.377589725817404e-10
6.91706272116121e-10
1.5319153981802171e-9
1.6062411251136478e-8
4.070516169080369e-8
2.81162274216887e-8
2.5781950838561204e-8
2.6793943285883036e-8
3.039469411998322e-8
3.726263691380019e-8
4.9289149738594654e-8
7.015555603021213e-8
1.0407904935551064e-7
2.3472171456828793e-7
1.652167357344505e-7
1.0803714153124998e-7
1.2084001809670144e-7
1.884715349231898e-7
3.182275342581611e-7
2.7977693651528724e-7
3.037070827443745e-7
3.939027000652153e-7
3.123959724863725e-7
6.15769445631155e-8
7.948238759458562e-7
1.2045624640433627e-6
1.2869357869766304e-6
1.3499556841191288e-6
1.3450651258552045e-6
1.1538109339565393e-6
1.2562397973773866e-7
1.749040414102501e-8
1.3710044435762499e-7
2.23000894503756e-7
1.853627306668418e-7
8.090034846700145e-8
2.4374531906646148e-8
1.55317395406164e-7
9.091214756351384e-7
1.0870115743274362e-6
2.180679696500531e-7
2.717173621745912e-7
1.338986297793338e-7
9.622763319120064e-8
1.0124548416972321e-7
1.7706071050862587e-6
2.28591847508053e-7
5.215401053366857e-8
3.7691939202872875e-10
2.5752355577779144e-10
1.63237089608549e-11
1.0275013936725128e-10
2.0502256129892964e-10
3.0604959347104535e-10
3.880433241175463e-10
1.364159549683772e-10
4.291553898990005e-10
1.7310028618434498e-9
3.931623765824764e-9
6.6921160253583866e-9
6.5830464733933634e-9
3.158706892779559e-10
2.5005035478510378e-8
4.1393938514415503e-8
3.44260283955369e-8
1.2426385714190535e-7
2.5738422528491326e-7
3.050397693519542e-9
2.474844294771083e-10
6.10670328229445e-12
1.8036890401704777e-12
8.335209330792907e-13
1.3983684832323294e-13
1.6339644939368884e-13
4.4157014873514607e-13
7.304957454242237e-13
1.1476807078464006e-12
1.6399315964974127e-12
2.1542722931378203e-12
2.742437170092547e-12
3.463032941216718e-12
4.369931474528492e-12
5.521365174559449e-12
6.9869962042375835e-12
8.852768829230014e-12
6.20618473554401e-11
1.84034598520856e-11
6.76732744000604e-12
6.291603403406893e-13
5.568356709528451e-12
1.0648163281864036e-11
1.6999357442401382e-11
2.5650463227508443e-11
3.7879517856529486e-11
5.535290037316438e-11
8.012532215231253e-11
1.1432952212767525e-10
1.5933513352727924e-10
2.146345862388251e-10
2.778073494191049e-10
3.4649890109629034e-10
4.2048068149309886e-10
5.017991213543605e-10
5.938821476606639e-10
7.009160685772594e-10
1.087141743874801e-9
4.1043074234582245e-9
1.4805905986017503e-8
2.3568815316699274e-8
2.5274342021500696e-8
2.630046086568924e-8
2.8019633161332808e-8
3.0304086231498365e-8
3.2934404660996665e-8
3.5738286674593785e-8
3.858926957154472e-8
3.5786633461166175e-8
3.3216888729981606e-8
2.1819963655182527e-8
6.775254231121657e-9
2.022276187868961e-9
3.2649998598756824e-10
5.115146355239974e-10
9.188436238274996e-10
6.18919095832818e-11
9.209819180479017e-9
7.942689992252154e-9
7.86948799897849e-9
8.285192169148676e-9
9.197221233998508e-9
1.086984535120792e-8
1.381532148905131e-8
1.9125277670545447e-8
2.93961692521363e-8
5.1229751027423565e-8
9.201475851839184e-8
8.098555018038983e-8
3.69950910805177e-8
2.1245491191651892e-8
2.1357755355779374e-8
3.1642326973453823e-8
4.6835756365831464e-8
4.154616208921168e-8
6.25434332183187e-8
9.148635279129653e-8
1.4602945245650652e-7
2.615335882129892e-7
8.557247214464502e-8
6.40005279819909e-7
1.038670120822994e-6
1.4304588447733456e-6
2.2842310219115763e-6
5.798442972237741e-7
7.237648167391216e-7
2.3021201504154561e-7
1.1191817001558222e-7
2.489348474526211e-8
4.701063949221276e-9
9.116995777510932e-10
1.0579926782426379e-10
1.5475067744297962e-11
1.6835664236703261e-10
4.4500857464569203e-10
2.1962881427134124e-10
4.916880255212026e-11
1.7413286342692077e-12
2.061995270989478e-10
1.4317939875340971e-9
4.5694943566129035e-9
9.431995203460682e-9
1.3990671253898419e-8
1.676914741039756e-8
1.8455240302181945e-8
1.9803744353165025e-8
2.1121586914486974e-8
2.2499204599164284e-8
2.3947348489126697e-8
2.5446100145773808e-8
3.583644835489e-8
2.6214107435120607e-8
9.068262590344883e-9
3.527398774348883e-9
1.3441626417579092e-9
3.858075719593864e-11
2.0849951032428175e-9
6.227542607019729e-9
1.0463774785565727e-9
7.763681126976945e-10
1.9491177835913908e-9
2.7406417312739866e-9
3.3886813914589643e-9
4.124121550199785e-9
5.164968138685615e-9
6.8248878970080726e-9
9.753942139624988e-9
1.562945538536325e-8
2.9247542479808365e-8
5.2856126468056775e-8
4.645957908969257e-8
3.162739882952865e-8
3.699556801053529e-8
5.996880451530312e-8
1.1435888791322963e-7
1.1870946914118032e-7
1.393136541152936e-7
2.3857974295889606e-7
2.2193874607746396e-7
2.673839693043264e-6
5.964840698732246e-8
3.632147698975415e-7
3.872913569369249e-7
2.370151680384288e-7
1.9662708699500565e-8
1.479129582177806e-7
2.3532283084231835e-7
5.145437263726114e-8
9.734813049386154e-9
3.412153717673406e-9
1.3493632725346113e-9
8.678017562685802e-10
5.146070080192563e-11
6.137080043403159e-10
1.204456344403496e-9
2.536056395795733e-9
9.556658589327035e-9
3.5542293090766055e-9
7.24448442657029e-10
2.587268354098921e-9
4.463519324089766e-9
2.5980559999519783e-8
5.7488780875011784e-8
5.791459528706662e-8
5.729696966075536e-8
5.98919296165615e-8
6.412144852668173e-8
6.909500048472876e-8
7.44564935792484e-8
8.015801577181676e-8
8.636060968755499e-8
6.627818811442072e-8
4.266548430307063e-8
2.794193723099844e-8
2.2066415042386575e-8
9.579943846515341e-9
2.7874328890371035e-9
3.622277365887246e-10
6.377589728056992e-10
6.917062722016918e-10
1.5319153984515874e-9
1.606241125253753e-8
4.070516168862814e-8
2.8116227422500535e-8
2.5781950840136017e-8
2.6793943287680278e-8
3.0394694119227336e-8
3.726263691347963e-8
4.9289149738788956e-8
7.015555602922085e-8
1.0407904935662837e-7
2.3472171456917962e-7
1.6521673573455264e-7
1.0803714152659349e-7
1.2084001809680814e-7
1.884715349217721e-7
3.1822753425802917e-7
2.7977693651625116e-7
3.03707082744426e-7
3.9390270006789276e-7
3.1239597249286424e-7
6.157694457834268e-8
7.948238759804754e-7
1.2045624640156058e-6
1.2869357870756172e-6
1.3499556841266835e-6
1.3450651258560459e-6
1.1538109339698439e-6
1.256239797378422e-7
1.749040414099201e-8
1.3710044435764635e-7
2.2300089450397982e-7
1.8536273066674343e-7
8.0900348466879e-8
2.437453190704805e-8
1.553173954064614e-7
9.091214756351954e-7
1.0870115743273928e-6
2.1806796964506195e-7
2.7171736217603876e-7
1.338986297789255e-7
9.622763319137332e-8
1.0124548417101317e-7
1.7706071050595507e-6
2.285918475117875e-7
5.215401053313974e-8
3.7691938965486075e-10
2.575235549152742e-10
1.6323708971334072e-11
1.027501393906476e-10
2.050225494280488e-10
3.0604959230845246e-10
3.880433277788433e-10
1.3641595497029597e-10
4.2915539064206864e-10
1.7310028622951673e-9
3.93162377335051e-9
6.692116016041041e-9
6.5830464702481465e-9
3.158706719731383e-10
2.5005035482515726e-8
4.139393851629945e-8
3.442602839700956e-8
1.242638571389816e-7
2.57384225284447e-7
3.050397696801448e-9
2.474844294152806e-10
6.106703281075935e-12
1.8036890360489572e-12
8.335209325741016e-13
1.398368488245077e-13
1.6339644963885237e-13
4.4157016532292963e-13
7.304957701219112e-13
1.1476807076502227e-12
1.6399315967568506e-12
2.1542722768004107e-12
2.742437169968859e-12
3.4630329298646832e-12
4.3699315314946686e-12
5.521365095364284e-12
6.986996207796204e-12
8.85276883977619e-12
6.206184641258715e-11
1.840345967682162e-11
6.767327387252521e-12
6.2916028020204e-13
5.568356708043436e-12
1.064816338501885e-11
1.6999357511646955e-11
2.5650463162423174e-11
3.7879517855672566e-11
5.535290037545204e-11
8.012532214992837e-11
1.1432952222544941e-10
1.5933513357689382e-10
2.146345862849357e-10
2.778073494254605e-10
3.4649890102939965e-10
4.2048068151121685e-10
5.017991211761788e-10
5.938821477595461e-10
7.009160689592991e-10
1.0871417438738362e-9
4.1043074233463765e-9
1.4805905987464318e-8
2.3568815317462375e-8
2.5274342020693705e-8
2.6300460865749376e-8
2.8019633162191445e-8
3.030408623315695e-8
3.293440466044002e-8
3.573828667467701e-8
3.8589269570724016e-8
3.578663346091403e-8
3.321688872997222e-8
2.1819963653875482e-8
6.775254235183729e-9
2.0222761881512174e-9
3.2649998640281203e-10
5.115146352897542e-10
9.188436234298495e-10
6.189191160420788e-11
9.209819182899973e-9
7.942689985594971e-9
7.869488000570087e-9
8.285192166822731e-9
9.197221233553513e-9
1.0869845350959374e-8
1.381532149076392e-8
1.912527767027569e-8
2.939616925185347e-8
5.122975102774996e-8
9.20147585177239e-8
8.098555016841747e-8
3.699509108060005e-8
2.1245491193475603e-8
2.1357755355697685e-8
3.164232697317863e-8
4.683575636610311e-8
4.154616209445985e-8
6.254343321774144e-8
9.148635279133771e-8
1.4602945245750183e-7
2.615335882163965e-7
8.557247214543982e-8
6.400052798229612e-7
1.0386701208159821e-6
1.4304588447862186e-6
2.284231021916855e-6
5.798442972324663e-7
7.237648167388545e-7
2.302120150444458e-7
1.1191817001568033e-7
2.489348474506001e-8
4.701063949297539e-9
9.116995776939651e-10
1.0579926783814671e-10
1.5475040187082952e-11
1.6835664232916211e-10
4.4500857457754765e-10
2.1962881429546322e-10
4.91688025514036e-11
1.7413286246124288e-12
2.0619952742683754e-10
1.4317939882368021e-9
4.56949434676362e-9
9.431995203890283e-9
1.3990671256636676e-8
1.676914741130622e-8
1.8455240301847674e-8
1.980374435318038e-8
2.1121586914473015e-8
2.249920459895895e-8
2.3947348489267004e-8
2.5446100145332388e-8
3.583644835385644e-8
2.6214107436041467e-8
9.068262588657231e-9
3.5273987745978716e-9
1.3441626418134138e-9
3.8580756963714496e-11
2.0849951027147404e-9
6.22754260553334e-9
1.0463774758044001e-9
7.763681150919571e-10
1.949117782565158e-9
2.740641731920803e-9
3.3886813903748072e-9
4.124121551957924e-9
5.1649681391081944e-9
6.824887896668066e-9
9.753942140657582e-9
1.5629455385369097e-8
2.9247542480045703e-8
5.285612646873158e-8
4.645957909021185e-8
3.162739882892969e-8
3.699556801048722e-8
5.996880451538371e-8
1.1435888791351995e-7
1.187094691411793e-7
1.393136541152832e-7
2.385797429571934e-7
2.219387460740792e-7
2.67383969304532e-6
5.964840699571869e-8
3.632147698999061e-7
3.872913569381254e-7
2.3701516803761735e-7
1.9662708694197216e-8
1.4791295821601496e-7
2.3532283084236213e-7
5.145437263724747e-8
9.734813049357444e-9
3.4121537206128177e-9
1.3493632725966338e-9
8.678017563003295e-10
5.146069308431113e-11
6.13708003940198e-10
1.2044563444859177e-9
2.536056395662794e-9
9.556658587510103e-9
3.554229309677578e-9
7.244484426994098e-10
2.5872683546986913e-9
4.463519325183141e-9
2.5980559974315683e-8
5.748878087523758e-8
5.791459528708183e-8
5.7296969661368924e-8
5.98919296164343e-8
6.41214485270352e-8
6.909500048342343e-8
7.44564935782764e-8
8.015801577197365e-8
8.636060968762611e-8
6.62781881148374e-8
4.26654843031439e-8
2.7941937231144792e-8
2.2066415042867593e-8
9.579943847288479e-9
2.787432889238598e-9
3.622277368893667e-10
6.377589728921591e-10
6.917062721339309e-10
1.531915398874744e-9
1.606241125517933e-8
4.0705161695450645e-8
2.811622742366549e-8
2.5781950840175702e-8
2.6793943287465707e-8
3.039469411916996e-8
3.7262636912808745e-8
4.9289149738498774e-8
7.015555602939182e-8
1.0407904935527008e-7
2.347217145702118e-7
1.6521673573447456e-7
1.0803714152672119e-7
1.2084001809704073e-7
1.8847153492321374e-7
3.182275342583483e-7
2.797769365160455e-7
3.0370708274382734e-7
3.9390270006500014e-7
3.123959724862752e-7
6.157694457028311e-8
7.94823875902944e-7
1.2045624640076278e-6
1.286935786997604e-6
1.3499556841215657e-6
1.3450651258556948e-6
1.1538109339434721e-6
1.2562397973782665e-7
1.74904041409207e-8
1.3710044435730155e-7
2.2300089450469544e-7
1.853627306669127e-7
8.090034846660261e-8
2.437453190664735e-8
1.553173954068034e-7
9.091214756380866e-7
1.0870115743280599e-6
2.1806796964717006e-7
2.717173621751103e-7
1.338986297792442e-7
9.622763319128029e-8
1.0124548416984061e-7
1.7706071050700548e-6
2.2859184747627785e-7
5.2154010535187764e-8
3.7691939152933184e-10
2.575235562378191e-10
1.632370896900867e-11
1.027501395055391e-10
2.0502255893592816e-10
3.060495938308798e-10
3.880433241165542e-10
1.3641595496395768e-10
4.291553929926841e-10
1.7310028673409765e-9
3.9316237729227515e-9
6.692115999532363e-9
6.5830464729137385e-9
3.158706595526419e-10
2.5005035470967967e-8
4.139393851634264e-8
3.442602839523517e-8
1.2426385714236063e-7
2.573842252861027e-7
3.0503976949946046e-9
2.4748442956158336e-10
6.106703274684476e-12
1.8036890434021251e-12
8.335209327254136e-13
1.3983684845361186e-13
1.633964486898279e-13
4.4157016603524034e-13
7.304957508890633e-13
1.147680705823329e-12
1.6399315646780758e-12
2.1542722429256977e-12
2.7424371716718575e-12
3.463032931049051e-12
4.3699314568831615e-12
5.521365176167217e-12
6.9869962264547016e-12
8.852768822183245e-12
6.206184683847073e-11
1.840345963258887e-11
6.767327441025321e-12
6.291603320089114e-13
5.568356766316023e-12
1.0648163331985037e-11
1.699935753332508e-11
2.5650463285926436e-11
3.787951781694766e-11
5.535290041825142e-11
8.01253220302938e-11
1.1432952210990025e-10
1.5933513352460329e-10
2.146345862367434e-10
2.778073494209902e-10
3.4649890090754126e-10
4.204806814047711e-10
5.017991215250193e-10
5.93882147645995e-10
7.009160687662272e-10
1.0871417438819778e-9
4.104307422885963e-9
1.4805905986988858e-8
2.356881531694959e-8
2.527434202103605e-8
2.6300460865612147e-8
2.8019633162822977e-8
3.030408623227615e-8
3.293440465975748e-8
3.573828667426442e-8
3.858926957070906e-8
3.578663346039017e-8
3.3216888729513316e-8
2.18199636546261e-8
6.775254231578977e-9
2.022276187949057e-9
3.2649998652448073e-10
5.115146354005741e-10
9.188436235903687e-10
6.189190933095429e-11
9.209819180009231e-9
7.942689988936682e-9
7.869487998253904e-9
8.285192167989743e-9
9.197221233782449e-9
1.0869845353194451e-8
1.3815321489331056e-8
1.9125277671056605e-8
2.9396169252000512e-8
5.12297510277425e-8
9.201475851776231e-8
8.098555016761252e-8
3.699509108052137e-8
2.124549119396291e-8
2.1357755355768432e-8
3.164232697331342e-8
4.683575636608686e-8
4.1546162089465717e-8
6.254343321815715e-8
9.14863527892844e-8
1.4602945245729664e-7
2.615335882120773e-7
8.557247215143386e-8
6.400052798151224e-7
1.0386701208121978e-6
1.4304588447868107e-6
2.284231021894378e-6
5.798442972330654e-7
7.237648167394049e-7
2.302120150444978e-7
1.1191817001839875e-7
2.489348474518534e-8
4.70106394912908e-9
9.116995777384767e-10
1.0579926776479191e-10
1.547504060968409e-11
1.6835664223709637e-10
4.4500857493069954e-10
2.1962881435694394e-10
4.916880255468139e-11
1.7413286303717253e-12
2.0619952712851982e-10
1.43179398797954e-9
4.56949438300655e-9
9.431995202092866e-9
1.3990671257100078e-8
1.6769147412654275e-8
1.8455240303263047e-8
1.9803744352327686e-8
2.1121586914496e-8
2.249920459958951e-8
2.3947348489292514e-8
2.5446100144628553e-8
3.583644835563009e-8
2.6214107436201596e-8
9.068262590683346e-9
3.5273987747008796e-9
1.3441626419720488e-9
3.858075645723105e-11
2.0849951033097418e-9
6.227542596895315e-9
1.0463774782678391e-9
7.763681130808447e-10
1.949117782955255e-9
2.7406417320629585e-9
3.3886813914202994e-9
4.124121551942837e-9
5.164968139122464e-9
6.824887896693162e-9
9.753942141651545e-9
1.562945538480034e-8
2.9247542480062105e-8
5.28561264671423e-8
4.64595790897274e-8
3.16273988299487e-8
3.69955680109872e-8
5.996880451533826e-8
1.143588879129902e-7
1.1870946914141488e-7
1.3931365411531206e-7
2.3857974295817016e-7
2.2193874607501604e-7
2.6738396930526753e-6
5.964840698787617e-8
3.6321476990172096e-7
3.8729135693256503e-7
2.3701516803255352e-7
1.966270869581321e-8
1.47912958215373e-7
2.3532283084077678e-7
5.145437263682612e-8
9.73481304925998e-9
3.412153715423584e-9
1.3493632725647964e-9
8.678017563752678e-10
5.1460701779651325e-11
6.137080043727481e-10
1.2044563444444053e-9
2.5360563959119797e-9
9.556658588356627e-9
3.554229308600783e-9
7.244484421631812e-10
2.5872683541904736e-9
4.463519324832979e-9
2.5980559979583645e-8
5.748878087605164e-8
5.791459528701344e-8
5.7296969661379565e-8
5.989192961600022e-8
6.412144852738022e-8
6.909500048694161e-8
7.445649357892438e-8
8.015801577222364e-8
8.636060968774586e-8
6.627818811023979e-8
4.266548430274797e-8
2.7941937230779026e-8
2.2066415044250927e-8
9.579943847610045e-9
2.7874328890965753e-9
3.622277369669403e-10
6.377589725817404e-10
6.91706272116121e-10
1.5319153981802171e-9
1.6062411251136478e-8
4.070516169080369e-8
2.81162274216887e-8
2.5781950838561204e-8
2.6793943285883036e-8
3.039469411998322e-8
3.726263691380019e-8
4.9289149738594654e-8
7.015555603021213e-8
1.0407904935551064e-7
2.3472171456828793e-7
1.652167357344505e-7
1.0803714153124998e-7
1.2084001809670144e-7
1.884715349231898e-7
3.182275342581611e-7
2.7977693651528724e-7
3.037070827443745e-7
3.939027000652153e-7
3.123959724863725e-7
6.15769445631155e-8
7.948238759458562e-7
1.2045624640433627e-6
1.2869357869766304e-6
1.3499556841191288e-6
1.3450651258552045e-6
1.1538109339565393e-6
1.2562397973773866e-7
1.749040414102501e-8
1.3710044435762499e-7
2.23000894503756e-7
1.853627306668418e-7
8.090034846700145e-8
2.4374531906646148e-8
1.55317395406164e-7
9.091214756351384e-7
1.0870115743274362e-6
2.180679696500531e-7
2.717173621745912e-7
1.338986297793338e-7
9.622763319120064e-8
1.0124548416972321e-7
1.7706071050862587e-6
2.28591847508053e-7
5.215401053366857e-8
3.7691939202872875e-10
2.5752355577779144e-10
1.63237089608549e-11
1.0275013936725128e-10
2.0502256129892964e-10
3.0604959347104535e-10
3.880433241175463e-10
1.364159549683772e-10
4.291553898990005e-10
1.7310028618434498e-9
3.931623765824764e-9
6.6921160253583866e-9
6.5830464733933634e-9
3.158706892779559e-10
2.5005035478510378e-8
4.1393938514415503e-8
3.44260283955369e-8
1.2426385714190535e-7
2.5738422528491326e-7
3.050397693519542e-9
2.474844294771083e-10
6.10670328229445e-12
1.8036890401704777e-12
8.335209330792907e-13
1.3983684832323294e-13
1.6339644939368884e-13
4.4157014873514607e-13
7.304957454242237e-13
1.1476807078464006e-12
1.6399315964974127e-12
2.1542722931378203e-12
2.742437170092547e-12
3.463032941216718e-12
4.369931474528492e-12
5.521365174559449e-12
6.9869962042375835e-12
8.852768829230014e-12
6.20618473554401e-11
1.84034598520856e-11
6.76732744000604e-12
6.291603403406893e-13
5.568356709528451e-12
1.0648163281864036e-11
1.6999357442401382e-11
2.5650463227508443e-11
3.7879517856529486e-11
5.535290037316438e-11
8.012532215231253e-11
1.1432952212767525e-10
1.5933513352727924e-10
2.146345862388251e-10
2.778073494191049e-10
3.4649890109629034e-10
4.2048068149309886e-10
5.017991213543605e-10
5.938821476606639e-10
7.009160685772594e-10
1.087141743874801e-9
4.1043074234582245e-9
1.4805905986017503e-8
2.3568815316699274e-8
2.5274342021500696e-8
2.630046086568924e-8
2.8019633161332808e-8
3.0304086231498365e-8
3.2934404660996665e-8
3.5738286674593785e-8
3.858926957154472e-8
3.5786633461166175e-8
3.3216888729981606e-8
2.1819963655182527e-8
6.775254231121657e-9
2.022276187868961e-9
3.2649998598756824e-10
5.115146355239974e-10
9.188436238274996e-10
6.18919095832818e-11
9.209819180479017e-9
7.942689992252154e-9
7.86948799897849e-9
8.285192169148676e-9
9.197221233998508e-9
1.086984535120792e-8
1.381532148905131e-8
1.9125277670545447e-8
2.93961692521363e-8
5.1229751027423565e-8
9.201475851839184e-8
8.098555018038983e-8
3.69950910805177e-8
2.1245491191651892e-8
2.1357755355779374e-8
3.1642326973453823e-8
4.6835756365831464e-8
4.154616208921168e-8
6.25434332183187e-8
9.148635279129653e-8
1.4602945245650652e-7
2.615335882129892e-7
8.557247214464502e-8
6.40005279819909e-7
1.038670120822994e-6
1.4304588447733456e-6
2.2842310219115763e-6
5.798442972237741e-7
7.237648167391216e-7
2.3021201504154561e-7
1.1191817001558222e-7
2.489348474526211e-8
4.701063949221276e-9
9.116995777510932e-10
1.0579926782426379e-10
1.5475067744297962e-11
1.6835664236703261e-10
4.4500857464569203e-10
2.1962881427134124e-10
4.916880255212026e-11
1.7413286342692077e-12
2.061995270989478e-10
1.4317939875340971e-9
4.5694943566129035e-9
9.431995203460682e-9
1.3990671253898419e-8
1.676914741039756e-8
1.8455240302181945e-8
1.9803744353165025e-8
2.1121586914486974e-8
2.2499204599164284e-8
2.3947348489126697e-8
2.5446100145773808e-8
3.583644835489e-8
2.6214107435120607e-8
9.068262590344883e-9
3.527398774348883e-9
1.3441626417579092e-9
3.858075719593864e-11
2.0849951032428175e-9
6.227542607019729e-9
1.0463774785565727e-9
7.763681126976945e-10
1.9491177835913908e-9
2.7406417312739866e-9
3.3886813914589643e-9
4.124121550199785e-9
5.164968138685615e-9
6.8248878970080726e-9
9.753942139624988e-9
1.562945538536325e-8
2.9247542479808365e-8
5.2856126468056775e-8
4.645957908969257e-8
3.162739882952865e-8
3.699556801053529e-8
5.996880451530312e-8
1.1435888791322963e-7
1.1870946914118032e-7
1.393136541152936e-7
2.3857974295889606e-7
2.2193874607746396e-7
2.673839693043264e-6
5.964840698732246e-8
3.632147698975415e-7
3.872913569369249e-7
2.370151680384288e-7
1.9662708699500565e-8
1.479129582177806e-7
2.3532283084231835e-7
5.145437263726114e-8
9.734813049386154e-9
3.412153717673406e-9
1.3493632725346113e-9
8.678017562685802e-10
5.146070080192563e-11
6.137080043403159e-10
1.204456344403496e-9
2.536056395795733e-9
9.556658589327035e-9
3.5542293090766055e-9
7.24448442657029e-10
2.587268354098921e-9
4.463519324089766e-9
2.5980559999519783e-8
5.7488780875011784e-8
5.791459528706662e-8
5.729696966075536e-8
5.98919296165615e-8
6.412144852668173e-8
6.909500048472876e-8
7.44564935792484e-8
8.015801577181676e-8
8.636060968755499e-8
6.627818811442072e-8
4.266548430307063e-8
2.794193723099844e-8
2.2066415042386575e-8
9.579943846515341e-9
2.7874328890371035e-9
3.622277365887246e-10
6.377589728056992e-10
6.917062722016918e-10
1.5319153984515874e-9
1.606241125253753e-8
4.070516168862814e-8
2.8116227422500535e-8
2.5781950840136017e-8
2.6793943287680278e-8
3.0394694119227336e-8
3.726263691347963e-8
4.9289149738788956e-8
7.015555602922085e-8
1.0407904935662837e-7
2.3472171456917962e-7
1.6521673573455264e-7
1.0803714152659349e-7
1.2084001809680814e-7
1.884715349217721e-7
3.1822753425802917e-7
2.7977693651625116e-7
3.03707082744426e-7
3.9390270006789276e-7
3.1239597249286424e-7
6.157694457834268e-8
7.948238759804754e-7
1.2045624640156058e-6
1.2869357870756172e-6
1.3499556841266835e-6
1.3450651258560459e-6
1.1538109339698439e-6
1.256239797378422e-7
1.749040414099201e-8
1.3710044435764635e-7
2.2300089450397982e-7
1.8536273066674343e-7
8.0900348466879e-8
2.437453190704805e-8
1.553173954064614e-7
9.091214756351954e-7
1.0870115743273928e-6
2.1806796964506195e-7
2.7171736217603876e-7
1.338986297789255e-7
9.622763319137332e-8
1.0124548417101317e-7
1.7706071050595507e-6
2.285918475117875e-7
5.215401053313974e-8
3.7691938965486075e-10
2.575235549152742e-10
1.6323708971334072e-11
1.027501393906476e-10
2.050225494280488e-10
3.0604959230845246e-10
3.880433277788433e-10
1.3641595497029597e-10
4.2915539064206864e-10
1.7310028622951673e-9
3.93162377335051e-9
6.692116016041041e-9
6.5830464702481465e-9
3.158706719731383e-10
2.5005035482515726e-8
4.139393851629945e-8
3.442602839700956e-8
1.242638571389816e-7
2.57384225284447e-7
3.050397696801448e-9
2.474844294152806e-10
6.106703281075935e-12
1.8036890360489572e-12
8.335209325741016e-13
1.398368488245077e-13
1.6339644963885237e-13
4.4157016532292963e-13
7.304957701219112e-13
1.1476807076502227e-12
1.6399315967568506e-12
2.1542722768004107e-12
2.742437169968859e-12
3.4630329298646832e-12
4.3699315314946686e-12
5.521365095364284e-12
6.986996207796204e-12
8.85276883977619e-12
6.206184641258715e-11
1.840345967682162e-11
6.767327387252521e-12
6.2916028020204e-13
5.568356708043436e-12
1.064816338501885e-11
1.6999357511646955e-11
2.5650463162423174e-11
3.7879517855672566e-11
5.535290037545204e-11
8.012532214992837e-11
1.1432952222544941e-10
1.5933513357689382e-10
2.146345862849357e-10
2.778073494254605e-10
3.4649890102939965e-10
4.2048068151121685e-10
5.017991211761788e-10
5.938821477595461e-10
7.009160689592991e-10
1.0871417438738362e-9
4.1043074233463765e-9
1.4805905987464318e-8
2.3568815317462375e-8
2.5274342020693705e-8
2.6300460865749376e-8
2.8019633162191445e-8
