# Supplementary material for: Observability and Controllability of Nonlinear Networks: The Role of Symmetry
Source: Phys Rev X. Author manuscript; Available in PMC 2018 Nov 13. (PMC6234006; doi:10.1103/PhysRevX.5.011005)
Supplement: Code Archive [file NIHMS982008-supplement-Code_Archive.zip › MathematicaData/FNObsDELTAHetN2M1ChaosK6IC1]

4.289333996028049e-7
4.918213990451974e-7
9.0424149282575e-8
7.556793005686329e-9
2.3613375814542638e-9
4.2564351110804176e-9
3.1324354945525043e-10
3.222568548785828e-10
7.92279711707494e-11
1.0789250351977186e-10
1.649586380558294e-10
2.6708364363128665e-10
2.7400018576376846e-10
4.776328253742956e-10
4.095478446214828e-11
6.203716958984064e-10
1.6029971378806237e-9
3.1946093605712907e-9
5.8974196421430435e-9
1.0451764902161005e-8
1.7640164397771057e-8
2.7743742417563907e-8
3.942328036180884e-8
4.36646631860376e-8
2.031081370202538e-9
1.0121484479032964e-7
3.946557856488055e-8
2.1811192715596146e-8
8.780719265633575e-9
6.39092176885009e-11
3.4317730466920504e-12
5.041818685476068e-13
2.2314509527679672e-13
3.070597742692073e-13
3.221355335368545e-13
4.216464887365154e-13
5.348891873562784e-13
6.670249750605536e-13
8.300951486217747e-13
1.0357330595124969e-12
1.2971186893306784e-12
1.630712139450003e-12
1.4616893403812133e-11
1.9923377537906552e-12
3.6733763106826333e-13
3.390754771956134e-13
8.299929964492439e-13
1.338613045747339e-12
1.975495908815955e-12
2.8418971587683906e-12
4.062097379164924e-12
5.807671145362584e-12
8.326240256181349e-12
1.1980577861422633e-11
1.7302561927762162e-11
2.5063036184882932e-11
3.6346372109601524e-11
5.258493718233074e-11
7.544104105934066e-11
1.0635765834932658e-10
1.4573606242214968e-10
1.9231361186376234e-10
6.796650846713151e-10
3.5254921447077967e-10
7.219588849925962e-10
2.710406099556996e-9
4.718329066495238e-9
5.884663755497355e-9
6.58316302442682e-9
7.184711290250611e-9
7.801761719666672e-9
8.44943247021394e-9
9.114982468830609e-9
9.835398653575365e-9
4.0693761251209845e-9
6.261488965319817e-11
8.767223413009678e-10
1.4480908403048354e-9
2.44112020231243e-9
5.354868319670272e-9
1.9420163321871028e-8
7.491663832622886e-10
1.4477348996979774e-9
1.5482828604153057e-9
1.5255109174834717e-9
1.547579077651628e-9
1.6393877240930798e-9
1.8202357794248102e-9
2.134024372309791e-9
2.690645809657286e-9
3.797200414512528e-9
6.291745621615938e-9
7.275143921614843e-9
3.838679084113707e-8
3.034072871857271e-8
2.4021697551898208e-8
3.152994696615656e-8
5.739104092690382e-8
1.1026918783411515e-7
1.1567153278612338e-7
1.5870919736416932e-7
2.6319675029861473e-7
1.6654627615986983e-7
3.0787809720271894e-6
6.533305511441032e-6
2.3038250608688624e-6
8.546515047438947e-7
3.803216609092693e-7
1.28474603435383e-7
1.1325680799772635e-8
3.13295855173453e-8
6.129603812658909e-8
3.6269910867715656e-8
1.267297087573278e-8
2.7628576474133473e-9
1.4479001406249504e-9
1.1385022866218703e-9
2.723491626432071e-10
1.211299032576209e-9
3.0818007924552344e-9
1.4891018354374388e-8
9.209637097940035e-9
4.481536307058467e-9
3.3366230050214575e-9
1.7811469869321197e-8
4.433010931623902e-8
5.14747821378703e-8
5.2024619996672486e-8
5.4285892095505955e-8
5.783343753360457e-8
6.198571580548029e-8
6.634943647176712e-8
7.072908719593143e-8
7.50306498922827e-8
7.919029881657517e-8
4.1154966466115166e-8
1.9082449809492972e-8
1.052514174881693e-8
3.2730732718557942e-9
2.3102864505160242e-9
4.064461387076718e-9
5.21837333034281e-9
6.615979978696553e-9
8.50443524555212e-9
1.0570031376545345e-8
2.2762479969388586e-9
1.1927223379906808e-8
1.4017554806838819e-8
1.5400797601760378e-8
1.7375445112989326e-8
2.0626095458632656e-8
2.6084938733460617e-8
3.561843748918988e-8
5.3468911971745647e-8
1.3339479271653688e-7
1.2454482840404805e-7
8.028380500480174e-8
8.75850383670259e-8
1.2840079694955306e-7
2.3155146833225665e-7
2.5673438705944485e-7
2.409291270849782e-7
3.1779655811867605e-7
3.3621359467239554e-7
1.1611140530564092e-7
1.117663356411543e-7
2.1657535522578752e-8
1.7396870447457795e-7
2.3692086876564312e-7
1.7022130449054118e-7
1.1752872583882317e-7
2.8151169272461646e-8
7.529145403832307e-9
2.907886322384896e-9
1.6296240349220218e-9
1.2564845229428868e-9
3.186804741021254e-10
9.349100360300986e-10
1.418403235128996e-9
2.026256559162832e-9
1.7093845526734818e-9
6.23138079803909e-9
6.6053194114937585e-9
7.230906796539834e-9
8.10198273231139e-9
2.053150328207033e-8
8.262644833852114e-8
1.2034737873033138e-7
1.0260560905698534e-7
9.893093124599829e-8
1.0249630280276165e-7
1.0980180724105805e-7
1.2023765904921153e-7
1.3491709102749284e-7
1.5730217649749378e-7
1.9823514039153728e-7
1.258604673279489e-7
9.829828203809118e-8
6.994959899601034e-8
5.0929084408790904e-8
4.391200373092812e-8
2.164241492788551e-8
9.49507128883005e-9
4.893904786107284e-9
3.099769030257714e-9
3.3227857092554866e-9
8.193428102628285e-9
4.0562448289541544e-8
6.040786372268564e-8
4.433337061131864e-8
4.191099490049247e-8
4.3995018181358175e-8
4.960188447887142e-8
5.9438262574637915e-8
7.523514717229194e-8
9.942860749119045e-8
3.157785672236183e-7
3.0585699291097775e-7
1.9448050849101597e-7
2.0693065888732582e-7
2.941993667738698e-7
5.031569182058918e-7
5.008671661579814e-7
4.258204538351959e-7
4.832574785933273e-7
3.555830422451305e-7
1.890635261430919e-6
1.1129604915943007e-6
6.991982633748052e-7
4.5359992552569e-7
3.214536788051461e-7
2.768081433189346e-7
3.072579796944912e-7
5.9527701347240425e-8
6.821938181577656e-9
2.0114877692610203e-9
8.897351017287817e-10
8.30936438205686e-10
5.597921367841301e-10
1.8088668791839926e-10
1.4089601132563393e-9
5.174734057182234e-9
1.9091894607845443e-8
1.3207904578919796e-8
1.9156509629409967e-9
2.1412267134935937e-9
3.094436781003814e-8
9.503473658401029e-8
1.5474970703343205e-7
1.300556002963151e-7
1.1929772204531074e-7
1.1964638657015713e-7
1.279216793775119e-7
1.4764841698529106e-7
1.998575624042412e-7
2.787733772196275e-7
4.543864670025463e-8
1.4053637769569865e-8
1.9331436759294948e-8
7.685585313286016e-9
5.224056571362722e-10
1.4461913301312128e-9
1.4143344624290186e-9
8.830405490710502e-11
1.844792686062655e-9
5.190004051212739e-9
1.1182741738881767e-8
2.4297760628893727e-8
4.984128549310236e-8
8.077754251171091e-8
3.8087188367477425e-8
1.4618924113711596e-8
1.8222438388198679e-9
1.0127770818582961e-8
2.5496762031548924e-8
4.50443937495217e-8
6.645735291925073e-8
2.476964104684554e-7
4.0313124398038737e-7
2.834886931778393e-7
3.1635503406533974e-7
4.5675037081252025e-7
7.708090920238322e-7
7.010624079177403e-7
5.263132467428599e-7
5.691312486558427e-7
9.140575944055832e-7
2.420627842960022e-6
4.230834575241807e-8
4.6260025862631057e-7
2.527187548752244e-7
6.066716343261918e-8
9.309321091074133e-9
1.7640520392809372e-9
3.221414638302959e-10
5.063490169515653e-10
5.170613568564623e-10
7.282876728866574e-10
9.283788075798864e-10
5.06831415867878e-10
4.636871706305666e-10
1.6421492340884602e-9
3.435867551155172e-9
9.588770544305619e-9
7.215330776245595e-8
2.5707628085321935e-8
1.9339346115456966e-8
1.8546132700253005e-8
3.324494922131516e-8
1.1582259006881716e-7
1.964956394454632e-7
1.7289294229889721e-7
1.6602541099766477e-7
1.8177800499823036e-7
2.434611436799659e-7
2.5078592511000605e-7
3.81348375560857e-8
7.668959294654754e-8
2.708711462759671e-7
1.5682334719244013e-7
8.833197922123265e-8
5.92571416061778e-8
2.340398260035886e-8
2.0809475394989268e-8
1.0463015105653428e-7
5.7587043074927014e-8
1.2001433341772316e-7
1.4730345908830709e-8
2.856154231475471e-8
6.674090183346421e-8
5.6734403607840104e-8
6.27672747949542e-8
5.242164255127615e-8
1.3988637469353114e-7
2.973818144072567e-7
4.100109616591784e-8
9.431812647287038e-9
1.1510097363697906e-8
1.5521216197295039e-9
2.3770634039765954e-9
4.999273917481329e-9
1.7165506835061868e-8
6.025543874228854e-11
4.941840964764089e-11
7.517129416091988e-11
1.8016033171318594e-10
2.996984839425867e-10
4.976533190583316e-10
8.596765720521939e-10
1.525873606575046e-9
3.692187581470704e-10
6.307334095259925e-10
2.3053288656333037e-10
2.537796376159808e-9
6.898591348770739e-9
1.4803962592194884e-8
2.8293534989945973e-8
4.941241369833847e-8
7.835779963136243e-8
9.5587715888958e-8
2.5634287745234126e-9
6.273504905560256e-8
5.082453259663321e-8
8.541827174964162e-9
2.3517169701396616e-8
6.002507244112435e-11
1.6875466775057723e-13
6.741017242490693e-14
5.215000551224018e-13
7.297226279124357e-13
3.605897699520838e-13
3.762491184207222e-13
4.875685087683036e-13
6.168965279701811e-13
7.726040060864352e-13
9.668908144728112e-13
1.2130348001302481e-12
1.5270084911197425e-12
1.9290827413863813e-12
2.4454787211366997e-12
3.1103200916587903e-12
2.903837725013438e-11
5.903927839887553e-12
1.5595783863039392e-12
5.155014221826926e-13
1.8458500270977654e-12
3.193133812736453e-12
4.8689397729592626e-12
7.151547200267574e-12
1.0387389226581545e-11
1.5055799937423677e-11
2.1837595601483097e-11
3.168536133809238e-11
4.585997817107739e-11
6.583830799728643e-11
9.293479922233518e-11
1.2758275105149608e-10
1.6874204628624136e-10
2.1437961046656146e-10
2.630224244849298e-10
9.789563512149205e-10
4.262216027986791e-11
2.471939409459533e-9
5.571988039369039e-9
6.986504976931644e-9
7.585804772031918e-9
8.174742336400969e-9
8.873961003461785e-9
9.660888881483306e-9
1.049476004167955e-8
1.1336948797610956e-8
1.1389830281908243e-8
9.50480742812864e-9
2.666798280942699e-9
2.5818081689905988e-11
7.047884290579984e-10
1.1605251817192767e-9
1.7718514178141229e-9
2.930580793487714e-9
5.258139681524355e-9
1.3480100955489097e-9
2.855244782872327e-9
3.065506727201989e-9
2.97365920627166e-9
2.8469654776424855e-9
2.7367147631400093e-9
2.6290521827816135e-9
2.465383693368486e-9
2.085179539112968e-9
1.004763611056879e-9
1.3161167363055574e-9
1.6843826464038734e-8
1.7661804071839108e-8
1.6245880905186964e-8
2.3436342117264358e-8
4.59916650887693e-8
9.050507044845908e-8
9.763746282776223e-8
1.4285105032256252e-7
2.4405880927634354e-7
1.5327862553390352e-7
2.1022327414985975e-6
6.668828447592939e-6
4.236512914965792e-6
1.3032065361505983e-6
5.481809572935558e-7
2.2337811314704112e-7
2.0838451746749258e-8
2.3035233541065346e-8
6.712541015810442e-8
4.7354204182410246e-8
1.890547837719332e-8
3.678339521406225e-9
1.3247912818217795e-9
1.278255809185254e-9
5.02545143946944e-11
8.953744382297234e-10
2.187469988120296e-9
7.893014405973011e-9
1.2229305890400195e-8
4.916577549128708e-9
2.4925547377844874e-9
2.765506408528329e-9
1.8221993633405455e-8
4.697873045562471e-8
5.4128422079124996e-8
5.465975323736356e-8
5.716935141436312e-8
6.106601953524045e-8
6.559388062041108e-8
7.033259565930915e-8
7.508376713767151e-8
7.975882461656462e-8
4.502151130742316e-8
2.219204681579961e-8
1.2617381559269506e-8
3.556017346758985e-9
2.389694384987394e-9
4.254426490076525e-9
5.470904480236274e-9
6.889848845304209e-9
8.735171912112292e-9
1.0569058148883119e-8
9.020411063966839e-10
1.3945851764092212e-8
1.6507020379177158e-8
1.8258722157507754e-8
2.050705392492528e-8
2.4096460223582142e-8
3.0252583042574466e-8
4.1547523049341124e-8
6.42642016300662e-8
1.0601318813374476e-7
9.361502588760174e-8
6.286148284946944e-8
7.096938486053992e-8
1.0844288302681553e-7
1.9897999188756982e-7
2.088545558458132e-7
2.079201238909345e-7
2.978440326182345e-7
3.1713177217928866e-7
7.993443018862559e-8
4.0497289672028334e-7
4.334298282661069e-7
6.30782747316805e-7
7.099826373396653e-7
7.588603052625602e-7
1.0013342084523133e-6
2.5029472940650297e-6
6.813025864294127e-8
2.282793573401335e-9
3.1217423476132352e-9
1.4466587928222867e-9
1.0323383335685128e-9
9.176831083408086e-9
2.3441711452472036e-8
1.521621050193166e-9
1.2523515742538012e-9
6.321365467737776e-9
4.896606450776557e-10
1.9202851048228707e-9
2.1278380769280432e-9
3.1241672620566922e-12
4.4501097809869297e-10
8.608033897311337e-10
1.5737531030579964e-9
2.667688165824124e-9
3.5411014383961703e-9
3.5722846156401898e-9
3.6003733767644965e-9
3.815438742323603e-9
4.19849049335283e-9
4.735615869918335e-9
6.733362747608905e-9
1.2307035927627462e-8
2.373865055439952e-8
3.1647872392668035e-8
2.1119025531824608e-8
2.10888421114706e-8
2.5774127895991154e-8
4.727158193761517e-9
3.984604492305503e-9
9.20120795742725e-12
4.944658451957316e-13
3.134280188130316e-13
6.783821560439622e-12
4.615093376855565e-13
5.937604475407048e-13
2.6142981947313253e-13
8.402478498352115e-14
5.6807305222998115e-14
7.371366287554746e-14
1.032363598328719e-13
2.2802140690632468e-12
1.8075698400169505e-12
2.0714084501564166e-12
2.5519626010796996e-12
3.2153884301250495e-12
4.088528020674084e-12
5.223578151513902e-12
6.6935880764940676e-12
8.594058669321535e-12
1.104607974239729e-11
1.4198805651090541e-11
2.956609171623778e-11
1.4462361153003623e-10
2.4625522116945186e-11
3.8469180400092185e-12
8.568176678497553e-12
1.946764977009435e-11
3.2408096595010725e-11
4.924780101072467e-11
7.129166676525592e-11
9.90415594516939e-11
1.3179851290355414e-10
1.68031486983496e-10
2.0658766111310074e-10
2.4760218563842577e-10
2.9242185553158493e-10
3.4308979738172266e-10
4.020120906909819e-10
4.719243156536883e-10
5.560631099594394e-10
6.5848179866134e-10
1.598103733774761e-9
1.0835865255015662e-8
2.029628884109048e-8
1.8556896327570873e-8
1.846847698520882e-8
1.991137734749301e-8
2.2294124158280674e-8
2.5457107567301255e-8
2.9453144123901864e-8
3.444843277230227e-8
4.067832964774539e-8
2.8817222719938433e-8
2.1363913500936563e-8
1.7353656883912355e-8
1.5335913401185315e-8
1.0556904141919236e-8
3.7172829438830034e-9
1.499404330418664e-9
8.843189734451281e-10
9.435022835877418e-10
1.8642614415871025e-9
5.3535681527454406e-9
2.338255942656696e-8
1.6021330796541314e-8
1.1351498433763202e-8
1.0671048397047882e-8
1.1642607949371553e-8
1.4163564893810273e-8
1.903995125929567e-8
2.8521562255708627e-8
5.079482442869229e-8
3.8455466206866534e-8
1.9663060840366108e-8
1.779383332379791e-8
2.1732886022555892e-8
2.8289398399327433e-8
3.336024292200325e-8
3.996575267543471e-8
6.93492866588464e-8
9.412551763890153e-8
2.737709212796953e-9
1.2111276443357997e-8
1.9124398977082245e-6
3.1149402716415094e-6
1.2605787196763825e-6
5.921865740815616e-7
1.6985886135940594e-7
1.1466649597405864e-7
7.615870227098362e-8
7.049734847121997e-8
2.8314736533716642e-8
5.4120994843391e-9
1.7955534015319028e-9
8.630475334215731e-10
2.839376779981022e-10
6.241285854547598e-10
1.013485596850334e-9
1.874917520428521e-9
4.044017315305972e-9
1.9973901813700955e-9
9.081002164123074e-10
4.774787301324751e-10
6.232476320019771e-9
1.885973210750285e-8
2.571044204155895e-8
2.684520125510588e-8
2.820164405039881e-8
3.032665118268209e-8
3.2948641885203045e-8
3.581386568847702e-8
3.8740311486571735e-8
4.160445972999592e-8
3.8106885735823674e-8
3.62277412071801e-8
2.777663983550643e-8
8.87118783003596e-9
2.199242725837755e-9
4.1834130781725636e-12
1.0517060257217257e-9
1.6568971821979752e-9
1.1360699742093675e-9
9.272112656831985e-9
1.1068450963130651e-8
1.0110158819785581e-8
1.0107939131348854e-8
1.0781797258140424e-8
1.234917521774325e-8
1.5390033700051742e-8
2.1355690655972996e-8
3.43175020260345e-8
6.421826554921703e-8
6.178088860889872e-8
9.203011104393372e-8
6.026762567660822e-8
4.391761463111846e-8
5.392125879106412e-8
9.28019466662294e-8
1.642978519574595e-7
1.5884064610058836e-7
2.0500094524828959e-7
3.21576060938428e-7
2.1756285042559463e-7
2.648182280738612e-6
6.917460101416846e-6
3.278059748580819e-6
1.4920190337753521e-6
8.884585834659097e-7
5.738260639894304e-7
4.300294978446173e-7
2.5730257755447516e-7
1.300727149011838e-7
3.6090969687423136e-8
9.018705142888749e-9
2.6181826097489693e-9
9.063087682849029e-10
7.615928987971241e-10
8.268366001822595e-11
7.489281739176005e-10
2.6415366360568233e-9
8.748641315683565e-9
1.4044104633634142e-8
5.032088230384174e-9
3.1346625575303222e-9
7.740998430288157e-9
2.8449333640588564e-8
6.418144415306639e-8
6.907754027919445e-8
6.585882064189015e-8
6.581231470514337e-8
6.794373848077015e-8
7.132123473307317e-8
7.549583535113579e-8
8.03255785268603e-8
8.593097342134846e-8
3.62337759394166e-8
1.4431289753249494e-8
5.879242553424477e-9
1.8166760807744196e-9
5.250321389602984e-9
6.650146800523125e-9
8.40755325981947e-9
1.1391903276030489e-8
1.7125807018011284e-8
3.1210112360071015e-8
6.401137520523689e-8
1.127193043417808e-8
2.803982576750901e-9
8.839081470313044e-9
1.2468206768780157e-8
1.5645916430161033e-8
1.9438222472441202e-8
2.4882771268221865e-8
3.3730734219035084e-8
9.334398165876611e-8
8.783739378108371e-8
6.087973083188847e-8
7.025782699133062e-8
1.0917915817343715e-7
1.9785155947968485e-7
1.913951727684243e-7
1.7884195046944264e-7
2.5396668712567575e-7
5.209997255869469e-7
1.6513300878618867e-6
1.0902764428151543e-7
3.328508922710382e-7
3.18140793839547e-7
4.577505209732153e-8
7.341157686190903e-7
2.2545738150574216e-6
2.05697213399822e-7
2.0131671436677144e-8
1.0868874835558868e-9
1.4797262877306495e-9
2.6951108878570673e-9
2.827435870172631e-10
1.33852078415771e-10
2.920233553937815e-10
3.437893825426757e-10
1.2983590171122228e-9
4.691310258186628e-9
1.501277843433098e-8
9.551074253328812e-9
7.816915284758229e-9
8.40818158790535e-10
1.3601797970956364e-9
2.4925102574658324e-10
1.135905249237797e-8
3.849910498981142e-8
3.7210804786723534e-9
7.595191427018123e-10
7.121262513892061e-9
1.864684367802441e-9
2.2340706540968805e-9
9.819944878893945e-10
4.0219762050033684e-9
6.986061044218547e-10
2.757745465036775e-10
1.1021132934137219e-10
9.706798595785517e-11
5.157280163940642e-10
1.4426275957720858e-9
3.5347558336002914e-9
8.093610400054534e-9
1.6420012040838878e-8
2.6124436844135995e-8
2.8615615882173164e-8
2.0549889999448985e-8
1.714893486591391e-8
3.14697507105277e-9
1.597495699117474e-10
6.682861971710776e-10
2.186523540109105e-10
4.3065042488511323e-10
1.2546930597950519e-9
6.705504551810654e-11
1.0551071638685085e-11
8.177111867130459e-13
8.071698292212397e-13
8.873563682410794e-13
3.8871088613165997e-13
3.737362846797596e-13
4.661950256080501e-13
5.881988918641517e-13
7.417804136083127e-13
9.371228329612587e-13
1.6352034749498345e-11
1.2917078088341045e-12
2.190889744644126e-13
2.1597108068289858e-13
5.122871290813541e-13
8.174479031747358e-13
1.1992342212511203e-12
1.7181687794233986e-12
2.447780935379931e-12
3.4892079899285553e-12
4.988205165686275e-12
7.158348371028764e-12
1.0313612541586614e-11
1.4912273188266172e-11
2.160875473959197e-11
3.1293617785037644e-11
4.50639627164813e-11
6.401181311940223e-11
8.873422772000346e-11
1.1876637010365874e-10
4.3264930013234666e-10
2.94340013627397e-10
3.4853814757106106e-10
1.5601226352908982e-9
2.612942409781803e-9
3.172974129439253e-9
3.543225477399887e-9
3.891976483067105e-9
4.260058594860545e-9
4.64883870753636e-9
5.049035385697482e-9
5.033697628388626e-9
2.189037002256e-9
1.8207216283027493e-10
6.748585919816794e-10
9.553973129108023e-10
1.4875620789305623e-9
3.035616679474403e-9
7.928816879578471e-9
8.343799238521046e-10
7.540423791235471e-10
7.954795662128303e-10
7.651764321072922e-10
7.548387671182127e-10
7.706871343982676e-10
8.120342557117293e-10
8.814320160307336e-10
9.903058968774503e-10
1.1709349097915041e-9
1.3667128772562255e-9
2.5939393993033847e-8
2.6407864619934527e-8
2.052552261783877e-8
2.6259925097243628e-8
4.5460672814595126e-8
9.248575206749091e-8
1.0554937870028204e-7
1.2738225081701214e-7
2.138033942664048e-7
1.8532761001546986e-7
1.240112066557428e-7
6.968337662623829e-7
7.556426367115512e-7
2.855059872042898e-7
1.2043519627573628e-7
1.5822914840456178e-8
2.9096343092254764e-7
9.916180003321375e-8
9.876798473901045e-9
4.5460889187783085e-9
9.379854450806193e-9
1.4992913489802747e-8
5.0106075909357036e-9
1.2588806660079267e-8
3.585079540839976e-9
1.7425598854921123e-9
9.83930015687512e-10
1.5772391927157966e-9
6.088781303994794e-10
3.527448395197727e-10
3.174630313272242e-10
4.04133350128965e-10
9.50899386728859e-10
1.6124581826393267e-9
2.4564377576660832e-9
3.038047102695299e-9
3.2040700938457375e-9
3.3527716689592244e-9
3.6222159881101227e-9
4.023683235019067e-9
4.555955340664459e-9
5.224603152958922e-9
9.75956364827947e-9
1.7724622596264473e-8
2.4512045156066974e-8
2.3342468156202846e-8
2.1275781428614313e-8
2.7014010670343197e-8
1.1114361663544638e-9
2.7656799554598667e-9
5.76915858499698e-12
5.358667587283668e-13
4.694109917966303e-13
1.7475297581820003e-12
4.523631368863978e-13
2.0820164304557112e-13
6.405364812225456e-14
4.1088232797115843e-14
5.4398093359691464e-14
7.689417615054865e-14
1.0732999846783768e-13
1.4904554689727292e-13
2.9430228318459294e-12
2.3837570406845773e-12
2.7491407119192737e-12
3.4005402579031305e-12
4.298789304143411e-12
5.4823552003483845e-12
7.0227797505647494e-12
9.018841055775864e-12
1.159789246671882e-11
1.4917987240630953e-11
1.916678316603363e-11
3.501799162420546e-11
4.262271419739256e-10
3.9767018642226556e-11
7.651140650290801e-12
1.1364888659001268e-11
2.738509345577515e-11
4.585779657577469e-11
6.908826614029893e-11
9.8009770581165e-11
1.3217698522508178e-10
1.7009336321224075e-10
2.104408720175952e-10
2.531735927696637e-10
2.9957460945882287e-10
3.517269694741277e-10
4.12116277136235e-10
4.835550367266555e-10
5.693374536137255e-10
6.73548307598381e-10
8.015343884079407e-10
2.9329835685973386e-9
1.494054824735088e-8
2.4170629727136492e-8
2.1238756656381528e-8
2.1246106946155563e-8
2.3105531644019546e-8
2.617871499917629e-8
3.0409654991474354e-8
3.6035612745426344e-8
4.350404143696079e-8
5.3460899334417285e-8
3.5300979735198767e-8
2.469906207170408e-8
1.8651674362642084e-8
1.5802224991182943e-8
1.3299726495786496e-8
5.738788856457263e-9
2.149484528300796e-9
1.1278609279922026e-9
9.789354286879563e-10
1.585571686935487e-9
3.992047765926522e-9
1.4771227942060794e-8
2.2644718802829396e-8
1.3451401342825152e-8
1.1737823507505232e-8
1.2237895293423168e-8
1.433253330204253e-8
1.852307708063788e-8
2.6472287853113482e-8
5.4258207795458936e-8
4.649502216380061e-8
2.3751147062758454e-8
2.0976448896030874e-8
2.476437707263501e-8
3.8572800913334094e-8
5.240670448887666e-8
4.766323662511513e-8
6.368913408482488e-8
7.918755260495397e-8
4.7916936425924725e-8
9.902928273182747e-7
1.2153244606121389e-6
5.73266400117702e-7
2.978845684538108e-7
1.1800971223353266e-7
4.4962382047723906e-8
4.6792589125951264e-8
5.4292526066254047e-8
2.571332926794234e-8
6.634770563516763e-9
2.841397003394379e-9
1.5136911209040668e-9
9.107488509196971e-10
2.9786835031352794e-10
7.394253592497064e-10
1.4288736751841951e-9
2.692716974815889e-9
5.133654904833445e-9
5.708600106141899e-10
9.98388750657226e-10
3.481065981896606e-10
7.061151068089657e-9
1.7061817371314722e-8
1.8503803153127766e-8
1.8284487863389623e-8
1.9043741204339527e-8
2.0445758002207413e-8
2.2192927112719345e-8
2.412284462088808e-8
2.615359871283965e-8
2.8242933492871576e-8
2.3483593459380063e-8
2.1063508839774005e-8
2.0021637781136162e-8
1.2252244848227925e-8
3.6730142589317863e-9
1.082363303167554e-9
2.2755564197934129e-10
5.4067578930946315e-11
2.34942832625714e-10
2.463406642645678e-9
1.518648795651348e-8
9.193669520417235e-9
7.229933533987726e-9
6.902181416316249e-9
7.412501071863585e-9
8.804015894695424e-9
1.1637286044256835e-8
1.7605170580770548e-8
3.16876410579232e-8
4.682386934127814e-8
6.466482447960522e-8
4.7337289331529515e-8
3.4847199419350046e-8
4.299040023196712e-8
7.360192833289131e-8
1.374763797614384e-7
1.390299042462123e-7
1.7448744360305536e-7
2.834222732091328e-7
2.0064068548278485e-7
3.49594902495042e-6
1.0662033719333072e-6
9.651649002946141e-8
3.7705622160897774e-7
4.1254379823618023e-7
9.272353024702408e-8
5.8591310125695015e-8
2.0482026300251455e-7
1.136287741299619e-7
1.465870336769251e-8
4.282227150919181e-9
1.7294357918112255e-9
1.1196944015677517e-9
5.324370325551876e-11
7.415793322195573e-10
1.5556503213218235e-9
3.492481127114998e-9
1.606116668477536e-8
5.951172439779456e-9
6.178173343570799e-10
2.3357111872519035e-9
5.295994578985163e-9
3.103801351897544e-8
7.032522255893858e-8
7.200350240222231e-8
7.141187532461202e-8
7.458195075824381e-8
7.967769434609333e-8
8.559644552500727e-8
9.186234622663379e-8
9.834751917509086e-8
1.0512413947934192e-7
7.492843968320507e-8
4.331893715942469e-8
2.7380243846084034e-8
2.0059919551435108e-8
7.022291095911896e-9
1.0227914617319452e-9
1.194080380249932e-9
2.2141961584591684e-9
2.3142587300164946e-9
3.153610667363504e-10
1.9456527139691603e-8
4.3191554070762354e-8
3.231914727646681e-8
3.056328621822492e-8
3.225566800609357e-8
3.697585236273983e-8
4.57636166099219e-8
6.118286079059797e-8
8.820706365821688e-8
2.201790646831284e-7
1.952195979510699e-7
1.2378311665067032e-7
1.327572044402012e-7
1.9164247003202436e-7
3.382046014490369e-7
3.605840346777394e-7
3.3248073308167005e-7
4.0679334839294443e-7
3.2115093769782513e-7
5.73771606203235e-7
7.558824776527951e-8
2.6578944277916664e-7
3.577764913585389e-7
6.218425311881666e-7
9.313745949784197e-7
3.3803368714536906e-7
1.262042094111929e-8
2.555520457968034e-9
4.357374823943136e-9
2.664159767392137e-9
4.095801193239711e-9
2.8108641121282884e-9
1.4954190822086022e-9
5.191752951046448e-9
6.3148024949201115e-9
5.352333758405882e-10
1.4923437748644232e-9
1.502743289342922e-9
6.706803537647543e-10
4.6002808483213886e-10
3.062244737971901e-10
9.999115875056207e-10
1.7678494597980709e-9
2.7072571185784066e-9
3.2974184020818245e-9
3.4405410130343375e-9
3.6012417808716874e-9
3.9015727661090085e-9
4.346509856380502e-9
4.93446769819603e-9
5.6728464657949174e-9
9.725961071222487e-9
1.7767615392687833e-8
2.5995183433121997e-8
1.905330407947408e-8
5.3047103260204225e-9
2.7150147292364664e-8
3.796142613482922e-9
5.813391531685649e-9
3.9124475122687704e-12
2.869213152862283e-13
4.1031454270513557e-13
7.951887558450315e-12
6.527846094332893e-13
4.4203530086092095e-13
1.6054166152431188e-13
5.671103919819428e-14
5.111119626374318e-14
6.974657677536311e-14
9.755005095254763e-14
1.3567072843723832e-13
2.7135529314201582e-12
2.198527652637039e-12
2.534387616547138e-12
3.1335075791899233e-12
3.9594937985622546e-12
5.047432465919408e-12
6.462790727870483e-12
8.29596741554146e-12
1.0663460100451887e-11
1.3709748245638282e-11
1.7606226055368533e-11
3.247786589804342e-11
3.675743483069629e-10
3.616233744825429e-11
7.099306887477901e-12
1.0182585589074352e-11
2.4730156129334375e-11
4.1493966540683065e-11
6.257699812310945e-11
8.884845798201252e-11
1.199300985998077e-10
1.5447085348912253e-10
1.912510393777797e-10
2.3019604562241717e-10
2.7245378132183287e-10
3.1991804261807996e-10
3.748590837532455e-10
4.398480637373457e-10
5.178951998997556e-10
6.127302563169888e-10
7.292312994061826e-10
2.7015414662477316e-9
1.3758370690763938e-8
2.2523961247212913e-8
1.9859224495819978e-8
1.9877635393825862e-8
2.1628228023106367e-8
2.4510995166602773e-8
2.8464490720070937e-8
3.369841628868041e-8
4.061398959925805e-8
4.9791219662994564e-8
3.336298495635334e-8
2.3654705926858935e-8
1.8073042235578004e-8
1.5474398607801294e-8
1.2916444065084725e-8
5.438917728273174e-9
2.0537543220406588e-9
1.088845778565263e-9
9.529117551054449e-10
1.5503490600445227e-9
3.9253626532147715e-9
1.4764226785726966e-8
2.0987040802081105e-8
1.2693944174102009e-8
1.1156845552807332e-8
1.1673514044225797e-8
1.370145362836183e-8
1.773500052292069e-8
2.537803891466159e-8
5.1875138905297264e-8
4.3741374892391755e-8
2.2277495688578557e-8
1.9713451737791387e-8
2.3648431074350457e-8
3.784153215349875e-8
4.7259683447975916e-8
4.201819116876934e-8
6.085241383447425e-8
8.219282192825958e-8
4.299868201272156e-8
1.0290526198011746e-6
1.5490144011559014e-6
7.060922682847517e-7
3.5804541395819124e-7
1.392820787038808e-7
5.28558768808408e-8
5.275060964426275e-8
5.94244563320771e-8
3.040369717225797e-8
6.988900213735648e-9
2.7933484669041005e-9
1.4293252056100617e-9
8.534692434218853e-10
3.323466219092482e-10
7.700974141069161e-10
1.408901986926964e-9
2.5075543315054374e-9
5.707689098998936e-9
6.12348665965507e-10
1.085624063201482e-9
3.8388211512843533e-10
7.60564779698803e-9
1.872738500459241e-8
2.0721466607897603e-8
2.0540570649993278e-8
2.1402625748567537e-8
2.298936292181262e-8
2.497013477519592e-8
2.71555995995717e-8
2.9444659027408676e-8
3.178230224686728e-8
2.713099484503143e-8
2.4726940018174062e-8
2.3621121215954057e-8
1.3585674628707658e-8
4.07854104826346e-9
1.2414958522301213e-9
2.793793875922531e-10
4.1204818938849795e-11
3.20892850811277e-10
3.1856581344438182e-9
1.6939874534381477e-8
9.943068007543836e-9
8.102609701863366e-9
7.86302433322964e-9
8.5269047581448e-9
1.0192436920190802e-8
1.3519666957305901e-8
2.043425040372619e-8
3.654469235582021e-8
5.628882876771333e-8
7.397858629442227e-8
5.232390677531334e-8
3.812204957945276e-8
4.668221000764436e-8
7.952351847742392e-8
1.4638850298787006e-7
1.4567799251748534e-7
1.8214294635920942e-7
2.9401174319365465e-7
2.0930950752025327e-7
3.2335959013770196e-6
2.109584725308043e-6
1.8081596056271407e-7
2.93149495492141e-7
4.6071300383325616e-7
1.0282947658632552e-7
4.417915282860271e-8
1.559946449893917e-7
1.3864293985976933e-7
1.6172121100391185e-8
4.035610049493021e-9
1.5675529148788322e-9
9.443474505136382e-10
1.1744827871380919e-11
7.369755746526925e-10
1.463866569681691e-9
3.1632822679752288e-9
1.3009057396965368e-8
6.522613636976756e-9
1.0093778106218856e-9
2.0182553774983417e-9
5.47996938825018e-9
3.056109745538782e-8
7.023895079413343e-8
7.293999897838758e-8
7.225895093245879e-8
7.527724783065765e-8
8.024217674816733e-8
8.60239904113152e-8
9.211951611292844e-8
9.839748710070498e-8
1.0497364801292754e-7
7.410333727644718e-8
4.2160123469192485e-8
2.68043880483418e-8
1.8772439307108142e-8
5.897027991675521e-9
4.869536160259724e-10
1.649416215807757e-9
2.7664680579182237e-9
3.0841376548480888e-9
7.437266305194805e-10
1.9942197913794073e-8
3.7652366843932816e-8
3.068660177278535e-8
3.00061599839829e-8
3.212468673125796e-8
3.7040882207791836e-8
4.588701372180052e-8
6.118407575821758e-8
8.772367241562542e-8
2.278283402774795e-7
2.00058696185237e-7
1.2757040103775892e-7
1.3741721714638642e-7
1.9943161874035817e-7
3.511039282805814e-7
3.6442083702364556e-7
3.349620825873199e-7
4.1252111973343093e-7
3.387358029611385e-7
5.610714234448581e-7
1.0935896669271926e-7
2.971504943912493e-7
3.8538514458899945e-7
6.318243404081191e-7
1.0478459253342009e-6
2.208880862926092e-7
9.04206534627446e-9
2.363673758532351e-9
3.024286420935746e-9
2.221441738488018e-9
4.639536518225613e-9
3.978106386928137e-9
1.7324836610706517e-9
7.489148445455793e-9
4.86087425775994e-9
6.429002991601366e-10
1.5738180685839844e-9
1.4169621902804557e-9
6.431244051102431e-10
4.548888798928274e-10
3.2243456744004106e-10
1.049794281830042e-9
1.8561404381557978e-9
2.821358184981658e-9
3.3676772491831873e-9
3.4740743599071582e-9
3.628495328839341e-9
3.9312800335590646e-9
4.381756517276716e-9
4.97737586728954e-9
5.7258490941353574e-9
9.823267765908324e-9
1.79101739414318e-8
2.582389650342438e-8
2.0344283625542693e-8
4.027454382146286e-9
2.7232163928504127e-8
3.3619414628254835e-9
6.347355784672321e-9
3.87180391655586e-12
3.710508330809696e-13
4.4024329010751046e-13
5.234880217200156e-12
6.432166778081039e-13
4.279201769382869e-13
1.5351813736347642e-13
5.526978107933946e-14
5.1090340641710965e-14
6.991758649232458e-14
9.776840751864807e-14
1.359559826856127e-13
2.7131155050641858e-12
2.1995577580810763e-12
2.5359883966131807e-12
3.1357868754440822e-12
3.962670299308055e-12
5.0518012111888834e-12
6.468719866860076e-12
8.303887005735277e-12
1.0673817837447525e-11
1.3722894433147962e-11
1.7622142994314732e-11
3.240299438280415e-11
3.7506057102790804e-10
3.63839236355848e-11
7.191162648925748e-12
1.0158653244776682e-11
2.4741445462861924e-11
4.1525578316313496e-11
6.260708061064003e-11
8.883254380649975e-11
1.1980090146851516e-10
1.5416132278865477e-10
1.9072297220758423e-10
2.2944465894594713e-10
2.714905861365637e-10
3.1875367496767517e-10
3.734954436342789e-10
4.3827732870938866e-10
5.161018057539098e-10
6.106940513066401e-10
7.269318315992415e-10
2.722662603061069e-9
1.3781134544786746e-8
2.2476303657688634e-8
1.9803400690388948e-8
1.982784112945985e-8
2.158267365975622e-8
2.447164531222334e-8
2.8437569005096493e-8
3.369561317354414e-8
4.065534890189659e-8
4.990963950132076e-8
3.3389681965446596e-8
2.365345556034557e-8
1.8046900835348853e-8
1.5438054100806122e-8
1.292922730191004e-8
5.481649044162076e-9
2.0663267383879034e-9
1.0923194004342334e-9
9.508525600714104e-10
1.5379343580614293e-9
3.880108648818045e-9
1.4526546057810817e-8
2.1081159703052176e-8
1.2689852582164516e-8
1.1130734057815504e-8
1.1632271070400566e-8
1.3639402439373901e-8
1.7636212185035722e-8
2.5204810638883433e-8
5.1708638762555844e-8
4.371616391985856e-8
2.2256477498555646e-8
1.9687249767860823e-8
2.3600484232764394e-8
3.7733426103486166e-8
4.7219882006061617e-8
4.193195924673767e-8
6.06153736638443e-8
8.208602604878956e-8
4.3497931581693303e-8
1.0631579022712797e-6
1.4969870431502403e-6
6.849620711368715e-7
3.485635792768546e-7
1.3197249838111357e-7
5.374667390493907e-8
5.2353004277118204e-8
5.968789898381936e-8
2.933604571270436e-8
6.8212828750437015e-9
2.7618177647256897e-9
1.4251558875225605e-9
8.432855353337744e-10
3.404952571972639e-10
7.757459268338468e-10
1.4208786463467936e-9
2.523001315844933e-9
5.551302965192899e-9
6.297538390373165e-10
1.0880745705440475e-9
4.130857962006087e-10
7.665159648294595e-9
1.8772858366686135e-8
2.0677721203955183e-8
2.0480601452402234e-8
2.1338072263823346e-8
2.2919639722909292e-8
2.4894394385944694e-8
2.7074494153928627e-8
2.9360461344866898e-8
3.169846010809465e-8
2.7012915723080413e-8
2.455669975624211e-8
2.347803734491491e-8
1.3716889848355793e-8
4.136385330835741e-9
1.2669381400632602e-9
2.9863610664932704e-10
2.3182770135359746e-11
3.2970363049896475e-10
3.113183703075064e-9
1.7022214092672793e-8
9.99350232419811e-9
8.093061436425954e-9
7.832572789456295e-9
8.480192403414632e-9
1.0123122078528699e-8
1.3407594505297173e-8
2.0222615534250326e-8
3.608038610669072e-8
5.622204403975685e-8
7.372189551820408e-8
5.225593963950201e-8
3.805859250502296e-8
4.6586760035564434e-8
7.931187825565083e-8
1.4612621096468467e-7
1.4552629134757314e-7
1.8169209670185935e-7
2.9339656589936746e-7
2.0939268248208887e-7
3.237681637305368e-6
1.857866073584808e-6
9.914183985412436e-8
3.299353949350856e-7
4.4935143133067937e-7
9.8939072043833e-8
4.916966202955842e-8
1.6793143615046592e-7
1.3347895904161056e-7
1.5482380390980573e-8
4.01174879386525e-9
1.5715936107112631e-9
9.461338240381646e-10
1.2898932413124845e-12
7.440360144080398e-10
1.4760995599932421e-9
3.189293377692319e-9
1.3188665509458085e-8
6.354114413727418e-9
8.632805682185852e-10
2.1316904184817533e-9
5.49868377194119e-9
3.0766255648718636e-8
7.052420997189985e-8
7.306662590432034e-8
7.237253669844741e-8
7.54049719810812e-8
8.038933929000369e-8
8.619331541459637e-8
9.231506558429597e-8
9.862544889494127e-8
1.0524226314506e-7
7.475874037350778e-8
4.283354703065881e-8
2.7286324858690745e-8
1.9304212066535133e-8
6.226120862435153e-9
6.63141121004798e-10
1.5130999380743877e-9
2.625552281129796e-9
2.9051538410964947e-9
4.791109180329357e-10
2.027924369103348e-8
3.855460191255745e-8
3.1075159056754853e-8
3.0261752654304705e-8
3.234130088635705e-8
3.725960791075881e-8
4.6138317865854785e-8
6.150001666005678e-8
8.812793626922447e-8
2.28572752437624e-7
2.0093750369358435e-7
1.2803298052999675e-7
1.3782297683587657e-7
1.9985996009251705e-7
3.5181214990001643e-7
3.6587729155954553e-7
3.3614945800542344e-7
4.1314199614681203e-7
3.3698598720265454e-7
5.840346110602322e-7
1.0739308882559077e-7
2.9362731052976664e-7
3.828806481596555e-7
6.377276500270559e-7
1.0079626594937746e-6
2.14543571422256e-7
9.25049416759928e-9
2.3775417894460925e-9
2.944173615658588e-9
2.306898987758977e-9
4.597231023662136e-9
3.7067053044991587e-9
1.8095323346707836e-9
7.444852197181717e-9
4.7060589801500905e-9
6.600038752152392e-10
1.5851932877319727e-9
1.3924997819738469e-9
6.355982739289717e-10
4.527464743654323e-10
3.248602701884821e-10
1.0538854145466084e-9
1.861046008143651e-9
2.822524831410636e-9
3.363894015327293e-9
3.472325480448724e-9
3.629344192168495e-9
3.93406607645125e-9
4.386089706771899e-9
4.98307373545612e-9
5.7328745010985724e-9
9.846699641069078e-9
1.795056963872664e-8
2.5758702296481887e-8
2.0995489685013955e-8
2.885646640674147e-9
2.741333485882277e-8
3.316772478127945e-9
6.48470903031057e-9
3.774001148422161e-12
3.74666861501222e-13
4.469266307470322e-13
5.094176392145803e-12
6.439277891577333e-13
4.243981261627447e-13
1.5150108481408794e-13
5.488667605722774e-14
5.1161944836114005e-14
7.008213775827221e-14
9.799264572543956e-14
1.3626216381709878e-13
2.7173751121840617e-12
2.2033303372727118e-12
2.540446404766648e-12
3.141380937624457e-12
3.969821767853778e-12
5.061008539912865e-12
6.480606923647337e-12
8.319240975806267e-12
1.0693622309683913e-11
1.3748348395471245e-11
1.7654640682976244e-11
3.2436317205986603e-11
3.775758892496934e-10
3.649668756342288e-11
7.221671041780781e-12
1.0174581878195177e-11
2.4792032028063717e-11
4.1611851857870003e-11
6.273211098738565e-11
8.899549952773781e-11
1.199947187430869e-10
1.5437649529704104e-10
1.9095471417325152e-10
2.296961003907447e-10
2.717708570524925e-10
3.19075108675217e-10
3.7387235929165225e-10
4.3872632101648817e-10
5.166429952617668e-10
6.113531247159222e-10
7.277431349355842e-10
2.7317581940456486e-9
1.3807737826713534e-8
2.249753442965072e-8
1.9817966342119835e-8
1.9843295932661036e-8
2.1600924290121356e-8
2.449458754732651e-8
2.8468000434880927e-8
3.373788507422339e-8
4.071629034476512e-8
4.99998268377051e-8
3.343348718089045e-8
2.367665413117203e-8
1.8056150155608566e-8
1.5440693517784544e-8
1.2942112075347196e-8
5.4969408846801135e-9
2.0711252517573347e-9
1.0939986302044884e-9
9.510584445649845e-10
1.5361637570175982e-9
3.872459811127743e-9
1.4481098765010876e-8
2.112847359433696e-8
1.270255953046879e-8
1.1136064287975e-8
1.1634280684346802e-8
1.3638324316709745e-8
1.7630254309776573e-8
2.518853917947891e-8
5.172312153790036e-8
4.3765090096451963e-8
2.228145876258135e-8
1.970699791271575e-8
2.3612807737183864e-8
3.774066770079184e-8
4.737224288851713e-8
4.201139649474054e-8
6.059595831353526e-8
8.200006878524626e-8
4.37198017890073e-8
1.069754541979213e-6
1.480761752834005e-6
6.782495246352923e-7
3.454750281947339e-7
1.299634168092308e-7
5.3805961481137064e-8
5.2151857124890674e-8
5.96501476492199e-8
2.9027399409708477e-8
6.774165501813902e-9
2.753543192826664e-9
1.4242743018351172e-9
8.406442031246269e-10
3.418810088491321e-10
7.763069478379789e-10
1.4227341675906785e-9
2.5249018953982764e-9
5.4978997841121105e-9
6.331059483338409e-10
1.0867927558090229e-9
4.191117002716348e-10
7.665554578134135e-9
1.8746613956265973e-8
2.062336680195619e-8
2.042202374707319e-8
2.1276164247510896e-8
2.285269710218467e-8
2.4821328036772092e-8
2.699501984446741e-8
2.9274955061339335e-8
3.160774391750544e-8
2.6919081047947088e-8
2.4455913742370714e-8
2.3387429302678337e-8
1.3719578698344831e-8
4.141317646157725e-9
1.2698806488883368e-9
3.0221458226230177e-10
1.924037818306596e-11
3.302757661010012e-10
3.0857996982876705e-9
1.6998183609409673e-8
9.98387148260702e-9
8.071348442956227e-9
7.805597367159485e-9
8.447064191903594e-9
1.007981431303402e-8
1.3345129585305803e-8
2.0119141261182273e-8
3.587966037726455e-8
5.602483085875821e-8
7.349059839348966e-8
5.214354157044999e-8
3.798168873903412e-8
4.649614706941384e-8
7.915675944803195e-8
1.458983473786577e-7
1.453541460565002e-7
1.8143750008416612e-7
2.930709095747917e-7
2.0930745788642458e-7
3.2346410077140552e-6
1.782680521141347e-6
7.433634828062778e-8
3.406937388882521e-7
4.457917389150889e-7
9.781332609476105e-8
5.075591584508531e-8
1.7196672499072896e-7
1.3175375165632507e-7
1.5298763783041753e-8
4.0101111721269745e-9
1.574514151573718e-9
9.476324271494167e-10
6.135182184783533e-13
7.457610234636091e-10
1.4795361829483143e-9
3.1969101479022186e-9
1.3240470486131628e-8
6.305459975952303e-9
8.193737187458787e-10
2.164782538036366e-9
5.497598998873393e-9
3.08096950996479e-8
7.057544779200434e-8
7.307310613897842e-8
7.237729147670074e-8
7.541424621145462e-8
8.040397909324328e-8
8.621384498869414e-8
9.234240174679255e-8
9.86607208937642e-8
1.0528608427634652e-7
7.493987786437097e-8
4.3036806004468775e-8
2.7435806725900188e-8
1.9468230832643733e-8
6.3273194520437e-9
7.173295470564767e-10
1.4707535340242543e-9
2.58125005848948e-9
2.8483764975658624e-9
3.945152462535984e-10
2.0390683128720737e-8
3.8827344580524113e-8
3.118446865852485e-8
3.032799013950839e-8
3.239408380555669e-8
3.731164613492807e-8
4.61991293843825e-8
6.158077131885296e-8
8.82413072967529e-8
2.2866145997759604e-7
2.0106566327430524e-7
1.2808458393998493e-7
1.3785190598879864e-7
1.99857433426875e-7
3.5180968685699606e-7
3.661328497146039e-7
3.3638102317577946e-7
4.132190110744229e-7
3.3633256470279984e-7
5.907834645832071e-7
1.0632073790549045e-7
2.9222085673028813e-7
3.8176579735779917e-7
6.389103074109858e-7
9.966322980236362e-7
2.1349936271634327e-7
9.312026563048819e-9
2.3818462211611384e-9
2.9270367068928096e-9
2.327693776832382e-9
4.5844590230302425e-9
3.6299593965477447e-9
1.8307476723688357e-9
7.418770895018114e-9
4.670623138633049e-9
6.641667218755558e-10
1.5879129956484769e-9
1.3861985400218758e-9
6.336569811564628e-10
4.5217567344575756e-10
3.2548169207061617e-10
1.0547559097399925e-9
1.8619160107031105e-9
2.82221922986308e-9
3.3624856440877347e-9
3.471662320409426e-9
3.6294207058448403e-9
3.9346573117248634e-9
4.387072295244448e-9
4.984385546757757e-9
5.734491361701976e-9
9.852816146885047e-9
1.796123300373098e-8
2.57412840722884e-8
2.116995101861265e-8
2.578649768394629e-9
2.7465150557298065e-8
3.3051724799707306e-9
6.524944308622787e-9
3.747865180333495e-12
3.75188171892288e-13
4.486230775016416e-13
5.064999102665627e-12
6.441285333371784e-13
4.234361527113993e-13
1.5095177036585367e-13
5.4783091069584404e-14
5.1182451824696713e-14
7.012845558295378e-14
9.805585766428838e-14
1.363485865196552e-13
2.71860791706318e-12
2.204410937784891e-12
2.541720206957968e-12
3.1429777260395543e-12
3.9718614977186985e-12
5.0636327620404174e-12
6.483993081444759e-12
8.323613524427616e-12
1.0699262012403395e-11
1.3755598706024898e-11
1.7663905770198647e-11
3.244648222783926e-11
3.7824704578869167e-10
3.652761921761775e-11
7.229786198334185e-12
1.0179372914516497e-11
2.48065702013994e-11
4.163654694267967e-11
6.276801607577224e-11
8.904271328758729e-11
1.2005171563568388e-10
1.54441044887633e-10
1.910257301015565e-10
2.2977452578319155e-10
2.7185924092492654e-10
3.1917693080146574e-10
3.739917426787242e-10
4.388681186728973e-10
5.168131390258505e-10
6.115591881063836e-10
7.279951955218448e-10
2.7342221913106794e-9
1.3815250471139063e-8
2.25040102333776e-8
1.9822580544303048e-8
1.9848123843645834e-8
2.160652908345918e-8
2.4501502472518974e-8
2.8476988577721356e-8
3.3750118905416075e-8
4.073359773433888e-8
5.0025024994370464e-8
3.344591101986402e-8
2.3683314136474218e-8
1.8058970574316095e-8
1.5441678122356755e-8
1.2945688501927886e-8
5.501027971402131e-9
2.072412221246431e-9
1.0944546947344455e-9
9.511315570282402e-10
1.5357441494739896e-9
3.870586918004702e-9
1.4469735727916204e-8
2.114147256071352e-8
1.2706264358287758e-8
1.1137797584904371e-8
1.1635166988673618e-8
1.36384752406976e-8
1.7629274205139955e-8
2.518514778109708e-8
5.172848127464278e-8
4.3779360480782757e-8
2.2288799807193557e-8
1.971286967786964e-8
2.3616698692543613e-8
3.7743348488307196e-8
4.741611104900204e-8
4.2035106674058754e-8
6.059232652152075e-8
8.197613563167659e-8
4.377947757657246e-8
1.071383935220384e-6
1.4764758964692221e-6
6.764769814378861e-7
3.4465790156344497e-7
1.29441658620255e-7
5.381500107166257e-8
5.2097181740622754e-8
5.963698892147526e-8
2.8946684221237266e-8
6.761981113150972e-9
2.7514332115469935e-9
1.4240718784656324e-9
8.39973262531614e-10
3.4221196333040533e-10
7.764263794542983e-10
1.4231913794982697e-9
2.5253937548839275e-9
5.483584742596963e-9
6.33925684258068e-10
1.086404878186898e-9
4.2062012064347513e-10
7.66523436417866e-9
1.87387378726554e-8
2.0608054597351595e-8
2.040562247451252e-8
2.1258843548912933e-8
2.2833969405323924e-8
2.4800885396568793e-8
2.6972775610692524e-8
2.925100132794462e-8
3.1582293037605234e-8
2.6892903965365333e-8
2.4428064084040683e-8
2.336223193036404e-8
1.3719305761367349e-8
4.142285561516699e-9
1.2705210926136078e-9
3.030872264924819e-10
1.8252353307566567e-11
3.303626200453252e-10
3.0784457266666495e-9
1.6990453915837808e-8
9.980788199851795e-9
8.065195017368436e-9
7.798075012124516e-9
8.437889098282426e-9
1.0067878908552638e-8
1.3328006730761001e-8
2.00909828324735e-8
3.5825469574481666e-8
5.59683761551857e-8
7.342575778322707e-8
5.211163884864336e-8
3.795997774321787e-8
4.6470708380869694e-8
7.911354626222503e-8
1.4583457021718823e-7
1.4530576697311752e-7
1.8136759157309628e-7
2.929814204508529e-7
2.0928143276436223e-7
3.2338245230478844e-6
1.763141898570676e-6
6.791063467172957e-8
3.4344293673317453e-7
4.44853511766788e-7
9.751493764885375e-8
5.117685409570821e-8
1.7304791749037124e-7
1.3128399966042462e-7
1.525199720714991e-8
4.0098914547639285e-9
1.5753280483853736e-9
9.480768920626463e-10
1.0697380573475087e-12
7.462091436260715e-10
1.4804494105291012e-9
3.198968621757744e-9
1.3254608615458137e-8
6.292682010918718e-9
8.078919490464141e-10
2.1733762009182964e-9
5.497195576185221e-9
3.082082355158855e-8
7.058818767060674e-8
7.307399142154948e-8
7.23777708710361e-8
7.541592590755974e-8
8.040706306916228e-8
8.621846937680953e-8
9.234881217191363e-8
9.866921203818398e-8
1.0529678679122374e-7
7.498658179100635e-8
4.308976614590817e-8
2.7474749165311608e-8
1.9511137196655877e-8
6.353901636096295e-9
7.315289135730544e-10
1.4596556147128373e-9
2.569625831336222e-9
2.833476259013757e-9
3.723819017130726e-10
2.0419062112743502e-8
3.889932981658404e-8
3.121296386403563e-8
3.034500336884816e-8
3.2407462750414555e-8
3.732473186114199e-8
4.621440493618605e-8
6.160116228513726e-8
8.827022229439691e-8
2.286795164423538e-7
2.010948444623214e-7
1.2809521102560806e-7
1.3785633161031167e-7
1.9985213531412155e-7
3.518013704253312e-7
3.661942752880164e-7
3.364375004606593e-7
4.13234981750563e-7
3.361580664409537e-7
5.925178116885824e-7
1.060290096979496e-7
2.918481061911675e-7
3.814688094575908e-7
6.392047328849564e-7
9.93723157146828e-7
2.1328295209764194e-7
9.328606146918628e-9
2.3830516484659556e-9
2.9230688418304023e-9
2.332657912655127e-9
4.581112385966189e-9
3.610427722993601e-9
1.8360228685708453e-9
7.411062300129491e-9
4.662305645656273e-9
6.651687102009508e-10
1.5885612642182352e-9
1.384648400789997e-9
6.331795803850287e-10
4.520337933856719e-10
3.25631280159363e-10
1.0549515900164746e-9
1.8620926129235323e-9
2.8220872981931936e-9
3.3620985102686397e-9
3.471479708628647e-9
3.6294272859149765e-9
3.934792471331473e-9
4.3873035486046404e-9
4.984696196548177e-9
5.734874203470218e-9
9.854317611801044e-9
1.7963863061124866e-8
2.5736947855193647e-8
2.1213435993919848e-8
2.501671698197743e-9
2.7478323075465355e-8
3.302408918264204e-9
6.53499250157074e-9
3.741310212278333e-12
3.7527008437167106e-13
4.4903618696705773e-13
5.058446891747303e-12
6.441821149340512e-13
4.231988319991665e-13
1.50816033345035e-13
5.475757914068733e-14
5.1187645540864224e-14
7.014007872249275e-14
9.807167930261515e-14
1.3637030041762082e-13
2.7189201278276793e-12
2.204684058592055e-12
2.542042180309609e-12
3.14338114437986e-12
3.972376449403055e-12
5.064295301460818e-12
6.4848477254534106e-12
8.324716872442572e-12
1.0700685112747127e-11
1.375742845677765e-11
1.76662443145264e-11
3.2449092818156564e-11
3.784133337763679e-10
3.653534503433557e-11
7.231795943731291e-12
1.0180598216666389e-11
2.4810247138485615e-11
4.164278610065998e-11
6.277709521882591e-11
8.905467923838634e-11
1.200662151180732e-10
1.5445754620440946e-10
1.9104397697812483e-10
2.2979476016945774e-10
2.71882102142493e-10
3.1920329568640485e-10
3.740226529735563e-10
4.389048086142881e-10
5.16857117136996e-10
6.116123843032184e-10
7.28060171090046e-10
2.734835756484246e-9
1.3817141899818205e-8
2.2505673279697666e-8
1.9823776223087955e-8
1.9849370723343777e-8
2.160797064189677e-8
2.450327280368345e-8
2.8479277914814488e-8
3.3753218516656264e-8
4.0737960825078096e-8
5.0031349097827616e-8
3.344904362189491e-8
2.3685000336463923e-8
1.8059696739470897e-8
1.544194431263794e-8
1.2946586634398737e-8
5.502041817048652e-9
2.072731865398504e-9
1.0945684240019807e-9
9.511510503110088e-10
1.535643974943125e-9
3.870134871153657e-9
1.4466975179544672e-8
2.114471910794208e-8
1.2707204635709617e-8
1.1138249270630607e-8
1.1635411588267107e-8
1.3638543845684829e-8
1.7629074502842676e-8
2.5184374229900553e-8
5.1729918741190464e-8
4.378298564399837e-8
2.2290668571700806e-8
1.971436914279657e-8
2.3617707503669834e-8
3.774406793353342e-8
4.742721524272281e-8
4.204116425803414e-8
6.059153591024443e-8
8.197013340370578e-8
4.379432185300707e-8
1.071778453341256e-6
1.4754170863348377e-6
6.760389768772588e-7
3.444558425726111e-7
1.293132766157439e-7
5.38168089125716e-8
5.2083550988398287e-8
5.963350995506887e-8
2.8926791422535498e-8
6.758983397918198e-9
2.7509152839910856e-9
1.424022999032063e-9
8.398084769004959e-10
3.422915204061645e-10
7.76453771951745e-10
1.423301323109423e-9
2.525511621142633e-9
5.480029514667271e-9
6.341240372305496e-10
1.0863053862537353e-9
4.2098729984409685e-10
7.665123314011635e-9
1.8736720534111704e-8
2.060419941322738e-8
2.040149992255216e-8
2.1254490591581982e-8
2.282926282429917e-8
2.479574762269286e-8
2.6967184378358624e-8
2.924497881021266e-8
3.157589129025181e-8
2.688633425452492e-8
2.4421095716440582e-8
2.3355919097142054e-8
1.3719167686890336e-8
4.142500879984566e-9
1.270669998030011e-9
3.0329811501159196e-10
1.801161689143617e-11
3.3037981952740977e-10
3.0766204347526966e-9
1.698844117480763e-8
9.979982984798862e-9
8.06364193545506e-9
7.796185716583812e-9
8.435589489892715e-9
1.0064891790403136e-8
1.332372777595626e-8
2.0083960115695235e-8
3.581198358635823e-8
5.5954111520971973e-8
7.34094654344658e-8
5.210359382096565e-8
3.7954511248026134e-8
4.6464313629479174e-8
7.910270759452733e-8
1.4581854930591857e-7
1.4529359333652215e-7
1.8135011479917094e-7
2.9295905815542204e-7
2.092747870480576e-7
3.233616831089401e-6
1.758332287794409e-6
6.632916442629357e-8
3.4411742466344026e-7
4.446218125641234e-7
9.74411207698455e-8
5.1281127690018574e-8
1.733164084980661e-7
1.3116707408331557e-7
1.52405431941496e-8
4.00985079721446e-9
1.575531894546826e-9
9.481891249548582e-10
1.179614892157375e-12
7.463193923817347e-10
1.4806749808266387e-9
3.1994783529286893e-9
1.3258112015421292e-8
6.289528765059378e-9
8.050590458533302e-10
2.175492253480823e-9
5.497086048364515e-9
3.0823543060026626e-8
7.059127249753652e-8
7.30741496791521e-8
7.237783220255631e-8
7.541628370153057e-8
8.040776642329934e-8
8.621955169070452e-8
9.235033408372109e-8
9.867124565419762e-8
1.0529936172165638e-7
7.49980611196931e-8
4.3102826362705685e-8
2.7484357410054775e-8
1.952172752689117e-8
6.3604667624231165e-9
7.350342927133072e-10
1.4569158374932728e-9
2.566755625649225e-9
2.8297972388457476e-9
3.6691988878729003e-10
2.0426037904562534e-8
3.891710689397131e-8
3.121997904198404e-8
3.0349176233942916e-8
3.241073350429067e-8
3.73279251679884e-8
4.6218132888779535e-8
6.160614736569812e-8
8.827731278084729e-8
2.2868365324872783e-7
2.0110175240372181e-7
1.2809764401585216e-7
1.3785722063170822e-7
1.9985053669551508e-7
3.5179883699501926e-7
3.662090475484663e-7
3.364511538093949e-7
4.1323866165508557e-7
3.3611481824898646e-7
5.929440430656027e-7
1.059562617247673e-7
2.917557668252467e-7
3.8139511602916973e-7
6.392762542862413e-7
9.930091505258167e-7
2.1323259907595979e-7
9.332709781694192e-9
2.3833526350051292e-9
2.9221166305962404e-9
2.333854329718627e-9
4.580287969073743e-9
3.6056437039939464e-9
1.8373104956412418e-9
7.409118542447375e-9
4.660302552268249e-9
6.654113876184887e-10
1.588717906237256e-9
1.3842711293079843e-9
6.330633886698821e-10
4.519991622895106e-10
3.256675472851718e-10
1.0549982451378866e-9
1.8621336011985915e-9
2.822052183343264e-9
3.3620021425193334e-9
3.4714342433104704e-9
3.6294282232304913e-9
3.934824838177112e-9
4.387359265105161e-9
4.9847711430611205e-9
5.734966517006058e-9
9.854682952458275e-9
1.7964503675393218e-8
2.5735889633522054e-8
2.1224049784949404e-8
2.48286257394596e-9
2.748155271663895e-8
3.3017399323237833e-9
6.537449864066183e-9
3.739708901118558e-12
3.7528760584232945e-13
4.491365083691677e-13
5.056885124349016e-12
6.441953315605333e-13
4.2314098321225206e-13
1.5078296216658682e-13
5.475135624707218e-14
5.118891238918289e-14
7.014290486651703e-14
9.80756387744259e-14
1.3637563318062657e-13
2.7189965348081354e-12
2.2047507672832796e-12
2.5421209518385796e-12
3.143479983981838e-12
3.9725025958299335e-12
5.064457438662125e-12
6.4850570060564805e-12
8.324987009385677e-12
1.0701033677002584e-11
1.3757876642302088e-11
1.7666817049944816e-11
3.244973443900526e-11
3.7845389626359656e-10
3.653723211282452e-11
7.232286296926152e-12
1.0180898949492477e-11
2.481114771229176e-11
4.16443142143286e-11
6.277931917100872e-11
8.905761167930772e-11
1.2006977141586873e-10
1.5446159790886414e-10
1.9104846243014258e-10
2.2979973811165306e-10
2.7188773002609264e-10
3.1920978802213663e-10
3.740302646609379e-10
4.389138410863457e-10
5.168679420517047e-10
6.116254755248296e-10
7.280761547938945e-10
2.7349855196174647e-9
1.3817604733963824e-8
2.2506082015268086e-8
1.9824070669379356e-8
1.9849677555554486e-8
2.160832506359476e-8
2.4503707617930207e-8
2.8479839570839e-8
3.3753978072814306e-8
4.0739028801832755e-8
5.003289554046174e-8
3.344981041109771e-8
2.36854134417698e-8
1.8059875283429398e-8
1.5442010418459694e-8
1.2946806250822916e-8
5.5022890547095674e-9
2.0728098401990624e-9
1.0945961916589392e-9
9.511558789970997e-10
1.5356197620134433e-9
3.870025323926717e-9
1.4466305159657695e-8
2.114551213576582e-8
1.270743513768543e-8
1.113836063977969e-8
1.1635472622103743e-8
1.3638562315653826e-8
1.7629028223084832e-8
2.5184189358816705e-8
5.173027527524577e-8
4.378387446975063e-8
2.2291126971142764e-8
1.971473720721664e-8
2.3617955945212406e-8
3.77442463143939e-8
4.74299354874718e-8
4.204265145300029e-8
6.059134935347924e-8
8.196866598006093e-8
4.379794398987959e-8
1.0718741216509138e-6
1.4751591064036129e-6
6.759322531853179e-7
3.4440660149706207e-7
1.2928202706033378e-7
5.3817224828709365e-8
5.208022313115178e-8
5.96326494120638e-8
2.892194736159233e-8
6.758253789656183e-9
2.750789305836529e-9
1.4240111677358298e-9
8.397683932724696e-10
3.423107714171878e-10
7.764603277556555e-10
1.4233279517250151e-9
2.525540178450746e-9
5.479162252982897e-9
6.341721226398209e-10
1.0862809410158148e-9
4.2107644908414874e-10
7.665094522797579e-9
1.873622503693832e-8
2.060325608055335e-8
2.0400491546653824e-8
2.1253425897584974e-8
2.2828111638935223e-8
2.4794490962216492e-8
2.696581676387037e-8
2.9243505621726304e-8
3.157432518518413e-8
2.6884727801780736e-8
2.441939290482948e-8
2.335437597406333e-8
1.3719130066757908e-8
4.142552000616736e-9
1.2707057474157723e-9
3.033492261313775e-10
1.7953156684677613e-11
3.3038376545172387e-10
3.0761752228033037e-9
1.698794497467136e-8
9.979784418750154e-9
8.063261718693415e-9
7.795723683386031e-9
8.43502737197722e-9
1.0064161851547252e-8
1.3322682519403835e-8
2.0082245396829433e-8
3.580869238700174e-8
5.5950618156694266e-8
7.340548048258287e-8
5.210162451836842e-8
3.795317358849636e-8
4.6462749381270156e-8
7.910005761089972e-8
1.458146310049088e-7
1.4529061494544545e-7
1.813458451916736e-7
2.9295359530267664e-7
2.0927315513263403e-7
3.2335659637545583e-6
1.7571615140366016e-6
6.594423227257067e-8
3.4428146324476295e-7
4.445653662987875e-7
9.742312923314541e-8
5.1306548805144705e-8
1.7338190366564249e-7
1.3113853347238947e-7
1.52377584580072e-8
4.009841686497445e-9
1.5755817205692029e-9
9.482166243481197e-10
1.2062544907259943e-12
7.46346229300394e-10
1.4807299466907803e-9
3.199602652745294e-9
1.3258966576114835e-8
6.288760682411915e-9
8.043690761478849e-10
2.1760073815485455e-9
5.497058836150969e-9
3.0824204088638865e-8
7.059202069099037e-8
7.307418485378855e-8
7.237784394723037e-8
7.541636768072541e-8
8.040793452981212e-8
8.621981204470848e-8
9.235070146904241e-8
9.867173761025093e-8
1.0529998532004715e-7
7.500085439161636e-8
4.3106006745960884e-8
2.7486697376811817e-8
1.952430703131512e-8
6.36206613746207e-9
7.358881577086878e-10
1.4562484624837522e-9
2.5660564459811552e-9
2.8289010375425412e-9
3.655895585815778e-10
2.0427734887255747e-8
3.8921437984324956e-8
3.122168687180054e-8
3.0350191179761437e-8
3.241152838104846e-8
3.732870086113563e-8
4.62190384420454e-8
6.160735877050683e-8
8.827903703090631e-8
2.2868464194930612e-7
2.0110341802485018e-7
1.2809822561552413e-7
1.3785742531778402e-7
1.9985013019940852e-7
3.517981916154725e-7
3.6621262359589454e-7
3.364544629875238e-7
4.1323954252480144e-7
3.3610427322399356e-7
5.930477455877552e-7
1.0593850003306865e-7
2.9173325714959146e-7
3.813771451232381e-7
6.392936107405848e-7
9.928354728947884e-7
2.1322052534021017e-7
9.333710372297863e-9
2.3834261775299517e-9
2.921886419776566e-9
2.3341440256454958e-9
4.580087257887714e-9
3.604480624656506e-9
1.837623201072559e-9
7.4086424340725245e-9
4.6598178154092125e-9
6.654701895701097e-10
1.5887558739485996e-9
1.3841795650464364e-9
6.330352151517786e-10
4.5199076195052656e-10
3.256763360177685e-10
1.0550094884421042e-9
1.8621434188681101e-9
2.8220434385434465e-9
3.3619786160907486e-9
3.4714231423470877e-9
3.6294283883953457e-9
3.934832601174906e-9
4.3873727492411275e-9
4.9847892886237415e-9
5.734988868598519e-9
9.854771621910163e-9
1.796465917403673e-8
2.5735632638958743e-8
2.1226627584444193e-8
2.4782929608597472e-9
2.7482338006637846e-8
3.3015778445855936e-9
6.538046872872837e-9
3.73931982626747e-12
3.75291708730234e-13
4.491608603466359e-13
5.056508176437439e-12
6.441985465840911e-13
4.2312693111481184e-13
1.5077491905490896e-13
5.474986033506956e-14
5.1189244520366326e-14
7.014362927033198e-14
9.807652948328201e-14
1.363768872327882e-13
2.7190152140070535e-12
2.2047671438669454e-12
2.542140122544936e-12
3.1435039039444006e-12
3.972533093200594e-12
5.064496757634425e-12
6.4851078016785974e-12
8.325052771614033e-12
1.0701118284211782e-11
1.3757985685049126e-11
1.7666955946378168e-11
3.24498907328598e-11
3.7846372058055525e-10
3.653769046693665e-11
7.232404945528485e-12
1.0180972355495631e-11
2.4811366656772265e-11
4.164468567196967e-11
6.27798596440675e-11
8.905832461764888e-11
1.2007063624283162e-10
1.5446258343906274e-10
1.9104955378089305e-10
2.298009500098357e-10
2.7188909963176845e-10
3.192113682125899e-10
3.7403211766099295e-10
4.3891604024575816e-10
5.168705769992033e-10
6.116286597674501e-10
7.280800442800099e-10
2.7350218919940895e-9
1.381771721262841e-8
2.250618146377728e-8
1.9824142344132925e-8
1.9849752232237385e-8
2.1608411301681176e-8
2.450381339305125e-8
2.847997615922705e-8
3.375416273246206e-8
4.073928836724577e-8
5.0033271297704604e-8
3.344999677730674e-8
2.3685513874568825e-8
1.805991872739869e-8
1.5442026548422422e-8
1.2946859615381888e-8
5.502349096952064e-9
2.0728287726666933e-9
1.0946029360557148e-9
9.511570561254384e-10
1.5356138963728091e-9
3.869998767984577e-9
1.4466142676776594e-8
2.1145704772556276e-8
1.2707491185966142e-8
1.1138387755700875e-8
1.1635487529025812e-8
1.3638566909516537e-8
1.762901714001464e-8
2.5184144709869992e-8
5.1730362270371054e-8
4.3784090591212545e-8
2.2291238443141017e-8
1.9714826729831912e-8
2.3618016423828654e-8
3.774428981664316e-8
4.7430596773480345e-8
4.204301318153728e-8
6.05913044486135e-8
8.196830944036648e-8
4.379882362913739e-8
1.0718973169688065e-6
1.4750964804911942e-6
6.759063451816476e-7
3.4439464736128554e-7
1.2927444299403637e-7
5.3817324268113955e-8
5.207941484575159e-8
5.9632439700618e-8
2.8920771617873637e-8
6.758076720965193e-9
2.750758736227477e-9
1.424008299643824e-9
8.397586670360071e-10
3.423154405530474e-10
7.764619120284897e-10
1.42333440567513e-9
2.525547100106436e-9
5.4789516599774245e-9
6.34183781781735e-10
1.086274993925485e-9
4.2109807088649495e-10
7.66508742266274e-9
1.8736104502882895e-8
2.0603026826808124e-8
2.0400246510288547e-8
2.12531671780725e-8
2.282783190109202e-8
2.479418559373222e-8
2.6965484435517404e-8
2.9243147631151208e-8
3.1573944605121275e-8
2.6884337465279945e-8
2.4418979228438326e-8
2.3354001062865914e-8
1.3719120679446266e-8
4.142564324481088e-9
1.2707143912694523e-9
3.033616168269255e-10
1.79389777132196e-11
3.303847081178842e-10
3.0760671133730633e-9
1.6987824149811842e-8
9.979736065131898e-9
8.063169300789958e-9
7.795611414677444e-9
8.4348908021975e-9
1.0063984519807048e-8
1.3322428608177074e-8
2.0081828908653524e-8
3.580789309103427e-8
5.5949769003162157e-8
7.340451215390987e-8
5.210114588430481e-8
3.7952848502761654e-8
4.646236926105206e-8
7.909941373829681e-8
1.4581367888273907e-7
1.4528989114784926e-7
1.8134480800212873e-7
2.929522682696637e-7
2.092727581891056e-7
3.233553597370862e-6
1.7568773669933864e-6
6.585081089397182e-8
3.443212668656503e-7
4.445516642010686e-7
9.741876139477066e-8
5.1312720785003025e-8
1.7339780759649102e-7
1.3113160211245072e-7
1.52370828118634e-8
4.0098395238016855e-9
1.5755938262517636e-9
9.482233093075782e-10
1.2126814782848847e-12
7.463527420257401e-10
1.4807432903538114e-9
3.1996328318531042e-9
1.3259174080597278e-8
6.288574243892021e-9
8.042016001249925e-10
2.176132403811452e-9
5.497052196590589e-9
3.082436445294864e-8
7.0592202102258e-8
7.307419317322418e-8
7.237784659600735e-8
7.541638786504487e-8
8.04079751327924e-8
8.621987503903292e-8
9.23507904371861e-8
9.867185681081654e-8
1.0530013646047775e-7
7.500153224939044e-8
4.3106778695667874e-8
2.7487265353136326e-8
1.9524933170396145e-8
6.362454379798742e-9
7.360954255798127e-10
1.4560864631069334e-9
2.565886725040833e-9
2.828683490341074e-9
3.6526664025696034e-10
2.0428146689167873e-8
3.892248935391851e-8
3.122210137088926e-8
3.035043744972671e-8
3.241172121750135e-8
3.73288890188795e-8
4.621925810270479e-8
6.160765264878534e-8
8.827945540229138e-8
2.2868488076419906e-7
2.0110382127421777e-7
1.280983661107251e-7
1.3785747426545172e-7
1.9985003046900353e-7
3.5179803320757784e-7
3.662134902517226e-7
3.3645526522483787e-7
4.132397553903437e-7
3.361017128723099e-7
5.930729110788243e-7
1.0593418588237137e-7
2.9172779204571126e-7
3.813727815021305e-7
6.392978197041655e-7
9.927933290574173e-7
2.132176060153051e-7
9.333953311082165e-9
2.3834440425599093e-9
2.9218306423178937e-9
2.3342142450307493e-9
4.580038538103669e-9
3.6041984389456947e-9
1.8376990456644473e-9
7.408526706658873e-9
4.659700324564447e-9
6.654844762636255e-10
1.5887650784709923e-9
1.3841573694803434e-9
6.330283744218196e-10
4.519887207362376e-10
3.2567846618434313e-10
1.0550122195576881e-9
1.8621457943043473e-9
2.8220413291434973e-9
3.361972906107304e-9
3.471420439774682e-9
3.6294284434836493e-9
3.9348345065162885e-9
4.3873760034792025e-9
4.9847936762487595e-9
5.734994286536484e-9
9.854793118086334e-9
1.7964696889177506e-8
2.5735570302329867e-8
2.1227252872441904e-8
2.4771844471398453e-9
2.748252854401563e-8
3.3015385505184016e-9
6.538191700148381e-9
3.739225463664462e-12
3.752926650827877e-13
4.4916673664069483e-13
5.056416909476634e-12
6.441993401269642e-13
4.2312353319561265e-13
1.507729686921341e-13
5.474948845433351e-14
5.118930323431548e-14
7.014379731044271e-14
9.807678337544459e-14
1.3637719495493338e-13
2.719019803212999e-12
2.204771077958379e-12
2.542144815672716e-12
3.1435096708210254e-12
3.972540723496835e-12
5.0645062898125115e-12
6.485120292582083e-12
8.325068510757969e-12
1.0701138856421514e-11
1.3758011833970525e-11
1.7666989920026436e-11
3.244992883270433e-11
3.7846610953759867e-10
3.653780188509416e-11
7.232434019631759e-12
1.0180989895617308e-11
2.481141987022099e-11
4.164477570266055e-11
6.277999077964042e-11
8.905849761620987e-11
1.2007084607100856e-10
1.5446282243560555e-10
1.91049818687298e-10
2.298012438859096e-10
2.7188943200945877e-10
3.1921175105918933e-10
3.7403256704417495e-10
4.3891657311383114e-10
5.168712159817123e-10
6.116294323911397e-10
7.280809879187499e-10
2.7350307147015596e-9
1.3817744499157265e-8
2.2506205595722013e-8
1.9824159740123162e-8
1.9849770356206466e-8
2.1608432231516315e-8
2.4503839057556455e-8
2.8480009301859987e-8
3.3754207536833046e-8
4.07393513405966e-8
5.0033362454716e-8
3.3450041991620626e-8
2.3685538233644625e-8
1.805992927313508e-8
1.544203046397748e-8
1.2946872558271574e-8
5.502363650146899e-9
2.0728333665519e-9
1.094604571581673e-9
9.511573419294151e-10
1.5356124754003604e-9
3.869992329527735e-9
1.4466103279661162e-8
2.1145751504939223e-8
1.2707504787349242e-8
1.1138394339018012e-8
1.1635491146727195e-8
1.3638568031683322e-8
1.762901446071897e-8
2.518413389546727e-8
5.173038334845104e-8
4.378414302819376e-8
2.2291265491034568e-8
1.9714848452513753e-8
2.361803110212442e-8
3.77443003796025e-8
4.743075721876663e-8
4.2043100965059286e-8
6.059129358203804e-8
8.196822294518652e-8
4.3799036990705854e-8
1.0719029409818172e-6
1.4750812913338513e-6
6.759000615023269e-7
3.443917479899605e-7
1.2927260369326546e-7
5.381734829342317e-8
5.207921877982886e-8
5.963238878943081e-8
2.892048646575231e-8
6.758033777036675e-9
2.75075132309237e-9
1.4240076048917985e-9
8.397563081523736e-10
3.4231657165887043e-10
7.764622958465834e-10
1.4233359707805564e-9
2.5255487775389116e-9
5.478900577258693e-9
6.341866085624269e-10
1.0862735502069644e-9
4.2110331417704096e-10
7.665085685227296e-9
1.8736075252529378e-8
2.0602971210078375e-8
2.0400187063462846e-8
2.1253104414151487e-8
2.282776403773793e-8
2.479411151129777e-8
2.696540381150703e-8
2.9243060779047325e-8
3.1573852275580907e-8
2.6884242771239485e-8
2.4418878873627892e-8
2.335391011463014e-8
1.3719118388932957e-8
4.142567309517009e-9
1.2707164863692719e-9
3.03364620962347e-10
1.793553918898936e-11
3.303849338565423e-10
3.0760408940999146e-9
1.6987794831243003e-8
9.979724325639923e-9
8.063146878123013e-9
7.79558417933053e-9
8.43485766850718e-9
1.0063941502864008e-8
1.3322367013491775e-8
2.0081727881998924e-8
3.580769921195915e-8
5.594956298436674e-8
7.340427723015175e-8
5.210102976237726e-8
3.795276962518357e-8
4.646227704618384e-8
7.909925754033863e-8
1.458134479007867e-7
1.45289715552389e-7
1.8134455640132423e-7
2.9295194635755395e-7
2.0927266186368624e-7
3.2335505970201053e-6
1.7568084543644463e-6
6.582815403068763e-8
3.4433091970640146e-7
4.445483409540492e-7
9.74177020168061e-8
5.131421776827254e-8
1.7340166516373082e-7
1.3112992082082346e-7
1.5236918963793944e-8
4.009839002758935e-9
1.5755967630056576e-9
9.482249313600966e-10
1.2142610804879503e-12
7.463543219958763e-10
1.4807465263759285e-9
3.199640152354682e-9
1.3259224407226707e-8
6.2885290264009976e-9
8.041609814335589e-10
2.176162726341107e-9
5.497050583022728e-9
3.082440334049959e-8
7.05922460869018e-8
7.307419518272098e-8
7.237784722621364e-8
7.541639274859798e-8
8.040798496623883e-8
8.621989030275534e-8
9.235081200158771e-8
9.867188570812116e-8
1.0530017310163955e-7
7.500169664210456e-8
4.3106965917488435e-8
2.7487403104279205e-8
1.9525085029798667e-8
6.3625485416405695e-9
7.361456942833494e-10
1.4560471736033933e-9
2.5658455614491314e-9
2.828630727471035e-9
3.65188322370228e-10
2.042824656310449e-8
3.892274434976275e-8
3.122220189233446e-8
3.0350497174211536e-8
3.241176797992668e-8
3.7328934646586017e-8
4.621931136630871e-8
6.160772391237795e-8
8.827955686189947e-8
2.286849386323238e-7
2.0110391901268662e-7
1.2809840013395253e-7
1.3785748609353044e-7
1.9985000621711585e-7
3.51797994683495e-7
3.6621370036130934e-7
3.3645545973288576e-7
4.1323980696373714e-7
3.36101091857397e-7
5.930790141241918e-7
1.0593313938330426e-7
2.917264664460309e-7
3.8137172308260486e-7
6.392988402736477e-7
9.927831086298359e-7
2.132168986720875e-7
9.334012235823485e-9
2.3834483756781532e-9
2.9218171205605933e-9
2.334231269473945e-9
4.580026722131805e-9
3.604130003087229e-9
1.837717441334603e-9
7.408498633028858e-9
4.6596718417171275e-9
6.654879384976531e-10
1.5887672966296963e-9
1.384151995566458e-9
6.330267451091128e-10
4.5198826369079626e-10
3.256789789517892e-10
1.0550128808864442e-9
1.8621463707828445e-9
2.822040816372353e-9
3.36197154090092e-9
3.471419772174769e-9
3.629428448283914e-9
3.934834972620948e-9
4.387376794646033e-9
4.984794745480482e-9
5.734995601605117e-9
9.854798334239303e-9
1.7964706032561503e-8
2.5735555186108832e-8
2.122740449863437e-8
2.4769156348218653e-9
2.7482574747086794e-8
3.301529023854212e-9
6.538226819374507e-9
3.739202595256993e-12
3.7529291356086416e-13
4.4916817425377646e-13
5.0563947271445065e-12
6.441995529672501e-13
4.2312271127961645e-13
1.5077250658491165e-13
5.4749378821793284e-14
5.118932029607694e-14
7.014382609428335e-14
9.807682319141302e-14
1.363773183646066e-13
2.719020798990931e-12
2.204772019310184e-12
2.5421459046387983e-12
3.143511092579713e-12
3.972542449739495e-12
5.064508671534853e-12
6.485123002644219e-12
8.325072559998773e-12
1.0701143719615863e-11
1.3758018065854535e-11
1.7666998127671322e-11
3.244993762488213e-11
3.7846668671469294e-10
3.653782854129859e-11
7.232440734770177e-12
1.0180994412927808e-11
2.4811432600645753e-11
4.1644797610937145e-11
6.278002262150938e-11
8.905853960233482e-11
1.2007089699208298e-10
1.544628805400456e-10
1.9104988263108408e-10
2.2980131529733293e-10
2.7188951247648654e-10
3.1921184427741775e-10
3.7403267609340153e-10
4.38916702419362e-10
5.168713718275054e-10
6.116296211969468e-10
7.28081217572203e-10
2.7350328545081057e-9
1.3817751120518372e-8
2.2506211448987083e-8
1.9824163958700346e-8
1.9849774751008782e-8
2.160843730664129e-8
2.4503845282083725e-8
2.8480017339609744e-8
3.375421840106869e-8
4.07393666125347e-8
5.003338455993978e-8
3.345005295517967e-8
2.3685544147315565e-8
1.8059931827223446e-8
1.5442031415432967e-8
1.2946875695232794e-8
5.502367180905537e-9
2.0728344795866536e-9
1.0946049682077518e-9
9.51157411333255e-10
1.5356121301527753e-9
3.86999076844375e-9
1.4466093727512243e-8
2.1145762826762317e-8
1.270750808082797e-8
1.1138395933741684e-8
1.163549202566351e-8
1.3638568303724371e-8
1.7629013811771164e-8
2.518413127545043e-8
5.1730388491959375e-8
4.378415574761156e-8
2.229127205198382e-8
1.9714853720252796e-8
2.3618034662003485e-8
3.774430294194797e-8
4.7430796128018486e-8
4.204312225069849e-8
6.059129094694393e-8
8.196820196409998e-8
4.379908873325163e-8
1.0719043046402921e-6
1.4750776081834296e-6
6.758985377958412e-7
3.443910449443007e-7
1.292721576971384e-7
5.3817354117585615e-8
5.207917123542255e-8
5.963237644120304e-8
2.8920417321338023e-8
6.758023364878021e-9
2.750749527378015e-9
1.4240074362905316e-9
8.397557369164556e-10
3.423168452811147e-10
7.764623888774632e-10
1.4233363498961093e-9
2.525549184347346e-9
5.478888204741552e-9
6.341872938336042e-10
1.0862732009679796e-9
4.211045847389144e-10
7.66508525937776e-9
1.873606815861574e-8
2.0602957721554564e-8
2.0400172647839358e-8
2.1253089192913852e-8
2.282774758074633e-8
2.4794093546719183e-8
2.6965384261836314e-8
2.9243039718739354e-8
3.157382988560082e-8
2.6884219808880897e-8
2.44188545436654e-8
2.3353888058135384e-8
1.3719117833389685e-8
4.142568031387449e-9
1.2707169949574758e-9
3.033653493410772e-10
1.7934706098597498e-11
3.303849892335485e-10
3.0760345351331358e-9
1.6987787705114858e-8
9.979721476553057e-9
8.063141443212016e-9
7.795577573519887e-9
8.434849635671285e-9
1.0063931069300905e-8
1.3322352078148034e-8
2.0081703383955676e-8
3.580765219757728e-8
5.594951302353059e-8
7.340422026681718e-8
5.210100160142897e-8
3.7952750505153465e-8
4.646225468406497e-8
7.909921966232778e-8
1.4581339188791335e-7
1.4528967297071572e-7
1.8134449538947537e-7
2.929518683001384e-7
2.0927263850593228e-7
3.2335498694231933e-6
1.756791744373057e-6
6.582266018290834e-8
3.4433326030424966e-7
4.445475351209139e-7
9.741744513650805e-8
5.131458076862798e-8
1.7340260058321674e-7
1.3112951312430544e-7
1.523687923453836e-8
4.0098388757722355e-9
1.5755974750000275e-9
9.482253244526824e-10
1.21463979598754e-12
7.463547044655827e-10
1.4807473115748434e-9
3.1996419273727284e-9
1.3259236609917422e-8
6.288518062667833e-9
8.04151130946441e-10
2.176170078303244e-9
5.497050191718229e-9
3.082441277233498e-8
7.059225675054968e-8
7.30741956671018e-8
7.237784737820056e-8
7.541639393248648e-8
8.040798735201258e-8
8.621989400582322e-8
9.235081723071521e-8
9.867189271344977e-8
1.0530018198657406e-7
7.500173650150701e-8
4.310701131542995e-8
2.7487436507528543e-8
1.952512185354508e-8
6.362571375960793e-9
7.361578844191353e-10
1.4560376459438164e-9
2.565835579939062e-9
2.828617933229029e-9
3.6516933052169284e-10
2.0428270768131467e-8
3.892280618152105e-8
3.1222226268961256e-8
3.0350511655771086e-8
3.241177931703144e-8
3.732894570892663e-8
4.6219324284160875e-8
6.160774119421525e-8
8.827958146379138e-8
2.2868495266519353e-7
2.0110394270886575e-7
1.2809840838205687e-7
1.3785748895930585e-7
1.9985000033246647e-7
3.517979853352909e-7
3.6621375130513853e-7
3.3645550689299903e-7
4.132398194641729e-7
3.36100941276462e-7
5.930804939878485e-7
1.0593288564284345e-7
2.9172614505318655e-7
3.8137146644820204e-7
6.392990877172643e-7
9.92780630386517e-7
2.1321672718829027e-7
9.33402652410018e-9
2.383449427016803e-9
2.921813842420121e-9
2.334235397121226e-9
4.5800238614686975e-9
3.6041134103446605e-9
1.8377219037301957e-9
7.408491837229051e-9
4.659664962938033e-9
6.654887471066342e-10
1.5887678653250787e-9
1.3841507215917862e-9
6.330263052917286e-10
4.5198813721151056e-10
3.256791075224466e-10
1.0550130485996628e-9
1.8621465075739622e-9
2.8220406823841835e-9
3.361971174056971e-9
3.471419635392434e-9
3.6294284369473487e-9
3.934835114440046e-9
4.38737696813981e-9
4.984795011466408e-9
5.734995928266113e-9
9.854799587349801e-9
1.7964708252346876e-8
2.5735551522226334e-8
2.1227441260949603e-8
2.476850456897003e-9
2.7482585952575637e-8
3.3015267138629267e-9
6.538235335019138e-9
3.739197055513751e-12
3.7529296938291924e-13
4.491685172743606e-13
5.056389474202637e-12
6.441995594910896e-13
4.2312251639908283e-13
1.5077239206199894e-13
5.47493738047666e-14
5.118935147820604e-14
7.014385049038295e-14
9.807682924183747e-14
1.3637728818016516e-13
2.7190211576118635e-12
2.2047722654306333e-12
2.5421460587142688e-12
3.143511522208087e-12
3.972542896834049e-12
5.0645091337091125e-12
6.485123951361674e-12
8.325073512606903e-12
1.0701144832000436e-11
1.3758019811557822e-11
1.7667000112036643e-11
3.24499399882814e-11
3.784668322510655e-10
3.65378351372618e-11
7.232442864896294e-12
1.0180995405789271e-11
2.4811435811213523e-11
4.1644802774816704e-11
6.278003031019621e-11
8.905854977357901e-11
1.2007090932604506e-10
1.5446289464435357e-10
1.9104989854155508e-10
2.298013325316668e-10
2.718895325041562e-10
3.1921186735676047e-10
3.7403270244665827e-10
4.389167337117695e-10
5.168714090707131e-10
6.116296662148798e-10
7.280812738801712e-10
2.7350333725066655e-9
1.381775272652697e-8
2.2506212868477675e-8
1.982416498147362e-8
1.9849775817897863e-8
2.1608438536859406e-8
2.4503846792840457e-8
2.848001928878571e-8
3.3754221035802905e-8
4.073937031501012e-8
5.003338992031508e-8
3.345005561410608e-8
2.3685545576357248e-8
1.8059932449302445e-8
1.544203164243048e-8
1.2946876457414918e-8
5.502368038142914e-9
2.0728347504287898e-9
1.0946050651651965e-9
9.511574282924117e-10
1.535612046780593e-9
3.869990389777708e-9
1.4466091415222985e-8
2.114576555969134e-8
1.2707508878897494e-8
1.1138396321540608e-8
1.1635492241049921e-8
1.3638568370126186e-8
1.7629013653730406e-8
2.5184130637807624e-8
5.1730389698395787e-8
4.3784158829500895e-8
2.229127364109357e-8
1.971485499834818e-8
2.361803552514584e-8
3.7744303562899535e-8
4.743080556157755e-8
4.204312741803625e-8
6.059129030872999e-8
8.19681968831582e-8
4.3799101277876434e-8
1.0719046352659872e-6
1.4750767151212464e-6
6.758981683331528e-7
3.4439087447616007e-7
1.2927204955928385e-7
5.38173555278214e-8
5.207915970699741e-8
5.963237344688058e-8
2.8920400555515337e-8
6.758020840006915e-9
2.7507490902966023e-9
1.4240073957931901e-9
8.397555973830656e-10
3.423169102341626e-10
7.764624113610386e-10
1.4233364420144326e-9
2.525549283013596e-9
5.47888519542819e-9
6.341874598128587e-10
1.086273115110801e-9
4.211048929226323e-10
7.665085132806291e-9
1.87360664407533e-8
2.060295445287776e-8
2.040016915298741e-8
2.1253085502535214e-8
2.2827743590073967e-8
2.479408919046932e-8
2.6965379518507366e-8
2.9243034615170612e-8
3.15738244570679e-8
2.688421424056847e-8
2.4418848642640687e-8
2.3353882709237985e-8
1.3719117701634656e-8
4.142568207228367e-9
1.2707171167181257e-9
3.033655261104152e-10
1.793450404546905e-11
3.303850029864916e-10
3.0760329952189464e-9
1.698778598227299e-8
9.97972078681687e-9
8.063140125511116e-9
7.795575972471146e-9
8.434847686587348e-9
1.0063928540594066e-8
1.3322348456885535e-8
2.0081697442798755e-8
3.580764079857522e-8
5.5949500908255616e-8
7.340420645496411e-8
5.2100994773830496e-8
3.795274586922011e-8
4.646224926086577e-8
7.909921047726645e-8
1.458133783064471e-7
1.4528966264605762e-7
1.8134448059573096e-7
2.929518493658076e-7
2.0927263284091002e-7
3.2335496929997067e-6
1.7567876926990077e-6
6.58213280906171e-8
3.4433382782969506e-7
4.445473397329905e-7
9.741738284824353e-8
5.131466878544368e-8
1.7340282739629417e-7
1.3112941426900321e-7
1.5236869601322166e-8
4.009838845313313e-9
1.5755976478123042e-9
9.48225419920324e-10
1.2146635228986327e-12
7.463547978250282e-10
1.480747501502754e-9
3.199642357656395e-9
1.3259239569784262e-8
6.288515402598023e-9
8.041487449263584e-10
2.1761718616899204e-9
5.497050097251922e-9
3.082441505603349e-8
7.059225933679342e-8
7.307419578689811e-8
7.237784741277974e-8
7.541639422051135e-8
8.040798792858632e-8
8.621989490239805e-8
9.23508184976105e-8
9.867189441233345e-8
1.053001841401034e-7
7.500174616530898e-8
4.310702232331659e-8
2.748744460597939e-8
1.9525130781483287e-8
6.362576909269834e-9
7.361608400268745e-10
1.4560353358630315e-9
2.5658331598841807e-9
2.828614831307892e-9
3.651647243751568e-10
2.042827664823272e-8
3.892282116906762e-8
3.1222232180941015e-8
3.0350515167501466e-8
3.2411782066356345e-8
3.732894839054688e-8
4.621932741374704e-8
6.16077453826634e-8
8.827958742823016e-8
2.286849560503944e-7
2.011039484535092e-7
1.280984103776493e-7
1.3785748965301922e-7
1.9984999890485644e-7
3.5179798306829775e-7
3.6621376365614527e-7
3.364555183281848e-7
4.132398224931618e-7
3.3610090476449546e-7
5.930808528065981e-7
1.0593282407630976e-7
2.917260670694002e-7
3.813714042064196e-7
6.392991477328153e-7
9.92780029507728e-7
2.1321668561359638e-7
9.33402998850946e-9
2.3834496816203615e-9
2.9218130471789803e-9
2.334236398285436e-9
4.580023165790394e-9
3.6041093960106408e-9
1.8377229900685117e-9
7.408490177727292e-9
4.659663237417788e-9
6.654889658364738e-10
1.5887679751195033e-9
1.3841503738471548e-9
6.330261899239985e-10
4.519881137903273e-10
3.256791407786556e-10
1.0550130902090227e-9
1.8621465404300352e-9
2.8220406466716354e-9
3.361971111473684e-9
3.4714195930792084e-9
3.6294284588569577e-9
3.934835116279627e-9
4.387377011042119e-9
4.984795075611915e-9
5.734996004890395e-9
9.85479990108946e-9
1.7964708788712375e-8
2.5735550632151017e-8
2.122745017698089e-8
2.4768346528592245e-9
2.748258866688109e-8
3.301526153546347e-9
6.538237399915253e-9
3.739195708237826e-12
3.7529298906935803e-13
4.4916860872703207e-13
5.0563881199730325e-12
6.441995922795554e-13
4.231224616185788e-13
1.5077234276291868e-13
5.474937083487883e-14
5.118933622835813e-14
7.014384219806034e-14
9.807685661338402e-14
1.3637734198173251e-13
2.719021119915129e-12
2.2047724316034934e-12
2.5421464024994736e-12
3.1435115742170965e-12
3.972542855803588e-12
5.0645093465539626e-12
6.485123993642469e-12
8.325073733548835e-12
1.0701145081095654e-11
1.3758020024855873e-11
1.766700038651825e-11
3.24499404266596e-11
3.784668777680972e-10
3.653783666515368e-11
7.2324428633491565e-12
1.0180995704987588e-11
2.4811436528885223e-11
4.164480422967242e-11
6.278003217927588e-11
8.905855221764722e-11
1.200709122744295e-10
1.5446289805924325e-10
1.9104990205226325e-10
2.29801336586042e-10
2.718895373506181e-10
3.192118724037697e-10
3.740327093171334e-10
4.389167415958774e-10
5.168714181459254e-10
6.116296772843468e-10
7.280812866151548e-10
2.7350334987331775e-9
1.381775310548456e-8
2.2506213212322402e-8
1.9824165230014466e-8
1.984977607555367e-8
2.1608438837533977e-8
2.4503847157999934e-8
2.8480019760723076e-8
3.3754221674553686e-8
4.0739371212440146e-8
5.003339121985647e-8
3.345005625955929e-8
2.368554591852051e-8
1.8059932599377857e-8
1.544203170108961e-8
1.2946876643654265e-8
5.502368246325783e-9
2.072834816312107e-9
1.0946050882133673e-9
9.511574326623122e-10
1.5356120268293385e-9
3.869990296203146e-9
1.4466090848362117e-8
2.1145766234936216e-8
1.2707509075222034e-8
1.1138396413707868e-8
1.1635492289611714e-8
1.363856838706231e-8
1.7629013616478695e-8
2.5184130485891997e-8
5.1730390036853205e-8
4.378415957696653e-8
2.22912740268224e-8
1.9714855307789712e-8
2.361803573465872e-8
3.774430371373695e-8
4.743080785044731e-8
4.204312866686814e-8
6.059129015601838e-8
8.196819565164484e-8
4.379910432329795e-8
1.0719047154285223e-6
1.475076498602696e-6
6.758980787891003e-7
3.4439083313812384e-7
1.292720233393823e-7
5.381735586787015e-8
5.2079156912173417e-8
5.963237272107178e-8
2.8920396490561448e-8
6.758020228077722e-9
2.7507489851997903e-9
1.4240073859999234e-9
8.397555630839002e-10
3.423169241741391e-10
7.764624167970698e-10
1.4233364640988252e-9
2.5255493071380124e-9
5.478884462732503e-9
6.341875005206285e-10
1.0862730947093679e-9
4.2110496849822256e-10
7.665085123046127e-9
1.8736066023264866e-8
2.0602953658570155e-8
2.040016830546002e-8
2.12530846081453e-8
2.2827742622103932e-8
2.479408813462025e-8
2.696537836701293e-8
2.9243033375533364e-8
3.157382314051727e-8
2.6884212890778972e-8
2.4418847212648167e-8
2.3353881412243534e-8
1.3719117664967313e-8
4.1425682502010445e-9
1.270717147810408e-9
3.033655690468002e-10
1.7934454943157692e-11
3.303850070791556e-10
3.076032622508467e-9
1.6987785574972186e-8
9.979720622451513e-9
8.063139807368607e-9
7.795575583570507e-9
8.434847215544337e-9
1.0063927928063287e-8
1.3322347579051122e-8
2.0081696001985038e-8
3.580763803492243e-8
5.5949497972097054e-8
7.340420310299953e-8
5.2100993119418555e-8
3.795274474613052e-8
4.646224794492888e-8
7.909920825161978e-8
1.458133750130966e-7
1.4528966014236854e-7
1.813444770087433e-7
2.9295184477955476e-7
2.0927263146509497e-7
3.233549650223587e-6
1.75678671030391e-6
6.582100510210571e-8
3.4433396543637565e-7
4.445472923599098e-7
9.74173677433084e-8
5.131469012723014e-8
1.7340288237955944e-7
1.3112939030000993e-7
1.5236867265544296e-8
4.009838837805989e-9
1.57559768964621e-9
9.482254431899626e-10
1.2147445749924986e-12
7.46354820218472e-10
1.4807475477285578e-9
3.199642461814053e-9
1.3259240288004144e-8
6.288514759353867e-9
8.041481656732329e-10
2.176172292366926e-9
5.49705007462546e-9
3.082441561359895e-8
7.059225996351612e-8
7.30741958135352e-8
7.237784742223247e-8
7.541639428809116e-8
8.040798806894684e-8
8.621989512042199e-8
9.235081880462068e-8
9.867189482392917e-8
1.0530018466256549e-7
7.500174851073949e-8
4.310702499218199e-8
2.7487446569581988e-8
1.9525132947292545e-8
6.3625782529111075e-9
7.361615564000126e-10
1.4560347758684344e-9
2.5658325729479593e-9
2.8286140785618127e-9
3.651636091173891e-10
2.0428278067038914e-8
3.8922824808662216e-8
3.122223361099285e-8
3.0350516018588776e-8
3.241178273368066e-8
3.732894904119933e-8
4.62193281734969e-8
6.160774639859188e-8
8.827958887438623e-8
2.2868495687536068e-7
2.0110394984732165e-7
1.2809841086554392e-7
1.3785748982250683e-7
1.9984999855937481e-7
3.5179798251723124e-7
3.6621376665139443e-7
3.364555211010821e-7
4.1323982322885894e-7
3.3610089590587846e-7
5.930809398127676e-7
1.0593280915917687e-7
2.917260482196861e-7
3.813713891115476e-7
6.392991622649254e-7
9.92779883784166e-7
2.132166755352498e-7
9.334030828451699e-9
2.3834497434902337e-9
2.921812853456453e-9
2.3342366408460684e-9
4.580022996976489e-9
3.604108408782324e-9
1.8377232402688042e-9
7.4084897791285935e-9
4.659662864916357e-9
6.654890202181251e-10
1.5887680230293078e-9
1.3841502750262676e-9
6.330261846900388e-10
4.5198811095839174e-10
3.256791437239756e-10
1.0550130836617794e-9
1.8621465505664303e-9
2.8220406471639973e-9
3.3619710998313805e-9
3.471419595797688e-9
3.6294284591613974e-9
3.934835118804238e-9
4.387377038196212e-9
4.984795089725277e-9
5.73499602435291e-9
9.854799977967672e-9
1.796470891997673e-8
2.5735550416292763e-8
2.122745233697818e-8
2.476830821217114e-9
2.7482589326722485e-8
3.3015260180433894e-9
6.538237900651192e-9
3.7391953729689644e-12
3.752929918721684e-13
4.491686271927489e-13
5.056387817851767e-12
6.441995901122417e-13
4.2312246354819124e-13
1.50772340867906e-13
5.4749402682286466e-14
5.118934148536114e-14
7.014384591075072e-14
9.807687279710395e-14
1.3637732213099442e-13
2.719021181550114e-12
2.204772323924453e-12
2.5421461647988535e-12
3.1435115732660775e-12
3.972543044345229e-12
5.06450939976863e-12
6.485124148735569e-12
8.325073691929181e-12
1.0701145487205608e-11
1.3758020292084585e-11
1.7667000905409967e-11
3.244994081651283e-11
3.7846688441037125e-10
3.6537837213620636e-11
7.232443201960442e-12
1.0180995875409365e-11
2.4811436660513614e-11
4.1644804498940345e-11
6.278003260351452e-11
8.905855289414443e-11
1.2007091302850902e-10
1.5446289880273025e-10
1.910499030546338e-10
2.2980133753419912e-10
2.7188953802551745e-10
3.1921187393556187e-10
3.7403271056273105e-10
4.389167435920052e-10
5.16871420120871e-10
6.116296791274596e-10
7.280812891829537e-10
2.7350335295653646e-9
1.3817753207230453e-8
2.2506213293881054e-8
1.9824165290082446e-8
1.9849776138792073e-8
2.1608438906627288e-8
2.450384724604529e-8
2.8480019874614544e-8
3.37542218301092e-8
4.073937142975251e-8
5.003339153498248e-8
3.345005641627487e-8
2.3685546002657154e-8
1.805993263613792e-8
1.5442031714178774e-8
1.2946876684860891e-8
5.502368307796009e-9
2.0728348312182025e-9
1.094605093713542e-9
9.511574332762978e-10
1.5356120216679817e-9
3.869990277359876e-9
1.4466090710818872e-8
2.1145766380259746e-8
1.270750912384401e-8
1.1138396438148775e-8
1.163549230453292e-8
1.3638568389624666e-8
1.7629013607386034e-8
2.5184130447897077e-8
5.173039007264889e-8
4.3784159757829285e-8
2.2291274123394852e-8
1.9714855382187243e-8
2.3618035785497937e-8
3.774430375043954e-8
4.743080840560158e-8
4.204312897211777e-8
6.059129011565724e-8
8.196819534831894e-8
4.379910505760282e-8
1.071904734886376e-6
1.4750764461049372e-6
6.758980570368122e-7
3.443908231152396e-7
1.292720169790477e-7
5.381735595119986e-8
5.207915623410779e-8
5.963237254515297e-8
2.8920395504789302e-8
6.758020078861063e-9
2.7507489599426617e-9
1.4240073834933025e-9
8.397555550787393e-10
3.423169295438922e-10
7.764624183342275e-10
1.423336469173227e-9
2.5255493128823334e-9
5.478884292453105e-9
6.341875096666183e-10
1.0862730893320173e-9
4.211049861317097e-10
7.66508510601572e-9
1.8736065922343637e-8
2.0602953467052198e-8
2.0400168100168774e-8
2.1253084389770064e-8
2.2827742388787492e-8
2.4794087878358626e-8
2.6965378088849873e-8
2.92430330751026e-8
3.157382282126642e-8
2.6884212562954527e-8
2.441884686415602e-8
2.3353881098058844e-8
1.3719117658154503e-8
4.142568261007395e-9
1.270717154652401e-9
3.03365579227869e-10
1.7934443144551582e-11
3.3038500709398757e-10
3.0760325276700776e-9
1.69877854642415e-8
9.979720580721491e-9
8.06313972929194e-9
7.795575489795617e-9
8.434847100303512e-9
1.0063927778072976e-8
1.332234736402357e-8
2.0081695652692424e-8
3.580763736449965e-8
5.5949497260535373e-8
7.340420228527251e-8
5.210099271624485e-8
3.795274447597589e-8
4.6462247627485136e-8
7.909920771103005e-8
1.4581337421492187e-7
1.4528965953488588e-7
1.8134447613905758e-7
2.929518436693027e-7
2.092726311322688e-7
3.233549639845988e-6
1.7567864721018395e-6
6.582092678693525e-8
3.443339987977217e-7
4.44547280874457e-7
9.74173640824405e-8
5.131469530370432e-8
1.7340289572410432e-7
1.3112938448795596e-7
1.5236866699503925e-8
4.0098388358912955e-9
1.5755976997688296e-9
9.482254487741224e-10
1.2147343340374281e-12
7.463548257054622e-10
1.480747559032507e-9
3.199642487836346e-9
1.3259240461663938e-8
6.288514601778429e-9
8.041480241980196e-10
2.176172398055319e-9
5.4970500687383885e-9
3.082441574447719e-8
7.059226011680112e-8
7.307419581949399e-8
7.237784742540447e-8
7.541639430606293e-8
8.040798810232203e-8
8.621989517326806e-8
9.235081887931883e-8
9.867189492353147e-8
1.0530018478914512e-7
7.50017490795387e-8
4.310702563925491e-8
2.7487447045603404e-8
1.952513347273432e-8
6.3625785780540705e-9
7.361617304024383e-10
1.4560346398581755e-9
2.5658324308013398e-9
2.8286138967083144e-9
3.6516333986233626e-10
2.0428278416764518e-8
3.892282568968896e-8
3.1222233963293134e-8
3.0350516227362016e-8
3.241178289789485e-8
3.732894919910959e-8
4.6219328357792094e-8
6.160774664504403e-8
8.827958922371461e-8
2.2868495708557263e-7
2.0110395018669035e-7
1.280984109841006e-7
1.37857489862268e-7
1.9984999847552943e-7
3.517979823852688e-7
3.662137673774938e-7
3.364555217736582e-7
4.132398234091323e-7
3.361008937545415e-7
5.93080960909497e-7
1.0593280557747165e-7
2.917260435846167e-7
3.8137138547446236e-7
6.392991657793404e-7
9.927798484619504e-7
2.1321667309160656e-7
9.334031032288515e-9
2.383449758813837e-9
2.921812807093998e-9
2.334236700038343e-9
4.580022956080655e-9
3.60410816221213e-9
1.8377233063439678e-9
7.408489679788005e-9
4.659662742563024e-9
6.654890157157065e-10
1.5887680289837555e-9
1.3841502642961008e-9
6.330261733740541e-10
4.5198811369837106e-10
3.2567914774234333e-10
1.0550130887748028e-9
1.8621465508928686e-9
2.8220406404330128e-9
3.36197108047757e-9
3.4714195925267047e-9
3.629428454796948e-9
3.934835085984742e-9
4.387377041082583e-9
4.984795092915915e-9
5.734996033358787e-9
9.854799990859916e-9
1.7964708950220607e-8
2.5735550365184264e-8
2.122745285938169e-8
2.4768298902630266e-9
2.7482589485640107e-8
3.3015259850045214e-9
6.5382380219489846e-9
3.739195281188919e-12
3.7529298385872597e-13
4.4916864496620003e-13
5.056387869289625e-12
6.44199565223217e-13
4.231224639386894e-13
1.5077232849053333e-13
5.4749379835889396e-14
5.1189329258828464e-14
7.014387893452393e-14
9.807688737296534e-14
1.3637731670245388e-13
2.719021042964821e-12
2.2047723198327314e-12
2.5421461863939426e-12
3.143511648463914e-12
3.9725429442423104e-12
5.064509404963596e-12
6.485124064982564e-12
8.325073677175418e-12
1.0701145391373718e-11
1.3758020353967354e-11
1.7667000799013612e-11
3.244994107052377e-11
3.7846688388977045e-10
3.6537836998623406e-11
7.232443184276981e-12
1.0180995676426854e-11
2.481143670531365e-11
4.1644804537684826e-11
6.278003274347586e-11
8.905855295777574e-11
1.2007091320928355e-10
1.54462899078307e-10
1.9104990346108066e-10
2.2980133795557464e-10
2.7188953843591184e-10
3.1921187372596955e-10
3.7403271091383856e-10
4.3891674436673254e-10
5.168714213299342e-10
6.116296807529931e-10
7.280812908315192e-10
2.735033536429033e-9
1.3817753224068128e-8
2.250621331592022e-8
1.982416530498275e-8
1.984977615359543e-8
2.160843892529267e-8
2.450384726930879e-8
2.8480019902937195e-8
3.3754221867215466e-8
4.073937148351077e-8
5.0033391611114086e-8
3.345005645392691e-8
2.368554602400785e-8
1.805993264367033e-8
1.5442031717168758e-8
1.2946876698691879e-8
5.502368323084487e-9
2.072834834695677e-9
1.094605095232794e-9
9.51157433437562e-10
1.5356120206386839e-9
3.869990269963294e-9
1.4466090677273687e-8
2.1145766426555636e-8
1.2707509133857308e-8
1.1138396445241774e-8
1.1635492307365378e-8
1.3638568389153331e-8
1.762901360437335e-8
2.518413043878529e-8
5.173039008501551e-8
4.378415980377891e-8
2.2291274142478597e-8
1.9714855401465174e-8
2.3618035797735413e-8
3.774430375915822e-8
4.7430808538589885e-8
4.2043129048563045e-8
6.059129010544644e-8
8.196819527635627e-8
4.379910523569328e-8
1.0719047395809723e-6
1.4750764333321032e-6
6.758980517816896e-7
3.4439082068805957e-7
1.2927201544033e-7
5.38173559717476e-8
5.207915606988642e-8
5.963237250224938e-8
2.8920395265664555e-8
6.758020043142924e-9
2.7507489522380214e-9
1.424007383249651e-9
8.397555536235009e-10
3.423169345336614e-10
7.764624185494637e-10
1.4233364708894497e-9
2.525549314036256e-9
5.478884244511545e-9
6.341875107030795e-10
1.0862730885012245e-9
4.2110499054016463e-10
7.665085113410598e-9
1.8736065897379428e-8
2.0602953420590902e-8
2.0400168048623577e-8
2.1253084337363448e-8
2.282774233163205e-8
2.479408781629519e-8
2.6965378024735633e-8
2.9243033004914452e-8
3.157382274386457e-8
2.6884212484373163e-8
2.4418846778574853e-8
2.335388102300399e-8
1.3719117661255096e-8
4.142568264177732e-9
1.2707171564832568e-9
3.0336558145830553e-10
1.793444007826236e-11
3.303850065940783e-10
3.076032507837918e-9
1.6987785448504042e-8
9.979720571617333e-9
8.063139712482709e-9
7.795575467484984e-9
8.43484707226025e-9
1.0063927743719222e-8
1.3322347313474097e-8
2.0081695569848168e-8
3.5807637201643934e-8
5.5949497087902713e-8
7.340420209525929e-8
5.210099262124956e-8
3.7952744406367074e-8
4.6462247549996425e-8
7.909920758066436e-8
1.458133740210083e-7
1.4528965938830238e-7
1.8134447592815535e-7
2.9295184339592644e-7
2.0927263105453855e-7
3.233549637338318e-6
1.7567864143427893e-6
6.582090779779108e-8
3.443340068889934e-7
4.4454727808365765e-7
9.74173631928366e-8
5.1314696557022176e-8
1.73402898957654e-7
1.3112938307885207e-7
1.52368665618302e-8
4.0098388359186736e-9
1.575597702195854e-9
9.482254502486304e-10
1.2147457230632915e-12
7.463548268664885e-10
1.4807475616104722e-9
3.1996424936243684e-9
1.3259240504463394e-8
6.288514562503466e-9
8.041479907133673e-10
2.176172422866592e-9
5.49705006692733e-9
3.082441577726878e-8
7.059226015145487e-8
7.307419582130094e-8
7.237784742427833e-8
7.541639430864911e-8
8.040798811106698e-8
8.621989518720887e-8
9.235081889878092e-8
9.867189494830624e-8
1.0530018481936946e-7
7.500174921689203e-8
4.3107025796440736e-8
2.748744716072331e-8
1.9525133600221434e-8
6.362578658976559e-9
7.361617726217948e-10
1.4560346068146896e-9
2.565832396308456e-9
2.8286138525807347e-9
3.6516327471019827e-10
2.0428278498889074e-8
3.89228259038147e-8
3.122223404431822e-8
3.0350516278024625e-8
3.241178293543429e-8
3.7328949237226165e-8
4.621932840128244e-8
6.160774670559454e-8
8.827958931087734e-8
2.2868495712104907e-7
2.0110395026668097e-7
1.2809841100515197e-7
1.378574898722758e-7
1.9984999845580322e-7
3.51797982352368e-7
3.662137675537882e-7
3.3645552193693167e-7
4.1323982345005513e-7
3.361008932371175e-7
5.930809660247341e-7
1.0593280469343665e-7
2.9172604250140006e-7
3.8137138458638945e-7
6.392991666523615e-7
9.927798398988623e-7
2.1321667249642703e-7
9.334031081474826e-9
2.383449761888223e-9
2.9218127958223197e-9
2.3342367141206395e-9
4.580022940173255e-9
3.604108127127672e-9
1.8377233302453553e-9
7.4084896465091256e-9
4.659662771618956e-9
6.654890476647664e-10
1.5887680084290067e-9
1.3841502559256654e-9
6.33026185247521e-10
4.519881005735493e-10
3.2567914374193116e-10
1.0550130935799094e-9
1.8621465509220472e-9
2.8220406219911116e-9
3.361971073125273e-9
3.471419567059468e-9
3.629428455582191e-9
3.934835112138301e-9
4.38737704310843e-9
4.984795087390506e-9
5.734996037256886e-9
9.854799994865121e-9
1.7964708958061856e-8
2.57355503516422e-8
2.1227452989966734e-8
2.4768296664659333e-9
2.7482589520914536e-8
3.3015259773415773e-9
6.5382380515232185e-9
3.739195278312271e-12
3.7529300227638966e-13
4.491686319354693e-13
5.0563877902038094e-12
6.441995909058518e-13
4.231224371108858e-13
1.5077233610197337e-13
5.474937408448625e-14
5.118931067355014e-14
7.014387632875971e-14
9.807685026734521e-14
1.3637733556571086e-13
2.7190211327713418e-12
2.204772386396616e-12
2.542146176393146e-12
3.1435116245785813e-12
3.972543039851894e-12
5.0645094899689595e-12
6.485124111064196e-12
8.325073879967222e-12
1.0701145309224624e-11
1.3758020247399188e-11
1.7667000927882045e-11
3.2449940562976585e-11
3.784668710390298e-10
3.6537837380932675e-11
7.232443180848001e-12
1.0180995777292186e-11
2.4811436790776208e-11
4.164480448121376e-11
6.278003278119675e-11
8.905855303474964e-11
1.2007091325374353e-10
1.544628990511946e-10
1.9104990347085688e-10
2.298013380353148e-10
2.718895385488408e-10
3.192118741038735e-10
3.740327110984208e-10
4.3891674396969164e-10
5.168714212469379e-10
6.116296807146588e-10
7.280812902411041e-10
2.7350335388318124e-9
1.3817753238248798e-8
2.250621332156675e-8
1.9824165307516217e-8
1.9849776157404844e-8
2.1608438929445747e-8
2.4503847273814054e-8
2.848001990961803e-8
3.375422187650232e-8
4.073937149658111e-8
5.003339162965094e-8
3.3450056462944735e-8
2.368554603270428e-8
1.8059932647340955e-8
1.544203171914857e-8
1.294687670231211e-8
5.502368312246206e-9
2.072834835730508e-9
1.0946050957688722e-9
9.511574331249198e-10
1.5356120196239183e-9
3.8699902696964635e-9
1.4466090670366697e-8
2.1145766461965874e-8
1.2707509137849566e-8
1.1138396446471641e-8
1.163549230747559e-8
1.3638568392462477e-8
1.76290136028613e-8
2.5184130435492577e-8
5.173039013799822e-8
4.37841598132531e-8
2.2291274149590094e-8
1.9714855404916482e-8
2.361803580051427e-8
3.7744303761518954e-8
4.743080857082344e-8
4.204312905695688e-8
6.059129010131062e-8
8.196819526458643e-8
4.379910528398773e-8
1.0719047407057882e-6
1.4750764302805427e-6
6.758980504879223e-7
3.443908201060101e-7
1.2927201505856105e-7
5.38173559784438e-8
5.207915603032725e-8
5.963237249187739e-8
2.8920395207314183e-8
6.758020034690234e-9
2.750748951155037e-9
1.4240073824787435e-9
8.397555535787642e-10
3.4231693043883683e-10
7.764624187780782e-10
1.4233364710879156e-9
2.525549314574407e-9
5.4788842358900186e-9
6.341875128603938e-10
1.0862730887442244e-9
4.2110499198740153e-10
7.665085115395709e-9
1.8736065890136886e-8
2.0602953408459786e-8
2.040016803854509e-8
2.1253084325445926e-8
2.282774231740475e-8
2.4794087801239783e-8
2.696537800280726e-8
2.924303298582386e-8
3.157382272524358e-8
2.6884212465138553e-8
2.4418846760485856e-8
2.3353881005459578e-8
1.371911765431649e-8
4.142568263671681e-9
1.2707171570475437e-9
3.0336558194752465e-10
1.793443948423871e-11
3.303850068477198e-10
3.076032503959669e-9
1.6987785446120068e-8
9.979720571176891e-9
8.063139704853066e-9
7.795575461886377e-9
8.43484706485898e-9
1.0063927734979903e-8
1.3322347299229011e-8
2.0081695549346662e-8
3.5807637162935614e-8
5.594949704541236e-8
7.340420205095325e-8
5.210099259663939e-8
3.795274439179191e-8
4.6462247530727285e-8
7.909920754811957e-8
1.4581337397445792e-7
1.4528965935272536e-7
1.8134447587697764e-7
2.9295184333165866e-7
2.092726310348759e-7
3.2335496367261504e-6
1.7567864003430948e-6
6.582090319387971e-8
3.443340088525443e-7
4.445472774118573e-7
9.741736297846277e-8
5.131469686159595e-8
1.734028997386668e-7
1.311293827373383e-7
1.5236866528818144e-8
4.009838835360926e-9
1.5755977027295245e-9
9.482254504799827e-10
1.21473419218811e-12
7.46354827250709e-10
1.4807475623330656e-9
3.199642494920018e-9
1.3259240510777825e-8
6.288514555152496e-9
8.041479823184455e-10
2.1761724292518815e-9
5.497050066821534e-9
3.0824415789222984e-8
7.059226016276327e-8
7.307419582282193e-8
7.237784742533544e-8
7.541639431039021e-8
8.040798811262076e-8
8.621989518887336e-8
9.235081890200851e-8
9.86718949543089e-8
1.0530018482741068e-7
7.500174924982813e-8
4.310702583456012e-8
2.748744718941018e-8
1.9525133631564978e-8
6.362578677491687e-9
7.361617828037436e-10
1.456034599156943e-9
2.5658323875099172e-9
2.828613841506496e-9
3.651632552415959e-10
2.04282785188776e-8
3.89228259562142e-8
3.12222340667283e-8
3.035051628670903e-8
3.241178294581247e-8
3.732894924644323e-8
4.621932841463424e-8
6.160774672106239e-8
8.827958933062925e-8
2.286849571396122e-7
2.01103950287765e-7
1.2809841101383477e-7
1.378574898754419e-7
1.9984999845019264e-7
3.5179798234548176e-7
3.6621376759613475e-7
3.364555219762799e-7
4.132398234596593e-7
3.3610089311381355e-7
5.930809672652574e-7
1.0593280442860104e-7
2.9172604223775576e-7
3.8137138436795294e-7
6.392991668453024e-7
9.927798378147553e-7
2.1321667235458382e-7
9.33403109372452e-9
2.3834497626851782e-9
2.921812792849448e-9
2.33423671781103e-9
4.5800229372737e-9
3.60410810980824e-9
1.8377233251028348e-9
7.408489654571011e-9
4.659662719617346e-9
6.654890204055068e-10
1.5887680097096541e-9
1.3841502770546438e-9
6.330261828576688e-10
4.519880686393372e-10
3.256791508348338e-10
1.0550130894315927e-9
1.86214655209236e-9
2.8220406676061453e-9
3.361971051461901e-9
3.47141957924086e-9
3.6294284520813492e-9
3.934835117747042e-9
4.387377057736227e-9
4.984795091103843e-9
5.734996030442387e-9
9.854800001341975e-9
1.796470896056907e-8
2.5735550348452177e-8
2.1227453019826607e-8
2.476829610157305e-9
2.7482589534429952e-8
3.301525974618535e-9
6.538238058707554e-9
3.739195272429977e-12
3.7529300390350386e-13
4.4916865532003637e-13
5.056387697793645e-12
6.441995664246684e-13
4.2312244366897166e-13
1.5077235555813465e-13
5.4749373967222835e-14
5.1189346296540796e-14
7.014384697340015e-14
9.807687015734122e-14
1.363773503737496e-13
2.719021130054227e-12
2.2047724674407784e-12
2.5421463325383893e-12
3.143511619580278e-12
3.972543124922928e-12
5.06450936971627e-12
6.485124078676517e-12
8.32507375636099e-12
1.0701145274548138e-11
1.375802017862799e-11
1.766700079981674e-11
3.244994088307046e-11
3.784668870423692e-10
3.6537837337030426e-11
7.232443079376167e-12
1.018099572599875e-11
2.4811436843282237e-11
4.164480469320017e-11
6.278003286547542e-11
8.905855304203984e-11
1.2007091323792936e-10
1.5446289910600907e-10
1.9104990324110958e-10
2.2980133835111636e-10
2.7188953825113975e-10
3.192118743561473e-10
3.740327113177642e-10
4.38916744145151e-10
5.16871421119055e-10
6.116296810842767e-10
7.280812912237788e-10
2.735033538908419e-9
1.3817753233856882e-8
2.250621332165096e-8
1.982416530964305e-8
1.984977615777038e-8
2.1608438930372117e-8
2.4503847274677422e-8
2.848001991171433e-8
3.3754221878887123e-8
4.0739371499438016e-8
5.00333916342192e-8
3.345005646496796e-8
2.368554602795832e-8
1.805993264660453e-8
1.544203171838913e-8
1.2946876704303014e-8
5.502368318459998e-9
2.072834837234901e-9
1.0946050948507313e-9
9.51157433604601e-10
1.535612020294867e-9
3.869990268488656e-9
1.4466090667672494e-8
2.114576646016973e-8
1.2707509135680622e-8
1.113839644466549e-8
1.1635492307354408e-8
1.3638568391128063e-8
1.762901360306572e-8
2.518413043624455e-8
5.1730390104705355e-8
4.378415981729728e-8
2.2291274152379697e-8
1.971485540623926e-8
2.361803580119088e-8
3.7744303761477846e-8
4.7430808580354995e-8
4.2043129065998074e-8
6.059129010566366e-8
8.196819525885241e-8
4.379910529240198e-8
1.0719047410029947e-6
1.4750764295306227e-6
6.758980501866285e-7
3.4439081995596126e-7
1.292720149728731e-7
5.381735597993814e-8
5.2079156019517865e-8
5.963237248963858e-8
2.892039519451345e-8
6.7580200322279325e-9
2.750748949354309e-9
1.4240073827690965e-9
8.397555527143494e-10
3.423169337376551e-10
7.764624184905064e-10
1.4233364713362182e-9
2.525549314540098e-9
5.478884226298957e-9
6.341875134203091e-10
1.0862730884370012e-9
4.211049918350669e-10
7.665085059306464e-9
1.873606588872262e-8
2.0602953405997477e-8
2.0400168035540233e-8
2.125308432170213e-8
2.2827742313845055e-8
2.4794087798180453e-8
2.6965378003730116e-8
2.9243032981400437e-8
3.157382272046641e-8
2.6884212459438402e-8
2.4418846754971824e-8
2.3353881000967507e-8
1.3719117654305479e-8
4.142568262886598e-9
1.2707171577622857e-9
3.033655816900658e-10
1.793443901344375e-11
3.3038500732464363e-10
3.0760324991405525e-9
1.6987785436521206e-8
9.979720570234198e-9
8.063139703380584e-9
7.795575461743081e-9
8.434847062789436e-9
1.0063927732381974e-8
1.3322347298243874e-8
2.0081695542357796e-8
3.5807637152756065e-8
5.5949497033620746e-8
7.340420203492292e-8
5.21009925908731e-8
3.795274438902705e-8
4.646224752632198e-8
7.909920754085035e-8
1.4581337396313172e-7
1.4528965934396516e-7
1.8134447586466864e-7
2.9295184331700806e-7
2.0927263103191266e-7
3.23354963657693e-6
1.7567863969487032e-6
6.582090207967636e-8
3.443340093283748e-7
4.4454727725196394e-7
9.741736293104392e-8
5.1314696933442526e-8
1.7340289991944795e-7
1.3112938265432881e-7
1.5236866520719056e-8
4.00983883523404e-9
1.5755977029013868e-9
9.482254504161274e-10
1.214751882010695e-12
7.463548274594616e-10
1.4807475625652572e-9
3.1996424953855183e-9
1.3259240514531403e-8
6.288514552517219e-9
8.041479806868932e-10
2.1761724309966317e-9
5.497050067011146e-9
3.082441578818237e-8
7.059226016448717e-8
7.30741958219517e-8
7.237784742556578e-8
7.541639431035079e-8
8.040798811237059e-8
8.621989518986453e-8
9.235081890326006e-8
9.867189495523203e-8
1.0530018482838772e-7
7.500174925901303e-8
4.3107025842901546e-8
2.7487447196104813e-8
1.9525133637848788e-8
6.362578681896622e-9
7.361617852412226e-10
1.4560345968910847e-9
2.5658323854932406e-9
2.8286138392073566e-9
3.6516325192062106e-10
2.0428278518217155e-8
3.892282596745592e-8
3.122223406921942e-8
3.0350516292874615e-8
3.2411782947125834e-8
3.7328949249278325e-8
4.62193284164972e-8
6.160774672217387e-8
8.827958933483738e-8
2.2868495713046125e-7
2.0110395028989502e-7
1.2809841101615982e-7
1.3785748987695975e-7
1.9984999844985766e-7
3.517979823426121e-7
3.662137676070889e-7
3.364555219854288e-7
4.13239823465904e-7
3.361008930847428e-7
5.93080967557535e-7
1.059328044036728e-7
2.9172604218173295e-7
3.8137138431965623e-7
6.392991669076638e-7
9.92779837318439e-7
2.132166723206009e-7
9.334031096555687e-9
2.3834497637600283e-9
2.921812792741685e-9
2.334236718858859e-9
4.580022935114769e-9
3.604108100202125e-9
1.8377233282278136e-9
7.408489665448061e-9
4.659662739140978e-9
6.654890305964073e-10
1.5887680243087108e-9
1.3841502921881432e-9
6.330261638284299e-10
4.51988085800392e-10
3.256791459753297e-10
1.0550130935509044e-9
1.8621465509386529e-9
2.82204066573667e-9
3.3619710950018104e-9
3.471419567598905e-9
3.629428452929589e-9
3.934835113025297e-9
4.3873770426126486e-9
4.984795090158355e-9
5.734996028578308e-9
9.854799999435608e-9
1.7964708959554447e-8
2.5735550347603344e-8
2.122745302682241e-8
2.4768295997112084e-9
2.7482589538562133e-8
3.301525974822347e-9
6.538238060096242e-9
3.739195271687189e-12
3.752929966169537e-13
4.4916863944681563e-13
5.0563877231365385e-12
6.441995660591125e-13
4.231224549214469e-13
1.5077235213737873e-13
5.4749374973935044e-14
5.118933344668694e-14
7.014385912695756e-14
9.80768389917314e-14
1.3637732480115787e-13
2.719021060418875e-12
2.2047722791149903e-12
2.5421460369920466e-12
3.1435116252850307e-12
3.9725430859384536e-12
5.064509362813843e-12
6.485124038483591e-12
8.325073793681001e-12
1.0701145431188278e-11
1.3758020290845405e-11
1.7667000572367443e-11
3.244994057929248e-11
3.7846688892735803e-10
3.65378375485036e-11
7.232443272628639e-12
1.0180995902950571e-11
2.4811436652227093e-11
4.164480455208228e-11
6.278003289282974e-11
8.905855307770211e-11
1.2007091326049454e-10
1.544628990298194e-10
1.9104990324329295e-10
2.2980133824647044e-10
2.7188953822940976e-10
3.1921187415522764e-10
3.740327113680914e-10
4.3891674444288553e-10
5.168714210196503e-10
6.116296805968479e-10
7.280812909112767e-10
2.735033539246185e-9
1.3817753234665271e-8
2.25062133214937e-8
1.9824165309644566e-8
1.984977615782839e-8
2.160843893192813e-8
2.4503847274140076e-8
2.8480019911776252e-8
3.3754221879015905e-8
4.073937149996895e-8
5.003339163523782e-8
3.34500564652449e-8
2.3685546022159648e-8
1.8059932647528957e-8
1.54420317186146e-8
1.29468767048459e-8
5.502368314748271e-9
2.0728348358223477e-9
1.0946050954824254e-9
9.511574334432406e-10
1.5356120204932244e-9
3.869990269680043e-9
1.4466090672536117e-8
2.1145766463265895e-8
1.2707509140034284e-8
1.1138396443945991e-8
1.1635492308219281e-8
1.3638568391915622e-8
1.7629013604036747e-8
2.5184130434980973e-8
5.173039007635063e-8
4.378415981792527e-8
2.22912741508282e-8
1.97148554065157e-8
2.361803580174768e-8
3.774430376153986e-8
4.74308085811407e-8
4.204312906497951e-8
6.059129010541792e-8
8.196819525601515e-8
4.379910529450682e-8
1.0719047410728116e-6
1.4750764293490885e-6
6.758980501251297e-7
3.443908199156181e-7
1.2927201494993603e-7
5.3817355978661446e-8
5.207915601785096e-8
5.963237248882704e-8
2.8920395191112755e-8
6.758020032243881e-9
2.7507489498571586e-9
1.4240073826567919e-9
8.397555531482567e-10
3.423169293145988e-10
7.764624186104748e-10
1.4233364711612315e-9
2.5255493149284544e-9
5.47888423797281e-9
6.341875127901177e-10
1.0862730884377223e-9
4.21104992265528e-10
7.665085094110408e-9
1.8736065890079963e-8
2.0602953406501667e-8
2.0400168034876292e-8
2.1253084321284645e-8
2.28277423130884e-8
2.479408779758974e-8
2.6965378003685326e-8
2.9243032976738996e-8
3.157382271920873e-8
2.6884212458494027e-8
2.4418846752067728e-8
2.3353880999263065e-8
1.3719117656975608e-8
4.142568263920007e-9
1.2707171577564447e-9
3.0336558259157786e-10
1.7934438891900952e-11
3.303850080297631e-10
3.0760324982844966e-9
1.6987785440004768e-8
9.979720569700124e-9
8.063139702711674e-9
7.795575460071971e-9
8.434847065150323e-9
1.0063927729640214e-8
1.3322347297602253e-8
2.0081695541664956e-8
3.5807637150503096e-8
5.594949703315914e-8
7.340420202716026e-8
5.2100992589633804e-8
3.795274438683669e-8
4.6462247525472405e-8
7.909920753917649e-8
1.458133739598778e-7
1.452896593412649e-7
1.8134447586158652e-7
2.9295184331239666e-7
2.0927263102957837e-7
3.2335496365429813e-6
1.7567863961242435e-6
6.582090180815066e-8
3.4433400944051256e-7
4.445472772054028e-7
9.741736291079701e-8
5.131469695131329e-8
1.734028999669482e-7
1.3112938263443558e-7
1.5236866518847702e-8
4.009838835385957e-9
1.5755977030265026e-9
9.482254504433284e-10
1.2147196214539885e-12
7.463548271538443e-10
1.4807475624429468e-9
3.1996424953480147e-9
1.3259240514796541e-8
6.288514551257283e-9
8.041479799984645e-10
2.1761724312848222e-9
5.4970500667784056e-9
3.082441578773824e-8
7.059226016458152e-8
7.307419582318071e-8
7.237784742587992e-8
7.541639431016497e-8
8.040798811333891e-8
8.62198951909836e-8
9.235081890394422e-8
9.867189495570603e-8
1.0530018483001837e-7
7.500174926050206e-8
4.3107025845708844e-8
2.7487447197562934e-8
1.952513364002668e-8
6.362578684993324e-9
7.3616178559584e-10
1.4560345964813062e-9
2.5658323854646813e-9
2.8286138383006955e-9
3.6516325341367736e-10
2.042827853075089e-8
3.892282597114698e-8
3.1222234070547066e-8
3.035051629261731e-8
3.241178294636575e-8
3.732894924933023e-8
4.621932841567391e-8
6.160774672325513e-8
8.827958933677711e-8
2.2868495713701696e-7
2.0110395029275783e-7
1.280984110225302e-7
1.3785748987602298e-7
1.9984999844828162e-7
3.517979823431046e-7
3.6621376760954863e-7
3.3645552198761865e-7
4.132398234645464e-7
3.3610089307526773e-7
5.930809676350763e-7
1.0593280438100598e-7
2.917260421415135e-7
3.813713843037159e-7
6.392991669084222e-7
9.927798371916898e-7
2.1321667230392386e-7
9.334031097226734e-9
2.3834497630117773e-9
2.921812793086698e-9
2.334236718529173e-9
4.5800229393968475e-9
3.604108098504269e-9
1.8377233267083114e-9
7.40848965261953e-9
4.659662723356492e-9
6.654890185978354e-10
1.58876801647458e-9
1.3841502690505271e-9
6.33026145371739e-10
4.519881265361269e-10
3.256791496056889e-10
1.0550130972793478e-9
1.862146550869828e-9
2.8220406428014687e-9
3.3619710866517766e-9
3.471419569454522e-9
3.6294284550082356e-9
3.9348351221227955e-9
4.387377064705376e-9
4.9847950859862374e-9
5.7349960353760044e-9
9.85479999881004e-9
1.796470896082455e-8
2.5735550347707278e-8
2.122745303064935e-8
2.4768295969514688e-9
2.748258953634273e-8
3.3015259745917903e-9
6.538238060216269e-9
3.739195257914085e-12
3.7529299067697603e-13
4.4916865145560036e-13
5.0563876310602235e-12
6.441996241032857e-13
4.2312245144700124e-13
1.5077234360242875e-13
5.474936739072348e-14
5.118931548783778e-14
7.014386284137181e-14
9.807686503233504e-14
1.3637738188298928e-13
2.7190210275245965e-12
2.204772395135408e-12
2.542146164107177e-12
3.1435116602510857e-12
3.972542971230122e-12
5.0645093143826984e-12
6.4851241706025234e-12
8.325073873772933e-12
1.0701145373089565e-11
1.3758020220330282e-11
1.7667000670876062e-11
3.2449940747822054e-11
3.7846689290278433e-10
3.653783730232455e-11
7.232443135735761e-12
1.0180995573139035e-11
2.481143668600266e-11
4.164480465336895e-11
6.278003275344153e-11
8.905855301853043e-11
1.2007091323870637e-10
1.5446289911026923e-10
1.9104990342133631e-10
2.298013381972179e-10
2.718895385252825e-10
3.192118735740389e-10
3.740327109652196e-10
4.3891674385757093e-10
5.168714216263829e-10
6.116296802974151e-10
7.280812903782284e-10
2.7350335389928107e-9
1.3817753237321215e-8
2.2506213322636376e-8
1.9824165309200638e-8
1.9849776158257168e-8
2.1608438929430454e-8
2.4503847275577633e-8
2.8480019912247397e-8
3.375422187932422e-8
4.073937150006577e-8
5.0033391635714973e-8
3.345005646583408e-8
2.368554603388263e-8
1.8059932645905102e-8
1.5442031717550346e-8
1.2946876703045003e-8
5.502368316142219e-9
2.0728348350636626e-9
1.094605095782217e-9
9.511574335651116e-10
1.5356120201874378e-9
3.86999026933103e-9
1.4466090665337173e-8
2.1145766470380462e-8
1.2707509136278394e-8
1.1138396446043888e-8
1.1635492309762125e-8
1.3638568392949915e-8
1.762901360422233e-8
2.5184130435958528e-8
5.173039011539149e-8
4.378415981714007e-8
2.2291274151755944e-8
1.9714855405999817e-8
2.3618035801772355e-8
3.774430376171966e-8
4.743080858153278e-8
4.20431290650551e-8
6.059129010335443e-8
8.196819525678439e-8
4.379910529113949e-8
1.0719047410934644e-6
1.4750764293084145e-6
6.758980501075548e-7
3.4439081990975037e-7
1.2927201494843237e-7
5.3817355979247315e-8
5.2079156017562966e-8
5.963237248880996e-8
2.8920395189568816e-8
6.758020031440238e-9
2.750748949653836e-9
1.424007382337167e-9
8.397555528656599e-10
3.423169350621053e-10
7.764624184656492e-10
1.4233364714190442e-9
2.5255493146416573e-9
5.478884239598033e-9
6.341875129839349e-10
1.086273088750031e-9
4.2110499237255844e-10
7.665085130609951e-9
1.8736065887879252e-8
2.0602953405835793e-8
2.0400168033058013e-8
2.125308432062267e-8
2.2827742313128736e-8
2.4794087796517462e-8
2.69653779994425e-8
2.9243032978131773e-8
3.157382271872714e-8
2.6884212458171026e-8
2.4418846752898433e-8
2.3353881000256337e-8
1.3719117653449104e-8
4.142568263996199e-9
1.2707171569450347e-9
3.0336558231560425e-10
1.7934439241641067e-11
3.303850075239124e-10
3.0760324999188227e-9
1.6987785447678738e-8
9.979720569250859e-9
8.063139703276609e-9
7.795575460087913e-9
8.434847063287011e-9
1.0063927731930624e-8
1.3322347296404641e-8
2.0081695542514425e-8
3.5807637150133307e-8
5.5949497032070775e-8
7.340420203497818e-8
5.2100992589940635e-8
3.7952744382793724e-8
4.646224752503942e-8
7.909920753854084e-8
1.4581337395970714e-7
1.452896593416175e-7
1.8134447586093958e-7
2.929518433108707e-7
2.0927263102688423e-7
3.2335496365354486e-6
1.7567863959292415e-6
6.582090174376424e-8
3.443340094754891e-7
4.44547277198912e-7
9.741736290804046e-8
5.131469695649422e-8
1.7340289998607726e-7
1.311293826296773e-7
1.5236866518164163e-8
4.009838835695608e-9
1.5755977030330462e-9
9.482254504548273e-10
1.2147422493756097e-12
7.463548273270422e-10
1.4807475624818419e-9
3.1996424954951288e-9
1.3259240516207484e-8
6.288514552828327e-9
8.041479802200705e-10
2.1761724310165647e-9
5.4970500672184185e-9
3.08244157869319e-8
7.059226016415697e-8
7.30741958216138e-8
7.237784742575938e-8
7.541639431177489e-8
8.040798811258183e-8
8.621989518792296e-8
9.235081890237903e-8
9.867189495546507e-8
1.0530018483020203e-7
7.500174926157226e-8
4.310702584644283e-8
2.748744719805122e-8
1.9525133639503013e-8
6.362578684597281e-9
7.361617859482185e-10
1.4560345964014577e-9
2.5658323850869634e-9
2.8286138385869794e-9
3.651632519331386e-10
2.0428278522458513e-8
3.892282597517958e-8
3.122223407354393e-8
3.035051629270848e-8
3.241178294731056e-8
3.7328949251316796e-8
4.62193284187796e-8
6.16077467246295e-8
8.827958933747555e-8
2.2868495714916988e-7
2.011039502927337e-7
1.2809841101619818e-7
1.37857489875784e-7
1.9984999844847896e-7
3.5179798234154687e-7
3.6621376761014986e-7
3.3645552198841893e-7
4.1323982346372953e-7
3.361008930726059e-7
5.930809676522606e-7
1.0593280438561204e-7
2.9172604214869766e-7
3.8137138429405926e-7
6.392991669121719e-7
9.92779837182686e-7
2.1321667230629481e-7
9.33403109754357e-9
2.38344976353788e-9
2.921812792826428e-9
2.334236718813335e-9
4.5800229432700455e-9
3.604108085622266e-9
1.8377233322642101e-9
7.408489652499006e-9
4.6596627279244256e-9
6.654890389006876e-10
1.5887680320210802e-9
1.3841502627175668e-9
6.330262029218694e-10
4.519881329603946e-10
3.256791476356651e-10
1.0550130905787088e-9
1.8621465507617795e-9
2.8220406479579683e-9
3.361971086039448e-9
3.4714195687146957e-9
3.629428473885423e-9
3.934835108292418e-9
4.387377046698104e-9
4.984795089793017e-9
5.734996021378411e-9
9.854800008019731e-9
1.7964708960721384e-8
2.57355503483434e-8
2.122745302983251e-8
2.47682959288087e-9
2.748258953821366e-8
3.301525974256372e-9
6.538238060779359e-9
3.73919526218556e-12
3.7529300803609416e-13
4.491686501218557e-13
5.056387717973523e-12
6.441995784097438e-13
4.2312246779604424e-13
1.5077234984229362e-13
5.4749362613797273e-14
5.118934827636506e-14
7.014384477709648e-14
9.807685591441145e-14
1.3637731663509568e-13
2.7190210153548003e-12
2.2047722945690417e-12
2.5421462659535e-12
3.143511584264968e-12
3.972543052643403e-12
5.0645093077902176e-12
6.4851241525351936e-12
8.325073745031204e-12
1.0701145486684602e-11
1.3758020202179306e-11
1.7667000701126994e-11
3.24499408063103e-11
3.784668789093229e-10
3.6537837307620575e-11
7.232443520034189e-12
1.0180995896143969e-11
2.4811436718460124e-11
4.164480463272066e-11
6.278003284156957e-11
8.905855302125407e-11
1.2007091326596548e-10
1.544628991514708e-10
1.9104990329954247e-10
2.2980133812955782e-10
2.718895381501737e-10
3.1921187410676597e-10
3.740327103236035e-10
4.3891674473070137e-10
5.168714207401538e-10
6.116296801755822e-10
7.280812906519074e-10
2.735033539316804e-9
1.3817753237863111e-8
2.250621332279272e-8
1.9824165309744235e-8
1.9849776158350292e-8
2.1608438930709083e-8
2.4503847275552837e-8
2.8480019911466383e-8
3.375422187941781e-8
4.073937149995789e-8
5.003339163568167e-8
3.345005646515422e-8
2.368554603082539e-8
1.8059932645797903e-8
1.54420317195707e-8
1.2946876704118645e-8
5.502368320082327e-9
2.07283483608602e-9
1.0946050954899066e-9
9.511574334554852e-10
1.5356120194875692e-9
3.8699902694058394e-9
1.4466090669107321e-8
2.1145766459601025e-8
1.2707509141979796e-8
1.1138396445415595e-8
1.1635492308935319e-8
1.3638568390314554e-8
1.7629013603675358e-8
2.518413043663318e-8
5.173039012794793e-8
4.378415981786936e-8
2.2291274150757573e-8
1.9714855406830006e-8
2.361803580175325e-8
3.774430376211928e-8
4.7430808579858084e-8
4.20431290665345e-8
6.059129010322819e-8
8.196819525541745e-8
4.37991052919025e-8
1.0719047410796853e-6
1.4750764292893691e-6
6.758980501059006e-7
3.4439081991830366e-7
1.2927201494961527e-7
5.381735597967869e-8
5.207915601704205e-8
5.963237248856645e-8
2.8920395189354858e-8
6.758020031968109e-9
2.750748950616533e-9
1.4240073827517508e-9
8.397555533498624e-10
3.423169322404299e-10
7.76462418450574e-10
1.4233364711937614e-9
2.525549314605767e-9
5.478884229389597e-9
6.341875127765388e-10
1.0862730880511088e-9
4.21104992495641e-10
7.665085103179204e-9
1.8736065887688514e-8
2.0602953405463853e-8
2.040016803369073e-8
2.1253084321439195e-8
2.282774231275166e-8
2.479408779574532e-8
2.6965377997802037e-8
2.9243032981474493e-8
3.1573822718774694e-8
2.6884212459281933e-8
2.4418846751838867e-8
2.3353881002040817e-8
1.371911765428206e-8
4.142568263629231e-9
1.2707171575497846e-9
3.0336558209015297e-10
1.7934438857702995e-11
3.303850085809104e-10
3.0760325029572718e-9
1.6987785435406904e-8
9.979720568855278e-9
8.063139700566709e-9
7.795575459886207e-9
8.434847064059067e-9
1.006392773053126e-8
1.3322347297307168e-8
2.0081695542666563e-8
3.580763714972464e-8
5.594949703053367e-8
7.340420203812997e-8
5.210099258932516e-8
3.795274438574829e-8
4.646224752515624e-8
7.909920753876814e-8
1.4581337395946446e-7
1.4528965934066062e-7
1.8134447586076024e-7
2.929518433112926e-7
2.092726310266214e-7
3.2335496365370842e-6
1.7567863958787329e-6
6.582090172733788e-8
3.443340094742772e-7
4.4454727719699574e-7
9.741736291033849e-8
5.13146969585307e-8
1.7340289998960274e-7
1.3112938262832196e-7
1.5236866518166304e-8
4.009838835319002e-9
1.5755977029341491e-9
9.482254504571033e-10
1.2147196288966107e-12
7.463548277056141e-10
1.4807475623481596e-9
3.199642495437972e-9
1.3259240518676046e-8
6.288514551972389e-9
8.041479786060695e-10
2.1761724317412448e-9
5.497050066811225e-9
3.082441578989669e-8
7.059226016700438e-8
7.307419582231936e-8
7.237784742504481e-8
7.541639431069403e-8
8.040798811320987e-8
8.621989518869725e-8
9.235081890154823e-8
9.867189495571286e-8
1.0530018482940189e-7
7.500174926243659e-8
4.31070258468081e-8
2.748744719852973e-8
1.9525133640655074e-8
6.362578683481897e-9
7.36161785704463e-10
1.4560345965594583e-9
2.5658323852780446e-9
2.8286138376791425e-9
3.6516325216029137e-10
2.042827852266506e-8
3.892282597418623e-8
3.122223407203613e-8
3.0350516291554236e-8
3.241178294726575e-8
3.7328949249407074e-8
4.62193284184406e-8
6.160774672515302e-8
8.827958933604096e-8
2.2868495712374176e-7
2.01103950292966e-7
1.28098411023598e-7
1.3785748987589172e-7
1.9984999844907042e-7
3.517979823435474e-7
3.662137676103741e-7
3.364555219883975e-7
4.1323982346564853e-7
3.3610089307530214e-7
5.930809676583274e-7
1.0593280434326081e-7
2.9172604212521674e-7
3.8137138430594785e-7
6.392991669160496e-7
9.927798371610225e-7
2.1321667230533772e-7
9.334031097478338e-9
2.3834497635913753e-9
2.9218127924584086e-9
2.334236718517991e-9
4.5800229428839035e-9
3.604108091358001e-9
1.8377233294293168e-9
7.408489648754786e-9
4.659662693310162e-9
6.654890119035609e-10
1.5887680110100776e-9
1.3841502681000277e-9
6.330261832152409e-10
4.519880853368577e-10
3.2567914743912724e-10
1.055013088116035e-9
1.8621465506182627e-9
2.8220406508923336e-9
3.3619710772022154e-9
3.4714195816976205e-9
3.629428440901737e-9
3.93483510041377e-9
4.387377048478875e-9
4.984795083064054e-9
5.734996023596896e-9
9.85480000334069e-9
1.7964708961373397e-8
2.5735550348665097e-8
2.122745302803275e-8
2.4768295955634576e-9
2.7482589536303903e-8
3.301525974443714e-9
6.538238060553965e-9
3.7391952766132265e-12
3.752930057995832e-13
4.491686433967768e-13
5.056387726816965e-12
6.441995751205205e-13
4.2312243615354435e-13
1.5077233242559622e-13
5.4749373363461206e-14
5.118934170373217e-14
7.014383644796011e-14
9.807685174773345e-14
1.363773046946541e-13
2.71902131406139e-12
2.204772461854126e-12
2.542146094841939e-12
3.14351150587463e-12
3.972543129710593e-12
5.064509414911654e-12
6.485124139196167e-12
8.325073936855588e-12
1.0701145163205707e-11
1.3758020323811716e-11
1.7667000902546313e-11
3.244994080372747e-11
3.784668837675299e-10
3.65378370822355e-11
7.232443270145507e-12
1.0180995731111685e-11
2.4811436891920932e-11
4.164480456790882e-11
6.278003281065806e-11
8.905855300733354e-11
1.2007091322773477e-10
1.544628990735718e-10
1.9104990319709473e-10
2.298013383077431e-10
2.7188953863978404e-10
3.192118741391811e-10
3.74032710606856e-10
4.389167435801923e-10
5.168714215471427e-10
6.116296807731295e-10
7.280812904037776e-10
2.7350335396431566e-9
1.3817753240177717e-8
2.2506213323771348e-8
1.9824165309600272e-8
1.984977615843654e-8
2.1608438931623495e-8
2.450384727575218e-8
2.848001991215218e-8
3.3754221878919066e-8
4.0739371499905896e-8
5.003339163567722e-8
3.3450056465384495e-8
2.368554602035528e-8
1.8059932647513935e-8
1.544203171886068e-8
1.294687670411346e-8
5.502368316822677e-9
2.07283483576196e-9
1.0946050956496e-9
9.511574337743664e-10
1.535612020576556e-9
3.8699902683795846e-9
1.4466090664874661e-8
2.114576644326475e-8
1.270750913912059e-8
1.1138396446061163e-8
1.1635492309148271e-8
1.363856839193349e-8
1.762901360335795e-8
2.5184130436765387e-8
5.173039012977821e-8
4.3784159818146005e-8
2.229127415504919e-8
1.971485540679219e-8
2.3618035801218697e-8
3.7744303762118104e-8
4.7430808581292634e-8
4.204312907661101e-8
6.059129010524545e-8
8.196819525251019e-8
4.37991052954479e-8
1.0719047410736034e-6
1.4750764292866538e-6
6.758980500984583e-7
3.4439081990965974e-7
1.2927201494594058e-7
5.381735597867038e-8
5.207915601710659e-8
5.96323724887649e-8
2.8920395190321137e-8
6.758020031425799e-9
2.7507489507656718e-9
1.4240073827298406e-9
8.397555538504291e-10
3.423169312247239e-10
7.764624185763606e-10
1.4233364713171498e-9
2.5255493148927765e-9
5.4788842326925536e-9
6.341875133147049e-10
1.0862730882662114e-9
4.2110499189945383e-10
7.66508508697254e-9
1.873606588780815e-8
2.0602953406309566e-8
2.040016803318908e-8
2.1253084320347668e-8
2.282774231283275e-8
2.4794087796427475e-8
2.6965378001336798e-8
2.9243032979294686e-8
3.157382271909286e-8
2.688421245941319e-8
2.4418846753634587e-8
2.3353880999432372e-8
1.3719117655994047e-8
4.142568263276168e-9
1.270717157399339e-9
3.0336558267040575e-10
1.7934438959919917e-11
3.303850073059222e-10
3.0760325012323256e-9
1.698778543436768e-8
9.979720572695806e-9
8.063139704996125e-9
7.795575460693618e-9
8.434847062205203e-9
1.006392773308408e-8
1.332234729734554e-8
2.008169554289283e-8
3.5807637149957296e-8
5.5949497031919374e-8
7.340420203452989e-8
5.2100992589237095e-8
3.795274438085949e-8
4.646224752484396e-8
7.909920753868845e-8
1.4581337395934402e-7
1.4528965934113922e-7
1.8134447586063827e-7
2.92951843311125e-7
2.092726310268446e-7
3.2335496365289836e-6
1.7567863958702604e-6
6.582090172275068e-8
3.443340094796732e-7
4.4454727719406114e-7
9.7417362912823e-8
5.1314696960749915e-8
1.734028999896101e-7
1.3112938262818805e-7
1.5236866518183817e-8
4.009838835027448e-9
1.5755977030251675e-9
9.482254506252374e-10
1.2147387849995255e-12
7.463548268619805e-10
1.4807475626855142e-9
3.1996424957648116e-9
1.3259240514904912e-8
6.288514551044708e-9
8.041479806714916e-10
2.1761724324571493e-9
5.497050066377716e-9
3.082441578969927e-8
7.059226016579532e-8
7.307419582266409e-8
7.237784742387043e-8
7.54163943093402e-8
8.040798811314102e-8
8.621989518973941e-8
9.235081890378873e-8
9.867189495622654e-8
1.0530018483031706e-7
7.500174926181718e-8
4.310702584592926e-8
2.748744719843209e-8
1.9525133640860963e-8
6.362578684167428e-9
7.361617849087663e-10
1.4560345959626743e-9
2.5658323854941947e-9
2.8286138380922766e-9
3.651632520843652e-10
2.0428278524313244e-8
3.892282597195954e-8
3.122223407537462e-8
3.0350516293565926e-8
3.241178294575199e-8
3.732894924998768e-8
4.621932841699538e-8
6.160774672450377e-8
8.827958933732053e-8
2.2868495714062305e-7
2.0110395029202838e-7
1.2809841101299732e-7
1.3785748987530023e-7
1.9984999844890742e-7
3.517979823422828e-7
3.662137676101647e-7
3.364555219884572e-7
4.132398234658378e-7
3.3610089307366975e-7
5.930809676593505e-7
1.0593280433571088e-7
2.917260421649094e-7
3.813713842903915e-7
6.392991669181283e-7
9.927798371685825e-7
2.1321667231022777e-7
9.334031097726343e-9
2.383449762620388e-9
2.921812792524464e-9
2.3342367189252007e-9
4.5800229464987754e-9
3.6041080994633282e-9
1.8377233248314526e-9
7.408489661509053e-9
4.659662682952484e-9
6.654890300938557e-10
1.5887680175505823e-9
1.384150247406046e-9
6.330261850712517e-10
4.5198808133168405e-10
3.256791495905119e-10
1.0550130946008733e-9
1.8621465504675925e-9
2.8220406539146125e-9
3.3619710855100916e-9
3.471419570372989e-9
3.629428467173851e-9
3.934835137536797e-9
4.3873770483377674e-9
4.984795089166721e-9
5.73499602893854e-9
9.854799998343392e-9
1.7964708959583498e-8
2.573555034686513e-8
2.122745302859696e-8
2.4768295956233906e-9
2.7482589538667737e-8
3.3015259743229384e-9
6.538238060685387e-9
3.73919527223952e-12
3.7529299271133153e-13
4.4916864214171453e-13
5.056387854968333e-12
6.441995901729701e-13
4.2312243658883134e-13
1.5077233049128108e-13
5.47493621782684e-14
5.1189367322585925e-14
7.01438877641703e-14
9.80768681521808e-14
1.363772959418969e-13
2.719021233247166e-12
2.2047724064785124e-12
2.542146268539845e-12
3.143511559048136e-12
3.9725431856533316e-12
5.064509449624784e-12
6.48512400574255e-12
8.325073839495356e-12
1.0701145435549637e-11
1.3758020388778775e-11
1.7667000718970304e-11
3.244994073725121e-11
3.784668806639394e-10
3.6537837425368437e-11
7.232443096385247e-12
1.0180995796470802e-11
2.4811436614701706e-11
4.1644804484492666e-11
6.27800329250854e-11
8.90585530383415e-11
1.2007091323360109e-10
1.544628991364961e-10
1.9104990344978042e-10
2.298013378104734e-10
2.7188953828195967e-10
3.1921187405057285e-10
3.740327101637048e-10
4.389167444143597e-10
5.168714207940669e-10
6.116296816684379e-10
7.280812903479142e-10
2.7350335388615487e-9
1.3817753236470834e-8
2.2506213322905663e-8
1.9824165309742077e-8
1.9849776158165702e-8
2.160843893205857e-8
2.450384727732785e-8
2.8480019912219733e-8
3.3754221879275905e-8
4.073937149986843e-8
5.003339163571799e-8
3.345005646560472e-8
2.3685546026351243e-8
1.8059932645588858e-8
1.5442031719156185e-8
1.2946876703010225e-8
5.502368319507004e-9
2.0728348372992377e-9
1.0946050954360635e-9
9.511574334142587e-10
1.535612018941733e-9
3.869990268706316e-9
1.446609066903528e-8
2.1145766458484364e-8
1.2707509138144899e-8
1.1138396445288353e-8
1.163549230604524e-8
1.3638568390789844e-8
1.762901360321847e-8
2.5184130436776994e-8
5.173039011447569e-8
4.378415981643983e-8
2.2291274152117604e-8
1.9714855406508394e-8
2.361803580180251e-8
3.7744303761593704e-8
4.74308085821598e-8
4.2043129070055256e-8
6.059129010314518e-8
8.196819525518497e-8
4.379910529539248e-8
1.071904741092919e-6
1.4750764292574857e-6
6.758980500904646e-7
3.443908199092052e-7
1.29272014949401e-7
5.3817355977422237e-8
5.207915601704184e-8
5.963237248846055e-8
2.8920395189537966e-8
6.758020031613671e-9
2.7507489504741407e-9
1.4240073825660584e-9
8.397555525563942e-10
3.4231693283433596e-10
7.764624186956914e-10
1.4233364713355935e-9
2.5255493149639256e-9
5.478884230709535e-9
6.341875138033435e-10
1.0862730890293568e-9
4.211049919900409e-10
7.665085104474776e-9
1.8736065887287593e-8
2.0602953406363667e-8
2.0400168033520123e-8
2.1253084320884898e-8
2.2827742313206686e-8
2.4794087796689516e-8
2.696537799679482e-8
2.924303297864e-8
3.1573822718527565e-8
2.6884212458701943e-8
2.441884675272565e-8
2.3353880997115248e-8
1.3719117655537439e-8
4.1425682644543525e-9
1.2707171566465505e-9
3.033655821940506e-10
1.7934438983513424e-11
3.303850072924848e-10
3.0760325002177993e-9
1.6987785441118543e-8
9.979720566442834e-9
8.063139702824065e-9
7.795575460045938e-9
8.43484706271855e-9
1.0063927731434725e-8
1.3322347297537012e-8
2.008169554333162e-8
3.580763714952472e-8
5.59494970308842e-8
7.340420203057915e-8
5.210099258772205e-8
3.795274438849401e-8
4.6462247524196304e-8
7.909920753828567e-8
1.4581337395953148e-7
1.45289659340907e-7
1.8134447586068872e-7
2.9295184330849263e-7
2.092726310279551e-7
3.233549636530947e-6
1.7567863958633184e-6
6.582090172173939e-8
3.443340094804213e-7
4.445472771979721e-7
9.741736290987929e-8
5.131469696025118e-8
1.7340289998089855e-7
1.3112938262805668e-7
1.52368665179153e-8
4.00983883533303e-9
1.575597702973006e-9
9.482254504926176e-10
1.2147336167542067e-12
7.463548274730719e-10
1.4807475625945082e-9
3.1996424958609358e-9
1.3259240513877542e-8
6.28851455204588e-9
8.041479794620132e-10
2.1761724307052366e-9
5.4970500663615694e-9
3.0824415792763025e-8
7.059226016745582e-8
7.307419582266064e-8
7.237784742338482e-8
7.54163943115645e-8
8.040798811343086e-8
8.621989518912463e-8
9.235081890380101e-8
9.867189495518209e-8
1.0530018483094378e-7
7.50017492621266e-8
4.310702584614907e-8
2.748744719769586e-8
1.952513363922754e-8
6.362578681248651e-9
7.361617859775349e-10
1.4560345967217676e-9
2.5658323853415662e-9
2.8286138383682017e-9
3.6516325200906833e-10
2.042827852294177e-8
3.8922825972582484e-8
3.1222234071076125e-8
3.035051629030611e-8
3.241178294638869e-8
3.732894925119168e-8
4.621932841566762e-8
6.160774672401909e-8
8.827958933830825e-8
2.28684957142772e-7
2.0110395029293213e-7
1.2809841101619198e-7
1.3785748987558745e-7
1.9984999844865948e-7
3.5179798234205837e-7
3.662137676098455e-7
3.364555219889146e-7
4.132398234640088e-7
3.361008930708926e-7
5.93080967658952e-7
1.0593280436900062e-7
2.917260421573524e-7
3.813713842852964e-7
6.392991669242704e-7
9.927798371534223e-7
2.132166723090802e-7
9.33403109732277e-9
2.383449762666925e-9
2.921812792309003e-9
2.3342367190927556e-9
4.58002293991624e-9
3.6041080939278703e-9
1.8377233261674744e-9
7.408489660395547e-9
4.659662737450199e-9
6.654890257696494e-10
1.5887680124235386e-9
1.3841502504497372e-9
6.330262210454223e-10
4.5198808132164234e-10
3.2567914962116746e-10
1.0550130866474777e-9
1.8621465507851315e-9
2.8220406652588623e-9
3.3619710854942875e-9
3.471419570383079e-9
3.6294284608117575e-9
3.934835137529769e-9
4.3873770483412515e-9
4.9847950813510564e-9
5.7349960289480525e-9
9.854799996879953e-9
1.7964708959570766e-8
2.5735550348469836e-8
2.1227453028422747e-8
2.476829595632447e-9
2.7482589537891084e-8
3.301525974359751e-9
6.538238060910783e-9
3.739195279973237e-12
3.75292991050938e-13
4.491686446564926e-13
5.056387682985993e-12
6.441995885275098e-13
4.2312243421162033e-13
1.5077233016452505e-13
5.4749362168086286e-14
5.118936730641957e-14
7.014388729281808e-14
9.807684910156091e-14
1.3637729529588346e-13
2.719021237961871e-12
2.20477240644603e-12
2.5421462312304216e-12
3.1435115842704913e-12
3.9725431820429556e-12
5.06450944921256e-12
6.485124005312573e-12
8.325073761707783e-12
1.0701145329002742e-11
1.3758020333994293e-11
1.7667000709440893e-11
3.244994060953586e-11
3.784668837790265e-10
3.653783718984706e-11
7.232443263464154e-12
1.0180995789918027e-11
2.481143667220459e-11
4.1644804683499455e-11
6.278003292248346e-11
8.905855303553669e-11
1.20070913286602e-10
1.5446289909700572e-10
1.9104990334551715e-10
2.2980133793227198e-10
2.7188953807738095e-10
3.192118741726125e-10
3.7403271082696025e-10
4.3891674386990507e-10
5.168714211242636e-10
6.116296808713368e-10
7.280812901781963e-10
2.735033538776305e-9
1.3817753233094997e-8
2.250621332199201e-8
1.982416530964391e-8
1.9849776158207286e-8
2.160843892954922e-8
2.4503847278697272e-8
2.8480019911804538e-8
3.3754221879861986e-8
4.073937150007869e-8
5.0033391635106374e-8
3.345005646663673e-8
2.3685546031162013e-8
1.8059932645852808e-8
1.5442031719686236e-8
1.2946876701198231e-8
5.5023683072949085e-9
2.0728348354833025e-9
1.0946050957289523e-9
9.511574337303281e-10
1.5356120195673257e-9
3.869990267907759e-9
1.4466090668585233e-8
2.114576644199178e-8
1.2707509136222104e-8
1.1138396446567571e-8
1.1635492307131454e-8
1.3638568389194896e-8
1.762901360428668e-8
2.5184130436092296e-8
5.1730390103936e-8
4.378415981641691e-8
2.229127415372522e-8
1.971485540627646e-8
2.3618035801644777e-8
3.7744303762043e-8
4.743080858169095e-8
4.204312906091091e-8
6.059129010337382e-8
8.196819525547986e-8
4.379910529554612e-8
1.0719047410901982e-6
1.4750764293123741e-6
6.758980500778063e-7
3.4439081991223975e-7
1.2927201493947436e-7
5.381735597636067e-8
5.207915601689565e-8
5.963237248858519e-8
2.892039518916818e-8
6.758020031627114e-9
2.7507489496782717e-9
1.4240073823641e-9
8.397555523828762e-10
3.4231693229637615e-10
7.764624184278592e-10
1.4233364709453985e-9
2.525549314439204e-9
5.478884240616286e-9
6.341875129947289e-10
1.086273088097171e-9
4.211049919457636e-10
7.665085115043218e-9
1.8736065889195853e-8
2.0602953405893878e-8
2.040016803356338e-8
2.125308432157304e-8
2.2827742312897638e-8
2.4794087796121868e-8
2.6965377999552924e-8
2.924303298459269e-8
3.157382271852416e-8
2.6884212458150052e-8
2.4418846752166983e-8
2.3353880997937068e-8
1.3719117656923661e-8
4.142568263698567e-9
1.2707171564502573e-9
3.0336558204953127e-10
1.7934439216337098e-11
3.3038500790790057e-10
3.0760324955794775e-9
1.6987785438527357e-8
9.979720571006945e-9
8.063139702547851e-9
7.795575460649446e-9
8.434847064684123e-9
1.0063927731215694e-8
1.332234729690388e-8
2.008169554177129e-8
3.580763715018546e-8
5.594949703057803e-8
7.340420203478728e-8
5.2100992588039596e-8
3.7952744388767986e-8
4.646224752436215e-8
7.9099207538449e-8
1.4581337395943444e-7
1.452896593407236e-7
1.8134447586069814e-7
2.929518433108045e-7
2.0927263102774407e-7
3.233549636532038e-6
1.7567863958613115e-6
6.582090172173735e-8
3.4433400947785014e-7
4.4454727719670097e-7
9.741736290777316e-8
5.131469696019982e-8
1.7340289998188405e-7
1.3112938262799183e-7
1.5236866518257062e-8
4.009838835347904e-9
1.5755977029300138e-9
9.482254505975507e-10
1.214764227198395e-12
7.463548270815393e-10
1.4807475622878968e-9
3.1996424958451623e-9
1.325924051655649e-8
6.288514549985304e-9
8.041479785575616e-10
2.176172432120985e-9
5.497050067302511e-9
3.082441579109907e-8
7.059226016490534e-8
7.307419582333985e-8
7.237784742669787e-8
7.541639431027622e-8
8.04079881125174e-8
8.621989518967783e-8
9.235081890403842e-8
9.867189495569994e-8
1.0530018483016704e-7
7.500174926142765e-8
4.310702584719303e-8
2.7487447198504233e-8
1.952513364001039e-8
6.362578683688515e-9
7.361617856223044e-10
1.4560345967384637e-9
2.565832385241779e-9
2.8286138383810834e-9
3.6516325060049276e-10
2.0428278524962915e-8
3.8922825974378955e-8
3.122223407160942e-8
3.035051629090597e-8
3.241178294846279e-8
3.732894924896746e-8
4.621932841787288e-8
6.160774672334213e-8
8.827958933951001e-8
2.286849571311769e-7
2.0110395029329276e-7
1.2809841101707321e-7
1.3785748987541532e-7
1.9984999844878622e-7
3.5179798234273775e-7
3.6621376761026013e-7
3.3645552198838336e-7
4.1323982346361375e-7
3.361008930702919e-7
5.930809676581643e-7
1.0593280439838365e-7
2.917260421532834e-7
3.8137138429369986e-7
6.392991669149067e-7
9.92779837159224e-7
2.1321667230464328e-7
9.33403109725205e-9
2.3834497641363417e-9
2.9218127922286468e-9
2.3342367189444152e-9
4.580022942085626e-9
3.604108091713214e-9
1.8377233284100123e-9
7.408489659592492e-9
4.659662752678257e-9
6.654890473119295e-10
1.5887680020615817e-9
1.3841502695752223e-9
6.330262210186857e-10
4.519881091525245e-10
3.256791496473756e-10
1.0550130928466188e-9
1.862146550275016e-9
2.8220406501714048e-9
3.3619710854659172e-9
3.4714195703545796e-9
3.629428460818371e-9
3.934835130354595e-9
4.387377054059002e-9
4.984795081324331e-9
5.734996028925616e-9
9.854800003905224e-9
1.7964708959782583e-8
2.57355503479969e-8
2.122745302597498e-8
2.476829596611784e-9
2.748258953902323e-8
3.301525974280907e-9
6.538238060563769e-9
3.7391952628576895e-12
3.75293004302358e-13
4.49168644420875e-13
5.056387741432544e-12
6.441995864981806e-13
4.2312242773726717e-13
1.5077234077660045e-13
5.474936202578609e-14
5.1189353938188107e-14
7.014382521794131e-14
9.807687181311715e-14
1.363772955379226e-13
2.719021022277669e-12
2.2047723835096757e-12
2.542146231188348e-12
3.1435115584678062e-12
3.972543190617243e-12
5.064509449478856e-12
6.4851241222282604e-12
8.325073836064403e-12
1.0701145353111667e-11
1.3758020336578977e-11
1.7667000715415463e-11
3.2449940735834275e-11
3.7846689269625816e-10
3.653783698644329e-11
7.232442964001331e-12
1.0180995785645638e-11
2.4811436802403814e-11
4.164480453630145e-11
6.278003286570189e-11
8.905855303080674e-11
1.2007091323535006e-10
1.5446289908690088e-10
1.910499033365307e-10
2.2980133782378787e-10
2.718895388942286e-10
3.19211874200992e-10
3.740327111336217e-10
4.389167438969623e-10
5.168714215083856e-10
6.116296813264961e-10
7.28081290475239e-10
2.7350335389500397e-9
1.3817753236430633e-8
2.250621332265552e-8
1.9824165309614467e-8
1.984977615808933e-8
2.160843893107071e-8
2.450384727877339e-8
2.8480019911567713e-8
3.3754221879682064e-8
4.073937150007389e-8
5.003339163514073e-8
3.345005646528429e-8
2.368554602923126e-8
1.8059932646616156e-8
1.5442031719223193e-8
1.2946876698583095e-8
5.502368310150518e-9
2.072834836518415e-9
1.0946050956267924e-9
9.511574337422428e-10
1.5356120193433726e-9
3.869990267935791e-9
1.4466090670242026e-8
2.1145766450451404e-8
1.2707509135375247e-8
1.1138396446941697e-8
1.1635492306291836e-8
1.363856838925371e-8
1.7629013603523978e-8
2.5184130435729475e-8
5.1730390116096175e-8
4.378415981649111e-8
2.2291274151076845e-8
1.9714855406911857e-8
2.3618035801578798e-8
3.774430376207307e-8
4.7430808582285416e-8
4.2043129077827385e-8
6.05912901043111e-8
8.196819525330505e-8
4.3799105296696164e-8
1.0719047410802083e-6
1.4750764292709877e-6
6.758980500852991e-7
3.4439081990982454e-7
1.2927201494143323e-7
5.381735597987479e-8
5.207915601765226e-8
5.963237248868814e-8
2.8920395189639825e-8
6.75802003151067e-9
2.7507489506741637e-9
1.424007382474489e-9
8.397555529338317e-10
3.423169328070792e-10
7.764624185721602e-10
1.4233364713503068e-9
2.525549314595595e-9
5.4788842244514425e-9
6.341875140562536e-10
1.0862730887965344e-9
4.2110499186595653e-10
7.665085117024206e-9
1.8736065889551163e-8
2.0602953404342755e-8
2.0400168033281514e-8
2.125308432174778e-8
2.2827742312254575e-8
2.4794087796241955e-8
2.6965377999991856e-8
2.9243032981970086e-8
3.1573822719321606e-8
2.688421245798673e-8
2.4418846752302575e-8
2.3353880997708975e-8
1.3719117652977862e-8
4.142568263107199e-9
1.270717156165718e-9
3.03365582390022e-10
1.793443919460829e-11
3.3038500795873945e-10
3.076032500767997e-9
1.6987785437564463e-8
9.979720569980209e-9
8.063139703617528e-9
7.795575460287454e-9
8.434847063509237e-9
1.006392773050374e-8
1.3322347296823021e-8
2.0081695541792938e-8
3.580763714979065e-8
5.5949497031901236e-8
7.340420203639293e-8
5.2100992588733475e-8
3.795274438395879e-8
4.646224752455075e-8
7.909920753839294e-8
1.4581337395935975e-7
1.4528965934055778e-7
1.813444758607142e-7
2.9295184331099953e-7
2.0927263102791244e-7
3.2335496365364455e-6
1.7567863958620955e-6
6.582090172163311e-8
3.443340094801419e-7
4.445472771906865e-7
9.741736291449488e-8
5.131469695761638e-8
1.7340289999523233e-7
1.3112938262791002e-7
1.523686651791779e-8
4.009838835470756e-9
1.5755977029456856e-9
9.48225450304913e-10
1.21476358411602e-12
7.463548274838589e-10
1.4807475622907088e-9
3.199642495408733e-9
1.3259240516975467e-8
6.288514553732325e-9
8.041479797036127e-10
2.1761724306483167e-9
5.4970500669507255e-9
3.082441578983704e-8
7.059226016610352e-8
7.307419582243522e-8
7.237784742657928e-8
7.541639431088534e-8
8.040798811357981e-8
8.621989518654998e-8
9.235081890407295e-8
9.867189495602061e-8
1.0530018482964204e-7
7.500174926187671e-8
4.3107025846919744e-8
2.7487447197706612e-8
1.952513363937088e-8
6.3625786819946316e-9
7.361617857087562e-10
1.4560345967767816e-9
2.565832385038145e-9
2.828613838004528e-9
3.6516325027218576e-10
2.0428278529150414e-8
3.892282597156555e-8
3.122223407106575e-8
3.035051629224375e-8
3.241178294847228e-8
3.732894925074685e-8
4.621932841630888e-8
6.160774672276008e-8
8.82795893368353e-8
2.2868495713338671e-7
2.0110395029281143e-7
1.2809841102541924e-7
1.3785748987487231e-7
1.9984999844884392e-7
3.5179798234182576e-7
3.6621376761034976e-7
3.364555219888048e-7
4.1323982346357844e-7
3.3610089307037034e-7
5.930809676588099e-7
1.0593280436530749e-7
2.917260421585931e-7
3.813713842931334e-7
6.392991669293485e-7
9.92779837147811e-7
2.1321667230987615e-7
9.33403109743317e-9
2.38344976415004e-9
2.921812792974851e-9
2.3342367189434e-9
4.580022940744568e-9
3.604108092495523e-9
1.8377233231209579e-9
7.408489653862778e-9
4.659662727047559e-9
6.654890133019198e-10
1.5887680107396383e-9
1.3841502695056448e-9
6.330262210206235e-10
4.519880810290307e-10
3.256791506567512e-10
1.055013094611731e-9
1.862146550261618e-9
2.8220406507698083e-9
3.361971086263286e-9
3.4714195703428766e-9
3.629428460805379e-9
3.934835130363497e-9
4.387377036827426e-9
4.984795089162381e-9
5.734996023887461e-9
9.854800003889668e-9
1.7964708960693938e-8
2.5735550347940096e-8
2.1227453028058444e-8
2.4768295945835584e-9
2.7482589540055068e-8
3.3015259743749453e-9
6.538238060830444e-9
3.7391952852441906e-12
3.7529299473851296e-13
4.491686443537415e-13
5.056387825806396e-12
6.441995663646944e-13
4.2312242483289044e-13
1.507723300568279e-13
5.474936217368435e-14
5.118936718824788e-14
7.014382587019338e-14
9.807684891024658e-14
1.363772955109799e-13
2.719021243537583e-12
2.2047723266592e-12
2.542146264818598e-12
3.1435115597609924e-12
3.972543008678814e-12
5.064509407879588e-12
6.48512412323383e-12
8.325073845506997e-12
1.070114532667003e-11
1.375802033608225e-11
1.7667000707160485e-11
3.244994060749943e-11
3.784668842371032e-10
3.6537837209629464e-11
7.232443069767654e-12
1.0180995781952092e-11
2.4811436661967904e-11
4.164480442439297e-11
6.278003297469154e-11
8.905855305983125e-11
1.2007091327433624e-10
1.544628990989138e-10
1.9104990349913686e-10
2.2980133794161023e-10
2.718895385170897e-10
3.192118741947191e-10
3.740327108536776e-10
4.389167442999923e-10
5.168714215038364e-10
6.116296799814997e-10
7.280812905162714e-10
2.7350335386307496e-9
1.3817753241443587e-8
2.2506213324010926e-8
1.9824165309545447e-8
1.984977615803131e-8
2.1608438931383676e-8
2.4503847276895715e-8
2.848001991198618e-8
3.3754221879563406e-8
4.073937149984735e-8
5.003339163546547e-8
3.345005646522178e-8
2.3685546026635936e-8
1.8059932646220102e-8
1.5442031718143593e-8
1.2946876702057645e-8
5.502368312591959e-9
2.0728348369884474e-9
1.0946050954945837e-9
9.511574336902334e-10
1.5356120189992102e-9
3.869990267889146e-9
1.4466090669794816e-8
2.1145766450451404e-8
1.2707509135375247e-8
1.1138396446941697e-8
1.1635492306291836e-8
1.363856838925371e-8
1.7629013603523978e-8
2.5184130435729475e-8
5.1730390116096175e-8
4.378415981649111e-8
2.2291274151076845e-8
1.9714855406911857e-8
2.3618035801578798e-8
3.774430376207307e-8
4.7430808582285416e-8
4.2043129077827385e-8
6.05912901043111e-8
8.196819525330505e-8
4.3799105296696164e-8
1.0719047410802083e-6
1.4750764292709877e-6
6.758980500852991e-7
3.4439081990982454e-7
1.2927201494143323e-7
5.381735597987479e-8
5.207915601765226e-8
5.963237248868814e-8
2.8920395189639825e-8
6.75802003151067e-9
2.7507489506741637e-9
1.424007382474489e-9
8.397555529338317e-10
3.423169328070792e-10
7.764624185721602e-10
1.4233364713503068e-9
2.525549314595595e-9
5.4788842244514425e-9
6.341875140562536e-10
1.0862730887965344e-9
4.2110499186595653e-10
7.665085117024206e-9
1.8736065889551163e-8
2.0602953404342755e-8
2.0400168033281514e-8
2.125308432174778e-8
2.2827742312254575e-8
2.4794087796241955e-8
2.6965377999991856e-8
2.9243032981970086e-8
3.1573822719321606e-8
2.688421245798673e-8
2.4418846752302575e-8
2.3353880997708975e-8
1.3719117652977862e-8
4.142568263107199e-9
1.270717156165718e-9
3.03365582390022e-10
1.793443919460829e-11
3.3038500795873945e-10
3.076032500767997e-9
1.6987785437564463e-8
9.979720569980209e-9
8.063139703617528e-9
7.795575460287454e-9
8.434847063509237e-9
1.006392773050374e-8
1.3322347296823021e-8
2.0081695541792938e-8
3.580763714979065e-8
5.5949497031901236e-8
7.340420203639293e-8
5.2100992588733475e-8
3.795274438395879e-8
4.646224752455075e-8
7.909920753839294e-8
1.4581337395935975e-7
1.4528965934055778e-7
1.813444758607142e-7
2.9295184331099953e-7
2.0927263102791244e-7
3.2335496365364455e-6
1.7567863958620955e-6
6.582090172163311e-8
3.443340094801419e-7
4.445472771906865e-7
9.741736291449488e-8
5.131469695761638e-8
1.7340289999523233e-7
1.3112938262791002e-7
1.523686651791779e-8
4.009838835470756e-9
1.5755977029456856e-9
9.48225450304913e-10
1.21476358411602e-12
7.463548274838589e-10
1.4807475622907088e-9
3.199642495408733e-9
1.3259240516975467e-8
6.288514553732325e-9
8.041479797036127e-10
2.1761724306483167e-9
5.4970500669507255e-9
3.082441578983704e-8
7.059226016610352e-8
7.307419582243522e-8
7.237784742657928e-8
7.541639431088534e-8
8.040798811357981e-8
8.621989518654998e-8
9.235081890407295e-8
9.867189495602061e-8
1.0530018482964204e-7
7.500174926187671e-8
4.3107025846919744e-8
2.7487447197706612e-8
1.952513363937088e-8
6.3625786819946316e-9
7.361617857087562e-10
1.4560345967767816e-9
2.565832385038145e-9
2.828613838004528e-9
3.6516325027218576e-10
2.0428278529150414e-8
3.892282597156555e-8
3.122223407106575e-8
3.035051629224375e-8
3.241178294847228e-8
3.732894925074685e-8
4.621932841630888e-8
6.160774672276008e-8
8.82795893368353e-8
2.2868495713338671e-7
2.0110395029281143e-7
1.2809841102541924e-7
1.3785748987487231e-7
1.9984999844884392e-7
3.5179798234182576e-7
3.6621376761034976e-7
3.364555219888048e-7
4.1323982346357844e-7
3.3610089307037034e-7
5.930809676588099e-7
1.0593280436530749e-7
2.917260421585931e-7
3.813713842931334e-7
6.392991669293485e-7
9.92779837147811e-7
2.1321667230987615e-7
9.33403109743317e-9
2.38344976415004e-9
2.921812792974851e-9
2.3342367189434e-9
4.580022940744568e-9
3.604108092495523e-9
1.8377233231209579e-9
7.408489653862778e-9
4.659662727047559e-9
6.654890133019198e-10
1.5887680107396383e-9
1.3841502695056448e-9
6.330262210206235e-10
4.519880810290307e-10
3.256791506567512e-10
1.055013094611731e-9
1.862146550261618e-9
2.8220406507698083e-9
3.361971086263286e-9
3.4714195703428766e-9
3.629428460805379e-9
3.934835130363497e-9
4.387377036827426e-9
4.984795089162381e-9
5.734996023887461e-9
9.854800003889668e-9
1.7964708960693938e-8
2.5735550347940096e-8
2.1227453028058444e-8
2.4768295945835584e-9
2.7482589540055068e-8
3.3015259743749453e-9
6.538238060830444e-9
3.7391952852441906e-12
3.7529299473851296e-13
4.491686443537415e-13
5.056387825806396e-12
6.441995663646944e-13
4.2312242483289044e-13
1.507723300568279e-13
5.474936217368435e-14
5.118936718824788e-14
7.014382587019338e-14
9.807684891024658e-14
1.363772955109799e-13
2.719021243537583e-12
2.2047723266592e-12
2.542146264818598e-12
3.1435115597609924e-12
3.972543008678814e-12
5.064509407879588e-12
6.48512412323383e-12
8.325073845506997e-12
1.070114532667003e-11
1.375802033608225e-11
1.7667000707160485e-11
3.244994060749943e-11
3.784668842371032e-10
3.6537837209629464e-11
7.232443069767654e-12
1.0180995781952092e-11
2.4811436661967904e-11
4.164480442439297e-11
6.278003297469154e-11
8.905855305983125e-11
1.2007091327433624e-10
1.544628990989138e-10
1.9104990349913686e-10
2.2980133794161023e-10
2.718895385170897e-10
3.192118741947191e-10
3.740327108536776e-10
4.389167442999923e-10
5.168714215038364e-10
6.116296799814997e-10
7.280812905162714e-10
2.7350335386307496e-9
1.3817753241443587e-8
2.2506213324010926e-8
1.9824165309545447e-8
1.984977615803131e-8
2.1608438931383676e-8
2.4503847276895715e-8
2.848001991198618e-8
3.3754221879563406e-8
4.073937149984735e-8
5.003339163546547e-8
3.345005646522178e-8
2.3685546026635936e-8
1.8059932646220102e-8
1.5442031718143593e-8
1.2946876702057645e-8
5.502368312591959e-9
2.0728348369884474e-9
1.0946050954945837e-9
9.511574336902334e-10
1.5356120189992102e-9
3.869990267889146e-9
1.4466090669794816e-8
2.1145766450451404e-8
1.2707509135375247e-8
1.1138396446941697e-8
1.1635492306291836e-8
1.363856838925371e-8
1.7629013603523978e-8
2.5184130435729475e-8
5.1730390116096175e-8
4.378415981649111e-8
2.2291274151076845e-8
1.9714855406911857e-8
2.3618035801578798e-8
3.774430376207307e-8
4.7430808582285416e-8
4.2043129077827385e-8
6.05912901043111e-8
8.196819525330505e-8
4.3799105296696164e-8
1.0719047410802083e-6
1.4750764292709877e-6
6.758980500852991e-7
3.4439081990982454e-7
1.2927201494143323e-7
5.381735597987479e-8
5.207915601765226e-8
5.963237248868814e-8
2.8920395189639825e-8
6.75802003151067e-9
2.7507489506741637e-9
1.424007382474489e-9
8.397555529338317e-10
3.423169328070792e-10
7.764624185721602e-10
1.4233364713503068e-9
2.525549314595595e-9
5.4788842244514425e-9
6.341875140562536e-10
1.0862730887965344e-9
4.2110499186595653e-10
7.665085117024206e-9
1.8736065889551163e-8
2.0602953404342755e-8
2.0400168033281514e-8
2.125308432174778e-8
2.2827742312254575e-8
2.4794087796241955e-8
2.6965377999991856e-8
2.9243032981970086e-8
3.1573822719321606e-8
2.688421245798673e-8
2.4418846752302575e-8
2.3353880997708975e-8
1.3719117652977862e-8
4.142568263107199e-9
1.270717156165718e-9
3.03365582390022e-10
1.793443919460829e-11
3.3038500795873945e-10
3.076032500767997e-9
1.6987785437564463e-8
9.979720569980209e-9
8.063139703617528e-9
7.795575460287454e-9
8.434847063509237e-9
1.006392773050374e-8
1.3322347296823021e-8
2.0081695541792938e-8
3.580763714979065e-8
5.5949497031901236e-8
7.340420203639293e-8
5.2100992588733475e-8
3.795274438395879e-8
4.646224752455075e-8
7.909920753839294e-8
1.4581337395935975e-7
1.4528965934055778e-7
1.813444758607142e-7
2.9295184331099953e-7
2.0927263102791244e-7
3.2335496365364455e-6
1.7567863958620955e-6
6.582090172163311e-8
3.443340094801419e-7
4.445472771906865e-7
9.741736291449488e-8
5.131469695761638e-8
1.7340289999523233e-7
1.3112938262791002e-7
1.523686651791779e-8
4.009838835470756e-9
1.5755977029456856e-9
9.48225450304913e-10
1.21476358411602e-12
7.463548274838589e-10
1.4807475622907088e-9
3.199642495408733e-9
1.3259240516975467e-8
6.288514553732325e-9
8.041479797036127e-10
2.1761724306483167e-9
5.4970500669507255e-9
3.082441578983704e-8
7.059226016610352e-8
7.307419582243522e-8
7.237784742657928e-8
7.541639431088534e-8
8.040798811357981e-8
8.621989518654998e-8
9.235081890407295e-8
9.867189495602061e-8
1.0530018482964204e-7
7.500174926187671e-8
4.3107025846919744e-8
2.7487447197706612e-8
1.952513363937088e-8
6.3625786819946316e-9
7.361617857087562e-10
1.4560345967767816e-9
2.565832385038145e-9
2.828613838004528e-9
3.6516325027218576e-10
2.0428278529150414e-8
3.892282597156555e-8
3.122223407106575e-8
3.035051629224375e-8
3.241178294847228e-8
3.732894925074685e-8
4.621932841630888e-8
6.160774672276008e-8
8.82795893368353e-8
2.2868495713338671e-7
2.0110395029281143e-7
1.2809841102541924e-7
1.3785748987487231e-7
1.9984999844884392e-7
3.5179798234182576e-7
3.6621376761034976e-7
3.364555219888048e-7
4.1323982346357844e-7
3.3610089307037034e-7
5.930809676588099e-7
1.0593280436530749e-7
2.917260421585931e-7
3.813713842931334e-7
6.392991669293485e-7
9.92779837147811e-7
2.1321667230987615e-7
9.33403109743317e-9
2.38344976415004e-9
2.921812792974851e-9
2.3342367189434e-9
4.580022940744568e-9
3.604108092495523e-9
1.8377233231209579e-9
7.408489653862778e-9
4.659662727047559e-9
6.654890133019198e-10
1.5887680107396383e-9
1.3841502695056448e-9
6.330262210206235e-10
4.519880810290307e-10
3.256791506567512e-10
1.055013094611731e-9
1.862146550261618e-9
2.8220406507698083e-9
3.361971086263286e-9
3.4714195703428766e-9
3.629428460805379e-9
3.934835130363497e-9
4.387377036827426e-9
4.984795089162381e-9
5.734996023887461e-9
9.854800003889668e-9
1.7964708960693938e-8
2.5735550347940096e-8
2.1227453028058444e-8
2.4768295945835584e-9
2.7482589540055068e-8
3.3015259743749453e-9
6.538238060830444e-9
3.7391952852441906e-12
3.7529299473851296e-13
4.491686443537415e-13
5.056387825806396e-12
6.441995663646944e-13
4.2312242483289044e-13
1.507723300568279e-13
5.474936217368435e-14
5.118936718824788e-14
7.014382587019338e-14
9.807684891024658e-14
1.363772955109799e-13
2.719021243537583e-12
2.2047723266592e-12
2.542146264818598e-12
3.1435115597609924e-12
3.972543008678814e-12
5.064509407879588e-12
6.48512412323383e-12
8.325073845506997e-12
1.070114532667003e-11
1.375802033608225e-11
1.7667000707160485e-11
3.244994060749943e-11
3.784668842371032e-10
3.6537837209629464e-11
7.232443069767654e-12
1.0180995781952092e-11
2.4811436661967904e-11
4.164480442439297e-11
6.278003297469154e-11
8.905855305983125e-11
1.2007091327433624e-10
1.544628990989138e-10
1.9104990349913686e-10
2.2980133794161023e-10
2.718895385170897e-10
3.192118741947191e-10
3.740327108536776e-10
4.389167442999923e-10
5.168714215038364e-10
6.116296799814997e-10
7.280812905162714e-10
2.7350335386307496e-9
1.3817753241443587e-8
2.2506213324010926e-8
1.9824165309545447e-8
1.984977615803131e-8
2.1608438931383676e-8
2.4503847276895715e-8
2.848001991198618e-8
3.3754221879563406e-8
4.073937149984735e-8
5.003339163546547e-8
3.345005646522178e-8
2.3685546026635936e-8
1.8059932646220102e-8
1.5442031718143593e-8
1.2946876702057645e-8
5.502368312591959e-9
2.0728348369884474e-9
1.0946050954945837e-9
9.511574336902334e-10
1.5356120189992102e-9
3.869990267889146e-9
1.4466090669794816e-8
2.1145766450451404e-8
1.2707509135375247e-8
1.1138396446941697e-8
1.1635492306291836e-8
1.363856838925371e-8
1.7629013603523978e-8
2.5184130435729475e-8
5.1730390116096175e-8
4.378415981649111e-8
2.2291274151076845e-8
1.9714855406911857e-8
2.3618035801578798e-8
3.774430376207307e-8
4.7430808582285416e-8
4.2043129077827385e-8
6.05912901043111e-8
8.196819525330505e-8
4.3799105296696164e-8
1.0719047410802083e-6
1.4750764292709877e-6
6.758980500852991e-7
3.4439081990982454e-7
1.2927201494143323e-7
5.381735597987479e-8
5.207915601765226e-8
5.963237248868814e-8
2.8920395189639825e-8
6.75802003151067e-9
2.7507489506741637e-9
1.424007382474489e-9
8.397555529338317e-10
3.423169328070792e-10
7.764624185721602e-10
1.4233364713503068e-9
2.525549314595595e-9
5.4788842244514425e-9
6.341875140562536e-10
1.0862730887965344e-9
4.2110499186595653e-10
7.665085117024206e-9
1.8736065889551163e-8
2.0602953404342755e-8
2.0400168033281514e-8
2.125308432174778e-8
2.2827742312254575e-8
2.4794087796241955e-8
2.6965377999991856e-8
2.9243032981970086e-8
3.1573822719321606e-8
2.688421245798673e-8
2.4418846752302575e-8
2.3353880997708975e-8
1.3719117652977862e-8
4.142568263107199e-9
1.270717156165718e-9
3.03365582390022e-10
1.793443919460829e-11
3.3038500795873945e-10
3.076032500767997e-9
1.6987785437564463e-8
9.979720569980209e-9
8.063139703617528e-9
7.795575460287454e-9
8.434847063509237e-9
1.006392773050374e-8
1.3322347296823021e-8
2.0081695541792938e-8
3.580763714979065e-8
5.5949497031901236e-8
7.340420203639293e-8
5.2100992588733475e-8
3.795274438395879e-8
4.646224752455075e-8
7.909920753839294e-8
1.4581337395935975e-7
1.4528965934055778e-7
1.813444758607142e-7
2.9295184331099953e-7
2.0927263102791244e-7
3.2335496365364455e-6
1.7567863958620955e-6
6.582090172163311e-8
3.443340094801419e-7
4.445472771906865e-7
9.741736291449488e-8
5.131469695761638e-8
1.7340289999523233e-7
1.3112938262791002e-7
1.523686651791779e-8
4.009838835470756e-9
1.5755977029456856e-9
9.48225450304913e-10
1.21476358411602e-12
7.463548274838589e-10
1.4807475622907088e-9
3.199642495408733e-9
1.3259240516975467e-8
6.288514553732325e-9
8.041479797036127e-10
2.1761724306483167e-9
5.4970500669507255e-9
3.082441578983704e-8
7.059226016610352e-8
7.307419582243522e-8
7.237784742657928e-8
7.541639431088534e-8
8.040798811357981e-8
8.621989518654998e-8
9.235081890407295e-8
9.867189495602061e-8
1.0530018482964204e-7
7.500174926187671e-8
4.3107025846919744e-8
2.7487447197706612e-8
1.952513363937088e-8
6.3625786819946316e-9
7.361617857087562e-10
1.4560345967767816e-9
2.565832385038145e-9
2.828613838004528e-9
3.6516325027218576e-10
2.0428278529150414e-8
3.892282597156555e-8
3.122223407106575e-8
3.035051629224375e-8
3.241178294847228e-8
3.732894925074685e-8
4.621932841630888e-8
6.160774672276008e-8
8.82795893368353e-8
2.2868495713338671e-7
2.0110395029281143e-7
1.2809841102541924e-7
1.3785748987487231e-7
1.9984999844884392e-7
3.5179798234182576e-7
3.6621376761034976e-7
3.364555219888048e-7
4.1323982346357844e-7
3.3610089307037034e-7
5.930809676588099e-7
1.0593280436530749e-7
2.917260421585931e-7
3.813713842931334e-7
6.392991669293485e-7
9.92779837147811e-7
2.1321667230987615e-7
9.33403109743317e-9
2.38344976415004e-9
2.921812792974851e-9
2.3342367189434e-9
4.580022940744568e-9
3.604108092495523e-9
1.8377233231209579e-9
7.408489653862778e-9
4.659662727047559e-9
6.654890133019198e-10
1.5887680107396383e-9
1.3841502695056448e-9
6.330262210206235e-10
4.519880810290307e-10
3.256791506567512e-10
1.055013094611731e-9
1.862146550261618e-9
2.8220406507698083e-9
3.361971086263286e-9
3.4714195703428766e-9
3.629428460805379e-9
3.934835130363497e-9
4.387377036827426e-9
4.984795089162381e-9
5.734996023887461e-9
9.854800003889668e-9
1.7964708960693938e-8
2.5735550347940096e-8
2.1227453028058444e-8
2.4768295945835584e-9
2.7482589540055068e-8
3.3015259743749453e-9
6.538238060830444e-9
3.7391952852441906e-12
3.7529299473851296e-13
4.491686443537415e-13
5.056387825806396e-12
6.441995663646944e-13
4.2312242483289044e-13
1.507723300568279e-13
5.474936217368435e-14
5.118936718824788e-14
7.014382587019338e-14
9.807684891024658e-14
1.363772955109799e-13
2.719021243537583e-12
2.2047723266592e-12
2.542146264818598e-12
3.1435115597609924e-12
3.972543008678814e-12
5.064509407879588e-12
6.48512412323383e-12
8.325073845506997e-12
1.070114532667003e-11
1.375802033608225e-11
1.7667000707160485e-11
3.244994060749943e-11
3.784668842371032e-10
3.6537837209629464e-11
7.232443069767654e-12
1.0180995781952092e-11
2.4811436661967904e-11
4.164480442439297e-11
6.278003297469154e-11
8.905855305983125e-11
1.2007091327433624e-10
1.544628990989138e-10
1.9104990349913686e-10
2.2980133794161023e-10
2.718895385170897e-10
3.192118741947191e-10
3.740327108536776e-10
4.389167442999923e-10
5.168714215038364e-10
6.116296799814997e-10
7.280812905162714e-10
2.7350335386307496e-9
1.3817753241443587e-8
2.2506213324010926e-8
1.9824165309545447e-8
1.984977615803131e-8
2.1608438931383676e-8
2.4503847276895715e-8
2.848001991198618e-8
3.3754221879563406e-8
4.073937149984735e-8
5.003339163546547e-8
3.345005646522178e-8
2.3685546026635936e-8
1.8059932646220102e-8
1.5442031718143593e-8
1.2946876702057645e-8
5.502368312591959e-9
2.0728348369884474e-9
1.0946050954945837e-9
9.511574336902334e-10
1.5356120189992102e-9
3.869990267889146e-9
1.4466090669794816e-8
2.1145766450451404e-8
1.2707509135375247e-8
1.1138396446941697e-8
1.1635492306291836e-8
1.363856838925371e-8
1.7629013603523978e-8
2.5184130435729475e-8
5.1730390116096175e-8
4.378415981649111e-8
2.2291274151076845e-8
1.9714855406911857e-8
2.3618035801578798e-8
3.774430376207307e-8
4.7430808582285416e-8
4.2043129077827385e-8
6.05912901043111e-8
8.196819525330505e-8
4.3799105296696164e-8
1.0719047410802083e-6
1.4750764292709877e-6
6.758980500852991e-7
3.4439081990982454e-7
1.2927201494143323e-7
5.381735597987479e-8
5.207915601765226e-8
5.963237248868814e-8
2.8920395189639825e-8
6.75802003151067e-9
2.7507489506741637e-9
1.424007382474489e-9
8.397555529338317e-10
3.423169328070792e-10
7.764624185721602e-10
1.4233364713503068e-9
2.525549314595595e-9
5.4788842244514425e-9
6.341875140562536e-10
1.0862730887965344e-9
4.2110499186595653e-10
7.665085117024206e-9
1.8736065889551163e-8
2.0602953404342755e-8
2.0400168033281514e-8
2.125308432174778e-8
2.2827742312254575e-8
2.4794087796241955e-8
2.6965377999991856e-8
2.9243032981970086e-8
3.1573822719321606e-8
2.688421245798673e-8
2.4418846752302575e-8
2.3353880997708975e-8
1.3719117652977862e-8
4.142568263107199e-9
1.270717156165718e-9
3.03365582390022e-10
1.793443919460829e-11
3.3038500795873945e-10
3.076032500767997e-9
1.6987785437564463e-8
9.979720569980209e-9
8.063139703617528e-9
7.795575460287454e-9
8.434847063509237e-9
1.006392773050374e-8
1.3322347296823021e-8
2.0081695541792938e-8
3.580763714979065e-8
5.5949497031901236e-8
7.340420203639293e-8
5.2100992588733475e-8
3.795274438395879e-8
4.646224752455075e-8
7.909920753839294e-8
1.4581337395935975e-7
1.4528965934055778e-7
1.813444758607142e-7
2.9295184331099953e-7
2.0927263102791244e-7
3.2335496365364455e-6
1.7567863958620955e-6
6.582090172163311e-8
3.443340094801419e-7
4.445472771906865e-7
9.741736291449488e-8
5.131469695761638e-8
1.7340289999523233e-7
1.3112938262791002e-7
1.523686651791779e-8
4.009838835470756e-9
1.5755977029456856e-9
9.48225450304913e-10
1.21476358411602e-12
7.463548274838589e-10
1.4807475622907088e-9
3.199642495408733e-9
1.3259240516975467e-8
6.288514553732325e-9
8.041479797036127e-10
2.1761724306483167e-9
5.4970500669507255e-9
3.082441578983704e-8
7.059226016610352e-8
7.307419582243522e-8
7.237784742657928e-8
7.541639431088534e-8
8.040798811357981e-8
8.621989518654998e-8
9.235081890407295e-8
9.867189495602061e-8
1.0530018482964204e-7
7.500174926187671e-8
4.3107025846919744e-8
2.7487447197706612e-8
1.952513363937088e-8
6.3625786819946316e-9
7.361617857087562e-10
1.4560345967767816e-9
2.565832385038145e-9
2.828613838004528e-9
3.6516325027218576e-10
2.0428278529150414e-8
3.892282597156555e-8
3.122223407106575e-8
3.035051629224375e-8
3.241178294847228e-8
3.732894925074685e-8
4.621932841630888e-8
6.160774672276008e-8
8.82795893368353e-8
2.2868495713338671e-7
2.0110395029281143e-7
1.2809841102541924e-7
1.3785748987487231e-7
1.9984999844884392e-7
3.5179798234182576e-7
3.6621376761034976e-7
3.364555219888048e-7
4.1323982346357844e-7
3.3610089307037034e-7
5.930809676588099e-7
1.0593280436530749e-7
2.917260421585931e-7
3.813713842931334e-7
6.392991669293485e-7
9.92779837147811e-7
2.1321667230987615e-7
9.33403109743317e-9
2.38344976415004e-9
2.921812792974851e-9
2.3342367189434e-9
4.580022940744568e-9
3.604108092495523e-9
1.8377233231209579e-9
7.408489653862778e-9
4.659662727047559e-9
6.654890133019198e-10
1.5887680107396383e-9
1.3841502695056448e-9
6.330262210206235e-10
4.519880810290307e-10
3.256791506567512e-10
1.055013094611731e-9
1.862146550261618e-9
2.8220406507698083e-9
3.361971086263286e-9
3.4714195703428766e-9
3.629428460805379e-9
3.934835130363497e-9
4.387377036827426e-9
4.984795089162381e-9
5.734996023887461e-9
9.854800003889668e-9
1.7964708960693938e-8
2.5735550347940096e-8
2.1227453028058444e-8
2.4768295945835584e-9
2.7482589540055068e-8
3.3015259743749453e-9
6.538238060830444e-9
3.7391952852441906e-12
3.7529299473851296e-13
4.491686443537415e-13
5.056387825806396e-12
6.441995663646944e-13
4.2312242483289044e-13
1.507723300568279e-13
5.474936217368435e-14
5.118936718824788e-14
7.014382587019338e-14
9.807684891024658e-14
1.363772955109799e-13
2.719021243537583e-12
2.2047723266592e-12
2.542146264818598e-12
3.1435115597609924e-12
3.972543008678814e-12
5.064509407879588e-12
6.48512412323383e-12
8.325073845506997e-12
1.070114532667003e-11
1.375802033608225e-11
1.7667000707160485e-11
3.244994060749943e-11
3.784668842371032e-10
3.6537837209629464e-11
7.232443069767654e-12
1.0180995781952092e-11
2.4811436661967904e-11
4.164480442439297e-11
6.278003297469154e-11
8.905855305983125e-11
1.2007091327433624e-10
1.544628990989138e-10
1.9104990349913686e-10
2.2980133794161023e-10
2.718895385170897e-10
3.192118741947191e-10
3.740327108536776e-10
4.389167442999923e-10
5.168714215038364e-10
6.116296799814997e-10
7.280812905162714e-10
2.7350335386307496e-9
1.3817753241443587e-8
2.2506213324010926e-8
1.9824165309545447e-8
1.984977615803131e-8
2.1608438931383676e-8
2.4503847276895715e-8
2.848001991198618e-8
3.3754221879563406e-8
4.073937149984735e-8
5.003339163546547e-8
3.345005646522178e-8
2.3685546026635936e-8
1.8059932646220102e-8
1.5442031718143593e-8
1.2946876702057645e-8
5.502368312591959e-9
2.0728348369884474e-9
1.0946050954945837e-9
9.511574336902334e-10
1.5356120189992102e-9
3.869990267889146e-9
1.4466090669794816e-8
2.1145766450451404e-8
1.2707509135375247e-8
1.1138396446941697e-8
1.1635492306291836e-8
1.363856838925371e-8
1.7629013603523978e-8
2.5184130435729475e-8
5.1730390116096175e-8
4.378415981649111e-8
2.2291274151076845e-8
1.9714855406911857e-8
2.3618035801578798e-8
3.774430376207307e-8
4.7430808582285416e-8
4.2043129077827385e-8
6.05912901043111e-8
8.196819525330505e-8
4.3799105296696164e-8
1.0719047410802083e-6
1.4750764292709877e-6
6.758980500852991e-7
3.4439081990982454e-7
1.2927201494143323e-7
5.381735597987479e-8
5.207915601765226e-8
5.963237248868814e-8
2.8920395189639825e-8
6.75802003151067e-9
2.7507489506741637e-9
1.424007382474489e-9
8.397555529338317e-10
3.423169328070792e-10
7.764624185721602e-10
1.4233364713503068e-9
2.525549314595595e-9
5.4788842244514425e-9
6.341875140562536e-10
1.0862730887965344e-9
4.2110499186595653e-10
7.665085117024206e-9
1.8736065889551163e-8
2.0602953404342755e-8
2.0400168033281514e-8
2.125308432174778e-8
2.2827742312254575e-8
2.4794087796241955e-8
2.6965377999991856e-8
2.9243032981970086e-8
3.1573822719321606e-8
2.688421245798673e-8
2.4418846752302575e-8
2.3353880997708975e-8
1.3719117652977862e-8
4.142568263107199e-9
1.270717156165718e-9
3.03365582390022e-10
1.793443919460829e-11
3.3038500795873945e-10
3.076032500767997e-9
1.6987785437564463e-8
9.979720569980209e-9
8.063139703617528e-9
7.795575460287454e-9
8.434847063509237e-9
1.006392773050374e-8
1.3322347296823021e-8
2.0081695541792938e-8
3.580763714979065e-8
5.5949497031901236e-8
7.340420203639293e-8
5.2100992588733475e-8
3.795274438395879e-8
4.646224752455075e-8
7.909920753839294e-8
1.4581337395935975e-7
1.4528965934055778e-7
1.813444758607142e-7
2.9295184331099953e-7
2.0927263102791244e-7
3.2335496365364455e-6
1.7567863958620955e-6
6.582090172163311e-8
3.443340094801419e-7
4.445472771906865e-7
9.741736291449488e-8
5.131469695761638e-8
1.7340289999523233e-7
1.3112938262791002e-7
1.523686651791779e-8
4.009838835470756e-9
1.5755977029456856e-9
9.48225450304913e-10
1.21476358411602e-12
7.463548274838589e-10
1.4807475622907088e-9
3.199642495408733e-9
1.3259240516975467e-8
6.288514553732325e-9
8.041479797036127e-10
2.1761724306483167e-9
5.4970500669507255e-9
3.082441578983704e-8
7.059226016610352e-8
7.307419582243522e-8
7.237784742657928e-8
7.541639431088534e-8
8.040798811357981e-8
8.621989518654998e-8
9.235081890407295e-8
9.867189495602061e-8
1.0530018482964204e-7
7.500174926187671e-8
4.3107025846919744e-8
2.7487447197706612e-8
1.952513363937088e-8
6.3625786819946316e-9
7.361617857087562e-10
1.4560345967767816e-9
2.565832385038145e-9
2.828613838004528e-9
3.6516325027218576e-10
2.0428278529150414e-8
3.892282597156555e-8
3.122223407106575e-8
3.035051629224375e-8
3.241178294847228e-8
3.732894925074685e-8
4.621932841630888e-8
6.160774672276008e-8
8.82795893368353e-8
2.2868495713338671e-7
2.0110395029281143e-7
1.2809841102541924e-7
1.3785748987487231e-7
1.9984999844884392e-7
3.5179798234182576e-7
3.6621376761034976e-7
3.364555219888048e-7
4.1323982346357844e-7
3.3610089307037034e-7
5.930809676588099e-7
1.0593280436530749e-7
2.917260421585931e-7
3.813713842931334e-7
6.392991669293485e-7
9.92779837147811e-7
2.1321667230987615e-7
9.33403109743317e-9
2.38344976415004e-9
2.921812792974851e-9
2.3342367189434e-9
4.580022940744568e-9
3.604108092495523e-9
1.8377233231209579e-9
7.408489653862778e-9
4.659662727047559e-9
6.654890133019198e-10
1.5887680107396383e-9
1.3841502695056448e-9
6.330262210206235e-10
4.519880810290307e-10
3.256791506567512e-10
1.055013094611731e-9
1.862146550261618e-9
2.8220406507698083e-9
3.361971086263286e-9
3.4714195703428766e-9
3.629428460805379e-9
3.934835130363497e-9
4.387377036827426e-9
4.984795089162381e-9
5.734996023887461e-9
9.854800003889668e-9
1.7964708960693938e-8
2.5735550347940096e-8
2.1227453028058444e-8
2.4768295945835584e-9
2.7482589540055068e-8
3.3015259743749453e-9
6.538238060830444e-9
3.7391952852441906e-12
3.7529299473851296e-13
4.491686443537415e-13
5.056387825806396e-12
6.441995663646944e-13
4.2312242483289044e-13
1.507723300568279e-13
5.474936217368435e-14
5.118936718824788e-14
7.014382587019338e-14
9.807684891024658e-14
1.363772955109799e-13
2.719021243537583e-12
2.2047723266592e-12
2.542146264818598e-12
3.1435115597609924e-12
3.972543008678814e-12
5.064509407879588e-12
6.48512412323383e-12
8.325073845506997e-12
1.070114532667003e-11
1.375802033608225e-11
1.7667000707160485e-11
3.244994060749943e-11
3.784668842371032e-10
3.6537837209629464e-11
7.232443069767654e-12
1.0180995781952092e-11
2.4811436661967904e-11
4.164480442439297e-11
6.278003297469154e-11
8.905855305983125e-11
1.2007091327433624e-10
1.544628990989138e-10
1.9104990349913686e-10
2.2980133794161023e-10
2.718895385170897e-10
3.192118741947191e-10
3.740327108536776e-10
4.389167442999923e-10
5.168714215038364e-10
6.116296799814997e-10
7.280812905162714e-10
2.7350335386307496e-9
1.3817753241443587e-8
2.2506213324010926e-8
1.9824165309545447e-8
1.984977615803131e-8
2.1608438931383676e-8
2.4503847276895715e-8
2.848001991198618e-8
3.3754221879563406e-8
4.073937149984735e-8
5.003339163546547e-8
3.345005646522178e-8
2.3685546026635936e-8
1.8059932646220102e-8
1.5442031718143593e-8
1.2946876702057645e-8
5.502368312591959e-9
2.0728348369884474e-9
1.0946050954945837e-9
9.511574336902334e-10
1.5356120189992102e-9
3.869990267889146e-9
1.4466090669794816e-8
2.1145766450451404e-8
1.2707509135375247e-8
1.1138396446941697e-8
1.1635492306291836e-8
1.363856838925371e-8
1.7629013603523978e-8
2.5184130435729475e-8
5.1730390116096175e-8
4.378415981649111e-8
2.2291274151076845e-8
1.9714855406911857e-8
2.3618035801578798e-8
3.774430376207307e-8
4.7430808582285416e-8
4.2043129077827385e-8
6.05912901043111e-8
8.196819525330505e-8
4.3799105296696164e-8
1.0719047410802083e-6
1.4750764292709877e-6
6.758980500852991e-7
3.4439081990982454e-7
1.2927201494143323e-7
5.381735597987479e-8
5.207915601765226e-8
5.963237248868814e-8
2.8920395189639825e-8
6.75802003151067e-9
2.7507489506741637e-9
1.424007382474489e-9
8.397555529338317e-10
3.423169328070792e-10
7.764624185721602e-10
1.4233364713503068e-9
2.525549314595595e-9
5.4788842244514425e-9
6.341875140562536e-10
1.0862730887965344e-9
4.2110499186595653e-10
7.665085117024206e-9
1.8736065889551163e-8
2.0602953404342755e-8
2.0400168033281514e-8
2.125308432174778e-8
2.2827742312254575e-8
2.4794087796241955e-8
2.6965377999991856e-8
2.9243032981970086e-8
3.1573822719321606e-8
2.688421245798673e-8
2.4418846752302575e-8
2.3353880997708975e-8
1.3719117652977862e-8
4.142568263107199e-9
1.270717156165718e-9
3.03365582390022e-10
1.793443919460829e-11
3.3038500795873945e-10
3.076032500767997e-9
1.6987785437564463e-8
9.979720569980209e-9
8.063139703617528e-9
7.795575460287454e-9
8.434847063509237e-9
1.006392773050374e-8
1.3322347296823021e-8
2.0081695541792938e-8
3.580763714979065e-8
5.5949497031901236e-8
7.340420203639293e-8
5.2100992588733475e-8
3.795274438395879e-8
4.646224752455075e-8
7.909920753839294e-8
1.4581337395935975e-7
1.4528965934055778e-7
1.813444758607142e-7
2.9295184331099953e-7
2.0927263102791244e-7
3.2335496365364455e-6
1.7567863958620955e-6
6.582090172163311e-8
3.443340094801419e-7
4.445472771906865e-7
9.741736291449488e-8
5.131469695761638e-8
1.7340289999523233e-7
1.3112938262791002e-7
1.523686651791779e-8
4.009838835470756e-9
1.5755977029456856e-9
9.48225450304913e-10
1.21476358411602e-12
7.463548274838589e-10
1.4807475622907088e-9
3.199642495408733e-9
1.3259240516975467e-8
6.288514553732325e-9
8.041479797036127e-10
2.1761724306483167e-9
5.4970500669507255e-9
3.082441578983704e-8
7.059226016610352e-8
7.307419582243522e-8
7.237784742657928e-8
7.541639431088534e-8
8.040798811357981e-8
8.621989518654998e-8
9.235081890407295e-8
9.867189495602061e-8
1.0530018482964204e-7
7.500174926187671e-8
4.3107025846919744e-8
2.7487447197706612e-8
1.952513363937088e-8
6.3625786819946316e-9
7.361617857087562e-10
1.4560345967767816e-9
2.565832385038145e-9
2.828613838004528e-9
3.6516325027218576e-10
2.0428278529150414e-8
3.892282597156555e-8
3.122223407106575e-8
3.035051629224375e-8
3.241178294847228e-8
3.732894925074685e-8
4.621932841630888e-8
6.160774672276008e-8
8.82795893368353e-8
2.2868495713338671e-7
2.0110395029281143e-7
1.2809841102541924e-7
1.3785748987487231e-7
1.9984999844884392e-7
3.5179798234182576e-7
3.6621376761034976e-7
3.364555219888048e-7
4.1323982346357844e-7
3.3610089307037034e-7
5.930809676588099e-7
1.0593280436530749e-7
2.917260421585931e-7
3.813713842931334e-7
6.392991669293485e-7
9.92779837147811e-7
2.1321667230987615e-7
9.33403109743317e-9
2.38344976415004e-9
2.921812792974851e-9
2.3342367189434e-9
4.580022940744568e-9
3.604108092495523e-9
1.8377233231209579e-9
7.408489653862778e-9
4.659662727047559e-9
6.654890133019198e-10
1.5887680107396383e-9
1.3841502695056448e-9
6.330262210206235e-10
4.519880810290307e-10
3.256791506567512e-10
1.055013094611731e-9
1.862146550261618e-9
2.8220406507698083e-9
3.361971086263286e-9
3.4714195703428766e-9
3.629428460805379e-9
3.934835130363497e-9
4.387377036827426e-9
4.984795089162381e-9
5.734996023887461e-9
9.854800003889668e-9
1.7964708960693938e-8
2.5735550347940096e-8
2.1227453028058444e-8
2.4768295945835584e-9
2.7482589540055068e-8
3.3015259743749453e-9
6.538238060830444e-9
3.7391952852441906e-12
3.7529299473851296e-13
4.491686443537415e-13
5.056387825806396e-12
6.441995663646944e-13
4.2312242483289044e-13
1.507723300568279e-13
5.474936217368435e-14
5.118936718824788e-14
7.014382587019338e-14
9.807684891024658e-14
1.363772955109799e-13
2.719021243537583e-12
2.2047723266592e-12
2.542146264818598e-12
3.1435115597609924e-12
3.972543008678814e-12
5.064509407879588e-12
6.48512412323383e-12
8.325073845506997e-12
1.070114532667003e-11
1.375802033608225e-11
1.7667000707160485e-11
3.244994060749943e-11
3.784668842371032e-10
3.6537837209629464e-11
7.232443069767654e-12
1.0180995781952092e-11
2.4811436661967904e-11
4.164480442439297e-11
6.278003297469154e-11
8.905855305983125e-11
1.2007091327433624e-10
1.544628990989138e-10
1.9104990349913686e-10
2.2980133794161023e-10
2.718895385170897e-10
3.192118741947191e-10
3.740327108536776e-10
4.389167442999923e-10
5.168714215038364e-10
6.116296799814997e-10
7.280812905162714e-10
2.7350335386307496e-9
1.3817753241443587e-8
2.2506213324010926e-8
1.9824165309545447e-8
1.984977615803131e-8
2.1608438931383676e-8
2.4503847276895715e-8
2.848001991198618e-8
3.3754221879563406e-8
4.073937149984735e-8
5.003339163546547e-8
3.345005646522178e-8
2.3685546026635936e-8
1.8059932646220102e-8
1.5442031718143593e-8
1.2946876702057645e-8
5.502368312591959e-9
2.0728348369884474e-9
1.0946050954945837e-9
9.511574336902334e-10
1.5356120189992102e-9
3.869990267889146e-9
1.4466090669794816e-8
2.1145766450451404e-8
1.2707509135375247e-8
1.1138396446941697e-8
1.1635492306291836e-8
1.363856838925371e-8
1.7629013603523978e-8
2.5184130435729475e-8
5.1730390116096175e-8
4.378415981649111e-8
2.2291274151076845e-8
1.9714855406911857e-8
2.3618035801578798e-8
3.774430376207307e-8
4.7430808582285416e-8
4.2043129077827385e-8
6.05912901043111e-8
8.196819525330505e-8
4.3799105296696164e-8
1.0719047410802083e-6
1.4750764292709877e-6
6.758980500852991e-7
3.4439081990982454e-7
1.2927201494143323e-7
5.381735597987479e-8
5.207915601765226e-8
5.963237248868814e-8
2.8920395189639825e-8
6.75802003151067e-9
2.7507489506741637e-9
1.424007382474489e-9
8.397555529338317e-10
3.423169328070792e-10
7.764624185721602e-10
1.4233364713503068e-9
2.525549314595595e-9
5.4788842244514425e-9
6.341875140562536e-10
1.0862730887965344e-9
4.2110499186595653e-10
7.665085117024206e-9
1.8736065889551163e-8
2.0602953404342755e-8
2.0400168033281514e-8
2.125308432174778e-8
2.2827742312254575e-8
2.4794087796241955e-8
2.6965377999991856e-8
2.9243032981970086e-8
3.1573822719321606e-8
2.688421245798673e-8
2.4418846752302575e-8
2.3353880997708975e-8
1.3719117652977862e-8
4.142568263107199e-9
1.270717156165718e-9
3.03365582390022e-10
1.793443919460829e-11
3.3038500795873945e-10
3.076032500767997e-9
1.6987785437564463e-8
9.979720569980209e-9
8.063139703617528e-9
7.795575460287454e-9
8.434847063509237e-9
1.006392773050374e-8
1.3322347296823021e-8
2.0081695541792938e-8
3.580763714979065e-8
5.5949497031901236e-8
7.340420203639293e-8
5.2100992588733475e-8
3.795274438395879e-8
4.646224752455075e-8
7.909920753839294e-8
1.4581337395935975e-7
1.4528965934055778e-7
1.813444758607142e-7
2.9295184331099953e-7
2.0927263102791244e-7
3.2335496365364455e-6
1.7567863958620955e-6
6.582090172163311e-8
3.443340094801419e-7
4.445472771906865e-7
9.741736291449488e-8
5.131469695761638e-8
1.7340289999523233e-7
1.3112938262791002e-7
1.523686651791779e-8
4.009838835470756e-9
1.5755977029456856e-9
9.48225450304913e-10
1.21476358411602e-12
7.463548274838589e-10
1.4807475622907088e-9
3.199642495408733e-9
1.3259240516975467e-8
6.288514553732325e-9
8.041479797036127e-10
2.1761724306483167e-9
5.4970500669507255e-9
3.082441578983704e-8
7.059226016610352e-8
7.307419582243522e-8
7.237784742657928e-8
7.541639431088534e-8
8.040798811357981e-8
8.621989518654998e-8
9.235081890407295e-8
9.867189495602061e-8
1.0530018482964204e-7
7.500174926187671e-8
4.3107025846919744e-8
2.7487447197706612e-8
1.952513363937088e-8
6.3625786819946316e-9
7.361617857087562e-10
1.4560345967767816e-9
2.565832385038145e-9
2.828613838004528e-9
3.6516325027218576e-10
2.0428278529150414e-8
3.892282597156555e-8
3.122223407106575e-8
3.035051629224375e-8
3.241178294847228e-8
3.732894925074685e-8
4.621932841630888e-8
6.160774672276008e-8
8.82795893368353e-8
2.2868495713338671e-7
2.0110395029281143e-7
1.2809841102541924e-7
1.3785748987487231e-7
1.9984999844884392e-7
3.5179798234182576e-7
3.6621376761034976e-7
3.364555219888048e-7
4.1323982346357844e-7
3.3610089307037034e-7
5.930809676588099e-7
1.0593280436530749e-7
2.917260421585931e-7
3.813713842931334e-7
6.392991669293485e-7
9.92779837147811e-7
2.1321667230987615e-7
9.33403109743317e-9
2.38344976415004e-9
2.921812792974851e-9
2.3342367189434e-9
4.580022940744568e-9
3.604108092495523e-9
1.8377233231209579e-9
7.408489653862778e-9
4.659662727047559e-9
6.654890133019198e-10
1.5887680107396383e-9
1.3841502695056448e-9
6.330262210206235e-10
4.519880810290307e-10
3.256791506567512e-10
1.055013094611731e-9
1.862146550261618e-9
2.8220406507698083e-9
3.361971086263286e-9
3.4714195703428766e-9
3.629428460805379e-9
3.934835130363497e-9
4.387377036827426e-9
4.984795089162381e-9
5.734996023887461e-9
9.854800003889668e-9
1.7964708960693938e-8
2.5735550347940096e-8
2.1227453028058444e-8
2.4768295945835584e-9
2.7482589540055068e-8
3.3015259743749453e-9
6.538238060830444e-9
3.7391952852441906e-12
3.7529299473851296e-13
4.491686443537415e-13
5.056387825806396e-12
6.441995663646944e-13
4.2312242483289044e-13
1.507723300568279e-13
5.474936217368435e-14
5.118936718824788e-14
7.014382587019338e-14
9.807684891024658e-14
1.363772955109799e-13
2.719021243537583e-12
2.2047723266592e-12
2.542146264818598e-12
3.1435115597609924e-12
3.972543008678814e-12
5.064509407879588e-12
6.48512412323383e-12
8.325073845506997e-12
1.070114532667003e-11
1.375802033608225e-11
1.7667000707160485e-11
3.244994060749943e-11
3.784668842371032e-10
3.6537837209629464e-11
7.232443069767654e-12
1.0180995781952092e-11
2.4811436661967904e-11
4.164480442439297e-11
6.278003297469154e-11
8.905855305983125e-11
1.2007091327433624e-10
1.544628990989138e-10
1.9104990349913686e-10
2.2980133794161023e-10
2.718895385170897e-10
3.192118741947191e-10
3.740327108536776e-10
4.389167442999923e-10
5.168714215038364e-10
6.116296799814997e-10
7.280812905162714e-10
2.7350335386307496e-9
1.3817753241443587e-8
2.2506213324010926e-8
1.9824165309545447e-8
1.984977615803131e-8
2.1608438931383676e-8
2.4503847276895715e-8
2.848001991198618e-8
3.3754221879563406e-8
4.073937149984735e-8
5.003339163546547e-8
3.345005646522178e-8
2.3685546026635936e-8
1.8059932646220102e-8
1.5442031718143593e-8
1.2946876702057645e-8
5.502368312591959e-9
2.0728348369884474e-9
1.0946050954945837e-9
9.511574336902334e-10
1.5356120189992102e-9
3.869990267889146e-9
1.4466090669794816e-8
2.1145766450451404e-8
1.2707509135375247e-8
1.1138396446941697e-8
1.1635492306291836e-8
1.363856838925371e-8
1.7629013603523978e-8
2.5184130435729475e-8
5.1730390116096175e-8
4.378415981649111e-8
2.2291274151076845e-8
1.9714855406911857e-8
2.3618035801578798e-8
3.774430376207307e-8
4.7430808582285416e-8
4.2043129077827385e-8
6.05912901043111e-8
8.196819525330505e-8
4.3799105296696164e-8
1.0719047410802083e-6
1.4750764292709877e-6
6.758980500852991e-7
3.4439081990982454e-7
1.2927201494143323e-7
5.381735597987479e-8
5.207915601765226e-8
5.963237248868814e-8
2.8920395189639825e-8
6.75802003151067e-9
2.7507489506741637e-9
1.424007382474489e-9
8.397555529338317e-10
3.423169328070792e-10
7.764624185721602e-10
1.4233364713503068e-9
2.525549314595595e-9
5.4788842244514425e-9
6.341875140562536e-10
1.0862730887965344e-9
4.2110499186595653e-10
7.665085117024206e-9
1.8736065889551163e-8
2.0602953404342755e-8
2.0400168033281514e-8
2.125308432174778e-8
2.2827742312254575e-8
2.4794087796241955e-8
2.6965377999991856e-8
2.9243032981970086e-8
3.1573822719321606e-8
2.688421245798673e-8
2.4418846752302575e-8
2.3353880997708975e-8
1.3719117652977862e-8
4.142568263107199e-9
1.270717156165718e-9
3.03365582390022e-10
1.793443919460829e-11
3.3038500795873945e-10
3.076032500767997e-9
1.6987785437564463e-8
9.979720569980209e-9
8.063139703617528e-9
7.795575460287454e-9
8.434847063509237e-9
1.006392773050374e-8
1.3322347296823021e-8
2.0081695541792938e-8
3.580763714979065e-8
5.5949497031901236e-8
7.340420203639293e-8
5.2100992588733475e-8
3.795274438395879e-8
4.646224752455075e-8
7.909920753839294e-8
1.4581337395935975e-7
1.4528965934055778e-7
1.813444758607142e-7
2.9295184331099953e-7
2.0927263102791244e-7
3.2335496365364455e-6
1.7567863958620955e-6
6.582090172163311e-8
3.443340094801419e-7
4.445472771906865e-7
9.741736291449488e-8
5.131469695761638e-8
1.7340289999523233e-7
1.3112938262791002e-7
1.523686651791779e-8
4.009838835470756e-9
1.5755977029456856e-9
9.48225450304913e-10
1.21476358411602e-12
7.463548274838589e-10
1.4807475622907088e-9
3.199642495408733e-9
1.3259240516975467e-8
6.288514553732325e-9
8.041479797036127e-10
2.1761724306483167e-9
5.4970500669507255e-9
3.082441578983704e-8
7.059226016610352e-8
7.307419582243522e-8
7.237784742657928e-8
7.541639431088534e-8
8.040798811357981e-8
8.621989518654998e-8
9.235081890407295e-8
9.867189495602061e-8
1.0530018482964204e-7
7.500174926187671e-8
4.3107025846919744e-8
2.7487447197706612e-8
1.952513363937088e-8
6.3625786819946316e-9
7.361617857087562e-10
1.4560345967767816e-9
2.565832385038145e-9
2.828613838004528e-9
3.6516325027218576e-10
2.0428278529150414e-8
3.892282597156555e-8
3.122223407106575e-8
3.035051629224375e-8
3.241178294847228e-8
3.732894925074685e-8
4.621932841630888e-8
6.160774672276008e-8
8.82795893368353e-8
2.2868495713338671e-7
2.0110395029281143e-7
1.2809841102541924e-7
1.3785748987487231e-7
1.9984999844884392e-7
3.5179798234182576e-7
3.6621376761034976e-7
3.364555219888048e-7
4.1323982346357844e-7
3.3610089307037034e-7
5.930809676588099e-7
1.0593280436530749e-7
2.917260421585931e-7
3.813713842931334e-7
6.392991669293485e-7
9.92779837147811e-7
2.1321667230987615e-7
9.33403109743317e-9
2.38344976415004e-9
2.921812792974851e-9
2.3342367189434e-9
4.580022940744568e-9
3.604108092495523e-9
1.8377233231209579e-9
7.408489653862778e-9
4.659662727047559e-9
6.654890133019198e-10
1.5887680107396383e-9
1.3841502695056448e-9
6.330262210206235e-10
4.519880810290307e-10
3.256791506567512e-10
1.055013094611731e-9
1.862146550261618e-9
2.8220406507698083e-9
3.361971086263286e-9
3.4714195703428766e-9
3.629428460805379e-9
3.934835130363497e-9
4.387377036827426e-9
4.984795089162381e-9
5.734996023887461e-9
9.854800003889668e-9
1.7964708960693938e-8
2.5735550347940096e-8
2.1227453028058444e-8
2.4768295945835584e-9
2.7482589540055068e-8
3.3015259743749453e-9
6.538238060830444e-9
3.7391952852441906e-12
3.7529299473851296e-13
4.491686443537415e-13
5.056387825806396e-12
6.441995663646944e-13
4.2312242483289044e-13
1.507723300568279e-13
5.474936217368435e-14
5.118936718824788e-14
7.014382587019338e-14
9.807684891024658e-14
1.363772955109799e-13
2.719021243537583e-12
2.2047723266592e-12
2.542146264818598e-12
3.1435115597609924e-12
3.972543008678814e-12
5.064509407879588e-12
6.48512412323383e-12
8.325073845506997e-12
1.070114532667003e-11
1.375802033608225e-11
1.7667000707160485e-11
3.244994060749943e-11
3.784668842371032e-10
3.6537837209629464e-11
7.232443069767654e-12
1.0180995781952092e-11
2.4811436661967904e-11
4.164480442439297e-11
6.278003297469154e-11
8.905855305983125e-11
1.2007091327433624e-10
1.544628990989138e-10
1.9104990349913686e-10
2.2980133794161023e-10
2.718895385170897e-10
3.192118741947191e-10
3.740327108536776e-10
4.389167442999923e-10
5.168714215038364e-10
6.116296799814997e-10
7.280812905162714e-10
2.7350335386307496e-9
1.3817753241443587e-8
2.2506213324010926e-8
1.9824165309545447e-8
1.984977615803131e-8
2.1608438931383676e-8
2.4503847276895715e-8
2.848001991198618e-8
3.3754221879563406e-8
4.073937149984735e-8
5.003339163546547e-8
3.345005646522178e-8
2.3685546026635936e-8
1.8059932646220102e-8
1.5442031718143593e-8
1.2946876702057645e-8
5.502368312591959e-9
2.0728348369884474e-9
1.0946050954945837e-9
9.511574336902334e-10
1.5356120189992102e-9
3.869990267889146e-9
1.4466090669794816e-8
2.1145766450451404e-8
1.2707509135375247e-8
1.1138396446941697e-8
1.1635492306291836e-8
1.363856838925371e-8
1.7629013603523978e-8
2.5184130435729475e-8
5.1730390116096175e-8
4.378415981649111e-8
2.2291274151076845e-8
1.9714855406911857e-8
2.3618035801578798e-8
3.774430376207307e-8
4.7430808582285416e-8
4.2043129077827385e-8
6.05912901043111e-8
8.196819525330505e-8
4.3799105296696164e-8
1.0719047410802083e-6
1.4750764292709877e-6
6.758980500852991e-7
3.4439081990982454e-7
1.2927201494143323e-7
5.381735597987479e-8
5.207915601765226e-8
5.963237248868814e-8
2.8920395189639825e-8
6.75802003151067e-9
2.7507489506741637e-9
1.424007382474489e-9
8.397555529338317e-10
3.423169328070792e-10
7.764624185721602e-10
1.4233364713503068e-9
2.525549314595595e-9
5.4788842244514425e-9
6.341875140562536e-10
1.0862730887965344e-9
4.2110499186595653e-10
7.665085117024206e-9
1.8736065889551163e-8
2.0602953404342755e-8
2.0400168033281514e-8
2.125308432174778e-8
2.2827742312254575e-8
2.4794087796241955e-8
2.6965377999991856e-8
2.9243032981970086e-8
3.1573822719321606e-8
2.688421245798673e-8
2.4418846752302575e-8
2.3353880997708975e-8
1.3719117652977862e-8
4.142568263107199e-9
1.270717156165718e-9
3.03365582390022e-10
1.793443919460829e-11
3.3038500795873945e-10
3.076032500767997e-9
1.6987785437564463e-8
9.979720569980209e-9
8.063139703617528e-9
7.795575460287454e-9
8.434847063509237e-9
1.006392773050374e-8
1.3322347296823021e-8
2.0081695541792938e-8
3.580763714979065e-8
5.5949497031901236e-8
7.340420203639293e-8
5.2100992588733475e-8
3.795274438395879e-8
4.646224752455075e-8
7.909920753839294e-8
1.4581337395935975e-7
1.4528965934055778e-7
1.813444758607142e-7
2.9295184331099953e-7
2.0927263102791244e-7
3.2335496365364455e-6
1.7567863958620955e-6
6.582090172163311e-8
3.443340094801419e-7
4.445472771906865e-7
9.741736291449488e-8
5.131469695761638e-8
1.7340289999523233e-7
1.3112938262791002e-7
1.523686651791779e-8
4.009838835470756e-9
1.5755977029456856e-9
9.48225450304913e-10
1.21476358411602e-12
7.463548274838589e-10
1.4807475622907088e-9
3.199642495408733e-9
1.3259240516975467e-8
6.288514553732325e-9
8.041479797036127e-10
2.1761724306483167e-9
5.4970500669507255e-9
3.082441578983704e-8
7.059226016610352e-8
7.307419582243522e-8
7.237784742657928e-8
7.541639431088534e-8
8.040798811357981e-8
8.621989518654998e-8
9.235081890407295e-8
9.867189495602061e-8
1.0530018482964204e-7
7.500174926187671e-8
4.3107025846919744e-8
2.7487447197706612e-8
1.952513363937088e-8
6.3625786819946316e-9
7.361617857087562e-10
1.4560345967767816e-9
2.565832385038145e-9
2.828613838004528e-9
3.6516325027218576e-10
2.0428278529150414e-8
3.892282597156555e-8
3.122223407106575e-8
3.035051629224375e-8
3.241178294847228e-8
3.732894925074685e-8
4.621932841630888e-8
6.160774672276008e-8
8.82795893368353e-8
2.2868495713338671e-7
2.0110395029281143e-7
1.2809841102541924e-7
1.3785748987487231e-7
1.9984999844884392e-7
3.5179798234182576e-7
3.6621376761034976e-7
3.364555219888048e-7
4.1323982346357844e-7
3.3610089307037034e-7
5.930809676588099e-7
1.0593280436530749e-7
2.917260421585931e-7
3.813713842931334e-7
6.392991669293485e-7
9.92779837147811e-7
2.1321667230987615e-7
9.33403109743317e-9
2.38344976415004e-9
2.921812792974851e-9
2.3342367189434e-9
4.580022940744568e-9
3.604108092495523e-9
1.8377233231209579e-9
7.408489653862778e-9
4.659662727047559e-9
6.654890133019198e-10
1.5887680107396383e-9
1.3841502695056448e-9
6.330262210206235e-10
4.519880810290307e-10
3.256791506567512e-10
1.055013094611731e-9
1.862146550261618e-9
2.8220406507698083e-9
3.361971086263286e-9
3.4714195703428766e-9
3.629428460805379e-9
3.934835130363497e-9
4.387377036827426e-9
4.984795089162381e-9
5.734996023887461e-9
9.854800003889668e-9
1.7964708960693938e-8
2.5735550347940096e-8
2.1227453028058444e-8
2.4768295945835584e-9
2.7482589540055068e-8
3.3015259743749453e-9
6.538238060830444e-9
3.7391952852441906e-12
3.7529299473851296e-13
4.491686443537415e-13
5.056387825806396e-12
6.441995663646944e-13
4.2312242483289044e-13
1.507723300568279e-13
5.474936217368435e-14
5.118936718824788e-14
7.014382587019338e-14
9.807684891024658e-14
1.363772955109799e-13
2.719021243537583e-12
2.2047723266592e-12
2.542146264818598e-12
3.1435115597609924e-12
3.972543008678814e-12
5.064509407879588e-12
6.48512412323383e-12
8.325073845506997e-12
1.070114532667003e-11
1.375802033608225e-11
1.7667000707160485e-11
3.244994060749943e-11
3.784668842371032e-10
3.6537837209629464e-11
7.232443069767654e-12
1.0180995781952092e-11
2.4811436661967904e-11
4.164480442439297e-11
6.278003297469154e-11
8.905855305983125e-11
1.2007091327433624e-10
1.544628990989138e-10
1.9104990349913686e-10
2.2980133794161023e-10
2.718895385170897e-10
3.192118741947191e-10
3.740327108536776e-10
4.389167442999923e-10
5.168714215038364e-10
6.116296799814997e-10
7.280812905162714e-10
2.7350335386307496e-9
1.3817753241443587e-8
2.2506213324010926e-8
1.9824165309545447e-8
1.984977615803131e-8
2.1608438931383676e-8
2.4503847276895715e-8
2.848001991198618e-8
3.3754221879563406e-8
4.073937149984735e-8
5.003339163546547e-8
3.345005646522178e-8
2.3685546026635936e-8
1.8059932646220102e-8
1.5442031718143593e-8
1.2946876702057645e-8
5.502368312591959e-9
2.0728348369884474e-9
1.0946050954945837e-9
9.511574336902334e-10
1.5356120189992102e-9
3.869990267889146e-9
1.4466090669794816e-8
2.1145766450451404e-8
1.2707509135375247e-8
1.1138396446941697e-8
1.1635492306291836e-8
1.363856838925371e-8
1.7629013603523978e-8
2.5184130435729475e-8
5.1730390116096175e-8
4.378415981649111e-8
2.2291274151076845e-8
1.9714855406911857e-8
2.3618035801578798e-8
3.774430376207307e-8
4.7430808582285416e-8
4.2043129077827385e-8
6.05912901043111e-8
8.196819525330505e-8
4.3799105296696164e-8
1.0719047410802083e-6
1.4750764292709877e-6
6.758980500852991e-7
3.4439081990982454e-7
1.2927201494143323e-7
5.381735597987479e-8
5.207915601765226e-8
5.963237248868814e-8
2.8920395189639825e-8
6.75802003151067e-9
2.7507489506741637e-9
1.424007382474489e-9
8.397555529338317e-10
3.423169328070792e-10
7.764624185721602e-10
1.4233364713503068e-9
2.525549314595595e-9
5.4788842244514425e-9
6.341875140562536e-10
1.0862730887965344e-9
4.2110499186595653e-10
7.665085117024206e-9
1.8736065889551163e-8
2.0602953404342755e-8
2.0400168033281514e-8
2.125308432174778e-8
2.2827742312254575e-8
2.4794087796241955e-8
2.6965377999991856e-8
2.9243032981970086e-8
3.1573822719321606e-8
2.688421245798673e-8
2.4418846752302575e-8
2.3353880997708975e-8
1.3719117652977862e-8
4.142568263107199e-9
1.270717156165718e-9
3.03365582390022e-10
1.793443919460829e-11
3.3038500795873945e-10
3.076032500767997e-9
1.6987785437564463e-8
9.979720569980209e-9
8.063139703617528e-9
7.795575460287454e-9
8.434847063509237e-9
1.006392773050374e-8
1.3322347296823021e-8
2.0081695541792938e-8
3.580763714979065e-8
5.5949497031901236e-8
7.340420203639293e-8
5.2100992588733475e-8
3.795274438395879e-8
4.646224752455075e-8
7.909920753839294e-8
1.4581337395935975e-7
1.4528965934055778e-7
1.813444758607142e-7
2.9295184331099953e-7
2.0927263102791244e-7
3.2335496365364455e-6
1.7567863958620955e-6
6.582090172163311e-8
3.443340094801419e-7
4.445472771906865e-7
9.741736291449488e-8
5.131469695761638e-8
1.7340289999523233e-7
1.3112938262791002e-7
1.523686651791779e-8
4.009838835470756e-9
1.5755977029456856e-9
9.48225450304913e-10
1.21476358411602e-12
7.463548274838589e-10
1.4807475622907088e-9
3.199642495408733e-9
1.3259240516975467e-8
6.288514553732325e-9
8.041479797036127e-10
2.1761724306483167e-9
5.4970500669507255e-9
3.082441578983704e-8
7.059226016610352e-8
7.307419582243522e-8
7.237784742657928e-8
7.541639431088534e-8
8.040798811357981e-8
8.621989518654998e-8
9.235081890407295e-8
9.867189495602061e-8
1.0530018482964204e-7
7.500174926187671e-8
4.3107025846919744e-8
2.7487447197706612e-8
1.952513363937088e-8
6.3625786819946316e-9
7.361617857087562e-10
1.4560345967767816e-9
2.565832385038145e-9
2.828613838004528e-9
3.6516325027218576e-10
2.0428278529150414e-8
3.892282597156555e-8
3.122223407106575e-8
3.035051629224375e-8
3.241178294847228e-8
3.732894925074685e-8
4.621932841630888e-8
6.160774672276008e-8
8.82795893368353e-8
2.2868495713338671e-7
2.0110395029281143e-7
1.2809841102541924e-7
1.3785748987487231e-7
1.9984999844884392e-7
3.5179798234182576e-7
3.6621376761034976e-7
3.364555219888048e-7
4.1323982346357844e-7
3.3610089307037034e-7
5.930809676588099e-7
1.0593280436530749e-7
2.917260421585931e-7
3.813713842931334e-7
6.392991669293485e-7
9.92779837147811e-7
2.1321667230987615e-7
9.33403109743317e-9
2.38344976415004e-9
2.921812792974851e-9
2.3342367189434e-9
4.580022940744568e-9
3.604108092495523e-9
1.8377233231209579e-9
7.408489653862778e-9
4.659662727047559e-9
6.654890133019198e-10
1.5887680107396383e-9
1.3841502695056448e-9
6.330262210206235e-10
4.519880810290307e-10
3.256791506567512e-10
1.055013094611731e-9
1.862146550261618e-9
2.8220406507698083e-9
3.361971086263286e-9
3.4714195703428766e-9
3.629428460805379e-9
3.934835130363497e-9
4.387377036827426e-9
4.984795089162381e-9
5.734996023887461e-9
9.854800003889668e-9
1.7964708960693938e-8
2.5735550347940096e-8
2.1227453028058444e-8
2.4768295945835584e-9
2.7482589540055068e-8
3.3015259743749453e-9
6.538238060830444e-9
3.7391952852441906e-12
3.7529299473851296e-13
4.491686443537415e-13
5.056387825806396e-12
6.441995663646944e-13
4.2312242483289044e-13
1.507723300568279e-13
5.474936217368435e-14
5.118936718824788e-14
7.014382587019338e-14
9.807684891024658e-14
1.363772955109799e-13
2.719021243537583e-12
2.2047723266592e-12
2.542146264818598e-12
3.1435115597609924e-12
3.972543008678814e-12
5.064509407879588e-12
6.48512412323383e-12
8.325073845506997e-12
1.070114532667003e-11
1.375802033608225e-11
1.7667000707160485e-11
3.244994060749943e-11
3.784668842371032e-10
3.6537837209629464e-11
7.232443069767654e-12
1.0180995781952092e-11
2.4811436661967904e-11
4.164480442439297e-11
6.278003297469154e-11
8.905855305983125e-11
1.2007091327433624e-10
1.544628990989138e-10
1.9104990349913686e-10
2.2980133794161023e-10
2.718895385170897e-10
3.192118741947191e-10
3.740327108536776e-10
4.389167442999923e-10
5.168714215038364e-10
6.116296799814997e-10
7.280812905162714e-10
2.7350335386307496e-9
1.3817753241443587e-8
2.2506213324010926e-8
1.9824165309545447e-8
1.984977615803131e-8
2.1608438931383676e-8
2.4503847276895715e-8
2.848001991198618e-8
3.3754221879563406e-8
4.073937149984735e-8
5.003339163546547e-8
3.345005646522178e-8
2.3685546026635936e-8
1.8059932646220102e-8
1.5442031718143593e-8
1.2946876702057645e-8
5.502368312591959e-9
2.0728348369884474e-9
1.0946050954945837e-9
9.511574336902334e-10
1.5356120189992102e-9
3.869990267889146e-9
1.4466090669794816e-8
2.1145766450451404e-8
1.2707509135375247e-8
1.1138396446941697e-8
1.1635492306291836e-8
1.363856838925371e-8
1.7629013603523978e-8
2.5184130435729475e-8
5.1730390116096175e-8
4.378415981649111e-8
2.2291274151076845e-8
1.9714855406911857e-8
2.3618035801578798e-8
3.774430376207307e-8
4.7430808582285416e-8
4.2043129077827385e-8
6.05912901043111e-8
8.196819525330505e-8
4.3799105296696164e-8
1.0719047410802083e-6
1.4750764292709877e-6
6.758980500852991e-7
3.4439081990982454e-7
1.2927201494143323e-7
5.381735597987479e-8
5.207915601765226e-8
5.963237248868814e-8
2.8920395189639825e-8
6.75802003151067e-9
2.7507489506741637e-9
1.424007382474489e-9
8.397555529338317e-10
3.423169328070792e-10
7.764624185721602e-10
1.4233364713503068e-9
2.525549314595595e-9
5.4788842244514425e-9
6.341875140562536e-10
1.0862730887965344e-9
4.2110499186595653e-10
7.665085117024206e-9
1.8736065889551163e-8
2.0602953404342755e-8
2.0400168033281514e-8
2.125308432174778e-8
2.2827742312254575e-8
2.4794087796241955e-8
2.6965377999991856e-8
2.9243032981970086e-8
3.1573822719321606e-8
2.688421245798673e-8
2.4418846752302575e-8
2.3353880997708975e-8
1.3719117652977862e-8
4.142568263107199e-9
1.270717156165718e-9
3.03365582390022e-10
1.793443919460829e-11
3.3038500795873945e-10
3.076032500767997e-9
1.6987785437564463e-8
9.979720569980209e-9
8.063139703617528e-9
7.795575460287454e-9
8.434847063509237e-9
1.006392773050374e-8
1.3322347296823021e-8
2.0081695541792938e-8
3.580763714979065e-8
5.5949497031901236e-8
7.340420203639293e-8
5.2100992588733475e-8
3.795274438395879e-8
4.646224752455075e-8
7.909920753839294e-8
1.4581337395935975e-7
1.4528965934055778e-7
1.813444758607142e-7
2.9295184331099953e-7
2.0927263102791244e-7
3.2335496365364455e-6
1.7567863958620955e-6
6.582090172163311e-8
3.443340094801419e-7
4.445472771906865e-7
9.741736291449488e-8
5.131469695761638e-8
1.7340289999523233e-7
1.3112938262791002e-7
1.523686651791779e-8
4.009838835470756e-9
1.5755977029456856e-9
9.48225450304913e-10
1.21476358411602e-12
7.463548274838589e-10
1.4807475622907088e-9
3.199642495408733e-9
1.3259240516975467e-8
6.288514553732325e-9
8.041479797036127e-10
2.1761724306483167e-9
5.4970500669507255e-9
3.082441578983704e-8
7.059226016610352e-8
7.307419582243522e-8
7.237784742657928e-8
7.541639431088534e-8
8.040798811357981e-8
8.621989518654998e-8
9.235081890407295e-8
9.867189495602061e-8
1.0530018482964204e-7
7.500174926187671e-8
4.3107025846919744e-8
2.7487447197706612e-8
1.952513363937088e-8
6.3625786819946316e-9
7.361617857087562e-10
1.4560345967767816e-9
2.565832385038145e-9
2.828613838004528e-9
3.6516325027218576e-10
2.0428278529150414e-8
3.892282597156555e-8
3.122223407106575e-8
3.035051629224375e-8
3.241178294847228e-8
3.732894925074685e-8
4.621932841630888e-8
6.160774672276008e-8
8.82795893368353e-8
2.2868495713338671e-7
2.0110395029281143e-7
1.2809841102541924e-7
1.3785748987487231e-7
1.9984999844884392e-7
3.5179798234182576e-7
3.6621376761034976e-7
3.364555219888048e-7
4.1323982346357844e-7
3.3610089307037034e-7
5.930809676588099e-7
1.0593280436530749e-7
2.917260421585931e-7
3.813713842931334e-7
6.392991669293485e-7
9.92779837147811e-7
2.1321667230987615e-7
9.33403109743317e-9
2.38344976415004e-9
2.921812792974851e-9
2.3342367189434e-9
4.580022940744568e-9
3.604108092495523e-9
1.8377233231209579e-9
7.408489653862778e-9
4.659662727047559e-9
6.654890133019198e-10
1.5887680107396383e-9
1.3841502695056448e-9
6.330262210206235e-10
4.519880810290307e-10
3.256791506567512e-10
1.055013094611731e-9
1.862146550261618e-9
2.8220406507698083e-9
3.361971086263286e-9
3.4714195703428766e-9
3.629428460805379e-9
3.934835130363497e-9
4.387377036827426e-9
4.984795089162381e-9
5.734996023887461e-9
9.854800003889668e-9
1.7964708960693938e-8
2.5735550347940096e-8
2.1227453028058444e-8
2.4768295945835584e-9
2.7482589540055068e-8
3.3015259743749453e-9
6.538238060830444e-9
3.7391952852441906e-12
3.7529299473851296e-13
4.491686443537415e-13
5.056387825806396e-12
6.441995663646944e-13
4.2312242483289044e-13
1.507723300568279e-13
5.474936217368435e-14
5.118936718824788e-14
7.014382587019338e-14
9.807684891024658e-14
1.363772955109799e-13
2.719021243537583e-12
2.2047723266592e-12
2.542146264818598e-12
3.1435115597609924e-12
3.972543008678814e-12
5.064509407879588e-12
6.48512412323383e-12
8.325073845506997e-12
1.070114532667003e-11
1.375802033608225e-11
1.7667000707160485e-11
3.244994060749943e-11
3.784668842371032e-10
3.6537837209629464e-11
7.232443069767654e-12
1.0180995781952092e-11
2.4811436661967904e-11
4.164480442439297e-11
6.278003297469154e-11
8.905855305983125e-11
1.2007091327433624e-10
1.544628990989138e-10
1.9104990349913686e-10
2.2980133794161023e-10
2.718895385170897e-10
3.192118741947191e-10
3.740327108536776e-10
4.389167442999923e-10
5.168714215038364e-10
6.116296799814997e-10
7.280812905162714e-10
2.7350335386307496e-9
1.3817753241443587e-8
2.2506213324010926e-8
1.9824165309545447e-8
1.984977615803131e-8
2.1608438931383676e-8
2.4503847276895715e-8
2.848001991198618e-8
3.3754221879563406e-8
4.073937149984735e-8
5.003339163546547e-8
3.345005646522178e-8
2.3685546026635936e-8
1.8059932646220102e-8
1.5442031718143593e-8
1.2946876702057645e-8
5.502368312591959e-9
2.0728348369884474e-9
1.0946050954945837e-9
9.511574336902334e-10
1.5356120189992102e-9
3.869990267889146e-9
1.4466090669794816e-8
2.1145766450451404e-8
1.2707509135375247e-8
1.1138396446941697e-8
1.1635492306291836e-8
1.363856838925371e-8
1.7629013603523978e-8
2.5184130435729475e-8
5.1730390116096175e-8
4.378415981649111e-8
2.2291274151076845e-8
1.9714855406911857e-8
2.3618035801578798e-8
3.774430376207307e-8
4.7430808582285416e-8
4.2043129077827385e-8
6.05912901043111e-8
8.196819525330505e-8
4.3799105296696164e-8
1.0719047410802083e-6
1.4750764292709877e-6
6.758980500852991e-7
3.4439081990982454e-7
1.2927201494143323e-7
5.381735597987479e-8
5.207915601765226e-8
5.963237248868814e-8
2.8920395189639825e-8
6.75802003151067e-9
2.7507489506741637e-9
1.424007382474489e-9
8.397555529338317e-10
3.423169328070792e-10
7.764624185721602e-10
1.4233364713503068e-9
2.525549314595595e-9
5.4788842244514425e-9
6.341875140562536e-10
1.0862730887965344e-9
4.2110499186595653e-10
7.665085117024206e-9
1.8736065889551163e-8
2.0602953404342755e-8
2.0400168033281514e-8
2.125308432174778e-8
2.2827742312254575e-8
2.4794087796241955e-8
2.6965377999991856e-8
2.9243032981970086e-8
3.1573822719321606e-8
2.688421245798673e-8
2.4418846752302575e-8
2.3353880997708975e-8
1.3719117652977862e-8
4.142568263107199e-9
1.270717156165718e-9
3.03365582390022e-10
1.793443919460829e-11
3.3038500795873945e-10
3.076032500767997e-9
1.6987785437564463e-8
9.979720569980209e-9
8.063139703617528e-9
7.795575460287454e-9
8.434847063509237e-9
1.006392773050374e-8
1.3322347296823021e-8
2.0081695541792938e-8
3.580763714979065e-8
5.5949497031901236e-8
7.340420203639293e-8
5.2100992588733475e-8
3.795274438395879e-8
4.646224752455075e-8
7.909920753839294e-8
1.4581337395935975e-7
1.4528965934055778e-7
1.813444758607142e-7
2.9295184331099953e-7
2.0927263102791244e-7
3.2335496365364455e-6
1.7567863958620955e-6
6.582090172163311e-8
3.443340094801419e-7
4.445472771906865e-7
9.741736291449488e-8
5.131469695761638e-8
1.7340289999523233e-7
1.3112938262791002e-7
1.523686651791779e-8
4.009838835470756e-9
1.5755977029456856e-9
9.48225450304913e-10
1.21476358411602e-12
7.463548274838589e-10
1.4807475622907088e-9
3.199642495408733e-9
1.3259240516975467e-8
6.288514553732325e-9
8.041479797036127e-10
2.1761724306483167e-9
5.4970500669507255e-9
3.082441578983704e-8
7.059226016610352e-8
7.307419582243522e-8
7.237784742657928e-8
7.541639431088534e-8
8.040798811357981e-8
8.621989518654998e-8
9.235081890407295e-8
9.867189495602061e-8
1.0530018482964204e-7
7.500174926187671e-8
4.3107025846919744e-8
2.7487447197706612e-8
1.952513363937088e-8
6.3625786819946316e-9
7.361617857087562e-10
1.4560345967767816e-9
2.565832385038145e-9
2.828613838004528e-9
3.6516325027218576e-10
2.0428278529150414e-8
3.892282597156555e-8
3.122223407106575e-8
3.035051629224375e-8
3.241178294847228e-8
3.732894925074685e-8
4.621932841630888e-8
6.160774672276008e-8
8.82795893368353e-8
2.2868495713338671e-7
2.0110395029281143e-7
1.2809841102541924e-7
1.3785748987487231e-7
1.9984999844884392e-7
3.5179798234182576e-7
3.6621376761034976e-7
3.364555219888048e-7
4.1323982346357844e-7
3.3610089307037034e-7
5.930809676588099e-7
1.0593280436530749e-7
2.917260421585931e-7
3.813713842931334e-7
6.392991669293485e-7
9.92779837147811e-7
2.1321667230987615e-7
9.33403109743317e-9
2.38344976415004e-9
2.921812792974851e-9
2.3342367189434e-9
4.580022940744568e-9
3.604108092495523e-9
1.8377233231209579e-9
7.408489653862778e-9
4.659662727047559e-9
6.654890133019198e-10
1.5887680107396383e-9
1.3841502695056448e-9
6.330262210206235e-10
4.519880810290307e-10
3.256791506567512e-10
1.055013094611731e-9
1.862146550261618e-9
2.8220406507698083e-9
3.361971086263286e-9
3.4714195703428766e-9
3.629428460805379e-9
3.934835130363497e-9
4.387377036827426e-9
4.984795089162381e-9
5.734996023887461e-9
9.854800003889668e-9
1.7964708960693938e-8
2.5735550347940096e-8
2.1227453028058444e-8
2.4768295945835584e-9
2.7482589540055068e-8
3.3015259743749453e-9
6.538238060830444e-9
3.7391952852441906e-12
3.7529299473851296e-13
4.491686443537415e-13
5.056387825806396e-12
6.441995663646944e-13
4.2312242483289044e-13
1.507723300568279e-13
5.474936217368435e-14
5.118936718824788e-14
7.014382587019338e-14
9.807684891024658e-14
1.363772955109799e-13
2.719021243537583e-12
2.2047723266592e-12
2.542146264818598e-12
3.1435115597609924e-12
3.972543008678814e-12
5.064509407879588e-12
6.48512412323383e-12
8.325073845506997e-12
1.070114532667003e-11
1.375802033608225e-11
1.7667000707160485e-11
3.244994060749943e-11
3.784668842371032e-10
3.6537837209629464e-11
7.232443069767654e-12
1.0180995781952092e-11
2.4811436661967904e-11
4.164480442439297e-11
6.278003297469154e-11
8.905855305983125e-11
1.2007091327433624e-10
1.544628990989138e-10
1.9104990349913686e-10
2.2980133794161023e-10
2.718895385170897e-10
3.192118741947191e-10
3.740327108536776e-10
4.389167442999923e-10
5.168714215038364e-10
6.116296799814997e-10
7.280812905162714e-10
2.7350335386307496e-9
1.3817753241443587e-8
2.2506213324010926e-8
1.9824165309545447e-8
1.984977615803131e-8
2.1608438931383676e-8
2.4503847276895715e-8
2.848001991198618e-8
3.3754221879563406e-8
4.073937149984735e-8
5.003339163546547e-8
3.345005646522178e-8
2.3685546026635936e-8
1.8059932646220102e-8
1.5442031718143593e-8
1.2946876702057645e-8
5.502368312591959e-9
2.0728348369884474e-9
1.0946050954945837e-9
9.511574336902334e-10
1.5356120189992102e-9
3.869990267889146e-9
1.4466090669794816e-8
2.1145766450451404e-8
1.2707509135375247e-8
1.1138396446941697e-8
1.1635492306291836e-8
1.363856838925371e-8
1.7629013603523978e-8
2.5184130435729475e-8
5.1730390116096175e-8
4.378415981649111e-8
2.2291274151076845e-8
1.9714855406911857e-8
2.3618035801578798e-8
3.774430376207307e-8
4.7430808582285416e-8
4.2043129077827385e-8
6.05912901043111e-8
8.196819525330505e-8
4.3799105296696164e-8
1.0719047410802083e-6
1.4750764292709877e-6
6.758980500852991e-7
3.4439081990982454e-7
1.2927201494143323e-7
5.381735597987479e-8
5.207915601765226e-8
5.963237248868814e-8
2.8920395189639825e-8
6.75802003151067e-9
2.7507489506741637e-9
1.424007382474489e-9
8.397555529338317e-10
3.423169328070792e-10
7.764624185721602e-10
1.4233364713503068e-9
2.525549314595595e-9
5.4788842244514425e-9
6.341875140562536e-10
1.0862730887965344e-9
4.2110499186595653e-10
7.665085117024206e-9
1.8736065889551163e-8
2.0602953404342755e-8
2.0400168033281514e-8
2.125308432174778e-8
2.2827742312254575e-8
2.4794087796241955e-8
2.6965377999991856e-8
2.9243032981970086e-8
3.1573822719321606e-8
2.688421245798673e-8
2.4418846752302575e-8
2.3353880997708975e-8
1.3719117652977862e-8
4.142568263107199e-9
1.270717156165718e-9
3.03365582390022e-10
1.793443919460829e-11
3.3038500795873945e-10
3.076032500767997e-9
1.6987785437564463e-8
9.979720569980209e-9
8.063139703617528e-9
7.795575460287454e-9
8.434847063509237e-9
1.006392773050374e-8
1.3322347296823021e-8
2.0081695541792938e-8
3.580763714979065e-8
5.5949497031901236e-8
7.340420203639293e-8
5.2100992588733475e-8
3.795274438395879e-8
4.646224752455075e-8
7.909920753839294e-8
1.4581337395935975e-7
1.4528965934055778e-7
1.813444758607142e-7
2.9295184331099953e-7
2.0927263102791244e-7
3.2335496365364455e-6
1.7567863958620955e-6
6.582090172163311e-8
3.443340094801419e-7
4.445472771906865e-7
9.741736291449488e-8
5.131469695761638e-8
1.7340289999523233e-7
1.3112938262791002e-7
1.523686651791779e-8
4.009838835470756e-9
1.5755977029456856e-9
9.48225450304913e-10
1.21476358411602e-12
7.463548274838589e-10
1.4807475622907088e-9
3.199642495408733e-9
1.3259240516975467e-8
6.288514553732325e-9
8.041479797036127e-10
2.1761724306483167e-9
5.4970500669507255e-9
3.082441578983704e-8
7.059226016610352e-8
7.307419582243522e-8
7.237784742657928e-8
7.541639431088534e-8
8.040798811357981e-8
8.621989518654998e-8
9.235081890407295e-8
9.867189495602061e-8
1.0530018482964204e-7
7.500174926187671e-8
4.3107025846919744e-8
2.7487447197706612e-8
1.952513363937088e-8
6.3625786819946316e-9
7.361617857087562e-10
1.4560345967767816e-9
2.565832385038145e-9
2.828613838004528e-9
3.6516325027218576e-10
2.0428278529150414e-8
3.892282597156555e-8
3.122223407106575e-8
3.035051629224375e-8
3.241178294847228e-8
3.732894925074685e-8
4.621932841630888e-8
6.160774672276008e-8
8.82795893368353e-8
2.2868495713338671e-7
2.0110395029281143e-7
1.2809841102541924e-7
1.3785748987487231e-7
1.9984999844884392e-7
3.5179798234182576e-7
3.6621376761034976e-7
3.364555219888048e-7
4.1323982346357844e-7
3.3610089307037034e-7
5.930809676588099e-7
1.0593280436530749e-7
2.917260421585931e-7
3.813713842931334e-7
6.392991669293485e-7
9.92779837147811e-7
2.1321667230987615e-7
9.33403109743317e-9
2.38344976415004e-9
2.921812792974851e-9
2.3342367189434e-9
4.580022940744568e-9
3.604108092495523e-9
1.8377233231209579e-9
7.408489653862778e-9
4.659662727047559e-9
6.654890133019198e-10
1.5887680107396383e-9
1.3841502695056448e-9
6.330262210206235e-10
4.519880810290307e-10
3.256791506567512e-10
1.055013094611731e-9
1.862146550261618e-9
2.8220406507698083e-9
3.361971086263286e-9
3.4714195703428766e-9
3.629428460805379e-9
3.934835130363497e-9
4.387377036827426e-9
4.984795089162381e-9
5.734996023887461e-9
9.854800003889668e-9
1.7964708960693938e-8
2.5735550347940096e-8
2.1227453028058444e-8
2.4768295945835584e-9
2.7482589540055068e-8
3.3015259743749453e-9
6.538238060830444e-9
3.7391952852441906e-12
3.7529299473851296e-13
4.491686443537415e-13
5.056387825806396e-12
6.441995663646944e-13
4.2312242483289044e-13
1.507723300568279e-13
5.474936217368435e-14
5.118936718824788e-14
7.014382587019338e-14
9.807684891024658e-14
1.363772955109799e-13
2.719021243537583e-12
2.2047723266592e-12
2.542146264818598e-12
3.1435115597609924e-12
3.972543008678814e-12
5.064509407879588e-12
6.48512412323383e-12
8.325073845506997e-12
1.070114532667003e-11
1.375802033608225e-11
1.7667000707160485e-11
3.244994060749943e-11
3.784668842371032e-10
3.6537837209629464e-11
7.232443069767654e-12
1.0180995781952092e-11
2.4811436661967904e-11
4.164480442439297e-11
6.278003297469154e-11
8.905855305983125e-11
1.2007091327433624e-10
1.544628990989138e-10
1.9104990349913686e-10
2.2980133794161023e-10
2.718895385170897e-10
3.192118741947191e-10
3.740327108536776e-10
4.389167442999923e-10
5.168714215038364e-10
6.116296799814997e-10
7.280812905162714e-10
2.7350335386307496e-9
1.3817753241443587e-8
2.2506213324010926e-8
1.9824165309545447e-8
1.984977615803131e-8
2.1608438931383676e-8
2.4503847276895715e-8
2.848001991198618e-8
3.3754221879563406e-8
4.073937149984735e-8
5.003339163546547e-8
3.345005646522178e-8
2.3685546026635936e-8
1.8059932646220102e-8
1.5442031718143593e-8
1.2946876702057645e-8
5.502368312591959e-9
2.0728348369884474e-9
1.0946050954945837e-9
9.511574336902334e-10
1.5356120189992102e-9
3.869990267889146e-9
1.4466090669794816e-8
2.1145766450451404e-8
1.2707509135375247e-8
1.1138396446941697e-8
1.1635492306291836e-8
1.363856838925371e-8
1.7629013603523978e-8
2.5184130435729475e-8
5.1730390116096175e-8
4.378415981649111e-8
2.2291274151076845e-8
1.9714855406911857e-8
2.3618035801578798e-8
3.774430376207307e-8
4.7430808582285416e-8
4.2043129077827385e-8
6.05912901043111e-8
8.196819525330505e-8
4.3799105296696164e-8
1.0719047410802083e-6
1.4750764292709877e-6
6.758980500852991e-7
3.4439081990982454e-7
1.2927201494143323e-7
5.381735597987479e-8
5.207915601765226e-8
5.963237248868814e-8
2.8920395189639825e-8
6.75802003151067e-9
2.7507489506741637e-9
1.424007382474489e-9
8.397555529338317e-10
3.423169328070792e-10
7.764624185721602e-10
1.4233364713503068e-9
2.525549314595595e-9
5.4788842244514425e-9
6.341875140562536e-10
1.0862730887965344e-9
4.2110499186595653e-10
7.665085117024206e-9
1.8736065889551163e-8
2.0602953404342755e-8
2.0400168033281514e-8
2.125308432174778e-8
2.2827742312254575e-8
2.4794087796241955e-8
2.6965377999991856e-8
2.9243032981970086e-8
3.1573822719321606e-8
2.688421245798673e-8
2.4418846752302575e-8
2.3353880997708975e-8
1.3719117652977862e-8
4.142568263107199e-9
1.270717156165718e-9
3.03365582390022e-10
1.793443919460829e-11
3.3038500795873945e-10
3.076032500767997e-9
1.6987785437564463e-8
9.979720569980209e-9
8.063139703617528e-9
7.795575460287454e-9
8.434847063509237e-9
1.006392773050374e-8
1.3322347296823021e-8
2.0081695541792938e-8
3.580763714979065e-8
5.5949497031901236e-8
7.340420203639293e-8
5.2100992588733475e-8
3.795274438395879e-8
4.646224752455075e-8
7.909920753839294e-8
1.4581337395935975e-7
1.4528965934055778e-7
1.813444758607142e-7
2.9295184331099953e-7
2.0927263102791244e-7
3.2335496365364455e-6
1.7567863958620955e-6
6.582090172163311e-8
3.443340094801419e-7
4.445472771906865e-7
9.741736291449488e-8
5.131469695761638e-8
1.7340289999523233e-7
1.3112938262791002e-7
1.523686651791779e-8
4.009838835470756e-9
1.5755977029456856e-9
9.48225450304913e-10
1.21476358411602e-12
7.463548274838589e-10
1.4807475622907088e-9
3.199642495408733e-9
1.3259240516975467e-8
6.288514553732325e-9
8.041479797036127e-10
2.1761724306483167e-9
5.4970500669507255e-9
3.082441578983704e-8
7.059226016610352e-8
7.307419582243522e-8
7.237784742657928e-8
7.541639431088534e-8
8.040798811357981e-8
8.621989518654998e-8
9.235081890407295e-8
9.867189495602061e-8
1.0530018482964204e-7
7.500174926187671e-8
4.3107025846919744e-8
2.7487447197706612e-8
1.952513363937088e-8
6.3625786819946316e-9
7.361617857087562e-10
1.4560345967767816e-9
2.565832385038145e-9
2.828613838004528e-9
3.6516325027218576e-10
2.0428278529150414e-8
3.892282597156555e-8
3.122223407106575e-8
3.035051629224375e-8
3.241178294847228e-8
3.732894925074685e-8
4.621932841630888e-8
6.160774672276008e-8
8.82795893368353e-8
2.2868495713338671e-7
2.0110395029281143e-7
1.2809841102541924e-7
1.3785748987487231e-7
1.9984999844884392e-7
3.5179798234182576e-7
3.6621376761034976e-7
3.364555219888048e-7
4.1323982346357844e-7
3.3610089307037034e-7
5.930809676588099e-7
1.0593280436530749e-7
2.917260421585931e-7
3.813713842931334e-7
6.392991669293485e-7
9.92779837147811e-7
2.1321667230987615e-7
9.33403109743317e-9
2.38344976415004e-9
2.921812792974851e-9
2.3342367189434e-9
4.580022940744568e-9
3.604108092495523e-9
1.8377233231209579e-9
7.408489653862778e-9
4.659662727047559e-9
6.654890133019198e-10
1.5887680107396383e-9
1.3841502695056448e-9
6.330262210206235e-10
4.519880810290307e-10
3.256791506567512e-10
1.055013094611731e-9
1.862146550261618e-9
2.8220406507698083e-9
3.361971086263286e-9
3.4714195703428766e-9
3.629428460805379e-9
3.934835130363497e-9
4.387377036827426e-9
4.984795089162381e-9
5.734996023887461e-9
9.854800003889668e-9
1.7964708960693938e-8
2.5735550347940096e-8
2.1227453028058444e-8
2.4768295945835584e-9
2.7482589540055068e-8
3.3015259743749453e-9
6.538238060830444e-9
3.7391952852441906e-12
3.7529299473851296e-13
4.491686443537415e-13
5.056387825806396e-12
6.441995663646944e-13
4.2312242483289044e-13
1.507723300568279e-13
5.474936217368435e-14
5.118936718824788e-14
7.014382587019338e-14
9.807684891024658e-14
1.363772955109799e-13
2.719021243537583e-12
2.2047723266592e-12
2.542146264818598e-12
3.1435115597609924e-12
3.972543008678814e-12
5.064509407879588e-12
6.48512412323383e-12
8.325073845506997e-12
1.070114532667003e-11
1.375802033608225e-11
1.7667000707160485e-11
3.244994060749943e-11
3.784668842371032e-10
3.6537837209629464e-11
7.232443069767654e-12
1.0180995781952092e-11
2.4811436661967904e-11
4.164480442439297e-11
6.278003297469154e-11
8.905855305983125e-11
1.2007091327433624e-10
1.544628990989138e-10
1.9104990349913686e-10
2.2980133794161023e-10
2.718895385170897e-10
3.192118741947191e-10
3.740327108536776e-10
4.389167442999923e-10
5.168714215038364e-10
6.116296799814997e-10
7.280812905162714e-10
2.7350335386307496e-9
1.3817753241443587e-8
2.2506213324010926e-8
1.9824165309545447e-8
1.984977615803131e-8
2.1608438931383676e-8
2.4503847276895715e-8
2.848001991198618e-8
3.3754221879563406e-8
4.073937149984735e-8
5.003339163546547e-8
3.345005646522178e-8
2.3685546026635936e-8
1.8059932646220102e-8
1.5442031718143593e-8
1.2946876702057645e-8
5.502368312591959e-9
2.0728348369884474e-9
1.0946050954945837e-9
9.511574336902334e-10
1.5356120189992102e-9
3.869990267889146e-9
1.4466090669794816e-8
2.1145766450451404e-8
1.2707509135375247e-8
1.1138396446941697e-8
1.1635492306291836e-8
1.363856838925371e-8
1.7629013603523978e-8
2.5184130435729475e-8
5.1730390116096175e-8
4.378415981649111e-8
2.2291274151076845e-8
1.9714855406911857e-8
2.3618035801578798e-8
3.774430376207307e-8
4.7430808582285416e-8
4.2043129077827385e-8
6.05912901043111e-8
8.196819525330505e-8
4.3799105296696164e-8
1.0719047410802083e-6
1.4750764292709877e-6
6.758980500852991e-7
3.4439081990982454e-7
1.2927201494143323e-7
5.381735597987479e-8
5.207915601765226e-8
5.963237248868814e-8
2.8920395189639825e-8
6.75802003151067e-9
2.7507489506741637e-9
1.424007382474489e-9
8.397555529338317e-10
3.423169328070792e-10
7.764624185721602e-10
1.4233364713503068e-9
2.525549314595595e-9
5.4788842244514425e-9
6.341875140562536e-10
1.0862730887965344e-9
4.2110499186595653e-10
7.665085117024206e-9
1.8736065889551163e-8
2.0602953404342755e-8
2.0400168033281514e-8
2.125308432174778e-8
2.2827742312254575e-8
2.4794087796241955e-8
2.6965377999991856e-8
2.9243032981970086e-8
3.1573822719321606e-8
2.688421245798673e-8
2.4418846752302575e-8
2.3353880997708975e-8
1.3719117652977862e-8
4.142568263107199e-9
1.270717156165718e-9
3.03365582390022e-10
1.793443919460829e-11
3.3038500795873945e-10
3.076032500767997e-9
1.6987785437564463e-8
9.979720569980209e-9
8.063139703617528e-9
7.795575460287454e-9
8.434847063509237e-9
1.006392773050374e-8
1.3322347296823021e-8
2.0081695541792938e-8
3.580763714979065e-8
5.5949497031901236e-8
7.340420203639293e-8
5.2100992588733475e-8
3.795274438395879e-8
4.646224752455075e-8
7.909920753839294e-8
1.4581337395935975e-7
1.4528965934055778e-7
1.813444758607142e-7
2.9295184331099953e-7
2.0927263102791244e-7
3.2335496365364455e-6
1.7567863958620955e-6
6.582090172163311e-8
3.443340094801419e-7
4.445472771906865e-7
9.741736291449488e-8
5.131469695761638e-8
1.7340289999523233e-7
1.3112938262791002e-7
1.523686651791779e-8
4.009838835470756e-9
1.5755977029456856e-9
9.48225450304913e-10
1.21476358411602e-12
7.463548274838589e-10
1.4807475622907088e-9
3.199642495408733e-9
1.3259240516975467e-8
6.288514553732325e-9
8.041479797036127e-10
2.1761724306483167e-9
5.4970500669507255e-9
3.082441578983704e-8
7.059226016610352e-8
7.307419582243522e-8
7.237784742657928e-8
7.541639431088534e-8
8.040798811357981e-8
8.621989518654998e-8
9.235081890407295e-8
9.867189495602061e-8
1.0530018482964204e-7
7.500174926187671e-8
4.3107025846919744e-8
2.7487447197706612e-8
1.952513363937088e-8
6.3625786819946316e-9
7.361617857087562e-10
1.4560345967767816e-9
2.565832385038145e-9
2.828613838004528e-9
3.6516325027218576e-10
2.0428278529150414e-8
3.892282597156555e-8
3.122223407106575e-8
3.035051629224375e-8
3.241178294847228e-8
3.732894925074685e-8
4.621932841630888e-8
6.160774672276008e-8
8.82795893368353e-8
2.2868495713338671e-7
2.0110395029281143e-7
1.2809841102541924e-7
1.3785748987487231e-7
1.9984999844884392e-7
3.5179798234182576e-7
3.6621376761034976e-7
3.364555219888048e-7
4.1323982346357844e-7
3.3610089307037034e-7
5.930809676588099e-7
1.0593280436530749e-7
2.917260421585931e-7
3.813713842931334e-7
6.392991669293485e-7
9.92779837147811e-7
2.1321667230987615e-7
9.33403109743317e-9
2.38344976415004e-9
2.921812792974851e-9
2.3342367189434e-9
4.580022940744568e-9
3.604108092495523e-9
1.8377233231209579e-9
7.408489653862778e-9
4.659662727047559e-9
6.654890133019198e-10
1.5887680107396383e-9
1.3841502695056448e-9
6.330262210206235e-10
4.519880810290307e-10
3.256791506567512e-10
1.055013094611731e-9
1.862146550261618e-9
2.8220406507698083e-9
3.361971086263286e-9
3.4714195703428766e-9
3.629428460805379e-9
3.934835130363497e-9
4.387377036827426e-9
4.984795089162381e-9
5.734996023887461e-9
9.854800003889668e-9
1.7964708960693938e-8
2.5735550347940096e-8
2.1227453028058444e-8
2.4768295945835584e-9
2.7482589540055068e-8
3.3015259743749453e-9
6.538238060830444e-9
3.7391952852441906e-12
3.7529299473851296e-13
4.491686443537415e-13
5.056387825806396e-12
6.441995663646944e-13
4.2312242483289044e-13
1.507723300568279e-13
5.474936217368435e-14
5.118936718824788e-14
7.014382587019338e-14
9.807684891024658e-14
1.363772955109799e-13
2.719021243537583e-12
2.2047723266592e-12
2.542146264818598e-12
3.1435115597609924e-12
3.972543008678814e-12
5.064509407879588e-12
6.48512412323383e-12
8.325073845506997e-12
1.070114532667003e-11
1.375802033608225e-11
1.7667000707160485e-11
3.244994060749943e-11
3.784668842371032e-10
3.6537837209629464e-11
7.232443069767654e-12
1.0180995781952092e-11
2.4811436661967904e-11
4.164480442439297e-11
6.278003297469154e-11
8.905855305983125e-11
1.2007091327433624e-10
1.544628990989138e-10
1.9104990349913686e-10
2.2980133794161023e-10
2.718895385170897e-10
3.192118741947191e-10
3.740327108536776e-10
4.389167442999923e-10
5.168714215038364e-10
6.116296799814997e-10
7.280812905162714e-10
2.7350335386307496e-9
1.3817753241443587e-8
2.2506213324010926e-8
1.9824165309545447e-8
1.984977615803131e-8
2.1608438931383676e-8
2.4503847276895715e-8
2.848001991198618e-8
3.3754221879563406e-8
4.073937149984735e-8
5.003339163546547e-8
3.345005646522178e-8
2.3685546026635936e-8
1.8059932646220102e-8
1.5442031718143593e-8
1.2946876702057645e-8
5.502368312591959e-9
2.0728348369884474e-9
1.0946050954945837e-9
9.511574336902334e-10
1.5356120189992102e-9
3.869990267889146e-9
1.4466090669794816e-8
2.1145766450451404e-8
1.2707509135375247e-8
1.1138396446941697e-8
1.1635492306291836e-8
1.363856838925371e-8
1.7629013603523978e-8
2.5184130435729475e-8
5.1730390116096175e-8
4.378415981649111e-8
2.2291274151076845e-8
1.9714855406911857e-8
2.3618035801578798e-8
3.774430376207307e-8
4.7430808582285416e-8
4.2043129077827385e-8
6.05912901043111e-8
8.196819525330505e-8
4.3799105296696164e-8
1.0719047410802083e-6
1.4750764292709877e-6
6.758980500852991e-7
3.4439081990982454e-7
1.2927201494143323e-7
5.381735597987479e-8
5.207915601765226e-8
5.963237248868814e-8
2.8920395189639825e-8
6.75802003151067e-9
2.7507489506741637e-9
1.424007382474489e-9
8.397555529338317e-10
3.423169328070792e-10
7.764624185721602e-10
1.4233364713503068e-9
2.525549314595595e-9
5.4788842244514425e-9
6.341875140562536e-10
1.0862730887965344e-9
4.2110499186595653e-10
7.665085117024206e-9
1.8736065889551163e-8
2.0602953404342755e-8
2.0400168033281514e-8
2.125308432174778e-8
2.2827742312254575e-8
2.4794087796241955e-8
2.6965377999991856e-8
2.9243032981970086e-8
3.1573822719321606e-8
2.688421245798673e-8
2.4418846752302575e-8
2.3353880997708975e-8
1.3719117652977862e-8
4.142568263107199e-9
1.270717156165718e-9
3.03365582390022e-10
1.793443919460829e-11
3.3038500795873945e-10
3.076032500767997e-9
1.6987785437564463e-8
9.979720569980209e-9
8.063139703617528e-9
7.795575460287454e-9
8.434847063509237e-9
1.006392773050374e-8
1.3322347296823021e-8
2.0081695541792938e-8
3.580763714979065e-8
5.5949497031901236e-8
7.340420203639293e-8
5.2100992588733475e-8
3.795274438395879e-8
4.646224752455075e-8
7.909920753839294e-8
1.4581337395935975e-7
1.4528965934055778e-7
1.813444758607142e-7
2.9295184331099953e-7
2.0927263102791244e-7
3.2335496365364455e-6
1.7567863958620955e-6
6.582090172163311e-8
3.443340094801419e-7
4.445472771906865e-7
9.741736291449488e-8
5.131469695761638e-8
1.7340289999523233e-7
1.3112938262791002e-7
1.523686651791779e-8
4.009838835470756e-9
1.5755977029456856e-9
9.48225450304913e-10
1.21476358411602e-12
7.463548274838589e-10
1.4807475622907088e-9
3.199642495408733e-9
1.3259240516975467e-8
6.288514553732325e-9
8.041479797036127e-10
2.1761724306483167e-9
5.4970500669507255e-9
3.082441578983704e-8
7.059226016610352e-8
7.307419582243522e-8
7.237784742657928e-8
7.541639431088534e-8
8.040798811357981e-8
8.621989518654998e-8
9.235081890407295e-8
9.867189495602061e-8
1.0530018482964204e-7
7.500174926187671e-8
4.3107025846919744e-8
2.7487447197706612e-8
1.952513363937088e-8
6.3625786819946316e-9
7.361617857087562e-10
1.4560345967767816e-9
2.565832385038145e-9
2.828613838004528e-9
3.6516325027218576e-10
2.0428278529150414e-8
3.892282597156555e-8
3.122223407106575e-8
3.035051629224375e-8
3.241178294847228e-8
3.732894925074685e-8
4.621932841630888e-8
6.160774672276008e-8
8.82795893368353e-8
2.2868495713338671e-7
2.0110395029281143e-7
1.2809841102541924e-7
1.3785748987487231e-7
1.9984999844884392e-7
3.5179798234182576e-7
3.6621376761034976e-7
3.364555219888048e-7
4.1323982346357844e-7
3.3610089307037034e-7
5.930809676588099e-7
1.0593280436530749e-7
2.917260421585931e-7
3.813713842931334e-7
6.392991669293485e-7
9.92779837147811e-7
2.1321667230987615e-7
9.33403109743317e-9
2.38344976415004e-9
2.921812792974851e-9
2.3342367189434e-9
4.580022940744568e-9
3.604108092495523e-9
1.8377233231209579e-9
7.408489653862778e-9
4.659662727047559e-9
6.654890133019198e-10
1.5887680107396383e-9
1.3841502695056448e-9
6.330262210206235e-10
4.519880810290307e-10
3.256791506567512e-10
1.055013094611731e-9
1.862146550261618e-9
2.8220406507698083e-9
3.361971086263286e-9
3.4714195703428766e-9
3.629428460805379e-9
3.934835130363497e-9
4.387377036827426e-9
4.984795089162381e-9
5.734996023887461e-9
9.854800003889668e-9
1.7964708960693938e-8
2.5735550347940096e-8
2.1227453028058444e-8
2.4768295945835584e-9
2.7482589540055068e-8
3.3015259743749453e-9
6.538238060830444e-9
3.7391952852441906e-12
3.7529299473851296e-13
4.491686443537415e-13
5.056387825806396e-12
6.441995663646944e-13
4.2312242483289044e-13
1.507723300568279e-13
5.474936217368435e-14
5.118936718824788e-14
7.014382587019338e-14
9.807684891024658e-14
1.363772955109799e-13
2.719021243537583e-12
2.2047723266592e-12
2.542146264818598e-12
3.1435115597609924e-12
3.972543008678814e-12
5.064509407879588e-12
6.48512412323383e-12
8.325073845506997e-12
1.070114532667003e-11
1.375802033608225e-11
1.7667000707160485e-11
3.244994060749943e-11
3.784668842371032e-10
3.6537837209629464e-11
7.232443069767654e-12
1.0180995781952092e-11
2.4811436661967904e-11
4.164480442439297e-11
6.278003297469154e-11
8.905855305983125e-11
1.2007091327433624e-10
1.544628990989138e-10
1.9104990349913686e-10
2.2980133794161023e-10
2.718895385170897e-10
3.192118741947191e-10
3.740327108536776e-10
4.389167442999923e-10
5.168714215038364e-10
6.116296799814997e-10
7.280812905162714e-10
2.7350335386307496e-9
1.3817753241443587e-8
2.2506213324010926e-8
1.9824165309545447e-8
1.984977615803131e-8
2.1608438931383676e-8
2.4503847276895715e-8
2.848001991198618e-8
3.3754221879563406e-8
4.073937149984735e-8
5.003339163546547e-8
3.345005646522178e-8
2.3685546026635936e-8
1.8059932646220102e-8
1.5442031718143593e-8
1.2946876702057645e-8
5.502368312591959e-9
2.0728348369884474e-9
1.0946050954945837e-9
9.511574336902334e-10
1.5356120189992102e-9
3.869990267889146e-9
1.4466090669794816e-8
2.1145766450451404e-8
1.2707509135375247e-8
1.1138396446941697e-8
1.1635492306291836e-8
1.363856838925371e-8
1.7629013603523978e-8
2.5184130435729475e-8
5.1730390116096175e-8
4.378415981649111e-8
2.2291274151076845e-8
1.9714855406911857e-8
2.3618035801578798e-8
3.774430376207307e-8
4.7430808582285416e-8
4.2043129077827385e-8
6.05912901043111e-8
8.196819525330505e-8
4.3799105296696164e-8
1.0719047410802083e-6
1.4750764292709877e-6
6.758980500852991e-7
3.4439081990982454e-7
1.2927201494143323e-7
5.381735597987479e-8
5.207915601765226e-8
5.963237248868814e-8
2.8920395189639825e-8
6.75802003151067e-9
2.7507489506741637e-9
1.424007382474489e-9
8.397555529338317e-10
3.423169328070792e-10
7.764624185721602e-10
1.4233364713503068e-9
2.525549314595595e-9
5.4788842244514425e-9
6.341875140562536e-10
1.0862730887965344e-9
4.2110499186595653e-10
7.665085117024206e-9
1.8736065889551163e-8
2.0602953404342755e-8
2.0400168033281514e-8
2.125308432174778e-8
2.2827742312254575e-8
2.4794087796241955e-8
2.6965377999991856e-8
2.9243032981970086e-8
3.1573822719321606e-8
2.688421245798673e-8
2.4418846752302575e-8
2.3353880997708975e-8
1.3719117652977862e-8
4.142568263107199e-9
1.270717156165718e-9
3.03365582390022e-10
1.793443919460829e-11
3.3038500795873945e-10
3.076032500767997e-9
1.6987785437564463e-8
9.979720569980209e-9
8.063139703617528e-9
7.795575460287454e-9
8.434847063509237e-9
1.006392773050374e-8
1.3322347296823021e-8
2.0081695541792938e-8
3.580763714979065e-8
5.5949497031901236e-8
7.340420203639293e-8
5.2100992588733475e-8
3.795274438395879e-8
4.646224752455075e-8
7.909920753839294e-8
1.4581337395935975e-7
1.4528965934055778e-7
1.813444758607142e-7
2.9295184331099953e-7
2.0927263102791244e-7
3.2335496365364455e-6
1.7567863958620955e-6
6.582090172163311e-8
3.443340094801419e-7
4.445472771906865e-7
9.741736291449488e-8
5.131469695761638e-8
1.7340289999523233e-7
1.3112938262791002e-7
1.523686651791779e-8
4.009838835470756e-9
1.5755977029456856e-9
9.48225450304913e-10
1.21476358411602e-12
7.463548274838589e-10
1.4807475622907088e-9
3.199642495408733e-9
1.3259240516975467e-8
6.288514553732325e-9
8.041479797036127e-10
2.1761724306483167e-9
5.4970500669507255e-9
3.082441578983704e-8
7.059226016610352e-8
7.307419582243522e-8
7.237784742657928e-8
7.541639431088534e-8
8.040798811357981e-8
8.621989518654998e-8
9.235081890407295e-8
9.867189495602061e-8
1.0530018482964204e-7
7.500174926187671e-8
4.3107025846919744e-8
2.7487447197706612e-8
1.952513363937088e-8
6.3625786819946316e-9
7.361617857087562e-10
1.4560345967767816e-9
2.565832385038145e-9
2.828613838004528e-9
3.6516325027218576e-10
2.0428278529150414e-8
3.892282597156555e-8
3.122223407106575e-8
3.035051629224375e-8
3.241178294847228e-8
3.732894925074685e-8
4.621932841630888e-8
6.160774672276008e-8
8.82795893368353e-8
2.2868495713338671e-7
2.0110395029281143e-7
1.2809841102541924e-7
1.3785748987487231e-7
1.9984999844884392e-7
3.5179798234182576e-7
3.6621376761034976e-7
3.364555219888048e-7
4.1323982346357844e-7
3.3610089307037034e-7
5.930809676588099e-7
1.0593280436530749e-7
2.917260421585931e-7
3.813713842931334e-7
6.392991669293485e-7
9.92779837147811e-7
2.1321667230987615e-7
9.33403109743317e-9
2.38344976415004e-9
2.921812792974851e-9
2.3342367189434e-9
4.580022940744568e-9
3.604108092495523e-9
1.8377233231209579e-9
7.408489653862778e-9
4.659662727047559e-9
6.654890133019198e-10
1.5887680107396383e-9
1.3841502695056448e-9
6.330262210206235e-10
4.519880810290307e-10
3.256791506567512e-10
1.055013094611731e-9
1.862146550261618e-9
2.8220406507698083e-9
3.361971086263286e-9
3.4714195703428766e-9
3.629428460805379e-9
3.934835130363497e-9
4.387377036827426e-9
4.984795089162381e-9
5.734996023887461e-9
9.854800003889668e-9
1.7964708960693938e-8
2.5735550347940096e-8
2.1227453028058444e-8
2.4768295945835584e-9
2.7482589540055068e-8
3.3015259743749453e-9
6.538238060830444e-9
3.7391952852441906e-12
3.7529299473851296e-13
4.491686443537415e-13
5.056387825806396e-12
6.441995663646944e-13
4.2312242483289044e-13
1.507723300568279e-13
5.474936217368435e-14
5.118936718824788e-14
7.014382587019338e-14
9.807684891024658e-14
1.363772955109799e-13
2.719021243537583e-12
2.2047723266592e-12
2.542146264818598e-12
3.1435115597609924e-12
3.972543008678814e-12
5.064509407879588e-12
6.48512412323383e-12
8.325073845506997e-12
1.070114532667003e-11
1.375802033608225e-11
1.7667000707160485e-11
3.244994060749943e-11
3.784668842371032e-10
3.6537837209629464e-11
7.232443069767654e-12
1.0180995781952092e-11
2.4811436661967904e-11
4.164480442439297e-11
6.278003297469154e-11
8.905855305983125e-11
1.2007091327433624e-10
1.544628990989138e-10
1.9104990349913686e-10
2.2980133794161023e-10
2.718895385170897e-10
3.192118741947191e-10
3.740327108536776e-10
4.389167442999923e-10
5.168714215038364e-10
6.116296799814997e-10
7.280812905162714e-10
2.7350335386307496e-9
1.3817753241443587e-8
2.2506213324010926e-8
1.9824165309545447e-8
1.984977615803131e-8
2.1608438931383676e-8
2.4503847276895715e-8
2.848001991198618e-8
3.3754221879563406e-8
4.073937149984735e-8
5.003339163546547e-8
3.345005646522178e-8
2.3685546026635936e-8
1.8059932646220102e-8
1.5442031718143593e-8
1.2946876702057645e-8
5.502368312591959e-9
2.0728348369884474e-9
1.0946050954945837e-9
9.511574336902334e-10
1.5356120189992102e-9
3.869990267889146e-9
1.4466090669794816e-8
2.1145766450451404e-8
1.2707509135375247e-8
1.1138396446941697e-8
1.1635492306291836e-8
1.363856838925371e-8
1.7629013603523978e-8
2.5184130435729475e-8
5.1730390116096175e-8
4.378415981649111e-8
2.2291274151076845e-8
1.9714855406911857e-8
2.3618035801578798e-8
3.774430376207307e-8
4.7430808582285416e-8
4.2043129077827385e-8
6.05912901043111e-8
8.196819525330505e-8
4.3799105296696164e-8
1.0719047410802083e-6
1.4750764292709877e-6
6.758980500852991e-7
3.4439081990982454e-7
1.2927201494143323e-7
5.381735597987479e-8
5.207915601765226e-8
5.963237248868814e-8
2.8920395189639825e-8
6.75802003151067e-9
2.7507489506741637e-9
1.424007382474489e-9
8.397555529338317e-10
3.423169328070792e-10
7.764624185721602e-10
1.4233364713503068e-9
2.525549314595595e-9
5.4788842244514425e-9
6.341875140562536e-10
1.0862730887965344e-9
4.2110499186595653e-10
7.665085117024206e-9
1.8736065889551163e-8
2.0602953404342755e-8
2.0400168033281514e-8
2.125308432174778e-8
2.2827742312254575e-8
2.4794087796241955e-8
2.6965377999991856e-8
2.9243032981970086e-8
3.1573822719321606e-8
2.688421245798673e-8
2.4418846752302575e-8
2.3353880997708975e-8
1.3719117652977862e-8
4.142568263107199e-9
1.270717156165718e-9
3.03365582390022e-10
1.793443919460829e-11
3.3038500795873945e-10
3.076032500767997e-9
1.6987785437564463e-8
9.979720569980209e-9
8.063139703617528e-9
7.795575460287454e-9
8.434847063509237e-9
1.006392773050374e-8
1.3322347296823021e-8
2.0081695541792938e-8
3.580763714979065e-8
5.5949497031901236e-8
7.340420203639293e-8
5.2100992588733475e-8
3.795274438395879e-8
4.646224752455075e-8
7.909920753839294e-8
1.4581337395935975e-7
1.4528965934055778e-7
1.813444758607142e-7
2.9295184331099953e-7
2.0927263102791244e-7
3.2335496365364455e-6
1.7567863958620955e-6
6.582090172163311e-8
3.443340094801419e-7
4.445472771906865e-7
9.741736291449488e-8
5.131469695761638e-8
1.7340289999523233e-7
1.3112938262791002e-7
1.523686651791779e-8
4.009838835470756e-9
1.5755977029456856e-9
9.48225450304913e-10
1.21476358411602e-12
7.463548274838589e-10
1.4807475622907088e-9
3.199642495408733e-9
1.3259240516975467e-8
6.288514553732325e-9
8.041479797036127e-10
2.1761724306483167e-9
5.4970500669507255e-9
3.082441578983704e-8
7.059226016610352e-8
7.307419582243522e-8
7.237784742657928e-8
7.541639431088534e-8
8.040798811357981e-8
8.621989518654998e-8
9.235081890407295e-8
9.867189495602061e-8
1.0530018482964204e-7
7.500174926187671e-8
4.3107025846919744e-8
2.7487447197706612e-8
1.952513363937088e-8
6.3625786819946316e-9
7.361617857087562e-10
1.4560345967767816e-9
2.565832385038145e-9
2.828613838004528e-9
3.6516325027218576e-10
2.0428278529150414e-8
3.892282597156555e-8
3.122223407106575e-8
3.035051629224375e-8
3.241178294847228e-8
3.732894925074685e-8
4.621932841630888e-8
6.160774672276008e-8
8.82795893368353e-8
2.2868495713338671e-7
2.0110395029281143e-7
1.2809841102541924e-7
1.3785748987487231e-7
1.9984999844884392e-7
3.5179798234182576e-7
3.6621376761034976e-7
3.364555219888048e-7
4.1323982346357844e-7
3.3610089307037034e-7
5.930809676588099e-7
1.0593280436530749e-7
2.917260421585931e-7
3.813713842931334e-7
6.392991669293485e-7
9.92779837147811e-7
2.1321667230987615e-7
9.33403109743317e-9
2.38344976415004e-9
2.921812792974851e-9
2.3342367189434e-9
4.580022940744568e-9
3.604108092495523e-9
1.8377233231209579e-9
7.408489653862778e-9
4.659662727047559e-9
6.654890133019198e-10
1.5887680107396383e-9
1.3841502695056448e-9
6.330262210206235e-10
4.519880810290307e-10
3.256791506567512e-10
1.055013094611731e-9
1.862146550261618e-9
2.8220406507698083e-9
3.361971086263286e-9
3.4714195703428766e-9
3.629428460805379e-9
3.934835130363497e-9
4.387377036827426e-9
4.984795089162381e-9
5.734996023887461e-9
9.854800003889668e-9
1.7964708960693938e-8
2.5735550347940096e-8
2.1227453028058444e-8
2.4768295945835584e-9
2.7482589540055068e-8
3.3015259743749453e-9
6.538238060830444e-9
3.7391952852441906e-12
3.7529299473851296e-13
4.491686443537415e-13
5.056387825806396e-12
6.441995663646944e-13
4.2312242483289044e-13
1.507723300568279e-13
5.474936217368435e-14
5.118936718824788e-14
7.014382587019338e-14
9.807684891024658e-14
1.363772955109799e-13
2.719021243537583e-12
2.2047723266592e-12
2.542146264818598e-12
3.1435115597609924e-12
3.972543008678814e-12
5.064509407879588e-12
6.48512412323383e-12
8.325073845506997e-12
1.070114532667003e-11
1.375802033608225e-11
1.7667000707160485e-11
3.244994060749943e-11
3.784668842371032e-10
3.6537837209629464e-11
7.232443069767654e-12
1.0180995781952092e-11
2.4811436661967904e-11
4.164480442439297e-11
6.278003297469154e-11
8.905855305983125e-11
1.2007091327433624e-10
1.544628990989138e-10
1.9104990349913686e-10
2.2980133794161023e-10
2.718895385170897e-10
3.192118741947191e-10
3.740327108536776e-10
4.389167442999923e-10
5.168714215038364e-10
6.116296799814997e-10
7.280812905162714e-10
2.7350335386307496e-9
1.3817753241443587e-8
2.2506213324010926e-8
1.9824165309545447e-8
1.984977615803131e-8
2.1608438931383676e-8
2.4503847276895715e-8
2.848001991198618e-8
3.3754221879563406e-8
4.073937149984735e-8
5.003339163546547e-8
3.345005646522178e-8
2.3685546026635936e-8
1.8059932646220102e-8
1.5442031718143593e-8
1.2946876702057645e-8
5.502368312591959e-9
2.0728348369884474e-9
1.0946050954945837e-9
9.511574336902334e-10
1.5356120189992102e-9
3.869990267889146e-9
1.4466090669794816e-8
2.1145766450451404e-8
1.2707509135375247e-8
1.1138396446941697e-8
1.1635492306291836e-8
1.363856838925371e-8
1.7629013603523978e-8
2.5184130435729475e-8
5.1730390116096175e-8
4.378415981649111e-8
2.2291274151076845e-8
1.9714855406911857e-8
2.3618035801578798e-8
3.774430376207307e-8
4.7430808582285416e-8
4.2043129077827385e-8
6.05912901043111e-8
8.196819525330505e-8
4.3799105296696164e-8
1.0719047410802083e-6
1.4750764292709877e-6
6.758980500852991e-7
3.4439081990982454e-7
1.2927201494143323e-7
5.381735597987479e-8
5.207915601765226e-8
5.963237248868814e-8
2.8920395189639825e-8
6.75802003151067e-9
2.7507489506741637e-9
1.424007382474489e-9
8.397555529338317e-10
3.423169328070792e-10
7.764624185721602e-10
1.4233364713503068e-9
2.525549314595595e-9
5.4788842244514425e-9
6.341875140562536e-10
1.0862730887965344e-9
4.2110499186595653e-10
7.665085117024206e-9
1.8736065889551163e-8
2.0602953404342755e-8
2.0400168033281514e-8
2.125308432174778e-8
2.2827742312254575e-8
2.4794087796241955e-8
2.6965377999991856e-8
2.9243032981970086e-8
3.1573822719321606e-8
2.688421245798673e-8
2.4418846752302575e-8
2.3353880997708975e-8
1.3719117652977862e-8
4.142568263107199e-9
1.270717156165718e-9
3.03365582390022e-10
1.793443919460829e-11
3.3038500795873945e-10
3.076032500767997e-9
1.6987785437564463e-8
9.979720569980209e-9
8.063139703617528e-9
7.795575460287454e-9
8.434847063509237e-9
1.006392773050374e-8
1.3322347296823021e-8
2.0081695541792938e-8
3.580763714979065e-8
5.5949497031901236e-8
7.340420203639293e-8
5.2100992588733475e-8
3.795274438395879e-8
4.646224752455075e-8
7.909920753839294e-8
1.4581337395935975e-7
1.4528965934055778e-7
1.813444758607142e-7
2.9295184331099953e-7
2.0927263102791244e-7
3.2335496365364455e-6
1.7567863958620955e-6
6.582090172163311e-8
3.443340094801419e-7
4.445472771906865e-7
9.741736291449488e-8
5.131469695761638e-8
1.7340289999523233e-7
1.3112938262791002e-7
1.523686651791779e-8
4.009838835470756e-9
1.5755977029456856e-9
9.48225450304913e-10
1.21476358411602e-12
7.463548274838589e-10
1.4807475622907088e-9
3.199642495408733e-9
1.3259240516975467e-8
6.288514553732325e-9
8.041479797036127e-10
2.1761724306483167e-9
5.4970500669507255e-9
3.082441578983704e-8
7.059226016610352e-8
7.307419582243522e-8
7.237784742657928e-8
7.541639431088534e-8
8.040798811357981e-8
8.621989518654998e-8
9.235081890407295e-8
9.867189495602061e-8
1.0530018482964204e-7
7.500174926187671e-8
4.3107025846919744e-8
2.7487447197706612e-8
1.952513363937088e-8
6.3625786819946316e-9
7.361617857087562e-10
1.4560345967767816e-9
2.565832385038145e-9
2.828613838004528e-9
3.6516325027218576e-10
2.0428278529150414e-8
3.892282597156555e-8
3.122223407106575e-8
3.035051629224375e-8
3.241178294847228e-8
3.732894925074685e-8
4.621932841630888e-8
6.160774672276008e-8
8.82795893368353e-8
2.2868495713338671e-7
2.0110395029281143e-7
1.2809841102541924e-7
1.3785748987487231e-7
1.9984999844884392e-7
3.5179798234182576e-7
3.6621376761034976e-7
3.364555219888048e-7
4.1323982346357844e-7
3.3610089307037034e-7
5.930809676588099e-7
1.0593280436530749e-7
2.917260421585931e-7
3.813713842931334e-7
6.392991669293485e-7
9.92779837147811e-7
2.1321667230987615e-7
9.33403109743317e-9
2.38344976415004e-9
2.921812792974851e-9
2.3342367189434e-9
4.580022940744568e-9
3.604108092495523e-9
1.8377233231209579e-9
7.408489653862778e-9
4.659662727047559e-9
6.654890133019198e-10
1.5887680107396383e-9
1.3841502695056448e-9
6.330262210206235e-10
4.519880810290307e-10
3.256791506567512e-10
1.055013094611731e-9
1.862146550261618e-9
2.8220406507698083e-9
3.361971086263286e-9
3.4714195703428766e-9
3.629428460805379e-9
3.934835130363497e-9
4.387377036827426e-9
4.984795089162381e-9
5.734996023887461e-9
9.854800003889668e-9
1.7964708960693938e-8
2.5735550347940096e-8
2.1227453028058444e-8
2.4768295945835584e-9
2.7482589540055068e-8
3.3015259743749453e-9
6.538238060830444e-9
3.7391952852441906e-12
3.7529299473851296e-13
4.491686443537415e-13
5.056387825806396e-12
6.441995663646944e-13
4.2312242483289044e-13
1.507723300568279e-13
5.474936217368435e-14
5.118936718824788e-14
7.014382587019338e-14
9.807684891024658e-14
1.363772955109799e-13
2.719021243537583e-12
2.2047723266592e-12
2.542146264818598e-12
3.1435115597609924e-12
3.972543008678814e-12
5.064509407879588e-12
6.48512412323383e-12
8.325073845506997e-12
1.070114532667003e-11
1.375802033608225e-11
1.7667000707160485e-11
3.244994060749943e-11
3.784668842371032e-10
3.6537837209629464e-11
7.232443069767654e-12
1.0180995781952092e-11
2.4811436661967904e-11
4.164480442439297e-11
6.278003297469154e-11
8.905855305983125e-11
1.2007091327433624e-10
1.544628990989138e-10
1.9104990349913686e-10
2.2980133794161023e-10
2.718895385170897e-10
3.192118741947191e-10
3.740327108536776e-10
4.389167442999923e-10
5.168714215038364e-10
6.116296799814997e-10
7.280812905162714e-10
2.7350335386307496e-9
1.3817753241443587e-8
2.2506213324010926e-8
1.9824165309545447e-8
1.984977615803131e-8
2.1608438931383676e-8
2.4503847276895715e-8
2.848001991198618e-8
3.3754221879563406e-8
4.073937149984735e-8
5.003339163546547e-8
3.345005646522178e-8
2.3685546026635936e-8
1.8059932646220102e-8
1.5442031718143593e-8
1.2946876702057645e-8
5.502368312591959e-9
2.0728348369884474e-9
1.0946050954945837e-9
9.511574336902334e-10
1.5356120189992102e-9
3.869990267889146e-9
1.4466090669794816e-8
2.1145766450451404e-8
1.2707509135375247e-8
1.1138396446941697e-8
1.1635492306291836e-8
1.363856838925371e-8
1.7629013603523978e-8
2.5184130435729475e-8
5.1730390116096175e-8
4.378415981649111e-8
2.2291274151076845e-8
1.9714855406911857e-8
2.3618035801578798e-8
3.774430376207307e-8
4.7430808582285416e-8
4.2043129077827385e-8
6.05912901043111e-8
8.196819525330505e-8
4.3799105296696164e-8
1.0719047410802083e-6
1.4750764292709877e-6
6.758980500852991e-7
3.4439081990982454e-7
1.2927201494143323e-7
5.381735597987479e-8
5.207915601765226e-8
5.963237248868814e-8
2.8920395189639825e-8
6.75802003151067e-9
2.7507489506741637e-9
1.424007382474489e-9
8.397555529338317e-10
3.423169328070792e-10
7.764624185721602e-10
1.4233364713503068e-9
2.525549314595595e-9
5.4788842244514425e-9
6.341875140562536e-10
1.0862730887965344e-9
4.2110499186595653e-10
7.665085117024206e-9
1.8736065889551163e-8
2.0602953404342755e-8
2.0400168033281514e-8
2.125308432174778e-8
2.2827742312254575e-8
2.4794087796241955e-8
2.6965377999991856e-8
2.9243032981970086e-8
3.1573822719321606e-8
2.688421245798673e-8
2.4418846752302575e-8
2.3353880997708975e-8
1.3719117652977862e-8
4.142568263107199e-9
1.270717156165718e-9
3.03365582390022e-10
1.793443919460829e-11
3.3038500795873945e-10
3.076032500767997e-9
1.6987785437564463e-8
9.979720569980209e-9
8.063139703617528e-9
7.795575460287454e-9
8.434847063509237e-9
1.006392773050374e-8
1.3322347296823021e-8
2.0081695541792938e-8
3.580763714979065e-8
5.5949497031901236e-8
7.340420203639293e-8
5.2100992588733475e-8
3.795274438395879e-8
4.646224752455075e-8
7.909920753839294e-8
1.4581337395935975e-7
1.4528965934055778e-7
1.813444758607142e-7
2.9295184331099953e-7
2.0927263102791244e-7
3.2335496365364455e-6
1.7567863958620955e-6
6.582090172163311e-8
3.443340094801419e-7
4.445472771906865e-7
9.741736291449488e-8
5.131469695761638e-8
1.7340289999523233e-7
1.3112938262791002e-7
1.523686651791779e-8
4.009838835470756e-9
1.5755977029456856e-9
9.48225450304913e-10
1.21476358411602e-12
7.463548274838589e-10
1.4807475622907088e-9
3.199642495408733e-9
1.3259240516975467e-8
6.288514553732325e-9
8.041479797036127e-10
2.1761724306483167e-9
5.4970500669507255e-9
3.082441578983704e-8
7.059226016610352e-8
7.307419582243522e-8
7.237784742657928e-8
7.541639431088534e-8
8.040798811357981e-8
8.621989518654998e-8
9.235081890407295e-8
9.867189495602061e-8
1.0530018482964204e-7
7.500174926187671e-8
4.3107025846919744e-8
2.7487447197706612e-8
1.952513363937088e-8
6.3625786819946316e-9
7.361617857087562e-10
1.4560345967767816e-9
2.565832385038145e-9
2.828613838004528e-9
3.6516325027218576e-10
2.0428278529150414e-8
3.892282597156555e-8
3.122223407106575e-8
3.035051629224375e-8
3.241178294847228e-8
3.732894925074685e-8
4.621932841630888e-8
6.160774672276008e-8
8.82795893368353e-8
2.2868495713338671e-7
2.0110395029281143e-7
1.2809841102541924e-7
1.3785748987487231e-7
1.9984999844884392e-7
3.5179798234182576e-7
3.6621376761034976e-7
3.364555219888048e-7
4.1323982346357844e-7
3.3610089307037034e-7
5.930809676588099e-7
1.0593280436530749e-7
2.917260421585931e-7
3.813713842931334e-7
6.392991669293485e-7
9.92779837147811e-7
2.1321667230987615e-7
9.33403109743317e-9
2.38344976415004e-9
2.921812792974851e-9
2.3342367189434e-9
4.580022940744568e-9
3.604108092495523e-9
1.8377233231209579e-9
7.408489653862778e-9
4.659662727047559e-9
6.654890133019198e-10
1.5887680107396383e-9
1.3841502695056448e-9
6.330262210206235e-10
4.519880810290307e-10
3.256791506567512e-10
1.055013094611731e-9
1.862146550261618e-9
2.8220406507698083e-9
3.361971086263286e-9
3.4714195703428766e-9
3.629428460805379e-9
3.934835130363497e-9
4.387377036827426e-9
4.984795089162381e-9
5.734996023887461e-9
9.854800003889668e-9
1.7964708960693938e-8
2.5735550347940096e-8
2.1227453028058444e-8
2.4768295945835584e-9
2.7482589540055068e-8
3.3015259743749453e-9
6.538238060830444e-9
3.7391952852441906e-12
3.7529299473851296e-13
4.491686443537415e-13
5.056387825806396e-12
6.441995663646944e-13
4.2312242483289044e-13
1.507723300568279e-13
5.474936217368435e-14
5.118936718824788e-14
7.014382587019338e-14
9.807684891024658e-14
1.363772955109799e-13
2.719021243537583e-12
2.2047723266592e-12
2.542146264818598e-12
3.1435115597609924e-12
3.972543008678814e-12
5.064509407879588e-12
6.48512412323383e-12
8.325073845506997e-12
1.070114532667003e-11
1.375802033608225e-11
1.7667000707160485e-11
3.244994060749943e-11
3.784668842371032e-10
3.6537837209629464e-11
7.232443069767654e-12
1.0180995781952092e-11
2.4811436661967904e-11
4.164480442439297e-11
6.278003297469154e-11
8.905855305983125e-11
1.2007091327433624e-10
1.544628990989138e-10
1.9104990349913686e-10
2.2980133794161023e-10
2.718895385170897e-10
3.192118741947191e-10
3.740327108536776e-10
4.389167442999923e-10
5.168714215038364e-10
6.116296799814997e-10
7.280812905162714e-10
2.7350335386307496e-9
1.3817753241443587e-8
2.2506213324010926e-8
1.9824165309545447e-8
1.984977615803131e-8
2.1608438931383676e-8
2.4503847276895715e-8
2.848001991198618e-8
3.3754221879563406e-8
4.073937149984735e-8
5.003339163546547e-8
3.345005646522178e-8
2.3685546026635936e-8
1.8059932646220102e-8
1.5442031718143593e-8
1.2946876702057645e-8
5.502368312591959e-9
2.0728348369884474e-9
1.0946050954945837e-9
9.511574336902334e-10
1.5356120189992102e-9
3.869990267889146e-9
1.4466090669794816e-8
2.1145766450451404e-8
1.2707509135375247e-8
1.1138396446941697e-8
1.1635492306291836e-8
1.363856838925371e-8
1.7629013603523978e-8
2.5184130435729475e-8
5.1730390116096175e-8
4.378415981649111e-8
2.2291274151076845e-8
1.9714855406911857e-8
2.3618035801578798e-8
3.774430376207307e-8
4.7430808582285416e-8
4.2043129077827385e-8
6.05912901043111e-8
8.196819525330505e-8
4.3799105296696164e-8
1.0719047410802083e-6
1.4750764292709877e-6
6.758980500852991e-7
3.4439081990982454e-7
1.2927201494143323e-7
5.381735597987479e-8
5.207915601765226e-8
5.963237248868814e-8
2.8920395189639825e-8
6.75802003151067e-9
2.7507489506741637e-9
1.424007382474489e-9
8.397555529338317e-10
3.423169328070792e-10
7.764624185721602e-10
1.4233364713503068e-9
2.525549314595595e-9
5.4788842244514425e-9
6.341875140562536e-10
1.0862730887965344e-9
4.2110499186595653e-10
7.665085117024206e-9
1.8736065889551163e-8
2.0602953404342755e-8
2.0400168033281514e-8
2.125308432174778e-8
2.2827742312254575e-8
2.4794087796241955e-8
2.6965377999991856e-8
2.9243032981970086e-8
3.1573822719321606e-8
2.688421245798673e-8
2.4418846752302575e-8
2.3353880997708975e-8
1.3719117652977862e-8
4.142568263107199e-9
1.270717156165718e-9
3.03365582390022e-10
1.793443919460829e-11
3.3038500795873945e-10
3.076032500767997e-9
1.6987785437564463e-8
9.979720569980209e-9
8.063139703617528e-9
7.795575460287454e-9
8.434847063509237e-9
1.006392773050374e-8
1.3322347296823021e-8
2.0081695541792938e-8
3.580763714979065e-8
5.5949497031901236e-8
7.340420203639293e-8
5.2100992588733475e-8
3.795274438395879e-8
4.646224752455075e-8
7.909920753839294e-8
1.4581337395935975e-7
1.4528965934055778e-7
1.813444758607142e-7
2.9295184331099953e-7
2.0927263102791244e-7
3.2335496365364455e-6
1.7567863958620955e-6
6.582090172163311e-8
3.443340094801419e-7
4.445472771906865e-7
9.741736291449488e-8
5.131469695761638e-8
1.7340289999523233e-7
1.3112938262791002e-7
1.523686651791779e-8
4.009838835470756e-9
1.5755977029456856e-9
9.48225450304913e-10
1.21476358411602e-12
7.463548274838589e-10
1.4807475622907088e-9
3.199642495408733e-9
1.3259240516975467e-8
6.288514553732325e-9
8.041479797036127e-10
2.1761724306483167e-9
5.4970500669507255e-9
3.082441578983704e-8
7.059226016610352e-8
7.307419582243522e-8
7.237784742657928e-8
7.541639431088534e-8
8.040798811357981e-8
8.621989518654998e-8
9.235081890407295e-8
9.867189495602061e-8
1.0530018482964204e-7
7.500174926187671e-8
4.3107025846919744e-8
2.7487447197706612e-8
1.952513363937088e-8
6.3625786819946316e-9
7.361617857087562e-10
1.4560345967767816e-9
2.565832385038145e-9
2.828613838004528e-9
3.6516325027218576e-10
2.0428278529150414e-8
3.892282597156555e-8
3.122223407106575e-8
3.035051629224375e-8
3.241178294847228e-8
3.732894925074685e-8
4.621932841630888e-8
6.160774672276008e-8
8.82795893368353e-8
2.2868495713338671e-7
2.0110395029281143e-7
1.2809841102541924e-7
1.3785748987487231e-7
1.9984999844884392e-7
3.5179798234182576e-7
3.6621376761034976e-7
3.364555219888048e-7
4.1323982346357844e-7
3.3610089307037034e-7
5.930809676588099e-7
1.0593280436530749e-7
2.917260421585931e-7
3.813713842931334e-7
6.392991669293485e-7
9.92779837147811e-7
2.1321667230987615e-7
9.33403109743317e-9
2.38344976415004e-9
2.921812792974851e-9
2.3342367189434e-9
4.580022940744568e-9
3.604108092495523e-9
1.8377233231209579e-9
7.408489653862778e-9
4.659662727047559e-9
6.654890133019198e-10
1.5887680107396383e-9
1.3841502695056448e-9
6.330262210206235e-10
4.519880810290307e-10
3.256791506567512e-10
1.055013094611731e-9
1.862146550261618e-9
2.8220406507698083e-9
3.361971086263286e-9
3.4714195703428766e-9
3.629428460805379e-9
3.934835130363497e-9
4.387377036827426e-9
4.984795089162381e-9
5.734996023887461e-9
9.854800003889668e-9
1.7964708960693938e-8
2.5735550347940096e-8
2.1227453028058444e-8
2.4768295945835584e-9
2.7482589540055068e-8
3.3015259743749453e-9
6.538238060830444e-9
3.7391952852441906e-12
3.7529299473851296e-13
4.491686443537415e-13
5.056387825806396e-12
6.441995663646944e-13
4.2312242483289044e-13
1.507723300568279e-13
5.474936217368435e-14
5.118936718824788e-14
7.014382587019338e-14
9.807684891024658e-14
1.363772955109799e-13
2.719021243537583e-12
2.2047723266592e-12
2.542146264818598e-12
3.1435115597609924e-12
3.972543008678814e-12
5.064509407879588e-12
6.48512412323383e-12
8.325073845506997e-12
1.070114532667003e-11
1.375802033608225e-11
1.7667000707160485e-11
3.244994060749943e-11
3.784668842371032e-10
3.6537837209629464e-11
7.232443069767654e-12
1.0180995781952092e-11
2.4811436661967904e-11
4.164480442439297e-11
6.278003297469154e-11
8.905855305983125e-11
1.2007091327433624e-10
1.544628990989138e-10
1.9104990349913686e-10
2.2980133794161023e-10
2.718895385170897e-10
3.192118741947191e-10
3.740327108536776e-10
4.389167442999923e-10
5.168714215038364e-10
6.116296799814997e-10
7.280812905162714e-10
2.7350335386307496e-9
1.3817753241443587e-8
2.2506213324010926e-8
1.9824165309545447e-8
1.984977615803131e-8
2.1608438931383676e-8
2.4503847276895715e-8
2.848001991198618e-8
3.3754221879563406e-8
4.073937149984735e-8
5.003339163546547e-8
3.345005646522178e-8
2.3685546026635936e-8
1.8059932646220102e-8
1.5442031718143593e-8
1.2946876702057645e-8
5.502368312591959e-9
2.0728348369884474e-9
1.0946050954945837e-9
9.511574336902334e-10
1.5356120189992102e-9
3.869990267889146e-9
1.4466090669794816e-8
2.1145766450451404e-8
1.2707509135375247e-8
1.1138396446941697e-8
1.1635492306291836e-8
1.363856838925371e-8
1.7629013603523978e-8
2.5184130435729475e-8
5.1730390116096175e-8
4.378415981649111e-8
2.2291274151076845e-8
1.9714855406911857e-8
2.3618035801578798e-8
3.774430376207307e-8
4.7430808582285416e-8
4.2043129077827385e-8
6.05912901043111e-8
8.196819525330505e-8
4.3799105296696164e-8
1.0719047410802083e-6
1.4750764292709877e-6
6.758980500852991e-7
3.4439081990982454e-7
1.2927201494143323e-7
5.381735597987479e-8
5.207915601765226e-8
5.963237248868814e-8
2.8920395189639825e-8
6.75802003151067e-9
2.7507489506741637e-9
1.424007382474489e-9
8.397555529338317e-10
3.423169328070792e-10
7.764624185721602e-10
1.4233364713503068e-9
2.525549314595595e-9
5.4788842244514425e-9
6.341875140562536e-10
1.0862730887965344e-9
4.2110499186595653e-10
7.665085117024206e-9
1.8736065889551163e-8
2.0602953404342755e-8
2.0400168033281514e-8
2.125308432174778e-8
2.2827742312254575e-8
2.4794087796241955e-8
2.6965377999991856e-8
2.9243032981970086e-8
3.1573822719321606e-8
2.688421245798673e-8
2.4418846752302575e-8
2.3353880997708975e-8
1.3719117652977862e-8
4.142568263107199e-9
1.270717156165718e-9
3.03365582390022e-10
1.793443919460829e-11
3.3038500795873945e-10
3.076032500767997e-9
1.6987785437564463e-8
9.979720569980209e-9
8.063139703617528e-9
7.795575460287454e-9
8.434847063509237e-9
1.006392773050374e-8
1.3322347296823021e-8
2.0081695541792938e-8
3.580763714979065e-8
5.5949497031901236e-8
7.340420203639293e-8
5.2100992588733475e-8
3.795274438395879e-8
4.646224752455075e-8
7.909920753839294e-8
1.4581337395935975e-7
1.4528965934055778e-7
1.813444758607142e-7
2.9295184331099953e-7
2.0927263102791244e-7
3.2335496365364455e-6
1.7567863958620955e-6
6.582090172163311e-8
3.443340094801419e-7
4.445472771906865e-7
9.741736291449488e-8
5.131469695761638e-8
1.7340289999523233e-7
1.3112938262791002e-7
1.523686651791779e-8
4.009838835470756e-9
1.5755977029456856e-9
9.48225450304913e-10
1.21476358411602e-12
7.463548274838589e-10
1.4807475622907088e-9
3.199642495408733e-9
1.3259240516975467e-8
6.288514553732325e-9
8.041479797036127e-10
2.1761724306483167e-9
5.4970500669507255e-9
3.082441578983704e-8
7.059226016610352e-8
7.307419582243522e-8
7.237784742657928e-8
7.541639431088534e-8
8.040798811357981e-8
8.621989518654998e-8
9.235081890407295e-8
9.867189495602061e-8
1.0530018482964204e-7
7.500174926187671e-8
4.3107025846919744e-8
2.7487447197706612e-8
1.952513363937088e-8
6.3625786819946316e-9
7.361617857087562e-10
1.4560345967767816e-9
2.565832385038145e-9
2.828613838004528e-9
3.6516325027218576e-10
2.0428278529150414e-8
3.892282597156555e-8
3.122223407106575e-8
3.035051629224375e-8
3.241178294847228e-8
3.732894925074685e-8
4.621932841630888e-8
6.160774672276008e-8
8.82795893368353e-8
2.2868495713338671e-7
2.0110395029281143e-7
1.2809841102541924e-7
1.3785748987487231e-7
1.9984999844884392e-7
3.5179798234182576e-7
3.6621376761034976e-7
3.364555219888048e-7
4.1323982346357844e-7
3.3610089307037034e-7
5.930809676588099e-7
1.0593280436530749e-7
2.917260421585931e-7
3.813713842931334e-7
6.392991669293485e-7
9.92779837147811e-7
2.1321667230987615e-7
9.33403109743317e-9
2.38344976415004e-9
2.921812792974851e-9
2.3342367189434e-9
4.580022940744568e-9
3.604108092495523e-9
1.8377233231209579e-9
7.408489653862778e-9
4.659662727047559e-9
6.654890133019198e-10
1.5887680107396383e-9
1.3841502695056448e-9
6.330262210206235e-10
4.519880810290307e-10
3.256791506567512e-10
1.055013094611731e-9
1.862146550261618e-9
2.8220406507698083e-9
3.361971086263286e-9
3.4714195703428766e-9
3.629428460805379e-9
3.934835130363497e-9
4.387377036827426e-9
4.984795089162381e-9
5.734996023887461e-9
9.854800003889668e-9
1.7964708960693938e-8
2.5735550347940096e-8
2.1227453028058444e-8
2.4768295945835584e-9
2.7482589540055068e-8
3.3015259743749453e-9
6.538238060830444e-9
3.7391952852441906e-12
3.7529299473851296e-13
4.491686443537415e-13
5.056387825806396e-12
6.441995663646944e-13
4.2312242483289044e-13
1.507723300568279e-13
5.474936217368435e-14
5.118936718824788e-14
7.014382587019338e-14
9.807684891024658e-14
1.363772955109799e-13
2.719021243537583e-12
2.2047723266592e-12
2.542146264818598e-12
3.1435115597609924e-12
3.972543008678814e-12
5.064509407879588e-12
6.48512412323383e-12
