# Supplementary material for: Observability and Controllability of Nonlinear Networks: The Role of Symmetry
Source: Phys Rev X. Author manuscript; Available in PMC 2018 Nov 13. (PMC6234006; doi:10.1103/PhysRevX.5.011005)
Supplement: Code Archive [file NIHMS982008-supplement-Code_Archive.zip › MathematicaData/FNObsDELTAHetN2M1ChaosK7IC1]

4.6309827840803775e-7
3.7395002282754156e-7
5.089175021973804e-8
3.465673907315764e-9
2.6133446576664607e-9
3.1848675311468213e-9
3.099055225604124e-10
8.891940313354905e-11
3.057607085548535e-11
4.748947452516694e-11
7.362899802116261e-11
1.1718689274384625e-10
2.9656338843994286e-10
4.978144455506046e-10
1.4647766524070546e-10
1.6775371224848228e-10
5.159346525400081e-10
9.933049319582263e-10
1.7380815711572638e-9
2.9801343385225913e-9
5.1027827082116325e-9
8.663984596016597e-9
1.4197787942991605e-8
2.1646384933640717e-8
2.9463281397118815e-8
3.0478038076150256e-8
4.3193463487933015e-9
9.159606743332191e-8
5.1699256755219824e-8
1.2428304493801242e-8
5.806550950089366e-9
7.945518601969325e-11
3.526186630116795e-12
4.382676772564173e-13
1.5689365282551633e-13
2.542438511767151e-13
2.892841964692134e-13
3.9061466275209814e-13
4.979758659328634e-13
6.193367331652166e-13
7.674387021562934e-13
9.532922282476126e-13
2.8898690801214164e-12
7.618791604207094e-13
8.740127860206196e-14
1.9217520592225604e-13
3.9371399755484556e-13
6.055836358908856e-13
8.729968061920253e-13
1.2365377844279797e-12
1.7450414988688134e-12
2.4650884403418693e-12
3.4918017982585364e-12
4.963600917243063e-12
7.083641928825518e-12
1.0151366909235795e-11
1.460835755368102e-11
2.110235041340845e-11
3.0568573085708734e-11
4.431041569071472e-11
6.401653827532601e-11
9.156871249370204e-11
3.704363085458187e-10
3.415974233925597e-10
1.6306802348179824e-10
3.6335913590563585e-10
1.2888368296110493e-9
2.480967199919645e-9
3.6521817833895754e-9
4.625711791827533e-9
5.3920970282413075e-9
6.026059544437809e-9
6.599201753588606e-9
4.184591455694051e-9
1.5249884364316994e-10
9.98322847673633e-10
1.5802145504076822e-9
3.054060143952198e-9
1.0778450428065827e-8
1.2867769117380227e-8
5.60567634316615e-10
1.2371047493502183e-9
1.3690902672443045e-9
1.4865364829558267e-9
1.6612775279295616e-9
1.92350896248087e-9
2.312912250764622e-9
2.9011386049172014e-9
3.828936717313264e-9
5.3999380438934554e-9
8.364732660460006e-9
1.4906465100128612e-8
2.9415343054999728e-8
6.70209643684373e-8
5.6713005431228085e-8
3.953605188425381e-8
4.656495105471562e-8
7.44288900744049e-8
1.4437638271070342e-7
1.6946751038152237e-7
1.8730796750827913e-7
2.7102471835371245e-7
1.8596693708211704e-7
1.7170448078807885e-7
3.314952428659536e-7
2.8545077193644103e-7
1.2298723452962865e-7
1.3611951113034787e-7
2.6188626730844147e-7
1.4552819154437858e-7
5.2179190882199176e-8
2.384171245305793e-8
9.389935893365493e-9
5.100344077300561e-9
4.320933722654686e-9
5.990136731156864e-10
1.019668874440735e-9
2.5402084671451233e-9
5.858569629682628e-9
2.2144125503854306e-8
2.7853390627869644e-9
3.3811562124347112e-9
5.6367564473011665e-9
1.0644360603524024e-8
5.6315490282609435e-8
9.249289850250784e-8
8.33698070185891e-8
8.265397749587765e-8
8.733843541902692e-8
9.482742504441645e-8
1.0430472589837634e-7
1.1571676468883808e-7
1.2931257722979354e-7
1.4542624949778527e-7
1.6431969749262792e-7
1.0299875785429917e-7
6.382178256915106e-8
3.7262027994845965e-8
2.685095761399907e-8
2.3428782405389083e-8
1.0312649348499282e-8
3.4037737719791824e-9
1.2347172764836076e-9
8.155361008391852e-10
2.331946826130638e-9
9.90356393765458e-9
5.4235725875097986e-8
5.100603447225938e-8
3.5756958411500484e-8
3.3261474232999105e-8
3.547364874588839e-8
4.1586486495543175e-8
5.286757543975543e-8
7.256038398406896e-8
2.067216912601215e-7
2.5304718795033774e-7
1.4798273473501583e-7
1.4639682588538235e-7
1.8755392482946353e-7
2.9950620532419075e-7
4.6682253037035665e-7
4.4023783485437186e-7
4.3848159319277353e-7
3.6892438207498614e-7
2.5869548596945044e-8
7.04492378428634e-8
2.035414958454014e-8
2.792034428557431e-7
6.268146450793491e-7
1.6068559609388532e-7
4.3585703111578676e-8
1.7421323532488974e-8
9.072906142170618e-9
7.68073071410344e-9
4.359252556126096e-9
9.76318332124928e-10
6.572242720690206e-10
2.0894268840362973e-9
4.2195279083560685e-9
8.779075604535611e-9
5.2287240268135085e-9
1.086524462289097e-8
1.500038707504267e-8
1.8462466298151713e-8
2.2045768494486744e-8
5.8739796196353814e-8
2.3672141780232173e-7
2.0161187740388068e-7
1.7300300214948004e-7
1.7587440408835945e-7
1.9436116815774898e-7
2.2851648995751406e-7
2.8630362277967845e-7
3.825467173542145e-7
5.182659422310381e-7
6.466901730204011e-7
3.330827832235921e-7
1.449729934648968e-7
6.765559734277446e-8
3.2037512242798363e-8
1.8527661124501637e-8
1.5875947653021774e-8
1.2310079997146978e-8
4.935506200301632e-9
2.310601372889064e-9
1.9694461314046763e-9
3.817478906594384e-9
1.1554843794596146e-8
5.037321957502981e-8
1.0625561908714746e-7
6.454606641990928e-8
5.7230420409352566e-8
5.8949538418886545e-8
6.630893210840884e-8
7.926395918517683e-8
9.79172868865941e-8
2.794947732765799e-7
4.70376085144562e-7
2.72903424389675e-7
2.6026062690557163e-7
3.1409901078425435e-7
4.6052314938497927e-7
7.28239338105016e-7
7.442538979496513e-7
6.857790820033469e-7
2.6956946894463775e-7
5.646639249204636e-7
4.50132515140812e-7
4.03640846549756e-7
4.3658938270913673e-7
2.521374497548833e-7
1.452240755296299e-7
4.1105966976856364e-8
1.1249930677588356e-8
5.768328691247915e-9
2.51357142801013e-9
2.4277636307125912e-8
3.3921955472663515e-8
6.344217517369837e-8
3.4916255099261665e-7
3.624948279040806e-7
2.7328663164713533e-7
1.0774554938001002e-6
3.6252826779562564e-7
5.4794109643378294e-8
9.984357556917667e-10
1.0552620453508655e-8
1.2477834108343745e-10
1.218962419363124e-10
2.4721794568581575e-11
8.221094654288382e-11
1.5966674972547296e-12
4.415499290456109e-11
7.187304139490824e-11
1.1270074192142261e-10
1.7631758548770519e-10
2.7450823289019423e-10
4.191398100113918e-10
3.447130202630621e-10
5.139166650517192e-10
2.9075980359308783e-11
6.515848965231922e-10
1.6064639263927239e-9
3.0961135003962144e-9
5.524542413812749e-9
9.369078751776331e-9
1.482923007482332e-8
2.077551496633956e-8
1.7979020406558177e-8
6.053408984513904e-8
3.869073801838072e-8
3.155563162687055e-8
1.688022163341843e-8
9.369955723765033e-9
3.0632717976120558e-9
3.457939597785307e-12
0.
8.874402862777e-14
9.892844795107515e-13
4.164636537959551e-13
4.0068684306683144e-13
5.346844711320853e-13
6.885508278558283e-13
8.629401757867685e-13
1.0753301478936986e-12
1.3420443741113113e-12
1.6805874510144736e-12
2.1123431405000424e-12
1.8187335656680846e-11
2.5714401292679695e-12
4.903204152119303e-13
4.2550001306679407e-13
1.0613308788943572e-12
1.7193894308370118e-12
2.5425771882379233e-12
3.662041270692977e-12
5.238950787445616e-12
7.49589490460638e-12
1.0754100335198194e-11
1.5483791911170308e-11
2.237279742774013e-11
3.2412852530339237e-11
4.698448403608066e-11
6.787353840845916e-11
9.706482958968478e-11
1.3610220335520957e-10
1.8507164427887888e-10
2.420878272736939e-10
8.651852359885464e-10
3.998821920395947e-10
1.0101923865903775e-9
3.5677846399300836e-9
6.145756416556538e-9
7.640617547869494e-9
8.533555252603338e-9
9.302310068295548e-9
1.0090900930908354e-8
1.091838631669393e-8
1.176816270128013e-8
1.2989642989132287e-8
5.421062540485826e-9
2.1816918215812776e-10
1.023135312170007e-9
1.7632873709712758e-9
3.009314667432878e-9
6.629621101061949e-9
2.38111953096321e-8
1.2388358764578851e-9
1.7593122551626055e-9
1.9214719884152787e-9
1.8867119286356224e-9
1.896020360094681e-9
1.9830111464292136e-9
2.1669475087214035e-9
2.4906423652556204e-9
3.063336284938399e-9
4.1912845325796125e-9
6.6352140332372105e-9
6.766610953027111e-9
4.398707346624685e-8
3.5961073844652176e-8
2.846723693750391e-8
3.690086412503969e-8
6.521717456065258e-8
1.2846964393624882e-7
1.402177087356667e-7
1.7565904397613823e-7
2.678643566834817e-7
1.4761155986101582e-7
1.609120201885299e-7
4.804093151961658e-7
4.939415531205357e-7
3.889681826294488e-7
1.775134613249139e-7
1.1569221064685804e-7
3.9314213669565784e-7
1.2338310052532502e-7
3.552024847609572e-8
1.4433050121772248e-8
5.614775816887333e-9
3.5469390649459665e-9
1.884411260327041e-9
3.051193278863486e-10
1.568498663384493e-9
3.6176286563164513e-9
1.1157331273687446e-8
1.50545806895525e-8
1.2835599061389815e-9
2.9735692476101882e-9
5.415797503004925e-9
3.670740113730283e-8
7.589795692451073e-8
7.422335140725363e-8
7.406901893857925e-8
7.808746728446952e-8
8.41850317522274e-8
9.134474363202772e-8
9.91863716852962e-8
1.0760428551349775e-7
1.165551816624136e-7
1.259398721810826e-7
8.404001272958468e-8
4.9367135302789736e-8
3.035592360220779e-8
2.4194680138063842e-8
1.4345154201342056e-8
4.012014989075299e-9
6.602157659766503e-10
4.256689049210775e-10
2.0605604084577762e-10
2.8018610527821203e-9
1.7949778313019895e-8
6.784982540174318e-8
3.843919845862615e-8
3.239478691772488e-8
3.266840843805359e-8
3.673830304977923e-8
4.510827412835307e-8
6.017126989044884e-8
8.706651055127497e-8
2.1644338895739266e-7
2.2678943662698011e-7
1.3652664470245471e-7
1.3912422592748503e-7
1.8606195177399443e-7
3.1269567789674433e-7
4.402509078734701e-7
3.9926206816902153e-7
4.273161542603512e-7
3.29780533603262e-7
2.920625243310508e-8
1.400149540985315e-7
1.230937361428903e-7
5.4112790395234793e-8
3.0981786584928716e-7
3.1717593009258424e-7
6.906449739222175e-8
2.0688003560778928e-8
8.960231322102856e-9
5.9877276057105584e-9
5.022622134238974e-9
1.2078504642733512e-9
5.016578700020654e-10
1.9000649809135284e-9
4.021364295161405e-9
1.0587584275762477e-8
1.704191353893262e-9
6.080184906757571e-9
1.0962643297899614e-8
1.4729499404506299e-8
1.8129253208042797e-8
4.606396597031754e-8
1.9297725733095465e-7
1.907241766169155e-7
1.6305392294243412e-7
1.6366978423638937e-7
1.771292684029757e-7
2.013330069507103e-7
2.3992483378076485e-7
3.0185897227093917e-7
4.0285311517334197e-7
5.682139942344011e-7
2.447924936894808e-7
1.168247255279612e-7
5.505178542373329e-8
2.7276989209672736e-8
1.7794205275250552e-8
1.6224770397205424e-8
8.719666625672858e-9
3.28269591916958e-9
1.6212168766897542e-9
1.8857145734495925e-9
4.892696888717257e-9
1.6922359620697706e-8
8.582722438654081e-8
9.218602981648473e-8
6.474488779181598e-8
6.038352094987582e-8
6.391357514547038e-8
7.333927761490213e-8
8.900020379966456e-8
1.1067975189172941e-7
3.1439480579761425e-7
4.565404857452138e-7
2.692128485797083e-7
2.6254820892390573e-7
3.2749702093328925e-7
5.025903690623568e-7
7.56799476845113e-7
6.895880063159593e-7
6.432225500815904e-7
2.3059285604781386e-7
7.735504230912048e-7
6.074006923353216e-7
4.968456258941282e-7
5.05770904811469e-7
4.599538343125511e-7
2.2089066973315784e-7
4.3909537721272757e-8
1.101904703528884e-8
3.488090925664528e-9
9.348520862676179e-9
4.561924021426578e-8
4.315394670300041e-8
8.028288517965955e-8
9.649388929501527e-8
3.208332800801699e-7
9.788537589058594e-7
3.2346875822529776e-7
3.885670958472011e-8
7.372796390335369e-11
5.278085842225172e-8
3.5694245962886806e-10
1.5750614669088637e-10
4.429467268721873e-11
3.0789018272811055e-11
6.871487741239153e-11
4.1692401149499884e-11
6.796185632355342e-11
1.0615357033108656e-10
1.6596132556232736e-10
2.58979919843657e-10
3.9782221340357246e-10
5.877647848100414e-10
2.0468813571708834e-10
3.8933008450659907e-10
1.7006124394479035e-10
1.1071290582627342e-9
2.5539268960584115e-9
4.884387048563955e-9
8.5849781772923e-9
1.3920587972559375e-8
1.998705861356255e-8
1.9135787345798565e-8
4.777017101276058e-8
5.652864563524897e-8
3.161032148648485e-8
1.6500386968595013e-8
1.1915427607670547e-8
4.784810486806262e-9
6.356922559889099e-12
0.
1.7408883934743568e-13
9.874673898356413e-13
3.9186079036843574e-13
3.9394343108787154e-13
5.266953484648916e-13
6.767873047989011e-13
8.473700113947022e-13
1.0555036972493672e-12
1.3170239738582935e-12
1.6490214490173947e-12
2.0724400199904593e-12
2.6140889903674014e-12
4.3936439728445477e-11
3.612679826508137e-12
7.779115774101457e-13
5.093876559568306e-13
1.3859096816410522e-12
2.288361759277522e-12
3.415016402793994e-12
4.947777099406377e-12
7.111604659809479e-12
1.0218145413737842e-11
1.4717108724542617e-11
2.1263635316008657e-11
3.080307808104762e-11
4.465781941597453e-11
6.455735325587276e-11
9.246954080143381e-11
1.3002204452274762e-10
1.7751086477992466e-10
2.3326502753078046e-10
2.9458401270514913e-10
1.0649119435225445e-9
2.4311849259756165e-10
1.910329265152263e-9
5.3486518532956426e-9
7.879907646069403e-9
9.034978018682087e-9
9.833796314897113e-9
1.0655844348968404e-8
1.1556309360752376e-8
1.2513905458181924e-8
1.349169122019486e-8
1.4689251387594257e-8
9.122546098668781e-9
1.3611195432245105e-9
6.139753302016701e-10
1.385542485310846e-9
2.2403871462148383e-9
4.00937105037331e-9
9.997685829629885e-9
5.386032420019267e-9
1.9174210565492762e-9
2.53892009434834e-9
2.3542508019982046e-9
2.1630001611126497e-9
2.0321355115556e-9
1.9427129114858246e-9
1.857287913064362e-9
1.7047193273914843e-9
1.2796396703334583e-9
3.2524772999138223e-10
3.808961876635427e-9
3.2367978042536805e-8
2.877598275906012e-8
2.419529386411949e-8
3.2637565193213914e-8
5.966716645348227e-8
1.1863236295450213e-7
1.2962358495403316e-7
1.67392132909892e-7
2.5936665927947945e-7
1.4091150659076847e-7
2.6229419413020037e-7
5.575356546918455e-7
5.605105503330068e-7
4.3256621055689333e-7
2.1438304743484555e-7
8.526538342206003e-8
3.6717925190058234e-7
1.4363083782982824e-7
3.90031291477479e-8
1.5539296064325263e-8
5.867591537789863e-9
3.2818798406455003e-9
2.1216225696567834e-9
2.1037071573798063e-10
1.4203491622599624e-9
3.222481499715132e-9
9.271791061986182e-9
1.8527513167668328e-8
1.7657825351025684e-9
2.6049542471696228e-9
4.575867042883373e-9
3.2992979198178955e-8
7.089525200977868e-8
7.068753783537655e-8
7.061459788306095e-8
7.441567015616115e-8
8.018930314662529e-8
8.692313306044571e-8
9.419845396245316e-8
1.0186954976652527e-7
1.098651964948832e-7
1.1807434933390082e-7
8.071946464404462e-8
4.8382701675784906e-8
3.080512222595258e-8
2.4946238138974724e-8
1.3090082061136982e-8
3.5098502209540585e-9
4.5665770391718973e-10
5.55662196676957e-10
2.7568426009850126e-10
3.02596532604305e-9
2.0540855115052808e-8
5.88329395880024e-8
3.531132616151226e-8
3.0685701539356264e-8
3.1404962714807984e-8
3.5675828658727034e-8
4.420273294345691e-8
5.956558177299707e-8
8.735010117784078e-8
2.1177497617449325e-7
2.1501398848251357e-7
1.3040001767095387e-7
1.3387047441168567e-7
1.808957754179152e-7
3.0724377194171536e-7
4.2205584627277804e-7
3.8277380533728885e-7
4.177461631307352e-7
3.2461726512508573e-7
3.017654879900532e-8
1.381657973085539e-7
1.1726358184684487e-7
6.483221327186025e-8
3.6101614733318447e-7
3.682116612274863e-7
7.158960764179498e-8
2.1652568546337657e-8
9.252345662530477e-9
5.738351938876023e-9
5.015570953263119e-9
1.3032440787992379e-9
4.562341569059518e-10
1.8058984602031294e-9
3.781058067496501e-9
9.462276673151748e-9
2.5167678030328605e-9
5.781444135959973e-9
1.0451158632232773e-8
1.392759120014207e-8
1.7052299500112573e-8
4.330510560611498e-8
1.818005827608328e-7
1.8560321685786847e-7
1.5834631883428748e-7
1.583705847221563e-7
1.7058441708680054e-7
1.9249606617981107e-7
2.269050141992153e-7
2.8119551490574613e-7
3.693078946109748e-7
5.178898917431852e-7
2.2588103131332084e-7
1.1423447622711641e-7
5.603443113563631e-8
2.8549841345933642e-8
1.937730323234997e-8
1.7718908342592705e-8
8.871461186701085e-9
3.427565530149914e-9
1.7615411711622787e-9
2.0580073020091183e-9
5.269789956926325e-9
1.838145520488869e-8
9.591819685171313e-8
8.757227145307186e-8
6.337402265367274e-8
5.973474725753372e-8
6.361837571380311e-8
7.33833746596993e-8
8.956797733827341e-8
1.1221735715191372e-7
3.1907856991319175e-7
4.4372053269796095e-7
2.626581521757087e-7
2.5769538294939795e-7
3.2442507697267497e-7
5.038811564009024e-7
7.450920779776627e-7
6.644341765137016e-7
6.238620890362197e-7
2.504472426229673e-7
7.607749710168677e-7
5.91695445283989e-7
4.688615130689862e-7
4.5096192907990477e-7
4.3064352015552606e-7
2.1825093801772194e-7
6.208049453267728e-8
1.3485289152473012e-8
4.758469092846567e-9
3.315862384821154e-10
5.13736747557118e-8
3.361940986870235e-8
7.100855169698626e-8
1.1132222203023315e-7
2.2378611634165673e-8
5.65205141088125e-7
7.577673362221083e-7
1.805824929272836e-7
3.1820034914933385e-8
2.815802221590867e-9
3.030420437993547e-9
2.1352200446077163e-10
2.931143266381133e-10
4.134551238025765e-11
1.6187097408927666e-10
2.2655664493990915e-11
5.29460416768163e-11
8.374080279732718e-11
1.309207561781014e-10
2.0461026827139533e-10
3.1716555929537366e-10
4.787132688098575e-10
2.9349908498370457e-10
4.687778991992452e-10
3.653292648436179e-11
8.003010245999405e-10
1.916425294014955e-9
3.6859569523420707e-9
6.5562659304612475e-9
1.0969422946662815e-8
1.6845649135780174e-8
2.1728716369905433e-8
5.451764938968477e-9
1.0146461596280793e-7
2.6859258265393834e-8
6.243453063943574e-8
1.8506030143017738e-8
2.9427597437254684e-8
9.248703257413997e-10
9.86390145583542e-13
8.699847423361798e-14
4.585640268371449e-13
6.641479216642469e-13
3.634703207277584e-13
4.444619818235975e-13
5.90305050085661e-13
7.495387742275616e-13
9.358733277423566e-13
1.1664073412350704e-12
1.457478509793025e-12
1.8277495071566817e-12
2.300582609163215e-12
2.5022329497024976e-11
2.946215140927681e-12
5.902071605022736e-13
4.58809957164738e-13
1.1818483202443744e-12
1.9286734732159343e-12
2.8621358444138835e-12
4.131750723283544e-12
5.92173608425771e-12
8.48685833614718e-12
1.2194892582558387e-11
1.7583528611429468e-11
2.5436013032503562e-11
3.6870780308051956e-11
5.341359417692491e-11
7.69585804641595e-11
1.0943135609647347e-10
1.519789785090694e-10
2.0398310698274364e-10
2.6304940815527587e-10
9.424184966805218e-10
3.5389556023766627e-10
1.3265316651009233e-9
4.2360629135523394e-9
6.846840203234813e-9
8.205802460617321e-9
9.048452322133194e-9
9.830253818194464e-9
1.065834080211178e-8
1.1534258827272678e-8
1.2432626259340661e-8
1.3727561721491495e-8
6.803990361114788e-9
6.012119996031298e-10
8.802338968168943e-10
1.6160952724041685e-9
2.6768004449129834e-9
5.361750206630365e-9
1.747522244140967e-8
2.871541483640779e-9
1.8225324339046926e-9
2.0789050693815646e-9
1.9884808895754307e-9
1.9286343191703048e-9
1.936828889395036e-9
2.0170477071788957e-9
2.181098828027337e-9
2.46811844278452e-9
2.9875269748148515e-9
3.8795232293555986e-9
2.6185166723025565e-9
3.9490792792753414e-8
3.309991169815316e-8
2.678983177465316e-8
3.525289453501698e-8
6.313483411824001e-8
1.2473478236105196e-7
1.3602760864550333e-7
1.7257848717264429e-7
2.648335352318677e-7
1.4477039268478097e-7
2.130203427868161e-7
5.071253569277821e-7
5.197096352530885e-7
4.07730882917262e-7
1.9527565260273233e-7
9.916780976620008e-8
3.899465358328578e-7
1.3351579985672076e-7
3.702749783107827e-8
1.488656144965921e-8
5.715673769246926e-9
3.4223130433030776e-9
1.991172620953303e-9
2.604975153362955e-10
1.4997977766063002e-9
3.4378679018185313e-9
1.0286486738562495e-8
1.6484636054558787e-8
1.5422251947569364e-9
2.7895370129576517e-9
5.048667006589958e-9
3.508650897288681e-8
7.38244028075513e-8
7.281175557232126e-8
7.269540614053635e-8
7.662480830842352e-8
8.25857012290287e-8
8.955975050173754e-8
9.714798913033228e-8
1.0522607139197012e-7
1.1373733349400047e-7
1.2257608178639762e-7
8.258948116263269e-8
4.8836527805665235e-8
3.044219039517024e-8
2.444202395135558e-8
1.3731770495682522e-8
3.751221721556355e-9
5.46382248342005e-10
5.028213347512677e-10
2.556787185588063e-10
2.8797712544764404e-9
1.9023105311119567e-8
6.395563420249023e-8
3.7100511296485045e-8
3.170981804311381e-8
3.219183577820197e-8
3.636521702983653e-8
4.482700102494672e-8
6.005512924104019e-8
8.737755503916048e-8
2.1497034881829504e-7
2.2214455671528974e-7
1.3416065828210685e-7
1.3715096882961122e-7
1.8424375896582343e-7
3.1107050231174424e-7
4.331666834700033e-7
3.926164677213174e-7
4.236417706139519e-7
3.2765405915839136e-7
2.994078157177515e-8
1.3974482149124287e-7
1.219703803977897e-7
5.677491182927509e-8
3.259123952014354e-7
3.4094472913012314e-7
7.043157854222546e-8
2.10729365007117e-8
9.057691369981232e-9
5.860284099136947e-9
5.022130611782719e-9
1.2441751648200888e-9
4.823117879117219e-10
1.8580603065780794e-9
3.913563106251444e-9
1.0082011071850414e-8
2.0598409387323964e-9
5.928840609850934e-9
1.0730831267840777e-8
1.4385122218970206e-8
1.7674650453096944e-8
4.487616591993561e-8
1.8818918115049138e-7
1.8868941153066345e-7
1.6116765913378984e-7
1.6151612392737053e-7
1.7442398667657334e-7
1.9761039668154062e-7
2.3433949723168145e-7
2.928780136244968e-7
3.8833433977305923e-7
5.476761869740698e-7
2.364814217656514e-7
1.1555792333612907e-7
5.5341199103643825e-8
2.774174101140299e-8
1.840672054796812e-8
1.6820827574502277e-8
8.749493283668723e-9
3.327062466198674e-9
1.670294641198359e-9
1.9519642636927877e-9
5.051347715081356e-9
1.7556551622004095e-8
9.029561220560335e-8
9.01846273395126e-8
6.42245999335192e-8
6.019235165657152e-8
6.388733042238614e-8
7.347256266846425e-8
8.936885580918863e-8
1.1145359943488765e-7
3.1680703629016256e-7
4.516626085150874e-7
2.6682129215173667e-7
2.60909880800175e-7
3.2676848980918675e-7
5.041042007145356e-7
7.530509703505978e-7
6.79170932464934e-7
6.351299951639702e-7
2.3808675123332333e-7
7.722116366693906e-7
6.040888880456023e-7
4.873047407924244e-7
4.846064286632918e-7
4.525971280937828e-7
2.279354958220512e-7
4.9798654821037635e-8
1.184258972738634e-8
4.0430111173920245e-9
4.8681196597498276e-9
4.929498654399927e-8
3.7563141924073875e-8
9.66637027174477e-8
1.0058333408902111e-7
2.60364275881121e-7
1.216891248691645e-6
4.4684586665996164e-7
6.135204345125021e-8
5.933075008756749e-10
9.143185769238836e-9
3.8754890905226833e-10
2.9120381420793773e-10
1.1210036360331837e-10
1.962525013625758e-11
1.4603326023151106e-10
3.6499269730665374e-11
6.241985819241538e-11
9.770705265889728e-11
1.5271839754032447e-10
2.384829279462948e-10
3.676896891141368e-10
5.476828513972726e-10
2.3758212159658913e-10
4.1954104662850447e-10
1.1801476703470215e-10
9.883297884003315e-10
2.3081269198408743e-9
4.425273037403854e-9
7.81914903965169e-9
1.2838153373238259e-8
1.894479279571533e-8
2.1010478441861435e-8
2.3481739557693425e-8
9.044337368576732e-8
3.3058638692377584e-8
2.2052782982657433e-8
9.728535447166816e-9
2.016043402327354e-8
1.6542404688490102e-11
2.4940044721973598e-14
1.1217005798802524e-13
1.5730423170771906e-12
4.4558360361186613e-13
3.744805966941196e-13
4.97364591716579e-13
6.463379181917771e-13
8.122708821645901e-13
1.0122252336153033e-12
1.2623857792617704e-12
1.5794626387795787e-12
1.9835267928775443e-12
2.5001166071081877e-12
3.573121583153697e-11
3.3651439447822535e-12
7.069315330794456e-13
4.916649021471474e-13
1.3113748069763549e-12
2.1562962557448896e-12
3.211544864261447e-12
4.647027220762272e-12
6.672603084353188e-12
9.578839866778304e-12
1.3785142865824948e-11
1.990342416632791e-11
2.882000181835424e-11
4.178475965117091e-11
6.04595714122328e-11
8.680150717200923e-11
1.2257272506875573e-10
1.683949699046121e-10
2.2294643278683035e-10
2.835611331417302e-10
1.021374399113992e-9
2.8763756191943807e-10
1.6919621102039307e-9
4.9484441609047295e-9
7.523219715617164e-9
8.746502317293507e-9
9.555946949815289e-9
1.0361146759324323e-8
1.1234566660725602e-8
1.2162388118756136e-8
1.3111477504280829e-8
1.436989208924529e-8
8.295053981541395e-9
1.069440512923329e-9
7.135973752249651e-10
1.466334588703773e-9
2.3833303165471033e-9
4.418724952425021e-9
1.2069672140029797e-8
4.593969432272112e-9
1.888825535024418e-9
2.3377796248284118e-9
2.184329345747142e-9
2.0421903786651753e-9
1.9619223170982225e-9
1.9318212271360054e-9
1.9311725226605922e-9
1.9260152044840887e-9
1.8173018327040177e-9
1.0661349302156627e-9
1.5704540097958886e-9
3.485950096908886e-8
3.026790048989971e-8
2.5098536679927716e-8
3.355662369974873e-8
6.090602545859077e-8
1.2079728210701328e-7
1.3184726041532796e-7
1.6925606302241623e-7
2.613730347136343e-7
1.4218241862652984e-7
2.505775441736334e-7
5.385781766279332e-7
5.461504328148189e-7
4.2445957956892634e-7
2.088554500543774e-7
8.867347370438556e-8
3.7708668703583007e-7
1.409664391343095e-7
3.8374084400777825e-8
1.5319618373001683e-8
5.816905605505556e-9
3.324890397214404e-9
2.0809946946284547e-9
2.2529262040628472e-10
1.4446580933676241e-9
3.289913795381994e-9
9.58721423797944e-9
1.7845696380406393e-8
1.7117897058161458e-9
2.6560923885289645e-9
4.728757660705541e-9
3.36711335456752e-8
7.187939688745079e-8
7.142047117771049e-8
7.133484536481163e-8
7.517973992650209e-8
8.101598581990487e-8
8.782821906399294e-8
9.520350159679341e-8
1.0300267947260202e-7
1.1115894393480596e-7
1.195626558187917e-7
8.132530880289515e-8
4.8493694883164956e-8
3.064826163241549e-8
2.475238874589189e-8
1.3272849477866755e-8
3.573501011032137e-9
4.765869012190054e-10
5.462405364991569e-10
2.7655758199273253e-10
2.9713751864685828e-9
2.0034308918126055e-8
6.048665195071856e-8
3.5901023488666683e-8
3.103803647789466e-8
3.1685172465048263e-8
3.5930040659056786e-8
4.444423020570899e-8
5.977607067315978e-8
8.742638698273704e-8
2.1300093737381417e-7
2.1748839438913852e-7
1.317209263096814e-7
1.3504004783033272e-7
1.8212712683493902e-7
3.0873750203241303e-7
4.2593491178691497e-7
3.8615117931187937e-7
4.1983157880971985e-7
3.256448555555314e-7
3.0217930710280785e-8
1.3886242394777173e-7
1.192781752683728e-7
6.150279860938815e-8
3.472727380336501e-7
3.606890478514542e-7
7.131166412589646e-8
2.14527204099639e-8
9.179650404122623e-9
5.772207074622847e-9
5.0178718544435674e-9
1.2824291518631282e-9
4.647519868289446e-10
1.8224419554683113e-9
3.82302309615834e-9
9.658889879692864e-9
2.3705557023193404e-9
5.8218457344742596e-9
1.0538945577767864e-8
1.4077805813873835e-8
1.725916167203099e-8
4.381910382128585e-8
1.838993731644446e-7
1.8667040699906862e-7
1.593176787022361e-7
1.594441741859382e-7
1.718806953559138e-7
1.9420066555573795e-7
2.2935092172969875e-7
2.850006445109087e-7
3.7551034705504596e-7
5.27918230907685e-7
2.2930163132692717e-7
1.1461985955999964e-7
5.576293855073214e-8
2.8257247094836557e-8
1.9036479506791005e-8
1.7408406221240456e-8
8.819542156561952e-9
3.38871543842787e-9
1.7279553018362432e-9
2.020820359894399e-9
5.197583752449744e-9
1.8115741724747302e-8
9.413741866758892e-8
8.842745992664811e-8
6.367718117314615e-8
5.991501675044951e-8
6.374129014918014e-8
7.345233607165653e-8
8.954648155095069e-8
1.1200747583252925e-7
3.184751382381721e-7
4.4653631781567214e-7
2.6416559832886513e-7
2.588992392251624e-7
3.253929892177584e-7
5.04280002848724e-7
7.481123426728893e-7
6.694054384591347e-7
6.276476455068204e-7
2.4605771032465923e-7
7.659577105715317e-7
5.969822034727474e-7
4.757883799684552e-7
4.6279270442298093e-7
4.3955235201557063e-7
2.241462288896747e-7
5.728172150632921e-8
1.2850170667336678e-8
4.526759507647862e-9
1.6896638502558138e-9
5.6881579753781734e-8
3.455890200351795e-8
8.597742580822675e-8
1.0530443227237354e-7
1.5333796357027363e-7
8.016195898927305e-7
6.321721614041655e-7
1.201461312862188e-7
9.8119133915676e-9
3.844969774764267e-9
4.930761389008146e-9
2.6924280761333433e-10
2.667467035879378e-10
1.1785657116330343e-11
2.5072675676031483e-10
2.890801669552952e-11
5.639211841436525e-11
8.872426645969261e-11
1.386773847374948e-10
2.1667904949427467e-10
3.3526786635364635e-10
5.036859926759409e-10
2.733792878859724e-10
4.513348409193963e-10
6.488774455584977e-11
8.66085813035286e-10
2.0538603298226883e-9
3.946368110836299e-9
7.005193841666529e-9
1.1645619194726113e-8
1.7642996479423662e-8
2.1760603324594518e-8
2.922551107018544e-9
1.0509932352200205e-7
3.291966705528479e-8
5.8282688554810696e-8
1.0866365226039924e-8
3.1422430362002684e-8
2.457401890133961e-10
3.392337706184962e-13
1.1452329690881728e-13
1.1347954030124562e-12
5.564350933917263e-13
3.625086308968369e-13
4.637999346355919e-13
6.112144931491423e-13
7.726591764066924e-13
9.63837787402612e-13
1.201486869861709e-12
1.502028778820657e-12
1.884617985952979e-12
2.3734028003492443e-12
2.8457653670923775e-11
3.0969934585757866e-12
6.31696829236301e-13
4.710676038126089e-13
1.2289725286811787e-12
2.0112074064263036e-12
2.9886357337325506e-12
4.318123838082846e-12
6.193127836172282e-12
8.881314622918847e-12
1.27690835594602e-11
1.8420977339115877e-11
2.6657768082869893e-11
3.864641935715744e-11
5.596477728332869e-11
8.053623437242273e-11
1.1423777579902937e-10
1.5803341421814434e-10
2.1103698892007395e-10
2.7072222558430633e-10
9.716230208099937e-10
3.3149559005738523e-10
1.457258634945633e-9
4.497386531232468e-9
7.101857355893406e-9
8.408991646711008e-9
9.237050425313882e-9
1.0026313865410992e-8
1.0870566059475043e-8
1.1765358141279601e-8
1.2682297784215514e-8
1.3975885747256101e-8
7.3518149516821834e-9
7.658851487037684e-10
8.204997848718056e-10
1.5599652660514126e-9
2.5621863860562312e-9
4.976263292534361e-9
1.5198217768250596e-8
3.5383112753029747e-9
1.8473226931595652e-9
2.1605078137655883e-9
2.046955313793981e-9
1.9578584509652747e-9
1.9339359238334516e-9
1.9732042369526435e-9
2.0752830097412127e-9
2.2518053197476166e-9
2.53402166093279e-9
2.8119758765418944e-9
1.0457079492604683e-9
3.7760037450308374e-8
3.203096767056009e-8
2.6154991679205944e-8
3.4620003933915875e-8
6.231235265478523e-8
1.232752662756325e-7
1.3445512105786951e-7
1.7135656154083367e-7
2.635798801145476e-7
1.437674111091118e-7
2.2916228472776274e-7
5.183357540488489e-7
5.295526571319683e-7
4.1423894754849245e-7
2.008592521942351e-7
9.457721696105395e-8
3.861029779045354e-7
1.3666163327824146e-7
3.755563735741876e-8
1.5052072499370466e-8
5.754219753607242e-9
3.3829751335371304e-9
2.0269631484321316e-9
2.461840246049815e-10
1.4775949332144138e-9
3.378893296202614e-9
1.0006204201726822e-8
1.7005544654382937e-8
1.6162307100878838e-9
2.7336286329262247e-9
4.923277653327181e-9
3.453225895672488e-8
7.307869347789253e-8
7.228644771821284e-8
7.218260010215274e-8
7.607983619953245e-8
8.199268943353754e-8
8.89035043106258e-8
9.640756508306469e-8
1.0437456085201444e-7
1.1274370197008876e-7
1.2140757480050483e-7
8.209391691203679e-8
4.8686458114374174e-8
3.050579400537e-8
2.455072725090876e-8
1.354167106244951e-8
3.6753077848323662e-9
5.151771243183982e-10
5.230272246549402e-10
2.6689343893180244e-10
2.912517696449394e-9
1.9410710075914313e-8
6.259850292664934e-8
3.663493038529518e-8
3.145574006681473e-8
3.200446402323028e-8
3.620820631964836e-8
4.469403955456106e-8
5.996802183809767e-8
8.742499612797355e-8
2.1428211796763386e-7
2.2039344139850035e-7
1.3325024795808008e-7
1.363710570690404e-7
1.834787740468337e-7
3.1026735110468974e-7
4.3045930511142477e-7
3.901664970759123e-7
4.2222472263446114e-7
3.2688539803307867e-7
3.00987018047786e-8
1.3947779544182236e-7
1.2112784189174938e-7
5.832098178312498e-8
3.3330318800809056e-7
3.4903682262119736e-7
7.081721280342299e-8
2.121639239088058e-8
9.101135398634867e-9
5.8232270531798434e-9
5.020803998406155e-9
1.2583952330447753e-9
4.754841221470394e-10
1.843977206702897e-9
3.877718352302837e-9
9.91446085269827e-9
2.1819052128491694e-9
5.88375409880797e-9
1.0654425133772878e-8
1.4265632448780004e-8
1.7514249765371302e-8
4.4464611287426965e-8
1.8652280172897506e-7
1.8792833983372159e-7
1.6046822881788166e-7
1.6072853327493968e-7
1.734508274395833e-7
1.96295764820961e-7
2.3240171376882193e-7
2.898009983812091e-7
3.833305766996169e-7
5.401283363329344e-7
2.3366185458402995e-7
1.1517072811366576e-7
5.548559565068448e-8
2.7929967071372044e-8
1.864150034082968e-8
1.7042410034659625e-8
8.771541565274619e-9
3.3484270267882095e-9
1.6910822350903604e-9
1.9776271090542952e-9
5.107797504996627e-9
1.777534838909969e-8
9.181154874312185e-8
8.949968546398351e-8
6.402205183889008e-8
6.009746660817976e-8
6.384540687835593e-8
7.348163415254638e-8
8.945648347279154e-8
1.1168594358953865e-7
3.1751523252387295e-7
4.497610305218508e-7
2.6585028431242613e-7
2.601928628950278e-7
3.263195834229226e-7
5.043123453631326e-7
7.51314315984963e-7
6.754319929366288e-7
6.322556266257108e-7
2.410378121284254e-7
7.703921092874726e-7
6.018406223890164e-7
4.831974945727935e-7
4.764707905308325e-7
4.4828806425194277e-7
2.27755343391968e-7
5.240041749324575e-8
1.2196778746904108e-8
4.233386970767975e-9
3.557288933426883e-9
5.169927492658513e-8
3.6185733741252576e-8
9.7294380119775e-8
1.0191535452550906e-7
2.3007046702346453e-7
1.155435858914396e-6
5.071716410688214e-7
7.72621709163242e-8
1.8370142987183361e-9
6.019143132864073e-9
1.493399081930034e-9
3.2502029083720783e-10
1.685526900882257e-10
1.2577458359150286e-11
1.9493050161405137e-10
3.405048510790103e-11
6.021287654730865e-11
9.438719983086563e-11
1.4752238685269225e-10
2.3042177028223293e-10
3.5574636180396553e-10
5.315828718599797e-10
2.5072539479509297e-10
4.3133743305014016e-10
9.809647690764654e-11
9.426326163887902e-10
2.2132412787245467e-9
4.2470135432344965e-9
7.517962453685702e-9
1.2401917933018262e-8
1.8485376053278333e-8
2.1421404414605386e-8
1.5093977092449257e-8
9.885648915348848e-8
3.3686207810891095e-8
2.879142610110038e-8
9.176269449822156e-9
2.843415060449721e-8
2.8516796124840567e-11
6.653483233962253e-14
1.0738817005715555e-13
2.0024820511145598e-12
4.780923067966118e-13
3.6858867918206835e-13
4.852177833942144e-13
6.337136840052058e-13
7.979218727435489e-13
9.946349592834345e-13
1.2402212340146111e-12
1.5512674751003177e-12
1.947503214130239e-12
2.453957368234104e-12
3.2872418802818294e-11
3.2666093849369268e-12
6.790786737573301e-13
4.842695198888067e-13
1.2812993801997937e-12
2.1032291716789325e-12
3.1299373930804625e-12
4.526544380580979e-12
6.4968857663715374e-12
9.32312194676884e-12
1.3412549029468867e-11
1.935973333883938e-11
2.8027093009880163e-11
4.063455765398715e-11
5.88144150124329e-11
8.451405733759492e-11
1.1954181566091584e-10
1.646470756002185e-10
2.1866154096524983e-10
2.7895726261137826e-10
1.003411277545191e-9
3.043144349406814e-10
1.6054460427867893e-9
4.784786653069047e-9
7.372889370011749e-9
8.625747152510968e-9
9.441062822938954e-9
1.0240073189299892e-8
1.1102738402377302e-8
1.2018510686686549e-8
1.2955916447890424e-8
1.4231522341553007e-8
7.953644751262722e-9
9.563566719909779e-10
7.529876447158782e-10
1.4999120576972126e-9
2.44577190277528e-9
4.60747848832029e-9
1.3094944333263607e-8
4.229498379542977e-9
1.874371626662842e-9
2.2677221960687315e-9
2.1285512900866035e-9
2.006015372398393e-9
1.94631373561373e-9
1.9411462827114315e-9
1.9770420053276137e-9
2.0362314754158404e-9
2.066004007645248e-9
1.6822377606399312e-9
6.341213276475869e-10
3.58998577153631e-8
3.0896618709705235e-8
2.5476621450672187e-8
3.393863160656988e-8
6.141465875150469e-8
1.2169097096562674e-7
1.3277950110775844e-7
1.7001754434362935e-7
2.6218012238920026e-7
1.427374923129233e-7
2.437852724163496e-7
5.310978594675953e-7
5.401811721259674e-7
4.2089068016526543e-7
2.0618167388563864e-7
9.054344412840408e-8
3.806614006372136e-7
1.3956737982685185e-7
3.8090698832995053e-8
1.5225086765832627e-8
5.794789534775603e-9
3.34467153019037e-9
2.0624619083135652e-9
2.3234609592749646e-10
1.455879330880446e-9
3.3204780646661624e-9
9.730689966483618e-9
1.75495368589482e-8
1.6815845576568853e-9
2.6816251415659437e-9
4.79638960293671e-9
3.397072729547142e-8
7.230262535309431e-8
7.172925586310491e-8
7.163750519820396e-8
7.550098076819929e-8
8.136419656357911e-8
8.821081053031814e-8
9.563064008440733e-8
1.0348754680083408e-7
1.1171676328807537e-7
1.2020936608174206e-7
8.15926204308176e-8
4.8554665870253895e-8
3.0592082351985104e-8
2.4677150364722062e-8
1.3362220550394556e-8
3.6064805272243944e-9
4.884909575614548e-10
5.394388879385895e-10
2.7441110980647346e-10
2.949680671629223e-9
1.9814567894151613e-8
6.122074641124346e-8
3.6158014483141846e-8
3.118680502289657e-8
3.180049162442281e-8
3.6031977130741214e-8
4.453768718121408e-8
5.985147715468964e-8
8.74370382515068e-8
2.1347857380205165e-7
2.185266846822493e-7
1.3227020253289796e-7
1.3552101923245663e-7
1.826219239624851e-7
3.0931221911244575e-7
4.275561487904463e-7
3.87579711867819e-7
4.206933655736796e-7
3.260836548996154e-7
3.019597324023739e-8
1.3910715251372818e-7
1.2000342230276514e-7
6.02765223060948e-8
3.4202361592559194e-7
3.5682702467502534e-7
7.115578537835741e-8
2.1368478913282104e-8
9.150706809854988e-9
5.789001751713682e-9
5.018958683616118e-9
1.2737824549919464e-9
4.684998360667001e-10
1.8298778293591682e-9
3.841896569905866e-9
9.747108678393997e-9
2.305167617719924e-9
5.842156051884731e-9
1.057864664546413e-8
1.4143486029440072e-8
1.7348792073069058e-8
4.40445589291691e-8
1.8481710428237015e-7
1.8711936668684576e-7
1.597275776762196e-7
1.5990015924030202e-7
1.7243574223959369e-7
1.9493756587366303e-7
2.3041855735685014e-7
2.8667408058286935e-7
3.7823776346561456e-7
5.322325587603267e-7
2.308161019869372e-7
1.1480413344246991e-7
5.565854910720168e-8
2.8138189900582838e-8
1.889458951774378e-8
1.7277796176430612e-8
8.80076946313891e-9
3.373640659413633e-9
1.714447384586278e-9
2.0053090765844095e-9
5.166078055692506e-9
1.7997448622340163e-8
9.333419052007898e-8
8.88019192591773e-8
6.380176138314303e-8
5.998382035546271e-8
6.37834558970517e-8
7.346916824636833e-8
8.952227226040634e-8
1.1190176234322794e-7
3.181629505109394e-7
4.4769889021480625e-7
2.6477825606857615e-7
2.593764284363807e-7
3.2575011162386565e-7
5.043454616653682e-7
7.493008879866062e-7
6.71535101490777e-7
6.292730644047073e-7
2.4424643814664245e-7
7.677457967637677e-7
5.988827641979005e-7
4.785238270988256e-7
4.677073969238416e-7
4.4289487843761357e-7
2.2588463554229682e-7
5.544997350449954e-8
1.2606286359885473e-8
4.424890851735681e-9
2.3192942776053537e-9
5.504950367449647e-8
3.506012803060234e-8
9.146248414933627e-8
1.0382050905343795e-7
1.8637277547743213e-7
9.32838494491995e-7
5.838958668541176e-7
1.0187524981692692e-7
5.381995129190643e-9
4.355021776473011e-9
3.700763228945492e-9
2.967582729349254e-10
2.3248223263446297e-10
1.1653044123503968e-13
2.499127230001673e-10
3.094574575068983e-11
5.778261476319633e-11
9.077086554904243e-11
1.418708537907995e-10
2.2164353855165767e-10
3.4268244661270527e-10
5.138294930861642e-10
2.6516147319046227e-10
4.441273380539122e-10
7.677344829607228e-11
8.935387407845592e-10
2.111085772208969e-9
4.0544857840542834e-9
7.1902833425368675e-9
1.192058930245658e-8
1.795562297879867e-8
2.168727891108682e-8
6.995439881623873e-9
1.0408378475072303e-7
3.3648664501150304e-8
4.400932854409871e-8
9.760803211248744e-9
3.107656240676142e-8
8.853642736751256e-11
1.8540171882550172e-13
1.1138159276264046e-13
1.62564383934793e-12
5.240431092774973e-13
3.639983588352763e-13
4.716299312628593e-13
6.194932989027779e-13
7.819081658210968e-13
9.750858190893287e-13
1.2156224105770502e-12
1.519992317330506e-12
1.9075565818724945e-12
2.4027829435981827e-12
2.998796723473926e-11
3.1585121008609145e-12
6.48797483018919e-13
4.759260807953255e-13
1.2480335237920234e-12
2.0446828229495046e-12
3.040006570137285e-12
4.393867180156577e-12
6.303486882962694e-12
9.0417920080774e-12
1.3002768236699634e-11
1.876187076795311e-11
2.7155048589182476e-11
3.93686780939439e-11
5.700086139066925e-11
8.198477875474188e-11
1.1617415872840928e-10
1.6045606858661962e-10
2.1383952132716364e-10
2.737558543260248e-10
9.832808747083725e-10
3.218694002208772e-10
1.5108834179318758e-9
4.6024448373235075e-9
7.202022074665007e-9
8.48897532782596e-9
9.311997270529302e-9
1.0104648342699476e-8
1.0955558313291603e-8
1.1857993010188442e-8
1.2782407707036131e-8
1.4071318884150667e-8
7.572025314270827e-9
8.343432365256865e-10
7.960541467988222e-10
1.5378322603716301e-9
2.5185551193007948e-9
4.8354203463205335e-9
1.4381855335460332e-8
3.7976319869986296e-9
1.857338252913132e-9
2.197462891968978e-9
2.0745265681078852e-9
1.973359361914074e-9
1.936412199872354e-9
1.959354086253574e-9
2.0369736718865126e-9
2.170034083801939e-9
2.358783785856835e-9
2.3928317885194334e-9
4.2602242862521917e-10
3.7074981756997716e-8
3.161158764818743e-8
2.5904755645146516e-8
3.436926749651775e-8
6.198345693279517e-8
1.2269376844245958e-7
1.338365220576039e-7
1.708666700548472e-7
2.630707661265855e-7
1.4338243463504807e-7
2.3489776980816893e-7
5.229465723417842e-7
5.334603315308169e-7
4.167292876814864e-7
2.0290058693647558e-7
9.298627214152476e-8
3.842485227519439e-7
1.3779075186507492e-7
3.775677870356743e-8
1.5116379315344238e-8
5.769290257799352e-9
3.368412600821323e-9
2.0403917148227332e-9
2.40903494660631e-10
1.4693456450967682e-9
3.3568021709649233e-9
9.901788340886661e-9
1.720791347128004e-8
1.6419990935477532e-9
2.713516651015452e-9
4.8756316331306094e-9
3.432148618465643e-8
7.278992123860734e-8
7.208042665557821e-8
7.198120052892786e-8
7.586591526133486e-8
8.176026380418424e-8
8.864700704579703e-8
9.611933310997201e-8
1.0404471763287455e-7
1.123608544673983e-7
1.2095973673181883e-7
8.190568065707085e-8
4.863444800909786e-8
3.0535434092533804e-8
2.459609901780195e-8
1.3472621122786383e-8
3.648458767776824e-9
5.045341713782049e-10
5.297078343729757e-10
2.702101246999747e-10
2.9259626370639512e-9
1.956102065270255e-8
6.208134695495099e-8
3.6456590275748884e-8
3.135623043783813e-8
3.192966625295058e-8
3.6144203279916183e-8
4.4638066500769015e-8
5.992783942317244e-8
8.743408583957285e-8
2.1399378034401925e-7
2.1970427410890057e-7
1.3288956704921088e-7
1.3605945648721126e-7
1.83167369760108e-7
3.0992650916078857e-7
4.293894044046596e-7
3.892086461269336e-7
4.216619790229063e-7
3.2658739783161615e-7
3.0143212896743096e-8
1.3935129677442957e-7
1.2073971189333306e-7
5.90058491123333e-8
3.364183330375124e-7
3.520268521720463e-7
7.095092881010561e-8
2.127263695379341e-8
9.1190568876267e-9
5.809975114034598e-9
5.020156172155884e-9
1.2640503650659235e-9
4.728695735585672e-10
1.8386626438320241e-9
3.864209398992962e-9
9.851350308196173e-9
2.228248882498118e-9
5.867629523403278e-9
1.0625780728610174e-8
1.4219921842104847e-8
1.7452512756968276e-8
4.430731897546217e-8
1.858846949926997e-7
1.876294105360588e-7
1.6019422436583933e-7
1.60421405278299e-7
1.7307346150592363e-7
1.95789270055596e-7
2.3165987788590088e-7
2.886285994942593e-7
3.814218138812463e-7
5.371938246930824e-7
2.325925038111276e-7
1.1502998871128583e-7
5.554720536866316e-8
2.800594834865342e-8
1.8734615704495803e-8
1.7129400440832616e-8
8.781650664064761e-9
3.3574480866783977e-9
1.6995671219729256e-9
1.987811924124185e-9
5.129549704455439e-9
1.785871644975315e-8
9.238516139404622e-8
8.923831743207899e-8
6.394126467744302e-8
6.005701228724228e-8
6.382460708795681e-8
7.347969005284412e-8
8.948409241322058e-8
1.117694558090899e-7
3.177672499637497e-7
4.490039298581103e-7
2.654589305413024e-7
2.5989767719468807e-7
3.261202247481243e-7
5.043471617349421e-7
7.50589923192725e-7
6.739829471557844e-7
6.311451578442253e-7
2.422150413032462e-7
7.695000398902221e-7
6.008166748934928e-7
4.815080943800841e-7
4.732463907274651e-7
4.4639104302996155e-7
2.2726059689067963e-7
5.349138479530492e-8
1.2343877076048645e-8
4.305406233522454e-9
3.082997779098178e-9
5.2856732881544374e-8
3.573280996050084e-8
9.588945006942577e-8
1.025360143360461e-7
2.1568673677051e-7
1.0836492672431677e-6
5.339283918636848e-7
8.527502099952219e-8
2.74331692259212e-9
5.262354696242563e-9
2.190916148553464e-9
3.2084408541936894e-10
1.931626087034352e-10
8.762302207996966e-12
2.1755850309783698e-10
3.2974476164550357e-11
5.932549428691364e-11
9.306148130294546e-11
1.4544941863171593e-10
2.2720312612030133e-10
3.509632932088324e-10
5.251003134484949e-10
2.5600400049657475e-10
4.360337455084925e-10
9.023318251042193e-11
9.245504103607646e-10
2.1756419398794886e-9
4.176224230545444e-9
7.397766710858691e-9
1.2226174909523275e-8
1.829462319419915e-8
2.1539928626392362e-8
1.1993775746225678e-8
1.0126845817320995e-7
3.380249452484352e-8
3.307098509825644e-8
9.227290214918747e-9
2.9939837252048537e-8
4.012635576829285e-11
9.647188393584414e-14
1.0792034886697685e-13
2.028070591210222e-12
4.934888495003739e-13
3.666519257369903e-13
4.802769667069866e-13
6.285592057067645e-13
7.920990463006586e-13
9.875160117515107e-13
1.2312591441457216e-12
1.5398709539469922e-12
1.93294527835423e-12
2.435306220179774e-12
3.1787681982167873e-11
3.2270729053996504e-12
6.679693648043352e-13
4.812461570830254e-13
1.2691656758303747e-12
2.0818562837951013e-12
3.0970946696491653e-12
4.478078824704193e-12
6.4262267382411125e-12
9.22032204199444e-12
1.3262796078634377e-11
1.9141234775300536e-11
2.7708404936816155e-11
4.0172047290333604e-11
5.815215587388146e-11
8.35913624461314e-11
1.183152578549898e-10
1.63123909892365e-10
2.1691282240137106e-10
2.770735386547117e-10
9.961004931066458e-10
3.1082739015671625e-10
1.5708138195006922e-9
4.7184326213646585e-9
7.3111355862126275e-9
8.57626225045836e-9
9.394235177493757e-9
1.0190863509019014e-8
1.1049222493234357e-8
1.1960130581324048e-8
1.2892806038439195e-8
1.4173991204672267e-8
7.814891408943863e-9
9.114790069527204e-10
7.687562762165743e-10
1.5136437968251999e-9
2.4718458769488928e-9
4.688143233515168e-9
1.354479966531919e-8
4.075296390833692e-9
1.8682532558876105e-9
2.2412294974890473e-9
2.107945159066292e-9
1.993245579241484e-9
1.9418452884893053e-9
1.946870425675665e-9
1.997835169153727e-9
2.083659909979064e-9
2.1707634447172444e-9
1.938127877071246e-9
2.5049842209188167e-10
3.632548886403463e-8
3.1154963904964775e-8
2.5631544977794583e-8
3.4094699248684746e-8
6.162136509676788e-8
1.2205497976834464e-7
1.3316180932278502e-7
1.7032641227200086e-7
2.6250526286910854e-7
1.4296886395752042e-7
2.4071003362575004e-7
5.281094908773901e-7
5.377442205082376e-7
4.193994321866796e-7
2.0502533290708288e-7
9.138712057311339e-8
3.82017917152223e-7
1.38947622234948e-7
3.7971411028500725e-8
1.518594778625958e-8
5.785611112711551e-9
3.353094701561213e-9
2.0546081636447744e-9
2.353729257464087e-10
1.4606584668473295e-9
3.333409948458091e-9
9.791524636915393e-9
1.7426635884024412e-8
1.6679184297101408e-9
2.692799001634889e-9
4.824735190651241e-9
3.409622859505492e-8
7.247797055478247e-8
7.185614107512015e-8
7.176174992007688e-8
7.563288548907257e-8
8.150729216962642e-8
8.836827694478387e-8
9.580684590606967e-8
1.0368814358310658e-7
1.1194827433695045e-7
1.2047863271265272e-7
8.17046118542518e-8
4.858220559069955e-8
3.0570723208034214e-8
2.4647316983278674e-8
1.3401041551101442e-8
3.621098103112561e-9
4.939812305306338e-10
5.361659193032925e-10
2.73106978780828e-10
2.9409938030189426e-9
1.972337186077545e-8
6.1528594129453e-8
3.62651153360108e-8
3.1247993321901125e-8
3.184740818417558e-8
3.607298148263366e-8
4.457468005726158e-8
5.988021699804643e-8
8.743780761790418e-8
2.136681706903401e-7
2.1895257837091384e-7
1.3249464938401408e-7
1.357166232575516e-7
1.8282112888688858e-7
3.09539008693989e-7
4.282198823959093e-7
3.8816774103412407e-7
4.2104473187413856e-7
3.2626507177687605e-7
3.018029723361315e-8
1.3919953594112222e-7
1.2028032134248791e-7
5.980228860085089e-8
3.399544855194978e-7
3.551391895021967e-7
7.108513780619307e-8
2.1333853702526453e-8
9.13911320055007e-9
5.796347528682632e-9
5.01940061129437e-9
1.2702530751690484e-9
4.700658016573428e-10
1.8330118996702325e-9
3.849854711894472e-9
9.784290913687932e-9
2.2776828937505943e-9
5.8510680963085146e-9
1.059543244460981e-8
1.4170889494380354e-8
1.7386048856056376e-8
4.413872041443112e-8
1.8519992071949887e-7
1.8730372612738098e-7
1.5989612764209235e-7
1.6008816759331404e-7
1.7266536450372596e-7
1.9524362047158585e-7
2.3086372274359794e-7
2.873739457540459e-7
3.7937812421450476e-7
5.340188389601054e-7
2.3145126557984618e-7
1.1488371906176393e-7
5.561740551205813e-8
2.8090015909007096e-8
1.8836610674810284e-8
1.722416043738244e-8
8.793587341138157e-9
3.3676722402689303e-9
1.709010903137936e-9
1.9989682342327175e-9
5.152962302672255e-9
1.7947824518403007e-8
9.299555496801888e-8
8.895828995325381e-8
6.385243118032597e-8
6.001088427256383e-8
6.37991561970204e-8
7.347402290913759e-8
8.95097759264063e-8
1.1185542857659306e-7
3.1802493279977956e-7
4.4817253424699513e-7
2.650261726549503e-7
2.595673970738777e-7
3.2588825408176825e-7
5.043549766308621e-7
7.497744334790578e-7
6.724163645967031e-7
6.299465360553456e-7
2.435089040184197e-7
7.684137646278305e-7
5.996091944091124e-7
4.796174815593784e-7
4.697149512766474e-7
4.4419594934059046e-7
2.2645765940291722e-7
5.4727455759861816e-8
1.2509708773809447e-8
4.382181734903198e-9
2.5890789486661105e-9
5.423691888339904e-8
3.5289614564621174e-8
9.332832030775227e-8
1.0331628050150606e-7
1.9778836477461927e-7
9.889489208567863e-7
5.652081421489679e-7
9.540802774608184e-8
4.217793785356511e-9
4.635810677116079e-9
3.1248416901700204e-9
3.07089645575965e-10
2.187090545817566e-10
3.523218084792218e-12
2.404795190962305e-10
3.171026281561217e-11
5.834465257294677e-11
9.160302999428866e-11
1.431704126863992e-10
2.2366295692148836e-10
3.4569309475767807e-10
5.179342038059473e-10
2.6182950662396656e-10
4.4119018615918553e-10
8.164434968301867e-11
9.047705437438745e-10
2.134477278618098e-9
4.098625401230029e-9
7.2656256310586866e-9
1.2031879246987964e-8
1.808013338050084e-8
2.1641944112168445e-8
8.75795549914872e-9
1.0326289817934593e-7
3.3769274978009424e-8
3.941919453122704e-8
9.49404118698832e-9
3.079246473642182e-8
6.422642882540177e-11
1.458133702461311e-13
1.0985623607088787e-13
1.821108625100035e-12
5.123128989199539e-13
3.648520504142422e-13
4.747866174545739e-13
6.228107935467238e-13
7.856296953877491e-13
9.796206995813879e-13
1.2213255444212866e-12
1.5272415080730818e-12
1.9168146186493528e-12
2.4146421437314217e-12
3.0631007017255655e-11
3.183455607263527e-12
6.557588428838452e-13
4.778731486640327e-13
1.2557350742639505e-12
2.0582232083123064e-12
3.060795794177687e-12
4.424529077860043e-12
6.348172166741521e-12
9.106782566083403e-12
1.309741985064801e-11
1.889995672579793e-11
2.7356472063929428e-11
3.9661148124084406e-11
5.7420136024187784e-11
8.257023108931823e-11
1.1695519087405123e-10
1.6143057285727476e-10
2.14963679803701e-10
2.749704774376535e-10
9.87965782824005e-10
3.178897872198259e-10
1.532667563444577e-9
4.6447775414049985e-9
7.242021214778325e-9
8.52095258906423e-9
9.342070919750262e-9
1.0136145456510014e-8
1.098976237889215e-8
1.1895285329081458e-8
1.2822713928587046e-8
1.410911023884935e-8
7.660704984440031e-9
8.623046418146828e-10
7.861294992249894e-10
1.5289754411475967e-9
2.501335417809338e-9
4.7807079482824086e-9
1.4068694611221984e-8
3.900105930291033e-9
1.8613467330707415e-9
2.2130684495973574e-9
2.0863505541078522e-9
1.9802692093123063e-9
1.938055771706547e-9
1.9544445665242293e-9
2.0222914519671332e-9
2.138016670928961e-9
2.289468702023788e-9
2.2258416261918977e-9
1.7820775904110312e-10
3.68006159251393e-8
3.144417258454047e-8
2.5804677737371448e-8
3.4268790316451926e-8
6.185118385329709e-8
1.2246024755948704e-7
1.3358929425162323e-7
1.706694271092531e-7
2.628647890616523e-7
1.4323012279045018e-7
2.3708293973815371e-7
5.248220153487938e-7
5.350274553088661e-7
4.1771331090045673e-7
2.0369152354216703e-7
9.238390804350812e-8
3.8345587885118277e-7
1.382238588715575e-7
3.7836017280461454e-8
1.5141941850422127e-8
5.775286743380836e-9
3.362732096214537e-9
2.0456533489272337e-9
2.388491347582752e-10
1.466124970478087e-9
3.348146071159681e-9
9.86095149744611e-9
1.7288314121681616e-8
1.6517623507096122e-9
2.7057775467337315e-9
4.856852778505526e-9
3.423838768768986e-8
7.267524886401156e-8
7.1998192162983e-8
7.190076310704059e-8
7.578049297643995e-8
8.166750562743929e-8
8.854475105823173e-8
9.600460529936912e-8
1.0391367984743641e-7
1.1220907845275685e-7
1.2078256921030476e-7
8.183149465997478e-8
4.861476398541398e-8
3.0548007035809524e-8
2.4614655129034625e-8
1.3445939502768478e-8
3.6382009798684964e-9
5.005394516942313e-10
5.321749265117813e-10
2.7135937674339583e-10
2.931425896799845e-9
1.9620710002198535e-8
6.18774206906314e-8
3.638606376393544e-8
3.131653361164306e-8
3.1899606301858555e-8
3.611827651180867e-8
4.4615122643562106e-8
5.991084898039323e-8
8.74362008824405e-8
2.138758100691091e-7
2.194288340492454e-7
1.3274504182930937e-7
1.3593419122527027e-7
1.8304129347414735e-7
3.0978641842775704e-7
4.2896116135036716e-7
3.888267742928135e-7
4.2143622868611757e-7
3.2646896789249087e-7
3.015819375407984e-8
1.392973589665244e-7
1.2057573476046498e-7
5.929168496389983e-8
3.376971014519488e-7
3.531862166124377e-7
7.100151638810071e-8
2.1295083907644663e-8
9.126345148385312e-9
5.804882549730433e-9
5.019884061311392e-9
1.2663191381425549e-9
4.71836340314895e-10
1.8365744040746935e-9
3.858903621810701e-9
9.826564353557304e-9
2.246498663363583e-9
5.861437268356203e-9
1.0614552738610193e-8
1.4201855896894862e-8
1.7428053487475282e-8
4.424518264994298e-8
1.8563242226018512e-7
1.8751002778274885e-7
1.6008490276789843e-7
1.6029908832280116e-7
1.7292350370862566e-7
1.955885140094051e-7
2.3136658725186585e-7
2.8816596656975597e-7
3.806683452747259e-7
5.360272187581592e-7
2.3217130958494494e-7
1.1497552402653736e-7
5.557256773275011e-8
2.8036609571755795e-8
1.8771938134643842e-8
1.7164137227788962e-8
8.785914656163348e-9
3.3611482284123384e-9
1.703004891891526e-9
1.991894401800232e-9
5.1381671566832965e-9
1.789159112042358e-8
9.261069084867137e-8
8.913510373949585e-8
6.390880159119358e-8
6.004035257281915e-8
6.381561600326223e-8
7.347804312598212e-8
8.949404046934235e-8
1.1180157887896837e-7
3.1786375609546637e-7
4.486999642494022e-7
2.6530107064762306e-7
2.5977765952627866e-7
3.2603698191387913e-7
5.043536741471383e-7
7.502941470091006e-7
6.734072420434838e-7
6.307044536654029e-7
2.4268796726983505e-7
7.691157252625468e-7
6.003852436714018e-7
4.808211692248547e-7
4.7195413919514535e-7
4.456018325953972e-7
2.2699778998595888e-7
5.393861456606872e-8
1.2403972772173084e-8
4.333749831726038e-9
2.8992888182430034e-9
5.3350381516488746e-8
3.556451092584754e-8
9.50687766724711e-8
1.0280762138095973e-7
2.0942602055799897e-7
1.0502007504947906e-6
5.451349633256086e-7
8.880857059090759e-8
3.212817993154111e-9
5.011343689704319e-9
2.514782446808769e-9
3.166932069781072e-10
2.0273661507466624e-10
6.993884990717177e-12
2.264762836127094e-10
3.2522998631072174e-11
5.896769914103093e-11
9.252858130635244e-11
1.4461650541234316e-10
2.2590950223133378e-10
3.490386116517915e-10
5.224860849250321e-10
2.5813039282943e-10
4.379190856401801e-10
8.708737540444732e-11
9.173092755600226e-10
2.1605764707144564e-9
4.147836192275974e-9
7.3494718449617744e-9
1.215529577861517e-8
1.8216808588105982e-8
2.1580590257156025e-8
1.0789957560796818e-8
1.0207833349747496e-7
3.381316699091403e-8
3.516416108472148e-8
9.29740820616069e-9
3.032198140088134e-8
4.706690018073473e-11
1.1208461336900743e-13
1.0848365107475526e-13
1.9801198787361848e-12
5.001248433502773e-13
3.6595175126160156e-13
4.78277319131333e-13
6.264684217634093e-13
7.897430721240803e-13
9.846389384076436e-13
1.227638576666269e-12
1.5352675715174991e-12
1.927065384289451e-12
2.427773565567575e-12
3.13606414736607e-11
3.2111504803991254e-12
6.635064415011126e-13
4.800194280663006e-13
1.2642683125898033e-12
2.073235412324939e-12
3.0838517230936227e-12
4.458540374840298e-12
6.397745424532389e-12
9.178890311294106e-12
1.3202446234408618e-11
1.9053184392328518e-11
2.757997512972544e-11
3.9985623662847725e-11
5.7885103059883395e-11
8.321898853964432e-11
1.178196077305741e-10
1.6250734003989025e-10
2.1620372943274702e-10
2.7630887576225904e-10
9.931393952928238e-10
3.1342059546208186e-10
1.5568809925778333e-9
4.691599785064172e-9
7.2860267549861654e-9
8.556159978148825e-9
9.37525460285053e-9
1.0170941405045913e-8
1.1027568152459779e-8
1.1936512675786622e-8
1.2867276224772505e-8
1.4150481102730462e-8
7.758738705488947e-9
8.934870147129206e-10
7.75101087448242e-10
1.5192179835707281e-9
2.48252108079038e-9
4.721487323567387e-9
1.3732616080892066e-8
4.011948034161444e-9
1.865749084433038e-9
2.2308202108713817e-9
2.0999252039935204e-9
1.988375198638181e-9
1.94032519190129e-9
1.9494843432241263e-9
2.006580964480609e-9
2.1032590350000066e-9
2.213721741530465e-9
2.0425120005698952e-9
9.46757127253852e-11
3.6498252166863844e-8
3.1260022396347723e-8
2.5694473981082664e-8
3.41580157374278e-8
6.17050426369138e-8
1.2220247054402667e-7
1.333171579053964e-7
1.7045135150246997e-7
2.6263640843901614e-7
1.430634959439074e-7
2.3941453398270505e-7
5.269082477607218e-7
5.36755929866333e-7
4.1878895810505224e-7
2.045455954294987e-7
9.174281170205752e-8
3.825502313238303e-7
1.386883262569112e-7
3.7922450091197554e-8
1.516998499509022e-8
5.781866203729458e-9
3.3565700312283653e-9
2.0513750264710676e-9
2.3662501450202033e-10
1.462630007942614e-9
3.338731268080983e-9
9.81658192549516e-9
1.737647562784244e-8
1.6621539055509534e-9
2.69745629318158e-9
4.836355083699128e-9
3.414766585318499e-8
7.25495141724675e-8
7.190774173440214e-8
7.18122569008788e-8
7.568651203571448e-8
8.156548831736323e-8
8.843235864905164e-8
9.587862195321837e-8
1.0376995188127726e-7
1.1204281293609217e-7
1.2058873317429776e-7
8.175051787667079e-8
4.8593821299778014e-8
3.056232530307845e-8
2.463536282565079e-8
1.3417175860064609e-8
3.627220557630792e-9
4.963133136155772e-10
5.347559615784034e-10
2.725071266829461e-10
2.937499032077092e-9
1.968614658716581e-8
6.165479972206344e-8
3.6308922097288066e-8
3.127288620080853e-8
3.1866409272118774e-8
3.6089509679126804e-8
4.4589489650546804e-8
5.98915323948626e-8
8.74375246141995e-8
2.1374416132164148e-7
2.1912564732118824e-7
1.3258571359035924e-7
1.357958290612795e-7
1.8290145312620532e-7
3.0962967439220567e-7
4.284893767852316e-7
3.884070490655329e-7
4.211871713452083e-7
3.263390395719407e-7
3.0172822675497715e-8
1.3923575338096963e-7
1.2038941288533495e-7
5.961433466698846e-8
3.3912732620578574e-7
3.544372727121092e-7
7.105531430673489e-8
2.1319771137055326e-8
9.134449179776733e-9
5.799409721542595e-9
5.0195779047150965e-9
1.2688219102942314e-9
4.707068499277185e-10
1.8342994325486881e-9
3.853124728132451e-9
9.799567734846033e-9
2.266405303904216e-9
5.854786831724905e-9
1.0602337793771072e-8
1.418210298514295e-8
1.740127118703808e-8
4.417726554134181e-8
1.8535654908655024e-7
1.873786777049602e-7
1.5996469132462996e-7
1.6016473152702584e-7
1.7275900354864026e-7
1.953686281118492e-7
2.310458404616001e-7
2.8766060915794487e-7
3.798451455620081e-7
5.34747368159124e-7
2.3171172606946431e-7
1.1491673547038319e-7
5.560096802992193e-8
2.8070551311264755e-8
1.8813088857358404e-8
1.7202353923022266e-8
8.790755242152769e-9
3.3652830284740385e-9
1.7068193368866364e-9
1.996395516140182e-9
5.14760135777529e-9
1.792747946765395e-8
9.28564479853183e-8
8.902230307860724e-8
6.387295122328125e-8
6.002169005058221e-8
6.38052715357545e-8
7.347565575806788e-8
8.950427266650409e-8
1.1183610831765411e-7
3.1796719641163363e-7
4.4836447108437887e-7
2.6512635444351217e-7
2.5964420720482853e-7
3.259430034873396e-7
5.043559621942679e-7
7.499645028968817e-7
6.727757804942214e-7
6.302213660919301e-7
2.4321011144990097e-7
7.686743453930601e-7
5.998956257499625e-7
4.800572419039469e-7
4.705293638927177e-7
4.44712860550407e-7
2.2666637606703285e-7
5.4438488702863444e-8
1.2471013021134672e-8
4.3646651739749405e-9
2.7007425769437648e-9
5.391074703982351e-8
3.5387212616456384e-8
9.400573097106192e-8
1.0312524014131527e-7
2.0214494212550867e-7
1.0115413520937255e-6
5.578119283027745e-7
9.293538447603058e-8
3.820762612077358e-9
4.764255452944817e-9
2.8970153665357083e-9
3.1087615336316596e-10
2.1298955067303666e-10
4.850797988910981e-12
2.3569534008329295e-10
3.2010520293459206e-11
5.857170712102713e-11
9.193997229779379e-11
1.436967976919519e-10
2.2448077487794774e-10
3.46911415653367e-10
5.195929913727956e-10
2.6048198169464435e-10
4.3999984453924046e-10
8.362281017302539e-11
9.093296899371457e-10
2.1439688211934943e-9
4.116526628249749e-9
7.296144649975268e-9
1.2076854408232981e-8
1.8130112639678375e-8
2.162095549319177e-8
9.489015664927233e-9
1.0286452363125e-7
3.379528464277602e-8
3.777241311925044e-8
9.41093048024945e-9
3.0644126200681164e-8
5.7054973756138135e-11
1.3243700919128127e-13
1.0930589689387124e-13
1.888521061920858e-12
5.077750530344366e-13
3.652346986985714e-13
4.760599385479129e-13
6.241462219467355e-13
7.871303675994269e-13
9.814507693567748e-13
1.223627420936499e-12
1.5301678658247221e-12
1.92055201852313e-12
2.419429845676163e-12
3.089485235149466e-11
3.1935438683484633e-12
6.585787113711199e-13
4.786567677969588e-13
1.2588457352437219e-12
2.0636943476263953e-12
3.0691975637303355e-12
4.4369222531295515e-12
6.366235053162339e-12
9.133055122126738e-12
1.3135685414776163e-11
1.895578319947861e-11
2.7437903683633727e-11
3.977937498642728e-11
5.758957559542946e-11
8.280670653257447e-11
1.172704057689418e-10
1.6182343866221156e-10
2.1541637202475624e-10
2.7545924651082657e-10
9.89853765289385e-10
3.1626793581229243e-10
1.5414845661150143e-9
4.661855275654604e-9
7.258100042184475e-9
8.533813325922508e-9
9.354183675969339e-9
1.014884170230506e-8
1.1003554509321317e-8
1.1910324724135628e-8
1.2838969519028096e-8
1.412425123901087e-8
7.696468103826561e-9
8.73646728330606e-10
7.821133333542166e-10
1.5254119373605245e-9
2.494445345977659e-9
4.758953098720854e-9
1.3944873729735204e-8
3.941086153508209e-9
1.862956739725454e-9
2.219482904819363e-9
2.091240558049076e-9
1.983168635124368e-9
1.9388278148758773e-9
1.952577406040521e-9
2.016495995441894e-9
2.1252583495744045e-9
2.2617272253394176e-9
2.1588042280335167e-9
7.853162638452175e-11
3.6690200059303434e-8
3.1376883530405026e-8
2.5764423753466486e-8
3.42283437479514e-8
6.179786187277197e-8
1.223661658376602e-7
1.334898787543473e-7
1.705898774621108e-7
2.627815586562315e-7
1.4316912596399468e-7
2.3794377625790256e-7
5.255814861739236e-7
5.356584767104556e-7
4.1810717756475324e-7
2.0400554390879215e-7
9.214704358888111e-8
3.831290263281399e-7
1.383950374751397e-7
3.786768946806345e-8
1.5152198091555516e-8
5.7776930270227675e-9
3.3604700242821777e-9
2.0477520940506084e-9
2.3803210151741424e-10
1.4648421141179598e-9
3.3446929481845103e-9
9.844672268612825e-9
1.73205630442838e-8
1.6556017856465022e-9
2.7027136560938387e-9
4.849343648656315e-9
3.420515473070036e-8
7.262925628518183e-8
7.196514080646284e-8
7.186842615979515e-8
7.574615453872006e-8
8.163022671768224e-8
8.850367234244817e-8
9.595854498819084e-8
1.0386111192105743e-7
1.1214824212172169e-7
1.2071161507897217e-7
8.180182980622162e-8
4.860702541910042e-8
3.055317963712148e-8
2.4622185601804544e-8
1.3435357991017537e-8
3.6341519477687528e-9
4.989747944812477e-10
5.331341959750943e-10
2.717929474024837e-10
2.9336372800388027e-9
1.964464785937196e-8
6.179586799622772e-8
3.635782330405785e-8
3.130058258662837e-8
3.188749206092788e-8
3.6107795191404325e-8
4.4605804344221127e-8
5.99038669619869e-8
8.743680658099977e-8
2.1382793414118393e-7
2.1931807449905856e-7
1.3268686598452004e-7
1.3588370306549273e-7
1.8299033637405676e-7
3.097294653478174e-7
4.2878885821075345e-7
3.886733669745356e-7
4.213453127781574e-7
3.2642145073600916e-7
3.01637642886303e-8
1.392751249276893e-7
1.2050837524714721e-7
5.940857948025021e-8
3.3821682419760774e-7
3.5364635670033045e-7
7.102139884225699e-8
2.1304105123110747e-8
9.129295832818188e-9
5.802867166443916e-9
5.019772944426765e-9
1.2672327916719806e-9
4.714227625751759e-10
1.835740446456006e-9
3.856785042482548e-9
9.81666733824514e-9
2.25379304114027e-9
5.858987659583682e-9
1.0610072942166197e-8
1.4194623702481274e-8
1.741825235869788e-8
4.4220313260641036e-8
1.8553142098337307e-7
1.8746203613848574e-7
1.6004097255370406e-7
1.6024997128019987e-7
1.7286334060356603e-7
1.9550805334593137e-7
2.3124915978335177e-7
2.8798088069598265e-7
3.803668675152446e-7
5.355591412941829e-7
2.3200292644562725e-7
1.1495390682873312e-7
5.558288435983426e-8
2.8048985871167623e-8
1.8786962977923016e-8
1.717810078597563e-8
8.787665165569694e-9
3.3626512443078614e-9
1.7043947024157954e-9
1.993537860259188e-9
5.1416199147399386e-9
1.7904738137031898e-8
9.270077415518574e-8
8.90937976569936e-8
6.389571909741958e-8
6.003357426358634e-8
6.381189137525173e-8
7.347724079068097e-8
8.949786573572044e-8
1.1181429395089442e-7
3.1790188346601536e-7
4.485775128051076e-7
2.6523735956519005e-7
2.597290702705802e-7
3.2600293530596666e-7
5.043551027218564e-7
7.501742147707616e-7
6.73176287065396e-7
6.305277304706508e-7
2.428785250099222e-7
7.689567112605674e-7
6.002081694386783e-7
4.805430434668305e-7
4.7143392855516963e-7
4.452795282298879e-7
2.2688180349574872e-7
5.412029784587074e-8
1.2428354447186708e-8
4.345077907546542e-9
2.8263174451585915e-9
5.3553223025026354e-8
3.549879112546048e-8
9.469927692281815e-8
1.0292126238401411e-7
2.0681563111960815e-7
1.0362547742944062e-6
5.497246317087966e-7
9.028662452345835e-8
3.422943249410541e-9
4.917684333234003e-9
2.651564318130535e-9
3.147037624033026e-10
2.0651798000346555e-10
6.236366649316972e-12
2.2994124074998398e-10
3.2337721027680104e-11
5.882330303698199e-11
9.231380577965218e-11
1.4428086683430898e-10
2.253881327345668e-10
3.482625521813469e-10
5.214310726889897e-10
2.5898813556819695e-10
4.386785792604274e-10
8.582192224834591e-11
9.14395268147513e-10
2.1545123165522837e-9
4.136405745568304e-9
7.330010719185756e-9
1.2126691030480407e-8
1.818526372182886e-8
2.159586864643435e-8
1.0311737257111417e-8
1.023784589612885e-7
3.3810476194082945e-8
3.607803828925352e-8
9.334310873424491e-9
3.0450095927877304e-8
5.0387917611031526e-11
1.1910129735770894e-13
1.0876107702235585e-13
1.9510554234804237e-12
5.028765252225384e-13
3.6568311487176793e-13
4.77469261871907e-13
6.256226383297484e-13
7.88790851057951e-13
9.834769397579397e-13
1.226176338555494e-12
1.533408472642807e-12
1.9246909959675665e-12
2.424731863402001e-12
3.118995869642443e-11
3.2047282469846734e-12
6.617081381185599e-13
4.795231702433304e-13
1.2622912373079147e-12
2.0697564481235515e-12
3.0785077442317536e-12
4.450656559144213e-12
6.386253792615906e-12
9.162173956912616e-12
1.3178097505375949e-11
1.901766041804432e-11
2.7528159292757602e-11
3.991040437270596e-11
5.777733342701267e-11
8.30686663560388e-11
1.1761941597129645e-10
1.6225813546181528e-10
2.1591692802111766e-10
2.7599946100169603e-10
9.919422980435926e-10
3.144616644185546e-10
1.551263694626228e-9
4.6807590068621505e-9
7.275859912681356e-9
8.548023188420619e-9
9.367578809741191e-9
1.016288883213836e-8
1.1018817254270722e-8
1.1926969036919157e-8
1.2856960305180011e-8
1.414094195686803e-8
7.736046221669401e-9
8.86243324623402e-10
7.776593432842724e-10
1.5214736141623367e-9
2.486855903648576e-9
4.735080293744688e-9
1.3809478455553313e-8
3.9861982385555695e-9
1.8647332426880222e-9
2.2266637583773955e-9
2.0967351254799017e-9
1.986454372443442e-9
1.939756796951091e-9
1.9505880548964847e-9
2.0101680590343584e-9
2.111244001392761e-9
2.231171539196407e-9
2.0848264796212743e-9
3.1606415194642105e-11
3.6568156622322184e-8
3.130256466928726e-8
2.5719944540515778e-8
3.4183630424338206e-8
6.173886422690725e-8
1.22262106914586e-7
1.3338004512242837e-7
1.7050183536955742e-7
2.6268933786731574e-7
1.4310190498807698e-7
2.3888271050409113e-7
5.26424104852584e-7
5.363561835863104e-7
4.1854109307507114e-7
2.0434977561629085e-7
9.188892181748697e-8
3.827625677947491e-7
1.3858214708058427e-7
3.7902551168880884e-8
1.5163513552830234e-8
5.780347882139076e-9
3.3579856049338786e-9
2.0500593606254e-9
2.3713550713996707e-10
1.4634329800970107e-9
3.340896373394848e-9
9.826781321137026e-9
1.7356135179280717e-8
1.6597857081710073e-9
2.6993608249725028e-9
4.841075740912107e-9
3.416856084189239e-8
7.257852397772445e-8
7.192863717903335e-8
7.183270625261223e-8
7.570822539331631e-8
8.158905520950785e-8
8.845831572847769e-8
9.590770700046859e-8
1.038031181654008e-7
1.1208116049470109e-7
1.206334168171125e-7
8.176916716081658e-8
4.859859356613466e-8
3.055897204343333e-8
2.463055118954355e-8
1.3423766255188764e-8
3.629729098063393e-9
4.972739891754634e-10
5.341720750286395e-10
2.722528472314922e-10
2.936090073266346e-9
1.967105035964984e-8
6.170607120478433e-8
3.632670302091926e-8
3.1282967975010847e-8
3.187409073197159e-8
3.6096178491203986e-8
4.45954482081824e-8
5.989605339237583e-8
8.743731232371545e-8
2.1377475012423153e-7
2.1919570911989408e-7
1.3262255459219684e-7
1.358278468806808e-7
1.8293386697803367e-7
3.096661317249178e-7
4.285984357618197e-7
3.885039844137475e-7
4.2124477782304995e-7
3.263690242591369e-7
3.0169615657250594e-8
1.3925019765208866e-7
1.2043301082773578e-7
5.953902770808555e-8
3.387947016987203e-7
3.541505678101341e-7
7.104305801532814e-8
2.131406823056197e-8
9.13256891523251e-9
5.800662116245246e-9
5.019649191063825e-9
1.2682430578238215e-9
4.709671260154891e-10
1.8348229444803375e-9
3.854454438132488e-9
9.805779694898663e-9
2.2618221608811215e-9
5.856308262252959e-9
1.0605147112924664e-8
1.4186655250587755e-8
1.740744709141176e-8
4.4192915678236466e-8
1.8542013073386786e-7
1.8740902525431375e-7
1.599924590108669e-7
1.6019575322732894e-7
1.7279696476935307e-7
1.9541933900731794e-7
2.311197665059066e-7
2.877770298773219e-7
3.800348013977461e-7
5.350427181952867e-7
2.318175544201575e-7
1.1493021292726143e-7
5.5594360358599277e-8
2.8062690115604574e-8
1.8803573251702782e-8
1.7193524396029605e-8
8.789622988031163e-9
3.3643217961193185e-9
1.7059350648561997e-9
1.9953547081241374e-9
5.145426076114132e-9
1.7919214123959075e-8
9.279989040023488e-8
8.904829460839908e-8
6.388124665874245e-8
6.002603290389183e-8
6.380770366673826e-8
7.347626094708411e-8
8.95019750433008e-8
1.1182820639479215e-7
3.1794355259188356e-7
4.4844208288037046e-7
2.6516681747233837e-7
2.59675171088937e-7
3.259649391489749e-7
5.043558876401829e-7
7.500410556361566e-7
6.729214943466244e-7
6.303328146759387e-7
2.430893058361634e-7
7.687780506064872e-7
6.000101429486076e-7
4.80234502860584e-7
4.708588262926168e-7
4.449201662303796e-7
2.2674684903886626e-7
5.4322261203809225e-8
1.2455436989421976e-8
4.357547207618666e-9
2.746288864091382e-9
5.377987868592627e-8
3.5427459986794265e-8
9.426568258416992e-8
1.0304997949432205e-7
2.0386600046833268e-7
1.0205996888382348e-6
5.548507343232203e-7
9.195892375492176e-8
3.6708682427378795e-9
4.818788656530085e-9
2.806583341356046e-9
3.123204124656162e-10
2.1064753040289525e-10
5.3658781398956305e-12
2.3364591647190495e-10
3.213045056813847e-11
5.866342783031118e-11
9.207618686192578e-11
1.4390959056825828e-10
2.2481136405466165e-10
3.4740377326816134e-10
5.202629848582361e-10
2.5993753575438744e-10
4.395185314314221e-10
8.442359961773937e-11
9.111744849214347e-10
2.147808836286287e-9
4.1237674986204014e-9
7.308483289485197e-9
1.2095020322231296e-8
1.8150243901976188e-8
2.1612035255883968e-8
9.787365873502685e-9
1.0269277584568325e-7
3.380242256139181e-8
3.71393404321575e-8
9.381155127095278e-9
3.0577339237847846e-8
5.448343287846858e-11
1.2740430769328053e-13
1.0909876756858533e-13
1.9129460221828175e-12
5.059739267692406e-13
3.6539525898577045e-13
4.765738444721486e-13
6.246848503796925e-13
7.877358288634636e-13
9.821894322458755e-13
1.2245566524130101e-12
1.5313493906284116e-12
1.9220609767821757e-12
2.4213628806156425e-12
3.100209967428826e-11
3.197619807463015e-12
6.597189033347705e-13
4.78972890206198e-13
1.2601017939606753e-12
2.065904068685031e-12
3.0725911760475796e-12
4.441928251156226e-12
6.373531539356793e-12
9.143668578883727e-12
1.3151143471827007e-11
1.8978335899929458e-11
2.747079972203398e-11
3.9827133309622e-11
5.765801434214813e-11
8.290220247888835e-11
1.1739765657152464e-10
1.6198196647897462e-10
2.1559895870638028e-10
2.756563275092081e-10
9.906154812988369e-10
3.1561064265942296e-10
1.5450480225808873e-9
4.668748274841722e-9
7.264580575521373e-9
8.538997912642608e-9
9.359069579483691e-9
1.0153964606331197e-8
1.1009120358428693e-8
1.1916394230815852e-8
1.2845529971203198e-8
1.4130345677005243e-8
7.710900874215611e-9
8.782348176267134e-10
7.804902699677554e-10
1.5239751308035493e-9
2.4916734339497164e-9
4.750223020185737e-9
1.3895301738685935e-8
3.957566398048494e-9
1.863605241649547e-9
2.2220914732943744e-9
2.0932340883678937e-9
1.9843574015840517e-9
1.939157453130868e-9
1.9518425344893686e-9
2.0141779202080645e-9
2.1201349572087307e-9
2.2505668601538466e-9
2.1318012615181137e-9
3.83475100866333e-11
3.664567683513338e-8
3.134976412459354e-8
2.5748195428283257e-8
3.4212032598351584e-8
6.177634604818979e-8
1.223282121367206e-7
1.3344980370465573e-7
1.7055777249309997e-7
2.6274794264486603e-7
1.4314457856476002e-7
2.3828784634735558e-7
5.258884992845669e-7
5.359129817253634e-7
4.1826564986649924e-7
2.0413147210905441e-7
9.205242931252068e-8
3.8299596554256045e-7
1.384635531002602e-7
3.788042530309376e-8
1.515632867226013e-8
5.778662150808763e-9
3.359561747841023e-9
2.048595336886044e-9
2.3770422265432627e-10
1.4643269709889244e-9
3.343305452289345e-9
9.838132945588982e-9
1.7333549167011243e-8
1.6571354171300706e-9
2.701486399603737e-9
4.8463235128460386e-9
3.419178791085196e-8
7.261073582102297e-8
7.195182033265032e-8
7.185539231990666e-8
7.573231437165206e-8
8.161520275040707e-8
8.848711978723708e-8
9.593998973827235e-8
1.0383994163787116e-7
1.1212375023381996e-7
1.2068305959475104e-7
8.178989869551188e-8
4.860393457896004e-8
3.055528366117303e-8
2.462523236233822e-8
1.3431116503577677e-8
3.632532040596872e-9
4.983508360831452e-10
5.335155540081588e-10
2.719630773096049e-10
2.9345310555489068e-9
1.9654286725477503e-8
6.176306698209462e-8
3.634645876036633e-8
3.129415455800988e-8
3.188260444621488e-8
3.610356109920381e-8
4.460203315378873e-8
5.990102816930321e-8
8.743701099399785e-8
2.1380856424017454e-7
2.1927342682713076e-7
1.3266340539322648e-7
1.3586333216366698e-7
1.8296975329836842e-7
3.0970640688133087e-7
4.287193862659633e-7
3.886115520070483e-7
4.213086416967801e-7
3.264023133405642e-7
3.016593614515704e-8
1.392660738889821e-7
1.204809920135297e-7
5.945601755066122e-8
3.384272248794072e-7
3.538308369893034e-7
7.102933896397383e-8
2.1307740790464382e-8
9.130488484132813e-9
5.802059993485625e-9
5.019727906268792e-9
1.267601301848534e-9
4.712563585878264e-10
1.8354052085398936e-9
3.855933458313691e-9
9.81268910434762e-9
2.256726247190081e-9
5.8580067531125945e-9
1.0608272804997363e-8
1.4191713616596322e-8
1.7414307042776823e-8
4.421030720899742e-8
1.8549077853111932e-7
1.8744269280678304e-7
1.6002326892401614e-7
1.6023018309865073e-7
1.728391108356379e-7
1.954756624518384e-7
2.3120190668534887e-7
2.879064248663877e-7
3.8024558422068607e-7
5.353706273994051e-7
2.3193520987244707e-7
1.1494523870981843e-7
5.558706210698914e-8
2.80539823843065e-8
1.8793022256206845e-8
1.7183728801597365e-8
8.788376614434697e-9
3.3632595616466084e-9
1.7049561393556656e-9
1.9942006346443417e-9
5.143009697925193e-9
1.791002594163048e-8
9.273698837445794e-8
8.90771789514002e-8
6.38904408387706e-8
6.003082905710211e-8
6.381037225447482e-8
7.347689464105641e-8
8.949937931761168e-8
1.1181938662926475e-7
3.1791714251733224e-7
4.485281161967748e-7
2.6521163961186165e-7
2.597094305586842e-7
3.259891180429335e-7
5.043554856082187e-7
7.501257088952685e-7
6.730832763622968e-7
6.304565717663444e-7
2.429554019297012e-7
7.688918860975855e-7
6.001362070251093e-7
4.804306205677356e-7
4.712241364426087e-7
4.451488062631326e-7
2.2683338905342497e-7
5.419383694476953e-8
1.2438218261125671e-8
4.34963315158428e-9
2.797046068941843e-9
5.363562638349988e-8
3.547261042397778e-8
9.454411863464783e-8
1.0296783379959235e-7
2.0574753687171563e-7
1.030569836068538e-6
5.51588255167296e-7
9.08919632597628e-8
3.511422216109293e-9
4.881053012292559e-9
2.707672565292999e-9
3.1385564598683136e-10
2.080305694384525e-10
5.9229459786838255e-12
2.3130970536425798e-10
3.2262409162465376e-11
5.876500846925187e-11
9.222714398290782e-11
1.4414545990807136e-10
2.251777822976205e-10
3.479493849736221e-10
5.210051770640867e-10
2.593343363453167e-10
4.3898492403382625e-10
8.531173624197911e-11
9.132202505744557e-10
2.1520669092057123e-9
4.131795626351993e-9
7.322159275946628e-9
1.2115143615053568e-8
1.8172506605903646e-8
2.160185398658077e-8
1.0119925523105553e-8
1.0249525169006088e-7
3.380817203558568e-8
3.645886126720745e-8
9.350653395192665e-9
3.049816839212226e-8
5.182724525425535e-11
1.2206145243729827e-13
1.088806179923202e-13
1.937850756587237e-12
5.039996235174148e-13
3.6557697344072876e-13
4.771428698600177e-13
6.252807979758155e-13
7.884063398733257e-13
9.830075420985554e-13
1.2255859810209939e-12
1.5326578073826306e-12
1.9237321915804347e-12
2.4235037270492407e-12
3.112132858774475e-11
3.2021363561244685e-12
6.609826506232869e-13
4.793226473072362e-13
1.2614929482265096e-12
2.068351857400271e-12
3.076350532232165e-12
4.447474102112565e-12
6.381615008330585e-12
9.155426292896225e-12
1.3168269442154999e-11
1.90033215567384e-11
2.7507244561780084e-11
3.9880041988773815e-11
5.7733828601537765e-11
8.3007976073092e-11
1.175385742055692e-10
1.621574729892567e-10
2.1580104599094787e-10
2.758744194187608e-10
9.914587020976124e-10
3.1488103883629996e-10
1.5489969758607976e-9
4.676380770580923e-9
7.271750154688658e-9
8.54473449796435e-9
9.364477585232356e-9
1.015963603220684e-8
1.1015282669697584e-8
1.192311438480512e-8
1.2852793778546234e-8
1.4137082705579629e-8
7.726880526617738e-9
8.83321949164845e-10
7.786917064792084e-10
1.5223851836064955e-9
2.4886102040852856e-9
4.740590105189323e-9
1.3840682071282164e-8
3.9757736360092815e-9
1.864322355655312e-9
2.2249930608752305e-9
2.0954548557729375e-9
1.985686189824418e-9
1.939534629663771e-9
1.951041505692526e-9
2.0116254369994697e-9
2.1144796295357314e-9
2.238234101755531e-9
2.1019387132061906e-9
6.1158644722763175e-12
3.659640609890158e-8
3.1319762090096945e-8
2.5730238906158017e-8
3.419398095802128e-8
6.175252611488657e-8
1.2228620003858457e-7
1.3340546368375176e-7
1.7052222533870774e-7
2.627107053729605e-7
1.431174460953113e-7
2.386665532278856e-7
5.262287665169657e-7
5.361946629525933e-7
4.184407876323807e-7
2.042703627915579e-7
9.194832592689189e-8
3.828478741863499e-7
1.3853903279707582e-7
3.789449536645081e-8
1.5160896302682237e-8
5.779733819373641e-9
3.3585591998939366e-9
2.049526465397753e-9
2.373424373562497e-10
1.4637583316491677e-9
3.341773288681916e-9
9.830913005100421e-9
1.7347908132829667e-8
1.6588228354995193e-9
2.700133762096486e-9
4.84298654050369e-9
3.4177018369296917e-8
7.259025736716506e-8
7.193708407562804e-8
7.18409722975626e-8
7.571700253168053e-8
8.159858213882709e-8
8.846881000445842e-8
9.59194677478188e-8
1.0381653180841222e-7
1.1209667294531066e-7
1.2065149624135705e-7
8.177671586683608e-8
4.860053395433726e-8
3.055762426347174e-8
2.462861086113039e-8
1.3426439690457044e-8
3.630747957570021e-9
4.976650051922819e-10
5.339339282565149e-10
2.721481998164917e-10
2.9355215258638453e-9
1.966494421665057e-8
6.17268244196837e-8
3.633389769818969e-8
3.128704373920721e-8
3.1877193810957894e-8
3.609887037205457e-8
4.459785063210692e-8
5.989787099426252e-8
8.74372105442986e-8
2.1378708552543267e-7
2.1922402775292327e-7
1.3263744167025684e-7
1.3584078074598406e-7
1.829469516372314e-7
3.096808273364794e-7
4.286425106250201e-7
3.8854317483758195e-7
4.2126805297664846e-7
3.2638115066946247e-7
3.0168289784462966e-8
1.392560004417246e-7
1.204505405250203e-7
5.9508716589437724e-8
3.3866061935001234e-7
3.54034270583695e-7
7.103807413153144e-8
2.13117628152525e-8
9.131810205727188e-9
5.80117042026576e-9
5.019677919473975e-9
1.2680091738695268e-9
4.7107245308353e-10
1.8350349202963805e-9
3.854992872144417e-9
9.80829506042004e-9
2.2599667774084495e-9
5.856925837899129e-9
1.0606284902636149e-8
1.4188497353132875e-8
1.7409945587160828e-8
4.4199248962807175e-8
1.8544585882485688e-7
1.8742129250926355e-7
1.600036844999362e-7
1.6020829648447756e-7
1.72812317400928e-7
1.9543985336155337e-7
2.3114968001506938e-7
2.8782414779082977e-7
3.801115569869205e-7
5.351621664986116e-7
2.3186039344932542e-7
1.1493567877620691e-7
5.5591697200539436e-8
2.8059515686558137e-8
1.8799728160286135e-8
1.7189955246486408e-8
8.789167666945741e-9
3.363934248370349e-9
1.7055781247038011e-9
1.9949341318434537e-9
5.144546014292684e-9
1.791586854167619e-8
9.277699025962897e-8
8.90588130135418e-8
6.388459775908001e-8
6.00277831042264e-8
6.380867961177857e-8
7.347649643267363e-8
8.950103494770437e-8
1.1182499928605717e-7
3.1793395158011076e-7
4.484734387687599e-7
2.651831572866407e-7
2.596876652049238e-7
3.259737681387881e-7
5.043557800463106e-7
7.500719337060763e-7
6.729804264324533e-7
6.303778931791338e-7
2.4304050167689235e-7
7.688196761469922e-7
6.00056195639404e-7
4.803060263367842e-7
4.709919560482253e-7
4.450036384125291e-7
2.2677871502150979e-7
5.427540496790032e-8
1.2449155651434054e-8
4.354665730918247e-9
2.764755077742863e-9
5.372720039547581e-8
3.544385001082362e-8
9.436835761885813e-8
1.0301988653677988e-7
2.045549113297953e-7
1.0242428283187065e-6
5.536592402443463e-7
9.156818546078874e-8
3.6119549078951854e-9
4.84125819613802e-9
2.770365105101667e-9
3.128882294189435e-10
2.0969631040184585e-10
5.57057667603413e-12
2.3280182833732232e-10
3.217866721709527e-11
5.870045779422274e-11
9.213120120500313e-11
1.4399556277788065e-10
2.249449074563545e-10
3.476026536441781e-10
5.205335470368644e-10
2.5971766204382255e-10
4.3932403942175313e-10
8.474723776105e-11
9.119199866243884e-10
2.149360587518582e-9
4.126693252251129e-9
7.3134678188576e-9
1.2102356179570466e-8
1.8158364259721325e-8
2.160836031340074e-8
9.908347986073298e-9
1.0262165395164423e-7
3.380477735029141e-8
3.688877001590244e-8
9.369736049104815e-9
3.0549132412623094e-8
5.3492578637987426e-11
1.2542892529192737e-13
1.0901783127908654e-13
1.922296039727349e-12
5.052516374586182e-13
3.6546104833296e-13
4.767813054888618e-13
6.249022184724151e-13
7.879803883138773e-13
9.824878497485148e-13
1.2249318413100056e-12
1.5318264784530034e-12
1.9226702708965093e-12
2.4221432690315347e-12
3.1045510754726465e-11
3.1992663135471964e-12
6.601795431422419e-13
4.791003358548605e-13
1.2606089665123145e-12
2.0667963845109376e-12
3.0739617276769016e-12
4.44395007471316e-12
6.376478110490755e-12
9.14795466807416e-12
1.3157386322822183e-11
1.8987443729406253e-11
2.748408514813646e-11
3.984642031701074e-11
5.768565217464445e-11
8.294076321982773e-11
1.1744903289665952e-10
1.6204595908857752e-10
2.1567264977996604e-10
2.7573585930848656e-10
9.909229431624143e-10
3.153448500069512e-10
1.5464873943942738e-9
4.671531061208763e-9
7.267195337051041e-9
8.541089966191592e-9
9.36104157110102e-9
1.015603251969855e-8
1.1011367198060438e-8
1.1918844437289296e-8
1.2848178389525871e-8
1.4132803346008615e-8
7.716727188971118e-9
8.800887393081972e-10
7.798346863348223e-10
1.5233953191920736e-9
2.490555853901802e-9
4.746706792356474e-9
1.387535469991776e-8
3.964209725681987e-9
1.863866818187193e-9
2.2231477801249772e-9
2.0940421412363194e-9
1.9848403488898968e-9
1.9392934827985423e-9
1.95154893457348e-9
2.013245549896922e-9
2.1180708801695916e-9
2.246067330216258e-9
2.12090890171839e-9
2.213243706476555e-11
3.6627709342114515e-8
3.133882221632741e-8
2.5741646974136027e-8
3.4205449882374446e-8
6.176766086596606e-8
1.2231289302708303e-7
1.3343363328995634e-7
1.7054481185336613e-7
2.6273436785411e-7
1.4313468025847377e-7
2.384261989433547e-7
5.260125210919183e-7
5.360156973657338e-7
4.183295454144468e-7
2.0418217781121891e-7
9.201439314179696e-8
3.8294206360922366e-7
1.3849111979978945e-7
3.788555911307025e-8
1.515799475676489e-8
5.779053052045505e-9
3.359195836735793e-9
2.0489351381547694e-9
2.3757216245704984e-10
1.4641194311976755e-9
3.34274632060654e-9
9.835498034377484e-9
1.7338786878466256e-8
1.6577519481609147e-9
2.7009924667631925e-9
4.845105991061244e-9
3.4186399149319035e-8
7.260326592262291e-8
7.194644592559651e-8
7.185013335000785e-8
7.572673012637565e-8
8.160914108207442e-8
8.848044184058112e-8
9.593250457688144e-8
1.0383140263782748e-7
1.1211387281407728e-7
1.206715449331905e-7
8.17850888382818e-8
4.8602692071303984e-8
3.055613571760095e-8
2.4626463559312786e-8
1.342940895410977e-8
3.6318804009445557e-9
4.981001687275344e-10
5.336685661296869e-10
2.7203096912294254e-10
2.9348920811584778e-9
1.965817429336946e-8
6.174984363793759e-8
3.634187627211871e-8
3.129156115023783e-8
3.188063158373354e-8
3.61018511639381e-8
4.46005090407138e-8
5.989987875428193e-8
8.743708700803218e-8
2.13800736909028e-7
2.1925541139341292e-7
1.3265393742479759e-7
1.358551093871683e-7
1.8296144114455144e-7
3.096970864080645e-7
4.286913516298652e-7
3.8858661345612503e-7
4.212938411652145e-7
3.2639459410628817e-7
3.016680050104196e-8
1.3926240739194468e-7
1.2046990536821122e-7
5.947521057585849e-8
3.385122684760592e-7
3.5390511042923704e-7
7.103253068455301e-8
2.130920765665297e-8
9.130970243917212e-9
5.801735148408761e-9
5.019709694630181e-9
1.2677500327225126e-9
4.711892647250946e-10
1.8352700914537455e-9
3.855590236751493e-9
9.811085711423184e-9
2.2579086277144524e-9
5.857612021648924e-9
1.060754736919909e-8
1.4190540245352945e-8
1.741271600274158e-8
4.420627282057641e-8
1.854743908556666e-7
1.874348881063395e-7
1.6001612625312391e-7
1.602222003276931e-7
1.7282933768247808e-7
1.954625996631448e-7
2.3118285334910956e-7
2.8787640665049726e-7
3.801966857583376e-7
5.352945894536705e-7
2.319079119854858e-7
1.1494174855379587e-7
5.5588750936591986e-8
2.8055999718210876e-8
1.879546762554123e-8
1.718599959558091e-8
8.788664632376234e-9
3.3635054149571744e-9
1.705182875466687e-9
1.9944681116164893e-9
5.14357014638546e-9
1.791215765300025e-8
9.275158479675099e-8
8.907047844504081e-8
6.388831029204584e-8
6.002971926898427e-8
6.380975640351299e-8
7.347675127171712e-8
8.949998542800348e-8
1.1182143619393026e-7
3.1792328162941067e-7
4.4850817871546156e-7
2.652012554173992e-7
2.5970149724383427e-7
3.25983527629765e-7
5.043556087093253e-7
7.501061105822532e-7
6.730457606706003e-7
6.304278719158491e-7
2.4298643204653483e-7
7.688656109051846e-7
6.001070751068605e-7
4.803852073150524e-7
4.711394697445836e-7
4.450959297560537e-7
2.2681358449481524e-7
5.4223559405727e-8
1.244220412717939e-8
4.351469395010705e-9
2.7852582250092407e-9
5.3668974832555044e-8
3.546209668904075e-8
9.448051527526123e-8
1.0298675252605875e-7
2.053139284206312e-7
1.0282667477367136e-6
5.523424272164991e-7
9.113778621750564e-8
3.5477604575279113e-9
4.866451380495509e-9
2.730462864122421e-9
3.1350630186803505e-10
2.0863900146699735e-10
5.795120676414124e-12
2.3185665627273644e-10
3.2231919372562915e-11
5.874147135124272e-11
9.219215361897256e-11
1.4409080089072735e-10
2.25092876831122e-10
3.4782296184798445e-10
5.208332285807677e-10
2.594740902566888e-10
4.391086016533542e-10
8.510588571551418e-11
9.127460972345722e-10
2.1510800184772123e-9
4.1299350348911776e-9
7.318990120799615e-9
1.2110481504131408e-8
1.8167352375279313e-8
2.160424090445825e-8
1.0042686128458226e-8
1.0254169324525744e-7
3.380703797390722e-8
3.661459523352338e-8
9.35749014565246e-9
3.051701926717406e-8
5.242549891446376e-11
1.2327814715543687e-13
1.0893006279058942e-13
1.9322920261106467e-12
5.044550878914347e-13
3.655344927719009e-13
4.770110654522387e-13
6.251428573233888e-13
7.882510182238615e-13
9.828180872961526e-13
1.2253475675891195e-12
1.532354701664625e-12
1.9233449977411226e-12
2.4230077243918685e-12
3.109366178952458e-11
3.2010898191948157e-12
6.606897824411093e-13
4.792416823874336e-13
1.2611707843839695e-12
2.067784676088105e-12
3.0754795336816287e-12
4.446189230677259e-12
6.3797421193962016e-12
9.15270223274491e-12
1.3164301420986693e-11
1.8997532660543187e-11
2.749880082955245e-11
3.9867783722146104e-11
5.7716264066417915e-11
8.298347177802015e-11
1.1750593094231503e-10
1.621168216504447e-10
2.1575424313306982e-10
2.758239135081086e-10
9.912634000408582e-10
3.1505021089189397e-10
1.548081925504308e-9
4.6746127957017606e-9
7.270089987928349e-9
8.543406081297922e-9
9.36322508066588e-9
1.015832241536679e-8
1.1013855305903554e-8
1.1921557789113246e-8
1.2851111247778804e-8
1.413552320688177e-8
7.723179177443865e-9
8.821429375135521e-10
7.79108450805202e-10
1.522753381871416e-9
2.4893191985004407e-9
4.742818308016817e-9
1.3853308809425315e-8
3.971560012187927e-9
1.864156337771773e-9
2.224319712326179e-9
2.0949391865055884e-9
1.9853772189868097e-9
1.939446120801738e-9
1.9512258655162812e-9
2.012215348147826e-9
2.1157879537606856e-9
2.2410884941320383e-9
2.1088524971484088e-9
4.180568351812025e-12
3.660781635254791e-8
3.13267091913721e-8
2.5734397116106335e-8
3.4198161523771116e-8
6.175804332457872e-8
1.2229593038196287e-7
1.3341573130193496e-7
1.7053045920908093e-7
2.627193323237047e-7
1.431237264762182e-7
2.3857904342939883e-7
5.261499180907141e-7
5.36129426850024e-7
4.184002504792482e-7
2.042382415938137e-7
9.197237847141483e-8
3.828822481683667e-7
1.3852158497547517e-7
3.7891239210951086e-8
1.5159838835225056e-8
5.7794857137898355e-9
3.358791132206296e-9
2.0493110217969343e-9
2.374261213701425e-10
1.4638898851119643e-9
3.342127804827424e-9
9.83258346332513e-9
1.734458396890853e-8
1.6584329687501822e-9
2.7004464966025114e-9
4.843758839560216e-9
3.418043660242318e-8
7.259499825009179e-8
7.19404963129128e-8
7.184431138737558e-8
7.572054810716414e-8
8.160243068595974e-8
8.847304951148956e-8
9.592421918637122e-8
1.0382195145744533e-7
1.1210294113507635e-7
1.206588023172857e-7
8.177976686976908e-8
4.8601319632498823e-8
3.055708107908627e-8
2.46278278175222e-8
1.3427521178072214e-8
3.6311603215609054e-9
4.978233971717255e-10
5.338373812521799e-10
2.721056237475936e-10
2.9352920192382572e-9
1.9662476983532585e-8
6.173521233617527e-8
3.633680519675359e-8
3.1288690238440645e-8
3.1878446995739884e-8
3.6099957143224915e-8
4.459882009121778e-8
5.989860360592333e-8
8.743716682399546e-8
2.1379206368229814e-7
2.1923546685077595e-7
1.3264345456875442e-7
1.3584600404900427e-7
1.829522343349303e-7
3.0968675694305636e-7
4.286603133149807e-7
3.88559007093985e-7
4.2127745331956393e-7
3.2638605014895367e-7
3.016774937078838e-8
1.3925833863378142e-7
1.2045760643341464e-7
5.949649345908002e-8
3.3860651692726206e-7
3.5398722619508143e-7
7.10360560411885e-8
2.131083150616379e-8
9.13150394056867e-9
5.801376087500914e-9
5.019689509063706e-9
1.2679147105965574e-9
4.711150188099048e-10
1.8351206077869736e-9
3.855210528027249e-9
9.809311859300863e-9
2.259216830633989e-9
5.857175731055871e-9
1.0606744875390035e-8
1.4189241800924947e-8
1.741095519905744e-8
4.4201808485046164e-8
1.854562561846768e-7
1.8742624792560377e-7
1.6000821926598734e-7
1.6021336396621279e-7
1.7281852043598145e-7
1.9544814280123388e-7
2.3116176874021468e-7
2.8784319072701764e-7
3.801425777792429e-7
5.352104280182094e-7
2.318777083654139e-7
1.1493788966093356e-7
5.559062268341855e-8
2.8058233894630373e-8
1.8798175139016973e-8
1.7188513466660417e-8
8.788984122952007e-9
3.3637778621010658e-9
1.7054340199381491e-9
1.994764261269323e-9
5.144190385699344e-9
1.7914516341896733e-8
9.276773340994413e-8
8.90630639286672e-8
6.388595110359507e-8
6.002848924627991e-8
6.38090726782862e-8
7.347659006861388e-8
8.950065334021434e-8
1.1182370164880263e-7
3.179300660808454e-7
4.484861023987096e-7
2.6518975515539033e-7
2.596927086250466e-7
3.2597732845467856e-7
5.04355723940046e-7
7.500843961808984e-7
6.730042373750733e-7
6.303961074589873e-7
2.4302079166575633e-7
7.688364428908291e-7
6.000747600263689e-7
4.803348973827161e-7
4.7104572672835207e-7
4.450373041306621e-7
2.2679147896061125e-7
5.425649766848376e-8
1.2446620698921724e-8
4.3535010549244455e-9
2.772223651009809e-9
5.3705958577530904e-8
3.545049069634258e-8
9.440943742313362e-8
1.030077832855255e-7
2.0483210735707188e-7
1.0257112123964665e-6
5.531788284967979e-7
9.141098878272926e-8
3.588424254609622e-9
4.850405237444663e-9
2.7557918987743477e-9
3.1311489460238664e-10
2.0931131450010179e-10
5.652702055958679e-12
2.3245848466820495e-10
3.21980970802388e-11
5.871541323368614e-11
9.21534232703884e-11
1.4403027182612244e-10
2.2499884917494803e-10
3.4768296760082475e-10
5.206427945935866e-10
2.596288650158302e-10
4.3924552873211105e-10
8.487793789295021e-11
9.122211077801595e-10
2.149987339535415e-9
4.127874969923726e-9
7.315480895848558e-9
1.2105318330257379e-8
1.8161641683835935e-8
2.160686450946055e-8
9.9572813525899e-9
1.0259264771701139e-7
3.380564355229399e-8
3.678840950254764e-8
9.365222884991656e-9
3.053753280036854e-8
5.309991788106924e-11
1.2464034669940437e-13
1.0898560048385882e-13
1.925984349867377e-12
5.049608268279728e-13
3.6548775266693945e-13
4.768650296549589e-13
6.249898902866024e-13
7.88079111459382e-13
9.826081658631416e-13
1.2250834598845775e-12
1.53201900929674e-12
1.9229163315586003e-12
2.4224583458143078e-12
3.106305338196635e-11
3.199931113368534e-12
6.603654719012248e-13
4.791518414232915e-13
1.2608137525796382e-12
2.0671567094940293e-12
3.074514977757643e-12
4.4447663259942095e-12
6.377668055094866e-12
9.149685377615943e-12
1.3159907415766658e-11
1.8991122059014156e-11
2.7489449646258217e-11
3.985420838509453e-11
5.769681209801083e-11
8.295633318653453e-11
1.1746977669579327e-10
1.620717948888762e-10
2.1570239887211672e-10
2.7576796487320826e-10
9.910470717538663e-10
3.15237464474571e-10
1.5470686720093987e-9
4.672654600996112e-9
7.26825079538868e-9
8.541934459503085e-9
9.361837679775106e-9
1.0156867394222471e-8
1.1012274327927667e-8
1.1919833682508718e-8
1.2849247661580995e-8
1.4133795175857138e-8
7.719079492734062e-9
8.808375243296398e-10
7.79569942457781e-10
1.523161261450337e-9
2.4901048731078217e-9
4.745288457774508e-9
1.3867311825471127e-8
3.9668903101067606e-9
1.8639723894176378e-9
2.2235747797805248e-9
2.0943689213749762e-9
1.985035835190865e-9
1.939348892013466e-9
1.9514308956497124e-9
2.012869674061624e-9
2.117238216200554e-9
2.2442516449764466e-9
2.1165126227682437e-9
1.5586899590819347e-11
3.6620456165491225e-8
3.133440550871354e-8
2.5739003559431407e-8
3.420279250047688e-8
6.176415441285692e-8
1.2230670850814273e-7
1.3342710588739495e-7
1.7053957911320002e-7
2.6272888648573724e-7
1.431306857589618e-7
2.384819682871842e-7
5.260626071080345e-7
5.360571634902679e-7
4.183553297755216e-7
2.0420262843958796e-7
9.199906229474968e-8
3.829202709935906e-7
1.3850223448787074e-7
3.788763060345992e-8
1.5158667193903116e-8
5.7792108205746844e-9
3.3590482258430134e-9
2.049072226233993e-9
2.3751889380563553e-10
1.4640357080495335e-9
3.3425207389021966e-9
9.834435022020936e-9
1.7340900788777192e-8
1.658000451690275e-9
2.7007932926332597e-9
4.84461470414924e-9
3.418422477522998e-8
7.260025111357523e-8
7.194427654885699e-8
7.184801053353945e-8
7.572447602066794e-8
8.160669430172367e-8
8.847774637293319e-8
9.592948340906426e-8
1.0382795629137507e-7
1.1210988649863903e-7
1.206668981179442e-7
8.17831479920208e-8
4.860219127425344e-8
3.055648016346195e-8
2.4626960844034365e-8
1.3428720317387744e-8
3.6316176837513277e-9
4.979991626044405e-10
5.33730190152568e-10
2.720582511681423e-10
2.935037874188395e-9
1.9659743277227994e-8
6.174450780786322e-8
3.634002700584602e-8
3.1290514338050316e-8
3.1879835098643884e-8
3.6101160687444785e-8
4.4599893416531646e-8
5.989941413421387e-8
8.743711663987378e-8
2.1379757540087831e-7
2.1924813923159663e-7
1.3265011530307808e-7
1.3585178965910915e-7
1.829580847241013e-7
3.0969332142142207e-7
4.2868003467689427e-7
3.885765473305416e-7
4.2128786614673964e-7
3.263914785893391e-7
3.016714746040837e-8
1.392609250196617e-7
1.204654239951298e-7
5.948296650263406e-8
3.385466212819889e-7
3.5393506492219563e-7
7.103381708743209e-8
2.1309799753992975e-8
9.131164797471404e-9
5.801604158322506e-9
5.019702337936327e-9
1.2678100746295637e-9
4.711621891929128e-10
1.8352155745094743e-9
3.855451755815381e-9
9.810438780180341e-9
2.2583857102798172e-9
5.8574528543769885e-9
1.0607254689568585e-8
1.4190066738519084e-8
1.741207390588624e-8
4.420464478684813e-8
1.8546777765538162e-7
1.874317377017127e-7
1.6001324315038244e-7
1.6021897827569796e-7
1.7282539321419903e-7
1.954573278450363e-7
2.311751644044274e-7
2.878642934633663e-7
3.8017695372671776e-7
5.352639003114031e-7
2.318968970586738e-7
1.1494034092041183e-7
5.558943315823514e-8
2.8056814241390442e-8
1.879645480086689e-8
1.7186916210912944e-8
8.788781048377746e-9
3.3636047227883094e-9
1.7052744312495723e-9
1.9945760898845245e-9
5.143796324555771e-9
1.791301783467709e-8
9.275747420981084e-8
8.906777455692545e-8
6.388745015177044e-8
6.002927095170068e-8
6.380950733996479e-8
7.347669279443246e-8
8.95002293391147e-8
1.1182226265899552e-7
3.1792575684190723e-7
4.485001297446293e-7
2.651970627050417e-7
2.59698293452851e-7
3.2598126852722735e-7
5.043556532877931e-7
7.500981952242421e-7
6.730306193189262e-7
6.304162889414651e-7
2.42998959395757e-7
7.688549853378428e-7
6.00095300166288e-7
4.803668674743396e-7
4.7110529048827574e-7
4.4507456433042976e-7
2.2680554633223514e-7
5.4235565290914584e-8
1.2443814019119791e-8
4.352210324126005e-9
2.7805036833476743e-9
5.368245205702302e-8
3.545786084268658e-8
9.445467956100535e-8
1.0299441021081355e-7
2.0513846478250276e-7
1.0273356479010249e-6
5.526472159197541e-7
9.123727224577049e-8
3.5625340936736025e-9
4.86058620289759e-9
2.7396864412447186e-9
3.1336414810057196e-10
2.0888429579975548e-10
5.743304323949763e-12
2.320765524256942e-10
3.221960460769096e-11
5.873197024613002e-11
9.217804273046842e-11
1.4406873747068626e-10
2.2505859209461306e-10
3.477719190278079e-10
5.207637981608225e-10
2.595305191633566e-10
4.3915851821278704e-10
8.502275770010313e-11
9.125547034465474e-10
2.150681600982349e-9
4.129183916576275e-9
7.317710675075604e-9
1.2108599140807067e-8
1.816527070641274e-8
2.1605199826552555e-8
1.001153305829612e-8
1.0256032823214983e-7
3.38065465272692e-8
3.667779973972072e-8
9.360289651192066e-9
3.0524541831054524e-8
5.2669917012578885e-11
1.2377296977057978e-13
1.0895022007102908e-13
1.9300109072175033e-12
5.046392967606761e-13
3.6551740634139367e-13
4.769577884189015e-13
6.250870966181206e-13
7.881882687187015e-13
9.827415350893677e-13
1.2252511080099866e-12
1.5322323075122677e-12
1.923188805434005e-12
2.4228073853890177e-12
3.108249467176247e-11
3.2006673849665478e-12
6.605715529019442e-13
4.792089803019246e-13
1.2610405704408506e-12
2.067555631298646e-12
3.075128009149326e-12
4.445670604362315e-12
6.3789860256215295e-12
9.15160240463007e-12
1.3162699544114412e-11
1.899519543851962e-11
2.74953916423222e-11
3.986283470821504e-11
5.7709172056851646e-11
8.297357792589623e-11
1.1749275005457678e-10
1.6210040685518626e-10
2.1573534335077165e-10
2.7580351771677873e-10
9.911845365940212e-10
3.1511849071891527e-10
1.547712510130443e-9
4.6738989114871045e-9
7.269419534982834e-9
8.542869616270129e-9
9.362719299143657e-9
1.0157791976334527e-8
1.1013278946130983e-8
1.1920929248276263e-8
1.2850431857787343e-8
1.413489331777538e-8
7.721684593195482e-9
8.816669780610754e-10
7.792767049223149e-10
1.5229020719149141e-9
2.4896055787722772e-9
4.743718564388844e-9
1.3858411627161989e-8
3.969857945342413e-9
1.864089285803619e-9
2.224048029776362e-9
2.0947311815390706e-9
1.98525266344553e-9
1.9394105760816915e-9
1.951300509948963e-9
2.012453775901598e-9
2.116316524145767e-9
2.242241461167445e-9
2.1116447934480958e-9
8.33863862462254e-12
3.6612424128950304e-8
3.1329514770333214e-8
2.5736076358094905e-8
3.419984973115864e-8
6.176027116681657e-8
1.222998595786148e-7
1.3341987777837303e-7
1.7053378397101993e-7
2.6272281553159524e-7
1.431262631875924e-7
2.3854367167248385e-7
5.261180852025318e-7
5.361030833200802e-7
4.183838767441219e-7
2.0422526273684718e-7
9.19821011184702e-8
3.828961159120225e-7
1.3851453360412046e-7
3.7889923903506284e-8
1.5159411747087926e-8
5.779385509476282e-9
3.3588848336324885e-9
2.04922398357357e-9
2.3745993297772016e-10
1.463943032443317e-9
3.3422710204714287e-9
9.833258305542177e-9
1.7343241386011872e-8
1.6582753766491115e-9
2.700572875196082e-9
4.8440707990505005e-9
3.418181739408883e-8
7.259691301777225e-8
7.194187433976668e-8
7.184565986399916e-8
7.5721979972641e-8
8.160398492114209e-8
8.847476166467594e-8
9.592613813475637e-8
1.0382414034276436e-7
1.121054728198108e-7
1.2066175330068267e-7
8.178099927617985e-8
4.860163722617099e-8
3.05568619215825e-8
2.4627511711442243e-8
1.342795818089877e-8
3.6313269823402804e-9
4.978874342242652e-10
5.337983345380039e-10
2.7208837904184357e-10
2.935199361621727e-9
1.966148049842981e-8
6.173860049945791e-8
3.633797956796975e-8
3.128935518115716e-8
3.1878953036641234e-8
3.610039593153857e-8
4.4599211439564855e-8
5.989889920600757e-8
8.743714874205667e-8
2.137940733129925e-7
2.1924008642283931e-7
1.3264588271535946e-7
1.3584811322801468e-7
1.8295436725187877e-7
3.096891504866304e-7
4.2866750259548166e-7
3.885654010582441e-7
4.2128124931648073e-7
3.2638802893749225e-7
3.016753034759236e-8
1.392592819470096e-7
1.2046045746851242e-7
5.949156065577747e-8
3.385846778296043e-7
3.5396821686234796e-7
7.10352402542409e-8
2.131045539713545e-8
9.131380292512903e-9
5.801459199832719e-9
5.019694187012897e-9
1.2678765665204834e-9
4.711322124692356e-10
1.8351552217609911e-9
3.855298451443405e-9
9.809722606897107e-9
2.2589138938034643e-9
5.8572767177359415e-9
1.0606930692975605e-8
1.4189542493502564e-8
1.7411362982051087e-8
4.420284232439086e-8
1.854604558187734e-7
1.8742824914614622e-7
1.6001005064126197e-7
1.602154105377234e-7
1.728210257110501e-7
1.9545149087096742e-7
2.311666515370441e-7
2.8785088266844515e-7
3.801551078358747e-7
5.352299198166486e-7
2.3188470253362572e-7
1.149387829942709e-7
5.5590188954519453e-8
2.80577163351793e-8
1.8797547994823493e-8
1.7187931208568204e-8
8.78891006332592e-9
3.363714732057376e-9
1.7053758379855766e-9
1.9946956639866998e-9
5.144046745777176e-9
1.791397014206733e-8
9.27639940662865e-8
8.906478096428911e-8
6.388649758971418e-8
6.002877427490371e-8
6.380923122304334e-8
7.347662763535933e-8
8.95004989262166e-8
1.1182317725771254e-7
3.179284957909881e-7
4.484912160998864e-7
2.651924192433064e-7
2.59694744794752e-7
3.2597876526086553e-7
5.043556992183743e-7
7.500894273232695e-7
6.730138541404238e-7
6.304034639668171e-7
2.4301283262371584e-7
7.688432062139635e-7
6.000822508287772e-7
4.803465533774453e-7
4.7106744051347553e-7
4.450508911875659e-7
2.2679661591174382e-7
5.4248865382467455e-8
1.2445597363614588e-8
4.353030593143176e-9
2.7752412807246147e-9
5.369738641743595e-8
3.5453175753126493e-8
9.442596243120869e-8
1.0300290402413981e-7
2.0494387442106016e-7
1.0263036601068326e-6
5.529849629161627e-7
9.134761034811488e-8
3.57896476673596e-9
4.854110770792804e-9
2.7499160714410475e-9
3.132059839575521e-10
2.0915570884000006e-10
5.68577082144423e-12
2.323194373806388e-10
3.2205937010279895e-11
5.872144098276305e-11
9.216239308532615e-11
1.4404429268491542e-10
2.250206360461135e-10
3.477153901134858e-10
5.206869117979702e-10
2.5959301864897525e-10
4.392138085200418e-10
8.493075095323026e-11
9.123427174949255e-10
2.1502404495498247e-9
4.128352117434268e-9
7.3162937647534504e-9
1.210651438664894e-8
1.8162964854171625e-8
2.1606258593628914e-8
9.97705301806913e-9
1.0258088862852052e-7
3.380597959741448e-8
3.6748018613067484e-8
9.363416447088212e-9
3.0532814331487045e-8
5.294256175333024e-11
1.243233987327763e-13
1.0897266580496733e-13
1.927459165032121e-12
5.048435284281305e-13
3.6549853318942387e-13
4.768988625183164e-13
6.250253165574162e-13
7.88118850703281e-13
9.826567739945173e-13
1.2251446788301963e-12
1.5320967900226667e-12
1.923015598490409e-12
2.4225856926266385e-12
3.10701429462275e-11
3.2001994713826436e-12
6.604405798777726e-13
4.791727281453722e-13
1.2608963272796784e-12
2.0673023682807865e-12
3.074738471932036e-12
4.445096141359325e-12
6.378148580905751e-12
9.15038429335671e-12
1.3160925527768617e-11
1.899260694116858e-11
2.7491616063906083e-11
3.9857353260752987e-11
5.77013181444756e-11
8.296261991150066e-11
1.174781521013086e-10
1.6208222597578227e-10
2.1571440987496038e-10
2.7578092697687004e-10
9.91097188379602e-10
3.151940962842403e-10
1.547303389217463e-9
4.67310824999705e-9
7.268676908049421e-9
8.542275407294843e-9
9.362159101528152e-9
1.0157204475265085e-8
1.1012640589149153e-8
1.1920233100127707e-8
1.2849679390140018e-8
1.4134195567664814e-8
7.720029251465199e-9
8.811399014442196e-10
7.794630397359147e-10
1.5230667639958023e-9
2.4899228237429416e-9
4.7447160048841004e-9
1.3864066170178834e-8
3.967972357363433e-9
1.8640150078051245e-9
2.2237472737216662e-9
2.0945009468462156e-9
1.985114845108589e-9
1.9393713385923506e-9
1.951383319624114e-9
2.0127180020137615e-9
2.116902133675094e-9
2.243518702153565e-9
2.1147378163211195e-9
1.2944268587540257e-11
3.661752779485948e-8
3.13326223842009e-8
2.5737936336498104e-8
3.4201719610516577e-8
6.176273866871286e-8
1.2230421152160094e-7
1.3342447059394202e-7
1.705374663464169e-7
2.6272667322296636e-7
1.431290732466282e-7
2.3850447113462344e-7
5.260828319722857e-7
5.360739051014255e-7
4.183657383427439e-7
2.042108820933502e-7
9.1992876555415e-8
3.829114671063797e-7
1.3850671967871545e-7
3.788846678560044e-8
1.515893865797601e-8
5.779274512259174e-9
3.3589886469615098e-9
2.049127566625394e-9
2.3749739334208664e-10
1.4640019150380892e-9
3.3424296845029155e-9
9.834005954213086e-9
1.7341754146520654e-8
1.658100716523919e-9
2.700712915327828e-9
4.844416387048246e-9
3.418334695581211e-8
7.259903403999305e-8
7.194340072356927e-8
7.184715349996793e-8
7.572356598361886e-8
8.160570648120371e-8
8.847665816481061e-8
9.592826373067541e-8
1.0382656499332839e-7
1.1210827724853601e-7
1.2066502227021357e-7
8.178236453434546e-8
4.860198921295701e-8
3.05566193083744e-8
2.4627161661070753e-8
1.3428442398779905e-8
3.631511670178082e-9
4.979584129399393e-10
5.33755046264765e-10
2.7206924552547064e-10
2.935096745646088e-9
1.9660376670432543e-8
6.174235390730806e-8
3.6339280487549586e-8
3.1290091718102764e-8
3.187951351678419e-8
3.610088188725185e-8
4.459964480719024e-8
5.989922644969311e-8
8.743712843014818e-8
2.1379629876635612e-7
2.1924520326241533e-7
1.326485721663726e-7
1.358504493105702e-7
1.8295672946342566e-7
3.096918009582029e-7
4.286754656422632e-7
3.8857248346195774e-7
4.21285453766747e-7
3.2639022084686974e-7
3.016728721690568e-8
1.3926032616176128e-7
1.2046361374999144e-7
5.9486099155746406e-8
3.385604943620824e-7
3.539471539825577e-7
7.103433612141319e-8
2.1310038796501204e-8
9.131243357566762e-9
5.801551296919955e-9
5.019699366501236e-9
1.2678343158446505e-9
4.711512592038607e-10
1.8351935683603886e-9
3.855395857573174e-9
9.810177643741041e-9
2.2585783000082083e-9
5.857388621998676e-9
1.060713654977134e-8
1.4189875592565112e-8
1.741181469825022e-8
4.420398758630401e-8
1.8546510803914043e-7
1.87430465804759e-7
1.6001207918393682e-7
1.6021767749181947e-7
1.7282380081889888e-7
1.954551996503103e-7
2.3117206052179713e-7
2.878594036956884e-7
3.801689884095766e-7
5.352515110019099e-7
2.3189245071640222e-7
1.1493977281899687e-7
5.558970867263706e-8
2.8057143119851083e-8
1.8796853363040997e-8
1.7187286269729283e-8
8.788828072937921e-9
3.3636448256741233e-9
1.705311400676556e-9
1.994619684752691e-9
5.143887629781408e-9
1.7913365062234876e-8
9.275985150271225e-8
8.906668305650165e-8
6.388710286824364e-8
6.002908989587132e-8
6.380940671060641e-8
7.34766690893355e-8
8.950032768598346e-8
1.1182259618307693e-7
3.179267556736583e-7
4.4849687999753284e-7
2.6519536982728893e-7
2.596969997617564e-7
3.259803560616431e-7
5.04355670451348e-7
7.500949988842448e-7
6.730245067114898e-7
6.304116129153886e-7
2.430040172976448e-7
7.688506923527214e-7
6.000905437706662e-7
4.803594618352412e-7
4.7109149097861403e-7
4.4506593507298605e-7
2.2680229396733582e-7
5.424041371043555e-8
1.244446413139018e-8
4.352509409768591e-9
2.7785847579890836e-9
5.368789569906226e-8
3.5456152042156676e-8
9.444422272784907e-8
1.0299750525147753e-7
2.0506755462247026e-7
1.026959508937452e-6
5.527703258110883e-7
9.127747936852723e-8
3.568515872861613e-9
4.85822297339841e-9
2.7434141290666604e-9
3.1330657602902863e-10
2.089832718674377e-10
5.722350071339116e-12
2.3216517161340167e-10
3.221461190742237e-11
5.87281363450693e-11
9.217233421167343e-11
1.440598221071697e-10
2.2504475677929976e-10
3.4775131088218436e-10
5.207357721403497e-10
2.5955330363685726e-10
4.3917866634837706e-10
8.498921327285502e-11
9.124774039971623e-10
2.1505207923996457e-9
4.1288806861649346e-9
7.3171940743885e-9
1.210783912478801e-8
1.816443010489116e-8
2.1605586215751662e-8
9.998959892837836e-9
1.0256783348821374e-7
3.3806342603195576e-8
3.670337284336185e-8
9.36142638737469e-9
3.052756487807656e-8
5.276907747268682e-11
1.2397334541686712e-13
1.0895838420845855e-13
1.9290830176080457e-12
5.047137446935218e-13
3.655105552709432e-13
4.769363755346836e-13
6.250645986253857e-13
7.881629452402663e-13
9.82710759560029e-13
1.225212372170265e-12
1.5321828765082533e-12
1.9231256215074363e-12
2.4227265451037864e-12
3.107799312115745e-11
3.200496800549203e-12
6.605237897552333e-13
4.791956958542862e-13
1.2609880409844054e-12
2.0674633475699733e-12
3.0749857703134875e-12
4.4454611447959565e-12
6.378680642625936e-12
9.151158289962992e-12
1.3162052740172054e-11
1.899425185488406e-11
2.7494015140193974e-11
3.98608359877369e-11
5.770630877559712e-11
8.296958293614194e-11
1.1748742820570476e-10
1.6209377867481493e-10
2.1572771179066653e-10
2.7579528211310415e-10
9.911526924663523e-10
3.151460569375132e-10
1.547563356558962e-9
4.673610659974169e-9
7.2691488075278265e-9
8.542652993187729e-9
9.362515073559428e-9
1.0157577794540547e-8
1.1013046222858118e-8
1.192067545686548e-8
1.2850157534750003e-8
1.4134638956781586e-8
7.721081112815502e-9
8.814748155075171e-10
7.793446377646943e-10
1.522962111276747e-9
2.4897212271566443e-9
4.744082153721938e-9
1.3860472745450348e-8
3.969170585677724e-9
1.8640622092205725e-9
2.223938367073434e-9
2.0946472294240973e-9
1.9852024023916075e-9
1.9393962546154794e-9
1.951330682485e-9
2.012550086698015e-9
2.1165299960052168e-9
2.2427070690329787e-9
2.1127723585781263e-9
1.001765680637662e-11
3.661428471867526e-8
3.13306476689634e-8
2.5736754426078442e-8
3.42005314148001e-8
6.176117073142695e-8
1.2230144613669527e-7
1.334215521229058e-7
1.705351264411601e-7
2.6272422193618525e-7
1.4312728757798685e-7
2.385293834125099e-7
5.261052326226352e-7
5.360924460809775e-7
4.1837726452778273e-7
2.0422002074321406e-7
9.198602861951453e-8
3.8290171343301996e-7
1.3851168540729477e-7
3.7889392727732647e-8
1.5159239282194274e-8
5.779345045760103e-9
3.3589226770265423e-9
2.0491888308799787e-9
2.3747358842509234e-10
1.4639644965957255e-9
3.342328858717309e-9
9.833530844913907e-9
1.7342699196208752e-8
1.6582117141842892e-9
2.700623920645205e-9
4.844196779119266e-9
3.418237497841286e-8
7.259768623119154e-8
7.19424307911835e-8
7.184620437910411e-8
7.572255816472785e-8
8.16046125257526e-8
8.847545304227075e-8
9.592691302672402e-8
1.0382502424975784e-7
1.1210649516804252e-7
1.2066294498662669e-7
8.178149696525113e-8
4.860176551785686e-8
3.055677345892377e-8
2.4627384088467935e-8
1.3428134685119844e-8
3.631394301141519e-9
4.979133031747402e-10
5.337825584915513e-10
2.7208140828493564e-10
2.9351619501769693e-9
1.9661078102217896e-8
6.173996876447662e-8
3.633845380903654e-8
3.1289623687862393e-8
3.187915736883225e-8
3.6100573096980044e-8
4.459936944102937e-8
5.98990185261755e-8
8.743714137247277e-8
2.1379488467647272e-7
2.1924195180438582e-7
1.3264686318202597e-7
1.3584896488036622e-7
1.8295522845030558e-7
3.096901168234014e-7
4.2867040559534746e-7
3.885679829786438e-7
4.2128278210059395e-7
3.263888279976755e-7
3.0167441782960635e-8
1.3925966269976942e-7
1.2046160831489463e-7
5.9489569351128075e-8
3.3857586077948527e-7
3.53960539127705e-7
7.103491071186042e-8
2.131030352330311e-8
9.131330369033875e-9
5.8014927702667266e-9
5.019696075529505e-9
1.2678611634468759e-9
4.711391556934502e-10
1.8351692004595716e-9
3.855333959789243e-9
9.809888484847751e-9
2.2587915498354323e-9
5.85731750864192e-9
1.0607005735590412e-8
1.418966392281467e-8
1.7411527653170007e-8
4.420325982277582e-8
1.8546215175523203e-7
1.8742905724598138e-7
1.600107901558088e-7
1.6021623696346895e-7
1.7282203737657906e-7
1.954528428976955e-7
2.3116862334799298e-7
2.878539889375991e-7
3.8016016788548645e-7
5.352377908852438e-7
2.3188752705099736e-7
1.1493914380176277e-7
5.559001384630667e-8
2.8057507359101746e-8
1.8797294758210638e-8
1.7187696092539505e-8
8.788880168150595e-9
3.363689245974845e-9
1.7053523452544851e-9
1.9946679649700623e-9
5.1439887406135806e-9
1.791374956645553e-8
9.276248394774725e-8
8.90654743584577e-8
6.388671824821724e-8
6.002888934941717e-8
6.38092952140714e-8
7.347664276786691e-8
8.9500436529319e-8
1.1182296545138903e-7
3.179278615199636e-7
4.48493280947162e-7
2.6519349493158735e-7
2.596955669071491e-7
3.259793452820658e-7
5.043556888992333e-7
7.50091458615519e-7
6.730177375314571e-7
6.304064346474175e-7
2.430096188826571e-7
7.688459359729556e-7
6.000852745810605e-7
4.803512595216873e-7
4.7107620836401687e-7
4.450563762421552e-7
2.267986873307571e-7
5.42457839980346e-8
1.2445184203938266e-8
4.352840601664073e-9
2.7764600452120004e-9
5.3693926013948966e-8
3.545426051228528e-8
9.44326246551122e-8
1.030009351688443e-7
2.0498897726553634e-7
1.0265428000236954e-6
5.529067036213504e-7
9.132203511033918e-8
3.5751520398867656e-9
4.855608952518449e-9
2.7475449644679036e-9
3.132426909516051e-10
2.090928563272098e-10
5.699115969938169e-12
2.322632300241787e-10
3.2209112357512646e-11
5.872388428808171e-11
9.216601706762473e-11
1.4404995945795293e-10
2.2502943301740285e-10
3.477284868863958e-10
5.207047275772488e-10
2.595785321271121e-10
4.3920098892103735e-10
8.495204412106803e-11
9.123918130802301e-10
2.150342650766298e-9
4.128544849845164e-9
7.316621967692209e-9
1.2106997358683122e-8
1.8163499021504356e-8
2.160601362116361e-8
9.985038486217302e-9
1.0257613298123858e-7
3.3806113054818025e-8
3.673173137210374e-8
9.36268963819591e-9
3.053090341798619e-8
5.2879218424584096e-11
1.2419566064003e-13
1.0896745400301279e-13
1.928053026108605e-12
5.047962005257832e-13
3.6550293937416326e-13
4.769125216817552e-13
6.250396629681694e-13
7.881349607508058e-13
9.82676386446772e-13
1.2251692992286013e-12
1.532128112486482e-12
1.9230557933687625e-12
2.4226370778889244e-12
3.107300388435456e-11
3.2003078307264563e-12
6.604709911766935e-13
4.791810113079727e-13
1.2609298765415675e-12
2.067360963176084e-12
3.074828768443318e-12
4.445229127248097e-12
6.37834264049519e-12
9.150666407474023e-12
1.3161336216479023e-11
1.8993206664471145e-11
2.7492490666976456e-11
3.985862286062416e-11
5.77031376265572e-11
8.296515865150382e-11
1.1748153396945557e-10
1.6208643785568775e-10
2.1571925944283907e-10
2.7578616039450843e-10
9.911174238957683e-10
3.151765838342002e-10
1.5473981560942446e-9
4.673291412703812e-9
7.268848950564891e-9
8.542413067815023e-9
9.362288880035917e-9
1.0157340578092827e-8
1.1012788470952353e-8
1.192039437139165e-8
1.284985370866106e-8
1.4134357219297253e-8
7.72041273082868e-9
8.812619981873951e-10
7.794198747788538e-10
1.5230286102410577e-9
2.4898493240663987e-9
4.744484903156398e-9
1.3862755966964671e-8
3.9684092236309984e-9
1.8640322171355883e-9
2.223816933769683e-9
2.0945542711751695e-9
1.9851467598647654e-9
1.9393804191603163e-9
1.9513641245984864e-9
2.012656776844939e-9
2.1167664520890103e-9
2.2432227907702266e-9
2.11402124664329e-9
1.1877293863726961e-11
3.6616345447861513e-8
3.133190244507291e-8
2.573750543783681e-8
3.4201286424336496e-8
6.176216704066378e-8
1.2230320333398838e-7
1.3342340658493682e-7
1.7053661328222162e-7
2.6272577956034063e-7
1.431284222174111e-7
2.3851355465182495e-7
5.260909984438639e-7
5.360806646740398e-7
4.183699406373799e-7
2.042142140674542e-7
9.199037964768531e-8
3.8290791160828334e-7
1.385085302478473e-7
3.7888804375085075e-8
1.5159048260304454e-8
5.77930022756963e-9
3.358964594808794e-9
2.049149899872165e-9
2.374887141516494e-10
1.4639882722382531e-9
3.3423929241376106e-9
9.833832732051143e-9
1.7342098698468674e-8
1.6581411862028077e-9
2.7006804659006265e-9
4.844336320650152e-9
3.4182992596990906e-8
7.259854265191677e-8
7.194304710648137e-8
7.184680747124361e-8
7.57231985553232e-8
8.16053076465943e-8
8.847621880192335e-8
9.592777128821433e-8
1.0382600326408242e-7
1.1210762753141705e-7
1.206642649225976e-7
8.178204822934329e-8
4.860190764908403e-8
3.055667550046679e-8
2.4627242749968216e-8
1.3428330203923181e-8
3.631468876031465e-9
4.979419641739322e-10
5.337650787380967e-10
2.720736811228047e-10
2.9351205170248484e-9
1.9660632406094755e-8
6.174148432162399e-8
3.633897909591029e-8
3.128992108198946e-8
3.187938367546297e-8
3.610076931037216e-8
4.45995444207941e-8
5.989915065301746e-8
8.743713316269928e-8
2.1379578325248406e-7
2.1924401785238396e-7
1.32647949112651e-7
1.3584990812714933e-7
1.8295618224049215e-7
3.096911869955092e-7
4.286736208667614e-7
3.88570842676303e-7
4.2128447974372216e-7
3.2638971304580306e-7
3.016734359222293e-8
1.3926008431322247e-7
1.2046288268955317e-7
5.9487364198328985e-8
3.385660963019639e-7
3.5395203427121284e-7
7.1034545629697e-8
2.1310135310462874e-8
9.131275078950825e-9
5.801529957405007e-9
5.0196981669130205e-9
1.2678441050114732e-9
4.711468463875954e-10
1.8351846839181968e-9
3.855373290010373e-9
9.810072218646153e-9
2.258656058041265e-9
5.857362691383493e-9
1.0607088854515777e-8
1.4189798422652446e-8
1.741171004773359e-8
4.4203722251938225e-8
1.8546403021846939e-7
1.8742995227384955e-7
1.6001160923278138e-7
1.602171523033961e-7
1.7282315789871723e-7
1.9545434041539056e-7
2.3117080737521883e-7
2.878574295406172e-7
3.801657725507634e-7
5.352465088922104e-7
2.3189065559863626e-7
1.1493954347629874e-7
5.5589819925943174e-8
2.8057275910086853e-8
1.8797014285170232e-8
1.718743568293748e-8
8.788847062964764e-9
3.3636610192075154e-9
1.7053263277875809e-9
1.994637286220405e-9
5.143924493975509e-9
1.7913505246445654e-8
9.276081126696069e-8
8.906624237638327e-8
6.388696264526504e-8
6.00290167858355e-8
6.380936606744815e-8
7.347665950026503e-8
8.950036737870317e-8
1.1182273082183423e-7
3.1792715888622876e-7
4.484955678814039e-7
2.651946862969831e-7
2.596964773923949e-7
3.2597998758555575e-7
5.043556772444752e-7
7.500937082376198e-7
6.730220387889232e-7
6.304097250068988e-7
2.4300605948804154e-7
7.688489585537137e-7
6.000886229386641e-7
4.8035647156173e-7
4.71085919308242e-7
4.450624504155198e-7
2.2680097965084016e-7
5.4242371493879844e-8
1.2444726640933756e-8
4.352630158911068e-9
2.77781008454842e-9
5.369009402358942e-8
3.545546232388876e-8
9.443999646840983e-8
1.0299875544405668e-7
2.050389128424976e-7
1.0268076045134143e-6
5.528200413949775e-7
9.129371998783894e-8
3.57093385813273e-9
4.8572695765285524e-9
2.7449198274305706e-9
3.132832991894163e-10
2.0902322801620707e-10
5.713881227212005e-12
2.3220093883606143e-10
3.22126138897078e-11
5.872658531836733e-11
9.217003479162937e-11
1.440562230609521e-10
2.25039165235136e-10
3.4774298754137956e-10
5.207244558444532e-10
2.5956249889500406e-10
4.391868091641384e-10
8.49756614145036e-11
9.124461964694047e-10
2.1504558007739883e-9
4.128758222101678e-9
7.3169855298755e-9
1.2107532201398658e-8
1.816409067467361e-8
2.1605742083666625e-8
9.993884121776598e-9
1.0257086076551695e-7
3.380625936534903e-8
3.6713707173954835e-8
9.361886409097195e-9
3.0528783173878846e-8
5.2809192831446036e-11
1.2405434728792887e-13
1.0896168876555846e-13
1.92870843821262e-12
5.047437823125928e-13
3.6550778748802336e-13
4.769276766878365e-13
6.250554693629871e-13
7.881527724151434e-13
9.826981798660562e-13
1.2251966888452408e-12
1.5321631296815349e-12
1.9231000904623545e-12
2.4226940019963737e-12
3.1076166549541525e-11
3.2004278045311345e-12
6.605044164619846e-13
4.791903062308474e-13
1.2609667543222751e-12
2.067425976909758e-12
3.0749287037602505e-12
4.445376324584216e-12
6.378557477991311e-12
9.150979025235151e-12
1.3161791603565806e-11
1.8993870717230407e-11
2.749345912094767e-11
3.986002906804069e-11
5.7705152656932263e-11
8.296796995936328e-11
1.174852795489781e-10
1.6209110247967013e-10
2.157246303557798e-10
2.7579195669077584e-10
9.911398347198248e-10
3.1515718606238626e-10
1.5475031440680902e-9
4.673494274817317e-9
7.2690394892954795e-9
8.542565523386493e-9
9.362432610970473e-9
1.0157491311858224e-8
1.1012952256076889e-8
1.192057298228938e-8
1.2850046769453357e-8
1.4134536247315563e-8
7.720837441328898e-9
8.81397225475176e-10
7.793720673021159e-10
1.522986354738255e-9
2.489767926235227e-9
4.7442289773242724e-9
1.386130506907395e-8
3.968893026848996e-9
1.86405127737485e-9
2.2238940913798986e-9
2.094613339473897e-9
1.9851821154693034e-9
1.9393904776900977e-9
1.9513428711388265e-9
2.012588980135757e-9
2.1166161962884407e-9
2.242895079598309e-9
2.113227655800059e-9
1.0695616618323878e-11
3.661503598577583e-8
3.1331105115705754e-8
2.5737028219935886e-8
3.42008066662542e-8
6.176153395341693e-8
1.2230208675284153e-7
1.3342222819506186e-7
1.705356684964717e-7
2.627247898027011e-7
1.4312770121894794e-7
2.38523613243546e-7
5.261000432203302e-7
5.360881509698933e-7
4.18374594527171e-7
2.0421790392522695e-7
9.198761472646947e-8
3.8290397323510853e-7
1.38510535212528e-7
3.7889178240791376e-8
1.5159169642966376e-8
5.779328706766392e-9
3.3589379576872204e-9
2.049174641173355e-9
2.3747910259307397e-10
1.4639731642483513e-9
3.3423522138439764e-9
9.833640898219342e-9
1.7342480302538025e-8
1.6581860048990237e-9
2.7006445350080848e-9
4.844247650425702e-9
3.41826001144421e-8
7.259799844926682e-8
7.19426554767945e-8
7.184642424358114e-8
7.572279162514289e-8
8.16048659427351e-8
8.847573220938924e-8
9.592722591827753e-8
1.038253811602513e-7
1.1210690798386532e-7
1.2066342618195235e-7
8.178169793299064e-8
4.860181733144806e-8
3.055673774334295e-8
2.4627332559038466e-8
1.3428205962196574e-8
3.6314214863110115e-9
4.979237512551703e-10
5.337761864936082e-10
2.7207859236180184e-10
2.9351468455392796e-9
1.9660915618139756e-8
6.174052126430163e-8
3.633864530813766e-8
3.128973210803788e-8
3.1879239872085876e-8
3.610064463169459e-8
4.459943323629605e-8
5.989906669937028e-8
8.743713838473871e-8
2.1379521228561574e-7
2.1924270501184574e-7
1.3264725907610813e-7
1.3584930875740648e-7
1.8295557617475122e-7
3.0969050698380526e-7
4.28671577772269e-7
3.885690255206704e-7
4.2128340100447887e-7
3.263891506451926e-7
3.0167405995572e-8
1.3925981641506466e-7
1.2046207293942257e-7
5.948876538621272e-8
3.385723008651915e-7
3.539574387022008e-7
7.103477762727737e-8
2.1310242198601566e-8
9.131310211942153e-9
5.8015063266221705e-9
5.0196968381824194e-9
1.267854944629062e-9
4.711419599089765e-10
1.8351748450904683e-9
3.855348297861745e-9
9.809955466558698e-9
2.2587421579084777e-9
5.857333980587625e-9
1.0607036035777871e-8
1.4189712953982365e-8
1.741159414688982e-8
4.42034284065466e-8
1.854628365666844e-7
1.8742938353984874e-7
1.60011088761718e-7
1.6021657066198813e-7
1.7282244587552384e-7
1.954533888323858e-7
2.311694195565053e-7
2.878552432367709e-7
3.801622111148593e-7
5.35240969138592e-7
2.3188866758463895e-7
1.1493928950086364e-7
5.5589943146582574e-8
2.8057422980013672e-8
1.8797192507883335e-8
1.7187601156040165e-8
8.788868098442814e-9
3.363678954798417e-9
1.7053428605224205e-9
1.9946567804101914e-9
5.143965318599944e-9
1.791366049762346e-8
9.27618741645624e-8
8.906575434166921e-8
6.388680734939182e-8
6.002893580901667e-8
6.380932104527529e-8
7.347664887000926e-8
8.950041132223191e-8
1.1182287991738914e-7
3.1792760537483514e-7
4.484941146826272e-7
2.65193929267874e-7
2.5969589884609737e-7
3.259795794560832e-7
5.043556846767249e-7
7.500922787711627e-7
6.730193056086411e-7
6.304076341863236e-7
2.4300832124102577e-7
7.688470380155182e-7
6.000864953617021e-7
4.803531596913493e-7
4.7107974864876196e-7
4.4505859078484803e-7
2.267995232660904e-7
5.4244539875810285e-8
1.2445017388363849e-8
4.352763883239174e-9
2.7769522015775996e-9
5.369252891360146e-8
3.545469860688021e-8
9.443531302265578e-8
1.0300014040290335e-7
2.0500718435270313e-7
1.026639345828736e-6
5.528751077103086e-7
9.131171103223802e-8
3.5736136678661156e-9
4.856214201211301e-9
2.746587805378325e-9
3.1325750254864355e-10
2.0906747689763792e-10
5.704505013261438e-12
2.3224053377314843e-10
3.221037955624958e-11
5.872487332063098e-11
9.216748804803107e-11
1.440522402571162e-10
2.2503297925120288e-10
3.4773377738716695e-10
5.207119196022165e-10
2.5957269157345366e-10
4.391958096277736e-10
8.496065805895952e-11
9.124116596397478e-10
2.150383887589971e-9
4.128622620902674e-9
7.316754547048794e-9
1.2107192327154969e-8
1.8163714756358912e-8
2.1605914664555992e-8
9.988263156960927e-9
1.0257421151804613e-7
3.380616657518272e-8
3.6725158541917826e-8
9.3623965943982e-9
3.0530130908491955e-8
5.28536735876507e-11
1.2414412193756946e-13
1.0896535324173824e-13
1.928292141383363e-12
5.047771046533087e-13
3.65504705470796e-13
4.76917973053988e-13
6.250453526307893e-13
7.881414199305228e-13
9.826844402062798e-13
1.2251792799109687e-12
1.53214077038219e-12
1.9230718841773767e-12
2.4226578271696152e-12
3.107415599914507e-11
3.200351617039864e-12
6.604832132126281e-13
4.791845034964826e-13
1.2609432460278098e-12
2.06738463888977e-12
3.0748651752269777e-12
4.445282796928641e-12
6.378421009235662e-12
9.15078037934958e-12
1.3161502444979058e-11
1.8993448655674652e-11
2.7492843715533043e-11
3.985913554832533e-11
5.770387242029984e-11
8.296618354368433e-11
1.1748289945498567e-10
1.6208813851248934e-10
2.157212175281248e-10
2.7578827370217e-10
9.91125593941489e-10
3.151695117238449e-10
1.547436445714312e-9
4.673365369532685e-9
7.268918417685272e-9
8.542468648836767e-9
9.362341279616421e-9
1.0157395532059757e-8
1.1012848181020543e-8
1.192045948694952e-8
1.2849924092873692e-8
1.4134422487325345e-8
7.720567567837892e-9
8.813112964743674e-10
7.79402445298804e-10
1.523013204748609e-9
2.4898196482506597e-9
4.744391596236971e-9
1.3862226985090195e-8
3.968585601630985e-9
1.8640391649079873e-9
2.223845063637115e-9
2.0945758066788303e-9
1.9851596450839143e-9
1.9393840853225693e-9
1.95135637453009e-9
2.0126320587712807e-9
2.1167116728232555e-9
2.2431033147030238e-9
2.1137319234485588e-9
1.1446483614453085e-11
3.661586805431528e-8
3.133161175997816e-8
2.5737331454740845e-8
3.4201111517224816e-8
6.176193623460546e-8
1.2230279625963064e-7
1.334229769749095e-7
1.7053626884099435e-7
2.6272541872398847e-7
1.4312815935913636e-7
2.3851722190353176e-7
5.260942958743104e-7
5.360833939733559e-7
4.1837163734033944e-7
2.042155593321711e-7
9.198937158274693e-8
3.829064758580987e-7
1.3850926123001278e-7
3.7888940679230436e-8
1.515909251352997e-8
5.779310610327451e-9
3.358954883443239e-9
2.0491589199015185e-9
2.374852098105471e-10
1.4639827641251396e-9
3.3423780820596432e-9
9.833762793989664e-9
1.7342237843643264e-8
1.6581575272412407e-9
2.7006673665789324e-9
4.844303992517165e-9
3.4182849501751207e-8
7.259834425078899e-8
7.194290432772727e-8
7.184666775686305e-8
7.572305019952951e-8
8.160514661417955e-8
8.847604140229336e-8
9.592757246134476e-8
1.0382577646137431e-7
1.1210736520114711e-7
1.2066395913771605e-7
8.178192051845578e-8
4.860187471968943e-8
3.0556698191961856e-8
2.4627275490791944e-8
1.3428284907107175e-8
3.631451597939152e-9
4.979353241355945e-10
5.337691290124323e-10
2.720754719421971e-10
2.935130115453928e-9
1.966073565623066e-8
6.174113320842108e-8
3.63388574029543e-8
3.128985218765977e-8
3.187933124731604e-8
3.610072385531128e-8
4.459950388317246e-8
5.989912004818294e-8
8.743713506869407e-8
2.1379557508937093e-7
2.192435392267993e-7
1.3264769753948804e-7
1.3584968961364742e-7
1.8295596128749447e-7
3.096909390880666e-7
4.2867287601019636e-7
3.8857018019017643e-7
4.212840864668483e-7
3.2638950800681355e-7
3.016736634252781e-8
1.3925998664840493e-7
1.204625874953503e-7
5.9487875020630625e-8
3.3856835825934557e-7
3.5395400464098925e-7
7.103463021445889e-8
2.1310174279118333e-8
9.13128788738049e-9
5.801521341746029e-9
5.019697681403152e-9
1.2678480555261053e-9
4.711450652853179e-10
1.8351810972399638e-9
3.8553641782311e-9
9.810029655961539e-9
2.2586874499872885e-9
5.857352226360651e-9
1.0607069599069625e-8
1.4189767263182487e-8
1.7411667792336186e-8
4.420361512167863e-8
1.8546359504271017e-7
1.874297449293959e-7
1.6001141948168522e-7
1.6021694025194194e-7
1.7282289831470634e-7
1.954539934916789e-7
2.3117030141094696e-7
2.878566324669242e-7
3.8016447414039223e-7
5.352444892330933e-7
2.318899308127313e-7
1.1493945088295142e-7
5.5589864848166343e-8
2.8057329527369046e-8
1.879707926025426e-8
1.718749600988098e-8
8.78885473250269e-9
3.3636675568715695e-9
1.7053323550692162e-9
1.99464439366538e-9
5.143939376827272e-9
1.7913561848684112e-8
9.276119877258562e-8
8.906606445643146e-8
6.388690602798388e-8
6.00289872615569e-8
6.38093496525734e-8
7.34766556265648e-8
8.950038339849744e-8
1.1182278518064092e-7
3.1792732166431276e-7
4.484950380889831e-7
2.651944103055867e-7
2.5969626647216537e-7
3.259798387992353e-7
5.043556799663702e-7
7.500931871024256e-7
6.730210423398946e-7
6.304089627466624e-7
2.4300688405998367e-7
7.68848258407391e-7
6.00087847319889e-7
4.80355264162962e-7
4.7108366965653484e-7
4.450610433447469e-7
2.2680044878673945e-7
5.42431620085556e-8
1.2444832637844866e-8
4.352678911841045e-9
2.777497315211926e-9
5.369098168570003e-8
3.5455183875450695e-8
9.44382893593435e-8
1.0299926031720275e-7
2.0502734643133182e-7
1.026746264928227e-6
5.528401162981695e-7
9.130027847804253e-8
3.571910612981592e-9
4.856884750579889e-9
2.745527876367988e-9
3.1327389749475266e-10
2.0903936263259215e-10
5.7104590864292036e-12
2.32215367363229e-10
3.2211792673895616e-11
5.872595626200261e-11
9.216910711162952e-11
1.440547784080117e-10
2.2503691111758927e-10
3.4773963944713593e-10
5.207198818966847e-10
2.595662123040072e-10
4.3919009864370885e-10
8.497015626344885e-11
9.124335964682741e-10
2.1504295839729255e-9
4.128708754072066e-9
7.3169013235797795e-9
1.2107408306945207e-8
1.8163953638739414e-8
2.1605805019427127e-8
9.991834809319184e-9
1.0257208261163044e-7
3.380622561054945e-8
3.6717881290146196e-8
9.36207232221901e-9
3.052927471165275e-8
5.282540273030097e-11
1.2408707137028554e-13
1.0896302155495594e-13
1.9285568545032333e-12
5.047559625494123e-13
3.65506678901941e-13
4.76924145912871e-13
6.250517883464946e-13
7.881486112602916e-13
9.826931191039948e-13
1.22519021595716e-12
1.5321549466823566e-12
1.923089903657801e-12
2.4226807245544327e-12
3.107544712723905e-11
3.200400050120057e-12
6.604967984030162e-13
4.791881386830738e-13
1.2609582086845885e-12
2.0674108732706986e-12
3.0749053977879523e-12
4.44534219153161e-12
6.378507498880047e-12
9.150906689138715e-12
1.3161686067620036e-11
1.89937169114217e-11
2.7493235132695535e-11
3.985970345215049e-11
5.770468576847953e-11
8.296731865996878e-11
1.1748441173428276e-10
1.6209002192213974e-10
2.1572338613162727e-10
2.757906139385863e-10
9.911346431109064e-10
3.15161679871847e-10
1.5474788198106894e-9
4.673447280726443e-9
7.268995350574952e-9
8.542530207502275e-9
9.362399314172298e-9
1.0157456394393386e-8
1.1012914313726548e-8
1.192053160508572e-8
1.2850002045466636e-8
1.4134494775060409e-8
7.720739054168126e-9
8.813658990047219e-10
7.793831422442706e-10
1.5229961437363438e-9
2.4897867825198635e-9
4.7442882615039526e-9
1.3861641177257935e-8
3.968780957943773e-9
1.864046860167298e-9
2.22387621549226e-9
2.0945996549781897e-9
1.98517392158134e-9
1.939388147935165e-9
1.9513477954513607e-9
2.0126046848509288e-9
2.116651002872498e-9
2.2429709951443907e-9
2.1134114949356062e-9
1.0969359261935472e-11
3.661533933162159e-8
3.13312898220657e-8
2.5737138770924663e-8
3.4200917804579755e-8
6.176168061221842e-8
1.2230234541659805e-7
1.3342250117575802e-7
1.7053588736367966e-7
2.6272501908667774e-7
1.4312786824258408e-7
2.3852128322053486e-7
5.260979479084463e-7
5.360864167269936e-7
4.1837351645252746e-7
2.0421704917929596e-7
9.198825520285335e-8
3.8290488563196255e-7
1.3851007077574216e-7
3.788909163395715e-8
1.5159141523859357e-8
5.77932210931994e-9
3.3589441281566433e-9
2.0491689072626883e-9
2.3748132888497426e-10
1.4639766639814661e-9
3.3423616446803077e-9
9.833685337781504e-9
1.7342391888229397e-8
1.6581756239647477e-9
2.7006528581713432e-9
4.8442681911131765e-9
3.418269106909439e-8
7.259812451808343e-8
7.1942746200174e-8
7.184651302134233e-8
7.57228858946771e-8
8.160496826594635e-8
8.847584493221838e-8
9.592735225525932e-8
1.0382552527416167e-7
1.1210707466919175e-7
1.2066362047866038e-7
8.17817790797876e-8
4.860183825184863e-8
3.0556723323374675e-8
2.4627311754539728e-8
1.3428234740642949e-8
3.6314324635015283e-9
4.979279703441829e-10
5.337736140064414e-10
2.72077454585886e-10
2.9351407458659036e-9
1.966085001002987e-8
6.174074436647461e-8
3.6338722629931186e-8
3.128977588660788e-8
3.1879273184259975e-8
3.610067351312691e-8
4.459945899003562e-8
5.989908614909301e-8
8.743713717756128e-8
2.137953445471541e-7
2.1924300913886762e-7
1.3264741892698546e-7
1.3584944760543583e-7
1.8295571657528142e-7
3.096906645172976e-7
4.286720510686924e-7
3.885694464748131e-7
4.212836509020744e-7
3.263892809352804e-7
3.016739153868459e-8
1.3925987848163355e-7
1.2046226053432707e-7
5.948844077984702e-8
3.385708634980718e-7
3.5395618677677856e-7
7.103472388700961e-8
2.1310217437278036e-8
9.131302073126938e-9
5.801511800411605e-9
5.019697145724912e-9
1.2678524329319861e-9
4.711430925362075e-10
1.835177124387361e-9
3.855354087007129e-9
9.809982508944522e-9
2.2587222005168416e-9
5.857340632111193e-9
1.060704827299421e-8
1.4189732753787718e-8
1.741162099534654e-8
4.4203496477231155e-8
1.8546311308226843e-7
1.8742951529010767e-7
1.6001120933231366e-7
1.602167054015682e-7
1.7282261081983708e-7
1.954536092706621e-7
2.311697410491233e-7
2.8785574970078733e-7
3.801630361286535e-7
5.352422524484586e-7
2.3188912811611102e-7
1.149393483347172e-7
5.558991460257839e-8
2.8057388909988677e-8
1.879715122053594e-8
1.7187562824465423e-8
8.788863225305628e-9
3.3636747995724276e-9
1.7053390302284975e-9
1.994652264505494e-9
5.143955861085526e-9
1.791362453319796e-8
9.276162794270759e-8
8.906586740239432e-8
6.388684332188744e-8
6.002895456839961e-8
6.380933147709386e-8
7.347665133606591e-8
8.950040114316291e-8
1.118228453788871e-7
3.1792750194963085e-7
4.484944513279466e-7
2.6519410463881247e-7
2.596960328718955e-7
3.259796740060024e-7
5.043556829627773e-7
7.500926099217883e-7
6.730199387627251e-7
6.304081185397489e-7
2.430077972918678e-7
7.688474829484955e-7
6.000869882394494e-7
4.803539269216776e-7
4.710811781233483e-7
4.450594849272328e-7
2.2679986071816712e-7
5.424403754461273e-8
1.244495003345358e-8
4.352732905662062e-9
2.777150929526202e-9
5.36919648274088e-8
3.5454875513052586e-8
9.443639824016598e-8
1.0299981953385104e-7
2.0501453517445853e-7
1.0266783262970604e-6
5.528623506577311e-7
9.130754286434193e-8
3.572992695624884e-9
4.8564586373886e-9
2.746201366226124e-9
3.132634779557161e-10
2.090572255143871e-10
5.706671909812761e-12
2.3223136344971228e-10
3.221089864965899e-11
5.87252675690482e-11
9.216807462416092e-11
1.4405316766141745e-10
2.2503442231273688e-10
3.4773591437535294e-10
5.207148216249141e-10
2.595703236299826e-10
4.391937356730223e-10
8.496414327522507e-11
9.124196674629162e-10
2.1504005536489027e-9
4.128654026669494e-9
7.316808023698954e-9
1.2107271064754485e-8
1.8163801835260184e-8
2.160587468543494e-8
9.989565243012996e-9
1.0257343548407539e-7
3.380618812843369e-8
3.6722505190015426e-8
9.36227834038739e-9
3.052981884556499e-8
5.284336433453627e-11
1.24123317749167e-13
1.0896450211662596e-13
1.928389198084115e-12
5.047693967825212e-13
3.655053676359556e-13
4.769202760386752e-13
6.250477352950643e-13
7.881440425771606e-13
9.826875456314269e-13
1.2251833144721914e-12
1.532145982949244e-12
1.9230785820239164e-12
2.422666106511262e-12
3.107462619841318e-11
3.2003692277265496e-12
6.604881942041075e-13
4.791858093127521e-13
1.2609487466417544e-12
2.0673943691813945e-12
3.074879761170251e-12
4.445304509401168e-12
6.3784525895234514e-12
9.150826380203766e-12
1.3161569236194122e-11
1.8993546663015462e-11
2.7492986406001398e-11
3.98593426922825e-11
5.7704168673320224e-11
8.296659735174676e-11
1.1748345069470454e-10
1.6208882502066242e-10
2.1572200812460915e-10
2.7578912669928387e-10
9.911288932056025e-10
3.1516665632144486e-10
1.547451890143962e-9
4.6733952312794735e-9
7.268946465475175e-9
8.542491092196645e-9
9.362362436802843e-9
1.0157417720160685e-8
1.1012872290260623e-8
1.1920485779541118e-8
1.2849952511436264e-8
1.413444884335263e-8
7.720630087689507e-9
8.813312050339736e-10
7.793954079459895e-10
1.5230069847821122e-9
2.4898076660016644e-9
4.7443539237808e-9
1.3862013408556232e-8
3.968656831719787e-9
1.864041968440251e-9
2.223856421065294e-9
2.0945845000858248e-9
1.985164854149051e-9
1.939385565515526e-9
1.951353246045555e-9
2.0126220803075633e-9
2.1166895549856735e-9
2.243055075131989e-9
2.1136151042826297e-9
1.1272539136376788e-11
3.661567528843609e-8
3.1331494389880137e-8
2.5737261211934222e-8
3.420104089659806e-8
6.176184304288842e-8
1.2230263189584475e-7
1.3342280351210915e-7
1.7053612976562835e-7
2.6272527303161193e-7
1.4312805322665484e-7
2.3851870257165136e-7
5.260956272964009e-7
5.360844959831492e-7
4.183723224135016e-7
2.042161024894015e-7
9.198896456687887e-8
3.829058961079793e-7
1.3850955637232976e-7
3.788899571169821e-8
1.515911038145934e-8
5.77931480226966e-9
3.3589509623213037e-9
2.04916256535313e-9
2.374837951151503e-10
1.4639805404066642e-9
3.342372089372166e-9
9.83373455511975e-9
1.7342293994684298e-8
1.658164125339613e-9
2.7006620769521114e-9
4.844290940421064e-9
3.418279178748564e-8
7.259826413984518e-8
7.194284667968177e-8
7.184661134493975e-8
7.572299029861433e-8
8.160508159421427e-8
8.847596977561753e-8
9.59274921812845e-8
1.0382568488609719e-7
1.1210725928298935e-7
1.2066383567121147e-7
8.178186895403425e-8
4.860186142369252e-8
3.055670735404769e-8
2.462728871215674e-8
1.3428266617980703e-8
3.631444621895214e-9
4.979326429340047e-10
5.337707639371285e-10
2.7207619454300035e-10
2.935133990138387e-9
1.9660777345442242e-8
6.174099144298464e-8
3.633880826560001e-8
3.128982437126536e-8
3.187931007885195e-8
3.6100705503218775e-8
4.459948751779117e-8
5.989910768924612e-8
8.74371358384195e-8
2.1379549103532985e-7
2.192433459703049e-7
1.3264759596770756e-7
1.358496013855303e-7
1.8295587207251857e-7
3.0969083898737406e-7
4.286725752607903e-7
3.8856991269837564e-7
4.212839276729821e-7
3.2638942522787016e-7
3.016737553468741e-8
1.39259947213716e-7
1.2046246829417432e-7
5.948808127432449e-8
3.385692715887251e-7
3.5395480019082256e-7
7.103466436460303e-8
2.1310190013214592e-8
9.131293059126612e-9
5.801517863347448e-9
5.019697486884533e-9
1.2678496531927486e-9
4.711443452848084e-10
1.8351796488000529e-9
3.855360499165769e-9
9.810012466640237e-9
2.258700125270932e-9
5.857347997092594e-9
1.0607061824836404e-8
1.418975468355283e-8
1.7411650733258858e-8
4.4203571867566424e-8
1.854634193335035e-7
1.874296612103444e-7
1.6001134286821013e-7
1.6021685463209168e-7
1.7282279350090728e-7
1.9545385341572554e-7
2.3117009711741135e-7
2.8785631063356555e-7
3.801639498798326e-7
5.352436737646519e-7
2.3188963816902553e-7
1.1493941349546762e-7
5.558988298629012e-8
2.8057351176468472e-8
1.8797105494179062e-8
1.7187520368381148e-8
8.78885782987068e-9
3.3636701986937915e-9
1.7053347881788363e-9
1.994647262871029e-9
5.143945386371752e-9
1.791358470395301e-8
9.276135523406332e-8
8.906599261455733e-8
6.388688316613152e-8
6.002897534514234e-8
6.380934302367297e-8
7.347665406342812e-8
8.95003898680475e-8
1.1182280712786109e-7
3.1792738739152233e-7
4.484948241706939e-7
2.651942988675514e-7
2.596961813098592e-7
3.259797787196478e-7
5.043556810610868e-7
7.500929766789565e-7
6.7302064000324e-7
6.304086549647756e-7
2.4300721699916527e-7
7.688479757015163e-7
6.000875341442174e-7
4.803547766465773e-7
4.71082761314199e-7
4.45060475198223e-7
2.2680023441092426e-7
5.424348120040288e-8
1.2444875436754353e-8
4.352698596528263e-9
2.777371031754853e-9
5.3691340109720985e-8
3.5455071452486524e-8
9.44375999688769e-8
1.0299946418372826e-7
2.0502267597172073e-7
1.0267214969531148e-6
5.528482221919179e-7
9.130292677005961e-8
3.572305071293804e-9
4.856729393771548e-9
2.745773400953362e-9
3.132701007568885e-10
2.0904587519111902e-10
5.709084235898253e-12
2.3222121508994404e-10
3.2211472361632405e-11
5.872571110033877e-11
9.216872757670329e-11
1.440541969919153e-10
2.2503599732526312e-10
3.477382769621147e-10
5.207180337998981e-10
2.595677183263783e-10
4.3919140718912756e-10
8.49680059328807e-11
9.124285333709356e-10
2.150419022019456e-9
4.12868881141843e-9
7.316867306962481e-9
1.2107358288494676e-8
1.8163898286182747e-8
2.16058304134902e-8
9.991007374603893e-9
1.0257257585094417e-7
3.3806211950957963e-8
3.6719566908918565e-8
9.362147415872405e-9
3.052947311725791e-8
5.283194992547021e-11
1.241002847820633e-13
1.0896356307945156e-13
1.9284952123107067e-12
5.047608454266714e-13
3.6550619674580493e-13
4.769227378190971e-13
6.250503130709936e-13
7.881470273124555e-13
9.826910602424415e-13
1.2251877183645147e-12
1.532151519944722e-12
1.9230856322795407e-12
2.4226753547112707e-12
3.1075151313352815e-11
3.200388866090401e-12
6.604935848484354e-13
4.791874000412467e-13
1.260954785790271e-12
2.0674048812259617e-12
3.074896275074749e-12
4.445328528271672e-12
6.378487697705836e-12
9.150877428326704e-12
1.3161643544464065e-11
1.8993654792523874e-11
2.749314417123042e-11
3.985957196825405e-11
5.770449782235002e-11
8.296705561803162e-11
1.1748406138804483e-10
1.62089585610768e-10
2.1572288376588774e-10
2.757900717571201e-10
9.9113254679187e-10
3.1516349377104053e-10
1.5474689991081086e-9
4.673428304240749e-9
7.268977528864461e-9
8.542515946563987e-9
9.362385870200506e-9
1.0157442295087272e-8
1.1012898993431882e-8
1.1920514898638135e-8
1.2849983987148857e-8
1.4134478031099575e-8
7.72069932909422e-9
8.813532505240392e-10
7.793876136602476e-10
1.523000096014288e-9
2.4897943964129913e-9
4.74431220005075e-9
1.386177687137079e-8
3.968735702402333e-9
1.864045074471338e-9
2.2238690011342344e-9
2.094594127907682e-9
1.9851706151227565e-9
1.9393872073065064e-9
1.9513497808696796e-9
2.012611025664507e-9
2.116665058165544e-9
2.2430016482508194e-9
2.1134857243669816e-9
1.1079889977050861e-11
3.6615461817056146e-8
3.133136440092925e-8
2.5737183406542446e-8
3.420096267984896e-8
6.176173983069645e-8
1.2230244985795466e-7
1.3342261139838163e-7
1.7053597573602134e-7
2.627251116670989e-7
1.4312793568305514e-7
2.3852034242043234e-7
5.260971018761482e-7
5.360857164833897e-7
4.183730811385037e-7
2.0421670405134875e-7
9.198851381203742e-8
3.829052540374579e-7
1.3850988323551932e-7
3.7889056663646814e-8
1.5159130170815747e-8
5.779319445469182e-9
3.3589466190134354e-9
2.0491665976841714e-9
2.374822280309742e-10
1.4639780774400481e-9
3.342365452506064e-9
9.833703280050748e-9
1.7342356203844363e-8
1.658171431145866e-9
2.7006562194884738e-9
4.8442764843520935e-9
3.4182727766792945e-8
7.259817542086428e-8
7.194278283219648e-8
7.184654886603963e-8
7.572292395678615e-8
8.160500958173232e-8
8.847589044370621e-8
9.592740326678437e-8
1.0382558346367065e-7
1.1210714197260304e-7
1.2066369893124564e-7
8.178181184396464e-8
4.860184670023473e-8
3.055671750134062e-8
2.4627303353316527e-8
1.3428246363079134e-8
3.6314368952187565e-9
4.979296731374456e-10
5.337725744132232e-10
2.720769949151904e-10
2.935138283501406e-9
1.9660823519254324e-8
6.17408344364655e-8
3.633875385307077e-8
3.1289793564285006e-8
3.1879286636055346e-8
3.61006851763207e-8
4.459946939060695e-8
5.989909400155758e-8
8.743713669010168e-8
2.1379539794800467e-7
2.192431319364271e-7
1.3264748347487985e-7
1.3584950366904902e-7
1.8295577326526355e-7
3.0969072812438357e-7
4.2867224217355225e-7
3.8856961644542093e-7
4.2128375180360517e-7
3.2638933353208e-7
3.016738570177333e-8
1.392599035376111e-7
1.204623362744506e-7
5.948830971307044e-8
3.3857028313105586e-7
3.5395568127415024e-7
7.103470218789481e-8
2.1310207439632857e-8
9.131298786716906e-9
5.801514010705247e-9
5.019697270158928e-9
1.2678514189609807e-9
4.71143548347357e-10
1.8351780449221395e-9
3.855356425022101e-9
9.809993432362736e-9
2.2587141595651295e-9
5.857343316715482e-9
1.0607053212875227e-8
1.4189740748879388e-8
1.7411631836380918e-8
4.4203523962849324e-8
1.854632247258922e-7
1.8742956849172886e-7
1.6001125801528373e-7
1.6021675980719316e-7
1.7282267741916006e-7
1.9545369827887817e-7
2.3116987086169488e-7
2.878559541977781e-7
3.8016336925846377e-7
5.352427706176499e-7
2.3188931406451627e-7
1.1493937209043232e-7
5.558990307571303e-8
2.805737515311784e-8
1.8797134550730128e-8
1.718754734443774e-8
8.7888612579392e-9
3.3636731231712406e-9
1.7053374840731037e-9
1.9946504412240877e-9
5.1439520429460445e-9
1.791361001233519e-8
9.27615285247885e-8
8.906591305136297e-8
6.388685784982487e-8
6.00289621427007e-8
6.380933568940913e-8
7.347665232754624e-8
8.950039703048614e-8
1.1182283143459078e-7
3.1792746018320543e-7
4.48494587255174e-7
2.6519417544980807e-7
2.5969608698913757e-7
3.259797121811967e-7
5.04355682272732e-7
7.500927436329886e-7
6.730201944134545e-7
6.30408314102651e-7
2.430075857300751e-7
7.688476626008698e-7
6.000871872698746e-7
4.803542367089797e-7
4.710817553092748e-7
4.450598459531189e-7
2.267999969618464e-7
5.424383471869805e-8
1.244492283742996e-8
4.352720397661074e-9
2.7772311713595925e-9
5.3691737057734144e-8
3.5454946945143786e-8
9.443683637613987e-8
1.0299968998256114e-7
2.0501750312427303e-7
1.0266940651804142e-6
5.528571998028048e-7
9.130585994398044e-8
3.5727419940675095e-9
4.856557340817801e-9
2.7460453412030146e-9
3.132658942949141e-10
2.0905308938099405e-10
5.707555343631754e-12
2.3222765060533934e-10
3.22111055612193e-11
5.8725428292625e-11
9.216831450043659e-11
1.440535360988741e-10
2.2503498803436866e-10
3.477367712049307e-10
5.207159919358382e-10
2.595693784987102e-10
4.391928859820503e-10
8.496553568906477e-11
9.124228805810929e-10
2.150407319175395e-9
4.128666707668689e-9
7.3168296275494825e-9
1.2107302875175434e-8
1.81638370002827e-8
2.1605858544214148e-8
9.990090992078189e-9
1.0257312209746968e-7
3.3806196821306394e-8
3.672143393610223e-8
9.362230603678001e-9
3.052969281787618e-8
5.283920255178438e-11
1.2411491924778284e-13
1.0896415868806362e-13
1.928427457801326e-12
5.047662955098664e-13
3.6550569275191977e-13
4.769211473396467e-13
6.250487401430029e-13
7.88145097373691e-13
9.826888309225448e-13
1.225184920439172e-12
1.532147975563001e-12
1.9230811075160108e-12
2.422669579198168e-12
3.107481276447608e-11
3.2003763770667645e-12
6.604902553922681e-13
4.791863498740398e-13
1.260950890759576e-12
2.0673980710418333e-12
3.0748856896585524e-12
4.445313231383309e-12
6.3784653545259584e-12
9.150844829031363e-12
1.3161596341027587e-11
1.8993586025647797e-11
2.7493043912023926e-11
3.9859426221498266e-11
5.770428866951293e-11
8.296676438982262e-11
1.174836735225933e-10
1.6208910239126583e-10
2.1572232739402008e-10
2.757894713416038e-10
9.911302253596614e-10
3.151655041993945e-10
1.5474581080028183e-9
4.673407288011521e-9
7.268957788449811e-9
8.542500151959172e-9
9.362370980338754e-9
1.0157426679955976e-8
1.1012882026384737e-8
1.1920496395081963e-8
1.2849963987055546e-8
1.4134459482517282e-8
7.720655327719637e-9
8.81339241575171e-10
7.793925662534014e-10
1.5230044727625668e-9
2.489802827799281e-9
4.7443387126121764e-9
1.3861927183221672e-8
3.968685579054325e-9
1.864043103708266e-9
2.223861008010369e-9
2.0945880092193983e-9
1.9851669549902937e-9
1.9393861627277713e-9
1.951351983595641e-9
2.012618050154305e-9
2.1166806242489655e-9
2.2430355971598824e-9
2.113567936107689e-9
1.1202301801697528e-11
3.6615597468942244e-8
3.133144699907851e-8
2.5737232843277907e-8
3.420101238154504e-8
6.176180541385778e-8
1.2230256553050287e-7
1.3342273347273147e-7
1.7053607361084605e-7
2.6272521420342754e-7
1.4312801037105747e-7
2.385193004352124e-7
5.260961648835536e-7
5.360849409435285e-7
4.1837259901104225e-7
2.0421632180156915e-7
9.198880023524162e-8
3.8290566203966604e-7
1.3850967554279835e-7
3.788901793350366e-8
1.5159117595790337e-8
5.7793164952471525e-9
3.3589493793463735e-9
2.049164041771708e-9
2.374832239030624e-10
1.46397964246963e-9
3.3423696695709305e-9
9.833723152693835e-9
1.7342316672181328e-8
1.658166790045911e-9
2.7006599417693528e-9
4.844285670950903e-9
3.418276845589241e-8
7.259823179723909e-8
7.194282340211864e-8
7.184658856917179e-8
7.572296611206531e-8
8.160505533984462e-8
8.84759408543113e-8
9.592745976608908e-8
1.0382564791069581e-7
1.1210721651472071e-7
1.20663785820591e-7
8.178184813348137e-8
4.8601856056311215e-8
3.055671105290506e-8
2.462729404908914e-8
1.3428259234055212e-8
3.631441806003054e-9
4.979315608605729e-10
5.337714240369507e-10
2.7207648660964044e-10
2.9351355564029397e-9
1.9660794179937856e-8
6.174093420492055e-8
3.633878843134889e-8
3.128981313527132e-8
3.1879301531869667e-8
3.610069809285068e-8
4.45994809081843e-8
5.98991026988673e-8
8.743713615046842e-8
2.13795457104217e-7
2.1924326793987076e-7
1.3264755495400954e-7
1.358495657608875e-7
1.8295583605082208e-7
3.096907985710983e-7
4.286724538267705e-7
3.885698046925712e-7
4.2128386355562006e-7
3.263893918012195e-7
3.016737923560226e-8
1.3925993129028108e-7
1.2046242016821714e-7
5.948816455628885e-8
3.385696403663334e-7
3.539551214118405e-7
7.10346781533673e-8
2.1310196366477083e-8
9.131295147476708e-9
5.801516458993045e-9
5.0196974079002316e-9
1.2678502960466433e-9
4.711440555129772e-10
1.8351790640492011e-9
3.855359014455194e-9
9.810005529531901e-9
2.258705259498051e-9
5.8573462919772144e-9
1.0607058684242281e-8
1.4189749601619527e-8
1.7411643842628514e-8
4.420355440132409e-8
1.8546334838603242e-7
1.8742962740629547e-7
1.600113119321566e-7
1.6021682006234167e-7
1.7282275118086018e-7
1.9545379685467527e-7
2.3117001463281858e-7
2.8785618068865684e-7
3.8016373820136365e-7
5.352433445052206e-7
2.3188952001415024e-7
1.149393984005331e-7
5.558989031090685e-8
2.805735991799099e-8
1.8797116087536438e-8
1.7187530203688604e-8
8.78885907910333e-9
3.363671264369755e-9
1.7053357708197583e-9
1.994648421594417e-9
5.143947813339813e-9
1.791359392888255e-8
9.27614184078791e-8
8.906596360169394e-8
6.38868739352539e-8
6.002897053233649e-8
6.380934035080786e-8
7.347665343001993e-8
8.950039248307444e-8
1.1182281598702519e-7
3.179274139406529e-7
4.484947377986596e-7
2.651942538717943e-7
2.5969614692257756e-7
3.2597975446202653e-7
5.043556815032427e-7
7.500928917173964e-7
6.730204775557259e-7
6.304085306988974e-7
2.430073514242574e-7
7.688478615451102e-7
6.000874076874564e-7
4.803545797960125e-7
4.710823945539177e-7
4.4506024579407653e-7
2.2680014784455482e-7
5.424361008290507e-8
1.2444892717732878e-8
4.352706544595965e-9
2.7773200424559177e-9
5.3691484824645426e-8
3.545502606048028e-8
9.44373215945634e-8
1.0299954650261079e-7
2.0502079012575943e-7
1.026711496215954e-6
5.52851495133922e-7
9.130399610852317e-8
3.5724643547271155e-9
4.856666664656247e-9
2.7458725401403038e-9
3.1326856414576237e-10
2.0904850330292635e-10
5.7085232949289865e-12
2.322235539955736e-10
3.221133901160335e-11
5.872560427319573e-11
9.216858300462229e-11
1.4405394605177566e-10
2.2503563304958243e-10
3.4773774149637e-10
5.207172944585567e-10
2.5956832208484424e-10
4.391919451150827e-10
8.496708807304555e-11
9.124264478406324e-10
2.1504147384565106e-9
4.128680784131758e-9
7.3168535939725565e-9
1.2107338100033108e-8
1.816387593097708e-8
2.1605840675326058e-8
9.990673291224706e-9
1.0257277503448256e-7
3.3806206445752754e-8
3.6720247552932934e-8
9.362177741224898e-9
3.052955321482909e-8
5.2834593875955823e-11
1.2410562105557106e-13
1.0896377922327586e-13
1.9284703843158825e-12
5.047628483698049e-13
3.6550598485156315e-13
4.7692218789563e-13
6.250496491594978e-13
7.881462791096439e-13
9.826903254930187e-13
1.2251867570039841e-12
1.5321503692627133e-12
1.923084020966184e-12
2.422673353279046e-12
3.107502694545599e-11
3.200384314047182e-12
6.604922760670739e-13
4.791869572298409e-13
1.2609533350571863e-12
2.0674023137441503e-12
3.07489228965306e-12
4.445322886222882e-12
6.378479518512694e-12
9.150865507509261e-12
1.3161626261265258e-11
1.8993629773016815e-11
2.7493107831612705e-11
3.9859518827101266e-11
5.77044211945841e-11
8.29669496950698e-11
1.174839198532459e-10
1.620894094584049e-10
2.157226809521659e-10
2.757898528650754e-10
9.911317005053139e-10
3.1516422686633063e-10
1.5474650346065002e-9
4.673420643037523e-9
7.2689703337613735e-9
8.542510188938339e-9
9.362380441924288e-9
1.0157436601672516e-8
1.1012892806749046e-8
1.1920508152650895e-8
1.284997669518168e-8
1.4134471268211437e-8
7.720683290726356e-9
8.813481431930411e-10
7.793894197387027e-10
1.523001691979875e-9
2.4897974694588104e-9
4.7443218661059355e-9
1.3861831673721338e-8
3.968717431675249e-9
1.8640443558291826e-9
2.2238660875263555e-9
2.09459189707681e-9
1.9851692814991947e-9
1.9393868251773344e-9
1.9513505850507594e-9
2.0126135860038584e-9
2.11667073273774e-9
2.243014026010497e-9
2.1135156968186892e-9
1.112451869935814e-11
3.661551126975389e-8
3.133139451369966e-8
2.573720143314944e-8
3.420098079965996e-8
6.17617637402941e-8
1.2230249202833695e-7
1.3342265590298766e-7
1.705360114183368e-7
2.6272514904989453e-7
1.4312796291287513e-7
2.385199625460745e-7
5.260967602764365e-7
5.360854337414349e-7
4.183729053791878e-7
2.0421656469482506e-7
9.198861823480945e-8
3.829054027892621e-7
1.3850980752400132e-7
3.788904254336174e-8
1.5159125586216346e-8
5.7793183694857015e-9
3.3589476258295157e-9
2.0491656613612196e-9
2.3748259110662337e-10
1.463978647991362e-9
3.3423669899885795e-9
9.83371052612414e-9
1.734234178496162e-8
1.6581697394524748e-9
2.7006575756355073e-9
4.844279833678172e-9
3.418274255703395e-8
7.259819597070741e-8
7.194279762284975e-8
7.184656334081957e-8
7.572293932528363e-8
8.160502626299974e-8
8.847590882259688e-8
9.592742386577973e-8
1.0382560695978226e-7
1.121071691489537e-7
1.206637306090497e-7
8.178182507491473e-8
4.8601850111247076e-8
3.0556715151077576e-8
2.4627299962175594e-8
1.342825105583123e-8
3.6314386859965614e-9
4.979303617469994e-10
5.337721551020644e-10
2.720768101628175e-10
2.935137289318126e-9
1.9660812822390164e-8
6.17408708131004e-8
3.6338766459008924e-8
3.1289800698856345e-8
3.187929206832065e-8
3.610068988617668e-8
4.459947358996255e-8
5.98990971704553e-8
8.74371364917683e-8
2.1379541952197508e-7
2.1924318151886387e-7
1.3264750952870301e-7
1.3584952630581345e-7
1.8295579615482213e-7
3.096907538078402e-7
4.2867231933552286e-7
3.8856968507425897e-7
4.212837925465966e-7
3.263893547753572e-7
3.016738334925592e-8
1.3925991366092805e-7
1.2046236685839575e-7
5.9488256793551385e-8
3.385700488077727e-7
3.5395547716602685e-7
7.103469342523298e-8
2.131020340248836e-8
9.131297459925175e-9
5.801514903660056e-9
5.01969732042408e-9
1.267851009699281e-9
4.711437338118826e-10
1.8351784163894417e-9
3.8553573688708644e-9
9.809997842631331e-9
2.258710902978164e-9
5.8573444011147166e-9
1.0607055208274828e-8
1.4189743976028487e-8
1.7411636213166125e-8
4.420353506047063e-8
1.8546326981142386e-7
1.8742958996904883e-7
1.6001127767255773e-7
1.6021678177396186e-7
1.7282270431143728e-7
1.95453734217351e-7
2.311699232755916e-7
2.87856036768079e-7
3.801635037659868e-7
5.352429798332696e-7
2.318893891480261e-7
1.149393816824734e-7
5.55898984213265e-8
2.805736959917433e-8
1.8797127819927645e-8
1.718754109570265e-8
8.788860463339796e-9
3.3636724446490503e-9
1.7053368600089578e-9
1.9946497052621453e-9
5.143950500679714e-9
1.7913604149517436e-8
9.276148838651851e-8
8.906593148186074e-8
6.388686371204136e-8
6.00289652003813e-8
6.380933738814724e-8
7.347665273156032e-8
8.950039537163607e-8
1.1182282580372953e-7
3.1792744332521965e-7
4.484946421418949e-7
2.6519420403846076e-7
2.5969610883767005e-7
3.259797275953554e-7
5.043556819915755e-7
7.500927976204132e-7
6.730202976416698e-7
6.304083930725184e-7
2.4300750031067833e-7
7.688477351323168e-7
6.000872676327866e-7
4.803543617906068e-7
4.710819883576411e-7
4.4505999172269747e-7
2.268000519692386e-7
5.4243752822014135e-8
1.2444911856623147e-8
4.352715347264749e-9
2.7772635707864978e-9
5.3691645105496185e-8
3.545497578802772e-8
9.443701327589488e-8
1.0299963767322508e-7
2.0501870147182612e-7
1.026700420041058e-6
5.528551200388889e-7
9.130518043964932e-8
3.5726407716375125e-9
4.8565971979641694e-9
2.74598234105632e-9
3.1326686669501135e-10
2.0905141570499661e-10
5.707905769292565e-12
2.322261616815995e-10
3.221119157025589e-11
5.872548881502595e-11
9.216841359369542e-11
1.4405369242199665e-10
2.250352224512851e-10
3.477371199058999e-10
5.207164688603171e-10
2.5956898729758885e-10
4.3919254631984957e-10
8.496609943401927e-11
9.124241747717316e-10
2.150410006524146e-9
4.128671849219808e-9
7.316838363130581e-9
1.210731569752718e-8
1.8163851201171075e-8
2.1605852034591017e-8
9.990303278754473e-9
1.0257299558085524e-7
3.3806200327468763e-8
3.672100140856713e-8
9.362211330271673e-9
3.052964192069542e-8
5.283752234949629e-11
1.2411152962315913e-13
1.0896402000944191e-13
1.9284427532514965e-12
5.047650269390965e-13
3.6550580150348843e-13
4.769215492466799e-13
6.250490974487424e-13
7.881454812433418e-13
9.82689350456635e-13
1.225185520888734e-12
1.5321488277930315e-12
1.923082164549349e-12
2.422670977178269e-12
3.107488834943133e-11
3.2003793707994773e-12
6.604908665042745e-13
4.791866244699714e-13
1.2609517211793008e-12
2.067399746929993e-12
3.074888229431121e-12
4.4453168152471925e-12
6.378470304425661e-12
9.150852462727838e-12
1.3161607325201478e-11
1.8993601781395107e-11
2.749306713086187e-11
3.985946012884152e-11
5.770433686480345e-11
8.296683202482474e-11
1.1748376340165905e-10
1.6208921424549064e-10
2.1572245626914296e-10
2.7578961043569754e-10
9.91130763067286e-10
3.1516503790073155e-10
1.5474606472837295e-9
4.673412157586238e-9
7.268962362586527e-9
8.542503810479675e-9
9.362374429325356e-9
1.0157430296848087e-8
1.1012885956282511e-8
1.1920500681932641e-8
1.2849968619446044e-8
1.41344637798684e-8
7.720665526515332e-9
8.813424878361069e-10
7.793914194364864e-10
1.5230034595270116e-9
2.48980087535134e-9
4.744332570173924e-9
1.3861892358965758e-8
3.968697193820007e-9
1.864043556120785e-9
2.2238628611145433e-9
2.094589428722314e-9
1.9851677983843395e-9
1.93938640428781e-9
1.9513514743278607e-9
2.0126164229972875e-9
2.1166770153065914e-9
2.2430277321175566e-9
2.1135488911726106e-9
1.1173947116274521e-11
3.6615566041950626e-8
3.133142786415912e-8
2.573722138849511e-8
3.420100086629193e-8
6.176179022136678e-8
1.2230253873428407e-7
1.3342270519377123e-7
1.7053605093745224e-7
2.627251904499225e-7
1.4312799307053326e-7
2.385195418183887e-7
5.260963819440285e-7
5.360851205930168e-7
4.1837271071740217e-7
2.0421641035641763e-7
9.19887338853264e-8
3.8290556752027235e-7
1.3850972365809562e-7
3.788902690540179e-8
1.5159120509255146e-8
5.779317178432814e-9
3.358948740018828e-9
2.049164623488325e-9
2.374829938319437e-10
1.463979279763363e-9
3.342368692255134e-9
9.833718549345898e-9
1.7342325803945816e-8
1.6581678657343054e-9
2.700659078147404e-9
4.844283543188871e-9
3.4182758990035844e-8
7.259821873791911e-8
7.194281400351761e-8
7.184657936941188e-8
7.572295634517959e-8
8.160504473820436e-8
8.847592917803576e-8
9.592744667748404e-8
1.0382563297977952e-7
1.1210719924654393e-7
1.2066376569131382e-7
8.178183972746827e-8
4.8601853887346875e-8
3.0556712548480476e-8
2.4627296205030063e-8
1.3428256253684333e-8
3.6314406681392397e-9
4.979311237193889e-10
5.337716905654451e-10
2.720766043090088e-10
2.9351361884436866e-9
1.966080097739085e-8
6.174091110244229e-8
3.633878041771686e-8
3.128980860221076e-8
3.187929807966073e-8
3.610069510005996e-8
4.45994782409833e-8
5.989910068448615e-8
8.74371362741288e-8
2.1379544338812935e-7
2.1924323643300876e-7
1.3264753839769412e-7
1.3584955137690306e-7
1.8295582150596102e-7
3.0969078225115066e-7
4.2867240479564883e-7
3.885697610833577e-7
4.212838376664292e-7
3.2638937829690063e-7
3.0167380732794716e-8
1.392599248659836e-7
1.2046240073707794e-7
5.948819818612462e-8
3.3856978926915496e-7
3.5395525110751967e-7
7.103468372072067e-8
2.1310198931549726e-8
9.13129599029708e-9
5.801515891270111e-9
5.019697376522085e-9
1.2678505561572534e-9
4.711439381164783e-10
1.835178827709848e-9
3.855358414430924e-9
9.810002725847782e-9
2.2587073041602903e-9
5.8573456042509325e-9
1.0607057417839983e-8
1.4189747549723094e-8
1.7411641062123437e-8
4.4203547350021954e-8
1.8546331974056818e-7
1.8742961375690123e-7
1.6001129944358572e-7
1.6021680610449009e-7
1.7282273409253967e-7
1.9545377402106727e-7
2.3116998132438372e-7
2.87856128221033e-7
3.801636527357211e-7
5.3524321156186e-7
2.3188947230223778e-7
1.1493939230635678e-7
5.558989326755467e-8
2.805736344747654e-8
1.8797120365152176e-8
1.7187534174368044e-8
8.788859583887481e-9
3.3636716933539077e-9
1.7053361682115848e-9
1.9946488893803104e-9
5.143948794031271e-9
1.791359765336338e-8
9.276144391831977e-8
8.90659518863928e-8
6.388687021212904e-8
6.002896858941582e-8
6.380933926926553e-8
7.347665317510344e-8
8.950039353402116e-8
1.1182281956728899e-7
3.179274246442775e-7
4.484947029236625e-7
2.651942357032102e-7
2.596961330385155e-7
3.2597974466682307e-7
5.043556816821865e-7
7.500928574126676e-7
6.730204119643927e-7
6.304084805258621e-7
2.430074057032909e-7
7.688478154284391e-7
6.000873566350076e-7
4.803545003170704e-7
4.710822464653393e-7
4.450601531682838e-7
2.268001128928905e-7
5.424366212099661e-8
1.244489969453806e-8
4.352709753791093e-9
2.7772994547695364e-9
5.369154326250022e-8
3.5455007732561084e-8
9.443720919239389e-8
1.0299957973975125e-7
2.0502002867478267e-7
1.0267074581887128e-6
5.528528166653995e-7
9.130442787025581e-8
3.572528670135713e-9
4.85664133931375e-9
2.7459125706487443e-9
3.132679475085481e-10
2.090495640938068e-10
5.7082954342514865e-12
2.3222450121346542e-10
3.2211283557679775e-11
5.872556224515994e-11
9.216850502607201e-11
1.4405385759835367e-10
2.2503548394361744e-10
3.4773750401532676e-10
5.207169944164383e-10
2.595685618379819e-10
4.391921495222795e-10
8.496672136898584e-11
9.124256323492222e-10
2.1504130174646464e-9
4.12867751165377e-9
7.31684802745844e-9
1.2107329928887782e-8
1.8163866911479148e-8
2.1605844833007906e-8
9.990538392486929e-9
1.025728554418139e-7
3.380620421035303e-8
3.6720522381639894e-8
9.362189986736069e-9
3.052958555474272e-8
5.283566150337369e-11
1.2410777486416052e-13
1.0896386632039689e-13
1.9284591510087685e-12
5.047636372758425e-13
3.6550593801994446e-13
4.769219497209147e-13
6.250494852338233e-13
7.881459831021785e-13
9.826899633073344e-13
1.2251863163305515e-12
1.5321498663289678e-12
1.923083380027581e-12
2.422672411541482e-12
3.107497765870781e-11
3.200382472258854e-12
6.60491801154595e-13
4.791867745020603e-13
1.2609527084221556e-12
2.0674013686065828e-12
3.0748907994209438e-12
4.4453206534175684e-12
6.378476227779075e-12
9.15086092503501e-12
1.3161619403393856e-11
1.8993619417785013e-11
2.749309303787026e-11
3.985949726661245e-11
5.7704390585392203e-11
8.296690684296394e-11
1.1748386268272966e-10
1.620893382370771e-10
2.1572259902048597e-10
2.757897644214252e-10
9.911313588570342e-10
3.151645224983774e-10
1.5474634208073348e-9
4.673417549964215e-9
7.268967426855462e-9
8.542507862510839e-9
9.362378250568015e-9
1.0157434302673266e-8
1.1012890310540033e-8
1.1920505429391844e-8
1.2849973750984714e-8
1.4134468537605655e-8
7.72067681133885e-9
8.813460834418998e-10
7.793901490053354e-10
1.5230023361844662e-9
2.4897987112967633e-9
4.7443257681895244e-9
1.386185378984068e-8
3.9687100489796786e-9
1.8640440679404326e-9
2.223864911247548e-9
2.0945909979868862e-9
1.985168740262337e-9
1.9393866707367463e-9
1.951350909066011e-9
2.0126146209279643e-9
2.1166730227130777e-9
2.243019022288267e-9
2.1135277983787764e-9
1.1142538191145375e-11
3.6615531238155596e-8
3.133140667298422e-8
2.573720870494681e-8
3.420098811534784e-8
6.176177339447932e-8
1.223025090562921e-7
1.3342267387232018e-7
1.705360258257005e-7
2.627251641432112e-7
1.4312797390831646e-7
2.385198091556478e-7
5.260966223487945e-7
5.360853195796012e-7
4.183728344036321e-7
2.042165084205442e-7
9.198866039255173e-8
3.8290546284427367e-7
1.3850977694354274e-7
3.788903684333733e-8
1.51591237351478e-8
5.779317935569595e-9
3.3589480318974018e-9
2.049165284988572e-9
2.3748273818555435e-10
1.4639788782391262e-9
3.3423676112347046e-9
9.833713451542122e-9
1.734233597203211e-8
1.658169057101771e-9
2.700658123733117e-9
4.844281185415012e-9
3.418274856830963e-8
7.259820427025941e-8
7.194280359505365e-8
7.18465691838805e-8
7.572294552991042e-8
8.16050329998989e-8
8.847591624234938e-8
9.592743218140457e-8
1.0382561644490121e-7
1.1210718012112872e-7
1.2066374339970958e-7
8.178183041558532e-8
4.8601851488712874e-8
3.055671420166752e-8
2.462729859186315e-8
1.3428252949659357e-8
3.631439409021992e-9
4.979306394858405e-10
5.337719855942564e-10
2.7207673451659926e-10
2.9351368885192572e-9
1.9660808501301982e-8
6.174088549778139e-8
3.6338771547378097e-8
3.128980358071007e-8
3.1879294259903654e-8
3.610069178870788e-8
4.459947528709988e-8
5.989909845343948e-8
8.743713641421655e-8
2.1379542822250397e-7
2.1924320153893807e-7
1.326475200527734e-7
1.3584953544554274e-7
1.82955805396939e-7
3.096907641773336e-7
4.286723504914699e-7
3.885697127845275e-7
4.2128380899531757e-7
3.2638936334726574e-7
3.0167382396688165e-8
1.392599177462478e-7
1.2046237920612211e-7
5.94882354235218e-8
3.3856995418729824e-7
3.539553947527442e-7
7.103468988857315e-8
2.1310201772383128e-8
9.131296924412336e-9
5.801515263558023e-9
5.019697341947891e-9
1.2678508438994605e-9
4.711438081009879e-10
1.8351785662994891e-9
3.85535775028784e-9
9.80999962287826e-9
2.2587095909894767e-9
5.857344840604837e-9
1.0607056012510607e-8
1.4189745279672486e-8
1.741163798156355e-8
4.420353953993731e-8
1.8546328801317275e-7
1.8742959864089528e-7
1.600112856085197e-7
1.6021679064300642e-7
1.7282271516800892e-7
1.9545374872643135e-7
2.3116994443699209e-7
2.8785607010840595e-7
3.8016355807385384e-7
5.352430643144582e-7
2.3188941946462645e-7
1.1493938555460541e-7
5.558989654260805e-8
2.805736735618308e-8
1.8797125101727677e-8
1.7187538572358856e-8
8.788860142042585e-9
3.3636721710360795e-9
1.7053366074223059e-9
1.994649407889527e-9
5.1439498775453205e-9
1.7913601781108356e-8
9.276147217774553e-8
8.906593892354593e-8
6.388686608443296e-8
6.002896643262083e-8
6.380933807189067e-8
7.347665289358649e-8
8.950039470316127e-8
1.1182282353103034e-7
3.1792743651670636e-7
4.4849466430031965e-7
2.651942155827863e-7
2.596961176606091e-7
3.259797338196995e-7
5.043556818780811e-7
7.500928194178761e-7
6.730203393179063e-7
6.30408424950298e-7
2.4300746582027445e-7
7.68847764423241e-7
6.000873000732011e-7
4.803544122867986e-7
4.7108208245624375e-7
4.4506005058105186e-7
2.2680007418026602e-7
5.424371975437824e-8
1.2444907422777858e-8
4.3527133080620685e-9
2.7772766529289675e-9
5.36916079734341e-8
3.5454987433973256e-8
9.443708470141556e-8
1.0299961655349502e-7
2.0501918533205907e-7
1.0267029859354394e-6
5.528542803070722e-7
9.130490607521562e-8
3.572599903091599e-9
4.856613289204812e-9
2.7459569066021236e-9
3.132672610333641e-10
2.090507461420298e-10
5.708050875378653e-12
2.3222555968492999e-10
3.2211231262170214e-11
5.872551780168327e-11
9.216843875605524e-11
1.4405375859575114e-10
2.2503532530599113e-10
3.477372600977896e-10
5.207166570588847e-10
2.5956884070787885e-10
4.3919241277555935e-10
8.496633303641561e-11
9.124247158531846e-10
2.150411100151226e-9
4.128673915073175e-9
7.316841894471123e-9
1.2107320886396654e-8
1.816385693819083e-8
2.1605849401185237e-8
9.990388994915463e-9
1.0257294450751558e-7
3.380620174177292e-8
3.6720826768595684e-8
9.362203549041552e-9
3.052962137358373e-8
5.283684390775737e-11
1.2411015990640657e-13
1.0896396490214294e-13
1.9284492001617016e-12
5.047645138377032e-13
3.655058049589543e-13
4.769216224385595e-13
6.250491958421667e-13
7.881457778858966e-13
9.826895900979797e-13
1.2251858404628739e-12
1.5321491816790622e-12
1.923082646533091e-12
2.4226714434584803e-12
3.107492615368252e-11
3.200380372615834e-12
6.604912131089499e-13
4.791866980649774e-13
1.2609521663066109e-12
2.067400294027387e-12
3.0748891635640265e-12
4.44531814693647e-12
6.3784726171655425e-12
9.150855523720078e-12
1.3161611649195733e-11
1.8993608387876595e-11
2.7493076645938234e-11
3.9859473725598095e-11
5.7704356496742746e-11
8.296685927963661e-11
1.174837995640196e-10
1.6208925954383118e-10
2.1572250831349585e-10
2.757896665261462e-10
9.91130980045842e-10
3.151648497453044e-10
1.5474616616194423e-9
4.673414122377182e-9
7.2689642080794814e-9
8.542505287860931e-9
9.362375823309981e-9
1.0157431756860997e-8
1.1012887542926693e-8
1.192050241307569e-8
1.2849970490712892e-8
1.4134465515290346e-8
7.7206696379483e-9
8.813437972947896e-10
7.793909563061973e-10
1.5230030498146668e-9
2.4898000859868534e-9
4.74433009106855e-9
1.3861878291123103e-8
3.9687018714799945e-9
1.864043744388933e-9
2.2238636078541197e-9
2.0945899970453926e-9
1.9851681439584626e-9
1.939386502688509e-9
1.951351267703467e-9
2.0126157642231133e-9
2.1166755605418817e-9
2.2430245566050647e-9
2.11354120132544e-9
1.1162494848558997e-11
3.6615553359463685e-8
3.133142013886968e-8
2.5737216761586884e-8
3.420099621830629e-8
6.176178408624849e-8
1.2230252791453505e-7
1.334226937753111e-7
1.7053604178210674e-7
2.6272518085696145e-7
1.4312798608494945e-7
2.3851963927317015e-7
5.260964695828829e-7
5.360851931538413e-7
4.183727557790322e-7
2.0421644611600805e-7
9.198870708973826e-8
3.8290552934884714e-7
1.3850974308639687e-7
3.788903052887566e-8
1.5159121685572615e-8
5.779317454376161e-9
3.3589484819573105e-9
2.04916487100454e-9
2.3748289996162976e-10
1.4639791333134368e-9
3.3423682983048073e-9
9.83371669138785e-9
1.734232952153799e-8
1.658168299611961e-9
2.70065872961759e-9
4.844282683262739e-9
3.418275516596281e-8
7.25982134647344e-8
7.194281020731398e-8
7.184657565550861e-8
7.572295240414543e-8
8.160504045878151e-8
8.847592446269415e-8
9.592744139228259e-8
1.0382562695201958e-7
1.1210719227330101e-7
1.2066375756542133e-7
8.178183633122678e-8
4.860185301377018e-8
3.055671315095777e-8
2.462729707480019e-8
1.3428255047768168e-8
3.6314402087192952e-9
4.979309473414113e-10
5.337717981990166e-10
2.720766515438222e-10
2.935136443131104e-9
1.9660803717847866e-8
6.174090176169612e-8
3.63387771845636e-8
3.1289806770295755e-8
3.187929668636784e-8
3.6100693892048664e-8
4.459947716364866e-8
5.989909986916662e-8
8.743713632528461e-8
2.1379543788891202e-7
2.1924322371331632e-7
1.3264753171010878e-7
1.3584954556947661e-7
1.8295581563273507e-7
3.0969077566172064e-7
4.2867238499796025e-7
3.885697434756989e-7
4.2128382721519516e-7
3.2638937285453067e-7
3.016738134601575e-8
1.3925992226653612e-7
1.2046239288873273e-7
5.94882117648576e-8
3.38569849388519e-7
3.539553034774551e-7
7.103468596904817e-8
2.1310199967203435e-8
9.131296330717727e-9
5.801515662559977e-9
5.01969736160316e-9
1.2678506618983656e-9
4.711438902611364e-10
1.8351787324455295e-9
3.855358172343712e-9
9.810001595885753e-9
2.2587081454510213e-9
5.857345325483541e-9
1.0607056904971653e-8
1.4189746722114477e-8
1.7411639938212644e-8
4.420354450283809e-8
1.854633081710944e-7
1.8742960824642434e-7
1.6001129439767797e-7
1.6021680046810341e-7
1.7282272719427789e-7
1.954537647998271e-7
2.311699678774182e-7
2.878561070349935e-7
3.801636182157719e-7
5.352431578784117e-7
2.3188945303668965e-7
1.1493938984447834e-7
5.558989446103093e-8
2.8057364872304676e-8
1.879712209168714e-8
1.7187535778867017e-8
8.788859787462442e-9
3.3636718675646005e-9
1.7053363281889863e-9
1.99464907871081e-9
5.1439491885797e-9
1.7913599157530902e-8
9.276145422171216e-8
8.906594716483796e-8
6.388686870398934e-8
6.002896780165637e-8
6.380933883562764e-8
7.347665307208282e-8
8.950039396236225e-8
1.1182282101197333e-7
3.179274289726608e-7
4.4849468884441607e-7
2.651942283683783e-7
2.596961274323617e-7
3.259797407135356e-7
5.043556817525562e-7
7.500928435615332e-7
6.73020385480975e-7
6.304084602667334e-7
2.430074276208829e-7
7.688477968439975e-7
6.000873360074481e-7
4.803544682247676e-7
4.7108218667342925e-7
4.4506011576832584e-7
2.268000987796568e-7
5.424368313337195e-8
1.2444902511663935e-8
4.352711049564059e-9
2.777291141681899e-9
5.3691566858347404e-8
3.545500033231894e-8
9.443716380711506e-8
1.0299959316091142e-7
2.0501972122081578e-7
1.026705827745685e-6
5.52853350269276e-7
9.130460221507673e-8
3.572554638651566e-9
4.856631111821239e-9
2.7459287363698873e-9
3.1326769672549107e-10
2.0904999855996734e-10
5.708209168758209e-12
2.3222489116283675e-10
3.221126254676228e-11
5.872554672124509e-11
9.216849154646479e-11
1.4405381834647432e-10
2.2503542642133015e-10
3.4773741737777616e-10
5.207168663873419e-10
2.5956865977452436e-10
4.3919225833183995e-10
8.49665654032639e-11
9.124252966868267e-10
2.1504123217993236e-9
4.12867619168174e-9
7.316845799552959e-9
1.2107326646297483e-8
1.816386328979641e-8
2.1605846478147348e-8
9.990483916887279e-9
1.0257288786816528e-7
3.3806203309155174e-8
3.672063335199229e-8
9.362194931145443e-9
3.052959861755613e-8
5.283609253420445e-11
1.241086452594744e-13
1.0896390150387772e-13
1.9284571784185978e-12
5.047639290928831e-13
3.655059216628133e-13
4.769218599663016e-13
6.250493805358143e-13
7.881459267055766e-13
9.826898013553968e-13
1.2251862074258047e-12
1.5321495268444264e-12
1.9230830219936307e-12
2.4226720335825705e-12
3.107494916089335e-11
3.2003816252400054e-12
6.604915715839068e-13
4.791867537540572e-13
1.2609524766299628e-12
2.0674010501611714e-12
3.074890140186223e-12
4.4453197277316575e-12
6.378474758875995e-12
9.150858882976386e-12
1.3161616631610391e-11
1.8993615543363512e-11
2.7493087231315063e-11
3.985948896065941e-11
5.770437806258812e-11
8.29668894292335e-11
1.1748383961622398e-10
1.620893095540408e-10
2.1572256592744052e-10
2.7578972881294084e-10
9.911312207579989e-10
3.151646419070649e-10
1.5474628023258429e-9
4.673416300559631e-9
7.268966252790526e-9
8.542506925618072e-9
9.362377365833756e-9
1.015743337519849e-8
1.1012889300708135e-8
1.1920504328292772e-8
1.2849972562996713e-8
1.4134467437164894e-8
7.720674198398387e-9
8.813452491350018e-10
7.793904430360144e-10
1.5230025964001245e-9
2.4897992123362494e-9
4.74432734441658e-9
1.3861862730778958e-8
3.968707075518119e-9
1.8640439469095826e-9
2.2238644321869773e-9
2.0945906348365954e-9
1.985168523114618e-9
1.939386609688318e-9
1.9513510400213536e-9
2.0126150370647147e-9
2.1166739478306398e-9
2.2430210397305877e-9
2.113532684560422e-9
1.1149810374072804e-11
3.66155393003127e-8
3.1331411582445834e-8
2.573721165117413e-8
3.4200991069910265e-8
6.176177729186615e-8
1.223025159308621e-7
1.3342268112870168e-7
1.7053603164303048e-7
2.627251702347979e-7
1.431279783456204e-7
2.385197472078837e-7
5.260965666610485e-7
5.360852734849077e-7
4.183728057466824e-7
2.0421648570655756e-7
9.198867742043686e-8
3.8290548708459325e-7
1.3850976459955692e-7
3.7889034540770365e-8
1.5159122987554108e-8
5.7793177606307345e-9
3.358948196085373e-9
2.0491651308730894e-9
2.3748279746249805e-10
1.463978970975113e-9
3.342367861701942e-9
9.833714632109043e-9
1.7342333650584448e-8
1.658168779038398e-9
2.700658344491019e-9
4.844281731887149e-9
3.4182750961864405e-8
7.259820762057331e-8
7.194280600598532e-8
7.184657154322993e-8
7.57229480369495e-8
8.160503571850448e-8
8.84759192386391e-8
9.592743553956862e-8
1.0382562027607353e-7
1.1210718455120257e-7
1.20663748564931e-7
8.178183257335881e-8
4.8601852046159524e-8
3.055671381648583e-8
2.462729803985364e-8
1.3428253715356991e-8
3.6314396997992705e-9
4.979307514596255e-10
5.33771917351105e-10
2.7207670452856424e-10
2.935136725209563e-9
1.9660806758856163e-8
6.174089141397982e-8
3.63387736021838e-8
3.1289804746001195e-8
3.187929514502328e-8
3.6100692553923854e-8
4.459947597035105e-8
5.989909897042729e-8
8.743713637968328e-8
2.1379543172636243e-7
2.1924320962476064e-7
1.3264752430185864e-7
1.3584953913639765e-7
1.829558091300518e-7
3.0969076836381187e-7
4.2867236307152376e-7
3.8856972397407306e-7
4.212838156362443e-7
3.2638936682174857e-7
3.016738201467959e-8
1.392599193894462e-7
1.2046238419741297e-7
5.9488226798754824e-8
3.385699159782565e-7
3.5395536147676846e-7
7.1034688459067e-8
2.131020111403468e-8
9.131296708052897e-9
5.801515409104381e-9
5.0196973489887336e-9
1.2678507777539553e-9
4.711438382381868e-10
1.8351786270658205e-9
3.855357903946118e-9
9.810000341011438e-9
2.2587090641135616e-9
5.857345016386899e-9
1.0607056339872312e-8
1.4189745804767846e-8
1.7411638694002494e-8
4.4203541350384456e-8
1.854632953629401e-7
1.8742960214282753e-7
1.6001128881236762e-7
1.602167942244196e-7
1.7282271955231548e-7
1.954537545882063e-7
2.3116995298451225e-7
2.878560835747626e-7
3.801635800011681e-7
5.352430984261222e-7
2.3188943170404822e-7
1.1493938711857135e-7
5.5589895784264556e-8
2.805736645008477e-8
1.879712400482175e-8
1.718753755290845e-8
8.788860012890204e-9
3.363672060774193e-9
1.7053365053054704e-9
1.994649287420188e-9
5.143949626271952e-9
1.7913600825796374e-8
9.276146562937307e-8
8.906594192589528e-8
6.388686703892745e-8
6.002896693595461e-8
6.38093383505706e-8
7.347665296001324e-8
8.950039443244747e-8
1.1182282261233168e-7
3.179274337678205e-7
4.4849467324902925e-7
2.651942202451032e-7
2.596961212240217e-7
3.259797363319725e-7
5.043556818321943e-7
7.500928282214489e-7
6.730203561482048e-7
6.3040843782632e-7
2.4300745189458476e-7
7.68847776230909e-7
6.000873131676012e-7
4.803544326847787e-7
4.710821204522356e-7
4.4506007434627204e-7
2.2680008314818558e-7
5.424370640326856e-8
1.2444905633013852e-8
4.352712484680677e-9
2.7772819351296144e-9
5.369159298644927e-8
3.5454992136242185e-8
9.443711354102341e-8
1.0299960802371804e-7
2.050193807019371e-7
1.026704021972568e-6
5.528539412292583e-7
9.130479530143731e-8
3.5725834009808488e-9
4.856619786275792e-9
2.745946636469068e-9
3.1326742021449794e-10
2.0905047144637996e-10
5.708104616423665e-12
2.322253154500046e-10
3.221123460543089e-11
5.872552035736946e-11
9.216846064809281e-11
1.4405378117718802e-10
2.2503535677906754e-10
3.4773732149873364e-10
5.207167308666513e-10
2.5956877980780857e-10
4.391923406180548e-10
8.496644216643437e-11
9.124248815613187e-10
2.1504115579158053e-9
4.12867475853159e-9
7.3168433280779634e-9
1.2107322992605691e-8
1.816385926302698e-8
2.1605848340238275e-8
9.990423603506094e-9
1.0257292387561778e-7
3.380620231507296e-8
3.672075625386375e-8
9.362200407238425e-9
3.052961307867925e-8
5.283656996238522e-11
1.2410960639732747e-13
1.0896394245180685e-13
1.9284524910283516e-12
5.047642767550152e-13
3.655058688040811e-13
4.769217512575891e-13
6.250492200244669e-13
7.881458127286468e-13
9.826895440934674e-13
1.2251859317726867e-12
1.5321493166509556e-12
1.9230828335703423e-12
2.4226717024682637e-12
3.107493716405533e-11
3.200380833344508e-12
6.604913419846306e-13
4.791868262365799e-13
1.2609522926850146e-12
2.067400495078149e-12
3.0748894479639746e-12
4.44531861765494e-12
6.378473402604216e-12
9.150856703294942e-12
1.3161613624491408e-11
1.899361093457573e-11
2.749308026694373e-11
3.985947922269902e-11
5.770436457541399e-11
8.29668701386817e-11
1.174838142687048e-10
1.6208927779997104e-10
2.1572252930368198e-10
2.7578968925971264e-10
9.911310679552518e-10
3.1516477401215935e-10
1.547462084454917e-9
4.673414919283583e-9
7.268964953575679e-9
8.542505885323293e-9
9.362376385435405e-9
1.0157432347155072e-8
1.1012888183654975e-8
1.1920503111041243e-8
1.28499712459649e-8
1.4134466214035942e-8
7.72067129928811e-9
8.813443262692979e-10
7.793907694423954e-10
1.523002884735301e-9
2.4897997673476555e-9
4.744329088930846e-9
1.3861872617272134e-8
3.9687037602773085e-9
1.8640438205294636e-9
2.223863908332727e-9
2.094590229135112e-9
1.985168282676215e-9
1.9393865415092743e-9
1.9513511840923054e-9
2.012615498634332e-9
2.116674972290439e-9
2.2430232739695577e-9
2.113538096512415e-9
1.1157871708820278e-11
3.661554823333101e-8
3.133141701873468e-8
2.5737214899633236e-8
3.4200994341671175e-8
6.176178160983013e-8
1.2230252354563596e-7
1.334226891643865e-7
1.7053603808593008e-7
2.6272517698759086e-7
1.431279832652046e-7
2.3851967862374854e-7
5.260965049837838e-7
5.360852224373279e-7
4.183727740078433e-7
2.0421646055118605e-7
9.198869627784384e-8
3.8290551396138235e-7
1.3850975092922104e-7
3.7889031991293546e-8
1.515912216006443e-8
5.779317565821501e-9
3.358948377328628e-9
2.049164964488203e-9
2.374828617898252e-10
1.4639790743667503e-9
3.3423681389813493e-9
9.83371594045773e-9
1.734233100141102e-8
1.658168474368194e-9
2.7006585901067507e-9
4.8442823357955016e-9
3.418275365330381e-8
7.259821133355442e-8
7.194280867598167e-8
7.184657415616872e-8
7.572295081090113e-8
8.160503873093513e-8
8.847592255888336e-8
9.592743925874416e-8
1.0382562451944823e-7
1.1210718945951591e-7
1.2066375428385634e-7
8.178183496171493e-8
4.860185265988481e-8
3.055671339409369e-8
2.4627297426468418e-8
1.3428254563020864e-8
3.631440022737984e-9
4.979308758378112e-10
5.33771841541866e-10
2.7207667088074677e-10
2.9351365464426763e-9
1.9660804827523923e-8
6.174089799464112e-8
3.633877587808314e-8
3.128980603209269e-8
3.187929612784505e-8
3.6100693404707874e-8
4.459947672868785e-8
5.989909954219122e-8
8.743713634462134e-8
2.137954356043803e-7
2.192432185744356e-7
1.3264752901013252e-7
1.3584954322362334e-7
1.8295581326089726e-7
3.0969077300109597e-7
4.286723770043966e-7
3.885697363659152e-7
4.2128382299422707e-7
3.26389370652665e-7
3.016738158553276e-8
1.3925992121910743e-7
1.2046238971873257e-7
5.948821724463719e-8
3.3856987366825215e-7
3.539553246222123e-7
7.103468687728714e-8
2.131020038558309e-8
9.13129646832444e-9
5.801515570071856e-9
5.019697358389536e-9
1.2678507037732554e-9
4.711438709491272e-10
1.8351786942660291e-9
3.855358074881239e-9
9.81000114068752e-9
2.2587084757516163e-9
5.857345212095025e-9
1.0607056697745005e-8
1.418974638931125e-8
1.7411639484120008e-8
4.420354335241228e-8
1.8546330349705554e-7
1.874296060202258e-7
1.6001129236204794e-7
1.602167981894631e-7
1.728227244080942e-7
1.9545376107626966e-7
2.311699624484327e-7
2.878560984817279e-7
3.801636042848136e-7
5.352431361990586e-7
2.3188944526173627e-7
1.1493938885089824e-7
5.558989494380471e-8
2.805736544806449e-8
1.8797122789082118e-8
1.7187536425650695e-8
8.78885986951679e-9
3.3636719380138883e-9
1.7053363925120775e-9
1.9946491549957293e-9
5.143949348220041e-9
1.791359976633128e-8
9.276145838075485e-8
8.906594526096802e-8
6.388686810044496e-8
6.002896748667771e-8
6.38093386574159e-8
7.34766530299444e-8
8.950039413244389e-8
1.118228215973518e-7
3.1792743072662275e-7
4.484946831566356e-7
2.6519422540977393e-7
2.596961251686542e-7
3.2597973911495255e-7
5.04355681780801e-7
7.5009283796772e-7
6.730203747843091e-7
6.304084520842639e-7
2.4300743647485347e-7
7.688477893375188e-7
6.000873276908398e-7
4.803544552686585e-7
4.7108216253279316e-7
4.450601006678774e-7
2.2680009308059197e-7
5.4243691617369026e-8
1.2444903649242168e-8
4.352711572767896e-9
2.777287785457747e-9
5.3691576386139126e-8
3.54549973442255e-8
9.443714548165783e-8
1.0299959857992683e-7
2.0501959707821713e-7
1.026705169410887e-6
5.528535657226285e-7
9.130467260175886e-8
3.5725651247265174e-9
4.856626985092416e-9
2.7459352601508667e-9
3.132675946312479e-10
2.0905016831326696e-10
5.7081694422965215e-12
2.3222504228982323e-10
3.221124973150628e-11
5.872554926473253e-11
9.216848426444112e-11
1.4405379897701489e-10
2.2503539826084882e-10
3.4773738248415536e-10
5.207168218351307e-10
2.595687062395963e-10
4.391922845134372e-10
8.496651404813705e-11
9.124251566199667e-10
2.1504120272446907e-9
4.128675655092853e-9
7.31684488631329e-9
1.210732529491803e-8
1.816386179902214e-8
2.1605847171274353e-8
9.990461944828609e-9
1.0257290100187072e-7
3.380620294957026e-8
3.672067815846496e-8
9.362196928049664e-9
3.0529603889130285e-8
5.283626657986497e-11
1.241089933548981e-13
1.089639166015413e-13
1.928454931830957e-12
5.047640646995407e-13
3.655058941442541e-13
4.769218123302437e-13
6.250493796614687e-13
7.881458036007807e-13
9.826897242951522e-13
1.2251861345817286e-12
1.5321494662813715e-12
1.923082989749388e-12
2.4226717946293982e-12
3.1074944115494486e-11
3.200381384211938e-12
6.604915826954529e-13
4.791867087369245e-13
1.260952488184499e-12
2.067400774996757e-12
3.074889988806531e-12
4.445319392839817e-12
6.378474200348872e-12
9.15085804386043e-12
1.3161615497639558e-11
1.8993613914973926e-11
2.749308473194847e-11
3.985948540477876e-11
5.7704373099027216e-11
8.296688242079618e-11
1.1748383037470798e-10
1.6208929784388217e-10
2.15722552637506e-10
2.757897143848734e-10
9.911311649649137e-10
3.151646901399196e-10
1.547462517294362e-9
4.673415796370992e-9
7.268965779209263e-9
8.542506545792612e-9
9.362377007854097e-9
1.0157432999641181e-8
1.1012888894398108e-8
1.192050388511177e-8
1.28499720818361e-8
1.41344669903029e-8
7.720673142796695e-9
8.81344910209815e-10
7.793905614027904e-10
1.523002701023319e-9
2.4897994151673984e-9
4.744327979346571e-9
1.3861866338958154e-8
3.968705861729695e-9
1.864043900371976e-9
2.223864243548945e-9
2.0945904871946565e-9
1.9851684370973543e-9
1.9393865836392017e-9
1.9513510915407843e-9
2.0126152072424077e-9
2.116674322805565e-9
2.2430218539043406e-9
2.113534657810832e-9
1.1152750298462261e-11
3.661554256016506e-8
3.1331413563961174e-8
2.573721283087022e-8
3.420099226179917e-8
6.176177886688703e-8
1.2230251870674402e-7
1.3342268405843363e-7
1.7053603399189318e-7
2.627251726969139e-7
1.4312798013773162e-7
2.385197222208368e-7
5.260965441658991e-7
5.360852548782607e-7
4.183727941776493e-7
2.0421647653914726e-7
9.198868428835315e-8
3.829054968982589e-7
1.3850975961443223e-7
3.7889033611364635e-8
1.5159122685883744e-8
5.779317689308199e-9
3.3589482617847993e-9
2.0491650724839332e-9
2.3748282070540674e-10
1.463979008845637e-9
3.342367962711003e-9
9.833715110129585e-9
1.7342332671421273e-8
1.6581686672503079e-9
2.700658432568995e-9
4.844281952281148e-9
3.4182751922355775e-8
7.259820897668915e-8
7.194280697871803e-8
7.184657249575817e-8
7.572294904857675e-8
8.160503681727649e-8
8.847592044700129e-8
9.592743689522223e-8
1.0382562182239893e-7
1.1210718634063016e-7
1.206637506487944e-7
8.178183344489794e-8
4.860185226767378e-8
3.0556713663381915e-8
2.4627297816824723e-8
1.3428254023406077e-8
3.6314398180647713e-9
4.979307969859824e-10
5.337718899787139e-10
2.7207669250066154e-10
2.935136660775609e-9
1.9660806055714867e-8
6.174089382514745e-8
3.6338774432046816e-8
3.128980521158206e-8
3.1879295501490524e-8
3.6100692864061646e-8
4.459947624725225e-8
5.989909917660219e-8
8.743713636804869e-8
2.1379543315381525e-7
2.1924321288725063e-7
1.3264752601774458e-7
1.3584954062663284e-7
1.8295581063662426e-7
3.096907700547336e-7
4.2867236814988873e-7
3.885697284917392e-7
4.2128381832050933e-7
3.2638936821798174e-7
3.0167381856412805e-8
1.3925992005862653e-7
1.2046238621267532e-7
5.948822331387646e-8
3.3856990055207707e-7
3.539553480407872e-7
7.103468788294269e-8
2.1310200848492416e-8
9.131296620504508e-9
5.801515468060096e-9
5.01969735268451e-9
1.2678507510688497e-9
4.711438504564996e-10
1.835178651307954e-9
3.855357965954062e-9
9.810000631448929e-9
2.2587088504851323e-9
5.857345088931041e-9
1.0607056470047641e-8
1.4189746019015652e-8
1.7411638983896333e-8
4.4203542079824216e-8
1.854632983317519e-7
1.8742960355564117e-7
1.600112901062054e-7
1.6021679567024723e-7
1.7282272132215895e-7
1.9545375695268505e-7
2.3116995643301716e-7
2.8785608900804405e-7
3.8016358885698117e-7
5.352431121978206e-7
2.3188943664591595e-7
1.1493938774958094e-7
5.558989547741527e-8
2.8057366085514493e-8
1.8797123561703304e-8
1.71875371425028e-8
8.788859961534408e-9
3.3636720169422856e-9
1.7053364650406182e-9
1.9946492387884416e-9
5.1439495252394e-9
1.7913600438751416e-8
9.276146298683926e-8
8.90659431435214e-8
6.388686742733638e-8
6.00289671380006e-8
6.380933846128728e-8
7.347665298588557e-8
8.950039432362379e-8
1.1182282224065262e-7
3.1792743265680056e-7
4.484946768634007e-7
2.6519422212538435e-7
2.5969612266253773e-7
3.2597973734642e-7
5.043556818148914e-7
7.500928317722328e-7
6.730203629413832e-7
6.304084430232773e-7
2.4300744627099374e-7
7.688477810181451e-7
6.000873184558014e-7
4.803544409190105e-7
4.710821357912961e-7
4.4506008394186117e-7
2.2680008677037696e-7
5.424370101235219e-8
1.2444904909335791e-8
4.3527121522210836e-9
2.777284067945218e-9
5.3691586924384184e-8
3.545499403499415e-8
9.443712518560173e-8
1.0299960458128924e-7
2.050194595830777e-7
1.0267044402970823e-6
5.528538043404395e-7
9.130475057199005e-8
3.5725767386147364e-9
4.8566224119384815e-9
2.7459424902065903e-9
3.1326748406219526e-10
2.0905035872830407e-10
5.70812741918887e-12
2.322252116591555e-10
3.22112419906959e-11
5.872553371512314e-11
9.216846466538549e-11
1.440537798406646e-10
2.2503537525089355e-10
3.4773733267197735e-10
5.207167706715073e-10
2.595687536253996e-10
4.391923265583644e-10
8.496646813900825e-11
9.124249805666663e-10
2.1504117136072236e-9
4.128675087029531e-9
7.316843853500239e-9
1.2107323844695193e-8
1.816386017714988e-8
2.1605847913904464e-8
9.990437593110212e-9
1.0257291555170838e-7
3.3806202546847955e-8
3.6720727782569125e-8
9.362199138787831e-9
3.052960972814882e-8
5.283645931189671e-11
1.241093832004834e-13
1.0896393139609551e-13
1.9284530338792298e-12
5.047642146656097e-13
3.6550590115813427e-13
4.76921743714407e-13
6.250493405565252e-13
7.881457389118026e-13
9.826896736585541e-13
1.225186047898334e-12
1.532149414679671e-12
1.923082752074456e-12
2.422671826025784e-12
3.107493639561548e-11
3.2003810997635103e-12
6.604915590533158e-13
4.791866166369603e-13
1.2609524210708903e-12
2.067400682047495e-12
3.074889617399214e-12
4.445319031706924e-12
6.378473577160919e-12
9.150857133194313e-12
1.3161614186123494e-11
1.8993611929421317e-11
2.749308195309862e-11
3.9859481508905226e-11
5.770436761995864e-11
8.296687479644224e-11
1.174838201204754e-10
1.6208928508627595e-10
2.1572253779680322e-10
2.757896984456864e-10
9.911311031603598e-10
3.151647429301728e-10
1.5474622235129828e-9
4.6734152387654355e-9
7.268965256698097e-9
8.542506125679598e-9
9.362376611829979e-9
1.0157432585033264e-8
1.1012888443052182e-8
1.192050339217767e-8
1.2849971551101855e-8
1.4134466499464802e-8
7.72067196924913e-9
8.813445386814641e-10
7.79390693803201e-10
1.5230028174695699e-9
2.4897996392236607e-9
4.744328685113082e-9
1.3861870327536548e-8
3.968704527502863e-9
1.864043851361089e-9
2.223864031802375e-9
2.0945903252400946e-9
1.985168338628308e-9
1.9393865590877383e-9
1.9513511512729183e-9
2.012615392577154e-9
2.1166747343037244e-9
2.243022756684843e-9
2.113536842954815e-9
1.1156005647417169e-11
3.6615546160456346e-8
3.13314157606081e-8
2.573721414854618e-8
3.420099358318891e-8
6.176178061094258e-8
1.2230252178207438e-7
1.3342268730240203e-7
1.705360365933546e-7
2.6272517542248684e-7
1.4312798212453118e-7
2.385196945272993e-7
5.260965192612548e-7
5.360852342620551e-7
4.1837278136413415e-7
2.0421646637742944e-7
9.198869190868314e-8
3.829055077454222e-7
1.385097541028178e-7
3.788903258200693e-8
1.5159122352177148e-8
5.779317611089144e-9
3.3589483355919693e-9
2.0491650021060233e-9
2.374828481485572e-10
1.4639790506754983e-9
3.3423680746406303e-9
9.833715638052076e-9
1.7342331598744053e-8
1.6581685461894316e-9
2.7006585315083328e-9
4.844282196246046e-9
3.4182753025444075e-8
7.259821047167957e-8
7.194280805671646e-8
7.184657355205324e-8
7.572295016886719e-8
8.160503803416567e-8
8.847592178650709e-8
9.59274383963259e-8
1.0382562353595359e-7
1.121071883219491e-7
1.2066375295869675e-7
8.178183440843919e-8
4.8601852517419704e-8
3.0556713492409413e-8
2.4627297568535176e-8
1.3428254365440931e-8
3.6314399491322028e-9
4.97930846799584e-10
5.337718591883837e-10
2.7207667914100003e-10
2.9351365880315953e-9
1.966080527437186e-8
6.174089647210786e-8
3.633877535146704e-8
3.1289805736868436e-8
3.1879295898366494e-8
3.610069320885405e-8
4.459947655093863e-8
5.989909940900405e-8
8.743713635381492e-8
2.1379543471522345e-7
2.1924321650386045e-7
1.3264752791759928e-7
1.3584954227643502e-7
1.8295581230348952e-7
3.09690771926298e-7
4.286723737758331e-7
3.8856973349527057e-7
4.212838212898595e-7
3.263893697631959e-7
3.016738168805274e-8
1.3925992079571193e-7
1.2046238843820253e-7
5.948821945396179e-8
3.3856988347180195e-7
3.539553331610246e-7
7.103468724437117e-8
2.131020055407844e-8
9.131296523760071e-9
5.8015155334170246e-9
5.019697355954765e-9
1.267850720532836e-9
4.711438640138813e-10
1.8351786785466418e-9
3.855358035146717e-9
9.810000951914567e-9
2.2587086196843764e-9
5.857345166457224e-9
1.0607056616542069e-8
1.4189746255302761e-8
1.7411639300058286e-8
4.4203542888303294e-8
1.854633016154374e-7
1.8742960512219912e-7
1.600112915401695e-7
1.6021679727112915e-7
1.7282272328413721e-7
1.954537595731883e-7
2.3116996025516906e-7
2.878560950278494e-7
3.801635986628287e-7
5.352431274524616e-7
2.3188944211865667e-7
1.149393884494026e-7
5.55898951384e-8
2.805736568015662e-8
1.8797123070296428e-8
1.7187536686731925e-8
8.788859904332e-9
3.363671966341782e-9
1.70533641882473e-9
1.9946491862389275e-9
5.14394941302343e-9
1.7913600011561668e-8
9.276146006234378e-8
8.90659444800814e-8
6.388686785204024e-8
6.002896735865002e-8
6.380933858620267e-8
7.347665301277101e-8
8.950039420321232e-8
1.1182282183117569e-7
3.179274314281351e-7
4.484946808615511e-7
2.651942242097542e-7
2.5969612425379346e-7
3.259797384718639e-7
5.043556817938142e-7
7.500928357120264e-7
6.730203704658573e-7
6.304084487815979e-7
2.43007440047528e-7
7.688477863039481e-7
6.000873243081422e-7
4.803544500356513e-7
4.7108215278347083e-7
4.4506009456970733e-7
2.2680009077934858e-7
5.4243695040690203e-8
1.2444904108819065e-8
4.3527117840146785e-9
2.77728643014224e-9
5.369158022258158e-8
3.5454996137894304e-8
9.443713808243789e-8
1.0299960076663623e-7
2.0501954694915837e-7
1.0267049036027325e-6
5.528536527066662e-7
9.13047010307169e-8
3.5725693583856663e-9
4.8566253178944385e-9
2.745937896343423e-9
3.132675552017564e-10
2.090502387146894e-10
5.708152101159105e-12
2.3222510465696892e-10
3.221125161036913e-11
5.872554122217431e-11
9.21684735361382e-11
1.4405380117876867e-10
2.2503539566761935e-10
3.47737365880338e-10
5.20716799941851e-10
2.5956872038916335e-10
4.3919230472850794e-10
8.496649145867475e-11
9.124250948588255e-10
2.1504118949125386e-9
4.128675453931337e-9
7.316844510512269e-9
1.2107324791910718e-8
1.8163861211882802e-8
2.160584743264626e-8
9.990453065171823e-9
1.0257290631029619e-7
3.3806202800877146e-8
3.672069624962778e-8
9.362197733094568e-9
3.052960601798168e-8
5.283633693775976e-11
1.2410913910063563e-13
1.0896392402225606e-13
1.9284555351374493e-12
5.047641274538494e-13
3.6550588116481895e-13
4.769217765282982e-13
6.250493058768088e-13
7.881458362007464e-13
9.826897424388109e-13
1.2251860435146858e-12
1.5321495044051336e-12
1.92308296142269e-12
2.422671861477342e-12
3.107494221402993e-11
3.200381330725057e-12
6.604914973894689e-13
4.791867420734222e-13
1.2609525201217496e-12
2.067400756980255e-12
3.074889901725661e-12
4.445319233173141e-12
6.3784741854915756e-12
9.150857899631484e-12
1.316161508844095e-11
1.8993613039094325e-11
2.749308372829763e-11
3.9859483818863774e-11
5.770437120009423e-11
8.29668796210017e-11
1.1748382653360288e-10
1.6208929325327348e-10
2.1572254720110455e-10
2.757897086415684e-10
9.91131142557862e-10
3.151647094227041e-10
1.5474624353113987e-9
4.67341559213939e-9
7.268965587802759e-9
8.542506393196238e-9
9.362376863573203e-9
1.0157432850044586e-8
1.1012888731763772e-8
1.1920503705755106e-8
1.2849971888714969e-8
1.4134466809374849e-8
7.720672714458725e-9
8.813447777191098e-10
7.793906101695237e-10
1.5230027434360318e-9
2.4897994966141447e-9
4.744328236921184e-9
1.3861867789705272e-8
3.968705371894028e-9
1.8640438827845137e-9
2.223864166044921e-9
2.0945904274132358e-9
1.985168401159593e-9
1.9393865741799464e-9
1.9513511144117278e-9
2.0126152750017265e-9
2.116674473951226e-9
2.2430221843537582e-9
2.113535454161838e-9
1.1153937350843674e-11
3.661554387358875e-8
3.133141436237158e-8
2.57372133100743e-8
3.4200992743246484e-8
6.176177950129608e-8
1.2230251982786187e-7
1.3342268524190762e-7
1.705360349404954e-7
2.6272517369190356e-7
1.4312798086294546e-7
2.385197121280934e-7
5.260965350843735e-7
5.360852473504171e-7
4.1837278951421217e-7
2.0421647283225542e-7
9.198868706972257e-8
3.829055008455737e-7
1.3850975760189879e-7
3.7889033236027355e-8
1.5159122564194752e-8
5.779317660591392e-9
3.358948288862711e-9
2.0491650456635403e-9
2.3748283054823363e-10
1.4639790239341718e-9
3.342368003544988e-9
9.833715300660452e-9
1.7342332286176054e-8
1.6581686239567268e-9
2.7006584705272247e-9
4.844282040977199e-9
3.418275232594133e-8
7.259820951918026e-8
7.194280737186338e-8
7.184657288157245e-8
7.57229494552767e-8
8.160503725965711e-8
8.8475920937954e-8
9.592743744365376e-8
1.03825622446764e-7
1.1210718706391523e-7
1.2066375149169585e-7
8.17818337962829e-8
4.860185235961661e-8
3.0556713600460424e-8
2.46272977263004e-8
1.3428254148435087e-8
3.6314398657891354e-9
4.979308152824865e-10
5.337718786129891e-10
2.7207668718596045e-10
2.935136633260439e-9
1.9660805774316175e-8
6.174089478187803e-8
3.633877476823877e-8
3.12898054038793e-8
3.1879295648262096e-8
3.610069298956927e-8
4.459947635769848e-8
5.989909926338368e-8
8.743713636284677e-8
2.1379543370849896e-7
2.1924321420705885e-7
1.3264752671041557e-7
1.3584954122838167e-7
1.8295581124504517e-7
3.0969077073700903e-7
4.2867237020155684e-7
3.885697303158808e-7
4.2128381940367013e-7
3.2638936877662416e-7
3.0167381791427915e-8
1.392599203232087e-7
1.204623870202666e-7
5.9488221905218013e-8
3.385698943298792e-7
3.539553426146859e-7
7.103468765033602e-8
2.131020074131073e-8
9.131296585211262e-9
5.801515492074013e-9
5.019697353245237e-9
1.2678507393066528e-9
4.711438552099898e-10
1.8351786611962478e-9
3.855357990835116e-9
9.810000748034135e-9
2.2587087626286644e-9
5.857345117073475e-9
1.060705652291515e-8
1.4189746102566174e-8
1.7411639100332775e-8
4.42035423744349e-8
1.8546329952594547e-7
1.8742960412748401e-7
1.600112906295312e-7
1.6021679625447028e-7
1.7282272203738391e-7
1.9545375790836598e-7
2.3116995782644155e-7
2.878560912020019e-7
3.8016359243249983e-7
5.352431177624149e-7
2.3188943864058293e-7
1.1493938800558331e-7
5.558989535476262e-8
2.8057365937949187e-8
1.8797123382411628e-8
1.7187536976176705e-8
8.78885994047449e-9
3.3636719978430302e-9
1.7053364484070027e-9
1.994649219822098e-9
5.143949484297658e-9
1.7913600284125617e-8
9.276146192232243e-8
8.906594362854668e-8
6.388686758582848e-8
6.002896721639828e-8
6.38093385093943e-8
7.34766529970061e-8
8.95003942793372e-8
1.1182282209121068e-7
3.1792743220777977e-7
4.484946783211789e-7
2.6519422288704157e-7
2.5969612324137527e-7
3.2597973775850483e-7
5.043556818064493e-7
7.500928332080645e-7
6.730203656874654e-7
6.304084451225458e-7
2.430074440023363e-7
7.688477829367287e-7
6.000873206056554e-7
4.803544442434202e-7
4.7108214198583014e-7
4.4506008781644785e-7
2.2680008823231617e-7
5.424369883582218e-8
1.2444904618106085e-8
4.352712017981505e-9
2.777284929218979e-9
5.3691584498112364e-8
3.5454994801573536e-8
9.443712988740634e-8
1.0299960319060343e-7
2.0501949143508512e-7
1.0267046092043312e-6
5.528537490503853e-7
9.130473250822929e-8
3.5725740474710796e-9
4.856623469691795e-9
2.7459408149826227e-9
3.1326751086079637e-10
2.0905031532430218e-10
5.708136728348024e-12
2.3222517156931188e-10
3.2211242003358215e-11
5.872553833094348e-11
9.216846430406554e-11
1.4405379088594222e-10
2.2503536996938698e-10
3.477373460394517e-10
5.207167814834316e-10
2.5956874244210175e-10
4.391923113032944e-10
8.496646883322716e-11
9.12425061331528e-10
2.1504117916933034e-9
4.128675209333882e-9
7.3168441136261605e-9
1.2107324163605864e-8
1.8163860555423563e-8
2.1605847734873688e-8
9.990443253229126e-9
1.0257291216816952e-7
3.380620264086756e-8
3.6720716287093596e-8
9.362198626833714e-9
3.05296083740824e-8
5.2836414726305084e-11
1.2410929408672505e-13
1.0896393034719972e-13
1.9284535735939896e-12
5.047641838402481e-13
3.6550588166580227e-13
4.769218236739508e-13
6.250493465527122e-13
7.881458313076678e-13
9.826896813785797e-13
1.2251859771904868e-12
1.532149435078707e-12
1.9230829668768134e-12
2.422671877209443e-12
3.1074941770085917e-11
3.2003811146018308e-12
6.604914220130193e-13
4.791868091183391e-13
1.2609523544357733e-12
2.067400683433323e-12
3.0748897419972335e-12
4.445319235690399e-12
6.378473605688052e-12
9.15085739713207e-12
1.3161614603615884e-11
1.8993612285563865e-11
2.7493082480407726e-11
3.9859482178621404e-11
5.77043688747712e-11
8.29668764683251e-11
1.174838225194624e-10
1.620892880618922e-10
2.1572254122957343e-10
2.7578970224310045e-10
9.911311175307872e-10
3.1516473143323533e-10
1.5474622969470388e-9
4.673415368607189e-9
7.268965376720262e-9
8.542506222547252e-9
9.362376703464106e-9
1.015743268197182e-8
1.1012888547625008e-8
1.1920503508718368e-8
1.2849971673919498e-8
1.4134466612759354e-8
7.7206722415298e-9
8.81344626865757e-10
7.793906636390068e-10
1.5230027910271813e-9
2.4897995871824676e-9
4.7443285210270865e-9
1.3861869403470456e-8
3.968704846310136e-9
1.8640438584208414e-9
2.22386407975101e-9
2.094590359444508e-9
1.985168360058269e-9
1.9393865648520626e-9
1.9513511373753493e-9
2.0126153495013393e-9
2.1166746407553783e-9
2.243022548460324e-9
2.1135363362703857e-9
1.1155251514501092e-11
3.661554532633792e-8
3.1331415251024124e-8
2.573721384399959e-8
3.42009932768163e-8
6.176178020631019e-8
1.2230252106906065e-7
1.3342268655074915e-7
1.705360359908124e-7
2.627251747899701e-7
1.4312798166400019e-7
2.385197009311361e-7
5.260965250300368e-7
5.36085239023959e-7
4.1837278433387217e-7
2.0421646873145306e-7
9.19886901407688e-8
3.829055052191902e-7
1.3850975537573632e-7
3.7889032821283886e-8
1.515912242910561e-8
5.779317629365728e-9
3.3589483181031204e-9
2.0491650174414104e-9
2.3748284146776595e-10
1.4639790408760558e-9
3.342368048933659e-9
9.83371551561805e-9
1.7342331903036007e-8
1.658168573496116e-9
2.7006585108701608e-9
4.844282139163621e-9
3.4182752755063416e-8
7.25982101282321e-8
7.194280780746384e-8
7.184657330677184e-8
7.572294990821637e-8
8.160503775169297e-8
8.847592147485335e-8
9.59274380497874e-8
1.0382562313862254e-7
1.1210718786315904e-7
1.206637524220763e-7
8.178183418577896e-8
4.860185246082118e-8
3.0556713531987954e-8
2.4627297625382975e-8
1.3428254286509946e-8
3.6314399179600122e-9
4.979308358249094e-10
5.337718656596956e-10
2.720766816957847e-10
2.9351366042561338e-9
1.9660805461109977e-8
6.17408958698204e-8
3.6338775141997645e-8
3.1289805613803734e-8
3.1879295806781255e-8
3.610069312716757e-8
4.459947648289298e-8
5.989909935728367e-8
8.743713635810209e-8
2.1379543435625348e-7
2.1924321566603872e-7
1.3264752747837974e-7
1.3584954189495068e-7
1.8295581191745184e-7
3.0969077149242944e-7
4.2867237247346194e-7
3.885697323355035e-7
4.212838206018031e-7
3.263893694050037e-7
3.016738172145966e-8
1.3925992062754725e-7
1.2046238792163636e-7
5.9488220348129873e-8
3.3856988742823885e-7
3.539553366078041e-7
7.103468739183492e-8
2.1310200622458597e-8
9.131296546069202e-9
5.801515518192891e-9
5.019697353722013e-9
1.2678507290317368e-9
4.7114386094094e-10
1.8351786722749081e-9
3.855358018874914e-9
9.810000876439997e-9
2.258708681507824e-9
5.857345148675381e-9
1.0607056582184935e-8
1.4189746197285533e-8
1.7411639227911385e-8
4.4203542701250076e-8
1.854633008552227e-7
1.874296047604392e-7
1.6001129120864464e-7
1.602167969008847e-7
1.728227228297638e-7
1.954537589660909e-7
2.3116995936881591e-7
2.878560936321884e-7
3.8016359638853677e-7
5.352431239215496e-7
2.3188944085186045e-7
1.1493938828742082e-7
5.5589895216271863e-8
2.8057365774096374e-8
1.8797123184161002e-8
1.7187536791882287e-8
8.788859916640664e-9
3.3636719785805477e-9
1.705336429718051e-9
1.9946491985579426e-9
5.143949439213481e-9
1.7913600111170522e-8
9.276146073404965e-8
8.906594417331268e-8
6.388686775478832e-8
6.00289673054371e-8
6.380933855676042e-8
7.347665300734603e-8
8.950039423021506e-8
1.118228219257141e-7
3.1792743171075285e-7
4.4849467993207833e-7
2.6519422372920635e-7
2.5969612388671866e-7
3.2597973821055266e-7
5.043556817984125e-7
7.500928348001798e-7
6.730203687228271e-7
6.304084474418896e-7
2.4300744149037415e-7
7.688477850837606e-7
6.000873229581181e-7
4.803544479282618e-7
4.710821488486482e-7
4.450600921073523e-7
2.2680008985062725e-7
5.4243696426672235e-8
1.2444904294713127e-8
4.3527118693183624e-9
2.7772858829602746e-9
5.369158178051968e-8
3.545499565070231e-8
9.443713509457382e-8
1.0299960165099e-7
2.050195267113772e-7
1.0267047962655119e-6
5.528536878223776e-7
9.130471250917785e-8
3.5725710695698957e-9
4.856624644878776e-9
2.745938961062952e-9
3.1326753930401106e-10
2.0905026640706282e-10
5.7081477342341225e-12
2.322251335568826e-10
3.221124506236843e-11
5.872554021450148e-11
9.216847373215878e-11
1.4405379301272697e-10
2.2503538737492495e-10
3.4773735934913263e-10
5.207167907837438e-10
2.5956872792691146e-10
4.391922966965927e-10
8.496650880269324e-11
9.124250971470681e-10
2.150411874408798e-9
4.128675391458905e-9
7.316844375797044e-9
1.2107324541345575e-8
1.8163860970621048e-8
2.160584754201154e-8
9.990449478189386e-9
1.0257290846296773e-7
3.3806202745690594e-8
3.672070355495046e-8
9.362198059289606e-9
3.052960687327623e-8
5.283636522010231e-11
1.2410919415165917e-13
1.0896392609458735e-13
1.928453858104952e-12
5.047641506654407e-13
3.6550588213803677e-13
4.769218368715803e-13
6.250493615628605e-13
7.881457825755169e-13
9.826896912998871e-13
1.225186063714106e-12
1.532149304121027e-12
1.9230828292971503e-12
2.4226719093153115e-12
3.1074946317090596e-11
3.200381305767241e-12
6.604914249314762e-13
4.791867731607716e-13
1.2609523669866938e-12
2.0674007362360994e-12
3.0748896668317363e-12
4.445319164648762e-12
6.378474033280552e-12
9.150857642756515e-12
1.316161486742784e-11
1.899361297526543e-11
2.7493083393965174e-11
3.985948339406665e-11
5.770437017598527e-11
8.296687856997249e-11
1.174838251907606e-10
1.6208929135649242e-10
2.1572254504789212e-10
2.7578970639796384e-10
9.911311332829567e-10
3.1516471750208274e-10
1.547462379525383e-9
4.673415507998829e-9
7.26896551098277e-9
8.542506330920176e-9
9.362376804711881e-9
1.0157432788660924e-8
1.1012888664669493e-8
1.1920503633194346e-8
1.2849971811710108e-8
1.4134466737105508e-8
7.720672544685038e-9
8.813447219208183e-10
7.793906287412086e-10
1.5230027603911112e-9
2.489799529280272e-9
4.7443283413521805e-9
1.3861868383546542e-8
3.968705185610354e-9
1.8640438745340795e-9
2.22386413293625e-9
2.0945904035710665e-9
1.9851683858698034e-9
1.939386572880893e-9
1.9513511199113886e-9
2.0126153016020757e-9
2.1166745328880825e-9
2.243022316805451e-9
2.113535775534292e-9
1.1154414870276624e-11
3.6615544405836966e-8
3.133141468794554e-8
2.573721350679542e-8
3.420099293760052e-8
6.176177975870713e-8
1.223025202804591e-7
1.3342268571915587e-7
1.705360353234895e-7
2.62725174088178e-7
1.4312798115536227e-7
2.385197080313827e-7
5.260965314332675e-7
5.36085244318955e-7
4.1837278761437095e-7
2.0421647132714702e-7
9.198868819151138e-8
3.829055024310623e-7
1.3850975678882442e-7
3.788903308475132e-8
1.5159122515088202e-8
5.779317649749897e-9
3.35894829967619e-9
2.049165037767314e-9
2.3748283435382533e-10
1.4639790299243103e-9
3.342368020373013e-9
9.83371538041751e-9
1.7342332145268868e-8
1.6581686079383742e-9
2.7006584837995424e-9
4.844282076706547e-9
3.4182752515319575e-8
7.259820974034687e-8
7.194280753045144e-8
7.184657303587564e-8
7.572294962105639e-8
8.160503743813732e-8
8.847592113325853e-8
9.592743766376819e-8
1.0382562269965496e-7
1.1210718735427164e-7
1.2066375183147525e-7
8.178183393784849e-8
4.8601852395571043e-8
3.05567135764575e-8
2.462729768909475e-8
1.3428254198424991e-8
3.631439885116769e-9
4.979308224392403e-10
5.337718746067053e-10
2.720766853446608e-10
2.9351366223167527e-9
1.9660805658832312e-8
6.174089517550864e-8
3.633877489817246e-8
3.128980547808077e-8
3.187929570581676e-8
3.610069304085685e-8
4.4599476404952536e-8
5.989909929686226e-8
8.743713635967463e-8
2.137954339680558e-7
2.192432147373432e-7
1.3264752699167527e-7
1.3584954147071632e-7
1.8295581148943707e-7
3.0969077101300763e-7
4.2867237103026736e-7
3.885697310526754e-7
4.2128381983660635e-7
3.2638936900371783e-7
3.0167381770388046e-8
1.3925992043806542e-7
1.2046238735313355e-7
5.9488221337462675e-8
3.38569891810691e-7
3.5395534042708117e-7
7.103468755550638e-8
2.1310200697883152e-8
9.131296571196781e-9
5.801515501054959e-9
5.019697352838687e-9
1.2678507350944713e-9
4.711438573085689e-10
1.8351786652533683e-9
3.85535800079446e-9
9.810000798029909e-9
2.258708731748873e-9
5.857345127799179e-9
1.060705654397576e-8
1.4189746138889002e-8
1.7411639145428445e-8
4.420354249261039e-8
1.854633000111743e-7
1.874296043606008e-7
1.600112908385761e-7
1.6021679649031657e-7
1.728227223259398e-7
1.9545375829366367e-7
2.3116995838932568e-7
2.878560920879479e-7
3.8016359387408934e-7
5.352431200117469e-7
2.3188943944583362e-7
1.1493938810837739e-7
5.5589895303359854e-8
2.8057365878389338e-8
1.879712331068268e-8
1.7187536909515387e-8
8.788859930923539e-9
3.363671991295352e-9
1.705336441033354e-9
1.994649211362849e-9
5.143949468495775e-9
1.7913600220939415e-8
9.276146148183261e-8
8.906594382784274e-8
6.38868676463159e-8
6.002896724995413e-8
6.380933852835097e-8
7.34766530000382e-8
8.950039426090416e-8
1.1182282203148973e-7
3.1792743203577956e-7
4.4849467890601915e-7
2.6519422319546966e-7
2.5969612347790694e-7
3.2597973792077295e-7
5.043556818046003e-7
7.500928337899752e-7
6.73020366793833e-7
6.304084459658464e-7
2.430074430815168e-7
7.68847783712476e-7
6.000873214606529e-7
4.803544455891866e-7
4.710821444879856e-7
4.4506008938079075e-7
2.268000888219008e-7
5.424369795694496e-8
1.2444904500129008e-8
4.352711963780811e-9
2.777285276919164e-9
5.369158349873039e-8
3.5454995111100816e-8
9.44371317857112e-8
1.0299960263024537e-7
2.0501950429468643e-7
1.026704677402366e-6
5.52853726725505e-7
9.130472521390708e-8
3.5725729618279734e-9
4.8566239016422316e-9
2.7459401389769024e-9
3.1326752019076027e-10
2.0905029663971536e-10
5.708143523045395e-12
2.3222516285060796e-10
3.221123922948256e-11
5.872553025080581e-11
9.216847744193529e-11
1.4405379481228267e-10
2.2503537888436874e-10
3.47737360476035e-10
5.207167856063583e-10
2.595687345330258e-10
4.391923222210748e-10
8.496648793863755e-11
9.124250502032397e-10
2.150411830792707e-9
4.128675264395055e-9
7.3168442093054744e-9
1.21073243115987e-8
1.816386070397619e-8
2.1605847670884736e-8
9.990445509194847e-9
1.0257291081499274e-7
3.3806202672936446e-8
3.672071164575864e-8
9.362198418963116e-9
3.0529607827237e-8
5.28363966744622e-11
1.241092617330107e-13
1.0896392969923251e-13
1.9284543851032337e-12
5.047641851604533e-13
3.6550593009282163e-13
4.769217825992441e-13
6.250492951628368e-13
7.881458258706881e-13
9.826897072793428e-13
1.2251860526201191e-12
1.5321494355081175e-12
1.923082853118347e-12
2.4226717864719575e-12
3.10749430189244e-11
3.200381152420679e-12
6.60491495720019e-13
4.791867144576783e-13
1.2609523911920439e-12
2.0674005837917657e-12
3.0748896161733134e-12
4.445319253454695e-12
6.378474022712156e-12
9.150857623378702e-12
1.3161614513642528e-11
1.8993612550905517e-11
2.7493082898283936e-11
3.98594825846792e-11
5.7704369377823934e-11
8.296687715896625e-11
1.1748382354330257e-10
1.6208928928130342e-10
2.1572254261382358e-10
2.757897036018314e-10
9.911311234824956e-10
3.1516472594395973e-10
1.547462348221816e-9
4.673415416348881e-9
7.2689654248752344e-9
8.5425062625976e-9
9.362376739515231e-9
1.0157432719535852e-8
1.1012888590442926e-8
1.1920503552801698e-8
1.2849971724274937e-8
1.4134466657498735e-8
7.720672351555069e-9
8.813446619960925e-10
7.793906503825667e-10
1.523002779791265e-9
2.4897995662461053e-9
4.744328455829538e-9
1.3861869035177429e-8
3.968704968973898e-9
1.8640438668335127e-9
2.2238640980989465e-9
2.094590377276798e-9
1.9851683709292515e-9
1.939386567672691e-9
1.951351133363663e-9
2.0126153330392813e-9
2.116674600603537e-9
2.2430224629166117e-9
2.1135361322861908e-9
1.1154948245616896e-11
3.6615544988885425e-8
3.133141504630003e-8
2.5737213722494873e-8
3.420099315271028e-8
6.176178004314813e-8
1.223025207817079e-7
1.334226862479529e-7
1.7053603574717812e-7
2.6272517453467344e-7
1.4312798147690416e-7
2.3851970353516053e-7
5.260965273630731e-7
5.360852409600661e-7
4.1837278553031605e-7
2.0421646967307675e-7
9.198868942992272e-8
3.8290550421753254e-7
1.3850975589177789e-7
3.7889032917258265e-8
1.5159122460913457e-8
5.7793176368496194e-9
3.358948311475514e-9
2.049165030750694e-9
2.374828384327838e-10
1.4639790369234798e-9
3.3423680386335144e-9
9.83371546541051e-9
1.7342331947368057e-8
1.6581685868718525e-9
2.7006584995913124e-9
4.844282117642962e-9
3.4182752687699845e-8
7.259820998641721e-8
7.194280770771008e-8
7.184657320861939e-8
7.572294980499277e-8
8.160503763757799e-8
8.847592135123731e-8
9.592743790846962e-8
1.0382562297787688e-7
1.1210718767679467e-7
1.2066375220748167e-7
8.178183409588022e-8
4.8601852436989075e-8
3.0556713546639745e-8
2.4627297650601015e-8
1.3428254255046631e-8
3.6314399053295925e-9
4.979308302879269e-10
5.337718688067692e-10
2.720766835811302e-10
2.935136612787364e-9
1.966080552986145e-8
6.174089560837093e-8
3.63387750526193e-8
3.128980556417789e-8
3.1879295771011735e-8
3.610069309502719e-8
4.459947645269486e-8
5.98990993350015e-8
8.743713635668851e-8
2.1379543420669698e-7
2.1924321532560493e-7
1.3264752730168867e-7
1.358495417407921e-7
1.8295581176133464e-7
3.0969077131775367e-7
4.2867237194711567e-7
3.885697318684858e-7
4.212838203230336e-7
3.2638936925657267e-7
3.016738174228846e-8
1.392599205555392e-7
1.2046238771609694e-7
5.9488220712687004e-8
3.3856988902732387e-7
3.5395533799958363e-7
7.103468745205607e-8
2.131020065007406e-8
9.131296555376132e-9
5.8015155121876666e-9
5.019697354920656e-9
1.2678507307698728e-9
4.711438592245337e-10
1.8351786698131715e-9
3.855358012457582e-9
9.810000850670959e-9
2.258708678020682e-9
5.85734514285745e-9
1.0607056569032922e-8
1.4189746177156832e-8
1.7411639198794783e-8
4.4203542626713765e-8
1.8546330054775027e-7
1.87429604611654e-7
1.6001129107479855e-7
1.6021679675102043e-7
1.7282272264653295e-7
1.9545375872099044e-7
2.3116995901322802e-7
2.878560930679751e-7
3.801635954743831e-7
5.352431224907287e-7
2.31889440338549e-7
1.1493938822219417e-7
5.558989524955445e-8
2.805736581266428e-8
1.8797123229771956e-8
1.7187536835829582e-8
8.788859921522092e-9
3.363671982321223e-9
1.7053364334499727e-9
1.9946492034417307e-9
5.143949449201251e-9
1.7913600151926505e-8
9.276146101261176e-8
8.906594405084975e-8
6.388686771361899e-8
6.002896728604119e-8
6.380933854711268e-8
7.347665300468038e-8
8.950039424164697e-8
1.1182282196537063e-7
3.179274318288393e-7
4.4849467955955557e-7
2.6519422353521405e-7
2.596961237376251e-7
3.259797381067297e-7
5.043556818010847e-7
7.500928344296384e-7
6.730203680195545e-7
6.304084469086925e-7
2.4300744206813405e-7
7.688477845769689e-7
6.000873224152514e-7
4.803544470734856e-7
4.710821472597609e-7
4.450600911135825e-7
2.26800089475834e-7
5.424369698171976e-8
1.2444904369228674e-8
4.352711903757609e-9
2.7772856620265145e-9
5.3691582398448144e-8
3.545499545382682e-8
9.443713388831779e-8
1.0299960200808171e-7
2.0501951854077383e-7
1.0267047529365026e-6
5.528537020094289e-7
9.130471714341676e-8
3.5725717588771104e-9
4.856624371752524e-9
2.745939390073208e-9
3.132675340124307e-10
2.09050276450557e-10
5.708150500104225e-12
2.3222514923046828e-10
3.221125246983997e-11
5.87255401189033e-11
9.216847333168608e-11
1.4405379456898235e-10
2.250353804373163e-10
3.477373704384078e-10
5.207167864825461e-10
2.5956873500167144e-10
4.391923175011816e-10
8.496649997204759e-11
9.12425070890949e-10
2.150411842730212e-9
4.1286753329749265e-9
7.316844298203548e-9
1.2107324453699071e-8
1.8163860856612332e-8
2.1605847592051862e-8
9.990448018419801e-9
1.0257290931463436e-7
3.3806202721082136e-8
3.6720706504406016e-8
9.362198191217001e-9
3.0529607222940415e-8
5.283637665547186e-11
1.241092195369414e-13
1.0896392644560666e-13
1.9284528545207104e-12
5.047641761322237e-13
3.655058955384124e-13
4.769217385656636e-13
6.250492631409761e-13
7.881458266357495e-13
9.826897828207859e-13
1.2251860520845958e-12
1.532149385272207e-12
1.9230828922220724e-12
2.422671778785558e-12
3.107495045181178e-11
3.20038122841956e-12
6.604914925968496e-13
4.791867836770538e-13
1.26095244292999e-12
2.0674006829329503e-12
3.074889701908233e-12
4.445319148499052e-12
6.378473927891978e-12
9.150857604359322e-12
1.3161614701649485e-11
1.8993612681312454e-11
2.749308309471865e-11
3.985948309704987e-11
5.77043698680774e-11
8.296687786911977e-11
1.1748382449953406e-10
1.6208929052594627e-10
2.157225441627741e-10
2.7578970528742093e-10
9.911311298845206e-10
3.151647203411254e-10
1.5474623634510899e-9
4.6734154760308684e-9
7.268965479646018e-9
8.542506305816619e-9
9.36237678211493e-9
1.0157432763417532e-8
1.1012888636380929e-8
1.1920503603867482e-8
1.2849971778729461e-8
1.4134466707458895e-8
7.720672473134079e-9
8.813447022701285e-10
7.793906367597407e-10
1.5230027675885112e-9
2.489799542618498e-9
4.744328381786842e-9
1.386186861598292e-8
3.968705104138603e-9
1.864043870624471e-9
2.223864122571061e-9
2.09459039409389e-9
1.985168382313292e-9
1.9393865702879644e-9
1.9513511253311583e-9
2.0126153131093256e-9
2.116674560319938e-9
2.243022369935402e-9
2.113535905936531e-9
1.1154610174500562e-11
3.661554461337237e-8
3.13314148185818e-8
2.5737213588329556e-8
3.4200993016509596e-8
6.176177986161569e-8
1.2230252046309378e-7
1.334226859115476e-7
1.705360354777236e-7
2.6272517425247446e-7
1.4312798127378378e-7
2.385197064011259e-7
5.260965299441586e-7
5.360852430922111e-7
4.1837278685702487e-7
2.0421647073009832e-7
9.198868863852999e-8
3.829055030729088e-7
1.3850975646282293e-7
3.788903302395342e-8
1.515912249520453e-8
5.779317644750455e-9
3.3589483042340958e-9
2.0491650386964966e-9
2.374828361406628e-10
1.463979032318607e-9
3.342368027030846e-9
9.833715410219523e-9
1.7342332093444566e-8
1.6581685968307657e-9
2.700658490912177e-9
4.844282091189977e-9
3.4182752582736224e-8
7.259820983034865e-8
7.194280759570287e-8
7.184657309999047e-8
7.572294968847138e-8
8.160503751067718e-8
8.847592121392392e-8
9.592743775415154e-8
1.0382562280116274e-7
1.1210718747315286e-7
1.206637519676431e-7
8.178183399333288e-8
4.8601852411864774e-8
3.055671356423751e-8
2.4627297675188595e-8
1.3428254219235787e-8
3.63143989250153e-9
4.979308256906495e-10
5.337718724155153e-10
2.7207668422755736e-10
2.9351366192601867e-9
1.9660805610732835e-8
6.17408953349163e-8
3.633877495469528e-8
3.128980550967595e-8
3.187929572949256e-8
3.610069306141361e-8
4.4599476421358764e-8
5.989909931007851e-8
8.743713635974169e-8
2.1379543405629985e-7
2.1924321495310628e-7
1.326475271035073e-7
1.3584954156954047e-7
1.8295581158887844e-7
3.096907711248097e-7
4.2867237136464124e-7
3.885697313500169e-7
4.2128382001373375e-7
3.263893690993541e-7
3.016738175764949e-8
1.3925992047764092e-7
1.2046238748825558e-7
5.948822111095053e-8
3.3856989079537375e-7
3.539553395399261e-7
7.103468751724227e-8
2.1310200680580717e-8
9.1312965651778e-9
5.8015155056146735e-9
5.0196973540901285e-9
1.2678507342854e-9
4.711438580977499e-10
1.8351786665661823e-9
3.855358006064118e-9
9.81000081444436e-9
2.258708719022259e-9
5.857345133674487e-9
1.0607056552348633e-8
1.4189746151214828e-8
1.741163916566674e-8
4.42035425402699e-8
1.8546330020808796e-7
1.8742960445210958e-7
1.6001129092447961e-7
1.6021679658589474e-7
1.7282272244304104e-7
1.9545375844926166e-7
2.311699586166634e-7
2.8785609244628916e-7
3.8016359445897216e-7
5.352431209160678e-7
2.318894397694827e-7
1.1493938814968316e-7
5.558989528429441e-8
2.8057365853885148e-8
1.879712328098247e-8
1.7187536882388466e-8
8.788859928463836e-9
3.363671987928891e-9
1.7053364381266333e-9
1.994649208930525e-9
5.143949461476439e-9
1.7913600197029772e-8
9.276146130846842e-8
8.906594390972189e-8
6.388686767130012e-8
6.002896726143745e-8
6.380933853441856e-8
7.347665300186054e-8
8.950039425432478e-8
1.1182282200620645e-7
3.179274319455666e-7
4.484946791455194e-7
2.65194223320143e-7
2.596961235724876e-7
3.2597973798940194e-7
5.043556818013693e-7
7.500928340235045e-7
6.730203672389058e-7
6.304084463104813e-7
2.430074427138186e-7
7.688477840131085e-7
6.000873218127511e-7
4.803544461248545e-7
4.7108214549702724e-7
4.4506009001217784e-7
2.2680008905931412e-7
5.424369760296754e-8
1.2444904452466285e-8
4.3527119418981036e-9
2.777285417444673e-9
5.3691583106153846e-8
3.545499523617815e-8
9.44371325522805e-8
1.0299960240299663e-7
2.0501950948592174e-7
1.0267047049397877e-6
5.528537177221494e-7
9.130472227115288e-8
3.572572522480907e-9
4.8566240745930046e-9
2.7459398668463286e-9
3.1326752562739357e-10
2.0905028852406038e-10
5.708143326058389e-12
2.3222514736824487e-10
3.221123930739527e-11
5.872553257321316e-11
9.216847144306473e-11
1.4405379050733023e-10
2.2503539013965478e-10
3.477373537488403e-10
5.207167821635227e-10
2.5956873312332826e-10
4.39192304151282e-10
8.496649931708513e-11
9.124250821811515e-10
2.1504118020179807e-9
4.1286752962586456e-9
7.316844233937548e-9
1.210732436239076e-8
1.8163860758110692e-8
2.1605847642183067e-8
9.990446430518473e-9
1.0257291025128768e-7
3.380620269488187e-8
3.6720709770646356e-8
9.362198336502754e-9
3.052960760771381e-8
5.2836389389138283e-11
1.241092455049222e-13
1.0896393097745956e-13
1.9284534803188492e-12
5.047641536730903e-13
3.6550584343866677e-13
4.76921780081241e-13
6.250493281588956e-13
7.881458551534974e-13
9.826897285570343e-13
1.2251859813793096e-12
1.5321494507499333e-12
1.923082933329129e-12
2.42267187807913e-12
3.107494430773192e-11
3.200381180445637e-12
6.604914456583049e-13
4.791866678397138e-13
1.2609524317463197e-12
2.067400746115097e-12
3.0748896822060023e-12
4.44531904990784e-12
6.378473978867392e-12
9.150857501258406e-12
1.316161457239762e-11
1.899361272911505e-11
2.7493083011485128e-11
3.9859482965981626e-11
5.7704369515778564e-11
8.296687758210319e-11
1.1748382396612646e-10
1.620892897324917e-10
2.1572254317627584e-10
2.757897043360838e-10
9.91131125900283e-10
3.151647240628829e-10
1.5474623375628842e-9
4.673415439652875e-9
7.268965446888295e-9
8.542506277744438e-9
9.362376756518542e-9
1.0157432736312159e-8
1.101288860640952e-8
1.192050357197298e-8
1.284997174351635e-8
1.4134466674505669e-8
7.720672396838686e-9
8.813446772306224e-10
7.793906468572235e-10
1.5230027751524056e-9
2.489799557601227e-9
4.744328428541263e-9
1.386186888168107e-8
3.968705033476164e-9
1.8640438665456286e-9
2.2238641082711753e-9
2.0945903833986613e-9
1.9851683751564116e-9
1.939386569825851e-9
1.9513511294802693e-9
2.0126153252084365e-9
2.116674586111856e-9
2.2430224307214316e-9
2.113536049774635e-9
1.1154825610566808e-11
3.6615544855885655e-8
3.133141496205633e-8
2.5737213669067218e-8
3.4200993103940284e-8
6.176177997684006e-8
1.2230252066515556e-7
1.334226861256735e-7
1.7053603564904755e-7
2.627251744305026e-7
1.431279814042206e-7
2.385197045729747e-7
5.260965283063955e-7
5.360852417426028e-7
4.183727860179809e-7
2.0421647006039844e-7
9.198868914088544e-8
3.8290550379726153e-7
1.3850975610038826e-7
3.7889032955214195e-8
1.5159122473054295e-8
5.779317639510451e-9
3.3589483090053017e-9
2.0491650345814422e-9
2.3748283799600393e-10
1.463979034863949e-9
3.342368034196391e-9
9.833715444546807e-9
1.734233200681463e-8
1.6581685893795566e-9
2.700658497503267e-9
4.84428210771793e-9
3.418275263584278e-8
7.259820993276366e-8
7.194280766718496e-8
7.18465731699963e-8
7.572294976194269e-8
8.160503759120473e-8
8.847592130260221e-8
9.592743785041518e-8
1.038256229152986e-7
1.1210718760280279e-7
1.2066375212043496e-7
8.178183405942242e-8
4.860185242640553e-8
3.0556713554394385e-8
2.4627297657524137e-8
1.3428254240866431e-8
3.631439899992997e-9
4.979308285792197e-10
5.337718703174877e-10
2.720766836094976e-10
2.9351366143242623e-9
1.966080556327444e-8
6.174089551775803e-8
3.633877501973431e-8
3.128980554540374e-8
3.1879295753482e-8
3.6100693083526724e-8
4.4599476441469245e-8
5.989909932565194e-8
8.743713635937622e-8
2.1379543415079487e-7
2.1924321519083635e-7
1.326475272282111e-7
1.35849541677087e-7
1.8295581169911068e-7
3.096907712473556e-7
4.286723717341596e-7
3.885697316783502e-7
4.21283820210566e-7
3.2638936919942733e-7
3.016738174862648e-8
1.3925992052648433e-7
1.2046238762984863e-7
5.94882208551064e-8
3.3856988966827926e-7
3.539553385625252e-7
7.103468747611227e-8
2.13102006612688e-8
9.131296558718072e-9
5.801515509554007e-9
5.0196973551842725e-9
1.2678507322217644e-9
4.711438587968989e-10
1.8351786688397976e-9
3.855358009613936e-9
9.810000837940664e-9
2.258708692805621e-9
5.857345139051828e-9
1.0607056562187624e-8
1.4189746167668058e-8
1.7411639187362353e-8
4.4203542596438815e-8
1.8546330042364448e-7
1.8742960455303758e-7
1.6001129101804001e-7
1.6021679669129526e-7
1.7282272257121182e-7
1.9545375862208254e-7
2.3116995886816116e-7
2.8785609284357546e-7
3.80163595104561e-7
5.35243121915969e-7
2.3188944013129739e-7
1.1493938819563924e-7
5.558989526118225e-8
2.805736582771868e-8
1.8797123248855185e-8
1.718753685284709e-8
8.788859924982307e-9
3.363671983868845e-9
1.7053364358361158e-9
1.994649204970293e-9
5.143949453638616e-9
1.7913600166403284e-8
9.27614611217252e-8
8.906594399435468e-8
6.38868676956488e-8
6.002896727746065e-8
6.380933854141497e-8
7.347665300165264e-8
8.950039424700239e-8
1.1182282197983212e-7
3.1792743187882965e-7
4.484946794065407e-7
2.6519422345753297e-7
2.596961236759834e-7
3.259797380645238e-7
5.04355681801509e-7
7.500928342809933e-7
6.730203677382765e-7
6.304084466878331e-7
2.4300744230547363e-7
7.688477843796074e-7
6.000873221830762e-7
4.803544467261404e-7
4.7108214661635174e-7
4.450600907126122e-7
2.2680008932529713e-7
5.4243697207547866e-8
1.2444904399605145e-8
4.352711917659729e-9
2.7772855726379083e-9
5.3691582664367924e-8
3.545499537455152e-8
9.443713340114813e-8
1.0299960215215543e-7
2.050195152402851e-7
1.0267047354389473e-6
5.528537077329488e-7
9.13047190042777e-8
3.5725720381457346e-9
4.856624261035041e-9
2.745939565393878e-9
3.1326752882591794e-10
2.0905028108071475e-10
5.708145709436014e-12
2.322251432094571e-10
3.2211249064653117e-11
5.872554485749169e-11
9.216847396439064e-11
1.4405379784790306e-10
2.2503538101134933e-10
3.4773736178508937e-10
5.207167921127786e-10
2.595687336910363e-10
4.391923227828733e-10
8.496649002422075e-11
9.124250756129114e-10
2.150411876208715e-9
4.1286753192341256e-9
7.316844280629089e-9
1.2107324407056462e-8
1.816386084884354e-8
2.1605847607215486e-8
9.990447445950883e-9
1.0257290964823663e-7
3.380620270956829e-8
3.672070769563373e-8
9.362198242945264e-9
3.0529607366122646e-8
5.283638132094669e-11
1.2410923342373788e-13
1.0896392874845868e-13
1.928454031686167e-12
5.047641736684228e-13
3.6550585551293013e-13
4.769217492765845e-13
6.250493623186318e-13
7.881458423273485e-13
9.826898098933827e-13
1.2251860086175877e-12
1.5321494790162147e-12
1.9230829550964007e-12
2.42267194992553e-12
3.107495203524593e-11
3.2003812567979775e-12
6.604915041715394e-13
4.791867559009678e-13
1.2609524802249148e-12
2.067400650550367e-12
3.074889824295601e-12
4.4453192424113964e-12
6.3784738168373875e-12
9.150857581682251e-12
1.3161614711725248e-11
1.8993612828575085e-11
2.7493082835484406e-11
3.985948311070614e-11
5.770436965145942e-11
8.296687764548645e-11
1.1748382432721316e-10
1.6208929029500833e-10
2.1572254379136005e-10
2.757897048641082e-10
9.911311281985619e-10
3.1516472194947234e-10
1.5474623546677335e-9
4.673415461208871e-9
7.268965468391334e-9
8.542506296329086e-9
9.36237677351976e-9
1.0157432753477338e-8
1.1012888625937036e-8
1.1920503591753607e-8
1.2849971766699618e-8
1.413446669758673e-8
7.720672445260755e-9
8.813446909410974e-10
7.793906401112356e-10
1.5230027706429627e-9
2.4897995476972174e-9
4.744328398991781e-9
1.38618687132828e-8
3.968705074597336e-9
1.8640438702362566e-9
2.2238641147659133e-9
2.094590390142701e-9
1.9851683768121364e-9
1.9393865697180845e-9
1.9513511266565047e-9
2.0126153168875665e-9
2.1166745675941425e-9
2.2430223917858065e-9
2.1135359583322797e-9
1.1154686330250265e-11
3.661554470442194e-8
3.133141487069978e-8
2.573721361836044e-8
3.420099304841675e-8
6.176177990399774e-8
1.2230252053743368e-7
1.334226859902202e-7
1.70536035540487e-7
2.627251743185625e-7
1.4312798132172598e-7
2.3851970573383836e-7
5.260965293413716e-7
5.360852425961005e-7
4.1837278655205505e-7
2.042164704831221e-7
9.198868882385774e-8
3.82905503351226e-7
1.3850975632800734e-7
3.7889032998127465e-8
1.5159122487466177e-8
5.779317642984449e-9
3.3589483059706494e-9
2.049165029506492e-9
2.37482836174997e-10
1.4639790336667405e-9
3.3423680294113245e-9
9.833715422716702e-9
1.734233205242164e-8
1.6581685954513754e-9
2.7006584920057113e-9
4.844282096737933e-9
3.418275258543902e-8
7.259820986971254e-8
7.19428076218988e-8
7.184657312453622e-8
7.572294971585544e-8
8.160503754048404e-8
8.847592124460524e-8
9.592743778942835e-8
1.038256228423059e-7
1.1210718752001698e-7
1.2066375202432094e-7
8.178183401822917e-8
4.860185241705619e-8
3.055671356210999e-8
2.4627297668605223e-8
1.3428254226520019e-8
3.6314398955324554e-9
4.979308267681052e-10
5.337718714771708e-10
2.7207668438294e-10
2.9351366173018734e-9
1.9660805592340262e-8
6.174089539691166e-8
3.633877498107731e-8
3.1289805524599663e-8
3.1879295737570835e-8
3.6100693068462416e-8
4.45994764312545e-8
5.989909931672464e-8
8.743713635962518e-8
2.1379543406118654e-7
2.1924321503909143e-7
1.3264752714658134e-7
1.3584954160838244e-7
1.829558116297425e-7
3.0969077116947743e-7
4.2867237149937305e-7
3.885697314701701e-7
4.2128382008782817e-7
3.263893691394786e-7
3.01673817545633e-8
1.3925992049946155e-7
1.2046238753594653e-7
5.948822101605722e-8
3.3856989039023006e-7
3.5395533918404756e-7
7.103468750284807e-8
2.1310200673352773e-8
9.131296563099173e-9
5.801515506714554e-9
5.0196973534963245e-9
1.2678507335835996e-9
4.711438583475995e-10
1.8351786678125818e-9
3.855358007210149e-9
9.810000821540797e-9
2.258708703360083e-9
5.85734513535908e-9
1.0607056556914048e-8
1.4189746158480932e-8
1.741163917157e-8
4.4203542561108264e-8
1.8546330028478595e-7
1.8742960448924546e-7
1.6001129095817697e-7
1.602167966251454e-7
1.728227224894521e-7
1.9545375851230344e-7
2.3116995870862515e-7
2.8785609258957643e-7
3.801635946928797e-7
5.352431212748875e-7
2.3188943990264142e-7
1.1493938816664347e-7
5.558989527578144e-8
2.8057365843919074e-8
1.879712326948948e-8
1.718753687160464e-8
8.788859925761341e-9
3.363671986960545e-9
1.7053364367557198e-9
1.9946492073968758e-9
5.143949458087009e-9
1.79136001846238e-8
9.276146124743538e-8
8.906594393809893e-8
6.388686768183028e-8
6.002896726861767e-8
6.380933853789875e-8
7.347665300269903e-8
8.950039425089166e-8
1.1182282199734095e-7
3.179274319196102e-7
4.484946792410292e-7
2.65194223367806e-7
2.596961236096404e-7
3.25979738016202e-7
5.043556818035473e-7
7.500928341163864e-7
6.730203674245251e-7
6.304084464567911e-7
2.4300744256734546e-7
7.688477841521412e-7
6.000873219490629e-7
4.803544463478238e-7
4.710821459052077e-7
4.4506009026846963e-7
2.2680008915584983e-7
5.4243697460829736e-8
1.2444904432673718e-8
4.352711933062174e-9
2.7772854739574305e-9
5.369158294070378e-8
3.5454995286664474e-8
9.443713286188787e-8
1.029996023121317e-7
2.0501951158933973e-7
1.0267047160588703e-6
5.528537140919928e-7
9.130472107614688e-8
3.57257234671278e-9
4.856624143035411e-9
2.7459397566400353e-9
3.1326752657646933e-10
2.0905028542566176e-10
5.708146603401668e-12
2.322251423211308e-10
3.2211251620172424e-11
5.872553848359735e-11
9.21684757880104e-11
1.4405379218830118e-10
2.2503537895903738e-10
3.47737349127542e-10
5.207167950755226e-10
2.5956873692763855e-10
4.3919230204842937e-10
8.496649867695887e-11
9.124250702783204e-10
2.150411851766836e-9
4.128675278472458e-9
7.316844279489608e-9
1.2107324371464853e-8
1.8163860787557637e-8
2.160584762586213e-8
9.990446811407478e-9
1.0257291004315277e-7
3.3806202696446805e-8
3.67207090145886e-8
9.362198303024004e-9
3.052960752043381e-8
5.2836386478107605e-11
1.2410923871379766e-13
1.0896392484790849e-13
1.9284535562536417e-12
5.04764145054793e-13
3.6550590149408956e-13
4.769217738990115e-13
6.250492830862037e-13
7.881459225519223e-13
9.82689781297214e-13
1.2251859549566161e-12
1.532149403247728e-12
1.923082912683178e-12
2.422671874350174e-12
3.107495266234808e-11
3.2003812749267982e-12
6.604915964460173e-13
4.791867654818809e-13
1.2609523940722625e-12
2.067400800199028e-12
3.0748899632769755e-12
4.4453191126355245e-12
6.378474065540606e-12
9.15085759931229e-12
1.3161614450696645e-11
1.8993612691853733e-11
2.749308291135421e-11
3.985948294024125e-11
5.7704369680073934e-11
8.296687747135922e-11
1.1748382411411967e-10
1.6208928996658456e-10
2.1572254339729173e-10
2.7578970445753833e-10
9.91131126480952e-10
3.1516472364892215e-10
1.547462344429078e-9
4.673415447109897e-9
7.268965453953863e-9
8.542506284375419e-9
9.3623767616247e-9
1.0157432742093268e-8
1.1012888613570316e-8
1.1920503578158051e-8
1.2849971752215795e-8
1.4134466684033345e-8
7.720672411912038e-9
8.81344682892542e-10
7.79390643371855e-10
1.523002773943835e-9
2.489799554834678e-9
4.7443284178455315e-9
1.3861868824236149e-8
3.968705053942451e-9
1.8640438712973846e-9
2.2238641117261275e-9
2.09459038588547e-9
1.9851683761867e-9
1.9393865696216365e-9
1.951351127684378e-9
2.012615321675424e-9
2.1166745800549964e-9
2.2430224149430785e-9
2.113536016392664e-9
1.1154773817311197e-11
3.661554480510246e-8
3.133141492992278e-8
2.5737213651551162e-8
3.420099308392506e-8
6.176177995048194e-8
1.223025206188635e-7
1.3342268607644424e-7
1.7053603560939905e-7
2.627251743919793e-7
1.43127981373252e-7
2.385197050109404e-7
5.260965286865534e-7
5.360852420472618e-7
4.183727862138429e-7
2.042164702152804e-7
9.198868903226546e-8
3.8290550362973233e-7
1.3850975618289408e-7
3.788903297183408e-8
1.5159122478251355e-8
5.7793176409002e-9
3.3589483077372722e-9
2.04916503439964e-9
2.3748283794123837e-10
1.4639790344733964e-9
3.3423680322900074e-9
9.833715437833667e-9
1.734233200301539e-8
1.658168590876785e-9
2.700658495497296e-9
4.844282104361874e-9
3.41827525976813e-8
7.259820990661672e-8
7.194280764889341e-8
7.184657315205202e-8
7.57229497452458e-8
8.160503757259853e-8
8.847592127994311e-8
9.592743782924374e-8
1.0382562288853307e-7
1.1210718757247798e-7
1.2066375208622192e-7
8.178183404440092e-8
4.8601852424242096e-8
3.055671355715854e-8
2.4627297662238616e-8
1.342825423734744e-8
3.6314398997772704e-9
4.979308280451298e-10
5.337718708762724e-10
2.720766839013451e-10
2.9351366152247993e-9
1.9660805569183993e-8
6.174089547596563e-8
3.633877500125766e-8
3.128980553845942e-8
3.187929574747754e-8
3.6100693076362586e-8
4.4599476437963845e-8
5.98990993228329e-8
8.74371363589779e-8
2.1379543411324608e-7
2.192432151337216e-7
1.326475271958309e-7
1.3584954165265066e-7
1.8295581167317008e-7
3.096907712186515e-7
4.286723716483118e-7
3.885697316030812e-7
4.2128382016480626e-7
3.263893691718346e-7
3.0167381749684364e-8
1.39259920519038e-7
1.2046238759592268e-7
5.948822091179708e-8
3.385698899264717e-7
3.539553387882245e-7
7.103468748504798e-8
2.1310200665505916e-8
9.131296560280993e-9
5.801515508523247e-9
5.019697355689918e-9
1.2678507328871718e-9
4.711438585963195e-10
1.8351786683540114e-9
3.855358008624567e-9
9.810000831647025e-9
2.258708699937013e-9
5.8573451364138975e-9
1.0607056560737052e-8
1.418974616508172e-8
1.7411639183290483e-8
4.420354258235071e-8
1.854633003735008e-7
1.8742960453221917e-7
1.6001129099838538e-7
1.6021679666661346e-7
1.7282272254226645e-7
1.954537585815293e-7
2.3116995881124218e-7
2.8785609275045896e-7
3.801635949541096e-7
5.352431216788169e-7
2.3188944004856553e-7
1.1493938818448077e-7
5.558989526655495e-8
2.805736583403553e-8
1.879712325631588e-8
1.7187536858938683e-8
8.788859924186664e-9
3.363671985637655e-9
1.7053364365097671e-9
1.994649205809903e-9
5.14394945446463e-9
1.791360017298633e-8
9.276146116651433e-8
8.906594398105203e-8
6.388686769122095e-8
6.002896727440104e-8
6.380933853856493e-8
7.347665300156896e-8
8.950039424823459e-8
1.1182282198588982e-7
3.1792743189156585e-7
4.484946793499342e-7
2.6519422342082696e-7
2.596961236537486e-7
3.259797380464492e-7
5.043556818017155e-7
7.500928342185505e-7
6.730203676224919e-7
6.304084466074779e-7
2.430074423989116e-7
7.688477842972386e-7
6.000873221072559e-7
4.803544465882908e-7
4.7108214635542107e-7
4.450600905498955e-7
2.268000892626428e-7
5.424369729944486e-8
1.2444904411915104e-8
4.35271192327513e-9
2.777285536801921e-9
5.369158276101386e-8
3.5454995342474264e-8
9.443713320479128e-8
1.0299960220990733e-7
2.0501951390759975e-7
1.0267047283735835e-6
5.528537100563306e-7
9.130471975938424e-8
3.5725721503515113e-9
4.856624220137777e-9
2.74593963296953e-9
3.13267528032466e-10
2.0905028805712908e-10
5.7081409670114525e-12
2.3222515954565314e-10
3.221125155508748e-11
5.87255336648531e-11
9.216847473727636e-11
1.4405379235058972e-10
2.250353748494531e-10
3.477373620591181e-10
5.207167925882425e-10
2.595687261416129e-10
4.391923124100383e-10
8.496648773549275e-11
9.12425071338963e-10
2.150411834806051e-9
4.128675336817251e-9
7.316844277218335e-9
1.2107324409706924e-8
1.8163860826475026e-8
2.1605847610926936e-8
9.990447213804163e-9
1.0257290979289251e-7
3.380620270489216e-8
3.6720708176518246e-8
9.362198265384836e-9
3.0529607421157156e-8
5.2836383184578214e-11
1.2410922800030802e-13
1.0896392712822298e-13
1.9284542728056934e-12
5.047641682112113e-13
3.655059137168083e-13
4.769218124137342e-13
6.250492853050161e-13
7.881458142388709e-13
9.826896395452496e-13
1.225186046188946e-12
1.5321494090323146e-12
1.9230828857953584e-12
2.422671815459112e-12
3.107494452016564e-11
3.200381303138732e-12
6.604914778344461e-13
4.791867986001802e-13
1.260952420215623e-12
2.0674007903515593e-12
3.0748899088465924e-12
4.445319230745673e-12
6.378474036898407e-12
9.150857598237163e-12
1.3161614686876648e-11
1.8993612650799477e-11
2.7493082864172015e-11
3.985948302902825e-11
5.770436972306625e-11
8.296687785337265e-11
1.174838243680202e-10
1.6208929014427e-10
2.1572254364084513e-10
2.757897046640235e-10
9.911311274885034e-10
3.1516472177486656e-10
1.547462365024625e-9
4.673415459550393e-9
7.268965462231664e-9
8.542506291354896e-9
9.362376768215377e-9
1.0157432750336865e-8
1.1012888619210322e-8
1.1920503588060436e-8
1.2849971760563162e-8
1.4134466691686793e-8
7.720672432847013e-9
8.813446864701716e-10
7.793906417153331e-10
1.5230027713887316e-9
2.4897995499951437e-9
4.744328406381253e-9
1.3861868749695456e-8
3.968705061898491e-9
1.8640438681724666e-9
2.2238641140031055e-9
2.0945903886973793e-9
1.985168378622827e-9
1.9393865690350447e-9
1.951351127444617e-9
2.0126153186007316e-9
2.116674571631391e-9
2.243022400923236e-9
2.1135359793722584e-9
1.1154717468244473e-11
3.661554473442491e-8
3.1331414891929304e-8
2.5737213624546713e-8
3.420099306043851e-8
6.176177992025253e-8
1.2230252056690635e-7
1.334226860211487e-7
1.7053603556552907e-7
2.6272517434556587e-7
1.4312798134080725e-7
2.385197054555065e-7
5.260965291078534e-7
5.360852423998562e-7
4.1837278642315797e-7
2.042164703892116e-7
9.198868889978053e-8
3.8290550344232936e-7
1.3850975627430786e-7
3.788903298936544e-8
1.5159122484289426e-8
5.779317641804058e-9
3.3589483065183405e-9
2.049165033633335e-9
2.3748283656673463e-10
1.4639790340022797e-9
3.342368030397078e-9
9.83371542809531e-9
1.7342331999380873e-8
1.6581685932314458e-9
2.700658496154066e-9
4.844282100545318e-9
3.418275261254954e-8
7.259820988135969e-8
7.194280763097762e-8
7.184657313350505e-8
7.57229497244594e-8
8.16050375529534e-8
8.847592125999006e-8
9.592743780385788e-8
1.0382562285905363e-7
1.1210718753994636e-7
1.2066375204696152e-7
8.178183402817082e-8
4.860185241950611e-8
3.0556713560872837e-8
2.462729766475045e-8
1.3428254229996288e-8
3.631439896812126e-9
4.979308272079276e-10
5.337718711742384e-10
2.720766839332129e-10
2.935136617875303e-9
1.9660805584273507e-8
6.174089542140945e-8
3.633877499021074e-8
3.1289805526698743e-8
3.187929574183482e-8
3.610069307210577e-8
4.459947643195398e-8
5.989909931879524e-8
8.743713635960193e-8
2.1379543408986067e-7
2.1924321507443912e-7
1.3264752716491847e-7
1.3584954162465767e-7
1.8295581164562867e-7
3.096907711873395e-7
4.286723715539726e-7
3.885697315179712e-7
4.212838201175575e-7
3.2638936915173297e-7
3.016738175561882e-8
1.3925992050499225e-7
1.2046238755573203e-7
5.948822098191734e-8
3.385698902153881e-7
3.539553390394849e-7
7.103468749603429e-8
2.1310200670508873e-8
9.13129656187789e-9
5.801515507008323e-9
5.019697354308541e-9
1.2678507317921164e-9
4.711438587370873e-10
1.8351786678046982e-9
3.855358007120721e-9
9.810000826497267e-9
2.2587087052980756e-9
5.857345134799884e-9
1.06070565583646e-8
1.4189746160320545e-8
1.7411639175713873e-8
4.420354256982838e-8
1.8546330032041462e-7
1.8742960450467046e-7
1.6001129097379999e-7
1.6021679663945547e-7
1.7282272250925774e-7
1.954537585392383e-7
2.3116995874430053e-7
2.878560926496331e-7
3.8016359479025733e-7
5.352431214283968e-7
2.3188943995481185e-7
1.1493938817306871e-7
5.5589895272312556e-8
2.8057365840635822e-8
1.8797123264363856e-8
1.7187536866811205e-8
8.788859925528063e-9
3.3636719862099124e-9
1.7053364370080156e-9
1.994649207089915e-9
5.143949456990687e-9
1.7913600181322377e-8
9.276146121324176e-8
8.906594395229673e-8
6.388686768402945e-8
6.002896726916219e-8
6.380933853554311e-8
7.34766530017966e-8
8.95003942524191e-8
1.1182282199345079e-7
3.179274319066766e-7
4.48494679281071e-7
2.651942233870286e-7
2.59696123625962e-7
3.259797380269559e-7
5.043556818018781e-7
7.50092834155142e-7
6.730203674938903e-7
6.304084465092541e-7
2.4300744250449694e-7
7.688477841957012e-7
6.000873220068008e-7
4.803544464383193e-7
4.710821460696148e-7
4.450600903701052e-7
2.2680008919503447e-7
5.42436974041225e-8
1.2444904426073323e-8
4.352711929496012e-9
2.77728549699865e-9
5.3691582876583e-8
3.5454995306969125e-8
9.443713298686856e-8
1.0299960227432867e-7
2.0501951242930305e-7
1.0267047205489115e-6
5.528537126174604e-7
9.130472060358115e-8
3.572572275783433e-9
4.856624170256381e-9
2.745939710867633e-9
3.13267528418293e-10
2.0905028825508487e-10
5.708145999162617e-12
2.3222514741683188e-10
3.221124499572047e-11
5.872553038261165e-11
9.216846303658129e-11
1.44053797118015e-10
2.2503538733082573e-10
3.4773734715514024e-10
5.2071678996822e-10
2.5956872403413953e-10
4.391922989594126e-10
8.496647557908302e-11
9.124250558981497e-10
2.1504118307588587e-9
4.128675287513273e-9
7.316844277884761e-9
1.2107324388999621e-8
1.8163860787729065e-8
2.1605847622257425e-8
9.990446931040607e-9
1.0257290996306535e-7
3.3806202700771894e-8
3.672070870809946e-8
9.362198288584064e-9
3.052960748670443e-8
5.28363852372786e-11
1.2410923566608303e-13
1.0896392625527046e-13
1.9284536714229467e-12
5.047641275827054e-13
3.6550586558307997e-13
4.769217748810409e-13
6.250492522074325e-13
7.881458272860137e-13
9.826897613714263e-13
1.2251860681648373e-12
1.5321493836754813e-12
1.9230828821620173e-12
2.4226718122619796e-12
3.1074949871418235e-11
3.2003812146812285e-12
6.60491485238832e-13
4.791867617144094e-13
1.2609523974443188e-12
2.067400775041324e-12
3.0748898359723876e-12
4.445319072034775e-12
6.378473818905678e-12
9.150857599930395e-12
1.3161614594408873e-11
1.899361277336463e-11
2.749308303434087e-11
3.9859482968867175e-11
5.770436973466555e-11
8.296687768296627e-11
1.1748382410812458e-10
1.620892900635591e-10
2.1572254348056175e-10
2.7578970449007677e-10
9.911311270391152e-10
3.1516472313405614e-10
1.5474623443614397e-9
4.6734154513479305e-9
7.268965455341782e-9
8.542506287995335e-9
9.36237676261661e-9
1.0157432745616966e-8
1.1012888616541551e-8
1.192050358236578e-8
1.2849971755904535e-8
1.4134466688481034e-8
7.72067242036741e-9
8.813446831177647e-10
7.793906420533771e-10
1.5230027727003809e-9
2.4897995530398644e-9
4.744328413436172e-9
1.3861868796407382e-8
3.968705050017402e-9
1.864043869723932e-9
2.2238641118471366e-9
2.0945903860679934e-9
1.9851683750048675e-9
1.9393865673575083e-9
1.951351126274874e-9
2.0126153211325565e-9
2.116674577951671e-9
2.2430224107623683e-9
2.113536003017176e-9
1.1154754242645322e-11
3.661554477717931e-8
3.1331414915283835e-8
2.5737213640792924e-8
3.42009930753462e-8
6.176177994018266e-8
1.2230252059919787e-7
1.3342268605552678e-7
1.7053603559339315e-7
2.6272517437128095e-7
1.4312798136051027e-7
2.385197051665503e-7
5.260965288366897e-7
5.3608524217532e-7
4.183727862841487e-7
2.0421647028003679e-7
9.198868898181168e-8
3.8290550356225663e-7
1.3850975621388625e-7
3.788903297795693e-8
1.5159122480513148e-8
5.779317641004437e-9
3.358948307207321e-9
2.0491650337918475e-9
2.374828373072661e-10
1.463979034543293e-9
3.3423680317062143e-9
9.8337154350233e-9
1.7342332027545697e-8
1.658168593204333e-9
2.700658494910217e-9
4.844282101930437e-9
3.418275260807893e-8
7.259820989770577e-8
7.194280764286821e-8
7.18465731471872e-8
7.572294973832237e-8
8.160503756553168e-8
8.847592127290937e-8
9.592743782083268e-8
1.0382562287746631e-7
1.1210718756009134e-7
1.2066375207116776e-7
8.178183403831562e-8
4.860185242214592e-8
3.055671355738574e-8
2.4627297664391787e-8
1.3428254234255226e-8
3.6314398994500295e-9
4.979308281651573e-10
5.337718711321515e-10
2.720766838996609e-10
2.935136614526544e-9
1.9660805577612255e-8
6.174089545964588e-8
3.6338774999234914e-8
3.128980553578254e-8
3.187929574625938e-8
3.610069307455648e-8
4.459947643516074e-8
5.989909931954145e-8
8.743713636002015e-8
2.1379543413387573e-7
2.1924321511375145e-7
1.3264752718640889e-7
1.358495416420321e-7
1.8295581166408946e-7
3.0969077120752477e-7
4.2867237161449483e-7
3.885697315720594e-7
4.2128382014784607e-7
3.263893691692666e-7
3.0167381749183e-8
1.392599205125403e-7
1.2046238758236076e-7
5.948822094118123e-8
3.3856989003061904e-7
3.5395533887869367e-7
7.103468748968137e-8
2.1310200667485823e-8
9.131296560890865e-9
5.801515508163718e-9
5.019697354137708e-9
1.2678507316533842e-9
4.711438583461775e-10
1.8351786677566977e-9
3.855358008169652e-9
9.810000827042677e-9
2.2587086984643606e-9
5.857345135428548e-9
1.060705656023174e-8
1.4189746162988566e-8
1.7411639178195183e-8
4.420354257862646e-8
1.8546330035277954e-7
1.8742960452057435e-7
1.600112909880819e-7
1.6021679665645084e-7
1.728227225300793e-7
1.954537585646235e-7
2.3116995878656446e-7
2.8785609271470967e-7
3.8016359489284705e-7
5.352431215890302e-7
2.3188944001540388e-7
1.1493938818040362e-7
5.558989526868502e-8
2.8057365835766028e-8
1.8797123258811525e-8
1.7187536861540444e-8
8.78885992453661e-9
3.363671986636789e-9
1.7053364360785996e-9
1.9946492059980737e-9
5.143949456068554e-9
1.7913600175143162e-8
9.276146119080333e-8
8.906594396787795e-8
6.388686769077701e-8
6.002896726988976e-8
6.380933853804185e-8
7.347665300306719e-8
8.950039424974346e-8
1.1182282198868221e-7
3.179274318983409e-7
4.4849467932339987e-7
2.651942234109721e-7
2.5969612364318456e-7
3.2597973804025615e-7
5.043556818013454e-7
7.5009283419639e-7
6.730203675740927e-7
6.304084465642492e-7
2.4300744244128795e-7
7.68847784279087e-7
6.000873220655668e-7
4.803544465377416e-7
4.71082146252051e-7
4.4506009048443693e-7
2.2680008923965092e-7
5.4243697336769313e-8
1.2444904416765777e-8
4.3527119255449836e-9
2.7772855220508396e-9
5.3691582802541285e-8
3.545499532954268e-8
9.443713312528439e-8
1.0299960223220308e-7
2.0501951336759533e-7
1.0267047255171002e-6
5.528537109859932e-7
9.130472007336837e-8
3.572572194349194e-9
4.856624200063522e-9
2.7459396613950263e-9
3.132675265085132e-10
2.0905028310125575e-10
5.708146384459191e-12
2.3222514977357703e-10
3.22112444116451e-11
5.872554066879671e-11
9.216846927025483e-11
1.4405378721743428e-10
2.250353836485781e-10
3.4773734507923557e-10
5.207167915611598e-10
2.5956873106364006e-10
4.391923105862193e-10
8.49664741712622e-11
9.12425076932668e-10
2.1504118430476057e-9
4.128675301992897e-9
7.316844251352288e-9
1.2107324406502485e-8
1.8163860813478245e-8
2.1605847618028427e-8
9.99044708415769e-9
1.025729098633505e-7
3.380620270226026e-8
3.672070836997173e-8
9.362198274186722e-9
3.052960744335328e-8
5.283638397426601e-11
1.241092315778089e-13
1.0896392783867954e-13
1.928453590773432e-12
5.047641911511404e-13
3.655058709253654e-13
4.769217854472615e-13
6.250493198734865e-13
7.881458364308853e-13
9.826896980928892e-13
1.2251860197727754e-12
1.532149421886193e-12
1.923082893434614e-12
2.422671819847465e-12
3.107494066936054e-11
3.2003812110123646e-12
6.604914266543063e-13
4.791867716896316e-13
1.2609523413941037e-12
2.0674007089463483e-12
3.074889779222362e-12
4.445319180431413e-12
6.378473902593829e-12
9.150857447384839e-12
1.3161614726432582e-11
1.8993612551103627e-11
2.7493083282111683e-11
3.9859482929582816e-11
5.7704369902909916e-11
8.296687787797976e-11
1.1748382407307895e-10
1.6208929013046287e-10
2.1572254360754124e-10
2.757897045661435e-10
9.911311275113423e-10
3.151647223080987e-10
1.5474623392775252e-9
4.673415456017183e-9
7.2689654594979055e-9
8.542506290091791e-9
9.362376767014639e-9
1.0157432747347274e-8
1.1012888618944236e-8
1.1920503585269737e-8
1.2849971759688167e-8
1.41344666892786e-8
7.720672426589335e-9
8.813446845287436e-10
7.793906424119772e-10
1.5230027722056376e-9
2.4897995514613e-9
4.7443284102416174e-9
1.3861868762097704e-8
3.968705060482658e-9
1.86404387232115e-9
2.223864114109911e-9
2.0945903887559346e-9
1.9851683770008556e-9
1.9393865687669108e-9
1.951351125827067e-9
2.012615321466535e-9
2.116674574614639e-9
2.243022404297161e-9
2.1135359877258454e-9
1.1154730451633561e-11
3.661554475052855e-8
3.133141490012342e-8
2.5737213633058177e-8
3.420099306652963e-8
6.17617799268024e-8
1.2230252057861677e-7
1.3342268603329805e-7
1.7053603557566708e-7
2.6272517435581036e-7
1.431279813475163e-7
2.3851970536458223e-7
5.260965290085707e-7
5.360852423170345e-7
4.1837278638725187e-7
2.0421647034896592e-7
9.198868892876555e-8
3.829055034995593e-7
1.3850975625706704e-7
3.7889032985006964e-8
1.5159122482716095e-8
5.7793176416355955e-9
3.35894830722143e-9
2.0491650298235862e-9
2.3748283681958125e-10
1.4639790342968966e-9
3.3423680310934422e-9
9.833715432359298e-9
1.7342332032096812e-8
1.6581685933838023e-9
2.700658493955539e-9
4.844282101110244e-9
3.4182752619277874e-8
7.25982098898136e-8
7.194280763537168e-8
7.184657313809691e-8
7.572294973117092e-8
8.160503755721967e-8
8.847592126444948e-8
9.592743781000598e-8
1.0382562286573617e-7
1.1210718754637715e-7
1.206637520556097e-7
8.178183403097605e-8
4.860185242038746e-8
3.0556713560490606e-8
2.4627297666463418e-8
1.3428254231927638e-8
3.6314398975052e-9
4.979308274136375e-10
5.337718715979378e-10
2.7207668455973656e-10
2.9351366159850846e-9
1.966080557820526e-8
6.174089543659945e-8
3.633877499255455e-8
3.1289805531040006e-8
3.1879295743007185e-8
3.610069307197239e-8
4.4599476432172417e-8
5.989909931782099e-8
8.743713635845726e-8
2.1379543413887415e-7
2.1924321509068908e-7
1.326475271751384e-7
1.3584954163195126e-7
1.8295581165158257e-7
3.0969077119441974e-7
4.2867237157639074e-7
3.885697315378236e-7
4.212838201271324e-7
3.2638936915730205e-7
3.0167381752115144e-8
1.3925992050947737e-7
1.2046238756925748e-7
5.9488220966005826e-8
3.385698901447428e-7
3.5395533898024053e-7
7.103468749454106e-8
2.1310200669409848e-8
9.131296561575088e-9
5.801515507897857e-9
5.019697353392156e-9
1.267850732011724e-9
4.711438585975881e-10
1.8351786680625998e-9
3.855358007829135e-9
9.810000828659264e-9
2.2587086996712424e-9
5.857345135727244e-9
1.0607056558289843e-8
1.4189746160900617e-8
1.741163917756543e-8
4.420354257314729e-8
1.854633003315828e-7
1.8742960450984596e-7
1.6001129097921502e-7
1.6021679664538615e-7
1.7282272251622503e-7
1.954537585479741e-7
2.311699587597389e-7
2.8785609267273934e-7
3.801635948264859e-7
5.352431214872717e-7
2.318894399765424e-7
1.1493938817678271e-7
5.5589895271164886e-8
2.8057365838727397e-8
1.8797123263452587e-8
1.718753686505721e-8
8.788859925379458e-9
3.363671987225869e-9
1.705336437273504e-9
1.9946492066729827e-9
5.143949457527305e-9
1.7913600178842198e-8
9.27614611945827e-8
8.90659439594143e-8
6.388686768537811e-8
6.002896727104729e-8
6.380933853856109e-8
7.347665300385304e-8
8.950039424858745e-8
1.118228219910764e-7
3.1792743191045087e-7
4.48494679295051e-7
2.651942233958306e-7
2.5969612363141356e-7
3.259797380326133e-7
5.043556818013559e-7
7.50092834170292e-7
6.730203675236436e-7
6.304084465301259e-7
2.430074424857506e-7
7.688477842135057e-7
6.000873220270348e-7
4.803544464707349e-7
4.710821461344915e-7
4.4506009041206226e-7
2.2680008921140203e-7
5.424369737806375e-8
1.244490442239597e-8
4.352711928059161e-9
2.77728550614255e-9
5.3691582845335805e-8
3.545499531520614e-8
9.443713303721231e-8
1.0299960225852759e-7
2.0501951277337538e-7
1.026704722358721e-6
5.528537120228445e-7
9.130472040910798e-8
3.5725722463068967e-9
4.856624180029462e-9
2.745939692204831e-9
3.1326752769171476e-10
2.090502836771698e-10
5.708139765722602e-12
2.3222514789855638e-10
3.221124389116323e-11
5.872554121488906e-11
9.216847063952501e-11
1.4405379666284953e-10
2.250353890186826e-10
3.477373548170559e-10
5.207167849749042e-10
2.5956873114309996e-10
4.391923212230388e-10
8.496647366898656e-11
9.124250738994129e-10
2.150411852713738e-9
4.1286753024230875e-9
7.31684424362465e-9
1.2107324401208122e-8
1.8163860815197404e-8
2.160584761866002e-8
9.990447012667258e-9
1.0257290992329572e-7
3.380620270212407e-8
3.67207085854713e-8
9.362198283706964e-9
3.0529607466408396e-8
5.283638478253843e-11
1.2410923599185328e-13
1.0896392849289724e-13
1.928454097647496e-12
5.047641614873997e-13
3.6550588308824773e-13
4.769217977742157e-13
6.250492981809019e-13
7.88145861567423e-13
9.826898026987573e-13
1.2251860307284197e-12
1.5321494365078425e-12
1.9230828593851908e-12
2.4226719102563062e-12
3.1074945834090705e-11
3.2003813139099165e-12
6.604914880196739e-13
4.791867909752513e-13
1.2609524284352277e-12
2.0674005996920075e-12
3.074889659698927e-12
4.445319315991924e-12
6.378473947344515e-12
9.15085749815142e-12
1.3161614573167656e-11
1.899361257739125e-11
2.7493082885971055e-11
3.9859482928447e-11
5.7704369636360127e-11
8.296687767430161e-11
1.1748382417584798e-10
1.6208929012249575e-10
2.157225435237991e-10
2.7578970459210076e-10
9.91131127190613e-10
3.151647223942431e-10
1.547462351667865e-9
4.673415451794247e-9
7.268965457691123e-9
8.5425062879827e-9
9.362376766395752e-9
1.0157432745430157e-8
1.1012888615732186e-8
1.1920503583109708e-8
1.2849971756755504e-8
1.4134466687999582e-8
7.720672421038042e-9
8.813446844176752e-10
7.793906426245758e-10
1.523002772649435e-9
2.4897995520937477e-9
4.744328413317068e-9
1.3861868790098115e-8
3.968705043259838e-9
1.8640438715399123e-9
2.2238641122500224e-9
2.0945903861772516e-9
1.9851683767108676e-9
1.9393865659583787e-9
1.9513511269983007e-9
2.0126153187167975e-9
2.116674577332972e-9
2.243022406754291e-9
2.113535997486944e-9
1.1154746300420251e-11
3.6615544769690265e-8
3.13314149112645e-8
2.573721363535072e-8
3.420099307243773e-8
6.176177993560741e-8
1.2230252059187072e-7
1.33422686047354e-7
1.7053603558702137e-7
2.627251743669239e-7
1.4312798135713762e-7
2.385197052237744e-7
5.260965289030315e-7
5.360852422166428e-7
4.183727863189814e-7
2.042164703070791e-7
9.198868896393407e-8
3.829055035374039e-7
1.385097562311518e-7
3.7889032979722226e-8
1.515912248135495e-8
5.779317641239561e-9
3.358948306792707e-9
2.049165032076703e-9
2.374828373447184e-10
1.4639790343444264e-9
3.342368031437255e-9
9.83371543257921e-9
1.734233202819798e-8
1.6581685925925867e-9
2.70065849560767e-9
4.844282101684497e-9
3.4182752601001166e-8
7.259820989343287e-8
7.194280764141034e-8
7.184657314298503e-8
7.57229497357985e-8
8.160503756342328e-8
8.847592126828225e-8
9.592743781690799e-8
1.0382562287371031e-7
1.1210718755620425e-7
1.2066375206505332e-7
8.178183403527329e-8
4.860185242201238e-8
3.055671355748073e-8
2.462729766553364e-8
1.342825423362857e-8
3.631439897288138e-9
4.979308280236029e-10
5.337718711633154e-10
2.7207668408395224e-10
2.935136615389195e-9
1.966080557419457e-8
6.174089543200557e-8
3.6338774998780004e-8
3.128980553163103e-8
3.187929574668702e-8
3.610069307633639e-8
4.4599476435049285e-8
5.989909932049118e-8
8.743713635891811e-8
2.1379543410637456e-7
2.1924321510414573e-7
1.3264752718600527e-7
1.3584954163904543e-7
1.8295581165967584e-7
3.096907712030499e-7
4.2867237160022386e-7
3.8856973155946317e-7
4.212838201398501e-7
3.2638936915881994e-7
3.016738175229968e-8
1.3925992050842935e-7
1.204623875776582e-7
5.9488220945115723e-8
3.385698900721868e-7
3.539553389155742e-7
7.103468749116667e-8
2.1310200668308113e-8
9.131296561039753e-9
5.801515507854494e-9
5.019697354752491e-9
1.2678507330449048e-9
4.711438589261607e-10
1.8351786679304277e-9
3.855358008055303e-9
9.810000828243263e-9
2.258708708521501e-9
5.857345135113227e-9
1.0607056558096842e-8
1.4189746162194185e-8
1.7411639181271858e-8
4.4203542577150055e-8
1.854633003481008e-7
1.874296045159023e-7
1.6001129098555132e-7
1.6021679665227978e-7
1.7282272252485855e-7
1.954537585600672e-7
2.3116995877621062e-7
2.878560927007825e-7
3.801635948695292e-7
5.352431215564236e-7
2.3188944000107886e-7
1.1493938817781265e-7
5.558989526958274e-8
2.805736583704984e-8
1.879712326099427e-8
1.7187536862981832e-8
8.788859925099396e-9
3.363671985393135e-9
1.7053364373097513e-9
1.994649206249306e-9
5.143949456173549e-9
1.791360017711553e-8
9.276146118804426e-8
8.906594396845364e-8
6.388686768568831e-8
6.002896727181252e-8
6.38093385397596e-8
7.347665300291599e-8
8.950039425092396e-8
1.1182282198917534e-7
3.1792743189857267e-7
4.4849467931594847e-7
2.651942234043664e-7
2.596961236381765e-7
3.2597973803629183e-7
5.043556818028074e-7
7.500928341855614e-7
6.730203675535025e-7
6.304084465514204e-7
2.430074424550091e-7
7.688477842460929e-7
6.000873220551686e-7
4.8035444650525e-7
4.7108214621014015e-7
4.4506009045833154e-7
2.2680008922861043e-7
5.424369735204994e-8
1.2444904418718789e-8
4.352711926460278e-9
2.77728551629072e-9
5.369158281518444e-8
3.545499532435049e-8
9.443713309295474e-8
1.0299960224174997e-7
2.0501951315254595e-7
1.0267047243652339e-6
5.528537113627473e-7
9.130472018876954e-8
3.5725722135511003e-9
4.856624197163443e-9
2.745939673140681e-9
3.132675266930846e-10
2.090502825685419e-10
5.708146751080373e-12
2.3222515325770463e-10
3.221124502444029e-11
5.872553323377526e-11
9.216847288479625e-11
1.440537918702283e-10
2.2503537621811894e-10
3.477373459321786e-10
5.207167876667083e-10
2.5956873128705565e-10
4.391923340036198e-10
8.496649430655762e-11
9.124250879053622e-10
2.1504118210340064e-9
4.128675320134274e-9
7.316844288020261e-9
1.2107324402090439e-8
1.816386081530375e-8
2.1605847616928333e-8
9.99044706900022e-9
1.025729098935651e-7
3.380620270769646e-8
3.672070844835254e-8
9.362198277707195e-9
3.0529607450225924e-8
5.283638429187551e-11
1.2410923588452944e-13
1.089639290121821e-13
1.9284543385587007e-12
5.047641584894982e-13
3.6550585042628337e-13
4.769217677902646e-13
6.250492974279745e-13
7.881458208289113e-13
9.826896583765106e-13
1.2251860857541294e-12
1.532149503558303e-12
1.9230829332668447e-12
2.4226717354849464e-12
3.1074953287789e-11
3.200381173104628e-12
6.604914884384693e-13
4.791867568291867e-13
1.2609523956454577e-12
2.0674007914453166e-12
3.0748899005596398e-12
4.445319076075637e-12
6.378473966696015e-12
9.150857483401218e-12
1.3161614590991192e-11
1.8993612669101665e-11
2.7493082891465292e-11
3.9859482947097584e-11
5.770436981755309e-11
8.296687753531322e-11
1.174838243322367e-10
1.6208929003870923e-10
2.1572254354385578e-10
2.7578970458001095e-10
9.911311273386588e-10
3.151647229905425e-10
1.5474623508468165e-9
4.673415456241638e-9
7.2689654588290845e-9
8.542506288451136e-9
9.362376767735824e-9
1.015743274682357e-8
1.101288861826415e-8
1.1920503583626786e-8
1.2849971757965775e-8
1.4134466688487126e-8
7.720672427145927e-9
8.813446821412648e-10
7.793906421870088e-10
1.5230027726099254e-9
2.48979955164383e-9
4.7443284112525116e-9
1.386186877203695e-8
3.968705050138288e-9
1.864043868399781e-9
2.223864111413421e-9
2.094590387229808e-9
1.985168378682503e-9
1.939386568191642e-9
1.951351128606488e-9
2.0126153200188658e-9
2.1166745748358254e-9
2.2430224049503165e-9
2.11353599192121e-9
1.1154737673011486e-11
3.661554475204785e-8
3.133141490435892e-8
2.5737213635123627e-8
3.420099306869802e-8
6.176177993032714e-8
1.2230252058337114e-7
1.334226860381924e-7
1.7053603557993374e-7
2.62725174358273e-7
1.431279813499776e-7
2.3851970531918196e-7
5.260965289752338e-7
5.360852422853044e-7
4.1837278635596666e-7
2.042164703309063e-7
9.198868894276281e-8
3.8290550351350575e-7
1.385097562448391e-7
3.788903298281872e-8
1.5159122482113097e-8
5.779317641147288e-9
3.358948306840331e-9
2.0491650381484523e-9
2.3748283715503184e-10
1.4639790340317e-9
3.3423680311537437e-9
9.833715430191711e-9
1.7342332026699995e-8
1.6581685947954927e-9
2.7006584951314866e-9
4.844282101785009e-9
3.418275260040355e-8
7.259820988752069e-8
7.194280763807294e-8
7.184657314023286e-8
7.572294973195898e-8
8.160503755888124e-8
8.847592126545769e-8
9.592743781280716e-8
1.0382562286909962e-7
1.1210718755012829e-7
1.2066375205791106e-7
8.178183403390765e-8
4.86018524211445e-8
3.0556713558197344e-8
2.4627297664672658e-8
1.3428254232419805e-8
3.6314398981878057e-9
4.979308279634599e-10
5.337718706463973e-10
2.7207668401461057e-10
2.9351366160568264e-9
1.9660805579329694e-8
6.174089544273142e-8
3.6338774993570097e-8
3.128980553189488e-8
3.187929574127232e-8
3.6100693074226064e-8
4.459947643329726e-8
5.989909931913062e-8
8.743713635928961e-8
2.137954341129061e-7
2.1924321509349064e-7
1.3264752717735958e-7
1.3584954163463765e-7
1.8295581165429295e-7
3.096907711974318e-7
4.286723715844292e-7
3.88569731546111e-7
4.2128382013051524e-7
3.2638936915781774e-7
3.016738175294516e-8
1.3925992050951106e-7
1.2046238756801596e-7
5.9488220961689895e-8
3.385698901244094e-7
3.5395533895863425e-7
7.103468749234537e-8
2.131020066920518e-8
9.13129656140453e-9
5.801515507502212e-9
5.019697355201153e-9
1.267850731985697e-9
4.711438586559183e-10
1.835178667995799e-9
3.855358007705491e-9
9.810000827320097e-9
2.258708703969236e-9
5.857345136533024e-9
1.0607056559015322e-8
1.4189746160252618e-8
1.7411639177213366e-8
4.4203542573081193e-8
1.8546330033572146e-7
1.874296045131889e-7
1.6001129098060198e-7
1.6021679664686862e-7
1.728227225197807e-7
1.954537585515206e-7
