# Supplementary material for: Observability and Controllability of Nonlinear Networks: The Role of Symmetry
Source: Phys Rev X. Author manuscript; Available in PMC 2018 Nov 13. (PMC6234006; doi:10.1103/PhysRevX.5.011005)
Supplement: Code Archive [file NIHMS982008-supplement-Code_Archive.zip › MathematicaData/FNObsDELTAHetN2M1ChaosK8IC1]

4.5938390748232567e-7
2.811148752096963e-7
2.927380990076047e-8
9.853964104077199e-10
3.6553145381690575e-9
2.2388629339646737e-9
5.213130511050934e-10
1.7541559973889256e-12
1.1913588708128269e-11
2.0719941366167504e-11
3.230551633204694e-11
5.0069819760043145e-11
1.8273697824830766e-10
4.64234516852347e-10
1.3646721415162024e-10
4.013681746075311e-11
1.7903565364876024e-10
3.334158496014902e-10
5.438119658176214e-10
8.630041589429362e-10
1.3765814429467023e-9
2.2330761911041104e-9
3.6871710866978713e-9
6.127248264352768e-9
9.95248491346518e-9
1.5090040440577786e-8
2.030814871758652e-8
2.144789022562806e-8
1.9159549913069105e-9
5.949346563299586e-8
7.150823758700268e-8
3.0403951876513525e-8
6.868393392017338e-9
6.9754575318787705e-9
4.272688987275665e-10
4.059646977702094e-12
3.824696320272696e-13
6.379687874587514e-14
2.0754294196514094e-13
2.502964643407573e-13
3.5127463056797224e-13
4.5153786742283803e-13
6.341231004702624e-13
1.9600201209936769e-13
0.
7.212019553189226e-14
1.301693582263755e-13
1.9220969559926898e-13
2.713317749131213e-13
3.7880089751787375e-13
5.279182614753878e-13
7.365809257506828e-13
1.0299618118565836e-12
1.4440455539310177e-12
2.0306900686763005e-12
2.865070307271717e-12
4.056743348243497e-12
5.766163352689339e-12
8.22933083051419e-12
1.1794321453989672e-11
1.6974379578621028e-11
2.4521710662600585e-11
1.4406061614723565e-10
1.4768105537061713e-10
1.7156641026609854e-10
1.7503254029672316e-10
1.2905277722124758e-10
9.972735870350357e-13
2.499402844639108e-10
6.648676668892352e-10
1.2624771942405648e-9
2.0162545663765136e-9
2.8592019344238094e-9
2.7539872320941945e-10
7.389186635109922e-10
1.17675570417459e-9
2.963278770996411e-9
2.0045641902954202e-8
9.003234186659449e-10
5.67056533451626e-10
8.163641757722629e-10
9.577680140346118e-10
1.1049237334889198e-9
1.2851914489188133e-9
1.5156777111070487e-9
1.8171900639423398e-9
2.2210521597316572e-9
2.777996798852583e-9
3.5746642272683905e-9
4.768078941827867e-9
6.6653169305798686e-9
9.931640376097627e-9
1.622176721790918e-8
7.433824304562077e-8
9.337278337284136e-8
5.653718154219002e-8
5.857437135552162e-8
7.870757990295247e-8
1.3183826735386449e-7
2.2177528323634017e-7
2.300224918333807e-7
2.4819748382434304e-7
2.7571794843477593e-7
4.825483977045667e-8
1.1723986393450428e-7
2.1744524889394497e-7
2.510503676754639e-7
1.804717263148443e-7
8.64354658633356e-8
4.473339489782461e-8
2.1391101495650397e-8
1.2867961017910334e-8
1.160583047126932e-8
4.790040303753673e-9
5.254955369445072e-10
1.2378430582024783e-9
2.9559147444839066e-9
5.091288649693602e-9
3.465979837625018e-9
8.774378377531347e-9
9.55535293763122e-9
1.0238597592395923e-8
1.132157506429292e-8
3.738266440538091e-8
1.312897903682178e-7
1.1422853864533033e-7
9.558619978729199e-8
9.568400325902717e-8
1.0437285731111655e-7
1.2031366377379305e-7
1.4558684609535184e-7
1.8481388070660004e-7
2.430474670239577e-7
3.1012435400870887e-7
3.3783582232902497e-7
1.9670499788106695e-7
1.0843929675908906e-7
6.301069500123464e-8
3.673760724457573e-8
2.5749565351608898e-8
2.355318280909037e-8
1.4108916032774587e-8
4.698586114438936e-9
1.7044334438270325e-9
6.261729043628481e-10
9.321897158590367e-10
5.598543279170258e-9
3.8685905548981614e-8
3.407219501353902e-8
2.4441211535540662e-8
2.2923152795609933e-8
2.4339531226090717e-8
2.8080651134603306e-8
3.474810520192828e-8
1.36085092000477e-7
2.5468369922837435e-7
1.4397481752714687e-7
1.3280398666218921e-7
1.5304362364804703e-7
2.073088232065575e-7
3.251835957642028e-7
4.757938831877967e-7
4.662839351366594e-7
4.3838517570805863e-7
3.424005361060554e-7
4.0791968555414154e-7
4.27371434186295e-7
2.1803528883263296e-7
1.0913431076441463e-7
5.852557275081199e-8
2.869658948224492e-8
1.8387251272080686e-8
1.758628164343726e-8
8.204718727675499e-9
2.436195780116042e-9
2.883401976916075e-10
8.139939419101223e-10
6.01843638951095e-10
9.566822223132685e-9
3.326101649516117e-8
2.5132537938088197e-8
2.4420280166674716e-8
2.593042360872262e-8
2.913037149687231e-8
3.4263997261370046e-8
1.2031461367733916e-7
3.30275714088257e-7
1.9749301967607043e-7
1.7158574621511055e-7
1.819643025907528e-7
2.1796870381177572e-7
2.918280623100214e-7
4.2440641625319286e-7
5.281507455729498e-7
4.719787635292779e-7
4.1690487227312643e-7
4.3683258298015987e-7
2.7677431631583947e-7
1.369093963065045e-7
7.440321311811248e-8
3.7968860196177737e-8
2.3486891393983994e-8
2.1579076727093302e-8
1.5713769200491448e-8
5.6161808554379195e-9
2.198713311342366e-9
1.1022649633045847e-9
1.7880280837687883e-9
8.369519285811902e-9
5.894151184231792e-8
4.780371395445868e-8
3.557577736041187e-8
3.389447734144766e-8
3.618652410822172e-8
4.170580731905458e-8
5.117845174839475e-8
1.8120420627802493e-7
3.9562002395152867e-7
2.2501754569276154e-7
2.0309851891188122e-7
2.270319999524993e-7
2.944287975652635e-7
4.383087438043134e-7
6.503565166762355e-7
6.731903099036133e-7
6.224104765371306e-7
3.138371988425458e-7
6.56387621067189e-7
8.597615004568749e-7
2.907588713169694e-7
1.0938039180631855e-7
4.962628355857393e-8
2.5086973526539985e-8
1.7559624772495427e-8
1.5860716921785495e-8
6.7171962113895065e-9
2.507248729734795e-9
7.549048127006262e-10
2.863985344248895e-10
2.5988552361610247e-9
2.868789069012715e-8
3.846052022941144e-8
3.4317692087710623e-8
3.618084124064538e-8
4.00096694972683e-8
4.578136764120519e-8
1.2360514530571973e-7
4.0047886689899457e-7
2.595400817813615e-7
2.2863885879925902e-7
2.418132101586242e-7
2.849080316109519e-7
3.7000890790915193e-7
5.216844138189927e-7
6.734808281636974e-7
6.452198669016797e-7
6.499116328548111e-7
1.4816531178335054e-7
3.9652582829557244e-7
7.053759542230914e-7
2.495408237003202e-7
5.905453201650338e-8
2.2167076361854762e-8
1.1801335850672714e-8
9.8733885574115e-9
7.949671506121803e-9
2.8137944809029592e-9
8.564700971595625e-10
2.654957553826206e-10
1.3787914827820097e-9
1.0258250923743571e-8
5.828541234981442e-8
3.77889741901602e-8
3.772325994325904e-8
4.120057768832648e-8
4.665283514955538e-8
5.469785563291393e-8
1.432758671431198e-7
4.982926883369686e-7
3.3383264535162866e-7
2.9230347340821746e-7
3.059731855558908e-7
3.5547326987652403e-7
4.549147677691306e-7
6.46868408259322e-7
9.87703255995042e-7
1.4436426420770352e-6
1.7249619329655748e-7
2.6085171549243516e-8
4.9350337553282504e-8
6.084398862775935e-8
3.920653794976911e-8
1.678029089152132e-8
1.025484530264136e-8
9.9690249024552e-9
4.196308090894729e-9
6.983331711417335e-10
3.1579194765823047e-9
3.6162543736442017e-9
2.570062986431481e-10
3.0609462401000764e-8
5.49460692836222e-8
4.942332014068336e-8
5.539188951104318e-8
6.522368791981778e-8
7.706026378577528e-8
9.056732368773943e-8
1.0432981896197927e-7
2.758572550385668e-7
6.474862511011599e-7
3.97614283783906e-7
3.797873231440138e-7
4.434688178287461e-7
6.079607956445369e-7
9.172466555258431e-7
9.889244062127118e-7
9.403749823888517e-7
9.311779292868269e-8
6.401083962603542e-7
5.121335858015373e-7
5.047890355269676e-7
5.168282450964914e-7
2.2581913209676139e-7
3.141673152131759e-8
7.246440349905088e-9
1.927093876316831e-9
5.740494729866302e-9
5.8671746456855e-8
4.001596664368982e-8
1.416078446176631e-7
1.0777617084060359e-7
5.940086751134789e-8
1.038235896962657e-7
7.936433887685145e-7
5.180323091276103e-7
3.625011454931363e-8
1.789815404324645e-8
2.106605612311249e-8
3.1950489990357445e-9
3.2581395987590884e-10
2.2597164178168e-10
6.700696128020619e-11
2.526775682108403e-11
5.8929570581332125e-12
1.274462450166241e-11
1.834193079475979e-11
2.575532308728111e-11
3.647665062914586e-11
5.2524477570261063e-11
7.736503666183632e-11
1.297905488641211e-10
5.779484190865979e-10
2.966035543454904e-10
1.479062797319315e-10
3.406043408710743e-11
9.04710468467709e-11
2.698594270687776e-10
5.740264403607748e-10
1.1348630972873231e-9
2.2118009049720297e-9
4.294273160857761e-9
8.175630179782632e-9
1.481478327332292e-8
2.4938417828356577e-8
3.794855763444664e-8
5.2038160389012974e-8
2.981119345827912e-8
4.0657509062063975e-8
8.64500806169729e-9
5.017913315466549e-9
3.774975696261137e-11
1.062096542911598e-12
4.490854256603382e-14
3.311478797489991e-13
1.944205769058139e-13
2.313240162767359e-13
3.759419113800418e-13
5.093492265835583e-13
6.431580165417424e-13
7.983518396029178e-13
9.897503593270356e-13
2.556044065213917e-12
7.008389096520496e-13
6.487077182896249e-14
1.9834036305472787e-13
3.896034874799518e-13
5.91963246109388e-13
8.484138674183441e-13
1.1973094824131882e-12
1.6846646740020366e-12
2.3730737694134122e-12
3.3516990937869707e-12
4.74984422251435e-12
6.7566900774760125e-12
9.650525973580171e-12
1.3841961224886002e-11
1.993661781126865e-11
2.882197456434877e-11
4.1775541798227315e-11
6.056553363131071e-11
2.8472593384481983e-10
2.877411160122889e-10
2.7958033264814305e-10
1.2881227939971711e-10
2.397254771501795e-10
8.789961804688012e-10
1.7757668075048453e-9
2.8234650271646908e-9
3.887963856171955e-9
4.872409959156678e-9
5.7299724289721186e-9
1.0445063707463803e-9
8.759159563145066e-10
1.358080200189824e-9
2.382495938185813e-9
7.144302646821277e-9
2.517385019220863e-8
1.4698491600877979e-10
1.2192539206120214e-9
1.414258110661677e-9
1.5628401195815073e-9
1.7582914562140523e-9
2.0297623507704234e-9
2.4072231292640317e-9
2.9385449868987123e-9
3.7068985668200544e-9
4.864639299524267e-9
6.711855209436223e-9
9.903555308907203e-9
1.608443710814092e-8
3.0012521038256284e-8
8.826495077295477e-8
8.566155268261093e-8
5.5289696878200375e-8
6.057295529150515e-8
8.781324678497493e-8
1.5971065001087876e-7
2.256425498714808e-7
2.219684370825168e-7
2.719192336532195e-7
2.523675803436742e-7
9.430298754474088e-8
8.107306455045305e-8
9.342774949183252e-8
2.2255004233404177e-7
2.45735989388546e-7
1.4153860459207495e-7
6.558989093688646e-8
2.982057821164384e-8
1.3171575646039934e-8
8.670644707857415e-9
7.4018328895194235e-9
1.4395193516676234e-9
8.345955574661469e-10
2.422360221883335e-9
4.781644732683289e-9
8.933578752653739e-9
2.0859860735506846e-9
7.226855531898031e-9
8.563088862445842e-9
9.672450096854123e-9
1.1064036589345622e-8
3.7111535212206975e-8
1.3825300903820015e-7
1.3214743833967061e-7
1.1025042433770173e-7
1.0953346408127214e-7
1.1817453392822369e-7
1.339778637781228e-7
1.5830864309501896e-7
1.9482491305297866e-7
2.4849331576136205e-7
3.1826091588358134e-7
1.6685811388924027e-7
1.0771245709389045e-7
6.825564061757818e-8
4.3501063101042134e-8
3.437409697621436e-8
3.072565765620964e-8
1.366949928408799e-8
5.441848067963443e-9
2.9204686630989103e-9
2.608445813426837e-9
4.8506318424059526e-9
1.4938888436173892e-8
7.158790994250842e-8
5.6981633820815245e-8
3.9838008378901175e-8
3.6996136472821705e-8
3.9510740901343627e-8
4.6492926261113385e-8
5.9486002969216366e-8
1.8179200635208292e-7
2.617326574151225e-7
1.5095361550229744e-7
1.4505780215519094e-7
1.7661429768307846e-7
2.603018446507033e-7
4.288541319108815e-7
4.906755378786939e-7
4.497007492878533e-7
4.383823698924591e-7
1.8589225388871586e-7
1.1330383939317161e-8
2.0053770757315187e-7
3.240038157506136e-7
6.538448925325642e-8
5.235731224765965e-8
5.9488552660389244e-8
4.7174091737618355e-8
1.682496443247742e-8
6.392437108052163e-9
5.650679495890378e-9
3.108146487998739e-9
3.7994417747498935e-10
2.5469852994881248e-9
5.471676620280026e-9
1.501483280464707e-8
1.7895441970591004e-8
3.502996689988618e-9
2.9788545799035595e-9
9.662065739416612e-9
1.628926928398415e-8
4.573462017381475e-8
1.9027716067273554e-7
2.155854797111843e-7
1.8533147571197673e-7
1.8475344411567874e-7
1.9719426325451613e-7
2.189848894163224e-7
2.5185856689854506e-7
3.016370157735911e-7
3.818204672153907e-7
5.355563165154994e-7
2.1126914911877387e-7
8.020562648048226e-8
3.173995551388752e-8
1.5225957615751894e-8
9.559238408712058e-9
5.305796256714198e-9
3.270888668388722e-11
1.7428817603674033e-9
1.8953424043272053e-9
5.881188310569058e-10
4.539842648910651e-9
2.556125230705824e-8
1.4689143987859503e-7
9.358747784456273e-8
7.48076798159797e-8
7.342025789163819e-8
8.008536463192062e-8
9.392309428942373e-8
1.155954031075291e-7
1.43609982041019e-7
4.0054440203214076e-7
5.182298578567851e-7
3.113194456861081e-7
3.0715487407597673e-7
3.873909143936039e-7
5.986865197715771e-7
8.652867260022333e-7
7.646290144923011e-7
7.077177276780462e-7
2.815738844372685e-7
7.568944026896129e-7
5.649817240198617e-7
4.491404727702247e-7
4.3762396145754813e-7
3.520363363449023e-7
1.649839644920084e-7
7.760645093436665e-8
1.572174178721065e-8
5.78165274636746e-9
3.75412555340337e-9
8.06913748095951e-9
3.838569950102135e-8
4.926385676898679e-8
1.8116281943639995e-7
9.53457840199518e-7
2.1632195444273617e-7
1.2647545761595197e-6
2.867859789261657e-7
7.334082867568127e-8
4.609451042977268e-9
2.480642005418948e-8
3.478409438989626e-10
2.379962051850725e-10
9.615537610828541e-11
1.2242930453085019e-10
2.087202027370278e-12
1.9835974224917193e-11
3.2097597146727074e-11
4.905061448423738e-11
7.530870205087834e-11
1.1694779684310385e-10
1.8410821806158677e-10
4.1938630540606246e-10
7.476939003538095e-10
2.9987551943367105e-10
5.838858352569826e-11
3.953257771945752e-10
8.139928192830022e-10
1.4315010381102471e-9
2.4253308729627842e-9
4.085065527479095e-9
6.839379515711953e-9
1.112471653854455e-8
1.690523640406922e-8
2.2576875709082204e-8
1.7987486563778886e-8
7.730254322511527e-8
1.4608905316090896e-7
2.537415565654082e-8
1.1246678281945289e-8
1.9742602881714863e-8
8.121747001229372e-10
2.7649646303336095e-12
8.735153653719191e-14
4.028102556513415e-13
5.461811364170171e-13
2.8505224283923175e-13
3.4567907999683906e-13
4.554325867986452e-13
5.734505456092314e-13
7.111127620434685e-13
8.81166416218037e-13
1.095411878945592e-12
3.544630544194353e-12
9.144017717408054e-13
1.1283384507636289e-13
2.188186164240447e-13
4.565573368637332e-13
7.056132056017271e-13
1.0193070112438401e-12
1.4454908082011478e-12
2.0417562769275233e-12
2.8866583554294887e-12
4.092527137435154e-12
5.8229884364240124e-12
8.318377782338438e-12
1.1932943854960241e-11
1.718826404287454e-11
2.4845857340095034e-11
3.599379907005346e-11
5.211627940318463e-11
7.505465779419555e-11
3.2727133645105517e-10
3.1481011390976144e-10
2.176400922804937e-10
1.3631020256445788e-10
8.139832650511143e-10
1.8002717030162948e-9
2.9313409026349113e-9
4.009452511711296e-9
4.9272543014849224e-9
5.6770030249193274e-9
6.313469405343371e-9
2.8538106785973856e-9
4.6552434260027344e-10
1.1064884431788721e-9
1.799189058440412e-9
4.015356584824488e-9
2.2475244159771192e-8
3.513857790021569e-9
8.026635253407323e-10
1.1853903659040808e-9
1.3176579406958817e-9
1.4597444680596163e-9
1.6603153945914453e-9
1.948278339851348e-9
2.364810874043645e-9
2.9830521399392808e-9
3.9436540572313835e-9
5.5431582170364104e-9
8.493809022683301e-9
1.4813872643177918e-8
2.9702986147748232e-8
7.206175129437862e-8
6.642795366859597e-8
4.5311959797377155e-8
5.188593139475253e-8
7.905063325891675e-8
1.4968983516810268e-7
1.9952607895828575e-7
2.0490556074020165e-7
2.665896968505322e-7
2.1033368118943152e-7
1.80545414401092e-7
1.9469440256810212e-7
4.669984388026821e-8
1.6850553645856577e-7
2.3873403162532544e-7
1.7300300273790245e-7
7.610888689597902e-8
3.900905314587258e-8
1.657483096431388e-8
9.043153975744225e-9
8.151305844880965e-9
2.339264710274574e-9
5.161792906843659e-10
2.1880716771287886e-9
4.6975516029732216e-9
1.0445525567642864e-8
6.338747338850731e-9
4.918864399240295e-9
7.168177186449326e-9
8.459043235029379e-9
9.795858091115165e-9
3.0133234720688564e-8
1.1996780945520975e-7
1.2638741879402445e-7
1.0625383924075039e-7
1.0549330451288809e-7
1.1332767646479715e-7
1.2729948333557755e-7
1.4807119573804598e-7
1.7804025072188688e-7
2.207975443158974e-7
2.7825759867737746e-7
1.513369682160739e-7
9.653518701631937e-8
5.9355870729118255e-8
3.896843390235593e-8
3.2269187210194296e-8
2.6560439353262057e-8
1.0605282551348752e-8
4.390894862960885e-9
2.6110580968094057e-9
2.878601161560617e-9
6.1839795469705886e-9
1.9503491580985405e-8
9.131045504000014e-8
5.5519989144862384e-8
4.067905114454831e-8
3.866409129361139e-8
4.2131527912814956e-8
5.070734953301927e-8
6.667970857587945e-8
1.8666542281408432e-7
2.5150795456838743e-7
1.4563641474649203e-7
1.4100902540240132e-7
1.7379575255735652e-7
2.6121551404419197e-7
4.3174529825099204e-7
4.7634386692398476e-7
4.467254285768794e-7
4.22959232907924e-7
1.1643334787888629e-7
5.691361794484564e-7
3.49842594011055e-7
2.4873285239681376e-7
2.3881236632726554e-7
2.7566324925528493e-7
5.156724409146227e-8
2.6183854522557066e-8
1.6428255151508008e-8
7.954680261233841e-9
6.242627609783828e-9
4.693664662376942e-9
1.7600553102091748e-9
9.722883226833052e-10
6.853393403023464e-9
2.115542452440451e-8
3.567199932953508e-8
1.082658241751107e-8
4.652953564942989e-9
1.0127669824386453e-10
6.402817242260349e-9
4.764931516598312e-8
1.8067156954982123e-7
2.1078239346757946e-7
1.7793528318799444e-7
1.751788173827265e-7
1.8571744214032155e-7
2.059679696386603e-7
2.378167294126125e-7
2.8726110553214467e-7
3.681398163063639e-7
5.242022042443956e-7
1.6176882540267544e-7
4.436298085652406e-8
1.4714539655883815e-8
5.374875064214909e-9
6.362131831922195e-10
5.052474742906743e-9
6.787669319357279e-9
6.584736879067868e-9
6.491382033109855e-9
6.136790047245577e-9
3.794748262354019e-9
8.898666564544326e-9
9.361717863970905e-8
6.898984357216187e-8
5.805680653838991e-8
5.7953318191340976e-8
6.353333358693432e-8
7.478465320589182e-8
9.339655575907362e-8
1.216095235661044e-7
3.59309724972889e-7
4.6008688317766787e-7
2.782932331670414e-7
2.7694717639777993e-7
3.524484267513189e-7
5.492625514017067e-7
7.896486507608754e-7
6.813944956137056e-7
6.293745651311775e-7
4.6663870113227574e-7
1.0378331591240974e-7
2.984087374808411e-7
2.0724566214397574e-7
1.5998817826559682e-8
7.637827506493584e-8
6.304366441585001e-8
3.3161033462005746e-8
1.0819961831968115e-8
4.78442555940539e-9
4.408196275583762e-9
2.033187165954869e-9
1.2004447101512739e-9
2.849012473209882e-9
4.11907555973215e-9
5.100367216950648e-9
4.698926056920224e-9
1.1214403922033448e-8
1.639869074381927e-8
2.298343342818625e-8
3.0252670160601305e-8
3.7958311156032175e-8
9.527795902925304e-8
3.6047353711491385e-7
2.992942541574549e-7
2.5525651715965426e-7
2.577599940085868e-7
2.8347653845417286e-7
3.3453799104601824e-7
4.3233782695699457e-7
6.597610270426941e-7
1.585632747770622e-6
3.7122752780857825e-8
9.617367346249415e-8
9.67853385502964e-8
5.79475561731225e-8
2.1218110098162516e-8
1.0752996532895665e-8
9.029566768856428e-9
4.942811416795897e-9
4.213004206464206e-10
2.806446164946822e-9
3.5161093335189354e-9
1.9374102003947536e-9
7.880376406710022e-9
7.7594280078074e-8
6.932166118762143e-8
6.610561596669672e-8
7.31866996818456e-8
8.376791616098901e-8
9.733530935659985e-8
1.1446799663549896e-7
2.8591211854179674e-7
6.559753888038956e-7
4.0895591605676893e-7
3.940958873526267e-7
4.634681863118254e-7
6.38546258987794e-7
9.646696257693502e-7
1.048407233826794e-6
9.808893183603058e-7
9.016222090939685e-8
6.879594209567011e-7
1.4069545124072771e-6
6.77330855473602e-7
4.884091617758365e-7
2.7017797121447494e-8
7.531006148128642e-8
1.62711300669692e-7
1.395775669520546e-7
2.046200810754432e-8
2.059611898690664e-7
7.346776162874632e-8
1.8501187787589298e-8
4.811249696731362e-10
6.597981542755927e-10
1.5175009263287807e-9
3.606520258620883e-10
2.335955071281613e-10
3.1415908677425737e-10
1.7919926297381227e-10
9.949305466866794e-11
7.00222869191394e-11
1.555890298204504e-11
9.748608186715628e-11
1.6949588584477842e-10
2.7960740809781326e-10
4.722287731993184e-10
8.235614957383071e-10
1.4193545601871088e-9
2.1402445363607908e-9
2.5410784243943007e-9
2.5431670565687028e-9
2.5686955684775827e-9
1.615865750178491e-9
2.3762937922076007e-9
5.8668345926315734e-9
1.2169875595425525e-8
2.0340178432348906e-8
2.592600267501432e-8
3.585010081191698e-9
1.4329267290990292e-7
9.080653473935735e-9
4.569698642281284e-8
1.0331013530365452e-8
1.1652465361118762e-10
6.083431271583561e-13
3.803315353178455e-13
8.039054888508831e-13
1.0118869705537765e-12
4.1040903678460804e-13
1.4285576795796117e-13
4.296148645353722e-14
3.17386890010197e-14
1.0847552437184799e-12
7.582430511451281e-13
8.452553564054052e-13
1.0247974182194371e-12
1.2736882063392868e-12
1.5989784191160436e-12
2.018667399987536e-12
2.5590156224229713e-12
3.2552606594875205e-12
4.153676804559949e-12
5.314538230031988e-12
2.2953839195167286e-11
1.4402449386690692e-11
4.507810929496386e-12
2.8067909219135414e-13
3.116542185698683e-12
5.873240230124243e-12
9.261284984134042e-12
1.385404168315556e-11
2.034089837636344e-11
2.962270931634148e-11
4.283496147031005e-11
6.122275194921317e-11
8.574379467502757e-11
1.1644198360619458e-10
1.5213343821829602e-10
1.9111149666596028e-10
2.3247561399878717e-10
2.7678575297169187e-10
3.257468639168119e-10
3.8166988903945607e-10
1.21991359017115e-9
2.5797343704447853e-9
8.780837030907543e-9
1.1514551731284447e-8
1.1850672979490483e-8
1.2550178046639401e-8
1.369286440576963e-8
1.512600695992878e-8
1.6740162958789464e-8
1.846644442765814e-8
2.0261046323475897e-8
1.7324963544782517e-8
1.6808689390604577e-8
1.4046116950034896e-8
5.2535362294367355e-9
1.300426266626609e-9
2.2404483401977556e-10
1.0173875648734262e-10
1.7510560990299055e-11
9.474600186703242e-10
6.262655374686706e-9
1.1397834914101443e-8
7.3132913456845095e-9
6.4624342583203075e-9
6.676307266196212e-9
7.72993986512637e-9
9.921923256545836e-9
1.4156782095846791e-8
2.2726709109842308e-8
4.0613274880034247e-8
9.20720783005422e-9
7.67576249261493e-9
9.218550381961745e-9
1.511214066976412e-8
2.9663217706023847e-8
6.735187162716806e-8
9.841414005084539e-8
1.1454613900325381e-7
1.6918566928772739e-7
1.5712109336138787e-7
2.1373078563119893e-7
2.3786145838267855e-6
1.676360454318069e-6
5.647618943763973e-8
3.668997723345022e-7
5.912430874232334e-7
9.95853366023203e-8
7.340962760290129e-8
2.5661441092191905e-7
1.2218638578023985e-7
1.876218385262365e-8
5.798633482448443e-9
2.362468563045892e-9
1.666578002560957e-9
1.9327053075529265e-10
1.2314227352608776e-9
2.8392178912649374e-9
8.596231045350022e-9
2.2846545354986436e-8
5.759045525034288e-9
5.791193595185192e-10
1.7997595235500552e-9
2.1870515261136855e-8
5.9156480239003056e-8
6.970162697748364e-8
7.099662472115118e-8
7.462983087187571e-8
8.002407851832215e-8
8.617674064604258e-8
9.247171688427e-8
9.857801116484717e-8
1.0432232035091353e-7
7.083658283351486e-8
4.229193920001025e-8
2.885496737988703e-8
1.2054640249815418e-8
6.668458917635237e-10
2.9101886898190063e-9
4.613193961038255e-9
5.7924422741242835e-9
6.056408175214098e-9
9.610737388803326e-10
3.50695442488755e-8
2.954514149789523e-8
2.790457045117759e-8
2.8798266328252557e-8
3.191437512261829e-8
3.818567388336486e-8
4.9994460278802356e-8
7.315772239944545e-8
1.221920459449611e-7
1.9050594237138705e-7
2.0641026059802723e-7
1.4018139047453527e-7
9.59210341829044e-8
1.0897400991425119e-7
1.676555019502335e-7
3.0049693380961025e-7
3.1100447636983645e-7
3.159473915327412e-7
4.0402291213708573e-7
2.5917828141442054e-7
1.7094109959871307e-7
3.6428773607366485e-7
2.7801208978724247e-7
1.352242285120708e-8
3.1574651596178057e-7
3.777121844720683e-7
1.688354946205081e-7
4.244451179919082e-8
1.4418437056970684e-8
5.637467509099312e-9
3.123398813068387e-9
2.2480424759587995e-9
3.7336042655613205e-10
1.5579060245840982e-9
2.8269970739768543e-9
5.394054708210666e-9
1.5043153039161586e-8
2.559753506308994e-9
7.2547216326215715e-9
9.642340891269377e-9
1.1579938220432187e-8
2.791260148453185e-8
1.1939304338283614e-7
1.6856098960798088e-7
1.4498550726791444e-7
1.412871650981282e-7
1.4719408079302206e-7
1.5795514114266253e-7
1.724538542895379e-7
1.912512341786904e-7
2.1632279253061843e-7
2.5266487687670366e-7
1.615096709721614e-7
1.1272926669366834e-7
6.741350606001615e-8
4.58396784877687e-8
3.9682926678040294e-8
1.957577434004481e-8
7.836266189063973e-9
3.7192968865789677e-9
2.661927799636941e-9
4.46112900251469e-9
1.3911643088291984e-8
6.512601553111718e-8
1.0270493378722283e-7
6.916844617958432e-8
6.3052112172962e-8
6.570873625069598e-8
7.473521135242026e-8
9.116611995074248e-8
1.1766843898446536e-7
3.3254693338422737e-7
3.9695130974184337e-7
2.4048010016373474e-7
2.4078779880672596e-7
3.096253386718801e-7
4.893864539096646e-7
7.011769883369561e-7
6.042297844359899e-7
5.67039554695617e-7
4.964741296048533e-7
7.478512226257363e-8
1.6733778628232676e-6
1.7686570010945298e-6
1.5998376402798943e-6
1.3147505383565533e-6
1.0361191271172e-6
4.4528639203334544e-7
2.343260329278019e-8
5.327761817937973e-8
9.46079836259749e-8
5.268772688879296e-7
5.3028183189817846e-8
1.0854645948401533e-6
5.163798289378253e-7
1.4965341299613688e-7
3.006516927183986e-8
1.7932321227670735e-8
1.0815277828269738e-9
8.617428312799739e-10
5.278201060558876e-10
4.112632675009286e-10
2.5325587511235056e-10
4.964387789728973e-12
2.416399851349179e-11
4.1356318265873996e-11
6.442259002141245e-11
1.0016890271399656e-10
1.5782911744404698e-10
2.534005307473182e-10
4.1491867031067893e-10
6.837320806510895e-10
1.0809611703550807e-9
1.7100398785797234e-10
4.834666963048234e-10
9.162137784972677e-11
1.181600838367917e-9
2.944176409191965e-9
5.8183440149589766e-9
1.033003991868668e-8
1.662345647452377e-8
2.363822034779335e-8
2.5117462667206715e-8
2.6861724183202967e-8
1.9482344761272802e-7
2.162282789385283e-8
3.5823104798526794e-8
1.2767578533252988e-8
3.10222987714658e-10
4.669542679337162e-13
3.019832560605652e-14
6.042513343242111e-13
1.6201793523049768e-12
3.3964821382241285e-13
3.570926153141002e-13
4.0749536472006545e-13
4.896624530228261e-13
5.995190882692691e-13
7.406062455714343e-13
9.20310866381246e-13
1.149117103891035e-12
1.4409613804495831e-12
1.8140974835899022e-12
2.2923517773683973e-12
5.836280146777891e-11
3.4152581740664434e-12
7.709499763081609e-13
4.232472530702345e-13
1.2170885080562888e-12
2.0261756148107347e-12
3.0316417352025866e-12
4.396699060059912e-12
6.322188621202116e-12
9.085717135969426e-12
1.3086906745357547e-11
1.8905299369129522e-11
2.736944838617484e-11
3.96169239476365e-11
5.708090227820477e-11
8.126833547168499e-11
1.13182727735225e-10
1.5254609874698585e-10
1.9762833467801503e-10
2.463992550776336e-10
9.687205447087617e-10
1.381549114771774e-10
1.9465199277536375e-9
4.992146615908793e-9
6.857226044085037e-9
7.670661047427113e-9
8.322120256218958e-9
9.043597141506527e-9
9.849053245266021e-9
1.0709726560203912e-8
1.1590429446537694e-8
1.2587727488021933e-8
8.982839227399506e-9
1.6712275800109575e-9
3.5362562118147233e-10
1.0237027443017043e-9
1.6272076663408718e-9
2.7020673166654596e-9
5.598568684202966e-9
5.954197789275349e-9
1.1523852145965607e-9
2.102645516740787e-9
1.962546353302295e-9
1.688815313992301e-9
1.396127995847208e-9
1.0367563409774823e-9
4.721014461994923e-10
6.634707289021971e-10
3.67047062907463e-9
1.359532503142927e-8
2.276571442774388e-8
2.774999683941758e-8
2.3099652117554366e-8
3.0182385656289464e-8
5.134337490379714e-8
1.0521922670934207e-7
1.3919263924870246e-7
1.5383080644097574e-7
2.173381587904916e-7
1.7406149935701967e-7
2.6148814776749194e-7
6.270634347236816e-6
7.712825900822318e-6
3.416339786390373e-6
1.7172274386091912e-6
1.0593963576380564e-6
6.940202820747482e-7
4.816489711104745e-7
3.6258883092423154e-7
1.545539900892075e-7
3.5876830039820034e-8
2.2036473806626893e-8
5.692028481038289e-9
1.875222393437888e-9
1.2783983698898192e-9
6.737681672549178e-10
2.1560987601775972e-10
2.0852328521827343e-9
1.1866323247022097e-8
1.3235914468436127e-8
1.4363404089442327e-8
5.217206305202984e-9
2.423455750200218e-8
6.415355969070647e-8
8.723071698175053e-8
8.451858526077182e-8
8.11392537825501e-8
7.530765666862086e-8
6.93798642392449e-8
6.593155813985113e-8
6.501872721698118e-8
6.594707416293619e-8
1.800520442727138e-8
3.3831888541027276e-9
5.473169680816362e-9
1.1847248136405636e-8
1.1560653555983073e-8
1.2370753600444032e-8
1.5408842570128167e-8
2.2211143156842853e-8
3.7741812732991145e-8
7.530542196268455e-8
1.1298320842404949e-8
3.921827014174161e-8
3.8859929819553596e-8
3.8150174194451875e-8
3.953406987359696e-8
4.309708051855713e-8
4.9143984042904106e-8
5.846517525778726e-8
7.255943142015915e-8
9.405418169542319e-8
4.020189519494299e-7
2.783408627568089e-7
1.817059849007717e-7
1.9604617919174305e-7
2.8518905699793016e-7
4.453417957152121e-7
3.49287184269058e-7
2.892443238906424e-7
3.606053216628856e-7
8.218101699564284e-7
7.926555435995168e-6
6.470310736664693e-6
2.343799060236882e-6
1.079906903680314e-6
2.9930865469295113e-7
5.880965564780792e-8
1.4036357450509113e-8
4.857218620235393e-9
1.4070589467443112e-9
2.5579821657423425e-10
7.99462723089442e-11
6.943844611761855e-11
1.170514351672801e-10
2.490725490881407e-10
1.4864632107724938e-10
4.189812314875853e-10
1.5119946887442977e-9
6.725142583845439e-9
1.3185630984424291e-8
6.3872398245006496e-9
5.658963925028111e-9
2.0608961870190365e-8
6.458711663795253e-8
1.1221298793838674e-7
9.732747129520816e-8
8.591893857799713e-8
8.421463248945989e-8
8.901648041092103e-8
1.0048933033630371e-7
1.227789744199156e-7
1.701419711591124e-7
2.829353885900799e-7
2.2303882216610666e-7
1.929579352147828e-7
2.634820734476594e-7
2.911147398762313e-7
1.8758665282865236e-7
9.659188610547984e-8
5.735166501047309e-8
4.243430238786887e-8
3.7112915530055416e-8
4.158169205680883e-8
7.396632631682466e-9
1.479263409234977e-9
2.484277446317049e-9
1.241871353351467e-8
2.4427440681682397e-8
3.543086379032122e-8
4.575277749148104e-8
5.698044080385479e-8
7.078014112858496e-8
3.263504973832067e-7
3.076543926379471e-7
2.185862630601215e-7
2.4973492264943044e-7
3.8236698548705265e-7
6.186412689023511e-7
4.836354544865531e-7
4.0394115159293153e-7
5.159624896007079e-7
1.4141687852332474e-6
6.3133707185749264e-6
1.8079423479316967e-6
1.566661098330613e-6
2.3411893795211563e-6
8.819174059327774e-7
1.5399265534986552e-8
1.490161813162723e-9
1.330710575499588e-9
1.4227642833845799e-9
3.7668680000764747e-10
9.639014333509172e-11
2.7010246183776177e-10
5.377585739652502e-10
4.99407755877197e-12
1.5518749961512031e-9
6.3278482656873075e-9
1.8990558400348438e-8
8.020621283142484e-8
1.4929352269818253e-8
1.8375436725487119e-9
2.6149788569214212e-8
9.332695709990329e-11
3.079720635588412e-10
3.686121124360988e-11
1.1698938018266091e-11
3.8036187098308566e-12
2.5635442395898333e-12
5.445749220645254e-12
1.2493591876698174e-11
2.5871233032727215e-11
5.037100892801062e-11
9.499533444322973e-11
4.6381415572804387e-10
2.521706528076856e-10
5.915837804974108e-11
3.674555087735132e-10
7.197501633744577e-10
1.151449756480188e-9
1.6399666362991575e-9
1.946616252525531e-9
1.322072742191815e-9
1.5154819442032963e-9
7.638583718770569e-9
1.4066771902602048e-8
1.4152723722975276e-8
1.534378850414191e-8
8.890588817866739e-9
9.332725726725946e-10
2.3687344740006886e-10
9.467324910605027e-12
2.8592577988811316e-12
4.4643036705162196e-13
3.2102792192651507e-13
2.8878631054900185e-13
3.4005743818693624e-13
4.1199915474117564e-13
5.027569393566751e-13
6.169320502019794e-13
7.60933215464748e-13
9.430880742533157e-13
1.1741632219275066e-12
1.4681038346852847e-12
1.8430074480395726e-12
1.4157763170586019e-11
2.1795442381197653e-12
4.05393895848332e-13
3.6276819291794506e-13
8.940968250498648e-13
1.4423385620840042e-12
2.1269490865657397e-12
3.0565660252903403e-12
4.363930996780559e-12
6.231852368678332e-12
8.923767188731322e-12
1.2825162658618683e-11
1.8500575457980682e-11
2.6767125897827682e-11
3.8772389267864536e-11
5.6028698286679866e-11
8.028512161517189e-11
1.1305149945891246e-10
1.547377739578092e-10
2.0401102751411398e-10
7.666624496674469e-10
3.967249453514242e-10
7.752290128364376e-10
2.937060521698481e-9
5.251014941268179e-9
6.68906754983802e-9
7.54755905881668e-9
8.260890415306383e-9
8.980147734380956e-9
9.733290547263552e-9
1.051068411858592e-8
1.1831421612908518e-8
4.348882309535118e-9
1.371711990909013e-11
1.0282173665260106e-9
1.7322649413855197e-9
3.0430402471753514e-9
7.296219042894515e-9
2.3386694185763e-8
8.091966578664396e-10
1.3282939925050714e-9
1.4862121429346836e-9
1.4788514164983309e-9
1.4920076495947934e-9
1.5538375370237484e-9
1.6759664597152016e-9
1.8813050232866894e-9
2.2302154770220236e-9
2.893777289014408e-9
4.0923398308224084e-9
3.71445698130122e-8
3.9263579937907845e-8
2.961025029683472e-8
3.6330429599909936e-8
5.861293886982018e-8
1.1609935028524668e-7
1.5722526478598563e-7
1.6776845988402017e-7
2.2823843022355784e-7
1.8868950385848748e-7
2.0908715514477072e-7
8.162375905244184e-6
5.616416262273378e-6
2.222286957739108e-6
1.2030170104675313e-6
7.601232866906362e-7
5.229945147237764e-7
4.2944996262621e-7
4.272847458663428e-7
1.842824681996662e-7
4.2716748503930443e-8
7.218932882123871e-9
2.489840544313435e-9
2.4686879946993558e-9
1.029805042587157e-9
7.27847045748557e-11
2.410699004341271e-9
1.208173222377627e-8
2.5846821480784546e-8
1.0616442636671786e-8
6.715834408628218e-9
8.725537988006268e-9
3.451636609909553e-8
8.010640449184894e-8
8.572111329475773e-8
8.011235220268223e-8
7.791745931485352e-8
7.829238674718712e-8
8.034891872055226e-8
8.357436657758743e-8
8.766240417391355e-8
9.239728360657677e-8
3.19885064781687e-8
1.0117973422451632e-8
2.855612534103152e-10
9.237488715607516e-9
1.1038666694070273e-8
1.132750974011747e-8
1.30171088864339e-8
1.684960147223182e-8
2.469019816170536e-8
4.265128522240208e-8
8.588805896534711e-8
5.999967910507102e-10
2.0360017208516182e-8
2.341878681694282e-8
2.356600145091125e-8
2.4014440107600088e-8
2.5495553505983534e-8
2.841456360714725e-8
3.340250991936544e-8
4.168996588614909e-8
7.165279714894747e-8
5.3827729760765176e-8
2.6757911731251165e-8
1.947566240956583e-8
2.059305484832817e-8
3.621215527508927e-8
4.362296411867813e-8
5.255606404126629e-8
8.986055177476763e-8
2.06419830756617e-7
4.775373185845391e-7
4.981653544926652e-7
3.0413658666044564e-7
1.5850833536960969e-7
9.75010259064559e-8
4.037437038345261e-8
1.7283550452302217e-8
4.791424106143624e-9
1.1581756667635621e-9
5.737146082334381e-10
2.426602359255267e-10
1.4295703836226812e-10
8.81821721828194e-10
3.94406571516145e-10
1.3591296639003713e-10
1.29131704367271e-10
1.2266903754615624e-9
7.181837804880634e-9
2.7682733526022004e-9
2.2820827654881836e-9
2.324509253377357e-9
1.0074711102445453e-8
2.5768001376725434e-8
3.3877434141482645e-8
2.5872893940976526e-8
2.2502238262360632e-8
2.145587357281254e-8
2.1396634615368614e-8
2.1939998324439463e-8
2.309237782852007e-8
2.501897888141254e-8
2.7835240954704058e-8
2.30438152130363e-8
2.59928670877803e-8
3.562466859861638e-8
4.484603592683359e-8
2.932233972512327e-8
1.2532796041640722e-8
5.968120302108531e-9
3.3186360706899324e-9
2.065753733460088e-9
1.2235739340498228e-9
2.7730194213669735e-10
8.587738044548847e-10
2.643421383576073e-9
3.6929334844963852e-9
4.3436227356457524e-9
4.9529434006766055e-9
5.722448819151817e-9
6.801276202888643e-9
8.38911700437238e-9
5.273879198147807e-8
5.772051441209009e-8
4.118875595009225e-8
4.808326110475458e-8
7.354803936513515e-8
1.3623973710748698e-7
1.5921070243315527e-7
1.3781132752681906e-7
1.6352674317854578e-7
3.0713405594332383e-7
1.4317690250750537e-6
1.5947694097911987e-6
2.133648097286416e-6
2.0363883724127056e-6
2.6827375730707022e-6
3.905295231123725e-6
3.2971952411069383e-6
4.46358055586083e-7
3.589401211823314e-8
2.876661984311306e-9
2.0860713989942018e-10
3.9212423977087004e-10
2.937954914344968e-10
1.7760955811852216e-11
5.512371951536771e-11
1.4622217138340588e-11
1.785759121410906e-11
6.188100180473124e-11
5.951321674237486e-11
2.0242368198190693e-10
1.4849709850607775e-9
1.0006474440259193e-9
3.1584156397004853e-9
9.060249417670077e-9
2.0366123668330096e-8
3.172616225992074e-8
3.558766545224595e-8
3.378077449190561e-8
3.141440708996447e-8
3.061395567816861e-8
3.2081537514449865e-8
3.6909292241752915e-8
6.029863334798285e-8
5.196561591101076e-8
5.8738697520628874e-8
1.096613127287314e-7
1.6488913213552873e-7
1.9217227203531724e-7
3.3013594190243595e-7
5.3923344875909064e-8
1.625157184864125e-8
5.101824881188985e-9
6.557477403177944e-10
4.185939409171082e-10
1.9561145778498353e-9
6.889276457778002e-9
1.2147954493758991e-8
1.714375807253446e-8
2.2461541564491964e-8
2.8874179840344168e-8
3.733360047471774e-8
4.929597569401504e-8
3.1647485625639043e-7
2.3270839600325414e-7
1.6635869786163333e-7
1.965932813407357e-7
3.1701678757671377e-7
5.025527405017837e-7
3.9099410383913674e-7
3.6086230190445474e-7
5.246647515909932e-7
1.725403898222545e-6
5.442364841738242e-6
7.678892753130633e-6
9.758732918108242e-6
0.00001260719659055003
1.8779333576676312e-6
2.1376685983408965e-7
2.7923122652442534e-8
3.952165963285025e-9
3.4400407914895577e-10
3.0696308812604404e-10
2.469616130372216e-10
7.89571411164717e-11
2.256416991339154e-11
3.4242940251135634e-11
4.475042897146611e-10
2.411100965252913e-10
2.884701429765534e-10
9.9848667801271e-10
6.271233375229684e-9
2.8317154995932556e-8
8.683668154188488e-9
9.28986856473614e-9
3.0563916681602405e-8
8.337787029280494e-8
1.0240377790648463e-7
9.119980772844248e-8
8.211519022307033e-8
7.940915804135788e-8
8.359024955164421e-8
9.811664858581774e-8
1.3456493114576617e-7
6.714019294269327e-8
6.562771272657137e-8
1.579367157430467e-7
2.690734887436409e-7
2.2820945470224366e-7
2.665451594088993e-7
3.180067946974251e-7
2.4147350702560387e-7
2.3358731564815217e-7
2.8215316762939897e-7
5.18179670433853e-8
9.141813456170173e-9
3.38005178166382e-9
6.742072314707469e-9
3.4527253183959634e-9
7.910781078447746e-9
2.5007036269373674e-8
4.2300151557817525e-8
5.872575775056728e-8
7.623581470877059e-8
3.9465192374749884e-7
3.8765601306973554e-7
3.064043151108173e-7
3.7983589948344743e-7
6.35728994920877e-7
9.034112590612255e-7
6.472857074294696e-7
6.046686805735332e-7
9.453775326754172e-7
5.292019993789579e-6
4.239829870385428e-6
1.3793350600635956e-6
2.976712396961124e-6
1.3341165356267019e-7
1.665676917319974e-9
2.7840915405861243e-9
2.8007803382964325e-9
5.916600472584427e-10
7.675490638576139e-10
8.119720445975367e-11
1.176449129275276e-9
7.522111640101274e-11
1.1772102301351333e-9
1.3622236818490741e-8
2.3372232082840746e-8
6.64513387813053e-8
7.53140463786668e-9
3.234844349070294e-8
3.778566101392138e-9
1.8329546135639758e-10
2.492916095302833e-10
2.582318149487764e-11
1.0670061187149827e-11
1.4029383054731017e-11
2.3207803996282665e-11
3.949718297423503e-11
6.76146655646413e-11
1.1749207535792437e-10
2.1059622978296612e-10
3.968445284368492e-10
7.864520529387173e-10
1.4085986073285328e-9
4.2558969576952407e-10
5.157669573416443e-10
1.137856995623524e-10
1.2664428991688625e-9
3.0725960434299136e-9
5.535755161451698e-9
7.897538219634868e-9
8.354493975404557e-9
4.128560980336618e-9
5.443468396736965e-9
1.3374402768510633e-8
3.103503185271599e-8
3.1273951091637495e-9
7.161853222602189e-10
1.6867032451920416e-11
1.712285211710545e-11
7.284411270069307e-13
5.743831308201604e-13
9.840438710012187e-14
5.082552586250272e-14
8.083107678961488e-13
4.943146297108425e-13
5.381986283072321e-13
6.430243579718117e-13
7.885374653484527e-13
9.770697029249523e-13
1.218010259348683e-12
1.5254144717356382e-12
1.91815520912307e-12
2.420990991391452e-12
3.0662168641371427e-12
5.5547401468804965e-11
4.9989373955302676e-12
1.271939509367335e-12
5.062049249786202e-13
1.665825503306913e-12
2.8419987864802397e-12
4.301347138593795e-12
6.2834719477157965e-12
9.085033528036208e-12
1.3116262112975544e-11
1.896380154493969e-11
2.7463573191431187e-11
3.9766332055802856e-11
5.733520679008325e-11
8.174253811698818e-11
1.1410787803609919e-10
1.5429051475768365e-10
2.006164518223507e-10
2.5095504236677555e-10
3.0438891236352925e-10
1.2152227159984555e-9
2.279204759019588e-10
3.3242319061805384e-9
7.180536591744885e-9
8.932159278672334e-9
9.68971499167454e-9
1.0447929729894126e-8
1.1355208602955505e-8
1.238248563963967e-8
1.3477914272237897e-8
1.459165153199385e-8
1.5295761390300408e-8
1.3376895472534365e-8
3.853797397527999e-9
3.0282747919250196e-10
6.920918227410013e-10
1.26889017560049e-9
1.9671601309150264e-9
3.181558198333003e-9
4.590126699544509e-9
1.8906102128352636e-9
3.3461691437082417e-9
3.8950379716485425e-9
4.2354670923785865e-9
4.59232239620785e-9
5.051802728611233e-9
5.6608831791775555e-9
6.46503604455185e-9
7.578805763641426e-9
9.329093923746812e-9
1.4573813291627675e-8
2.1485645476689017e-8
1.929123115975864e-8
2.6325272317991696e-8
4.6215953844787056e-8
9.675845703237863e-8
1.287270779371351e-7
1.4477322565978056e-7
2.0790736265147872e-7
1.675499746027563e-7
2.7563674584998893e-7
5.569824425863725e-6
8.729128628055427e-6
3.939101681396292e-6
1.8320694699176455e-6
1.0791469638181809e-6
6.99551509669428e-7
5.017532147274402e-7
4.412633957983076e-7
2.92873739557633e-7
1.0789460758532314e-7
1.682505573797704e-8
2.995608681059319e-9
1.6178656691577894e-9
1.3086864694193363e-9
3.6878516689361215e-10
8.974361548757753e-10
5.102624650653982e-9
2.4457921886143272e-8
1.385873196321973e-8
7.49335464391978e-9
6.338348315857991e-9
2.5495548964908117e-8
6.276023875906887e-8
7.619527768011278e-8
7.230306691708113e-8
6.906680213780345e-8
6.779409533104853e-8
6.822887403576835e-8
6.993967629907318e-8
7.253194841334325e-8
7.569868547665703e-8
2.5747590288705613e-8
7.66018183304194e-9
2.7632460478261974e-9
1.018879011814915e-8
1.0798243337726723e-8
1.1884039553762328e-8
1.4812452431639634e-8
2.103624104188129e-8
3.489156494400535e-8
7.186763736344544e-8
2.8707604160865067e-8
2.267916080139375e-8
2.6871486833921045e-8
2.6839759494024244e-8
2.7538288853676525e-8
2.96651653661346e-8
3.361976282049241e-8
4.013112992245448e-8
5.062967629351773e-8
6.793935350680888e-8
2.5268371779872813e-7
1.3986760966070455e-7
8.245651902298749e-8
8.250863314313214e-8
1.1166669300147776e-7
1.6529923752227177e-7
1.2610923854858247e-7
9.883660299730848e-8
1.1667352145486496e-7
2.393146267592976e-7
1.573999197088481e-6
6.158081991080491e-7
3.1381000358264145e-7
1.881490730126837e-7
4.154325552028733e-8
1.0994509455967028e-8
4.234381089211209e-9
1.902508393878501e-9
3.810562411276207e-10
1.4593101358864071e-10
1.1146508364401797e-10
2.4578202482924168e-11
2.4094421991335565e-10
1.5795869795372175e-10
2.8417150873041506e-11
3.702999802263055e-11
2.6337311639124444e-10
2.143929528535958e-9
1.083243037561668e-9
7.510188612464253e-10
7.155402888766502e-10
5.127338143128991e-9
1.458196859238652e-8
2.410517735577625e-8
2.1163581872523403e-8
2.0207617906272302e-8
2.127293353014971e-8
2.3703995102530844e-8
2.7502469731352133e-8
3.3139569773470593e-8
4.1499795779659925e-8
5.3625574401051535e-8
4.415324328773162e-8
4.8850886386248674e-8
7.582760337090329e-8
1.0881754345643111e-7
5.9256744456851386e-8
2.7772373766381566e-8
1.45763786879563e-8
8.753248937982425e-9
6.023685050345827e-9
4.6825725160429925e-9
4.632147912925938e-9
3.1323156515112925e-9
5.606895077950611e-9
8.260893955609048e-9
1.0305185742200948e-8
1.2214773935890576e-8
1.448071984930129e-8
1.7522102980964466e-8
2.186779674642316e-8
9.62054035088982e-8
7.838245020930727e-8
4.803436125491446e-8
4.885391511959057e-8
6.62323807638263e-8
1.0598945748639439e-7
9.464826252644313e-8
7.305735067509376e-8
8.375412739976639e-8
1.71834045354557e-7
6.83421853739694e-7
1.9384793278910333e-7
2.5405104688835864e-7
1.794816983901319e-7
1.0274200502000874e-7
7.93269353300567e-8
7.01394268762401e-8
8.21687648780367e-8
1.569219423624474e-8
6.886148356190582e-10
1.537001604505014e-9
1.6628290579485665e-9
2.5619661708909754e-9
4.785394486598609e-10
5.667824138280886e-11
9.144839274081107e-11
2.0623986789841855e-9
5.107913662310094e-10
4.5081238424110055e-10
3.0961373250158765e-9
9.230705366959666e-9
4.989107953549254e-8
1.0012445551077755e-8
1.6591243285760502e-9
9.615020944149204e-10
1.3381779581337332e-10
1.7215335264337632e-10
3.236885757512258e-11
1.1933662227554962e-11
5.670806072840426e-12
6.3583946548662084e-12
1.2189518779519002e-11
2.9526481550655415e-10
4.003733568379673e-10
2.4409477674229497e-11
1.196129012715049e-10
2.3108875003239905e-10
3.556327368940424e-10
5.219334310653306e-10
7.614844336806935e-10
1.117293797030045e-9
1.6470887823205205e-9
2.4040331190422997e-9
3.3280128730930274e-9
3.92789334820982e-9
2.9770523296371395e-9
9.95926401613287e-10
7.751898002717326e-9
1.1148585658483732e-8
1.2500681103999901e-8
1.8834380273712507e-8
1.390576441607943e-9
4.499707844511166e-10
6.508074480794702e-11
3.99961011917397e-12
4.700696984664552e-12
1.3736031365104193e-13
2.0332273597666312e-13
2.4414853596054245e-13
3.0641750970255196e-13
3.801102187199757e-13
4.675487808339447e-13
5.757357708606835e-13
1.1684766185494371e-12
3.439556187132234e-13
2.5579305734014438e-14
1.0541409521450436e-13
2.0062819632518146e-13
3.0148738183368963e-13
4.2936971157357463e-13
6.0303629000514e-13
8.447898428022487e-13
1.1847877436354366e-12
1.6657403222162712e-12
2.3492197989912095e-12
3.32478306663644e-12
4.7234842119402956e-12
6.737984325335014e-12
9.65230705249173e-12
1.388498471385149e-11
2.004875320505903e-11
2.9024715177140536e-11
4.2030894102182056e-11
2.0692848565409325e-10
2.0951453426484682e-10
2.0297701365161035e-10
8.822282702886137e-11
1.8992353550300218e-10
6.700837732713898e-10
1.3445933587515744e-9
2.1361158066318963e-9
2.9423866810279823e-9
3.685436432488749e-9
4.326688675434985e-9
8.433577436042639e-10
6.219225352728343e-10
9.870464013582193e-10
1.7478919902260652e-9
5.3107187937112734e-9
2.1081138435067617e-8
1.649860805665592e-10
7.434540970887122e-10
9.118906797466014e-10
1.0236188580674812e-9
1.159392584381752e-9
1.3429717148149633e-9
1.5954702787538068e-9
1.948901409548856e-9
2.4584321378588188e-9
3.225744411347661e-9
4.4541126875137675e-9
6.5981900193545555e-9
1.0842986405240018e-8
5.385164824889318e-8
6.819115647109539e-8
4.321037240710598e-8
4.6402312522133146e-8
6.458919538143744e-8
1.1214904776441317e-7
1.880236279520091e-7
1.9391389030859493e-7
2.1756238475956898e-7
2.504889682234584e-7
3.228451097199714e-8
4.906389299449888e-7
4.600567151811662e-7
3.1160706192910155e-7
3.201842152077379e-8
3.053066426129734e-7
2.9008088839982735e-7
9.120120576221464e-8
3.736172208956609e-8
1.5613878553384284e-8
6.542576421659403e-9
5.143340298792909e-9
1.8203077101323806e-9
6.421285409867426e-10
2.2216068183476232e-9
4.950558932545377e-9
1.4783996091683742e-8
1.1834102182411384e-8
1.409944986214354e-9
5.4014526665016504e-9
7.47499880364159e-9
1.490296530143347e-8
7.639054895565702e-8
1.2070593624545943e-7
1.073251828834765e-7
1.0602388116772115e-7
1.11706188114015e-7
1.2097932019665372e-7
1.3282651617730366e-7
1.4719232355539283e-7
1.6437939970970213e-7
1.8476349113472494e-7
1.227945300946327e-7
7.841987384676445e-8
4.74130094908129e-8
3.523461091493765e-8
2.885408393639229e-8
1.1594725996313677e-8
4.0007175877492374e-9
1.751156500303577e-9
1.739499754218182e-9
4.474497340203426e-9
1.5223309980765344e-8
6.901954896956322e-8
8.12305465955829e-8
5.376150847085682e-8
4.884408117852203e-8
5.179259866892301e-8
6.113360960430554e-8
7.910320071018515e-8
1.1125241854501658e-7
1.6408415722816375e-7
3.086898338920454e-7
2.648210250855975e-7
1.6392090011251457e-7
1.701665444844121e-7
2.3337554258141828e-7
3.9855592436173127e-7
5.116233410281413e-7
4.658768684116289e-7
4.953869746703939e-7
3.0321204701560943e-7
3.1466245314430985e-8
2.0695914710079536e-7
3.0244636221862296e-7
9.812114221698351e-8
7.949834038167907e-8
1.3734765328092325e-7
9.54326382241526e-8
2.8490166012939334e-8
9.76923726138485e-9
6.236787251100509e-9
5.703801825183641e-9
1.0536432111994006e-9
1.034382821799084e-9
2.8516751630576125e-9
6.1913257994287675e-9
2.0581574169074812e-8
6.0930823644840146e-9
2.995592697572641e-9
9.712148670288515e-9
1.567939683516669e-8
2.084560596622316e-8
5.279969575164237e-8
2.2232365390511745e-7
2.2717149056421843e-7
1.9494209961278132e-7
1.9539304355588136e-7
2.103895226132453e-7
2.3696306118246668e-7
2.7836559052985263e-7
3.4314660034240666e-7
4.4837976654551e-7
6.388694280554368e-7
2.6081104538058307e-7
1.1002656743992076e-7
4.594930244531098e-8
2.2129029313388388e-8
1.4357262513947336e-8
1.179386113490766e-8
4.628532175472482e-9
1.0307296774958143e-9
2.329367506405307e-10
1.2708690250969279e-9
5.8784207457663224e-9
2.353560923519015e-8
1.2741555720247858e-7
1.0618840949961116e-7
7.875078777718706e-8
7.503832013351968e-8
8.042745945238942e-8
9.298244596493827e-8
1.1278074485876194e-7
3.0606970238244905e-7
5.262907148231997e-7
3.083887179015219e-7
2.926288533823948e-7
3.4721108082305577e-7
4.923520299136351e-7
7.715660699504696e-7
8.495774823934017e-7
7.638154546744348e-7
4.808021972357474e-7
1.2273640401581493e-7
1.401403520202801e-6
1.3454783988268325e-6
9.698137193425752e-7
7.892931904605129e-7
6.266919781730224e-8
9.604460254252272e-8
8.06973624743019e-8
1.9008024205313215e-7
6.446424076289268e-8
6.635807214466113e-7
3.5347372360260614e-7
7.555171664514066e-8
1.897617695568526e-8
1.0351370490000117e-9
4.991238719385572e-10
1.5081648170368309e-9
5.493384952094985e-10
1.8992316523891216e-10
2.7181567067522954e-10
1.3565805972134781e-10
1.5326556197913012e-12
4.1376237732610497e-11
7.317674442964064e-11
1.1669956294873094e-10
1.8617092800102333e-10
3.033218726477226e-10
5.070277503242054e-10
8.560897542625741e-10
1.3693399473443018e-9
1.889671605803322e-9
2.180578784057282e-9
5.950420505481688e-10
4.975670241407191e-10
1.9755824287928686e-9
5.198858668910816e-9
1.0533536007390178e-8
1.7803517269731415e-8
2.517284036430513e-8
2.121425660200189e-8
7.633765424043468e-8
1.2979698867167165e-7
2.2603011630816257e-8
7.2309012891894925e-9
9.331767661521547e-9
1.0627040741872641e-11
2.0462754648843004e-13
7.948676227191411e-13
1.1096205207209749e-12
9.988617669405035e-13
3.395605503287271e-13
9.944592913389054e-14
8.806388207272768e-13
5.893122386627132e-13
6.497028192423084e-13
7.822411866915245e-13
9.661340141010942e-13
1.205522380296681e-12
1.5130374795295675e-12
1.907351047199127e-12
2.413566409393639e-12
3.0647002618106986e-12
3.903902255348539e-12
2.761204630335515e-11
8.101660537262369e-12
2.329056437395846e-12
4.995907521731863e-13
2.2545473517269867e-12
4.004486908638795e-12
6.167433882982091e-12
9.10538320236526e-12
1.3265142797820443e-11
1.9258155687951e-11
2.7933905884894716e-11
4.0429933582355446e-11
5.812576229673427e-11
8.236199103657411e-11
1.1382272504470893e-10
1.5186940240117176e-10
1.9468065973061906e-10
2.405685377910141e-10
2.892867971870688e-10
3.421768532947625e-10
1.3702952598339858e-9
1.0763357841444791e-9
5.606232468066336e-9
9.23784996520559e-9
1.0102426472483449e-8
1.070878795015823e-8
1.158275175703638e-8
1.2679590280224089e-8
1.3914392068921995e-8
1.5217500670193753e-8
1.653567192017397e-8
1.54344078609801e-8
1.5282321423932463e-8
8.548159415467314e-9
1.8597519182843327e-9
6.374376320242823e-11
5.300603209983981e-10
8.392359941953912e-10
9.346397462952831e-10
2.3343070226534347e-12
6.52262438044641e-9
5.053496898468935e-9
4.604297414355268e-9
4.620874366815659e-9
5.005108718537216e-9
5.874395517319597e-9
7.544199804075157e-9
1.0725894461174929e-8
1.703988960351855e-8
2.931716983579779e-8
6.295630227164053e-9
1.3702407798616473e-8
1.4217874354647935e-8
2.0930957084959536e-8
3.8563982700295495e-8
8.357154656303562e-8
1.1451224468262728e-7
1.3134914097568592e-7
1.9185902491219713e-7
1.6091362624607572e-7
2.6785007271921404e-7
4.585298161223841e-6
0.000010432259667387186
3.770448331490621e-6
1.5317724039378798e-6
8.256588523047702e-7
5.712704173755786e-7
1.4557228717326663e-7
7.016227308078659e-8
6.559137891951907e-8
3.4785686869656374e-8
1.2726646910569373e-8
2.596232204530168e-9
1.4428248230988464e-9
6.717255786118499e-10
8.240768310808596e-10
2.513541034391986e-9
7.408386998239996e-9
2.5581051036981087e-8
8.053594178223883e-9
5.268871177248057e-9
4.090170822454883e-9
2.1832818960286767e-8
5.617977309797972e-8
6.829754814841443e-8
6.877032876092237e-8
7.091028445678953e-8
7.472320345232514e-8
7.937987582299478e-8
8.434698529081351e-8
8.932182668071226e-8
9.412845193686205e-8
4.607896062495988e-8
2.0999404609814993e-8
8.709313178536985e-9
3.110302946679205e-9
6.9577370120176496e-9
8.61296554059772e-9
1.0705793082287142e-8
1.4210585172722205e-8
2.0609922340440996e-8
3.5042162570272174e-8
1.5972339313338926e-8
1.2326569971365727e-8
2.2482237576448267e-8
2.9777192961733217e-8
3.7194439290593797e-8
4.606920182785752e-8
5.7077954885161145e-8
6.949470407129609e-8
7.839253053559334e-8
7.557610273974308e-8
6.76415428563539e-8
5.564679402485294e-8
4.296681966518691e-8
5.360536845448484e-8
8.945086584245116e-8
1.68783159020022e-7
1.751595709406326e-7
1.8346390469326497e-7
2.6905489061539246e-7
3.3372878268344345e-7
2.75978720579544e-7
1.1577176192660678e-7
2.798150557999284e-7
3.3291668381761986e-7
2.1143028020964147e-7
1.6889008642714108e-7
1.1959391534474483e-7
2.1665755425205618e-8
5.227470371584051e-9
2.584939123084858e-9
1.5973405214751356e-9
4.355678034296095e-10
1.207708520619066e-9
1.4905474002789327e-9
1.4275640476463134e-9
1.011340125871643e-9
1.9876441378042687e-9
1.108108851368662e-8
6.77084958380384e-9
6.292766807465579e-9
6.631460694574597e-9
2.2781416623214898e-8
7.72674466358325e-8
1.1018160279346841e-7
9.142540031799293e-8
8.589736204631307e-8
8.746874881335047e-8
9.242902804007704e-8
9.970625657623924e-8
1.0945668234925018e-7
1.2259997444634614e-7
1.4088822830971232e-7
1.1399927350865498e-7
1.1517003651550592e-7
1.1260475881929725e-7
1.063829291335618e-7
7.715289299835979e-8
3.115974067928547e-8
1.4231990479767907e-8
7.843101656581396e-9
5.218329339278493e-9
4.999117356803393e-9
1.0998518469182857e-8
5.4567176552044166e-8
3.86572653744139e-8
3.300752071205741e-8
3.27699085226341e-8
3.523058977257223e-8
4.034123783178634e-8
4.89951882314521e-8
6.323049007662036e-8
2.3352173766206564e-7
2.4126939660282696e-7
1.5280477502724278e-7
1.6058451374183766e-7
2.1984158661296722e-7
3.7026401624269277e-7
4.6744640832327247e-7
3.8400611396414456e-7
3.9607701676294906e-7
5.322785396350144e-7
5.761698399564496e-7
1.2951713215094657e-6
8.008821979406056e-7
4.564232355418568e-7
1.08904250281319e-6
5.902439291315142e-7
1.8700453679737343e-7
5.979818359003159e-8
2.125727549615221e-8
2.920902376891883e-9
4.5891747188624694e-10
2.5388488819987277e-11
4.936455850924906e-10
1.0784652889482198e-9
1.2426629205741923e-9
7.024028985563239e-10
9.641853526699401e-11
2.545927463756304e-9
3.312547291407024e-8
1.1964156440084776e-8
9.7874096273817e-9
1.7482957788410463e-8
6.591162238628805e-8
1.4139052571973154e-7
1.4656057332381463e-7
1.3856712900676662e-7
1.3878850283109087e-7
1.4501366770300435e-7
1.566066044305468e-7
1.7743986112707173e-7
2.254385701175883e-7
3.377343946708212e-7
2.1594927865388593e-7
1.6754142585207548e-7
1.7017725143676898e-7
1.0417115895033123e-7
4.6680352566943125e-8
2.5440075820843912e-8
1.6741507772109786e-8
1.2523120276334329e-8
1.2040340553967594e-8
2.8169850251887725e-8
3.035428330247625e-8
3.031294378105113e-8
3.889295830436285e-8
5.0328086404528516e-8
6.252520008120925e-8
7.600719610463537e-8
9.285226337960687e-8
1.1572553197898037e-7
1.4752763243058246e-7
1.8979142330831614e-7
6.919716659382544e-7
5.092847928052182e-7
3.626103457000967e-7
4.1493206324674704e-7
6.373844048057267e-7
9.621591596709293e-7
7.267137889972794e-7
6.31158157816819e-7
7.834769192495919e-7
8.408298729398556e-7
1.7087291444790775e-6
6.65625321131674e-6
1.5716885064909476e-6
2.0688039264766444e-8
3.53985992041834e-7
3.084295647073432e-7
1.0470716630169373e-7
2.477482070968072e-8
5.393422305243018e-9
6.353513702697782e-10
1.4610886114700008e-10
6.225622888993569e-10
1.5970922921226873e-9
1.933878917517991e-9
4.94046644124242e-10
5.741122921656544e-10
3.440830712765549e-9
2.137259159877186e-8
2.7261010427742412e-8
1.8252143555477725e-8
1.7937783984020792e-8
3.116076406061258e-8
1.0319703867561862e-7
2.0341973459558345e-7
1.9885155504719682e-7
1.910008515180172e-7
2.0144407231146554e-7
2.3699946039440783e-7
3.2176270670493286e-7
1.4628400490267042e-7
4.855622928068092e-9
1.2601192934442036e-7
1.333859087238308e-7
1.0127463480804503e-7
7.838345534800942e-8
5.438815621957976e-8
2.858847071867117e-8
1.9549976787203144e-8
6.1231827197996706e-9
5.2549226925030867e-8
4.9111800117650473e-8
1.476450161886423e-7
4.951927148043283e-7
4.6114647554687665e-7
1.5203029254480415e-8
5.8427690961807486e-8
2.889871290438711e-7
6.039597962966786e-7
2.6834325866949288e-8
1.6364757646862637e-8
4.028428590486895e-10
1.4564868829313128e-9
4.24964372959474e-10
1.4081285498326978e-10
1.2015071163328037e-10
8.236435165990452e-11
8.635389273150864e-12
1.586866685183136e-11
2.319393073242558e-11
3.303833298159691e-11
4.740385775281151e-11
6.926107680804925e-11
1.0391837447983643e-10
1.5925922796444806e-10
6.454713649019103e-10
3.4982330502004225e-10
1.70122762841688e-10
1.681988680161391e-11
1.663211138849076e-10
4.4530575952765125e-10
9.338352508573463e-10
1.852145169910505e-9
3.6281869375231087e-9
7.016713253965915e-9
1.3074954669146592e-8
2.2880285330083312e-8
3.701527858638587e-8
5.11355456771534e-8
3.783851629535841e-8
2.5213503052220895e-8
2.430345263395139e-8
3.936531185629011e-9
1.4320381230496317e-9
5.780505986254585e-12
1.5241845589383805e-13
3.579358179941564e-13
2.3152843915341594e-13
2.172912969994997e-13
3.5223233791554233e-13
4.877607511244544e-13
6.19743448907296e-13
7.699157990532567e-13
9.538531298534188e-13
2.3283339516776777e-12
6.476584429529026e-13
5.581169527460276e-14
1.895246803780696e-13
3.6822429137184516e-13
5.576408870330842e-13
7.979510845403873e-13
1.1249302644756386e-12
1.5814615131174916e-12
2.2258359910817743e-12
3.141004195239505e-12
4.447122221121811e-12
6.319785442236422e-12
9.017055566146918e-12
1.2919542908198657e-11
1.8588998048107836e-11
2.6850861306729343e-11
3.890121660810504e-11
5.641882105340418e-11
8.160886048555108e-11
3.5671722250260853e-10
3.530667767234788e-10
2.957704899572671e-10
1.743541427342125e-12
6.158090523265014e-10
1.5754779006328378e-9
2.7546464386229933e-9
3.958285513570005e-9
5.052058781427415e-9
5.986419295560017e-9
6.779875517896124e-9
2.248913381714538e-9
7.979594044836876e-10
1.401543426541254e-9
2.2834862510613935e-9
5.526907952346839e-9
3.016363080308237e-8
1.2416354352641197e-9
1.3195461269502554e-9
1.587673830460233e-9
1.7281293638753453e-9
1.9143938201880828e-9
2.1850575706273557e-9
2.5728356738233073e-9
3.130134909738321e-9
3.9503523354186194e-9
5.209131779994449e-9
7.263522040274425e-9
1.0926382145552758e-8
1.8349651044687847e-8
3.572546384138335e-8
8.982717835954632e-8
8.128305369716456e-8
5.366685933296521e-8
5.992001765924724e-8
8.905189837547698e-8
1.6507140642864274e-7
2.1990202420595494e-7
2.1969729342820802e-7
2.787871272341702e-7
2.36076732812577e-7
1.4560270131016955e-7
1.5168565380466927e-7
1.6253208000682424e-8
2.0336721048850753e-7
2.4317916841238713e-7
1.7010345609851653e-7
7.38855105420645e-8
3.432813231276147e-8
1.4342015751228993e-8
8.215745532061784e-9
7.450601267703387e-9
1.911272243857105e-9
6.694532253932713e-10
2.232354039150141e-9
4.523086674780233e-9
9.125678016298236e-9
2.2762479360236404e-9
6.161085933696261e-9
7.943932017915547e-9
9.13768839907987e-9
2.388548948106774e-8
9.870634414516846e-8
1.1859310290814207e-7
1.0086137552204417e-7
9.961666505265387e-8
1.0586997641268696e-7
1.1674593097238754e-7
1.3198654838775493e-7
1.524847154430365e-7
1.7981831431126923e-7
2.1574120316670598e-7
2.6046225845804315e-7
1.428958221389705e-7
9.343666802268674e-8
5.6400075445018004e-8
3.6273569241802e-8
3.0860037314592505e-8
2.3087553433125832e-8
8.408489223897485e-9
3.292043904418598e-9
1.6290840913702697e-9
1.6924732310303045e-9
5.123820064297304e-9
2.378203763616821e-8
7.017879370120953e-8
3.921115371593059e-8
3.3273463980657644e-8
3.358355114107637e-8
3.754325578179318e-8
4.5441001509687504e-8
5.91641646614105e-8
1.956053733828942e-7
2.8802584563572256e-7
1.6512086177950477e-7
1.580323578294859e-7
1.9166722374070234e-7
2.811898539906861e-7
4.6059113454361395e-7
5.22476797591926e-7
4.7381536852063327e-7
4.5795130287537166e-7
1.8710163718568784e-7
3.088005161686809e-7
4.647678617256734e-7
4.126042718633445e-7
1.6138718219477444e-7
7.269617091586601e-8
3.362132023873068e-8
1.6296852764195775e-8
1.2198315365149991e-8
1.0217971348370126e-8
3.185079237553958e-9
4.051271546545785e-10
9.724949324876192e-10
1.827030736534084e-9
1.563161313942435e-11
2.7165752558927786e-8
2.1793251928769502e-8
2.2162208142990593e-8
2.3943492534490306e-8
2.687518822437302e-8
3.125122455511926e-8
9.902440046654719e-8
3.313717177527197e-7
2.2507323458031156e-7
1.9267476556312727e-7
1.9863526327007127e-7
2.265558837694897e-7
2.81094553317428e-7
3.789067422619442e-7
5.255300857839187e-7
6.064273953499759e-7
5.878289547501004e-7
4.74686014749181e-7
2.1498454545941127e-7
1.1659229906308715e-7
6.223423255217502e-8
3.3172432210313853e-8
2.4291742418843532e-8
2.3636242311527113e-8
1.1350540000523765e-8
4.716751254841744e-9
2.5867494351456397e-9
2.6302180988179186e-9
6.213438692769547e-9
2.530755433224931e-8
1.1081178151058803e-7
5.985570106505641e-8
5.0170247425618883e-8
5.015184306729563e-8
5.513714234843626e-8
6.49351110992202e-8
8.072782728625639e-8
2.5013963528774063e-7
4.789884233713127e-7
2.744017517905258e-7
2.5482686672048435e-7
2.9491434141987684e-7
4.034062680395508e-7
6.28741317185029e-7
7.915722903123052e-7
7.116275798866246e-7
6.291941017467568e-7
7.086277494656819e-8
3.20663557948347e-8
1.365527418847813e-7
2.2388624726048451e-7
1.6718885432097424e-7
5.721326187586944e-8
1.9951043185135126e-8
1.1067001019800688e-8
1.060173950660492e-8
5.6726808782328396e-9
1.2917858738167316e-9
3.6572019975903967e-10
1.0676690702890023e-9
1.4540368009080552e-10
1.3409362283274219e-8
2.720498719355471e-8
2.7224840357101172e-8
3.2405870183007276e-8
3.881216393837057e-8
4.6098927544910524e-8
1.1142659055711213e-7
4.0597811278137696e-7
2.9083594937616426e-7
2.5454330230750564e-7
2.6442819200983675e-7
3.017286993712374e-7
3.737193493976486e-7
5.047624113918263e-7
7.142186226228005e-7
9.508876805604179e-7
6.806219567269498e-7
3.7629027540545274e-7
1.570403422498976e-7
1.2462671610935525e-8
1.8971404504326628e-8
2.0065295155566742e-8
1.1964587077100063e-8
7.2879003581804806e-9
7.07279583465135e-9
4.378086439666442e-9
8.076368531343018e-10
2.995721373977851e-9
6.0505804154231905e-9
7.95786585004499e-9
3.163366675661967e-9
2.1257257302483594e-8
2.6931226414234796e-8
3.5833258449487844e-8
4.753791750390529e-8
6.100361674834182e-8
7.596707103092564e-8
1.9300866473353961e-7
6.131449927161991e-7
3.897380501058387e-7
3.545399886344013e-7
3.878656894745903e-7
4.807212948685177e-7
6.776991395617391e-7
1.0567207775042631e-6
1.6015023787068263e-6
5.40462026209312e-8
5.784943895230936e-7
6.418293002362117e-7
5.718211824225141e-7
1.2731721355151404e-7
1.989030471645281e-8
4.8606120359935054e-9
1.4789570373921345e-10
1.248939688966525e-8
4.455920111012906e-8
5.1069976985825515e-8
2.3801338476649604e-7
6.129372413221897e-8
7.060166693412286e-7
3.2350562048328117e-7
8.559665387207163e-8
6.442919810884936e-9
1.2417720178284235e-8
3.055184004273258e-10
2.2487030490581456e-10
8.267173729648331e-11
3.7570306071710544e-11
1.8419633988167228e-10
6.431207885913743e-12
2.276424880489083e-11
3.6687769097311236e-11
5.6428351768757296e-11
8.704677104632446e-11
1.359660326957412e-10
2.1596093179778315e-10
3.490527873116979e-10
5.680389339367766e-10
8.956116551216484e-10
1.6875055409330833e-10
4.720464884367198e-10
2.4283902891572025e-11
9.367112822027626e-10
2.3800165678820405e-9
4.727672960960611e-9
8.491805481632622e-9
1.3981020519346983e-8
2.0574144220646543e-8
2.424029953664075e-8
4.741461055474481e-9
1.8407137631456273e-7
4.848649022303155e-9
4.38512305512968e-8
4.170972084894627e-9
5.532222533169148e-9
4.40871783031971e-12
3.097790750908979e-14
1.0769255665117008e-12
1.1899266177453209e-13
2.7947910933162747e-13
3.3279698825167653e-13
3.954627197556851e-13
4.800285043327825e-13
5.888093190653267e-13
7.271567124227065e-13
9.028556154398868e-13
1.1262925064101542e-12
1.4110772235938734e-12
1.7749713545615574e-12
2.241138203429437e-12
5.002666178575583e-11
3.239280291895572e-12
7.039364831017312e-13
4.27296506173745e-13
1.1848896008114967e-12
1.959152123241644e-12
2.9226096742318845e-12
4.23111141714675e-12
6.076290108610391e-12
8.723010910828582e-12
1.2552968453023968e-11
1.8121435881555113e-11
2.6227831987785216e-11
3.798562455210299e-11
5.483891441893835e-11
7.840275470060185e-11
1.0995630857516763e-10
1.4962057566306798e-10
1.9590198885631058e-10
7.426861051821355e-10
3.68347148928991e-10
8.320394660406578e-10
2.9811218187153997e-9
5.0432479416886916e-9
6.1953312293176184e-9
6.904841546891343e-9
7.54100579212967e-9
8.205711192344675e-9
8.909122494629766e-9
9.635990013493069e-9
1.036395061432774e-8
1.1167077333666625e-8
6.474296586415082e-9
7.540601472948267e-10
6.322756626507523e-10
1.2081380571122002e-9
1.9280134636756767e-9
3.5410865397241647e-9
9.633051288752738e-9
5.307037741238273e-9
3.128561289298224e-10
1.121176327055501e-9
1.117845860455025e-9
9.7942349104323e-10
7.940692978092427e-10
5.309129090024878e-10
8.166575910735556e-11
8.500318511815636e-10
3.3276346202178814e-9
1.1093481536662738e-8
2.427134411031028e-8
2.961309868893472e-8
2.3959699077237233e-8
3.07118286486214e-8
5.122842784591491e-8
1.039498090022016e-7
1.4160518838925163e-7
1.5370776779147864e-7
2.1348621439264516e-7
1.8255305948166942e-7
2.170646745409595e-7
2.0096433951182915e-7
4.567749950459576e-8
1.4232112271471114e-7
1.8494233221389702e-7
1.608105150095542e-7
7.348738852028917e-8
3.5082144962700804e-8
1.530742042194091e-8
8.465228544618521e-9
7.36302748363279e-9
2.2523485740912742e-9
5.090432877064912e-10
1.986652587095902e-9
4.148738235551154e-9
8.375578155748835e-9
6.0258358588472544e-9
4.167066688788853e-9
5.656399516639971e-9
6.50996527560521e-9
7.455528815541173e-9
2.442098328366363e-8
9.334318646702344e-8
1.0042371010917191e-7
8.381402460239899e-8
8.271660247721836e-8
8.845610723538613e-8
9.886951000199003e-8
1.1423997225868152e-7
1.3612335330887696e-7
1.670083175474796e-7
2.0909717963949423e-7
1.1975544237851207e-7
7.914892630701903e-8
5.172064893120514e-8
3.692496985383225e-8
3.186515734275055e-8
2.3939338927954278e-8
8.998213202505435e-9
3.791593387586239e-9
2.2763628864324036e-9
2.47895190887445e-9
5.30836424397706e-9
1.700137772565553e-8
7.525920551468466e-8
4.075046008467773e-8
3.0684621518198863e-8
2.9484671628350994e-8
3.235217510205296e-8
3.921506244478029e-8
5.216784226456147e-8
7.667237361166056e-8
1.8367505257044091e-7
1.940771076135793e-7
1.1664594896976976e-7
1.181402938058587e-7
1.5543995402294913e-7
2.5520918305156e-7
3.9292829515083277e-7
3.7497615248819575e-7
3.8983268661961063e-7
3.5124163890449765e-7
1.3193381160948937e-8
3.3017705318665726e-8
2.2676657628714987e-7
3.9343807250528083e-7
2.9406321788272e-7
1.1106807941176484e-7
5.328055632591013e-8
2.412181244293455e-8
1.2037279914472205e-8
1.0317322376216302e-8
5.571160164404624e-9
9.279330638922642e-10
1.0656814933420775e-9
2.815389082438344e-9
5.391475374220825e-9
8.091243571602773e-9
8.881613366684828e-9
1.2726137306878783e-8
1.4933757990644672e-8
1.7097376211875602e-8
4.605547154600113e-8
1.8247866831426547e-7
1.74219145085999e-7
1.4791225911584737e-7
1.480969554955665e-7
1.601887654650302e-7
1.8168973303125892e-7
2.1471293812822532e-7
2.644195545919969e-7
3.3714981193271465e-7
4.2788963462740455e-7
4.984098967588044e-7
2.484939687532942e-7
1.321599813208045e-7
7.369350280174885e-8
3.803973519004385e-8
2.4738618644599314e-8
2.3404499051102516e-8
1.3466322456096494e-8
4.902117541561211e-9
2.0536996299611484e-9
1.3742734342154981e-9
3.0365402379567445e-9
1.3138990852083008e-8
8.496069466346757e-8
5.771268299150625e-8
4.446912574990532e-8
4.2920193839507485e-8
4.621098399208791e-8
5.366713806792756e-8
6.629927369322286e-8
2.1701475561527258e-7
4.2878279457096075e-7
2.44558499241919e-7
2.2537195043000336e-7
2.5833958360075033e-7
3.479090628216134e-7
5.376585442446012e-7
7.260072736471668e-7
6.687595442655805e-7
6.155699115436753e-7
1.3814860263258796e-7
3.0893115985064e-7
8.355837789084234e-7
6.127413303038436e-7
1.4753002165982934e-7
4.992120637371734e-8
2.2401523823531715e-8
1.381675498414153e-8
1.2885383894611966e-8
6.4013861117936785e-9
2.1782726145842718e-9
4.616622966087622e-10
1.2148805568711687e-10
1.2904231074411835e-9
1.749356971661898e-8
3.567413055809999e-8
3.159939682250362e-8
3.42822682816387e-8
3.8594910455088674e-8
4.442243861396272e-8
5.2399371292841585e-8
1.4403583511942587e-7
4.620911299873245e-7
2.927878768855976e-7
2.587767458096964e-7
2.7512592333552223e-7
3.2764910779601117e-7
4.3371552531770704e-7
6.208298765301969e-7
7.674069579749237e-7
7.629687934143832e-7
5.820139795316212e-7
1.2810482785560391e-6
6.208509348465185e-7
1.6246301687224334e-7
5.503629498440523e-8
2.4591180423176902e-8
1.4604476963568073e-8
1.3179796848612226e-8
9.42232815885128e-9
3.886611420551173e-9
2.0430416983692074e-9
2.1905601299484194e-9
5.252312050146836e-9
1.9427353712091744e-8
1.1726112148383729e-7
7.027845153281113e-8
5.8692638670747986e-8
5.9103259152682966e-8
6.452959484902153e-8
7.431336613517765e-8
8.842231817092084e-8
2.3762922837180228e-7
6.089055181087423e-7
3.6148537331193755e-7
3.290196068345041e-7
3.6550126198340955e-7
4.6827743779947313e-7
6.85747297628443e-7
9.832135970632383e-7
1.086250846672532e-6
4.182669546106846e-7
3.0089828583651404e-7
3.059835039612022e-7
3.1861972646106633e-7
1.482797303359118e-7
8.105856902453764e-8
7.366712221414582e-8
2.7665619207787567e-8
1.2378664895761452e-8
1.0740915609626756e-8
6.155912893120846e-9
5.1761452424842604e-9
5.329139145370344e-9
3.252293652920773e-9
2.5640219389629272e-9
1.4794688181027055e-8
1.148610599266264e-8
5.800185276555841e-9
7.145551423576287e-9
9.628503968478357e-10
2.1940311785380814e-8
6.083959619247529e-8
1.5577341238187997e-7
2.8733816212297095e-7
3.9965957430699794e-7
4.160771469090951e-7
4.800939670370719e-7
6.383101602378347e-7
9.86013519990833e-7
1.3519485565343508e-6
4.883814042915544e-8
4.1134136225104775e-7
3.6779095702204294e-7
6.570329489036274e-8
1.5519886247742737e-8
2.265809618703048e-9
1.523058991995967e-8
3.0296079888654516e-8
6.419328557565836e-8
6.150166456977919e-8
1.2708720699312928e-7
5.642980495110816e-9
2.2158854168376405e-8
1.4405467470816133e-9
2.7447660335380025e-10
4.1623601703049424e-9
2.2232242168009648e-10
6.236321476049333e-10
2.89257462740932e-9
4.792005338434826e-9
8.435787734539635e-9
8.110350637623685e-10
1.8639689094138957e-10
3.980674099188342e-11
2.0179781526086648e-11
3.615141520170404e-11
5.373249924156634e-11
7.886118633397165e-11
1.17810815341123e-10
1.813251600159541e-10
2.903984381676067e-10
4.859454294420432e-10
8.113828010885232e-10
1.9794558869626712e-10
9.439447056061283e-10
5.57891296677694e-10
2.251830657443321e-10
1.5824384071443342e-9
4.142898944348108e-9
8.965708459068577e-9
1.7407084478825616e-8
3.064387222054033e-8
4.9106652753940816e-8
6.348134897244842e-8
3.326198861203799e-8
1.1940322605582845e-8
3.05031919899098e-8
5.9262162106041005e-9
6.899577669265083e-10
2.3060403923854733e-12
2.0143788728648834e-13
3.566032824746419e-13
1.520381547030483e-12
5.864068307132701e-13
5.133298386691133e-13
5.90723421002955e-13
7.138388797432316e-13
8.753841996312654e-13
1.0814039188842376e-12
1.3430832205040567e-12
1.675828283161904e-12
2.099913200006617e-12
2.6417941188076384e-12
3.3359562498868787e-12
6.9509741925542e-11
4.762442706359443e-12
9.923142473098076e-13
6.905998033029796e-13
1.8372093539108534e-12
3.0200188821737813e-12
4.499808695765468e-12
6.5158372816963145e-12
9.364246647902694e-12
1.345573955625868e-11
1.9383596184852795e-11
2.8013219443527342e-11
4.059579849303219e-11
5.888727851017227e-11
8.519751298123902e-11
1.2218301579720617e-10
1.7209371471999735e-10
2.354328648698224e-10
3.100227255775509e-10
3.9218043707440557e-10
1.3813997989649451e-9
3.84878442051862e-10
2.3323395170317924e-9
6.628981545574883e-9
9.667867189836213e-9
1.1050900346271405e-8
1.2030040028784197e-8
1.30390767060999e-8
1.413585394904e-8
1.5291082772085177e-8
1.6458181787478205e-8
1.7315854032668665e-8
1.0505514994226141e-8
1.32245860321636e-9
9.8865871242932e-10
1.895541292768062e-9
2.955031079920449e-9
5.181286540712368e-9
1.2243843508406888e-8
6.111510590896255e-9
3.057183806969774e-9
3.3517205652981953e-9
3.0516247037265613e-9
2.8389795797068263e-9
2.74373718098007e-9
2.7457843427597627e-9
2.8313194591707016e-9
2.9980238893060613e-9
3.2442372368508627e-9
3.2972211774692626e-9
3.464036397258001e-8
3.5745988267846394e-8
2.7795374256385824e-8
3.4865028326624875e-8
5.7545881533217083e-8
1.1533115683192185e-7
1.5066647291398029e-7
1.6337203316014852e-7
2.2738870010912002e-7
1.836336064972867e-7
2.4842073653417875e-7
6.758432888490582e-6
7.178213181221923e-6
3.1863023616709465e-6
1.6729872723034607e-6
1.0561407822684345e-6
6.92935101342232e-7
4.7666577724822504e-7
3.478556484447402e-7
1.406024487257191e-7
3.186625625893125e-8
1.6395760517093153e-8
7.940548562527616e-9
2.0360746424225882e-9
1.1933563721499998e-9
6.05826824646844e-10
2.0452114776223045e-10
1.6831749439683545e-9
5.585983636245613e-9
8.21225651446951e-9
1.1675407665406125e-8
5.191468806445916e-9
2.1000338804790512e-8
5.1921845748386266e-8
9.021614177693052e-8
9.24614271699885e-8
9.062467609793803e-8
8.756846652333134e-8
7.899386509646464e-8
7.054408670365166e-8
6.579589680572949e-8
6.435247493738584e-8
1.609389050384236e-8
2.431755751834071e-9
5.80580171150029e-9
1.1746417329847064e-8
1.136883723590445e-8
1.2203529082410428e-8
1.532733818254014e-8
2.2337808625053434e-8
3.859756042029421e-8
8.175193110310726e-8
3.058549609664865e-8
4.2726664246731e-8
4.4083404307325e-8
4.37726403398866e-8
4.560514876913864e-8
4.976786257043092e-8
5.655783042955921e-8
6.672009542551716e-8
8.162347759447128e-8
1.035402349358529e-7
4.455130540881197e-7
3.392388278475335e-7
2.3010676985927823e-7
2.5445665817244634e-7
3.785957808745585e-7
5.908767602336548e-7
4.544889948927739e-7
3.7796770789259854e-7
4.764642116700703e-7
1.173273254316756e-6
8.444639482694456e-6
0.00001592301359769598
5.087142406444123e-6
1.932081241759838e-6
4.499728261445882e-7
7.46207318817533e-8
1.4386779663222529e-8
3.752295759018357e-9
1.2907282148235286e-9
1.654103603831989e-10
3.422544848931712e-12
5.125290014065175e-11
2.0435207528349556e-11
2.8622800145152236e-10
3.134478845526869e-10
4.4205405266175873e-10
1.4035490937775637e-9
5.728565716834091e-9
3.361375024406118e-8
9.898328403683365e-9
7.91372337377483e-9
1.8699465020598607e-8
6.885036228529842e-8
1.335286091893445e-7
1.237983043889299e-7
1.085459522620182e-7
1.0496914270433275e-7
1.1068961778197873e-7
1.2761463552727078e-7
1.684873896661644e-7
2.9314332463588863e-7
1.0537159145203749e-7
1.211877140980947e-7
2.3922451088135885e-7
3.9752802146300865e-7
3.06759741918463e-7
2.218333863079059e-7
1.5068438582253815e-7
9.158532390246791e-8
6.870772188025013e-8
7.408296347745789e-8
7.810224571653913e-8
7.939267504886144e-9
1.4895341973116279e-9
3.44431988525452e-10
7.2283979820005455e-9
2.098792706242475e-8
3.794944402621863e-8
5.495469214376857e-8
7.216789308001672e-8
9.149130190170997e-8
3.9359044326969644e-7
3.896429675900294e-7
2.9606318982454406e-7
3.5392407276387526e-7
5.672109651983598e-7
8.515050491017129e-7
6.153823022812419e-7
5.392686718617769e-7
7.5943260885676e-7
2.956989634498906e-6
5.172585801964352e-6
1.7494029394648054e-6
2.235471855161436e-6
7.787891468140978e-7
1.8551742279728492e-8
2.9365419938575215e-9
2.0981219436429606e-9
1.1262639854170453e-9
2.1980178033177855e-10
3.0205875946137865e-10
5.676560410345288e-10
2.706504407724873e-10
2.980738757748708e-10
1.4360475362932608e-9
1.3803044548866589e-8
6.823633806974489e-8
1.319349745610704e-8
5.458646395420897e-9
1.6239387083217647e-8
4.3813261868314703e-10
2.2751834067011776e-10
5.680811899847908e-11
8.549039761641884e-12
5.176672379694671e-13
1.444527861044126e-12
7.388153743952072e-13
2.0957879505825007e-12
7.894875932334154e-12
1.868107395914748e-11
3.8040931332276526e-11
7.145543632792602e-11
1.2482458463583352e-10
1.7122443671622987e-10
7.703605176655133e-11
1.742364897534866e-10
4.711751831195183e-10
7.267559051069456e-10
6.675780352157095e-10
4.19164035787609e-10
3.713849497821752e-9
1.0317204065391757e-8
1.763562818910072e-8
1.704927403181156e-8
1.541751772609591e-8
1.3123231904018495e-8
5.013279673270359e-10
8.371857306896775e-10
2.0380387708016242e-11
2.8870668008969375e-12
1.3911890332788015e-13
3.271042531977262e-13
1.8252082929514882e-13
8.211821984623062e-13
4.960108909199695e-13
5.409026077433974e-13
6.458194529781377e-13
7.906004116363487e-13
9.776377506132342e-13
1.2162166958389755e-12
1.5201500302726568e-12
1.907940125850203e-12
2.4038302591149855e-12
3.0394319688939014e-12
7.686290381723852e-11
4.632440343339451e-12
1.0992218648770074e-12
5.461050790873119e-13
1.6388072399625494e-12
2.7543511381682106e-12
4.142193742212903e-12
6.028708109549872e-12
8.694148301808582e-12
1.2526632167060365e-11
1.8084084691769527e-11
2.6171056070671617e-11
3.792280641091217e-11
5.485628120787149e-11
7.877945140232731e-11
1.1137039040408594e-10
1.5332745074702008e-10
2.035739168566455e-10
2.596662139214316e-10
3.1962573482075357e-10
1.2305344240493268e-9
4.323970439487923e-12
2.8361475851736515e-9
6.788913385351435e-9
8.991437323177617e-9
9.92530502811993e-9
1.0720214262332572e-8
1.1625591105945412e-8
1.2641304857260633e-8
1.3723578557009727e-8
1.4824292956432587e-8
1.5923010067874692e-8
1.2308433438289004e-8
2.7421764083011717e-9
1.5006884896314947e-10
1.0522379425863245e-9
1.743721860393383e-9
2.8270652634795793e-9
5.367359026302827e-9
6.417301223808251e-9
1.8194068734922508e-9
3.3924456071095368e-9
3.447693103612937e-9
3.1965880924183523e-9
2.9185022390376203e-9
2.626199844521601e-9
2.237853106542549e-9
1.5406288362945498e-9
1.0403932891559076e-10
4.83205161753933e-9
1.9876709425996808e-8
2.550610635871941e-8
2.173261634389265e-8
2.8794577060097277e-8
4.9499123447188565e-8
1.0216899103701778e-7
1.3531682827348545e-7
1.504974519425935e-7
2.1392000558388905e-7
1.7147075125027432e-7
2.6754658433269144e-7
6.014608709955235e-6
8.063702525198978e-6
3.607292715530842e-6
1.7667801027993941e-6
1.073472550348596e-6
7.004335635254853e-7
4.890915440751572e-7
3.7893818611918205e-7
1.764013705951814e-7
4.205413871907218e-8
3.36052882999026e-8
4.009305273083865e-9
1.7037494811114046e-9
1.303225659144854e-9
6.492333046732339e-10
1.0797392303795474e-10
3.0165619049119742e-9
1.8845053748746594e-8
1.658711580302518e-8
1.1884835920351124e-8
6.1630272949012305e-9
2.5743723097878694e-8
6.524219893430029e-8
8.308019297897468e-8
7.979514667956309e-8
7.517336392985735e-8
7.041247122011194e-8
6.728900276416636e-8
6.631773466737067e-8
6.708641362763368e-8
6.907155191782367e-8
2.037373487178842e-8
4.621839968660343e-9
4.8014649765759065e-9
1.1452946559432088e-8
1.1415760634309712e-8
1.2319481070409035e-8
1.5352201334882852e-8
2.2045995780007216e-8
3.723394346800722e-8
7.490994766182162e-8
1.617281938582111e-8
3.3168425787225026e-8
3.4059332016904535e-8
3.3547444407708475e-8
3.46982353350003e-8
3.7774139423598126e-8
4.312178597948331e-8
5.1539593608512555e-8
6.456133652864837e-8
8.499745769253133e-8
3.547737739757286e-7
2.2677612364954448e-7
1.4364902553032733e-7
1.5181581731194634e-7
2.166556922076402e-7
3.3518451304577633e-7
2.6354293958710184e-7
2.1659272878509306e-7
2.6736102264995806e-7
5.825916505139017e-7
5.140616820759511e-6
3.1473888313430453e-6
1.3348899583812533e-6
6.952540825029479e-7
2.082366267011189e-7
4.4985834245599556e-8
1.2640067653228496e-8
5.095298879400407e-9
1.1845004006468884e-9
2.81546973914188e-10
1.2919384037249757e-10
6.962782474777278e-11
2.1894688128962745e-10
3.192852411178741e-10
5.628007031390024e-11
2.9657656749786017e-10
1.1832174100781996e-9
6.228885360745568e-9
7.212815770426076e-9
4.156486662645276e-9
3.818072646255655e-9
1.8118169596221173e-8
5.016766856227766e-8
8.34347179542637e-8
7.095742767148882e-8
6.345239520494298e-8
6.299469292667711e-8
6.698490853185937e-8
7.522486708473479e-8
8.946769379295498e-8
1.141991163616777e-7
1.5918553065983337e-7
1.2564856344012403e-7
1.2759290349367022e-7
1.9375013566150776e-7
2.549499869901706e-7
1.4550260425258572e-7
7.110906076455573e-8
4.162633983612592e-8
2.850534124942635e-8
2.2076896970932e-8
1.994756794370117e-8
6.489244037463465e-9
6.813188260120637e-10
4.69901868257908e-9
1.3439065977380481e-8
2.1565946895703747e-8
2.8383357728599793e-8
3.509835578925842e-8
4.2965027887800524e-8
5.3221400698222625e-8
2.535046043778747e-7
2.278162556415025e-7
1.5481464414451685e-7
1.7160607831829524e-7
2.5464725762846554e-7
4.207613278796148e-7
3.4868765241419873e-7
2.8363394022743523e-7
3.4453188305198017e-7
8.081350244742811e-7
7.408082108299604e-6
9.920960086203495e-7
8.64816178071567e-7
1.0314189399773515e-6
1.764611536839552e-6
2.5144995114202755e-7
4.983509822979484e-9
8.035203602737907e-10
7.074074079161922e-10
1.1749535737472003e-9
1.2085173748895953e-10
1.7298330155403782e-11
1.1759769697595654e-10
8.449887771584902e-10
8.160333639423667e-11
1.3044835600498655e-9
1.143152176337944e-8
2.858626241970666e-8
5.4597821254438264e-8
2.20811620598256e-8
4.941224839518525e-9
7.78397742178115e-9
4.27909769262846e-12
2.993184269781657e-10
5.4229571311132395e-11
1.7061751211238745e-11
6.067371598156274e-12
3.5578587570068422e-12
6.11883955659732e-12
1.3343566330717496e-11
2.7322409450907445e-11
5.31397411874915e-11
5.806658092866038e-10
3.1211421926688084e-10
1.8401877972061685e-11
2.672379482039938e-10
5.249738622380228e-10
8.450669225777085e-10
1.2722393375130491e-9
1.8183517740305284e-9
2.3449560976010386e-9
2.276143836536668e-9
4.1218166774391607e-10
4.531131082513103e-9
1.1488856294284963e-8
1.3409225079537506e-8
1.3520955378793582e-8
1.8012654382099143e-8
1.5098878606971348e-9
4.869533651068902e-10
1.0560214084716766e-11
7.47793464867934e-12
3.711279054029669e-13
1.7365416779985044e-13
2.3455170390710964e-13
2.9838483466287673e-13
3.733490198373145e-13
4.591698292465126e-13
5.639667734131677e-13
6.950008964318837e-13
8.602575362876446e-13
1.069590163850824e-12
1.3356014742950641e-12
5.983968774364391e-12
1.3188912747729942e-12
2.0254312795304246e-13
2.657186889755183e-13
5.962188923138414e-13
9.39611237334592e-13
1.3699517488892992e-12
1.9541635634747995e-12
2.773272370447858e-12
3.938246089784702e-12
5.608411114449911e-12
8.01667674507725e-12
1.150566382082533e-11
1.6578856321480392e-11
2.396877288950886e-11
3.471467905020074e-11
5.0214457546651e-11
7.215433816238443e-11
1.021429892334095e-10
1.409384117651905e-10
5.429284667140204e-10
4.0703956466532246e-10
1.513983665151115e-10
1.3562580402438247e-9
3.0633116627605893e-9
4.640830383802369e-9
5.740400586350231e-9
6.51507284124581e-9
7.170400314495553e-9
7.802282935267218e-9
8.439399140376636e-9
8.364633534443327e-9
1.3898879418110871e-9
6.549753070209291e-10
1.3149411227766044e-9
2.207675318253249e-9
4.80978484648891e-9
2.1176447114354862e-8
4.4960344149412745e-9
8.203078986284623e-10
1.2648857107489429e-9
1.3608411759489362e-9
1.4539646302911497e-9
1.6039217550460328e-9
1.8417821918128605e-9
2.2147532752036728e-9
2.8204210596758803e-9
3.889486078240625e-9
6.064311680323371e-9
1.1219184382066346e-8
4.591219428915975e-8
4.8156523046712295e-8
3.4267183487971896e-8
4.034271830459339e-8
6.248437734071962e-8
1.2030733848124346e-7
1.704260925071913e-7
1.768245392471163e-7
2.312997780440109e-7
2.0499606104863774e-7
1.525270323954105e-7
6.389457068830722e-6
2.8092467210185633e-6
1.1649789215463315e-6
5.916899683456593e-7
3.446634601091283e-7
1.0509499395694274e-7
5.052192510803485e-8
5.613759562695964e-8
3.622663157023177e-8
1.9439035539513795e-8
4.749747519626298e-9
2.552903865359932e-9
1.7267844322315497e-9
2.7269256068458666e-10
2.292114740499098e-9
6.1250429855648e-9
3.7839697474926714e-8
1.1759309359108216e-8
6.777878691137617e-9
3.993638149517143e-9
7.828087829118674e-9
3.905128813732285e-8
8.783235325172061e-8
9.010927012376805e-8
8.899591320666627e-8
9.224355275725335e-8
9.772743828625107e-8
1.0423104593701127e-7
1.1125642806242819e-7
1.1862874483745181e-7
1.2625353227931458e-7
6.100613128629838e-8
2.5868283883269038e-8
1.2307300940561462e-8
2.9727552807386914e-9
4.931175097512209e-9
6.895139730014244e-9
7.925263566552884e-9
9.222081754178288e-9
1.0897675932552363e-8
1.2170438023219426e-8
6.257213531659384e-9
2.436294204570244e-8
2.6277989608315354e-8
2.7612231354713738e-8
3.0094616359687475e-8
3.459904478150386e-8
4.25457090991492e-8
5.690035343847902e-8
8.456418961869387e-8
1.4163901089367442e-7
1.972739726566454e-7
1.5025136678176955e-7
1.0152207403605581e-7
1.1356409335909885e-7
1.700677315030063e-7
3.038107131110167e-7
3.2608815024785247e-7
3.1035958934488606e-7
3.911879682531087e-7
3.598822327084801e-7
1.1925051759003157e-7
1.4704022082226065e-7
9.317548937461403e-8
3.0337032462262343e-7
2.591988253601699e-7
2.2213869682611945e-7
1.0503478510321184e-7
2.5713239877806333e-8
8.221888399309109e-9
3.7383090926855076e-9
2.6782832719975294e-9
1.2027502379312095e-9
8.736323853439694e-10
1.617754349326584e-9
2.3473116322514544e-9
2.8707711722278216e-9
4.734199083784444e-9
1.0343086151620232e-8
1.0254799284004271e-8
1.0965666475472222e-8
1.2243215688874517e-8
3.486562723810524e-8
1.3346143586194573e-7
1.7026329210181685e-7
1.4208328218096732e-7
1.3678264218295312e-7
1.416952479157294e-7
1.5200886019416125e-7
1.669283051323078e-7
1.8772204814919517e-7
2.17952756589605e-7
2.6732859299153224e-7
1.6888165587158976e-7
1.355653458041508e-7
9.976968710384138e-8
7.145420368662186e-8
6.235925647345441e-8
3.2762638335048605e-8
1.4049625807756822e-8
7.193028901936406e-9
4.631276013793255e-9
4.891176334879317e-9
1.1092774508685897e-8
4.936896564322401e-8
8.783758370386514e-8
6.079408938829597e-8
5.60430322345338e-8
5.818808982541279e-8
6.527966936862621e-8
7.808388318791693e-8
9.891036131494559e-8
3.131909872058916e-7
3.876683278648368e-7
2.3718469497725433e-7
2.390868989321071e-7
3.089143814734977e-7
4.891161307092239e-7
6.904950783254052e-7
5.769551466038056e-7
5.327998727680568e-7
5.565444454518224e-7
1.331355649612805e-7
2.4269269109580425e-6
1.7936562601020571e-6
1.2156021856741303e-6
7.82085355432223e-7
5.140111256383707e-7
3.832217662089912e-7
2.0452203516769538e-7
6.88987842358012e-8
9.196337620696519e-9
1.0668758869932411e-9
2.1058072295844485e-9
3.615754623771188e-8
2.5583964241662875e-8
3.3340128377724775e-8
4.8370762803935925e-8
3.3924552609983606e-7
2.1969446801310317e-6
4.512226140731013e-7
1.0581476523826145e-7
4.939737055339311e-9
4.4553967707013156e-8
2.889876993804923e-10
1.0486624300578542e-10
3.9903494067103056e-11
4.572622445469816e-11
9.61879834584551e-12
2.1319034582326267e-11
3.388734998814062e-11
5.142849852094031e-11
7.88577199642657e-11
1.2252528110022888e-10
3.6176015833181735e-10
7.422932084082003e-10
2.8757601303693713e-10
1.610410767469165e-11
2.6134963233464473e-10
5.400188157795024e-10
9.303945534932755e-10
1.5391197666309696e-9
2.5411028611416724e-9
4.227406622179065e-9
7.026835291903543e-9
1.136171184128433e-8
1.7151247073321764e-8
2.2646356215548803e-8
1.6622549357706816e-8
8.871520456449301e-8
1.2993929479122421e-7
2.518297259501569e-8
1.0460563781552618e-8
1.7472115644961372e-8
4.095387987961699e-10
2.005313295771071e-12
7.285961881667274e-14
5.610760859078624e-13
5.258547026874289e-13
2.8584637990821e-13
3.502606955373747e-13
4.5989402926456e-13
5.782022596771541e-13
7.168302302046512e-13
8.883621676209668e-13
2.2876454648068905e-12
6.431209843286738e-13
6.61270248407134e-14
1.7206680689476466e-13
3.4416370295444483e-13
5.253597896587516e-13
7.542688207596201e-13
1.0652740896348153e-12
1.4995537503739906e-12
2.1130815814394466e-12
2.9855985637972427e-12
4.232808949500378e-12
6.024094116393806e-12
8.608686424349872e-12
1.2354145394714526e-11
1.7801485978757376e-11
2.573955715583761e-11
3.729195725665311e-11
5.3981392001178596e-11
7.767201985854745e-11
3.3594410445861646e-10
3.21420598047076e-10
2.1330233606535304e-10
1.6561735654375893e-10
8.815471249081382e-10
1.9077690298835767e-9
3.061845783310658e-9
4.141434662712273e-9
5.047673355697308e-9
5.785419178250386e-9
6.4160010461096675e-9
3.05867251032906e-9
4.3180078713922124e-10
1.1014491481646197e-9
1.7829206403748671e-9
3.8980956221299205e-9
2.0379015757590257e-8
4.220724429978287e-9
7.77514029934308e-10
1.1922812497169478e-9
1.3257785296066258e-9
1.465755496741277e-9
1.6639289400408773e-9
1.949594276813572e-9
2.3639681916364156e-9
2.980383781605277e-9
3.940378459526809e-9
5.543775195088928e-9
8.515312471618891e-9
1.4922363879058617e-8
5.891631484213358e-8
6.634670806487992e-8
4.321710215634633e-8
4.754720516149982e-8
6.840613998355212e-8
1.2342975311038517e-7
1.9339926683496525e-7
1.9487770460722944e-7
2.3238152706691245e-7
2.416632313835727e-7
4.4188650331415114e-8
1.3224786339282806e-7
4.0752817313708046e-7
4.431739139725743e-7
3.7663470874635073e-7
5.6888119741276187e-8
1.7186917263972614e-7
3.253983332220088e-7
7.155033418924084e-8
1.959523292514485e-8
7.46510967221318e-9
4.433852183974172e-9
2.9146920261602e-9
3.672715929208197e-11
1.5010026003921505e-9
3.774686815965877e-9
1.1237035389737894e-8
2.686075029794096e-8
5.824306656947819e-9
9.152681141389688e-10
5.142944365514103e-9
1.0261848189044008e-8
6.042289021338893e-8
1.1376476096432312e-7
1.0653974353056519e-7
1.0585185183780357e-7
1.1130443050443705e-7
1.1967338835513293e-7
1.297021039020144e-7
1.4105662358800776e-7
1.5373674010741988e-7
1.6778199609668974e-7
1.067133221068449e-7
5.8190850854837886e-8
3.3181011999058736e-8
2.446870715447343e-8
1.4381631683942965e-8
3.282880931458719e-9
2.844767941674999e-10
1.2698316790586474e-9
7.14573017133298e-10
2.944556668672924e-9
1.812293019948873e-8
1.0034899371075777e-7
6.547707549372982e-8
5.068225964613412e-8
4.919246701223126e-8
5.421461662897322e-8
6.593648619630043e-8
8.77087741807235e-8
1.262655848370908e-7
1.8414571700632211e-7
3.266830321956942e-7
2.6056180422047545e-7
1.6430914707263469e-7
1.7332902610226757e-7
2.431346574534176e-7
4.208819261038577e-7
5.035225727091948e-7
4.6293778221636413e-7
5.005738610959083e-7
2.840784179726339e-7
1.6037081078565077e-7
1.2560470564923933e-7
3.136872823236838e-7
1.9462490097150366e-7
6.605608097779464e-9
8.414414580170752e-8
6.76354531694025e-8
3.7071022624200934e-8
1.0845301666202466e-8
5.16333165439426e-9
5.2201466247994804e-9
1.5267714786949276e-9
1.1368722508416634e-9
2.9959737841871773e-9
6.283005485048021e-9
2.023706111766409e-8
1.0139066957837913e-8
4.581233756319242e-10
5.932821931339494e-9
1.2419962954204195e-8
1.8361193562897916e-8
4.850290918773448e-8
2.0205548103829864e-7
2.234030353523403e-7
1.9147144842026404e-7
1.907483680708784e-7
2.036563954076462e-7
2.2653714940486025e-7
2.6154475376908896e-7
3.1573199643327654e-7
4.067949571894069e-7
6.011091866877615e-7
2.3459115002221667e-7
9.099925789902964e-8
3.6495664988019725e-8
1.7736419317459447e-8
1.1538647973953863e-8
7.620397867163331e-9
1.4108769996692132e-9
8.640459002735144e-10
1.2405930538856566e-9
1.669289617637537e-11
5.0578780978152544e-9
2.5875968964118807e-8
1.4825646462340803e-7
9.675478337680105e-8
7.725605522158582e-8
7.573030205466528e-8
8.230917053821593e-8
9.593819759863227e-8
1.1699865141840302e-7
3.22279205150767e-7
5.277877932480899e-7
3.129004460887934e-7
3.0064053194728665e-7
3.6227055777394516e-7
5.243302668536615e-7
8.13678296637109e-7
8.261631835334651e-7
7.351133330112227e-7
4.695509749044242e-7
1.2834281169813417e-7
1.4533250039083915e-6
1.4408462661174502e-6
1.0238169324830322e-6
8.433671457440626e-7
7.412245293282045e-8
1.0708275205243597e-7
8.73103668737638e-8
1.7155339810056855e-7
7.372612185881112e-8
5.494694394633231e-7
4.142741034140604e-7
8.286072439355217e-8
2.4386725053557506e-8
8.733628032038766e-10
2.6628502485937266e-10
1.3414470562078956e-9
3.9030475497057245e-10
4.782640441367417e-10
2.664293535028433e-10
1.4152546617309727e-10
1.860864883417044e-12
4.3413447017324976e-11
7.717794146412581e-11
1.235587285443614e-10
1.9798458632127498e-10
3.243773529282085e-10
5.459426155846475e-10
9.271394293524298e-10
1.4792926731262488e-9
2.0114897873066356e-9
2.2703918809249738e-9
6.279549008752075e-10
5.587377065754109e-10
2.151157368011962e-9
5.593555203373597e-9
1.1220306334649028e-8
1.8741752599179937e-8
2.6027323691763668e-8
1.942320621802176e-8
9.328441170143223e-8
1.0666609000921239e-7
2.2101409908346246e-8
5.644719473452543e-9
7.468605764462793e-9
6.301556716965781e-12
1.0819574851599034e-13
5.538463917356804e-13
1.2028095129302958e-12
8.158129023213493e-13
3.0468159362162053e-13
8.835001588088576e-14
8.852133523501665e-13
5.922281136658895e-13
6.531842227436656e-13
7.867109851526162e-13
9.719924691209594e-13
1.2132478411695871e-12
1.5232357659729663e-12
1.9208051758211155e-12
2.4312981210044996e-12
3.0880400289793768e-12
3.9345770265153435e-12
2.6862668356478393e-11
8.272925240141068e-12
2.401838397767914e-12
4.850508597797699e-13
2.269991510257716e-12
4.046977724981364e-12
6.242183629583044e-12
9.223323385648184e-12
1.3443838120533547e-11
1.9523202198458434e-11
2.8318906523963123e-11
4.0970753944421377e-11
5.884042921765582e-11
8.320676864385222e-11
1.1463575583979228e-10
1.5236506475466599e-10
1.945590540815624e-10
2.3966396479082713e-10
2.876031714378454e-10
3.398114803576805e-10
1.3575626841073283e-9
1.1434567588661376e-9
5.727336728432689e-9
9.297335410508115e-9
1.0117420515179809e-8
1.0720738299573146e-8
1.1602103098983594e-8
1.2709395889844295e-8
1.3956260303986875e-8
1.527306428736348e-8
1.660706868839727e-8
1.5429716588490605e-8
1.5342791039258832e-8
8.877423659538199e-9
2.0023926272667013e-9
1.3069039659819982e-10
4.752117237193899e-10
7.740294349095553e-10
8.415061569751591e-10
1.261450092821189e-10
6.951242407412851e-9
5.210316260816756e-9
4.661522532745953e-9
4.648733285945564e-9
5.0305877843939835e-9
5.917051193414547e-9
7.62694055521237e-9
1.0889149444714377e-8
1.738227746044196e-8
3.008678578170619e-8
6.0210481680492284e-9
1.3262947695217314e-8
1.3907982879652954e-8
2.0589077500537154e-8
3.8061800714702223e-8
8.268344863725507e-8
1.1358382817676486e-7
1.3041014115549857e-7
1.906697000081103e-7
1.6071251746347995e-7
2.660469113924559e-7
4.4900210812531865e-6
0.00001046442987421638
3.691815657474071e-6
1.4807166443882165e-6
7.884118333189619e-7
4.934176219227968e-7
1.0841202932667547e-7
6.45464799650296e-8
6.738257738142755e-8
3.631479619266252e-8
1.2172429221504336e-8
2.4444287328125087e-9
1.44302165474757e-9
6.09245618759517e-10
9.136937913173271e-10
2.50054523841961e-9
7.397153748907519e-9
2.5418566299794618e-8
8.022186183209066e-9
5.135697577379965e-9
3.8696432353729e-9
2.160068797237726e-8
5.604920770248378e-8
6.82953772701732e-8
6.898334429625908e-8
7.133299717877797e-8
7.534121499379572e-8
8.017081963197135e-8
8.52811925351489e-8
9.036626100313918e-8
9.525038504015469e-8
4.787032612394365e-8
2.2313810524582333e-8
9.907678224846583e-9
2.327937868571688e-9
6.535679146879537e-9
8.272899644541463e-9
1.0317188925598166e-8
1.3629839256376444e-8
1.9507044789697097e-8
3.213715544597689e-8
1.2630118649212054e-8
1.3130756722796994e-8
2.2406503238418986e-8
2.939606198937995e-8
3.703230369983427e-8
4.69879754825532e-8
6.0933124587538e-8
8.02263493333698e-8
9.909784699440392e-8
9.315093400655352e-8
8.030148559976582e-8
6.40507686021623e-8
4.847993832594098e-8
5.954824892592568e-8
9.807752920080525e-8
1.8323349442363718e-7
1.8911636651104723e-7
1.9695338876197978e-7
2.853924199302986e-7
3.321616736824275e-7
2.9912813647164046e-7
1.6336798058954522e-7
2.2682754817529312e-7
3.3279276068197964e-7
2.1661807490525714e-7
1.736996714660109e-7
1.3223145049389579e-7
2.3985995469401614e-8
5.7596751200857e-9
2.799039196298679e-9
1.7407423152533222e-9
5.770425410434116e-10
1.1600007894438068e-9
1.5203234492141427e-9
1.5900571062899925e-9
1.2728221662498937e-9
1.8259849597760865e-9
1.0878725523952596e-8
7.084899258343379e-9
6.6992792332367074e-9
7.105062376005782e-9
2.3565080247239857e-8
8.191181652790129e-8
1.1694758659649769e-7
9.741256232520938e-8
9.188036713451878e-8
9.380443305932764e-8
9.929439866578231e-8
1.0722535156227999e-7
1.1775733686790448e-7
1.3186637698773262e-7
1.514924639772125e-7
1.208531522038618e-7
1.1943883177252558e-7
1.1242140222205562e-7
1.0278651600532277e-7
7.609556117492104e-8
3.099911001991821e-8
1.410801709345591e-8
7.753358727391648e-9
5.1945603892213254e-9
5.171728345967759e-9
1.1779048497729281e-8
5.9733850502612e-8
4.345168953769767e-8
3.634127372509576e-8
3.5800521683555106e-8
3.838009404271601e-8
4.393328681305745e-8
5.3424459051939e-8
6.909379002169357e-8
2.474336038016026e-7
2.5812078441435684e-7
1.6267167441498688e-7
1.7008101131734697e-7
2.3136626049049926e-7
3.873604953553416e-7
4.94354191235191e-7
4.0606015496348076e-7
4.1422124614278935e-7
5.373600963995636e-7
4.982451739714615e-7
1.6967849639495402e-6
1.172171654488938e-6
2.863319294730434e-8
6.657072049867033e-7
6.909155465872422e-7
2.015894748933339e-7
6.392094147953401e-8
2.4806627078939247e-8
3.386343560392232e-9
5.994457185694722e-10
2.9918081855932734e-11
5.491996916727046e-10
1.5756532218834997e-9
1.2373987613755411e-9
8.78700417597589e-10
1.7287030296028677e-10
2.886584895374364e-9
2.5733092011546577e-8
1.1544589400426653e-8
1.0401524320635276e-8
1.9008289821173845e-8
7.157953344631636e-8
1.504104203064372e-7
1.5214308083675453e-7
1.4429400491134175e-7
1.453604103037991e-7
1.5249254740605117e-7
1.6521215766994618e-7
1.8840045395578218e-7
2.448767002913297e-7
3.3063322969684326e-7
2.1496859289099846e-7
1.4205577557017193e-7
1.299323152919894e-7
8.809844734463666e-8
3.891481405173748e-8
2.017705241660624e-8
1.2325958687057332e-8
8.26329463086684e-9
6.993362010854381e-9
1.7173486670536907e-8
3.4921646500081376e-8
3.397098732457633e-8
4.248966674574853e-8
5.409436948933618e-8
6.660725148062642e-8
8.053862179226371e-8
9.800496611249092e-8
1.2166014521471831e-7
1.5404704806721497e-7
1.953164438035764e-7
6.975454752555139e-7
5.322594444487508e-7
3.777303549291682e-7
4.295564180345827e-7
6.535074966995352e-7
9.949916404655568e-7
7.583133120067082e-7
6.500017748195268e-7
7.834221446147595e-7
6.646784963185363e-7
9.079267949436746e-6
5.055687684819207e-6
1.995771495600246e-6
6.936196236514743e-7
1.303204931318033e-7
7.642759386998583e-8
5.640056311346608e-8
4.6648677137362714e-8
1.2864354974562379e-8
1.2894281457029518e-9
8.766229872990035e-11
2.2225235698968166e-10
1.33160232935763e-9
3.1167469651682093e-9
1.885192440916585e-9
1.2851262240766817e-9
1.4951069017621423e-9
3.484235128079745e-8
1.7135697647059743e-8
1.6134358076822274e-8
1.8214356431303854e-8
4.04187796484248e-8
1.1965668399803598e-7
2.1888633482003228e-7
2.0390349719431494e-7
1.9561291977125216e-7
2.0906734094335978e-7
2.5361232883515673e-7
3.118042150628978e-7
9.710937276552559e-8
2.234059439912111e-8
1.7960258832515563e-7
1.1070615745231189e-7
4.7215994777739e-8
2.6970345843112737e-8
1.852162738613349e-8
6.375757319734455e-9
3.645045861751494e-8
3.898653135181546e-8
9.470605780897972e-8
5.073629969186137e-7
2.2946721008835959e-7
1.5106714499002755e-8
6.27825752082627e-8
3.504244968810794e-7
2.8221914048196005e-7
3.893720029867531e-9
3.458617661764656e-8
5.362441337846738e-10
1.6934222634588668e-9
6.56277062748122e-10
2.946969735853031e-10
1.244268617449351e-10
6.91829716121308e-12
7.920393367065451e-12
1.579558711481688e-11
2.32737963827006e-11
3.319255824030696e-11
4.7640347107454726e-11
6.963559253002423e-11
1.0454395128452035e-10
1.6295473771633968e-10
2.6796974079788734e-10
7.974599333919344e-11
7.178373365633667e-10
4.124832467947025e-10
1.4652325738678388e-10
2.0222263256205064e-10
7.837045072739881e-10
1.8533461624930755e-9
3.89553951721878e-9
7.72216756852942e-9
1.4376380653581537e-8
2.4805901734973313e-8
3.898866733869197e-8
5.21159156673446e-8
3.1982540345786114e-8
2.8652661250183486e-8
1.3194316838524611e-8
3.742951731062881e-9
5.124487191253013e-11
5.751207142222397e-13
0.
2.1245228902881524e-13
1.9325870294484205e-13
3.0935997204502105e-13
4.527482855015286e-13
5.851401843925935e-13
7.291240188473063e-13
9.025640286401522e-13
1.1191253621575768e-12
1.3928470334502836e-12
1.7406829323371664e-12
8.325222076986588e-12
1.723059191365661e-12
2.4150442325510366e-13
3.7785649441955885e-13
8.193176956167157e-13
1.2815009406199547e-12
1.8638020388531396e-12
2.656540067674426e-12
3.769475823896387e-12
5.35325649537263e-12
7.624406288767063e-12
1.0899703226325505e-11
1.5645787838769565e-11
2.2550429977596794e-11
3.262043429064248e-11
4.730171104015489e-11
6.858556559470676e-11
9.898799459476334e-11
1.4116120654608574e-10
1.9686783496749233e-10
7.133544567560231e-10
5.803710552310775e-10
3.83490163089195e-11
1.4864778718619954e-9
3.588916068683812e-9
5.57010994236764e-9
7.0051438261409745e-9
8.040786945095543e-9
8.905487072832289e-9
9.72104365546014e-9
1.0529178627646942e-8
9.35473746215721e-9
1.0631950230304787e-9
1.1784963098742161e-9
1.9567505278270825e-9
3.2006373535027354e-9
7.121268877036262e-9
2.880029877031133e-8
1.9309908163187585e-9
2.0023924676228403e-9
2.2453594800635134e-9
2.3259098138075687e-9
2.4898814313671265e-9
2.7857981681168464e-9
3.263038211324587e-9
4.016107663610484e-9
5.240735836431225e-9
7.378908919675009e-9
1.1578644262384858e-8
2.120117215030337e-8
3.6198874125175315e-8
7.934578417342536e-8
6.202794252663647e-8
4.4464461482423583e-8
5.304948506950602e-8
8.532747901390244e-8
1.641373909864303e-7
1.9156988656526505e-7
2.0796001600762602e-7
2.855954998027179e-7
1.8296293683482305e-7
3.142983908310018e-7
3.577990881625279e-7
2.2795915597875132e-7
3.113497019792717e-8
2.2915124203930039e-7
2.3688396960821943e-7
1.1074926233507905e-7
4.8939151249745055e-8
2.0584953687598146e-8
8.459965854011378e-9
6.0088003507624424e-9
3.6981252545157817e-9
8.024314738555104e-11
1.666297952895342e-9
3.57481599731419e-9
7.854006147295928e-9
2.2482008993530897e-8
1.956511228181931e-9
5.782515112113233e-9
7.394640352191233e-9
1.5902604677199658e-8
7.476515337529962e-8
1.1048808821957654e-7
9.693259288505612e-8
9.556616247650146e-8
1.0078489896035591e-7
1.0949619883547454e-7
1.208265823606162e-7
1.3478681173830306e-7
1.517322204771895e-7
1.7209625761776856e-7
1.9612970657788816e-7
1.231884904948252e-7
8.115092426397783e-8
4.9007570058502534e-8
3.48750186059396e-8
3.119277638402684e-8
1.5452354260423905e-8
5.428607950893892e-9
2.2510134312507147e-9
1.4237206160805544e-9
2.675972966947338e-9
9.853926566374724e-9
5.096760544108097e-8
5.927877488421829e-8
3.9951566932149415e-8
3.6529931778895014e-8
3.847984281202889e-8
4.456729101086939e-8
5.591143746414196e-8
7.5686068414277e-8
2.2249943004595507e-7
2.8293771927950536e-7
1.650492362649866e-7
1.6148097155253022e-7
2.0224582410966035e-7
3.1106138728055545e-7
4.996208660559722e-7
5.00267933021914e-7
4.7070248723907613e-7
4.3950683547704134e-7
8.634028768392566e-8
1.5004486888973565e-7
3.99581077361182e-7
5.45316348289779e-7
2.4245291229581845e-7
8.801173329438306e-8
3.872772488869244e-8
1.7611371100115844e-8
1.0684049836060194e-8
1.003056311561597e-8
3.816675286339737e-9
5.519857672159063e-10
1.0301115576834623e-9
2.2896731687859345e-9
2.9604370723466983e-9
1.27552476974519e-8
1.696287879280603e-8
1.9025857799845955e-8
2.1373376405737023e-8
2.42847586482835e-8
2.823775513184014e-8
8.456097243154391e-8
3.068299757773378e-7
2.288206903758378e-7
1.950277826019864e-7
1.9876818110902433e-7
2.2202579067953725e-7
2.663021537983327e-7
3.4305647862222054e-7
4.674012466463539e-7
6.02404816110332e-7
6.581259667712119e-7
4.071640867045184e-7
1.8731161158178577e-7
1.021385915943208e-7
5.2442121641055654e-8
2.946075726736803e-8
2.407770529433851e-8
2.0971511509722306e-8
8.915970871400375e-9
4.044518057606092e-9
2.6978133067006556e-9
3.6938851764681187e-9
9.850790704398708e-9
4.1493619643511075e-8
1.1258993312468702e-7
6.553968918561971e-8
5.711758313658675e-8
5.820865417164065e-8
6.492498306963216e-8
7.733710619100694e-8
9.65858165428811e-8
2.852309406169476e-7
4.985544304957891e-7
2.875190282264947e-7
2.7065337040850806e-7
3.192197633936365e-7
4.496885690082171e-7
7.081488924694416e-7
8.059253276133545e-7
7.173777007621105e-7
5.614008075066222e-7
1.4900215416220536e-7
2.787473356285363e-7
8.910966088665072e-8
4.370248274600037e-8
6.282644246259975e-8
5.478894534187325e-8
2.350665631472376e-8
1.0094609928010971e-8
8.414480194790108e-9
6.586431965740129e-9
1.293331407554252e-9
1.5998840844385658e-9
3.248215740098776e-9
4.285521846058903e-9
6.495382162460774e-10
1.3600307978035708e-8
1.8180611964876255e-8
2.510448228158315e-8
3.348226760088788e-8
4.245921665492688e-8
1.0586131907769382e-7
3.9231026082095745e-7
2.9502576904408216e-7
2.5722793700966037e-7
2.6580543409659747e-7
3.006751577138441e-7
3.677110805597787e-7
4.910484864602881e-7
7.156250259072837e-7
1.1420211383362618e-6
3.5498079360741626e-7
1.5575935727233632e-7
1.7747114003193396e-7
1.0142978119945703e-7
4.2958818233117294e-8
9.622168398547389e-9
5.258439894500761e-9
4.320728117994668e-9
5.126769660252388e-9
3.1972806350010704e-9
1.0764626546785723e-9
1.7307640375157865e-9
7.496224625671064e-9
2.102414269196117e-8
4.4144060929033506e-8
1.922893545354052e-8
7.817394034246495e-9
2.134869620150233e-8
3.485304403653779e-8
5.1817035990186936e-8
7.224940285439343e-8
2.4082744514414136e-7
6.812076551491595e-7
4.082626662973137e-7
3.705969921791224e-7
4.136526104592297e-7
5.3681858816053e-7
8.117012566522569e-7
1.2912831232463908e-6
1.2272372417913956e-6
4.607836796614698e-7
9.071456619009465e-7
6.779430448947758e-7
1.6545980227862638e-7
2.636987922179963e-8
2.7774854342823556e-9
5.060332407746299e-9
4.719329116710268e-8
4.517569493477039e-8
1.7545561048304004e-7
2.3326682521467416e-8
3.6370720414713406e-7
3.198331438139658e-7
6.148470335811067e-8
4.805619279213495e-9
3.989301859750621e-9
1.0527436796991874e-9
3.321856019613915e-10
1.5508544489754903e-10
4.029748074235512e-11
3.842303483089594e-10
1.1019321648938304e-10
2.4418442226767797e-12
3.2577288921055935e-11
5.728760188090914e-11
9.036286413349754e-11
1.4199340287275892e-10
2.2669133318155708e-10
3.693800902545219e-10
6.091422441154673e-10
9.773808848776282e-10
1.4177871698118041e-9
1.7786441070130863e-9
4.0980412021852734e-10
2.1707047310939954e-10
1.2871232699015728e-9
3.6578143140066674e-9
7.726894207145801e-9
1.3723414495014508e-8
2.0837885068145694e-8
2.41864230834132e-8
1.3507381558671892e-8
1.8342200246499331e-7
1.8056232774561752e-8
5.506844782111036e-8
1.1386750114616369e-8
7.309748748454404e-10
7.365810457355973e-13
0.
6.101558421710097e-13
8.172204494131532e-13
6.517582035336807e-13
2.016044779526353e-13
8.158331898037954e-13
5.562301652408714e-13
6.127562076480051e-13
7.36566211267641e-13
9.081085180971893e-13
1.1310948830320027e-12
1.4171641534634926e-12
1.7835451458430443e-12
2.2533998332718655e-12
2.8571926163359994e-12
3.6347596161217178e-12
3.128711249010342e-11
7.0658932213465716e-12
1.9396023382042046e-12
5.325518433975447e-13
2.0905999084274816e-12
3.654080848202941e-12
5.590081540480411e-12
8.221009414214989e-12
1.1945807164420328e-11
1.731365497899852e-11
2.5098330525631427e-11
3.63664118207417e-11
5.248927647833124e-11
7.498058364087692e-11
1.0500133611020139e-10
1.4258589228864737e-10
1.8626312450196934e-10
2.3393897690658747e-10
2.8452726379909703e-10
1.14449568108795e-9
1.4641260039608868e-10
3.014958953723882e-9
6.511446732466213e-9
8.037955858540847e-9
8.71336070111118e-9
9.406553487080538e-9
1.0235995677317144e-8
1.1171594429509725e-8
1.216557591270427e-8
1.3173009873821442e-8
1.4154961809720088e-8
1.3544816918137496e-8
1.2414684799095163e-8
4.941316722794236e-9
6.767281951362945e-10
4.1802936840367686e-10
9.024757525670643e-10
1.338311629894306e-9
1.848777086393769e-9
2.000886026571178e-9
1.9730962898499316e-9
2.6604109282898208e-9
2.8871287469856295e-9
3.125310998205062e-9
3.5133646546691006e-9
4.182393348342243e-9
5.353806861975686e-9
7.464225306682993e-9
1.1427016011259044e-8
1.9024214594991925e-8
8.097351579257122e-9
1.608683755414541e-8
1.5657593835795553e-8
2.2244840673533895e-8
3.985804196996394e-8
8.506102280522777e-8
1.1865381322115355e-7
1.3355936912227e-7
1.9182433920937429e-7
1.6769667302232146e-7
2.3075991962689047e-7
2.0391997439147573e-7
5.413512758979736e-8
1.2669660816065176e-7
1.652276498431287e-7
1.5271260037850054e-7
7.130347423544633e-8
3.3424176188040426e-8
1.490161203550557e-8
8.289967696560834e-9
7.060531878736607e-9
2.252824143889263e-9
4.719609828680261e-10
1.8733430239759663e-9
3.912728198094192e-9
7.745293142675603e-9
6.381767802866205e-9
3.6848031486192595e-9
4.992262808400332e-9
5.721752606181317e-9
6.53678884126345e-9
2.1772345602579357e-8
8.220566882503475e-8
8.935168754954473e-8
7.440593988536553e-8
7.326705658445303e-8
7.820897583335428e-8
8.724212541009162e-8
1.0054122260963669e-7
1.1937553999102918e-7
1.458172543485236e-7
1.8188903180045175e-7
1.0596199544667487e-7
7.018439116940953e-8
4.666629395567161e-8
3.439919338291166e-8
3.006844283857848e-8
2.1683378186532313e-8
7.987929619932513e-9
3.385474593884927e-9
2.0493427051600076e-9
2.255152807269494e-9
4.868769804046954e-9
1.5672623750871685e-8
6.675141904747098e-8
3.5082793954104894e-8
2.666304288793348e-8
2.5727829871113335e-8
2.832169993834206e-8
3.446075840891986e-8
4.61222092337547e-8
6.859460562954204e-8
1.6278934934694047e-7
1.7029441502886662e-7
1.032153402747638e-7
1.053908999362089e-7
1.399685211862363e-7
2.3223806110540738e-7
3.5726164612979546e-7
3.4204915932778093e-7
3.621672473083895e-7
3.3649653430367227e-7
9.792614409538694e-9
4.14572344581743e-8
2.2495874840758067e-7
3.4434649439865645e-7
2.742011376644249e-7
1.1013047006042433e-7
5.440339698135777e-8
2.4476077787680454e-8
1.2120090529762924e-8
1.0305838858362004e-8
5.760841941901132e-9
9.017038357133324e-10
1.0903248513444896e-9
2.8298055145945113e-9
5.3652862578235196e-9
7.938151778623253e-9
8.649884596331364e-9
1.1952289040421502e-8
1.375513753209081e-8
1.5610518422357526e-8
4.327900677475485e-8
1.6936440000688093e-7
1.6265013701556056e-7
1.3767889320032248e-7
1.3762433389432026e-7
1.4872460187486318e-7
1.685028169926e-7
1.9874456239186428e-7
2.439878748182044e-7
3.100337244282651e-7
3.9378909542470505e-7
4.6027993501326037e-7
2.3061391484737847e-7
1.279637851945188e-7
7.362762258447777e-8
3.912746057993031e-8
2.6273810921641935e-8
2.4925255796322198e-8
1.3657515891194406e-8
4.9357741644636834e-9
2.05592592796165e-9
1.3055912177462928e-9
2.8256617378072627e-9
1.2581981682597924e-8
8.136032983330134e-8
5.3159185698663773e-8
4.098303007126187e-8
3.9544846717605676e-8
4.26138587916482e-8
4.9597660490782804e-8
6.154580734320843e-8
2.0764781874024926e-7
3.959534383422403e-7
2.251281196629152e-7
2.0804537707323026e-7
2.3971191107347483e-7
3.2537644245975077e-7
5.073371239552037e-7
6.819653651496162e-7
6.242344828361358e-7
5.762745247652604e-7
2.1187034756666485e-7
4.3542315380464077e-7
9.336908083449843e-7
4.3674865289620207e-7
1.334987159056157e-7
5.320917040060246e-8
2.469722318608498e-8
1.4693648872015545e-8
1.3529132191386349e-8
7.204212093036039e-9
2.4495253595154396e-9
5.422092595791506e-10
1.9415222632671654e-10
7.796360877284435e-10
1.3784645225002982e-8
3.6543331446211346e-8
3.0730484118112226e-8
3.232926980033369e-8
3.574468938695453e-8
4.078296093709704e-8
4.797626578218988e-8
1.3756514573782946e-7
4.364252822271091e-7
2.757779742982192e-7
2.422162248984599e-7
2.563944975635391e-7
3.0384277826969256e-7
3.994609111739876e-7
5.698772710527074e-7
7.188742138714547e-7
6.971782353583194e-7
7.010144598975411e-7
8.974093478154929e-7
4.171721502751092e-7
1.4607639706936713e-7
6.058298328739936e-8
2.872429228510129e-8
1.7273370642711988e-8
1.5942960851252336e-8
1.1233160470040647e-8
4.657185613392462e-9
2.3969102854919306e-9
2.2862026783467714e-9
4.995540322656046e-9
1.829713139971048e-8
1.1208734366858189e-7
6.79424357625364e-8
5.572151289619893e-8
5.547055793389323e-8
6.031605084775286e-8
6.962782575566287e-8
8.377698749159859e-8
2.3543417661172928e-7
5.759396719717546e-7
3.380181184464909e-7
3.076112193720075e-7
3.4307240367664025e-7
4.4255328732018673e-7
6.524598396593946e-7
9.23726064923392e-7
9.61969791118125e-7
6.584888224165121e-7
1.1638958458553759e-8
9.127527225574084e-8
2.0165006838810908e-7
2.0068467905744644e-8
1.2156933103338624e-8
1.754929665883218e-8
1.2336936355078775e-8
9.34013588150975e-9
9.835190918719425e-9
5.0791010242058726e-9
1.503588338578955e-9
3.7163412844313963e-9
1.0528173048319558e-8
2.007356644377589e-8
1.943153727447972e-8
9.147294644368594e-9
1.903816117823651e-8
2.93732078716559e-8
4.2070046618329426e-8
5.6709916738858696e-8
1.6382565671014668e-7
5.318403392697536e-7
3.444533788651314e-7
3.0716243359741175e-7
3.301006256120273e-7
3.992186251841131e-7
5.42927615755006e-7
8.17965607782048e-7
1.1787279557058325e-6
5.528319473849603e-7
3.068476271247743e-8
9.813011444935864e-7
6.767243495328861e-7
1.9185621298134823e-7
4.088705953494127e-8
1.2287565568994665e-9
2.5950588328444522e-8
3.920447908881327e-8
9.590215879950877e-8
5.9299812228836374e-8
3.27951877622013e-8
5.6645411967637976e-8
3.33260570401647e-7
4.4018024365323567e-7
9.386081458737918e-9
2.2980055880004667e-8
9.599950733552978e-9
1.9425728124816388e-9
6.403341989151636e-10
7.498888550622714e-10
3.0978567102865153e-10
1.548575816231873e-10
5.432313472926826e-12
1.202712814556226e-11
1.932852915065377e-11
2.7663262631087898e-11
3.938402114642102e-11
5.6878647121710324e-11
8.401474633454766e-11
1.279824177543743e-10
2.0334654265749188e-10
3.4163055332773903e-10
4.3236003016925364e-10
7.854893774496755e-10
3.394199122207313e-10
6.492847538227306e-11
3.5376248050091934e-10
1.12510351191024e-9
2.5932629588891433e-9
5.376365600151254e-9
1.0360562324856837e-8
1.839664968596481e-8
2.9574353013372676e-8
4.212467382074759e-8
5.064015294191844e-8
2.5493135731156116e-8
4.187218809806883e-8
7.847520468623715e-9
1.5759414652217622e-9
2.8516280037125123e-12
6.732435812335804e-14
2.8066302950020177e-13
2.3842143738831954e-13
2.8246735385577554e-13
4.163018626610247e-13
5.399535643873801e-13
6.724441929557545e-13
8.309724609168555e-13
1.028367556265987e-12
1.2774670485985445e-12
1.5936111164374875e-12
1.996279622218192e-12
2.5106628245957035e-12
2.4029891101617925e-11
3.0996638223301796e-12
5.513534523692257e-13
5.440907397195558e-13
1.3068044593173535e-12
2.0986208381573754e-12
3.0919883523799766e-12
4.444838428329229e-12
6.351100369108811e-12
9.078679480575472e-12
1.301443615693898e-11
1.87254679525446e-11
2.704399811215946e-11
3.917821654716313e-11
5.683313140392719e-11
8.227428866088494e-11
1.1816091161380573e-10
1.66860091359442e-10
2.291374874575105e-10
3.030817066757573e-10
1.055094490779019e-9
5.927760731720597e-10
9.699070694087602e-10
3.8959949255951476e-9
6.867315991686881e-9
8.634844800529102e-9
9.709629439086851e-9
1.0622032615339172e-8
1.1542546704425311e-8
1.249769048693363e-8
1.3470657604257241e-8
1.4094733220209825e-8
5.231463152687854e-9
2.6622561332053754e-10
1.5387675404061015e-9
2.410031837882347e-9
4.0676695114145665e-9
9.199466441177914e-9
2.8595214559739248e-8
5.959806954067595e-10
2.550882104809299e-9
2.5629091106298622e-9
2.5335741393823763e-9
2.614559612964777e-9
2.8353628614178165e-9
3.2408836540556442e-9
3.9378853353460456e-9
5.188867734449107e-9
7.720091385893766e-9
1.3488359576241207e-8
4.967968512364072e-8
4.735616076330661e-8
3.443054942201863e-8
4.1268509738626854e-8
6.549462731721195e-8
1.2773433077848154e-7
1.6817078725653663e-7
1.769893604879073e-7
2.3924025119923467e-7
1.998277967891498e-7
2.088838293737585e-7
8.280327074075853e-6
6.128087216161194e-6
2.462296379301913e-6
1.3515566350089513e-6
8.575655098191068e-7
5.750017991377517e-7
4.3554999964628254e-7
3.8025368615304584e-7
1.3590177756073468e-7
6.729316358427416e-8
8.580910893954606e-9
2.1184175056007124e-9
1.8743978043420292e-9
1.0011287630610787e-9
1.7882820768452225e-10
1.5857442510443054e-9
8.57364079839114e-9
2.754121157996385e-8
1.364449612257363e-8
7.691049549953796e-9
8.913590702458885e-9
3.432354939049037e-8
8.146168733862843e-8
9.053417476691994e-8
8.401830714062688e-8
7.997914314662398e-8
7.852349698895665e-8
7.911723744852833e-8
8.125875609031472e-8
8.454565346382168e-8
8.867753618460955e-8
2.926600252458839e-8
8.786767111034399e-9
8.925138220076475e-10
9.80343775084353e-9
1.1010769348576566e-8
1.1644664341442521e-8
1.3890863222934351e-8
1.8766820126608874e-8
2.9178650963216235e-8
5.61150946246469e-8
1.1071379246143226e-7
3.1605653829331527e-9
1.9587015372881645e-8
2.2941117768837553e-8
2.3521642646537855e-8
2.4501787127371082e-8
2.660573643338792e-8
3.0312100778150745e-8
3.6395086398136055e-8
4.634405667501131e-8
1.579172750406404e-7
9.396737889813981e-8
5.221403200483705e-8
5.0042884865990864e-8
6.606040199084564e-8
1.001238592916834e-7
8.231708750653998e-8
6.74429155678177e-8
8.272396840917922e-8
1.6099984684543067e-7
7.507699801973412e-7
4.739909956456096e-7
1.9210505344306403e-7
8.180758659383772e-8
4.1264089590842323e-8
1.5455463673482435e-8
5.830919450990957e-9
2.4178750287972454e-9
4.708014671334769e-10
1.720062395297219e-10
4.347070596314107e-11
7.459499194268205e-11
3.9398802018704076e-10
1.8029990681507415e-10
4.933677598817658e-11
3.2904727330851526e-11
3.221781911489692e-10
3.0321033333933923e-9
1.224708403981332e-9
9.153530275416424e-10
9.114689157620109e-10
3.1809666912466315e-9
6.79595193024892e-9
8.214267524756723e-9
5.402263947917477e-9
4.2788606831563454e-9
2.7898542455321e-9
1.967833789766936e-9
3.141946483160871e-9
5.2915683961858405e-9
8.562040569556238e-9
1.3337591450634025e-8
9.463736666830345e-9
9.401830644835797e-9
1.3621210340057445e-8
2.2300829199902678e-8
1.476003610170908e-8
7.2755799852805975e-9
3.6881764798998545e-9
2.0832333778072172e-9
1.3738610415912072e-9
1.094650731027591e-9
1.4213064787024427e-9
1.1160512134302213e-9
1.4413975239606096e-9
1.967222171825719e-9
2.415190657632394e-9
2.853241503784078e-9
3.382764869054501e-9
4.097671625863641e-9
5.1165575866407155e-9
8.125420954403206e-9
2.8895316466259966e-9
4.343197045594885e-9
8.351597690754996e-9
1.801626252084614e-8
4.20893684153449e-8
5.24066119965974e-8
5.3054376709587115e-8
7.50944769475599e-8
1.7920000771895803e-7
1.6672459200716995e-6
8.345501535513482e-7
5.274801662746813e-7
4.908255658118044e-7
5.769903071960086e-7
5.539906563690256e-7
2.9882106149574303e-7
1.2504711759009384e-7
1.657477278211195e-8
9.785394490536172e-9
4.204771011148696e-9
6.447421209557074e-11
8.987021749563908e-10
5.656922735118162e-10
2.8151470139929223e-11
9.722593945158023e-11
1.1858196206402722e-9
8.997348820724766e-10
1.2757257847967866e-10
1.8000787959806292e-9
3.797040713586937e-9
4.095681095564415e-8
1.1025531473901838e-8
1.9920645932773953e-9
1.054818047885499e-9
1.1576006187941894e-10
2.2664358262625675e-10
3.734574555456475e-11
1.3584076523648135e-11
6.103962593620074e-12
6.055531863564669e-12
1.1234465646482903e-11
2.804583322353034e-10
3.95712230969622e-10
2.3737218987574013e-11
1.154271830816259e-10
2.2197726422769345e-10
3.4047268500694695e-10
4.983350774968049e-10
7.254058287126132e-10
1.0625945391380355e-9
1.566071262679991e-9
2.2935001588789824e-9
3.2148515022133384e-9
3.926354395408881e-9
3.2971058317092097e-9
1.757561095202429e-10
6.794206874229152e-9
1.0995415898245416e-8
1.2058217978255641e-8
2.26765823255979e-8
1.8585498661832439e-9
6.397321023586646e-10
9.629992951295549e-11
3.640972184841263e-12
7.304365328855854e-12
3.9231608844031877e-13
1.8553882542408505e-13
2.350020412168259e-13
2.9194065092230117e-13
3.634246925644461e-13
4.4732936202399003e-13
5.505910179935699e-13
1.0843209539865973e-12
3.200278836094565e-13
2.2491840092932962e-14
9.99927116681752e-14
1.8909781700426735e-13
2.835835740904076e-13
4.034603397274631e-13
5.662581622476753e-13
7.927997995966511e-13
1.111226388696399e-12
1.5613628009762633e-12
2.200570806680501e-12
3.1122060103113797e-12
4.418138841915937e-12
6.2974037752851786e-12
9.01385279171423e-12
1.2956480426099575e-11
1.869591127593095e-11
2.7056638833078377e-11
3.919002475241679e-11
1.9626674210887967e-10
1.996261164351892e-10
1.9971862425508385e-10
1.0565915199154876e-10
1.3580486609486685e-10
5.649432672899301e-10
1.1858821158988964e-9
1.937990953696704e-9
2.7265454247192988e-9
3.4714987921857454e-9
4.125404811773916e-9
6.606986266490276e-10
6.34664848950286e-10
9.837789202741043e-10
1.7772969716263717e-9
5.747569165186904e-9
1.6817310074149553e-8
7.854024035595778e-12
7.419418073896354e-10
8.976326119454927e-10
1.00926753955035e-9
1.1462187445872277e-9
1.3304763539404343e-9
1.582618916220343e-9
1.9340097421949727e-9
2.4384149142433904e-9
3.194214985103431e-9
4.396223994917435e-9
6.4745157055249655e-9
1.053080166776163e-8
5.3758645880194606e-8
6.915472605566295e-8
4.3585983786261326e-8
4.658783771081672e-8
6.446975051466712e-8
1.1115630977538287e-7
1.877866166814098e-7
1.9478842866844034e-7
2.162989570337659e-7
2.514790974547457e-7
4.4493721508793436e-8
4.783446106572948e-7
4.353525917052722e-7
2.7260312149932824e-7
1.933058658485202e-8
3.0511084390041937e-7
2.540143599903827e-7
8.335507938540154e-8
3.594773644762033e-8
1.4735529025370017e-8
6.368786206337021e-9
5.238477477744228e-9
1.6254558945684072e-9
7.454588965600444e-10
2.3211037644483453e-9
5.117061029738936e-9
1.5179221859786137e-8
9.714327645438699e-9
2.2059941056849144e-9
5.762411532691086e-9
7.664774435676113e-9
1.5790563176563163e-8
7.89238354904372e-8
1.2145162788123793e-7
1.0729794651290466e-7
1.0591609748114386e-7
1.116262299974039e-7
1.2103371521974713e-7
1.3316798630655691e-7
1.480305967122538e-7
1.6599666532231894e-7
1.8753020370849098e-7
1.244601556656315e-7
8.080584741832728e-8
4.922190983564667e-8
3.640238730670416e-8
3.049102233454288e-8
1.2820310395932923e-8
4.538318308899728e-9
2.059141045214289e-9
1.9208638907349075e-9
4.457263187469957e-9
1.4541277041266034e-8
6.399677661163678e-8
8.312997639047187e-8
5.3768536278554336e-8
4.837349732837373e-8
5.0984044057220274e-8
5.987240869223605e-8
7.708442959866628e-8
1.0794204933754605e-7
1.5943244917434816e-7
3.0468612137736733e-7
2.645967563446785e-7
1.634199511208227e-7
1.6930825498540726e-7
2.314836263870098e-7
3.943644271234655e-7
5.110828973568254e-7
4.6458190845673783e-7
4.932819398855242e-7
3.0949091992199213e-7
1.2832835301325428e-8
2.1332956095345637e-7
2.752581906247383e-7
7.12351148228076e-8
1.1318639339120774e-7
1.6429345572058836e-7
9.92699559754829e-8
2.6634177242689924e-8
9.703536704248709e-9
6.4131458169071385e-9
5.6080574214293965e-9
1.0058063760272224e-9
9.880152397678935e-10
2.7777230398300823e-9
6.0004870594920296e-9
1.9441848291267824e-8
5.0803567810283416e-9
3.96576177169691e-9
1.0585557991785522e-8
1.6258759566831996e-8
2.117401508964809e-8
5.3466175998886126e-8
2.248744807794236e-7
2.2728468587583057e-7
1.9491262367808437e-7
1.9539069022564523e-7
2.1051060536287844e-7
2.3735969488761726e-7
2.792856667659703e-7
3.4495124042803526e-7
4.51120209615107e-7
6.389923304835972e-7
2.640779970252534e-7
1.1455114652576258e-7
4.882033474985189e-8
2.364005481927592e-8
1.542711793571529e-8
1.3034091816544031e-8
5.5205355342308425e-9
1.5251480361405684e-9
5.75211399503752e-10
1.5394756321375572e-9
6.061324481829469e-9
2.338597766674565e-8
1.2480577910921426e-7
1.0679845387500457e-7
7.861402268568903e-8
7.468865601479265e-8
7.992624085199208e-8
9.231457331115819e-8
1.1194112910084297e-7
3.0390727472924506e-7
5.244994983001342e-7
3.070257354181246e-7
2.9105164058795497e-7
3.449379002822747e-7
4.883422195458488e-7
7.656048418562517e-7
8.483800433059945e-7
7.626753544036636e-7
4.890404416093841e-7
9.65586169125981e-8
1.4096595301596898e-6
1.341453924762854e-6
9.779273322937983e-7
7.837000774069928e-7
6.604293903068914e-8
5.595345931965785e-8
7.63411631490386e-8
1.7000069757494e-7
6.985890235797454e-8
6.760237128900693e-7
3.565255181572659e-7
8.51423654288231e-8
1.8552510411301924e-8
1.185414654809993e-9
8.537090206875209e-10
1.6662950759579482e-9
7.532961855913429e-10
6.96675599965896e-11
2.9716600467923043e-10
1.385536612517011e-10
2.1333475469174042e-12
3.9835372284725046e-11
7.057684303485166e-11
1.124443283067704e-10
1.790447278383877e-10
2.9096098555435064e-10
4.849748882092416e-10
8.179170504923047e-10
1.315002350941529e-9
1.8367276042720584e-9
2.14826347400145e-9
5.620518728832575e-10
4.4495289602699924e-10
1.8615283450150367e-9
4.962094650051737e-9
1.0129127188659132e-8
1.7260958684024257e-8
2.4727755896338334e-8
2.2632434923245372e-8
6.231124029410836e-8
1.4618320620277814e-7
2.2915091681970422e-8
9.203053306156166e-9
1.1545316066816022e-8
1.9713283302048624e-11
2.715383012293453e-13
1.0050439284767503e-12
9.889219859081726e-13
1.1834028918752653e-12
3.705563830527414e-13
1.105136857847855e-13
8.700295199998609e-13
5.822755946692173e-13
6.416917255227513e-13
7.723479054874237e-13
9.536230091652147e-13
1.1895560295708805e-12
1.4925680591327986e-12
1.881029818876762e-12
2.3796410812985696e-12
3.0208876999573864e-12
3.847228668822135e-12
2.8032214412223776e-11
7.895664599819632e-12
2.255901061288515e-12
5.029815562663386e-13
2.218730115229002e-12
3.931201634414818e-12
6.0483002769209514e-12
8.924068895115245e-12
1.2995695964674572e-11
1.886208524121285e-11
2.7357356727913965e-11
3.9604162498678605e-11
5.697812430580331e-11
8.084745144537526e-11
1.1197366507914642e-10
1.498205699822165e-10
1.9260784301809013e-10
2.385735872332883e-10
2.8734583113643726e-10
3.4017596470593716e-10
1.3665118603801828e-9
1.019129647244144e-9
5.469111619210652e-9
9.121678071037368e-9
1.0017837013948752e-8
1.0623894787855312e-8
1.1487463497291087e-8
1.2570503581962949e-8
1.3790052347725613e-8
1.507701519464527e-8
1.6378137907175417e-8
1.535705144503718e-8
1.5171262654827405e-8
8.256334513009088e-9
1.748451524471333e-9
1.7533599900719386e-11
5.649407904116452e-10
8.80914977998633e-10
9.977207784866085e-10
8.796821145110966e-11
6.144188938814381e-9
4.899064852061895e-9
4.5273432827274125e-9
4.5672220742305455e-9
4.952355835719901e-9
5.804645517345766e-9
7.4345275162599985e-9
1.0533934746801238e-8
1.666377056414507e-8
2.8529129857421692e-8
6.572867579826347e-9
1.408318215890405e-8
1.4482535639315513e-8
2.1221967376646457e-8
3.8991335453779914e-8
8.432596070051806e-8
1.1528921298008574e-7
1.321237581535604e-7
1.928404103637056e-7
1.6116427715977172e-7
2.692390043846723e-7
4.654209376255861e-6
0.00001039821421978925
3.831021002479881e-6
1.5698930899302048e-6
8.52681787313632e-7
5.943272723008926e-7
1.8052718618146196e-7
7.703376916553174e-8
6.515639897775755e-8
3.379682251878805e-8
1.2990038116908374e-8
2.71446612034832e-9
1.445257515028452e-9
7.114185278104662e-10
7.400183034417972e-10
2.5165965375851753e-9
7.3917577914842085e-9
2.5940280141830816e-8
8.083859636612046e-9
5.356866833879341e-9
4.262567656559321e-9
2.202351667006528e-8
5.630791961194934e-8
6.833949057802243e-8
6.862968077612875e-8
7.059018409400339e-8
7.42383180737607e-8
7.87510381892179e-8
8.360000360098163e-8
8.848427487365736e-8
9.322692853467135e-8
4.4725726144922425e-8
2.002610148864648e-8
7.820705591831864e-9
3.687652491704696e-9
7.269035657300532e-9
8.869315104584287e-9
1.1007108255935872e-8
1.4672375677617563e-8
2.150568468862943e-8
3.744236915745034e-8
1.8490410036661883e-8
1.1768719263226749e-8
2.2518980792188482e-8
2.971804860796004e-8
3.6275202177170994e-8
4.323576683258713e-8
5.089324753121958e-8
5.862910469706958e-8
6.418347212396943e-8
6.42054359597906e-8
5.811483188048957e-8
4.905531415466581e-8
3.858144478948693e-8
4.884543178039725e-8
8.251542906425174e-8
1.5714387680847942e-7
1.6393349429875917e-7
1.726419113227938e-7
2.557185864330774e-7
3.338310891170869e-7
2.5184089408819823e-7
7.407633047052449e-8
3.2039840919383257e-7
3.3109089865503314e-7
2.0746642954028336e-7
1.6411275069939754e-7
1.086650412911479e-7
1.9997699959143037e-8
4.831425697892886e-9
2.4093563865021595e-9
1.4774010941643523e-9
3.337353667116576e-10
1.2397664539413062e-9
1.4582398330127012e-9
1.291485418350639e-9
8.239221354540639e-10
2.044210164020219e-9
1.120453388153844e-8
6.504821023279279e-9
5.964133035897901e-9
6.254106231158273e-9
2.207996822158801e-8
7.341250959527763e-8
1.0462805585634585e-7
8.654964219099454e-8
8.104440453611202e-8
8.233627495162585e-8
8.686661113175273e-8
9.360820686612148e-8
1.0271412194967944e-7
1.1505971246939491e-7
1.32258507572326e-7
1.0817203264369486e-7
1.1114735505048724e-7
1.1197214806382682e-7
1.0863460926857945e-7
7.742148164936393e-8
3.109934496384154e-8
1.4248045374750475e-8
7.86939451953315e-9
5.210079945800344e-9
4.843257856074283e-9
1.0343281030363948e-8
4.9939302578557674e-8
3.494445505989201e-8
3.037643730233531e-8
3.03647604022121e-8
3.272850258501433e-8
3.749046482839029e-8
4.548656435161418e-8
5.859029929627098e-8
2.2198678635916455e-7
2.2765957276933183e-7
1.4481357692589903e-7
1.528589079035743e-7
2.1040446096848226e-7
3.5613420848618057e-7
4.4548027270791157e-7
3.661486215981312e-7
3.812154417524392e-7
5.270484215654994e-7
6.430444820277347e-7
9.638105166834252e-7
3.7663979662193015e-7
1.0243752011573152e-6
1.4160520758896666e-6
5.942475314139653e-7
1.9668973484404706e-7
5.6910103737983406e-8
1.6807801461454404e-8
2.7581747925952062e-9
3.91829011906637e-10
1.046727936401626e-11
4.448021872154339e-10
7.474492541374877e-10
1.2708889509766367e-9
5.513117373155682e-10
1.9910583499428576e-10
2.1237560207932407e-9
2.4204390195316644e-8
1.2373934117887917e-8
9.280093228570697e-9
1.6286653745191192e-8
6.129542619340346e-8
1.3361204761399304e-7
1.4173010997480743e-7
1.3370933791302155e-7
1.3320665132135513e-7
1.386522932138309e-7
1.4935145927559506e-7
1.685444932479595e-7
2.1116317473077068e-7
3.2475187155558887e-7
2.1372299236586321e-7
1.8728118825444342e-7
2.0403352988814107e-7
1.1565942258864459e-7
5.2779968715108674e-8
2.9700035452059567e-8
2.0384135735309112e-8
1.613786021647329e-8
1.6636131483012666e-8
3.7969246767287654e-8
2.596412931992517e-8
2.6918763296336146e-8
3.556363177187747e-8
4.6871643737521004e-8
5.880048273095239e-8
7.186170531734857e-8
8.808617834961877e-8
1.1011272269985274e-7
1.4104592624563103e-7
1.8342973734124307e-7
6.841522182663475e-7
4.899999965576819e-7
3.4998006529010533e-7
4.026436337473066e-7
6.235177116143759e-7
9.341304255292583e-7
7.009445022421965e-7
6.155536554947918e-7
7.834103263469404e-7
9.99590843094984e-7
1.8125765588743535e-6
4.4941676602663945e-6
7.202574873945588e-7
6.623054874807819e-7
9.897479674894598e-7
4.199551039202158e-7
6.645232395378394e-8
1.5964234706759687e-8
5.553864801589458e-9
4.645080010608892e-10
2.442535701899585e-10
5.828558616980892e-10
1.0569726445027495e-9
9.450788322811885e-10
4.152209860734846e-11
1.0164853613176837e-9
3.116924707076478e-9
1.303294201071477e-8
3.7981295965196776e-8
1.8736789998182717e-8
1.6925144095775386e-8
2.6622851750425526e-8
9.214189359638933e-8
1.9003014301337045e-7
1.9283013196150393e-7
1.8481721263323125e-7
1.9287224858662993e-7
2.2263726696903922e-7
3.006687806817234e-7
1.7920948828281247e-7
2.1305462896958554e-8
9.552068486146195e-8
1.0984168064633755e-7
1.343129893686899e-7
1.4560226285045118e-7
9.841540466118818e-8
5.5562176286336994e-8
4.585566626942845e-8
4.8009010912645046e-8
5.0772452030095714e-8
3.7797385828335944e-8
8.200645380271252e-9
2.296147413822338e-7
2.0355133315487504e-7
1.2750819221758541e-7
2.6832484253367586e-7
9.486171218741014e-7
5.082398630833083e-7
8.029961587930955e-8
6.180343602550983e-8
2.486137196152653e-7
2.0783860229395998e-7
3.698759479922573e-8
2.1780822864147743e-10
3.74183091200355e-10
6.252975176872051e-10
1.7756081159318175e-10
3.3413997317314565e-11
2.563173970310875e-12
9.618975865740638e-12
1.5646708192146413e-11
2.2482566849736084e-11
3.1891319482675104e-11
9.776104657563689e-11
4.6174627538942597e-10
1.865764084754013e-10
8.303122098177455e-11
2.996131134071716e-11
1.0701199971835966e-11
5.661220366387429e-11
1.242952441966272e-10
2.3823483129589064e-10
4.426175975584037e-10
8.235414562833624e-10
1.5537826131965816e-9
2.9768097483401654e-9
5.724878231644616e-9
1.0757180981693163e-8
1.914013394321139e-8
3.165292419933213e-8
4.654424017187795e-8
4.815789120886672e-8
2.7369261184974836e-8
3.0866642705396815e-9
2.3452780341794342e-8
1.4938081547760326e-8
2.1705857541904942e-8
7.868370618834122e-9
8.348070009667722e-9
8.243188064524323e-12
5.673248158236889e-13
3.4144709759576045e-14
2.3711318903630493e-13
5.016810321946108e-13
4.4065704745515045e-13
8.622610968297307e-13
3.146229968986653e-14
3.351448752007905e-14
4.968217019311177e-14
7.035227951370565e-14
9.78123484041482e-14
1.3538917341383313e-13
1.8738600137526015e-13
2.596879233076736e-13
3.605431799157455e-13
5.016274383068491e-13
6.995613186191301e-13
9.78116101363769e-13
1.371445407934654e-12
1.9288568384643077e-12
2.7218895707911055e-12
3.854860033847617e-12
5.4806168938465145e-12
4.6393123076101134e-11
4.557038797070117e-11
5.598534182981932e-11
7.029258883773675e-11
8.669069285871398e-11
1.0305351337134613e-10
1.1516584444296816e-10
1.1501862884195466e-10
8.888674033275422e-11
1.55769952427463e-11
1.3401871087702423e-10
2.9747871836422214e-10
4.3869351760888754e-10
1.1487951657788415e-9
7.58855929495491e-9
4.045582725220515e-10
1.773919126832459e-10
3.509210250549029e-10
4.616836351672909e-10
5.628194572157307e-10
6.707728674023084e-10
7.949646429067057e-10
9.437202948054394e-10
1.1265641669249625e-9
1.3560618103626769e-9
1.6502161675599876e-9
2.036309242763603e-9
2.5576625399401222e-9
3.2863301730344028e-9
4.348592585871891e-9
5.98056136505085e-9
4.6731858653125915e-8
9.751842031020765e-8
5.591696791955183e-8
5.264461660494039e-8
6.228473436456589e-8
8.662847343984566e-8
1.4024188296353083e-7
2.2265295903203925e-7
2.3866159474916745e-7
2.3936612152536707e-7
2.4620676801828385e-7
2.3829577177195112e-7
2.4887976747403536e-7
1.3479756673530816e-7
7.246760448104965e-8
3.8855437738995056e-8
2.2713618397110547e-8
1.6771512839395618e-8
1.5011413270535584e-8
5.9592372736690934e-9
1.5384743963398885e-9
5.329344678018698e-11
9.90877944276704e-10
9.374078599455012e-10
5.536327024506557e-9
2.06946695854551e-8
1.4006352270322428e-8
1.2949832787924738e-8
1.3482822235499781e-8
1.5072517921248648e-8
5.738269769505514e-8
1.5003288867676635e-7
9.183088455676111e-8
7.735217711374383e-8
7.962758414961262e-8
9.173783415743724e-8
1.1629459407173659e-7
1.6159473967120084e-7
2.261638373149723e-7
2.442872778906274e-7
2.1470027739421242e-7
1.9139336481038405e-7
2.1394194608029291e-7
1.566592841037253e-7
7.989662810993255e-8
4.090742386443349e-8
2.3484083805813287e-8
1.6538321308653458e-8
1.4794406721935007e-8
8.582113827108716e-9
2.3051516113024376e-9
2.516034709193519e-10
9.170146654040691e-10
1.5795464071726672e-9
6.663891154795947e-10
2.0206943574631683e-8
1.215053551463338e-8
1.049612973393406e-8
1.0573754177137294e-8
1.1567253326096531e-8
1.3437352809244139e-8
6.574023247580448e-8
1.679793368600116e-7
1.026821919633629e-7
9.084183435983985e-8
9.886296676472342e-8
1.2173612348380062e-7
1.6748789850293944e-7
2.5441202121947093e-7
3.655212381603655e-7
3.824927980432451e-7
3.5745519565301885e-7
3.6796698241215706e-7
2.0367269067797082e-7
1.1135620119556734e-7
6.409172223145448e-8
3.586444748835645e-8
2.4490875524311205e-8
2.2546248048036627e-8
1.2648284233092766e-8
4.266067252521983e-9
1.577083130998265e-9
5.952946758924174e-10
1.0151358341176595e-9
6.544757198643241e-9
4.916705590578085e-8
3.19782708357946e-8
2.4940843137997732e-8
2.4183181534805506e-8
2.6035286478196804e-8
3.0108543859014074e-8
3.697828733339422e-8
1.332224949137393e-7
2.4673535515972096e-7
1.3390477960270523e-7
1.1820121829432674e-7
1.29928578786425e-7
1.669640615971142e-7
2.471808456229932e-7
3.4072189647385325e-7
3.099268221515666e-7
2.726381036698808e-7
2.435365153279558e-7
2.461382605815378e-7
2.7216311626794744e-7
1.612326123163181e-7
8.15429104955676e-8
4.1286864395205774e-8
2.349198401072422e-8
1.7156360613619222e-8
1.6083334667163277e-8
7.274864148290058e-9
1.9238316811744e-9
1.4827738022798292e-11
1.0978872291495602e-9
1.0713141698338474e-9
5.866518962922151e-9
2.522276524318321e-8
1.614316487065625e-8
1.4627974663755881e-8
1.5097788046381174e-8
1.682274036956119e-8
1.9884513681172123e-8
9.194520266815786e-8
2.3145854816998457e-7
1.3836441815005767e-7
1.21813053751807e-7
1.3205692717047737e-7
1.6245403561446557e-7
2.2422287837843295e-7
3.407137853589845e-7
4.708469816370305e-7
4.7206734657227285e-7
4.355375436198646e-7
4.5386876668334605e-7
2.544412991573548e-7
1.3381077125465121e-7
7.991264598436133e-8
4.267745881252181e-8
2.664150250997944e-8
2.4257540471967552e-8
1.503813316781437e-8
5.26119640588763e-9
1.9682731450598417e-9
7.169711610966746e-10
9.180300042701366e-10
6.310126584002767e-9
5.2978708352251516e-8
3.773815503240177e-8
3.031171620461725e-8
2.972278795982677e-8
3.201920411877217e-8
3.6791811107712924e-8
1.2307380143272793e-7
2.9526092883212436e-7
1.7039445962876146e-7
1.4970128299300784e-7
1.6131792151161144e-7
1.9836509300463905e-7
2.758907760726652e-7
4.0666889531243577e-7
4.522746031476357e-7
3.849005917125193e-7
3.4505067163736755e-7
2.6050578863777554e-7
3.1321634524829905e-7
3.3145272308050995e-7
1.9434610571361279e-7
8.971265780372588e-8
4.26119798091945e-8
2.0214823779308103e-8
1.3288589091117808e-8
1.3201815263039165e-8
5.668821068007283e-9
1.110282709338413e-9
7.073710121406834e-10
1.9330456197613993e-9
1.982161062016042e-9
1.2282938636918004e-8
2.2134603254553606e-8
1.887242475644916e-8
1.891468515478907e-8
2.043822730889394e-8
2.331785031630825e-8
8.757071503163084e-8
2.9137496121246275e-7
2.080849718217777e-7
1.772930227477318e-7
1.8245827112336678e-7
2.071423629989904e-7
2.537847534635305e-7
3.3532335623650193e-7
4.7030818790630743e-7
6.309873152810143e-7
7.301482624776234e-7
4.3808335546760195e-7
2.0104711229794227e-7
1.1473464286293931e-7
6.178516466209959e-8
3.448603994860622e-8
2.7491496552812328e-8
2.262359967658206e-8
9.494177381357406e-9
4.296906328819225e-9
2.631499682738121e-9
3.110386833853414e-9
8.037718386773387e-9
3.610644280682475e-8
8.999843340634416e-8
5.64998165808625e-8
5.1014547565876165e-8
5.26295206731126e-8
5.853908664553319e-8
6.880760138301819e-8
8.440561129722324e-8
2.552775333169911e-7
4.3577757626327557e-7
2.490342028237321e-7
2.319827070410551e-7
2.7046431986606784e-7
3.7673306859321706e-7
5.792237283615695e-7
6.044842733610191e-7
4.953218279800702e-7
4.657454886793651e-7
2.574888687032671e-7
3.8424728410232757e-7
4.3637956039776353e-7
3.766758312410181e-7
1.5042980719334588e-7
6.123945932550034e-8
2.6773675878248604e-8
1.3455290911403325e-8
1.0609672150240446e-8
1.005361265044773e-8
3.4019910927532416e-9
7.562609442701643e-10
2.373143219099894e-10
1.2085481848715673e-10
4.953485460634631e-9
5.094780016751524e-8
3.005811139041853e-8
2.709408593930897e-8
2.7907775281925674e-8
3.083731503893321e-8
3.5971119501424645e-8
1.165127530232795e-7
3.9394078410208884e-7
2.708776797859117e-7
2.3107432837668396e-7
2.3752851660250205e-7
2.7008995945282923e-7
3.341388901105445e-7
4.519199208011422e-7
6.593524041819982e-7
9.708533901388526e-7
7.464198517920672e-7
1.0552495106930535e-6
4.5403555011168994e-7
1.4334882480819351e-7
5.824202540723295e-8
3.0674018711322036e-8
2.3790013102151526e-8
2.0012400121184808e-8
8.514894241253312e-9
3.898678576014974e-9
2.2532986024006386e-9
2.6848036626177287e-9
7.70205844608754e-9
3.8580966347149335e-8
7.890895842809494e-8
5.788634178186764e-8
5.74583153490051e-8
6.211942501331456e-8
6.999883427999211e-8
8.133248482579694e-8
2.1599437137516375e-7
5.195584559753154e-7
3.1278470003415134e-7
2.9113680347237973e-7
3.305949449238231e-7
4.351314245255202e-7
6.46738155882149e-7
7.983223748852875e-7
6.628680225131755e-7
6.264392256310468e-7
2.5702245018897284e-7
4.982875778755845e-7
3.448154823599545e-7
2.6688359692124445e-7
2.499479530597424e-7
1.2493753928128784e-7
4.588272881874449e-8
3.8612237206479436e-8
1.0376435393230737e-8
3.591110953990713e-9
3.779117302780478e-9
2.3606480815503485e-9
1.8568095842795503e-9
1.1551582662171088e-9
9.104618742699444e-10
1.0690857571788313e-8
2.4418963222709423e-8
2.4433672667483423e-8
1.025642215701898e-8
4.64090599064291e-9
1.5200204072611015e-8
1.275718609673055e-7
4.1336495030056864e-7
3.745282405430146e-7
2.838526712826848e-7
2.6451599683828286e-7
2.8150490523513987e-7
3.428014017040758e-7
5.190924758826014e-7
1.1203195256319004e-6
4.799919825927235e-8
4.498816248919611e-7
2.3664544314874825e-7
8.76891735256723e-8
1.6181465533446402e-8
3.4644218595822286e-9
8.946962043684959e-10
5.090757526155146e-10
2.3135217182842296e-9
6.835282084411853e-9
3.7111207657494804e-8
6.098685899721053e-8
9.871730152805367e-8
4.3136233419396087e-7
3.3701937434501287e-7
1.0540412891460017e-8
3.6456215478463855e-7
3.6399032621915806e-7
1.0274532471404885e-7
1.8632230098420323e-8
3.2264209364406296e-9
2.1190480518710514e-9
9.569568274367153e-10
2.54315370479004e-10
2.1470015922219187e-10
1.2876418578244784e-11
1.4193976225971136e-11
2.7461941608051926e-11
4.3448236449469335e-11
6.721866820330248e-11
1.0443784153989106e-10
1.641828400361821e-10
2.618278105049094e-10
4.591968182269452e-10
7.532620934830599e-10
3.0355621935390964e-10
1.249016347707324e-10
5.814724574770546e-10
1.1911808221598448e-9
2.1270295089006653e-9
3.6616656879197304e-9
6.208625029321532e-9
1.02410999564331e-8
1.5892978096928073e-8
2.2112361460122113e-8
2.250835302190295e-8
3.335722599458023e-8
1.9000346753673633e-7
2.4355820910859145e-8
2.6822631968930325e-8
1.4701175029860709e-8
1.3018385099606478e-9
1.0172070258110073e-12
4.7576341404241364e-14
1.0466054810326724e-12
5.00562843208481e-13
2.6496787686667463e-13
3.117576218470036e-13
3.9994056679997364e-13
4.988939162711252e-13
6.170400137887433e-13
7.641113471083435e-13
9.49829269471681e-13
1.1856746997336222e-12
5.303626422450514e-12
1.1559511431668397e-12
1.6887182521520182e-13
2.40722797093779e-13
5.299443820654686e-13
8.307333770467202e-13
1.2080503996698817e-12
1.7203259680787469e-12
2.4381281797004575e-12
3.4579817227514654e-12
4.918337213386118e-12
7.0214464619092005e-12
1.0064836060093875e-11
1.448637001552108e-11
2.092579201380915e-11
3.029926139965051e-11
4.386273680571922e-11
6.31906999794926e-11
8.991920291579097e-11
3.7078420147416554e-10
3.363502401929797e-10
1.28034869427677e-10
4.5195070839396224e-10
1.4326856723134696e-9
2.6277426551660993e-9
3.7299110462643605e-9
4.600858509878622e-9
5.278264536478801e-9
5.854515139144339e-9
6.393399666665697e-9
6.922776434452904e-9
6.056218565962717e-9
5.861837180879942e-10
7.583692388812196e-10
1.2801293115505224e-9
2.1859583257124507e-9
5.29671275788234e-9
2.8314442641705533e-8
1.9507224021354792e-9
7.234127750137359e-10
1.0137125694935945e-9
1.1056490271666918e-9
1.203958169816925e-9
1.3509490785541274e-9
1.5732963049444872e-9
1.912663021394982e-9
2.4532863034450567e-9
3.3893249128618747e-9
5.24753243259411e-9
9.6441396539412e-9
4.4060144047243115e-8
4.830296892640149e-8
3.403773875337791e-8
3.973928436427267e-8
6.082362007788974e-8
1.1599635272127978e-7
1.6923031922755226e-7
1.737377534651183e-7
2.2327319821298812e-7
2.1503857368823085e-7
1.1575750556830882e-7
9.519775217015905e-8
6.865509109176846e-8
1.8591528395120072e-7
2.1076708364261026e-7
1.2914790784781136e-7
6.239086415809526e-8
2.9273075790857356e-8
1.3590089812201798e-8
9.0184937228912e-9
7.534690964201804e-9
1.461994770471654e-9
7.800384163135764e-10
2.3476900304333985e-9
4.735586358123299e-9
8.905460350115279e-9
8.047134142507904e-10
5.829750441111301e-9
6.931115030992885e-9
7.810166522478532e-9
8.914814457467433e-9
3.1358373264820475e-8
1.1406176074332758e-7
1.0875079441099521e-7
9.04391463690217e-8
8.977917534221129e-8
9.69347382239793e-8
1.100808512854537e-7
1.3034190488922928e-7
1.6075031539498598e-7
2.0554739876640764e-7
2.645126551898064e-7
1.4087215321042418e-7
8.942801985702567e-8
5.659967620984865e-8
3.808696835206042e-8
3.103716634842468e-8
2.710950247130391e-8
1.1653431263370881e-8
4.576323219501531e-9
2.450946250123664e-9
2.198358705996008e-9
4.106280403529926e-9
1.2478987090639477e-8
5.8328133852607275e-8
4.555213756701214e-8
3.156995198365136e-8
2.9243668716176224e-8
3.127318042499731e-8
3.697935059768557e-8
4.779633250085847e-8
6.77116057378651e-8
1.812387328605971e-7
2.0956624224566533e-7
1.2367997061578716e-7
1.2303949886889016e-7
1.5786898736761746e-7
2.5110282302808993e-7
4.0338523605861663e-7
4.003477761631889e-7
3.9924015318412934e-7
3.746707787931171e-7
5.3645479180140904e-8
1.0581043434040505e-7
3.016721023684699e-7
4.1352974441060594e-7
2.370421051577635e-7
9.712832609991954e-8
4.847832818222054e-8
2.1984742517494864e-8
1.2308508155485952e-8
1.1436398890025691e-8
4.8275267390315826e-9
7.304216158575229e-10
1.1636425529697154e-9
2.9040825696411552e-9
5.1834110557009126e-9
1.718448889109956e-9
1.1965208745481964e-8
1.4691818218416053e-8
1.6680178160353874e-8
1.8930543898594598e-8
5.270632079096584e-8
2.028493247108198e-7
1.7948915460626098e-7
1.5242923035668987e-7
1.5341802781908877e-7
1.674155160839827e-7
1.9264389569016978e-7
2.3263219023335542e-7
2.94735677018147e-7
3.848440957998611e-7
4.777408579177503e-7
5.132160378004899e-7
2.9012383659782664e-7
1.4401432176690496e-7
7.980869657892416e-8
4.04759722216311e-8
2.44191183394758e-8
2.2127056816964804e-8
1.5397431257845932e-8
5.587111702776417e-9
2.2137642519450785e-9
1.226314440037685e-9
2.2366042019901287e-9
9.670478230181066e-9
6.355031909769715e-8
5.8601586272252415e-8
4.3253818824679436e-8
4.109225708651124e-8
4.376598055118008e-8
5.032101733038893e-8
6.154079873875775e-8
2.0377060446571123e-7
4.3322538989588486e-7
2.4772862553054983e-7
2.260494095744508e-7
2.554864363225646e-7
3.3653223591910716e-7
5.087304381476624e-7
7.21836542413011e-7
6.967541946655067e-7
6.449249699102345e-7
1.8836373222368537e-7
4.191457835682794e-7
1.0549829653738564e-6
4.722662459427707e-7
1.248057765355073e-7
4.5959370181243974e-8
2.17283873774775e-8
1.4462617833040278e-8
1.3509650588794036e-8
6.011100582645798e-9
2.147411435309038e-9
5.797855156886574e-10
2.5316037711444327e-10
2.602306191802604e-9
2.641379090808756e-8
3.866297316969655e-8
3.444740575075054e-8
3.698269578531316e-8
4.139658075130546e-8
4.7586198063086204e-8
5.617098935711253e-8
1.5544476036707007e-7
4.772502920652345e-7
2.960904324813087e-7
2.6337807938171284e-7
2.825787710580359e-7
3.4152109224011345e-7
4.617451455552239e-7
6.650230907434528e-7
7.662474559918035e-7
7.350029880000211e-7
4.883099834778831e-7
1.119645076129375e-6
7.666180489476896e-7
1.895879658320131e-7
6.00245039621091e-8
2.5696358806572412e-8
1.4507348827487972e-8
1.2401267839543094e-8
1.0018615466178436e-8
4.1375543281040426e-9
2.0445194796977962e-9
1.9512024660257666e-9
4.417343523602391e-9
1.5953438863878373e-8
1.001945328132478e-7
6.903693003943817e-8
5.635951912202698e-8
5.6438069789042846e-8
6.140059149133539e-8
7.05055531768347e-8
8.382986938899414e-8
2.2403776723374699e-7
6.026925980866724e-7
3.599779265784389e-7
3.252951440265509e-7
3.577358133012529e-7
4.512267569463153e-7
6.493816403303941e-7
9.5683873311448e-7
1.1275069750410021e-6
4.611460055439408e-7
2.615241650695606e-7
2.789928033042054e-7
2.6862935610493556e-7
1.1879665788746519e-7
6.85383296101872e-8
6.328397605112489e-8
2.587930476160432e-8
1.1652555286595863e-8
9.561639480702236e-9
5.322062988674952e-9
4.143604799231087e-9
3.7617825562801754e-9
2.4822185398822023e-9
1.92028638844102e-9
1.2006102318961052e-8
3.3181244346507424e-8
3.921180262768417e-8
2.880103374261365e-8
7.807744406899474e-10
2.260359873075242e-8
2.028553888126224e-7
6.997996531352511e-7
4.2977346533900565e-7
3.574922875765127e-7
3.7406886593946836e-7
4.646533211810692e-7
6.923854748251848e-7
1.1334702800803767e-6
1.2781140522378198e-6
2.6820845875352227e-7
6.930616458389975e-7
3.9210444191323126e-7
1.0518455419043095e-7
1.3008966517520913e-8
1.3668797268404314e-8
3.890763638394958e-8
8.593684096435682e-8
9.183575244964474e-8
8.670602717079598e-8
7.475166734372878e-9
3.486863883842707e-9
1.6451230975031921e-10
1.7243591151985568e-9
5.041388163775352e-10
5.520507382936366e-10
1.5218494205145338e-9
3.0614372612177355e-9
3.526631934012249e-9
1.252074333909085e-10
8.013736604379415e-11
2.0009028492805608e-10
1.3224850286457965e-11
3.045524608043428e-11
4.396794613694853e-11
6.282152423373061e-11
9.156212066805307e-11
1.3674338583959245e-10
2.0916258941970474e-10
3.235982037865901e-10
4.819582304075184e-10
6.309492173852157e-10
7.098655286525126e-10
2.2211512254071647e-9
1.7825077744718566e-10
1.7595673188460505e-10
1.0914468898465553e-9
1.7998966903590846e-9
1.1058373299509558e-8
2.010628525246346e-8
3.4167581912564175e-8
5.0011953789604616e-8
4.569130003447927e-8
1.9072293282730556e-8
3.899402647653632e-8
3.213648686493727e-9
1.078681420310556e-9
3.2311268510009277e-12
2.6327423476746016e-13
3.108742361754365e-13
1.5190264028971807e-12
4.3026181562592605e-13
1.405421426149888e-12
1.2614796919056054e-12
8.084477564551214e-13
8.891310085844166e-13
1.0684076132420149e-12
1.3163464131895066e-12
1.6381849101484463e-12
2.050647727643589e-12
2.578455143817998e-12
3.254791699726699e-12
4.12326466386745e-12
5.2408613088833106e-12
5.4371885321083485e-11
9.686886780340127e-12
2.501348513538608e-12
9.219348085129578e-13
3.1429940229000643e-12
5.404325760182361e-12
8.224125627541567e-12
1.2070139708401203e-11
1.752623555661446e-11
2.5401521406679455e-11
3.684749844467801e-11
5.348090755519139e-11
7.745579803380135e-11
1.1132804438657393e-10
1.5743973918996292e-10
2.166906071573855e-10
2.8743282015092247e-10
3.661658140852976e-10
4.5021191423061764e-10
5.39752772186979e-10
1.956707921116014e-9
7.116017986217029e-10
6.315636715992709e-9
1.2120360682623666e-8
1.4042016814839678e-8
1.49685659799208e-8
1.6082443794203635e-8
1.744631975529898e-8
1.896786160610011e-8
2.0552501759420907e-8
2.2121541899238887e-8
2.1154117753491664e-8
1.897171091804342e-8
7.359059839267187e-9
8.795998452878699e-10
8.0103365079867e-10
1.5641292062181073e-9
2.277723146306154e-9
3.146497621957327e-9
3.3035913470714876e-9
4.769547532689797e-9
6.4578786791960106e-9
7.173406422470698e-9
7.886005110822984e-9
8.886549329683829e-9
1.0369704704976628e-8
1.261223329661403e-8
1.617940789124507e-8
2.222474770635792e-8
3.2655457537719345e-8
8.983885252353786e-9
1.7023989048223327e-8
1.6457675766282302e-8
2.333139528785394e-8
4.198655551753461e-8
8.943709772537672e-8
1.2039936576354058e-7
1.3686136703143668e-7
1.9871893755226768e-7
1.6435308327395e-7
2.742127136006993e-7
4.966566266089295e-6
0.000010158113747272033
4.099757464776626e-6
1.7332162909131439e-6
9.659896024914027e-7
6.420659997521415e-7
3.984008266905655e-7
1.4595880647875194e-7
7.795353537118441e-8
3.20815190672521e-8
1.2623168450862809e-8
3.03405875376289e-9
1.4626434898696186e-9
8.194512757177888e-10
3.404276863099331e-10
2.3789863438141336e-9
7.073717839796392e-9
3.0621452553071406e-8
8.383492028051813e-9
5.623351185451065e-9
5.053789696188726e-9
2.306772874344422e-8
5.746483141825703e-8
6.937962133635393e-8
6.866883663594807e-8
6.962053820699388e-8
7.237513755967589e-8
7.613594220731083e-8
8.038537896162924e-8
8.481766893948373e-8
8.924102599237648e-8
3.92654890884269e-8
1.6237274431994208e-8
4.339979595281189e-9
5.865301799099728e-9
8.445689323265453e-9
9.914831212445346e-9
1.2346466119647808e-8
1.6874887203196217e-8
2.604887160395322e-8
5.044404744779511e-8
2.8821676707284648e-8
9.758832415607736e-9
2.17626378326836e-8
2.6074390732275244e-8
2.7661434516543847e-8
2.8793272479921995e-8
3.042648876296397e-8
3.3020184173432464e-8
3.6913340138430347e-8
4.24583187843925e-8
2.6529004544932238e-8
2.2659456317634484e-8
1.955605658297254e-8
2.7406562464252837e-8
5.064967801920148e-8
1.0316741229273639e-7
1.120085026323935e-7
1.2273308742162276e-7
1.919103912546623e-7
3.185254494729551e-7
5.228216322406034e-8
1.7197390268757594e-7
4.7179488033743896e-7
3.0626870565406636e-7
1.8747327509820557e-7
1.2640829709180857e-7
5.998977430179207e-8
1.3885131066978571e-8
3.199545011666723e-9
1.5521183452112578e-9
8.971876084379648e-10
1.4309905919562042e-12
1.2902353866467788e-9
1.181477777251247e-9
6.697061024968795e-10
2.0835346330412275e-10
1.761267336259467e-9
1.1580039730219038e-8
5.167022953298257e-9
4.433945742879249e-9
4.54335433923004e-9
1.795108045745225e-8
5.427110826978789e-8
7.763447827806949e-8
6.326621183676698e-8
5.809466331950303e-8
5.815570815523608e-8
6.067399568968195e-8
6.484627450921748e-8
7.079482653229559e-8
7.917257314950068e-8
9.102380528310893e-8
7.76147144697859e-8
8.564679100849587e-8
9.944797519595526e-8
1.0910000798690795e-7
7.056451339710394e-8
2.8334901863687647e-8
1.3262257548016529e-8
7.4267347653007576e-9
4.847187743115562e-9
3.9400875739351524e-9
6.985235840844946e-9
2.545225219589044e-8
1.9384013356144698e-8
1.875819265601312e-8
1.9564414983736563e-8
2.144396563749997e-8
2.4656794751318275e-8
2.9776465649855017e-8
3.793630420562284e-8
1.6419845678086902e-7
1.6351778189657082e-7
1.068353261823124e-7
1.1571293158630848e-7
1.642741319165273e-7
2.8543331983411326e-7
3.391424659553411e-7
2.810924657216208e-7
3.080184960690195e-7
4.882212144529829e-7
1.0487781635519539e-6
1.5871717137706216e-7
3.3047936141768347e-6
0.00001656758117827401
4.842108692181157e-6
1.5993627237583294e-6
3.856267603271101e-7
5.167896901414895e-8
7.672603172435628e-9
1.6653922186427337e-9
2.0728983982844018e-10
8.756642020022861e-11
2.9627986947075374e-10
1.3456665297658847e-10
1.6544104267204345e-10
5.893638367768792e-11
1.286711578278715e-10
4.476946564763807e-10
2.362527076897667e-9
2.7424892902155295e-8
7.91784891282153e-9
9.451904192540824e-9
3.778504088647111e-8
8.92763120309317e-8
1.1352297866042583e-7
1.087291871571095e-7
1.0433234263827533e-7
1.0462786073418169e-7
1.0952110864167657e-7
1.2038129814493625e-7
1.4344301182001258e-7
2.0510416283210988e-7
1.8086548364749735e-7
2.528495858574881e-7
2.5255459605246397e-7
1.5261222640985496e-7
8.389920268258787e-8
5.474623931421457e-8
4.518803852568738e-8
4.8551903286342726e-8
8.174030578087256e-8
1.9048544327979853e-8
9.470147249283152e-9
1.1675727078436345e-8
1.9153686003498428e-8
2.9073493806195497e-8
3.922681427566722e-8
4.9760684579446335e-8
6.22359158201661e-8
7.872683203222258e-8
1.020727697910947e-7
1.364879355217545e-7
6.096197172286357e-7
3.970716620777179e-7
2.881798712181631e-7
3.401637204316271e-7
5.46394970543326e-7
7.904685855585549e-7
5.829547645232901e-7
5.396416866581992e-7
7.72547607221453e-7
1.920269617692666e-6
5.892455846177577e-7
2.055029533566516e-6
9.777144411854352e-6
0.000023778936070110197
4.036946479119491e-6
7.426839078737864e-7
1.0372297506886272e-7
1.2501187028655049e-8
1.5222700621795527e-9
7.812440304515892e-11
3.6585814491074656e-10
1.812606840405009e-10
1.7009832265781493e-10
4.1391495163205795e-12
1.520957153422567e-10
5.743078831262829e-10
3.7433647796960945e-10
9.248362267207465e-10
5.224769478772277e-9
4.824505996706166e-8
1.3963707156239323e-8
1.1403870275992232e-8
4.144090074470686e-8
1.0703943767070326e-7
1.4384864329782299e-7
1.4316244422081277e-7
1.427975682483433e-7
1.5298129018203257e-7
1.8529439449560606e-7
2.3511223547560394e-7
7.44770237276727e-8
2.4879629855713367e-8
3.083447788119412e-8
1.8181469531528417e-8
6.837861655869994e-8
1.4076374218821998e-7
1.6127351624500988e-7
1.44576200260463e-7
1.3187141949861623e-7
1.6695014289611634e-7
1.5588925901413818e-7
2.1677124876529158e-8
4.239524603753331e-9
4.702160933454145e-9
1.062282491360547e-9
9.522239728847126e-9
2.185267000276719e-8
4.047399480906268e-8
6.676244201668513e-8
9.938875497806296e-8
1.3668354427409528e-7
5.984131856470564e-7
5.763980765330378e-7
4.6057396298937204e-7
5.734076275100733e-7
9.516906389637836e-7
1.218771824345502e-6
8.318064884335087e-7
7.611599694377943e-7
1.1738826552105239e-6
5.0570038829324735e-6
2.250442208204521e-7
1.595651245880488e-6
1.932187508995839e-6
3.2940242271202116e-7
3.571061201524418e-8
7.609192294939131e-9
3.549830003444736e-9
3.3368490296735467e-9
4.768674497697318e-10
7.904192569463499e-9
5.188441926196923e-9
3.297912349224573e-9
2.1504642291968106e-8
8.801233358755514e-10
1.4992231444606062e-10
3.604203876570205e-10
3.3932189595461206e-10
1.4087408803110766e-10
8.297519241960185e-11
7.42437248817837e-11
8.649054418766018e-11
3.478375554232622e-11
2.1762845816252453e-10
3.9635000557684236e-10
7.248724885591599e-10
1.457061580036072e-9
2.995448959440891e-9
4.1741852800472904e-9
3.1017497844236054e-9
2.7668408012401677e-9
2.7432074320149863e-9
2.8923993493770725e-9
2.7127625088052388e-9
4.608614645640096e-9
9.941016209244671e-9
1.7520286189412303e-8
2.2707811716555803e-8
1.6945117100098417e-9
6.216701174943301e-8
1.975480316227501e-8
1.4753453006322314e-8
5.03724272715481e-9
3.390072031962813e-11
1.4775939117112999e-12
2.3428809608477677e-13
1.953205508111344e-12
3.4517080232591585e-13
2.0371685093094714e-13
6.575560208707907e-14
2.671606641573595e-14
2.904622700603603e-14
4.0381285798517115e-14
1.26169872133188e-12
9.21020341899195e-13
1.0353298010175986e-12
1.2609039228326146e-12
1.573101876939585e-12
1.98192894162851e-12
2.5105543873829783e-12
3.192411405243659e-12
4.0721501410460904e-12
5.208080173910632e-12
6.675504874736507e-12
2.251061886697025e-11
2.2489451227435013e-11
7.131964315846605e-12
2.0881624848359633e-13
3.81741842445637e-12
7.629556671929506e-12
1.228134688329112e-11
1.855325530760877e-11
2.733195323169405e-11
3.9673701623421595e-11
5.668016884377111e-11
7.911693409722713e-11
1.0686924310076339e-10
1.3877662142675462e-10
1.7338745956343996e-10
2.101001774728655e-10
2.4959416692555994e-10
2.934822317558453e-10
3.4386263068397287e-10
4.0313733392702844e-10
7.094106855147457e-10
4.042030738322506e-9
1.1327151043061758e-8
1.310966261325269e-8
1.3243069472784706e-8
1.4091831030467402e-8
1.5492925987826732e-8
1.7251337385336343e-8
1.9258493372283852e-8
2.1459153239884518e-8
2.3823868426271375e-8
1.9646224253079023e-8
1.813791169344225e-8
1.6860896043498104e-8
9.363705180989163e-9
2.769423664680892e-9
9.019007295448352e-10
3.7199633159151747e-10
3.9777164278547904e-10
1.1981874618882333e-9
4.687053541368655e-9
1.9789438935281515e-8
1.0647904491269843e-8
8.332489322859548e-9
8.145123514265726e-9
9.106647864493441e-9
1.134613854459231e-8
1.5691652803087264e-8
2.433421790193121e-8
4.266419484694187e-8
2.5131208220807495e-8
7.763622422030554e-9
6.432483647812645e-9
1.1181913693803062e-8
2.32497265902802e-8
5.508689295636441e-8
8.567984506223039e-8
1.006526540043833e-7
1.4945058352900336e-7
1.5596822495957462e-7
1.4954433667443038e-7
8.003624599295292e-7
1.988952811984149e-6
1.3532896671030927e-6
8.294854107163075e-7
3.4127161435774147e-7
1.0110850040576028e-7
3.11089098585808e-7
1.6015422577324625e-7
4.4196769603958246e-8
1.481237197023474e-8
4.861318854710059e-9
2.1232193858985424e-9
1.3662758128908011e-9
6.234785490687425e-10
1.6077870724643072e-9
3.3114703719505346e-9
9.60422422636021e-9
1.4823445222532358e-8
7.313683809127903e-10
2.527129460668391e-9
2.059046669284565e-9
2.4384646472555293e-8
6.165266105183821e-8
6.831309844866406e-8
6.859587314212558e-8
7.19344207322961e-8
7.721714779095195e-8
8.337605761688913e-8
8.980308032569314e-8
9.617721912664783e-8
1.0231938329558183e-7
8.055969466463265e-8
5.70239040195581e-8
4.3962707631581194e-8
2.6097038926186847e-8
7.283038870533022e-9
1.213254512176732e-9
9.690821851807345e-10
1.713211432296695e-9
6.58637234681734e-10
7.1588458836773396e-9
5.492484267680814e-8
3.731691784025159e-8
3.0636947490029714e-8
2.998068640135561e-8
3.266440172178868e-8
3.9070327189064716e-8
5.1457779886407144e-8
7.566453917907717e-8
1.2605837840311743e-7
2.035480659891773e-7
2.3407686827299447e-7
1.5649550257257595e-7
1.0526213624186726e-7
1.1802242526974817e-7
1.7929026677219872e-7
3.2020680342955744e-7
3.354069425082947e-7
3.38595488554584e-7
4.193609265002946e-7
2.433237961413595e-7
6.06136256742807e-8
3.26101295532469e-7
3.356599462003082e-7
1.3193817115762718e-7
1.5286753118804307e-7
6.372141628131169e-7
2.3278555704873328e-7
4.4781839873702165e-8
1.4617004711573965e-8
6.047797626602202e-9
3.613988472018481e-9
2.3215318040705373e-9
2.7064182384406087e-10
1.5951024314508794e-9
3.1733521680254156e-9
6.819788743554184e-9
2.4484964817167468e-8
1.8417220877806628e-10
6.0835078888943264e-9
9.688366422141618e-9
1.2363470945238672e-8
2.903611044703875e-8
1.27274128892417e-7
1.7645023039500662e-7
1.5239114514808614e-7
1.4941560325264828e-7
1.5635185816185128e-7
1.6850654840011885e-7
1.8497897854819451e-7
2.0664956906382236e-7
2.3605155786561035e-7
2.795937914421758e-7
1.6531031068023697e-7
1.0244094311535509e-7
5.548722944176729e-8
3.539383618003689e-8
3.031525260998957e-8
1.5900801148981473e-8
5.8128214422706215e-9
2.369654797619558e-9
1.6481170095791795e-9
3.576051891405968e-9
1.2573025663614262e-8
5.7585942812582256e-8
1.1827612894501987e-7
7.510984292584755e-8
6.6978815014608e-8
6.916511528845117e-8
7.830864622145821e-8
9.518356176700824e-8
1.2201330801735182e-7
3.365813201584241e-7
4.186201871275642e-7
2.516869337465837e-7
2.4980967533713565e-7
3.173762319929801e-7
4.946905921735338e-7
7.274731171084101e-7
6.428094741525061e-7
5.956732348204912e-7
4.779170529674012e-7
1.1722256710446408e-7
1.4317586489342438e-6
1.5659908140208038e-6
1.4920319270573655e-6
1.2076104879791124e-6
9.738268792499002e-7
9.512351232445907e-8
9.259139944633346e-9
9.579019582670441e-8
2.713863128998074e-7
1.0230431338449035e-7
6.38518279614165e-7
5.279976068771612e-7
2.1098372590917982e-7
2.8882075281283592e-8
2.553558324718893e-9
9.541726395811896e-10
4.882218993363928e-10
3.839850018669008e-10
2.9905584187331456e-10
7.83468366544159e-10
3.5674818637070585e-11
1.840328076621893e-11
4.0263975778679115e-11
6.521808781019015e-11
1.0248133268757916e-10
1.6238216810544875e-10
2.623725546701371e-10
4.3394929085969137e-10
7.273011091089166e-10
1.1768265797281171e-9
1.6873696860471177e-9
7.248126630701804e-11
2.2129437671085228e-10
6.152012646056156e-10
2.395042766228482e-9
5.45017884226224e-9
1.0290569203839246e-8
1.701555076400627e-8
2.4484626587917165e-8
2.611971504595546e-8
2.7814065773520696e-8
1.8729725624945098e-7
2.0993206928080836e-8
3.106610238748881e-8
1.2886950557341625e-8
1.2088424269973016e-10
3.3165049621131493e-13
7.736371023433552e-14
6.336926396017016e-13
5.732538905741277e-12
5.27244955780983e-13
6.137453367918622e-13
4.5098814581858405e-13
4.962429792454102e-13
5.942451735088222e-13
7.297561829032785e-13
9.054425437151772e-13
1.1302298913280405e-12
1.417382887222556e-12
1.7847231067894087e-12
2.2556678143127176e-12
2.86082274055079e-12
4.094722142302503e-11
4.905538845493212e-12
1.2538907503200184e-12
4.686293153606442e-13
1.5802011727229052e-12
2.703041520481573e-12
4.094455759415674e-12
5.9836048713051846e-12
8.65361457434692e-12
1.2495639305249204e-11
1.8068268064111015e-11
2.6165133568816816e-11
3.7872175551319325e-11
5.4552970577549204e-11
7.763329212159989e-11
1.0804783263549657e-10
1.4550565086676266e-10
1.8834883118274175e-10
2.346636766266752e-10
2.8377800239266243e-10
1.1551317355901531e-9
2.5170793295595565e-10
3.2659500944917467e-9
6.777005466232895e-9
8.20143753680804e-9
8.849104625269429e-9
9.551307497164428e-9
1.0402465110138449e-8
1.1364817867109677e-8
1.2387739088550228e-8
1.3425113072822987e-8
1.3701189809314536e-8
1.2304941823212675e-8
3.940527634965497e-9
3.629812461077455e-10
5.898281075114118e-10
1.0863398692148931e-9
1.6283277938579503e-9
2.440867251846721e-9
3.2494712211223025e-9
1.984799688335435e-9
3.152422285067981e-9
3.5726112841155495e-9
3.867724765808576e-9
4.209305489010625e-9
4.657881020673814e-9
5.258963431744601e-9
6.12005531445434e-9
7.508693487564406e-9
9.918261817292739e-9
1.4103264155934903e-8
2.1077861608315866e-8
1.9050252827512646e-8
2.6089528255640234e-8
4.5916729677263904e-8
9.628747110563228e-8
1.2818099273514648e-7
1.443846244534811e-7
2.0753535329831237e-7
1.6679227522699527e-7
2.7694542950449006e-7
5.545785818223863e-6
8.649933365748917e-6
3.95106804252429e-6
1.8431614664303835e-6
1.0873024115335712e-6
7.046981123354388e-7
5.015026190041938e-7
4.275503813398636e-7
2.6301085295165776e-7
8.540524864209447e-8
2.02503176725493e-8
3.1032670133234255e-9
1.626516367678035e-9
1.3368432922888533e-9
4.488165041454825e-10
7.656874831484487e-10
4.698486331104909e-9
2.1911293656880252e-8
1.4815583685268757e-8
7.983142899177937e-9
6.315218350442333e-9
2.53620390556209e-8
6.267213970776402e-8
7.671030153862019e-8
7.282494006321998e-8
6.92122380365883e-8
6.742051171560376e-8
6.739642859505734e-8
6.875914538791529e-8
7.109960421377782e-8
7.408743478089747e-8
2.4624123605260957e-8
7.025701514879315e-9
3.262958033354266e-9
1.0468081243799474e-8
1.093585399058747e-8
1.1998272166523619e-8
1.4968940484564392e-8
2.1331388720726665e-8
3.55558328981452e-8
7.275507193546247e-8
2.3620643244727594e-8
2.499814150232783e-8
2.812384975651356e-8
2.7947617203952114e-8
2.8748320549218578e-8
3.109348389239611e-8
3.537510232375782e-8
4.235747453917767e-8
5.353860786883646e-8
7.184294050595921e-8
2.740833842519255e-7
1.551807311865689e-7
9.295421550444633e-8
9.417281498636973e-8
1.2897306081850914e-7
1.9296179324794377e-7
1.4852965317040676e-7
1.1772809287242191e-7
1.3964109740399798e-7
2.8348238697856337e-7
2.2429097564821925e-6
8.803099549392136e-7
4.3044147811005695e-7
2.5870268734655105e-7
7.420157023631491e-8
1.807975247260044e-8
6.494059004587886e-9
2.90852927252167e-9
5.675771066513162e-10
1.9474989364969615e-10
1.3101742642358826e-10
2.96173438841008e-11
2.772716382239143e-10
1.907404128065334e-10
1.8530237009820186e-11
8.677665521475626e-11
4.677937045924799e-10
3.469713815456479e-9
1.981521217702712e-9
1.3436054652979036e-9
1.2776772074997672e-9
7.941507479524938e-9
2.177495952500413e-8
3.538927207821158e-8
3.0442855217348065e-8
2.8416507938823414e-8
2.9313094505675942e-8
3.208275665861655e-8
3.665250504910882e-8
4.3614139745857e-8
5.4135197987500704e-8
6.962935663913405e-8
5.728079445025186e-8
6.305056181464603e-8
9.838513997589991e-8
1.4067330540433065e-7
7.536541550496962e-8
3.5629679382727406e-8
1.9107873970544304e-8
1.169389301791329e-8
8.147283344679991e-9
6.354510422419118e-9
5.445574717424388e-9
2.8303939122974962e-9
6.2734254172244655e-9
1.0006260031127611e-8
1.2874047481832393e-8
1.545080396109898e-8
1.8402159800416356e-8
2.228040292818859e-8
2.774816522567857e-8
1.2605820647574866e-7
1.0537945246690651e-7
6.635183885758312e-8
6.915941692087387e-8
9.605473735306723e-8
1.5585708763053439e-7
1.374867788065318e-7
1.0523399810962513e-7
1.163105794106886e-7
2.2080712552067796e-7
1.2610310777890212e-6
2.459976927384099e-7
2.2947132336691364e-7
2.6822612842032924e-7
3.345529419332943e-7
1.8636458978629159e-7
1.2084275540987573e-7
7.247692376893665e-8
5.081845025951804e-9
1.4340757209212054e-9
1.0882669492258159e-9
2.313436461125522e-9
6.36339397769365e-10
1.959331155192324e-10
4.2971901974037864e-11
8.977735163546431e-10
5.877637620974254e-10
2.0747292156043558e-10
2.199723521260858e-9
5.222308954156149e-9
1.4212210987801344e-8
6.779665831250678e-8
3.917193146155695e-9
4.4574694349403925e-9
3.6044794732716445e-11
2.472731184799734e-10
6.31777255407734e-11
1.9679340078990602e-11
7.49687998816558e-12
4.698855497196888e-12
7.551778095665764e-12
1.5584885690440647e-11
3.4835289554729885e-10
3.7674928042928054e-10
1.5232946964917445e-11
1.4293391444953535e-10
2.7340500265438955e-10
4.23141025118385e-10
6.249746978002865e-10
9.157066975568127e-10
1.3422102770155647e-9
1.951939388838465e-9
2.7252505888881702e-9
3.344374300687649e-9
2.835138007221064e-9
2.4405969198474083e-10
6.563842846156579e-9
1.146684263996695e-8
1.1917713031451692e-8
1.9519828762925243e-8
3.1175115118602355e-9
5.815243699757737e-10
7.92689389549176e-11
1.2715338359061628e-12
5.567441332468392e-12
2.4064765264872375e-13
1.9413314181083782e-13
2.404811378873969e-13
3.027047727765996e-13
3.769850503313234e-13
4.638874492298649e-13
5.70828982829316e-13
7.049425176039923e-13
1.6501283464944167e-12
4.754288051619938e-13
4.408084179956369e-14
1.3317873474477305e-13
2.6144487830281347e-13
3.966833132739279e-13
5.676663347246883e-13
7.998418346278665e-13
1.123568320783015e-12
1.5800054444594684e-12
2.2276394771712296e-12
3.1511108537035416e-12
4.4740152756465956e-12
6.377853712771205e-12
9.130068525742219e-12
1.3124852491203347e-11
1.894016624035073e-11
2.7410278001347414e-11
3.969798595919369e-11
5.731104244593042e-11
2.622095100214648e-10
2.5778633622479124e-10
2.0472672532111063e-10
3.5071014344537235e-11
5.21563850630712e-10
1.2681478112495907e-9
2.1832565047968773e-9
3.1148982754712695e-9
3.9516200874620455e-9
4.652044049574053e-9
5.23900892431266e-9
1.9294918675784325e-9
5.072609852870816e-10
9.93967912417501e-10
1.6463214645679712e-9
3.985710862872517e-9
2.810479364208245e-8
1.7059743871757361e-9
7.04913752267877e-10
9.778221354883237e-10
1.0943072010711973e-9
1.2234791636459832e-9
1.4014974633239316e-9
1.6523229603161915e-9
2.0104597197113397e-9
2.536505783146193e-9
3.345714038252724e-9
4.678254914422083e-9
7.102850938122626e-9
1.2211115453974115e-8
5.3911574564473016e-8
6.402975769365641e-8
4.156210252350554e-8
4.554915088598933e-8
6.502158967131327e-8
1.1621105764124743e-7
1.8756269020098894e-7
1.9048185298023287e-7
2.2312484558022472e-7
2.429861377837735e-7
1.7947159174754375e-8
4.338971511091116e-7
5.133502276096363e-7
4.429476034414046e-7
2.486628622734263e-7
6.907580666078684e-8
5.486899723595509e-7
1.9070875082827507e-7
4.740756188212168e-8
1.848101946074497e-8
7.46321268919643e-9
4.7335155087188714e-9
2.5879382123529514e-9
1.722619682399048e-10
1.7662207721231169e-9
4.190244763942032e-9
1.2509020991823616e-8
2.1659674729302275e-8
2.8599000394021476e-9
3.1560412229397708e-9
6.309864882455543e-9
1.149273233203227e-8
6.548740347708054e-8
1.1585181439390257e-7
1.0628087435048932e-7
1.053807648907704e-7
1.1091670265840356e-7
1.1959254649233456e-7
1.3023222502988268e-7
1.4258590971033003e-7
1.5673038314221166e-7
1.7277748303678862e-7
1.1353759574034033e-7
6.666326131935584e-8
3.9155402148903923e-8
2.9435208617033792e-8
2.0539263366068986e-8
6.487885195634841e-9
1.5388716761997688e-9
1.5217135670770658e-10
5.90441097443704e-10
4.066619225421362e-9
1.7767661613334895e-8
9.201344141002949e-8
7.165145695275756e-8
5.229719689942488e-8
4.95334481369758e-8
5.3874199199636385e-8
6.493488149220393e-8
8.574229858823279e-8
1.2274008390383194e-7
1.7962790178568887e-7
3.203053941986875e-7
2.614576693102764e-7
1.6362000797376658e-7
1.715168190748884e-7
2.3859586988568415e-7
4.1147370857718865e-7
5.063859852502028e-7
4.649167575991973e-7
4.988171144888942e-7
2.8371441245821556e-7
1.2787904672021095e-7
1.4067043669451172e-7
3.2452452706830247e-7
1.7862361550143425e-7
2.5183685999319133e-9
8.467343895530637e-8
6.87258163391694e-8
3.574519861488499e-8
1.0704564220180218e-8
5.5986818974522446e-9
5.6929716113951435e-9
1.472463064087602e-9
1.1381697624475162e-9
3.0703372568161423e-9
6.635697680447628e-9
2.2746566298692354e-8
9.334881856932558e-9
4.658839358933586e-11
6.516944617468818e-9
1.3109624443028275e-8
1.9068124750074038e-8
4.997070086038245e-8
2.095836844743372e-7
2.2464494785992283e-7
1.928449359245611e-7
1.9280235091214565e-7
2.0676367539070527e-7
2.3141743935873713e-7
2.6941694308737385e-7
3.2845763675913165e-7
4.2596413105898477e-7
6.184466071029424e-7
2.426380076796295e-7
9.428335490718218e-8
3.753932682915981e-8
1.7918081593751754e-8
1.1412689120348674e-8
8.04381480946658e-9
1.8648750155231964e-9
5.779049208998002e-10
9.711909051209587e-10
2.337600354226161e-10
5.087038873825356e-9
2.4205820451764762e-8
1.387658640369565e-7
1.0087180496557252e-7
7.780439436250198e-8
7.526520421340115e-8
8.130675598838648e-8
9.448241405634145e-8
1.1503371728610981e-7
3.142803292448607e-7
5.265358137468986e-7
3.102396769426176e-7
2.9621889479831754e-7
3.542068468386561e-7
5.075457385706557e-7
7.928090280008545e-7
8.387287153063444e-7
7.50045025031309e-7
4.702941814628802e-7
1.3947348818339708e-7
1.4114021401012699e-6
1.3897763773612485e-6
9.909774368870538e-7
8.238524814031401e-7
6.620797818099668e-8
1.287072928339341e-7
8.633164885380805e-8
1.937040482364581e-7
6.558991840447335e-8
6.166100213102977e-7
3.756430903648516e-7
7.410961723999256e-8
2.2822361617627828e-8
9.208031315543354e-10
2.542426030836039e-10
1.4539765384032766e-9
4.111911911765597e-10
4.1222874577950903e-10
2.5986882533581717e-10
1.368506525189295e-10
1.3669326116769943e-12
4.307759533292912e-11
7.62899807894096e-11
1.2193032086914942e-10
1.950784959253411e-10
3.1903130046467836e-10
5.356502566816293e-10
9.071032283725348e-10
1.4451687215078766e-9
1.969001217059755e-9
2.23526224499253e-9
6.26827123907256e-10
5.522153090275416e-10
2.112375596520245e-9
5.494911845467457e-9
1.1042271761246017e-8
1.8489215338415494e-8
2.5754969885494217e-8
1.9548559187039873e-8
9.129448641023677e-8
1.102692097541132e-7
2.2259072000359176e-8
5.8961643022535425e-9
7.62364259695943e-9
6.9344227217923214e-12
1.2179555212106845e-13
5.975207156943714e-13
1.1545484171411087e-12
8.51354390070977e-13
3.0947166432276376e-13
8.951681483190158e-14
8.880158869222979e-13
5.942528237934859e-13
6.554048864326825e-13
7.893576225271566e-13
9.752222150717797e-13
1.2172280833807094e-12
1.5281711258001225e-12
1.926957908402456e-12
2.4390060443825206e-12
3.097743927250291e-12
3.9468541587064595e-12
2.7087997700479475e-11
8.284671628263401e-12
2.3991910874641467e-12
4.914005633364756e-13
2.2799569342136972e-12
4.06128813669068e-12
6.262283833831904e-12
9.251591358290942e-12
1.3483931319860126e-11
1.9580768660193816e-11
2.8403003971030544e-11
4.1096666773665555e-11
5.903495295244518e-11
8.351626835186698e-11
1.1513258206764237e-10
1.5314004345773498e-10
1.9569366454376635e-10
2.412044114841551e-10
2.895634196355449e-10
3.421965987461024e-10
1.3664536919077356e-9
1.1353224260140454e-9
5.729837914124005e-9
9.323306652511533e-9
1.0152769648029328e-8
1.0758193837042731e-8
1.1640826932041636e-8
1.2749388414637997e-8
1.3997370350622125e-8
1.5314857322510692e-8
1.664884311871249e-8
1.5473281409579806e-8
1.536416761171248e-8
8.841044359763722e-9
1.980200097584369e-9
1.167561284539632e-10
4.885297520586782e-10
7.901313023940052e-10
8.632927925343961e-10
9.891864491882081e-11
6.901195456128348e-9
5.204809691092885e-9
4.670800106701281e-9
4.662432554865109e-9
5.045095852958023e-9
5.930273301602947e-9
7.637197856716917e-9
1.089431272488097e-8
1.7376519349809036e-8
3.004332636822864e-8
6.048027241240791e-9
1.3320072779663091e-8
1.3949020000053417e-8
2.0634287727756067e-8
3.812755256977247e-8
8.27994967357712e-8
1.137126498731601e-7
1.3054450696337114e-7
1.9083709090060157e-7
1.6070167203282724e-7
2.6630835930393393e-7
4.50765804988179e-6
0.000010450939692474041
3.7013727541242452e-6
1.4885441142352744e-6
7.944988348324765e-7
5.094403364567293e-7
1.1420286177237927e-7
6.528827594642479e-8
6.689705940644273e-8
3.60124872175052e-8
1.2285844636023385e-8
2.471567747710567e-9
1.4454095414108164e-9
6.216343841063501e-10
8.997800296302761e-10
2.504816650037922e-9
7.411258060512303e-9
2.5383409479494775e-8
8.026050645689703e-9
5.161628454701791e-9
3.907273104325566e-9
2.1642974296511618e-8
5.607521295457107e-8
6.828793257554295e-8
6.893879264896708e-8
7.125447128337598e-8
7.523073909999784e-8
8.003161963251784e-8
8.511798044431914e-8
9.018463302006825e-8
9.505613774317326e-8
4.754601117970704e-8
2.207199933294518e-8
9.689936452012282e-9
2.4690584983707566e-9
6.6125968795269464e-9
8.332835916462525e-9
1.0382576561579307e-8
1.3723823724805023e-8
1.968023597803293e-8
3.2580348087797615e-8
1.321527749826025e-8
1.3002860108422116e-8
2.2435994049765553e-8
2.9505218760514727e-8
3.7169711513017494e-8
4.706813105220922e-8
6.070986531302204e-8
7.893731159099338e-8
9.550422810271496e-8
8.983400907321103e-8
7.802265437181591e-8
6.256681153902694e-8
4.75102167323319e-8
5.8503885491377496e-8
9.65596541258757e-8
1.8069788538394114e-7
1.8668996095195582e-7
1.9460576932789026e-7
2.825558618663528e-7
3.3238925517360626e-7
2.956269941455302e-7
1.5565829624862018e-7
2.3571024873512535e-7
3.3279844309532824e-7
2.1561709465746355e-7
1.7295372401487224e-7
1.3019882918312035e-7
2.3567172634700313e-8
5.668229154726234e-9
2.7648882375339297e-9
1.718311403184157e-9
5.528276756479528e-10
1.1681746052576174e-9
1.5160492658657842e-9
1.564047624996759e-9
1.2277419357471432e-9
1.8617207035633937e-9
1.0907488020320414e-8
7.031120028691614e-9
6.629663512352142e-9
7.023853175049995e-9
2.3438966858343684e-8
8.113730717860436e-8
1.157908927109307e-7
9.638374415654484e-8
9.085361534935276e-8
9.271929136846044e-8
9.81211957600889e-8
1.0594369967474832e-7
1.1634623598624512e-7
1.3029458155188292e-7
1.4969347582266393e-7
1.1969981665117295e-7
1.18737968235109e-7
1.1247080064823763e-7
1.0338438752209361e-7
7.631293866571024e-8
3.103956538521533e-8
1.41318610635567e-8
7.768926411817236e-9
5.198036359892802e-9
5.140835919110908e-9
1.1640348939802608e-8
5.887891547517017e-8
4.26349083186611e-8
3.57680066089938e-8
3.527557532708344e-8
3.7832124698078905e-8
4.3306782371849147e-8
5.265124430499263e-8
6.807136632710651e-8
2.4500861168188597e-7
2.551931236936762e-7
1.609491434635301e-7
1.684161777174416e-7
2.2933202872955821e-7
3.8432520021163225e-7
4.897151801844394e-7
4.0226898544220137e-7
4.1108298573400823e-7
5.364220726251925e-7
5.107350490479208e-7
1.6337653714949783e-6
1.1135368542438604e-6
4.244810625534895e-8
7.368664569545787e-7
6.618943817154999e-7
1.957586327529477e-7
6.29834066296531e-8
2.451561367005568e-8
3.2910623823918675e-9
5.695345819853917e-10
3.053675471996447e-11
5.407889279438152e-10
1.4929883811810423e-9
1.2339338121453309e-9
8.488347038137731e-10
1.1572803811897206e-10
2.8601862483910645e-9
2.7413686740183806e-8
1.1615111855707948e-8
1.0302602009951148e-8
1.875293338712955e-8
7.06652012140988e-8
1.489839663095533e-7
1.512397728774213e-7
1.4335724381630247e-7
1.442859670862283e-7
1.5126578740902966e-7
1.6378075391087655e-7
1.865095895142268e-7
2.412824607361255e-7
3.345386771854903e-7
2.1548195178887993e-7
1.4638838517171356e-7
1.36381298385033e-7
9.099273529794572e-8
4.025461106005637e-8
2.106756209822422e-8
1.306730580533802e-8
8.973082507247628e-9
7.817583255406657e-9
1.886547382555913e-8
3.4390231731213384e-8
3.346752936038911e-8
4.1970252597948515e-8
5.352931620492697e-8
6.597721964773018e-8
7.98293874710986e-8
9.719701502914961e-8
1.207379027329245e-7
1.5306063795573849e-7
1.9455044164553508e-7
6.967359955293738e-7
5.283659244037145e-7
3.751129157142686e-7
4.26976259842852e-7
6.505642161161071e-7
9.89327142163196e-7
7.529687151171759e-7
6.467843926810466e-7
7.831907870722539e-7
6.923459059998812e-7
8.225074623536734e-6
4.50455209889856e-6
1.5338445950320493e-6
2.3240577416688682e-7
1.0948785225253754e-7
9.699747310142125e-8
7.252444682463259e-8
5.1095232989324764e-8
1.0800500365640697e-8
9.893092682869022e-10
4.3198394219707165e-11
2.9009441618791475e-10
1.6310818587407244e-9
2.970037782816136e-9
1.5784563969140603e-9
7.34040692025405e-10
2.3012773202997353e-9
3.540635825142003e-8
1.89925653155757e-8
1.6775508096178582e-8
1.8365138687474092e-8
3.830973223313323e-8
1.1647493666932753e-7
2.162916430068087e-7
2.0331119247140742e-7
1.9526679873839147e-7
2.0826802366181035e-7
2.5120894661609495e-7
3.1947257390336255e-7
1.0631873500524094e-7
1.6926087837981755e-8
1.7001681348155982e-7
1.207558993481079e-7
5.5589611605071364e-8
3.3396698858886625e-8
2.2109626013949125e-8
1.2410918670079575e-8
1.988736390193518e-8
3.1006497800208876e-8
6.880249083458638e-8
2.343687364162487e-7
4.344035093709181e-7
1.2296805922238349e-8
4.38905631381524e-8
1.958212390668143e-7
5.416361348493266e-7
1.6948524382051325e-8
1.3776017114099157e-8
2.104443425708233e-11
8.749739789243322e-10
1.4530595554709872e-10
4.0322939129867603e-10
9.114084513575591e-11
1.2293341604332378e-11
4.454306833868925e-12
1.3700443981160572e-11
2.0806865664371092e-11
2.974368101332784e-11
4.2529831175348564e-11
6.176408748467817e-11
9.188454304928853e-11
1.414083815754829e-10
2.2840514524151753e-10
3.485121448058188e-12
6.946331584889003e-10
4.106539680670991e-10
1.6712371702341263e-10
1.343460044339597e-10
6.142132777603617e-10
1.4766981243142974e-9
3.115109299192563e-9
6.228553478075968e-9
1.1815506341868284e-8
2.0906032192732394e-8
3.4056763262660734e-8
4.8569909332818665e-8
4.3842939485196845e-8
2.4998853875453663e-8
3.1620851635390646e-8
5.979994797181524e-9
6.076290099221871e-10
1.4319503393141306e-12
7.319349935658355e-14
2.2621439409883963e-13
1.954755101908192e-13
2.5370312683053596e-13
4.00980907055127e-13
5.358289146682201e-13
6.734115070495002e-13
8.345106136565128e-13
1.0338057239759778e-12
1.2848737373163486e-12
1.6034035932421225e-12
6.8328994839409385e-12
1.5078669208057885e-12
1.9925299072173365e-13
3.459362121930921e-13
7.361252265684854e-13
1.145378422821356e-12
1.6615125657268581e-12
2.3641307092511815e-12
3.349761264980144e-12
4.750699730384255e-12
6.75684053519264e-12
9.645693590400836e-12
1.3825852960011074e-11
1.990004705217652e-11
2.8753629329149475e-11
4.166871606782355e-11
6.044239160103206e-11
8.742845508820964e-11
1.2530720690111273e-10
1.7629023234270292e-10
6.508082110289427e-10
5.547338585212335e-10
7.083100454177081e-11
1.131733498117907e-9
2.9834729929313574e-9
4.892205609358539e-9
6.38450007148134e-9
7.479614466503516e-9
8.363719531876455e-9
9.169487577969968e-9
9.953998350071493e-9
8.205326157380675e-9
5.448401097578155e-10
1.2722737506218747e-9
2.019749764354531e-9
3.4129529449024287e-9
8.355899667669482e-9
3.2761985896958794e-8
3.1757407177887776e-10
2.0010267454102766e-9
2.1829603429185785e-9
2.2846754477959274e-9
2.4764218937634343e-9
2.8015402776582966e-9
3.3121978166296067e-9
4.107812633650686e-9
5.391094877016805e-9
7.612964509451048e-9
1.1924753445698931e-8
2.169121612168272e-8
3.920877866162847e-8
8.249811600669381e-8
6.519417772062948e-8
4.613267904855669e-8
5.448576092374831e-8
8.667084804671372e-8
1.6608319304506785e-7
1.961727329452775e-7
2.1026958916497344e-7
2.8637625621838386e-7
1.898876473422793e-7
2.909362127226255e-7
3.3101718337205446e-7
1.9824410711397128e-7
6.132872257326923e-8
2.3363401581950468e-7
2.333305954481042e-7
1.0444939779294282e-7
4.705635593735435e-8
1.9570485253877752e-8
8.2798357538316e-9
6.176884913925986e-9
3.461477715974833e-9
1.6527087277448107e-10
1.7358446704679168e-9
3.6933416198549363e-9
8.076019585844748e-9
2.0284082449494406e-8
2.5813919034111714e-9
6.086823230129452e-9
7.634472508211145e-9
1.6825246565325074e-8
7.773745103979682e-8
1.1214297987932482e-7
9.792627321254171e-8
9.65419304830896e-8
1.0187419863509077e-7
1.108195533294645e-7
1.2255214621949474e-7
1.3715163300358682e-7
1.5506460773364173e-7
1.768332264918865e-7
2.0279240856902528e-7
1.255745039087802e-7
8.290625049845635e-8
4.994766681441928e-8
3.505237935610901e-8
3.144366509175529e-8
1.6381953461414828e-8
5.760400954269336e-9
2.383760723098962e-9
1.4580867015022616e-9
2.554514999460786e-9
9.210352572114507e-9
4.684076258010703e-8
6.078138605393598e-8
4.0126689457487547e-8
3.639448816400751e-8
3.814438418448515e-8
4.398414184631369e-8
5.492425486636919e-8
7.396309288344945e-8
2.206364897568798e-7
2.8545331503945454e-7
1.6614397679342513e-7
1.6212021695551372e-7
2.022538344165968e-7
3.093499750254708e-7
4.987938240351532e-7
5.051338711055674e-7
4.724243707018654e-7
4.4364726580921405e-7
9.60194015110829e-8
1.6808553706782222e-7
4.1657160255182753e-7
5.352660503713382e-7
2.3040221191328492e-7
8.566595746416836e-8
3.7978909346886554e-8
1.7353986019026848e-8
1.0764636937866528e-8
1.0090459331302944e-8
3.72859907030162e-9
5.304264295214424e-10
1.0245497445342795e-9
2.240058615552134e-9
2.6779297109925293e-9
1.4875062171217277e-8
1.7633661108318476e-8
1.9482985654768805e-8
2.1766291044857496e-8
2.468738296178125e-8
2.8700763408779656e-8
8.634861668179761e-8
3.1094431115905476e-7
2.2934364719125886e-7
1.9556383600088182e-7
1.9954788203019302e-7
2.2336953959806248e-7
2.688516174099251e-7
3.4805024414763687e-7
4.758816381902511e-7
6.081713542027993e-7
6.560089585516975e-7
4.175947824154039e-7
1.9062304344866946e-7
1.0381544170965268e-7
5.3441009117315004e-8
2.979179114396347e-8
2.4046866023511504e-8
2.1323845271004975e-8
9.158540351235696e-9
4.118472480718074e-9
2.688808480917429e-9
3.5761116187088837e-9
9.426387767682653e-9
3.949096239610836e-8
1.1293534092767054e-7
6.513453864828789e-8
5.6569591010648046e-8
5.75415091798613e-8
6.407682187203161e-8
7.621559686800529e-8
9.510127373350513e-8
2.819009395400335e-7
4.987265028675465e-7
2.874729205154248e-7
2.702184437034312e-7
3.1800224303258546e-7
4.464259381481014e-7
7.024204669928404e-7
8.078097890338041e-7
7.190318369578878e-7
5.704587838823362e-7
1.5327724174771005e-7
2.5757403948143795e-7
7.365172104181452e-8
5.4918096155811075e-8
6.825112156786768e-8
5.6753021107293063e-8
2.2968427133770456e-8
1.001998793978743e-8
8.561245718075447e-9
6.457809679574982e-9
1.1777579394491953e-9
1.5344612552594117e-9
3.0436771588883997e-9
3.822917900343368e-9
1.074940284385135e-9
1.5023110918735554e-8
1.9174385443366135e-8
2.6002011660661704e-8
3.4252658901573656e-8
4.3091987526878474e-8
1.066899031654313e-7
3.950082627412648e-7
2.954595467363842e-7
2.577713456263035e-7
2.665479280498054e-7
3.018172476430376e-7
3.6966625269960904e-7
4.94517211467427e-7
7.198575485102093e-7
1.1349001610924356e-6
3.590993420702235e-7
1.5387054701944733e-7
1.761346181455654e-7
1.0261156423371542e-7
4.25198198927736e-8
9.756461324214964e-9
5.447635921045205e-9
4.464837132948844e-9
5.3050614102412205e-9
3.3779358427618714e-9
1.2116207005952909e-9
1.5747145098137982e-9
7.274793023031252e-9
2.055782582058198e-8
4.341322283184824e-8
1.8469006686267583e-8
8.12789005160029e-9
2.144081137351887e-8
3.4842855977740494e-8
5.169149473872157e-8
7.196039137370058e-8
2.386529696446629e-7
6.783694043985091e-7
4.0732371699950444e-7
3.694371515604506e-7
4.1176902692002755e-7
5.330878902192757e-7
8.038275278855295e-7
1.2841324399273484e-6
1.2488880499990067e-6
4.6588911188981727e-7
8.973255887811719e-7
6.912418784769859e-7
1.7011726573654282e-7
2.6726481045406543e-8
3.0136219844325415e-9
4.797749056871297e-9
4.7427678259723327e-8
4.315641505463308e-8
1.4133312054788182e-7
2.7092408229588396e-8
3.521410993131999e-7
3.2889580464098775e-7
6.737164984192285e-8
5.9037527936882e-9
4.320525101388857e-9
1.981716075184751e-9
3.0059914140094387e-10
1.3892900119162744e-10
5.8172690706853925e-11
4.2149162584311445e-10
1.119691798034135e-10
2.7668859187879336e-12
3.198021826209669e-11
5.631291711488711e-11
8.880401184764171e-11
1.3945490924902673e-10
2.2244439846494988e-10
3.6212225024536134e-10
5.969628302851296e-10
9.595136039842203e-10
1.3982179546053576e-9
1.7635399670422103e-9
3.958166638025869e-10
1.9678222532598193e-10
1.2463246608587853e-9
3.572094253422778e-9
7.570518971709484e-9
1.3493102628164082e-8
2.0592210594226254e-8
2.4311055837654687e-8
9.823095800420762e-9
1.8231989432764915e-7
1.5028062741911798e-8
5.6456588780829926e-8
1.126335429005782e-8
1.2575212604790772e-9
1.0098964682457803e-12
0.
6.212757106464005e-13
5.863885129533532e-13
6.862094033852072e-13
2.1236605021942715e-13
8.083122581530431e-13
5.523481070876195e-13
6.084629512510819e-13
7.313043606698473e-13
9.014800407326915e-13
1.12266074359581e-12
1.4063795927580383e-12
1.7697106212373015e-12
2.2356068664654734e-12
2.8342571215281348e-12
3.6051365003448537e-12
3.16047986901891e-11
6.969310326628988e-12
1.906525530818737e-12
5.323824853977266e-13
2.0713149112369182e-12
3.6162536220243447e-12
5.5294681038050906e-12
8.12942448520181e-12
1.181021922222197e-11
1.71145358848492e-11
2.4807673190498406e-11
3.594649920238645e-11
5.1895069103609845e-11
7.417106238033088e-11
1.0396371893729587e-10
1.4136107804499902e-10
1.8493739537813488e-10
2.325881714411781e-10
2.8316573770480186e-10
1.1377050151930125e-9
1.3009049512627597e-10
2.9625250669350955e-9
6.446099394129264e-9
7.99019499331989e-9
8.670440829103699e-9
9.361049560155351e-9
1.0185351853751089e-8
1.111496932942675e-8
1.2102845751229715e-8
1.3104391937625875e-8
1.4080818330456246e-8
1.3507772670667887e-8
1.2340522633400727e-8
4.829387781203776e-9
6.41417900788041e-10
4.351199008261131e-10
9.186996946612301e-10
1.3627944445034638e-9
1.897978095725951e-9
2.126700013090451e-9
1.8871131995382e-9
2.6177522476742335e-9
2.8605115104583916e-9
3.1038538542194526e-9
3.489386442255921e-9
4.147057826889766e-9
5.293965447050094e-9
7.355508051438931e-9
1.1214860188583652e-8
1.8585329081912516e-8
8.306633255164629e-9
1.6304979330736908e-8
1.580133326950783e-8
2.239851581207151e-8
4.0076972898501984e-8
8.54416434245725e-8
1.190665410181168e-7
1.339515491860139e-7
1.9230180946935437e-7
1.6789079970658635e-7
2.3118926742072876e-7
2.045317662272894e-7
5.464102489288958e-8
1.2675382267129e-7
1.6557371662343925e-7
1.5305998792093364e-7
7.144150754657129e-8
3.3508894416757884e-8
1.4926665786060605e-8
8.294656390840153e-9
7.065301283149429e-9
2.2588558430950723e-9
4.712478500272737e-10
1.874341405078143e-9
3.9155812256153126e-9
7.757394442486231e-9
6.425368626991994e-9
3.6877606099516634e-9
5.002229128807074e-9
5.734653910906846e-9
6.55210109084398e-9
2.180405147825901e-8
8.237719885224127e-8
8.957858834368707e-8
7.460215906554307e-8
7.346269840075947e-8
7.841816105988992e-8
8.747357984240312e-8
1.0080310347051984e-7
1.1967740677200344e-7
1.461710158094394e-7
1.8230931828705431e-7
1.0621197210334394e-7
7.035926277958494e-8
4.6773295115120965e-8
3.4463157180013245e-8
3.012217755774622e-8
2.1718189207344845e-8
8.001317425660397e-9
3.3920699040715193e-9
2.0543516789471998e-9
2.262645568572085e-9
4.887362718678109e-9
1.573570388615534e-8
6.698913084366534e-8
3.519873824214887e-8
2.6756419269954224e-8
2.5820519122996373e-8
2.8425822722806475e-8
3.4589606720739065e-8
4.6296557545052555e-8
6.885141991096986e-8
1.6330929039527787e-7
1.7079072801908403e-7
1.035039877633766e-7
1.056738530345559e-7
1.40330425107447e-7
2.3281567386544802e-7
3.5805514504532043e-7
3.427330843103635e-7
3.628152032758328e-7
3.3673672766623225e-7
9.653468177731434e-9
4.088383267212346e-8
2.2467929010785362e-7
3.45268908303084e-7
2.748723217942307e-7
1.1023531659972925e-7
5.4416041804941e-8
2.4487497854941624e-8
1.211942461344217e-8
1.0300847118651306e-8
5.7618285206188735e-9
9.038940749994447e-10
1.0890846137538029e-9
2.8289310829089787e-9
5.366803605945243e-9
7.965853682940543e-9
8.638599647335786e-9
1.1962024210690571e-8
1.3775650569868388e-8
1.563787090462489e-8
4.331386513709876e-8
1.6958647259489298e-7
1.6291128375081563e-7
1.379112731519166e-7
1.378590769085283e-7
1.4897544695603478e-7
1.6877960822374242e-7
1.9905877779147462e-7
2.443557594235069e-7
3.104782381201179e-7
3.943392480475969e-7
4.6100539308689106e-7
2.3086235297000972e-7
1.2802303744700365e-7
7.360821727051772e-8
3.9092318149715726e-8
2.6240297873006697e-8
2.4895212799039323e-8
1.3644118529491448e-8
4.932286011639068e-9
2.055496519788416e-9
1.3085643834833034e-9
2.8362176255574453e-9
1.2618315945540954e-8
8.156320243700926e-8
5.3271115329067596e-8
4.107664600018341e-8
3.963844933239599e-8
4.27163581656911e-8
4.971737026426557e-8
6.169188929810225e-8
2.079651772196436e-7
3.967386260656212e-7
2.2558825654817304e-7
2.084659699236732e-7
2.401833159922712e-7
3.2599102706563117e-7
5.082368171168423e-7
6.830462364367205e-7
6.251962223025569e-7
5.771083172648729e-7
2.1001610351892015e-7
4.327535512846957e-7
9.408570263722024e-7
4.404663596901631e-7
1.3384590640851642e-7
5.314703713924342e-8
2.4651131403717226e-8
1.4673822583929582e-8
1.351050285421454e-8
7.188353182120172e-9
2.44513711407783e-9
5.412014723980763e-10
1.9282108360121157e-10
7.870213542218912e-10
1.3831896730720141e-8
3.6510153619725316e-8
3.074170376606305e-8
3.236705076576054e-8
3.5802394631044434e-8
4.085699504665192e-8
4.8065819346480164e-8
1.376679495840539e-7
4.3699009904138067e-7
2.7619150354658945e-7
2.4260978539435063e-7
2.5682675623728176e-7
3.0436793524175474e-7
4.0017107936216377e-7
5.708955377987668e-7
7.199981832327551e-7
6.986894315627889e-7
7.014486033228377e-7
9.046845405743797e-7
4.1982426246196257e-7
1.4624296468753608e-7
6.041840706722143e-8
2.8619391873440177e-8
1.7209340638013427e-8
1.5878346995571513e-8
1.1188206075970526e-8
4.640282665324812e-9
2.3909558365101464e-9
2.2879327415747234e-9
5.009734883412347e-9
1.8347986962111014e-8
1.1231489723594608e-7
6.802913983770552e-8
5.581747618473699e-8
5.558021644217806e-8
6.044111349144255e-8
6.976933527197295e-8
8.39269793896766e-8
2.3558260524248396e-7
5.768191971584624e-7
3.386152128655149e-7
3.0816166896875125e-7
3.436654993052442e-7
4.432716282596328e-7
6.53449195448962e-7
9.252317131107263e-7
9.64527714117997e-7
6.535294349869594e-7
2.1558972687510848e-8
6.614446220322525e-8
2.0193702131059498e-7
2.07361688655148e-8
1.1412607048569797e-8
1.698296753151787e-8
1.2133176598225344e-8
9.288826437746034e-9
9.851189023022548e-9
5.1065859141465506e-9
1.5824936508858127e-9
3.5979986291087667e-9
1.0677285961465467e-8
2.075517787929406e-8
2.1785765639617242e-8
8.409713521774713e-9
1.8560628670366177e-8
2.895109938994218e-8
4.1707856147434944e-8
5.647181167153381e-8
1.646967875196746e-7
5.335476928408127e-7
3.4508172676103663e-7
3.0761278451939867e-7
3.3064550279111723e-7
4.001640174970185e-7
5.449522065421969e-7
8.224422039883147e-7
1.1877749987433123e-6
5.274831481736437e-7
5.568665241382602e-8
9.89402186392425e-7
6.53235001011095e-7
1.8269440367549847e-7
3.8740664480547296e-8
7.017296185781348e-10
3.220532925532594e-8
4.037261338466734e-8
1.0580754372717608e-7
5.895264020828652e-8
4.712273036536776e-9
5.9219358751992116e-8
3.6055098536918297e-7
4.0479458470983385e-7
3.0801997659507182e-9
2.3390992957368748e-8
5.59044308839392e-9
2.2731991847328636e-9
6.901376343422728e-10
8.531800308522691e-10
2.823430333541777e-10
1.717895530661026e-10
3.5553970853695005e-12
1.2487826396819165e-11
1.983619033057261e-11
2.836817209586241e-11
4.041813922185365e-11
5.84458428568109e-11
8.647510810947853e-11
1.3202020686783435e-10
2.103432941661042e-10
3.543311642174889e-10
4.74664531440898e-10
7.958290011035392e-10
3.344664665073806e-10
5.253462871293479e-11
3.8265507351567953e-10
1.191105526093449e-9
2.734503754498492e-9
5.6566171056108515e-9
1.0863282253285408e-8
1.9203620593316595e-8
3.072232774267139e-8
4.361656405149405e-8
4.7947209132035075e-8
2.509664378917419e-8
3.7046145307309565e-8
7.399605272018091e-9
1.095397313282866e-9
1.905472984411891e-12
5.630188133675581e-14
2.9714465679417276e-13
2.37816530650409e-13
2.957597344362087e-13
4.269038720178059e-13
5.493421335782441e-13
6.827600518080029e-13
8.434628929807482e-13
1.043982552445176e-12
1.2972049528437948e-12
1.6186878167378353e-12
2.0282481846123207e-12
2.551535414547562e-12
2.541028412169944e-11
3.1792822735891743e-12
5.710272081569781e-13
5.52158229615396e-13
1.3332378412036077e-12
2.143812768656765e-12
3.160535863250695e-12
4.545220818164013e-12
6.496657023185488e-12
9.289537877237687e-12
1.3320575005330587e-11
1.9171255147542514e-11
2.769449109018725e-11
4.012691378150548e-11
5.820881087165825e-11
8.423946027451998e-11
1.208857721501355e-10
1.704534184669413e-10
2.335523434260385e-10
3.0809881788593244e-10
1.072471764670371e-9
5.871696817931712e-10
1.0316689268286098e-9
4.0343704461570146e-9
7.024103731589613e-9
8.767818962493824e-9
9.830871302181604e-9
1.0744528307521371e-8
1.1672213550641978e-8
1.2636581343585329e-8
1.3618818305716655e-8
1.4282307117805463e-8
5.494041555569841e-9
2.0012659479906774e-10
1.5133300147794173e-9
2.3786077228531363e-9
3.984194345482495e-9
8.83117643909273e-9
2.8067236806795956e-8
3.949057048310496e-10
2.569044412345683e-9
2.5822766453425712e-9
2.54104691919519e-9
2.6087868850211065e-9
2.8140650322388185e-9
3.1985219124239914e-9
3.862782814090874e-9
5.055926386216978e-9
7.468606302045309e-9
1.2945129828716163e-8
4.884122012623122e-8
4.666262250985485e-8
3.4042855546693003e-8
4.0903100617197404e-8
6.506049274688266e-8
1.2708445276836315e-7
1.6713735783125738e-7
1.7622040677701613e-7
2.386563999903826e-7
1.9876896965264404e-7
2.1163804634367095e-7
8.15484635735809e-6
6.218164291836227e-6
2.5093321126708936e-6
1.3755073835538388e-6
8.732439773099014e-7
5.834454376232558e-7
4.3534570598138976e-7
3.673122116786422e-7
1.2584063110670294e-7
5.799375640908584e-8
1.0060642815306498e-8
2.166257293196429e-9
1.8457664729507463e-9
1.0253681596412853e-9
2.927817772329998e-10
1.3644097169418749e-9
7.850067688310147e-9
2.510251143321902e-8
1.4726304236762957e-8
8.276592700086443e-9
8.771222582351732e-9
3.384133321632716e-8
8.09827148897567e-8
9.102892519988321e-8
8.450653911540727e-8
7.999923127308099e-8
7.792546198808526e-8
7.797843368924022e-8
7.970667461931774e-8
8.268623872940161e-8
8.658716237158376e-8
2.79506022624728e-8
8.129445510668737e-9
1.408207225407112e-9
1.0132192747504261e-8
1.1142818115627727e-8
1.1767695462424204e-8
1.4081747392563592e-8
1.9138170439982473e-8
3.0031296428503864e-8
5.846576135047242e-8
1.0995262509409138e-7
1.1192539729589218e-9
2.147232120049876e-8
2.3959955604620637e-8
2.4476648526236756e-8
2.5656044553873937e-8
2.810954416139395e-8
3.233547280547506e-8
3.919903971332582e-8
5.037295886383982e-8
1.9263406525663428e-7
1.1030394538192859e-7
6.301968677705016e-8
6.164611577069673e-8
8.200822660986411e-8
1.22012275346841e-7
9.551611097467186e-8
7.720344199658803e-8
1.0115109200273606e-7
2.0040756875889843e-7
8.237196677655706e-7
4.132445243723013e-7
1.6147987587648382e-7
4.615922548873205e-8
1.6969232549160003e-8
7.013429343506356e-9
3.137980977061056e-9
1.6011137394177312e-9
3.8025406359024303e-10
1.4462096308335725e-10
2.0665387632455893e-11
6.147953989186783e-11
2.576879357206637e-10
1.6943337974022738e-10
9.117073095494131e-11
8.027252161973041e-11
5.827314534216234e-11
2.516070382584574e-10
2.3863365591457057e-10
2.120684710117666e-10
2.2913584098931928e-10
6.659643959196996e-12
1.7286662370800154e-9
4.590672984041657e-9
5.266497301107384e-9
6.0640035773730576e-9
7.380098283038123e-9
9.277223766181625e-9
1.1950068878377385e-8
1.5794152537235952e-8
2.1434967538472115e-8
2.9404787196315472e-8
2.3087986605013274e-8
2.4431699951380355e-8
3.778932923671437e-8
6.102472599842106e-8
3.7129665124626106e-8
1.818060958655283e-8
9.522033591625446e-9
5.578347508700579e-9
3.738411224857832e-9
2.778549657612523e-9
1.998699442923322e-9
7.916413845401454e-10
2.3827430997194486e-9
4.078325618744377e-9
5.338293183127751e-9
6.432520171175461e-9
7.662021867706382e-9
9.262562074269368e-9
1.1503646105115521e-8
4.843298215444202e-8
3.6886443346101834e-8
2.0912070897072826e-8
1.8427370462699393e-8
1.7505466534908956e-8
1.9700535574598752e-8
1.9765354146608587e-8
2.2277926086334325e-8
3.683599479997931e-8
1.0242307879707148e-7
1.305377303873641e-6
5.460390031510231e-7
3.0187007477547194e-7
2.6748432292635644e-7
3.0922176482069637e-7
3.3502174044785867e-7
2.0193940113578747e-7
4.9486765854290285e-8
5.195743683836072e-9
2.826548275371339e-9
4.747024654634917e-10
1.363512304605782e-9
9.078540254594224e-10
1.0531330489995856e-10
6.393722096981445e-11
1.0607870038141597e-9
6.584707413857256e-10
1.563119766317124e-10
1.9704777656904033e-9
4.229279291183256e-9
1.678654852225696e-8
6.040899923284706e-8
3.031605846776452e-9
2.804178118915198e-9
1.687628150946153e-12
2.5405850233458104e-10
6.285339072239018e-11
1.9907461433878785e-11
7.540576888905861e-12
4.576773222530858e-12
7.284338917128211e-12
1.513926672276537e-11
3.4404486021182355e-10
3.6564912177850985e-10
1.17899055341685e-11
1.444283825969151e-10
2.7396138431560603e-10
4.2293202115607906e-10
6.237143302289749e-10
9.124564559851261e-10
1.3345664970029133e-9
1.933715902979843e-9
2.6804739207703116e-9
3.236498657102488e-9
2.607179282877365e-9
6.376686002856636e-10
7.0646902753690955e-9
1.1736561821643171e-8
1.2037768223120814e-8
1.998273644187073e-8
2.9005342810642896e-9
5.39601380333933e-10
7.805531000611096e-11
3.989084223513274e-12
5.018691805029844e-12
2.0102144212984417e-13
1.9937927791488132e-13
2.4280945799291644e-13
3.0577467013368776e-13
3.806487691949101e-13
4.683900137288162e-13
5.764402291999527e-13
7.119784387496928e-13
1.6772341132199564e-12
4.825788662434153e-13
4.510142529882074e-14
1.3468391934403503e-13
2.6475485523131323e-13
4.0187261618705365e-13
5.752139351722282e-13
8.105926502279202e-13
1.1388103517263103e-12
1.6016317401399016e-12
2.258412842780936e-12
3.1950657304550328e-12
4.53706327827116e-12
6.468688314313321e-12
9.261498555162339e-12
1.3315726441506458e-11
1.9217995082560414e-11
2.7814399724758646e-11
4.028221166182615e-11
5.8142661434780325e-11
2.6518236372362924e-10
2.6029624408388935e-10
2.0451432774566837e-10
4.2093692990361226e-11
5.396145020121961e-10
1.299492612936473e-9
2.2253844049541875e-9
3.16237958008932e-9
3.999620893572637e-9
4.698413377997444e-9
5.28441637273229e-9
1.9872057870058852e-9
5.007973562112503e-10
9.952726354188353e-10
1.6451629553370128e-9
3.9516656651697775e-9
2.759729711895226e-8
1.8206857880890419e-9
7.028043543706201e-10
9.82637807765129e-10
1.0996532340091922e-9
1.2287025041333933e-9
1.406704633328791e-9
1.6577970743133457e-9
2.0166355105548788e-9
2.5441254297107855e-9
3.3562462715846076e-9
4.695067533232148e-9
7.13504640066695e-9
1.228777732227076e-8
5.396678555481616e-8
6.392117269184053e-8
4.1527803425898694e-8
4.5545042067790484e-8
6.507710915502268e-8
1.1643222134354097e-7
1.87587360483719e-7
1.9042924400076514e-7
2.2342461065106086e-7
2.4265898665892213e-7
1.988411954256429e-8
4.246906182669118e-7
5.121914015463912e-7
4.462264082476016e-7
2.5716111131843496e-7
5.899860134174475e-8
5.140104285678834e-7
2.0012678942948753e-7
4.821634140483223e-8
1.8560916548029767e-8
7.490562066884446e-9
4.718202276320776e-9
2.6150053688413924e-9
1.541782233390069e-10
1.7470094166792748e-9
4.1587033869834255e-9
1.240625439873829e-8
2.2065319249142676e-8
3.0545809941258306e-9
3.0343342402426767e-9
6.246517684869109e-9
1.137532083789983e-8
6.506286245171449e-8
1.1562328093313554e-7
1.0621988703003854e-7
1.0533636565666166e-7
1.1086509026050585e-7
1.1951619319283373e-7
1.3010805475347072e-7
1.4238422737008562e-7
1.5641466998125612e-7
1.7230395487945493e-7
1.1309537334017261e-7
6.614405887281313e-8
3.8803573220300274e-8
2.9166527041732093e-8
2.0163227746201073e-8
6.283908387708615e-9
1.4312663441655027e-9
7.454785731870707e-11
5.261925275220474e-10
4.0257782863776865e-9
1.784715742463066e-8
9.288194484888291e-8
7.121728029434488e-8
5.218940264212741e-8
4.951542421018202e-8
5.3908393866887854e-8
6.502678108547495e-8
8.592667200359382e-8
1.230840573305959e-7
1.8008831777132925e-7
3.206224557040599e-7
2.612186009728578e-7
1.6355372561063295e-7
1.7152346340467645e-7
2.387520258144181e-7
4.118907857486055e-7
5.059673625839462e-7
4.6467204638220493e-7
4.988148130174798e-7
2.8329414838363684e-7
1.3126014747579294e-7
1.3825809754726119e-7
3.2279023223769554e-7
1.8063914827021162e-7
1.1136723894396017e-9
8.398829427444436e-8
6.826560312555685e-8
3.591709776531647e-8
1.0742599823895404e-8
5.575211584238983e-9
5.674549790400573e-9
1.4866611651273356e-9
1.1373399333364398e-9
3.0703917376867436e-9
6.628734114804826e-9
2.2677769065649516e-8
9.427015515795203e-9
1.177938983643473e-10
6.432386789324072e-9
1.3027230719504124e-8
1.8997987136100018e-8
4.9848279066831115e-8
2.090061106480044e-7
2.244968177758721e-7
1.9270676028752677e-7
1.9262887182233064e-7
2.0652732751936784e-7
2.3107088679725576e-7
2.688795953441813e-7
3.275986284441438e-7
4.246315645093881e-7
6.168537442249398e-7
2.4184589657623196e-7
9.386720218176719e-8
3.736326226655475e-8
1.784350783177581e-8
1.1369001584768213e-8
7.966204483792118e-9
1.8026131129768551e-9
6.156682862275626e-10
1.0020385818377427e-9
2.0597352842190087e-10
5.070945185529263e-9
2.4274821206647905e-8
1.3935104569215122e-7
1.0059833422664797e-7
7.774554195367078e-8
7.526466476617271e-8
8.13369098974431e-8
9.454007639310652e-8
1.1512647125288678e-7
3.1468081897816404e-7
5.264087317914847e-7
3.1025609483865594e-7
2.963368962867422e-7
3.5450428579915196e-7
5.082723352777458e-7
7.937508470378335e-7
8.378419958252768e-7
7.490073730519647e-7
4.7033558544672617e-7
1.3818569132287872e-7
1.413037072646232e-6
1.3926961602978658e-6
9.933059156639231e-7
8.256703946238218e-7
6.67811526242846e-8
1.2602706778623154e-7
8.622639471729903e-8
1.916175302151956e-7
6.622040831163564e-8
6.132043977679546e-7
3.775558257475885e-7
7.481977308798963e-8
2.3396583995748994e-8
9.180158074043952e-10
2.6203680472333703e-10
1.4526490055174397e-9
4.127518095376724e-10
4.09020892237447e-10
2.607179804404791e-10
1.3720650934804403e-10
1.4100237393582471e-12
4.305162931541584e-11
7.62634677002166e-11
1.218958703626997e-10
1.9502911747847363e-10
3.189590642165311e-10
5.355567221702821e-10
9.070637479178567e-10
1.4454656377532174e-9
1.9698987259124154e-9
2.236411329694626e-9
6.259670048397907e-10
5.510581138967351e-10
2.1111989403438335e-9
5.4935578010589284e-9
1.1040774447627884e-8
1.8488459565636728e-8
2.5759746634034534e-8
1.959584128763908e-8
9.09959433179668e-8
1.1060722963753304e-7
2.225303020505902e-8
5.9087314509499456e-9
7.643430280056696e-9
6.958915327100612e-12
1.2240009961109038e-13
5.972631523902049e-13
1.1602411347511457e-12
8.51954412078477e-13
3.0993808901124605e-13
8.969971068171789e-14
8.87594105684882e-13
5.939524679341244e-13
6.550664565454704e-13
7.889446566618617e-13
9.747061945371458e-13
1.216576815994834e-12
1.5273453360594348e-12
1.9259065077257363e-12
2.437662583324483e-12
3.0960223273534622e-12
3.9446417857904716e-12
2.7085762165695686e-11
8.278290226628057e-12
2.397294553902635e-12
4.91164860578467e-13
2.278443100599677e-12
4.058507529544038e-12
6.257928208099496e-12
9.24508314293837e-12
1.3474360045871674e-11
1.9566776281175967e-11
2.8382636833748077e-11
4.1067255715606535e-11
5.89931650369239e-11
8.34585660218661e-11
1.1505618474615655e-10
1.5304378824566606e-10
1.9557763203356501e-10
2.410683719804727e-10
2.894056273555982e-10
3.4201360963183964e-10
1.3659013146992801e-9
1.1341943185912847e-9
5.725996785455409e-9
9.318827446379165e-9
1.0148595472800343e-8
1.0753878079526869e-8
1.163615469571165e-8
1.274427072733486e-8
1.3991775544660418e-8
1.5308782133333797e-8
1.6642297002590842e-8
1.546880600104196e-8
1.5360234097706354e-8
8.835192190183922e-9
1.9782931401256944e-9
1.1625103178290826e-10
4.88727887268641e-10
7.903244161881106e-10
8.636740752661526e-10
9.829185318296544e-11
6.893978126343851e-9
5.200589517233361e-9
4.668019092784993e-9
4.660054945835844e-9
5.042703159745402e-9
5.927520347969222e-9
7.633607068225956e-9
1.0888958884170375e-8
1.7367213895186344e-8
3.002575602480756e-8
6.0527295150254665e-9
1.3326787210670598e-8
1.3953722337817863e-8
2.0639505582449368e-8
3.8135319237254275e-8
8.281330046699718e-8
1.1372621807303833e-7
1.3055789254447704e-7
1.9085446800851332e-7
1.6070844582177849e-7
2.663359762527784e-7
4.508638690968511e-6
0.000010451918957715078
3.7028508064639693e-6
1.489292025687302e-6
7.950092041905344e-7
5.105174882625651e-7
1.1458758284727855e-7
6.533783918053855e-8
6.68845810521152e-8
3.59974078285182e-8
1.229272790219754e-8
2.4730127879937815e-9
1.4450227647212954e-9
6.222870117857673e-10
8.988795808454311e-10
2.5047728619706657e-9
7.410118975655272e-9
2.5390024850509235e-8
8.02655084546578e-9
5.163020174131176e-9
3.909728593502377e-9
2.1644969802421432e-8
5.607558078559422e-8
6.828827382186865e-8
6.89370555200105e-8
7.125041327945071e-8
7.522451642813404e-8
8.002350423243176e-8
8.510830628152924e-8
9.017374407403913e-8
9.504435231885133e-8
4.7527538301102245e-8
2.205859005051733e-8
9.677342377423827e-9
2.4774612845587187e-9
6.617018089227457e-9
8.336582067019177e-9
1.0387138678444233e-8
1.373095457042405e-8
1.9694182400429607e-8
3.261822138437835e-8
1.3252237411909399e-8
1.2991270198445606e-8
2.243458977563008e-8
2.9508785038091866e-8
3.71744197266371e-8
4.706786223522657e-8
6.068867316320476e-8
7.885056941344313e-8
9.5292212123027e-8
8.964787312625097e-8
7.789146960516163e-8
6.248021202292156e-8
4.7453850092671494e-8
5.844351149817648e-8
9.647268763391785e-8
1.8055160134657231e-7
1.8654525529936424e-7
1.9446574932683418e-7
2.823898449439209e-7
3.324311197163143e-7
2.954118959981438e-7
1.5514892049229797e-7
2.3633527497777076e-7
3.3284127520612894e-7
2.1557086149687187e-7
1.7290493017581025e-7
1.300661354314756e-7
2.3541493095227038e-8
5.66188938096016e-9
2.762303949384669e-9
1.716580438789983e-9
5.510988417952494e-10
1.1687938133386805e-9
1.5157568254048734e-9
1.5621841514350986e-9
1.22457116563331e-9
1.863851141839908e-9
1.09112879931565e-8
7.028024892868635e-9
6.6253426534214504e-9
7.018722767715954e-9
2.3430698565921724e-8
8.108683663544957e-8
1.1572015800143727e-7
9.632118171076397e-8
9.079056094178135e-8
9.265211465688358e-8
9.804805972349794e-8
1.058632600495195e-7
1.162570940790561e-7
1.30194779045635e-7
1.4957919223750084e-7
1.1962931737587625e-7
1.1869886040681692e-7
1.1248417100140273e-7
1.0343591413061476e-7
7.632919175599322e-8
3.104280025444771e-8
1.4134298616487935e-8
7.77067465156141e-9
5.198866290639899e-9
5.139494343655132e-9
1.163322009252846e-8
5.882858955949463e-8
4.2580335485315527e-8
3.5731709101326536e-8
3.5243339367387034e-8
3.779900100100533e-8
4.3269163962421523e-8
5.2604845326644406e-8
6.800976531357494e-8
2.448716534872816e-7
2.5501915486119843e-7
1.608488053400083e-7
1.683211767633537e-7
2.2921974263543496e-7
3.841633699147115e-7
4.894367030105679e-7
4.0203641225208015e-7
4.1089719571709814e-7
5.36397113128031e-7
5.116213097608046e-7
1.629749437721392e-6
1.1102331172536564e-6
4.7158807145612124e-8
7.416657747425148e-7
6.604148520074715e-7
1.9547341084934193e-7
6.292352904696718e-8
2.4492178396751214e-8
3.28550743936219e-9
5.675414316650064e-10
3.047007161984566e-11
5.401872873657984e-10
1.4870992261203009e-9
1.233763769979945e-9
8.46781742299828e-10
1.1204286969597081e-10
2.8567943958245616e-9
2.7539286490812243e-8
1.1620611443323264e-8
1.029596433133165e-8
1.873440132472199e-8
7.059726795317517e-8
1.4888049362086812e-7
1.5117946326912647e-7
1.4329549394589683e-7
1.442149311801843e-7
1.511851261649942e-7
1.6368851305021032e-7
1.8639304577541557e-7
2.410755947750191e-7
3.34651732535177e-7
2.1551627450927882e-7
1.466759136305802e-7
1.368190851996411e-7
9.117106121670961e-8
4.0340394324368953e-8
2.1126205609396232e-8
1.3116555161878576e-8
9.02042400796265e-9
7.872834643216206e-9
1.8984743379565157e-8
3.43354610843643e-8
3.3425388332378516e-8
4.19302950893247e-8
5.3488814668486294e-8
6.593474051498133e-8
7.978354342986621e-8
9.714605162290059e-8
1.206803899644607e-7
1.529993132903854e-7
1.945030027481518e-7
6.96722793927818e-7
5.281339698540397e-7
3.7496574204913907e-7
4.268411265678845e-7
6.504334313741798e-7
9.890140124693975e-7
7.526324458413027e-7
6.465935427322175e-7
7.832243183520228e-7
6.942223563693908e-7
8.142553466655012e-6
4.45388323948137e-6
1.482541317064905e-6
2.1154258946562994e-7
1.0945498078257087e-7
9.8657598564214e-8
7.360193135995345e-8
5.115458543282777e-8
1.0656184068114595e-8
9.747972333413548e-10
4.0732609069252406e-11
2.949474428703548e-10
1.6460176476860914e-9
2.95939715740406e-9
1.5589968439874964e-9
7.0333598465538e-10
2.339984021871459e-9
3.527892796132497e-8
1.911097837733858e-8
1.6810609825492345e-8
1.836907664586468e-8
3.817980105913618e-8
1.1625846035760284e-7
2.1610299862264373e-7
2.0325921816220282e-7
1.9522787467911597e-7
2.08199361559597e-7
2.5103997828976015e-7
3.1977049238366113e-7
1.0683715503025336e-7
1.6609636431718755e-8
1.6941013261177474e-7
1.2129339182594716e-7
5.612614644575344e-8
3.383240057026482e-8
2.2372316501550107e-8
1.265368007561594e-8
1.894473419814829e-8
3.080156382877974e-8
6.844766195387832e-8
2.403318589530162e-7
4.422567982773137e-7
1.4898483280476234e-8
4.303013455442327e-8
1.8918972101593733e-7
5.55559599304855e-7
1.9282096679121898e-8
1.3324262443641222e-8
4.5545790824706884e-11
8.770246415490363e-10
8.001024517856287e-11
4.1453136920326027e-10
8.962249685713201e-11
1.3483409570093715e-11
4.196272626373773e-12
1.35736789575697e-11
2.066500408237146e-11
2.9548240192421445e-11
4.224218927016516e-11
6.132376387321012e-11
9.118172088031792e-11
1.4022400968208265e-10
2.262572094395889e-10
7.650057488971965e-12
6.935831701659567e-10
4.1041217064882965e-10
1.6805054416912016e-10
1.3086412483282886e-10
6.052882010595069e-10
1.4567119336165794e-9
3.073391416145184e-9
6.147541360107818e-9
1.1673737215124503e-8
2.0685509882454032e-8
3.376360412352507e-8
4.832834334910567e-8
4.4616918362763395e-8
2.4945582970120373e-8
3.338512417505746e-8
6.546592651559915e-9
8.262343142782172e-10
1.5973207423689445e-12
7.754464550353948e-14
2.2874011539635783e-13
1.9643999404055698e-13
2.505147964689052e-13
3.9771762656613804e-13
5.328241898472877e-13
6.701010579735302e-13
8.305037333634298e-13
1.0287976273347252e-12
1.2785442249594463e-12
1.5953627626086706e-12
6.752934382203682e-12
1.495583455104346e-12
1.9690551527753242e-13
3.440473902038135e-13
7.31296480987595e-13
1.1375113594484993e-12
1.6498449068714947e-12
2.347286946448891e-12
3.3256095530600987e-12
4.7160593313199e-12
6.707010825436237e-12
9.573731686587056e-12
1.3721499641399416e-11
1.974816862908945e-11
2.8532085534126237e-11
4.134577582635202e-11
5.997456199525807e-11
8.676134290173799e-11
1.2438484708974008e-10
1.7507842486755388e-10
6.471380115001622e-10
5.530191323188529e-10
7.65924925834601e-11
1.1119985923231144e-9
2.94848208870974e-9
4.8514569618129704e-9
6.34637821906719e-9
7.445242685269393e-9
8.330926258393852e-9
9.136399460791955e-9
9.91965564257299e-9
8.135149122412481e-9
5.170073054622762e-10
1.2770717836042824e-9
2.023329044405345e-9
3.4265745403853368e-9
8.442933991008034e-9
3.2839035853912776e-8
2.485817713516519e-10
1.9997322391892357e-9
2.179054477764039e-9
2.2820287403395663e-9
2.475319594221863e-9
2.802024640813154e-9
3.314455057472785e-9
4.112262099025943e-9
5.39844563365482e-9
7.624158001134501e-9
1.1940090669255178e-8
2.1708119388566928e-8
3.936129043724478e-8
8.2674101534333e-8
6.538423688181976e-8
4.623147844264247e-8
5.4569300898132976e-8
8.674498252577221e-8
1.661851807875625e-7
1.9645018242443597e-7
2.1040358427334747e-7
2.86406242728958e-7
1.903199890620803e-7
2.8949868320146126e-7
3.2935633118800194e-7
1.9636545389214574e-7
6.317297425946139e-8
2.3385502237340987e-7
2.3305939561494798e-7
1.0407395628820525e-7
4.693896529725506e-8
1.9508944641861508e-8
8.270061818438968e-9
6.188119557818828e-9
3.4464735379600622e-9
1.7047357872753277e-10
1.7402171458513905e-9
3.7008206887757156e-9
8.089667389405689e-9
2.0125274330946322e-8
2.6196694490080464e-9
6.105596497629165e-9
7.649277678539837e-9
1.6883756212514266e-8
7.792404980902581e-8
1.1224022622104008e-7
9.798318462460276e-8
9.659800870162761e-8
1.0193748424031258e-7
1.1089776656989041e-7
1.226562425654531e-7
1.3729719260310593e-7
1.5527337812133933e-7
1.7713428840193515e-7
2.032202217014882e-7
1.2572294399727663e-7
8.301425673646968e-8
5.0006810068875926e-8
3.506351888827066e-8
3.14560923838004e-8
1.6441193717574424e-8
5.781555654866128e-9
2.392080366743031e-9
1.4601688684449787e-9
2.5468420213597184e-9
9.1703149997968e-9
4.658755663400024e-8
6.087445572912848e-8
4.0134662903523275e-8
3.6382875479244596e-8
3.812006160116037e-8
4.3943940899925477e-8
5.485821911938161e-8
7.38504286503433e-8
2.20501564309374e-7
2.855904960086667e-7
1.6620052231971715e-7
1.6214827138107846e-7
2.0223910978502406e-7
3.0921885245288795e-7
4.986989073440849e-7
5.054174623763219e-7
4.7251581281250847e-7
4.4389036376149165e-7
9.665625142782434e-8
1.6925592220902817e-7
4.175776718332479e-7
5.345347392258272e-7
2.296533676019241e-7
8.552264264752902e-8
3.7933705160598786e-8
1.733886242502443e-8
1.0770686472078805e-8
1.0094191573472128e-8
3.7232366915523235e-9
5.291181086311758e-10
1.024182474438421e-9
2.236893496673293e-9
2.6596015374217384e-9
1.5006290774897953e-8
1.767532351170252e-8
1.95111248041535e-8
2.179022264654045e-8
2.471178016445002e-8
2.872881814394275e-8
8.646072491183056e-8
3.1119261584165294e-7
2.2936604032053276e-7
1.9558866716292986e-7
1.9958832498455172e-7
2.2344549930931056e-7
2.6900378453892265e-7
3.483572955931873e-7
4.7640359375955473e-7
6.084858531667713e-7
6.557980545867449e-7
4.1823593843280467e-7
1.908316860427203e-7
1.0392286283892139e-7
5.35063326657559e-8
2.9814122530604616e-8
2.4045792163919883e-8
2.1346371744818445e-8
9.174384732809236e-9
4.1232542131716675e-9
2.6882186537017023e-9
3.568544224645977e-9
9.399280379447676e-9
3.9363989535794e-8
1.1295301074359048e-7
6.510564536700488e-8
5.6531549077141896e-8
5.749573238234732e-8
6.401925971164075e-8
7.614030589630736e-8
9.500266124914228e-8
2.8167994088220404e-7
4.987085760423628e-7
2.8745222992080595e-7
2.7017381188007475e-7
3.179051734458228e-7
4.461920942248552e-7
7.020142719649135e-7
8.078915558092804e-7
7.191081816085317e-7
5.710423669539926e-7
1.5346913529183532e-7
2.5609080627543857e-7
7.258492536565038e-8
5.570331703020523e-8
6.86458018051178e-8
5.688546751274624e-8
2.2933750607488147e-8
1.0016618669162815e-8
8.571843081362992e-9
6.4495721093948195e-9
1.1710239735629087e-9
1.5290980261804937e-9
3.0291968730816417e-9
3.791547211627855e-9
1.1882510621692585e-9
1.511729621313034e-8
1.9239655856089987e-8
2.6060133378700055e-8
3.4301352026918075e-8
4.3130735861322614e-8
1.0673831996736641e-7
3.9516550879356327e-7
2.9547684907980464e-7
2.577967655352024e-7
2.6658538410399144e-7
3.018782308009349e-7
3.6977475358869906e-7
4.947111244562246e-7
7.200608197877782e-7
1.1341842356454831e-6
3.5973303968031385e-7
1.5343443945133124e-7
1.757030105723826e-7
1.0257944903565582e-7
4.208627608676409e-8
9.718323194305654e-9
5.459806946777589e-9
4.476901487337165e-9
5.318906588308228e-9
3.389290561786324e-9
1.2157231708402357e-9
1.5719833647138966e-9
7.277030132581071e-9
2.0536164044726085e-8
4.336012880190745e-8
1.8286821345617923e-8
8.21130589296045e-9
2.148762985265848e-8
3.4883653770074904e-8
5.172627250739497e-8
7.197905506570392e-8
2.384205919550873e-7
6.780342961808802e-7
4.072315092208779e-7
3.6935823051875676e-7
4.1164560841995074e-7
5.328175617764023e-7
8.031883957900643e-7
1.2833433627948657e-6
1.2513903668161181e-6
4.661941452643323e-7
8.963196360435088e-7
6.932648684977116e-7
1.709205166888679e-7
2.6817279366329813e-8
3.0496600540872524e-9
4.766356011563029e-9
4.7436913459304964e-8
4.293951612231228e-8
1.3828271762637457e-7
2.747806954159416e-8
3.51333862646216e-7
3.2988973117326115e-7
6.808593572359045e-8
6.049047621121931e-9
4.369796096453466e-9
2.09644659335642e-9
2.9757115619202973e-10
1.3730709379577506e-10
6.019016043218135e-11
4.2586358611614216e-10
1.1216714262777624e-10
2.804370674605901e-12
3.191124418554441e-11
5.6199987637676025e-11
8.862333830408504e-11
1.391608147790641e-10
2.2195277824559846e-10
3.612828021497137e-10
5.955542383614203e-10
9.57442439896616e-10
1.395940785573298e-9
1.761776349718094e-9
3.9419597073191115e-10
1.9443495290458097e-10
1.241604319856026e-9
3.562165520206129e-9
7.552362632220877e-9
1.3466262863146254e-8
2.056333181230019e-8
2.4323567751781168e-8
9.409770870170788e-9
1.8211947544397117e-7
1.4612428496591291e-8
5.604543304708668e-8
1.1235094854663863e-8
1.3366391227743837e-9
1.0498425028414354e-12
0.
6.230986273261e-13
5.626786227134698e-13
6.90439042781071e-13
2.1365588831532535e-13
8.074229915558001e-13
5.518942313457737e-13
6.07961671876248e-13
7.306903581858265e-13
9.007064637039842e-13
1.1216764988046837e-12
1.4051208367614041e-12
1.7680960830767398e-12
2.233530472984553e-12
2.8315805733722623e-12
3.6016796317707397e-12
3.164297530013592e-11
6.958077221449754e-12
1.9026800823540236e-12
5.323579659025066e-13
2.0690643651109162e-12
3.6118425400486755e-12
5.522401768406778e-12
8.118749825305963e-12
1.1794417269665524e-11
1.709132976449903e-11
2.4773796362268482e-11
3.5897544300644284e-11
5.182575699212973e-11
7.407654487854134e-11
1.0384239987507027e-10
1.4121763254109943e-10
1.8478191705746136e-10
2.3242968088798685e-10
2.8300609403715646e-10
1.1369071124164337e-9
1.281932824557457e-10
2.956406619865538e-9
6.43843459516828e-9
7.984592039859136e-9
8.665417172687812e-9
9.355729182639903e-9
1.0179432723183787e-8
1.1108351990595963e-8
1.2095515566244093e-8
1.3096374714941427e-8
1.40721572212239e-8
1.3503445115889122e-8
1.2331749190030538e-8
4.816341396683549e-9
6.37309540811498e-10
4.371189100242995e-10
9.206093773277115e-10
1.3656924284803922e-9
1.9038411505431424e-9
2.1418457868965913e-9
1.877211911631645e-9
2.61282377349269e-9
2.8574489220738436e-9
3.101399553963271e-9
3.4866395280101612e-9
4.142968229809822e-9
5.28696416434404e-9
7.342692856252587e-9
1.1189758189785218e-8
1.8533368356440602e-8
8.33154088096693e-9
1.6330670759791154e-8
1.581822881769346e-8
2.241656052439202e-8
4.01026525337108e-8
8.548625139524635e-8
1.1911498982628536e-7
1.339975217462164e-7
1.9235766670653936e-7
1.6791372802145976e-7
2.3123795768527107e-7
2.0460202616736726e-7
5.4698944134846005e-8
1.267609475475118e-7
1.6561436477309723e-7
1.5310034060098362e-7
7.145747797813353e-8
3.3518714388046425e-8
1.4929567166813355e-8
8.295201424095477e-9
7.065859918172992e-9
2.2595498682321853e-9
4.711670576507667e-10
1.8744605432309725e-9
3.915918222926348e-9
7.758810394404746e-9
6.430381458352683e-9
3.688118347521376e-9
5.003402525898224e-9
5.736170641805891e-9
6.5539008102872475e-9
2.180780438281134e-8
8.239738518755914e-8
8.960515869068905e-8
7.462513085638328e-8
7.348560490185563e-8
7.84426578253102e-8
8.750069381734113e-8
1.0083379974011474e-7
1.1971282218380075e-7
1.462125728574672e-7
1.8235876009927904e-7
1.0624129261994106e-7
7.037974918208154e-8
4.678580745723829e-8
3.447061318933198e-8
3.0128429663836805e-8
2.1722281999322914e-8
8.00289665384932e-9
3.3928445420082605e-9
2.0549371167592188e-9
2.2635173881231957e-9
4.88952244532949e-9
1.5743026880471193e-8
6.701685941828838e-8
3.521231519242736e-8
2.67673350204476e-8
2.583134646679472e-8
2.8437978952003033e-8
3.460464101315384e-8
4.631688561106104e-8
6.888132694176385e-8
1.6337001770195624e-7
1.7084883742748407e-7
1.0353776883304694e-7
1.0570695220921749e-7
1.4037272825161387e-7
2.3288312526147008e-7
3.5814795510310996e-7
3.428131515756587e-7
3.6289090813691753e-7
3.3676493551799624e-7
9.637644568750295e-9
4.0817439902638184e-8
2.246468897122323e-7
3.4537725202920037e-7
2.7495066177239333e-7
1.1024745155251909e-7
5.441742825742498e-8
2.4488788331434715e-8
1.2119343196585949e-8
1.0300270979110859e-8
5.7619316019115725e-9
9.041468949229492e-10
1.0889407859925487e-9
2.828829602967037e-9
5.366978372724931e-9
7.969049820615092e-9
8.637304879470464e-9
1.1963172453758876e-8
1.3778057905246214e-8
1.564107909375575e-8
4.33179874769165e-8
1.696125517636118e-7
1.6294180677756562e-7
1.3793843244198767e-7
1.3788651737038738e-7
1.4900477909534732e-7
1.6881199315214363e-7
1.9909557739688573e-7
2.4439890891930963e-7
3.105304700224622e-7
3.944039334316011e-7
4.610904830956676e-7
2.308916448704229e-7
1.2802999946122187e-7
7.360596242575116e-8
3.9088218239208605e-8
2.6236371040773013e-8
2.4891686343814804e-8
1.3642565258664791e-8
4.931881417071789e-9
2.0554460786880852e-9
1.3089089203243255e-9
2.8374411281707814e-9
1.2622522061441943e-8
8.158671267562726e-8
5.328418199728356e-8
4.108756500496411e-8
3.964936350931109e-8
4.272830614971641e-8
4.9731318867864994e-8
6.170890053969935e-8
2.080020791045933e-7
3.9683035014073086e-7
2.2564202091401922e-7
2.0851509842965643e-7
2.402383491197011e-7
3.2606270589542305e-7
5.083416388419618e-7
6.831724489397814e-7
6.253087291266163e-7
5.772058479139924e-7
2.0979922607020943e-7
4.324383403788014e-7
9.416901066085755e-7
4.4090470674481297e-7
1.338867012283856e-7
5.31397511951999e-8
2.4645715590217507e-8
1.4671497333430793e-8
1.3508330812007467e-8
7.186490591739914e-9
2.4446178184685913e-9
5.410803491952563e-10
1.9266653442878788e-10
7.878907395541797e-10
1.3837485598590406e-8
3.6506285977656596e-8
3.074301988556748e-8
3.237147200936673e-8
3.580914951796115e-8
4.0865664037208234e-8
4.807630799061805e-8
1.3768003925498832e-7
4.3705612714394547e-7
2.7623977883974114e-7
2.426557481841311e-7
2.568772618481003e-7
3.0442933838485573e-7
4.002542007003569e-7
5.710148139377639e-7
7.201295997385389e-7
6.988663513295183e-7
7.014924118098799e-7
9.055436991162931e-7
4.2013818074915434e-7
1.4626281419056876e-7
6.039921995924453e-8
2.8607139677674964e-8
1.7201857939301886e-8
1.5870793058144802e-8
1.1182951309209117e-8
4.63830085999702e-9
2.390252678139218e-9
2.2881251331889497e-9
5.011376679245064e-9
1.8353887027620663e-8
1.1234127781516373e-7
6.803919400264708e-8
5.582863528033246e-8
5.5592983734312296e-8
6.04556789449701e-8
6.978581087790768e-8
8.394441997553139e-8
2.3559974662925387e-7
5.769217430944688e-7
3.386848941856789e-7
3.0822590609754153e-7
3.4373469206530115e-7
4.4335538021086953e-7
6.535644743477675e-7
9.254075476146899e-7
9.648275601355645e-7
6.529445945707893e-7
2.2707976010244165e-8
6.334461608184703e-8
2.0165340280353835e-7
2.079718836642155e-8
1.1329575868980519e-8
1.6917592744481185e-8
1.2109171502581562e-8
9.2825568592042e-9
9.853023385259828e-9
5.109946072796136e-9
1.591638018789208e-9
3.5832720681646534e-9
1.0693709653847156e-8
2.083425591006929e-8
2.2065357729560063e-8
8.321229178976299e-9
1.8503829229862216e-8
2.8900822823794815e-8
4.1664398235805584e-8
5.64428278378247e-8
1.6480040394590753e-7
5.337509202724779e-7
3.451561708254018e-7
3.076656246322644e-7
3.307092214190451e-7
4.002749545510289e-7
5.451909779327498e-7
8.229719175727708e-7
1.1888468527087219e-6
5.245430591486896e-7
5.8483068471452474e-8
9.903143821946689e-7
6.504399047656045e-7
1.8166283467278166e-7
3.8483560059388505e-8
6.412351035991981e-10
3.305165330386971e-8
4.054693845114864e-8
1.0760488648621716e-7
5.893730816308775e-8
2.6642209015814357e-9
5.9533614219029464e-8
3.6373404960383784e-7
4.0094572342466367e-7
2.404628693994081e-9
2.3440673139313914e-8
5.25457867735956e-9
2.312740896496793e-9
6.985174704301578e-10
8.699584587799636e-10
2.796825302937052e-10
1.739347029177848e-10
3.355757234510207e-12
1.2541834941180948e-11
1.9896527874561436e-11
2.845217272298672e-11
4.054151435770817e-11
5.863300882881875e-11
8.676927325247058e-11
1.3250359645846924e-10
2.1118173168562402e-10
3.558500451012554e-10
4.798208502953635e-10
7.965820479715241e-10
3.338546972376207e-10
5.102036204045778e-11
3.8616323681011817e-10
1.199097766202499e-9
2.751578128736601e-9
5.69041491824256e-9
1.0923712921566895e-8
1.9300387936997572e-8
3.08596799084718e-8
4.379370791852656e-8
4.7617087708214657e-8
2.5060898945897034e-8
3.637918148430439e-8
7.259080537569042e-9
1.0326617692744045e-9
1.8253947141564094e-12
5.515882897170606e-14
2.995885115190014e-13
2.377896046711826e-13
2.9733203099473776e-13
4.281346299591614e-13
5.504410027886059e-13
6.839743425882765e-13
8.449362715328707e-13
1.0458256202126923e-12
1.299535233349247e-12
1.6216490022440807e-12
2.0320236887938068e-12
2.5563626324791293e-12
2.5578875705368313e-11
3.1887290165836183e-12
5.733726334878895e-13
5.531059381833289e-13
1.3363632151380983e-12
2.1491620784273143e-12
3.1686533752916678e-12
4.557112121732538e-12
6.513903908284528e-12
9.314527212350886e-12
1.3356862516396126e-11
1.9224102624640217e-11
2.7771610707060698e-11
4.023937684761535e-11
5.837183172633025e-11
8.447214859226774e-11
1.21207931255817e-10
1.7087726281566535e-10
2.3407152511159485e-10
3.0868712218999514e-10
1.0745184308351641e-9
5.864672224138751e-10
1.0390347679476047e-9
4.050747380898608e-9
7.0424852454017455e-9
8.783371756097779e-9
9.845088927243802e-9
1.075892472330202e-8
1.1687470291422038e-8
1.2652931861469374e-8
1.3636263541255579e-8
1.4304122963207638e-8
5.525218315736003e-9
1.9220038887437257e-10
1.510298819729364e-9
2.3749296383412417e-9
3.9745742325434094e-9
8.789522984859446e-9
2.798470927984803e-8
3.698354458477303e-10
2.5712268759628844e-9
2.5846502378945594e-9
2.542000547907188e-9
2.6081622067102667e-9
2.8115960953739636e-9
3.1935548462298244e-9
3.853933058466314e-9
5.040208511109359e-9
7.4387721638911466e-9
1.2880518469632388e-8
4.87423698697811e-8
4.6581344594978616e-8
3.3997349002269266e-8
4.08601354960196e-8
6.500927612007745e-8
1.2700751307399301e-7
1.670161670540667e-7
1.7612995588376524e-7
2.3858695016922265e-7
1.9864574625714194e-7
2.1195789116325393e-7
8.140471822575535e-6
6.228393678903633e-6
2.5148145778908515e-6
1.3782775418937984e-6
8.75057600191972e-7
5.844367605783214e-7
4.353823040776441e-7
3.66045028701138e-7
1.2495050633467023e-7
5.6742800588491575e-8
1.0276674107064295e-8
2.173332163224822e-9
1.8425092299398914e-9
1.0277215284396872e-9
3.0534876113352736e-10
1.3389759378175712e-9
7.766184842622111e-9
2.478996738158123e-8
1.4855094320649019e-8
8.353028552756423e-9
8.752854623100862e-9
3.378175688597649e-8
8.092106599499936e-8
9.108812882042737e-8
8.457210463565555e-8
8.001278832765851e-8
7.786438928472782e-8
7.785091582570551e-8
7.952842374817622e-8
8.247046763524241e-8
8.634333807349128e-8
2.7799743418906482e-8
8.054367308290325e-9
1.4669540982800056e-9
1.0168570878458924e-8
1.1157080485516742e-8
1.1781200275923063e-8
1.4103213426242306e-8
1.9180641579615063e-8
3.0129949884229624e-8
5.873785032768944e-8
1.0976425661453306e-7
1.6374319245741939e-9
2.169265510963802e-8
2.4090368588028458e-8
2.4603519774494712e-8
2.5807290588997228e-8
2.8302020378290775e-8
3.258873158682592e-8
3.954283292991672e-8
5.085686700115081e-8
1.962034168664728e-7
1.122507568667036e-7
6.433117254573262e-8
6.307292560071515e-8
8.402551504863012e-8
1.2495654632320254e-7
9.741590790623835e-8
7.792935874153797e-8
9.990383804475356e-8
2.0463331284979546e-7
8.456365779155712e-7
4.151386074829296e-7
1.6906335039929658e-7
4.538708830554545e-8
1.561790078844146e-8
6.2705139182066466e-9
2.8496218562407217e-9
1.4988401775417128e-9
3.800317921413549e-10
1.5472099727764238e-10
2.2073139714524685e-11
6.180944320022177e-11
2.4810404215898364e-10
1.749750691286845e-10
1.1019467707190001e-10
1.1858941416394468e-10
1.5844756657006712e-10
3.2756924548023173e-10
2.4974770944847978e-11
7.702547341967968e-11
1.0588872842606799e-10
4.1463684665833907e-10
2.687074530453467e-9
6.014179965360867e-9
6.415194039477488e-9
7.083244147905127e-9
8.382911958749585e-9
1.0327416502859485e-8
1.3103369786797063e-8
1.712108843980918e-8
2.3033964843612458e-8
3.137971078875497e-8
2.4732869275604343e-8
2.6223479157063837e-8
4.068178515678556e-8
6.561181495806559e-8
3.975834179042148e-8
1.948901103611479e-8
1.0239335246975517e-8
6.016512564788939e-9
4.039559055735269e-9
2.9966762709177682e-9
2.050490974607742e-9
7.208707523263101e-10
2.461836410211159e-9
4.305813595090054e-9
5.670795954344624e-9
6.847707788356711e-9
8.16227607913226e-9
9.867628412580102e-9
1.2250645148309981e-8
5.228461044852446e-8
4.0295391787667816e-8
2.3252606183744975e-8
2.1642579440778905e-8
2.3776974227066124e-8
2.626838805606981e-8
2.0869370529711934e-8
2.0997122910299812e-8
3.406403975154649e-8
9.552349068072911e-8
1.2678950974124011e-6
5.200064836330952e-7
2.805303474521643e-7
2.4475033222072874e-7
2.8077256493020706e-7
3.1079729262210015e-7
1.914938697124755e-7
3.102893785046362e-8
4.503524843100131e-9
2.454486717883922e-9
7.723731316569115e-10
1.5028273357957902e-9
7.442046384953025e-10
7.40261263432037e-11
7.292954128965036e-11
1.548712608634476e-9
5.356678786428843e-10
2.683742254292839e-10
2.555694984049659e-9
5.960194736572902e-9
2.3265664882922693e-8
5.627065729149475e-8
2.993247336570159e-9
2.1605869749229367e-9
3.7085236297484975e-11
2.759336439724009e-10
5.708405634552906e-11
1.862967967450774e-11
7.0723455183218725e-12
4.523433764670918e-12
7.511221293097536e-12
1.568578859151121e-11
3.5180513003695503e-10
3.6280303553160525e-10
1.0595850109120984e-11
1.4769426049597733e-10
2.799994990107138e-10
4.326447897438998e-10
6.385679575596766e-10
9.345439183007978e-10
1.3660054733150814e-9
1.97325263472694e-9
2.7107560964796383e-9
3.1943965121501903e-9
2.371731012002334e-9
1.1789243819409476e-9
7.777920540566034e-9
1.1929141872481004e-8
1.2161831081355796e-8
2.1402770389197848e-8
2.359585666456479e-9
4.64457210518187e-10
8.454442769396678e-11
9.456077357157443e-12
3.884306848218393e-12
9.919869066982131e-14
2.0744813860084396e-13
2.483920709513582e-13
3.138973984738549e-13
3.899721860213248e-13
4.796971411401743e-13
5.905019319419543e-13
7.296345037926472e-13
1.7513041012148522e-12
5.018620844102183e-13
4.803700103129522e-14
1.384726083586871e-13
2.7332112601469725e-13
4.1539358843705024e-13
5.949347775727714e-13
8.387287060139777e-13
1.1787482182369551e-12
1.658362027123971e-12
2.3392298905634128e-12
3.3106385536359286e-12
4.703050115389008e-12
6.708142300073644e-12
9.608415895318926e-12
1.3820122585274956e-11
1.995273079176791e-11
2.888306960895297e-11
4.1824723644256855e-11
6.032904204299513e-11
2.7283049401550216e-10
2.665054074301045e-10
2.025014495655212e-10
6.388316349956248e-11
5.92720766882283e-10
1.3890700406427475e-9
2.342417901238205e-9
3.2902682269324547e-9
4.124582880494845e-9
4.815323251500406e-9
5.396240524648744e-9
2.155735897263513e-9
4.773568486104934e-10
9.939312135749664e-10
1.6340263788154178e-9
3.837292359295247e-9
2.5424008130064003e-8
2.199926792268117e-9
6.880676074267357e-10
9.896456808376368e-10
1.1079958051823494e-9
1.2359452481851413e-9
1.4127151800607075e-9
1.662856203815531e-9
2.021231220142829e-9
2.5492094137408575e-9
3.36408823683801e-9
4.711915382643824e-9
7.180604542617916e-9
1.243237389581904e-8
5.3892366301554127e-8
6.338683784372329e-8
4.130640952133403e-8
4.541612118169234e-8
6.50916859918123e-8
1.1684370297350885e-7
1.8731663151269392e-7
1.8999918611145407e-7
2.2402620431968654e-7
2.414230071678276e-7
2.5600546369831793e-8
3.945680468193374e-7
5.07127677978475e-7
4.5432157386223724e-7
2.817143948309458e-7
3.1697663632735735e-8
4.2349511596233956e-7
2.3140794991901678e-7
5.0945679554601564e-8
1.882841665740957e-8
7.573685052450468e-9
4.680725812533967e-9
2.697928128825531e-9
1.0136292225474361e-10
1.69042650047409e-9
4.066909748577724e-9
1.2106838269174789e-8
2.3253548033422923e-8
3.6193098992541093e-9
2.6661270168228002e-9
6.048549419222714e-9
1.1026065598640726e-8
6.377668875487132e-8
1.1483486907572485e-7
1.0593245039602334e-7
1.0509939737928178e-7
1.1060402301958968e-7
1.1917919994089015e-7
1.2962900875826202e-7
1.4167873240212523e-7
1.5537939353617098e-7
1.7081529304401884e-7
1.1170479035931887e-7
6.460033387107633e-8
3.778158121436412e-8
2.8381755759533657e-8
1.906914701636674e-8
5.697998205955377e-9
1.118909149432716e-9
1.5306173690132997e-10
3.350518873089696e-10
3.898085604920504e-9
1.806026478920485e-8
9.521339157373415e-8
6.98886899476626e-8
5.180732292982333e-8
4.939316550565105e-8
5.393110047648393e-8
6.520422192004854e-8
8.635477785611888e-8
1.239645541684947e-7
1.8135116043837438e-7
3.210570533867529e-7
2.6012298776038414e-7
1.63115580670004e-7
1.7129349324004192e-7
2.388726903427846e-7
4.1255346142109886e-7
5.04159188791529e-7
4.634990755615156e-7
4.984486772095892e-7
2.820668802225759e-7
1.3931809663884142e-7
1.3296487855118322e-7
3.1860770065887245e-7
1.8561572325069344e-7
2.0189088488037033e-9
8.293927410126632e-8
6.756168383956353e-8
3.640496949557433e-8
1.0848323729380376e-8
5.5178360352569705e-9
5.623622748609939e-9
1.522438301267171e-9
1.1291013271312385e-9
3.059184560513886e-9
6.587128623730612e-9
2.2377377323582015e-8
9.68468127859032e-9
2.958542741448954e-10
6.222416953706009e-9
1.2811618883378458e-8
1.87963904811892e-8
4.944063329996409e-8
2.07202635298135e-7
2.2393549493351138e-7
1.9219960540363845e-7
1.9202143601078232e-7
2.0572985963276185e-7
2.299351757361288e-7
2.6715189448902097e-7
3.2485006083410056e-7
4.2024746177742576e-7
6.105068754692705e-7
2.3932683222892983e-7
9.285193588299331e-8
3.698919811841559e-8
1.7706445663133822e-8
1.130863854194163e-8
7.814801998954148e-9
1.6714714190987685e-9
6.940155629642955e-10
1.0657782360183126e-9
1.518665991735344e-10
5.057932697461243e-9
2.453123311769585e-8
1.411053652334538e-7
9.984995303486525e-8
7.757515736971811e-8
7.525254222961828e-8
8.141213676006694e-8
9.469878542478806e-8
1.1539637201208697e-7
3.15803161476178e-7
5.256742820595447e-7
3.100486057525325e-7
2.964249317650399e-7
3.5506776905251104e-7
5.099810631049882e-7
7.95922097358176e-7
8.348841154709198e-7
7.457570698808788e-7
4.7054825276016067e-7
1.333552568457987e-7
1.4159440726770877e-6
1.4011798771882471e-6
1.0011319587934127e-6
8.315066781382877e-7
6.881539807278484e-8
1.1574080887472962e-7
8.574489329268219e-8
1.851203814743299e-7
6.83437707713952e-8
6.030685972060999e-7
3.8321127829368033e-7
7.735286303157998e-8
2.580394243950222e-8
9.106949143699903e-10
2.908746648238107e-10
1.4347532475673698e-9
4.215214879333017e-10
3.896588834963523e-10
2.639498264477968e-10
1.3840656069095133e-10
1.5582115894059784e-12
4.291380651783751e-11
7.608082184236059e-11
1.216221823582354e-10
1.945931118052598e-10
3.18237960768262e-10
5.343670767435044e-10
9.053669294639531e-10
1.4441476299202151e-9
1.9705240835552606e-9
2.2386532494804836e-9
6.221811668781061e-10
5.455797004656534e-10
2.103143165837272e-9
5.4801027482554395e-9
1.1020526881904269e-8
1.8465559358504345e-8
2.5758862801785154e-8
1.980692125340926e-8
8.955480845480115e-8
1.123301621081897e-7
2.2240916647859443e-8
5.9845605264583116e-9
7.748487850936663e-9
7.121481099102659e-12
1.26272193754494e-13
6.000949558355284e-13
1.179519862147128e-12
8.574920665722392e-13
3.1232237752207645e-13
9.058189946699996e-14
8.859994084334776e-13
5.928199989198017e-13
6.537855989047546e-13
7.873764251586486e-13
9.727406911717236e-13
1.2140902184197339e-12
1.5241826136273252e-12
1.9218690265754616e-12
2.4324923965510588e-12
3.0893834230935998e-12
3.936095597936531e-12
2.7093923908341432e-11
8.251813204593628e-12
2.388946747234579e-12
4.906457726475034e-13
2.2727171297583924e-12
4.0476801471745175e-12
6.240788374813007e-12
9.219335893191253e-12
1.3436381735693866e-11
1.9511171413913184e-11
2.8301720419844835e-11
4.09507519654751e-11
5.882883395415021e-11
8.323480331793626e-11
1.1476666197892662e-10
1.5269059333177916e-10
1.9516751534522642e-10
2.406040220649188e-10
2.8888067547983315e-10
3.4141366886156717e-10
1.3642175177897748e-9
1.128713413459353e-9
5.709684926502585e-9
9.301597623081316e-9
1.0133414739390619e-8
1.0738256122241292e-8
1.1619100724164638e-8
1.2725401923143164e-8
1.397094400288618e-8
1.52859402004968e-8
1.661743107218411e-8
1.545297689339816e-8
1.5344964289850374e-8
8.807182722031508e-9
1.968376902920059e-9
1.1299281885188518e-10
4.906230947897785e-10
7.924202914867977e-10
8.670329478408247e-10
9.343055771232872e-11
6.8589552117819795e-9
5.1820755793371365e-9
4.6568221775176135e-9
4.650934595701139e-9
5.033580342503513e-9
5.9167451347395e-9
7.618989857322627e-9
1.08663447121289e-8
1.7326711700306284e-8
2.994668126029382e-8
6.075235318472266e-9
1.3360173941323364e-8
1.397716943754747e-8
2.0665490474535175e-8
3.817386721095536e-8
8.288173551147681e-8
1.1379465437844173e-7
1.306259517961405e-7
1.9094223764482729e-7
1.607368043548935e-7
2.664745282371588e-7
4.514218695629537e-6
0.000010454890874526363
3.7099019239480507e-6
1.4930976658477828e-6
7.976610237025691e-7
5.163234918249486e-7
1.1672368408237954e-7
6.56197972162563e-8
6.679621872480449e-8
3.590951856706284e-8
1.2330445002550547e-8
2.481407541683271e-9
1.4435845435964806e-9
6.260228479339396e-10
8.938366510064883e-10
2.5049135903291085e-9
7.406319715636591e-9
2.5416302510023787e-8
8.029006046263026e-9
5.170962771636446e-9
3.923244989293957e-9
2.165696324286612e-8
5.607940176857067e-8
6.828930094172717e-8
6.892614615872919e-8
7.122679004033875e-8
7.518902501694849e-8
7.997757971606284e-8
8.505376557325779e-8
9.011251503107107e-8
9.497826674824532e-8
4.742275730295723e-8
2.198211379477083e-8
9.606267881945512e-9
2.524528559410981e-9
6.641999782782131e-9
8.357353236439649e-9
1.0411857877832288e-8
1.3768978407096355e-8
1.976777357487339e-8
3.281606086028945e-8
1.3456739047474488e-8
1.2931843344937704e-8
2.2431041435562742e-8
2.953169426888035e-8
3.720157966529433e-8
4.7063121598621065e-8
6.055917738526003e-8
7.834325838807594e-8
9.408612879588167e-8
8.859179835385395e-8
7.71488016167995e-8
6.19905699578322e-8
4.7134608061402264e-8
5.8100983345249574e-8
9.597808231913877e-8
1.7972100029074506e-7
1.8573042364390612e-7
1.9367745019271539e-7
2.814496669513233e-7
3.3262335270549036e-7
2.941848064616816e-7
1.5233228924973825e-7
2.3971784109148515e-7
3.330136960156315e-7
2.1529405926719956e-7
1.7263311006741735e-7
1.2932825375379373e-7
2.3398847070327677e-8
5.627599679241078e-9
2.748491693529135e-9
1.707348421835963e-9
5.418105965399252e-10
1.1720728009192005e-9
1.5141279940335431e-9
1.5520842010507636e-9
1.2074870150851607e-9
1.8754301390136854e-9
1.0929621075588412e-8
7.010369489329118e-9
6.601233624250132e-9
6.990245461497252e-9
2.3384853065854224e-8
8.080796301487706e-8
1.153237242972152e-7
9.597025540556547e-8
9.043779829398228e-8
9.227703524386529e-8
9.764037548236616e-8
1.054155542513338e-7
1.1576167162941131e-7
1.2964073394096064e-7
1.4894487209777592e-7
1.192332217200573e-7
1.1847218651153081e-7
1.1254171096305679e-7
1.0370185255710817e-7
7.641372996844365e-8
3.10590767490396e-8
1.414626982141287e-8
7.77919381323592e-9
5.202563605821103e-9
5.131170032910069e-9
1.1591363420075114e-8
5.8541625923949606e-8
4.228178292089272e-8
3.5530441300851425e-8
3.506323471947928e-8
3.761322369120495e-8
4.3057848567675306e-8
5.234419359844196e-8
6.766405288822157e-8
2.4408828821201917e-7
2.540384223867555e-7
1.602802739732632e-7
1.6777994752464602e-7
2.2857430365594e-7
3.832240402248273e-7
4.878695929312513e-7
4.0073528232467986e-7
4.0984811862160925e-7
5.362091683068369e-7
5.164358182032303e-7
1.606991430870735e-6
1.091075803992488e-6
7.350646772026096e-8
7.679962100653312e-7
6.523128505575981e-7
1.9397021353923416e-7
6.26123587515998e-8
2.4350864389464254e-8
3.254446692996759e-9
5.570070475510937e-10
3.020771240587476e-11
5.369203209064216e-10
1.4550917209431596e-9
1.2330023238904786e-9
8.356801387829894e-10
9.230105243078775e-11
2.8386959053075362e-9
2.8212574783441465e-8
1.1649394918019657e-8
1.0259317602038173e-8
1.8635034468466456e-8
7.023305264875763e-8
1.483205614819971e-7
1.508468637797863e-7
1.429542744300406e-7
1.438227031170269e-7
1.5073934040818579e-7
1.6317703790939102e-7
1.8574243397567942e-7
2.3991047116884596e-7
3.3535133324006403e-7
2.1568423934938744e-7
1.482534890482819e-7
1.3922806538924756e-7
9.216072409602546e-8
4.0814290900184295e-8
2.144857686204499e-8
1.3386919932799242e-8
9.280258922703728e-9
8.176385647379938e-9
1.9637478076588047e-8
3.404910770998572e-8
3.320037099403041e-8
4.171402275848809e-8
5.326684244012894e-8
6.569908674971993e-8
7.95267645886885e-8
9.68586623938897e-8
1.2035451315431784e-7
1.526500512825267e-7
1.9422868298798275e-7
6.965823082883331e-7
5.268216456892623e-7
3.7412152377886335e-7
4.260512730849942e-7
6.496309635547697e-7
9.87207610091463e-7
7.507594244267661e-7
6.455137152787775e-7
7.833488560216852e-7
7.045811709044443e-7
7.637739747520794e-6
4.0957489356562834e-6
1.1116907433020315e-6
1.1129328365079633e-7
1.1137077925956355e-7
1.0848600146394473e-7
7.959312247155555e-8
5.1005700435872035e-8
9.85903246382818e-9
9.029991157145583e-10
2.7710866852196373e-11
3.22925639493806e-10
1.7204263008338842e-9
2.8970542755700757e-9
1.4530250110693084e-9
5.432006189484745e-10
2.535744292298543e-9
3.4433250906994914e-8
1.975309677822153e-8
1.6993856790580174e-8
1.8384817074214562e-8
3.749016186866871e-8
1.151111677450618e-7
2.1510016761259266e-7
2.0297988972445932e-7
1.9501099481692575e-7
2.0781258056764545e-7
2.500927604916408e-7
3.2135510172692985e-7
1.0977432171570283e-7
1.4854763973195387e-8
1.660098683621577e-7
1.2413963978088797e-7
5.915345646209472e-8
3.632663948115294e-8
2.3911694645349672e-8
1.3838400632465426e-8
1.403085382883684e-8
3.0237915722960255e-8
6.745148454518301e-8
3.079433053639681e-7
5.252471437671678e-7
3.217752026876803e-8
3.850247731859019e-8
1.5589883257067644e-7
6.332524184219216e-7
3.661093653987779e-8
1.1240907209349085e-8
6.589912647161984e-10
9.525923224118443e-10
1.4157677342182631e-9
4.922330873344829e-10
8.05520155845101e-11
2.1279383814462593e-11
2.54604550331667e-12
1.2847595837001976e-11
1.9871716117721847e-11
2.8462473531034812e-11
4.064853639893291e-11
5.88896929997971e-11
8.730696027036183e-11
1.3371720809121194e-10
2.1450976638612938e-10
2.987038626618805e-11
6.881994578918507e-10
4.0882868201538926e-10
1.7274366910593845e-10
1.1223746355248733e-10
5.57055475716187e-10
1.3483984118162336e-9
2.84677949925896e-9
5.705399075822954e-9
1.0894393388892206e-8
1.9464285465009808e-8
3.2115755509094806e-8
4.691100772968411e-8
4.8568259446855945e-8
2.49161325571389e-8
4.264157463687642e-8
8.566612832686492e-9
1.8498807814763815e-9
3.3170797975232186e-12
1.1565202880462278e-13
2.5246487845919476e-13
2.025395404740352e-13
2.331594970216696e-13
3.7878331490020987e-13
5.155752879162167e-13
6.513019732015822e-13
8.07844585289416e-13
1.0005176899677196e-12
1.242823643268832e-12
1.5499998862607085e-12
6.316270435684042e-12
1.4270055702996977e-12
1.8393808240188578e-13
3.3335341323847366e-13
7.041577983406168e-13
1.0933684656537672e-12
1.5844288703286648e-12
2.2528972393482663e-12
3.1903190242445364e-12
4.522085283131374e-12
6.428081174250988e-12
9.171055664451425e-12
1.3137759653507212e-11
1.8898798775074675e-11
2.7293254823836177e-11
3.9539650865279044e-11
5.735632173944054e-11
8.302202912020349e-11
1.192000547102159e-10
1.682361621119842e-10
6.264270639905816e-10
5.429079388433622e-10
1.076993813763474e-10
1.0030842842765224e-9
2.7526141414287675e-9
4.619875041522728e-9
6.127609062783875e-9
7.247889300096691e-9
8.143404582279036e-9
8.947856565244416e-9
9.724342475428904e-9
7.73407291928725e-9
3.6550853617056846e-10
1.3025877660470663e-9
2.0431870131543606e-9
3.5060433523238397e-9
8.971651750436606e-9
3.2855688726382064e-8
9.858032911850607e-11
1.9900386850623906e-9
2.1563291524052934e-9
2.2664049229352516e-9
2.468198364002961e-9
2.803542229845044e-9
3.3255095855560645e-9
4.134937984824038e-9
5.4361869398530895e-9
7.68106769984722e-9
1.201485402117665e-8
2.1776594283800477e-8
4.015504389733179e-8
8.364039042240441e-8
6.646198389983994e-8
4.678848239154753e-8
5.503651528716314e-8
8.714952793567844e-8
1.6672715576021362e-7
1.980263510303968e-7
2.111525344512246e-7
2.86535250164247e-7
1.9281211941805557e-7
2.8125210915801774e-7
3.1979600204211955e-7
1.8547543242747544e-7
7.369434657082029e-8
2.3501215479159736e-7
2.3137241940857778e-7
1.0194815507944191e-7
4.6261974275070084e-8
1.915839047820374e-8
8.217152149786435e-9
6.254599522246431e-9
3.3596037991764543e-9
2.0024266299012175e-10
1.7655161961809945e-9
3.74416315088491e-9
8.167898234333173e-9
1.917046710370606e-8
2.838658527127e-9
6.213298053006316e-9
7.734253971080273e-9
1.7223327692687378e-8
7.900259581533475e-8
1.1278663623616742e-7
9.829930109842101e-8
9.691003696887994e-8
1.0229141060976599e-7
1.1133859795528565e-7
1.23248285020585e-7
1.381322298071001e-7
1.5647993341006308e-7
1.7888450902071435e-7
2.0571739727525135e-7
1.2657840289623565e-7
8.363280888888859e-8
5.0348389633765956e-8
3.512757538200145e-8
3.1520105805310365e-8
1.6785467720050586e-8
5.904576573477592e-9
2.4401065426351018e-9
1.4720091989668042e-9
2.502372761780167e-9
8.93970285892172e-9
4.513785741275327e-8
6.140981162826365e-8
4.0173781942343344e-8
3.6308538997777246e-8
3.7971912246758025e-8
4.370327170220347e-8
5.446715982292205e-8
7.318884281843756e-8
2.196799071245168e-7
2.8633461013198774e-7
1.6649865337339568e-7
1.6228192141787767e-7
2.02118026266855e-7
3.08405011160789e-7
4.980483522559891e-7
5.070055052430038e-7
4.7300629158258626e-7
4.452543682216989e-7
1.0040539112073907e-7
1.7610267544151083e-7
4.232280057496597e-7
5.300933376652176e-7
2.2534845674809728e-7
8.470393085945053e-8
3.7676549637784766e-8
1.7253924788904645e-8
1.080815054198095e-8
1.011569858403041e-8
3.692606671929012e-9
5.216599284027778e-10
1.0220319987335508e-9
2.218519197960249e-9
2.5523285505595273e-9
1.5759348966498237e-8
1.791484349695226e-8
1.9672354448898507e-8
2.1926798071707593e-8
2.485075362169639e-8
2.8888647603903265e-8
8.710866109406463e-8
3.126045879295684e-7
2.2947094823305537e-7
1.9571161555157081e-7
1.9980240174063526e-7
2.2386535274746264e-7
2.6986578943771994e-7
3.5011874626911435e-7
4.793977321498716e-7
6.101897999757736e-7
6.543922569783738e-7
4.219073328123925e-7
1.9203953341914567e-7
1.0454823515836509e-7
5.388962154241609e-8
2.994647588486082e-8
2.4041196261773682e-8
2.1477249795604516e-8
9.267394272372104e-9
4.1511772273912e-9
2.6847210259995234e-9
3.5243785152762976e-9
9.241491211223528e-9
3.8627000487887125e-8
1.1304651770324705e-7
6.493079566568814e-8
5.6303191775280465e-8
5.7222007915817065e-8
6.367639380427544e-8
7.569358399072003e-8
9.441975117415689e-8
2.803739827486916e-7
4.985376486545688e-7
2.872907294434574e-7
2.6987481747726016e-7
3.172949948609648e-7
4.4477092934445295e-7
6.995545526722814e-7
8.082790465432204e-7
7.194880394416453e-7
5.744433129931087e-7
1.5434978047458576e-7
2.472001354064705e-7
6.619036610699464e-8
6.043478267687626e-8
7.106088730815698e-8
5.7661608211701735e-8
2.2731279561018707e-8
1.0000753510089569e-8
8.636582905686105e-9
6.401647507082039e-9
1.1338335223686323e-9
1.4951701083220982e-9
2.942071046117663e-9
3.6057733741227277e-9
1.8520113500503107e-9
1.567188788634553e-8
1.9622877278319254e-8
2.6399429536533414e-8
3.458284798342029e-8
4.335197662085359e-8
1.0701110093771629e-7
3.960481336522847e-7
2.9555362750527585e-7
2.57923315682189e-7
2.667806812755242e-7
3.0220651196191994e-7
3.703708426893526e-7
4.957813080030595e-7
7.21099049724365e-7
1.12943955086643e-6
3.642777292468869e-7
1.5015589640674316e-7
1.7235619302946827e-7
1.0210642309076466e-7
3.866106395745188e-8
9.420381536784042e-9
5.534797150021257e-9
4.553980531641199e-9
5.404576509461661e-9
3.4543108826546075e-9
1.2296138221598696e-9
1.5715587711028381e-9
7.324217702229097e-9
2.0421439433593673e-8
4.3005041339688386e-8
1.693832994019532e-8
8.823708298361391e-9
2.1846621686575978e-8
3.5209267990457076e-8
5.201797803647315e-8
7.216268148627294e-8
2.3686713716975154e-7
6.757639386043699e-7
4.0662873444036485e-7
3.6888724519106795e-7
4.109157680274168e-7
5.311662949561279e-7
7.991605426288398e-7
1.277993909731235e-6
1.268447492391825e-6
4.669447759605052e-7
8.895794230626872e-7
7.074266122553522e-7
1.7683020026181483e-7
2.7507906813640434e-8
3.3056921177366754e-9
4.553553370158959e-9
4.7311116168200285e-8
4.159491743041817e-8
1.2188038370714637e-7
2.993478830279944e-8
3.4688348369215205e-7
3.3669264260397926e-7
7.318716687511599e-8
7.182287227114702e-9
4.7690161562033845e-9
2.9436792223164496e-9
2.804985077691821e-10
1.278467655815452e-10
7.414416311533057e-11
4.550369606530215e-10
1.1357157682701207e-10
3.063859624699084e-12
3.144056257228616e-11
5.542984287614359e-11
8.739150711290766e-11
1.3715675795013639e-10
2.1860467828431945e-10
3.5556868654923456e-10
5.859614228305343e-10
9.432976608099097e-10
1.3803138046333551e-9
1.7496147061457904e-9
3.8310957923081113e-10
1.7843083157000896e-10
1.2094662556287248e-9
3.4945143340766536e-9
7.428381098189824e-9
1.3282363678734882e-8
2.0363936067004292e-8
2.4397633856779054e-8
6.6710664039183474e-9
1.8033373575578497e-7
1.1369693192168686e-8
5.129906836017895e-8
1.0833254410355373e-8
1.9764783734233847e-9
1.3827254552288135e-12
0.
6.389743470159909e-13
4.127217272516803e-13
7.20842743628339e-13
2.2272230737030462e-13
8.012435938191955e-13
5.487689728503527e-13
6.045144060765082e-13
7.264673377576121e-13
8.953878790897944e-13
1.1149095182260686e-12
1.396469455319525e-12
1.7569994493987608e-12
2.2192599924772233e-12
2.8131872492244375e-12
3.577925262115126e-12
3.19105677107694e-11
6.881177601333694e-12
1.8763751435871896e-12
5.32151348639316e-13
2.0535942581946335e-12
3.5815554500496286e-12
5.4739043086877455e-12
8.045500038115808e-12
1.1685997205724925e-11
1.6932118161537518e-11
2.4541358407520583e-11
3.556157635190275e-11
5.134984171557843e-11
7.342697926589631e-11
1.0300747420520793e-10
1.402286534966227e-10
1.8370801753319506e-10
2.3133354226247643e-10
2.8190144648279523e-10
1.1313881370567515e-9
1.1523552344159655e-10
2.914433011668653e-9
6.385581252245133e-9
7.94589775477628e-9
8.630766086228653e-9
9.31906342708458e-9
1.0138659120794261e-8
1.106278081785083e-8
1.2045045287799183e-8
1.30411853596923e-8
1.4012550784013438e-8
1.3473586221972995e-8
1.2270806724715287e-8
4.726977824294495e-9
6.092236734134999e-10
4.508316763354912e-10
9.337709338136546e-10
1.3857607699967276e-9
1.944687549282729e-9
2.2482814981607826e-9
1.810080445321886e-9
2.5792870712257155e-9
2.83665873330696e-9
3.0848096331843956e-9
3.468051053935945e-9
4.115072614824684e-9
5.2387994630840935e-9
7.254016504953566e-9
1.1015577886919019e-8
1.817273090420632e-8
8.505042483598791e-9
1.6508127479285128e-8
1.593474304022927e-8
2.2540894078915293e-8
4.027943783304516e-8
8.579313518226802e-8
1.1944874290207015e-7
1.3431384828434226e-7
1.9274136190674308e-7
1.680725045741784e-7
2.3156364500926136e-7
2.0507712599441473e-7
5.508948750641113e-8
1.2681243500383693e-7
1.6589450370491703e-7
1.5337591058964624e-7
7.156617326760325e-8
3.358563891428795e-8
1.494932221967668e-8
8.298922627325869e-9
7.069698840873943e-9
2.2642500389243605e-9
4.706275154415764e-10
1.875292303353559e-9
3.918250887563762e-9
7.768534891017168e-9
6.464305172404136e-9
3.690644608760241e-9
5.011505886980772e-9
5.746631909362575e-9
6.566311093401029e-9
2.183383493634717e-8
8.253673089702015e-8
8.978782338017913e-8
7.478302268993487e-8
7.364306027010975e-8
7.861106948458346e-8
8.768715073163352e-8
1.0104499209837363e-7
1.1995666365451323e-7
1.464990003292919e-7
1.8269992608807963e-7
1.0644313408592246e-7
7.052064696948419e-8
4.6871737223208187e-8
3.452168603196283e-8
3.017119127270637e-8
2.17505173586196e-8
8.013820564078835e-9
3.3981840244617664e-9
2.0589558736517382e-9
2.2694790780782985e-9
4.904269716908876e-9
1.579300654610721e-8
6.720687302298389e-8
3.530564811725296e-8
2.6842269596246502e-8
2.5905628197941254e-8
2.8521339052588107e-8
3.470768734775478e-8
4.64561271669005e-8
6.908597216583864e-8
1.637866064069212e-7
1.71248274426382e-7
1.0376989525692821e-7
1.05934306172966e-7
1.4066312553304842e-7
2.3334578344876225e-7
3.587853836680998e-7
3.4336345975218847e-7
3.6341037249963765e-7
3.369593671598227e-7
9.531574027600215e-9
4.0365397778837056e-8
2.2442611807187972e-7
3.4612385494396124e-7
2.754877395882385e-7
1.1033006711567548e-7
5.4426418343236605e-8
2.44973862264519e-8
1.2118759221160574e-8
1.029635371499935e-8
5.762568929794505e-9
9.058636335243054e-10
1.0879600305349416e-9
2.8281364332618095e-9
5.368160501096012e-9
7.99073776166562e-9
8.628562897511237e-9
1.1971115434080563e-8
1.3794637669574073e-8
1.5663163281588518e-8
4.334655697661943e-8
1.6979225108017813e-7
1.631513150166943e-7
1.3812484130007993e-7
1.3807488206922027e-7
1.4920617999783343e-7
1.690344582666438e-7
1.9934856706621731e-7
2.4469590866217186e-7
3.108905084547912e-7
3.948500499074288e-7
4.616762333006959e-7
2.3109411690340512e-7
1.280780000831786e-7
7.359058283528438e-8
3.906013555175644e-8
2.620937406131148e-8
2.4867407324436007e-8
1.3631978068039523e-8
4.9291234966039805e-9
2.0550992132976036e-9
1.311257027929288e-9
2.8457801663383744e-9
1.2651161239037954e-8
8.174694902796754e-8
5.3373771257929786e-8
4.116237989975671e-8
3.9724128510660414e-8
4.2810133219825885e-8
4.9826815772836855e-8
6.182530632135199e-8
2.0825429931207768e-7
3.974596654747819e-7
2.2601096928638077e-7
2.088521522837151e-7
2.406157457396712e-7
3.265538703472066e-7
5.090593019831584e-7
6.840380862181878e-7
6.260814542229243e-7
5.77875681933016e-7
2.0830991902094767e-7
4.302572648550342e-7
9.473768800328364e-7
4.439350070022335e-7
1.341678958445099e-7
5.308959868859713e-8
2.460837581423103e-8
1.4655485585497627e-8
1.3493445650692785e-8
7.173654773776259e-9
2.4410166228678238e-9
5.402299582645068e-10
1.9161091026053611e-10
7.938951247422232e-10
1.3876223498109755e-8
3.647982159316171e-8
3.07520878340801e-8
3.2401851284569186e-8
3.585557158845207e-8
4.092525437836349e-8
4.814841971210994e-8
1.3776343196867203e-7
4.375093873420918e-7
2.7657079989253496e-7
2.42971009496187e-7
2.5722380630894766e-7
3.0485088800140123e-7
4.0082531781494393e-7
5.718348609401895e-7
7.210318824074399e-7
7.000825425616283e-7
7.017530138007927e-7
9.114919039124813e-7
4.223155500651821e-7
1.4640125944325655e-7
6.026781713009989e-8
2.852310278967535e-8
1.7150514284328942e-8
1.5818945310735592e-8
1.1146883499574713e-8
4.624664501435499e-9
2.3853862915959093e-9
2.289390157084604e-9
5.022547737735093e-9
1.8394138670756646e-8
1.1252113785107269e-7
6.810773237301474e-8
5.590490203716904e-8
5.568033610718614e-8
6.055536292236017e-8
6.989853853689892e-8
8.406362342047082e-8
2.3571625968082955e-7
5.776241788781931e-7
3.391625807414982e-7
3.0866628056557277e-7
3.4420893678836595e-7
4.4392914645371897e-7
6.543538641050574e-7
9.266136703481774e-7
9.66890352719121e-7
6.489018642910142e-7
3.053324810331632e-8
4.4865232137602156e-8
1.9710731058558247e-7
2.1103910413078827e-8
1.0784355944078213e-8
1.64739385379677e-8
1.1943454906344523e-8
9.237985007871828e-9
9.865272391734452e-9
5.133899279998299e-9
1.6539580581097078e-9
3.477221300798686e-9
1.0800188941785422e-8
2.137318454341513e-8
2.400620555725319e-8
7.700097751368028e-9
1.8108192865238e-8
2.8550293411852673e-8
4.13595812584352e-8
5.623711674562235e-8
1.6552196034162062e-7
5.35167349734456e-7
3.4567311971171963e-7
3.0802953749057835e-7
3.3114673698433203e-7
4.0103883061673833e-7
5.46842005494568e-7
8.266450760436747e-7
1.1962867716222796e-6
5.044918708399807e-7
7.703910451689673e-8
9.963618962813644e-7
6.310391547187864e-7
1.7479688849238673e-7
3.668299296440845e-8
2.309307224910946e-10
3.9612993617532414e-8
4.1983755181542353e-8
1.2480788355400557e-7
5.897632693349238e-8
7.845897123455224e-9
6.176841623025123e-8
3.854079543320552e-7
3.7599221633521235e-7
1.9025593705736754e-9
2.3798712317719783e-8
3.4430830016322687e-9
2.5361399816131054e-9
7.722492944610609e-10
1.0206357486749615e-9
2.640508514074645e-10
1.8824057751889242e-10
2.07658537447595e-12
1.291382282557991e-11
2.03167667951633e-11
2.9038322974331563e-11
4.140303308811285e-11
5.994097314259264e-11
8.882698378747892e-11
1.3588857402286144e-10
2.1705758696527272e-10
3.664728582357181e-10
5.164906212059911e-10
7.978075441718353e-10
3.2945927099657327e-10
4.0238119214850394e-11
4.1101899215543637e-10
1.25559981987835e-9
2.872115863004258e-9
5.928516614577823e-9
1.1348269481495124e-8
1.9978818122964525e-8
3.182046730672324e-8
4.502137477033381e-8
4.530402319602301e-8
2.4877822639001545e-8
3.1663902673187124e-8
6.000354614931117e-9
5.46336949739415e-10
1.3937058057543893e-12
4.749474927441375e-14
3.1959498557888687e-13
2.3805536164032457e-13
3.082114594423523e-13
4.365397447116756e-13
5.579957251366861e-13
6.923611358985265e-13
8.551279989157355e-13
1.0585821257229112e-12
1.3156672282431462e-12
1.6421502419278105e-12
2.058165107610957e-12
2.5897913402737765e-12
2.6780008584833655e-11
3.254396733378938e-12
5.89739566935737e-13
5.596387802398769e-13
1.358025905368376e-12
2.1862711252770162e-12
3.2249917593687007e-12
4.6396615416452275e-12
6.633654173971482e-12
9.488065375519245e-12
1.3608897275095931e-11
1.9591194490274978e-11
2.830732414221267e-11
4.102053883766453e-11
5.950381533338871e-11
8.608677274814522e-11
1.2344056509365098e-10
1.7380881647043709e-10
2.3765351704176785e-10
3.1273643766000765e-10
1.0886575991952528e-9
5.813707330498606e-10
1.0904479293601836e-9
4.1643290449709345e-9
7.168981129749686e-9
8.890213631475353e-9
9.942973614206552e-9
1.0858218446665466e-8
1.179279524179819e-8
1.2765854630025442e-8
1.375676599684547e-8
1.4453283018282124e-8
5.741984520175785e-9
1.3662243352852066e-10
1.4891536699549143e-9
2.349645739946201e-9
3.909277768072971e-9
8.511056013764623e-9
2.73200518957926e-8
1.883031363434458e-10
2.5865726666322175e-9
2.6016170629120886e-9
2.5490442003101772e-9
2.6041948704967243e-9
2.7947977398149425e-9
3.15940284606559e-9
3.792813919319435e-9
4.9313386279428005e-9
7.2315381920120035e-9
1.2430756270984746e-8
4.80590083395816e-8
4.6022162631876526e-8
3.368386672791134e-8
4.05637419144331e-8
6.465500001543984e-8
1.264737990343851e-7
1.661819275869103e-7
1.755057407514944e-7
2.38103329881032e-7
1.9780287495084068e-7
2.1414162258258518e-7
8.043467534041329e-6
6.296947197401651e-6
2.55236737604648e-6
1.397127961962476e-6
8.873951062732955e-7
5.912556752964784e-7
4.359333971073955e-7
3.5850407004918957e-7
1.200808132103325e-7
4.890846618215158e-8
1.2082209734594435e-8
2.2319463587578765e-9
1.8210317816823385e-9
1.0415946701784148e-9
3.8552843481575764e-10
1.1656903534053709e-9
7.1765548219291436e-9
2.2697295063946216e-8
1.5736266675889707e-8
8.923213782898554e-9
8.615301308722244e-9
3.335383112011632e-8
8.04631635756604e-8
9.149750558996685e-8
8.506768106148305e-8
8.01735933202732e-8
7.750091746355271e-8
7.701179905835454e-8
7.832607644819183e-8
8.100073935145057e-8
8.467460802013157e-8
2.678124601935277e-8
7.54919520759904e-9
1.861295743323705e-9
1.04066597153877e-8
1.1248324984600592e-8
1.1868859193330691e-8
1.4245592574249664e-8
1.9466478583768702e-8
3.0800398008212155e-8
6.0585933886716e-8
1.0789639971504345e-7
5.240620655572711e-9
2.3204258342549785e-8
2.504207051657451e-8
2.5547816990945763e-8
2.692302803548126e-8
2.9701633125093587e-8
3.4404380321196704e-8
4.197374891532046e-8
5.422900285892156e-8
2.1883191336723064e-7
1.2588847656616447e-7
7.360080788762627e-8
7.32491380760996e-8
9.869697359282257e-8
1.4732388934755853e-7
1.1370615087939866e-7
