# Supplementary material for: Observability and Controllability of Nonlinear Networks: The Role of Symmetry
Source: Phys Rev X. Author manuscript; Available in PMC 2018 Nov 13. (PMC6234006; doi:10.1103/PhysRevX.5.011005)
Supplement: Code Archive [file NIHMS982008-supplement-Code_Archive.zip › MathematicaData/FNObsDELTAHetN2M1ChaosK9IC1]

4.257176393348116e-7
2.0960514853700384e-7
1.7354346068277128e-8
1.4604434088486503e-10
3.4222317476812835e-9
8.129453337945708e-10
1.3866797244674225e-10
3.5141091217628793e-12
4.32499550625653e-12
8.905628230876794e-12
1.4119409004945666e-11
2.1463528793846158e-11
9.069513221513604e-11
3.229306948750595e-10
1.0510498021025588e-10
6.2451045921551975e-12
6.841765803125984e-11
1.239579383110087e-10
1.896065855410546e-10
2.7918662921377214e-10
4.1059783650572874e-10
6.119319548599761e-10
9.307775298548517e-10
1.4503743042780151e-9
2.316217801810392e-9
3.7668468550682075e-9
6.108052874252755e-9
9.439551469028369e-9
1.3058501104291174e-8
1.4892220454313545e-8
8.400650619855339e-9
6.778860306816214e-9
6.0018412372753e-9
3.8367414672564006e-9
1.8657356152094691e-10
7.122361171288781e-9
1.879672161334589e-8
3.622413007403903e-8
5.0512766039341334e-8
3.254175837771685e-8
1.3963327751103855e-9
3.2766163067341128e-9
8.952375535262673e-11
1.0021955141150455e-12
8.045349439986885e-14
1.8849803950330074e-13
0.
0.
0.
0.
2.8100548029271524e-14
4.0786682266100706e-14
5.691488206992223e-14
7.867233761397924e-14
1.085766098683635e-13
1.4994586953512006e-13
2.073632994251999e-13
2.8725751519103584e-13
3.987042963859358e-13
5.545738128585935e-13
7.731916665146296e-13
1.0807616375018281e-12
1.4251240930752502e-11
1.2682248000306574e-11
1.508596485286735e-11
1.8983949750587485e-11
2.4252873259948145e-11
3.110332759962795e-11
3.985316290798834e-11
5.084014300353628e-11
6.430525359270261e-11
8.016448545090766e-11
9.75661858877043e-11
1.2539521497675836e-10
3.481098187579047e-10
9.808412419425218e-10
1.5202573578010074e-10
2.629253112560793e-11
1.313214323733685e-10
2.1533830617790837e-10
2.918164614176156e-10
3.654886193136245e-10
4.4066392044013525e-10
5.219646612123718e-10
6.140510304109991e-10
7.216859866331391e-10
8.500943669444065e-10
1.0055024952613549e-9
1.1958771435381645e-9
1.432000411291069e-9
1.7291463277525653e-9
2.109836314057791e-9
2.608560529528884e-9
2.0194496067939058e-8
6.596715325091941e-8
5.567413739586326e-8
4.761880259596424e-8
4.9676719180715977e-8
5.708892324875393e-8
7.004782571446694e-8
9.12203078480474e-8
1.2583308709079654e-7
1.7940627033097747e-7
2.3943428324470003e-7
1.2691996035037797e-7
7.667962010377176e-8
4.853948489617946e-8
3.27950178451828e-8
2.581251340972085e-8
2.310077687847265e-8
1.2403726292193617e-8
4.51892146917911e-9
2.198060337165837e-9
1.6558120065740956e-9
2.47355531860429e-9
6.63838631914361e-9
2.73225140376579e-8
3.8732322806143744e-8
2.3777429202235803e-8
2.1037301987763668e-8
2.1896372123233638e-8
2.5272108383054776e-8
3.1752769940126185e-8
8.984874318352224e-8
1.2254570225273914e-7
6.357490554082236e-8
5.468325201780752e-8
5.863871686144624e-8
7.379067054657764e-8
1.0528734445440697e-7
1.246067398438821e-7
1.0076156187364877e-7
8.603099520930427e-8
7.711266434927787e-8
5.108875980025586e-11
4.9454946234356485e-8
5.651405438766931e-8
6.600464998098597e-8
4.033289601526967e-8
1.4096656222314673e-8
7.137463566577508e-9
4.838372785671956e-9
3.888217887666258e-9
2.8147559529242446e-9
5.745240810733675e-10
2.2745607423865161e-10
9.229500523811399e-10
1.7943602069685461e-9
2.1894306865159946e-9
1.0275715125290471e-9
1.680311232179034e-9
1.7835575067204076e-9
1.938565326370379e-9
2.182632088032663e-9
1.260483048859849e-8
4.2248014215457005e-8
3.791223980970039e-8
3.3135622000302727e-8
3.4848272563247717e-8
4.005744545769435e-8
4.874166050450826e-8
6.231486108548473e-8
8.362343285863629e-8
1.1675848215816783e-7
1.6236866463663988e-7
8.53746516810554e-8
5.5339964042810924e-8
3.6864169651381356e-8
2.6694638239968486e-8
2.24139862299352e-8
1.9383059466825693e-8
8.48749113795818e-9
3.2458208197632334e-9
1.728334245342086e-9
1.4809197651588582e-9
2.4776144018632118e-9
6.937686036204686e-9
3.0682126987501646e-8
2.7430890109866318e-8
1.8509881801005994e-8
1.699896922158022e-8
1.8093370843630718e-8
2.127742505115761e-8
2.725637147416853e-8
3.808526532648728e-8
9.021842636954343e-8
8.904942443083988e-8
4.517857253205938e-8
3.8668555761826185e-8
4.2000202124082965e-8
5.5239980102044214e-8
7.786924609528995e-8
7.4585493889448e-8
7.392369016361701e-8
9.766364554363252e-8
8.928963023946497e-8
5.1829517277407436e-8
2.8063791920240028e-8
2.1096024684792614e-8
8.619908058002693e-9
4.185725179013803e-9
2.61183900436848e-9
1.9621189599040633e-9
1.7393223109205326e-9
1.0501198538182955e-9
1.4970489995600546e-10
7.590599134855405e-11
1.700684255498798e-10
2.6778777854170534e-10
3.605207009777298e-10
1.0377201356107874e-10
5.477046352030076e-10
5.80117959036837e-10
6.261709789888379e-10
7.044480236986087e-10
8.257253263665041e-10
1.3960882408826533e-10
4.468330229162209e-9
5.7747436244037916e-9
7.020709036909552e-9
9.434224181830653e-9
1.3386680739425585e-8
1.9979355971139077e-8
3.1601457525580764e-8
5.244473615722153e-8
8.264205141451898e-8
1.0349442805394294e-7
6.481949035648997e-8
3.579957731996668e-8
2.413776976151191e-8
1.6445970973974983e-8
1.2811868602985725e-8
1.142831172226486e-8
7.980930574720596e-9
2.7292407717606435e-9
1.0776207757235747e-9
5.689354290818349e-10
5.501547918278421e-10
1.4102808354624416e-9
6.024921750776809e-9
1.6355687518426777e-8
8.989285770401786e-9
7.612312086576396e-9
7.701000086604496e-9
8.635201861598379e-9
1.047630889357602e-8
3.099465054562255e-8
4.3351995800109584e-8
2.066401492712657e-8
1.6441036560313777e-8
1.49816279295826e-8
1.1782174394895116e-8
1.6268600634879516e-8
3.164935228640241e-8
4.338988636578428e-8
5.464832452222596e-8
7.448806852192616e-8
7.955690700213751e-8
7.08252892485617e-8
6.639688728996868e-8
6.245247723794765e-8
2.949122828859935e-8
1.2946936831793836e-8
7.438768629159734e-9
5.290723860956917e-9
4.117640982096525e-9
1.944283459176952e-9
1.6616272780282418e-10
3.979181372501057e-10
8.269145013116513e-10
1.1219919312044675e-9
1.9323971736910314e-10
3.4670865225389243e-9
2.748890875299668e-9
2.6700241533611735e-9
2.835380435480708e-9
3.1889427668407e-9
1.233837429198014e-8
3.19986610031536e-8
2.222589081318691e-8
1.6847154566023303e-8
1.5496601920052615e-8
1.5661985270309826e-8
1.6964780677730082e-8
1.9836326060426944e-8
2.4938376566655915e-8
2.8062789732763117e-8
2.7309660233836622e-8
6.814804495430091e-9
2.4284835351540475e-9
1.306989949212709e-9
8.850758709172844e-10
7.236531693363892e-10
7.401090958510249e-10
4.828134215518347e-10
2.2406040733475638e-10
8.133132238954687e-11
2.1964064921259765e-11
5.142950669039934e-11
1.0237012792705065e-10
6.486118817835288e-10
2.2357777726548714e-9
2.2170727602903313e-9
1.7240520152064958e-9
2.236985410848064e-9
2.958245724882001e-9
1.8181464022538503e-9
1.2840943931562687e-9
1.048104982029867e-8
2.354962142183195e-8
1.8379073681208383e-8
2.203175410484396e-8
3.2315260447670073e-8
5.6310516058035883e-8
1.0589487430929582e-7
1.3185019685566932e-7
1.371938511295222e-7
1.679676141724228e-7
1.723975295417831e-7
1.633887374603473e-7
1.5489223007381857e-7
1.6393926715536377e-7
8.127725633980382e-8
3.3538326036696574e-8
1.734464706357669e-8
1.1353003703199204e-8
8.921761330887686e-9
6.323016044768475e-9
1.4088773201941114e-9
1.8868990097413007e-10
9.968179432661803e-10
1.431733314380166e-9
3.4267683249223905e-11
1.4819639993510263e-8
8.891596725538687e-9
7.557633577839886e-9
7.595004233507063e-9
8.302076907661653e-9
9.624141502854451e-9
4.15790319925037e-8
1.047502241702334e-7
6.560483375475759e-8
5.287714993183709e-8
5.206511015881278e-8
5.6815021892666854e-8
6.704507464044015e-8
8.535275941885332e-8
1.150431112685337e-7
1.460809255222158e-7
1.4738760864033415e-7
1.0131245573839357e-7
5.8255666658194147e-8
3.909744139006925e-8
2.5112739610651533e-8
1.880300774130279e-8
1.6998235531200794e-8
1.2627712389794641e-8
4.444136687578803e-9
1.696662436563978e-9
6.930061737290795e-10
2.417529971934815e-10
6.488661221910267e-10
5.041601159004094e-9
1.6999093020302535e-8
9.87687136455054e-9
8.460422103664623e-9
8.500818403889752e-9
9.367611030934285e-9
1.108669002661659e-8
5.146526711061676e-8
9.80670643505604e-8
5.887657171156524e-8
5.702254753495406e-8
6.852520347466037e-8
9.617037237733055e-8
1.5527754272259198e-7
2.3741870864826308e-7
2.422723558950294e-7
2.3532087688636545e-7
2.586256794510076e-7
2.3517971657460557e-7
2.444059268876153e-7
2.364565509660361e-7
2.3479027711086144e-7
9.738742813383786e-8
3.557584225150747e-8
1.688312148332049e-8
1.0437503067632483e-8
8.635974739022354e-9
4.840211767153419e-9
4.3898098953293943e-10
1.0212505100831759e-9
1.9501657331263236e-9
2.098623466237147e-9
3.1219569112984717e-9
1.7010160020564232e-8
1.1855765349609635e-8
1.1189389675225223e-8
1.1784885126218382e-8
1.324375136204752e-8
5.294334341768179e-8
1.574858273394868e-7
1.2026408591935748e-7
9.777582006547128e-8
9.615594141025997e-8
1.0360371629933334e-7
1.1863330792929978e-7
1.4360917302205805e-7
1.8367745441327242e-7
2.438425226777792e-7
3.1245254386721693e-7
1.6138896890727965e-7
1.097496442540198e-7
8.451202487991739e-8
5.9020016972375566e-8
4.619652596791166e-8
4.2719864543768065e-8
2.1386172827081237e-8
7.98856502664989e-9
3.6677437018403544e-9
2.0605200751054687e-9
2.0358377795036068e-9
6.1254101471235624e-9
3.4445385826814227e-8
4.0393377268739196e-8
2.8043893772234173e-8
2.5754372037353752e-8
2.689225054291727e-8
3.056758975610175e-8
3.731562101004685e-8
4.889309079256964e-8
1.764947851754908e-7
2.282482760830014e-7
1.353493853210099e-7
1.3361407474544836e-7
1.6748690210236288e-7
2.54830558497677e-7
4.1334617342767484e-7
4.280267674685867e-7
3.891989842589156e-7
4.159448619042771e-7
3.522112465745569e-7
3.658235970804889e-7
3.3147967893671113e-7
3.437688515832673e-7
1.6920561985073483e-7
6.154968182350862e-8
2.4634367592839854e-8
1.3104920054076914e-8
1.0146592899983321e-8
8.91568711725318e-9
2.3794373750060266e-9
5.509601423604645e-11
9.758402790913097e-10
9.418710037700995e-10
3.141649374314383e-9
4.379794395926449e-8
2.5183720364712478e-8
2.0751673820375915e-8
2.0691476585450677e-8
2.257566217311489e-8
2.618673348550526e-8
9.581107929396597e-8
2.8114094192550305e-7
1.8991573749333225e-7
1.563979441270943e-7
1.5619765094527027e-7
1.722157445110538e-7
2.0482945155631526e-7
2.6255689721104997e-7
3.587822486438268e-7
4.830405599289478e-7
5.524590002523727e-7
3.152793320458116e-7
1.7227448884103063e-7
1.2982488271513216e-7
9.342576254691511e-8
6.086538878153999e-8
5.191893286373911e-8
3.709236598165907e-8
1.4481434394921318e-8
6.289412984928241e-9
3.074986826361908e-9
1.921224622450529e-9
4.152108632397622e-9
2.6204834177129325e-8
6.199239854458341e-8
4.265953909764587e-8
3.921813731996947e-8
4.057134237983553e-8
4.523675031120909e-8
5.3605915190715516e-8
1.957101206878039e-7
3.738072456844391e-7
2.1840504487169447e-7
2.0517954803099653e-7
2.386987130153142e-7
3.2446976112226097e-7
5.010880362902007e-7
6.631597004578005e-7
5.791523083066719e-7
5.191193580034928e-7
5.146020752814563e-7
1.821138748647727e-7
4.183132977583248e-7
5.105037742641264e-7
4.119393432412799e-7
1.420881964100405e-7
4.174094427411669e-8
1.56185632120617e-8
7.136420709519737e-9
5.148342306713831e-9
3.926500755813576e-9
4.3901595584365073e-10
7.087601363455356e-10
1.0177452350815667e-9
4.3620946741880914e-12
1.072499194352705e-8
3.735156534668973e-8
2.6854989458047745e-8
2.654294476422369e-8
2.8633094734370418e-8
3.25104507804421e-8
8.835658378421235e-8
3.2031351351232414e-7
2.7820758013274124e-7
2.3041544532046583e-7
2.2609351038193013e-7
2.403385480314682e-7
2.694665871252751e-7
3.1868616820717317e-7
4.0420010702835543e-7
5.797433296900696e-7
1.1790769497627729e-6
4.610748492641353e-7
2.153922431988834e-7
1.1908945970075104e-7
6.807965973993748e-8
4.945996074923289e-8
4.399223219241324e-8
2.1257445908418093e-8
9.999178163026856e-9
5.616826527776946e-9
4.413100935205633e-9
7.151766870421494e-9
2.369658831174471e-8
1.2643463284530714e-7
8.654477194403954e-8
7.55621054245654e-8
7.705452884066074e-8
8.415327953157987e-8
9.670250986742124e-8
1.158992008178525e-7
1.4269707416951083e-7
4.2409731075975777e-7
6.242329815382162e-7
3.8540528786348626e-7
3.8178629401242993e-7
4.7530587415882466e-7
7.112571970846465e-7
1.0136974718770035e-6
8.614778447704233e-7
7.467462144532349e-7
6.437700464866825e-7
2.946543117927897e-7
2.5253703573241605e-7
7.513471465604433e-9
1.4557273746446229e-7
1.8116552301673254e-7
7.089720658075478e-8
1.6844069214167275e-8
5.772144574155938e-9
3.2698941917732726e-9
2.2949638215579332e-9
1.2938185060919262e-9
2.5202680392465596e-9
2.5187671566792315e-9
8.272318562789948e-10
9.140634843904068e-9
5.127643025456247e-8
3.4803971949734864e-8
3.6547907526997454e-8
4.206138549154175e-8
4.9300612403809817e-8
5.82247842668033e-8
1.3729879726830827e-7
4.971441156796679e-7
3.8134641244136813e-7
3.2263691210933375e-7
3.2405934785984736e-7
3.5661565320474447e-7
4.273180740895225e-7
5.862096932482315e-7
1.154454697065471e-6
4.0789813489860894e-7
1.5066361194301517e-7
8.469373104383818e-8
4.25518969367582e-8
9.70376178591199e-9
8.8005045159485e-9
1.0738834665614289e-8
1.3785922392586177e-8
1.2211029769824832e-8
7.070666448551604e-9
3.4313667464123122e-9
1.8555079870581136e-9
1.409482722131006e-8
3.7419434699231884e-8
6.06389397146028e-8
2.044119753325914e-8
1.3872809879259503e-8
3.3744271714715315e-8
5.461807420170899e-8
8.098132025486387e-8
1.1265998430231604e-7
3.98908732168352e-7
8.312589167724723e-7
5.045002632857674e-7
4.939006658782666e-7
6.037261916156652e-7
8.827730528255287e-7
1.297030721696296e-6
1.2105369049206826e-6
1.0187011939829844e-6
4.3454956959522213e-7
1.3810421256686351e-6
5.949582846064588e-7
2.5120505910019114e-7
3.242788888559596e-8
3.6431630009509625e-8
1.0429290451663825e-7
4.70285271534273e-8
7.666239824032695e-9
3.4967389619860883e-9
3.9509248290904e-9
2.294425581839412e-10
6.346876967310709e-10
9.323814055817964e-10
1.0414122020862383e-9
7.916426587982775e-11
1.6401661860507361e-10
1.8361979528217204e-10
8.246729620554387e-11
4.362872691661668e-11
3.466660379708163e-11
3.745335579519056e-11
1.0368438476848807e-11
7.767458046957778e-11
1.335671402733445e-10
2.1643055507996038e-10
3.610626778377958e-10
6.399032338677969e-10
1.229791160184287e-9
2.3300524192608854e-9
3.281326437790427e-9
2.636054464030437e-9
2.324669547911261e-9
9.35962863243515e-10
1.0250975862412449e-9
2.944469686037611e-9
7.006359836118287e-9
1.3014485144505372e-8
1.9452512544777977e-8
2.0871049826814166e-8
1.3318427594112154e-8
1.1127552852096047e-7
4.740806918585358e-9
2.168584911804299e-8
8.47009626143959e-9
8.71689502873884e-12
2.0457971097154002e-13
2.877732574339093e-13
6.501817343996716e-13
3.6428182939512153e-13
1.6296442052618232e-13
4.7563022512424064e-14
0.
7.637394005001116e-13
4.983759760921707e-13
5.486176158042922e-13
6.603312420618698e-13
8.154406548240307e-13
1.0173687908544151e-12
1.2767498434854806e-12
1.6093211498470492e-12
2.0362425934715886e-12
2.585343778821846e-12
3.292986321464622e-12
2.3183624225748432e-11
6.862372266493588e-12
2.0336658531680434e-12
3.4993500451454116e-13
1.8075207121891909e-12
3.2445856058483595e-12
5.0086764167173395e-12
7.394965184105145e-12
1.076433106686473e-11
1.5607593712670066e-11
2.260212923319935e-11
3.264572326782062e-11
4.6806779688566706e-11
6.608180897048087e-11
9.090027184893033e-11
1.2064863444313073e-10
1.5388120078567006e-10
1.8938683064100205e-10
2.2712500515924734e-10
2.682520462909157e-10
1.1610679013571167e-9
9.606711216937224e-10
4.8269290355547494e-9
7.951893088514258e-9
8.737725120545438e-9
9.302825264885734e-9
1.0103922640177207e-8
1.1106933302512366e-8
1.2240565198942966e-8
1.3444915467498563e-8
1.4672894866622119e-8
1.395917321687359e-8
1.4190633023874375e-8
7.783085780613687e-9
1.7270520239034625e-9
1.2066071738841622e-10
4.027600198099146e-10
6.499989385392669e-10
6.523912263190876e-10
4.836082670648474e-10
6.33473968613198e-9
4.582054206961931e-9
4.11439619663767e-9
4.126455637601235e-9
4.510587807698879e-9
5.375231972688243e-9
7.0163874449217314e-9
1.0088714622214807e-8
1.6040659703944103e-8
2.7478780747182874e-8
8.792064072284428e-9
1.7194897370226424e-8
1.705651011700311e-8
2.42802424156131e-8
4.303182156981465e-8
9.050993161060056e-8
1.3140534085057875e-7
1.4410487262322854e-7
1.9362867353515176e-7
1.7345807967215695e-7
1.8768599976905756e-7
1.1018777105984273e-6
1.2104196138767329e-6
8.909340586882836e-7
5.814015751978041e-7
1.3179483492895305e-7
2.72124268167364e-7
3.7745092175060755e-7
9.30392762021212e-8
3.137930207897548e-8
1.2123393502542912e-8
4.6697089891857026e-9
3.4693928611752905e-9
4.915689234009899e-10
1.2644885347467424e-9
2.9946887894079557e-9
7.390650580746085e-9
4.002786034280599e-8
7.343664857107557e-9
9.683362035573639e-10
4.376646443586429e-9
5.659177662834835e-9
4.361708217163771e-8
9.501157521401468e-8
9.471284168633731e-8
9.413435905848465e-8
9.87032006092872e-8
1.0583586981135082e-7
1.1412033637299861e-7
1.2292577784226943e-7
1.3197147341588855e-7
1.410652827399961e-7
1.0213546500927872e-7
6.514292063564901e-8
4.484675659286566e-8
3.446320802624066e-8
1.3018302358008247e-8
2.967374802466892e-9
1.41245389495436e-10
9.56916489627015e-10
2.2726074067703173e-10
6.692464636337782e-9
3.9082053625253694e-8
7.757298095386004e-8
4.963625642486115e-8
4.399572881085126e-8
4.558942172512026e-8
5.273499804939423e-8
6.737758470849315e-8
9.538116851379064e-8
1.4971450825305774e-7
2.3221037588197652e-7
3.002361806374571e-7
2.1617781434413374e-7
1.4043050265410003e-7
1.51190132712667e-7
2.1620617796634043e-7
3.774202562985099e-7
4.4859211825586904e-7
4.1959702940442016e-7
4.6597863957975343e-7
2.8780432397341273e-7
1.4766313325367128e-7
2.420415895332126e-7
1.1704822918827961e-7
1.970175092811959e-7
7.352151778610321e-7
3.1911121138055454e-7
8.285797561667596e-8
3.0825677654042665e-8
1.3071138228705254e-8
7.47389763367943e-9
6.257920179984301e-9
1.3560293784218302e-9
9.779587025576625e-10
2.767816237036795e-9
5.551228896451675e-9
1.3614870507029626e-8
1.8574794745077133e-9
8.453880965918648e-9
1.3344800144890065e-8
1.6763500255047917e-8
2.004504900468739e-8
5.308801593860143e-8
2.1889473581308982e-7
2.285934179300239e-7
1.9376615668517308e-7
1.9197572398334135e-7
2.0427259648865152e-7
2.262603552802698e-7
2.5889335148960314e-7
3.0613135442862407e-7
3.747820446502062e-7
4.7569530180605435e-7
2.3472200522138378e-7
1.3903500172142358e-7
7.453525894184465e-8
4.1256120508518666e-8
3.161259393934134e-8
2.6667447786143914e-8
1.1217125095575195e-8
4.746003905797304e-9
2.9708432983180005e-9
3.995019743750137e-9
1.0038116327765183e-8
3.4858308879889785e-8
1.6975483226996862e-7
1.0174364320705886e-7
7.916146014923059e-8
7.68489708143802e-8
8.368009187289324e-8
9.864522168724049e-8
1.2316740992094757e-7
3.338863908895595e-7
4.977148895544673e-7
2.9117436407839627e-7
2.7800450596407115e-7
3.3283829839241054e-7
4.767458296724579e-7
7.471913061493229e-7
8.123774783225659e-7
7.128300439123833e-7
6.138406646524005e-7
6.019255847969329e-8
1.315009265208e-6
1.0515013171963298e-6
8.566478889643845e-7
8.751013320604612e-7
7.358438137328106e-7
1.3091587863073412e-7
1.843700867810451e-8
7.319963082390092e-9
5.972867117369458e-8
1.5024005982406777e-7
5.6351381041253435e-8
2.3567944004736675e-7
5.612533934250098e-7
1.4663341419885547e-7
4.875965208005532e-8
2.0778727408853158e-8
3.74385527852491e-9
3.395178368090372e-10
1.069287738654557e-10
1.1506622808376661e-10
1.63530637247988e-10
2.4960662774704437e-12
9.350706243772186e-12
1.623204387218565e-11
2.466830098775079e-11
3.693830970224511e-11
5.55139379032733e-11
8.429127609783979e-11
1.3008296801936157e-10
2.0551641889194337e-10
3.3519734719053877e-10
4.3027647616576596e-10
8.272514042285628e-10
4.0405602407355505e-10
2.22497935901812e-11
4.759145456117679e-10
1.0694118557252937e-9
1.9637925800675912e-9
3.4164006527117658e-9
5.822229237954437e-9
9.625214371746753e-9
1.4866099490198935e-8
2.0438856435191177e-8
2.1759920591763414e-8
9.970134690817328e-9
1.8068231454969778e-7
3.0190401781197225e-8
2.3807728760978952e-8
7.432427004223604e-9
3.1511247032367593e-10
3.622729810002926e-13
0.
3.9761138249644673e-13
2.114961138020072e-13
1.8555240362298876e-13
2.3891982478388504e-13
2.9971845766334054e-13
3.6865947104191797e-13
4.527382875456474e-13
5.580262827819529e-13
6.910060476411479e-13
8.596458856292717e-13
3.136782101526911e-12
7.557243733201049e-13
9.758464105931888e-14
1.7057552266029592e-13
3.6036325938756554e-13
5.578219410741951e-13
8.05597172198228e-13
1.141490239044677e-12
1.6107196341276083e-12
2.274785291151947e-12
3.2215001911756054e-12
4.578648648216008e-12
6.5337522671511136e-12
9.362899297787741e-12
1.3471854240615485e-11
1.9451135313422725e-11
2.8139356828440682e-11
4.066706036002894e-11
5.840445458573259e-11
8.267278780019528e-11
3.4913496807821927e-10
3.1342078987465737e-10
9.449004259097951e-11
4.956238566431028e-10
1.4596547645295165e-9
2.565695603738953e-9
3.5218296044832303e-9
4.249796423639893e-9
4.823746807901915e-9
5.3320066013480494e-9
5.823045562531189e-9
4.528595079753816e-9
1.2138684955072935e-10
7.961015982749249e-10
1.2619624870273103e-9
2.277936575018849e-9
6.627780762277125e-9
2.406872589343127e-8
4.757347848806442e-10
7.227122465961468e-10
8.990485412723638e-10
9.84935673955031e-10
1.0892051508288008e-9
1.2406626316885545e-9
1.4635230131497575e-9
1.7983809705173183e-9
2.3278398898125516e-9
3.2433821947266552e-9
5.069897375108551e-9
9.426433032241955e-9
4.5791812518883526e-8
5.2424790222037875e-8
3.687360510892922e-8
4.2555426881571864e-8
6.349104015281564e-8
1.1725901662290469e-7
1.839528766213253e-7
1.875519254383435e-7
2.2187135123247724e-7
2.3280305285220575e-7
5.397124458463032e-8
8.29919358063734e-7
6.853585701214344e-7
4.55857901392496e-7
1.115569250591728e-7
2.8865918524450644e-7
3.1899774030473735e-7
1.146233109339002e-7
4.5888955729717154e-8
1.9357443519798273e-8
7.483584279822111e-9
5.28870796581086e-9
2.2413643678575667e-9
6.903525954733478e-10
2.3954663593556566e-9
5.252760270084731e-9
1.5136059133070626e-8
1.5754504997792823e-8
8.675483806537432e-10
5.319635792333126e-9
7.496982860806873e-9
1.4132107876099434e-8
7.533379909377154e-8
1.2640592769291718e-7
1.1393561228947416e-7
1.1229322417376151e-7
1.1786842085763936e-7
1.2696847236873636e-7
1.3826472919438612e-7
1.5140165894412627e-7
1.6633855603255658e-7
1.8302576855485245e-7
1.2766991549558359e-7
8.31001269522591e-8
5.274611240816844e-8
4.144281755148458e-8
2.981740774310789e-8
1.0498740308153397e-8
3.6466996903030532e-9
1.6829491371676107e-9
2.0902896987347687e-9
6.082667217890617e-9
2.1727507953248784e-8
1.0450430743387443e-7
7.739555816048797e-8
5.622056399350613e-8
5.31169554342684e-8
5.7753205966729896e-8
6.971364757979116e-8
9.244430212253195e-8
1.3378050372315054e-7
2.0148197626379634e-7
3.330451582011268e-7
2.7112814383273107e-7
1.6966132569442296e-7
1.7652483232355433e-7
2.411821300245257e-7
4.0783731554052394e-7
5.343854813839928e-7
4.858172172527856e-7
5.068375006428699e-7
3.3567608972222037e-7
9.773466367540078e-8
1.9435367924977897e-7
6.899218401070174e-8
2.5107240651595395e-7
8.682703393317206e-7
2.636851271124353e-7
6.718042988413581e-8
2.53676067136119e-8
1.180384979067555e-8
8.670716652178152e-9
5.494210216511024e-9
9.158801273195102e-10
1.2276066623122968e-9
3.2052768582249225e-9
6.530399636756602e-9
1.7212751608262373e-8
2.97008351427533e-9
1.1390333528386736e-8
1.678137532619409e-8
2.098853508204731e-8
2.5192213374021953e-8
6.706643355311637e-8
2.721640075031564e-7
2.528236477741856e-7
2.1524061686877737e-7
2.1541098972158947e-7
2.3235961476948663e-7
2.628733436896872e-7
3.10471494407313e-7
3.833668009528584e-7
4.924074467034153e-7
6.438768213086856e-7
2.9111485640043726e-7
1.5080578117945802e-7
7.497525143464461e-8
3.79820536097561e-8
2.5657662174147795e-8
2.359523043511942e-8
1.2015937857817347e-8
4.770310179696179e-9
2.709505893845923e-9
3.364346961258843e-9
8.109929124327843e-9
2.6552765804545435e-8
1.3148915942896024e-7
1.182331906947779e-7
8.472380356716622e-8
7.961488162888696e-8
8.487039023681391e-8
9.811509098834425e-8
1.1983932260897592e-7
3.232602297196837e-7
5.47575633275671e-7
3.181807105457653e-7
2.9873526876070036e-7
3.4883747916719743e-7
4.81688139487062e-7
7.46490998377016e-7
8.962091773881608e-7
8.022709240834136e-7
6.726926218196304e-7
1.476841698845681e-7
1.2946193965366076e-6
1.0352052192684368e-6
9.231608630797784e-7
9.123772639982632e-7
3.3978304049314645e-7
4.528995051554052e-8
1.7836558921253062e-10
6.691692501766638e-8
1.285035444989406e-7
1.1309857173040305e-7
1.2863879606854783e-7
5.178974610264578e-7
1.4411931029963143e-7
4.871218686829494e-8
3.053515471515472e-8
3.220519424571496e-9
2.711352918273604e-10
1.077196789566476e-10
1.258564602909549e-10
2.7990400147929147e-10
1.76422248037684e-11
6.069147746979292e-12
1.495770802600013e-11
2.3912002098896797e-11
3.620817793152403e-11
5.4553261546459446e-11
8.286657053288603e-11
1.2786992954058954e-10
2.0199762441850133e-10
3.296334160064235e-10
5.597165791778988e-10
3.910422601441086e-10
7.472557956481639e-10
3.6030499619917067e-10
1.557391800828373e-10
8.151218679686692e-10
1.7747690434115025e-9
3.304114082394634e-9
5.815669372987421e-9
9.760962058172456e-9
1.514831774734757e-8
2.0794521062360718e-8
2.183749210681307e-8
1.2276793430198867e-8
1.7942845561363105e-7
2.326527625037439e-8
2.5086991473036652e-8
6.567744795141393e-9
1.5380164452002603e-10
3.8109737905927436e-13
2.491766479936575e-13
4.532667914778471e-13
1.963336925240927e-13
1.9148445760192067e-13
2.43111875491293e-13
3.0149121037689955e-13
3.69640795243388e-13
4.536850885340446e-13
5.592613511243179e-13
6.927296707905584e-13
8.620531706086233e-13
1.077494076600833e-12
5.535683813139696e-12
1.1081629307183996e-12
1.7086957512955705e-13
2.1536286676247825e-13
4.847694032238955e-13
7.630901057341279e-13
1.1109349115956208e-12
1.582322268475748e-12
2.2422305799311586e-12
3.179389523379853e-12
4.520982698881491e-12
6.452711688646797e-12
9.247504503783383e-12
1.3306161252096355e-11
1.9211560384304503e-11
2.779053999407501e-11
4.015543002309195e-11
5.764874517225685e-11
8.155289787624892e-11
1.1247471500815073e-10
4.5371742855260597e-10
3.532941716842058e-10
1.077136566298578e-10
1.1234396434769237e-9
2.5211049494458877e-9
3.746905620438097e-9
4.5815342901658885e-9
5.186846176751389e-9
5.7198209859875994e-9
6.246791635619115e-9
6.785851965437218e-9
6.779758636038482e-9
1.1222701720559769e-9
5.921403886641863e-10
1.1111059931982994e-9
1.812575906723953e-9
3.846882747166103e-9
1.5781314397990876e-8
4.8397411886690004e-9
4.012639305972772e-10
8.410631124870894e-10
9.262051063755519e-10
9.851538241212447e-10
1.0705955056530235e-9
1.2014677702398013e-9
1.4004157532347023e-9
1.7140555838083587e-9
2.257879438384091e-9
3.3723734658164054e-9
5.884687678822194e-9
4.143378071693125e-8
4.633430680483927e-8
3.395106104007485e-8
4.036482067243935e-8
6.213260638563795e-8
1.1795213529537216e-7
1.773583383989741e-7
1.8179637785695495e-7
2.2295154334093977e-7
2.1930877197895712e-7
1.0399443462714498e-7
9.005507654917434e-7
8.132178681852847e-7
5.994004182440646e-7
2.9564454760023385e-7
1.1595068985045984e-7
4.807345075672034e-7
1.8875870615854865e-7
5.455415305710809e-8
2.2511299663620663e-8
8.471578420430487e-9
4.719187826690688e-9
2.9420474585063356e-9
3.012374044818186e-10
1.97869475808225e-9
4.423259475511768e-9
1.2278687028677988e-8
2.6441807656866776e-8
2.339353412862084e-9
3.724904271841634e-9
6.549245435700121e-9
1.1077375878198675e-8
6.503048562535691e-8
1.2020129717401344e-7
1.1165118414139326e-7
1.1032311679832474e-7
1.1568761315890253e-7
1.242263726747384e-7
1.3449048334997886e-7
1.4598278419080767e-7
1.5853767572659333e-7
1.7200376514719035e-7
1.208213167528977e-7
7.573812312965538e-8
4.8084940249397976e-8
3.8246507090727284e-8
2.2736061726790607e-8
6.966115530807673e-9
1.923497800673074e-9
5.360436461846113e-10
1.3096960314102323e-9
6.1710367004310955e-9
2.616073188482636e-8
1.19743444838717e-7
6.891475367672584e-8
5.420199912022427e-8
5.304073314691355e-8
5.895235700268847e-8
7.247234019423829e-8
9.785320567600921e-8
1.4401476587949943e-7
2.1538641652878668e-7
3.402925876300181e-7
2.6501815629091967e-7
1.6761361904673793e-7
1.7604355217125638e-7
2.4372164969580264e-7
4.1609710190459613e-7
5.248953033628403e-7
4.78432751363823e-7
5.058711231706431e-7
3.207447791494587e-7
1.0520474247114697e-7
2.2519765653391433e-7
1.2336676949148386e-7
1.6309270838628894e-7
6.702957250707477e-7
3.3938811747763396e-7
7.506480760843768e-8
2.6111029702004493e-8
1.1633208160179592e-8
7.985418249125005e-9
5.622525901891752e-9
9.47531868982838e-10
1.1818564861525102e-9
3.1091649675549232e-9
6.3377566376698105e-9
1.73036209375372e-8
8.032071481373573e-10
9.88628163358959e-9
1.5579520164346934e-8
1.9916562429887076e-8
2.408312730418763e-8
6.309778145749066e-8
2.5869185677520154e-7
2.505639473933216e-7
2.132145980832427e-7
2.1271046533455143e-7
2.2828563543563887e-7
2.562229986516529e-7
2.991825772766326e-7
3.641662015869303e-7
4.623632762423212e-7
6.106438035309738e-7
2.7545915339079374e-7
1.4438143761501948e-7
7.137972203520588e-8
3.667905725471565e-8
2.55673228852283e-8
2.3022066143113797e-8
1.0766501966473524e-8
4.269461152451714e-9
2.491290841678615e-9
3.3798423530642183e-9
8.685540458986158e-9
2.9500038056171547e-8
1.5013224283190882e-7
1.1493068599607599e-7
8.523933103235568e-8
8.11673571586689e-8
8.715238147965862e-8
1.0122592540740556e-7
1.2394915771674904e-7
3.3388001220589514e-7
5.484987961478311e-7
3.199354540722667e-7
3.0201746938615e-7
3.552226424877758e-7
4.956259392675021e-7
7.700569169176705e-7
8.914338216104956e-7
7.906377447400945e-7
6.538820723657903e-7
1.6069737088248566e-7
1.378849986816782e-6
1.1034571835342285e-6
9.61174628760868e-7
9.247078431169972e-7
3.663409039298718e-7
4.176983201489278e-8
3.7119819502548507e-9
6.224914731097293e-8
2.726188941365829e-7
8.691287184979432e-8
3.0633739767669505e-7
4.2685193774455755e-7
1.1681088381840626e-7
2.7523560327489024e-8
7.875606366784677e-9
3.838216699360432e-9
2.938347443102246e-10
1.469220298993178e-10
6.176340419117044e-11
1.9829511247395957e-10
1.484974185782337e-11
6.8940170024316885e-12
1.6025066689141927e-11
2.5522541230012448e-11
3.866473590878029e-11
5.834500832129852e-11
8.884348824642001e-11
1.3758099920428259e-10
2.184287049999732e-10
3.5886498129083473e-10
6.139984235233525e-10
3.780353144911192e-10
7.334308649025141e-10
3.4854629348978703e-10
1.896132790457146e-10
8.973538446985125e-10
1.9443291250295483e-9
3.6247661007332634e-9
6.37631773628315e-9
1.0622924533993114e-8
1.6219214477451207e-8
2.1662287387540507e-8
2.0459668674858485e-8
2.951802989027706e-8
1.8447180594836182e-7
5.304852620340619e-9
3.355642064041619e-8
6.560286206324754e-9
2.169050986087458e-11
3.4901489361148394e-13
6.386679945576752e-13
4.2710386415057073e-13
1.8457250351211386e-13
2.0080008101923896e-13
2.530375200573778e-13
3.1190804490684355e-13
3.820171387816241e-13
4.69094607351883e-13
5.787131472568456e-13
7.174106985530413e-13
8.934682873564995e-13
1.1175896898959047e-12
6.1270165886808346e-12
1.1785493973769817e-12
1.8687830097265442e-13
2.2298775436817982e-13
5.080779039879077e-13
8.022363138833594e-13
1.1696210557264102e-12
1.667449140179359e-12
2.3646158667588974e-12
3.3552587161417705e-12
4.774391223963633e-12
6.819221386066211e-12
9.77955983307279e-12
1.4080527005249046e-11
2.0338505410443214e-11
2.942207989014601e-11
4.2483967045250406e-11
6.087701760452633e-11
8.58114422445443e-11
1.177014198836254e-10
4.728497438963028e-10
3.559809713370954e-10
1.573071658307659e-10
1.2574972033395674e-9
2.7210037246348593e-9
3.941061371478403e-9
4.746005789378333e-9
5.337248131220478e-9
5.87087316350101e-9
6.405902628806412e-9
6.95595198747426e-9
7.140284574536529e-9
1.3615300563121739e-9
5.39067919847728e-10
1.0802187652535886e-9
1.7458545401237831e-9
3.5673286603950153e-9
1.3309770657357103e-8
6.588530349156545e-9
2.874730467294971e-10
8.207452367947517e-10
9.10098944272264e-10
9.601046917683817e-10
1.03130152213977e-9
1.141685834284148e-9
1.3094459197099e-9
1.5714948601685838e-9
2.020418101029098e-9
2.9308572242361863e-9
4.872676407080777e-9
4.0510040397624764e-8
4.528091759316406e-8
3.3419710534292095e-8
3.99357850035089e-8
6.178580186077553e-8
1.1778570984721564e-7
1.7605201350783168e-7
1.807969274026488e-7
2.229015210223019e-7
2.16907958215096e-7
1.1162085663398666e-7
8.964885200658219e-7
8.277679538484631e-7
6.183759131925441e-7
3.2346582036423306e-7
8.609247199693172e-8
5.136938442509554e-7
2.0831934917520683e-7
5.665785783537981e-8
2.2954971126427522e-8
8.663551832976058e-9
4.672594188880337e-9
3.0327221512210345e-9
2.399155938725471e-10
1.917184722287066e-9
4.309128397813702e-9
1.1898899907457998e-8
2.8301507286202585e-8
2.8835410403517977e-9
3.434515060099965e-9
6.381911494668242e-9
1.0652836637276933e-8
6.35231286546984e-8
1.190726748942056e-7
1.1115480451440164e-7
1.0988785260080185e-7
1.1522445273563926e-7
1.236865138409988e-7
1.3381376246039538e-7
1.4509294612886686e-7
1.5734582865691508e-7
1.7041296421018514e-7
1.196080238488036e-7
7.448812831988126e-8
4.73030198750416e-8
3.761193989880118e-8
2.1626054514545862e-8
6.456211024905006e-9
1.652213727490376e-9
3.3943837372078226e-10
1.157672737973917e-9
6.13728968535376e-9
2.682745215201456e-8
1.1910952999145178e-7
6.765336169694064e-8
5.378349855763797e-8
5.2887654571273006e-8
5.896513335176789e-8
7.268047587588235e-8
9.840403631445565e-8
1.4523137410395425e-7
2.170559197628064e-7
3.403703052336327e-7
2.634832058283255e-7
1.669140549733756e-7
1.7556252922326603e-7
2.4353715154937933e-7
4.163446058297745e-7
5.22497144202814e-7
4.766309906114107e-7
5.050917136559419e-7
3.187075648050751e-7
1.0634963813618573e-7
2.2836267700920432e-7
1.285881105545527e-7
1.558967240727456e-7
6.570060346576654e-7
3.485516453882982e-7
7.617591398419704e-8
2.6272538391964402e-8
1.1638823703435269e-8
7.90290673521467e-9
5.645812810288879e-9
9.574124592882623e-10
1.1728483848447923e-9
3.090903924195167e-9
6.2966041906927784e-9
1.718371255403831e-8
5.359509890197389e-10
9.705068289433863e-9
1.5412656852953072e-8
1.9745309098797842e-8
2.389093847657628e-8
6.250358094120234e-8
2.5653183146357786e-7
2.4993311247077903e-7
2.1265056217063086e-7
2.1204726678613822e-7
2.274131367946554e-7
2.549641644107147e-7
2.9723790220083177e-7
3.610475876852635e-7
4.57486306312706e-7
6.041811123403107e-7
2.7302745352928016e-7
1.4362345200735922e-7
7.108619600399677e-8
3.663692029711303e-8
2.566988519507173e-8
2.302837330790573e-8
1.0652855584114158e-8
4.228927413605208e-9
2.4779280786789666e-9
3.3928737364628332e-9
8.772979792137852e-9
2.9928142886666255e-8
1.5262469589874395e-7
1.1433578799402184e-7
8.518517340718953e-8
8.125954047541451e-8
8.734032048865103e-8
1.0152048220329377e-7
1.2438390514209458e-7
3.350940408121024e-7
5.477194653074548e-7
3.196355983219806e-7
3.0197565624571507e-7
3.5556744409666027e-7
4.969017625113607e-7
7.7231715635521e-7
8.894010334617884e-7
7.878717165595033e-7
6.513258822550636e-7
1.602307268634236e-7
1.3870042596157122e-6
1.1103831083487255e-6
9.639958291553404e-7
9.286151824731325e-7
3.7466705254439274e-7
4.245302763557381e-8
3.5554353487962074e-9
6.267164331429688e-8
2.670348713180528e-7
8.821117253327692e-8
2.972972648513794e-7
4.2940330330826614e-7
1.1770931647323885e-7
2.8393957984094646e-8
8.053988184379462e-9
3.8632247173872646e-9
2.9211825980226436e-10
1.454382289185603e-10
6.366135826582763e-11
2.006157710788208e-10
1.4937240982636783e-11
6.8736003658767895e-12
1.600881255700712e-11
2.5502390975618602e-11
3.863633843770906e-11
5.830298207509996e-11
8.877903630041048e-11
1.3747825870382957e-10
2.1825737690635714e-10
3.585652936214728e-10
6.134649858089491e-10
3.786187841848071e-10
7.340246534699798e-10
3.4889120313246385e-10
1.8921590731578074e-10
8.966117953394328e-10
1.9428572524449577e-9
3.6219670061733427e-9
6.371423263156665e-9
1.0615647738635528e-8
1.6211141907346137e-8
2.1659286435799e-8
2.049285152167439e-8
2.9236735620184028e-8
1.844981811103754e-7
5.061784628210487e-9
3.390001794802832e-8
6.532390062530313e-9
2.1955818668676125e-11
3.5188290444177927e-13
6.409998476360125e-13
4.2846390895018854e-13
1.8475214450577744e-13
2.0067129360569528e-13
2.5286437616782317e-13
3.1170143696315423e-13
3.8176285195476866e-13
4.687770621199253e-13
5.783142689974157e-13
7.169078205353367e-13
8.928319915282815e-13
1.1167819171445223e-12
6.116579359701767e-12
1.1772906073658193e-12
1.866241523062056e-13
2.2281296897624448e-13
5.076133146236161e-13
8.014752650494197e-13
1.16849054676723e-12
1.6658174402421037e-12
2.362277118158743e-12
3.3519065273422625e-12
4.769572443084664e-12
6.812269006246148e-12
9.769490329963959e-12
1.406589910015949e-11
2.0317238302183646e-11
2.9391261190244024e-11
4.243977794047293e-11
6.081505798706312e-11
8.572782848851109e-11
1.1759452559290913e-10
4.724726545096172e-10
3.558374606350029e-10
1.566567619205008e-10
1.2554838541209692e-9
2.717860765642236e-9
3.937826448171898e-9
4.743020280810121e-9
5.334322514354769e-9
5.867830794892336e-9
6.402655263629154e-9
6.952466864775222e-9
7.134762120426803e-9
1.3582534738353733e-9
5.395283820433481e-10
1.0802893268059826e-9
1.746217804490935e-9
3.5697926598751394e-9
1.3335704410994016e-8
6.563628296600985e-9
2.8839090631130086e-10
8.204478363410785e-10
9.097645311569117e-10
9.598630088243154e-10
1.0311794374627132e-9
1.1417125422055122e-9
1.3096818382573828e-9
1.5720666785609682e-9
2.021607648377383e-9
2.9334033373248535e-9
4.879271163750018e-9
4.0513653239656544e-8
4.5288387126945505e-8
3.342295485775762e-8
3.993768821882423e-8
6.178540061817518e-8
1.1777980761696557e-7
1.760604429686788e-7
1.808034586404025e-7
2.2289559574687562e-7
2.169279848044488e-7
1.1152836001492312e-7
8.964603822619838e-7
8.275297380553915e-7
6.181120622964456e-7
3.2313465782216085e-7
8.643143846510542e-8
5.133590195902906e-7
2.080464792363902e-7
5.6629536987374464e-8
2.295129136339058e-8
8.66205503362589e-9
4.673994314471537e-9
3.031948961944473e-9
2.4054793855189997e-10
1.917979116639694e-9
4.3108986245213735e-9
1.1905592197365033e-8
2.827516886441347e-8
2.877225790174183e-9
3.4379446748751347e-9
6.383963065803631e-9
1.0657722871818401e-8
6.354228134994817e-8
1.1908557691355884e-7
1.111592014417404e-7
1.0989180025906409e-7
1.1522899107474583e-7
1.2369225834778755e-7
1.3382159413966152e-7
1.4510404857498223e-7
1.5736161306436238e-7
1.704349728397076e-7
1.196195114028967e-7
7.449908266836868e-8
4.730892881607433e-8
3.761632358723656e-8
2.163917758919015e-8
6.46212100543513e-9
1.655325464721869e-9
3.4176108131261375e-10
1.159482482315893e-9
6.137301661337752e-9
2.6815825457397236e-8
1.1912274866090157e-7
6.767150683769648e-8
5.378871649711901e-8
5.288879097434186e-8
5.896377708457036e-8
7.267637744375623e-8
9.839553585436511e-8
1.452150383392016e-7
2.170347669816354e-7
3.4035089852582887e-7
2.6349309180778925e-7
1.6691603974142937e-7
1.755607249151653e-7
2.435272991298276e-7
4.163203871843806e-7
5.225172742967901e-7
4.766487122941418e-7
5.050934539609349e-7
3.1871602496602187e-7
1.0632934303677442e-7
2.2831902183595407e-7
1.2853740246587356e-7
1.559636806209842e-7
6.571014045093563e-7
3.4842698480108244e-7
7.616399195254607e-8
2.6272102457650377e-8
1.1639771945544497e-8
7.90519336544991e-9
5.64600389956393e-9
9.57461958095777e-10
1.1729417672622213e-9
3.091379566281957e-9
6.29804602105177e-9
1.7190344265012817e-8
5.378219247183445e-10
9.706515346631241e-9
1.5414432106360415e-8
1.9747446827758482e-8
2.3893522559875522e-8
6.251162227890111e-8
2.565638949732459e-7
2.4993888627339503e-7
2.1265675895658027e-7
2.120559343991156e-7
2.2742600399825128e-7
2.5498437620497945e-7
2.972708068488942e-7
3.6110152069072427e-7
4.575689853835043e-7
6.042729900779223e-7
2.730638214350747e-7
1.4363128262352503e-7
7.108672635923676e-8
3.6634820050785725e-8
2.5665917785033795e-8
2.3026563199409616e-8
1.0654102766586157e-8
4.229200875340818e-9
2.4779334864527464e-9
3.3925467067165416e-9
8.771370601316447e-9
2.991982011563324e-8
1.5257410116136713e-7
1.1434882241270719e-7
8.518580325871157e-8
8.125685347530564e-8
8.73357084468476e-8
1.0151401154446488e-7
1.243752447152124e-7
3.3506558073275883e-7
5.477184145105704e-7
3.196300597904459e-7
3.019648655656786e-7
3.555464741356069e-7
4.968565793187828e-7
7.72245352397114e-7
8.894278874424896e-7
7.879223882458863e-7
6.513624308674491e-7
1.6022808354998258e-7
1.3867893611381194e-6
1.1102234579128398e-6
9.639313729048811e-7
9.285467164864496e-7
3.745098223750491e-7
4.2442669805241846e-8
3.557287590554917e-9
6.266292475828752e-8
2.671635191458885e-7
8.818618547981457e-8
2.9748177349923906e-7
4.293523761682618e-7
1.1769326796805514e-7
2.8378805467019655e-8
8.050618020547576e-9
3.862883422044324e-9
2.9215348203817956e-10
1.4546826431652792e-10
6.36292665937211e-11
2.0057413334972334e-10
1.4935611788265415e-11
6.87398640579779e-12
1.6009113978854527e-11
2.550276764309695e-11
3.8636863532501985e-11
5.830373544576687e-11
8.878020544993694e-11
1.3748009153603163e-10
2.1826042879969058e-10
3.5857060694248384e-10
6.134742918190218e-10
3.786051861176832e-10
7.340109072290023e-10
3.4888351905096054e-10
1.8922328200581507e-10
8.966242698976336e-10
1.9428816085572355e-9
3.622013641840553e-9
6.371505117187681e-9
1.0615768582984171e-8
1.621127048512376e-8
2.165930966751451e-8
2.0492167760392e-8
2.924224772700081e-8
1.844978718454543e-7
5.0665758374505e-9
3.389350233970484e-8
6.532910185920733e-9
2.1950662563328974e-11
3.518284599034948e-13
6.409636230879369e-13
4.2843504283365686e-13
1.847481398776832e-13
2.0067389996796174e-13
2.5286806103547466e-13
3.1170602193600353e-13
3.8176841796470045e-13
4.687839316357088e-13
5.783229996766345e-13
7.169186812263081e-13
8.928456609305313e-13
1.11679922938333e-12
6.116795237048576e-12
1.1773169720580663e-12
1.8662945131888518e-13
2.2281699939166918e-13
5.076234555007444e-13
8.014915177913596e-13
1.1685149411136062e-12
1.665852419297968e-12
2.3623268613854043e-12
3.351978268250974e-12
4.769675266670447e-12
6.812417337026178e-12
9.769704644799565e-12
1.4066210991935076e-11
2.0317691122300155e-11
2.9391917451277046e-11
4.2440720605774225e-11
6.08163838031652e-11
8.572962771716444e-11
1.1759684637791658e-10
4.724807781560407e-10
3.558409729911227e-10
1.5666928993675843e-10
1.2555244306499252e-9
2.7179252750145924e-9
3.9378942726337176e-9
4.7430842523253605e-9
5.334386055965952e-9
5.86789724998115e-9
6.402726321824172e-9
6.952543144438589e-9
7.134876038625478e-9
1.3583174407209118e-9
5.395210315519876e-10
1.0802900827327168e-9
1.7462138614801158e-9
3.5697509983009676e-9
1.333522157608207e-8
6.564105699328833e-9
2.8837754443944923e-10
8.204572204605009e-10
9.097744573610802e-10
9.598713050056081e-10
1.0311858571641145e-9
1.1417168587461209e-9
1.309683402505858e-9
1.572063973894755e-9
2.021597167993561e-9
2.9333756796454227e-9
4.879188873630211e-9
4.051363631749124e-8
4.5288280759685664e-8
3.3422914739088193e-8
3.9937674298822654e-8
6.178543932533201e-8
1.1777997356384849e-7
1.7606033478277634e-7
1.8080337447234243e-7
2.2289575587095856e-7
2.169276589665651e-7
1.1153013190962408e-7
8.964614072087856e-7
8.275346396031193e-7
6.181173187735108e-7
3.2314098116645275e-7
8.642500607516176e-8
5.133653213773057e-7
2.0805180666493484e-7
5.663008360694656e-8
2.2951352048262718e-8
8.66207891790414e-9
4.673962733855832e-9
3.0319621218845162e-9
2.405364331194481e-10
1.917963659963772e-9
4.3108626932447515e-9
1.1905453123874415e-8
2.8275690473367418e-8
2.877345363909156e-9
3.437879767478475e-9
6.383924033972654e-9
1.0657630845437476e-8
6.354191180969944e-8
1.1908533969588872e-7
1.1115913094188236e-7
1.0989173673609558e-7
1.1522891506944691e-7
1.2369215797398292e-7
1.3382145165863536e-7
1.4510383985532535e-7
1.5736130917982648e-7
1.7043454213784642e-7
1.1961931209043173e-7
7.44988953524227e-8
4.730883347169123e-8
3.761625670053795e-8
2.1638927216781525e-8
6.4620086493416714e-9
1.6552665913424386e-9
3.417168516544007e-10
1.159448042866686e-9
6.137303691261491e-9
2.6816066429781035e-8
1.1912249585368044e-7
6.767114682649229e-8
5.3788618712913066e-8
5.288877606912324e-8
5.896381282494439e-8
7.267646831656606e-8
9.839571321527579e-8
1.4521536496329414e-7
2.1703518025216454e-7
3.403513887407357e-7
2.6349296473491696e-7
1.6691604597232925e-7
1.7556080982823135e-7
2.435275648889959e-7
4.16320984685859e-7
5.225169608914015e-7
4.7664841405491245e-7
5.050934771915793e-7
3.187159507074667e-7
1.0632975736259434e-7
2.28319905900367e-7
1.2853835397886745e-7
1.5596242087826593e-7
6.570996477668451e-7
3.48429505565355e-7
7.616421537200048e-8
2.6272101501567044e-8
1.1639747702443613e-8
7.905142472889593e-9
5.645997515657064e-9
9.574599619621129e-10
1.1729401320933533e-9
3.0913692037357644e-9
6.298013642838174e-9
1.7190191629282755e-8
5.377926945724698e-10
9.706491025174389e-9
1.5414399423592964e-8
1.974740609559135e-8
2.3893472638283185e-8
6.251146518408186e-8
2.5656325665943735e-7
2.4993879287027986e-7
2.1265665015361151e-7
2.120557716636551e-7
2.27425752489238e-7
2.54983970717377e-7
2.97270136366124e-7
3.611004138447718e-7
4.5756729445456427e-7
6.042711968520116e-7
2.730630960049429e-7
1.436311371285652e-7
7.108672793942376e-8
3.663487118065275e-8
2.566600567564004e-8
2.3026604813781244e-8
1.0654078310413116e-8
4.22919615060635e-9
2.4779338033744067e-9
3.392553584029696e-9
8.77140416123571e-9
2.991999608522441e-8
1.5257518177528168e-7
1.1434854486556742e-7
8.51857940606044e-8
8.125691601035376e-8
8.733581206809675e-8
1.0151415397189647e-7
1.243754316135174e-7
3.350662052755722e-7
5.477185113804693e-7
3.196302274450032e-7
3.019651441752362e-7
3.555469782248463e-7
4.968576193061703e-7
7.722469877509884e-7
8.894273901058737e-7
7.879213523402761e-7
6.513617016850858e-7
1.6022822576737447e-7
1.3867941705377976e-6
1.1102269775919252e-6
9.639328247654716e-7
9.285480872375337e-7
3.7451303019223033e-7
4.2442852374322505e-8
3.5572681332612264e-9
6.266309088303506e-8
2.6716168641181317e-7
8.818663066246026e-8
2.974787389979364e-7
4.2935317782408015e-7
1.1769350176422225e-7
2.8379021211561943e-8
8.050662819704237e-9
3.862889587727811e-9
2.9215304377520053e-10
1.4546789612192305e-10
6.362971060736042e-11
2.0057477461971641e-10
1.4935628741973544e-11
6.873961730991505e-12
1.6009115741129044e-11
2.5502761216880953e-11
3.863685111218341e-11
5.830373990962467e-11
8.8780200972425e-11
1.3748008701236315e-10
2.1826041523618076e-10
3.5857059059051057e-10
6.134742773563021e-10
3.7860542436355347e-10
7.340111798442269e-10
3.488836425736515e-10
1.892232422616294e-10
8.966242823967676e-10
1.9428816925261638e-9
3.6220137270128182e-9
6.371505272921354e-9
1.0615768898607444e-8
1.6211271266354304e-8
2.1659311790155958e-8
2.0492176197642796e-8
2.9242196662575334e-8
1.8449786010988443e-7
5.066531227077197e-9
3.389355798838283e-8
6.532906469650252e-9
2.1950700974550806e-11
3.518288242511249e-13
6.409632250379845e-13
4.284353446077905e-13
1.8474825858565386e-13
2.0067381485359968e-13
2.5286812665470584e-13
3.1170587600477093e-13
3.8176836855613774e-13
4.687838827286042e-13
5.783228900881933e-13
7.169184840524064e-13
8.928455856601254e-13
1.116798952037105e-12
6.116792940762579e-12
1.1773165798483309e-12
1.8662934993678587e-13
2.2281689964129433e-13
5.076233455035153e-13
8.014914638322253e-13
1.168514418379427e-12
1.6658519132200404e-12
2.3623261399908576e-12
3.3519773336551127e-12
4.7696742344183425e-12
6.812415465401062e-12
9.76970171111833e-12
1.4066206825165061e-11
2.0317685553860178e-11
2.939190911728652e-11
4.244070836768948e-11
6.081636636549207e-11
8.572960357757767e-11
1.1759681445133662e-10
4.724806696702509e-10
3.558409060806411e-10
1.5666919571919453e-10
1.2555240167303113e-9
2.7179245707417953e-9
3.937893468027115e-9
4.743083429980402e-9
5.334385201519556e-9
5.867896338615239e-9
6.402725341786073e-9
6.952542091944857e-9
7.134874790660005e-9
1.3583169103742285e-9
5.395210042748953e-10
1.0802899637589058e-9
1.7462137307954648e-9
3.569751020934889e-9
1.3335224485298222e-8
6.56410209002043e-9
2.8837741057075817e-10
8.204569479683374e-10
9.097741935865116e-10
9.59871043919929e-10
1.0311855910462967e-9
1.1417165674220371e-9
1.3096830625541705e-9
1.5720635531444846e-9
2.0215965869549422e-9
2.9333747495654544e-9
4.879187118096938e-9
4.05136336069844e-8
4.528827958005309e-8
3.342291384619085e-8
3.993767317979809e-8
6.178543733959208e-8
1.1777996941451447e-7
1.7606033276148597e-7
1.8080337298298635e-7
2.228957522261382e-7
2.1692765805324888e-7
1.115301188990703e-7
8.964613644827996e-7
8.275345799599894e-7
6.181172668993246e-7
3.2314093647639804e-7
8.64250482545886e-8
5.133652873099669e-7
2.0805176192069204e-7
5.663007931176072e-8
2.2951352178925375e-8
8.662079035046293e-9
4.673963264863175e-9
3.0319621260070434e-9
2.4053648014256046e-10
1.91796378954697e-9
4.310863088123927e-9
1.190545485390151e-8
2.827568555207119e-8
2.8773445920240252e-9
3.437880187528851e-9
6.383924310934296e-9
1.0657631446281032e-8
6.354191480670889e-8
1.1908534100971724e-7
1.1115913077320254e-7
1.0989173661793365e-7
1.1522891512785865e-7
1.2369215829823192e-7
1.3382145244279234e-7
1.451038413637539e-7
1.5736131174774355e-7
1.7043454613020146e-7
1.1961931234712154e-7
7.449889528533957e-8
4.730883297987893e-8
3.761625604268956e-8
2.1638928962707786e-8
6.462009403913923e-9
1.655266964977285e-9
3.417171482800519e-10
1.1594482705001183e-9
6.137303521510456e-9
2.681606347772386e-8
1.1912249792127966e-7
6.76711503745798e-8
5.378861938470749e-8
5.288877582723859e-8
5.896381203246761e-8
7.267646697346854e-8
9.839571110882522e-8
1.4521536180715178e-7
2.170351766988368e-7
3.4035137820916454e-7
2.6349296224476207e-7
1.6691604343515964e-7
1.7556080632857697e-7
2.4352755846055484e-7
4.1632097247099086e-7
5.225169594139845e-7
4.766484142553464e-7
5.050934739287065e-7
3.187159459210248e-7
1.0632975244692901e-7
2.283198967676511e-7
1.2853834916796717e-7
1.559624269639769e-7
6.570996497582125e-7
3.484294800983357e-7
7.61642140988691e-8
2.6272102052792028e-8
1.1639748243103671e-8
7.905143286400411e-9
5.645997726170646e-9
9.574600370441084e-10
1.1729401360743765e-9
3.0913693618521946e-9
6.298014186018129e-9
1.7190194386176058e-8
5.377924891924724e-10
9.706490986350265e-9
1.541439958639916e-8
1.9747406401996568e-8
2.389347306493699e-8
6.2511466593455e-8
2.565632631326089e-7
2.499387926977392e-7
2.1265665052535686e-7
2.1205577285154387e-7
2.2742575487025814e-7
2.5498397510035026e-7
2.9727014413127227e-7
3.611004270351027e-7
4.575673142591388e-7
6.042712133390921e-7
2.7306310346314535e-7
1.43631137887579e-7
7.108672710129996e-8
3.6634870054801994e-8
2.5666004219112932e-8
2.3026604014926366e-8
1.0654078497123153e-8
4.229196137163277e-9
2.4779337652389287e-9
3.392553487097725e-9
8.771403736752633e-9
2.991999374260762e-8
1.5257516685504778e-7
1.1434854874286553e-7
8.51857940187151e-8
8.125691492891163e-8
8.733581041866228e-8
1.0151415183585866e-7
1.2437542898875378e-7
3.3506619585007995e-7
5.477185064416189e-7
3.1963022271376695e-7
3.0196513794767045e-7
3.5554696845656187e-7
4.968576011599547e-7
7.722469600301882e-7
8.894273934881411e-7
7.879213648048231e-7
6.513617090097188e-7
1.6022822023155364e-7
1.3867940935531755e-6
1.110226924249437e-6
9.639328019050633e-7
9.285480719042459e-7
3.7451299159456475e-7
4.24428513288795e-8
3.5572676803601504e-9
6.266308920740968e-8
2.671616847877234e-7
8.818662737675178e-8
2.9747875319776575e-7
4.2935317564179696e-7
1.1769350206892477e-7
2.8379021780444993e-8
8.050663062048177e-9
3.862889552377349e-9
2.9215304067677453e-10
1.454678932026496e-10
6.362970665546919e-11
2.005747368162633e-10
1.4935637656451827e-11
6.873973391468075e-12
1.6009107056302588e-11
2.5502765436720692e-11
3.8636856837735414e-11
5.83037408088647e-11
8.878018731913555e-11
1.374800816556233e-10
2.1826041060746334e-10
3.5857059134866316e-10
6.134742944636512e-10
3.7860542296928094e-10
7.340111744136013e-10
3.4888364134820407e-10
1.8922323353097496e-10
8.966242677006137e-10
1.942881697247751e-9
3.6220136773662307e-9
6.371505224786488e-9
1.0615768804355302e-8
1.6211271156676603e-8
2.1659311690669685e-8
2.0492176266931173e-8
2.9242195302784947e-8
1.8449786085238247e-7
5.066530051587503e-9
3.389355981986498e-8
6.532906293498884e-9
2.1950702662499836e-11
3.5182885120314826e-13
6.409633232865674e-13
4.2843535870407406e-13
1.8474822770478057e-13
2.0067374630779115e-13
2.528679986578362e-13
3.117058761656995e-13
3.8176845748977195e-13
4.687839661113278e-13
5.783229035432762e-13
7.169183856435917e-13
8.928455518946348e-13
1.116799178681204e-12
6.116792800265475e-12
1.177316677247698e-12
1.8662920992199896e-13
2.2281679700584052e-13
5.076231991890739e-13
8.014913916806419e-13
1.1685143540304938e-12
1.6658519705731238e-12
2.3623263918981597e-12
3.3519771551694442e-12
4.769674002283703e-12
6.8124157220977614e-12
9.769702000576957e-12
1.4066206717768661e-11
2.0317685400627357e-11
2.9391908972048396e-11
4.2440708353895156e-11
6.081636631427178e-11
8.572960334096439e-11
1.1759681419315773e-10
4.724806687125317e-10
3.558409055832598e-10
1.5666919026570933e-10
1.2555240058659685e-9
2.717924560644542e-9
3.937893459354177e-9
4.7430834245007845e-9
5.33438519742709e-9
5.867896336002735e-9
6.402725339851305e-9
6.9525420895604255e-9
7.134874769850987e-9
1.3583169019214105e-9
5.395210112757479e-10
1.0802899682800833e-9
1.7462137399689026e-9
3.5697510496948828e-9
1.333522467474383e-8
6.564101928024998e-9
2.8837742638511124e-10
8.204569520340373e-10
9.097741999783673e-10
9.5987105021192e-10
1.0311855996483747e-9
1.1417165772045495e-9
1.3096830785441642e-9
1.5720635741678722e-9
2.0215966164016406e-9
2.9333748100552436e-9
4.879187254545385e-9
4.051363375345974e-8
4.5288279705295385e-8
3.342291391900305e-8
3.993767323946256e-8
6.178543740494682e-8
1.177799694948437e-7
1.7606033292789255e-7
1.808033731079921e-7
2.228957522862979e-7
2.1692765831319816e-7
1.1153011830168877e-7
8.964613657618415e-7
8.275345794021228e-7
6.181172657473789e-7
3.2314093427548727e-7
8.64250506429257e-8
5.133652846810241e-7
2.0805176038406162e-7
5.663007914290009e-8
2.295135213236957e-8
8.66207901440064e-9
4.673963261789824e-9
3.0319621159294114e-9
2.4053648473139076e-10
1.917963793432943e-9
4.310863094337956e-9
1.1905454870306814e-8
2.8275685385753756e-8
2.8773445491984605e-9
3.437880210055147e-9
6.383924323860802e-9
1.0657631479800445e-8
6.354191491539379e-8
1.1908534110979368e-7
1.1115913082991324e-7
1.0989173666927581e-7
1.1522891517660787e-7
1.2369215835429296e-7
1.3382145250322216e-7
1.45103841436656e-7
1.573613118345256e-7
1.7043454623646783e-7
1.196193124730494e-7
7.44988954131383e-8
4.730883306885332e-8
3.7616256118415345e-8
2.1638929049448023e-8
6.462009444303146e-9
1.655266987268896e-9
3.4171716430586417e-10
1.1594482832793711e-9
6.137303526966897e-9
2.6816063456882558e-8
1.1912249800030412e-7
6.767115045457484e-8
5.3788619417828575e-8
5.288877584719852e-8
5.8963812048616486e-8
7.267646697561388e-8
9.83957110874463e-8
1.4521536173357988e-7
2.1703517658322815e-7
3.403513783701527e-7
2.634929624430942e-7
1.6691604354077866e-7
1.7556080643225828e-7
2.4352755857823794e-7
4.1632097263187963e-7
5.225169596928744e-7
4.7664841444624167e-7
5.050934740620138e-7
3.1871594618931975e-7
1.0632975239141448e-7
2.2831989659522285e-7
1.2853834875156945e-7
1.5596242752841284e-7
6.570996508267226e-7
3.4842947958013447e-7
7.616421400907959e-8
2.627210202830473e-8
1.163974823465553e-8
7.905143283336582e-9
5.645997720050816e-9
9.574600350756099e-10
1.172940137681547e-9
3.091369361413609e-9
6.2980141827756396e-9
1.7190194367107556e-8
5.37792516525557e-10
9.706491007386154e-9
1.541439960036661e-8
1.9747406414122056e-8
2.389347307660845e-8
6.2511466632422e-8
2.565632632635688e-7
2.4993879276518435e-7
2.1265665058203615e-7
2.120557729045946e-7
2.2742575492917092e-7
2.5498397517158774e-7
2.9727014422552766e-7
3.611004271722334e-7
4.5756731448918486e-7
6.042712137859697e-7
2.730631036126933e-7
1.4363113794976027e-7
7.108672713860117e-8
3.663487007262727e-8
2.5666004228118653e-8
2.302660402281842e-8
1.06540785068721e-8
4.229196142184068e-9
2.477933766397055e-9
3.3925534877165806e-9
8.771403735185144e-9
2.991999373048681e-8
1.5257516681274748e-7
1.14348548749459e-7
8.51857940312449e-8
8.125691493338443e-8
8.733581042496924e-8
1.0151415183903044e-7
1.2437542898212892e-7
3.350661958572442e-7
5.477185066037575e-7
3.1963022281700396e-7
3.019651380475354e-7
3.5554696856889024e-7
4.968576012937913e-7
7.7224696020643e-7
8.894273936660468e-7
7.879213649303905e-7
6.513617091775314e-7
1.6022822039212668e-7
1.3867940938939061e-6
1.1102269243215138e-6
9.63932801977159e-7
9.285480717013867e-7
3.7451299119308347e-7
4.244285125324152e-8
3.5572677145075214e-9
6.266308917284924e-8
2.67161686128063e-7
8.81866272236735e-8
2.974787546090256e-7
4.2935317520350305e-7
1.1769350190109762e-7
2.8379021602340867e-8
8.050663017508274e-9
3.862889542517638e-9
2.9215303503823487e-10
1.45467895490338e-10
6.362971252927882e-11
2.0057478812068825e-10
1.493562539271842e-11
6.8739744322482725e-12
1.600911900148645e-11
2.550276309057919e-11
3.863684787731013e-11
5.830373755307861e-11
8.878021010805212e-11
1.374800706234133e-10
2.1826041005512913e-10
3.5857057796759907e-10
6.134742919427778e-10
3.7860542575229744e-10
7.340111373344216e-10
3.488836465338068e-10
1.8922323013312767e-10
8.96624299536873e-10
1.9428817076518214e-9
3.622013705458785e-9
6.371505260546185e-9
1.0615768808488148e-8
1.6211271152959085e-8
2.165931166346168e-8
2.049217626435033e-8
2.9242195398344015e-8
1.844978608338766e-7
5.066530135675994e-9
3.389355969582979e-8
6.53290630502116e-9
2.1950702577854033e-11
3.518288695293218e-13
6.409632840293068e-13
4.2843537073296397e-13
1.84748282491925e-13
2.0067393793640635e-13
2.5286803975161803e-13
3.117059442676875e-13
3.817683541874131e-13
4.687839720724629e-13
5.783228493672137e-13
7.169184779061167e-13
8.928455882013584e-13
1.1167990955706208e-12
6.11679220956158e-12
1.177316777731656e-12
1.866292886610873e-13
2.2281682365034314e-13
5.076232225792968e-13
8.014914847942559e-13
1.168514395677837e-12
1.665851926749478e-12
2.362326386120064e-12
3.3519771439850293e-12
4.7696738968713986e-12
6.8124153596529444e-12
9.769701995461972e-12
1.4066206855259212e-11
2.031768538662537e-11
2.939190951164799e-11
4.244070830041403e-11
6.081636651254347e-11
8.572960359180436e-11
1.175968144458952e-10
4.724806690072406e-10
3.558409064754866e-10
1.5666919127251103e-10
1.25552401120276e-9
2.717924560348193e-9
3.937893459593885e-9
4.743083424638831e-9
5.334385200296622e-9
5.867896336841938e-9
6.402725340833546e-9
6.952542089161405e-9
7.134874772583875e-9
1.3583168807853578e-9
5.39521010648015e-10
1.0802899685911562e-9
1.746213739554651e-9
3.5697510467916046e-9
1.3335224661831998e-8
6.56410196669906e-9
2.883774274147665e-10
8.204569548160161e-10
9.097742025670161e-10
9.59871050662412e-10
1.031185598077491e-9
1.141716575046807e-9
1.309683076869768e-9
1.5720635749685944e-9
2.0215966151416874e-9
2.9333748101486583e-9
4.8791872493391145e-9
4.051363373786895e-8
4.52882796992661e-8
3.342291391599379e-8
3.993767323677532e-8
6.178543740351668e-8
1.1777996949386989e-7
1.7606033292140029e-7
1.808033731037451e-7
2.2289575228614916e-7
2.1692765830465403e-7
1.1153011834097347e-7
8.964613657249786e-7
8.275345794663884e-7
6.181172658413103e-7
3.231409344101824e-7
8.642505050171774e-8
5.133652848127369e-7
2.0805176049598032e-7
5.6630079153044004e-8
2.2951352134842452e-8
8.662079015009816e-9
4.673963261341639e-9
3.031962116763075e-9
2.405364857346825e-10
1.9179637937116272e-9
4.310863094569838e-9
1.1905454866089257e-8
2.8275685405129397e-8
2.8773445527542642e-9
3.4378802105709606e-9
6.383924321058317e-9
1.0657631478247144e-8
6.354191491685311e-8
1.1908534110360304e-7
1.1115913082552697e-7
1.0989173666562493e-7
1.1522891517220019e-7
1.236921583510965e-7
1.3382145249870803e-7
1.4510384143010552e-7
1.573613118274256e-7
1.7043454622690774e-7
1.1961931246398856e-7
7.449889541068954e-8
4.730883306403082e-8
3.761625611381694e-8
2.163892904233719e-8
6.462009442674259e-9
1.6552669867024662e-9
3.417171634756777e-10
1.1594482834738822e-9
6.137303526703886e-9
2.6816063456799833e-8
1.1912249799663558e-7
6.767115045018237e-8
5.37886194152281e-8
5.2888775847378506e-8
5.8963812045909064e-8
7.267646697413236e-8
9.839571109090863e-8
1.4521536173811068e-7
2.1703517659418325e-7
3.4035137836805034e-7
2.634929624363848e-7
1.6691604353915382e-7
1.7556080642942882e-7
2.435275585769802e-7
4.163209726327146e-7
5.225169596806698e-7
4.7664841443802666e-7
5.050934740573833e-7
3.1871594618471305e-7
1.0632975240597401e-7
2.2831989661208124e-7
1.285383487727933e-7
1.5596242749648068e-7
6.570996507780283e-7
3.4842947961786164e-7
7.616421401375795e-8
2.6272102028516017e-8
1.1639748234328447e-8
7.90514328305165e-9
5.6459977196065825e-9
9.574600350798827e-10
1.1729401373102418e-9
3.091369361194165e-9
6.298014181490014e-9
1.719019436350468e-8
5.377925182104225e-10
9.706491002747436e-9
1.5414399602596907e-8
1.9747406417868675e-8
2.38934730760806e-8
6.251146663212682e-8
2.565632632490804e-7
2.499387927618991e-7
2.1265665058017341e-7
2.1205577290346747e-7
2.274257549255214e-7
2.549839751662266e-7
2.972701442170037e-7
3.6110042715896647e-7
4.575673144643794e-7
6.042712137593188e-7
2.730631035977173e-7
1.4363113794753202e-7
7.108672713752921e-8
3.663487007180038e-8
2.5666004227943347e-8
2.3026604025114157e-8
1.0654078504815008e-8
4.229196141752934e-9
2.4779337668856526e-9
3.3925534869241958e-9
8.771403734131564e-9
2.9919993733953606e-8
1.5257516681997302e-7
1.1434854874930757e-7
8.518579403143171e-8
8.125691493444713e-8
8.733581042724086e-8
1.0151415184069044e-7
1.2437542898445212e-7
3.3506619586787447e-7
5.477185066005023e-7
3.1963022281685986e-7
3.0196513804737137e-7
3.5554696856939666e-7
4.96857601301649e-7
7.72246960215939e-7
8.894273936555667e-7
7.879213649117598e-7
6.513617091552345e-7
1.6022822038843361e-7
1.3867940939212454e-6
1.1102269243644328e-6
9.639328019911146e-7
9.285480717153361e-7
3.7451299124014224e-7
4.244285125726776e-8
3.557267713172774e-9
6.266308917513898e-8
2.67161686063211e-7
8.818662723210172e-8
2.974787545355124e-7
4.2935317523342946e-7
1.1769350190748921e-7
2.8379021609835196e-8
8.050663020149553e-9
3.862889548012666e-9
2.9215303960238707e-10
1.454678941333397e-10
6.362971559745083e-11
2.0057473142896977e-10
1.4935629937142367e-11
6.873980714583728e-12
1.6009107534130968e-11
2.550276822194116e-11
3.863684922455551e-11
5.830374270996842e-11
8.878020013638252e-11
1.3748009033002099e-10
2.182604100856921e-10
3.585705921500853e-10
6.134742730111602e-10
3.7860542482013096e-10
7.340111640955055e-10
3.4888365352333675e-10
1.8922323001506566e-10
8.966242734973102e-10
1.942881696516579e-9
3.6220136750153875e-9
6.371505260470579e-9
1.061576880972611e-8
1.621127116374129e-8
2.165931169232899e-8
2.0492176262581682e-8
2.924219539711299e-8
1.8449786082478116e-7
5.066530132429545e-9
3.3893559700270355e-8
6.532906303487536e-9
2.1950702567548775e-11
3.5182884228222567e-13
6.409632659207393e-13
4.2843539384406605e-13
1.8474823723846937e-13
2.006739585998071e-13
2.5286809807519936e-13
3.1170585749088065e-13
3.8176842988461445e-13
4.687840374600391e-13
5.783228674655202e-13
7.16918539120708e-13
8.928455754972281e-13
1.1167989070659208e-12
6.1167922752589305e-12
1.1773165545544564e-12
1.8662927714525255e-13
2.2281682608049628e-13
5.076233270367805e-13
8.014913601306002e-13
1.1685143241469774e-12
1.6658518647218486e-12
2.3623264608179243e-12
3.351977224056865e-12
4.769673974212046e-12
6.812415536207266e-12
9.769701816455133e-12
1.4066206665216941e-11
2.0317685367481794e-11
2.939190923767436e-11
4.244070818958719e-11
6.081636649744447e-11
8.572960360668737e-11
1.175968143064574e-10
4.724806692293892e-10
3.558409065675211e-10
1.5666919226890588e-10
1.255524003649811e-9
2.717924561125547e-9
3.937893459643822e-9
4.7430834248204675e-9
5.334385198855187e-9
5.867896336927665e-9
6.40272534176875e-9
6.9525420889128e-9
7.134874775858803e-9
1.3583169064425874e-9
5.395210104067395e-10
1.0802899688104337e-9
1.7462137401714797e-9
3.569751047412932e-9
1.3335224667053948e-8
6.564101929191349e-9
2.883774249092086e-10
8.204569509702191e-10
9.097741994924756e-10
9.598710520592443e-10
1.0311855984518834e-9
1.1417165756768008e-9
1.3096830761679992e-9
1.5720635739240446e-9
2.0215966196453037e-9
2.9333748094275384e-9
4.879187249630883e-9
4.051363374567192e-8
4.528827970032295e-8
3.342291391598974e-8
3.9937673236390565e-8
6.178543740364601e-8
1.1777996949343728e-7
1.760603329211865e-7
1.8080337310416164e-7
2.2289575228650295e-7
2.1692765830169704e-7
1.1153011834068963e-7
8.964613657238498e-7
8.275345794731225e-7
6.181172658303917e-7
3.231409344131056e-7
8.642505051156222e-8
5.133652848367392e-7
2.0805176048656973e-7
5.663007915044661e-8
2.295135213461756e-8
8.662079015411262e-9
4.673963261906753e-9
3.0319621183451014e-9
2.4053648527890843e-10
1.9179637936530513e-9
4.310863093575703e-9
1.1905454868252753e-8
2.8275685400032194e-8
2.877344551904525e-9
3.4378802089014653e-9
6.383924324134468e-9
1.0657631477735777e-8
6.354191491483879e-8
1.1908534110261583e-7
1.1115913082543572e-7
1.0989173666584773e-7
1.1522891517218716e-7
1.23692158351592e-7
1.3382145249833173e-7
1.4510384143102273e-7
1.573613118299411e-7
1.704345462296966e-7
1.196193124662788e-7
7.449889540827496e-8
4.730883306311306e-8
3.7616256113863085e-8
2.1638929046212146e-8
6.4620094423468074e-9
1.6552669866549027e-9
3.4171716370246135e-10
1.159448281617453e-9
6.137303527393931e-9
2.681606345547325e-8
1.1912249800119048e-7
6.767115044687605e-8
5.3788619417944155e-8
5.288877584869957e-8
5.896381204659455e-8
7.267646697248398e-8
9.839571108843614e-8
1.452153617382192e-7
2.1703517659124352e-7
3.4035137837377046e-7
2.6349296243553045e-7
1.6691604354379182e-7
1.755608064299312e-7
2.4352755857775804e-7
4.1632097263233057e-7
5.22516959681446e-7
4.766484144376253e-7
5.050934740574299e-7
3.1871594617716424e-7
1.0632975240163538e-7
2.2831989661079396e-7
1.2853834876500834e-7
1.5596242750925266e-7
6.570996507978509e-7
3.484294796205186e-7
7.616421401265915e-8
2.6272102029041836e-8
1.1639748234255623e-8
7.90514328319473e-9
5.6459977207329394e-9
9.574600350407456e-10
1.172940137351229e-9
3.0913693611180557e-9
6.2980141826857565e-9
1.719019436323724e-8
5.377925109931785e-10
9.706491000410045e-9
1.541439960262138e-8
1.9747406414231615e-8
2.3893473074864507e-8
6.251146662995543e-8
2.565632632512668e-7
2.4993879276362475e-7
2.1265665057800578e-7
2.120557729020582e-7
2.2742575492574554e-7
2.5498397516656097e-7
2.972701442157111e-7
3.6110042715702803e-7
4.575673144637237e-7
6.042712137574385e-7
2.730631035983128e-7
1.436311379457339e-7
7.108672713721055e-8
3.66348700721873e-8
2.5666004227376662e-8
2.3026604023343266e-8
1.0654078504367916e-8
4.229196141834697e-9
2.4779337665047367e-9
3.392553487892974e-9
8.771403735737239e-9
2.991999373331589e-8
1.5257516682083432e-7
1.1434854875725667e-7
8.518579403019641e-8
8.125691493549388e-8
8.733581042750407e-8
1.0151415184045432e-7
1.2437542898496712e-7
3.350661958630667e-7
5.477185065993741e-7
3.196302228162447e-7
3.0196513804699115e-7
3.555469685694781e-7
4.968576012995841e-7
7.722469602141768e-7
8.894273936556427e-7
7.879213649171179e-7
6.513617091570747e-7
1.6022822038811248e-7
1.3867940939379152e-6
1.1102269243610391e-6
9.639328019793106e-7
9.285480717123861e-7
3.745129912474829e-7
4.24428512574357e-8
3.5572677133090157e-9
6.266308917454575e-8
2.6716168606636815e-7
8.818662722997024e-8
2.974787545389847e-7
4.293531752184634e-7
1.1769350190431021e-7
2.8379021606188385e-8
8.050663022184723e-9
3.862889543070257e-9
2.9215304063318904e-10
1.4546789338874271e-10
6.362971096084511e-11
2.005747488240419e-10
1.4935627655673884e-11
6.873982366820112e-12
1.6009117112358856e-11
2.5502769010582643e-11
3.863685111625862e-11
5.830373028324131e-11
8.878018941205456e-11
1.3748007937478028e-10
2.1826041715811333e-10
3.585705827827996e-10
6.134742752165534e-10
3.786054274525358e-10
7.340111611732655e-10
3.4888366159918756e-10
1.8922322988197568e-10
8.966242780923164e-10
1.942881683491009e-9
3.6220136501559962e-9
6.37150524553455e-9
1.0615768806188464e-8
1.6211271161251534e-8
2.165931167019306e-8
2.0492176266271394e-8
2.9242195394474702e-8
1.8449786080494114e-7
5.066530132437741e-9
3.3893559700074406e-8
6.532906303856921e-9
2.1950702589146315e-11
3.5182886956237454e-13
6.409633383984812e-13
4.284353409507988e-13
1.8474823466591833e-13
2.0067377938850925e-13
2.528680986371721e-13
3.117058740145915e-13
3.8176843037820015e-13
4.687837610686852e-13
5.783229416023724e-13
7.16918554634151e-13
8.928456402392966e-13
1.1167989080793669e-12
6.116793167389682e-12
1.1773167694226481e-12
1.8662921267435546e-13
2.22816863866661e-13
5.076231771747366e-13
8.01491360176187e-13
1.1685144791716243e-12
1.6658518764616115e-12
2.362326429868898e-12
3.3519772880505284e-12
4.769673909928055e-12
6.812415445217838e-12
9.769702225493805e-12
1.4066206478067581e-11
2.0317685430727406e-11
2.939190900675023e-11
4.24407083147424e-11
6.081636649142127e-11
8.572960341198526e-11
1.1759681427114887e-10
4.724806687795985e-10
3.558409059886434e-10
1.5666919128784848e-10
1.2555240160370885e-9
2.7179245603458166e-9
3.937893460010029e-9
4.7430834247556264e-9
5.334385198148369e-9
5.867896336181514e-9
6.402725340618593e-9
6.952542089121104e-9
7.134874771482071e-9
1.3583168915952454e-9
5.395210113363263e-10
1.080289969141864e-9
1.7462137399707044e-9
3.569751046886551e-9
1.333522466604272e-8
6.5641019369179e-9
2.8837742636236936e-10
8.204569563479993e-10
9.097741990051297e-10
9.598710500270096e-10
1.0311856009965585e-9
1.1417165758541448e-9
1.3096830760708071e-9
1.5720635712380843e-9
2.021596612770826e-9
2.9333748087438835e-9
4.879187249471036e-9
4.051363373772362e-8
4.528827969981009e-8
3.3422913913770385e-8
3.993767323664782e-8
6.178543740317608e-8
1.1777996949332237e-7
1.7606033292087513e-7
1.808033731044194e-7
2.228957522862585e-7
2.1692765830503565e-7
1.1153011833991359e-7
8.964613657232418e-7
8.275345794535297e-7
6.181172658251319e-7
3.2314093441928233e-7
8.642505050691917e-8
5.133652848081324e-7
2.0805176048645157e-7
5.6630079153505564e-8
2.2951352134766215e-8
8.662079014020474e-9
4.673963261381984e-9
3.031962117949317e-9
2.4053648561215355e-10
1.9179637937801372e-9
4.310863093607866e-9
1.1905454868391913e-8
2.8275685403370338e-8
2.8773445510699893e-9
3.4378802095530905e-9
6.383924320981302e-9
1.0657631477567984e-8
6.354191490219739e-8
1.1908534110155048e-7
1.1115913082559279e-7
1.0989173666605659e-7
1.1522891517377859e-7
1.236921583490959e-7
1.338214525003667e-7
1.451038414305342e-7
1.5736131182821001e-7
1.7043454623038777e-7
1.1961931246619087e-7
7.449889540871289e-8
4.730883306505996e-8
3.7616256115520246e-8
2.1638929046999856e-8
6.462009442133912e-9
1.655266986557738e-9
3.4171716360715996e-10
1.159448282230579e-9
6.1373035285967486e-9
2.6816063455661308e-8
1.1912249800372602e-7
6.767115044436947e-8
5.378861941924467e-8
5.288877585075673e-8
5.8963812046711595e-8
7.26764669736749e-8
9.839571109053947e-8
1.4521536173956136e-7
2.170351765920241e-7
3.403513783721508e-7
2.634929624347131e-7
1.6691604354264624e-7
1.7556080642934843e-7
2.4352755857631676e-7
4.1632097263221135e-7
5.225169596817167e-7
4.766484144376111e-7
5.050934740579309e-7
3.1871594618241124e-7
1.0632975240027499e-7
2.2831989660744975e-7
1.2853834877086632e-7
1.5596242751167904e-7
6.570996507946927e-7
3.484294796228142e-7
7.616421401342926e-8
2.627210202955377e-8
1.1639748234523502e-8
7.905143282622462e-9
5.6459977212888586e-9
9.57460034209376e-10
1.1729401376123898e-9
3.0913693613955346e-9
6.298014183139786e-9
1.719019435664577e-8
5.377925207519477e-10
9.706491002076166e-9
1.5414399602230413e-8
1.9747406415153167e-8
2.389347307538514e-8
6.251146663047442e-8
2.565632632564781e-7
2.499387927626829e-7
2.1265665057743557e-7
2.1205577290221343e-7
2.2742575492589658e-7
2.549839751648601e-7
2.9727014421713357e-7
3.6110042715803585e-7
4.5756731446695967e-7
6.042712137609476e-7
2.730631035967535e-7
1.436311379469265e-7
7.108672713742864e-8
3.663487007192063e-8
2.5666004228547155e-8
2.3026604026234147e-8
1.065407850516047e-8
4.229196142263834e-9
2.477933767376866e-9
3.392553487059904e-9
8.77140373452979e-9
2.991999373455269e-8
1.5257516682446454e-7
1.1434854875379045e-7
8.518579402460052e-8
8.125691493315139e-8
8.733581042612997e-8
1.0151415184287383e-7
1.2437542898259514e-7
3.350661958754692e-7
5.477185065987709e-7
3.19630222817892e-7
3.0196513804573003e-7
3.555469685690083e-7
4.968576013015848e-7
7.7224696021681e-7
8.894273936552802e-7
7.879213649159946e-7
6.513617091572215e-7
1.6022822038967783e-7
1.3867940939471112e-6
1.1102269243543332e-6
9.639328019824463e-7
9.285480717166807e-7
3.745129912409202e-7
4.2442851257976894e-8
3.557267713315223e-9
6.266308917449076e-8
2.6716168606542355e-7
8.818662723334759e-8
2.974787545414876e-7
4.2935317521806714e-7
1.1769350190613292e-7
2.8379021609777744e-8
8.05066302349713e-9
3.862889540029216e-9
2.921530396214911e-10
1.4546789206212347e-10
6.362972441392736e-11
2.0057473663371486e-10
1.493562765517798e-11
6.873982364735999e-12
1.600910935464322e-11
2.5502765997101636e-11
3.863685756629745e-11
5.830373624298978e-11
8.878019171297497e-11
1.3748008408993123e-10
2.1826040732282519e-10
3.585705827836672e-10
6.134742735842151e-10
3.786054271718274e-10
7.340111644305875e-10
3.488836379942039e-10
1.8922323022076252e-10
8.966242798624348e-10
1.942881675545029e-9
3.6220136505948983e-9
6.37150525673611e-9
1.0615768799296812e-8
1.621127116006125e-8
2.165931166843104e-8
2.0492176261300356e-8
2.9242195392151933e-8
1.8449786081149196e-7
5.066530134685601e-9
3.389355970041107e-8
6.532906304801335e-9
2.1950702596279417e-11
3.5182884043072364e-13
6.409632947265809e-13
4.284353439796655e-13
1.84748234681817e-13
2.0067385013921317e-13
2.528680984523913e-13
3.117058733893099e-13
3.8176844725979843e-13
4.687839111181816e-13
5.783229416532122e-13
7.169185543381577e-13
8.928456226680791e-13
1.1167989085700298e-12
6.116793329790656e-12
1.1773167590349255e-12
1.866292103168707e-13
2.2281687726574124e-13
5.076231793169337e-13
8.014913624590178e-13
1.1685143918606697e-12
1.6658518744855216e-12
2.3623263305535077e-12
3.351977412745446e-12
4.7696739096190976e-12
6.8124154435498705e-12
9.769701917172038e-12
1.4066206691678413e-11
2.031768526427467e-11
2.93919092558145e-11
4.244070816216383e-11
6.081636637848127e-11
8.572960356877716e-11
1.1759681432546636e-10
4.724806688806122e-10
3.5584090637589546e-10
1.5666919009470422e-10
1.2555240046694505e-9
2.717924561008264e-9
3.93789345929436e-9
4.74308342486022e-9
5.334385197270153e-9
5.867896337338036e-9
6.402725341360181e-9
6.952542088945911e-9
7.134874775950245e-9
1.358316920778099e-9
5.39521009641231e-10
1.0802899683800303e-9
1.7462137398084721e-9
3.569751048024996e-9
1.333522466449408e-8
6.56410190823562e-9
2.88377425698744e-10
8.204569563993979e-10
9.097741998139633e-10
9.59871052101351e-10
1.031185599817946e-9
1.1417165769940206e-9
1.3096830750742261e-9
1.572063574781953e-9
2.021596615198501e-9
2.9333748080372968e-9
4.8791872495610876e-9
4.05136337566708e-8
4.5288279701359726e-8
3.3422913915469646e-8
3.993767323633587e-8
6.178543740310464e-8
1.1777996949422192e-7
1.760603329212263e-7
1.8080337310474098e-7
2.2289575228564287e-7
2.1692765830476055e-7
1.1153011834008925e-7
8.964613657262482e-7
8.275345794498778e-7
6.181172658229e-7
3.231409344101374e-7
8.642505050502416e-8
5.133652848241332e-7
2.0805176048892612e-7
5.663007915242396e-8
2.295135213520164e-8
8.662079014719952e-9
4.673963261676087e-9
3.031962120455207e-9
2.405364848904826e-10
1.91796379363614e-9
4.310863093437748e-9
1.190545486503591e-8
2.8275685410219598e-8
2.8773445513235077e-9
3.437880212484967e-9
6.383924322710474e-9
1.0657631477456126e-8
6.354191490302826e-8
1.1908534110057666e-7
1.111591308240592e-7
1.098917366659396e-7
1.1522891517482874e-7
1.236921583479455e-7
1.338214524995623e-7
1.4510384143006653e-7
1.5736131182864814e-7
1.7043454623025614e-7
1.196193124648142e-7
7.449889540631976e-8
4.730883306577589e-8
3.7616256114040764e-8
2.1638929045675994e-8
6.462009443060019e-9
1.655266986663422e-9
3.4171716383186326e-10
1.1594482826020068e-9
6.137303525629651e-9
2.6816063461041297e-8
1.1912249799896382e-7
6.767115044639968e-8
5.3788619418826466e-8
5.288877584811352e-8
5.896381204786671e-8
7.26764669748511e-8
9.839571109050804e-8
1.452153617392662e-7
2.1703517659287887e-7
3.4035137835867734e-7
2.634929624345832e-7
1.669160435441361e-7
1.7556080642929353e-7
2.4352755857609844e-7
4.1632097263219717e-7
5.225169596806708e-7
4.766484144388881e-7
5.050934740567396e-7
3.1871594618328474e-7
1.0632975240250828e-7
2.2831989661832983e-7
1.285383487749832e-7
1.5596242750343048e-7
6.57099650783887e-7
3.484294796233572e-7
7.616421401350856e-8
2.6272102028741606e-8
1.1639748234113868e-8
7.905143282584266e-9
5.6459977209735315e-9
9.57460035555495e-10
1.1729401376131096e-9
3.0913693610588415e-9
6.298014183126977e-9
1.7190194363502303e-8
5.377925152736944e-10
9.706491003594153e-9
1.5414399599408202e-8
1.9747406415023435e-8
2.3893473074250537e-8
6.251146663174293e-8
2.5656326325217457e-7
2.4993879276289344e-7
2.1265665057936257e-7
2.120557729027223e-7
2.2742575492739008e-7
2.5498397516746343e-7
2.972701442179636e-7
3.6110042715680516e-7
4.5756731446612645e-7
6.04271213758491e-7
2.730631035975497e-7
1.4363113794516814e-7
7.108672713753754e-8
3.663487007238629e-8
2.5666004228381613e-8
2.302660402450139e-8
1.0654078504786463e-8
4.22919614117184e-9
2.4779337656628997e-9
3.392553487072022e-9
8.771403735068373e-9
2.9919993734022434e-8
1.5257516682543413e-7
1.1434854875064976e-7
8.518579403037992e-8
8.125691493003125e-8
8.733581042702341e-8
1.0151415184001332e-7
1.2437542898657606e-7
3.3506619588334447e-7
5.477185065987597e-7
3.1963022281649113e-7
3.0196513804636355e-7
3.5554696856842183e-7
4.96857601300445e-7
7.7224696021596e-7
8.89427393653974e-7
7.879213649163811e-7
6.513617091497339e-7
1.6022822038863862e-7
1.3867940939326526e-6
1.1102269243484078e-6
9.63932801983698e-7
9.285480717115319e-7
3.745129912430445e-7
4.2442851257255705e-8
3.557267713252435e-9
6.266308917524592e-8
2.6716168606556204e-7
8.818662724083471e-8
2.974787545415136e-7
4.293531752304365e-7
1.1769350190351533e-7
2.837902160806599e-8
8.050663023103588e-9
3.862889548763355e-9
2.9215303957948244e-10
1.4546789179566324e-10
6.362971450810223e-11
2.0057477749636544e-10
1.4935632707636042e-11
6.873982357571578e-12
1.6009109356889852e-11
2.550276900708649e-11
3.863685111238869e-11
5.830373027453744e-11
8.878019171876945e-11
1.3748007938160034e-10
2.1826041714574962e-10
3.5857058277961615e-10
6.134742752000097e-10
3.786054259647378e-10
7.340111576734242e-10
3.488836348653096e-10
1.892232244852641e-10
8.966242913459005e-10
1.9428816822698935e-9
3.6220136921462914e-9
6.371505256670602e-9
1.0615768799227534e-8
1.62112711612808e-8
2.1659311682936813e-8
2.0492176257275225e-8
2.9242195395132083e-8
1.8449786081959724e-7
5.066530134284753e-9
3.389355969963451e-8
6.532906305880313e-9
2.1950702566359144e-11
3.518288406698805e-13
6.409633313157493e-13
4.2843534563769707e-13
1.8474823466808153e-13
2.0067384999639216e-13
2.5286809765874366e-13
3.1170592299978975e-13
3.8176843022591956e-13
4.687839267179069e-13
5.783229428936564e-13
7.169185547697603e-13
8.92845622436253e-13
1.1167989094016557e-12
6.1167923956800254e-12
1.1773166631141717e-12
1.8662921116475927e-13
2.2281693228167285e-13
5.076232916317243e-13
8.014912780639889e-13
1.168514394012585e-12
1.665851967742003e-12
2.362326433686382e-12
3.3519772902460014e-12
4.769674188829677e-12
6.8124154446283484e-12
9.769702097232165e-12
1.4066206872840968e-11
2.031768525703619e-11
2.9391909249658985e-11
4.244070819406275e-11
6.081636658621279e-11
8.57296034729256e-11
1.1759681427626237e-10
4.724806689410222e-10
3.5584090658252817e-10
1.566691914864935e-10
1.2555240087060588e-9
2.7179245608663585e-9
3.937893458849125e-9
4.74308342562167e-9
5.334385197318678e-9
5.8678963370047635e-9
6.402725340410999e-9
6.95254208899285e-9
7.1348747718906935e-9
1.3583169047054694e-9
5.395210100479604e-10
1.0802899684614797e-9
1.7462137396145814e-9
3.569751046897675e-9
1.3335224664256949e-8
6.564101928352283e-9
2.88377426601929e-10
8.204569552708493e-10
9.097742025905301e-10
9.598710519428593e-10
1.0311855999237803e-9
1.1417165770514274e-9
1.3096830751749104e-9
1.5720635751333743e-9
2.0215966138065616e-9
2.9333748080811047e-9
4.879187249536736e-9
4.051363373361477e-8
4.5288279701226464e-8
3.34229139148996e-8
3.993767323739669e-8
6.17854374030814e-8
1.1777996949434491e-7
1.7606033292130439e-7
1.8080337310391883e-7
2.2289575228575815e-7
2.1692765830496235e-7
1.1153011834020734e-7
8.964613657283304e-7
8.275345794412742e-7
6.181172658234776e-7
3.2314093440478256e-7
8.642505050470052e-8
5.133652847979734e-7
2.080517604886249e-7
5.663007915247002e-8
2.2951352134296145e-8
8.662079014392541e-9
4.6739632613217535e-9
3.0319621153685954e-9
2.405364856138116e-10
1.9179637938397922e-9
4.3108630941571956e-9
1.190545486582053e-8
2.8275685433556186e-8
2.8773445489930777e-9
3.4378802124216226e-9
6.383924322655084e-9
1.0657631478305425e-8
6.35419149019313e-8
1.1908534110007782e-7
1.1115913082495865e-7
1.0989173666580148e-7
1.1522891517524646e-7
1.2369215834845954e-7
1.3382145249880949e-7
1.4510384142994043e-7
1.5736131182959944e-7
1.704345462297168e-7
1.1961931246602644e-7
7.44988954065171e-8
4.730883306567869e-8
3.761625611416224e-8
2.1638929045068367e-8
6.4620094416767845e-9
1.655266985395194e-9
3.4171716382251964e-10
1.1594482827069576e-9
6.137303525697788e-9
2.681606345771028e-8
1.191224979904577e-7
6.7671150443048e-8
5.3788619415503125e-8
5.2888775850145154e-8
5.896381204862885e-8
7.267646697433295e-8
9.839571108906344e-8
1.4521536173894128e-7
2.1703517659434633e-7
3.403513783686537e-7
2.634929624357666e-7
1.669160435460196e-7
1.755608064281823e-7
2.4352755857613756e-7
4.1632097263282683e-7
5.22516959681626e-7
4.76648414438332e-7
5.050934740576282e-7
3.187159461847938e-7
1.0632975240151305e-7
2.2831989661435344e-7
1.2853834877038078e-7
1.5596242749984086e-7
6.570996507875805e-7
3.484294796232866e-7
7.616421401295352e-8
2.6272102029338483e-8
1.163974823434658e-8
7.90514328299324e-9
5.6459977202811044e-9
9.574600351107863e-10
1.1729401378918118e-9
3.0913693609059566e-9
6.2980141830714526e-9
1.719019436443474e-8
5.377925135333025e-10
9.706491001843121e-9
1.541439960495879e-8
1.974740641610479e-8
2.3893473074758522e-8
6.251146663149156e-8
2.565632632535991e-7
2.499387927629129e-7
2.1265665057966263e-7
2.120557729027543e-7
2.274257549239775e-7
2.549839751649368e-7
2.972701442183169e-7
3.611004271570374e-7
4.5756731446529366e-7
6.04271213761926e-7
2.7306310360106296e-7
1.4363113794654017e-7
7.10867271372545e-8
3.663487007216647e-8
2.566600422794999e-8
2.3026604022909132e-8
1.0654078505361364e-8
4.229196140518766e-9
2.4779337670961407e-9
3.392553487207308e-9
8.771403734652693e-9
2.991999373171254e-8
1.52575166824813e-7
1.1434854875270106e-7
8.518579402502625e-8
8.125691493084983e-8
8.733581042659665e-8
1.0151415184221323e-7
1.2437542898689383e-7
3.3506619587449064e-7
5.477185065977619e-7
3.1963022281553425e-7
3.0196513804614994e-7
3.5554696856794866e-7
4.968576013005135e-7
7.722469602165375e-7
8.894273936566882e-7
7.879213649136294e-7
6.513617091597443e-7
1.602282203880504e-7
1.3867940939635051e-6
1.110226924376489e-6
9.63932801981405e-7
9.285480717070696e-7
3.7451299123937334e-7
4.244285125751276e-8
3.5572677134587862e-9
6.266308917510351e-8
2.671616860668e-7
8.818662723617518e-8
2.974787545420984e-7
4.2935317522233153e-7
1.1769350190662586e-7
2.8379021606904942e-8
8.05066302349417e-9
3.862889549720334e-9
2.921530396049556e-10
1.4546789377238978e-10
6.362971454167968e-11
2.005747414615711e-10
1.4935632707209275e-11
6.873982363700676e-12
1.600911015806443e-11
2.5502769005265675e-11
3.8636851115451304e-11
5.830373027382236e-11
8.878019171246926e-11
1.374800840921811e-10
2.1826040732220723e-10
3.585705827776829e-10
6.134742735762699e-10
3.7860542744084547e-10
7.34011160982875e-10
3.4888366146756994e-10
1.8922323013927867e-10
8.966242798612464e-10
1.9428816755100234e-9
3.622013650550836e-9
6.371505245901193e-9
1.0615768799133308e-8
1.621127113538704e-8
2.1659311682963892e-8
2.0492176257104866e-8
2.9242195397533143e-8
1.844978608096963e-7
5.066530130134845e-9
3.389355970006026e-8
6.532906304758802e-9
2.1950702585146648e-11
3.518288664364365e-13
6.409633060685138e-13
4.2843534762379523e-13
1.84748200312049e-13
2.0067385042108955e-13
2.5286808457072e-13
3.117059229539625e-13
3.81768447193686e-13
4.687839110189482e-13
5.783228674305131e-13
7.169185708691036e-13
8.928456394276014e-13
1.1167989388799996e-12
6.1167930804668455e-12
1.1773166655618728e-12
1.8662939998353476e-13
2.2281693471368192e-13
5.076231779389261e-13
8.014913644339339e-13
1.168514482218955e-12
1.6658518814095339e-12
2.362326433004546e-12
3.351977415250517e-12
4.769674194557204e-12
6.812415450281285e-12
9.769702102288536e-12
1.4066206484977572e-11
2.031768526060214e-11
2.939190910328772e-11
4.244070815521895e-11
6.08163665068666e-11
8.572960339324738e-11
1.1759681427999738e-10
4.724806688274368e-10
3.55840906504749e-10
1.5666919233859055e-10
1.255524005814071e-9
2.7179245599247982e-9
3.937893458448383e-9
4.743083424793271e-9
5.3343851974868925e-9
5.867896338090648e-9
6.402725341135189e-9
6.952542089099599e-9
7.1348747758949714e-9
1.3583168959262922e-9
5.395210098181495e-10
1.080289968321711e-9
1.7462137396472304e-9
3.569751048274962e-9
1.3335224663681987e-8
6.564101943389107e-9
2.883774289287962e-10
8.204569561614511e-10
9.097742017113526e-10
9.598710499283308e-10
1.031185596474173e-9
1.1417165769490931e-9
1.309683079096196e-9
1.5720635723819355e-9
2.021596618447116e-9
2.933374808623266e-9
4.879187249347192e-9
4.051363374301916e-8
4.5288279701345075e-8
3.342291391182752e-8
3.993767323747682e-8
6.178543740308391e-8
1.1777996949366825e-7
1.7606033292150712e-7
1.808033731044777e-7
2.2289575228559088e-7
2.1692765830455477e-7
1.1153011833993453e-7
8.964613657290022e-7
8.275345794526899e-7
6.181172658225911e-7
3.2314093440779027e-7
8.642505050834716e-8
5.133652848116728e-7
2.0805176048897123e-7
5.66300791533705e-8
2.295135213450861e-8
8.662079015070932e-9
4.673963261328569e-9
3.0319621181705994e-9
2.4053648435385943e-10
1.9179637935083017e-9
4.310863094162652e-9
1.1905454864827217e-8
2.8275685412770848e-8
2.8773445496048613e-9
3.437880211425811e-9
6.3839243221430635e-9
1.0657631479243342e-8
6.354191490855486e-8
1.190853411050512e-7
1.1115913082481376e-7
1.0989173666602015e-7
1.1522891517227341e-7
1.2369215834973478e-7
1.3382145249827268e-7
1.4510384143101389e-7
1.573613118289716e-7
1.7043454622854063e-7
1.1961931246652047e-7
7.449889540701696e-8
4.730883306538947e-8
3.7616256113256596e-8
2.1638929044608414e-8
6.462009441081045e-9
1.6552669872060656e-9
3.4171716339609335e-10
1.1594482825473816e-9
6.137303526599264e-9
2.6816063458559627e-8
1.1912249800678827e-7
6.767115044219166e-8
5.3788619421882495e-8
5.288877584418898e-8
5.896381204809973e-8
7.267646697487733e-8
9.839571109264341e-8
1.4521536173659878e-7
2.1703517658857555e-7
3.403513783798086e-7
2.6349296243449623e-7
1.669160435447604e-7
1.755608064293026e-7
2.435275585768984e-7
4.163209726323679e-7
5.225169596811888e-7
4.766484144389106e-7
5.050934740547269e-7
3.1871594617800085e-7
1.063297524025128e-7
2.283198966164802e-7
1.2853834877370216e-7
1.559624274959614e-7
6.570996507955192e-7
3.484294796200779e-7
7.616421401317209e-8
2.627210202892047e-8
1.163974823443081e-8
7.905143282513926e-9
5.645997720154066e-9
9.574600350107293e-10
1.1729401371238737e-9
3.0913693612332732e-9
6.2980141830873535e-9
1.7190194362745145e-8
5.377925138481127e-10
9.706491002431584e-9
1.5414399599326357e-8
1.9747406414147573e-8
2.3893473073249387e-8
6.251146663216705e-8
2.565632632584438e-7
2.4993879276459646e-7
2.1265665058038763e-7
2.1205577290354563e-7
2.2742575492479078e-7
2.5498397516433434e-7
2.9727014421498327e-7
3.6110042715908733e-7
4.5756731446674066e-7
6.042712137557374e-7
2.730631035995115e-7
1.4363113794742765e-7
7.108672713724755e-8
3.663487007181158e-8
2.5666004228892603e-8
2.302660402214919e-8
1.0654078505508154e-8
4.229196141400381e-9
2.477933766141138e-9
3.392553487293484e-9
8.771403735411978e-9
2.9919993734881544e-8
1.525751668183742e-7
1.14348548753647e-7
8.518579403278732e-8
8.125691493330724e-8
8.733581042451185e-8
1.0151415183721071e-7
1.2437542898376e-7
3.350661958668526e-7
5.477185065970744e-7
3.196302228169182e-7
3.0196513804549715e-7
3.55546968568942e-7
4.968576013013223e-7
7.72246960216888e-7
8.894273936546744e-7
7.879213649161908e-7
6.513617091524094e-7
1.6022822038631037e-7
1.3867940939298864e-6
1.1102269243670592e-6
9.639328019796722e-7
9.28548071719078e-7
3.7451299123895396e-7
4.244285125762771e-8
3.55726771327696e-9
6.266308917473669e-8
2.6716168606573875e-7
8.818662723553516e-8
2.974787545412242e-7
4.2935317522251126e-7
1.1769350191001595e-7
2.8379021610857794e-8
8.05066302218722e-9
3.8628895412102555e-9
2.921530405825163e-10
1.4546789485490383e-10
6.36297119731754e-11
2.005747857533211e-10
1.4935633569347855e-11
6.873975340173322e-12
1.6009117107384492e-11
2.5502770142818648e-11
3.8636851117644044e-11
5.830373028030243e-11
8.87801974662116e-11
1.374800793827616e-10
2.1826041715737647e-10
3.585705910302228e-10
6.134742735864709e-10
3.7860542435290766e-10
7.340111612260365e-10
3.488836615827407e-10
1.8922322434018893e-10
8.966242781100873e-10
1.942881679864422e-9
3.622013647172739e-9
6.371505256261675e-9
1.0615768808939344e-8
1.6211271161212137e-8
2.1659311699736206e-8
2.0492176266222302e-8
2.9242195393815985e-8
1.844978608260506e-7
5.066530130087158e-9
3.389355970009723e-8
6.532906304283217e-9
2.1950702581772604e-11
3.518288496638773e-13
6.409633922667158e-13
4.284353768976947e-13
1.847482003130088e-13
2.006738494029798e-13
2.5286809895188086e-13
3.1170585926491255e-13
3.817684304275217e-13
4.687837606311783e-13
5.783229416467202e-13
7.169185547659799e-13
8.928456402620534e-13
1.1167989070563983e-12
6.1167932290576506e-12
1.1773167697239642e-12
1.86629212454919e-13
2.2281686342724426e-13
5.07623243106275e-13
8.014913598310049e-13
1.1685144780121606e-12
1.665851876511399e-12
2.362326429045553e-12
3.3519772846712225e-12
4.76967390785755e-12
6.812415445254239e-12
9.769702227716368e-12
1.4066206480320897e-11
2.0317685432239357e-11
2.939190900427596e-11
4.244070831115613e-11
6.081636648054815e-11
8.572960341448244e-11
1.1759681426168318e-10
4.7248066877363e-10
3.5584090626499654e-10
1.5666919121878448e-10
1.2555240139067404e-9
2.7179245606286412e-9
3.9378934606326245e-9
4.7430834248044524e-9
5.334385198006224e-9
5.867896336181514e-9
6.4027253406184505e-9
6.95254208914626e-9
7.134874771482071e-9
1.358316882832031e-9
5.395210113363263e-10
1.0802899684342957e-9
1.746213739976733e-9
3.5697510468909283e-9
1.3335224665779658e-8
6.5641019369179e-9
2.8837742636236936e-10
8.204569563479993e-10
9.097741990051297e-10
9.598710500270096e-10
1.0311856009965585e-9
1.1417165758541448e-9
1.3096830760708071e-9
1.5720635712380843e-9
2.021596612770826e-9
2.9333748087438835e-9
4.879187249471036e-9
4.051363373772362e-8
4.528827969981009e-8
3.3422913913770385e-8
3.993767323664782e-8
6.178543740317608e-8
1.1777996949332237e-7
1.7606033292087513e-7
1.808033731044194e-7
2.228957522862585e-7
2.1692765830503565e-7
1.1153011833991359e-7
8.964613657232418e-7
8.275345794535297e-7
6.181172658251319e-7
3.2314093441928233e-7
8.642505050691917e-8
5.133652848081324e-7
2.0805176048645157e-7
5.6630079153505564e-8
2.2951352134766215e-8
8.662079014020474e-9
4.673963261381984e-9
3.031962117949317e-9
2.4053648561215355e-10
1.9179637937801372e-9
4.310863093607866e-9
1.1905454868391913e-8
2.8275685403370338e-8
2.8773445510699893e-9
3.4378802095530905e-9
6.383924320981302e-9
1.0657631477567984e-8
6.354191490219739e-8
1.1908534110155048e-7
1.1115913082559279e-7
1.0989173666605659e-7
1.1522891517377859e-7
1.236921583490959e-7
1.338214525003667e-7
1.451038414305342e-7
1.5736131182821001e-7
1.7043454623038777e-7
1.1961931246619087e-7
7.449889540871289e-8
4.730883306505996e-8
3.7616256115520246e-8
2.1638929046999856e-8
6.462009442133912e-9
1.655266986557738e-9
3.4171716360715996e-10
1.159448282230579e-9
6.1373035285967486e-9
2.6816063455661308e-8
1.1912249800372602e-7
6.767115044436947e-8
5.378861941924467e-8
5.288877585075673e-8
5.8963812046711595e-8
7.26764669736749e-8
9.839571109053947e-8
1.4521536173956136e-7
2.170351765920241e-7
3.403513783721508e-7
2.634929624347131e-7
1.6691604354264624e-7
1.7556080642934843e-7
2.4352755857631676e-7
4.1632097263221135e-7
5.225169596817167e-7
4.766484144376111e-7
5.050934740579309e-7
3.1871594618241124e-7
1.0632975240027499e-7
2.2831989660744975e-7
1.2853834877086632e-7
1.5596242751167904e-7
6.570996507946927e-7
3.484294796228142e-7
7.616421401342926e-8
2.627210202955377e-8
1.1639748234523502e-8
7.905143282622462e-9
5.6459977212888586e-9
9.57460034209376e-10
1.1729401376123898e-9
3.0913693613955346e-9
6.298014183139786e-9
1.719019435664577e-8
5.377925207519477e-10
9.706491002076166e-9
1.5414399602230413e-8
1.9747406415153167e-8
2.389347307538514e-8
6.251146663047442e-8
2.565632632564781e-7
2.499387927626829e-7
2.1265665057743557e-7
2.1205577290221343e-7
2.2742575492589658e-7
2.549839751648601e-7
2.9727014421713357e-7
3.6110042715803585e-7
4.5756731446695967e-7
6.042712137609476e-7
2.730631035967535e-7
1.436311379469265e-7
7.108672713742864e-8
3.663487007192063e-8
2.5666004228547155e-8
2.3026604026234147e-8
1.065407850516047e-8
4.229196142263834e-9
2.477933767376866e-9
3.392553487059904e-9
8.77140373452979e-9
2.991999373455269e-8
1.5257516682446454e-7
1.1434854875379045e-7
8.518579402460052e-8
8.125691493315139e-8
8.733581042612997e-8
1.0151415184287383e-7
1.2437542898259514e-7
3.350661958754692e-7
5.477185065987709e-7
3.19630222817892e-7
3.0196513804573003e-7
3.555469685690083e-7
4.968576013015848e-7
7.7224696021681e-7
8.894273936552802e-7
7.879213649159946e-7
6.513617091572215e-7
1.6022822038967783e-7
1.3867940939471112e-6
1.1102269243543332e-6
9.639328019824463e-7
9.285480717166807e-7
3.745129912409202e-7
4.2442851257976894e-8
3.557267713315223e-9
6.266308917449076e-8
2.6716168606542355e-7
8.818662723334759e-8
2.974787545414876e-7
4.2935317521806714e-7
1.1769350190613292e-7
2.8379021609777744e-8
8.05066302349713e-9
3.862889540029216e-9
2.921530396214911e-10
1.4546789206212347e-10
6.362972441392736e-11
2.0057473663371486e-10
1.493562765517798e-11
6.873982364735999e-12
1.600910935464322e-11
2.5502765997101636e-11
3.863685756629745e-11
5.830373624298978e-11
8.878019171297497e-11
1.3748008408993123e-10
2.1826040732282519e-10
3.585705827836672e-10
6.134742735842151e-10
3.786054271718274e-10
7.340111644305875e-10
3.488836379942039e-10
1.8922323022076252e-10
8.966242798624348e-10
1.942881675545029e-9
3.6220136505948983e-9
6.37150525673611e-9
1.0615768799296812e-8
1.621127116006125e-8
2.165931166843104e-8
2.0492176261300356e-8
2.9242195392151933e-8
1.8449786081149196e-7
5.066530134685601e-9
3.389355970041107e-8
6.532906304801335e-9
2.1950702596279417e-11
3.5182884043072364e-13
6.409632947265809e-13
4.284353439796655e-13
1.84748234681817e-13
2.0067385013921317e-13
2.528680984523913e-13
3.117058733893099e-13
3.8176844725979843e-13
4.687839111181816e-13
5.783229416532122e-13
7.169185543381577e-13
8.928456226680791e-13
1.1167989085700298e-12
6.116793329790656e-12
1.1773167590349255e-12
1.866292103168707e-13
2.2281687726574124e-13
5.076231793169337e-13
8.014913624590178e-13
1.1685143918606697e-12
1.6658518744855216e-12
2.3623263305535077e-12
3.351977412745446e-12
4.7696739096190976e-12
6.8124154435498705e-12
9.769701917172038e-12
1.4066206691678413e-11
2.031768526427467e-11
2.93919092558145e-11
4.244070816216383e-11
6.081636637848127e-11
8.572960356877716e-11
1.1759681432546636e-10
4.724806688806122e-10
3.5584090637589546e-10
1.5666919009470422e-10
1.2555240046694505e-9
2.717924561008264e-9
3.93789345929436e-9
4.74308342486022e-9
5.334385197270153e-9
5.867896337338036e-9
6.402725341360181e-9
6.952542088945911e-9
7.134874775950245e-9
1.358316920778099e-9
5.39521009641231e-10
1.0802899683800303e-9
1.7462137398084721e-9
3.569751048024996e-9
1.333522466449408e-8
6.56410190823562e-9
2.88377425698744e-10
8.204569563993979e-10
9.097741998139633e-10
9.59871052101351e-10
1.031185599817946e-9
1.1417165769940206e-9
1.3096830750742261e-9
1.572063574781953e-9
2.021596615198501e-9
2.9333748080372968e-9
4.8791872495610876e-9
4.05136337566708e-8
4.5288279701359726e-8
3.3422913915469646e-8
3.993767323633587e-8
6.178543740310464e-8
1.1777996949422192e-7
1.760603329212263e-7
1.8080337310474098e-7
2.2289575228564287e-7
2.1692765830476055e-7
1.1153011834008925e-7
8.964613657262482e-7
8.275345794498778e-7
6.181172658229e-7
3.231409344101374e-7
8.642505050502416e-8
5.133652848241332e-7
2.0805176048892612e-7
5.663007915242396e-8
2.295135213520164e-8
8.662079014719952e-9
4.673963261676087e-9
3.031962120455207e-9
2.405364848904826e-10
1.91796379363614e-9
4.310863093437748e-9
1.190545486503591e-8
2.8275685410219598e-8
2.8773445513235077e-9
3.437880212484967e-9
6.383924322710474e-9
1.0657631477456126e-8
6.354191490302826e-8
1.1908534110057666e-7
1.111591308240592e-7
1.098917366659396e-7
1.1522891517482874e-7
1.236921583479455e-7
1.338214524995623e-7
1.4510384143006653e-7
1.5736131182864814e-7
1.7043454623025614e-7
1.196193124648142e-7
7.449889540631976e-8
4.730883306577589e-8
3.7616256114040764e-8
2.1638929045675994e-8
6.462009443060019e-9
1.655266986663422e-9
3.4171716383186326e-10
1.1594482826020068e-9
6.137303525629651e-9
2.6816063461041297e-8
1.1912249799896382e-7
6.767115044639968e-8
5.3788619418826466e-8
5.288877584811352e-8
5.896381204786671e-8
7.26764669748511e-8
9.839571109050804e-8
1.452153617392662e-7
2.1703517659287887e-7
3.4035137835867734e-7
2.634929624345832e-7
1.669160435441361e-7
1.7556080642929353e-7
2.4352755857609844e-7
4.1632097263219717e-7
5.225169596806708e-7
4.766484144388881e-7
5.050934740567396e-7
3.1871594618328474e-7
1.0632975240250828e-7
2.2831989661832983e-7
1.285383487749832e-7
1.5596242750343048e-7
6.57099650783887e-7
3.484294796233572e-7
7.616421401350856e-8
2.6272102028741606e-8
1.1639748234113868e-8
7.905143282584266e-9
5.6459977209735315e-9
9.57460035555495e-10
1.1729401376131096e-9
3.0913693610588415e-9
6.298014183126977e-9
1.7190194363502303e-8
5.377925152736944e-10
9.706491003594153e-9
1.5414399599408202e-8
1.9747406415023435e-8
2.3893473074250537e-8
6.251146663174293e-8
2.5656326325217457e-7
2.4993879276289344e-7
2.1265665057936257e-7
2.120557729027223e-7
2.2742575492739008e-7
2.5498397516746343e-7
2.972701442179636e-7
3.6110042715680516e-7
4.5756731446612645e-7
6.04271213758491e-7
2.730631035975497e-7
1.4363113794516814e-7
7.108672713753754e-8
3.663487007238629e-8
2.5666004228381613e-8
2.302660402450139e-8
1.0654078504786463e-8
4.22919614117184e-9
2.4779337656628997e-9
3.392553487072022e-9
8.771403735068373e-9
2.9919993734022434e-8
1.5257516682543413e-7
1.1434854875064976e-7
8.518579403037992e-8
8.125691493003125e-8
8.733581042702341e-8
1.0151415184001332e-7
1.2437542898657606e-7
3.3506619588334447e-7
5.477185065987597e-7
3.1963022281649113e-7
3.0196513804636355e-7
3.5554696856842183e-7
4.96857601300445e-7
7.7224696021596e-7
8.89427393653974e-7
7.879213649163811e-7
6.513617091497339e-7
1.6022822038863862e-7
1.3867940939326526e-6
1.1102269243484078e-6
9.63932801983698e-7
9.285480717115319e-7
3.745129912430445e-7
4.2442851257255705e-8
3.557267713252435e-9
6.266308917524592e-8
2.6716168606556204e-7
8.818662724083471e-8
2.974787545415136e-7
4.293531752304365e-7
1.1769350190351533e-7
2.837902160806599e-8
8.050663023103588e-9
3.862889548763355e-9
2.9215303957948244e-10
1.4546789179566324e-10
6.362971450810223e-11
2.0057477749636544e-10
1.4935632707636042e-11
6.873982357571578e-12
1.6009109356889852e-11
2.550276900708649e-11
3.863685111238869e-11
5.830373027453744e-11
8.878019171876945e-11
1.3748007938160034e-10
2.1826041714574962e-10
3.5857058277961615e-10
6.134742752000097e-10
3.786054259647378e-10
7.340111576734242e-10
3.488836348653096e-10
1.892232244852641e-10
8.966242913459005e-10
1.9428816822698935e-9
3.6220136921462914e-9
6.371505256670602e-9
1.0615768799227534e-8
1.62112711612808e-8
2.1659311682936813e-8
2.0492176257275225e-8
2.9242195395132083e-8
1.8449786081959724e-7
5.066530134284753e-9
3.389355969963451e-8
6.532906305880313e-9
2.1950702566359144e-11
3.518288406698805e-13
6.409633313157493e-13
4.2843534563769707e-13
1.8474823466808153e-13
2.0067384999639216e-13
2.5286809765874366e-13
3.1170592299978975e-13
3.8176843022591956e-13
4.687839267179069e-13
5.783229428936564e-13
7.169185547697603e-13
8.92845622436253e-13
1.1167989094016557e-12
6.1167923956800254e-12
1.1773166631141717e-12
1.8662921116475927e-13
2.2281693228167285e-13
5.076232916317243e-13
8.014912780639889e-13
1.168514394012585e-12
1.665851967742003e-12
2.362326433686382e-12
3.3519772902460014e-12
4.769674188829677e-12
6.8124154446283484e-12
9.769702097232165e-12
1.4066206872840968e-11
2.031768525703619e-11
2.9391909249658985e-11
4.244070819406275e-11
6.081636658621279e-11
8.57296034729256e-11
1.1759681427626237e-10
4.724806689410222e-10
3.5584090658252817e-10
1.566691914864935e-10
1.2555240087060588e-9
2.7179245608663585e-9
3.937893458849125e-9
4.74308342562167e-9
5.334385197318678e-9
5.8678963370047635e-9
6.402725340410999e-9
6.95254208899285e-9
7.1348747718906935e-9
1.3583169047054694e-9
5.395210100479604e-10
1.0802899684614797e-9
1.7462137396145814e-9
3.569751046897675e-9
1.3335224664256949e-8
6.564101928352283e-9
2.88377426601929e-10
8.204569552708493e-10
9.097742025905301e-10
9.598710519428593e-10
1.0311855999237803e-9
1.1417165770514274e-9
1.3096830751749104e-9
1.5720635751333743e-9
2.0215966138065616e-9
2.9333748080811047e-9
4.879187249536736e-9
4.051363373361477e-8
4.5288279701226464e-8
3.34229139148996e-8
3.993767323739669e-8
6.17854374030814e-8
1.1777996949434491e-7
1.7606033292130439e-7
1.8080337310391883e-7
2.2289575228575815e-7
2.1692765830496235e-7
1.1153011834020734e-7
8.964613657283304e-7
8.275345794412742e-7
6.181172658234776e-7
3.2314093440478256e-7
8.642505050470052e-8
5.133652847979734e-7
2.080517604886249e-7
5.663007915247002e-8
2.2951352134296145e-8
8.662079014392541e-9
4.6739632613217535e-9
3.0319621153685954e-9
2.405364856138116e-10
1.9179637938397922e-9
4.3108630941571956e-9
1.190545486582053e-8
2.8275685433556186e-8
2.8773445489930777e-9
3.4378802124216226e-9
6.383924322655084e-9
1.0657631478305425e-8
6.35419149019313e-8
1.1908534110007782e-7
1.1115913082495865e-7
1.0989173666580148e-7
1.1522891517524646e-7
1.2369215834845954e-7
1.3382145249880949e-7
1.4510384142994043e-7
1.5736131182959944e-7
1.704345462297168e-7
1.1961931246602644e-7
7.44988954065171e-8
4.730883306567869e-8
3.761625611416224e-8
2.1638929045068367e-8
6.4620094416767845e-9
1.655266985395194e-9
3.4171716382251964e-10
1.1594482827069576e-9
6.137303525697788e-9
2.681606345771028e-8
1.191224979904577e-7
6.7671150443048e-8
5.3788619415503125e-8
5.2888775850145154e-8
5.896381204862885e-8
7.267646697433295e-8
9.839571108906344e-8
1.4521536173894128e-7
2.1703517659434633e-7
3.403513783686537e-7
2.634929624357666e-7
1.669160435460196e-7
1.755608064281823e-7
2.4352755857613756e-7
4.1632097263282683e-7
5.22516959681626e-7
4.76648414438332e-7
5.050934740576282e-7
3.187159461847938e-7
1.0632975240151305e-7
2.2831989661435344e-7
1.2853834877038078e-7
1.5596242749984086e-7
6.570996507875805e-7
3.484294796232866e-7
7.616421401295352e-8
2.6272102029338483e-8
1.163974823434658e-8
7.90514328299324e-9
5.6459977202811044e-9
9.574600351107863e-10
1.1729401378918118e-9
3.0913693609059566e-9
6.2980141830714526e-9
1.719019436443474e-8
5.377925135333025e-10
9.706491001843121e-9
1.541439960495879e-8
1.974740641610479e-8
2.3893473074758522e-8
6.251146663149156e-8
2.565632632535991e-7
2.499387927629129e-7
2.1265665057966263e-7
2.120557729027543e-7
2.274257549239775e-7
2.549839751649368e-7
2.972701442183169e-7
3.611004271570374e-7
4.5756731446529366e-7
6.04271213761926e-7
2.7306310360106296e-7
1.4363113794654017e-7
7.10867271372545e-8
3.663487007216647e-8
2.566600422794999e-8
2.3026604022909132e-8
1.0654078505361364e-8
4.229196140518766e-9
2.4779337670961407e-9
3.392553487207308e-9
8.771403734652693e-9
2.991999373171254e-8
1.52575166824813e-7
1.1434854875270106e-7
8.518579402502625e-8
8.125691493084983e-8
8.733581042659665e-8
1.0151415184221323e-7
1.2437542898689383e-7
3.3506619587449064e-7
5.477185065977619e-7
3.1963022281553425e-7
3.0196513804614994e-7
3.5554696856794866e-7
4.968576013005135e-7
7.722469602165375e-7
8.894273936566882e-7
7.879213649136294e-7
6.513617091597443e-7
1.602282203880504e-7
1.3867940939635051e-6
1.110226924376489e-6
9.63932801981405e-7
9.285480717070696e-7
3.7451299123937334e-7
4.244285125751276e-8
3.5572677134587862e-9
6.266308917510351e-8
2.671616860668e-7
8.818662723617518e-8
2.974787545420984e-7
4.2935317522233153e-7
1.1769350190662586e-7
2.8379021606904942e-8
8.05066302349417e-9
3.862889549720334e-9
2.921530396049556e-10
1.4546789377238978e-10
6.362971454167968e-11
2.005747414615711e-10
1.4935632707209275e-11
6.873982363700676e-12
1.600911015806443e-11
2.5502769005265675e-11
3.8636851115451304e-11
5.830373027382236e-11
8.878019171246926e-11
1.374800840921811e-10
2.1826040732220723e-10
3.585705827776829e-10
6.134742735762699e-10
3.7860542744084547e-10
7.34011160982875e-10
3.4888366146756994e-10
1.8922323013927867e-10
8.966242798612464e-10
1.9428816755100234e-9
3.622013650550836e-9
6.371505245901193e-9
1.0615768799133308e-8
1.621127113538704e-8
2.1659311682963892e-8
2.0492176257104866e-8
2.9242195397533143e-8
1.844978608096963e-7
5.066530130134845e-9
3.389355970006026e-8
6.532906304758802e-9
2.1950702585146648e-11
3.518288664364365e-13
6.409633060685138e-13
4.2843534762379523e-13
1.84748200312049e-13
2.0067385042108955e-13
2.5286808457072e-13
3.117059229539625e-13
3.81768447193686e-13
4.687839110189482e-13
5.783228674305131e-13
7.169185708691036e-13
8.928456394276014e-13
1.1167989388799996e-12
6.1167930804668455e-12
1.1773166655618728e-12
1.8662939998353476e-13
2.2281693471368192e-13
5.076231779389261e-13
8.014913644339339e-13
1.168514482218955e-12
1.6658518814095339e-12
2.362326433004546e-12
3.351977415250517e-12
4.769674194557204e-12
6.812415450281285e-12
9.769702102288536e-12
1.4066206484977572e-11
2.031768526060214e-11
2.939190910328772e-11
4.244070815521895e-11
6.08163665068666e-11
8.572960339324738e-11
1.1759681427999738e-10
4.724806688274368e-10
3.55840906504749e-10
1.5666919233859055e-10
1.255524005814071e-9
2.7179245599247982e-9
3.937893458448383e-9
4.743083424793271e-9
5.3343851974868925e-9
5.867896338090648e-9
6.402725341135189e-9
6.952542089099599e-9
7.1348747758949714e-9
1.3583168959262922e-9
5.395210098181495e-10
1.080289968321711e-9
1.7462137396472304e-9
3.569751048274962e-9
1.3335224663681987e-8
6.564101943389107e-9
2.883774289287962e-10
8.204569561614511e-10
9.097742017113526e-10
9.598710499283308e-10
1.031185596474173e-9
1.1417165769490931e-9
1.309683079096196e-9
1.5720635723819355e-9
2.021596618447116e-9
2.933374808623266e-9
4.879187249347192e-9
4.051363374301916e-8
4.5288279701345075e-8
3.342291391182752e-8
3.993767323747682e-8
6.178543740308391e-8
1.1777996949366825e-7
1.7606033292150712e-7
1.808033731044777e-7
2.2289575228559088e-7
2.1692765830455477e-7
1.1153011833993453e-7
8.964613657290022e-7
8.275345794526899e-7
6.181172658225911e-7
3.2314093440779027e-7
8.642505050834716e-8
5.133652848116728e-7
2.0805176048897123e-7
5.66300791533705e-8
2.295135213450861e-8
8.662079015070932e-9
4.673963261328569e-9
3.0319621181705994e-9
2.4053648435385943e-10
1.9179637935083017e-9
4.310863094162652e-9
1.1905454864827217e-8
2.8275685412770848e-8
2.8773445496048613e-9
3.437880211425811e-9
6.3839243221430635e-9
1.0657631479243342e-8
6.354191490855486e-8
1.190853411050512e-7
1.1115913082481376e-7
1.0989173666602015e-7
1.1522891517227341e-7
1.2369215834973478e-7
1.3382145249827268e-7
1.4510384143101389e-7
1.573613118289716e-7
1.7043454622854063e-7
1.1961931246652047e-7
7.449889540701696e-8
4.730883306538947e-8
3.7616256113256596e-8
2.1638929044608414e-8
6.462009441081045e-9
1.6552669872060656e-9
3.4171716339609335e-10
1.1594482825473816e-9
6.137303526599264e-9
2.6816063458559627e-8
1.1912249800678827e-7
6.767115044219166e-8
5.3788619421882495e-8
5.288877584418898e-8
5.896381204809973e-8
7.267646697487733e-8
9.839571109264341e-8
1.4521536173659878e-7
2.1703517658857555e-7
3.403513783798086e-7
2.6349296243449623e-7
1.669160435447604e-7
1.755608064293026e-7
2.435275585768984e-7
4.163209726323679e-7
5.225169596811888e-7
4.766484144389106e-7
5.050934740547269e-7
3.1871594617800085e-7
1.063297524025128e-7
2.283198966164802e-7
1.2853834877370216e-7
1.559624274959614e-7
6.570996507955192e-7
3.484294796200779e-7
7.616421401317209e-8
2.627210202892047e-8
1.163974823443081e-8
7.905143282513926e-9
5.645997720154066e-9
9.574600350107293e-10
1.1729401371238737e-9
3.0913693612332732e-9
6.2980141830873535e-9
1.7190194362745145e-8
5.377925138481127e-10
9.706491002431584e-9
1.5414399599326357e-8
1.9747406414147573e-8
2.3893473073249387e-8
6.251146663216705e-8
2.565632632584438e-7
2.4993879276459646e-7
2.1265665058038763e-7
2.1205577290354563e-7
2.2742575492479078e-7
2.5498397516433434e-7
2.9727014421498327e-7
3.6110042715908733e-7
4.5756731446674066e-7
6.042712137557374e-7
2.730631035995115e-7
1.4363113794742765e-7
7.108672713724755e-8
3.663487007181158e-8
2.5666004228892603e-8
2.302660402214919e-8
1.0654078505508154e-8
4.229196141400381e-9
2.477933766141138e-9
3.392553487293484e-9
8.771403735411978e-9
2.9919993734881544e-8
1.525751668183742e-7
1.14348548753647e-7
8.518579403278732e-8
8.125691493330724e-8
8.733581042451185e-8
1.0151415183721071e-7
1.2437542898376e-7
3.350661958668526e-7
5.477185065970744e-7
3.196302228169182e-7
3.0196513804549715e-7
3.55546968568942e-7
4.968576013013223e-7
7.72246960216888e-7
8.894273936546744e-7
7.879213649161908e-7
6.513617091524094e-7
1.6022822038631037e-7
1.3867940939298864e-6
1.1102269243670592e-6
9.639328019796722e-7
9.28548071719078e-7
3.7451299123895396e-7
4.244285125762771e-8
3.55726771327696e-9
6.266308917473669e-8
2.6716168606573875e-7
8.818662723553516e-8
2.974787545412242e-7
4.2935317522251126e-7
1.1769350191001595e-7
2.8379021610857794e-8
8.05066302218722e-9
3.8628895412102555e-9
2.921530405825163e-10
1.4546789485490383e-10
6.36297119731754e-11
2.005747857533211e-10
1.4935633569347855e-11
6.873975340173322e-12
1.6009117107384492e-11
2.5502770142818648e-11
3.8636851117644044e-11
5.830373028030243e-11
8.87801974662116e-11
1.374800793827616e-10
2.1826041715737647e-10
3.585705910302228e-10
6.134742735864709e-10
3.7860542435290766e-10
7.340111612260365e-10
3.488836615827407e-10
1.8922322434018893e-10
8.966242781100873e-10
1.942881679864422e-9
3.622013647172739e-9
6.371505256261675e-9
1.0615768808939344e-8
1.6211271161212137e-8
2.1659311699736206e-8
2.0492176266222302e-8
2.9242195393815985e-8
1.844978608260506e-7
5.066530130087158e-9
3.389355970009723e-8
6.532906304283217e-9
2.1950702581772604e-11
3.518288496638773e-13
6.409633922667158e-13
4.284353768976947e-13
1.847482003130088e-13
2.006738494029798e-13
2.5286809895188086e-13
3.1170585926491255e-13
3.817684304275217e-13
4.687837606311783e-13
5.783229416467202e-13
7.169185547659799e-13
8.928456402620534e-13
1.1167989070563983e-12
6.1167932290576506e-12
1.1773167697239642e-12
1.86629212454919e-13
2.2281686342724426e-13
5.07623243106275e-13
8.014913598310049e-13
1.1685144780121606e-12
1.665851876511399e-12
2.362326429045553e-12
3.3519772846712225e-12
4.76967390785755e-12
6.812415445254239e-12
9.769702227716368e-12
1.4066206480320897e-11
2.0317685432239357e-11
2.939190900427596e-11
4.244070831115613e-11
6.081636648054815e-11
8.572960341448244e-11
1.1759681426168318e-10
4.7248066877363e-10
3.5584090626499654e-10
1.5666919121878448e-10
1.2555240139067404e-9
2.7179245606286412e-9
3.9378934606326245e-9
4.7430834248044524e-9
5.334385198006224e-9
5.867896336181514e-9
6.4027253406184505e-9
6.95254208914626e-9
7.134874771482071e-9
1.358316882832031e-9
5.395210113363263e-10
1.0802899684342957e-9
1.746213739976733e-9
3.5697510468909283e-9
1.3335224665779658e-8
6.5641019369179e-9
2.8837742636236936e-10
8.204569563479993e-10
9.097741990051297e-10
9.598710500270096e-10
1.0311856009965585e-9
1.1417165758541448e-9
1.3096830760708071e-9
1.5720635712380843e-9
2.021596612770826e-9
2.9333748087438835e-9
4.879187249471036e-9
4.051363373772362e-8
4.528827969981009e-8
3.3422913913770385e-8
3.993767323664782e-8
6.178543740317608e-8
1.1777996949332237e-7
1.7606033292087513e-7
1.808033731044194e-7
2.228957522862585e-7
2.1692765830503565e-7
1.1153011833991359e-7
8.964613657232418e-7
8.275345794535297e-7
6.181172658251319e-7
3.2314093441928233e-7
8.642505050691917e-8
5.133652848081324e-7
2.0805176048645157e-7
5.6630079153505564e-8
2.2951352134766215e-8
8.662079014020474e-9
4.673963261381984e-9
3.031962117949317e-9
2.4053648561215355e-10
1.9179637937801372e-9
4.310863093607866e-9
1.1905454868391913e-8
2.8275685403370338e-8
2.8773445510699893e-9
3.4378802095530905e-9
6.383924320981302e-9
1.0657631477567984e-8
6.354191490219739e-8
1.1908534110155048e-7
1.1115913082559279e-7
1.0989173666605659e-7
1.1522891517377859e-7
1.236921583490959e-7
1.338214525003667e-7
1.451038414305342e-7
1.5736131182821001e-7
1.7043454623038777e-7
1.1961931246619087e-7
7.449889540871289e-8
4.730883306505996e-8
3.7616256115520246e-8
2.1638929046999856e-8
6.462009442133912e-9
1.655266986557738e-9
3.4171716360715996e-10
1.159448282230579e-9
6.1373035285967486e-9
2.6816063455661308e-8
1.1912249800372602e-7
6.767115044436947e-8
5.378861941924467e-8
5.288877585075673e-8
5.8963812046711595e-8
7.26764669736749e-8
9.839571109053947e-8
1.4521536173956136e-7
2.170351765920241e-7
3.403513783721508e-7
2.634929624347131e-7
1.6691604354264624e-7
1.7556080642934843e-7
2.4352755857631676e-7
4.1632097263221135e-7
5.225169596817167e-7
4.766484144376111e-7
5.050934740579309e-7
3.1871594618241124e-7
1.0632975240027499e-7
2.2831989660744975e-7
1.2853834877086632e-7
1.5596242751167904e-7
6.570996507946927e-7
3.484294796228142e-7
7.616421401342926e-8
2.627210202955377e-8
1.1639748234523502e-8
7.905143282622462e-9
5.6459977212888586e-9
9.57460034209376e-10
1.1729401376123898e-9
3.0913693613955346e-9
6.298014183139786e-9
1.719019435664577e-8
5.377925207519477e-10
9.706491002076166e-9
1.5414399602230413e-8
1.9747406415153167e-8
2.389347307538514e-8
6.251146663047442e-8
2.565632632564781e-7
2.499387927626829e-7
2.1265665057743557e-7
2.1205577290221343e-7
2.2742575492589658e-7
2.549839751648601e-7
2.9727014421713357e-7
3.6110042715803585e-7
4.5756731446695967e-7
6.042712137609476e-7
2.730631035967535e-7
1.436311379469265e-7
7.108672713742864e-8
3.663487007192063e-8
2.5666004228547155e-8
2.3026604026234147e-8
1.065407850516047e-8
4.229196142263834e-9
2.477933767376866e-9
3.392553487059904e-9
8.77140373452979e-9
2.991999373455269e-8
1.5257516682446454e-7
1.1434854875379045e-7
8.518579402460052e-8
8.125691493315139e-8
8.733581042612997e-8
1.0151415184287383e-7
1.2437542898259514e-7
3.350661958754692e-7
5.477185065987709e-7
3.19630222817892e-7
3.0196513804573003e-7
3.555469685690083e-7
4.968576013015848e-7
7.7224696021681e-7
8.894273936552802e-7
7.879213649159946e-7
6.513617091572215e-7
1.6022822038967783e-7
1.3867940939471112e-6
1.1102269243543332e-6
9.639328019824463e-7
9.285480717166807e-7
3.745129912409202e-7
4.2442851257976894e-8
3.557267713315223e-9
6.266308917449076e-8
2.6716168606542355e-7
8.818662723334759e-8
2.974787545414876e-7
4.2935317521806714e-7
1.1769350190613292e-7
2.8379021609777744e-8
8.05066302349713e-9
3.862889540029216e-9
2.921530396214911e-10
1.4546789206212347e-10
6.362972441392736e-11
2.0057473663371486e-10
1.493562765517798e-11
6.873982364735999e-12
1.600910935464322e-11
2.5502765997101636e-11
3.863685756629745e-11
5.830373624298978e-11
8.878019171297497e-11
1.3748008408993123e-10
2.1826040732282519e-10
3.585705827836672e-10
6.134742735842151e-10
3.786054271718274e-10
7.340111644305875e-10
3.488836379942039e-10
1.8922323022076252e-10
8.966242798624348e-10
1.942881675545029e-9
3.6220136505948983e-9
6.37150525673611e-9
1.0615768799296812e-8
1.621127116006125e-8
2.165931166843104e-8
2.0492176261300356e-8
2.9242195392151933e-8
1.8449786081149196e-7
5.066530134685601e-9
3.389355970041107e-8
6.532906304801335e-9
2.1950702596279417e-11
3.5182884043072364e-13
6.409632947265809e-13
4.284353439796655e-13
1.84748234681817e-13
2.0067385013921317e-13
2.528680984523913e-13
3.117058733893099e-13
3.8176844725979843e-13
4.687839111181816e-13
5.783229416532122e-13
7.169185543381577e-13
8.928456226680791e-13
1.1167989085700298e-12
6.116793329790656e-12
1.1773167590349255e-12
1.866292103168707e-13
2.2281687726574124e-13
5.076231793169337e-13
8.014913624590178e-13
1.1685143918606697e-12
1.6658518744855216e-12
2.3623263305535077e-12
3.351977412745446e-12
4.7696739096190976e-12
6.8124154435498705e-12
9.769701917172038e-12
1.4066206691678413e-11
2.031768526427467e-11
2.93919092558145e-11
4.244070816216383e-11
6.081636637848127e-11
8.572960356877716e-11
1.1759681432546636e-10
4.724806688806122e-10
3.5584090637589546e-10
1.5666919009470422e-10
1.2555240046694505e-9
2.717924561008264e-9
3.93789345929436e-9
4.74308342486022e-9
5.334385197270153e-9
5.867896337338036e-9
6.402725341360181e-9
6.952542088945911e-9
7.134874775950245e-9
1.358316920778099e-9
5.39521009641231e-10
1.0802899683800303e-9
1.7462137398084721e-9
3.569751048024996e-9
1.333522466449408e-8
6.56410190823562e-9
2.88377425698744e-10
8.204569563993979e-10
9.097741998139633e-10
9.59871052101351e-10
1.031185599817946e-9
1.1417165769940206e-9
1.3096830750742261e-9
1.572063574781953e-9
2.021596615198501e-9
2.9333748080372968e-9
4.8791872495610876e-9
4.05136337566708e-8
4.5288279701359726e-8
3.3422913915469646e-8
3.993767323633587e-8
6.178543740310464e-8
1.1777996949422192e-7
1.760603329212263e-7
1.8080337310474098e-7
2.2289575228564287e-7
2.1692765830476055e-7
1.1153011834008925e-7
8.964613657262482e-7
8.275345794498778e-7
6.181172658229e-7
3.231409344101374e-7
8.642505050502416e-8
5.133652848241332e-7
2.0805176048892612e-7
5.663007915242396e-8
2.295135213520164e-8
8.662079014719952e-9
4.673963261676087e-9
3.031962120455207e-9
2.405364848904826e-10
1.91796379363614e-9
4.310863093437748e-9
1.190545486503591e-8
2.8275685410219598e-8
2.8773445513235077e-9
3.437880212484967e-9
6.383924322710474e-9
1.0657631477456126e-8
6.354191490302826e-8
1.1908534110057666e-7
1.111591308240592e-7
1.098917366659396e-7
1.1522891517482874e-7
1.236921583479455e-7
1.338214524995623e-7
1.4510384143006653e-7
1.5736131182864814e-7
1.7043454623025614e-7
1.196193124648142e-7
7.449889540631976e-8
4.730883306577589e-8
3.7616256114040764e-8
2.1638929045675994e-8
6.462009443060019e-9
1.655266986663422e-9
3.4171716383186326e-10
1.1594482826020068e-9
6.137303525629651e-9
2.6816063461041297e-8
1.1912249799896382e-7
6.767115044639968e-8
5.3788619418826466e-8
5.288877584811352e-8
5.896381204786671e-8
7.26764669748511e-8
9.839571109050804e-8
1.452153617392662e-7
2.1703517659287887e-7
3.4035137835867734e-7
2.634929624345832e-7
1.669160435441361e-7
1.7556080642929353e-7
2.4352755857609844e-7
4.1632097263219717e-7
5.225169596806708e-7
4.766484144388881e-7
5.050934740567396e-7
3.1871594618328474e-7
1.0632975240250828e-7
2.2831989661832983e-7
1.285383487749832e-7
1.5596242750343048e-7
6.57099650783887e-7
3.484294796233572e-7
7.616421401350856e-8
2.6272102028741606e-8
1.1639748234113868e-8
7.905143282584266e-9
5.6459977209735315e-9
9.57460035555495e-10
1.1729401376131096e-9
3.0913693610588415e-9
6.298014183126977e-9
1.7190194363502303e-8
5.377925152736944e-10
9.706491003594153e-9
1.5414399599408202e-8
1.9747406415023435e-8
2.3893473074250537e-8
6.251146663174293e-8
2.5656326325217457e-7
2.4993879276289344e-7
2.1265665057936257e-7
2.120557729027223e-7
2.2742575492739008e-7
2.5498397516746343e-7
2.972701442179636e-7
3.6110042715680516e-7
4.5756731446612645e-7
6.04271213758491e-7
2.730631035975497e-7
1.4363113794516814e-7
7.108672713753754e-8
3.663487007238629e-8
2.5666004228381613e-8
2.302660402450139e-8
1.0654078504786463e-8
4.22919614117184e-9
2.4779337656628997e-9
3.392553487072022e-9
8.771403735068373e-9
2.9919993734022434e-8
1.5257516682543413e-7
1.1434854875064976e-7
8.518579403037992e-8
8.125691493003125e-8
8.733581042702341e-8
1.0151415184001332e-7
1.2437542898657606e-7
3.3506619588334447e-7
5.477185065987597e-7
3.1963022281649113e-7
3.0196513804636355e-7
3.5554696856842183e-7
4.96857601300445e-7
7.7224696021596e-7
8.89427393653974e-7
7.879213649163811e-7
6.513617091497339e-7
1.6022822038863862e-7
1.3867940939326526e-6
1.1102269243484078e-6
9.63932801983698e-7
9.285480717115319e-7
3.745129912430445e-7
4.2442851257255705e-8
3.557267713252435e-9
6.266308917524592e-8
2.6716168606556204e-7
8.818662724083471e-8
2.974787545415136e-7
4.293531752304365e-7
1.1769350190351533e-7
2.837902160806599e-8
8.050663023103588e-9
3.862889548763355e-9
2.9215303957948244e-10
1.4546789179566324e-10
6.362971450810223e-11
2.0057477749636544e-10
1.4935632707636042e-11
6.873982357571578e-12
1.6009109356889852e-11
2.550276900708649e-11
3.863685111238869e-11
5.830373027453744e-11
8.878019171876945e-11
1.3748007938160034e-10
2.1826041714574962e-10
3.5857058277961615e-10
6.134742752000097e-10
3.786054259647378e-10
7.340111576734242e-10
3.488836348653096e-10
1.892232244852641e-10
8.966242913459005e-10
1.9428816822698935e-9
3.6220136921462914e-9
6.371505256670602e-9
1.0615768799227534e-8
1.62112711612808e-8
2.1659311682936813e-8
2.0492176257275225e-8
2.9242195395132083e-8
1.8449786081959724e-7
5.066530134284753e-9
3.389355969963451e-8
6.532906305880313e-9
2.1950702566359144e-11
3.518288406698805e-13
6.409633313157493e-13
4.2843534563769707e-13
1.8474823466808153e-13
2.0067384999639216e-13
2.5286809765874366e-13
3.1170592299978975e-13
3.8176843022591956e-13
4.687839267179069e-13
5.783229428936564e-13
7.169185547697603e-13
8.92845622436253e-13
1.1167989094016557e-12
6.1167923956800254e-12
1.1773166631141717e-12
1.8662921116475927e-13
2.2281693228167285e-13
5.076232916317243e-13
8.014912780639889e-13
1.168514394012585e-12
1.665851967742003e-12
2.362326433686382e-12
3.3519772902460014e-12
4.769674188829677e-12
6.8124154446283484e-12
9.769702097232165e-12
1.4066206872840968e-11
2.031768525703619e-11
2.9391909249658985e-11
4.244070819406275e-11
6.081636658621279e-11
8.57296034729256e-11
1.1759681427626237e-10
4.724806689410222e-10
3.5584090658252817e-10
1.566691914864935e-10
1.2555240087060588e-9
2.7179245608663585e-9
3.937893458849125e-9
4.74308342562167e-9
5.334385197318678e-9
5.8678963370047635e-9
6.402725340410999e-9
6.95254208899285e-9
7.1348747718906935e-9
1.3583169047054694e-9
5.395210100479604e-10
1.0802899684614797e-9
1.7462137396145814e-9
3.569751046897675e-9
1.3335224664256949e-8
6.564101928352283e-9
2.88377426601929e-10
8.204569552708493e-10
9.097742025905301e-10
9.598710519428593e-10
1.0311855999237803e-9
1.1417165770514274e-9
1.3096830751749104e-9
1.5720635751333743e-9
2.0215966138065616e-9
2.9333748080811047e-9
4.879187249536736e-9
4.051363373361477e-8
4.5288279701226464e-8
3.34229139148996e-8
3.993767323739669e-8
6.17854374030814e-8
1.1777996949434491e-7
1.7606033292130439e-7
1.8080337310391883e-7
2.2289575228575815e-7
2.1692765830496235e-7
1.1153011834020734e-7
8.964613657283304e-7
8.275345794412742e-7
6.181172658234776e-7
3.2314093440478256e-7
8.642505050470052e-8
5.133652847979734e-7
2.080517604886249e-7
5.663007915247002e-8
2.2951352134296145e-8
8.662079014392541e-9
4.6739632613217535e-9
3.0319621153685954e-9
2.405364856138116e-10
1.9179637938397922e-9
4.3108630941571956e-9
1.190545486582053e-8
2.8275685433556186e-8
2.8773445489930777e-9
3.4378802124216226e-9
6.383924322655084e-9
1.0657631478305425e-8
6.35419149019313e-8
1.1908534110007782e-7
1.1115913082495865e-7
1.0989173666580148e-7
1.1522891517524646e-7
1.2369215834845954e-7
1.3382145249880949e-7
1.4510384142994043e-7
1.5736131182959944e-7
1.704345462297168e-7
1.1961931246602644e-7
7.44988954065171e-8
4.730883306567869e-8
3.761625611416224e-8
2.1638929045068367e-8
6.4620094416767845e-9
1.655266985395194e-9
3.4171716382251964e-10
1.1594482827069576e-9
6.137303525697788e-9
2.681606345771028e-8
1.191224979904577e-7
6.7671150443048e-8
5.3788619415503125e-8
5.2888775850145154e-8
5.896381204862885e-8
7.267646697433295e-8
9.839571108906344e-8
1.4521536173894128e-7
2.1703517659434633e-7
3.403513783686537e-7
2.634929624357666e-7
1.669160435460196e-7
1.755608064281823e-7
2.4352755857613756e-7
4.1632097263282683e-7
5.22516959681626e-7
4.76648414438332e-7
5.050934740576282e-7
3.187159461847938e-7
1.0632975240151305e-7
2.2831989661435344e-7
1.2853834877038078e-7
1.5596242749984086e-7
6.570996507875805e-7
3.484294796232866e-7
7.616421401295352e-8
2.6272102029338483e-8
1.163974823434658e-8
7.90514328299324e-9
5.6459977202811044e-9
9.574600351107863e-10
1.1729401378918118e-9
3.0913693609059566e-9
6.2980141830714526e-9
1.719019436443474e-8
5.377925135333025e-10
9.706491001843121e-9
1.541439960495879e-8
1.974740641610479e-8
2.3893473074758522e-8
6.251146663149156e-8
2.565632632535991e-7
2.499387927629129e-7
2.1265665057966263e-7
2.120557729027543e-7
2.274257549239775e-7
2.549839751649368e-7
2.972701442183169e-7
3.611004271570374e-7
4.5756731446529366e-7
6.04271213761926e-7
2.7306310360106296e-7
1.4363113794654017e-7
7.10867271372545e-8
3.663487007216647e-8
2.566600422794999e-8
2.3026604022909132e-8
1.0654078505361364e-8
4.229196140518766e-9
2.4779337670961407e-9
3.392553487207308e-9
8.771403734652693e-9
2.991999373171254e-8
1.52575166824813e-7
1.1434854875270106e-7
8.518579402502625e-8
8.125691493084983e-8
8.733581042659665e-8
1.0151415184221323e-7
1.2437542898689383e-7
3.3506619587449064e-7
5.477185065977619e-7
3.1963022281553425e-7
3.0196513804614994e-7
3.5554696856794866e-7
4.968576013005135e-7
7.722469602165375e-7
8.894273936566882e-7
7.879213649136294e-7
6.513617091597443e-7
1.602282203880504e-7
1.3867940939635051e-6
1.110226924376489e-6
9.63932801981405e-7
9.285480717070696e-7
3.7451299123937334e-7
4.244285125751276e-8
3.5572677134587862e-9
6.266308917510351e-8
2.671616860668e-7
8.818662723617518e-8
2.974787545420984e-7
4.2935317522233153e-7
1.1769350190662586e-7
2.8379021606904942e-8
8.05066302349417e-9
3.862889549720334e-9
2.921530396049556e-10
1.4546789377238978e-10
6.362971454167968e-11
2.005747414615711e-10
1.4935632707209275e-11
6.873982363700676e-12
1.600911015806443e-11
2.5502769005265675e-11
3.8636851115451304e-11
5.830373027382236e-11
8.878019171246926e-11
1.374800840921811e-10
2.1826040732220723e-10
3.585705827776829e-10
6.134742735762699e-10
3.7860542744084547e-10
7.34011160982875e-10
3.4888366146756994e-10
1.8922323013927867e-10
8.966242798612464e-10
1.9428816755100234e-9
3.622013650550836e-9
6.371505245901193e-9
1.0615768799133308e-8
1.621127113538704e-8
2.1659311682963892e-8
2.0492176257104866e-8
2.9242195397533143e-8
1.844978608096963e-7
5.066530130134845e-9
3.389355970006026e-8
6.532906304758802e-9
2.1950702585146648e-11
3.518288664364365e-13
6.409633060685138e-13
4.2843534762379523e-13
1.84748200312049e-13
2.0067385042108955e-13
2.5286808457072e-13
3.117059229539625e-13
3.81768447193686e-13
4.687839110189482e-13
5.783228674305131e-13
7.169185708691036e-13
8.928456394276014e-13
1.1167989388799996e-12
6.1167930804668455e-12
1.1773166655618728e-12
1.8662939998353476e-13
2.2281693471368192e-13
5.076231779389261e-13
8.014913644339339e-13
1.168514482218955e-12
1.6658518814095339e-12
2.362326433004546e-12
3.351977415250517e-12
4.769674194557204e-12
6.812415450281285e-12
9.769702102288536e-12
1.4066206484977572e-11
2.031768526060214e-11
2.939190910328772e-11
4.244070815521895e-11
6.08163665068666e-11
8.572960339324738e-11
1.1759681427999738e-10
4.724806688274368e-10
3.55840906504749e-10
1.5666919233859055e-10
1.255524005814071e-9
2.7179245599247982e-9
3.937893458448383e-9
4.743083424793271e-9
5.3343851974868925e-9
5.867896338090648e-9
6.402725341135189e-9
6.952542089099599e-9
7.1348747758949714e-9
1.3583168959262922e-9
5.395210098181495e-10
1.080289968321711e-9
1.7462137396472304e-9
3.569751048274962e-9
1.3335224663681987e-8
6.564101943389107e-9
2.883774289287962e-10
8.204569561614511e-10
9.097742017113526e-10
9.598710499283308e-10
1.031185596474173e-9
1.1417165769490931e-9
1.309683079096196e-9
1.5720635723819355e-9
2.021596618447116e-9
2.933374808623266e-9
4.879187249347192e-9
4.051363374301916e-8
4.5288279701345075e-8
3.342291391182752e-8
3.993767323747682e-8
6.178543740308391e-8
1.1777996949366825e-7
1.7606033292150712e-7
1.808033731044777e-7
2.2289575228559088e-7
2.1692765830455477e-7
1.1153011833993453e-7
8.964613657290022e-7
8.275345794526899e-7
6.181172658225911e-7
3.2314093440779027e-7
8.642505050834716e-8
5.133652848116728e-7
2.0805176048897123e-7
5.66300791533705e-8
2.295135213450861e-8
8.662079015070932e-9
4.673963261328569e-9
3.0319621181705994e-9
2.4053648435385943e-10
1.9179637935083017e-9
4.310863094162652e-9
1.1905454864827217e-8
2.8275685412770848e-8
2.8773445496048613e-9
3.437880211425811e-9
6.3839243221430635e-9
1.0657631479243342e-8
6.354191490855486e-8
1.190853411050512e-7
1.1115913082481376e-7
1.0989173666602015e-7
1.1522891517227341e-7
1.2369215834973478e-7
1.3382145249827268e-7
1.4510384143101389e-7
1.573613118289716e-7
1.7043454622854063e-7
1.1961931246652047e-7
7.449889540701696e-8
4.730883306538947e-8
3.7616256113256596e-8
2.1638929044608414e-8
6.462009441081045e-9
1.6552669872060656e-9
3.4171716339609335e-10
1.1594482825473816e-9
6.137303526599264e-9
2.6816063458559627e-8
1.1912249800678827e-7
6.767115044219166e-8
5.3788619421882495e-8
5.288877584418898e-8
5.896381204809973e-8
7.267646697487733e-8
9.839571109264341e-8
1.4521536173659878e-7
2.1703517658857555e-7
3.403513783798086e-7
2.6349296243449623e-7
1.669160435447604e-7
1.755608064293026e-7
2.435275585768984e-7
4.163209726323679e-7
5.225169596811888e-7
4.766484144389106e-7
5.050934740547269e-7
3.1871594617800085e-7
1.063297524025128e-7
2.283198966164802e-7
1.2853834877370216e-7
1.559624274959614e-7
6.570996507955192e-7
3.484294796200779e-7
7.616421401317209e-8
2.627210202892047e-8
1.163974823443081e-8
7.905143282513926e-9
5.645997720154066e-9
9.574600350107293e-10
1.1729401371238737e-9
3.0913693612332732e-9
6.2980141830873535e-9
1.7190194362745145e-8
5.377925138481127e-10
9.706491002431584e-9
1.5414399599326357e-8
1.9747406414147573e-8
2.3893473073249387e-8
6.251146663216705e-8
2.565632632584438e-7
2.4993879276459646e-7
2.1265665058038763e-7
2.1205577290354563e-7
2.2742575492479078e-7
2.5498397516433434e-7
2.9727014421498327e-7
3.6110042715908733e-7
4.5756731446674066e-7
6.042712137557374e-7
2.730631035995115e-7
1.4363113794742765e-7
7.108672713724755e-8
3.663487007181158e-8
2.5666004228892603e-8
2.302660402214919e-8
1.0654078505508154e-8
4.229196141400381e-9
2.477933766141138e-9
3.392553487293484e-9
8.771403735411978e-9
2.9919993734881544e-8
1.525751668183742e-7
1.14348548753647e-7
8.518579403278732e-8
8.125691493330724e-8
8.733581042451185e-8
1.0151415183721071e-7
1.2437542898376e-7
3.350661958668526e-7
5.477185065970744e-7
3.196302228169182e-7
3.0196513804549715e-7
3.55546968568942e-7
4.968576013013223e-7
7.72246960216888e-7
8.894273936546744e-7
7.879213649161908e-7
6.513617091524094e-7
1.6022822038631037e-7
1.3867940939298864e-6
1.1102269243670592e-6
9.639328019796722e-7
9.28548071719078e-7
3.7451299123895396e-7
4.244285125762771e-8
3.55726771327696e-9
6.266308917473669e-8
2.6716168606573875e-7
8.818662723553516e-8
2.974787545412242e-7
4.2935317522251126e-7
1.1769350191001595e-7
2.8379021610857794e-8
8.05066302218722e-9
3.8628895412102555e-9
2.921530405825163e-10
1.4546789485490383e-10
6.36297119731754e-11
2.005747857533211e-10
1.4935633569347855e-11
6.873975340173322e-12
1.6009117107384492e-11
2.5502770142818648e-11
3.8636851117644044e-11
5.830373028030243e-11
8.87801974662116e-11
1.374800793827616e-10
2.1826041715737647e-10
3.585705910302228e-10
6.134742735864709e-10
3.7860542435290766e-10
7.340111612260365e-10
3.488836615827407e-10
1.8922322434018893e-10
8.966242781100873e-10
1.942881679864422e-9
3.622013647172739e-9
6.371505256261675e-9
1.0615768808939344e-8
1.6211271161212137e-8
2.1659311699736206e-8
2.0492176266222302e-8
2.9242195393815985e-8
1.844978608260506e-7
5.066530130087158e-9
3.389355970009723e-8
6.532906304283217e-9
2.1950702581772604e-11
3.518288496638773e-13
6.409633922667158e-13
4.284353768976947e-13
1.847482003130088e-13
2.006738494029798e-13
2.5286809895188086e-13
3.1170585926491255e-13
3.817684304275217e-13
4.687837606311783e-13
5.783229416467202e-13
7.169185547659799e-13
8.928456402620534e-13
1.1167989070563983e-12
6.1167932290576506e-12
1.1773167697239642e-12
1.86629212454919e-13
2.2281686342724426e-13
5.07623243106275e-13
8.014913598310049e-13
1.1685144780121606e-12
1.665851876511399e-12
2.362326429045553e-12
3.3519772846712225e-12
4.76967390785755e-12
6.812415445254239e-12
9.769702227716368e-12
1.4066206480320897e-11
2.0317685432239357e-11
2.939190900427596e-11
4.244070831115613e-11
6.081636648054815e-11
8.572960341448244e-11
1.1759681426168318e-10
4.7248066877363e-10
3.5584090626499654e-10
1.5666919121878448e-10
1.2555240139067404e-9
2.7179245606286412e-9
3.9378934606326245e-9
4.7430834248044524e-9
5.334385198006224e-9
5.867896336181514e-9
6.4027253406184505e-9
6.95254208914626e-9
7.134874771482071e-9
1.358316882832031e-9
5.395210113363263e-10
1.0802899684342957e-9
1.746213739976733e-9
3.5697510468909283e-9
1.3335224665779658e-8
6.5641019369179e-9
2.8837742636236936e-10
8.204569563479993e-10
9.097741990051297e-10
9.598710500270096e-10
1.0311856009965585e-9
1.1417165758541448e-9
1.3096830760708071e-9
1.5720635712380843e-9
2.021596612770826e-9
2.9333748087438835e-9
4.879187249471036e-9
4.051363373772362e-8
4.528827969981009e-8
3.3422913913770385e-8
3.993767323664782e-8
6.178543740317608e-8
1.1777996949332237e-7
1.7606033292087513e-7
1.808033731044194e-7
2.228957522862585e-7
2.1692765830503565e-7
1.1153011833991359e-7
8.964613657232418e-7
8.275345794535297e-7
6.181172658251319e-7
3.2314093441928233e-7
8.642505050691917e-8
5.133652848081324e-7
2.0805176048645157e-7
5.6630079153505564e-8
2.2951352134766215e-8
8.662079014020474e-9
4.673963261381984e-9
3.031962117949317e-9
2.4053648561215355e-10
1.9179637937801372e-9
4.310863093607866e-9
1.1905454868391913e-8
2.8275685403370338e-8
2.8773445510699893e-9
3.4378802095530905e-9
6.383924320981302e-9
1.0657631477567984e-8
6.354191490219739e-8
1.1908534110155048e-7
1.1115913082559279e-7
1.0989173666605659e-7
1.1522891517377859e-7
1.236921583490959e-7
1.338214525003667e-7
1.451038414305342e-7
1.5736131182821001e-7
1.7043454623038777e-7
1.1961931246619087e-7
7.449889540871289e-8
4.730883306505996e-8
3.7616256115520246e-8
2.1638929046999856e-8
6.462009442133912e-9
1.655266986557738e-9
3.4171716360715996e-10
1.159448282230579e-9
6.1373035285967486e-9
2.6816063455661308e-8
1.1912249800372602e-7
6.767115044436947e-8
5.378861941924467e-8
5.288877585075673e-8
5.8963812046711595e-8
7.26764669736749e-8
9.839571109053947e-8
1.4521536173956136e-7
2.170351765920241e-7
3.403513783721508e-7
2.634929624347131e-7
1.6691604354264624e-7
1.7556080642934843e-7
2.4352755857631676e-7
4.1632097263221135e-7
5.225169596817167e-7
4.766484144376111e-7
5.050934740579309e-7
3.1871594618241124e-7
1.0632975240027499e-7
2.2831989660744975e-7
1.2853834877086632e-7
1.5596242751167904e-7
6.570996507946927e-7
3.484294796228142e-7
7.616421401342926e-8
2.627210202955377e-8
1.1639748234523502e-8
7.905143282622462e-9
5.6459977212888586e-9
9.57460034209376e-10
1.1729401376123898e-9
3.0913693613955346e-9
6.298014183139786e-9
1.719019435664577e-8
5.377925207519477e-10
9.706491002076166e-9
1.5414399602230413e-8
1.9747406415153167e-8
2.389347307538514e-8
6.251146663047442e-8
2.565632632564781e-7
2.499387927626829e-7
2.1265665057743557e-7
2.1205577290221343e-7
2.2742575492589658e-7
2.549839751648601e-7
2.9727014421713357e-7
3.6110042715803585e-7
4.5756731446695967e-7
6.042712137609476e-7
2.730631035967535e-7
1.436311379469265e-7
7.108672713742864e-8
3.663487007192063e-8
2.5666004228547155e-8
2.3026604026234147e-8
1.065407850516047e-8
4.229196142263834e-9
2.477933767376866e-9
3.392553487059904e-9
8.77140373452979e-9
2.991999373455269e-8
1.5257516682446454e-7
1.1434854875379045e-7
8.518579402460052e-8
8.125691493315139e-8
8.733581042612997e-8
1.0151415184287383e-7
1.2437542898259514e-7
3.350661958754692e-7
5.477185065987709e-7
3.19630222817892e-7
3.0196513804573003e-7
3.555469685690083e-7
4.968576013015848e-7
7.7224696021681e-7
8.894273936552802e-7
7.879213649159946e-7
6.513617091572215e-7
1.6022822038967783e-7
1.3867940939471112e-6
1.1102269243543332e-6
9.639328019824463e-7
9.285480717166807e-7
3.745129912409202e-7
4.2442851257976894e-8
3.557267713315223e-9
6.266308917449076e-8
2.6716168606542355e-7
8.818662723334759e-8
2.974787545414876e-7
4.2935317521806714e-7
1.1769350190613292e-7
2.8379021609777744e-8
8.05066302349713e-9
3.862889540029216e-9
2.921530396214911e-10
1.4546789206212347e-10
6.362972441392736e-11
2.0057473663371486e-10
1.493562765517798e-11
6.873982364735999e-12
1.600910935464322e-11
2.5502765997101636e-11
3.863685756629745e-11
5.830373624298978e-11
8.878019171297497e-11
1.3748008408993123e-10
2.1826040732282519e-10
3.585705827836672e-10
6.134742735842151e-10
3.786054271718274e-10
7.340111644305875e-10
3.488836379942039e-10
1.8922323022076252e-10
8.966242798624348e-10
1.942881675545029e-9
3.6220136505948983e-9
6.37150525673611e-9
1.0615768799296812e-8
1.621127116006125e-8
2.165931166843104e-8
2.0492176261300356e-8
2.9242195392151933e-8
1.8449786081149196e-7
5.066530134685601e-9
3.389355970041107e-8
6.532906304801335e-9
2.1950702596279417e-11
3.5182884043072364e-13
6.409632947265809e-13
4.284353439796655e-13
1.84748234681817e-13
2.0067385013921317e-13
2.528680984523913e-13
3.117058733893099e-13
3.8176844725979843e-13
4.687839111181816e-13
5.783229416532122e-13
7.169185543381577e-13
8.928456226680791e-13
1.1167989085700298e-12
6.116793329790656e-12
1.1773167590349255e-12
1.866292103168707e-13
2.2281687726574124e-13
5.076231793169337e-13
8.014913624590178e-13
1.1685143918606697e-12
1.6658518744855216e-12
2.3623263305535077e-12
3.351977412745446e-12
4.7696739096190976e-12
6.8124154435498705e-12
9.769701917172038e-12
1.4066206691678413e-11
2.031768526427467e-11
2.93919092558145e-11
4.244070816216383e-11
6.081636637848127e-11
8.572960356877716e-11
1.1759681432546636e-10
4.724806688806122e-10
3.5584090637589546e-10
1.5666919009470422e-10
1.2555240046694505e-9
2.717924561008264e-9
3.93789345929436e-9
4.74308342486022e-9
5.334385197270153e-9
5.867896337338036e-9
6.402725341360181e-9
6.952542088945911e-9
7.134874775950245e-9
1.358316920778099e-9
5.39521009641231e-10
1.0802899683800303e-9
1.7462137398084721e-9
3.569751048024996e-9
1.333522466449408e-8
6.56410190823562e-9
2.88377425698744e-10
8.204569563993979e-10
9.097741998139633e-10
9.59871052101351e-10
1.031185599817946e-9
1.1417165769940206e-9
1.3096830750742261e-9
1.572063574781953e-9
2.021596615198501e-9
2.9333748080372968e-9
4.8791872495610876e-9
4.05136337566708e-8
4.5288279701359726e-8
3.3422913915469646e-8
3.993767323633587e-8
6.178543740310464e-8
1.1777996949422192e-7
1.760603329212263e-7
1.8080337310474098e-7
2.2289575228564287e-7
2.1692765830476055e-7
1.1153011834008925e-7
8.964613657262482e-7
8.275345794498778e-7
6.181172658229e-7
3.231409344101374e-7
8.642505050502416e-8
5.133652848241332e-7
2.0805176048892612e-7
5.663007915242396e-8
2.295135213520164e-8
8.662079014719952e-9
4.673963261676087e-9
3.031962120455207e-9
2.405364848904826e-10
1.91796379363614e-9
4.310863093437748e-9
1.190545486503591e-8
2.8275685410219598e-8
2.8773445513235077e-9
3.437880212484967e-9
6.383924322710474e-9
1.0657631477456126e-8
6.354191490302826e-8
1.1908534110057666e-7
1.111591308240592e-7
1.098917366659396e-7
1.1522891517482874e-7
1.236921583479455e-7
1.338214524995623e-7
1.4510384143006653e-7
1.5736131182864814e-7
1.7043454623025614e-7
1.196193124648142e-7
7.449889540631976e-8
4.730883306577589e-8
3.7616256114040764e-8
2.1638929045675994e-8
6.462009443060019e-9
1.655266986663422e-9
3.4171716383186326e-10
1.1594482826020068e-9
6.137303525629651e-9
2.6816063461041297e-8
1.1912249799896382e-7
6.767115044639968e-8
5.3788619418826466e-8
5.288877584811352e-8
5.896381204786671e-8
7.26764669748511e-8
9.839571109050804e-8
1.452153617392662e-7
2.1703517659287887e-7
3.4035137835867734e-7
2.634929624345832e-7
1.669160435441361e-7
1.7556080642929353e-7
2.4352755857609844e-7
4.1632097263219717e-7
5.225169596806708e-7
4.766484144388881e-7
5.050934740567396e-7
3.1871594618328474e-7
1.0632975240250828e-7
2.2831989661832983e-7
1.285383487749832e-7
1.5596242750343048e-7
6.57099650783887e-7
3.484294796233572e-7
7.616421401350856e-8
2.6272102028741606e-8
1.1639748234113868e-8
7.905143282584266e-9
5.6459977209735315e-9
9.57460035555495e-10
1.1729401376131096e-9
3.0913693610588415e-9
6.298014183126977e-9
1.7190194363502303e-8
5.377925152736944e-10
9.706491003594153e-9
1.5414399599408202e-8
1.9747406415023435e-8
2.3893473074250537e-8
6.251146663174293e-8
2.5656326325217457e-7
2.4993879276289344e-7
2.1265665057936257e-7
2.120557729027223e-7
2.2742575492739008e-7
2.5498397516746343e-7
2.972701442179636e-7
3.6110042715680516e-7
4.5756731446612645e-7
6.04271213758491e-7
2.730631035975497e-7
1.4363113794516814e-7
7.108672713753754e-8
3.663487007238629e-8
2.5666004228381613e-8
2.302660402450139e-8
1.0654078504786463e-8
4.22919614117184e-9
2.4779337656628997e-9
3.392553487072022e-9
8.771403735068373e-9
2.9919993734022434e-8
1.5257516682543413e-7
1.1434854875064976e-7
8.518579403037992e-8
8.125691493003125e-8
8.733581042702341e-8
1.0151415184001332e-7
1.2437542898657606e-7
3.3506619588334447e-7
5.477185065987597e-7
3.1963022281649113e-7
3.0196513804636355e-7
3.5554696856842183e-7
4.96857601300445e-7
7.7224696021596e-7
8.89427393653974e-7
7.879213649163811e-7
6.513617091497339e-7
1.6022822038863862e-7
1.3867940939326526e-6
1.1102269243484078e-6
9.63932801983698e-7
9.285480717115319e-7
3.745129912430445e-7
4.2442851257255705e-8
3.557267713252435e-9
6.266308917524592e-8
2.6716168606556204e-7
8.818662724083471e-8
2.974787545415136e-7
4.293531752304365e-7
1.1769350190351533e-7
2.837902160806599e-8
8.050663023103588e-9
3.862889548763355e-9
2.9215303957948244e-10
1.4546789179566324e-10
6.362971450810223e-11
2.0057477749636544e-10
1.4935632707636042e-11
6.873982357571578e-12
1.6009109356889852e-11
2.550276900708649e-11
3.863685111238869e-11
5.830373027453744e-11
8.878019171876945e-11
1.3748007938160034e-10
2.1826041714574962e-10
3.5857058277961615e-10
6.134742752000097e-10
3.786054259647378e-10
7.340111576734242e-10
3.488836348653096e-10
1.892232244852641e-10
8.966242913459005e-10
1.9428816822698935e-9
3.6220136921462914e-9
6.371505256670602e-9
1.0615768799227534e-8
1.62112711612808e-8
2.1659311682936813e-8
2.0492176257275225e-8
2.9242195395132083e-8
1.8449786081959724e-7
5.066530134284753e-9
3.389355969963451e-8
6.532906305880313e-9
2.1950702566359144e-11
3.518288406698805e-13
6.409633313157493e-13
4.2843534563769707e-13
1.8474823466808153e-13
2.0067384999639216e-13
2.5286809765874366e-13
3.1170592299978975e-13
3.8176843022591956e-13
4.687839267179069e-13
5.783229428936564e-13
7.169185547697603e-13
8.92845622436253e-13
1.1167989094016557e-12
6.1167923956800254e-12
1.1773166631141717e-12
1.8662921116475927e-13
2.2281693228167285e-13
5.076232916317243e-13
8.014912780639889e-13
1.168514394012585e-12
1.665851967742003e-12
2.362326433686382e-12
3.3519772902460014e-12
4.769674188829677e-12
6.8124154446283484e-12
9.769702097232165e-12
1.4066206872840968e-11
2.031768525703619e-11
2.9391909249658985e-11
4.244070819406275e-11
6.081636658621279e-11
8.57296034729256e-11
1.1759681427626237e-10
4.724806689410222e-10
3.5584090658252817e-10
1.566691914864935e-10
1.2555240087060588e-9
2.7179245608663585e-9
3.937893458849125e-9
4.74308342562167e-9
5.334385197318678e-9
5.8678963370047635e-9
6.402725340410999e-9
6.95254208899285e-9
7.1348747718906935e-9
1.3583169047054694e-9
5.395210100479604e-10
1.0802899684614797e-9
1.7462137396145814e-9
3.569751046897675e-9
1.3335224664256949e-8
6.564101928352283e-9
2.88377426601929e-10
8.204569552708493e-10
9.097742025905301e-10
9.598710519428593e-10
1.0311855999237803e-9
1.1417165770514274e-9
1.3096830751749104e-9
1.5720635751333743e-9
2.0215966138065616e-9
2.9333748080811047e-9
4.879187249536736e-9
4.051363373361477e-8
4.5288279701226464e-8
3.34229139148996e-8
3.993767323739669e-8
6.17854374030814e-8
1.1777996949434491e-7
1.7606033292130439e-7
1.8080337310391883e-7
2.2289575228575815e-7
2.1692765830496235e-7
1.1153011834020734e-7
8.964613657283304e-7
8.275345794412742e-7
6.181172658234776e-7
3.2314093440478256e-7
8.642505050470052e-8
5.133652847979734e-7
2.080517604886249e-7
5.663007915247002e-8
2.2951352134296145e-8
8.662079014392541e-9
4.6739632613217535e-9
3.0319621153685954e-9
2.405364856138116e-10
1.9179637938397922e-9
4.3108630941571956e-9
1.190545486582053e-8
2.8275685433556186e-8
2.8773445489930777e-9
3.4378802124216226e-9
6.383924322655084e-9
1.0657631478305425e-8
6.35419149019313e-8
1.1908534110007782e-7
1.1115913082495865e-7
1.0989173666580148e-7
1.1522891517524646e-7
1.2369215834845954e-7
1.3382145249880949e-7
1.4510384142994043e-7
1.5736131182959944e-7
1.704345462297168e-7
1.1961931246602644e-7
7.44988954065171e-8
4.730883306567869e-8
3.761625611416224e-8
2.1638929045068367e-8
6.4620094416767845e-9
1.655266985395194e-9
3.4171716382251964e-10
1.1594482827069576e-9
6.137303525697788e-9
2.681606345771028e-8
1.191224979904577e-7
6.7671150443048e-8
5.3788619415503125e-8
5.2888775850145154e-8
5.896381204862885e-8
7.267646697433295e-8
9.839571108906344e-8
1.4521536173894128e-7
2.1703517659434633e-7
3.403513783686537e-7
2.634929624357666e-7
1.669160435460196e-7
1.755608064281823e-7
2.4352755857613756e-7
4.1632097263282683e-7
5.22516959681626e-7
4.76648414438332e-7
5.050934740576282e-7
3.187159461847938e-7
1.0632975240151305e-7
2.2831989661435344e-7
1.2853834877038078e-7
1.5596242749984086e-7
6.570996507875805e-7
3.484294796232866e-7
7.616421401295352e-8
2.6272102029338483e-8
1.163974823434658e-8
7.90514328299324e-9
5.6459977202811044e-9
9.574600351107863e-10
1.1729401378918118e-9
3.0913693609059566e-9
6.2980141830714526e-9
1.719019436443474e-8
5.377925135333025e-10
9.706491001843121e-9
1.541439960495879e-8
1.974740641610479e-8
2.3893473074758522e-8
6.251146663149156e-8
2.565632632535991e-7
2.499387927629129e-7
2.1265665057966263e-7
2.120557729027543e-7
2.274257549239775e-7
2.549839751649368e-7
2.972701442183169e-7
3.611004271570374e-7
4.5756731446529366e-7
6.04271213761926e-7
2.7306310360106296e-7
1.4363113794654017e-7
7.10867271372545e-8
3.663487007216647e-8
2.566600422794999e-8
2.3026604022909132e-8
1.0654078505361364e-8
4.229196140518766e-9
2.4779337670961407e-9
3.392553487207308e-9
8.771403734652693e-9
2.991999373171254e-8
1.52575166824813e-7
1.1434854875270106e-7
8.518579402502625e-8
8.125691493084983e-8
8.733581042659665e-8
1.0151415184221323e-7
1.2437542898689383e-7
3.3506619587449064e-7
5.477185065977619e-7
3.1963022281553425e-7
3.0196513804614994e-7
3.5554696856794866e-7
4.968576013005135e-7
7.722469602165375e-7
8.894273936566882e-7
7.879213649136294e-7
6.513617091597443e-7
1.602282203880504e-7
1.3867940939635051e-6
1.110226924376489e-6
9.63932801981405e-7
9.285480717070696e-7
3.7451299123937334e-7
4.244285125751276e-8
3.5572677134587862e-9
6.266308917510351e-8
2.671616860668e-7
8.818662723617518e-8
2.974787545420984e-7
4.2935317522233153e-7
1.1769350190662586e-7
2.8379021606904942e-8
8.05066302349417e-9
3.862889549720334e-9
2.921530396049556e-10
1.4546789377238978e-10
6.362971454167968e-11
2.005747414615711e-10
1.4935632707209275e-11
6.873982363700676e-12
1.600911015806443e-11
2.5502769005265675e-11
3.8636851115451304e-11
5.830373027382236e-11
8.878019171246926e-11
1.374800840921811e-10
2.1826040732220723e-10
3.585705827776829e-10
6.134742735762699e-10
3.7860542744084547e-10
7.34011160982875e-10
3.4888366146756994e-10
1.8922323013927867e-10
8.966242798612464e-10
1.9428816755100234e-9
3.622013650550836e-9
6.371505245901193e-9
1.0615768799133308e-8
1.621127113538704e-8
2.1659311682963892e-8
2.0492176257104866e-8
2.9242195397533143e-8
1.844978608096963e-7
5.066530130134845e-9
3.389355970006026e-8
6.532906304758802e-9
2.1950702585146648e-11
3.518288664364365e-13
6.409633060685138e-13
4.2843534762379523e-13
1.84748200312049e-13
2.0067385042108955e-13
2.5286808457072e-13
3.117059229539625e-13
3.81768447193686e-13
4.687839110189482e-13
5.783228674305131e-13
7.169185708691036e-13
8.928456394276014e-13
1.1167989388799996e-12
6.1167930804668455e-12
1.1773166655618728e-12
1.8662939998353476e-13
2.2281693471368192e-13
5.076231779389261e-13
8.014913644339339e-13
1.168514482218955e-12
1.6658518814095339e-12
2.362326433004546e-12
3.351977415250517e-12
4.769674194557204e-12
6.812415450281285e-12
9.769702102288536e-12
1.4066206484977572e-11
2.031768526060214e-11
2.939190910328772e-11
4.244070815521895e-11
6.08163665068666e-11
8.572960339324738e-11
1.1759681427999738e-10
4.724806688274368e-10
3.55840906504749e-10
1.5666919233859055e-10
1.255524005814071e-9
2.7179245599247982e-9
3.937893458448383e-9
4.743083424793271e-9
5.3343851974868925e-9
5.867896338090648e-9
6.402725341135189e-9
6.952542089099599e-9
7.1348747758949714e-9
1.3583168959262922e-9
5.395210098181495e-10
1.080289968321711e-9
1.7462137396472304e-9
3.569751048274962e-9
1.3335224663681987e-8
6.564101943389107e-9
2.883774289287962e-10
8.204569561614511e-10
9.097742017113526e-10
9.598710499283308e-10
1.031185596474173e-9
1.1417165769490931e-9
1.309683079096196e-9
1.5720635723819355e-9
2.021596618447116e-9
2.933374808623266e-9
4.879187249347192e-9
4.051363374301916e-8
4.5288279701345075e-8
3.342291391182752e-8
3.993767323747682e-8
6.178543740308391e-8
1.1777996949366825e-7
1.7606033292150712e-7
1.808033731044777e-7
2.2289575228559088e-7
2.1692765830455477e-7
1.1153011833993453e-7
8.964613657290022e-7
8.275345794526899e-7
6.181172658225911e-7
3.2314093440779027e-7
8.642505050834716e-8
5.133652848116728e-7
2.0805176048897123e-7
5.66300791533705e-8
2.295135213450861e-8
8.662079015070932e-9
4.673963261328569e-9
3.0319621181705994e-9
2.4053648435385943e-10
1.9179637935083017e-9
4.310863094162652e-9
1.1905454864827217e-8
2.8275685412770848e-8
2.8773445496048613e-9
3.437880211425811e-9
6.3839243221430635e-9
1.0657631479243342e-8
6.354191490855486e-8
1.190853411050512e-7
1.1115913082481376e-7
1.0989173666602015e-7
1.1522891517227341e-7
1.2369215834973478e-7
1.3382145249827268e-7
1.4510384143101389e-7
1.573613118289716e-7
1.7043454622854063e-7
1.1961931246652047e-7
7.449889540701696e-8
4.730883306538947e-8
3.7616256113256596e-8
2.1638929044608414e-8
6.462009441081045e-9
1.6552669872060656e-9
3.4171716339609335e-10
1.1594482825473816e-9
6.137303526599264e-9
2.6816063458559627e-8
1.1912249800678827e-7
6.767115044219166e-8
5.3788619421882495e-8
5.288877584418898e-8
5.896381204809973e-8
7.267646697487733e-8
9.839571109264341e-8
1.4521536173659878e-7
2.1703517658857555e-7
3.403513783798086e-7
2.6349296243449623e-7
1.669160435447604e-7
1.755608064293026e-7
2.435275585768984e-7
4.163209726323679e-7
5.225169596811888e-7
4.766484144389106e-7
5.050934740547269e-7
3.1871594617800085e-7
1.063297524025128e-7
2.283198966164802e-7
1.2853834877370216e-7
1.559624274959614e-7
6.570996507955192e-7
3.484294796200779e-7
7.616421401317209e-8
2.627210202892047e-8
1.163974823443081e-8
7.905143282513926e-9
5.645997720154066e-9
9.574600350107293e-10
1.1729401371238737e-9
3.0913693612332732e-9
6.2980141830873535e-9
1.7190194362745145e-8
5.377925138481127e-10
9.706491002431584e-9
1.5414399599326357e-8
1.9747406414147573e-8
2.3893473073249387e-8
6.251146663216705e-8
2.565632632584438e-7
2.4993879276459646e-7
2.1265665058038763e-7
2.1205577290354563e-7
2.2742575492479078e-7
2.5498397516433434e-7
2.9727014421498327e-7
3.6110042715908733e-7
4.5756731446674066e-7
6.042712137557374e-7
2.730631035995115e-7
1.4363113794742765e-7
7.108672713724755e-8
3.663487007181158e-8
2.5666004228892603e-8
2.302660402214919e-8
1.0654078505508154e-8
4.229196141400381e-9
2.477933766141138e-9
3.392553487293484e-9
8.771403735411978e-9
2.9919993734881544e-8
1.525751668183742e-7
1.14348548753647e-7
8.518579403278732e-8
8.125691493330724e-8
8.733581042451185e-8
1.0151415183721071e-7
1.2437542898376e-7
3.350661958668526e-7
5.477185065970744e-7
3.196302228169182e-7
3.0196513804549715e-7
3.55546968568942e-7
4.968576013013223e-7
7.72246960216888e-7
8.894273936546744e-7
7.879213649161908e-7
6.513617091524094e-7
1.6022822038631037e-7
1.3867940939298864e-6
1.1102269243670592e-6
9.639328019796722e-7
9.28548071719078e-7
3.7451299123895396e-7
4.244285125762771e-8
3.55726771327696e-9
6.266308917473669e-8
2.6716168606573875e-7
8.818662723553516e-8
2.974787545412242e-7
4.2935317522251126e-7
1.1769350191001595e-7
2.8379021610857794e-8
8.05066302218722e-9
3.8628895412102555e-9
2.921530405825163e-10
1.4546789485490383e-10
6.36297119731754e-11
2.005747857533211e-10
1.4935633569347855e-11
6.873975340173322e-12
1.6009117107384492e-11
2.5502770142818648e-11
3.8636851117644044e-11
5.830373028030243e-11
8.87801974662116e-11
1.374800793827616e-10
2.1826041715737647e-10
3.585705910302228e-10
6.134742735864709e-10
3.7860542435290766e-10
7.340111612260365e-10
3.488836615827407e-10
1.8922322434018893e-10
8.966242781100873e-10
1.942881679864422e-9
3.622013647172739e-9
6.371505256261675e-9
1.0615768808939344e-8
1.6211271161212137e-8
2.1659311699736206e-8
2.0492176266222302e-8
2.9242195393815985e-8
1.844978608260506e-7
5.066530130087158e-9
3.389355970009723e-8
6.532906304283217e-9
2.1950702581772604e-11
3.518288496638773e-13
6.409633922667158e-13
4.284353768976947e-13
1.847482003130088e-13
2.006738494029798e-13
2.5286809895188086e-13
3.1170585926491255e-13
3.817684304275217e-13
4.687837606311783e-13
5.783229416467202e-13
7.169185547659799e-13
8.928456402620534e-13
1.1167989070563983e-12
6.1167932290576506e-12
1.1773167697239642e-12
1.86629212454919e-13
2.2281686342724426e-13
5.07623243106275e-13
8.014913598310049e-13
1.1685144780121606e-12
1.665851876511399e-12
2.362326429045553e-12
3.3519772846712225e-12
4.76967390785755e-12
6.812415445254239e-12
9.769702227716368e-12
1.4066206480320897e-11
2.0317685432239357e-11
2.939190900427596e-11
4.244070831115613e-11
6.081636648054815e-11
8.572960341448244e-11
1.1759681426168318e-10
4.7248066877363e-10
3.5584090626499654e-10
1.5666919121878448e-10
1.2555240139067404e-9
2.7179245606286412e-9
3.9378934606326245e-9
4.7430834248044524e-9
5.334385198006224e-9
5.867896336181514e-9
6.4027253406184505e-9
6.95254208914626e-9
7.134874771482071e-9
1.358316882832031e-9
5.395210113363263e-10
1.0802899684342957e-9
1.746213739976733e-9
3.5697510468909283e-9
1.3335224665779658e-8
6.5641019369179e-9
2.8837742636236936e-10
8.204569563479993e-10
9.097741990051297e-10
9.598710500270096e-10
1.0311856009965585e-9
1.1417165758541448e-9
1.3096830760708071e-9
1.5720635712380843e-9
2.021596612770826e-9
2.9333748087438835e-9
4.879187249471036e-9
4.051363373772362e-8
4.528827969981009e-8
3.3422913913770385e-8
3.993767323664782e-8
6.178543740317608e-8
1.1777996949332237e-7
1.7606033292087513e-7
1.808033731044194e-7
2.228957522862585e-7
2.1692765830503565e-7
1.1153011833991359e-7
8.964613657232418e-7
8.275345794535297e-7
6.181172658251319e-7
3.2314093441928233e-7
8.642505050691917e-8
5.133652848081324e-7
2.0805176048645157e-7
5.6630079153505564e-8
2.2951352134766215e-8
8.662079014020474e-9
4.673963261381984e-9
3.031962117949317e-9
2.4053648561215355e-10
1.9179637937801372e-9
4.310863093607866e-9
1.1905454868391913e-8
2.8275685403370338e-8
2.8773445510699893e-9
3.4378802095530905e-9
6.383924320981302e-9
1.0657631477567984e-8
6.354191490219739e-8
1.1908534110155048e-7
1.1115913082559279e-7
1.0989173666605659e-7
1.1522891517377859e-7
1.236921583490959e-7
1.338214525003667e-7
1.451038414305342e-7
1.5736131182821001e-7
1.7043454623038777e-7
1.1961931246619087e-7
7.449889540871289e-8
4.730883306505996e-8
3.7616256115520246e-8
2.1638929046999856e-8
6.462009442133912e-9
1.655266986557738e-9
3.4171716360715996e-10
1.159448282230579e-9
6.1373035285967486e-9
2.6816063455661308e-8
1.1912249800372602e-7
6.767115044436947e-8
5.378861941924467e-8
5.288877585075673e-8
5.8963812046711595e-8
7.26764669736749e-8
9.839571109053947e-8
1.4521536173956136e-7
2.170351765920241e-7
3.403513783721508e-7
2.634929624347131e-7
1.6691604354264624e-7
1.7556080642934843e-7
2.4352755857631676e-7
4.1632097263221135e-7
5.225169596817167e-7
4.766484144376111e-7
5.050934740579309e-7
3.1871594618241124e-7
1.0632975240027499e-7
2.2831989660744975e-7
1.2853834877086632e-7
1.5596242751167904e-7
6.570996507946927e-7
3.484294796228142e-7
7.616421401342926e-8
2.627210202955377e-8
1.1639748234523502e-8
7.905143282622462e-9
5.6459977212888586e-9
9.57460034209376e-10
1.1729401376123898e-9
3.0913693613955346e-9
6.298014183139786e-9
1.719019435664577e-8
5.377925207519477e-10
9.706491002076166e-9
1.5414399602230413e-8
1.9747406415153167e-8
2.389347307538514e-8
6.251146663047442e-8
2.565632632564781e-7
2.499387927626829e-7
2.1265665057743557e-7
2.1205577290221343e-7
2.2742575492589658e-7
2.549839751648601e-7
2.9727014421713357e-7
3.6110042715803585e-7
4.5756731446695967e-7
6.042712137609476e-7
2.730631035967535e-7
1.436311379469265e-7
7.108672713742864e-8
3.663487007192063e-8
2.5666004228547155e-8
2.3026604026234147e-8
1.065407850516047e-8
4.229196142263834e-9
2.477933767376866e-9
3.392553487059904e-9
8.77140373452979e-9
2.991999373455269e-8
1.5257516682446454e-7
1.1434854875379045e-7
8.518579402460052e-8
8.125691493315139e-8
8.733581042612997e-8
1.0151415184287383e-7
1.2437542898259514e-7
3.350661958754692e-7
5.477185065987709e-7
3.19630222817892e-7
3.0196513804573003e-7
3.555469685690083e-7
4.968576013015848e-7
7.7224696021681e-7
8.894273936552802e-7
7.879213649159946e-7
6.513617091572215e-7
1.6022822038967783e-7
1.3867940939471112e-6
1.1102269243543332e-6
9.639328019824463e-7
9.285480717166807e-7
3.745129912409202e-7
4.2442851257976894e-8
3.557267713315223e-9
6.266308917449076e-8
2.6716168606542355e-7
8.818662723334759e-8
2.974787545414876e-7
4.2935317521806714e-7
1.1769350190613292e-7
2.8379021609777744e-8
8.05066302349713e-9
3.862889540029216e-9
2.921530396214911e-10
1.4546789206212347e-10
6.362972441392736e-11
2.0057473663371486e-10
1.493562765517798e-11
6.873982364735999e-12
1.600910935464322e-11
2.5502765997101636e-11
3.863685756629745e-11
5.830373624298978e-11
8.878019171297497e-11
1.3748008408993123e-10
2.1826040732282519e-10
3.585705827836672e-10
6.134742735842151e-10
3.786054271718274e-10
7.340111644305875e-10
3.488836379942039e-10
1.8922323022076252e-10
8.966242798624348e-10
1.942881675545029e-9
3.6220136505948983e-9
6.37150525673611e-9
1.0615768799296812e-8
1.621127116006125e-8
2.165931166843104e-8
2.0492176261300356e-8
2.9242195392151933e-8
1.8449786081149196e-7
5.066530134685601e-9
3.389355970041107e-8
6.532906304801335e-9
2.1950702596279417e-11
3.5182884043072364e-13
6.409632947265809e-13
4.284353439796655e-13
1.84748234681817e-13
2.0067385013921317e-13
2.528680984523913e-13
3.117058733893099e-13
3.8176844725979843e-13
4.687839111181816e-13
5.783229416532122e-13
7.169185543381577e-13
8.928456226680791e-13
1.1167989085700298e-12
6.116793329790656e-12
1.1773167590349255e-12
1.866292103168707e-13
2.2281687726574124e-13
5.076231793169337e-13
8.014913624590178e-13
1.1685143918606697e-12
1.6658518744855216e-12
2.3623263305535077e-12
3.351977412745446e-12
4.7696739096190976e-12
6.8124154435498705e-12
9.769701917172038e-12
1.4066206691678413e-11
2.031768526427467e-11
2.93919092558145e-11
4.244070816216383e-11
6.081636637848127e-11
8.572960356877716e-11
1.1759681432546636e-10
4.724806688806122e-10
3.5584090637589546e-10
1.5666919009470422e-10
1.2555240046694505e-9
2.717924561008264e-9
3.93789345929436e-9
4.74308342486022e-9
5.334385197270153e-9
5.867896337338036e-9
6.402725341360181e-9
6.952542088945911e-9
7.134874775950245e-9
1.358316920778099e-9
5.39521009641231e-10
1.0802899683800303e-9
1.7462137398084721e-9
3.569751048024996e-9
1.333522466449408e-8
6.56410190823562e-9
2.88377425698744e-10
8.204569563993979e-10
9.097741998139633e-10
9.59871052101351e-10
1.031185599817946e-9
1.1417165769940206e-9
1.3096830750742261e-9
1.572063574781953e-9
2.021596615198501e-9
2.9333748080372968e-9
4.8791872495610876e-9
4.05136337566708e-8
4.5288279701359726e-8
3.3422913915469646e-8
3.993767323633587e-8
6.178543740310464e-8
1.1777996949422192e-7
1.760603329212263e-7
1.8080337310474098e-7
2.2289575228564287e-7
2.1692765830476055e-7
1.1153011834008925e-7
8.964613657262482e-7
8.275345794498778e-7
6.181172658229e-7
3.231409344101374e-7
8.642505050502416e-8
5.133652848241332e-7
2.0805176048892612e-7
5.663007915242396e-8
2.295135213520164e-8
8.662079014719952e-9
4.673963261676087e-9
3.031962120455207e-9
2.405364848904826e-10
1.91796379363614e-9
4.310863093437748e-9
1.190545486503591e-8
2.8275685410219598e-8
2.8773445513235077e-9
3.437880212484967e-9
6.383924322710474e-9
1.0657631477456126e-8
6.354191490302826e-8
1.1908534110057666e-7
1.111591308240592e-7
1.098917366659396e-7
1.1522891517482874e-7
1.236921583479455e-7
1.338214524995623e-7
1.4510384143006653e-7
1.5736131182864814e-7
1.7043454623025614e-7
1.196193124648142e-7
7.449889540631976e-8
4.730883306577589e-8
3.7616256114040764e-8
2.1638929045675994e-8
6.462009443060019e-9
1.655266986663422e-9
3.4171716383186326e-10
1.1594482826020068e-9
6.137303525629651e-9
2.6816063461041297e-8
1.1912249799896382e-7
6.767115044639968e-8
5.3788619418826466e-8
5.288877584811352e-8
5.896381204786671e-8
7.26764669748511e-8
9.839571109050804e-8
1.452153617392662e-7
2.1703517659287887e-7
3.4035137835867734e-7
2.634929624345832e-7
1.669160435441361e-7
1.7556080642929353e-7
2.4352755857609844e-7
4.1632097263219717e-7
5.225169596806708e-7
4.766484144388881e-7
5.050934740567396e-7
3.1871594618328474e-7
1.0632975240250828e-7
2.2831989661832983e-7
1.285383487749832e-7
1.5596242750343048e-7
6.57099650783887e-7
3.484294796233572e-7
7.616421401350856e-8
2.6272102028741606e-8
1.1639748234113868e-8
7.905143282584266e-9
5.6459977209735315e-9
9.57460035555495e-10
1.1729401376131096e-9
3.0913693610588415e-9
6.298014183126977e-9
1.7190194363502303e-8
5.377925152736944e-10
9.706491003594153e-9
1.5414399599408202e-8
1.9747406415023435e-8
2.3893473074250537e-8
6.251146663174293e-8
2.5656326325217457e-7
2.4993879276289344e-7
2.1265665057936257e-7
2.120557729027223e-7
2.2742575492739008e-7
2.5498397516746343e-7
2.972701442179636e-7
3.6110042715680516e-7
4.5756731446612645e-7
6.04271213758491e-7
2.730631035975497e-7
1.4363113794516814e-7
7.108672713753754e-8
3.663487007238629e-8
2.5666004228381613e-8
2.302660402450139e-8
1.0654078504786463e-8
4.22919614117184e-9
2.4779337656628997e-9
3.392553487072022e-9
8.771403735068373e-9
2.9919993734022434e-8
1.5257516682543413e-7
1.1434854875064976e-7
8.518579403037992e-8
8.125691493003125e-8
8.733581042702341e-8
1.0151415184001332e-7
1.2437542898657606e-7
3.3506619588334447e-7
5.477185065987597e-7
3.1963022281649113e-7
3.0196513804636355e-7
3.5554696856842183e-7
4.96857601300445e-7
7.7224696021596e-7
8.89427393653974e-7
7.879213649163811e-7
6.513617091497339e-7
1.6022822038863862e-7
1.3867940939326526e-6
1.1102269243484078e-6
9.63932801983698e-7
9.285480717115319e-7
3.745129912430445e-7
4.2442851257255705e-8
3.557267713252435e-9
6.266308917524592e-8
2.6716168606556204e-7
8.818662724083471e-8
2.974787545415136e-7
4.293531752304365e-7
1.1769350190351533e-7
2.837902160806599e-8
8.050663023103588e-9
3.862889548763355e-9
2.9215303957948244e-10
1.4546789179566324e-10
6.362971450810223e-11
2.0057477749636544e-10
1.4935632707636042e-11
6.873982357571578e-12
1.6009109356889852e-11
2.550276900708649e-11
3.863685111238869e-11
5.830373027453744e-11
8.878019171876945e-11
1.3748007938160034e-10
2.1826041714574962e-10
3.5857058277961615e-10
6.134742752000097e-10
3.786054259647378e-10
7.340111576734242e-10
3.488836348653096e-10
1.892232244852641e-10
8.966242913459005e-10
1.9428816822698935e-9
3.6220136921462914e-9
6.371505256670602e-9
1.0615768799227534e-8
1.62112711612808e-8
2.1659311682936813e-8
2.0492176257275225e-8
2.9242195395132083e-8
1.8449786081959724e-7
5.066530134284753e-9
3.389355969963451e-8
6.532906305880313e-9
2.1950702566359144e-11
3.518288406698805e-13
6.409633313157493e-13
4.2843534563769707e-13
1.8474823466808153e-13
2.0067384999639216e-13
2.5286809765874366e-13
3.1170592299978975e-13
3.8176843022591956e-13
4.687839267179069e-13
5.783229428936564e-13
7.169185547697603e-13
8.92845622436253e-13
1.1167989094016557e-12
6.1167923956800254e-12
1.1773166631141717e-12
1.8662921116475927e-13
2.2281693228167285e-13
5.076232916317243e-13
8.014912780639889e-13
1.168514394012585e-12
1.665851967742003e-12
2.362326433686382e-12
3.3519772902460014e-12
4.769674188829677e-12
6.8124154446283484e-12
9.769702097232165e-12
1.4066206872840968e-11
2.031768525703619e-11
2.9391909249658985e-11
4.244070819406275e-11
6.081636658621279e-11
8.57296034729256e-11
1.1759681427626237e-10
4.724806689410222e-10
3.5584090658252817e-10
1.566691914864935e-10
1.2555240087060588e-9
2.7179245608663585e-9
3.937893458849125e-9
4.74308342562167e-9
5.334385197318678e-9
5.8678963370047635e-9
6.402725340410999e-9
6.95254208899285e-9
7.1348747718906935e-9
1.3583169047054694e-9
5.395210100479604e-10
1.0802899684614797e-9
1.7462137396145814e-9
3.569751046897675e-9
1.3335224664256949e-8
6.564101928352283e-9
2.88377426601929e-10
8.204569552708493e-10
9.097742025905301e-10
9.598710519428593e-10
1.0311855999237803e-9
1.1417165770514274e-9
1.3096830751749104e-9
1.5720635751333743e-9
2.0215966138065616e-9
2.9333748080811047e-9
4.879187249536736e-9
4.051363373361477e-8
4.5288279701226464e-8
3.34229139148996e-8
3.993767323739669e-8
6.17854374030814e-8
1.1777996949434491e-7
1.7606033292130439e-7
1.8080337310391883e-7
2.2289575228575815e-7
2.1692765830496235e-7
1.1153011834020734e-7
8.964613657283304e-7
8.275345794412742e-7
6.181172658234776e-7
3.2314093440478256e-7
8.642505050470052e-8
5.133652847979734e-7
2.080517604886249e-7
5.663007915247002e-8
2.2951352134296145e-8
8.662079014392541e-9
4.6739632613217535e-9
3.0319621153685954e-9
2.405364856138116e-10
1.9179637938397922e-9
4.3108630941571956e-9
1.190545486582053e-8
2.8275685433556186e-8
2.8773445489930777e-9
3.4378802124216226e-9
6.383924322655084e-9
1.0657631478305425e-8
6.35419149019313e-8
1.1908534110007782e-7
1.1115913082495865e-7
1.0989173666580148e-7
1.1522891517524646e-7
1.2369215834845954e-7
1.3382145249880949e-7
1.4510384142994043e-7
1.5736131182959944e-7
1.704345462297168e-7
1.1961931246602644e-7
7.44988954065171e-8
4.730883306567869e-8
3.761625611416224e-8
2.1638929045068367e-8
6.4620094416767845e-9
1.655266985395194e-9
3.4171716382251964e-10
1.1594482827069576e-9
6.137303525697788e-9
2.681606345771028e-8
1.191224979904577e-7
6.7671150443048e-8
5.3788619415503125e-8
5.2888775850145154e-8
5.896381204862885e-8
7.267646697433295e-8
9.839571108906344e-8
1.4521536173894128e-7
2.1703517659434633e-7
3.403513783686537e-7
2.634929624357666e-7
1.669160435460196e-7
1.755608064281823e-7
2.4352755857613756e-7
4.1632097263282683e-7
5.22516959681626e-7
4.76648414438332e-7
5.050934740576282e-7
3.187159461847938e-7
1.0632975240151305e-7
2.2831989661435344e-7
1.2853834877038078e-7
1.5596242749984086e-7
6.570996507875805e-7
3.484294796232866e-7
7.616421401295352e-8
2.6272102029338483e-8
1.163974823434658e-8
7.90514328299324e-9
5.6459977202811044e-9
9.574600351107863e-10
1.1729401378918118e-9
3.0913693609059566e-9
6.2980141830714526e-9
1.719019436443474e-8
5.377925135333025e-10
9.706491001843121e-9
1.541439960495879e-8
1.974740641610479e-8
2.3893473074758522e-8
6.251146663149156e-8
2.565632632535991e-7
2.499387927629129e-7
2.1265665057966263e-7
2.120557729027543e-7
2.274257549239775e-7
2.549839751649368e-7
2.972701442183169e-7
3.611004271570374e-7
4.5756731446529366e-7
6.04271213761926e-7
2.7306310360106296e-7
1.4363113794654017e-7
7.10867271372545e-8
3.663487007216647e-8
2.566600422794999e-8
2.3026604022909132e-8
1.0654078505361364e-8
4.229196140518766e-9
2.4779337670961407e-9
3.392553487207308e-9
8.771403734652693e-9
2.991999373171254e-8
1.52575166824813e-7
1.1434854875270106e-7
8.518579402502625e-8
8.125691493084983e-8
8.733581042659665e-8
1.0151415184221323e-7
1.2437542898689383e-7
3.3506619587449064e-7
5.477185065977619e-7
3.1963022281553425e-7
3.0196513804614994e-7
3.5554696856794866e-7
4.968576013005135e-7
7.722469602165375e-7
8.894273936566882e-7
7.879213649136294e-7
6.513617091597443e-7
1.602282203880504e-7
1.3867940939635051e-6
1.110226924376489e-6
9.63932801981405e-7
9.285480717070696e-7
3.7451299123937334e-7
4.244285125751276e-8
3.5572677134587862e-9
6.266308917510351e-8
2.671616860668e-7
8.818662723617518e-8
2.974787545420984e-7
4.2935317522233153e-7
1.1769350190662586e-7
2.8379021606904942e-8
8.05066302349417e-9
3.862889549720334e-9
2.921530396049556e-10
1.4546789377238978e-10
6.362971454167968e-11
2.005747414615711e-10
1.4935632707209275e-11
6.873982363700676e-12
1.600911015806443e-11
2.5502769005265675e-11
3.8636851115451304e-11
5.830373027382236e-11
8.878019171246926e-11
1.374800840921811e-10
2.1826040732220723e-10
3.585705827776829e-10
6.134742735762699e-10
3.7860542744084547e-10
7.34011160982875e-10
3.4888366146756994e-10
1.8922323013927867e-10
8.966242798612464e-10
1.9428816755100234e-9
3.622013650550836e-9
6.371505245901193e-9
1.0615768799133308e-8
1.621127113538704e-8
2.1659311682963892e-8
2.0492176257104866e-8
2.9242195397533143e-8
1.844978608096963e-7
5.066530130134845e-9
3.389355970006026e-8
6.532906304758802e-9
2.1950702585146648e-11
3.518288664364365e-13
6.409633060685138e-13
4.2843534762379523e-13
1.84748200312049e-13
2.0067385042108955e-13
2.5286808457072e-13
3.117059229539625e-13
3.81768447193686e-13
4.687839110189482e-13
5.783228674305131e-13
7.169185708691036e-13
8.928456394276014e-13
1.1167989388799996e-12
6.1167930804668455e-12
1.1773166655618728e-12
1.8662939998353476e-13
2.2281693471368192e-13
5.076231779389261e-13
8.014913644339339e-13
1.168514482218955e-12
1.6658518814095339e-12
2.362326433004546e-12
3.351977415250517e-12
4.769674194557204e-12
6.812415450281285e-12
9.769702102288536e-12
1.4066206484977572e-11
2.031768526060214e-11
2.939190910328772e-11
4.244070815521895e-11
6.08163665068666e-11
8.572960339324738e-11
1.1759681427999738e-10
4.724806688274368e-10
3.55840906504749e-10
1.5666919233859055e-10
1.255524005814071e-9
2.7179245599247982e-9
3.937893458448383e-9
4.743083424793271e-9
5.3343851974868925e-9
5.867896338090648e-9
6.402725341135189e-9
6.952542089099599e-9
7.1348747758949714e-9
1.3583168959262922e-9
5.395210098181495e-10
1.080289968321711e-9
1.7462137396472304e-9
3.569751048274962e-9
1.3335224663681987e-8
6.564101943389107e-9
2.883774289287962e-10
8.204569561614511e-10
9.097742017113526e-10
9.598710499283308e-10
1.031185596474173e-9
1.1417165769490931e-9
1.309683079096196e-9
1.5720635723819355e-9
2.021596618447116e-9
2.933374808623266e-9
4.879187249347192e-9
4.051363374301916e-8
4.5288279701345075e-8
3.342291391182752e-8
3.993767323747682e-8
6.178543740308391e-8
1.1777996949366825e-7
1.7606033292150712e-7
1.808033731044777e-7
2.2289575228559088e-7
2.1692765830455477e-7
1.1153011833993453e-7
8.964613657290022e-7
8.275345794526899e-7
6.181172658225911e-7
3.2314093440779027e-7
8.642505050834716e-8
5.133652848116728e-7
2.0805176048897123e-7
5.66300791533705e-8
2.295135213450861e-8
8.662079015070932e-9
4.673963261328569e-9
3.0319621181705994e-9
2.4053648435385943e-10
1.9179637935083017e-9
4.310863094162652e-9
1.1905454864827217e-8
2.8275685412770848e-8
2.8773445496048613e-9
3.437880211425811e-9
6.3839243221430635e-9
1.0657631479243342e-8
6.354191490855486e-8
1.190853411050512e-7
1.1115913082481376e-7
1.0989173666602015e-7
1.1522891517227341e-7
1.2369215834973478e-7
1.3382145249827268e-7
1.4510384143101389e-7
1.573613118289716e-7
1.7043454622854063e-7
1.1961931246652047e-7
7.449889540701696e-8
4.730883306538947e-8
3.7616256113256596e-8
2.1638929044608414e-8
6.462009441081045e-9
1.6552669872060656e-9
3.4171716339609335e-10
1.1594482825473816e-9
6.137303526599264e-9
2.6816063458559627e-8
1.1912249800678827e-7
6.767115044219166e-8
5.3788619421882495e-8
5.288877584418898e-8
5.896381204809973e-8
7.267646697487733e-8
9.839571109264341e-8
1.4521536173659878e-7
2.1703517658857555e-7
3.403513783798086e-7
2.6349296243449623e-7
1.669160435447604e-7
1.755608064293026e-7
2.435275585768984e-7
4.163209726323679e-7
5.225169596811888e-7
4.766484144389106e-7
5.050934740547269e-7
3.1871594617800085e-7
1.063297524025128e-7
2.283198966164802e-7
1.2853834877370216e-7
1.559624274959614e-7
6.570996507955192e-7
3.484294796200779e-7
7.616421401317209e-8
2.627210202892047e-8
1.163974823443081e-8
7.905143282513926e-9
5.645997720154066e-9
9.574600350107293e-10
1.1729401371238737e-9
3.0913693612332732e-9
6.2980141830873535e-9
1.7190194362745145e-8
5.377925138481127e-10
9.706491002431584e-9
1.5414399599326357e-8
1.9747406414147573e-8
2.3893473073249387e-8
6.251146663216705e-8
2.565632632584438e-7
2.4993879276459646e-7
2.1265665058038763e-7
2.1205577290354563e-7
2.2742575492479078e-7
2.5498397516433434e-7
2.9727014421498327e-7
3.6110042715908733e-7
4.5756731446674066e-7
6.042712137557374e-7
2.730631035995115e-7
1.4363113794742765e-7
7.108672713724755e-8
3.663487007181158e-8
2.5666004228892603e-8
2.302660402214919e-8
1.0654078505508154e-8
4.229196141400381e-9
2.477933766141138e-9
3.392553487293484e-9
8.771403735411978e-9
2.9919993734881544e-8
1.525751668183742e-7
1.14348548753647e-7
8.518579403278732e-8
8.125691493330724e-8
8.733581042451185e-8
1.0151415183721071e-7
1.2437542898376e-7
3.350661958668526e-7
5.477185065970744e-7
3.196302228169182e-7
3.0196513804549715e-7
3.55546968568942e-7
4.968576013013223e-7
7.72246960216888e-7
8.894273936546744e-7
7.879213649161908e-7
6.513617091524094e-7
1.6022822038631037e-7
1.3867940939298864e-6
1.1102269243670592e-6
9.639328019796722e-7
9.28548071719078e-7
3.7451299123895396e-7
4.244285125762771e-8
3.55726771327696e-9
6.266308917473669e-8
2.6716168606573875e-7
8.818662723553516e-8
2.974787545412242e-7
4.2935317522251126e-7
1.1769350191001595e-7
2.8379021610857794e-8
8.05066302218722e-9
3.8628895412102555e-9
2.921530405825163e-10
1.4546789485490383e-10
6.36297119731754e-11
2.005747857533211e-10
1.4935633569347855e-11
6.873975340173322e-12
1.6009117107384492e-11
2.5502770142818648e-11
3.8636851117644044e-11
5.830373028030243e-11
8.87801974662116e-11
1.374800793827616e-10
2.1826041715737647e-10
3.585705910302228e-10
6.134742735864709e-10
3.7860542435290766e-10
7.340111612260365e-10
3.488836615827407e-10
1.8922322434018893e-10
8.966242781100873e-10
1.942881679864422e-9
3.622013647172739e-9
6.371505256261675e-9
1.0615768808939344e-8
1.6211271161212137e-8
2.1659311699736206e-8
2.0492176266222302e-8
2.9242195393815985e-8
1.844978608260506e-7
5.066530130087158e-9
3.389355970009723e-8
6.532906304283217e-9
2.1950702581772604e-11
3.518288496638773e-13
6.409633922667158e-13
4.284353768976947e-13
1.847482003130088e-13
2.006738494029798e-13
2.5286809895188086e-13
3.1170585926491255e-13
3.817684304275217e-13
4.687837606311783e-13
5.783229416467202e-13
7.169185547659799e-13
8.928456402620534e-13
1.1167989070563983e-12
6.1167932290576506e-12
1.1773167697239642e-12
1.86629212454919e-13
2.2281686342724426e-13
5.07623243106275e-13
8.014913598310049e-13
1.1685144780121606e-12
1.665851876511399e-12
2.362326429045553e-12
3.3519772846712225e-12
4.76967390785755e-12
6.812415445254239e-12
9.769702227716368e-12
1.4066206480320897e-11
2.0317685432239357e-11
2.939190900427596e-11
4.244070831115613e-11
6.081636648054815e-11
8.572960341448244e-11
1.1759681426168318e-10
4.7248066877363e-10
3.5584090626499654e-10
1.5666919121878448e-10
1.2555240139067404e-9
2.7179245606286412e-9
3.9378934606326245e-9
4.7430834248044524e-9
5.334385198006224e-9
5.867896336181514e-9
6.4027253406184505e-9
6.95254208914626e-9
7.134874771482071e-9
1.358316882832031e-9
5.395210113363263e-10
1.0802899684342957e-9
1.746213739976733e-9
3.5697510468909283e-9
1.3335224665779658e-8
6.5641019369179e-9
2.8837742636236936e-10
8.204569563479993e-10
9.097741990051297e-10
9.598710500270096e-10
1.0311856009965585e-9
1.1417165758541448e-9
1.3096830760708071e-9
1.5720635712380843e-9
2.021596612770826e-9
2.9333748087438835e-9
4.879187249471036e-9
4.051363373772362e-8
4.528827969981009e-8
3.3422913913770385e-8
3.993767323664782e-8
6.178543740317608e-8
1.1777996949332237e-7
1.7606033292087513e-7
1.808033731044194e-7
2.228957522862585e-7
2.1692765830503565e-7
1.1153011833991359e-7
8.964613657232418e-7
8.275345794535297e-7
6.181172658251319e-7
3.2314093441928233e-7
8.642505050691917e-8
5.133652848081324e-7
2.0805176048645157e-7
5.6630079153505564e-8
2.2951352134766215e-8
8.662079014020474e-9
4.673963261381984e-9
3.031962117949317e-9
2.4053648561215355e-10
1.9179637937801372e-9
4.310863093607866e-9
1.1905454868391913e-8
2.8275685403370338e-8
2.8773445510699893e-9
3.4378802095530905e-9
6.383924320981302e-9
1.0657631477567984e-8
6.354191490219739e-8
1.1908534110155048e-7
1.1115913082559279e-7
1.0989173666605659e-7
1.1522891517377859e-7
1.236921583490959e-7
1.338214525003667e-7
1.451038414305342e-7
1.5736131182821001e-7
1.7043454623038777e-7
1.1961931246619087e-7
7.449889540871289e-8
4.730883306505996e-8
3.7616256115520246e-8
2.1638929046999856e-8
6.462009442133912e-9
1.655266986557738e-9
3.4171716360715996e-10
1.159448282230579e-9
6.1373035285967486e-9
2.6816063455661308e-8
1.1912249800372602e-7
6.767115044436947e-8
5.378861941924467e-8
5.288877585075673e-8
5.8963812046711595e-8
7.26764669736749e-8
9.839571109053947e-8
1.4521536173956136e-7
2.170351765920241e-7
3.403513783721508e-7
2.634929624347131e-7
1.6691604354264624e-7
1.7556080642934843e-7
2.4352755857631676e-7
4.1632097263221135e-7
5.225169596817167e-7
4.766484144376111e-7
5.050934740579309e-7
3.1871594618241124e-7
1.0632975240027499e-7
2.2831989660744975e-7
1.2853834877086632e-7
1.5596242751167904e-7
6.570996507946927e-7
3.484294796228142e-7
7.616421401342926e-8
2.627210202955377e-8
1.1639748234523502e-8
7.905143282622462e-9
5.6459977212888586e-9
9.57460034209376e-10
1.1729401376123898e-9
3.0913693613955346e-9
6.298014183139786e-9
1.719019435664577e-8
5.377925207519477e-10
9.706491002076166e-9
1.5414399602230413e-8
1.9747406415153167e-8
2.389347307538514e-8
6.251146663047442e-8
2.565632632564781e-7
2.499387927626829e-7
2.1265665057743557e-7
2.1205577290221343e-7
2.2742575492589658e-7
2.549839751648601e-7
2.9727014421713357e-7
3.6110042715803585e-7
4.5756731446695967e-7
6.042712137609476e-7
2.730631035967535e-7
1.436311379469265e-7
7.108672713742864e-8
3.663487007192063e-8
2.5666004228547155e-8
2.3026604026234147e-8
1.065407850516047e-8
4.229196142263834e-9
2.477933767376866e-9
3.392553487059904e-9
8.77140373452979e-9
2.991999373455269e-8
1.5257516682446454e-7
1.1434854875379045e-7
8.518579402460052e-8
8.125691493315139e-8
8.733581042612997e-8
1.0151415184287383e-7
1.2437542898259514e-7
3.350661958754692e-7
5.477185065987709e-7
3.19630222817892e-7
3.0196513804573003e-7
3.555469685690083e-7
4.968576013015848e-7
7.7224696021681e-7
8.894273936552802e-7
7.879213649159946e-7
6.513617091572215e-7
1.6022822038967783e-7
1.3867940939471112e-6
1.1102269243543332e-6
9.639328019824463e-7
9.285480717166807e-7
3.745129912409202e-7
4.2442851257976894e-8
3.557267713315223e-9
6.266308917449076e-8
2.6716168606542355e-7
8.818662723334759e-8
2.974787545414876e-7
4.2935317521806714e-7
1.1769350190613292e-7
2.8379021609777744e-8
8.05066302349713e-9
3.862889540029216e-9
2.921530396214911e-10
1.4546789206212347e-10
6.362972441392736e-11
2.0057473663371486e-10
1.493562765517798e-11
6.873982364735999e-12
1.600910935464322e-11
2.5502765997101636e-11
3.863685756629745e-11
5.830373624298978e-11
8.878019171297497e-11
1.3748008408993123e-10
2.1826040732282519e-10
3.585705827836672e-10
6.134742735842151e-10
3.786054271718274e-10
7.340111644305875e-10
3.488836379942039e-10
1.8922323022076252e-10
8.966242798624348e-10
1.942881675545029e-9
3.6220136505948983e-9
6.37150525673611e-9
1.0615768799296812e-8
1.621127116006125e-8
2.165931166843104e-8
2.0492176261300356e-8
2.9242195392151933e-8
1.8449786081149196e-7
5.066530134685601e-9
3.389355970041107e-8
6.532906304801335e-9
2.1950702596279417e-11
3.5182884043072364e-13
6.409632947265809e-13
4.284353439796655e-13
1.84748234681817e-13
2.0067385013921317e-13
2.528680984523913e-13
3.117058733893099e-13
3.8176844725979843e-13
4.687839111181816e-13
5.783229416532122e-13
7.169185543381577e-13
8.928456226680791e-13
1.1167989085700298e-12
6.116793329790656e-12
1.1773167590349255e-12
1.866292103168707e-13
2.2281687726574124e-13
5.076231793169337e-13
8.014913624590178e-13
1.1685143918606697e-12
1.6658518744855216e-12
2.3623263305535077e-12
3.351977412745446e-12
4.7696739096190976e-12
6.8124154435498705e-12
9.769701917172038e-12
1.4066206691678413e-11
2.031768526427467e-11
2.93919092558145e-11
4.244070816216383e-11
6.081636637848127e-11
8.572960356877716e-11
1.1759681432546636e-10
4.724806688806122e-10
3.5584090637589546e-10
1.5666919009470422e-10
1.2555240046694505e-9
2.717924561008264e-9
3.93789345929436e-9
4.74308342486022e-9
5.334385197270153e-9
5.867896337338036e-9
6.402725341360181e-9
6.952542088945911e-9
7.134874775950245e-9
1.358316920778099e-9
5.39521009641231e-10
1.0802899683800303e-9
1.7462137398084721e-9
3.569751048024996e-9
1.333522466449408e-8
6.56410190823562e-9
2.88377425698744e-10
8.204569563993979e-10
9.097741998139633e-10
9.59871052101351e-10
1.031185599817946e-9
1.1417165769940206e-9
1.3096830750742261e-9
1.572063574781953e-9
2.021596615198501e-9
2.9333748080372968e-9
4.8791872495610876e-9
4.05136337566708e-8
4.5288279701359726e-8
3.3422913915469646e-8
3.993767323633587e-8
6.178543740310464e-8
1.1777996949422192e-7
1.760603329212263e-7
1.8080337310474098e-7
2.2289575228564287e-7
2.1692765830476055e-7
1.1153011834008925e-7
8.964613657262482e-7
8.275345794498778e-7
6.181172658229e-7
3.231409344101374e-7
8.642505050502416e-8
5.133652848241332e-7
2.0805176048892612e-7
5.663007915242396e-8
2.295135213520164e-8
8.662079014719952e-9
4.673963261676087e-9
3.031962120455207e-9
2.405364848904826e-10
1.91796379363614e-9
4.310863093437748e-9
1.190545486503591e-8
2.8275685410219598e-8
2.8773445513235077e-9
3.437880212484967e-9
6.383924322710474e-9
1.0657631477456126e-8
6.354191490302826e-8
1.1908534110057666e-7
1.111591308240592e-7
1.098917366659396e-7
1.1522891517482874e-7
1.236921583479455e-7
1.338214524995623e-7
1.4510384143006653e-7
1.5736131182864814e-7
1.7043454623025614e-7
1.196193124648142e-7
7.449889540631976e-8
4.730883306577589e-8
3.7616256114040764e-8
2.1638929045675994e-8
6.462009443060019e-9
1.655266986663422e-9
3.4171716383186326e-10
1.1594482826020068e-9
6.137303525629651e-9
2.6816063461041297e-8
1.1912249799896382e-7
6.767115044639968e-8
5.3788619418826466e-8
5.288877584811352e-8
5.896381204786671e-8
7.26764669748511e-8
9.839571109050804e-8
1.452153617392662e-7
2.1703517659287887e-7
3.4035137835867734e-7
2.634929624345832e-7
1.669160435441361e-7
1.7556080642929353e-7
2.4352755857609844e-7
4.1632097263219717e-7
5.225169596806708e-7
4.766484144388881e-7
5.050934740567396e-7
3.1871594618328474e-7
1.0632975240250828e-7
2.2831989661832983e-7
1.285383487749832e-7
1.5596242750343048e-7
6.57099650783887e-7
3.484294796233572e-7
7.616421401350856e-8
2.6272102028741606e-8
1.1639748234113868e-8
7.905143282584266e-9
5.6459977209735315e-9
9.57460035555495e-10
1.1729401376131096e-9
3.0913693610588415e-9
6.298014183126977e-9
1.7190194363502303e-8
5.377925152736944e-10
9.706491003594153e-9
1.5414399599408202e-8
1.9747406415023435e-8
2.3893473074250537e-8
6.251146663174293e-8
2.5656326325217457e-7
2.4993879276289344e-7
2.1265665057936257e-7
2.120557729027223e-7
2.2742575492739008e-7
2.5498397516746343e-7
2.972701442179636e-7
3.6110042715680516e-7
4.5756731446612645e-7
6.04271213758491e-7
2.730631035975497e-7
1.4363113794516814e-7
7.108672713753754e-8
3.663487007238629e-8
2.5666004228381613e-8
2.302660402450139e-8
1.0654078504786463e-8
4.22919614117184e-9
2.4779337656628997e-9
3.392553487072022e-9
8.771403735068373e-9
2.9919993734022434e-8
1.5257516682543413e-7
1.1434854875064976e-7
8.518579403037992e-8
8.125691493003125e-8
8.733581042702341e-8
1.0151415184001332e-7
1.2437542898657606e-7
3.3506619588334447e-7
5.477185065987597e-7
3.1963022281649113e-7
3.0196513804636355e-7
3.5554696856842183e-7
4.96857601300445e-7
7.7224696021596e-7
8.89427393653974e-7
7.879213649163811e-7
6.513617091497339e-7
1.6022822038863862e-7
1.3867940939326526e-6
1.1102269243484078e-6
9.63932801983698e-7
9.285480717115319e-7
3.745129912430445e-7
4.2442851257255705e-8
3.557267713252435e-9
6.266308917524592e-8
2.6716168606556204e-7
8.818662724083471e-8
2.974787545415136e-7
4.293531752304365e-7
1.1769350190351533e-7
2.837902160806599e-8
8.050663023103588e-9
3.862889548763355e-9
2.9215303957948244e-10
1.4546789179566324e-10
6.362971450810223e-11
2.0057477749636544e-10
1.4935632707636042e-11
6.873982357571578e-12
1.6009109356889852e-11
2.550276900708649e-11
3.863685111238869e-11
5.830373027453744e-11
8.878019171876945e-11
1.3748007938160034e-10
2.1826041714574962e-10
3.5857058277961615e-10
6.134742752000097e-10
3.786054259647378e-10
7.340111576734242e-10
3.488836348653096e-10
1.892232244852641e-10
8.966242913459005e-10
1.9428816822698935e-9
3.6220136921462914e-9
6.371505256670602e-9
1.0615768799227534e-8
1.62112711612808e-8
2.1659311682936813e-8
2.0492176257275225e-8
2.9242195395132083e-8
1.8449786081959724e-7
5.066530134284753e-9
3.389355969963451e-8
6.532906305880313e-9
2.1950702566359144e-11
3.518288406698805e-13
6.409633313157493e-13
4.2843534563769707e-13
1.8474823466808153e-13
2.0067384999639216e-13
2.5286809765874366e-13
3.1170592299978975e-13
3.8176843022591956e-13
4.687839267179069e-13
5.783229428936564e-13
7.169185547697603e-13
8.92845622436253e-13
1.1167989094016557e-12
6.1167923956800254e-12
1.1773166631141717e-12
1.8662921116475927e-13
2.2281693228167285e-13
5.076232916317243e-13
8.014912780639889e-13
1.168514394012585e-12
1.665851967742003e-12
2.362326433686382e-12
3.3519772902460014e-12
4.769674188829677e-12
6.8124154446283484e-12
9.769702097232165e-12
1.4066206872840968e-11
2.031768525703619e-11
2.9391909249658985e-11
4.244070819406275e-11
6.081636658621279e-11
8.57296034729256e-11
1.1759681427626237e-10
4.724806689410222e-10
3.5584090658252817e-10
1.566691914864935e-10
1.2555240087060588e-9
2.7179245608663585e-9
3.937893458849125e-9
4.74308342562167e-9
5.334385197318678e-9
5.8678963370047635e-9
6.402725340410999e-9
6.95254208899285e-9
7.1348747718906935e-9
1.3583169047054694e-9
5.395210100479604e-10
1.0802899684614797e-9
1.7462137396145814e-9
3.569751046897675e-9
1.3335224664256949e-8
6.564101928352283e-9
2.88377426601929e-10
8.204569552708493e-10
9.097742025905301e-10
9.598710519428593e-10
1.0311855999237803e-9
1.1417165770514274e-9
1.3096830751749104e-9
1.5720635751333743e-9
2.0215966138065616e-9
2.9333748080811047e-9
4.879187249536736e-9
4.051363373361477e-8
4.5288279701226464e-8
3.34229139148996e-8
3.993767323739669e-8
6.17854374030814e-8
1.1777996949434491e-7
1.7606033292130439e-7
1.8080337310391883e-7
2.2289575228575815e-7
2.1692765830496235e-7
1.1153011834020734e-7
8.964613657283304e-7
8.275345794412742e-7
6.181172658234776e-7
3.2314093440478256e-7
8.642505050470052e-8
5.133652847979734e-7
2.080517604886249e-7
5.663007915247002e-8
2.2951352134296145e-8
8.662079014392541e-9
4.6739632613217535e-9
3.0319621153685954e-9
2.405364856138116e-10
1.9179637938397922e-9
4.3108630941571956e-9
1.190545486582053e-8
2.8275685433556186e-8
2.8773445489930777e-9
3.4378802124216226e-9
6.383924322655084e-9
1.0657631478305425e-8
6.35419149019313e-8
1.1908534110007782e-7
1.1115913082495865e-7
1.0989173666580148e-7
1.1522891517524646e-7
1.2369215834845954e-7
1.3382145249880949e-7
1.4510384142994043e-7
1.5736131182959944e-7
1.704345462297168e-7
1.1961931246602644e-7
7.44988954065171e-8
4.730883306567869e-8
3.761625611416224e-8
2.1638929045068367e-8
6.4620094416767845e-9
1.655266985395194e-9
3.4171716382251964e-10
1.1594482827069576e-9
6.137303525697788e-9
2.681606345771028e-8
1.191224979904577e-7
6.7671150443048e-8
5.3788619415503125e-8
5.2888775850145154e-8
5.896381204862885e-8
7.267646697433295e-8
9.839571108906344e-8
1.4521536173894128e-7
2.1703517659434633e-7
3.403513783686537e-7
2.634929624357666e-7
1.669160435460196e-7
1.755608064281823e-7
2.4352755857613756e-7
4.1632097263282683e-7
5.22516959681626e-7
4.76648414438332e-7
5.050934740576282e-7
3.187159461847938e-7
1.0632975240151305e-7
2.2831989661435344e-7
1.2853834877038078e-7
1.5596242749984086e-7
6.570996507875805e-7
3.484294796232866e-7
7.616421401295352e-8
2.6272102029338483e-8
1.163974823434658e-8
7.90514328299324e-9
5.6459977202811044e-9
9.574600351107863e-10
1.1729401378918118e-9
3.0913693609059566e-9
6.2980141830714526e-9
1.719019436443474e-8
5.377925135333025e-10
9.706491001843121e-9
1.541439960495879e-8
1.974740641610479e-8
2.3893473074758522e-8
6.251146663149156e-8
2.565632632535991e-7
2.499387927629129e-7
2.1265665057966263e-7
2.120557729027543e-7
2.274257549239775e-7
2.549839751649368e-7
2.972701442183169e-7
3.611004271570374e-7
4.5756731446529366e-7
6.04271213761926e-7
2.7306310360106296e-7
1.4363113794654017e-7
7.10867271372545e-8
3.663487007216647e-8
2.566600422794999e-8
2.3026604022909132e-8
1.0654078505361364e-8
4.229196140518766e-9
2.4779337670961407e-9
3.392553487207308e-9
8.771403734652693e-9
2.991999373171254e-8
1.52575166824813e-7
1.1434854875270106e-7
8.518579402502625e-8
8.125691493084983e-8
8.733581042659665e-8
1.0151415184221323e-7
1.2437542898689383e-7
3.3506619587449064e-7
5.477185065977619e-7
3.1963022281553425e-7
3.0196513804614994e-7
3.5554696856794866e-7
4.968576013005135e-7
7.722469602165375e-7
8.894273936566882e-7
7.879213649136294e-7
6.513617091597443e-7
1.602282203880504e-7
1.3867940939635051e-6
1.110226924376489e-6
9.63932801981405e-7
9.285480717070696e-7
3.7451299123937334e-7
4.244285125751276e-8
3.5572677134587862e-9
6.266308917510351e-8
2.671616860668e-7
8.818662723617518e-8
2.974787545420984e-7
4.2935317522233153e-7
1.1769350190662586e-7
2.8379021606904942e-8
8.05066302349417e-9
3.862889549720334e-9
2.921530396049556e-10
1.4546789377238978e-10
6.362971454167968e-11
2.005747414615711e-10
1.4935632707209275e-11
6.873982363700676e-12
1.600911015806443e-11
2.5502769005265675e-11
3.8636851115451304e-11
5.830373027382236e-11
8.878019171246926e-11
1.374800840921811e-10
2.1826040732220723e-10
3.585705827776829e-10
6.134742735762699e-10
3.7860542744084547e-10
7.34011160982875e-10
3.4888366146756994e-10
1.8922323013927867e-10
8.966242798612464e-10
1.9428816755100234e-9
3.622013650550836e-9
6.371505245901193e-9
1.0615768799133308e-8
1.621127113538704e-8
2.1659311682963892e-8
2.0492176257104866e-8
2.9242195397533143e-8
1.844978608096963e-7
5.066530130134845e-9
3.389355970006026e-8
6.532906304758802e-9
2.1950702585146648e-11
3.518288664364365e-13
6.409633060685138e-13
4.2843534762379523e-13
1.84748200312049e-13
2.0067385042108955e-13
2.5286808457072e-13
3.117059229539625e-13
3.81768447193686e-13
4.687839110189482e-13
5.783228674305131e-13
7.169185708691036e-13
8.928456394276014e-13
1.1167989388799996e-12
6.1167930804668455e-12
1.1773166655618728e-12
1.8662939998353476e-13
2.2281693471368192e-13
5.076231779389261e-13
8.014913644339339e-13
1.168514482218955e-12
1.6658518814095339e-12
2.362326433004546e-12
3.351977415250517e-12
4.769674194557204e-12
6.812415450281285e-12
9.769702102288536e-12
1.4066206484977572e-11
2.031768526060214e-11
2.939190910328772e-11
4.244070815521895e-11
6.08163665068666e-11
8.572960339324738e-11
1.1759681427999738e-10
4.724806688274368e-10
3.55840906504749e-10
1.5666919233859055e-10
1.255524005814071e-9
2.7179245599247982e-9
3.937893458448383e-9
4.743083424793271e-9
5.3343851974868925e-9
5.867896338090648e-9
6.402725341135189e-9
6.952542089099599e-9
7.1348747758949714e-9
1.3583168959262922e-9
5.395210098181495e-10
1.080289968321711e-9
1.7462137396472304e-9
3.569751048274962e-9
1.3335224663681987e-8
6.564101943389107e-9
2.883774289287962e-10
8.204569561614511e-10
9.097742017113526e-10
9.598710499283308e-10
1.031185596474173e-9
1.1417165769490931e-9
1.309683079096196e-9
1.5720635723819355e-9
2.021596618447116e-9
2.933374808623266e-9
4.879187249347192e-9
4.051363374301916e-8
4.5288279701345075e-8
3.342291391182752e-8
3.993767323747682e-8
6.178543740308391e-8
1.1777996949366825e-7
1.7606033292150712e-7
1.808033731044777e-7
2.2289575228559088e-7
2.1692765830455477e-7
1.1153011833993453e-7
8.964613657290022e-7
8.275345794526899e-7
6.181172658225911e-7
3.2314093440779027e-7
8.642505050834716e-8
5.133652848116728e-7
2.0805176048897123e-7
5.66300791533705e-8
2.295135213450861e-8
8.662079015070932e-9
4.673963261328569e-9
3.0319621181705994e-9
2.4053648435385943e-10
1.9179637935083017e-9
4.310863094162652e-9
1.1905454864827217e-8
2.8275685412770848e-8
2.8773445496048613e-9
3.437880211425811e-9
6.3839243221430635e-9
1.0657631479243342e-8
6.354191490855486e-8
1.190853411050512e-7
1.1115913082481376e-7
1.0989173666602015e-7
1.1522891517227341e-7
1.2369215834973478e-7
1.3382145249827268e-7
1.4510384143101389e-7
1.573613118289716e-7
1.7043454622854063e-7
1.1961931246652047e-7
7.449889540701696e-8
4.730883306538947e-8
3.7616256113256596e-8
2.1638929044608414e-8
6.462009441081045e-9
1.6552669872060656e-9
3.4171716339609335e-10
1.1594482825473816e-9
6.137303526599264e-9
2.6816063458559627e-8
1.1912249800678827e-7
6.767115044219166e-8
5.3788619421882495e-8
5.288877584418898e-8
5.896381204809973e-8
7.267646697487733e-8
9.839571109264341e-8
1.4521536173659878e-7
2.1703517658857555e-7
3.403513783798086e-7
2.6349296243449623e-7
1.669160435447604e-7
1.755608064293026e-7
2.435275585768984e-7
4.163209726323679e-7
5.225169596811888e-7
4.766484144389106e-7
5.050934740547269e-7
3.1871594617800085e-7
1.063297524025128e-7
2.283198966164802e-7
1.2853834877370216e-7
1.559624274959614e-7
6.570996507955192e-7
3.484294796200779e-7
7.616421401317209e-8
2.627210202892047e-8
1.163974823443081e-8
7.905143282513926e-9
5.645997720154066e-9
9.574600350107293e-10
1.1729401371238737e-9
3.0913693612332732e-9
6.2980141830873535e-9
1.7190194362745145e-8
5.377925138481127e-10
9.706491002431584e-9
1.5414399599326357e-8
1.9747406414147573e-8
2.3893473073249387e-8
6.251146663216705e-8
2.565632632584438e-7
2.4993879276459646e-7
2.1265665058038763e-7
2.1205577290354563e-7
2.2742575492479078e-7
2.5498397516433434e-7
2.9727014421498327e-7
3.6110042715908733e-7
4.5756731446674066e-7
6.042712137557374e-7
2.730631035995115e-7
1.4363113794742765e-7
7.108672713724755e-8
3.663487007181158e-8
2.5666004228892603e-8
2.302660402214919e-8
1.0654078505508154e-8
4.229196141400381e-9
2.477933766141138e-9
3.392553487293484e-9
8.771403735411978e-9
2.9919993734881544e-8
1.525751668183742e-7
1.14348548753647e-7
8.518579403278732e-8
8.125691493330724e-8
8.733581042451185e-8
1.0151415183721071e-7
1.2437542898376e-7
3.350661958668526e-7
5.477185065970744e-7
3.196302228169182e-7
3.0196513804549715e-7
3.55546968568942e-7
4.968576013013223e-7
7.72246960216888e-7
8.894273936546744e-7
7.879213649161908e-7
6.513617091524094e-7
1.6022822038631037e-7
1.3867940939298864e-6
1.1102269243670592e-6
9.639328019796722e-7
9.28548071719078e-7
3.7451299123895396e-7
4.244285125762771e-8
3.55726771327696e-9
6.266308917473669e-8
2.6716168606573875e-7
8.818662723553516e-8
2.974787545412242e-7
4.2935317522251126e-7
1.1769350191001595e-7
2.8379021610857794e-8
8.05066302218722e-9
3.8628895412102555e-9
2.921530405825163e-10
1.4546789485490383e-10
6.36297119731754e-11
2.005747857533211e-10
1.4935633569347855e-11
6.873975340173322e-12
1.6009117107384492e-11
2.5502770142818648e-11
3.8636851117644044e-11
5.830373028030243e-11
8.87801974662116e-11
1.374800793827616e-10
2.1826041715737647e-10
3.585705910302228e-10
6.134742735864709e-10
3.7860542435290766e-10
7.340111612260365e-10
3.488836615827407e-10
1.8922322434018893e-10
8.966242781100873e-10
1.942881679864422e-9
3.622013647172739e-9
6.371505256261675e-9
1.0615768808939344e-8
1.6211271161212137e-8
2.1659311699736206e-8
2.0492176266222302e-8
2.9242195393815985e-8
1.844978608260506e-7
5.066530130087158e-9
3.389355970009723e-8
6.532906304283217e-9
2.1950702581772604e-11
3.518288496638773e-13
6.409633922667158e-13
4.284353768976947e-13
1.847482003130088e-13
2.006738494029798e-13
2.5286809895188086e-13
3.1170585926491255e-13
3.817684304275217e-13
4.687837606311783e-13
5.783229416467202e-13
7.169185547659799e-13
8.928456402620534e-13
1.1167989070563983e-12
6.1167932290576506e-12
1.1773167697239642e-12
1.86629212454919e-13
2.2281686342724426e-13
5.07623243106275e-13
8.014913598310049e-13
1.1685144780121606e-12
1.665851876511399e-12
2.362326429045553e-12
3.3519772846712225e-12
4.76967390785755e-12
6.812415445254239e-12
9.769702227716368e-12
1.4066206480320897e-11
2.0317685432239357e-11
2.939190900427596e-11
4.244070831115613e-11
6.081636648054815e-11
8.572960341448244e-11
1.1759681426168318e-10
4.7248066877363e-10
3.5584090626499654e-10
1.5666919121878448e-10
1.2555240139067404e-9
2.7179245606286412e-9
3.9378934606326245e-9
4.7430834248044524e-9
5.334385198006224e-9
5.867896336181514e-9
6.4027253406184505e-9
6.95254208914626e-9
7.134874771482071e-9
1.358316882832031e-9
5.395210113363263e-10
1.0802899684342957e-9
1.746213739976733e-9
3.5697510468909283e-9
1.3335224665779658e-8
6.5641019369179e-9
2.8837742636236936e-10
8.204569563479993e-10
9.097741990051297e-10
9.598710500270096e-10
1.0311856009965585e-9
1.1417165758541448e-9
1.3096830760708071e-9
1.5720635712380843e-9
2.021596612770826e-9
2.9333748087438835e-9
4.879187249471036e-9
4.051363373772362e-8
4.528827969981009e-8
3.3422913913770385e-8
3.993767323664782e-8
6.178543740317608e-8
1.1777996949332237e-7
1.7606033292087513e-7
1.808033731044194e-7
2.228957522862585e-7
2.1692765830503565e-7
1.1153011833991359e-7
8.964613657232418e-7
8.275345794535297e-7
6.181172658251319e-7
3.2314093441928233e-7
8.642505050691917e-8
5.133652848081324e-7
2.0805176048645157e-7
5.6630079153505564e-8
2.2951352134766215e-8
8.662079014020474e-9
4.673963261381984e-9
3.031962117949317e-9
2.4053648561215355e-10
1.9179637937801372e-9
4.310863093607866e-9
1.1905454868391913e-8
2.8275685403370338e-8
2.8773445510699893e-9
3.4378802095530905e-9
6.383924320981302e-9
1.0657631477567984e-8
6.354191490219739e-8
1.1908534110155048e-7
1.1115913082559279e-7
1.0989173666605659e-7
1.1522891517377859e-7
1.236921583490959e-7
1.338214525003667e-7
1.451038414305342e-7
1.5736131182821001e-7
1.7043454623038777e-7
1.1961931246619087e-7
7.449889540871289e-8
4.730883306505996e-8
3.7616256115520246e-8
2.1638929046999856e-8
6.462009442133912e-9
1.655266986557738e-9
3.4171716360715996e-10
1.159448282230579e-9
6.1373035285967486e-9
2.6816063455661308e-8
1.1912249800372602e-7
6.767115044436947e-8
5.378861941924467e-8
5.288877585075673e-8
5.8963812046711595e-8
7.26764669736749e-8
9.839571109053947e-8
1.4521536173956136e-7
2.170351765920241e-7
3.403513783721508e-7
2.634929624347131e-7
1.6691604354264624e-7
1.7556080642934843e-7
2.4352755857631676e-7
4.1632097263221135e-7
5.225169596817167e-7
4.766484144376111e-7
5.050934740579309e-7
3.1871594618241124e-7
1.0632975240027499e-7
2.2831989660744975e-7
1.2853834877086632e-7
1.5596242751167904e-7
6.570996507946927e-7
3.484294796228142e-7
7.616421401342926e-8
2.627210202955377e-8
1.1639748234523502e-8
7.905143282622462e-9
5.6459977212888586e-9
9.57460034209376e-10
1.1729401376123898e-9
3.0913693613955346e-9
6.298014183139786e-9
1.719019435664577e-8
5.377925207519477e-10
9.706491002076166e-9
1.5414399602230413e-8
1.9747406415153167e-8
2.389347307538514e-8
6.251146663047442e-8
2.565632632564781e-7
2.499387927626829e-7
2.1265665057743557e-7
2.1205577290221343e-7
2.2742575492589658e-7
2.549839751648601e-7
2.9727014421713357e-7
3.6110042715803585e-7
4.5756731446695967e-7
6.042712137609476e-7
2.730631035967535e-7
1.436311379469265e-7
7.108672713742864e-8
3.663487007192063e-8
2.5666004228547155e-8
2.3026604026234147e-8
1.065407850516047e-8
4.229196142263834e-9
2.477933767376866e-9
3.392553487059904e-9
8.77140373452979e-9
2.991999373455269e-8
1.5257516682446454e-7
1.1434854875379045e-7
8.518579402460052e-8
8.125691493315139e-8
8.733581042612997e-8
1.0151415184287383e-7
1.2437542898259514e-7
3.350661958754692e-7
5.477185065987709e-7
3.19630222817892e-7
3.0196513804573003e-7
3.555469685690083e-7
4.968576013015848e-7
7.7224696021681e-7
8.894273936552802e-7
7.879213649159946e-7
6.513617091572215e-7
1.6022822038967783e-7
1.3867940939471112e-6
1.1102269243543332e-6
9.639328019824463e-7
9.285480717166807e-7
3.745129912409202e-7
4.2442851257976894e-8
3.557267713315223e-9
6.266308917449076e-8
2.6716168606542355e-7
8.818662723334759e-8
2.974787545414876e-7
4.2935317521806714e-7
1.1769350190613292e-7
2.8379021609777744e-8
8.05066302349713e-9
3.862889540029216e-9
2.921530396214911e-10
1.4546789206212347e-10
6.362972441392736e-11
2.0057473663371486e-10
1.493562765517798e-11
6.873982364735999e-12
1.600910935464322e-11
2.5502765997101636e-11
3.863685756629745e-11
5.830373624298978e-11
8.878019171297497e-11
1.3748008408993123e-10
2.1826040732282519e-10
3.585705827836672e-10
6.134742735842151e-10
3.786054271718274e-10
7.340111644305875e-10
3.488836379942039e-10
1.8922323022076252e-10
8.966242798624348e-10
1.942881675545029e-9
3.6220136505948983e-9
6.37150525673611e-9
1.0615768799296812e-8
1.621127116006125e-8
2.165931166843104e-8
2.0492176261300356e-8
2.9242195392151933e-8
1.8449786081149196e-7
5.066530134685601e-9
3.389355970041107e-8
6.532906304801335e-9
2.1950702596279417e-11
3.5182884043072364e-13
6.409632947265809e-13
4.284353439796655e-13
1.84748234681817e-13
2.0067385013921317e-13
2.528680984523913e-13
3.117058733893099e-13
3.8176844725979843e-13
4.687839111181816e-13
5.783229416532122e-13
7.169185543381577e-13
8.928456226680791e-13
1.1167989085700298e-12
6.116793329790656e-12
1.1773167590349255e-12
1.866292103168707e-13
2.2281687726574124e-13
5.076231793169337e-13
8.014913624590178e-13
1.1685143918606697e-12
1.6658518744855216e-12
2.3623263305535077e-12
3.351977412745446e-12
4.7696739096190976e-12
6.8124154435498705e-12
9.769701917172038e-12
1.4066206691678413e-11
2.031768526427467e-11
2.93919092558145e-11
4.244070816216383e-11
6.081636637848127e-11
8.572960356877716e-11
1.1759681432546636e-10
4.724806688806122e-10
3.5584090637589546e-10
1.5666919009470422e-10
1.2555240046694505e-9
2.717924561008264e-9
3.93789345929436e-9
4.74308342486022e-9
5.334385197270153e-9
5.867896337338036e-9
6.402725341360181e-9
6.952542088945911e-9
7.134874775950245e-9
1.358316920778099e-9
5.39521009641231e-10
1.0802899683800303e-9
1.7462137398084721e-9
3.569751048024996e-9
1.333522466449408e-8
6.56410190823562e-9
2.88377425698744e-10
8.204569563993979e-10
9.097741998139633e-10
9.59871052101351e-10
1.031185599817946e-9
1.1417165769940206e-9
1.3096830750742261e-9
1.572063574781953e-9
2.021596615198501e-9
2.9333748080372968e-9
4.8791872495610876e-9
4.05136337566708e-8
4.5288279701359726e-8
3.3422913915469646e-8
3.993767323633587e-8
6.178543740310464e-8
1.1777996949422192e-7
1.760603329212263e-7
1.8080337310474098e-7
2.2289575228564287e-7
2.1692765830476055e-7
1.1153011834008925e-7
8.964613657262482e-7
8.275345794498778e-7
6.181172658229e-7
3.231409344101374e-7
8.642505050502416e-8
5.133652848241332e-7
2.0805176048892612e-7
5.663007915242396e-8
2.295135213520164e-8
8.662079014719952e-9
4.673963261676087e-9
3.031962120455207e-9
2.405364848904826e-10
1.91796379363614e-9
4.310863093437748e-9
1.190545486503591e-8
2.8275685410219598e-8
2.8773445513235077e-9
3.437880212484967e-9
6.383924322710474e-9
1.0657631477456126e-8
6.354191490302826e-8
1.1908534110057666e-7
1.111591308240592e-7
1.098917366659396e-7
1.1522891517482874e-7
1.236921583479455e-7
1.338214524995623e-7
1.4510384143006653e-7
1.5736131182864814e-7
1.7043454623025614e-7
1.196193124648142e-7
7.449889540631976e-8
4.730883306577589e-8
3.7616256114040764e-8
2.1638929045675994e-8
6.462009443060019e-9
1.655266986663422e-9
3.4171716383186326e-10
1.1594482826020068e-9
6.137303525629651e-9
2.6816063461041297e-8
1.1912249799896382e-7
6.767115044639968e-8
5.3788619418826466e-8
5.288877584811352e-8
5.896381204786671e-8
7.26764669748511e-8
9.839571109050804e-8
1.452153617392662e-7
2.1703517659287887e-7
3.4035137835867734e-7
2.634929624345832e-7
1.669160435441361e-7
1.7556080642929353e-7
2.4352755857609844e-7
4.1632097263219717e-7
5.225169596806708e-7
4.766484144388881e-7
5.050934740567396e-7
3.1871594618328474e-7
1.0632975240250828e-7
2.2831989661832983e-7
1.285383487749832e-7
1.5596242750343048e-7
6.57099650783887e-7
3.484294796233572e-7
7.616421401350856e-8
2.6272102028741606e-8
1.1639748234113868e-8
7.905143282584266e-9
5.6459977209735315e-9
9.57460035555495e-10
1.1729401376131096e-9
3.0913693610588415e-9
6.298014183126977e-9
1.7190194363502303e-8
5.377925152736944e-10
9.706491003594153e-9
1.5414399599408202e-8
1.9747406415023435e-8
2.3893473074250537e-8
6.251146663174293e-8
2.5656326325217457e-7
2.4993879276289344e-7
2.1265665057936257e-7
2.120557729027223e-7
2.2742575492739008e-7
2.5498397516746343e-7
2.972701442179636e-7
3.6110042715680516e-7
4.5756731446612645e-7
6.04271213758491e-7
2.730631035975497e-7
1.4363113794516814e-7
7.108672713753754e-8
3.663487007238629e-8
2.5666004228381613e-8
2.302660402450139e-8
1.0654078504786463e-8
4.22919614117184e-9
2.4779337656628997e-9
3.392553487072022e-9
8.771403735068373e-9
2.9919993734022434e-8
1.5257516682543413e-7
1.1434854875064976e-7
8.518579403037992e-8
8.125691493003125e-8
8.733581042702341e-8
1.0151415184001332e-7
1.2437542898657606e-7
3.3506619588334447e-7
5.477185065987597e-7
3.1963022281649113e-7
3.0196513804636355e-7
3.5554696856842183e-7
4.96857601300445e-7
7.7224696021596e-7
8.89427393653974e-7
7.879213649163811e-7
6.513617091497339e-7
1.6022822038863862e-7
1.3867940939326526e-6
1.1102269243484078e-6
9.63932801983698e-7
9.285480717115319e-7
3.745129912430445e-7
4.2442851257255705e-8
3.557267713252435e-9
6.266308917524592e-8
2.6716168606556204e-7
8.818662724083471e-8
2.974787545415136e-7
4.293531752304365e-7
1.1769350190351533e-7
2.837902160806599e-8
8.050663023103588e-9
3.862889548763355e-9
2.9215303957948244e-10
1.4546789179566324e-10
6.362971450810223e-11
2.0057477749636544e-10
1.4935632707636042e-11
6.873982357571578e-12
1.6009109356889852e-11
2.550276900708649e-11
3.863685111238869e-11
5.830373027453744e-11
8.878019171876945e-11
1.3748007938160034e-10
2.1826041714574962e-10
3.5857058277961615e-10
6.134742752000097e-10
3.786054259647378e-10
7.340111576734242e-10
3.488836348653096e-10
1.892232244852641e-10
8.966242913459005e-10
1.9428816822698935e-9
3.6220136921462914e-9
6.371505256670602e-9
1.0615768799227534e-8
1.62112711612808e-8
2.1659311682936813e-8
2.0492176257275225e-8
2.9242195395132083e-8
1.8449786081959724e-7
5.066530134284753e-9
3.389355969963451e-8
6.532906305880313e-9
2.1950702566359144e-11
3.518288406698805e-13
6.409633313157493e-13
4.2843534563769707e-13
1.8474823466808153e-13
2.0067384999639216e-13
2.5286809765874366e-13
3.1170592299978975e-13
3.8176843022591956e-13
4.687839267179069e-13
5.783229428936564e-13
7.169185547697603e-13
8.92845622436253e-13
1.1167989094016557e-12
6.1167923956800254e-12
1.1773166631141717e-12
1.8662921116475927e-13
2.2281693228167285e-13
5.076232916317243e-13
8.014912780639889e-13
1.168514394012585e-12
1.665851967742003e-12
2.362326433686382e-12
3.3519772902460014e-12
4.769674188829677e-12
6.8124154446283484e-12
9.769702097232165e-12
1.4066206872840968e-11
2.031768525703619e-11
2.9391909249658985e-11
4.244070819406275e-11
6.081636658621279e-11
8.57296034729256e-11
1.1759681427626237e-10
4.724806689410222e-10
3.5584090658252817e-10
1.566691914864935e-10
1.2555240087060588e-9
2.7179245608663585e-9
3.937893458849125e-9
4.74308342562167e-9
5.334385197318678e-9
5.8678963370047635e-9
6.402725340410999e-9
6.95254208899285e-9
7.1348747718906935e-9
1.3583169047054694e-9
5.395210100479604e-10
1.0802899684614797e-9
1.7462137396145814e-9
3.569751046897675e-9
1.3335224664256949e-8
6.564101928352283e-9
2.88377426601929e-10
8.204569552708493e-10
9.097742025905301e-10
9.598710519428593e-10
1.0311855999237803e-9
1.1417165770514274e-9
1.3096830751749104e-9
1.5720635751333743e-9
2.0215966138065616e-9
2.9333748080811047e-9
4.879187249536736e-9
4.051363373361477e-8
4.5288279701226464e-8
3.34229139148996e-8
3.993767323739669e-8
6.17854374030814e-8
1.1777996949434491e-7
1.7606033292130439e-7
1.8080337310391883e-7
2.2289575228575815e-7
2.1692765830496235e-7
1.1153011834020734e-7
8.964613657283304e-7
8.275345794412742e-7
6.181172658234776e-7
3.2314093440478256e-7
8.642505050470052e-8
5.133652847979734e-7
2.080517604886249e-7
5.663007915247002e-8
2.2951352134296145e-8
8.662079014392541e-9
4.6739632613217535e-9
3.0319621153685954e-9
2.405364856138116e-10
1.9179637938397922e-9
4.3108630941571956e-9
1.190545486582053e-8
2.8275685433556186e-8
2.8773445489930777e-9
3.4378802124216226e-9
6.383924322655084e-9
1.0657631478305425e-8
6.35419149019313e-8
1.1908534110007782e-7
1.1115913082495865e-7
1.0989173666580148e-7
1.1522891517524646e-7
1.2369215834845954e-7
1.3382145249880949e-7
1.4510384142994043e-7
1.5736131182959944e-7
1.704345462297168e-7
1.1961931246602644e-7
7.44988954065171e-8
4.730883306567869e-8
3.761625611416224e-8
2.1638929045068367e-8
6.4620094416767845e-9
1.655266985395194e-9
3.4171716382251964e-10
1.1594482827069576e-9
6.137303525697788e-9
2.681606345771028e-8
1.191224979904577e-7
6.7671150443048e-8
5.3788619415503125e-8
5.2888775850145154e-8
5.896381204862885e-8
7.267646697433295e-8
9.839571108906344e-8
1.4521536173894128e-7
2.1703517659434633e-7
3.403513783686537e-7
2.634929624357666e-7
1.669160435460196e-7
1.755608064281823e-7
2.4352755857613756e-7
4.1632097263282683e-7
5.22516959681626e-7
4.76648414438332e-7
5.050934740576282e-7
3.187159461847938e-7
1.0632975240151305e-7
2.2831989661435344e-7
1.2853834877038078e-7
1.5596242749984086e-7
6.570996507875805e-7
3.484294796232866e-7
7.616421401295352e-8
2.6272102029338483e-8
1.163974823434658e-8
7.90514328299324e-9
5.6459977202811044e-9
9.574600351107863e-10
1.1729401378918118e-9
3.0913693609059566e-9
6.2980141830714526e-9
1.719019436443474e-8
5.377925135333025e-10
9.706491001843121e-9
1.541439960495879e-8
1.974740641610479e-8
2.3893473074758522e-8
6.251146663149156e-8
2.565632632535991e-7
2.499387927629129e-7
2.1265665057966263e-7
2.120557729027543e-7
2.274257549239775e-7
2.549839751649368e-7
2.972701442183169e-7
3.611004271570374e-7
4.5756731446529366e-7
6.04271213761926e-7
2.7306310360106296e-7
1.4363113794654017e-7
7.10867271372545e-8
3.663487007216647e-8
2.566600422794999e-8
2.3026604022909132e-8
1.0654078505361364e-8
4.229196140518766e-9
2.4779337670961407e-9
3.392553487207308e-9
8.771403734652693e-9
2.991999373171254e-8
1.52575166824813e-7
1.1434854875270106e-7
8.518579402502625e-8
8.125691493084983e-8
8.733581042659665e-8
1.0151415184221323e-7
1.2437542898689383e-7
3.3506619587449064e-7
5.477185065977619e-7
3.1963022281553425e-7
3.0196513804614994e-7
3.5554696856794866e-7
4.968576013005135e-7
7.722469602165375e-7
8.894273936566882e-7
7.879213649136294e-7
6.513617091597443e-7
1.602282203880504e-7
1.3867940939635051e-6
1.110226924376489e-6
9.63932801981405e-7
9.285480717070696e-7
3.7451299123937334e-7
4.244285125751276e-8
3.5572677134587862e-9
6.266308917510351e-8
2.671616860668e-7
8.818662723617518e-8
2.974787545420984e-7
4.2935317522233153e-7
1.1769350190662586e-7
2.8379021606904942e-8
8.05066302349417e-9
3.862889549720334e-9
2.921530396049556e-10
1.4546789377238978e-10
6.362971454167968e-11
2.005747414615711e-10
1.4935632707209275e-11
6.873982363700676e-12
1.600911015806443e-11
2.5502769005265675e-11
3.8636851115451304e-11
5.830373027382236e-11
8.878019171246926e-11
1.374800840921811e-10
2.1826040732220723e-10
3.585705827776829e-10
6.134742735762699e-10
3.7860542744084547e-10
7.34011160982875e-10
3.4888366146756994e-10
1.8922323013927867e-10
8.966242798612464e-10
1.9428816755100234e-9
3.622013650550836e-9
6.371505245901193e-9
1.0615768799133308e-8
1.621127113538704e-8
2.1659311682963892e-8
2.0492176257104866e-8
2.9242195397533143e-8
1.844978608096963e-7
5.066530130134845e-9
3.389355970006026e-8
6.532906304758802e-9
2.1950702585146648e-11
3.518288664364365e-13
6.409633060685138e-13
4.2843534762379523e-13
1.84748200312049e-13
2.0067385042108955e-13
2.5286808457072e-13
3.117059229539625e-13
3.81768447193686e-13
4.687839110189482e-13
5.783228674305131e-13
7.169185708691036e-13
8.928456394276014e-13
1.1167989388799996e-12
6.1167930804668455e-12
1.1773166655618728e-12
1.8662939998353476e-13
2.2281693471368192e-13
5.076231779389261e-13
8.014913644339339e-13
1.168514482218955e-12
1.6658518814095339e-12
2.362326433004546e-12
3.351977415250517e-12
4.769674194557204e-12
6.812415450281285e-12
9.769702102288536e-12
1.4066206484977572e-11
2.031768526060214e-11
2.939190910328772e-11
4.244070815521895e-11
6.08163665068666e-11
8.572960339324738e-11
1.1759681427999738e-10
4.724806688274368e-10
3.55840906504749e-10
1.5666919233859055e-10
1.255524005814071e-9
2.7179245599247982e-9
3.937893458448383e-9
4.743083424793271e-9
5.3343851974868925e-9
5.867896338090648e-9
6.402725341135189e-9
6.952542089099599e-9
7.1348747758949714e-9
1.3583168959262922e-9
5.395210098181495e-10
1.080289968321711e-9
1.7462137396472304e-9
3.569751048274962e-9
1.3335224663681987e-8
6.564101943389107e-9
2.883774289287962e-10
8.204569561614511e-10
9.097742017113526e-10
9.598710499283308e-10
1.031185596474173e-9
1.1417165769490931e-9
1.309683079096196e-9
1.5720635723819355e-9
2.021596618447116e-9
2.933374808623266e-9
4.879187249347192e-9
4.051363374301916e-8
4.5288279701345075e-8
3.342291391182752e-8
3.993767323747682e-8
6.178543740308391e-8
1.1777996949366825e-7
1.7606033292150712e-7
1.808033731044777e-7
2.2289575228559088e-7
2.1692765830455477e-7
1.1153011833993453e-7
8.964613657290022e-7
8.275345794526899e-7
6.181172658225911e-7
3.2314093440779027e-7
8.642505050834716e-8
5.133652848116728e-7
2.0805176048897123e-7
5.66300791533705e-8
2.295135213450861e-8
8.662079015070932e-9
4.673963261328569e-9
3.0319621181705994e-9
2.4053648435385943e-10
1.9179637935083017e-9
4.310863094162652e-9
1.1905454864827217e-8
2.8275685412770848e-8
2.8773445496048613e-9
3.437880211425811e-9
6.3839243221430635e-9
1.0657631479243342e-8
6.354191490855486e-8
1.190853411050512e-7
1.1115913082481376e-7
1.0989173666602015e-7
1.1522891517227341e-7
1.2369215834973478e-7
1.3382145249827268e-7
1.4510384143101389e-7
1.573613118289716e-7
1.7043454622854063e-7
1.1961931246652047e-7
7.449889540701696e-8
4.730883306538947e-8
3.7616256113256596e-8
2.1638929044608414e-8
6.462009441081045e-9
1.6552669872060656e-9
3.4171716339609335e-10
1.1594482825473816e-9
6.137303526599264e-9
2.6816063458559627e-8
1.1912249800678827e-7
6.767115044219166e-8
5.3788619421882495e-8
5.288877584418898e-8
5.896381204809973e-8
7.267646697487733e-8
9.839571109264341e-8
1.4521536173659878e-7
2.1703517658857555e-7
3.403513783798086e-7
2.6349296243449623e-7
1.669160435447604e-7
1.755608064293026e-7
2.435275585768984e-7
4.163209726323679e-7
5.225169596811888e-7
4.766484144389106e-7
5.050934740547269e-7
3.1871594617800085e-7
1.063297524025128e-7
2.283198966164802e-7
1.2853834877370216e-7
1.559624274959614e-7
6.570996507955192e-7
3.484294796200779e-7
7.616421401317209e-8
2.627210202892047e-8
1.163974823443081e-8
7.905143282513926e-9
5.645997720154066e-9
9.574600350107293e-10
1.1729401371238737e-9
3.0913693612332732e-9
6.2980141830873535e-9
1.7190194362745145e-8
5.377925138481127e-10
9.706491002431584e-9
1.5414399599326357e-8
1.9747406414147573e-8
2.3893473073249387e-8
6.251146663216705e-8
2.565632632584438e-7
2.4993879276459646e-7
2.1265665058038763e-7
2.1205577290354563e-7
2.2742575492479078e-7
2.5498397516433434e-7
2.9727014421498327e-7
3.6110042715908733e-7
4.5756731446674066e-7
6.042712137557374e-7
2.730631035995115e-7
1.4363113794742765e-7
7.108672713724755e-8
3.663487007181158e-8
2.5666004228892603e-8
2.302660402214919e-8
1.0654078505508154e-8
4.229196141400381e-9
2.477933766141138e-9
3.392553487293484e-9
8.771403735411978e-9
2.9919993734881544e-8
1.525751668183742e-7
1.14348548753647e-7
8.518579403278732e-8
8.125691493330724e-8
8.733581042451185e-8
1.0151415183721071e-7
1.2437542898376e-7
3.350661958668526e-7
5.477185065970744e-7
3.196302228169182e-7
3.0196513804549715e-7
3.55546968568942e-7
4.968576013013223e-7
7.72246960216888e-7
8.894273936546744e-7
7.879213649161908e-7
6.513617091524094e-7
1.6022822038631037e-7
1.3867940939298864e-6
1.1102269243670592e-6
9.639328019796722e-7
9.28548071719078e-7
3.7451299123895396e-7
4.244285125762771e-8
3.55726771327696e-9
6.266308917473669e-8
2.6716168606573875e-7
8.818662723553516e-8
2.974787545412242e-7
4.2935317522251126e-7
1.1769350191001595e-7
2.8379021610857794e-8
8.05066302218722e-9
3.8628895412102555e-9
2.921530405825163e-10
1.4546789485490383e-10
6.36297119731754e-11
2.005747857533211e-10
1.4935633569347855e-11
6.873975340173322e-12
1.6009117107384492e-11
2.5502770142818648e-11
3.8636851117644044e-11
5.830373028030243e-11
8.87801974662116e-11
1.374800793827616e-10
2.1826041715737647e-10
3.585705910302228e-10
6.134742735864709e-10
3.7860542435290766e-10
7.340111612260365e-10
3.488836615827407e-10
1.8922322434018893e-10
8.966242781100873e-10
1.942881679864422e-9
3.622013647172739e-9
6.371505256261675e-9
1.0615768808939344e-8
1.6211271161212137e-8
2.1659311699736206e-8
2.0492176266222302e-8
2.9242195393815985e-8
1.844978608260506e-7
5.066530130087158e-9
3.389355970009723e-8
6.532906304283217e-9
2.1950702581772604e-11
3.518288496638773e-13
6.409633922667158e-13
4.284353768976947e-13
1.847482003130088e-13
2.006738494029798e-13
2.5286809895188086e-13
3.1170585926491255e-13
3.817684304275217e-13
4.687837606311783e-13
5.783229416467202e-13
7.169185547659799e-13
8.928456402620534e-13
1.1167989070563983e-12
6.1167932290576506e-12
1.1773167697239642e-12
1.86629212454919e-13
2.2281686342724426e-13
5.07623243106275e-13
8.014913598310049e-13
1.1685144780121606e-12
1.665851876511399e-12
2.362326429045553e-12
3.3519772846712225e-12
4.76967390785755e-12
6.812415445254239e-12
9.769702227716368e-12
1.4066206480320897e-11
2.0317685432239357e-11
2.939190900427596e-11
4.244070831115613e-11
6.081636648054815e-11
8.572960341448244e-11
1.1759681426168318e-10
4.7248066877363e-10
3.5584090626499654e-10
1.5666919121878448e-10
1.2555240139067404e-9
2.7179245606286412e-9
3.9378934606326245e-9
4.7430834248044524e-9
5.334385198006224e-9
5.867896336181514e-9
6.4027253406184505e-9
6.95254208914626e-9
7.134874771482071e-9
1.358316882832031e-9
5.395210113363263e-10
1.0802899684342957e-9
1.746213739976733e-9
3.5697510468909283e-9
1.3335224665779658e-8
6.5641019369179e-9
2.8837742636236936e-10
8.204569563479993e-10
9.097741990051297e-10
9.598710500270096e-10
1.0311856009965585e-9
1.1417165758541448e-9
1.3096830760708071e-9
1.5720635712380843e-9
2.021596612770826e-9
2.9333748087438835e-9
4.879187249471036e-9
4.051363373772362e-8
4.528827969981009e-8
3.3422913913770385e-8
3.993767323664782e-8
6.178543740317608e-8
1.1777996949332237e-7
1.7606033292087513e-7
1.808033731044194e-7
2.228957522862585e-7
2.1692765830503565e-7
1.1153011833991359e-7
8.964613657232418e-7
8.275345794535297e-7
6.181172658251319e-7
3.2314093441928233e-7
8.642505050691917e-8
5.133652848081324e-7
2.0805176048645157e-7
5.6630079153505564e-8
2.2951352134766215e-8
8.662079014020474e-9
4.673963261381984e-9
3.031962117949317e-9
2.4053648561215355e-10
1.9179637937801372e-9
4.310863093607866e-9
1.1905454868391913e-8
2.8275685403370338e-8
2.8773445510699893e-9
3.4378802095530905e-9
6.383924320981302e-9
1.0657631477567984e-8
6.354191490219739e-8
1.1908534110155048e-7
1.1115913082559279e-7
1.0989173666605659e-7
1.1522891517377859e-7
1.236921583490959e-7
1.338214525003667e-7
1.451038414305342e-7
1.5736131182821001e-7
1.7043454623038777e-7
1.1961931246619087e-7
7.449889540871289e-8
4.730883306505996e-8
3.7616256115520246e-8
2.1638929046999856e-8
6.462009442133912e-9
1.655266986557738e-9
3.4171716360715996e-10
1.159448282230579e-9
6.1373035285967486e-9
2.6816063455661308e-8
1.1912249800372602e-7
6.767115044436947e-8
5.378861941924467e-8
5.288877585075673e-8
5.8963812046711595e-8
7.26764669736749e-8
9.839571109053947e-8
1.4521536173956136e-7
2.170351765920241e-7
3.403513783721508e-7
2.634929624347131e-7
1.6691604354264624e-7
1.7556080642934843e-7
2.4352755857631676e-7
4.1632097263221135e-7
5.225169596817167e-7
4.766484144376111e-7
5.050934740579309e-7
3.1871594618241124e-7
1.0632975240027499e-7
2.2831989660744975e-7
1.2853834877086632e-7
1.5596242751167904e-7
6.570996507946927e-7
3.484294796228142e-7
7.616421401342926e-8
2.627210202955377e-8
1.1639748234523502e-8
7.905143282622462e-9
5.6459977212888586e-9
9.57460034209376e-10
1.1729401376123898e-9
3.0913693613955346e-9
6.298014183139786e-9
1.719019435664577e-8
5.377925207519477e-10
9.706491002076166e-9
1.5414399602230413e-8
1.9747406415153167e-8
2.389347307538514e-8
6.251146663047442e-8
2.565632632564781e-7
2.499387927626829e-7
2.1265665057743557e-7
2.1205577290221343e-7
2.2742575492589658e-7
2.549839751648601e-7
2.9727014421713357e-7
3.6110042715803585e-7
4.5756731446695967e-7
6.042712137609476e-7
2.730631035967535e-7
1.436311379469265e-7
7.108672713742864e-8
3.663487007192063e-8
2.5666004228547155e-8
2.3026604026234147e-8
1.065407850516047e-8
4.229196142263834e-9
2.477933767376866e-9
3.392553487059904e-9
8.77140373452979e-9
2.991999373455269e-8
1.5257516682446454e-7
1.1434854875379045e-7
8.518579402460052e-8
8.125691493315139e-8
8.733581042612997e-8
1.0151415184287383e-7
1.2437542898259514e-7
3.350661958754692e-7
5.477185065987709e-7
3.19630222817892e-7
3.0196513804573003e-7
3.555469685690083e-7
4.968576013015848e-7
7.7224696021681e-7
8.894273936552802e-7
7.879213649159946e-7
6.513617091572215e-7
1.6022822038967783e-7
1.3867940939471112e-6
1.1102269243543332e-6
9.639328019824463e-7
9.285480717166807e-7
3.745129912409202e-7
4.2442851257976894e-8
3.557267713315223e-9
6.266308917449076e-8
2.6716168606542355e-7
8.818662723334759e-8
2.974787545414876e-7
4.2935317521806714e-7
1.1769350190613292e-7
2.8379021609777744e-8
8.05066302349713e-9
3.862889540029216e-9
2.921530396214911e-10
1.4546789206212347e-10
6.362972441392736e-11
2.0057473663371486e-10
1.493562765517798e-11
6.873982364735999e-12
1.600910935464322e-11
2.5502765997101636e-11
3.863685756629745e-11
5.830373624298978e-11
8.878019171297497e-11
1.3748008408993123e-10
2.1826040732282519e-10
3.585705827836672e-10
6.134742735842151e-10
3.786054271718274e-10
7.340111644305875e-10
3.488836379942039e-10
1.8922323022076252e-10
8.966242798624348e-10
1.942881675545029e-9
3.6220136505948983e-9
6.37150525673611e-9
1.0615768799296812e-8
1.621127116006125e-8
2.165931166843104e-8
2.0492176261300356e-8
2.9242195392151933e-8
1.8449786081149196e-7
5.066530134685601e-9
3.389355970041107e-8
6.532906304801335e-9
2.1950702596279417e-11
3.5182884043072364e-13
6.409632947265809e-13
4.284353439796655e-13
1.84748234681817e-13
2.0067385013921317e-13
2.528680984523913e-13
3.117058733893099e-13
3.8176844725979843e-13
4.687839111181816e-13
5.783229416532122e-13
7.169185543381577e-13
8.928456226680791e-13
1.1167989085700298e-12
6.116793329790656e-12
1.1773167590349255e-12
1.866292103168707e-13
2.2281687726574124e-13
5.076231793169337e-13
8.014913624590178e-13
1.1685143918606697e-12
1.6658518744855216e-12
2.3623263305535077e-12
3.351977412745446e-12
4.7696739096190976e-12
6.8124154435498705e-12
9.769701917172038e-12
1.4066206691678413e-11
2.031768526427467e-11
2.93919092558145e-11
4.244070816216383e-11
6.081636637848127e-11
8.572960356877716e-11
1.1759681432546636e-10
4.724806688806122e-10
3.5584090637589546e-10
1.5666919009470422e-10
1.2555240046694505e-9
2.717924561008264e-9
3.93789345929436e-9
4.74308342486022e-9
5.334385197270153e-9
5.867896337338036e-9
6.402725341360181e-9
6.952542088945911e-9
7.134874775950245e-9
1.358316920778099e-9
5.39521009641231e-10
1.0802899683800303e-9
1.7462137398084721e-9
3.569751048024996e-9
1.333522466449408e-8
6.56410190823562e-9
2.88377425698744e-10
8.204569563993979e-10
9.097741998139633e-10
9.59871052101351e-10
1.031185599817946e-9
1.1417165769940206e-9
1.3096830750742261e-9
1.572063574781953e-9
2.021596615198501e-9
2.9333748080372968e-9
4.8791872495610876e-9
4.05136337566708e-8
4.5288279701359726e-8
3.3422913915469646e-8
3.993767323633587e-8
6.178543740310464e-8
1.1777996949422192e-7
1.760603329212263e-7
1.8080337310474098e-7
2.2289575228564287e-7
2.1692765830476055e-7
1.1153011834008925e-7
8.964613657262482e-7
8.275345794498778e-7
6.181172658229e-7
3.231409344101374e-7
8.642505050502416e-8
5.133652848241332e-7
2.0805176048892612e-7
5.663007915242396e-8
2.295135213520164e-8
8.662079014719952e-9
4.673963261676087e-9
3.031962120455207e-9
2.405364848904826e-10
1.91796379363614e-9
4.310863093437748e-9
1.190545486503591e-8
2.8275685410219598e-8
2.8773445513235077e-9
3.437880212484967e-9
6.383924322710474e-9
1.0657631477456126e-8
6.354191490302826e-8
1.1908534110057666e-7
1.111591308240592e-7
1.098917366659396e-7
1.1522891517482874e-7
1.236921583479455e-7
1.338214524995623e-7
1.4510384143006653e-7
1.5736131182864814e-7
1.7043454623025614e-7
1.196193124648142e-7
7.449889540631976e-8
4.730883306577589e-8
3.7616256114040764e-8
2.1638929045675994e-8
6.462009443060019e-9
1.655266986663422e-9
3.4171716383186326e-10
1.1594482826020068e-9
6.137303525629651e-9
2.6816063461041297e-8
1.1912249799896382e-7
6.767115044639968e-8
5.3788619418826466e-8
5.288877584811352e-8
5.896381204786671e-8
7.26764669748511e-8
9.839571109050804e-8
1.452153617392662e-7
2.1703517659287887e-7
3.4035137835867734e-7
2.634929624345832e-7
1.669160435441361e-7
1.7556080642929353e-7
2.4352755857609844e-7
4.1632097263219717e-7
5.225169596806708e-7
4.766484144388881e-7
5.050934740567396e-7
3.1871594618328474e-7
1.0632975240250828e-7
2.2831989661832983e-7
1.285383487749832e-7
1.5596242750343048e-7
6.57099650783887e-7
3.484294796233572e-7
7.616421401350856e-8
2.6272102028741606e-8
1.1639748234113868e-8
7.905143282584266e-9
5.6459977209735315e-9
9.57460035555495e-10
1.1729401376131096e-9
3.0913693610588415e-9
6.298014183126977e-9
1.7190194363502303e-8
5.377925152736944e-10
9.706491003594153e-9
1.5414399599408202e-8
1.9747406415023435e-8
2.3893473074250537e-8
6.251146663174293e-8
2.5656326325217457e-7
2.4993879276289344e-7
2.1265665057936257e-7
2.120557729027223e-7
2.2742575492739008e-7
2.5498397516746343e-7
2.972701442179636e-7
3.6110042715680516e-7
4.5756731446612645e-7
6.04271213758491e-7
2.730631035975497e-7
1.4363113794516814e-7
7.108672713753754e-8
3.663487007238629e-8
2.5666004228381613e-8
2.302660402450139e-8
1.0654078504786463e-8
4.22919614117184e-9
2.4779337656628997e-9
3.392553487072022e-9
8.771403735068373e-9
2.9919993734022434e-8
1.5257516682543413e-7
1.1434854875064976e-7
8.518579403037992e-8
8.125691493003125e-8
8.733581042702341e-8
1.0151415184001332e-7
1.2437542898657606e-7
3.3506619588334447e-7
5.477185065987597e-7
3.1963022281649113e-7
3.0196513804636355e-7
3.5554696856842183e-7
4.96857601300445e-7
7.7224696021596e-7
8.89427393653974e-7
7.879213649163811e-7
6.513617091497339e-7
1.6022822038863862e-7
1.3867940939326526e-6
1.1102269243484078e-6
9.63932801983698e-7
9.285480717115319e-7
3.745129912430445e-7
4.2442851257255705e-8
3.557267713252435e-9
6.266308917524592e-8
2.6716168606556204e-7
8.818662724083471e-8
2.974787545415136e-7
4.293531752304365e-7
1.1769350190351533e-7
2.837902160806599e-8
8.050663023103588e-9
3.862889548763355e-9
2.9215303957948244e-10
1.4546789179566324e-10
6.362971450810223e-11
2.0057477749636544e-10
1.4935632707636042e-11
6.873982357571578e-12
1.6009109356889852e-11
2.550276900708649e-11
3.863685111238869e-11
5.830373027453744e-11
8.878019171876945e-11
1.3748007938160034e-10
2.1826041714574962e-10
3.5857058277961615e-10
6.134742752000097e-10
3.786054259647378e-10
7.340111576734242e-10
3.488836348653096e-10
1.892232244852641e-10
8.966242913459005e-10
1.9428816822698935e-9
3.6220136921462914e-9
6.371505256670602e-9
1.0615768799227534e-8
1.62112711612808e-8
2.1659311682936813e-8
2.0492176257275225e-8
2.9242195395132083e-8
1.8449786081959724e-7
5.066530134284753e-9
3.389355969963451e-8
6.532906305880313e-9
2.1950702566359144e-11
3.518288406698805e-13
6.409633313157493e-13
4.2843534563769707e-13
1.8474823466808153e-13
2.0067384999639216e-13
2.5286809765874366e-13
3.1170592299978975e-13
3.8176843022591956e-13
4.687839267179069e-13
5.783229428936564e-13
7.169185547697603e-13
8.92845622436253e-13
1.1167989094016557e-12
6.1167923956800254e-12
1.1773166631141717e-12
1.8662921116475927e-13
2.2281693228167285e-13
5.076232916317243e-13
8.014912780639889e-13
1.168514394012585e-12
1.665851967742003e-12
2.362326433686382e-12
3.3519772902460014e-12
4.769674188829677e-12
6.8124154446283484e-12
9.769702097232165e-12
1.4066206872840968e-11
2.031768525703619e-11
2.9391909249658985e-11
4.244070819406275e-11
6.081636658621279e-11
8.57296034729256e-11
1.1759681427626237e-10
4.724806689410222e-10
3.5584090658252817e-10
1.566691914864935e-10
1.2555240087060588e-9
2.7179245608663585e-9
3.937893458849125e-9
4.74308342562167e-9
5.334385197318678e-9
5.8678963370047635e-9
6.402725340410999e-9
6.95254208899285e-9
7.1348747718906935e-9
1.3583169047054694e-9
5.395210100479604e-10
1.0802899684614797e-9
1.7462137396145814e-9
3.569751046897675e-9
1.3335224664256949e-8
6.564101928352283e-9
2.88377426601929e-10
8.204569552708493e-10
9.097742025905301e-10
9.598710519428593e-10
1.0311855999237803e-9
1.1417165770514274e-9
1.3096830751749104e-9
1.5720635751333743e-9
2.0215966138065616e-9
2.9333748080811047e-9
4.879187249536736e-9
4.051363373361477e-8
4.5288279701226464e-8
3.34229139148996e-8
3.993767323739669e-8
6.17854374030814e-8
1.1777996949434491e-7
1.7606033292130439e-7
1.8080337310391883e-7
2.2289575228575815e-7
2.1692765830496235e-7
1.1153011834020734e-7
8.964613657283304e-7
8.275345794412742e-7
6.181172658234776e-7
3.2314093440478256e-7
8.642505050470052e-8
5.133652847979734e-7
2.080517604886249e-7
5.663007915247002e-8
2.2951352134296145e-8
8.662079014392541e-9
4.6739632613217535e-9
3.0319621153685954e-9
2.405364856138116e-10
1.9179637938397922e-9
4.3108630941571956e-9
1.190545486582053e-8
2.8275685433556186e-8
2.8773445489930777e-9
3.4378802124216226e-9
6.383924322655084e-9
1.0657631478305425e-8
6.35419149019313e-8
1.1908534110007782e-7
1.1115913082495865e-7
1.0989173666580148e-7
1.1522891517524646e-7
1.2369215834845954e-7
1.3382145249880949e-7
1.4510384142994043e-7
1.5736131182959944e-7
1.704345462297168e-7
1.1961931246602644e-7
7.44988954065171e-8
4.730883306567869e-8
3.761625611416224e-8
2.1638929045068367e-8
6.4620094416767845e-9
1.655266985395194e-9
3.4171716382251964e-10
1.1594482827069576e-9
6.137303525697788e-9
2.681606345771028e-8
1.191224979904577e-7
6.7671150443048e-8
5.3788619415503125e-8
5.2888775850145154e-8
5.896381204862885e-8
7.267646697433295e-8
9.839571108906344e-8
1.4521536173894128e-7
2.1703517659434633e-7
3.403513783686537e-7
2.634929624357666e-7
1.669160435460196e-7
1.755608064281823e-7
2.4352755857613756e-7
4.1632097263282683e-7
5.22516959681626e-7
4.76648414438332e-7
5.050934740576282e-7
3.187159461847938e-7
1.0632975240151305e-7
2.2831989661435344e-7
1.2853834877038078e-7
1.5596242749984086e-7
6.570996507875805e-7
3.484294796232866e-7
7.616421401295352e-8
2.6272102029338483e-8
1.163974823434658e-8
7.90514328299324e-9
5.6459977202811044e-9
9.574600351107863e-10
1.1729401378918118e-9
3.0913693609059566e-9
6.2980141830714526e-9
1.719019436443474e-8
5.377925135333025e-10
9.706491001843121e-9
1.541439960495879e-8
1.974740641610479e-8
2.3893473074758522e-8
6.251146663149156e-8
2.565632632535991e-7
2.499387927629129e-7
2.1265665057966263e-7
2.120557729027543e-7
2.274257549239775e-7
2.549839751649368e-7
2.972701442183169e-7
3.611004271570374e-7
4.5756731446529366e-7
6.04271213761926e-7
2.7306310360106296e-7
1.4363113794654017e-7
7.10867271372545e-8
3.663487007216647e-8
2.566600422794999e-8
2.3026604022909132e-8
1.0654078505361364e-8
4.229196140518766e-9
2.4779337670961407e-9
3.392553487207308e-9
8.771403734652693e-9
2.991999373171254e-8
1.52575166824813e-7
1.1434854875270106e-7
8.518579402502625e-8
8.125691493084983e-8
8.733581042659665e-8
1.0151415184221323e-7
1.2437542898689383e-7
3.3506619587449064e-7
5.477185065977619e-7
3.1963022281553425e-7
3.0196513804614994e-7
3.5554696856794866e-7
4.968576013005135e-7
7.722469602165375e-7
8.894273936566882e-7
7.879213649136294e-7
6.513617091597443e-7
1.602282203880504e-7
1.3867940939635051e-6
1.110226924376489e-6
9.63932801981405e-7
9.285480717070696e-7
3.7451299123937334e-7
4.244285125751276e-8
3.5572677134587862e-9
6.266308917510351e-8
2.671616860668e-7
8.818662723617518e-8
2.974787545420984e-7
4.2935317522233153e-7
1.1769350190662586e-7
2.8379021606904942e-8
8.05066302349417e-9
3.862889549720334e-9
2.921530396049556e-10
1.4546789377238978e-10
6.362971454167968e-11
2.005747414615711e-10
1.4935632707209275e-11
6.873982363700676e-12
1.600911015806443e-11
2.5502769005265675e-11
3.8636851115451304e-11
5.830373027382236e-11
8.878019171246926e-11
1.374800840921811e-10
2.1826040732220723e-10
3.585705827776829e-10
6.134742735762699e-10
3.7860542744084547e-10
7.34011160982875e-10
3.4888366146756994e-10
1.8922323013927867e-10
8.966242798612464e-10
1.9428816755100234e-9
3.622013650550836e-9
6.371505245901193e-9
1.0615768799133308e-8
1.621127113538704e-8
2.1659311682963892e-8
2.0492176257104866e-8
2.9242195397533143e-8
1.844978608096963e-7
5.066530130134845e-9
3.389355970006026e-8
6.532906304758802e-9
2.1950702585146648e-11
3.518288664364365e-13
6.409633060685138e-13
4.2843534762379523e-13
1.84748200312049e-13
2.0067385042108955e-13
2.5286808457072e-13
3.117059229539625e-13
3.81768447193686e-13
4.687839110189482e-13
5.783228674305131e-13
7.169185708691036e-13
8.928456394276014e-13
1.1167989388799996e-12
6.1167930804668455e-12
1.1773166655618728e-12
1.8662939998353476e-13
2.2281693471368192e-13
5.076231779389261e-13
8.014913644339339e-13
1.168514482218955e-12
1.6658518814095339e-12
2.362326433004546e-12
3.351977415250517e-12
4.769674194557204e-12
6.812415450281285e-12
9.769702102288536e-12
1.4066206484977572e-11
2.031768526060214e-11
2.939190910328772e-11
4.244070815521895e-11
6.08163665068666e-11
8.572960339324738e-11
1.1759681427999738e-10
4.724806688274368e-10
3.55840906504749e-10
1.5666919233859055e-10
1.255524005814071e-9
2.7179245599247982e-9
3.937893458448383e-9
4.743083424793271e-9
5.3343851974868925e-9
5.867896338090648e-9
6.402725341135189e-9
6.952542089099599e-9
7.1348747758949714e-9
1.3583168959262922e-9
5.395210098181495e-10
1.080289968321711e-9
1.7462137396472304e-9
3.569751048274962e-9
1.3335224663681987e-8
6.564101943389107e-9
2.883774289287962e-10
8.204569561614511e-10
9.097742017113526e-10
9.598710499283308e-10
1.031185596474173e-9
1.1417165769490931e-9
1.309683079096196e-9
1.5720635723819355e-9
2.021596618447116e-9
2.933374808623266e-9
4.879187249347192e-9
4.051363374301916e-8
4.5288279701345075e-8
3.342291391182752e-8
3.993767323747682e-8
6.178543740308391e-8
1.1777996949366825e-7
1.7606033292150712e-7
1.808033731044777e-7
2.2289575228559088e-7
2.1692765830455477e-7
1.1153011833993453e-7
8.964613657290022e-7
8.275345794526899e-7
6.181172658225911e-7
3.2314093440779027e-7
8.642505050834716e-8
5.133652848116728e-7
2.0805176048897123e-7
5.66300791533705e-8
2.295135213450861e-8
8.662079015070932e-9
4.673963261328569e-9
3.0319621181705994e-9
2.4053648435385943e-10
1.9179637935083017e-9
4.310863094162652e-9
1.1905454864827217e-8
2.8275685412770848e-8
2.8773445496048613e-9
3.437880211425811e-9
6.3839243221430635e-9
1.0657631479243342e-8
6.354191490855486e-8
1.190853411050512e-7
1.1115913082481376e-7
1.0989173666602015e-7
1.1522891517227341e-7
1.2369215834973478e-7
1.3382145249827268e-7
1.4510384143101389e-7
1.573613118289716e-7
1.7043454622854063e-7
1.1961931246652047e-7
7.449889540701696e-8
4.730883306538947e-8
3.7616256113256596e-8
2.1638929044608414e-8
6.462009441081045e-9
1.6552669872060656e-9
3.4171716339609335e-10
1.1594482825473816e-9
6.137303526599264e-9
2.6816063458559627e-8
1.1912249800678827e-7
6.767115044219166e-8
5.3788619421882495e-8
5.288877584418898e-8
5.896381204809973e-8
7.267646697487733e-8
9.839571109264341e-8
1.4521536173659878e-7
2.1703517658857555e-7
3.403513783798086e-7
2.6349296243449623e-7
1.669160435447604e-7
1.755608064293026e-7
2.435275585768984e-7
4.163209726323679e-7
5.225169596811888e-7
4.766484144389106e-7
5.050934740547269e-7
3.1871594617800085e-7
1.063297524025128e-7
2.283198966164802e-7
1.2853834877370216e-7
1.559624274959614e-7
6.570996507955192e-7
3.484294796200779e-7
7.616421401317209e-8
2.627210202892047e-8
1.163974823443081e-8
7.905143282513926e-9
5.645997720154066e-9
9.574600350107293e-10
1.1729401371238737e-9
3.0913693612332732e-9
6.2980141830873535e-9
1.7190194362745145e-8
5.377925138481127e-10
9.706491002431584e-9
1.5414399599326357e-8
1.9747406414147573e-8
2.3893473073249387e-8
6.251146663216705e-8
2.565632632584438e-7
2.4993879276459646e-7
2.1265665058038763e-7
2.1205577290354563e-7
2.2742575492479078e-7
2.5498397516433434e-7
2.9727014421498327e-7
3.6110042715908733e-7
4.5756731446674066e-7
6.042712137557374e-7
2.730631035995115e-7
1.4363113794742765e-7
7.108672713724755e-8
3.663487007181158e-8
2.5666004228892603e-8
2.302660402214919e-8
1.0654078505508154e-8
4.229196141400381e-9
2.477933766141138e-9
3.392553487293484e-9
8.771403735411978e-9
2.9919993734881544e-8
1.525751668183742e-7
1.14348548753647e-7
8.518579403278732e-8
8.125691493330724e-8
8.733581042451185e-8
1.0151415183721071e-7
1.2437542898376e-7
3.350661958668526e-7
5.477185065970744e-7
3.196302228169182e-7
3.0196513804549715e-7
3.55546968568942e-7
4.968576013013223e-7
7.72246960216888e-7
8.894273936546744e-7
7.879213649161908e-7
6.513617091524094e-7
1.6022822038631037e-7
1.3867940939298864e-6
1.1102269243670592e-6
9.639328019796722e-7
9.28548071719078e-7
3.7451299123895396e-7
4.244285125762771e-8
3.55726771327696e-9
6.266308917473669e-8
2.6716168606573875e-7
8.818662723553516e-8
2.974787545412242e-7
4.2935317522251126e-7
1.1769350191001595e-7
2.8379021610857794e-8
8.05066302218722e-9
3.8628895412102555e-9
2.921530405825163e-10
1.4546789485490383e-10
6.36297119731754e-11
2.005747857533211e-10
1.4935633569347855e-11
6.873975340173322e-12
1.6009117107384492e-11
2.5502770142818648e-11
3.8636851117644044e-11
5.830373028030243e-11
8.87801974662116e-11
1.374800793827616e-10
2.1826041715737647e-10
3.585705910302228e-10
6.134742735864709e-10
3.7860542435290766e-10
7.340111612260365e-10
3.488836615827407e-10
1.8922322434018893e-10
8.966242781100873e-10
1.942881679864422e-9
3.622013647172739e-9
6.371505256261675e-9
1.0615768808939344e-8
1.6211271161212137e-8
2.1659311699736206e-8
2.0492176266222302e-8
2.9242195393815985e-8
1.844978608260506e-7
5.066530130087158e-9
3.389355970009723e-8
6.532906304283217e-9
2.1950702581772604e-11
3.518288496638773e-13
6.409633922667158e-13
4.284353768976947e-13
1.847482003130088e-13
2.006738494029798e-13
2.5286809895188086e-13
3.1170585926491255e-13
3.817684304275217e-13
4.687837606311783e-13
5.783229416467202e-13
7.169185547659799e-13
8.928456402620534e-13
1.1167989070563983e-12
6.1167932290576506e-12
1.1773167697239642e-12
1.86629212454919e-13
2.2281686342724426e-13
5.07623243106275e-13
8.014913598310049e-13
1.1685144780121606e-12
1.665851876511399e-12
2.362326429045553e-12
3.3519772846712225e-12
4.76967390785755e-12
6.812415445254239e-12
9.769702227716368e-12
1.4066206480320897e-11
2.0317685432239357e-11
2.939190900427596e-11
4.244070831115613e-11
6.081636648054815e-11
8.572960341448244e-11
1.1759681426168318e-10
4.7248066877363e-10
3.5584090626499654e-10
1.5666919121878448e-10
1.2555240139067404e-9
2.7179245606286412e-9
3.9378934606326245e-9
4.7430834248044524e-9
5.334385198006224e-9
5.867896336181514e-9
6.4027253406184505e-9
6.95254208914626e-9
7.134874771482071e-9
1.358316882832031e-9
5.395210113363263e-10
1.0802899684342957e-9
1.746213739976733e-9
3.5697510468909283e-9
1.3335224665779658e-8
6.5641019369179e-9
2.8837742636236936e-10
8.204569563479993e-10
9.097741990051297e-10
9.598710500270096e-10
1.0311856009965585e-9
1.1417165758541448e-9
1.3096830760708071e-9
1.5720635712380843e-9
2.021596612770826e-9
2.9333748087438835e-9
4.879187249471036e-9
4.051363373772362e-8
4.528827969981009e-8
3.3422913913770385e-8
3.993767323664782e-8
6.178543740317608e-8
1.1777996949332237e-7
1.7606033292087513e-7
1.808033731044194e-7
2.228957522862585e-7
2.1692765830503565e-7
1.1153011833991359e-7
8.964613657232418e-7
8.275345794535297e-7
6.181172658251319e-7
3.2314093441928233e-7
8.642505050691917e-8
5.133652848081324e-7
2.0805176048645157e-7
5.6630079153505564e-8
2.2951352134766215e-8
8.662079014020474e-9
4.673963261381984e-9
3.031962117949317e-9
2.4053648561215355e-10
1.9179637937801372e-9
4.310863093607866e-9
1.1905454868391913e-8
2.8275685403370338e-8
2.8773445510699893e-9
3.4378802095530905e-9
6.383924320981302e-9
1.0657631477567984e-8
6.354191490219739e-8
1.1908534110155048e-7
1.1115913082559279e-7
1.0989173666605659e-7
1.1522891517377859e-7
1.236921583490959e-7
1.338214525003667e-7
1.451038414305342e-7
1.5736131182821001e-7
1.7043454623038777e-7
1.1961931246619087e-7
7.449889540871289e-8
4.730883306505996e-8
3.7616256115520246e-8
2.1638929046999856e-8
6.462009442133912e-9
1.655266986557738e-9
3.4171716360715996e-10
1.159448282230579e-9
6.1373035285967486e-9
2.6816063455661308e-8
1.1912249800372602e-7
6.767115044436947e-8
5.378861941924467e-8
5.288877585075673e-8
5.8963812046711595e-8
7.26764669736749e-8
9.839571109053947e-8
1.4521536173956136e-7
2.170351765920241e-7
3.403513783721508e-7
2.634929624347131e-7
1.6691604354264624e-7
1.7556080642934843e-7
2.4352755857631676e-7
4.1632097263221135e-7
5.225169596817167e-7
4.766484144376111e-7
5.050934740579309e-7
3.1871594618241124e-7
1.0632975240027499e-7
2.2831989660744975e-7
1.2853834877086632e-7
1.5596242751167904e-7
6.570996507946927e-7
3.484294796228142e-7
7.616421401342926e-8
2.627210202955377e-8
1.1639748234523502e-8
7.905143282622462e-9
5.6459977212888586e-9
9.57460034209376e-10
1.1729401376123898e-9
3.0913693613955346e-9
6.298014183139786e-9
1.719019435664577e-8
5.377925207519477e-10
9.706491002076166e-9
1.5414399602230413e-8
1.9747406415153167e-8
2.389347307538514e-8
6.251146663047442e-8
2.565632632564781e-7
2.499387927626829e-7
2.1265665057743557e-7
2.1205577290221343e-7
2.2742575492589658e-7
2.549839751648601e-7
2.9727014421713357e-7
3.6110042715803585e-7
4.5756731446695967e-7
6.042712137609476e-7
2.730631035967535e-7
1.436311379469265e-7
7.108672713742864e-8
3.663487007192063e-8
2.5666004228547155e-8
2.3026604026234147e-8
1.065407850516047e-8
4.229196142263834e-9
2.477933767376866e-9
3.392553487059904e-9
8.77140373452979e-9
2.991999373455269e-8
1.5257516682446454e-7
1.1434854875379045e-7
8.518579402460052e-8
8.125691493315139e-8
8.733581042612997e-8
1.0151415184287383e-7
1.2437542898259514e-7
3.350661958754692e-7
5.477185065987709e-7
3.19630222817892e-7
3.0196513804573003e-7
3.555469685690083e-7
4.968576013015848e-7
7.7224696021681e-7
8.894273936552802e-7
7.879213649159946e-7
6.513617091572215e-7
1.6022822038967783e-7
1.3867940939471112e-6
1.1102269243543332e-6
9.639328019824463e-7
9.285480717166807e-7
3.745129912409202e-7
4.2442851257976894e-8
3.557267713315223e-9
6.266308917449076e-8
2.6716168606542355e-7
8.818662723334759e-8
2.974787545414876e-7
4.2935317521806714e-7
1.1769350190613292e-7
2.8379021609777744e-8
8.05066302349713e-9
3.862889540029216e-9
2.921530396214911e-10
1.4546789206212347e-10
6.362972441392736e-11
2.0057473663371486e-10
1.493562765517798e-11
6.873982364735999e-12
1.600910935464322e-11
2.5502765997101636e-11
3.863685756629745e-11
5.830373624298978e-11
8.878019171297497e-11
1.3748008408993123e-10
2.1826040732282519e-10
3.585705827836672e-10
6.134742735842151e-10
3.786054271718274e-10
7.340111644305875e-10
3.488836379942039e-10
1.8922323022076252e-10
8.966242798624348e-10
1.942881675545029e-9
3.6220136505948983e-9
6.37150525673611e-9
1.0615768799296812e-8
1.621127116006125e-8
2.165931166843104e-8
2.0492176261300356e-8
2.9242195392151933e-8
1.8449786081149196e-7
5.066530134685601e-9
3.389355970041107e-8
6.532906304801335e-9
2.1950702596279417e-11
3.5182884043072364e-13
6.409632947265809e-13
4.284353439796655e-13
1.84748234681817e-13
2.0067385013921317e-13
2.528680984523913e-13
3.117058733893099e-13
3.8176844725979843e-13
4.687839111181816e-13
5.783229416532122e-13
7.169185543381577e-13
8.928456226680791e-13
1.1167989085700298e-12
6.116793329790656e-12
1.1773167590349255e-12
1.866292103168707e-13
2.2281687726574124e-13
5.076231793169337e-13
8.014913624590178e-13
1.1685143918606697e-12
1.6658518744855216e-12
2.3623263305535077e-12
3.351977412745446e-12
4.7696739096190976e-12
6.8124154435498705e-12
9.769701917172038e-12
1.4066206691678413e-11
2.031768526427467e-11
2.93919092558145e-11
4.244070816216383e-11
6.081636637848127e-11
8.572960356877716e-11
1.1759681432546636e-10
4.724806688806122e-10
3.5584090637589546e-10
1.5666919009470422e-10
1.2555240046694505e-9
2.717924561008264e-9
3.93789345929436e-9
4.74308342486022e-9
5.334385197270153e-9
5.867896337338036e-9
6.402725341360181e-9
6.952542088945911e-9
7.134874775950245e-9
1.358316920778099e-9
5.39521009641231e-10
1.0802899683800303e-9
1.7462137398084721e-9
3.569751048024996e-9
1.333522466449408e-8
6.56410190823562e-9
2.88377425698744e-10
8.204569563993979e-10
9.097741998139633e-10
9.59871052101351e-10
1.031185599817946e-9
1.1417165769940206e-9
1.3096830750742261e-9
1.572063574781953e-9
2.021596615198501e-9
2.9333748080372968e-9
4.8791872495610876e-9
4.05136337566708e-8
4.5288279701359726e-8
3.3422913915469646e-8
3.993767323633587e-8
6.178543740310464e-8
1.1777996949422192e-7
1.760603329212263e-7
1.8080337310474098e-7
2.2289575228564287e-7
2.1692765830476055e-7
1.1153011834008925e-7
8.964613657262482e-7
8.275345794498778e-7
6.181172658229e-7
3.231409344101374e-7
8.642505050502416e-8
5.133652848241332e-7
2.0805176048892612e-7
5.663007915242396e-8
2.295135213520164e-8
8.662079014719952e-9
4.673963261676087e-9
3.031962120455207e-9
2.405364848904826e-10
1.91796379363614e-9
4.310863093437748e-9
1.190545486503591e-8
2.8275685410219598e-8
2.8773445513235077e-9
3.437880212484967e-9
6.383924322710474e-9
1.0657631477456126e-8
6.354191490302826e-8
1.1908534110057666e-7
1.111591308240592e-7
1.098917366659396e-7
1.1522891517482874e-7
1.236921583479455e-7
1.338214524995623e-7
1.4510384143006653e-7
1.5736131182864814e-7
1.7043454623025614e-7
1.196193124648142e-7
7.449889540631976e-8
4.730883306577589e-8
3.7616256114040764e-8
2.1638929045675994e-8
6.462009443060019e-9
1.655266986663422e-9
3.4171716383186326e-10
1.1594482826020068e-9
6.137303525629651e-9
2.6816063461041297e-8
1.1912249799896382e-7
6.767115044639968e-8
5.3788619418826466e-8
5.288877584811352e-8
5.896381204786671e-8
7.26764669748511e-8
9.839571109050804e-8
1.452153617392662e-7
2.1703517659287887e-7
3.4035137835867734e-7
2.634929624345832e-7
1.669160435441361e-7
1.7556080642929353e-7
2.4352755857609844e-7
4.1632097263219717e-7
5.225169596806708e-7
4.766484144388881e-7
5.050934740567396e-7
3.1871594618328474e-7
1.0632975240250828e-7
2.2831989661832983e-7
1.285383487749832e-7
1.5596242750343048e-7
6.57099650783887e-7
3.484294796233572e-7
7.616421401350856e-8
2.6272102028741606e-8
1.1639748234113868e-8
7.905143282584266e-9
5.6459977209735315e-9
9.57460035555495e-10
1.1729401376131096e-9
3.0913693610588415e-9
6.298014183126977e-9
1.7190194363502303e-8
5.377925152736944e-10
9.706491003594153e-9
1.5414399599408202e-8
1.9747406415023435e-8
2.3893473074250537e-8
6.251146663174293e-8
2.5656326325217457e-7
2.4993879276289344e-7
2.1265665057936257e-7
2.120557729027223e-7
2.2742575492739008e-7
2.5498397516746343e-7
2.972701442179636e-7
3.6110042715680516e-7
4.5756731446612645e-7
6.04271213758491e-7
2.730631035975497e-7
1.4363113794516814e-7
7.108672713753754e-8
3.663487007238629e-8
2.5666004228381613e-8
2.302660402450139e-8
1.0654078504786463e-8
4.22919614117184e-9
2.4779337656628997e-9
3.392553487072022e-9
8.771403735068373e-9
2.9919993734022434e-8
1.5257516682543413e-7
1.1434854875064976e-7
8.518579403037992e-8
8.125691493003125e-8
8.733581042702341e-8
1.0151415184001332e-7
1.2437542898657606e-7
3.3506619588334447e-7
5.477185065987597e-7
3.1963022281649113e-7
3.0196513804636355e-7
3.5554696856842183e-7
4.96857601300445e-7
7.7224696021596e-7
8.89427393653974e-7
7.879213649163811e-7
6.513617091497339e-7
1.6022822038863862e-7
1.3867940939326526e-6
1.1102269243484078e-6
9.63932801983698e-7
9.285480717115319e-7
3.745129912430445e-7
4.2442851257255705e-8
3.557267713252435e-9
6.266308917524592e-8
2.6716168606556204e-7
8.818662724083471e-8
2.974787545415136e-7
4.293531752304365e-7
1.1769350190351533e-7
2.837902160806599e-8
8.050663023103588e-9
3.862889548763355e-9
2.9215303957948244e-10
1.4546789179566324e-10
6.362971450810223e-11
2.0057477749636544e-10
1.4935632707636042e-11
6.873982357571578e-12
1.6009109356889852e-11
2.550276900708649e-11
3.863685111238869e-11
5.830373027453744e-11
8.878019171876945e-11
1.3748007938160034e-10
2.1826041714574962e-10
3.5857058277961615e-10
6.134742752000097e-10
3.786054259647378e-10
7.340111576734242e-10
3.488836348653096e-10
1.892232244852641e-10
8.966242913459005e-10
1.9428816822698935e-9
3.6220136921462914e-9
6.371505256670602e-9
1.0615768799227534e-8
1.62112711612808e-8
2.1659311682936813e-8
2.0492176257275225e-8
2.9242195395132083e-8
1.8449786081959724e-7
5.066530134284753e-9
3.389355969963451e-8
6.532906305880313e-9
2.1950702566359144e-11
3.518288406698805e-13
6.409633313157493e-13
4.2843534563769707e-13
1.8474823466808153e-13
2.0067384999639216e-13
2.5286809765874366e-13
3.1170592299978975e-13
3.8176843022591956e-13
4.687839267179069e-13
5.783229428936564e-13
7.169185547697603e-13
8.92845622436253e-13
1.1167989094016557e-12
6.1167923956800254e-12
1.1773166631141717e-12
1.8662921116475927e-13
2.2281693228167285e-13
5.076232916317243e-13
8.014912780639889e-13
1.168514394012585e-12
1.665851967742003e-12
2.362326433686382e-12
3.3519772902460014e-12
4.769674188829677e-12
6.8124154446283484e-12
9.769702097232165e-12
1.4066206872840968e-11
2.031768525703619e-11
2.9391909249658985e-11
4.244070819406275e-11
6.081636658621279e-11
8.57296034729256e-11
1.1759681427626237e-10
4.724806689410222e-10
3.5584090658252817e-10
1.566691914864935e-10
1.2555240087060588e-9
2.7179245608663585e-9
3.937893458849125e-9
4.74308342562167e-9
5.334385197318678e-9
5.8678963370047635e-9
6.402725340410999e-9
6.95254208899285e-9
7.1348747718906935e-9
1.3583169047054694e-9
5.395210100479604e-10
1.0802899684614797e-9
1.7462137396145814e-9
3.569751046897675e-9
1.3335224664256949e-8
6.564101928352283e-9
2.88377426601929e-10
8.204569552708493e-10
9.097742025905301e-10
9.598710519428593e-10
1.0311855999237803e-9
1.1417165770514274e-9
1.3096830751749104e-9
1.5720635751333743e-9
2.0215966138065616e-9
2.9333748080811047e-9
4.879187249536736e-9
4.051363373361477e-8
4.5288279701226464e-8
3.34229139148996e-8
3.993767323739669e-8
6.17854374030814e-8
1.1777996949434491e-7
1.7606033292130439e-7
1.8080337310391883e-7
2.2289575228575815e-7
2.1692765830496235e-7
1.1153011834020734e-7
8.964613657283304e-7
8.275345794412742e-7
6.181172658234776e-7
3.2314093440478256e-7
8.642505050470052e-8
5.133652847979734e-7
2.080517604886249e-7
5.663007915247002e-8
2.2951352134296145e-8
8.662079014392541e-9
4.6739632613217535e-9
3.0319621153685954e-9
2.405364856138116e-10
1.9179637938397922e-9
4.3108630941571956e-9
1.190545486582053e-8
2.8275685433556186e-8
2.8773445489930777e-9
3.4378802124216226e-9
6.383924322655084e-9
1.0657631478305425e-8
6.35419149019313e-8
1.1908534110007782e-7
1.1115913082495865e-7
1.0989173666580148e-7
1.1522891517524646e-7
1.2369215834845954e-7
1.3382145249880949e-7
1.4510384142994043e-7
1.5736131182959944e-7
1.704345462297168e-7
1.1961931246602644e-7
7.44988954065171e-8
4.730883306567869e-8
3.761625611416224e-8
2.1638929045068367e-8
6.4620094416767845e-9
1.655266985395194e-9
3.4171716382251964e-10
1.1594482827069576e-9
6.137303525697788e-9
2.681606345771028e-8
1.191224979904577e-7
6.7671150443048e-8
5.3788619415503125e-8
5.2888775850145154e-8
5.896381204862885e-8
7.267646697433295e-8
9.839571108906344e-8
1.4521536173894128e-7
2.1703517659434633e-7
3.403513783686537e-7
2.634929624357666e-7
1.669160435460196e-7
1.755608064281823e-7
2.4352755857613756e-7
4.1632097263282683e-7
5.22516959681626e-7
4.76648414438332e-7
5.050934740576282e-7
3.187159461847938e-7
1.0632975240151305e-7
2.2831989661435344e-7
1.2853834877038078e-7
1.5596242749984086e-7
6.570996507875805e-7
3.484294796232866e-7
7.616421401295352e-8
2.6272102029338483e-8
1.163974823434658e-8
7.90514328299324e-9
5.6459977202811044e-9
9.574600351107863e-10
1.1729401378918118e-9
3.0913693609059566e-9
6.2980141830714526e-9
1.719019436443474e-8
5.377925135333025e-10
9.706491001843121e-9
1.541439960495879e-8
1.974740641610479e-8
2.3893473074758522e-8
6.251146663149156e-8
2.565632632535991e-7
2.499387927629129e-7
2.1265665057966263e-7
2.120557729027543e-7
2.274257549239775e-7
2.549839751649368e-7
2.972701442183169e-7
3.611004271570374e-7
4.5756731446529366e-7
6.04271213761926e-7
2.7306310360106296e-7
1.4363113794654017e-7
7.10867271372545e-8
3.663487007216647e-8
2.566600422794999e-8
2.3026604022909132e-8
1.0654078505361364e-8
4.229196140518766e-9
2.4779337670961407e-9
3.392553487207308e-9
8.771403734652693e-9
2.991999373171254e-8
1.52575166824813e-7
1.1434854875270106e-7
8.518579402502625e-8
8.125691493084983e-8
8.733581042659665e-8
1.0151415184221323e-7
1.2437542898689383e-7
3.3506619587449064e-7
5.477185065977619e-7
3.1963022281553425e-7
3.0196513804614994e-7
3.5554696856794866e-7
4.968576013005135e-7
7.722469602165375e-7
8.894273936566882e-7
7.879213649136294e-7
6.513617091597443e-7
1.602282203880504e-7
1.3867940939635051e-6
1.110226924376489e-6
9.63932801981405e-7
9.285480717070696e-7
3.7451299123937334e-7
4.244285125751276e-8
3.5572677134587862e-9
6.266308917510351e-8
2.671616860668e-7
8.818662723617518e-8
2.974787545420984e-7
4.2935317522233153e-7
1.1769350190662586e-7
2.8379021606904942e-8
8.05066302349417e-9
3.862889549720334e-9
2.921530396049556e-10
1.4546789377238978e-10
6.362971454167968e-11
2.005747414615711e-10
1.4935632707209275e-11
6.873982363700676e-12
1.600911015806443e-11
2.5502769005265675e-11
3.8636851115451304e-11
5.830373027382236e-11
8.878019171246926e-11
1.374800840921811e-10
2.1826040732220723e-10
3.585705827776829e-10
6.134742735762699e-10
3.7860542744084547e-10
7.34011160982875e-10
3.4888366146756994e-10
1.8922323013927867e-10
8.966242798612464e-10
1.9428816755100234e-9
3.622013650550836e-9
6.371505245901193e-9
1.0615768799133308e-8
1.621127113538704e-8
2.1659311682963892e-8
2.0492176257104866e-8
2.9242195397533143e-8
1.844978608096963e-7
5.066530130134845e-9
3.389355970006026e-8
6.532906304758802e-9
2.1950702585146648e-11
3.518288664364365e-13
6.409633060685138e-13
4.2843534762379523e-13
1.84748200312049e-13
2.0067385042108955e-13
2.5286808457072e-13
3.117059229539625e-13
3.81768447193686e-13
4.687839110189482e-13
5.783228674305131e-13
7.169185708691036e-13
8.928456394276014e-13
1.1167989388799996e-12
6.1167930804668455e-12
1.1773166655618728e-12
1.8662939998353476e-13
2.2281693471368192e-13
5.076231779389261e-13
8.014913644339339e-13
1.168514482218955e-12
1.6658518814095339e-12
2.362326433004546e-12
3.351977415250517e-12
4.769674194557204e-12
6.812415450281285e-12
9.769702102288536e-12
1.4066206484977572e-11
2.031768526060214e-11
2.939190910328772e-11
4.244070815521895e-11
6.08163665068666e-11
8.572960339324738e-11
1.1759681427999738e-10
4.724806688274368e-10
3.55840906504749e-10
1.5666919233859055e-10
1.255524005814071e-9
2.7179245599247982e-9
3.937893458448383e-9
4.743083424793271e-9
5.3343851974868925e-9
5.867896338090648e-9
6.402725341135189e-9
6.952542089099599e-9
7.1348747758949714e-9
1.3583168959262922e-9
5.395210098181495e-10
1.080289968321711e-9
1.7462137396472304e-9
3.569751048274962e-9
1.3335224663681987e-8
6.564101943389107e-9
2.883774289287962e-10
8.204569561614511e-10
9.097742017113526e-10
9.598710499283308e-10
1.031185596474173e-9
1.1417165769490931e-9
1.309683079096196e-9
1.5720635723819355e-9
2.021596618447116e-9
2.933374808623266e-9
4.879187249347192e-9
4.051363374301916e-8
4.5288279701345075e-8
3.342291391182752e-8
3.993767323747682e-8
6.178543740308391e-8
1.1777996949366825e-7
1.7606033292150712e-7
1.808033731044777e-7
2.2289575228559088e-7
2.1692765830455477e-7
1.1153011833993453e-7
8.964613657290022e-7
8.275345794526899e-7
6.181172658225911e-7
3.2314093440779027e-7
8.642505050834716e-8
5.133652848116728e-7
2.0805176048897123e-7
5.66300791533705e-8
2.295135213450861e-8
8.662079015070932e-9
4.673963261328569e-9
3.0319621181705994e-9
2.4053648435385943e-10
1.9179637935083017e-9
4.310863094162652e-9
1.1905454864827217e-8
2.8275685412770848e-8
2.8773445496048613e-9
3.437880211425811e-9
6.3839243221430635e-9
1.0657631479243342e-8
6.354191490855486e-8
1.190853411050512e-7
1.1115913082481376e-7
1.0989173666602015e-7
1.1522891517227341e-7
1.2369215834973478e-7
1.3382145249827268e-7
1.4510384143101389e-7
1.573613118289716e-7
1.7043454622854063e-7
1.1961931246652047e-7
7.449889540701696e-8
4.730883306538947e-8
3.7616256113256596e-8
2.1638929044608414e-8
6.462009441081045e-9
1.6552669872060656e-9
3.4171716339609335e-10
1.1594482825473816e-9
6.137303526599264e-9
2.6816063458559627e-8
1.1912249800678827e-7
6.767115044219166e-8
5.3788619421882495e-8
5.288877584418898e-8
5.896381204809973e-8
7.267646697487733e-8
9.839571109264341e-8
1.4521536173659878e-7
2.1703517658857555e-7
3.403513783798086e-7
2.6349296243449623e-7
1.669160435447604e-7
1.755608064293026e-7
2.435275585768984e-7
4.163209726323679e-7
5.225169596811888e-7
4.766484144389106e-7
5.050934740547269e-7
3.1871594617800085e-7
1.063297524025128e-7
2.283198966164802e-7
1.2853834877370216e-7
1.559624274959614e-7
6.570996507955192e-7
3.484294796200779e-7
7.616421401317209e-8
2.627210202892047e-8
1.163974823443081e-8
7.905143282513926e-9
5.645997720154066e-9
9.574600350107293e-10
1.1729401371238737e-9
3.0913693612332732e-9
6.2980141830873535e-9
1.7190194362745145e-8
5.377925138481127e-10
9.706491002431584e-9
1.5414399599326357e-8
1.9747406414147573e-8
2.3893473073249387e-8
6.251146663216705e-8
2.565632632584438e-7
2.4993879276459646e-7
2.1265665058038763e-7
2.1205577290354563e-7
2.2742575492479078e-7
2.5498397516433434e-7
2.9727014421498327e-7
3.6110042715908733e-7
4.5756731446674066e-7
6.042712137557374e-7
2.730631035995115e-7
1.4363113794742765e-7
7.108672713724755e-8
3.663487007181158e-8
2.5666004228892603e-8
2.302660402214919e-8
1.0654078505508154e-8
4.229196141400381e-9
2.477933766141138e-9
3.392553487293484e-9
8.771403735411978e-9
2.9919993734881544e-8
1.525751668183742e-7
1.14348548753647e-7
8.518579403278732e-8
8.125691493330724e-8
8.733581042451185e-8
1.0151415183721071e-7
1.2437542898376e-7
3.350661958668526e-7
5.477185065970744e-7
3.196302228169182e-7
3.0196513804549715e-7
3.55546968568942e-7
4.968576013013223e-7
7.72246960216888e-7
8.894273936546744e-7
7.879213649161908e-7
6.513617091524094e-7
1.6022822038631037e-7
1.3867940939298864e-6
1.1102269243670592e-6
9.639328019796722e-7
9.28548071719078e-7
3.7451299123895396e-7
4.244285125762771e-8
3.55726771327696e-9
6.266308917473669e-8
2.6716168606573875e-7
8.818662723553516e-8
2.974787545412242e-7
4.2935317522251126e-7
1.1769350191001595e-7
2.8379021610857794e-8
8.05066302218722e-9
3.8628895412102555e-9
2.921530405825163e-10
1.4546789485490383e-10
6.36297119731754e-11
2.005747857533211e-10
1.4935633569347855e-11
6.873975340173322e-12
1.6009117107384492e-11
2.5502770142818648e-11
3.8636851117644044e-11
5.830373028030243e-11
8.87801974662116e-11
1.374800793827616e-10
2.1826041715737647e-10
3.585705910302228e-10
6.134742735864709e-10
3.7860542435290766e-10
7.340111612260365e-10
3.488836615827407e-10
1.8922322434018893e-10
8.966242781100873e-10
1.942881679864422e-9
3.622013647172739e-9
6.371505256261675e-9
1.0615768808939344e-8
1.6211271161212137e-8
2.1659311699736206e-8
2.0492176266222302e-8
2.9242195393815985e-8
1.844978608260506e-7
5.066530130087158e-9
3.389355970009723e-8
6.532906304283217e-9
2.1950702581772604e-11
3.518288496638773e-13
6.409633922667158e-13
4.284353768976947e-13
1.847482003130088e-13
2.006738494029798e-13
2.5286809895188086e-13
3.1170585926491255e-13
3.817684304275217e-13
4.687837606311783e-13
