# Supplementary material for: Observability and Controllability of Nonlinear Networks: The Role of Symmetry
Source: Phys Rev X. Author manuscript; Available in PMC 2018 Nov 13. (PMC6234006; doi:10.1103/PhysRevX.5.011005)
Supplement: Code Archive [file NIHMS982008-supplement-Code_Archive.zip › MathematicaData/FNObsDELTAHetN3M1ChaosK10IC1]

2.6524836774545368e-8
8.729729250726968e-8
7.481629063801421e-9
4.227886260085662e-10
7.195733477839883e-10
2.399222289430589e-10
3.1710159958460846e-11
4.8920445421812526e-12
1.042773902468335e-12
5.26052705181543e-13
1.7969965534574437e-12
3.3202419656910588e-12
3.342641795705099e-11
1.026710822006777e-10
4.877853843909701e-11
2.6161144695670555e-12
2.4367307949512636e-11
4.087113924200981e-11
5.850964017762407e-11
8.079493404533205e-11
1.1118448573448562e-10
1.5433438943156188e-10
2.1738435381385874e-10
3.1194570541221045e-10
4.5761506768626486e-10
6.884226042461929e-10
1.0645279984467075e-9
1.6911997124044543e-9
2.7364131464215983e-9
4.385126757782702e-9
6.587010499635572e-9
3.562126879575287e-9
3.491055080463461e-9
3.179404930604701e-9
2.8799552548384675e-9
2.6832657934289627e-9
2.5834987741354176e-9
2.557872560311645e-9
2.583979100179476e-9
2.6344674049183447e-9
2.652085852478207e-9
2.47107625981526e-9
2.5433723916063887e-9
1.0868304427153568e-8
5.037970150887157e-10
9.225428101744952e-11
1.5597284149015484e-12
1.4285252300057338e-13
4.1907956954611654e-14
0.
0.
0.
0.
0.
0.
0.
0.
2.5956118228601637e-14
3.579506095078017e-14
4.941244870357578e-14
6.830470583234283e-14
9.457290318584808e-14
1.8379786143955355e-12
1.4529038808701204e-12
1.6710726862080737e-12
2.068856733914377e-12
2.6210060971677862e-12
3.3525651740970517e-12
4.310451658705536e-12
5.560515631175035e-12
7.1897054045966534e-12
9.309625153314028e-12
1.2059556822375815e-11
2.152373415099004e-11
2.9372756538080194e-10
2.459477685877486e-11
3.3581086139926366e-12
8.44852552010985e-12
1.8503020891980106e-11
3.0302040485930007e-11
4.543302829271596e-11
6.471964911361753e-11
8.80912880958328e-11
1.1456294119425158e-10
1.4294526419394683e-10
1.7279451613638673e-10
2.0470765219382424e-10
2.3999049787630205e-10
2.8028224879483324e-10
3.2741125857406267e-10
3.834461508477387e-10
4.508638911240631e-10
5.3281320492376e-10
1.5551423458134764e-9
8.526860187430963e-9
1.356580967287792e-8
1.2035680124707655e-8
1.2122726395595694e-8
1.3210487775547933e-8
1.4955592373388184e-8
1.732423525924072e-8
2.043047900660447e-8
2.4478831434069544e-8
2.9739932676171746e-8
1.800610305199994e-8
1.236439345129846e-8
9.983509579955294e-9
8.439112307655689e-9
6.5703725324993116e-9
2.6887134216894554e-9
1.056453240326201e-9
6.749085203487894e-10
8.122960647423834e-10
1.5631970819325474e-9
3.819997274940254e-9
1.3151047475583355e-8
1.7646597945395988e-8
1.0558399254341089e-8
9.383211096064261e-9
1.0156422620645711e-8
1.266945560877207e-8
1.8126120903206285e-8
3.040627851017659e-8
3.647712017277883e-8
3.272180663507229e-8
1.716133490774713e-8
1.3260814038200821e-8
1.2181569848455696e-8
1.7029008306091025e-8
3.007774723384935e-8
3.60163398518289e-8
4.3352615096983947e-8
5.645360705719815e-8
3.902389220727304e-8
1.3445399035735127e-7
5.5495328725807935e-8
4.093990553657887e-8
5.054054680355562e-8
5.3115057877514207e-8
5.029108897492858e-8
1.4216775350658018e-8
5.729329317350596e-9
3.507880391631341e-9
2.30170878557449e-9
1.2650346124423562e-9
2.021222505956092e-10
6.991674593177051e-10
1.136771084331369e-9
1.4810269187517443e-9
1.2343089674921871e-9
1.623729804737728e-9
1.5982004724427187e-9
1.641208069957261e-9
1.7832795748363332e-9
6.507073597137418e-9
2.2177525991845948e-8
2.7568921214583583e-8
2.272387445448077e-8
2.1800137424074067e-8
2.2651557299448124e-8
2.4429229202460078e-8
2.6901237666275385e-8
3.0058523640127403e-8
3.397500543372848e-8
3.873394430742883e-8
2.7687395014098587e-8
2.0118407045195834e-8
1.5344433061260094e-8
1.3524885062444017e-8
1.1659626598573962e-8
4.935630639703222e-9
1.8113913821334428e-9
8.855332896325721e-10
6.445786040675975e-10
8.805316806877234e-10
2.180868409965067e-9
8.45016433686655e-9
1.2223006587153033e-8
7.451926464684425e-9
6.491038900317829e-9
6.686760823617721e-9
7.696715758128198e-9
9.74898404401299e-9
1.3661659293878512e-8
2.165228404953198e-8
4.3778609079921756e-8
4.1761123484697546e-8
2.7890578788636497e-8
3.10100681893512e-8
4.5205114098910496e-8
8.195778846761224e-8
1.1837773764687615e-7
1.106809436406046e-7
1.2449521783996795e-7
1.68328045083161e-7
1.1990185506443969e-7
1.8891945055362467e-7
1.4309770549324927e-7
1.221750673133069e-7
1.3659889358472127e-7
4.727592837311984e-8
1.2524733091107561e-8
6.024804130795583e-9
3.938713294147316e-9
2.6278627853185493e-9
1.3075095543863302e-9
3.6696290149174753e-10
8.351749348203592e-10
8.5828155331757e-10
2.5069610271763135e-10
2.8723323805793246e-9
1.1859885379748797e-8
6.1378157127624324e-9
5.339375870540085e-9
5.485335376255112e-9
6.1587111358609824e-9
2.922361842932917e-8
7.896693429901668e-8
6.705966094240868e-8
5.283064317667541e-8
5.0505296288036885e-8
5.286157951273794e-8
5.839949017657797e-8
6.754848881066943e-8
8.186480828670192e-8
1.0378643024176767e-7
1.3545614429093592e-7
7.590122991055722e-8
6.302232853883464e-8
5.660167827774236e-8
4.5092368523135306e-8
4.1582903290960696e-8
3.2274695791372687e-8
1.209807213650662e-8
4.94419967183788e-9
2.484318605668094e-9
1.466226052957431e-9
1.403849176367859e-9
4.650321348822246e-9
2.700597474823178e-8
1.737170698966837e-8
1.4297843198823057e-8
1.401269509872406e-8
1.5082479849435566e-8
1.739711603679333e-8
2.1356954704599e-8
8.25125572905494e-8
1.1248067211813291e-7
6.748694508590668e-8
6.723072373735738e-8
8.512615277944909e-8
1.3105882732278315e-7
2.1371909075938133e-7
2.1292412316310832e-7
1.8782488977837613e-7
2.1147245240180874e-7
3.2391751405459306e-7
7.634579168696554e-7
4.818110690347527e-7
2.865994589929968e-7
1.8444044787098403e-7
7.973294321480917e-8
3.219396461419069e-8
6.414039471172311e-9
2.179755666758425e-9
1.347395716064687e-9
5.501979869979467e-10
3.3720776621175915e-10
1.3190312875819984e-9
5.473721575060047e-10
3.9920728710301623e-11
1.223949913855539e-9
6.1951360691664685e-9
1.9634797827021038e-8
8.783962783881745e-9
7.437607515720684e-9
7.710064327392751e-9
3.3061085024486046e-8
8.982961781036372e-8
1.0594741538604045e-7
8.247866280613025e-8
7.549973468204723e-8
7.585998082913286e-8
8.01449725611243e-8
8.794739682142425e-8
1.0032478793578538e-7
1.1946131188652242e-7
1.4868968428624704e-7
1.0875723823961613e-7
1.0911226577428756e-7
1.309407669285784e-7
1.5637079230177614e-7
1.212908246234736e-7
4.968430355131274e-8
2.2868337651860755e-8
1.2474509518604091e-8
7.69221330870929e-9
5.16321843203657e-9
4.7475902997068495e-9
1.781545183000065e-8
1.8887048523129872e-8
2.138167982374857e-8
2.3939986474577165e-8
2.6849449715018563e-8
3.082906420445955e-8
3.659940115688617e-8
4.5193034764518866e-8
5.84052778363083e-8
2.4356557572326073e-7
2.074508788582537e-7
1.3751264200077265e-7
1.5002524053525843e-7
2.1662855624398507e-7
3.7098383406450705e-7
3.7024041669653355e-7
3.008141864961089e-7
3.393796961909534e-7
6.143415626820152e-7
3.3084695898867697e-6
1.4997827091858264e-6
7.611885797875141e-7
3.211824517066132e-7
8.298826628854928e-8
2.4530377016458108e-8
9.843908494309263e-9
1.9534975774234874e-9
5.705287527951047e-10
3.2207725397542857e-10
8.304043283368063e-12
1.1613565143192222e-10
4.1698292384118747e-10
5.687497078000493e-10
1.206250771906591e-9
3.356424684859352e-9
1.1912720853531198e-8
3.268548230308262e-8
1.4002572771637745e-8
1.206580255176418e-8
1.3234706569483798e-8
4.558426569135642e-8
1.1885584477066041e-7
1.4328411170305395e-7
1.0774666612833845e-7
9.525674104115047e-8
9.420652143781822e-8
1.0039618511649619e-7
1.147520585303768e-7
1.4217310691962888e-7
1.9213924873112808e-7
2.3060646894202285e-7
2.134218599298255e-7
1.7051034429600476e-7
1.8811865217429114e-7
3.016205546364464e-7
2.7071475440335244e-7
1.2723774346191376e-7
6.373795538951557e-8
3.9702540287075686e-8
2.783639734478678e-8
2.002519000456113e-8
7.2329647852922255e-9
1.2293987873682467e-8
6.023001318639212e-9
6.0749791008473164e-9
1.9307714424785608e-8
2.9950502121328266e-8
3.881365482982101e-8
4.782900181959167e-8
5.856739237942394e-8
2.6965312854904723e-7
3.026079620480528e-7
2.1176470584438621e-7
2.3786130246163364e-7
3.514984663917834e-7
6.052119416283171e-7
5.658676312333264e-7
4.4953445521054856e-7
5.078782605126157e-7
1.0131214782755215e-6
0.000011277929138761592
2.1342201854712655e-6
1.8085063092236555e-6
1.728213128787226e-6
1.1624623964685099e-6
4.615333628402279e-7
7.153447874152027e-8
2.955178121852076e-8
1.2763972537799107e-8
6.969747406284866e-9
1.611843806844571e-10
1.8192120115300943e-10
3.399238364501864e-10
1.0683375713723516e-9
2.2395525945525315e-10
1.3050801734734153e-9
2.7910573433848655e-9
9.053775403267147e-9
6.756933964373748e-9
8.756761518617179e-9
2.8502311504145243e-10
7.97055753105974e-11
1.2336768333020712e-11
3.885381289866873e-12
6.927949706327469e-13
9.362667954102127e-13
1.6245345500535397e-12
1.6976706546228812e-12
1.2523856226484101e-12
1.7482098053807017e-13
1.8667177602492285e-12
5.514891604917495e-12
1.3343871571267381e-10
4.1588754273139913e-10
7.735503144803143e-11
3.290335680182951e-11
9.851300155071683e-11
1.6203008205869983e-10
2.4075982677636525e-10
3.506183785783791e-10
5.138032606569475e-10
7.662571899663892e-10
1.1680278678926354e-9
1.8121513018750338e-9
2.7937933654080723e-9
4.019844207358311e-9
4.936873725800356e-9
4.824049654688607e-9
2.813736791317345e-9
4.612487816241918e-10
3.076901954914868e-9
1.0155573531646942e-8
9.225151255500622e-10
2.1952100043188495e-10
7.42780756797329e-12
2.8845957407381427e-12
2.205211808989537e-13
3.571081018618112e-14
6.467375420006477e-14
9.023596825701156e-14
1.146024455383131e-13
1.4029954670643795e-13
1.7081714688651163e-13
2.5698780684427974e-13
7.233515097911784e-14
0.
2.8246085201790683e-14
4.995546739566655e-14
7.336894135249213e-14
1.0337791976195489e-13
1.4421538144939776e-13
2.0090489180737563e-13
2.8022052454601723e-13
3.916905922381266e-13
5.489251618629761e-13
7.715138896546873e-13
1.0878158253754042e-12
1.5391004418031606e-12
2.1857271390722124e-12
3.116386774890097e-12
4.461861646161205e-12
6.415255561619286e-12
9.260798706640979e-12
5.522881419677921e-11
5.703665874766803e-11
6.937601115997185e-11
7.682451695273175e-11
6.722088470327849e-11
2.632799510998629e-11
6.250622177826884e-11
2.1452218345471387e-10
4.3438458100829676e-10
7.087200351437331e-10
1.0100737408311797e-9
1.6370436556848706e-10
3.025806191907722e-10
4.626565270234149e-10
1.1653701757408905e-9
5.1111912164106165e-9
1.7191430138530988e-10
2.738050086974291e-10
3.4946192973987374e-10
3.980449547672474e-10
4.5264560484269785e-10
5.212862808367813e-10
6.095952213990006e-10
7.249026266900242e-10
8.783778636885789e-10
1.0879296147523411e-9
1.3834708971256368e-9
1.8174172366749331e-9
2.4874147650149995e-9
3.59079901152585e-9
2.1990684022749558e-8
3.5126918519089975e-8
2.1427035448052108e-8
2.210919329424681e-8
2.9058191058863482e-8
4.63159887230231e-8
8.262432382648164e-8
1.0108459737637511e-7
9.643695217238657e-8
1.09391080236851e-7
1.427982642256509e-7
1.0734462907001019e-7
1.6787238217881315e-7
1.2245992604932484e-7
1.1443695369251989e-7
1.0915503106691765e-7
2.6787396589987307e-8
8.111888538109421e-9
4.342577304377827e-9
2.8506286320034575e-9
1.6977998572369085e-9
1.804395119949507e-10
7.779726833733208e-10
9.780983055726193e-10
8.300816882780378e-10
1.0044279270360928e-10
6.8238037819444024e-9
6.342056652974218e-9
4.580817784030139e-9
4.388327929409937e-9
4.713997950951899e-9
2.125547553057659e-8
6.053260743043282e-8
6.103135336913801e-8
4.840620400288283e-8
4.594868321595317e-8
4.7536507985935567e-8
5.142994764258464e-8
5.746413198277701e-8
6.618924590160152e-8
7.860558644529305e-8
9.591375901430514e-8
6.422677006382268e-8
5.880279301222268e-8
5.1397860090132964e-8
4.367331714947418e-8
4.230419421222306e-8
2.341359372085328e-8
8.629782210277814e-9
3.931562804080185e-9
2.2352792728978718e-9
1.6913827194425406e-9
2.5626501836930012e-9
9.863708844640173e-9
2.6422944333089297e-8
1.641553193253781e-8
1.4306234510434706e-8
1.443468254197665e-8
1.5912587761915294e-8
1.881932008450623e-8
2.37960321236101e-8
3.235352207132793e-8
1.0614575951923043e-7
1.0320612605026168e-7
6.476409447718956e-8
6.784710493853911e-8
9.270862753197557e-8
1.569112350987488e-7
2.1347125365263577e-7
1.8162421580104485e-7
1.8702771253338338e-7
2.6310255634276255e-7
5.020598264006868e-7
3.3726984778285197e-7
2.1829095761633e-7
1.726381074324206e-7
1.092923932797393e-7
3.631376490525235e-8
8.67075260561062e-9
3.830063820271988e-9
2.6062861645270883e-9
1.5548406251160164e-9
5.879299066580255e-10
4.806304901773902e-10
4.6431860597158266e-10
7.994758175649142e-12
1.2506877394728775e-9
5.922149728044598e-9
2.6137660639948013e-8
1.0586196110981745e-8
8.595449247468748e-9
8.723495877251943e-9
9.959454246128322e-9
4.376180648810476e-8
1.1095124446540997e-7
9.448714853183412e-8
7.253120001898569e-8
6.788222300040676e-8
6.997174741046879e-8
7.670641870886274e-8
8.898177635268266e-8
1.0958788623311802e-7
1.4303452889680404e-7
1.9237681816957648e-7
1.0775209587445394e-7
8.886002234519662e-8
9.628289053189287e-8
1.0220771738144968e-7
1.0271118602841622e-7
6.610558257636459e-8
2.5700414132784036e-8
1.1555573601779503e-8
5.9708091640046654e-9
3.0531496966584756e-9
8.585933944784007e-10
3.837976047560727e-10
1.4405310608745088e-8
1.657125915194069e-8
1.792563377561756e-8
1.9448119320665334e-8
2.1677868851274605e-8
2.5036138652847108e-8
3.007099563663905e-8
1.3010185879981004e-7
1.757220560707862e-7
1.0881972874988107e-7
1.1100943684639866e-7
1.446158037053716e-7
2.3056444251343962e-7
3.4752888794232116e-7
2.9581059602695237e-7
2.628166269582362e-7
3.1831047431687605e-7
6.138253081923197e-7
3.936313654881849e-6
1.6526445483216033e-6
8.179916409187838e-7
2.5904505314324104e-7
5.59286611954748e-8
1.4850258456074486e-8
5.516494541201044e-9
9.860264891810728e-10
2.0379394139486203e-10
2.4725886729581144e-11
1.1884530088956772e-10
2.2429096042351073e-10
1.62964998668416e-10
3.724866481782244e-10
9.62679062979323e-10
3.0708688815969815e-9
1.3752506744220145e-8
1.7467022693676167e-8
9.726721798094995e-9
9.032621795776972e-9
3.0438328297412455e-8
8.53944207687686e-8
1.2888030465810147e-7
1.0325268754942851e-7
8.984400599706195e-8
8.693534084445077e-8
9.013024908715796e-8
9.891542865120941e-8
1.1543351657569188e-7
1.4505443069956223e-7
1.9465766716571432e-7
1.5703085872088363e-7
1.5048843930552706e-7
2.1785074463440736e-7
3.060307968922395e-7
1.8984788635140213e-7
9.249267220789331e-8
5.351264452603613e-8
3.6855460180867206e-8
2.8700063471821425e-8
2.5663038595376618e-8
7.320175122138203e-9
3.197580257889265e-9
2.387398245846603e-9
1.2970771597062671e-8
2.3457836862350888e-8
3.213140451926525e-8
4.027990607639352e-8
4.9467089188325237e-8
6.114924456850574e-8
7.714443120550604e-8
3.897040014681725e-7
2.9085445899868786e-7
2.1126388127205382e-7
2.481697611910701e-7
3.9414033543463e-7
6.171001336768719e-7
4.7333056881023663e-7
4.2167163170055885e-7
5.858929252677317e-7
1.8634093825412013e-6
5.680377245282235e-6
6.165320592789099e-6
0.000010254364685297323
0.000011562575330522986
9.99980748473412e-7
1.1248229738346064e-7
1.4261695295172615e-8
1.1987745625811702e-9
5.571129494348351e-10
7.905662981070454e-10
3.8007439357216606e-10
6.65894218123788e-11
9.970107542129385e-11
8.459194052336419e-11
2.386272994584349e-10
1.7125359098432324e-10
1.8052589465826714e-10
6.185435069635118e-10
7.722809176829243e-9
2.8360498671525203e-8
6.894906361965641e-9
8.485876192415036e-9
2.491297959401995e-8
6.905923236352914e-8
9.34338283107099e-8
8.543318502219339e-8
7.63186735864668e-8
7.322857020530068e-8
7.712797153101899e-8
8.987534276498621e-8
1.0125826308548116e-7
1.4889125199121182e-8
6.111308989304114e-9
4.693543478309626e-9
4.7306256953138855e-8
1.2973333442929333e-7
3.063115979722317e-7
5.25055535326568e-7
5.935962400104333e-7
6.529950202096053e-7
3.386136624763511e-7
7.822068947675883e-8
1.6347243965697795e-8
3.385119479834018e-9
1.052821675992422e-8
1.2036591737436303e-8
8.118307688351837e-9
4.446097791733e-9
2.6651581834526603e-8
5.306606147024754e-8
7.978897353298353e-8
3.8572244766282734e-7
3.934935519914075e-7
3.360851259926192e-7
4.4233256003326535e-7
7.813010280074202e-7
9.292654291140825e-7
6.675333340509464e-7
7.051244929232203e-7
1.4378410125611586e-6
0.00002473491567542234
1.9517104307540285e-6
2.755817794241738e-6
6.887093065345372e-8
9.057585931980516e-9
5.068432502337111e-9
9.203289124552381e-10
1.280470409498238e-9
1.5913283443127552e-10
6.201997995491966e-11
9.404203219645934e-10
7.3809572895097555e-9
2.382845483025632e-9
1.2212535932018563e-9
6.42626247461897e-10
1.2121883300601323e-10
4.2543695850495405e-11
1.457643849528137e-10
5.954215359677076e-11
2.6165708312122024e-11
1.507401363776936e-11
1.2719990689064613e-11
1.453149302150665e-11
1.4237234913146996e-12
4.9470126497307526e-12
1.105689065980927e-11
1.9416037333752678e-11
3.249373437960407e-11
5.425356804975619e-11
9.255283654542624e-11
1.6551610592381307e-10
3.2352476131379897e-10
7.414645387919853e-10
5.233771666919013e-10
4.697100535443385e-10
1.511303325891736e-10
3.0531426099545133e-10
9.920520764926509e-10
2.094717391772887e-9
3.852547944315178e-9
6.2714637332716785e-9
8.668022639519486e-9
9.963827324880303e-9
7.908073971256616e-9
1.305972299027058e-9
5.7572894697309595e-9
1.7855676653593347e-8
3.026976012112609e-10
8.473562812917535e-11
1.4660929359005558e-12
2.498879982761955e-13
1.205885883198503e-12
0.
1.6012937839062236e-13
1.0336977977391796e-13
1.1079388611839705e-13
1.303492147403367e-13
1.575880165564588e-13
1.9269371151046856e-13
2.372648506232941e-13
2.9375940602804984e-13
3.6548577891470997e-13
4.567841039448897e-13
5.733202988239867e-13
4.915486083665324e-12
6.797452601494e-13
1.0846065789079378e-13
1.2680862034306527e-13
2.901042609684961e-13
4.598185007557832e-13
6.730385679623178e-13
9.633277275957796e-13
1.3716328185360178e-12
1.9543280451570513e-12
2.7926401972372634e-12
4.005539316885728e-12
5.767930238671517e-12
8.335478407649047e-12
1.2074928477567233e-11
1.7490726652749688e-11
2.5219275195657534e-11
3.5930485448148324e-11
5.007018508078011e-11
6.750936891069263e-11
2.5346628776718374e-10
1.5738412501075374e-10
2.044678726523874e-10
8.672480980283693e-10
1.5490451092632779e-9
1.961175021031963e-9
2.213544478144341e-9
2.429599961728994e-9
2.650765905146413e-9
2.88487351271471e-9
3.1293021673668425e-9
3.620333528394648e-9
1.110726744926444e-9
1.628736812922946e-10
4.4974863876013775e-10
6.864474278039943e-10
1.1858621086448242e-9
2.8066818096333237e-9
7.115304437623854e-9
1.3329537728895984e-10
6.508572670461397e-10
6.841172483728403e-10
6.899083948405121e-10
7.164926867239413e-10
7.735308211693287e-10
8.696242266915479e-10
1.021345840600984e-9
1.263157176566698e-9
1.671047115614379e-9
2.427657987020305e-9
1.3318872237166999e-8
1.6088983093880858e-8
1.2958592186557133e-8
1.661622804363092e-8
2.75460497525236e-8
5.561918315728069e-8
7.95731982847411e-8
8.015258747688925e-8
9.978236209708291e-8
1.2928992171095858e-7
4.732110501679697e-9
3.034372361034433e-6
1.0168348296457707e-6
9.104111209575566e-9
3.326269243781362e-7
1.899413203116243e-7
1.405470245233632e-7
6.044004599742704e-8
2.064708593307079e-8
3.3837548193092426e-9
1.0851179501333759e-9
4.903953163131496e-10
2.5292845826695316e-10
1.7879438825873075e-9
1.4954613105333391e-9
5.22788800902142e-10
2.307566674114839e-10
8.484076060444218e-10
7.193286871433121e-9
3.210794052845187e-9
2.789943248133836e-9
8.125067434515876e-9
2.897126867113255e-8
5.729884966237092e-8
5.5383743039748724e-8
5.18844799930475e-8
5.221995842689503e-8
5.4659452956020205e-8
5.8142721276893397e-8
6.216032952232816e-8
6.65124040098493e-8
7.116791941949858e-8
7.662730464010442e-8
8.591408565871116e-8
9.528413495951265e-8
6.564240305042433e-8
2.551063317191495e-8
1.1516950535358721e-8
6.429031635710031e-9
4.539664060390927e-9
4.77475249857112e-9
1.0644939042957667e-8
3.439920147346039e-8
2.1313416849605443e-8
1.882783031508332e-8
1.9017061512553414e-8
2.070297819950393e-8
2.400800880367136e-8
2.9617230067618816e-8
3.905658813852709e-8
5.567886162548812e-8
8.733545968414118e-8
1.9147003832801604e-7
1.216965952181373e-7
8.204848341930626e-8
9.183008217687996e-8
1.3885981069980508e-7
2.388874953284603e-7
2.2401712119899234e-7
2.040405115499929e-7
2.6300052251039897e-7
4.793252560070988e-7
9.127503302995084e-7
1.3268703749149517e-6
7.277199712247637e-7
4.021062182409783e-7
2.037151643405203e-7
6.297811073296657e-8
2.4514273477458934e-8
5.791307553589948e-9
1.3630529822010116e-9
6.703359592696033e-10
1.352108848837409e-10
3.9870420749163995e-10
1.769958369697244e-9
3.7807641436045544e-10
1.4493096459995733e-10
1.1044389060625986e-9
5.036315456183682e-9
2.3120367603544154e-8
8.686623820854219e-9
7.104492893814952e-9
7.3076171664165535e-9
3.157749305180115e-8
8.623829553294455e-8
1.1655367811089444e-7
9.183474290400674e-8
8.25513532845363e-8
8.176130092438474e-8
8.544098692358263e-8
9.290977971317241e-8
1.0524301832972409e-7
1.250692740734826e-7
1.5735333342505679e-7
1.218297608314109e-7
1.2526262404314237e-7
1.6574822223024875e-7
2.2418101530703284e-7
1.2975321236207295e-7
5.4980966085980604e-8
2.8357894710076363e-8
1.702384702546365e-8
1.1412537211211339e-8
8.408287592573828e-9
8.496639198507782e-9
1.113211035964947e-8
1.5264506150385587e-8
2.1245687883179397e-8
2.6137321235535204e-8
3.0692034754717035e-8
3.607533442806876e-8
4.331025746103468e-8
5.3653085410880656e-8
2.3678198782655247e-7
2.3523086503988306e-7
1.561416230953464e-7
1.6958118100664737e-7
2.4172624610857895e-7
4.141953077016758e-7
4.3634257267770096e-7
3.437650797579136e-7
3.676940700391442e-7
6.258317296546196e-7
3.043788065020632e-6
3.884661960085226e-6
2.999742652674774e-6
3.0179044361510217e-6
3.2843108686165774e-6
1.979699387543439e-6
8.367908472717537e-7
4.2592802231597715e-7
4.203336675762218e-7
2.2837248255160385e-8
1.2106814201434786e-10
1.396010438217576e-9
1.067952121180841e-9
3.774935582066896e-10
1.6194621566342657e-11
6.153918550316937e-11
7.788050038627168e-11
1.8767779714805778e-11
4.9599788193435505e-12
5.3607537387356696e-12
2.4080811317544707e-11
4.531567574731904e-10
1.7687298993845517e-9
4.881160205482725e-9
1.1176404370827388e-8
2.0622843838003144e-8
2.7769882031174464e-8
3.0096629360792796e-8
3.192436795258129e-8
3.7066410091375566e-8
5.0512078633061944e-8
1.940603098643255e-8
1.9383485442591928e-8
2.9689876998519503e-8
7.937770767194889e-8
2.1297136785972393e-7
8.006105654442909e-7
1.740480398168302e-6
2.5904737630167215e-7
7.56998173493039e-8
2.9330782918386973e-8
1.1469222523207156e-8
2.8277866976125057e-9
1.1808310300517722e-9
2.1034449571956738e-9
4.970673022668702e-10
8.132842910237988e-9
2.0478406597211793e-8
3.4726474748801744e-8
4.960962532900777e-8
6.605169240842008e-8
8.579241780936695e-8
4.15047088190704e-7
4.723279616644825e-7
3.4528365457073715e-7
4.007677548835223e-7
6.164872795726315e-7
9.910611010348073e-7
7.66968492250891e-7
6.287530195159281e-7
7.786161264772854e-7
2.0572605541118927e-6
0.000013778653743292708
0.00001425523559986659
0.000015022263696401921
2.121006443121005e-6
2.293769649807163e-7
2.8428406059627465e-8
3.2377702594437297e-9
4.217946842461807e-10
1.014023020434682e-9
8.537189477172446e-10
1.6012026594578356e-10
1.7159626151173339e-10
1.4346503452432907e-10
4.0011904807703376e-10
4.5441598346932313e-10
2.8110653867469486e-10
5.614701542399923e-10
3.058022205076385e-9
3.793290481956038e-8
2.1499797008846077e-8
1.3141909379864762e-8
1.8539110757708386e-8
5.862675785330925e-8
1.4340824555447012e-7
1.5804888768875913e-7
1.4160323545349454e-7
1.356371985139125e-7
1.4636387115293207e-7
1.903559933846755e-7
2.511615402662338e-7
3.7354190870562556e-8
1.2512748857130824e-7
1.3912236698977952e-7
2.227931348308937e-7
2.897155984586152e-7
2.4468955698751684e-7
3.0589484200929035e-7
2.440998785894408e-7
8.548628750968027e-9
9.858735316723529e-8
2.227554410897482e-7
2.3603989746198115e-7
3.887069599056225e-8
4.132452244740609e-7
2.7551279971342165e-7
2.7482213948815936e-8
1.3831212351146593e-9
1.7051580696894367e-9
7.342381953167134e-10
5.270016409949869e-10
7.35189343230895e-11
2.863037206676892e-11
6.074393438487366e-12
9.032277596131354e-13
4.02044260652987e-12
6.331508690510691e-12
8.871484711544362e-12
1.2118837658422559e-11
1.6510213715202084e-11
2.2596713560068487e-11
3.117337948280895e-11
4.344629783227792e-11
6.12771836219718e-11
8.092319399265628e-11
6.394525206990089e-10
3.610912188530166e-10
1.8704875432334023e-10
9.250380599782887e-11
1.870898698861446e-11
6.080286279010365e-11
1.7022737002785671e-10
3.4383848207605043e-10
6.382661995842706e-10
1.142985381072724e-9
1.924803545515821e-9
1.816550731605203e-9
7.832900105991608e-9
1.162354773808256e-8
1.576327503451553e-8
1.420372284297558e-8
7.686846563922276e-9
8.471371202137161e-9
8.055789530573597e-9
3.3718664472382296e-9
1.3128765424529284e-9
1.370976389342627e-10
5.462736645621469e-13
4.4889095761310914e-14
1.6139262038598133e-13
1.0481433782783747e-13
1.3829982924823926e-13
1.9192020647901154e-13
2.416670368523376e-13
3.4543507556391486e-13
9.355261342609552e-14
0.
3.9100429634774734e-14
6.7940533268169e-14
9.920948408435348e-14
1.394120197971333e-13
1.9415286404726032e-13
2.700831601380356e-13
3.7616532009256515e-13
5.249818613299419e-13
7.344554421382061e-13
1.0303016691950334e-12
1.4496148237208093e-12
2.0461749236217276e-12
2.8983516075730544e-12
4.120917995722269e-12
5.882741267316805e-12
8.433169888610863e-12
1.214089711704645e-11
7.628138331006176e-11
7.809264024948672e-11
9.818599233517639e-11
1.200334380347748e-10
1.3315549342256861e-10
1.2266954634185018e-10
6.700876745169282e-11
6.050048829250296e-11
2.83664375423661e-10
6.093879929258631e-10
1.0186433401908623e-9
3.7073821417763204e-10
4.803758890600847e-10
7.822913212603774e-10
2.295815381107138e-9
5.977386398458574e-9
2.061382888712696e-10
5.244800020231011e-10
6.208580737920527e-10
7.052532574841428e-10
8.045846052718096e-10
9.282849122853238e-10
1.0849590343420625e-9
1.286203453655058e-9
1.5493679689440362e-9
1.90161803893787e-9
2.3871212194937195e-9
3.0807118771172895e-9
4.115722667485656e-9
5.745695222855144e-9
8.496668098931966e-9
4.418594402858359e-8
5.90124117332308e-8
3.501574861438238e-8
3.55112612268207e-8
4.637731623295035e-8
7.450615160711445e-8
1.264612918255237e-7
1.3181897884364174e-7
1.2554902454595261e-7
1.4949115669697064e-7
2.0398060298741753e-7
1.5343737055196737e-7
1.2838521882012463e-7
1.4853625590736514e-7
7.298547836899974e-8
1.9851363700207704e-8
9.135076485520104e-9
5.9801040056786765e-9
4.329646173762868e-9
3.158257267691166e-9
8.437409967776383e-10
2.2155506276225961e-10
4.844089121061991e-10
1.5996161985987999e-10
1.6445183851822423e-9
1.3137429988493501e-8
1.0911073197412337e-8
7.497949832217073e-9
7.039952549237558e-9
7.552404758326267e-9
3.0746468732948336e-8
8.10347679825591e-8
6.190489638765612e-8
4.923835942946691e-8
4.758323036262898e-8
5.0421693902878363e-8
5.66987938963796e-8
6.72799592643202e-8
8.4353714868557e-8
1.109258042975751e-7
1.4714044404837988e-7
1.7975104123556804e-7
9.10613721110463e-8
6.111321679364944e-8
5.5758134224539857e-8
4.2415514897029747e-8
3.4035419127928966e-8
3.192906865837636e-8
1.4279220154108396e-8
4.883782971064729e-9
1.8228536187233718e-9
2.5114144840338334e-10
1.1499875965937773e-9
1.8926484627077698e-9
7.955277654385049e-9
9.74491891381238e-9
9.332076391575261e-9
9.626367344070025e-9
1.0500472887368591e-8
1.201251176560757e-8
1.4371988369849931e-8
6.672608571612159e-8
1.2138433592273326e-7
7.099382609741306e-8
6.792714291464634e-8
8.132636405548552e-8
1.1521789167779725e-7
1.8685873207041525e-7
2.439512220486372e-7
2.1037271998759808e-7
1.998415412408118e-7
2.4314613393794563e-7
1.932688307573293e-7
1.9991916752096402e-7
1.1863623532380056e-7
3.0391498748713986e-8
1.1913868485032391e-8
7.282293262789763e-9
5.411077128123667e-9
4.1307364460499415e-9
2.7164064775164144e-9
8.067764731407638e-10
4.465482873303419e-10
9.577196434211457e-10
2.8684674735884983e-9
9.583096510895132e-9
4.535819611752031e-8
1.8660642845948963e-8
1.4402462206061694e-8
1.4366377116038473e-8
1.6434691032011306e-8
2.083292601051695e-8
6.917048182448714e-8
1.4764435206938558e-7
8.450848102591552e-8
6.734642994435603e-8
6.634046422113132e-8
7.35519304984027e-8
9.033081797429655e-8
1.2323014731332392e-7
1.8109075054478045e-7
2.4541346310611765e-7
2.281527090455908e-7
1.757836125838107e-7
9.074052310369732e-8
7.220191375320786e-8
7.34060139472952e-8
6.144545950325256e-8
5.5203585147599646e-8
4.090474027009238e-8
1.474270342068238e-8
5.7330095389261325e-9
2.226455114950913e-9
8.942758902356487e-11
2.8147667030363066e-9
5.407353462162497e-9
7.293793867492278e-9
1.0855846894397036e-8
1.1896974661580428e-8
1.2963424027867132e-8
1.453150485776199e-8
1.6862240591741227e-8
2.0307883280676644e-8
9.576814978749777e-8
1.5833800607273196e-7
9.418980376835653e-8
9.234473686151149e-8
1.1411654162035013e-7
1.6944916984583072e-7
2.7702808338363e-7
2.947708234361377e-7
2.450407866347948e-7
2.5230498315948447e-7
3.5878594976526856e-7
2.5005010149022973e-7
2.0506244460757918e-7
1.3463059993284637e-7
3.9765838849304036e-8
1.1107559442557625e-8
5.4954403050920654e-9
3.997140074665413e-9
2.7973906595415898e-9
2.1398377239443207e-9
9.56360695800901e-10
5.885502674756201e-10
1.0886574360647743e-9
2.7433630374599598e-9
7.790543552267775e-9
3.8450156783875425e-8
2.5400547399782268e-8
1.7006001454028017e-8
1.6229214448016198e-8
1.8308048203409883e-8
5.973190516622484e-8
1.4259367250627544e-7
1.0077915155830101e-7
7.795637452098922e-8
7.40309806658806e-8
7.799948866375624e-8
8.879447016481897e-8
1.0929621770251765e-7
1.4593561283946641e-7
2.0726571348126593e-7
2.750477061249567e-7
1.3004970846858027e-7
1.8368475120631014e-7
1.20834932248167e-7
9.953563614498904e-8
1.097132380032816e-7
1.366212916630691e-7
1.2846380889289882e-7
5.097066585629856e-8
2.1096653955092612e-8
9.886300337135416e-9
3.5463630816261223e-9
3.359180630891489e-9
2.153217323313572e-8
3.769562068876494e-8
5.10745074476025e-9
7.959022897044349e-9
1.4199290695250018e-8
1.814256985648917e-8
2.1784879940260782e-8
2.5997456323875416e-8
1.132368114576733e-7
2.376668637042964e-7
1.471823854174188e-7
1.4627918738923356e-7
1.81687911707171e-7
2.703251161784866e-7
4.409261427377303e-7
4.5435069925973676e-7
3.6459153128487635e-7
3.66016855025731e-7
5.263009934062186e-7
3.3335371028963446e-7
1.6897075084899778e-7
7.948182185964712e-8
2.5332668495858036e-8
6.2633249082731955e-9
2.9356144417233653e-9
2.271159545952012e-9
1.3935250957704633e-9
1.383572559100241e-9
1.9479333344443977e-9
1.9972490657560213e-9
2.801796521503673e-9
5.3180863169300084e-9
1.2567862043977417e-8
5.2585649513222824e-8
4.625032380374245e-8
2.9340450471890106e-8
2.8555364734863633e-8
3.400754963475126e-8
4.6261359255550765e-8
9.568409310821082e-8
2.0889708463645837e-7
1.307012529243449e-7
9.897769443914572e-8
9.369310946468076e-8
1.0076217723769558e-7
1.2126114904308941e-7
1.6486690367004346e-7
2.5111663885172527e-7
3.392164988676866e-7
3.3722764129227034e-8
1.5226488673603257e-7
2.1519660592847523e-7
1.5733381424858033e-7
1.4336956947791477e-7
1.9600861495701167e-7
2.5607628621403864e-7
1.1163933099249396e-7
4.6842813969154486e-8
2.518068048262955e-8
1.4145777200281172e-8
4.6968721844650654e-9
1.4746491832834764e-8
4.86472894416398e-8
2.0000090788652968e-8
1.0391171030894507e-9
1.3212142121539757e-8
2.227110447213777e-8
2.898119960975132e-8
3.547539237648959e-8
4.297080330152838e-8
1.8788644476252628e-7
2.937331376783887e-7
1.958660992212721e-7
2.0958238961400665e-7
2.875993808114199e-7
4.834277379714806e-7
6.101605185351037e-7
4.663881593150896e-7
4.424268192815295e-7
6.29765462351541e-7
2.0011506365600917e-6
9.52313538144265e-7
3.0957207877191384e-7
7.391201099991953e-8
2.0748579421921415e-8
8.13580015586709e-9
1.8429369694280034e-9
4.430834178690427e-10
3.090235620398741e-10
1.798763417511744e-10
3.233257685583079e-10
2.2961076421597955e-9
2.064576122949554e-9
2.1848113302795076e-9
4.935194428878261e-9
1.2811379120962634e-8
6.008145978159415e-8
4.174577110956187e-8
2.775481067357194e-8
2.8772033892316555e-8
5.700301975080227e-8
1.4800089191578063e-7
1.5967491507347406e-7
1.1734405194349173e-7
1.0375670174220727e-7
1.0402746492609057e-7
1.148707260613392e-7
1.4041887498768886e-7
1.9217730907301688e-7
2.465935121420367e-7
5.7199648496369555e-8
9.288365407721639e-8
7.484905290692523e-8
6.599114030208073e-8
7.326450090465929e-8
1.7567861336934575e-7
1.3463347177246064e-7
1.63937002661678e-7
2.223940464564818e-7
2.2341689149181072e-7
1.800250020704575e-7
1.1086999521139789e-7
8.606463216762481e-8
3.317655735097905e-10
3.602440970668811e-8
4.288688842277381e-8
3.416129665862905e-8
2.4657185765886658e-8
1.7477624585420256e-8
6.274204660278397e-9
1.5139973259025167e-8
2.3520728506870218e-7
3.833251199684715e-7
2.9692637386243965e-7
3.6171495152449846e-7
5.885456102926738e-7
8.50298303819242e-7
6.019838626679495e-7
5.55094778821495e-7
8.901774961280036e-7
5.826979379014559e-6
2.4995001841028635e-6
9.837331333142783e-7
2.9104290643183216e-7
7.016168016969209e-8
4.058118026264774e-9
4.593376251540337e-8
1.0098764157275406e-7
2.3337369189166555e-7
1.0809267091642212e-7
1.774134560877856e-8
3.4887965027556694e-9
1.302194608255755e-9
1.8041019276773388e-9
6.981446072701623e-10
1.2500920383280882e-9
7.224004535107831e-10
7.280335679042624e-10
1.2243584883722887e-9
1.59300963209421e-8
4.960747358770466e-9
7.63277241429811e-9
4.133969804434885e-10
4.633217106451755e-11
1.5116501522205294e-11
4.6472172075016275e-12
1.099002759554936e-12
8.348665363395571e-13
1.79988890619773e-12
2.1434616580255765e-12
2.026726656844679e-12
1.4189751434210712e-12
1.056319866632239e-13
8.529695719702125e-11
2.615900624774901e-10
5.868544414723443e-11
2.4621796213208062e-11
6.636163599425706e-11
1.0346888002548345e-10
1.473110320012806e-10
2.0610374270808774e-10
2.899047272642361e-10
4.140318293407895e-10
6.037445616862527e-10
9.018227818063722e-10
1.3789794949919987e-9
2.1341305737187954e-9
3.2155902643339036e-9
4.348766477279828e-9
4.847603931516864e-9
4.01988775640794e-9
1.2268617050248438e-9
1.483523645768081e-9
2.4527197254404e-9
3.4551004349563263e-9
6.819525846240149e-9
2.3417027546620366e-9
5.578656339793397e-10
8.116485509653942e-11
2.5470690850404344e-12
5.873026866692531e-13
0.
5.1071572646836563e-14
7.556742211856572e-14
9.607653268747175e-14
3.0245082497945594e-14
0.
0.
0.
2.4565074920991885e-14
3.443554024922683e-14
4.774832631553499e-14
6.60873100287269e-14
9.153529872126452e-14
1.2697835402015113e-13
1.76481131342849e-13
2.458105983224941e-13
3.431867048282366e-13
4.803790847093317e-13
6.743144686824564e-13
9.49453063751356e-13
1.341316150759244e-12
1.90174917731593e-12
1.6683006307006424e-11
1.6032762266524056e-11
1.9945250732205358e-11
2.569558180939345e-11
3.2959713091021944e-11
4.151262305108645e-11
5.064765198139951e-11
5.852277150121174e-11
6.12226394030844e-11
5.167421661253983e-11
1.8988639861491984e-11
5.073452048028255e-11
1.3907456359183542e-10
1.869566620999989e-10
4.4717058674615277e-10
2.4853959791229325e-9
1.5707766328248574e-10
1.0757560038580118e-10
1.805502167667032e-10
2.2769277164363585e-10
2.715725339407953e-10
3.1904439409470516e-10
3.740375337822789e-10
4.400293743449523e-10
5.21001546335827e-10
6.222015890890497e-10
7.511170446939922e-10
9.190057644845469e-10
1.143522799549322e-9
1.4534998140265613e-9
1.898164478057532e-9
1.519744829967962e-8
3.621903037144809e-8
2.1737280256407055e-8
2.0579529629971277e-8
2.4300983226785116e-8
3.321796430644991e-8
5.2012325835727344e-8
8.564919131400961e-8
1.0166397472963173e-7
9.525560655615501e-8
9.992353768968139e-8
1.0035729653412415e-7
9.833615833172051e-8
3.989463422565232e-8
1.5899027905219986e-8
9.300957942598888e-9
6.820122797496525e-9
5.381215077692935e-9
4.177636716575931e-9
1.458710111963426e-9
4.664616970179408e-10
2.4717702820702856e-10
5.69034681948707e-10
2.10559171277366e-9
9.423040126987503e-9
1.463750453115873e-8
8.464954735033374e-9
7.452375473226534e-9
7.796665197715394e-9
9.078573710873745e-9
1.1544172250749811e-8
3.928028565507963e-8
7.216760796634015e-8
3.772764437957051e-8
3.093911669611429e-8
3.132295660344614e-8
3.5961535236688556e-8
4.6199940522550213e-8
6.435376852252188e-8
7.762635443993121e-8
6.847113235272268e-8
5.439674463171764e-8
6.265688189545853e-8
3.867625556447836e-8
2.374437962611398e-8
1.5096285204922515e-8
9.347935320523891e-9
7.173252425787285e-9
6.5939629917132616e-9
3.6465540696482953e-9
1.135921424864706e-9
3.6149744072329326e-10
2.9964106413852914e-11
3.5305414552244737e-10
2.782299292109003e-10
3.1288155144095878e-9
3.1624072194671642e-9
2.6413173590873046e-9
2.6021761186787377e-9
2.790563079370776e-9
3.1775796742478546e-9
3.810803473819646e-9
1.982807706602626e-8
4.097665517287092e-8
2.4632902152844152e-8
2.378909475711541e-8
2.8595601131126224e-8
4.0106359931287666e-8
6.479880858764622e-8
1.0241865313634186e-7
1.0656994551864874e-7
1.0034532487104457e-7
1.1189791302872507e-7
1.0264123848540458e-7
1.1623140687155174e-7
5.137544343860393e-8
1.7555072711934088e-8
9.262269923589868e-9
6.510693009037568e-9
4.967970408349484e-9
3.998801006100462e-9
1.638568426731866e-9
4.5360661429731334e-10
1.84230553012026e-10
4.474817989679423e-10
1.7735713918025602e-9
7.543517974068558e-9
1.717290892734865e-8
8.910669967889808e-9
7.586760259550474e-9
7.816010733794822e-9
9.010131174305183e-9
3.212394593674106e-8
7.056401864963966e-8
4.094327985105844e-8
3.29440097410725e-8
3.248136521604449e-8
3.56602879423462e-8
4.2703531556777384e-8
5.5732069506532013e-8
7.651194272720537e-8
9.352998772531407e-8
8.865713310942624e-8
6.511812433014521e-8
7.9782317133891e-8
4.122723154875463e-8
2.9510200579603455e-8
2.4050403860438742e-8
1.591963418911936e-8
1.3164028843619585e-8
1.1857239563067842e-8
4.348806977846842e-9
1.3064593658544364e-9
2.2076826059230661e-10
6.251327615937354e-10
1.7767781793199544e-9
2.7101936456265e-9
2.224651459627386e-9
3.126279771975924e-9
3.3257999344902227e-9
3.599666588439579e-9
4.037816311578799e-9
4.696347870321833e-9
2.412330473798321e-8
5.906960953039156e-8
3.595346148702205e-8
3.339035672282678e-8
3.825452661163196e-8
5.024257293651616e-8
7.488270491875485e-8
1.1926238135974186e-7
1.436720405538485e-7
1.2842700606099049e-7
1.2526279490559508e-7
1.3398033736239428e-7
1.0895107665760712e-7
3.387001920443787e-8
1.3616438983594471e-8
8.285162727348715e-9
6.123007513659515e-9
4.748713766758659e-9
3.6985670318652643e-9
1.396484196680757e-9
6.459169154734642e-10
6.906048640151605e-10
1.4953655394556467e-9
4.070629858873086e-9
1.5921223327039612e-8
2.075354625783103e-8
1.210795885849035e-8
1.0803610622860346e-8
1.1592337061772672e-8
1.404179739226939e-8
1.891708772093809e-8
5.1803491172989656e-8
9.00600609986925e-8
4.619409489584548e-8
3.759203348923081e-8
3.788387767983554e-8
4.355604420683538e-8
5.6592874104959924e-8
8.058674214005896e-8
1.0081051568694707e-7
9.22294984962738e-8
5.7083878273125566e-8
8.658037297342226e-8
5.07600537251895e-8
3.088582611020095e-8
2.7903592439253008e-8
2.028690493011357e-8
1.545934895098069e-8
1.4894655257567997e-8
7.77145960919553e-9
2.449219447549969e-9
8.085256315133539e-10
4.492909143778851e-11
9.700956443622662e-10
2.03635421342379e-9
2.2520228965530244e-10
3.4306884349605005e-9
3.6048121854360112e-9
3.801106362628389e-9
4.167727424929535e-9
4.7545841377474145e-9
5.638454187427382e-9
2.9383454606096435e-8
6.090503400630384e-8
3.625975280088811e-8
3.4749075898728615e-8
4.147399355864709e-8
5.7941615692673915e-8
9.321774159496897e-8
1.3877903582913408e-7
1.3142119915636186e-7
1.2097638418940427e-7
1.3755162567419453e-7
1.2126298643757796e-7
1.2900155933584432e-7
5.296351785147031e-8
1.5607639949286573e-8
7.57303492529523e-9
5.179455927181777e-9
3.836137841903677e-9
3.016212367372004e-9
1.6215762497586026e-9
5.5518642141806e-10
4.284767641596482e-10
9.067061596935452e-10
2.493614086127872e-9
8.421600145639385e-9
2.6134442365012692e-8
1.1772417590455466e-8
9.62612109203619e-9
9.88415559292212e-9
1.1582890236480002e-8
3.759920793975361e-8
8.135936482340722e-8
4.793510888643071e-8
3.780586517476078e-8
3.6610031287645614e-8
3.947445028190914e-8
4.643136195690726e-8
5.971247850492169e-8
8.27383474187447e-8
1.1153131340415454e-7
1.1749989979519745e-7
4.715405481014624e-8
9.048533364761966e-8
4.629218235706804e-8
3.4725537117221377e-8
3.9167993757679393e-8
3.506980863819192e-8
3.195515132974409e-8
2.494354167780535e-8
8.376949398578732e-9
2.9091387308215546e-9
7.562933449100533e-10
1.0653727226306241e-9
4.482726664385448e-9
1.37848930171709e-8
1.5900575832360463e-9
3.051040424580813e-9
4.3267469591827305e-9
5.089421993300117e-9
5.8839734203043465e-9
6.893851679659043e-9
3.4423586522745257e-8
8.277749566826536e-8
5.0172141209739165e-8
4.7611773446494724e-8
5.591644608835408e-8
7.63043607907802e-8
1.1955949297818573e-7
1.811955531654628e-7
1.74210652332919e-7
1.523322360496381e-7
1.6289652978243614e-7
1.4472297503572614e-7
1.1382035001905375e-7
3.761752717718231e-8
1.1464271883914386e-8
5.7467290386198706e-9
4.0720575955142675e-9
2.928278258627548e-9
2.383153721193847e-9
1.5235630457763227e-9
8.501001068484498e-10
9.908186657354935e-10
1.8464813202284715e-9
4.1597889079274345e-9
1.2680040562154995e-8
3.5525706686128844e-8
1.6134066656740357e-8
1.3455109430352377e-8
1.4315413723387816e-8
1.7729548573306202e-8
2.5079690251609996e-8
5.57612882536682e-8
1.0273785978071852e-7
5.3700137656090974e-8
4.213668282135258e-8
4.103506126097024e-8
4.541057618459373e-8
5.654681323438973e-8
7.922003049549002e-8
1.1560508425679188e-7
1.32996016690074e-7
3.7018501050607484e-8
9.410932231328391e-8
5.310543616734398e-8
3.6623289114678645e-8
3.942765177809835e-8
4.554063322525175e-8
4.401806454115112e-8
3.81977258822911e-8
1.4504811114346671e-8
5.428901010251442e-9
2.15098811721995e-9
1.664231166536549e-10
2.6101190064193974e-9
9.715686943485357e-9
7.4068334706811726e-9
2.2272404140824616e-9
4.5577470524870366e-9
5.615025314143008e-9
6.52084458623719e-9
7.59748475941625e-9
9.024635883706118e-9
4.709825693152239e-8
8.735177944511266e-8
5.311881186352402e-8
5.286381949586437e-8
6.619677621343933e-8
9.950481231163567e-8
1.6655428969713637e-7
1.848259130564738e-7
1.5471742286225822e-7
1.5990585083585668e-7
2.3188837090242619e-7
1.6223778367321176e-7
1.0065953825059792e-7
5.410676523635391e-8
1.7104992375241873e-8
4.976958810230297e-9
2.574748029671027e-9
1.9394610193700815e-9
1.1793642112740108e-9
1.0345097905582974e-9
7.95946416510105e-10
7.156190712885882e-10
1.1272058123270864e-9
2.299023072468136e-9
5.689016185048529e-9
2.5809968394120457e-8
1.8003262003609303e-8
1.1920252355521489e-8
1.1587045418150936e-8
1.3607874234588464e-8
3.861800714144449e-8
8.426419715791309e-8
5.7194989661112e-8
4.2936963956415256e-8
3.974946423195782e-8
4.096074712260488e-8
4.58325876426806e-8
5.5857216470105044e-8
7.430740281377677e-8
1.0331606129193906e-7
1.0737401143603336e-7
7.53020648679817e-8
4.1706612160195595e-8
5.528527832095079e-8
4.718741350252629e-8
5.492127222867414e-8
9.968799296745206e-8
1.256180954031711e-7
5.393813079508741e-8
2.3461294915911557e-8
1.1199097737581698e-8
4.855088253930618e-9
1.604098956791116e-9
2.2953980125357738e-8
3.483983152739825e-8
1.2041897713604254e-8
5.77287632911442e-11
5.400202030446954e-9
8.24181156676051e-9
1.0413358291045779e-8
1.262508312315408e-8
5.9449357274020866e-8
1.244468306372817e-7
7.882098136675779e-8
8.039083075379333e-8
1.0322827185458204e-7
1.6096034969186133e-7
2.644267661866213e-7
2.510015839048776e-7
2.1243836323564206e-7
2.391589728797289e-7
4.2113358732667144e-7
2.0091728886030623e-7
6.885174720055293e-8
2.821504028746112e-8
1.2886313726729507e-8
2.9531951602839815e-9
1.0793726561493748e-9
8.151080028397085e-10
4.39969092076107e-10
4.358259518642912e-10
1.334291985660601e-9
1.7118383084774451e-9
1.99249302564822e-9
3.145040217831246e-9
6.413285212734172e-9
2.1008676851354925e-8
3.587231137405106e-8
1.8793783289459212e-8
1.789774859273077e-8
2.2388180030961787e-8
3.4413607214065723e-8
5.0402988881436184e-8
1.0217486021970471e-7
6.656700347434772e-8
4.806008283433816e-8
4.359982224046827e-8
4.50653079505571e-8
5.219282721231489e-8
6.82072392394189e-8
9.695118455700958e-8
9.787992163993315e-8
5.509456190320641e-8
4.098613203212643e-9
5.1397326573258086e-8
5.720063676589068e-8
6.246803960911173e-8
1.1573183510936098e-7
1.741577372748408e-7
1.0797682330414666e-7
5.503820172276896e-8
3.086120774461141e-8
1.813682835565606e-8
8.370399949648712e-9
1.8419668724888654e-8
3.291212535861201e-8
2.2311194018593845e-8
8.57957304631572e-9
2.7073506980019766e-9
8.93087248975879e-9
1.2914447865237784e-8
1.6368322353806216e-8
2.0048723273801687e-8
1.0359753490841314e-7
1.4125600271964069e-7
9.809519345344037e-8
1.0981424077606246e-7
1.6113084677568878e-7
2.854513673111109e-7
3.0053216041046317e-7
2.418599170684222e-7
2.731561895057444e-7
5.331473033313829e-7
4.6276757183550796e-6
1.5638617332352602e-6
3.046414565893593e-7
5.8908076744884015e-8
1.1833750705763456e-8
2.3890452639470186e-9
3.5177064285876915e-10
1.668614842725163e-10
7.438600212938609e-11
7.567734839431445e-11
8.766436891715267e-11
1.7389949084155775e-10
6.124573588185475e-10
4.181147078895488e-10
5.13893037284965e-10
1.5350783826468196e-9
1.2050873928282348e-8
5.5778549335357004e-8
1.4178887357894083e-8
1.1174584286371272e-8
1.58138296796731e-8
5.078860601915683e-8
7.331472228865782e-8
5.4594250381060204e-8
4.459353563057568e-8
4.1547698871191325e-8
4.2677787224949863e-8
4.700983595854638e-8
5.1399985452594965e-8
4.2157074819619773e-8
2.5092279159430222e-9
1.0038008472230875e-8
4.665113368901916e-8
8.722056182016355e-8
7.65845028588327e-8
3.232193539057867e-8
3.9796395973477124e-8
1.86459556846298e-7
4.914126687593367e-7
8.674605458510965e-7
9.75911664139014e-7
4.6277893426255747e-7
1.267975805192767e-7
2.1125832952532158e-8
1.0891550927538383e-8
2.415483316608566e-8
3.202184962528073e-8
3.519233097570083e-8
2.5666284643240398e-8
5.220582677751102e-10
2.4850580897951625e-8
7.582488272595198e-8
1.8567075420711785e-7
1.7498331978073498e-7
2.3806615627254727e-7
4.2592291743461376e-7
4.924025795038294e-7
3.513722779332127e-7
3.8062066247295863e-7
8.688411534814932e-7
9.54933894981365e-6
1.0016478684951757e-6
4.956968303852339e-7
1.6182460055104444e-7
7.001124536180065e-8
2.7500149449593848e-8
9.366227695066687e-9
1.5975755991770467e-9
7.61007149801364e-10
2.71101023786821e-10
2.133945849678487e-10
3.444994651819479e-10
4.245444801474313e-10
2.1035702045887183e-9
1.5432784428167112e-8
4.977778383890841e-9
6.531134758385525e-9
1.1351187719133664e-9
3.081634187423979e-11
2.7924008676671286e-11
2.61151275762476e-11
1.9053913192639623e-11
7.96425498388782e-12
4.140009955964365e-12
2.5442307576285205e-12
1.5021634435206457e-12
3.758618587827232e-13
1.2972970788995712e-12
4.053525360812027e-12
8.714330892631188e-12
1.672591186211768e-11
3.087344260430805e-11
5.705080202234765e-11
4.722515154407835e-10
4.340667174417259e-10
1.0740900470403649e-10
8.273933437128774e-11
2.634210478486715e-10
4.8797377858727e-10
8.122174270741107e-10
1.3178031394188389e-9
2.1218497197733187e-9
3.31566121906966e-9
4.698173866041737e-9
5.589403548763649e-9
5.201429841366308e-9
2.4123553937332304e-9
1.1453481444088534e-9
4.8412187200513034e-9
5.1197575528037975e-9
3.770592329189743e-10
4.11881761047176e-12
1.6088761544628988e-12
1.4335708588058944e-13
4.433654557180558e-14
6.544424440724765e-14
9.001397568389068e-14
1.1384861194648954e-13
1.3906562534723184e-13
1.6905300667946708e-13
2.0623611340187846e-13
2.529111286591313e-13
3.1178744911584123e-13
3.8629739468468e-13
1.2005731212486028e-12
2.9838226801091597e-13
2.824174256429308e-14
8.089315952380628e-14
1.596578176919548e-13
2.430194306337579e-13
3.4876541671906426e-13
4.92791271580356e-13
6.942308427841693e-13
9.791718301586e-13
1.3848445213645373e-12
1.9653345034854506e-12
2.799893171806632e-12
4.0052327415210775e-12
5.753598334398857e-12
8.298656013272626e-12
1.2010328900003924e-11
1.741518535567753e-11
2.5225219586301262e-11
1.1661165561089432e-10
1.1807927685710363e-10
1.0677102849773336e-10
1.7125967977922978e-11
1.7868767912404686e-10
4.86470349947006e-10
8.685317698446788e-10
1.2583425764389407e-9
1.6050622765404377e-9
1.892134745067839e-9
2.132824519552262e-9
2.3488278618947002e-9
1.193025690862779e-9
2.3263793379557815e-10
4.74365273608666e-10
7.333262421044679e-10
1.5625249847527949e-9
7.736006925150808e-9
1.7171306727830665e-9
3.732052315762622e-10
5.151129056169328e-10
5.569650717843142e-10
6.065840182217328e-10
6.814493403478383e-10
7.915817454751291e-10
9.518336378313598e-10
1.1885541403607323e-9
1.550822047461743e-9
2.1363509794100765e-9
3.1600064068379777e-9
5.160472236539752e-9
2.099624860390507e-8
2.5471700601823267e-8
1.7512452782671787e-8
2.008110016272856e-8
2.9827726684984844e-8
5.4941390361833e-8
8.981442108388369e-8
8.905082101010916e-8
9.852625585407271e-8
1.2957913658169804e-7
9.912211435481533e-8
1.3520632815533147e-7
1.0735973579876044e-7
1.0363287885987854e-7
1.1142279786700732e-7
3.2385825392801395e-8
1.089654112235902e-8
6.1623867182637195e-9
4.218178274940182e-9
2.960635165934052e-9
1.276571517844232e-9
2.4716745313221565e-10
7.253529626286201e-10
8.552106876617855e-10
2.8252421256150483e-10
3.459368966984961e-9
8.073979006205554e-9
5.0485815588048025e-9
4.612436481613365e-9
4.830967272013953e-9
5.474182537897183e-9
2.587982384958492e-8
6.912021764049636e-8
5.3527044046680456e-8
4.248099206930954e-8
4.103588807740354e-8
4.347456490692466e-8
4.883057918021797e-8
5.776734785428467e-8
7.203237950223812e-8
9.395724529994343e-8
1.2311841031504706e-7
6.481726289760164e-8
4.871649147482234e-8
3.925319092519342e-8
2.8985804961486196e-8
2.517612878443324e-8
2.251206371854798e-8
9.438160599989228e-9
3.5370468710440854e-9
1.6582830818280467e-9
9.28317667809669e-10
8.536869845717003e-10
2.6220354324725813e-9
1.597248286215027e-8
1.4207740349004018e-8
1.0517438374572789e-8
9.892314496045654e-9
1.0443208704843409e-8
1.1929611973031413e-8
1.4583522298747731e-8
1.909454148934062e-8
6.990577765002701e-8
8.48087485499445e-8
5.139123054484252e-8
5.213398941868972e-8
6.78712475388617e-8
1.0862862335703583e-7
1.75036745313208e-7
1.6710602629341637e-7
1.566573863268746e-7
1.8984583524732687e-7
2.9543637347478354e-7
2.0116046062911205e-7
1.5834251616424154e-7
1.6245790226382834e-7
8.371958532946322e-8
2.008265725962668e-8
8.067974217118034e-9
5.048928977938573e-9
3.6093173946070526e-9
2.4713477493157387e-9
7.826481230288619e-10
2.3398157948017536e-10
3.223315300728573e-10
2.2540589292278615e-10
2.2665680074848155e-9
1.3229926227178087e-8
1.5146941411872786e-8
9.397045142658527e-9
8.575609893057122e-9
9.143817906388601e-9
3.645689190751875e-8
9.484105837635329e-8
7.610406377091767e-8
5.975917338259817e-8
5.701142114599767e-8
5.965699883002047e-8
6.618720438790282e-8
7.741768118204308e-8
9.566607584363914e-8
1.244989892425188e-7
1.6657297462331278e-7
2.1227228776049682e-7
1.0563963864260706e-7
7.466054470541426e-8
7.568676881031014e-8
7.012203531539386e-8
6.115524835557639e-8
5.243564489423259e-8
2.046576899003738e-8
7.771451917639677e-9
3.183458743004713e-9
5.744505929074633e-10
2.2338336676648095e-9
6.170450545592592e-9
1.8464557347087737e-9
9.774059555570392e-9
1.1591815977644353e-8
1.28279368450671e-8
1.4380482102864217e-8
1.6596799874940594e-8
1.98162269569709e-8
9.263423872690753e-8
1.6181961502010352e-7
9.630036416327901e-8
9.398790521383835e-8
1.1525329956072074e-7
1.6905206085419983e-7
2.765791548192666e-7
3.076900562162552e-7
2.5381712084939745e-7
2.5374137928316557e-7
3.4577856887970117e-7
2.4795627514711924e-7
2.0323018223729546e-7
1.2705817152723188e-7
3.457773186767489e-8
1.0313883638096501e-8
5.407810698472921e-9
4.012753123341338e-9
2.8013436173954706e-9
2.2238511646346087e-9
1.0145985131764356e-9
7.286162914148931e-10
1.3231949828969814e-9
3.1970948811227186e-9
8.975439792826995e-9
4.5652179671884154e-8
2.588039190271809e-8
1.7893447748710055e-8
1.7323989006342672e-8
1.9777851602504752e-8
2.5403909595821852e-8
7.65390626568571e-8
1.683586059470042e-7
1.024089000282469e-7
7.959379127176659e-8
7.665357438211726e-8
8.298187212031758e-8
9.914493824305881e-8
1.3137794012767703e-7
1.9172712187424748e-7
2.8241700220909716e-7
2.596033988548059e-7
1.8735205306948304e-7
1.0996260638251517e-7
9.169033036417704e-8
1.015598138324489e-7
1.1221352826300407e-7
1.109547514777121e-7
5.6774236346615224e-8
2.2064170016716397e-8
9.947100502461124e-9
4.4029877461834e-9
2.0650306025424574e-10
6.239159189659537e-9
2.2142415438229784e-8
9.747003040813578e-11
1.0736861155884996e-8
1.497430495515025e-8
1.7705813026080015e-8
2.051400174767243e-8
2.4080488623586507e-8
2.8966675266483755e-8
1.370198058110669e-7
2.089173673046714e-7
1.2926936232350857e-7
1.3132084795804264e-7
1.6968518035431191e-7
2.6753632395364997e-7
4.1066128563960353e-7
3.5328640166482846e-7
3.0444910601247144e-7
3.549209619689341e-7
6.576013783475661e-7
3.9669643815017115e-7
2.2957912837628566e-7
9.907975347939965e-8
4.573862141797006e-8
1.0940915342931724e-8
3.413693202594915e-9
2.105398890433664e-9
1.5253713888192384e-9
8.369198808179878e-10
1.0201775153455562e-9
1.1095635541785491e-9
1.4106683795837967e-9
2.6926073054240754e-9
6.2878595767674105e-9
2.1113136265530627e-8
4.5821381910565695e-8
2.1945444516932268e-8
1.9222535978688708e-8
2.1241077635583827e-8
6.16088018124763e-8
1.4861255010526843e-7
1.2344559252365115e-7
9.27053975651458e-8
8.539466413451394e-8
8.762060737808854e-8
9.722425410960902e-8
1.1677853027267027e-7
1.5294951862764917e-7
2.1410731910078632e-7
2.3870201337263095e-7
4.737514404131564e-8
1.2370969752849366e-7
2.9506568990772036e-7
1.8677728569799608e-7
1.7356455610105586e-7
2.6269928822302573e-7
2.1196351049803166e-7
8.573271297853926e-8
4.054681674644992e-8
2.416197832451855e-8
1.3550615656934024e-8
2.287309631428867e-9
5.1533994857051046e-8
3.121887690547412e-8
1.6457212071553285e-8
2.2217109070072392e-10
1.4745811169928497e-8
2.4815969909134943e-8
3.2810510578546596e-8
4.073336503112512e-8
1.5733068513421837e-7
3.0579417907423276e-7
2.0600908163451329e-7
2.1943880779245033e-7
2.960652889675804e-7
4.887826681659379e-7
6.645071786331217e-7
5.132556192868019e-7
4.665093773041529e-7
6.20483476497776e-7
1.6831663672296305e-6
7.345506408105351e-7
2.0086757266317423e-7
4.795795646265494e-8
1.4625967010147601e-8
5.518625728339802e-9
9.76480946675312e-10
2.6823148839930536e-10
2.2364982892236617e-10
1.8470725086703172e-10
6.016742158818936e-10
3.28245924781528e-9
2.183199040033564e-9
2.7518330467784894e-9
6.8875988994145635e-9
1.8580546186040447e-8
1.0266682988844315e-7
4.5923497653701446e-8
3.413132437907389e-8
3.717128581723685e-8
4.615265365450227e-8
7.814977821790931e-8
1.8881409767009223e-7
1.6349391361262023e-7
1.1767190203475504e-7
1.0584757510815739e-7
1.0951475306702998e-7
1.2786793218885193e-7
1.7071598024695895e-7
2.5095194591943756e-7
1.9160120493105832e-7
2.084358179250475e-8
6.404426845467222e-8
1.1014116811641863e-8
3.972776101393352e-8
1.662078003075142e-7
4.423422758377901e-7
3.25069219791425e-7
2.409530579213291e-7
1.5834966812403757e-7
9.145023284816167e-8
6.398303026105885e-8
6.060452251200273e-8
3.816413750498823e-9
2.004442287558363e-8
2.1751943981314364e-8
1.8016558518297882e-8
6.065869745265759e-9
1.4525989529622948e-8
3.6495216631086225e-8
5.592234642452741e-8
7.448283175157717e-8
2.8377297109788745e-7
3.6633228947465886e-7
2.9365280975431525e-7
3.610397831141131e-7
5.878107671638713e-7
9.062186988456276e-7
6.722115806529195e-7
6.019651391263753e-7
8.760078469855079e-7
3.6397770168408555e-6
4.147424006145225e-6
3.6321768339738387e-6
2.0493296169693164e-6
8.118524528878016e-7
3.362035205072779e-7
1.560799286668217e-7
8.525918551278961e-8
3.479412911307945e-8
5.212752385724598e-10
1.8910882352194047e-9
1.7631006395100702e-9
1.137593350600729e-9
2.547879781412965e-10
5.503646858058117e-11
7.90547864900541e-11
4.2030047556763913e-11
1.2664619667395333e-11
1.7221559244715027e-11
5.059636535083229e-12
7.1384234338649715e-12
6.100552748307281e-10
2.3549586007862135e-9
6.542779773881279e-9
1.4132702367267126e-8
2.0204869028677253e-8
2.1497102088382402e-8
2.2718264684263023e-8
2.759900042120473e-8
3.562057356539114e-8
1.647901738221277e-8
3.906136319710069e-9
2.775843074947908e-10
1.176776610729722e-8
8.739621678259779e-9
3.7641572393239734e-8
3.122640205223607e-7
3.441843285488133e-7
1.842370352379524e-7
3.783239335972345e-8
8.263399186008294e-8
4.414434887006726e-9
2.990638816677166e-10
3.726557205592247e-11
1.9546914402063097e-11
9.675778607564278e-12
7.404818706801245e-12
5.524686680470678e-12
2.1912360692481863e-12
1.1453467644489521e-12
3.216903767880134e-12
4.669144082199186e-12
3.958868662759023e-12
3.4830317221348638e-12
4.205759099268262e-12
5.657439378484304e-12
7.965838939512598e-12
1.154362821889401e-11
1.7132712407974682e-11
2.597911451009988e-11
4.006809743267914e-11
6.207700674242859e-11
9.376407213635765e-11
2.3198295905032476e-10
2.3572580435493137e-10
2.518242444587816e-10
3.045693287880934e-10
4.0297865362144467e-10
5.534773292645999e-10
7.343213832155857e-10
8.290432077408608e-10
5.678714253714241e-10
5.213223794135284e-10
3.2202004636237303e-9
5.75639983542508e-9
4.820718380417805e-9
3.739847661945674e-9
2.3023679254930695e-10
7.548109094557323e-11
3.1582096940388695e-13
3.918086925377652e-14
5.2859603329345796e-14
2.2995388058033414e-14
2.7507751310832566e-13
1.9730147424622177e-13
2.1706395317268615e-13
2.579906406298405e-13
3.1359797881158595e-13
3.849606355036521e-13
4.755989292620673e-13
5.906771330993844e-13
7.370941279584251e-13
9.23899240509752e-13
1.1629340023711682e-12
1.5404069089395774e-11
1.5033789680556966e-12
2.2684279418625838e-13
2.8796438639849635e-13
6.453340385722468e-13
1.0189402665252447e-12
1.4908584777694866e-12
2.135763998573227e-12
3.0453474938846456e-12
4.346423911414138e-12
6.2223010243476865e-12
8.942181456002875e-12
1.2902857780729923e-11
1.8685928676908705e-11
2.712826360103828e-11
3.938517439958731e-11
5.692065158775558e-11
8.128412513608694e-11
1.1351417843180005e-10
1.5331545159772718e-10
5.32243140204889e-10
3.751707068218762e-10
3.2639705274412745e-10
1.6387952442829227e-9
2.8619023156535466e-9
3.5406894765260712e-9
3.963330491395289e-9
4.336182678948258e-9
4.7176470805138685e-9
5.114270421581351e-9
5.517436059301223e-9
5.736683035505758e-9
1.8151960849921903e-9
4.887295820113074e-10
9.518216409556848e-10
1.340354664642403e-9
2.2234792480976e-9
5.0908406407031686e-9
6.1565455745847384e-9
1.7361408867814793e-9
1.7429915883164201e-9
1.5973992485154443e-9
1.5665952124430708e-9
1.6403547363215868e-9
1.821593146402679e-9
2.1413672595908473e-9
2.6757731454333413e-9
3.5949094050608843e-9
5.306878878573614e-9
8.87816533033262e-9
2.3280370612588924e-8
2.273729102906618e-8
1.69410623395872e-8
2.0710287020856896e-8
3.325549162484342e-8
6.540846231157809e-8
8.942228858924911e-8
8.839386333344565e-8
1.0957633388546268e-7
1.4333595572857613e-7
5.601161145178012e-9
3.656229481613259e-6
1.296601195847456e-6
3.5423962556617756e-8
4.441371355212161e-7
2.4072942645795905e-7
1.646531915497388e-7
6.040277584781144e-8
2.176029376577821e-8
3.643645450614462e-9
9.315005800401667e-10
3.8040480681966743e-10
2.6633744614014463e-10
1.4673025239990762e-9
1.7791504285658262e-9
4.387862925726877e-10
1.5781535939813073e-10
7.079663686758876e-10
1.0084614298677064e-8
3.589744705331645e-9
2.942835583270614e-9
8.27801920731029e-9
2.9419315676640942e-8
6.03557608774437e-8
6.021382575568468e-8
5.629608331567305e-8
5.6322168422940855e-8
5.8673990233865886e-8
6.220951352302954e-8
6.6364597106561e-8
7.092004455544378e-8
7.585938038887609e-8
8.360982282487175e-8
9.860941789319369e-8
1.1259510474823095e-7
6.79818616186602e-8
2.7027254562253475e-8
1.2853413737526189e-8
7.48402867433121e-9
5.477744108626717e-9
5.983968182907737e-9
1.4571733362973034e-8
2.978523544626391e-8
2.0473959806910865e-8
1.9352432270381194e-8
2.0173743564386427e-8
2.2323411144103908e-8
2.610636421777556e-8
3.2318105797203814e-8
4.259741149570708e-8
6.043969663558128e-8
9.382453143592516e-8
2.1625017093284197e-7
1.3423586480247612e-7
9.085208274576693e-8
1.0198539342286197e-7
1.549488363903656e-7
2.6337126641852353e-7
2.3951959811967457e-7
2.187437026615343e-7
2.855478963461202e-7
5.425646304413534e-7
1.305448288391773e-6
1.7737942746280341e-6
9.199885227917536e-7
4.901628503902786e-7
2.2983268374119243e-7
6.379283599056945e-8
2.220755836400577e-8
6.396143706372629e-9
1.252317546128508e-9
5.138209835297126e-10
7.406822683505658e-11
3.1851804150984973e-10
1.518209433184442e-9
3.416858675169503e-10
1.689509032307747e-10
1.0050055716959065e-9
4.255335955224008e-9
2.9728780337535437e-8
9.542263972846301e-9
7.398384976213624e-9
7.478677274936156e-9
3.1310150604807434e-8
8.612914626603344e-8
1.223675186512992e-7
9.733095774790691e-8
8.688315636169251e-8
8.557021629636744e-8
8.91244131046862e-8
9.678579341755882e-8
1.0975603106303799e-7
1.3118020516960174e-7
1.677532176555046e-7
1.3089311832636948e-7
1.344918164240779e-7
1.8463748930618548e-7
2.5408642289588876e-7
1.3492839853526692e-7
5.9068319960635725e-8
3.182613204397845e-8
1.989597420920567e-8
1.3862136152834002e-8
1.073443690526324e-8
1.1142662633791192e-8
8.437467067360973e-9
1.3830178480742634e-8
2.1148411393087765e-8
2.7219497958826215e-8
3.2667205983813396e-8
3.880765139599443e-8
4.680762707017148e-8
5.802756767905287e-8
2.602285271549018e-7
2.5262905673953517e-7
1.6986135421912488e-7
1.863691216542963e-7
2.6930582638859544e-7
4.618562784609558e-7
4.60093544102772e-7
3.647602656461872e-7
4.0080465118674136e-7
7.244015864939008e-7
4.556283124795794e-6
3.373420275201938e-6
2.469614948126032e-6
2.311540713367343e-6
2.209674165325373e-6
1.1309325033108612e-6
3.990961756027436e-7
1.3950047603304133e-7
2.6045254143714986e-8
5.397856810737847e-8
1.61365349590327e-7
5.917431184756586e-7
4.758507718213443e-8
1.0191678480258418e-8
5.306366910954657e-9
3.78737846978831e-9
4.590809495449754e-9
2.38420634020084e-9
2.427814264391224e-9
2.908113290887969e-9
9.897168311767226e-11
1.866762975274445e-9
1.7447185942547685e-8
8.905202931609726e-9
6.841866394129037e-9
9.961997108341454e-12
7.22770167446219e-11
9.880596109437913e-12
3.3433050656900804e-12
2.519066202928389e-13
1.456153122233491e-12
2.2755766520680937e-12
3.546181846539423e-11
9.111217853111876e-11
2.903393333921658e-11
1.2238256708055726e-11
2.836600938052071e-11
4.081142645351901e-11
5.447188617412081e-11
7.173438965835679e-11
9.478867952545383e-11
1.2647467585343452e-10
1.7098731145201047e-10
2.348646233762768e-10
3.2864306392291936e-10
4.697797036383887e-10
6.878383800297555e-10
1.0331133523719392e-9
1.5868326876238306e-9
2.449512880461103e-9
3.608801216374392e-9
4.631184172745259e-9
1.7353372271836529e-9
1.5319290160023302e-10
7.921532090640098e-10
1.2076174473958762e-9
1.4039109190208067e-9
1.5117789997556445e-9
1.580488490423318e-9
1.6237918446346158e-9
1.6294164993035398e-9
1.542986101236918e-9
1.2162389375662737e-9
1.940311158078733e-9
8.766489330023339e-9
4.796911194645197e-10
4.171017701266986e-11
1.033866487877193e-12
9.44212294859032e-14
7.961710103740871e-14
2.536466949306706e-14
0.
0.
0.
0.
0.
0.
0.
2.6409948295291524e-14
3.642332579415061e-14
5.028277643473989e-14
6.951399738575809e-14
9.625931454230629e-14
1.8865333782251958e-12
1.5017781730147207e-12
1.7277187306279132e-12
2.1377208290718866e-12
2.7058085651876327e-12
3.4571597079505555e-12
4.438994970126099e-12
5.717269680507535e-12
7.378390548994885e-12
9.532014564014916e-12
1.2312663232802382e-11
2.2059395873951937e-11
3.016486023453645e-10
2.5096984662288458e-11
3.77670280265528e-12
8.329953725510448e-12
1.8598001771386565e-11
3.056932744548014e-11
4.577617722306036e-11
6.49026055418422e-11
8.772002774354607e-11
1.1320974005098535e-10
1.4034584236407954e-10
1.6891527096043788e-10
1.996490512048294e-10
2.3386659493659606e-10
2.7316081870715e-10
3.193065580617265e-10
3.743366735937948e-10
4.407213727401541e-10
8.446268580257948e-10
6.239744118915312e-9
1.161687659649241e-8
1.0718811405590787e-8
1.0716389361630959e-8
1.1552738977276401e-8
1.2895250901594905e-8
1.4642764558709817e-8
1.6804967491026005e-8
1.9442555686398586e-8
2.2635315484053222e-8
2.645803327747877e-8
1.6407316642273453e-8
1.14482069688848e-8
9.356739031031646e-9
7.96679235063184e-9
5.634727694455671e-9
1.971160202776264e-9
7.649623739118363e-10
4.808879087840064e-10
6.354419069839192e-10
1.4587021781533722e-9
4.339595805067892e-9
1.8729897952361997e-8
1.0543303476755008e-8
7.724286882221198e-9
7.4458846787532305e-9
8.345273354424766e-9
1.0507918512901463e-8
1.4850334772658413e-8
2.4072900664953634e-8
3.710178080069957e-8
3.4635927096554086e-8
1.8329610179110736e-8
1.5364751287869116e-8
1.4471554799992889e-8
1.8054214307728197e-8
2.9038485602454845e-8
3.356076328821321e-8
3.932816298198974e-8
5.221722201345168e-8
4.6118981342897785e-8
4.505615007770332e-8
3.790525634069211e-8
4.0509212315146764e-8
2.7107631417861094e-8
1.123297006955037e-8
5.340785119029507e-9
3.5729366938132085e-9
2.6975728346603933e-9
1.978266853782106e-9
5.039401963122664e-10
8.911759287786014e-11
3.4868444865834e-10
5.269423874734563e-10
3.691133514642348e-10
2.0748172558516105e-9
2.1974422636250987e-9
1.7846536647901498e-9
1.7621320173205735e-9
1.9043438131505215e-9
2.1856358156587956e-9
9.660278440062952e-9
2.503028046895702e-8
1.6747196865731693e-8
1.3263168499093318e-8
1.2836867739391001e-8
1.3725516026001535e-8
1.576967993790907e-8
1.941096349293743e-8
2.5508132706908004e-8
3.384022044540425e-8
3.732180396380812e-8
1.307426138237433e-8
4.1791405444439005e-9
2.0089159894690934e-9
1.279598936688745e-9
9.495828048588579e-10
8.108758198565213e-10
4.943527043673533e-10
1.688867530176132e-10
7.038375489545071e-11
3.528438470424856e-11
1.771203038984046e-11
9.863244658770658e-12
5.886903662538543e-11
1.6367175229806747e-10
9.652753450936977e-11
7.99352011410563e-11
7.71875263215655e-11
8.139743047478911e-11
9.160552147202148e-11
1.0961792244409879e-10
5.205485591721485e-9
1.1559962656992268e-8
8.823611439277267e-9
1.0487116402886694e-8
1.530697198446558e-8
2.649487881549936e-8
5.066521102258073e-8
6.684446143535802e-8
6.729106422800077e-8
7.875501305006967e-8
1.0212263429393697e-7
7.90334617221148e-8
7.58101049232518e-8
8.099456815661549e-8
3.180853847586909e-8
1.1601964247422197e-8
6.66151591198173e-9
4.77492562513801e-9
3.610285859798875e-9
2.354791454192526e-9
4.606143353424028e-10
1.3979470971504988e-10
3.5293995352531934e-10
1.5582145716484029e-10
1.326981500177857e-9
1.1457453516155382e-8
5.5168755467210485e-9
4.33964235242822e-9
4.262361238791598e-9
4.665394728528329e-9
1.886613711753499e-8
4.814282006542723e-8
3.2906013915331806e-8
2.628371629070165e-8
2.5552968627494336e-8
2.7294601029068668e-8
3.10711357021668e-8
3.749932925482839e-8
4.7836508144382744e-8
6.231202165217975e-8
7.375883528569875e-8
7.166014482035592e-8
4.8095462644667634e-8
2.821943620532082e-8
2.012561788149513e-8
1.2683678173276285e-8
9.431861723229088e-9
8.641540643844784e-9
5.494851400395362e-9
1.7221374713946361e-9
5.677436356853522e-10
5.974121268149222e-11
3.3255882465195944e-10
4.312718927286126e-10
2.0799097213356763e-9
4.014880061599682e-9
3.2260759849523774e-9
3.12521854610803e-9
3.3147883195520137e-9
3.7416396712792e-9
4.45157040601385e-9
2.2341231578717393e-8
4.615945000526866e-8
2.7618647079219505e-8
2.650001341926017e-8
3.162989957159054e-8
4.401748784899991e-8
7.052900820157298e-8
1.1080498519689856e-7
1.1463363717745592e-7
1.0690465802820917e-7
1.1824232313212943e-7
1.0911753536157415e-7
1.230859396661782e-7
5.25681364096406e-8
1.7801633879504536e-8
9.401525750496297e-9
6.605484691112252e-9
5.032517962675794e-9
4.0563807713437395e-9
1.6767886661457553e-9
4.793017043392906e-10
2.2421041865952994e-10
5.367949444963021e-10
1.9832720985326095e-9
8.196929171806334e-9
1.8503627639048998e-8
9.559000032166835e-9
8.132660194434145e-9
8.389233846376887e-9
9.699118690937136e-9
1.2281718252089654e-8
4.24894631807235e-8
8.271030697312906e-8
4.4207310898877134e-8
3.582864857081247e-8
3.582123552471543e-8
4.0422647264138576e-8
5.077495969359217e-8
7.0252519251224e-8
9.412371216698879e-8
9.542483608448526e-8
7.743692148451093e-8
8.420968443081748e-8
4.410382473467493e-8
3.0544210063690306e-8
2.3799097743070805e-8
1.5943713931555475e-8
1.2998697296527356e-8
1.2107730915504037e-8
5.29567176881389e-9
1.7328018710339608e-9
5.844612679939559e-10
5.267225267500866e-11
6.307472601305848e-10
5.864439667018309e-10
5.157725221882058e-9
4.465851841028282e-9
4.050013578340075e-9
4.112102956340201e-9
4.471554130983439e-9
5.1275875506225425e-9
6.170474750943361e-9
3.083436526316757e-8
5.834813495605102e-8
3.4571912817193656e-8
3.3432024484489186e-8
4.043040895619897e-8
5.7649575475670546e-8
9.474706672260664e-8
1.358344950174685e-7
1.2562457342415903e-7
1.204270946982314e-7
1.4395906046855632e-7
1.2005554482596458e-7
1.345947527970304e-7
7.199645308903572e-8
2.0321993241257436e-8
9.201826116951784e-9
6.064945542448291e-9
4.500244948034604e-9
3.4887381424730215e-9
1.919976774606433e-9
5.143285760610672e-10
2.2391486992165058e-10
5.245697337309051e-10
1.826100902660009e-9
6.7464943594529994e-9
2.516487419850455e-8
1.1019841190926156e-8
8.858539948227693e-9
8.941691266342743e-9
1.0238501917387955e-8
3.617644680313042e-8
8.178356836615091e-8
4.9886341602324295e-8
3.9582883065580504e-8
3.849343525227405e-8
4.1556561727750335e-8
4.8687854401219475e-8
6.197681061980565e-8
8.487971406086792e-8
1.1528106879163422e-7
1.2950552152710718e-7
9.429565913014302e-8
9.727703332649378e-8
4.8770736573895436e-8
3.920827635814897e-8
3.993311390734884e-8
3.056129177562527e-8
2.776277679319758e-8
2.081522954424457e-8
6.815874868608712e-9
2.3161717439225643e-9
4.853567907675183e-10
1.127608239307875e-9
3.8197825839511425e-9
8.529648713912713e-9
1.5996210797804662e-9
4.300306424459253e-9
5.092085387266687e-9
5.728829474145556e-9
6.532937761039052e-9
7.645401592419142e-9
3.815356280474071e-8
8.75984115929238e-8
5.24835555574003e-8
4.9533228234787995e-8
5.791206178170928e-8
7.863702102930029e-8
1.2250897958384782e-7
1.8596558756937403e-7
1.8113438670156407e-7
1.5874510285304448e-7
1.6863082680883584e-7
1.557060529207839e-7
1.4052964613299035e-7
4.6408853647969205e-8
1.4441195562041477e-8
7.360575114403119e-9
5.183546100050191e-9
3.825252206587151e-9
3.117256688489528e-9
1.7114477848831987e-9
8.0348300143332e-10
8.630624626211593e-10
1.699052786341325e-9
4.102467540038017e-9
1.3208484409309285e-8
3.41275351161608e-8
1.6024500227973907e-8
1.3412994944741834e-8
1.4116638424476908e-8
1.7098915423535078e-8
2.3330988378897182e-8
5.956919550199578e-8
1.1166717193267621e-7
5.88729360622714e-8
4.680114364015313e-8
4.613099774875531e-8
5.165797374938827e-8
6.505542956418176e-8
9.191825293784096e-8
1.3335058275167975e-7
1.5267222234559399e-7
7.861024063163338e-8
1.2156625129989112e-7
6.264517617314536e-8
4.317590810266683e-8
4.584031751430582e-8
4.479722324162402e-8
3.961525184519118e-8
3.573505133678234e-8
1.3778533673159383e-8
4.96326568335179e-9
1.8734675065285695e-9
1.5032542829422843e-11
2.4169880660686312e-9
7.235354665995025e-9
3.919357353727112e-9
4.097598434390245e-9
5.776429910498065e-9
6.641222887845934e-9
7.53861575925186e-9
8.720512370782041e-9
1.0368624232132922e-8
5.28816830659585e-8
9.838227841180175e-8
5.896427514827969e-8
5.781951577483607e-8
7.116270159809477e-8
1.0450422895285104e-7
1.73433898095965e-7
2.057582783218511e-7
1.7230138708665282e-7
1.712253241372128e-7
2.3059040223886057e-7
1.7087939367551304e-7
1.3005088722407687e-7
7.335146109958751e-8
1.98386853757348e-8
6.567242025788936e-9
3.7173506148123943e-9
2.7793781678301256e-9
1.8306961962959916e-9
1.5382584013695633e-9
7.836427834062613e-10
6.550193869421592e-10
1.1488317597190273e-9
2.5831473812930632e-9
6.960272923608304e-9
3.526748626556143e-8
1.8006549439863848e-8
1.2736315098046076e-8
1.253412666345e-8
1.4603957732772614e-8
4.425756100158351e-8
9.840919273745391e-8
6.478912389357798e-8
4.955928383107947e-8
4.668067481524868e-8
4.8914842691787406e-8
5.567573702186333e-8
6.902793041624128e-8
9.336958707152001e-8
1.3273708442064516e-7
1.575551748124688e-7
1.5802844640722405e-8
8.730288412159124e-8
6.775420801142397e-8
5.580926117626201e-8
6.553330765220306e-8
9.754063464862772e-8
1.103635466960712e-7
4.9092115585143946e-8
1.9510930488538838e-8
8.67864090113168e-9
3.273221742745236e-9
2.12722953761512e-9
1.6841670799113944e-8
3.997063281353189e-8
8.878966248909013e-9
2.4575885491031567e-9
7.088032554840858e-9
9.611900752748585e-9
1.1718514492073674e-8
1.4018572433417464e-8
6.582496114302543e-8
1.4243904887454348e-7
8.825195852098536e-8
8.787444587928288e-8
1.0948853199514452e-7
1.635464966299319e-7
2.719820215426758e-7
2.955578474254897e-7
2.4189844818249536e-7
2.4613429674494246e-7
3.581685168596795e-7
2.1183616218176313e-7
9.273896399673876e-8
4.5699215402420354e-8
1.5032246807903295e-8
3.973673536116501e-9
1.987403820621102e-9
1.5470051675365166e-9
8.688225981179276e-10
9.983559625567795e-10
1.5348710489573459e-9
1.5860020338809931e-9
2.198514374246298e-9
3.957699738048158e-9
8.990113106337014e-9
3.745939343070526e-8
3.085059555415882e-8
1.996792171269725e-8
1.990783170813506e-8
2.470586861696739e-8
3.633172606287786e-8
6.376006396709438e-8
1.291101652468249e-7
7.775874406695873e-8
5.792092357261108e-8
5.4027011759959646e-8
5.731521752346204e-8
6.817089736107647e-8
9.168750211905836e-8
1.365899689411855e-7
1.6903404828514204e-7
3.272053537451238e-8
4.744362230931064e-8
8.092411013996992e-8
7.021009084661802e-8
7.374466554732926e-8
1.229223933692187e-7
1.9397343175231408e-7
9.495223942331599e-8
4.20765882099854e-8
2.147547219543929e-8
1.1336054899911438e-8
3.6464951595878954e-9
1.24132637897979e-8
4.742968973628818e-8
2.0757085781475025e-8
3.912184331002534e-9
6.089163182238878e-9
1.1330063561113346e-8
1.4905511940506654e-8
1.826202203465445e-8
2.207164334155551e-8
1.107193261240687e-7
1.662608145998883e-7
1.1007382350248267e-7
1.1827703880053462e-7
1.6404882998182784e-7
2.805570572823229e-7
3.625422462885767e-7
2.849321031904947e-7
2.807236170637457e-7
4.206693415065179e-7
1.4234931989031795e-6
6.455123965607469e-7
1.7407731488288704e-7
4.3607329264307e-8
1.3088767709198129e-8
5.161069382363891e-9
1.2247552629942085e-9
2.9357312116311406e-10
2.3599388105875577e-10
1.3582679694732823e-10
2.1659954275876783e-10
1.3422599442704597e-9
1.5982582603829227e-9
1.7163529603899167e-9
3.4299323151675417e-9
8.174765771637458e-9
3.514181112984252e-8
2.6767526782780422e-8
1.717401430893254e-8
1.8168934590162193e-8
3.649965075768062e-8
8.729653874864148e-8
9.160708609994876e-8
6.568939105576285e-8
5.6902025551288535e-8
5.601039518356895e-8
6.06053308128479e-8
7.16424583096002e-8
9.004124795940111e-8
9.686564192998803e-8
2.110046102637281e-8
6.333768291336643e-8
8.995291988866862e-8
6.645359764071047e-8
1.4783529967624675e-8
1.546735847161428e-7
2.836613906891443e-7
2.3669210821687864e-7
2.988410230859269e-7
2.5709625301691144e-7
1.4804458285668488e-7
1.333743105193403e-7
7.157163409977334e-8
7.559121195942428e-9
2.2976586117986662e-8
2.8851992838128255e-8
2.8116350787133693e-8
1.500115010073617e-8
6.0246774986883885e-9
2.3317790614657697e-8
3.687219826078976e-8
1.2006054309883828e-7
2.3278763083279746e-7
1.8684568177146761e-7
2.2661435813539853e-7
3.5962546577095574e-7
5.918394803917507e-7
4.631950451336929e-7
4.0131811679225934e-7
5.56795473133917e-7
2.016766751139969e-6
3.826523825377735e-6
3.071175131623427e-6
1.5141298361377348e-6
7.419148101943319e-7
6.079786473486091e-7
5.597421455273346e-8
1.0121814466094052e-9
1.940948949510103e-9
1.5632529969966216e-9
9.83581912570027e-10
3.4637377023358516e-10
4.002117742313464e-11
1.0089202169774483e-10
9.213802189449191e-11
2.3033877543435906e-11
6.410336673169861e-13
3.770147981524867e-12
1.4513033353476853e-11
1.2267633750238327e-10
8.397976618910925e-10
2.3108847073829137e-9
3.020937073592035e-9
6.823329416501436e-9
1.717603665185088e-8
2.679164661176101e-8
2.5045375727612516e-8
2.1189582281203387e-8
1.945221456401651e-8
1.982492536368843e-8
2.2201411791438396e-8
2.3024328525083814e-8
1.6223479602536096e-8
1.5771218587630873e-8
1.442202842770676e-8
1.9897092867551826e-8
4.214109461158638e-8
1.2663391342455358e-7
1.2298536745978764e-7
8.358287290637679e-8
6.049420955067862e-8
5.811378141493498e-8
8.642439003779742e-10
3.659287984296045e-7
2.1339055586742464e-7
9.751191257511334e-8
3.537623329749328e-8
1.2449868819888905e-9
5.16719749621359e-10
4.992398048917584e-10
1.0389978507127457e-10
1.1627302536127703e-11
3.264311130785287e-11
9.760303767403696e-12
2.862780564298688e-12
4.862449537514426e-12
6.799431482325918e-12
9.189250935816909e-12
1.2361594272178232e-11
1.6674283832563635e-11
2.2587781766633963e-11
3.0702987804768005e-11
4.174130982542975e-11
5.638175035680117e-11
2.9573829061056107e-10
4.883118642692434e-10
2.8733192730131756e-10
1.53535005484337e-10
8.17644643052735e-11
2.799182771268002e-11
3.1306072408127535e-11
1.1950053016649415e-10
2.7293746023299594e-10
5.594547382860017e-10
1.1079818333956912e-9
2.133457426318498e-9
3.875581748432723e-9
6.439076397776357e-9
9.786608246419511e-9
1.2145565684134296e-8
4.2658591154733155e-9
1.6133148062525087e-8
1.948486734278741e-8
2.153576495646726e-9
5.989884177343259e-10
5.685482372446288e-13
1.42995292893204e-13
7.455785420082073e-14
9.473485750272492e-14
9.142482102052899e-14
1.4988700101017914e-13
2.0107725795305857e-13
2.5071461698291597e-13
3.077408506153815e-13
3.7776693022470485e-13
7.91092199636418e-13
2.0532150016498829e-13
0.
7.397039621528487e-14
1.3360877087998467e-13
1.9785729559312848e-13
2.8020800019108966e-13
3.9251798063932106e-13
5.489788092372457e-13
7.688352318279542e-13
1.0793200366535845e-12
1.5195845377186482e-12
2.1463740782160643e-12
3.0424264055047407e-12
4.3290112259818285e-12
6.184690453745657e-12
8.873256926719007e-12
1.2784712713385212e-11
1.8493222183497703e-11
1.0359691390371323e-10
1.0775238824242011e-10
1.3283031241618532e-10
1.4872486534089482e-10
1.311738823625143e-10
5.228773689783554e-11
1.1732102730660403e-10
3.9675812029422063e-10
7.784776508140706e-10
1.227285299296227e-9
1.698391594566045e-9
3.1816386656553487e-10
5.526100026929887e-10
7.930869913610192e-10
1.8347209743507713e-9
5.7549527543032375e-9
2.2775495460373578e-10
6.235769116989439e-10
7.266897693968095e-10
7.998998453586036e-10
8.932223141769888e-10
1.0173302996956618e-9
1.1812218558213935e-9
1.3982535873183422e-9
1.6897456985616427e-9
2.090504497312367e-9
2.659161916604988e-9
3.498950039295854e-9
4.802821306272121e-9
6.961806483909792e-9
1.0859447029779733e-8
4.6710228220062435e-8
5.3609647192314e-8
3.294370912475721e-8
3.455260324435887e-8
4.716861212692673e-8
8.012761434605486e-8
1.284037474040109e-7
1.2232129652213106e-7
1.249785435317913e-7
1.61513030886057e-7
2.022953305861083e-7
1.7587339793927686e-7
1.316650000555193e-7
1.347975119532342e-7
1.1202293685980521e-7
2.758911974333378e-8
9.89218785593443e-9
5.776855591126557e-9
4.027577140028181e-9
2.790318383066782e-9
1.0633111624797129e-9
3.0349850467791256e-10
6.505875820098712e-10
5.13085322933261e-10
6.13447664578703e-10
6.690746730884169e-9
1.1433909342094044e-8
6.920188595597585e-9
6.256111781089905e-9
6.566396640640251e-9
7.523361821322802e-9
3.46919234374598e-8
8.926511083574316e-8
6.641446883889437e-8
5.2390260875715486e-8
5.046156465853268e-8
5.3463681898691325e-8
6.035435266435886e-8
7.228127508710081e-8
9.198213726922469e-8
1.2306305154854023e-7
1.6450242796637752e-7
8.348396557468368e-8
6.17923606602348e-8
5.622808388095945e-8
4.40414561672184e-8
3.7794921681128594e-8
3.458570155423282e-8
1.4857838013172298e-8
5.576382049142494e-9
2.5521962810005476e-9
1.2657668967540065e-9
6.991842995755381e-10
1.9163517625597024e-9
1.6086204097229573e-8
1.6268959663183038e-8
1.283946891033685e-8
1.2347401388619868e-8
1.308529446917141e-8
1.4845833014821157e-8
1.7869211633587564e-8
7.273633793771943e-8
1.1017355427173201e-7
6.545496695489111e-8
6.430840041113754e-8
7.977498363996679e-8
1.1913928176315872e-7
1.9699792782037674e-7
2.1698362430945853e-7
1.8670750791247378e-7
1.969645916568137e-7
2.769338461663758e-7
5.865270621344605e-7
3.503199161862429e-7
2.2918867269083576e-7
1.5147602387059082e-7
7.300204329564182e-8
2.1141459015622723e-8
5.045509577354618e-9
2.369673424592914e-9
1.605805720250182e-9
6.210525534528476e-10
4.1091578417219203e-10
9.109242179013257e-10
3.8157606338125245e-10
2.697354549522345e-10
2.021634727462437e-9
1.1040042333343594e-8
1.5096475230133698e-8
8.754936545651793e-9
7.916317019344282e-9
8.466041419540747e-9
3.660664333149663e-8
9.704669911836268e-8
1.012374275096319e-7
7.804052938578167e-8
7.202164934398685e-8
7.298053765139204e-8
7.796416985471556e-8
8.696640098977057e-8
1.0148281203629151e-7
1.2423246724194453e-7
1.5864590350198716e-7
1.0580215081309322e-7
1.0008325473459495e-7
1.1528485138353654e-7
1.3084957988016318e-7
1.2247148558052205e-7
5.457891889032083e-8
2.324835374710264e-8
1.1828499081405247e-8
6.821577247378943e-9
4.099034862350396e-9
2.6076069844811447e-9
9.19183328974336e-9
1.7937069026171196e-8
1.9658207485768845e-8
2.1601637904587146e-8
2.3877588131801806e-8
2.709161567587416e-8
3.182498939235393e-8
3.8899618439606316e-8
4.974610327189302e-8
2.1089671481071861e-7
1.953287178212961e-7
1.2738098641853134e-7
1.3699740170978687e-7
1.9366404904218992e-7
3.312583882044795e-7
3.611517003840995e-7
2.887854913560277e-7
3.10133528802906e-7
5.132799939646227e-7
2.0335834588350146e-6
9.907031493509357e-7
5.364623772813735e-7
2.33045634509209e-7
6.841500366554685e-8
2.543368872664178e-8
8.399893146157254e-9
1.7635089629192446e-9
7.905223937875756e-10
4.748974914732476e-10
3.820943592675237e-11
1.3149399512472593e-10
3.5631167979059196e-10
6.745085380281656e-10
1.6335189502922934e-9
4.585074829726005e-9
1.9668823839827257e-8
2.350094579219102e-8
1.341503465219173e-8
1.2441927552523651e-8
1.4084120376861544e-8
5.0044433563774155e-8
1.2615313702522117e-7
1.3566190498328586e-7
1.0105082473703874e-7
9.041139920767633e-8
9.031595835298091e-8
9.713121243826361e-8
1.120958987309888e-7
1.4011172377637352e-7
1.8936144502877818e-7
2.2602059507610135e-7
1.8938888941602428e-7
1.5159204543777458e-7
1.612113290648519e-7
2.5077905031752345e-7
2.757153589982502e-7
1.2355661007949472e-7
5.832602157210743e-8
3.4100360295348666e-8
2.217907551504587e-8
1.4242182968194176e-8
3.574844954013679e-9
1.7746089707857858e-8
7.264129295763346e-9
5.913464151345866e-9
1.8271069389623626e-8
2.7416875930277443e-8
3.483917918474055e-8
4.243580277944913e-8
5.1597315152835746e-8
2.3579814641038045e-7
2.815157906956384e-7
1.9252471069742786e-7
2.122158874981311e-7
3.0559333364051376e-7
5.274854807934386e-7
5.457355876930281e-7
4.2429867629803534e-7
4.5170975431609615e-7
7.925318580024761e-7
4.856722211106577e-6
2.552460028997148e-6
2.282437930653929e-6
2.2385338880118724e-6
1.3934788852523979e-6
5.208176870028903e-7
1.8742031251769705e-7
5.168683420452624e-8
3.491025765103511e-8
1.4056830564661292e-7
5.709968876997238e-7
4.124341859295662e-8
8.407498411241448e-9
3.867199804355834e-9
2.835379701611748e-9
3.902573500287262e-9
1.349202238177649e-9
2.403143549162411e-9
1.319726609656876e-9
7.282211383600097e-10
1.490366187007875e-9
2.075035288620504e-8
9.36404622516566e-9
7.556855169536256e-9
7.875470764317907e-12
7.645811569364698e-11
1.1426762434309062e-11
4.112917143091549e-12
6.970110045873545e-13
1.2260387090782373e-12
2.1795866453264155e-12
2.510776997448863e-12
4.3566145976937516e-11
1.1428851841108979e-10
3.3174701223949935e-11
1.5491230193183782e-11
3.560762612927436e-11
5.1791701992204957e-11
6.993850248448609e-11
9.320186368154288e-11
1.247189083912338e-10
1.6874445732107216e-10
2.3175188592606496e-10
3.240969931954169e-10
4.628836965858091e-10
6.770025487878364e-10
1.0154154745642158e-9
1.5565660192095828e-9
2.3950508779512876e-9
3.508528830508866e-9
4.461403657045294e-9
4.547199969437501e-9
1.716498669281293e-9
9.053244375965167e-10
1.2173994001180325e-10
7.605180505959402e-10
1.1330294346884683e-9
1.3433265093748346e-9
1.4374085751421901e-9
1.4106379489710621e-9
1.1935816251048723e-9
6.297337011189663e-10
4.4682672949802943e-10
4.995983304676928e-9
3.8702601798078226e-9
4.155404392713969e-10
2.2927863761980837e-11
3.7656958781253134e-13
0.
1.0536595547821157e-13
0.
0.
0.
0.
0.
0.
0.
2.4154464113729172e-14
3.331452664621776e-14
4.597639404092333e-14
6.353088350341071e-14
8.792547976860611e-14
1.2190306499509199e-13
2.2324155081812413e-12
1.8018689785103702e-12
2.082808005030569e-12
2.5850709940160763e-12
3.2804158840236975e-12
4.200938406270784e-12
5.405122911845949e-12
6.973922568887574e-12
9.012398349787605e-12
1.165188208534238e-11
1.504917070511251e-11
2.4729470508179084e-11
2.3242667863691938e-10
3.531045402268187e-11
5.983814832844655e-12
1.0058372585157748e-11
2.323032908207629e-11
3.817634320460014e-11
5.659083494040603e-11
7.88350409816896e-11
1.042164464599283e-10
1.3159204372262943e-10
1.603394894984442e-10
1.9083730732090318e-10
2.2424372608359013e-10
2.621065751993801e-10
3.061697807103431e-10
3.5838819436957925e-10
4.2107052638450057e-10
4.971156830233445e-10
1.3264156735473231e-9
7.69391067225335e-9
1.3018582238674583e-8
1.1690523046020675e-8
1.1727147753187714e-8
1.2715489973442332e-8
1.430205511584647e-8
1.64162884054767e-8
1.91189859840089e-8
2.2539567275398333e-8
2.6845776159204758e-8
3.2214098734483475e-8
1.8836847771500815e-8
1.2336342778160933e-8
9.620484803243389e-9
8.094920441309966e-9
6.414219913503316e-9
2.5984010411473687e-9
9.543296620898705e-10
5.408807837490174e-10
6.134720549639085e-10
1.2840964892174117e-9
3.572514726292323e-9
1.4786889972229262e-8
1.2664885148759266e-8
8.414085438108518e-9
7.77605017574444e-9
8.48185169041848e-9
1.0426842311355195e-8
1.4346715360312038e-8
2.2474175930328274e-8
3.8120221352215875e-8
3.783230548313485e-8
1.9931728684920885e-8
1.7907753567864756e-8
1.9410370440557918e-8
2.3159927957941473e-8
3.155454466877631e-8
3.341645086076458e-8
3.610737337445676e-8
4.617443663886306e-8
4.512860941927778e-8
3.8386469167116e-8
3.20710888404523e-8
3.3506997384169754e-8
1.8670505029061667e-8
8.57259109394312e-9
4.49364948673535e-9
3.1381876334394847e-9
2.451630231167626e-9
1.721010015353879e-9
3.7288983910411635e-10
7.858189860126248e-11
2.9590511481387115e-10
4.4581156446330994e-10
2.7188811438230806e-10
2.3208332875183445e-9
1.8040401306000218e-9
1.5230835110934755e-9
1.5243877190009134e-9
1.6596834848203119e-9
1.9154779708345015e-9
8.210516230908535e-9
2.072923175453345e-8
1.3191550315458153e-8
1.048127998524212e-8
1.0203313991871536e-8
1.0937974672287122e-8
1.2192106128832462e-8
1.3251631787057752e-8
1.4285097721916625e-8
1.6350741017390578e-8
1.790193668803673e-8
6.508676379831375e-9
2.2554137537059335e-9
1.1552564524056076e-9
7.865037765861416e-10
7.363109397879612e-10
1.0367966732268603e-9
8.181242281820997e-10
2.781357220518601e-10
1.2319674272400283e-10
8.805633999524848e-11
1.1547941622061433e-10
2.597147746462551e-10
8.879831860616077e-10
2.2026171569635727e-9
1.1575828207645175e-9
9.70099500286322e-10
9.883377583865034e-10
1.13038038573841e-9
1.416618885613188e-9
1.938924163757719e-9
9.313413699736672e-10
5.123389603553672e-9
5.020064201675392e-9
6.7219400833198646e-9
1.0511157956711713e-8
1.8919249089823876e-8
3.768746509396054e-8
5.5242518127595924e-8
5.747050231824964e-8
6.659153602412e-8
8.417499807609646e-8
6.652171948600119e-8
6.735225154482348e-8
6.204919671326871e-8
2.5087581113670427e-8
1.0298637975255212e-8
6.277653877246821e-9
4.629899610372266e-9
3.611012836656082e-9
2.0847724484170075e-9
3.977491305224113e-10
1.1799521184021552e-10
3.2453077022875864e-10
1.5137293328646471e-10
1.3393036438081133e-9
9.576761589682474e-9
4.624324896148812e-9
3.7903313125887866e-9
3.778491342604732e-9
4.164151743896402e-9
1.6669106215010796e-8
4.1971287524396875e-8
2.7514802912567392e-8
2.2054773089601572e-8
2.1532460968950156e-8
2.3143263096731045e-8
2.6593219073713183e-8
3.248820358110501e-8
4.183392321669634e-8
5.33163798492378e-8
5.7302805677986977e-8
5.0326675749624956e-8
4.017832736748076e-8
2.218169862175345e-8
1.30042310977296e-8
7.533858836255337e-9
5.4120914635219985e-9
4.738008651204998e-9
3.4774119435053133e-9
1.1190363296545608e-9
3.528281077835272e-10
3.6617781443056144e-11
1.9494683430258833e-10
2.4162025195053817e-10
1.0546679263373035e-9
2.7698550673128673e-9
2.045563996860883e-9
1.9257561921368126e-9
2.0166403031037896e-9
2.261175162739724e-9
2.680122137080091e-9
1.4300856011528983e-8
3.176419848247211e-8
1.9520027155392076e-8
1.891730449095262e-8
2.2715942303457598e-8
3.156757129243069e-8
5.025663636756639e-8
8.273015336029413e-8
9.563878285832267e-8
9.028261854887769e-8
9.655986803343518e-8
9.481705794409692e-8
9.673434118064828e-8
4.0360139514578054e-8
1.5735001936478146e-8
9.035349619093266e-9
6.579645869381e-9
5.159824942349226e-9
4.036147997629066e-9
1.4169610263832598e-9
4.2115733969805407e-10
1.8510364046585193e-10
4.5297183397166994e-10
1.8412763326250133e-9
8.489622224610118e-9
1.3715986856841058e-8
7.89710510926735e-9
6.942667055391139e-9
7.2478732427385014e-9
8.410185861702798e-9
1.0638093221461306e-8
3.716219292356033e-8
6.949960280432602e-8
3.650118436172123e-8
2.984897601718164e-8
3.01161438561755e-8
3.4387834794200395e-8
4.3811829640245157e-8
6.065120377543079e-8
7.435573669759363e-8
6.645925282770734e-8
5.309206100485705e-8
5.996171656559923e-8
3.579585998624345e-8
2.2261283281938755e-8
1.3895449717588354e-8
8.674826489643513e-9
6.7362405286967356e-9
6.198197695819665e-9
3.289803865974738e-9
1.0337284359568383e-9
3.3407140930142394e-10
2.4715822183820307e-11
3.1354875136942814e-10
1.8903756025696866e-10
3.2792915722330236e-9
3.0041914310921416e-9
2.5079108402432233e-9
2.4714398727161525e-9
2.6527838978291303e-9
3.0251470593313764e-9
3.635681652397448e-9
1.8971544589976487e-8
3.880463251877866e-8
2.341120779403567e-8
2.2751707309817057e-8
2.7536527560498793e-8
3.894962679535386e-8
6.350992647071389e-8
9.989113965317267e-8
1.026670310346883e-7
9.747540725840609e-8
1.1021989241195418e-7
9.946194834948964e-8
1.1377633609844595e-7
5.23629182718713e-8
1.7578049095702593e-8
9.116570377601306e-9
6.367992511326054e-9
4.84175089567225e-9
3.890745474875768e-9
1.6379879749222612e-9
4.3948215782440086e-10
1.6001440692468783e-10
3.9358161432774593e-10
1.6301421941738311e-9
6.967354971237295e-9
1.6940777530585532e-8
8.643318281550164e-9
7.318591277146326e-9
7.516476576602214e-9
8.640985744119339e-9
3.1013303040513105e-8
6.857829311014849e-8
4.003692025417362e-8
3.216051851426112e-8
3.1645372463238854e-8
3.4639014036734014e-8
4.1290575694740754e-8
5.355831977286497e-8
7.326300157032764e-8
9.042756123151137e-8
8.677141914980089e-8
6.481260685467885e-8
7.643189890728811e-8
3.9137527934864197e-8
2.8507713982693444e-8
2.308041417290218e-8
1.533471864561612e-8
1.2820290494729713e-8
1.1406320306800602e-8
4.095846350616692e-9
1.2409095882353e-9
2.0784928851471904e-10
6.085937448760057e-10
1.7161609020840428e-9
2.5492398656856313e-9
2.26148200779339e-9
3.0508876849314953e-9
3.235858877020098e-9
3.501355201037482e-9
3.928993263647055e-9
4.5729846097155836e-9
2.3573535201250913e-8
5.724538774591649e-8
3.480362122843326e-8
3.241565478785509e-8
3.7263367892731515e-8
4.916309982132228e-8
7.369985267644011e-8
1.1755295381421777e-7
1.3965914014167984e-7
1.2469398704336403e-7
1.2270637944596995e-7
1.2992910767618396e-7
1.0891260835998859e-7
3.388980727433515e-8
1.3409275370443693e-8
8.087150066395511e-9
5.961624008571134e-9
4.601128422903375e-9
3.6176494455037916e-9
1.3800031038076246e-9
6.257937938371958e-10
6.576831985430513e-10
1.4223727282676707e-9
3.871956714755191e-9
1.4998679021660033e-8
2.05056431941193e-8
1.1814054942044414e-8
1.049627523605721e-8
1.1235440911459323e-8
1.3582420116766412e-8
1.8259333038781806e-8
5.037237745136738e-8
8.812417445778156e-8
4.5242713994546946e-8
3.6737986904052886e-8
3.692960765142606e-8
4.230370183889578e-8
5.4684664207224865e-8
7.757393044791555e-8
9.778964973532833e-8
9.009222122030862e-8
5.615734692777543e-8
8.386905525831966e-8
4.817745425497394e-8
2.9691511319405535e-8
2.7013234436668298e-8
1.9659640407713747e-8
1.509553557817057e-8
1.4575497369748347e-8
7.426053869223361e-9
2.3524170584621358e-9
7.822959734136141e-10
4.319666680526604e-11
9.455932515277979e-10
1.98782080968226e-9
2.972826409946527e-10
3.3087216651095013e-9
3.4848741832684133e-9
3.679352773312644e-9
4.03731388442326e-9
4.6082563142600714e-9
5.467346693984325e-9
2.8593234639326355e-8
5.890527556861262e-8
3.5121864649304704e-8
3.3759880134271697e-8
4.043266014196473e-8
5.6742574790884196e-8
9.171777245165612e-8
1.3571802392031117e-7
1.2759578252514754e-7
1.1809323773930625e-7
1.3559734026778077e-7
1.1837425358551527e-7
1.2550208103884256e-7
5.2827586076142666e-8
1.5354337308639137e-8
7.354552171886711e-9
5.006182448677557e-9
3.7003401536242965e-9
2.888041038125459e-9
1.5919046923315265e-9
5.415617025668831e-10
4.1370023026794667e-10
8.729174629968511e-10
2.3934218136811847e-9
8.015628344665193e-9
2.598790872841113e-8
1.154206842073775e-8
9.38821383900217e-9
9.619891289387969e-9
1.1261554831345375e-8
3.658270899918309e-8
7.927633548269873e-8
4.688201751090804e-8
3.6897676131796235e-8
3.565079662393497e-8
3.8330663069549236e-8
4.49123308852345e-8
5.747731676683821e-8
7.930070248254895e-8
1.0716727897137197e-7
1.1405926467374501e-7
4.5655812931143486e-8
8.600711262635165e-8
4.4181687895969833e-8
3.351155356917025e-8
3.8126256609830154e-8
3.450067424275118e-8
3.1780053048489815e-8
2.430089165248432e-8
8.137506135456094e-9
2.8484466492609842e-9
7.477466831371045e-10
1.0486943617438043e-9
4.465583634091833e-9
1.3949882551586303e-8
1.5709398723232654e-9
2.9340970044829797e-9
4.189282203876932e-9
4.938973399419748e-9
5.716018662160861e-9
6.700420945082234e-9
3.358841327309228e-8
8.027277653773342e-8
4.8670172958876084e-8
4.630840301339954e-8
5.455762039582442e-8
7.477797403388871e-8
1.1776151754696052e-7
1.7745268994945154e-7
1.6863963610016602e-7
1.4816877823902094e-7
1.6020236499057329e-7
1.4052289654493445e-7
1.0960158905489715e-7
3.7228967206982355e-8
1.1156167126176153e-8
5.505866506019171e-9
3.884489396771774e-9
2.784591646169411e-9
2.2435011072975812e-9
1.487581132345173e-9
8.324155082403922e-10
9.635088846892374e-10
1.781790682860467e-9
3.9846203894771645e-9
1.1996897556278499e-8
3.5432231599002874e-8
1.580731064379099e-8
1.3102315496039655e-8
1.3913012017646339e-8
1.7226952636798014e-8
2.4393443325471293e-8
5.4022464990075254e-8
9.98260497044404e-8
5.227214722100137e-8
4.08845938644174e-8
3.9681282727238534e-8
4.3724949894306064e-8
5.414596742666168e-8
7.540134373442159e-8
1.0997900807676891e-7
1.2780649052998952e-7
3.390735442535708e-8
8.815220863755398e-8
5.021186822265752e-8
3.498607597479902e-8
3.791874999972092e-8
4.454978424919968e-8
4.3763255167004475e-8
3.729295130590224e-8
1.4074164193423784e-8
5.314888544235706e-9
2.1237354225147116e-9
1.7562549503817137e-10
2.589520923700901e-9
9.878262135619775e-9
7.2328158065336285e-9
2.0471453433318097e-9
4.347887474694104e-9
5.392235515323747e-9
6.277762474373996e-9
7.321987576607029e-9
8.700176629653275e-9
4.564384179352041e-8
8.397002594531557e-8
5.1214893636336964e-8
5.115399521260779e-8
6.43421861834476e-8
9.730417679953534e-8
1.6306299457168444e-7
1.7800254394662755e-7
1.4940039389152864e-7
1.5619582382756127e-7
2.3102385162169895e-7
1.596449730228268e-7
9.619568748660918e-8
5.10331695001853e-8
1.6874095793638683e-8
4.770934265501057e-9
2.404485206613019e-9
1.8100749788078842e-9
1.0874459815180568e-9
9.422042243295184e-10
7.807884841226666e-10
7.039127573718821e-10
1.0885741362317044e-9
2.1916435427016953e-9
5.351141521835966e-9
2.36101225624018e-8
1.7811892803019153e-8
1.158817916299466e-8
1.1210945366085978e-8
1.3155454836285181e-8
3.715282240523166e-8
8.090273422622861e-8
5.540548310066419e-8
4.14459553745734e-8
3.823374077492578e-8
3.925182476560177e-8
4.3730145672449284e-8
5.3026556185248593e-8
7.014384452203236e-8
9.686211621449533e-8
9.861031692239837e-8
7.695834601017053e-8
3.5892699165738125e-8
5.215032121181365e-8
4.499739896889331e-8
5.2646415130071826e-8
9.83550498047822e-8
1.238760956223476e-7
5.33793191453647e-8
2.3608070681549385e-8
1.1383119605271402e-8
5.0168059294605434e-9
1.5186634011777959e-9
2.396298094664473e-8
3.320320885085639e-8
1.2052046158946966e-8
3.11258467190349e-10
5.106024932275866e-9
7.91918390837177e-9
1.005302371285348e-8
1.2211506801432755e-8
5.777524868112459e-8
1.195724268441278e-7
7.60210410145422e-8
7.787648735823952e-8
1.0058041226471253e-7
1.5809631963136688e-7
2.581276759900468e-7
2.3983927299779514e-7
2.0488795421835185e-7
2.3533003087652159e-7
4.308848934537803e-7
1.9904626777450608e-7
6.593443021010571e-8
2.6049071570949748e-8
1.2204890415847749e-8
2.8446431081921924e-9
9.70536801581876e-10
7.162745065364313e-10
3.940094056352852e-10
3.7189849053888457e-10
1.2227220255962952e-9
1.7011661135981057e-9
1.9271338857078776e-9
2.9660259466834093e-9
5.956644215807128e-9
1.878929837911139e-8
3.688707435201958e-8
1.8353720970618406e-8
1.726029921518994e-8
2.1565166790501434e-8
3.335018959015247e-8
4.768787692086552e-8
9.674585999444017e-8
6.40696285089367e-8
4.599520347498566e-8
4.1501415066345787e-8
4.2669733111796294e-8
4.913121537686014e-8
6.375761234673915e-8
8.954183509676725e-8
8.702314668105329e-8
5.4705601293726094e-8
8.900296044256373e-9
4.579615621389742e-8
5.386359119069593e-8
5.973676030967173e-8
1.120713152437216e-7
1.6425315802402034e-7
1.0799233008287582e-7
5.660473893256778e-8
3.2256749984250596e-8
1.9282130289410633e-8
9.366838658535357e-9
1.907787306905242e-8
3.057979234242125e-8
2.2028793097941627e-8
9.033879852819035e-9
2.1822804727345167e-9
8.40667930562159e-9
1.2360570581808675e-8
1.5755962673524826e-8
1.934501541875611e-8
1.0080063838659224e-7
1.3483372553060744e-7
9.438820658671106e-8
1.064146781749041e-7
1.5769447506112895e-7
2.7994359461693546e-7
2.849987756159616e-7
2.316692456781917e-7
2.683255561185731e-7
5.5179766759042e-7
6.396787207734615e-6
1.9751289608474137e-6
3.603341642928937e-7
6.660976343791331e-8
1.262988791231134e-8
2.297960672465949e-9
2.263618141865308e-10
2.790277163131711e-10
1.1553065016540973e-10
5.560280497751396e-11
8.651405726633214e-11
1.2905504701023795e-10
4.3321939626609006e-10
3.385801036509228e-10
3.5403206231310893e-10
9.400904452557372e-10
7.939825153468793e-9
3.919484266637491e-8
1.3364548343282054e-8
9.456506428817136e-9
1.2997496704315254e-8
4.2921447923215075e-8
6.792230319767891e-8
5.185499896538509e-8
4.188205052761524e-8
3.8445805354602415e-8
3.887797847204063e-8
4.1978384839159634e-8
4.4567691063058125e-8
3.553805172375193e-8
4.241488581413295e-9
1.494761510545461e-9
3.3673320251436055e-8
9.053485670432182e-8
9.036276804376415e-8
4.844966347460279e-8
1.619927561244106e-8
1.3646608716476614e-7
5.194760676760314e-7
1.0326077676158287e-6
1.4785476734651074e-6
5.749184607122437e-7
1.5035107222511422e-7
2.93421175509023e-8
7.543161395630348e-9
2.271123147291716e-8
3.1443424085473825e-8
3.653466772727075e-8
3.1511560916114906e-8
8.636851663296635e-9
1.9233565689394176e-8
6.390081756922084e-8
1.7468649557826699e-7
1.6980801213701012e-7
2.361879027142266e-7
4.294518239026691e-7
4.579305433005981e-7
3.310328242960353e-7
3.760007840855675e-7
9.759651835378186e-7
5.561526992969976e-6
8.827888572496584e-7
4.420428512888431e-7
9.597787880605383e-8
4.692517721853168e-8
1.2377313331545373e-8
5.36812348094851e-9
4.741892373832417e-10
1.0227373777336596e-9
3.458747273986408e-11
4.888735476300402e-10
5.55292135497102e-11
1.4767501879539017e-9
2.405662948518922e-9
1.3087461880824253e-8
4.41958454623841e-9
2.4510597930413447e-9
5.885474568216102e-12
2.799931701515584e-11
2.642393695913405e-11
2.2073339938583866e-11
1.4396212856676321e-11
9.194821241615741e-12
4.2899666839078125e-12
2.2661602172545205e-12
8.686842431536626e-13
7.251432124298978e-13
3.119868996644501e-12
7.051471106124564e-12
1.3700596777633423e-11
2.523432289089093e-11
4.6038586361355287e-11
8.603973703496899e-11
5.891219504932177e-10
4.0401863164350946e-10
1.0563657723992979e-10
1.0686787435475135e-10
3.3039137486162267e-10
6.245867537181043e-10
1.06396088411842e-9
1.7579202310709589e-9
2.830436920413726e-9
4.23702924143327e-9
5.4498272828658606e-9
5.688787656666845e-9
3.883872892082999e-9
6.59636517530697e-11
3.2021840827470525e-9
1.2178806028924556e-8
4.489414612486587e-10
8.40822145327842e-11
2.712757256320883e-12
2.4989196829204217e-13
3.311967540154295e-14
6.215938117289212e-14
8.336281012489027e-14
1.0611171089413738e-13
1.2980119088727739e-13
1.5757601065682636e-13
1.9186346114234232e-13
2.348340504278938e-13
2.8898059360014585e-13
3.574384720934883e-13
4.4424549120744574e-13
1.6410379248392623e-12
3.7958478863412396e-13
4.130301984374361e-14
9.533691817373268e-14
1.9333450647101262e-13
2.9667120964114827e-13
4.2749286873410335e-13
6.056834774192834e-13
8.552522868274879e-13
1.2090111352411367e-12
1.7139082144661624e-12
2.4383323380707473e-12
3.4827379254672163e-12
4.995263949900148e-12
7.194360226878755e-12
1.040012241487454e-11
1.507331289737844e-11
2.1851641963706648e-11
3.154927335646249e-11
1.3802221395437905e-10
1.3663225868193359e-10
1.0233285806552309e-10
4.595897294834194e-11
3.3158346094852187e-10
7.340620719749942e-10
1.1708821980337392e-9
1.5615013778632039e-9
1.877457541441553e-9
2.134412316934737e-9
2.3604643224163895e-9
2.5748542451733293e-9
1.7592582745535705e-9
1.238867586231998e-10
4.6056372879501393e-10
6.951295557543448e-10
1.3173812993383472e-9
4.534073601544341e-9
5.893400298435313e-9
2.436918635190412e-10
5.277302607100565e-10
5.756767685491114e-10
6.18290862850594e-10
6.846782542040978e-10
7.85987254895414e-10
9.366147241403596e-10
1.162201491265091e-9
1.5113322164330967e-9
2.08263601469799e-9
3.0982328713673756e-9
5.129202755225619e-9
1.9984706661560865e-8
2.3641031036229902e-8
1.6686975896651113e-8
1.952382622024255e-8
2.9631377170998277e-8
5.572865036191097e-8
8.847996903457369e-8
8.722128696875091e-8
9.912491451679538e-8
1.3125389051053322e-7
7.951863341464563e-8
1.3537413239739388e-7
1.1033503348668712e-7
1.0071246565106464e-7
1.1685522894256518e-7
3.771152319003075e-8
1.1580794018538443e-8
6.203426732773434e-9
4.171078862309813e-9
2.8829917006797984e-9
1.3796163987487507e-9
2.4615679390483556e-10
7.495140553117365e-10
9.085412804516737e-10
4.498028898989482e-10
2.588276687405703e-9
8.21906638021071e-9
4.9118322112469745e-9
4.4372229566771874e-9
4.619925434562166e-9
5.208254293219288e-9
2.4710751681444867e-8
6.687295495679116e-8
5.384416620867954e-8
4.269011637537108e-8
4.112827749363064e-8
4.339877914771229e-8
4.84225179761136e-8
5.669477934545133e-8
6.96950700949426e-8
8.955392946723836e-8
1.1697135874837838e-7
6.314312115989552e-8
4.9022174395690604e-8
3.9676927352437325e-8
2.977783932773178e-8
2.6452693453756996e-8
2.272340295247904e-8
9.014599621444353e-9
3.471421344005687e-9
1.6777297956873651e-9
9.895512323906335e-10
1.0150877849174828e-9
3.2051012016579247e-9
1.8983396357868696e-8
1.4346613118967645e-8
1.0877327584634484e-8
1.0329685272469735e-8
1.0972560693934052e-8
1.2603246898382043e-8
1.5498321246923876e-8
2.043785110669337e-8
7.311844350227357e-8
8.579802790610515e-8
5.225423736817803e-8
5.327856225130175e-8
6.987763368987806e-8
1.1294500830845748e-7
1.790565734088147e-7
1.6698581707643166e-7
1.5862271577891347e-7
1.9628372231034854e-7
3.118154324676481e-7
2.118662531420874e-7
1.6175692184975673e-7
1.6147012206482308e-7
9.176375966659963e-8
2.150912059122037e-8
8.104937101288837e-9
4.9192593777941545e-9
3.50414084313291e-9
2.344258994188613e-9
7.977925192172928e-10
2.639313455264623e-10
3.5741242522788155e-10
1.5605772818546295e-10
2.0384414991496272e-9
1.1630053253285634e-8
1.5763676886414858e-8
9.40006319624979e-9
8.479010566636275e-9
8.987914748359414e-9
3.590902333566136e-8
9.394312975646632e-8
7.742927180577047e-8
6.070751097077018e-8
5.776033039271212e-8
6.024027422767334e-8
6.651242010506136e-8
7.726044430742459e-8
9.46015510090859e-8
1.2186134379919958e-7
1.6194464379009075e-7
2.079744744094927e-7
1.043347668784889e-7
7.601703572353203e-8
7.811073619196341e-8
7.31792447260974e-8
6.52619327032739e-8
5.340621342330345e-8
2.031760900960399e-8
7.897943520961269e-9
3.2938372546455136e-9
6.060784082468772e-10
2.3449345974659743e-9
6.5297853379414584e-9
2.581020709581522e-9
1.0132482519519594e-8
1.2061850098009437e-8
1.3400128308073227e-8
1.5062931948920302e-8
1.7419933954663232e-8
2.083510147456677e-8
9.723538720983532e-8
1.6581526923413762e-7
9.900315335991485e-8
9.708045386371343e-8
1.1979981870804183e-7
1.7736161986483238e-7
2.899258325909046e-7
3.107235605432128e-7
2.5656211390334137e-7
2.6129634376882196e-7
3.6789695884667273e-7
2.5778953642706156e-7
2.042804801763119e-7
1.2719218217374476e-7
3.700147680678079e-8
1.0379637009383712e-8
5.187748133075755e-9
3.818047838972909e-9
2.6427345340483656e-9
2.0685636491267984e-9
1.0241266629373896e-9
7.23030589268858e-10
1.2854827947108982e-9
3.0653510880573995e-9
8.455843559458306e-9
4.1296372413507364e-8
2.6913286686837427e-8
1.8061446887095192e-8
1.7314871417955013e-8
1.9675907617961837e-8
2.5202485979177064e-8
7.614227708777566e-8
1.689490927834499e-7
1.0467215496573776e-7
8.101413257700417e-8
7.770047679085903e-8
8.3703230398395e-8
9.93563048836963e-8
1.3058531946760165e-7
1.8920097800744576e-7
2.7971129316363743e-7
2.6212014680849593e-7
1.8615865606192662e-7
1.1215190727292756e-7
9.470317015190179e-8
1.0574439613841465e-7
1.2075485907894113e-7
1.1948397525185032e-7
5.7446267285229636e-8
2.2794895864327388e-8
1.0514831821455212e-8
4.7456818180797754e-9
2.7089383967447747e-10
6.853288337625583e-9
2.4956562285865145e-8
1.3576255622735168e-10
1.0896665819976418e-8
1.551995006822606e-8
1.8506096832207106e-8
2.1527845571783595e-8
2.532159397209834e-8
3.048622567624161e-8
1.4412322946229318e-7
2.1503617827282077e-7
1.3396043244510856e-7
1.3692056244159807e-7
1.7836410543265792e-7
2.8410957303516574e-7
4.270103834233514e-7
3.5800402119510703e-7
3.1258225747870866e-7
3.740790761009957e-7
7.336720033858309e-7
4.3236899902469336e-7
2.396063027885417e-7
9.686902854628804e-8
4.4324064690474604e-8
1.1486383069374686e-8
3.252419683594183e-9
1.875682374616631e-9
1.3962111721420497e-9
7.073350931233289e-10
9.174113066308255e-10
1.1979545856863217e-9
1.4179942090329273e-9
2.597822718289292e-9
5.934043976608669e-9
1.892024956689031e-8
5.146465597124943e-8
2.2650091295991306e-8
1.9406521996402277e-8
2.128266927125508e-8
6.089014677133752e-8
1.4743692161980167e-7
1.264901039474136e-7
9.466763968782285e-8
8.679548618661562e-8
8.87134447739941e-8
9.807299611153545e-8
1.1737473081474334e-7
1.53292835492582e-7
2.1404584960070554e-7
2.30240598962474e-7
5.696489114760741e-8
9.417437549357175e-8
2.693774915804606e-7
2.117051958451361e-7
1.913111230402597e-7
2.827915182902808e-7
2.1772000542699025e-7
9.304712394203817e-8
4.43461378501601e-8
2.705083473238699e-8
1.612151439847975e-8
1.4449117193588988e-9
4.59321355341539e-8
2.9811393567944006e-8
1.7356976745893584e-8
1.2148054837648571e-9
1.4352496836445455e-8
2.5614544062909063e-8
3.45112507730179e-8
4.318872017173116e-8
1.6425310795979633e-7
3.135841561668899e-7
2.1435100060713451e-7
2.3091571566844531e-7
3.159310121746241e-7
5.286366813916121e-7
6.809156578135335e-7
5.186785461445362e-7
4.854108726532197e-7
6.823788294467104e-7
2.1599074673883468e-6
8.925128175337556e-7
2.257760930465723e-7
4.913792661336207e-8
1.3129267853043138e-8
4.690575253962786e-9
8.338113542860376e-10
1.1827470360346928e-10
9.005570435133526e-11
1.407224051432326e-10
4.0366741623570483e-10
2.666627994238375e-9
1.9077789782273584e-9
2.0639361029465867e-9
4.803348499422434e-9
1.5825941673157548e-8
7.41446673443802e-8
5.158883450033859e-8
3.4619789085883646e-8
3.65715393390884e-8
4.429797099067399e-8
7.260083105621065e-8
1.8062474506313934e-7
1.6759545148574106e-7
1.2018170046379343e-7
1.0717896805998247e-7
1.1024670601530855e-7
1.2821100643075975e-7
1.7059628414446883e-7
2.4636562729857654e-7
1.674706021383619e-7
1.1502019785551766e-8
7.349505631626461e-8
3.2802907050297974e-8
9.23330475797789e-9
1.0137631465413409e-7
3.392130445433468e-7
3.429712845957991e-7
2.6538835924402553e-7
1.908522656975729e-7
1.236559902038922e-7
8.103929862964934e-8
6.628773627808069e-8
4.5927912582388365e-10
1.8413964575822656e-8
2.120513432976219e-8
1.9254022121030095e-8
1.0454952159681319e-8
8.37683529458174e-9
3.289506409155205e-8
5.626292805481415e-8
7.825313957885425e-8
2.999798885826619e-7
3.716161465371958e-7
3.0769418123434283e-7
3.8873216423195254e-7
6.530797467831356e-7
9.313442947842158e-7
6.701051754838938e-7
6.330818969054941e-7
1.023964897374041e-6
6.436724562601164e-6
2.9678603573186793e-6
2.228993879434642e-6
1.0157287514543534e-6
3.410344758585269e-7
1.0953755815420674e-7
1.585170324109282e-8
5.530178436290946e-8
1.5707081985952874e-7
3.1795333762845974e-7
3.3240780716353534e-8
6.9012748893050295e-9
2.3215958397017183e-9
2.003532176101e-9
1.862970253044321e-9
1.127239015116811e-9
1.6047829412235825e-9
8.888514961050675e-11
5.996419487657586e-9
5.303850748283205e-9
8.392774352421782e-9
1.4672149920592018e-8
1.1527402599934911e-9
3.2480272805888256e-11
2.968886082420849e-11
8.276602535635352e-12
3.0157362999085017e-12
1.7928812352458857e-13
1.3650124877607772e-12
2.0558321907169084e-12
2.1793523622438868e-12
1.8114405975822467e-12
8.256620253575644e-13
7.755671451752173e-11
2.3231930571236033e-10
5.349033572468028e-11
2.383273099722734e-11
6.160050975363931e-11
9.480550114211455e-11
1.3379685885531628e-10
1.8576560965971514e-10
2.593044097570032e-10
3.673223869364682e-10
5.309172514859815e-10
7.857159637570573e-10
1.1914615754778155e-9
1.8384435095054974e-9
2.8065780648333707e-9
3.955749411876328e-9
4.693150395284399e-9
4.332523574616282e-9
2.1189674732620094e-9
1.309269121315385e-9
1.7853283013550885e-9
1.7116991817088762e-9
1.640560280879264e-9
1.7158468327850133e-9
2.015420540249449e-9
2.682604164906469e-9
4.230175698220933e-9
8.94145025517708e-9
1.6770676655130994e-9
2.9462981417569906e-10
7.460401775094878e-12
7.328027100319617e-13
4.6642927972463965e-14
1.7338064391119703e-13
2.9637606409247636e-14
0.
0.
0.
0.
0.
0.
2.7882499522454593e-14
3.8495892196202305e-14
5.317092328899271e-14
7.353183711312719e-14
1.0185251918774306e-13
1.413384918664392e-13
1.9652893635166774e-13
2.738774081885603e-13
3.825940158486222e-13
5.054913476896899e-12
4.386819379543961e-12
5.218561862724074e-12
6.594991057218119e-12
8.478879252798889e-12
1.0964102451440159e-11
1.4198466816512047e-11
1.836333914039011e-11
2.3649918364999467e-11
3.0204816296779684e-11
3.800650798024022e-11
4.461576384666683e-11
1.2539116552137118e-10
3.5874559800523267e-10
4.4337384815512675e-11
1.7702438230984386e-11
5.647324038175156e-11
8.964931375021454e-11
1.2134173527555802e-10
1.5243188177268707e-10
1.839592082568024e-10
2.1749400042765253e-10
2.5484558234686537e-10
2.9790356516379953e-10
3.486811778920321e-10
4.0947819691130424e-10
4.831253245173775e-10
5.73331452602435e-10
6.852050160570002e-10
8.260809864259087e-10
1.006888140070127e-9
6.96563755762844e-9
2.366586124777909e-8
2.0125213852122297e-8
1.750655410301355e-8
1.8576365062521088e-8
2.178033754611024e-8
2.7409030984390385e-8
3.6839852179057514e-8
5.2695681788353593e-8
7.690019657196658e-8
9.797820223413581e-8
5.465549213395106e-8
2.6315384980631908e-8
1.4456105817015143e-8
1.0123758199481006e-8
8.087422017235584e-9
6.821257767831024e-9
4.244440440414754e-9
1.598631321324686e-9
8.627137644930059e-10
8.374797730308079e-10
1.442455923498578e-9
3.435615523753297e-9
1.1417659802314697e-8
2.1687095437963912e-8
1.1689551385329781e-8
9.966957979258372e-9
1.0420732584418161e-8
1.2425124901447222e-8
1.6612454115520712e-8
3.809898927932818e-8
5.203612532631748e-8
2.6488034475378716e-8
2.2510085278713844e-8
2.3906226126652047e-8
2.9714795302443916e-8
4.2294065006751904e-8
5.4822121432460594e-8
5.006351207903399e-8
4.948825658225436e-8
4.2031719713654324e-8
3.2304061873292086e-8
2.2435729385524977e-8
1.4456719570678388e-8
9.140550447464467e-9
3.050593903115967e-9
1.4986523157695407e-9
9.721117673642015e-10
7.608338010492958e-10
8.560374787639742e-10
4.0090074820912105e-10
2.7413893097221294e-11
6.025063998903909e-11
1.2026469811282277e-10
2.1068529414547507e-10
3.8148455137834596e-10
2.941060734720838e-11
1.4480131518796136e-10
1.81321943031383e-10
2.0659125865509644e-10
2.381574651511029e-10
4.919764658897686e-11
1.1588489483238695e-9
1.8898816249625765e-9
2.3554576884583627e-9
3.175385821040842e-9
4.457431902097492e-9
6.469459440672821e-9
9.75385336144794e-9
1.5321928938706956e-8
2.449048423281071e-8
3.571223436127326e-8
1.8184138712542303e-8
1.0136113409229956e-8
6.3316942124082925e-9
4.7211164201814116e-9
4.006557914728887e-9
3.4674766082572803e-9
1.922900540617733e-9
7.289757956464464e-10
4.017221095803224e-10
3.835667635492183e-10
6.553479166678662e-10
1.6119842505417185e-9
5.801181675573681e-9
8.420093216686235e-9
4.912812520984196e-9
4.307717746033775e-9
4.543310468369204e-9
5.411345065535286e-9
7.168368298850136e-9
1.0657541018952828e-8
2.0305957612056567e-8
1.9233349957962215e-8
6.776973814652287e-9
4.840289009408903e-9
6.449267120238685e-9
1.2395904407951545e-8
2.7110682329958702e-8
4.011791637816363e-8
4.58692219782317e-8
5.7255854967627886e-8
5.539430629368689e-8
5.325111666439466e-8
5.1409521840519725e-8
5.001102676351843e-8
2.5566905054984045e-8
1.2175361061930318e-8
6.9162718001538534e-9
5.004919464812181e-9
4.0420528565198775e-9
2.5324399693043887e-9
5.123296652108052e-10
1.0929071540511977e-10
4.534329898418137e-10
6.606738136014824e-10
1.5438512425744743e-10
4.814023726415448e-9
2.946437449354177e-9
2.556047824764206e-9
2.5857547845143166e-9
2.8355581662855256e-9
3.294504688399806e-9
1.4751796809947805e-8
3.642903288594691e-8
2.2274630227772457e-8
1.8038033492342394e-8
1.7880370563172438e-8
1.9692619512797704e-8
2.350678680578959e-8
3.024033520698249e-8
4.045932405806238e-8
4.732237345745101e-8
4.2283782374400606e-8
3.276369986721985e-8
1.2612890422188145e-8
5.1942496464296124e-9
3.0227574933034117e-9
2.187459503347699e-9
1.8196674873317455e-9
1.4583585057378612e-9
5.484420833170844e-10
2.0273184436751938e-10
8.883165574055022e-11
5.205765279441877e-11
1.2959504783743829e-10
6.353742501319275e-10
2.6192939717015304e-9
1.3180828056194756e-9
1.055831107690499e-9
1.0338440425671007e-9
1.1286155334765768e-9
1.3348948351028914e-9
7.707487723338041e-9
1.7494305744583183e-8
1.1630981792754326e-8
1.2154776641749027e-8
1.5628031728575475e-8
2.328400000389392e-8
3.978503800019298e-8
6.77396981218136e-8
7.846734765356643e-8
7.906017448467637e-8
8.827881755803313e-8
9.370570848333691e-8
8.804236238991327e-8
9.174686227777675e-8
8.392438575882483e-8
3.294272189171646e-8
1.3332376909057453e-8
8.053846734029335e-9
5.786993699606683e-9
4.495874163454203e-9
1.9144222192029454e-9
7.308342869367398e-11
5.741156273046193e-10
9.830373510385002e-10
8.28377974272481e-10
2.06773297541691e-9
6.517128261344007e-9
4.458906266362425e-9
4.16486636636202e-9
4.3782654825957e-9
4.938434081194004e-9
2.2431985231100076e-8
6.054022290649384e-8
4.312106378459126e-8
3.487651260412205e-8
3.43459621382423e-8
3.720474496957261e-8
4.300261394517501e-8
5.275135457812795e-8
6.848689810419022e-8
9.101924263252677e-8
1.0996508024030145e-7
6.112619877611361e-8
3.81022713073626e-8
2.402022248054867e-8
1.615307298373704e-8
1.30025835383885e-8
1.1796037599468883e-8
6.525621139946455e-9
2.2684934140151107e-9
9.869308428385317e-10
5.599115138456371e-10
6.011729736779755e-10
1.7141029776931322e-9
8.028570632987145e-9
1.288128325816974e-8
7.944206577804348e-9
7.000441452841444e-9
7.202780714319238e-9
8.16516656232645e-9
1.0019289146790924e-8
1.330093871328933e-8
4.575914868811874e-8
6.216672798315684e-8
3.7174707699710806e-8
3.724327539650339e-8
4.7541779366358024e-8
7.387527976068034e-8
1.2666418861921546e-7
1.4415651365889705e-7
1.3446994564514434e-7
1.5085108492738095e-7
1.8829115850705903e-7
1.4931932743334244e-7
1.3806406496995048e-7
1.586222807281894e-7
6.355539796697676e-8
2.0628113962203363e-8
1.0753550717181283e-8
7.3208492734185094e-9
5.532246861697954e-9
3.956596372940946e-9
8.499376450204698e-10
2.2319436050218108e-10
5.596136911398717e-10
1.9766007217424548e-10
2.241973323348481e-9
1.9940992903103425e-8
1.0587436214907736e-8
8.010784413740767e-9
7.761502344250891e-9
8.443049738201954e-9
9.928878269212258e-9
4.3899861501701084e-8
1.0700742842542517e-7
6.785849866569574e-8
5.475560900202552e-8
5.417767828770474e-8
5.951426758504757e-8
7.084968888553051e-8
9.13621974466266e-8
1.262000258148103e-7
1.7112547203957154e-7
1.9157865148827318e-7
1.1651240571881262e-7
6.870220912978947e-8
5.374172442631535e-8
3.780090660619427e-8
2.8145178492552258e-8
2.577539914570946e-8
1.7492024035151973e-8
6.035856615150049e-9
2.37167212388794e-9
1.0012606736842658e-9
3.4055608955144246e-10
6.921029860925678e-10
6.617562682930595e-9
1.9216632821555527e-8
1.2412114232246396e-8
1.1093085420120955e-8
1.1343045536830467e-8
1.2582270995457855e-8
1.4883046511663003e-8
6.100821037597652e-8
1.0865096876480181e-7
6.320655090778056e-8
6.000462583920832e-8
7.116076799394216e-8
9.949886763398253e-8
1.6006226457248845e-7
2.2184213365913093e-7
2.001883698820546e-7
1.8885816164745884e-7
2.1985778556697627e-7
3.2241384763856593e-7
2.212309433604702e-7
1.850307266763792e-7
1.7983987699252708e-7
6.305876256096142e-8
1.5471824451333818e-8
6.846796087533942e-9
4.476321087995292e-9
3.0975762805800426e-9
1.7669470576952686e-9
1.8012077401843733e-10
7.040417382400501e-10
5.278825295191059e-10
5.097456076420955e-10
4.660094707647974e-9
2.946104226905878e-8
1.1926133972360177e-8
9.47102392877886e-9
9.431891015018345e-9
1.0516588076509446e-8
4.552922461671521e-8
1.2149560722786798e-7
1.0046437571023959e-7
7.882486184779907e-8
7.519067490460654e-8
7.873165110216105e-8
8.742598841347612e-8
1.0233469330686042e-7
1.2651153122620484e-7
1.647690890731013e-7
2.2136634944853764e-7
1.18797191324348e-7
9.558296738602655e-8
9.409453407665188e-8
8.132022315442167e-8
7.345350061784684e-8
5.5937735685123035e-8
2.1668807220454984e-8
9.165877476889407e-9
4.592898310736506e-9
2.4669478323836856e-9
1.5358889209152384e-9
4.458378302610637e-9
3.195696682090754e-8
2.3816967933220267e-8
2.145583876148735e-8
2.1749348291215112e-8
2.3624148748826754e-8
2.712472821764063e-8
3.2799614700566186e-8
4.1846580540423705e-8
1.6513325156681627e-7
1.8638216940877703e-7
1.1466440707337531e-7
1.1721049151231797e-7
1.5450241659498433e-7
2.50715497112226e-7
3.5432583512644704e-7
2.933860763027085e-7
2.7585234570325647e-7
3.5574358959594663e-7
7.037061034648734e-7
4.18356534244412e-7
2.8010931611902935e-7
1.9732565645253513e-7
1.0581659482413371e-7
2.838250930465928e-8
7.25029019733737e-9
3.5900639511769357e-9
2.627265052935914e-9
1.5100118679739742e-9
6.74760866338584e-10
1.1059574679603267e-10
1.0909755033492942e-10
9.352058191086712e-10
3.2772022131718087e-9
1.252574751415976e-8
3.9016390441494174e-8
1.7039553784318015e-8
1.4202455841880044e-8
1.4756329398863943e-8
1.7355732623300517e-8
6.571854833595492e-8
1.6633301999077923e-7
1.3364671704320846e-7
1.0219190268012382e-7
9.577041723698547e-8
9.942348827938885e-8
1.1087078605189106e-7
1.326375861829674e-7
1.712349009170497e-7
2.3757704933050824e-7
3.2708365615802555e-7
1.809145334190835e-7
1.3173370375706803e-7
1.2999568292324387e-7
1.4779979576910582e-7
1.614334429278573e-7
1.054196117232539e-7
4.1708443354988184e-8
1.9623429059957043e-8
1.0418209013730971e-8
5.319868113352507e-9
9.63179609830341e-10
4.956395044684906e-9
2.4032389965655454e-9
1.549334045947077e-8
2.2172746957346053e-8
2.6480009942518957e-8
3.052303879334523e-8
3.550464136433323e-8
4.231530502953752e-8
1.783443443964764e-7
2.6313246243096955e-7
1.6546343526725435e-7
1.695248824982827e-7
2.2097363646995837e-7
3.5164773094029543e-7
5.171517105040882e-7
4.244862839043836e-7
3.689727892663234e-7
4.4028828619630715e-7
8.688650751580908e-7
7.513244226547682e-6
2.771340456743323e-6
1.2012720252811763e-6
3.113244041405967e-7
5.676775060543298e-8
1.2358377513515374e-8
3.821987181171575e-9
7.001787200880752e-10
2.9916712501343294e-11
1.3366309798199385e-10
7.382168476471533e-11
9.609236290281794e-12
1.636462464874006e-9
6.005074373939588e-10
1.1079395608729426e-9
3.562099539337642e-9
1.4034867329402124e-8
3.2580262837126985e-8
1.4616303174386242e-8
1.3040849813323844e-8
3.154110092483394e-8
1.014597993194991e-7
1.652998242608781e-7
1.3674976236623813e-7
1.1853937021047095e-7
1.1443113061524252e-7
1.1958725724675979e-7
1.3470403773238726e-7
1.6747248159378397e-7
2.4613444093041493e-7
2.436238259506071e-7
2.991924470766425e-7
2.7994263828380553e-7
3.2964456560913117e-7
3.532319041032668e-7
2.4773598913227735e-7
1.43384820547453e-7
8.156672048805572e-8
5.974179493776762e-8
5.509030926753484e-8
6.679538319018093e-8
1.0075584741498346e-8
3.3155829935967076e-9
1.1942756670770945e-9
8.792074806521678e-9
2.3960687946761556e-8
3.951075350453164e-8
5.385024204176205e-8
6.85101944603286e-8
8.559439763341962e-8
1.0742282530335643e-7
5.152488648505449e-7
4.011538281430485e-7
3.0639041326591953e-7
3.711403409046409e-7
6.072021455620477e-7
8.691555350012739e-7
6.277257090356589e-7
5.759109827944446e-7
8.610935245694846e-7
3.7782882994769167e-6
5.158473536195909e-6
4.0790679112684194e-6
3.7955659492652816e-6
2.635805429888448e-6
1.1251492633737386e-6
4.838967722606055e-7
2.552669577687085e-7
2.2802298028437266e-7
2.16415418837304e-8
7.104019766058713e-11
1.6064539803148799e-9
1.3828600649373664e-9
6.462937071014084e-10
6.87657623843008e-11
8.029630260664826e-11
1.0895005638892748e-10
1.904197174546151e-11
1.573153294654264e-11
5.7565228664795524e-12
5.719445799672873e-12
9.195990105862843e-11
9.294660987606298e-10
3.1460771569249976e-9
8.467439683410112e-9
1.8362778618778816e-8
2.8156690436302283e-8
3.152089056556701e-8
3.310866563887865e-8
3.8896983268348176e-8
5.0714220148974623e-8
1.2063540318319622e-8
2.285598172684003e-8
4.461437389383496e-8
4.762431545315902e-8
8.096907997915845e-8
1.9900432218988274e-7
1.3643596049665052e-7
7.544258192151235e-10
1.0764878784835594e-7
1.4048694210387425e-7
9.948897802182388e-8
1.2445656182018974e-7
3.078774268405446e-7
1.0859568961282824e-7
2.0294259763903042e-8
2.1435671040451454e-9
2.55861841303603e-9
9.679125880582582e-10
3.0696239311537864e-10
4.4257467544854657e-11
3.7928780262270226e-11
2.0193179830493387e-11
1.6235523607719852e-12
4.2817362594932265e-12
6.398223028690669e-12
8.821064770710905e-12
1.196534731311586e-11
1.623095319760055e-11
2.2133885295736885e-11
3.041276063861354e-11
4.2154142021953565e-11
5.89351708743268e-11
8.289150426465812e-11
8.744558538855547e-11
5.473494479608742e-10
7.088774463263378e-10
6.305995880405895e-10
7.606238165740993e-10
1.8973850202547327e-10
2.226702686844337e-10
3.9191936909510795e-10
7.284075551263895e-10
1.3637399958395585e-9
2.536750102248787e-9
4.543150359889708e-9
7.515993432873688e-9
1.1358161148677633e-8
1.5140302192681813e-8
1.0655799242067048e-8
1.118710602703925e-8
1.0218400225973952e-8
2.672165802712183e-9
1.0758351911440534e-9
3.499756309193319e-11
3.3108096085520905e-13
2.622547045037826e-14
1.2721179438471145e-13
9.498795811034224e-14
1.515182571334547e-13
2.0741921058476698e-13
2.5996186940066985e-13
3.1925557886450474e-13
3.9163426635544345e-13
7.884455033312141e-13
2.060732063787126e-13
0.
7.554778818904656e-14
1.358657963967424e-13
2.0091044765503867e-13
2.84323076583731e-13
3.9807889722227755e-13
5.565045592431693e-13
7.790199757635588e-13
1.093089752829124e-12
1.538167541171342e-12
2.1713903816587497e-12
3.0759940525285417e-12
4.373876875995852e-12
6.2443974394659224e-12
8.952418491556752e-12
1.2889611423575023e-11
1.8633430713115664e-11
2.7025600610585782e-11
1.3979837154199014e-10
1.4618283306754067e-10
1.74354831748832e-10
1.7282436674715945e-10
1.0073764862349198e-10
7.89885501029361e-11
3.9092582029372243e-10
8.255886271274894e-10
1.3365641337091577e-9
1.8674206075695765e-9
2.3730670446196466e-9
1.7986914010198112e-10
6.53863912750364e-10
8.876042894136845e-10
1.7740700503675658e-9
6.6103235518740975e-9
1.8308010326907316e-9
7.646017365159664e-10
8.987141869328221e-10
9.642455220682857e-10
1.0568896122697288e-9
1.1897517825890687e-9
1.3725182665763229e-9
1.620962849331589e-9
1.9616541193240664e-9
2.4393366997666893e-9
3.131335495762654e-9
4.1776758686521266e-9
5.8496125565432816e-9
8.723813272163203e-9
1.4185733122630373e-8
5.180135893408009e-8
5.376119139556934e-8
3.3630234767332917e-8
3.585293098417774e-8
5.0110754291061556e-8
8.748272335003682e-8
1.3210760093231285e-7
1.2239882229239694e-7
1.3084713625095167e-7
1.7479790881570484e-7
1.8183336478522568e-7
1.9676881998711116e-7
1.433566600050863e-7
1.3231054015802636e-7
1.350649097667309e-7
3.7590781793077996e-8
1.1286636211230221e-8
5.931426666558507e-9
4.0081725912137395e-9
2.7092060578252353e-9
1.241687360327175e-9
3.496156372732825e-10
7.614271755936507e-10
7.007841256689072e-10
1.583547425957734e-10
4.496983827198056e-9
1.2514933290579778e-8
6.854962381468443e-9
6.038530607530748e-9
6.251913296842011e-9
2.5604654480076998e-8
7.161448311492605e-8
6.624260546996648e-8
5.260516388447194e-8
5.0229606189720935e-8
5.230595906185625e-8
5.714575782047845e-8
6.482277481464528e-8
7.63018637085918e-8
9.319059902087337e-8
1.1729958725570685e-7
1.4893253877904976e-7
8.022560269029678e-8
6.655386036553144e-8
6.178081142814811e-8
4.842211079307022e-8
4.422742455871714e-8
3.2426731465801404e-8
1.1558885080977598e-8
4.526964051886042e-9
1.894596772000531e-9
3.723507920335788e-10
7.697351341780644e-10
1.0732502964643692e-9
1.4893156650870607e-8
1.244198855162019e-8
1.203819644329164e-8
1.2595535798333954e-8
1.3950031182510527e-8
1.6230326896114935e-8
1.9809295524046152e-8
8.78830997237634e-8
1.3512347477992373e-7
7.99507928410625e-8
7.837914923058396e-8
9.70972028675448e-8
1.4492770269713675e-7
2.377321807955995e-7
2.537690467303465e-7
2.1557345403773066e-7
2.2694018875459586e-7
3.238858096051912e-7
2.2491474434196927e-7
1.9961451881202614e-7
1.5918429494523436e-7
4.7392803394288185e-8
1.3525610273271968e-8
6.705584659361528e-9
4.74060306919003e-9
3.417304909932513e-9
2.520563614249722e-9
8.154697872361138e-10
2.4726246278290993e-10
5.684847373705055e-10
1.934772953160825e-9
6.318706158693115e-9
3.3690224349128457e-8
2.1045811030238965e-8
1.4344965728633159e-8
1.3637960111017281e-8
1.514287789147468e-8
1.8704052385141348e-8
6.660208674753443e-8
1.521539840560888e-7
9.557989343488946e-8
7.482736684968486e-8
7.229390199992182e-8
7.802790136865923e-8
9.20837410418768e-8
1.1917021603319147e-7
1.6844005324516251e-7
2.4515684182323093e-7
2.9061551632110773e-7
1.6204911861870577e-7
9.556025063782436e-8
8.535825322091043e-8
9.07095098298113e-8
8.307547881292277e-8
7.86580476901945e-8
4.1553359073908303e-8
1.5617158035157764e-8
6.79689278874071e-9
2.8834955050922848e-9
3.564002103969053e-12
3.636615505506352e-9
6.345654198663668e-9
9.470833541724324e-9
1.3540806444959992e-8
1.5300777040547696e-8
1.699549838907145e-8
1.9290417451993112e-8
2.2589144831567142e-8
2.7412636981591667e-8
1.271886729918915e-7
1.8574965764502385e-7
1.1300800363799391e-7
1.1354833439825642e-7
1.4507253102692528e-7
2.2572101453775497e-7
3.5344130036754075e-7
3.171584277790061e-7
2.7256770202038627e-7
3.108085762464807e-7
5.349963098456539e-7
3.336804313138934e-7
2.3183413728317185e-7
1.2752734924487412e-7
5.6546823404690885e-8
1.2819804865737116e-8
4.5858428503418514e-9
2.9681606338801665e-9
2.1376842783493467e-9
1.2998873954677345e-9
9.41457895092405e-10
6.160244694097198e-10
9.928025051558719e-10
2.274590062334064e-9
5.9278894093057774e-9
2.2659211394184244e-8
3.4606725229607215e-8
1.872235853373752e-8
1.676987683178464e-8
1.8404685915362163e-8
5.912826452688928e-8
1.4483112914436178e-7
1.1609430451855247e-7
8.840293388569237e-8
8.241547922711167e-8
8.516565124375495e-8
9.464848234784152e-8
1.13046126121112e-7
1.4593937134042036e-7
2.0176422357576635e-7
2.6456960357843036e-7
9.882245514944404e-8
2.1239850736662316e-7
1.6305137418230092e-7
1.2908721049886012e-7
1.4207946776305208e-7
2.0774052989562783e-7
1.5581486355177042e-7
5.73909212147182e-8
2.700727027037159e-8
1.452810199584907e-8
6.272389492485217e-9
4.509153167020423e-9
4.3248161227440304e-8
3.026137186545734e-8
7.3553681755060474e-9
8.025331971549438e-9
1.7435252128754935e-8
2.3667723137132224e-8
2.918233290817422e-8
3.5268184708252225e-8
1.4765333063095387e-7
2.822545331584143e-7
1.8154181735397483e-7
1.8710521095616507e-7
2.4319363071664613e-7
3.848319266042883e-7
5.853796472330893e-7
4.894431262317713e-7
4.1493467905044743e-7
4.815953547182018e-7
9.329366992067319e-7
4.992080608089451e-7
1.9014139598609965e-7
6.209607270646538e-8
2.616222740221202e-8
6.726121880186531e-9
1.8137021360072925e-9
1.0663607614565243e-9
7.392658908064574e-10
4.80342325169584e-10
1.5082972588770132e-9
2.8430823794047173e-9
2.6570871571287574e-9
4.3345123031522816e-9
9.196400441249848e-9
2.768861473688697e-8
8.222037709449445e-8
3.517619521020172e-8
3.072854162842039e-8
3.504967690553607e-8
4.590382465597944e-8
8.983663328687719e-8
2.0776411308751088e-7
1.5351676413633866e-7
1.1294972854241528e-7
1.0403503483292024e-7
1.0914589245790315e-7
1.2807104827307823e-7
1.7018587318798218e-7
2.550587920759878e-7
2.9405203533220567e-7
1.0026273782374481e-8
4.4509202605270285e-8
1.636822703194553e-7
2.6665978494371354e-7
2.4831492532983373e-7
3.2127728258842565e-7
2.936147865091864e-7
1.5844513656343748e-7
7.334269507509047e-8
4.2792431398499394e-8
2.975900388910696e-8
1.730936502202965e-8
2.4419699354781682e-8
2.884569678363526e-8
2.1031770798972326e-8
8.264159047838839e-9
9.50543313169266e-9
2.5616676379957357e-8
3.816586531636682e-8
4.9393867926386964e-8
6.133646591625253e-8
2.4967181461366865e-7
3.478597307782249e-7
2.524791242388953e-7
2.878035080486258e-7
4.278242704475078e-7
7.361900659674823e-7
6.755296307026022e-7
5.335227285758839e-7
6.050017511596591e-7
1.2513191898305571e-6
0.00001752782571106814
6.714297724772252e-6
1.3715158812085035e-6
2.014350640665853e-7
3.1296627993715405e-8
5.123562866029968e-9
4.2959992621273195e-10
6.94929198167095e-10
4.4525298787648403e-10
1.200442576620103e-10
1.3416404453256986e-10
1.7361202848049044e-10
6.913502966258197e-10
6.72190258782808e-10
5.098360875691872e-10
1.0656773924039913e-9
5.5023326337235724e-9
4.68853197740902e-8
3.900861237302556e-8
2.1379587194882876e-8
2.411930430901972e-8
8.29336301242132e-8
1.5501703675721984e-7
1.322440415375735e-7
1.1145108877563165e-7
1.0559448671424674e-7
1.1155681951750434e-7
1.316522662248288e-7
1.7194767060703365e-7
1.379135286028112e-7
1.1450424985896408e-8
8.402849335635913e-8
9.563768806001973e-8
1.1529381340352076e-7
1.932292731163607e-7
2.3617492510375852e-7
7.196710584354722e-8
1.518664258466239e-8
2.4332199851567004e-7
8.697969594077562e-7
1.9095987223692885e-8
3.854790059379028e-7
2.7097565753456983e-7
5.1962120416826896e-8
2.7005908145827546e-8
1.1126287343948909e-9
3.303562291166604e-10
4.837870403821279e-10
8.194817721045064e-11
1.845612906008868e-11
4.7819838153225094e-11
4.6302978302127405e-12
2.7120122508800963e-12
5.225028508592776e-12
7.506212888643807e-12
1.0255945022261106e-11
1.3894840879562741e-11
1.8873237316853524e-11
2.579472624251418e-11
3.552421169829154e-11
4.9301000004690026e-11
6.880473130954106e-11
1.0767270091642832e-10
5.874190506137543e-10
3.850584133040977e-10
1.237831582158639e-10
1.396517251975895e-11
4.347881750408309e-11
1.2013157648949388e-10
2.5180085622997475e-10
4.889332078569216e-10
9.28722668541071e-10
1.751998793046989e-9
3.2367397869428056e-9
5.630504021846981e-9
8.948009524775353e-9
1.2963577573411383e-8
1.4470707860212817e-8
1.9408561926851925e-9
1.4034796740828162e-8
1.6478640266863606e-8
1.657541203269772e-9
7.478016329118029e-11
1.4756617937209427e-12
1.3211817586774437e-13
1.0663920465136856e-13
9.063110179121489e-14
1.3026418886366122e-13
1.900395205361957e-13
2.4265702418470627e-13
2.9899642065201543e-13
3.6653445966754593e-13
4.5056457347712027e-13
1.0229371615234507e-12
2.61791832613914e-13
0.
9.106162113414781e-14
1.6610561498121956e-13
2.4682163377848155e-13
3.5019955158738323e-13
4.912301032007289e-13
6.878869034369835e-13
9.645778389288857e-13
1.3559006112502463e-12
1.9116923131585137e-12
2.704337821177859e-12
3.839605514031676e-12
5.4728359407449455e-12
7.833132792128075e-12
1.1259234012395153e-11
1.6251520358675663e-11
2.3543704711727666e-11
3.419069000262669e-11
1.6673728752678406e-10
1.745411406708506e-10
2.0001463439206773e-10
1.6977258657945721e-10
3.113017063007264e-11
2.5248305251045726e-10
6.842811958844495e-10
1.2167621647025153e-9
1.7801254473380885e-9
2.3192880439792873e-9
2.802746032430992e-9
6.381026921116102e-11
6.948930208634037e-10
9.226227405496498e-10
1.6723774871200195e-9
5.978210763620432e-9
5.078658522059661e-9
8.175443055003942e-10
1.005601198046463e-9
1.0569226371555826e-9
1.1395594662926154e-9
1.269074889972378e-9
1.4547662859235581e-9
1.7132040140298392e-9
2.073676848443801e-9
2.586771169663557e-9
3.3416660002235853e-9
4.503443720893873e-9
6.401087662219042e-9
9.760941262674762e-9
4.3544834919115e-8
5.2344896756767634e-8
3.190145961863633e-8
3.318643314488854e-8
4.4760138370517195e-8
7.488110659126668e-8
1.237797558969303e-7
1.2179304739122818e-7
1.2185191023015644e-7
1.5309326588834964e-7
1.929841180816833e-7
1.1549752741657509e-7
2.718283934911388e-7
2.384637723118817e-7
1.5950263352377454e-7
1.3604074929232225e-7
7.437063508323898e-8
1.6043579809161114e-8
4.3812716601891324e-9
2.2667503382438915e-9
1.3398689288109947e-9
2.3066874437019482e-10
1.2683687113924668e-9
1.3149503021655921e-9
8.584050967813472e-10
3.3652459332205145e-10
1.6757524240914234e-9
1.271380846043599e-8
5.459499344928157e-9
4.601799785385412e-9
4.677158502790547e-9
1.958640434622449e-8
5.8847863013591224e-8
7.82813167332388e-8
6.36628496985624e-8
5.944502867676882e-8
6.043146417659658e-8
6.391095030228127e-8
6.909041904270105e-8
7.599990961682864e-8
8.507023452112348e-8
9.69282182453362e-8
8.20136538519184e-8
8.556774824663256e-8
8.433493276052691e-8
8.381421480845312e-8
5.985495301721015e-8
2.324677970478156e-8
1.0310542071037877e-8
5.661377781377269e-9
3.866027114026917e-9
3.8603391723654484e-9
8.553158317152256e-9
3.862506864546003e-8
2.5641408117813706e-8
2.1616200885027395e-8
2.136173054349444e-8
2.2983183984524937e-8
2.639963119122729e-8
3.221029487338399e-8
4.1845587826886276e-8
5.8379756898508766e-8
1.809968382470296e-7
1.439494845986584e-7
9.347648091467494e-8
1.007684756386205e-7
1.439517593012287e-7
2.4851564309957473e-7
2.6946516893740807e-7
2.2637505925293165e-7
2.568257998752117e-7
4.2383024028404903e-7
1.1071858686858072e-6
7.768786768899085e-7
4.2755008670684575e-7
2.659465832432767e-7
1.1986652662384715e-7
4.906594166759576e-8
1.4405235402915608e-8
3.2388967521882954e-9
1.5110588949488251e-9
9.830921433403211e-10
1.5974542152198152e-10
6.95534393076629e-10
7.211334717077179e-10
5.27334019290885e-12
7.866980647675819e-10
3.1559504950220856e-9
1.7106637482893793e-8
1.593633073478142e-8
9.90141957156136e-9
9.210683843942842e-9
1.0109166892802253e-8
4.285212898501237e-8
1.1228520714377086e-7
1.217485372773214e-7
9.283564162113119e-8
8.457117285592628e-8
8.502504409457755e-8
9.063419742457533e-8
1.0160369323645342e-7
1.203037289595951e-7
1.5135124013253515e-7
2.0059258176990556e-7
1.342308714998247e-7
1.2145456824155222e-7
1.4215757228334036e-7
1.9093800988480905e-7
1.7325914403681917e-7
7.221088541160666e-8
3.30518491541446e-8
1.8017335185059023e-8
1.0851804167620902e-8
6.53615524547214e-9
2.748824822130194e-9
1.754416275135138e-9
1.0715842307564983e-8
1.8422526855780445e-8
2.3905208251104517e-8
2.8251676302526075e-8
3.2917967145218164e-8
3.894067016895717e-8
4.734368031745278e-8
2.0863834809348688e-7
2.4063503652137753e-7
1.5680441248039412e-7
1.669959276199643e-7
2.3077217943458548e-7
3.897632555384829e-7
4.672820412388441e-7
3.62120617794744e-7
3.5831541723623563e-7
5.335471997024314e-7
1.7578064680920819e-6
6.028005922779808e-6
5.998739123506411e-6
9.98994971618911e-6
9.638204198576437e-6
8.904999769994553e-7
9.861684149079714e-8
1.2156505369039606e-8
9.84524751053639e-10
5.063225089559054e-10
7.531442877761706e-10
2.602888652334897e-10
3.972003305377228e-11
4.8242352719349665e-11
6.644145188843225e-11
3.1057511198021725e-10
1.770949238134901e-10
3.03781951365663e-10
1.5593557233127567e-9
1.3725315207581269e-8
1.1730219930864045e-8
5.970703067400354e-9
1.881675081595705e-8
5.5725987800262625e-8
8.864806198513981e-8
8.983767460450167e-8
8.293503622324406e-8
7.895549443697515e-8
8.057768677425999e-8
9.06927316312506e-8
1.1932747889517762e-7
9.895450191925019e-8
1.178753917907567e-7
2.4167262246830594e-7
2.0884707274545076e-7
1.998174658614077e-7
2.8368494410840836e-7
2.842541165128746e-7
2.3371460939733848e-7
3.4970567472803996e-7
1.0508112669178125e-7
2.4297329011699806e-8
4.0803656503950754e-9
2.501946456921665e-9
2.7557393097331014e-9
3.431250805813882e-9
1.6396416482222187e-8
3.25691148176877e-8
4.878205233334192e-8
6.543630788163825e-8
8.438358566059615e-8
1.0791683714467496e-7
5.816043759845383e-7
4.134668315330722e-7
3.2960789798092926e-7
4.160229805497929e-7
7.135171290537077e-7
8.863590680143815e-7
6.320493753784999e-7
6.347222112497391e-7
1.1369113147380694e-6
0.00001086554526855978
2.9229200620274207e-6
2.2099899753331725e-6
1.8358597810181028e-6
1.06501047504593e-6
4.1756577200263037e-7
9.293180068486274e-8
8.63734236989105e-8
2.3688082291926745e-8
1.1403033976731281e-8
1.6017480860068556e-9
3.355029795541126e-10
3.129647598804811e-10
9.04120227856479e-10
6.958814647493555e-10
4.480930814127566e-10
1.227707339520834e-9
1.2658160614415988e-8
3.782472899610466e-9
1.288911889132756e-8
1.2364251084597252e-9
3.042058084556411e-11
4.1849426827713066e-11
6.122517717415353e-12
1.602966073225097e-12
4.734339060591959e-13
1.444344942555636e-12
1.7316785483384897e-12
1.5161583119133598e-12
7.688417786985444e-13
7.339028951187141e-13
3.4575374072076895e-12
8.265629087067281e-12
1.5667168139923944e-10
4.591411143120584e-10
8.348053417048596e-11
3.643553747565994e-11
1.1205608799947654e-10
1.874470083832409e-10
2.825380418994051e-10
4.171279786978401e-10
6.198321960150714e-10
9.374602238709854e-10
1.446580756196848e-9
2.252713707641863e-9
3.401071931720656e-9
4.590080766227004e-9
5.114388963141509e-9
4.2325006578111925e-9
1.2283085727581243e-9
1.668494716064111e-9
5.544764926323017e-9
8.173103542054704e-9
6.693018937792331e-10
2.2118678291828748e-10
1.1783996281825781e-12
3.4427694785185803e-12
2.2520208559085095e-13
3.994135218527943e-14
6.689846750740565e-14
9.188471659338202e-14
1.1587445303807885e-13
1.4166250436014015e-13
1.7253810519349145e-13
2.684447606093985e-13
7.476776527926936e-14
0.
2.9047841052252004e-14
5.142804833741463e-14
7.556423339311305e-14
1.0650114091744223e-13
1.486072396072281e-13
2.070704650555376e-13
2.8888799634235097e-13
4.039057833823219e-13
5.661931146674688e-13
7.960085523686758e-13
1.1226915903620056e-12
1.588957502237126e-12
2.257307598226631e-12
3.219614154968807e-12
4.611389675494859e-12
6.632730129869998e-12
4.292106043145925e-11
4.3911303591769465e-11
5.4591292796029564e-11
6.540721325047502e-11
6.994803705236517e-11
5.93489154665221e-11
2.1065807777531637e-11
6.046524518752999e-11
1.9978556440935218e-10
4.023585802859503e-10
6.578208411970016e-10
1.9238561160085032e-10
2.699400485277344e-10
4.494115451240247e-10
1.368017114899923e-9
4.046092871320131e-9
3.8750751291237837e-11
2.510420839675614e-10
3.1229681092371373e-10
3.6075895162094523e-10
4.151557067284709e-10
4.816194356946947e-10
5.651194612374216e-10
6.720103679789531e-10
8.116342848817341e-10
9.985359439428394e-10
1.2563510337498076e-9
1.6252418870692544e-9
2.177197245126923e-9
3.050422747321892e-9
4.535747108485766e-9
2.54314138214041e-8
3.68559539000251e-8
2.2730476263319553e-8
2.3796621795298444e-8
3.1939724862956927e-8
5.251563517757748e-8
9.265107231138628e-8
1.0247696462691127e-7
9.963443799922316e-8
1.1910497518638229e-7
1.5818072563812584e-7
1.2156233186834495e-7
1.0473660845401478e-7
1.2346518279298012e-7
5.786591048430486e-8
1.6953017507968536e-8
8.321366400335365e-9
5.599769601628965e-9
4.079691650228762e-9
2.9639047139440143e-9
7.218529923400221e-10
1.938440091124879e-10
4.630522471267391e-10
2.3553488358887347e-10
1.308234573216061e-9
1.187226376457571e-8
8.448311677957765e-9
6.047348031275853e-9
5.749576782178874e-9
6.193938887214341e-9
7.236095138260411e-9
3.2319509130342204e-8
7.888365441456119e-8
5.150686689821312e-8
4.1031831426284057e-8
4.0035413717827114e-8
4.319721225928636e-8
5.017496285641135e-8
6.264806614127332e-8
8.372604347273789e-8
1.1360332066889517e-7
1.3525800912559065e-7
7.457078471064895e-8
4.714125554109834e-8
3.882166837933953e-8
2.8005770387252398e-8
2.190164879550837e-8
2.0725325234371955e-8
1.228261906671048e-8
4.213990389682639e-9
1.7173322193661127e-9
7.458230449034073e-10
2.563323419263376e-10
5.407986722107197e-10
5.514722085972069e-9
1.2304678022969176e-8
8.464920021609755e-9
7.734822366277091e-9
7.986696169377105e-9
8.907626171003873e-9
1.0575003939741874e-8
4.471480676812861e-8
7.693634638061494e-8
4.5431807934295434e-8
4.400886761318781e-8
5.3431815835246744e-8
7.699575211092433e-8
1.2723211700927754e-7
1.6902980062573038e-7
1.5050135901126597e-7
1.4811035775866782e-7
1.8426107468478547e-7
3.042098508750021e-7
1.975048381441219e-7
1.54904864839206e-7
1.332053524310425e-7
5.6402643110578604e-8
1.2878395300575322e-8
5.119036033300715e-9
3.239041569858003e-9
2.1412399178421013e-9
1.1026398481702423e-9
2.419475878115747e-10
6.190317816454572e-10
3.978795349831485e-10
3.4743019115747164e-10
2.941308561338042e-9
2.2345736773366246e-8
9.735485369049128e-9
7.266403349993986e-9
7.085401530598213e-9
7.830330501918413e-9
3.475932051612057e-8
9.026604018761605e-8
7.854059647398471e-8
6.089901252821763e-8
5.732412928326218e-8
5.91962935814133e-8
6.464981917472731e-8
7.415031345179556e-8
8.950001421168408e-8
1.1362030516792868e-7
1.4937661274444765e-7
8.581955829897426e-8
7.41110053245478e-8
7.822854560634149e-8
7.33568408813424e-8
7.155095127834274e-8
4.7297455807228526e-8
1.787459682043252e-8
7.820840950553406e-9
4.024711159251364e-9
2.1649437267923897e-9
1.1743003239478127e-9
3.469564370967824e-9
2.0720400217594173e-8
1.662582606597721e-8
1.589753050364507e-8
1.6497415378036762e-8
1.8121694308285265e-8
2.0924975779153264e-8
2.5369261245210768e-8
3.23982275113094e-8
1.3407876172382057e-7
1.423866918251092e-7
8.936489972365562e-8
9.318892892911107e-8
1.261151517028141e-7
2.104678080791834e-7
2.8185445579272777e-7
2.3035078893402685e-7
2.2734100481876228e-7
3.183255049722184e-7
7.594456985646718e-7
4.262332728486734e-7
2.7175697646263275e-7
1.585344971191945e-7
7.156923244379987e-8
2.670080088407742e-8
5.976907869004522e-9
2.4840234826732327e-9
1.7621217297661337e-9
9.078472658647991e-10
3.171970055295357e-10
1.7886232397491333e-10
9.403666401681255e-11
6.914581325073918e-10
2.2204930833159157e-9
7.508541194089487e-9
3.9443025208021534e-8
1.4206542786799059e-8
1.1089416705294662e-8
1.1278575855338004e-8
1.3194971751925903e-8
5.1450857186605044e-8
1.2500613599566324e-7
1.0694726274874169e-7
8.045572640140891e-8
7.413378362156298e-8
7.576750438778834e-8
8.310722546306324e-8
9.762473664029078e-8
1.234747165681635e-7
1.6684817570827324e-7
2.1692004764671667e-7
1.3228813017395735e-7
1.0390662148227289e-7
1.1019856165262577e-7
1.4501543526344535e-7
1.780365835156013e-7
9.856163820202619e-8
4.031037626344663e-8
1.9664340403621432e-8
1.0709937681695297e-8
5.562553173160063e-9
4.666548976819813e-10
1.0057582506167494e-8
3.9001154654117775e-9
9.506494362983449e-9
1.646687032127476e-8
2.066444425868761e-8
2.4298179258787886e-8
2.8526008351016448e-8
3.4126918148341256e-8
1.548817228337303e-7
2.1020008124099545e-7
1.3464895400282234e-7
1.409280886820756e-7
1.8939985051412586e-7
3.126609236083988e-7
4.301887304853363e-7
3.4119129109897815e-7
3.156681151621549e-7
4.1931534315715894e-7
1.037724346287712e-6
0.000010065871376239354
8.476797533306135e-6
3.2652339745024293e-6
6.013481048939153e-7
9.056227837869737e-8
1.4807403172991439e-8
2.5079502317081745e-9
1.7951380403815635e-10
3.1797661775365204e-10
1.6461154361117884e-10
4.8980448319463656e-11
1.958289829232179e-11
1.390025229201984e-10
5.693056749183094e-10
3.943437951015742e-10
8.879275928954333e-10
4.045430104309974e-9
1.9645763739826816e-8
1.5218539397062213e-8
9.129828057484681e-9
1.4216516469148448e-8
5.163224014871721e-8
1.1291414072489484e-7
1.0815698726373161e-7
9.129445103433492e-8
8.364332266448262e-8
8.322214758687597e-8
8.919839761029096e-8
1.0314076963451237e-7
1.2815306322089384e-7
1.232995216927924e-7
1.9068892969328546e-7
2.1864022217709033e-7
2.827536181773094e-7
2.284116061384679e-7
2.4248400717553293e-7
2.076965002835684e-7
1.3336477543634715e-7
1.1592560019061888e-7
1.6092827603870987e-7
5.658226391849301e-8
4.84560515255799e-9
6.069813257854227e-9
6.8470758285663344e-9
4.376805901687473e-10
1.4159312795015165e-8
2.8780836981325414e-8
4.198756306590541e-8
5.505014044928139e-8
6.978976023879809e-8
8.811604279475282e-8
4.895934906012616e-7
3.4351986155918057e-7
2.702720155600126e-7
3.387532444347671e-7
5.792135017725077e-7
7.550046255857289e-7
5.458896972779154e-7
5.471556556531346e-7
9.629370720414105e-7
7.648946905277702e-6
2.2690696079915554e-6
1.9907531625980296e-6
1.7889220615680078e-6
1.006750390265008e-6
3.878123902599898e-7
1.210589931982324e-7
1.0090792136202989e-7
6.196652399308643e-8
1.8824572277239767e-8
6.48249300324484e-9
8.071623480728161e-10
1.0964375698167902e-9
4.3393479477649567e-10
1.262756836742229e-9
4.4252124440851055e-10
7.628023381508013e-10
8.450443700872941e-10
2.109854364984671e-8
1.0293435144057356e-8
8.236975468917833e-9
5.926755672376297e-10
5.340599183693014e-11
1.534677573302599e-11
4.6228739584473186e-12
1.0735290063237015e-12
7.961578834784408e-13
1.6786232125092313e-12
1.9290119344960286e-12
1.6937333657168424e-12
9.168335885821785e-13
6.547105756672081e-13
3.5333872370680693e-12
1.201213250061478e-10
3.780079752819417e-10
7.077539926050448e-11
3.196013505758699e-11
9.095449623435724e-11
1.471296787807161e-10
2.160838541892371e-10
3.114534844882679e-10
4.5177518269367846e-10
6.667362338585546e-10
1.0060694142335634e-9
1.5498509329080856e-9
2.3981813144846365e-9
3.5471343640954683e-9
4.592372326088479e-9
4.821481030115163e-9
3.489021815964901e-9
3.6321552957540494e-10
2.162170954176625e-9
3.280977214968386e-9
5.8498966024854755e-9
4.1812077948653454e-9
4.186672379540398e-10
3.768242474697892e-10
3.6240481882249025e-12
2.1633891982771283e-12
8.53398905820689e-14
4.567466061179997e-14
7.097256878875583e-14
9.563462149478415e-14
1.1936496744626725e-13
1.4738925189749756e-13
4.1338294628359204e-14
0.
0.
2.9767258031987247e-14
4.3368612956970995e-14
6.081143219667841e-14
8.451207215051707e-14
1.1731093333574954e-13
1.6301607800943973e-13
2.2695327726569496e-13
3.1667855970046795e-13
4.429888204591158e-13
6.213904896953193e-13
8.742633380237865e-13
1.2340682054386479e-12
1.7481249107076663e-12
2.485754982622142e-12
3.5489597511292596e-12
2.6765395851313396e-11
2.6627743229597348e-11
3.344652701288667e-11
4.2590786015533166e-11
5.256937979597332e-11
6.120154803952674e-11
6.42367138726586e-11
5.415449286274619e-11
1.9496517354891815e-11
5.426434746457575e-11
1.8088073080658808e-10
1.6638104692411214e-10
2.1406774322744837e-10
4.4672560897579805e-10
1.914805710066658e-9
4.185056008492733e-10
1.1206469195467078e-10
2.0551414810586595e-10
2.568043543057244e-10
3.0361856755401e-10
3.549030701357819e-10
4.151626117324017e-10
4.883831634340809e-10
5.793130010341824e-10
6.944455927922801e-10
8.433267076448942e-10
1.040688115386376e-9
1.3102359199153588e-9
1.6918011108978767e-9
2.255769311152908e-9
3.1347137732589885e-9
2.175034662702181e-8
3.908271284466306e-8
2.3217046879392842e-8
2.3185245724876808e-8
2.9306550022513098e-8
4.433838595166691e-8
7.711861366715857e-8
1.0547642209856026e-7
9.915634941792886e-8
1.04289359986092e-7
1.3334407372645278e-7
1.03830759132462e-7
1.1090172024331939e-7
9.426731359281285e-8
2.939078706949386e-8
1.1859011086333781e-8
7.330196416538795e-9
5.362982442076807e-9
4.136971023604493e-9
2.4574378636290024e-9
5.128206117675576e-10
4.7629291618830256e-11
1.0618566948294983e-10
5.448280972096842e-10
3.484654363985984e-9
1.9060502323464877e-8
8.414325677586854e-9
6.649043708776875e-9
6.577053983888161e-9
7.302621603422875e-9
8.81009890737741e-9
3.586113372153637e-8
7.927909065277182e-8
4.5919796675533304e-8
3.692934137016778e-8
3.649980823557096e-8
4.026304008999605e-8
4.857709043958514e-8
6.405714468276456e-8
8.883115802137676e-8
1.0867603097153222e-7
1.0310598453681635e-7
8.011878624488956e-8
4.307355108305141e-8
3.298555872388341e-8
2.3423623996172888e-8
1.6649370837531648e-8
1.4779336797207699e-8
1.2012316138834964e-8
4.303841847342835e-9
1.5482465608311931e-9
5.751146421488133e-10
2.7455052904539996e-11
2.2540431675274242e-10
1.3139795787268435e-9
9.320700481865862e-9
6.064609228499136e-9
5.376438116177331e-9
5.450287412536471e-9
5.975239123641218e-9
6.9572683638779774e-9
3.132733837881369e-8
6.192489823176295e-8
3.674728888770753e-8
3.5099206586916496e-8
4.1713989476551515e-8
5.796846019032192e-8
9.279161581166034e-8
1.4025206991326295e-7
1.3691215738557315e-7
1.2695254376797515e-7
1.425755465309718e-7
2.0378837819133852e-7
1.4328488856820624e-7
1.3429032113924178e-7
1.1315929306027412e-7
3.002466758444289e-8
9.361348562844497e-9
5.036910612416061e-9
3.5030197805936522e-9
2.326808801607995e-9
1.2266926763891686e-9
1.2803309876269675e-10
4.1520912310205935e-10
1.9869207065423406e-10
7.931901854597152e-10
4.803840617011954e-9
1.8473286676982624e-8
8.300792285222176e-9
6.881653476654257e-9
6.9926666376923364e-9
7.925848077263295e-9
3.452073623351756e-8
8.651465632569693e-8
6.517813631287263e-8
5.083091781141262e-8
4.8420168601734806e-8
5.074542107480252e-8
5.666271504049241e-8
6.715026677944848e-8
8.46744065230692e-8
1.1277464590017551e-7
1.521584829685067e-7
7.761499700247478e-8
5.9251390684649476e-8
5.931175583819698e-8
5.180185973993023e-8
4.670253972334087e-8
4.102608610367227e-8
1.6474571388259415e-8
6.423314617443688e-9
3.0021846935262566e-9
1.4352039803509003e-9
4.803673918389004e-10
9.172989250024129e-10
1.3907047560556283e-8
1.3390859036248234e-8
1.1842339965189611e-8
1.1866248707719827e-8
1.2768620396870814e-8
1.4529229905878195e-8
1.7401116083390257e-8
2.1966658313888802e-8
9.368255619584775e-8
1.1266359189033413e-7
6.922369459976663e-8
7.086889581324746e-8
9.329259333126497e-8
1.5114612821769748e-7
2.284232840542432e-7
1.9886687883620203e-7
1.856439617132896e-7
2.3532781821567296e-7
4.529196359410933e-7
2.726370047805992e-7
1.9578085017517902e-7
1.3480428129876939e-7
6.952638270440829e-8
1.740652629292831e-8
5.426843041132414e-9
3.0689759692910544e-9
2.2254633568378117e-9
1.2471086431600028e-9
5.614753687120349e-10
6.033132684681398e-11
1.1958405952706389e-10
8.098997330696384e-10
2.7515043321737218e-9
1.0852920902715752e-8
2.3875325612449804e-8
1.1713977458353555e-8
1.0084526641926154e-8
1.0651276038759274e-8
1.2699024021698042e-8
4.97265276006273e-8
1.1779809796199747e-7
8.811119399001953e-8
6.706040730434186e-8
6.278472401321678e-8
6.518983173740183e-8
7.289685682221975e-8
8.77498581684594e-8
1.1416591900261327e-7
1.5825164017191502e-7
2.095300716363766e-7
1.1298735976871964e-7
8.221113324925257e-8
8.479008562041853e-8
1.0129267355288405e-7
1.1111517617724207e-7
8.614383185830679e-8
3.41965599421909e-8
1.4736842590965285e-8
7.266478154572653e-9
3.426780795291846e-9
6.486872917862203e-11
5.167189112739079e-9
4.071807151916518e-9
8.90254632559344e-9
1.3261012479569436e-8
1.5613009206453308e-8
1.77973100598943e-8
2.055527970911313e-8
2.4382785164761237e-8
1.1089039790875675e-7
1.6569072528276483e-7
1.0295841253161754e-7
1.049549500806366e-7
1.3609094856166447e-7
2.154006143294549e-7
3.343126053712018e-7
2.9193729729376304e-7
2.5377026888580953e-7
2.9828294905389813e-7
5.545920657508718e-7
3.1117333657196007e-6
1.4107969039736068e-6
6.384805152445374e-7
1.524155837280113e-7
3.398992497003544e-8
9.72661869578156e-9
3.542331682446971e-9
5.603801542096548e-10
1.1987621915189717e-10
3.9493835526836503e-11
6.453842703749998e-11
5.3514817317465896e-11
4.895893764054871e-10
5.284595015536708e-10
1.2745783058784645e-9
3.7025169629083673e-9
1.6693752997545535e-8
1.651174665326193e-8
9.774806290197416e-9
9.381394208994307e-9
3.0148715489626256e-8
8.260587776925919e-8
1.1796389992265373e-7
9.172755948510206e-8
7.905328040306768e-8
7.625868881144814e-8
7.931498535267538e-8
8.796728274388352e-8
1.0423364124013094e-7
1.309349680239389e-7
1.5111122275902519e-7
1.4182862674500395e-7
1.3285361434428243e-7
1.8565934919840548e-7
2.839092415154723e-7
2.1731874956786606e-7
1.1632171812610236e-7
6.585243908688765e-8
4.4662380320567184e-8
3.454120097073534e-8
3.0318631699067296e-8
4.8854126250925425e-9
8.905893347163352e-9
4.926092843590234e-9
5.539189236049796e-9
1.6986020633108093e-8
2.6158000641789375e-8
3.403398462002515e-8
4.2251257289523966e-8
5.215377346342592e-8
6.519087282397149e-8
3.501949623991828e-7
2.6710481762563326e-7
1.9657321658454041e-7
2.3360956195558854e-7
3.7630781334406803e-7
5.848114348564135e-7
4.4560969382409543e-7
4.0465949290355104e-7
5.827728803873953e-7
2.049306840362518e-6
3.754453944938586e-6
4.135585371883336e-6
5.585321153762851e-6
5.595947107052109e-6
3.629863525137548e-6
2.7202379212876056e-7
2.809859042341759e-8
2.236055359107435e-9
6.757685369037133e-10
8.208609550063747e-10
6.044217091465185e-10
3.6360683429956157e-11
1.857853075066556e-10
9.392915115611006e-11
9.362918979902458e-11
8.095387498349927e-11
5.7075126586745416e-11
1.055299842577491e-10
6.947090354653514e-10
5.838942973590905e-9
4.897940685402061e-9
4.633443645258942e-9
1.2372427799073787e-8
3.427204804841598e-8
5.714980031317208e-8
5.811712853627187e-8
5.1319969890088716e-8
4.733285386661098e-8
4.7912742536241614e-8
5.3309376782872126e-8
5.4865197257300136e-8
1.4884489520022365e-8
1.3255028975137192e-8
2.2748580017072104e-8
4.419937185218583e-9
3.667281276173997e-8
1.9542906722253287e-7
7.252523445958937e-7
1.3432215756044428e-6
1.8945120053021407e-6
4.034419123156387e-7
1.0312571054065725e-7
2.4789424128985093e-8
8.710408673282649e-10
1.1298313664430774e-8
1.5345322732678198e-8
1.548735190480702e-8
9.77328338759022e-9
6.188194187677484e-9
3.22702927215508e-8
6.170083910530179e-8
3.311965434787964e-7
3.6410120507811133e-7
3.198868086658901e-7
4.3188366813125235e-7
7.795896669393042e-7
8.580318623951692e-7
6.262945163003255e-7
7.023920251329426e-7
1.6596497748940256e-6
0.000013277891790362487
1.5899121968291853e-6
1.2507695325700802e-6
3.60339901329408e-9
7.296287393609679e-9
2.952893628614766e-9
1.822424919603469e-9
5.62120331176532e-10
6.377408786497543e-11
3.877261054362481e-11
6.126450955061751e-10
6.315608679922163e-9
8.11448361713221e-9
2.2637081039756245e-9
6.243573421063245e-10
2.2483349803706788e-11
7.57440453214636e-11
1.158693843961979e-10
4.382360429286659e-11
2.038752508637744e-11
1.3399072869555823e-11
1.2619682352260084e-11
1.4860520661118166e-11
9.80353020222508e-13
5.848240353317578e-12
1.2555066935460059e-11
2.1882179158707632e-11
3.665043227958762e-11
6.156192105327118e-11
1.0627797564379682e-10
1.941394345256516e-10
3.9429431160153924e-10
9.47803987267157e-10
4.4230771087195877e-10
4.2574006501528227e-10
1.1305236905075122e-10
3.7502492849507966e-10
1.1404517452159685e-9
2.3862494057614212e-9
4.323741893290204e-9
6.778348023892746e-9
8.89673105034116e-9
9.480188201342145e-9
5.739202975480233e-9
9.063060116895705e-10
9.361956807843354e-9
3.701530883377851e-9
5.124473498132151e-10
2.8549731394116214e-11
2.5026776616422285e-12
7.993067774312977e-14
2.1775604114886484e-13
2.491945048625702e-14
1.883976123573185e-13
1.127340033774202e-13
1.2029267774146831e-13
1.4166674972869062e-13
1.7157326796575169e-13
2.1017348667733646e-13
2.5923166221150703e-13
3.2147323195161606e-13
4.005720392134212e-13
5.013509320470744e-13
6.301101747218853e-13
6.503286681759866e-12
7.82133442323048e-13
1.308607421625081e-13
1.3918625409164788e-13
3.2554317730256943e-13
5.188782252140773e-13
7.615857210584681e-13
1.09207643825683e-12
1.5573170600085885e-12
2.222063788065085e-12
3.1797040726129197e-12
4.567039190050914e-12
6.5849099326378445e-12
9.525612081569796e-12
1.3804262251278715e-11
1.998009837656356e-11
2.872922139501516e-11
4.06987056615085e-11
5.619485184868089e-11
7.485877954123459e-11
2.8026167419981643e-10
1.545010711137228e-10
2.796328119144893e-10
1.0367217052098305e-9
1.7442641252212907e-9
2.1359860312328363e-9
2.3813802979306327e-9
2.604008245329589e-9
2.8381888882464238e-9
3.0877644780303525e-9
3.3478738032962133e-9
3.910713441485339e-9
1.4514592650777984e-9
9.314941869818687e-11
4.300447144814253e-10
6.587763943564454e-10
1.0903164816276797e-9
2.3243264053536052e-9
6.952986739816386e-9
5.1721821155801305e-11
7.412953170662754e-10
7.828539443053798e-10
7.769696750986999e-10
7.92332059112101e-10
8.393279814756537e-10
9.243515890864543e-10
1.0597487720723109e-9
1.2711058413413762e-9
1.6124098547947636e-9
2.2045765564323794e-9
1.2654603012869568e-8
1.545654648972423e-8
1.2632194108938488e-8
1.6350060545618808e-8
2.733348734218236e-8
5.55091437179161e-8
7.875496381258656e-8
7.967333630328518e-8
9.991984929027804e-8
1.2844093505318775e-7
1.4220862459775943e-8
3.349522511068242e-6
1.1444808292839915e-6
7.489193493277057e-8
3.5147899674498467e-7
1.9945585612861056e-7
1.4518587589769265e-7
6.306591542154647e-8
2.2362921768806537e-8
3.6349134452963976e-9
1.0820379435860445e-9
4.854915515815148e-10
2.2807112049787848e-10
1.6691282369601322e-9
1.6129132106021612e-9
5.189691040280913e-10
2.339432635936967e-10
7.149067912953653e-10
7.767696890172072e-9
3.21872250012316e-9
2.756552076470028e-9
7.813074981863909e-9
2.8143572318290847e-8
5.657634946407026e-8
5.541286387023643e-8
5.196522543272608e-8
5.226888799809131e-8
5.468399847488768e-8
5.8151116389944594e-8
6.214777309877473e-8
6.64587322594797e-8
7.103995035031804e-8
7.704900178496859e-8
8.696658848601999e-8
9.683576078822723e-8
6.363168085372612e-8
2.4722579328378604e-8
1.1299506236519921e-8
6.377577651855597e-9
4.5643014032171516e-9
4.927736705098708e-9
1.1537281949580355e-8
3.287854605754823e-8
2.0778570110216005e-8
1.866562439468751e-8
1.8993546159868928e-8
2.0774300609921407e-8
2.41800987080315e-8
2.993274053514793e-8
3.9617556994423677e-8
5.672061619624073e-8
8.942626066466145e-8
1.9313647298148795e-7
1.2176422740696877e-7
8.219513992422374e-8
9.210981236925381e-8
1.3955633027480675e-7
2.3975572582579537e-7
2.2374931804269161e-7
2.0444305598899923e-7
2.646526808141809e-7
4.829573059475574e-7
8.964974689384071e-7
1.358783558484068e-6
7.498838054095938e-7
4.1166284200646276e-7
2.095587153112295e-7
6.43149888254139e-8
2.468257277448048e-8
6.002940258553144e-9
1.3713742933756323e-9
6.580965045366585e-10
1.3538532930518893e-10
3.8823738542505123e-10
1.7704716536370438e-9
3.9371472257852263e-10
1.3228880508561362e-10
1.0599693436982172e-9
4.83138562936913e-9
2.3852377887489982e-8
8.711915079434389e-9
7.0746170779111484e-9
7.254779914341072e-9
3.1282943859637044e-8
8.564511186653631e-8
1.1680944291254363e-7
9.223863868967064e-8
8.287566359985727e-8
8.203773826707605e-8
8.567731917373539e-8
9.308467265104301e-8
1.0530763373509198e-7
1.249492260473267e-7
1.5700401147103392e-7
1.2216350676232416e-7
1.2610746428745135e-7
1.6762797722205148e-7
2.2583747021224702e-7
1.283965704514748e-7
5.462148912099181e-8
2.832212996068949e-8
1.7082647250189605e-8
1.1514428522193922e-8
8.575687044543082e-9
8.976377866931776e-9
1.1320200472333547e-8
1.5428857596749253e-8
2.1412951465900552e-8
2.633326820484656e-8
3.093574638117513e-8
3.638537959083954e-8
4.371373561875944e-8
5.4194778742727946e-8
2.3903340445753877e-7
2.362346934830911e-7
1.5693923027273472e-7
1.705792083800757e-7
2.4343790005024903e-7
4.171734267834961e-7
4.3712072427622106e-7
3.4466958923629574e-7
3.697294006138761e-7
6.326674421688004e-7
3.1366784937562532e-6
3.858987030840343e-6
2.958105594984697e-6
2.9416926888208637e-6
3.1660884199187886e-6
1.8946240350253065e-6
7.795870284626686e-7
3.683245461766979e-7
2.488151619667926e-7
5.100471293436831e-8
1.0666485647746069e-9
1.4306351139194442e-9
1.2706275379864612e-9
5.673135260769073e-10
7.347504374588052e-11
4.70115893162584e-11
9.301909338941243e-11
2.4041462863920404e-11
1.2274296269780614e-11
6.550184477492103e-13
1.0791407061582884e-11
3.612622206421194e-10
1.4613930353276612e-9
4.03668341088987e-9
9.285899863641093e-9
1.7471068889742122e-8
2.406308072979974e-8
2.66572813324875e-8
2.8963786312298042e-8
3.4412567311413466e-8
4.71762751032224e-8
1.659471222494978e-8
1.4859077076719345e-8
2.4634537521369865e-8
7.403541589517347e-8
2.2348522994877945e-7
9.922657839824236e-7
1.2153961188796062e-6
2.2641149642141242e-7
6.986856505592629e-8
2.7568994286522243e-8
1.096657263786028e-8
2.769182152943641e-9
1.0961756535069624e-9
2.0384560865030466e-9
3.2060774787496194e-10
7.470037016685912e-9
1.9336956542167306e-8
3.327976369533142e-8
4.788869921085731e-8
6.396680268882905e-8
8.318778704238206e-8
3.948088868893379e-7
4.791615499692795e-7
3.456206946122505e-7
3.962102453572372e-7
5.986831543941558e-7
9.819748731854607e-7
7.9034755443352e-7
6.307701524359788e-7
7.443788989028973e-7
1.7459221433870554e-6
0.000018967602042323753
0.000017122845874795568
5.554245005278295e-6
8.932005904917813e-7
1.1390776677306369e-7
1.5624875002646034e-8
1.8768416779883864e-9
4.686957827513753e-10
1.0403462919399152e-9
4.0380305268261107e-10
6.16901931053501e-11
1.300107135294336e-10
2.2488455127949412e-10
1.0337125505436532e-9
5.084221218600086e-10
5.699886092363977e-10
1.6934835157524662e-9
1.254595439629396e-8
1.0381234224835257e-7
2.623547127952314e-8
2.1437335098198792e-8
2.7097894755344726e-8
9.111076097908993e-8
1.9122728930168874e-7
1.7978973441447822e-7
1.5774995421305482e-7
1.5428111750243846e-7
1.720584804200039e-7
2.3482022185971572e-7
3.0879584048558865e-7
4.544710921354467e-8
1.422898539794629e-7
1.5197331687770522e-7
2.2148036754118415e-7
3.527092011170869e-7
2.95188630114531e-7
2.783416502789377e-7
3.6678136758963736e-7
5.0473900524696346e-8
4.726164393873752e-8
1.759714026088629e-7
2.1023265272430468e-7
6.342549107149339e-8
9.553231762816985e-8
4.789093222741505e-7
1.5227143186776668e-7
1.864658937603293e-8
7.797305230995257e-10
5.822936352510129e-10
3.8225655704396943e-10
1.4246156729939133e-10
8.783494132162019e-11
6.436054157627946e-12
4.5879032005367216e-12
2.4156398089409184e-12
5.040015359367377e-12
7.432632817455968e-12
1.0278198790803588e-11
1.4026084335891958e-11
1.9160121038157932e-11
2.633744521572647e-11
3.6536753467022584e-11
5.1271298177934525e-11
8.444729168982037e-11
5.753986920453623e-10
3.4213528335876417e-10
1.6585195795811778e-10
7.892474689419383e-11
1.6368261537584226e-11
4.705766696603631e-11
1.3125108937165012e-10
2.625379656050105e-10
4.85036707858515e-10
8.78987379111531e-10
1.5900797635352208e-9
2.856701971695791e-9
4.953328486908425e-9
7.802880864568571e-9
5.873701802260683e-9
1.0767387703400934e-8
2.7527627417197785e-9
9.985222899690634e-9
4.33174825298613e-9
2.9842506721201894e-9
7.934688764655644e-9
1.902529881912578e-9
2.391851866111803e-10
1.7018373389338179e-12
1.3465468388905847e-13
1.1105081007801694e-13
1.7878506743615337e-13
1.0650674562974098e-13
1.5799410625382731e-13
1.9974079154479373e-13
5.606022356996087e-14
0.
2.3502577819006358e-14
4.0487261199279777e-14
5.883620458140862e-14
8.239200556293653e-14
1.1439863173336937e-13
1.5866524764609268e-13
2.2029351715049222e-13
3.064087321727643e-13
4.2710262860888553e-13
5.967651667793746e-13
8.360165380241633e-13
1.1745433403436832e-12
1.6552891234263028e-12
2.3406855112059907e-12
3.3219518804669496e-12
4.733017746078492e-12
6.771340951008351e-12
4.8742588283185825e-11
4.8687807491850125e-11
6.140739339692285e-11
7.830201397599472e-11
9.639806900471587e-11
1.1129347311698528e-10
1.14651656364694e-10
9.2247943111448e-11
2.3430802163038747e-11
1.1590127516337594e-10
3.4460946367936713e-10
2.988462291794162e-10
3.7223482154978397e-10
7.365899756461453e-10
2.747111591062815e-9
8.725414490918977e-10
2.34180601776816e-10
3.9590560699287284e-10
4.825648512932228e-10
5.634957071810121e-10
6.540225647751364e-10
7.618125673395411e-10
8.938811693884732e-10
1.0588546669037805e-9
1.268783040534835e-9
1.5416342399704281e-9
1.905428253612683e-9
2.405638657463258e-9
3.119265224844105e-9
4.183475373117329e-9
5.859070656927835e-9
3.675148755538036e-8
6.009610372998074e-8
3.4707635653920766e-8
3.400256805530014e-8
4.236496224268608e-8
6.361434559889143e-8
1.0887173322633302e-7
1.369491980758091e-7
1.2495102005039387e-7
1.3279734197329783e-7
1.7285082107107422e-7
1.3121330593301473e-7
1.331462639904207e-7
1.2922859250675827e-7
3.999921566113724e-8
1.4616387067821477e-8
8.481876537977822e-9
6.065142355034702e-9
4.620844549263541e-9
3.0421336409198366e-9
6.448692906778753e-10
7.635063926310114e-11
1.6662201422156762e-10
5.355365938024947e-10
3.653416581253884e-9
2.3440287911552673e-8
1.0543222084733374e-8
8.077383377766889e-9
7.894798240268156e-9
8.704907814041046e-9
3.424600815525976e-8
8.506898826388207e-8
5.7022007285634066e-8
4.566126143480389e-8
4.4628233191522003e-8
4.812453078666165e-8
5.57091683080087e-8
6.909751112463665e-8
9.165295876582152e-8
1.2514995616369878e-7
1.5575412934367247e-7
1.5667570852419922e-7
1.0463714847350736e-7
5.819672984873519e-8
4.9461178598336695e-8
3.797305120219066e-8
2.7590914952975528e-8
2.5544290831984444e-8
1.62608446770944e-8
5.199582077889561e-9
1.7657551407072142e-9
2.34668662879149e-10
1.1040739819593277e-9
2.4603247399315935e-9
3.601391037553971e-10
7.360568176607611e-9
7.200720430955297e-9
7.391475800726064e-9
7.99086498507574e-9
9.043030177800201e-9
1.0677187048075713e-8
5.114376886203203e-8
1.0586397536724256e-7
6.204356343532728e-8
5.8270359350699e-8
6.801335150712432e-8
9.256969186233959e-8
1.4478073492609968e-7
2.1475681771579201e-7
2.041744763033956e-7
1.8234959857733905e-7
1.9811923099028495e-7
1.792994177833913e-7
1.9448406981778783e-7
7.692364752179691e-8
2.3226760360816107e-8
1.1318254042740891e-8
7.679440669883504e-9
5.825124813078173e-9
4.748503891270932e-9
2.3457257322185577e-9
7.984062720661361e-10
6.05865517146173e-10
1.3062457412776615e-9
3.73920389370783e-9
1.3233795477248074e-8
3.605507822638473e-8
1.7041670419029067e-8
1.4151895186232645e-8
1.458718566375568e-8
1.7069336973814185e-8
2.2106532225822005e-8
6.888748795855154e-8
1.3677225619537784e-7
7.415667570567688e-8
5.99722687056203e-8
6.00311920110626e-8
6.811713654227832e-8
8.659356352691825e-8
1.2293565509964612e-7
1.783714359587865e-7
2.0718883710245947e-7
1.6148569624126614e-7
1.7535082871461754e-7
8.685059104195063e-8
6.150332199391179e-8
5.941347834517958e-8
4.660560007931497e-8
3.865733585892129e-8
3.4750958989108296e-8
1.3711468170349815e-8
4.825856738536527e-9
1.734643782800006e-9
1.0806458636201813e-10
2.1544280393013136e-9
4.147725563011718e-9
5.265999042058167e-9
8.665645601672811e-9
9.18251712658319e-9
9.824721661074385e-9
1.0893403062595248e-8
1.2546020719567651e-8
1.501940607781571e-8
7.216320634591411e-8
1.3150383831109202e-7
7.727171532284865e-8
7.435400374284235e-8
8.96262599681943e-8
1.2821163793307454e-7
2.089334972490922e-7
2.611109115752769e-7
2.2047051206150234e-7
2.1161636409449632e-7
2.65475605357172e-7
2.0503985909775277e-7
1.954343067027812e-7
1.1743186944913819e-7
2.942272984631187e-8
1.0713865983716102e-8
6.339703633653582e-9
4.719908838449426e-9
3.471309955691468e-9
2.5286804460016196e-9
8.65270788027201e-10
5.713242650691403e-10
1.1438812117579317e-9
3.0631499261360855e-9
9.447071568129586e-9
4.88651462683691e-8
2.0527353299719534e-8
1.5359781600255506e-8
1.5219674065327458e-8
1.7468379199072118e-8
5.7442649968408935e-8
1.3324335885239472e-7
8.630761173970605e-8
6.772670127731958e-8
6.529197870798993e-8
6.999101069263887e-8
8.150705806096831e-8
1.0331106436145057e-7
1.4240220828999933e-7
2.0498963437277217e-7
2.6081677258636943e-7
1.2895255252017624e-7
1.725936984120585e-7
9.8746900124018e-8
7.923429129611405e-8
8.7393737747947e-8
9.250843072532932e-8
8.907097940302654e-8
4.6031844961555635e-8
1.6938408859856345e-8
6.995354007335032e-9
2.142870925810392e-9
2.5277568095812882e-9
1.2508696006712214e-8
3.945035686518523e-8
3.239645600774237e-9
7.16706548668011e-9
1.1175573743997082e-8
1.3662758074655888e-8
1.6089156168828618e-8
1.902701694384278e-8
8.6004014482851e-8
1.935138302047859e-7
1.1734362396636203e-7
1.1343608727108295e-7
1.362266572488623e-7
1.929539866080398e-7
3.1186578603597917e-7
3.946613904660199e-7
3.237037057491697e-7
2.960003766608284e-7
3.5714922695336834e-7
2.642004135117496e-7
1.7352778635511412e-7
8.330912431247467e-8
1.997571583856073e-8
7.015755514559648e-9
4.288940540765865e-9
3.2897539825898956e-9
2.2887813034599716e-9
2.250371117368394e-9
1.5732300202622165e-9
1.6845788064781006e-9
2.8144227465343956e-9
5.877966358724743e-9
1.5606184790339745e-8
7.79025732360424e-8
3.350107587592121e-8
2.5058667733437652e-8
2.5640237855465927e-8
3.1136947386717176e-8
4.305649795938327e-8
9.338934385040543e-8
1.925754065708713e-7
1.0948957563482215e-7
8.501272945218828e-8
8.230085617819046e-8
9.062737894408804e-8
1.1213990348472183e-7
1.5703495350837937e-7
2.4316083477911406e-7
3.362145173756108e-7
8.087772114802944e-8
1.8761314554030995e-7
1.4252296235582955e-7
1.0498559247991992e-7
1.0483220903266981e-7
1.333639687935983e-7
1.6424767070267839e-7
8.95550105179545e-8
3.4618753290512724e-8
1.6156201802674726e-8
7.692393783515344e-9
1.531206383818802e-9
8.297633999512245e-9
4.381143599914534e-8
1.682275248922892e-8
3.105862437358138e-9
1.2320542828750032e-8
1.7241987598696793e-8
2.103880012155207e-8
2.5053114639985616e-8
3.000830069594508e-8
1.3859740533284397e-7
2.3666497323951454e-7
1.4918665210447437e-7
1.5278357242996553e-7
1.9838715902326353e-7
3.142666460159062e-7
4.811113822562519e-7
4.078387456753565e-7
3.49126734906733e-7
4.076964809814594e-7
7.807316737577667e-7
4.4817093531430457e-7
1.9940148164048486e-7
7.222405350882966e-8
3.2336533373137184e-8
8.188352237005647e-9
2.3613386573833786e-9
1.4356792071658904e-9
1.0148164207195305e-9
5.767232273500787e-10
1.2533193396574382e-9
1.9516066721967104e-9
2.050752860887669e-9
3.472948686363458e-9
7.470314170093858e-9
2.3131864579425465e-8
6.13486899257734e-8
2.7258492258515127e-8
2.3803546979752068e-8
2.6901319622001075e-8
6.616409766951292e-8
1.570928016334078e-7
1.3177365949833728e-7
9.770098593786583e-8
8.921208159822285e-8
9.140569772855734e-8
1.0224966540476205e-7
1.2537421914018707e-7
1.6977059886713914e-7
2.3759534635021717e-7
1.5439635009504406e-7
1.279010024978515e-7
8.220203265888022e-8
3.110605300898662e-8
1.1234056649480012e-7
2.504365049587608e-7
3.3676694259665736e-7
2.5791151289901614e-7
1.543672480136055e-7
7.559387005807169e-8
4.25037957903052e-8
3.0053090746022826e-8
1.4251231031910756e-8
2.915197542625376e-8
2.7683395932609805e-8
2.341581642558445e-8
1.3810103493560918e-8
3.0049679950116956e-9
2.033587068300042e-8
3.407239161119545e-8
4.597408914917138e-8
1.5366419744254093e-7
3.231352443245369e-7
2.319190500085024e-7
2.574124204433651e-7
3.625769878950742e-7
6.192827709322281e-7
7.127491920649706e-7
5.376041604695387e-7
5.34839856134635e-7
8.541029416888047e-7
4.1799094729829005e-6
1.3153687329288222e-6
2.473147040724513e-7
4.3038265785537673e-8
8.43265606922008e-9
1.6207195688046424e-9
2.870450663119884e-10
3.5856501297070774e-10
2.2165685519108042e-10
6.829667467330997e-11
2.0762311504782631e-10
1.063529208552625e-9
1.3819079164497465e-9
1.0131888001019632e-9
1.8274538695690476e-9
7.168552364019113e-9
3.8947275476671506e-8
8.395007101168876e-8
3.744766011652221e-8
3.685008739064965e-8
3.892208686174053e-8
5.770810447708673e-8
1.560566949226123e-7
1.7011252509037173e-7
1.2177763952431197e-7
1.0628952208214246e-7
1.0800678371277305e-7
1.2502590726877745e-7
1.6470065546590246e-7
2.1218450199909236e-7
9.651599648795328e-8
5.876874924232934e-8
4.6637394904621635e-8
4.342682399858232e-8
3.538582521618048e-8
3.583053588007653e-8
2.5831073507416624e-8
1.2359224075722417e-7
2.807119284364099e-7
3.983164071403911e-7
3.2657796340012314e-7
2.0175947743179856e-7
1.7115587229382748e-7
2.4621932085421197e-8
2.63423316022694e-8
3.9717010558891755e-8
3.483421032406675e-8
2.6786303371207252e-8
2.0188095231136798e-8
9.57674942347736e-9
1.1756460158369319e-8
4.574632746593192e-8
3.4870274781039084e-7
3.7985026418350583e-7
3.356220706050998e-7
4.5928910871544233e-7
8.34638074719928e-7
8.222622985803956e-7
6.105692152884208e-7
7.281786395506098e-7
2.051682631364397e-6
7.226476245018103e-6
1.460076372130548e-6
8.556174950759139e-7
2.812011802914027e-7
2.7223418580256274e-8
1.0096644109100216e-8
4.945180957573832e-9
5.700716888003996e-11
8.536594638491218e-10
3.994694949597488e-11
5.505496586101721e-10
5.058236560046594e-11
3.464471396228743e-9
6.972227452076855e-9
5.187239036291792e-9
1.392794818274244e-8
2.412520134461076e-9
3.1265535639444515e-11
3.018600689744216e-11
2.8480185379990723e-11
2.3279359201700956e-11
8.575011163521579e-12
4.09025818005483e-12
2.129482980919518e-12
7.665913916884963e-13
7.341788148565639e-13
2.9100180571999875e-12
6.382869454110147e-12
1.2099516274655625e-11
2.1712806468530117e-11
3.8380497039136665e-11
6.874006263336798e-11
1.2864348862378306e-10
7.016765995191723e-10
4.586510552223642e-10
1.3951227574661906e-10
1.1068335382953381e-10
3.8706979856047095e-10
7.621568297135787e-10
1.33426606851461e-9
2.246802016571071e-9
3.634844321050754e-9
5.340415273564567e-9
6.6497178501069026e-9
6.668335946697193e-9
3.859359361274596e-9
5.911106539949142e-10
5.1222774149037765e-9
7.204360226272303e-9
4.620175102683082e-10
1.5656870636936303e-11
1.6424741779768422e-12
1.7264813686980892e-13
6.339408029945287e-14
6.519732002547312e-14
8.404690752648622e-14
1.0572375474142894e-13
1.2904763705587584e-13
1.5680231744279962e-13
1.912225703290704e-13
2.3443257629092557e-13
2.889367755152556e-13
3.579086034466271e-13
1.101848287116173e-12
2.7470938835375237e-13
2.5782826469616218e-14
7.474191451991104e-14
1.4728436656522468e-13
2.2405203832576842e-13
3.2142453900951253e-13
4.5402242578280064e-13
6.394315718895998e-13
9.016185596501867e-13
1.2747726375605643e-12
1.808542668729305e-12
2.5756530533515084e-12
3.683171925673064e-12
5.289085420911688e-12
7.626084524672806e-12
1.1033702170506172e-11
1.5995970020431322e-11
2.3169486230376156e-11
3.335892326108623e-11
1.4245184681083294e-10
1.3876144936620188e-10
8.979083530089747e-11
8.802741198143169e-11
4.1194696191564397e-10
8.404857913151508e-10
1.270832480968619e-9
1.6299821433836036e-9
1.9115465278767367e-9
2.1448326319494764e-9
2.3575513599722765e-9
1.3480054450721104e-9
1.9917577403171644e-10
4.6270745357437777e-10
7.089896540006612e-10
1.4567586736052271e-9
6.450436655904501e-9
2.3681124337730614e-9
3.674132843233982e-10
5.268120934795088e-10
5.67174704964353e-10
6.143589843602313e-10
6.87246976715161e-10
7.959842258413616e-10
9.555555597831153e-10
1.192780462675962e-9
1.5580702180421288e-9
2.1528635424706694e-9
3.2032684892152074e-9
5.284726285905026e-9
9.93680572680694e-9
2.5238927935636447e-8
2.4690183228024416e-8
1.8124660819053265e-8
2.195444661145256e-8
3.5041717684060595e-8
6.860057154242375e-8
9.287327852176748e-8
9.151507346783268e-8
1.1341256116935776e-7
1.4722992218141385e-7
1.2859798461581232e-8
1.2659667453224902e-7
1.4317108220350248e-7
1.0883860226068827e-7
1.177732987171041e-7
7.74637388597695e-8
1.7129197226117127e-8
6.608201766550522e-9
3.971501899351158e-9
2.611753410653049e-9
1.4537305140517402e-9
2.544474215949589e-10
8.757933258693634e-10
1.0299992003404548e-9
7.860748035472225e-10
7.395656636149664e-10
1.099100244214744e-8
5.053391770434022e-9
4.2408384012298376e-9
4.27988882226518e-9
1.6854645966155247e-8
5.039087360488277e-8
5.567534332784173e-8
4.486558259955731e-8
4.271253689610962e-8
4.417923710869163e-8
4.757485785985017e-8
5.2556620782233064e-8
5.9343237147674063e-8
6.844816749568866e-8
8.050356701824966e-8
9.59690495174094e-8
6.291087903392712e-8
5.715724617001586e-8
4.736931848485537e-8
3.881982473902075e-8
3.723386743934244e-8
1.951021649235539e-8
6.9193700917169586e-9
2.955971422875551e-9
1.3710756338587998e-9
5.580889107741229e-10
8.293570260839555e-10
8.629460694861333e-9
1.5985874499273642e-8
1.2176207445460736e-8
1.1551280757059023e-8
1.2112102943791464e-8
1.3594955949649269e-8
1.6167184571952963e-8
2.0351316084612784e-8
8.339527036559232e-8
1.1158335596185395e-7
6.678306568497419e-8
6.66542210532098e-8
8.478942004791829e-8
1.3152316467601214e-7
2.1336031929058724e-7
2.0841166006424055e-7
1.855858181827093e-7
2.125948126035145e-7
3.3236030253142755e-7
2.195336274770227e-7
1.8137264278130363e-7
1.6568178434643997e-7
6.621112964879234e-8
1.6489433657072434e-8
7.088099390342185e-9
4.66433364875655e-9
3.3549626078286066e-9
2.321020807909858e-9
7.439581558363404e-10
4.9389927009322183e-11
5.856032788940057e-11
9.4089113197943e-10
3.823492193944244e-9
1.9783003549988753e-8
1.8548182828129895e-8
1.1731880103279422e-8
1.0819158778971254e-8
1.1711645679096677e-8
1.4057890071293988e-8
5.560542627775074e-8
1.319132782994467e-7
8.85449883462449e-8
6.906538277678213e-8
6.627850526077356e-8
7.063359885273274e-8
8.148393123989743e-8
1.0183431392877398e-7
1.3797808055770684e-7
1.9675780870731239e-7
2.5979962204259145e-7
1.303014912301116e-7
8.428442418946068e-8
8.089918205362805e-8
8.218111482356159e-8
7.293043197398706e-8
6.843736274653536e-8
3.208778339517781e-8
1.2232902639138722e-8
5.459712014197031e-9
2.3742786013468235e-9
9.272192705670089e-11
2.212522575332057e-9
1.849054893939873e-9
1.3050384070751828e-8
1.4242083816167672e-8
1.5178904566401286e-8
1.6591288039494207e-8
1.8799494394953693e-8
2.213851196995602e-8
2.7168107529483356e-8
1.2367842701171432e-7
1.6690002544627437e-7
1.0181432198966676e-7
1.0293485784221872e-7
1.329024523788335e-7
2.0985978108228065e-7
3.223646849367701e-7
2.8186594144951167e-7
2.4912703690992753e-7
2.961461110007693e-7
5.39593804700866e-7
3.2879551477996526e-7
2.317440126176647e-7
1.3385285285681403e-7
6.36102600996147e-8
1.4845115783656682e-8
4.892154582584895e-9
2.971917052829206e-9
2.176899717066035e-9
1.2425327226390324e-9
7.730409408526333e-10
3.5685527163725463e-10
6.627990566360005e-10
1.7090063628755898e-9
4.672394883292812e-9
1.7529502549262147e-8
3.243130310327109e-8
1.6576414516805045e-8
1.4542840136201413e-8
1.5699065095424444e-8
5.318998130333982e-8
1.3148139801271285e-7
1.0920887876857124e-7
8.324304761427557e-8
7.746512892053233e-8
7.971705841753637e-8
8.784952270265873e-8
1.0344193223611493e-7
1.3081358711685408e-7
1.7674133243924404e-7
2.3644818405872573e-7
1.5995946037527764e-7
1.8529260418247523e-7
1.3283534789391334e-7
1.1648321362639135e-7
1.3900346194781695e-7
1.9776224977020978e-7
1.3018130875354968e-7
4.9006267000319535e-8
2.3255044547033336e-8
1.213425214565501e-8
4.73938969899325e-9
5.185859609678306e-9
4.0493069264609635e-8
2.5442810152283726e-8
2.8978134873689494e-9
1.0261936555079471e-8
1.7709858577593274e-8
2.2837369038614627e-8
2.768607613107039e-8
3.329447741515462e-8
1.458857216445658e-7
2.630846520735978e-7
1.6773157395361798e-7
1.724797939489569e-7
2.2431965146337397e-7
3.556395710272289e-7
5.410594528085614e-7
4.536250542683761e-7
3.8686250157898665e-7
4.5165724659613456e-7
8.766419036955054e-7
4.84549095785186e-7
1.9748118082021815e-7
6.716212449824609e-8
2.8997828031945683e-8
7.498507940856825e-9
2.0626820726334532e-9
1.222648449424851e-9
8.621460463552193e-10
5.133201726582876e-10
1.3699494418325124e-9
2.4388269326399276e-9
2.383284962464005e-9
3.9247740589513056e-9
8.337793556770595e-9
2.524434937206419e-8
7.33033884661061e-8
3.15335163164754e-8
2.7455118767341647e-8
3.117358213365748e-8
4.111913332693257e-8
8.530704030424903e-8
1.958404709380406e-7
1.4453362411004184e-7
1.0647484500636994e-7
9.805586809191604e-8
1.0258957813588043e-7
1.1956894305627886e-7
1.5686734682454767e-7
2.3110374285948242e-7
2.864364926181465e-7
1.4739997757728072e-8
9.822713569239005e-8
2.89728324336921e-7
2.3801097669207395e-7
2.062696761621601e-7
2.9731978922374523e-7
2.810840277292371e-7
1.3698743088762619e-7
6.317854211363129e-8
3.767334183367867e-8
2.506427733543738e-8
1.2332843625663333e-8
2.806913961675046e-8
3.1061848147843376e-8
1.989636346735722e-8
4.797819149916363e-9
1.2426654808552707e-8
2.598516194571525e-8
3.633937645776362e-8
4.593704123234945e-8
5.6509520820693836e-8
2.415673490526256e-7
3.280080365529073e-7
2.3379123447513824e-7
2.6370132116199837e-7
3.879920518408691e-7
6.70531344915382e-7
6.408289980452411e-7
5.026971209079125e-7
5.579654721389929e-7
1.091658414971554e-6
0.000012169022445258718
4.383962103442342e-6
1.0237270050515285e-6
1.6586646957859848e-7
2.8095522382755933e-8
5.229746661554336e-9
7.670137623282315e-10
4.067420929946673e-10
2.5452891743690487e-10
5.6537975042381116e-11
1.18673410976877e-10
2.0815427622416156e-10
1.0802773033662114e-9
7.197783762916477e-10
7.06895660494702e-10
1.7499773033344051e-9
1.0477968404852112e-8
7.382815502307368e-8
3.3960189073805447e-8
2.318581297404772e-8
2.7812475857970105e-8
9.491020167027601e-8
1.575838149012901e-7
1.2744453400509442e-7
1.0755501294117935e-7
1.028305223048933e-7
1.0935154099284064e-7
1.2912874845745968e-7
1.676024581269536e-7
1.5753742121932413e-7
9.326141332839895e-9
1.0625902855300525e-7
1.1573250128760777e-7
1.3566212379200975e-7
2.0559335746061475e-7
2.6507278763506155e-7
2.8375537039868605e-7
1.1341813169330724e-7
1.4162165885228109e-8
1.5295432589369787e-7
5.021867694087125e-7
1.072334608224137e-7
7.661567796190427e-8
5.272187394049883e-7
1.9694665564723044e-7
1.2659022903286155e-8
5.919376870779199e-10
6.99799321358334e-10
3.702144585983762e-10
2.0780892386648018e-10
8.107286852436403e-11
1.9052656650214965e-11
2.0405151683685423e-11
1.9390443804649972e-12
4.853549888591461e-12
7.29488208687023e-12
1.0116625304915131e-11
1.3799051965839748e-11
1.882681516021919e-11
2.5841586355681927e-11
3.5787129108151814e-11
5.0103884249475385e-11
7.07272587133495e-11
5.557219124075569e-10
3.2927659375770904e-10
1.6407929019208192e-10
8.204229307475096e-11
2.309161919373556e-11
3.6239606010722995e-11
1.143096513109096e-10
2.346432968317813e-10
4.3362382854315436e-10
7.620547479789568e-10
1.1882196502499239e-9
1.902095851739838e-9
6.233314416835587e-9
9.220648324960065e-9
1.3246363109516367e-8
1.6679868968604518e-8
8.425980059032394e-9
1.2196847956080011e-8
9.617310539672114e-9
5.402295328857669e-9
1.7582766745671217e-9
6.202116911656816e-11
1.484889988979824e-12
1.5325642134649995e-13
1.3254943789161802e-13
1.1821244767941579e-13
1.2738601582331776e-13
1.8471561116517428e-13
2.359444214788801e-13
2.908414264867179e-13
4.647611677182346e-13
1.2482001380078445e-13
0.
5.0228563843088836e-14
8.817134718869431e-14
1.292594940042877e-13
1.8205653394909223e-13
2.539953738226151e-13
3.5392518551674707e-13
4.93797178988966e-13
6.904335044438311e-13
9.678683421258844e-13
1.3606981016551698e-12
1.9190039423820612e-12
2.715661872969732e-12
3.857259085281124e-12
5.500435611764531e-12
7.876306599067396e-12
1.1326598456553323e-11
1.6355827273318834e-11
9.58189825995101e-11
9.907288791872193e-11
1.2335220507356272e-10
1.4415407482807555e-10
1.4295960478969304e-10
9.62694748240241e-11
2.462545369850079e-11
2.4667446198033574e-10
5.797859419591458e-10
1.004988582486027e-9
1.4818678078421818e-9
3.710089743670373e-10
5.461583452615437e-10
8.207310888490795e-10
2.0871358777270526e-9
6.14031219060527e-9
5.365923696995144e-11
6.098262096087835e-10
7.12711174125231e-10
7.949735883417755e-10
8.960306551279305e-10
1.0264086633205898e-9
1.1954297959510671e-9
1.4163861193379974e-9
1.709939856086645e-9
2.1092688391121927e-9
2.6694853247137684e-9
3.4861440114154235e-9
4.734408248817473e-9
6.760127808993041e-9
3.8852052548050334e-8
5.811094033009003e-8
3.393924662167553e-8
3.3771766903776066e-8
4.295173873692676e-8
6.643338253891084e-8
1.1455218025103888e-7
1.3307759233026463e-7
1.2294212614910297e-7
1.3722995967585077e-7
1.83222853325917e-7
1.8503443236606137e-7
2.230629267170868e-7
1.5447879038975506e-7
1.383544152991536e-7
1.1830840336081994e-7
3.032140583751989e-8
8.306308064004639e-9
4.172340408331813e-9
2.733591638803925e-9
1.5546768549946258e-9
6.447738276721165e-11
9.2482907438097e-10
9.976241313866557e-10
7.015532005144975e-10
4.3160679349006504e-10
7.628592661123128e-9
8.43960561403275e-9
5.710877816258765e-9
5.3674042667220285e-9
5.73228343984839e-9
2.570772897349588e-8
7.27615372832357e-8
7.527230557316293e-8
5.9513205321604494e-8
5.620759644178933e-8
5.7901944700586853e-8
6.240182716080297e-8
6.948818904967425e-8
7.984036532575911e-8
9.470516528635302e-8
1.1563312739386747e-7
7.879638844786886e-8
7.463896709218781e-8
7.006927624635519e-8
6.165152917588319e-8
5.928180998485759e-8
3.029445312243742e-8
1.1566572112588479e-8
5.448332475480672e-9
3.131132583985902e-9
2.2914968900418555e-9
3.245010160582301e-9
1.3288950311883677e-8
2.903266043456476e-8
1.9875114729857497e-8
1.8065807975182708e-8
1.8538518222129073e-8
2.0552402220901888e-8
2.4281331561005942e-8
3.050370607568952e-8
4.095564836918977e-8
1.4065605128294705e-7
1.3295879776557207e-7
8.375620439261054e-8
8.786691546507147e-8
1.2045735727163232e-7
2.0379986071055517e-7
2.6152893873933647e-7
2.169226183435982e-7
2.2453470554363277e-7
3.25159883684355e-7
7.058740610698832e-7
4.458470764015912e-7
2.75843526633348e-7
1.9639433669592532e-7
1.0573837188038065e-7
4.1618279666507444e-8
8.91559284805511e-9
3.3905785819555703e-9
2.2350666605651987e-9
1.3187637138744547e-9
4.1485598017461833e-10
5.288931162865077e-10
3.8045451777834765e-10
1.7439284054955493e-10
1.4457068151315556e-9
5.8764052784899765e-9
3.572746997574424e-8
1.3007538960490155e-8
1.0033956152113067e-8
1.0027574654248376e-8
1.1418811886092873e-8
4.834814973940576e-8
1.2322836551827746e-7
1.1077769624741534e-7
8.447413164695399e-8
7.838126620284098e-8
8.022595716234651e-8
8.739987939747098e-8
1.0083686943631213e-7
1.2372475057851013e-7
1.6145223862332617e-7
2.173399074382899e-7
1.2755927223398236e-7
1.0612130401305196e-7
1.1600954279567151e-7
1.3600646927861078e-7
1.4316620991246348e-7
7.759692405776437e-8
3.1445187224902876e-8
1.516191697530904e-8
8.228266157375762e-9
4.362416432989685e-9
1.109641815275833e-9
1.3936668439539732e-9
1.0434458345753242e-8
1.6935865475972543e-8
2.063453582092505e-8
2.347509927315875e-8
2.6709434687959184e-8
3.109924906908016e-8
3.738611834946049e-8
1.6272665194409054e-7
2.1320599631150645e-7
1.3448557657735108e-7
1.391605060369947e-7
1.846445337846662e-7
3.0056145300935883e-7
4.2400583451226014e-7
3.4155124293119635e-7
3.1132347132770493e-7
3.9910821547041813e-7
8.912648620289061e-7
0.00001174459920024614
4.182256544524837e-6
1.8227483920740317e-6
4.853873998499565e-7
8.316090395377226e-8
1.5747985773534146e-8
3.774990861113036e-9
9.117318940532431e-10
1.4230955803082207e-11
1.2602849053607525e-10
9.854780121098276e-11
3.226082607735352e-11
4.1757177204297245e-10
4.198021658926105e-10
5.850962237163071e-10
1.7627278991628483e-9
6.4157698756724276e-9
4.341199193492399e-8
1.2265619397652546e-8
9.605418437122514e-9
2.1834868065323592e-8
7.580942504805831e-8
1.3547163158382225e-7
1.184422946447554e-7
1.0136175159878441e-7
9.579481994862477e-8
9.780955481818202e-8
1.0679832680651655e-7
1.257329517946764e-7
1.639756308903323e-7
2.2711970398104692e-7
2.1835208915983038e-7
2.0597516693689362e-7
2.954664936639247e-7
2.828739488979688e-7
2.223596382219274e-7
1.2950572467550806e-7
8.032549209219903e-8
6.364563939003653e-8
6.43951644197858e-8
7.144667383206403e-8
5.513656618573565e-9
3.6036662046666687e-9
7.842366335353551e-10
9.362350772783653e-9
2.2825234646109588e-8
3.541512377964265e-8
4.7027899391589546e-8
5.935331935242979e-8
7.419760749922669e-8
9.364884828914428e-8
4.863946387810505e-7
3.474422018367565e-7
2.6355914148649043e-7
3.2016094702517585e-7
5.286072065340523e-7
7.500748775295122e-7
5.456330117613631e-7
5.136067290771786e-7
7.977284819512655e-7
3.7792781955592757e-6
3.7121973750791194e-6
3.1809230855356036e-6
3.1558955540953428e-6
2.336953160169571e-6
9.935655863367138e-7
4.029527800889767e-7
1.8038269080558802e-7
8.491195541070904e-8
4.815919454699812e-8
6.291336744753895e-8
2.9391453670296056e-9
1.4264217295254934e-9
1.8195879074100875e-9
1.0873733384378106e-9
1.1296908437972221e-10
3.8251760990133046e-11
4.320207906950741e-11
3.839207967569713e-12
4.143789227966101e-11
1.5181776808709518e-11
3.765892063349214e-12
2.712361978497601e-10
1.1380487671686287e-9
3.1962763709500287e-9
7.297983104949981e-9
1.175913638599713e-8
1.3826041203838293e-8
1.599144379355121e-8
2.085983527751175e-8
2.9501150758482335e-8
1.0199944296341538e-8
8.02970892148628e-9
1.7061598697551453e-8
2.5044609987287705e-8
6.182584242344311e-8
2.0303920876816127e-7
1.0251693324877432e-6
1.4192630514474207e-7
1.4398640238946906e-8
1.2848685820818653e-7
1.5333979762852783e-7
7.090921096001786e-8
9.439913901739202e-8
3.8128165259096376e-7
1.3564891703712335e-7
1.4853430123372796e-8
1.8415286562303855e-9
1.4304057450335306e-9
9.278887273927795e-10
5.441091727162544e-10
5.5890646246153504e-11
1.9646352005547822e-11
1.2750325018929141e-11
1.911847112523491e-12
4.470756839770947e-12
6.645410171392599e-12
9.174819684548167e-12
1.2475568678290097e-11
1.6969441357517676e-11
2.3213260188721e-11
3.201999446707337e-11
4.461843186259067e-11
6.287409890951039e-11
5.55992073103361e-11
6.258420709937178e-10
3.4962283589767857e-10
1.9212779830545507e-10
1.0278316993280053e-10
3.159658290997131e-11
4.464997437276576e-11
1.4496121689345183e-10
2.772660851792112e-10
1.1616626997752927e-10
1.9735108614896793e-9
2.9714446631106076e-9
4.990681353204687e-9
8.014297804834133e-9
1.1932120646020093e-8
1.589352437078085e-8
1.1763023169030551e-8
1.1104343755289392e-8
9.311230326019132e-9
1.2027637911216603e-8
1.2548804588430447e-9
2.9349263879001153e-10
1.7813083436932413e-12
1.2406800013795006e-13
1.0055564231862814e-13
1.4541357852843114e-13
1.0765836854903584e-13
1.647769180293233e-13
2.1605976341950198e-13
2.6791907626619274e-13
4.0933358675489125e-13
1.1023995367744587e-13
0.
4.511517460578416e-14
7.884395564064263e-14
1.1539169557004718e-13
1.623683982377974e-13
2.2636044870517248e-13
3.1520006253892706e-13
4.39454811453027e-13
6.139846598577977e-13
8.599939961384741e-13
1.2079656215569973e-12
1.7019628204357137e-12
2.4060104413982034e-12
3.4136126720926528e-12
4.86199826970229e-12
6.9534294918998935e-12
9.986865644208827e-12
1.4404100442188244e-11
8.676741441347324e-11
8.939480356081313e-11
1.118689134406615e-10
1.33516571254819e-10
1.3958008223733562e-10
1.1032743963516363e-10
1.983205814395569e-11
1.5961495067463275e-10
4.4511263685409244e-10
8.288911339815518e-10
1.2781997667972563e-9
3.7364312215826255e-10
5.150215678571253e-10
7.973000331154458e-10
2.1463706181483427e-9
6.208527358971469e-9
1.372442615320479e-10
5.695347916050621e-10
6.685637342447932e-10
7.513340843329518e-10
8.511200827808796e-10
9.778963074941198e-10
1.1406324968640048e-9
1.351821748748268e-9
1.630582967717717e-9
2.007305282006465e-9
2.5320336489046056e-9
3.2907285514040876e-9
4.439142916465457e-9
6.280090541589838e-9
9.460871477954371e-9
4.600285194510991e-8
5.7939513762046705e-8
3.4759709302791334e-8
3.5647212748254846e-8
4.7263780219659686e-8
7.747456018072627e-8
1.2930861004200002e-7
1.2929016318103987e-7
1.2605624989947366e-7
1.5491187200322914e-7
2.082971098361432e-7
1.621437893749097e-7
1.2934280712274932e-7
1.4492192612068854e-7
8.748901882001513e-8
2.228463496940888e-8
9.400357488057915e-9
5.931650137763713e-9
4.2380920797353075e-9
3.0496593407433106e-9
9.268063679482332e-10
2.557314290309629e-10
5.55551608159336e-10
3.112075989780951e-10
1.2161650349363467e-9
1.0343342129635829e-8
1.1112681525583377e-8
7.323520265890097e-9
6.785467536716173e-9
7.221082332989254e-9
2.954925827261389e-8
7.900974429520508e-8
6.295714427556836e-8
5.000630956225102e-8
4.817188553118567e-8
5.080738680486683e-8
5.6696855496190324e-8
6.64903398549924e-8
8.203611451123338e-8
1.0605637227800108e-7
1.399643967143783e-7
1.7614272095734613e-7
8.752815432870128e-8
6.204252614384148e-8
5.725460244762517e-8
4.3694318129851073e-8
3.619886288088649e-8
3.305073096157922e-8
1.3597741060747746e-8
4.793721890405897e-9
1.8381130043401463e-9
2.662619258584342e-10
1.1199430002174164e-9
1.5228110247921086e-9
1.0192196770753623e-8
1.0351224204807918e-8
9.925951477596578e-9
1.0270253642887743e-8
1.1239838595920845e-8
1.2904756299824441e-8
1.5504748821021966e-8
7.132592027209228e-8
1.2480186731413683e-7
7.312075818729028e-8
7.036924392555709e-8
8.492681555381515e-8
1.218168773171847e-7
1.9896376753531975e-7
2.479012720505815e-7
2.1110405287331544e-7
2.0514005539047217e-7
2.588380335241263e-7
1.9868042113687274e-7
1.9864080109695804e-7
1.311579421436002e-7
3.322455384247721e-8
1.21162490606752e-8
7.1112240564600864e-9
5.2440674149902015e-9
3.9230620108490616e-9
2.741137995455223e-9
8.076750214585988e-10
4.0055388987331314e-10
8.617158718240541e-10
2.6287812575206096e-9
8.679202996154397e-9
4.557345929272341e-8
1.9127543314440505e-8
1.4387916621670995e-8
1.4201481284315205e-8
1.6137362212437223e-8
2.0335290559953572e-8
6.864628202245882e-8
1.4915079736060926e-7
8.704316189800273e-8
6.905339925164837e-8
6.769139147986923e-8
7.454153677661689e-8
9.063348626414237e-8
1.220760385385423e-7
1.7834514484662282e-7
2.490255643383441e-7
2.461064631352955e-7
1.7227138982321822e-7
9.14757616107672e-8
7.506023549340728e-8
7.731529265883923e-8
6.614332500114875e-8
6.067702352993421e-8
4.158017223602979e-8
1.496438383946812e-8
5.98637468858218e-9
2.3763020996403295e-9
7.699894300405633e-11
3.019646433019185e-9
5.799841297505176e-9
7.721566659983668e-9
1.1429109178248228e-8
1.2645889121635292e-8
1.3852607869965586e-8
1.5578046448709375e-8
1.8116279236018744e-8
2.1855611092879286e-8
1.0268787751132048e-7
1.6485685288252574e-7
9.855720354693392e-8
9.72042946021803e-8
1.2108482115777269e-7
1.8188328130520582e-7
2.9588392212755915e-7
3.0068149349677697e-7
2.51000130661145e-7
2.646075100125357e-7
3.9271211318307343e-7
2.660610700399193e-7
2.0877312281070037e-7
1.3325806860532275e-7
4.360795792932939e-8
1.1297929466033733e-8
5.222286011409489e-9
3.7377094591064654e-9
2.6064270444176872e-9
1.925803127045406e-9
9.71598168592062e-10
5.937870187081968e-10
1.0661408513338962e-9
2.6286953136427287e-9
7.293239432262423e-9
3.383215050602522e-8
2.7094024680969622e-8
1.7386257015291698e-8
1.6372637786039617e-8
1.836305376029392e-8
5.971192245343351e-8
1.4345195185235222e-7
1.0432993800995083e-7
8.035876507544609e-8
7.595826703067932e-8
7.962713194343586e-8
9.007192240291414e-8
1.0998092316702142e-7
1.455326540944956e-7
2.0529954364338378e-7
2.723099982150459e-7
1.2271376123230456e-7
1.8728904292444765e-7
1.2839655506663474e-7
1.056357764408934e-7
1.1648852789940049e-7
1.521032529929325e-7
1.3771582647842122e-7
5.240360746206034e-8
2.2441510693605104e-8
1.0890333252774456e-8
4.0904339705644925e-9
3.6194344916362246e-9
2.551611214806447e-8
3.5781131534145726e-8
5.725650485286297e-9
8.003228014015962e-9
1.4964539800087702e-8
1.9398657376360644e-8
2.343994786737444e-8
2.8054651244849167e-8
1.2106992435384637e-7
2.484772172684942e-7
1.5515223676629617e-7
1.555574131138979e-7
1.9532304919843594e-7
2.9511937863125086e-7
4.77850494232684e-7
4.639363258355471e-7
3.7520478361239356e-7
3.893374223334473e-7
5.967711526625165e-7
3.617218557051185e-7
1.6984650097961161e-7
7.38572260531605e-8
2.7061510796093667e-8
6.178347224573103e-9
2.5855982754567643e-9
1.949784481954591e-9
1.1903385540758801e-9
1.0901468074633723e-9
1.9984512768465035e-9
2.1266776449854777e-9
2.7713804840042387e-9
5.090564581972111e-9
1.1649917596859963e-8
4.457212701257782e-8
5.1670033920235585e-8
3.052070505456291e-8
2.9109336877193925e-8
3.4396317815275046e-8
4.6484019969213655e-8
9.474287111358182e-8
2.0971590927425356e-7
1.3596628527535645e-7
1.0218352313750034e-7
9.60644325604541e-8
1.0262589119288655e-7
1.2261000569478037e-7
1.6549841191460558e-7
2.507012086104371e-7
3.2916475565520456e-7
1.870169210455235e-8
1.3099174272542856e-7
2.539870625100612e-7
1.8220720540256656e-7
1.5909828179502753e-7
2.1985531787007065e-7
2.7365058259560303e-7
1.2047579623607677e-7
5.164871117790089e-8
2.8663163431461307e-8
1.6955452556989487e-8
6.436397497448144e-9
1.7795629663349204e-8
4.287829346049257e-8
2.0604546489216458e-8
2.72497259899004e-9
1.2815292369615439e-8
2.3384151666580418e-8
3.120644412262776e-8
3.8606828245994866e-8
4.6978545325161665e-8
2.022025047623834e-7
3.073248041125991e-7
2.088976078158681e-7
2.267947395483529e-7
3.1702402912287274e-7
5.402224466879862e-7
6.318692467869596e-7
4.806530199305087e-7
4.7410324353053146e-7
7.278878426908017e-7
2.9286627744598613e-6
1.3050844365114805e-6
3.859332801108334e-7
8.20502531756664e-8
1.962265526384024e-8
6.387548382831683e-9
1.7939762919417364e-9
2.505990902131231e-10
1.0661761318176778e-10
1.274440490240411e-10
2.0620547820883177e-10
1.364902611942675e-9
1.9164039849221e-9
1.5614844620044943e-9
3.118453760657051e-9
1.042183405011407e-8
3.9019043621175335e-8
5.276877017223925e-8
2.8999485039780856e-8
2.853914410899747e-8
5.041823403403213e-8
1.3917011801951498e-7
1.6507633784465805e-7
1.2218909803634708e-7
1.0676092934277931e-7
1.0613369842190667e-7
1.1665084845142162e-7
1.4239919766099476e-7
1.9483497149137097e-7
2.3244185856472335e-7
3.4119385491971754e-8
1.7594084092244702e-7
1.317781408967229e-7
1.1748795348081706e-7
1.5043157617604135e-7
2.912265485589518e-7
3.344092127353911e-7
3.446820792839074e-7
4.205471017908049e-7
3.8494836149119314e-7
3.082228064853876e-7
3.886882779651853e-7
8.145436000476438e-8
1.0602074283755823e-7
2.556971970450221e-7
6.579724168383936e-7
2.16921952463347e-7
9.653445337912134e-9
1.082843383328983e-7
9.939234760148641e-7
3.0102694943135506e-7
1.6721002657050702e-8
7.190833992607033e-10
2.112463222016636e-10
1.4475791630836514e-10
8.18174913756092e-11
1.2747641819804993e-11
3.0272449057536856e-11
1.1562707340603624e-12
4.804497910056642e-12
7.656375804020889e-12
1.0836112778938182e-11
3.506554498285299e-11
1.3617503602610636e-10
1.252627069911064e-10
4.386885400164273e-11
1.8594546606840934e-11
7.107438912887151e-12
6.569105108343372e-13
8.653809051693877e-12
1.9551974835913768e-11
3.6286927671477506e-11
6.313702379503143e-11
1.0711816089762945e-10
1.8037382539924893e-10
3.0468754241462583e-10
5.203478983834138e-10
9.037435113193639e-10
1.6008390454471253e-9
2.8792265674908262e-9
5.151519527864629e-9
8.791615847922474e-9
1.695889277963928e-8
1.3134946357772479e-8
9.185980317103366e-9
6.757237410704577e-9
5.4330316780975006e-9
4.794135910739723e-9
4.607254068135579e-9
4.77258256340983e-9
5.277287307793364e-9
6.170263945438732e-9
7.521623816000813e-9
2.602478400880685e-10
7.903921145936711e-9
1.3059118847639894e-9
1.6011354752699818e-10
1.0010384655005693e-12
1.7683731134087504e-13
1.3085441926376258e-13
1.8909379490661312e-13
7.940696023602499e-14
0.
0.
0.
0.
2.565419171099737e-14
3.550965565700413e-14
4.899282443048565e-14
6.75990521751445e-14
9.336758618929109e-14
1.2914156446229343e-13
1.789156677794904e-13
3.4058406408857657e-12
2.686378639036425e-12
3.090547189625444e-12
3.828281725017041e-12
4.853228262800826e-12
6.2125524912962825e-12
7.99436367215425e-12
1.0322579184093734e-11
1.3361444836268278e-11
1.7322995125693146e-11
2.247418768636533e-11
3.965232352053969e-11
5.142361659850764e-10
4.5873683174280324e-11
5.367462376170042e-12
1.695153582564118e-11
3.612935916883523e-11
5.880463802965417e-11
8.806848404871082e-11
1.2560489734742034e-10
1.7137465536245905e-10
2.2348301624868769e-10
2.7952087458073643e-10
3.3849235210151005e-10
4.014775943434917e-10
4.709953416252868e-10
5.502383437932496e-10
6.427638770942725e-10
7.525775110672583e-10
8.844508415050577e-10
1.0404463712621798e-9
1.0919967548668244e-8
2.011464577886275e-8
1.833481015402937e-8
1.820403338343051e-8
1.9457029783001233e-8
2.151190947142186e-8
2.4199236694538267e-8
2.7540356028642143e-8
3.164224106093015e-8
3.664399392634777e-8
4.267647796427881e-8
2.4048031189078792e-8
1.592447135616451e-8
1.2466168614103925e-8
1.0116711808265895e-8
7.350040744480285e-9
2.6134338035668157e-9
9.428750878889286e-10
5.780899785247567e-10
8.273101560730524e-10
1.9893306637916986e-9
5.807129996354976e-9
2.5025765807730363e-8
1.637013792102622e-8
1.1530139074609088e-8
1.0973455155716268e-8
1.2274020986196064e-8
1.5535077476564593e-8
2.2233901282387385e-8
3.68190205605828e-8
5.178118886258191e-8
4.931481708619203e-8
2.5921575580645796e-8
2.330275756870399e-8
2.7105744542725322e-8
3.918313535734294e-8
6.018927769090027e-8
5.7681284841351914e-8
4.772173406783766e-8
4.594344275628816e-8
4.177813183545816e-8
2.9443488009659886e-8
2.0320994661200144e-8
1.864907525942957e-8
9.649120034583604e-9
4.840854130707771e-9
2.7055306946655284e-9
1.9001729381871033e-9
1.5516237003257615e-9
1.0839968040863264e-9
2.2837996965726657e-10
4.976972270241571e-11
1.7602686729347993e-10
2.8244663274435255e-10
2.7103273147701526e-10
7.78193889899579e-10
8.609645739410478e-10
7.627031760893131e-10
7.744566422832874e-10
8.467164448756064e-10
9.766942134274398e-10
3.63268851954318e-9
8.638309840089251e-9
3.6608790436598943e-9
1.746905294939291e-9
1.5817957446647656e-9
2.2911624229920734e-9
3.898984442734888e-9
7.0151097149774985e-9
1.2952296840395896e-8
2.248514001865923e-8
3.0503454455772465e-8
1.714297554085968e-8
9.042879756613338e-9
5.963431212925659e-9
4.274899757422452e-9
3.5891868647898664e-9
3.2547079227562763e-9
2.234876720220774e-9
7.876244788612312e-10
3.3817760838201577e-10
2.186840684571971e-10
2.823484261303177e-10
7.084940343494623e-10
2.604478874619786e-9
6.476279828870953e-9
3.41779428797802e-9
2.856758869031271e-9
2.896386218326764e-9
3.293042435518923e-9
4.101231595058629e-9
5.585300702648663e-9
1.3280836329630381e-8
1.0572149545698238e-8
3.72621508856969e-9
3.554345129742616e-9
5.6241866315496425e-9
1.1089023678788586e-8
2.4183940478410833e-8
3.8286890887395724e-8
4.247680498147923e-8
5.1514257448589654e-8
6.503125260880641e-8
5.061644568640828e-8
5.021217868394913e-8
4.451148218277227e-8
1.9617128059557805e-8
8.475556299088531e-9
5.192244766412433e-9
3.877202059282088e-9
3.050631698129311e-9
1.7073413559001886e-9
3.2108084837114955e-10
1.0152812243904957e-10
2.938471445348062e-10
2.2210192652483436e-10
8.259236794938738e-10
6.627564560731854e-9
3.343650016959927e-9
2.788941875420671e-9
2.7952630846650362e-9
3.0811801735074237e-9
1.2117875158762905e-8
3.057890515122475e-8
1.9871751909996888e-8
1.5863704692153483e-8
1.543382256905081e-8
1.6553717574900693e-8
1.9019041598764837e-8
2.3272694303985965e-8
3.0035326915621396e-8
3.821142901941357e-8
4.079716329823913e-8
3.6876649687861246e-8
2.7637572503008363e-8
1.0086347265471233e-8
3.962545945105109e-9
2.259949023477208e-9
1.6077156889008097e-9
1.3579767654583938e-9
1.0446493390100644e-9
3.585452440038631e-10
1.22664706769451e-10
2.2458646371542964e-11
6.314705656735438e-11
1.1080857660871142e-10
1.8262266672104022e-10
7.205959898068714e-10
5.294594006685e-10
4.944108312821506e-10
5.135199667619447e-10
5.702718326914809e-10
6.678352454725227e-10
5.490959018542803e-9
1.4356980434386139e-8
9.788572923992465e-9
1.0217795007905234e-8
1.3035602246289704e-8
1.9050444172074814e-8
3.163581471375053e-8
5.475063515017021e-8
6.822570348921551e-8
6.708753924508947e-8
7.285394662079753e-8
7.181325360925251e-8
6.844047019323444e-8
3.0307561867452647e-8
1.2798862236012789e-8
7.572872483168838e-9
5.620319777942221e-9
4.479553214281475e-9
3.3848848734676482e-9
1.1186559651160858e-9
3.2490657264266167e-10
1.132252095524124e-10
2.836544859407617e-10
1.3451286543749596e-9
6.7751292191205935e-9
9.716659048137669e-9
5.854317442472087e-9
5.216237566067388e-9
5.4637117745129326e-9
6.328930170814531e-9
7.96141884009769e-9
2.827585881962932e-8
5.187902617810932e-8
2.696181208835528e-8
2.203518732425799e-8
2.2245224090072356e-8
2.5453195923498693e-8
3.248750983685092e-8
4.4586288657827617e-8
5.1904864791527127e-8
4.4891384410997384e-8
3.9711359027420405e-8
3.8321266433940413e-8
2.311783041728433e-8
9.550999312518284e-9
4.269845934022157e-9
2.621181042047692e-9
1.9778844376254855e-9
1.7732870505341652e-9
1.0682721044946477e-9
3.535195748673235e-10
1.2663646390862696e-10
7.1212382803993934e-12
1.020769841649672e-10
8.787863110764405e-11
8.484584490738193e-10
9.204279402652968e-10
7.390506558374889e-10
7.157101619398286e-10
7.597764871535602e-10
8.584146591927161e-10
1.0221447378488514e-9
7.2527302047959375e-9
1.7267093109985972e-8
1.1403543750032258e-8
1.1816666901670758e-8
1.5074453947865058e-8
2.2240196650817383e-8
3.7557355218654244e-8
6.328635345410601e-8
7.162290734094192e-8
7.014052786794591e-8
7.920441293123906e-8
7.338594139170212e-8
7.959668847839888e-8
3.653507021707334e-8
1.381733558211694e-8
7.621355951148953e-9
5.488635354610986e-9
4.258612298251879e-9
3.3763185293335195e-9
1.2465240747334388e-9
3.322423904127363e-10
9.345233645115448e-11
2.3804303357295086e-10
1.1922248402092478e-9
5.6991545924282856e-9
1.1164762652033373e-8
6.182549051941893e-9
5.3657110423876475e-9
5.553643549459198e-9
6.386957265361876e-9
2.3022109283362112e-8
4.996120184124484e-8
2.8443049806430857e-8
2.2865036331618982e-8
2.2507971719505383e-8
2.4648766685760256e-8
2.9362287404208775e-8
3.785012081617365e-8
5.006631946631977e-8
5.5496808357739524e-8
4.7950414170341623e-8
3.6866731653665945e-8
4.032915710328826e-8
2.25739510100741e-8
1.4681866216750225e-8
8.575570888652467e-9
5.369915737955874e-9
4.292669535410194e-9
3.897658594103425e-9
1.6107947489964939e-9
4.728738711383354e-10
7.979616914646087e-11
2.2037783877148085e-10
5.889460272726761e-10
6.782505594321962e-10
1.2467804893782584e-9
1.2825753955590957e-9
1.2776333205183312e-9
1.35078221217254e-9
1.5005213986529225e-9
1.7392586920262385e-9
1.013620502633917e-8
2.633770300276334e-8
1.6835531946703402e-8
1.607476386377953e-8
1.8873976204555704e-8
2.5257604330119312e-8
3.810640658656283e-8
6.255671636778141e-8
8.52692152505033e-8
8.215163679020132e-8
8.043912005465045e-8
8.881520892222633e-8
6.392610028406832e-8
2.278465256702311e-8
1.0289657343501089e-8
6.699217129200396e-9
5.090019113771141e-9
4.064409825667955e-9
2.805827490825451e-9
9.608480728644282e-10
4.289793131959919e-10
4.278878112421225e-10
9.73473523130527e-10
2.8854285071327246e-9
1.2649489863301188e-8
1.2193509904379108e-8
7.733894552899922e-9
7.066928361599799e-9
7.622425544338263e-9
9.192646203517094e-9
1.2237277373971766e-8
3.523755026208059e-8
5.826424070328663e-8
2.94060791808708e-8
2.3979896671139045e-8
2.4207425138580926e-8
2.7858569608781875e-8
3.603508583695522e-8
4.9318787679147955e-8
5.344587477019458e-8
4.517423092659368e-8
3.8430356973715e-8
3.736483751212147e-8
2.3894984762408266e-8
1.2859816975116437e-8
6.809006136011116e-9
3.904293919560129e-9
2.8460846657070526e-9
2.5849732073715956e-9
1.6805011452892501e-9
5.450891243407676e-10
1.897547224591333e-10
1.0265214919898095e-11
1.889458173796456e-10
3.806656703752875e-10
1.2778651369466447e-10
8.347881363760371e-10
7.774773809181805e-10
7.858606824907469e-10
8.450038084354776e-10
9.536780302297373e-10
1.1234984860836418e-9
7.72585072915778e-9
1.877892918514199e-8
1.2226950439059864e-8
1.2440615420259108e-8
1.5599247033661125e-8
2.2589667906332935e-8
3.740090738324164e-8
6.250570661875367e-8
7.035788504057105e-8
6.698345179328192e-8
7.414060127976573e-8
7.029010898810645e-8
7.46997906140784e-8
2.8670694844701278e-8
1.0286246568315556e-8
5.78878708140127e-9
4.200813187211488e-9
3.1774199934036854e-9
2.52859780394831e-9
1.0008784987466947e-9
3.279392170290739e-10
2.2152297589013892e-10
5.089375163875503e-10
1.6127231315035934e-9
6.3683247882812906e-9
1.228944513273679e-8
6.551142394635649e-9
5.643300176421738e-9
5.885950022329568e-9
6.899293211969694e-9
2.2873817600553822e-8
4.7564207308981345e-8
2.6526129578414305e-8
2.0991101639895502e-8
2.0361540779943725e-8
2.195888990813459e-8
2.5737925457741228e-8
3.264545947183266e-8
4.27874309209018e-8
4.832134670208788e-8
4.258153686352181e-8
2.841351069134641e-8
3.191858860497155e-8
1.5476038987120925e-8
1.0892922610893888e-8
8.301486059325675e-9
5.1953225843501736e-9
4.236782322441688e-9
3.91632568251158e-9
1.5061284226420511e-9
4.797698509236463e-10
1.1998335661531953e-10
1.7075198153057066e-10
6.619673763102429e-10
1.4343173722360002e-9
8.5056311028217e-12
6.826370507049248e-10
8.127921627628939e-10
9.055215736967275e-10
1.0233824802085932e-9
1.1873967505594124e-9
7.525781899895543e-9
2.039374846613653e-8
1.3323197436682035e-8
1.3083715942971112e-8
1.5777364714569223e-8
2.174897644047125e-8
3.395324377395324e-8
5.665845698061756e-8
7.157045009636764e-8
6.638599324165582e-8
6.693364200274846e-8
7.034118237415575e-8
5.471344357161478e-8
1.6695380712549983e-8
6.855950803486037e-9
4.282095346345877e-9
3.189044416575586e-9
2.3960254122781556e-9
1.8909271646511427e-9
7.577652599568939e-10
3.950557135133308e-10
4.663458332428925e-10
9.70240961433723e-10
2.4855341140438996e-9
9.354365890256376e-9
1.2350430290648073e-8
7.144209748953437e-9
6.392056546393472e-9
6.925130994958553e-9
8.527967504136846e-9
1.1791112984054794e-8
2.906183499254817e-8
4.8267797670776036e-8
2.3957107051780658e-8
1.9016160326343647e-8
1.8755815383935898e-8
2.1117481239186687e-8
2.692314173337605e-8
3.832743478316478e-8
5.1659320389819355e-8
5.6585562710217433e-8
3.821290471820122e-8
2.9588717984291043e-8
9.764028659272566e-9
3.1896955738096396e-9
1.6304825737591558e-9
1.0551585612946095e-9
8.015360997812228e-10
8.319887969167271e-10
6.570548809670403e-10
3.801402766993334e-10
1.0090739125716255e-10
2.3543591315130545e-12
5.2960449730678586e-11
1.2710612720530458e-10
2.3151599435265227e-10
5.849174602941613e-11
1.3292060674015872e-10
1.704065816847446e-10
2.0225545250499712e-10
2.415531973468279e-10
2.979364828682469e-10
1.4866513425643186e-9
5.869488147997387e-9
4.894019540713079e-9
5.915733477664532e-9
8.487840866397493e-9
1.3892774953764374e-8
2.569012263016357e-8
4.2038449233246705e-8
4.2925045583824414e-8
4.348145972736936e-8
5.46617916444678e-8
4.498658849636286e-8
4.592634542390462e-8
2.0907860557206677e-8
6.082881149116192e-9
2.915958883407784e-9
2.011229907953386e-9
1.438113847126124e-9
1.0709055126608235e-9
6.492830442583002e-10
2.441111764575656e-10
2.1156212624714385e-10
4.2526746480602046e-10
1.0778858676733081e-9
3.4086797806241174e-9
1.2153756136772679e-8
5.2027102408006884e-9
4.185852670374203e-9
4.299969101425318e-9
5.086466382885847e-9
1.524857818167222e-8
3.1404356825852414e-8
1.794055760250308e-8
1.3643544306959739e-8
1.2852244329771861e-8
1.3591380668723652e-8
1.591504053054854e-8
2.1030340705966882e-8
3.051072605544088e-8
3.7892932932071136e-8
3.785014694427197e-8
3.095926612339727e-8
1.7601289295406267e-8
6.544651887739804e-9
3.83874899416424e-9
3.4159474795818254e-9
3.886188469886334e-9
4.720826585386822e-9
3.9433202564207484e-9
1.3404265770074915e-9
4.272212115589603e-10
8.522436249102695e-11
1.763131189802887e-10
6.427018767407556e-10
2.072250944404103e-9
2.6615714250616247e-10
3.50399235503617e-10
5.432341387452919e-10
6.530576418033404e-10
7.609298202342728e-10
8.954496403289276e-10
9.130204153836729e-10
2.650135414042564e-10
9.119420299759133e-10
1.7370801598492303e-9
3.1660793599352003e-9
6.022887393522122e-9
1.23752219954112e-8
2.2218464411151344e-8
2.4046351965541302e-8
2.5080865503832195e-8
3.242870012187928e-8
2.525584981464418e-8
2.084177178191158e-8
8.930678625310452e-9
2.6414315892999925e-9
1.267257220272112e-9
8.958798440377513e-10
5.865938556036258e-10
4.433929355622459e-10
3.7904967565076455e-10
2.396602279743898e-10
2.705705337100987e-10
4.668308087555244e-10
9.839119786441334e-10
2.7735669579823854e-9
1.0307620545069856e-8
4.2888033557150915e-9
3.4760276409765916e-9
3.7053865619427546e-9
4.678778485089244e-9
6.886235310218915e-9
1.259030964818174e-8
2.3492019431908677e-8
1.1824756931238546e-8
7.034519388378845e-9
5.430962229022063e-9
6.500154926955889e-9
1.0580356476848506e-8
2.034381052663693e-8
4.140331019515794e-8
6.858633150922717e-8
4.635443033173777e-8
4.204303770191539e-8
2.239649466504356e-8
1.5280968690841997e-8
1.5474017777457888e-8
2.11798902798047e-8
2.705375263510015e-8
2.1876967644226258e-8
8.396729149158347e-9
3.218846206528635e-9
1.2659206025263367e-9
7.683961892988058e-11
1.647998939252744e-9
6.908318209019079e-9
4.145978966266993e-9
6.761472169697818e-10
2.0729111228835992e-9
2.703408673716403e-9
3.2007625730987134e-9
3.7594613610548526e-9
4.4795764165788436e-9
2.0507861561769025e-8
3.365689011724655e-8
1.923304007700219e-8
1.7896050294980123e-8
2.0816888032701455e-8
2.8896011757906373e-8
4.184236871971395e-8
3.480158958596344e-8
2.3736891713364767e-8
2.1133704320189337e-8
3.0362229531625116e-8
9.589958513850794e-9
3.930743775537184e-9
2.160249013627891e-9
1.0693162617062419e-9
3.375489885467174e-10
2.0242138367117509e-10
1.6717733370356076e-10
6.847525610778951e-11
5.176710472425998e-11
5.7956667134823255e-11
4.395355902322385e-11
6.023687380108944e-11
1.2065357149453388e-10
2.899032892211847e-10
1.1106681579974302e-9
1.3523476267967424e-9
7.882121081233252e-10
7.566460034982651e-10
9.200872336387404e-10
1.0891388398621688e-10
2.4427373868746506e-9
3.759170896453939e-9
4.352124607137419e-9
5.587025670980625e-9
7.638025922081264e-9
1.1031882913477781e-8
1.693282692621798e-8
2.7587218517433506e-8
4.4957854454903694e-8
5.10528874837578e-8
2.275587075385795e-8
1.2126932303593329e-8
2.8008362780508744e-8
2.6160650564048666e-8
3.027376766598769e-8
6.386923314606626e-8
8.910568393957526e-8
4.493086395913734e-8
2.268171128771112e-8
1.1442668684389863e-8
5.39394082241693e-9
8.016629860885823e-10
2.5706936282361867e-8
2.1369536998677365e-8
1.0290637454970145e-8
1.523329026929637e-9
2.819193117381158e-9
4.98020292622463e-9
6.522121138647044e-9
8.015139817393472e-9
3.5849657947890636e-8
6.756512592562273e-8
4.244561787122915e-8
4.2841443838868276e-8
5.480465893156682e-8
8.611727189154162e-8
1.253414767433939e-7
1.002869960981838e-7
8.727417465670847e-8
1.089258563169969e-7
2.5638044521509035e-7
6.542088972407753e-8
1.737214612330335e-8
5.590280775716384e-9
2.2971079695454494e-9
7.818398321507078e-10
1.68048371247546e-10
7.798997883880951e-11
6.632090298047502e-11
4.17530810844653e-11
1.2975149888275628e-10
3.0811894905286775e-10
2.9075553420238536e-10
3.8995333443189225e-10
7.935660314205595e-10
2.2384375707395926e-9
1.0873268592264639e-8
3.781592842600938e-9
3.14130376327158e-9
3.788640375920274e-9
5.954003599645593e-9
9.240271178764043e-9
2.1321576522241076e-8
1.914502242941305e-8
1.5883723699594948e-8
1.6576477860411e-8
1.9948998285661155e-8
2.7027330727446305e-8
4.081409374202027e-8
6.239956492461536e-8
5.783161051061478e-8
2.883515144079206e-8
2.1829866514588908e-8
2.0942603772873654e-8
5.5087374589522996e-8
6.628387194321776e-8
1.1178080296180924e-7
1.3291502323388006e-7
1.5058662032429611e-7
9.661669300330057e-8
6.10866389786027e-8
4.189669903061929e-8
2.9213745215566177e-8
1.388894709840213e-8
2.5276772571095198e-8
2.5490641001343392e-8
1.568241763135121e-8
1.5232370914790726e-9
7.256887718776218e-9
1.2516039794203122e-8
1.6711224866573073e-8
2.091724999738679e-8
1.0636981733487452e-7
1.262385465408056e-7
9.0915076146609e-8
1.041133479916563e-7
1.590336417587923e-7
2.648475007442585e-7
2.162130830601627e-7
1.846144202855338e-7
2.459820044919842e-7
7.535862120483429e-7
2.1263796058396008e-6
2.786540198409168e-6
2.441621913970349e-6
5.290467088825974e-7
5.400824850270387e-8
6.721284425593278e-9
6.961939296320134e-10
1.1709499977926295e-10
2.035635782682592e-10
1.5697469558685784e-10
1.1065310743642288e-11
4.9350494535265567e-11
4.4463687531822427e-11
4.7033250333778706e-11
4.444733998382888e-11
2.4491774285112194e-11
3.598252012112313e-11
1.7900916638625722e-10
2.020893634031501e-9
2.596285464480039e-9
1.465555980580572e-9
4.604469643432133e-9
1.2613927672434181e-8
1.611800932712986e-8
1.4236261002425285e-8
1.3001260837589832e-8
1.3138825832288746e-8
1.4381209512240912e-8
1.6062506700976675e-8
1.671158714965543e-8
4.460760682362232e-9
3.156446506601382e-8
4.4724599802595845e-8
7.29030028654246e-8
6.206531296935234e-8
6.48816572002321e-8
1.659780649927134e-7
3.4761146661885873e-7
6.705019657573777e-7
3.607562981471213e-7
1.958620960931832e-7
2.771678606858779e-7
6.762062144606786e-7
9.494337137000166e-8
6.45821344155247e-7
2.934212144296889e-7
8.091171615715453e-8
2.1777645584644217e-8
1.259898320913393e-9
6.698066363093061e-10
8.049726659381629e-10
1.1364212313349766e-10
9.43548443408162e-11
1.475835493948137e-11
1.4295123624301287e-12
3.2767945562435278e-12
6.709834375429227e-12
1.0513350696263725e-11
1.5568847027714936e-11
2.273969306794889e-11
3.319743070259549e-11
4.876501630637898e-11
1.5466877239413694e-10
5.626286752565869e-10
3.692351144341283e-10
1.0125939468870576e-10
3.044859196086689e-11
1.3195361335491056e-10
2.409143110078032e-10
3.838961719890752e-10
5.929390438462181e-10
9.178424088596929e-10
1.4441729970125674e-9
2.324384445353292e-9
3.826553089493538e-9
6.373166784926934e-9
1.0417186596999669e-8
1.5935745204896654e-8
2.203802463327088e-8
2.6309350365585644e-8
1.529052787783557e-8
4.037039866239249e-8
6.509005090054341e-8
6.90467226739344e-8
2.702816551203872e-8
6.834074988681272e-9
3.050308709549644e-9
1.3285451216065548e-11
7.130950092184904e-13
5.995799847069006e-14
2.423211758998542e-13
8.26085294984936e-14
7.275862084049241e-14
3.630396050644077e-14
0.
0.
0.
0.
2.4635849240805735e-14
3.44539011385643e-14
4.77560193779157e-14
6.610889122288588e-14
9.159614062317647e-14
1.2711596407231177e-13
1.7675643345991722e-13
2.463239920568723e-13
3.4410413906985853e-13
4.819720567561755e-13
6.770274447560133e-13
9.540103814174547e-13
1.3488940349709575e-12
1.9142484713065026e-12
2.7272603380600986e-12
2.1461903912224224e-11
2.1177940676906634e-11
2.6566026796711316e-11
3.401580372826025e-11
4.2612007876501706e-11
5.109595047849559e-11
5.6815738587350185e-11
5.4669873921410974e-11
3.6183651179725576e-11
1.0573597566261488e-11
9.907604512205493e-11
1.394184064352023e-10
1.8296477428925243e-10
4.0929771422247357e-10
1.99275935977231e-9
2.3792959376029064e-10
9.80386112722568e-11
1.733879767611644e-10
2.1844392768864037e-10
2.5986428777725703e-10
3.048274579237732e-10
3.5719121854812363e-10
4.2035450620402203e-10
4.982695609971561e-10
5.962274475886377e-10
7.218772821382533e-10
8.868552101179518e-10
1.1096256935685679e-9
1.4207427142568957e-9
1.8732198548454518e-9
1.5006967885540375e-8
3.435129677857294e-8
2.057269015490233e-8
1.976532603972909e-8
2.3729880528436793e-8
3.3162864004697274e-8
5.33419261063393e-8
8.730980751130965e-8
9.737160442771253e-8
9.212481211730132e-8
1.005760303951918e-7
1.307484039838158e-7
1.0023754121866619e-7
1.0597199027415159e-7
8.830935502898219e-8
2.3619369146336327e-8
9.1939944411463e-9
5.6336873790418016e-9
4.004981709425768e-9
2.888057848885659e-9
1.2868369948366711e-9
3.9253612573980974e-11
4.1283578404722306e-10
3.8601558184791594e-10
4.080893469985149e-10
4.468655037823485e-9
1.06211408491908e-8
5.938302904260856e-9
5.228480488345033e-9
5.416390593159734e-9
6.1568954320737e-9
2.711330235512e-8
6.810080870026067e-8
4.751416386860116e-8
3.760170838584121e-8
3.634027979943716e-8
3.8656054463978254e-8
4.390996123190742e-8
5.307603681137564e-8
6.828498541653822e-8
9.144761925515682e-8
1.1688836643273261e-7
6.002663359961911e-8
4.18019942727416e-8
3.555348361669365e-8
2.6217011665915323e-8
2.171735218946939e-8
2.0602124798246733e-8
1.006792276225845e-8
3.568627260025426e-9
1.5464714549533492e-9
7.262238626245058e-10
3.541566143029865e-10
9.321252083743737e-10
7.700856033805023e-9
1.0864848230706914e-8
7.939668509649838e-9
7.417119382448631e-9
7.75308962183761e-9
8.730678457320151e-9
1.0463886773898075e-8
1.3336256421284864e-8
5.4701200854431885e-8
7.256317625260298e-8
4.394910103823928e-8
4.4474530683267037e-8
5.7463667802787494e-8
9.072911552411738e-8
1.503212645641815e-7
1.509632756658237e-7
1.3816258864233542e-7
1.61964743581361e-7
2.536181309319263e-7
1.6919156110850486e-7
1.4120639020236524e-7
1.3942163115964586e-7
5.6312158813760764e-8
1.4561438266115641e-8
6.5256102317829565e-9
4.324532571222338e-9
3.0660952102763813e-9
2.119727881700239e-9
6.165970541565958e-10
1.1926757934616958e-10
1.0027941157367509e-10
5.393856622503731e-10
2.732444258097101e-9
1.518480632879592e-8
1.3555049750384827e-8
8.748164167327844e-9
8.099839658525551e-9
8.746303100157639e-9
1.0427600140193157e-8
4.3056072814095557e-8
1.0139894996572355e-7
6.753872978015716e-8
5.269108925370502e-8
5.051721369111995e-8
5.3678519093744004e-8
6.157338231945768e-8
7.626734132904217e-8
1.0206543615438049e-7
1.4320441693903713e-7
1.8732119274263727e-7
9.379384632516209e-8
6.13266004653527e-8
5.9571142847095486e-8
5.7008907793213795e-8
4.8869563520289925e-8
4.721163430186319e-8
2.286370555656196e-8
8.378130003204902e-9
3.6363250712276102e-9
1.55234352529897e-9
6.492902881612997e-11
1.1599070774576234e-9
3.3338528844460172e-9
1.0935420803328441e-8
1.0580482920341881e-8
1.084020998899457e-8
1.167453817262721e-8
1.3165009413891634e-8
1.551410471523297e-8
6.910799737075961e-8
1.1455794410664318e-7
6.869020713485228e-8
6.764599890361288e-8
8.38410747644659e-8
1.2464608821155023e-7
2.0596155033224747e-7
2.2810861453387764e-7
1.9182332541116226e-7
1.975062099549373e-7
2.784099970441878e-7
6.605457224134598e-7
3.679594579731597e-7
2.2962017947257189e-7
9.780611703551514e-8
4.15006888150736e-8
1.3455452518033474e-8
3.0851399391170233e-9
1.4245386884398423e-9
9.664509119205079e-10
2.48937561902651e-10
3.377518986051412e-10
4.655141336034637e-10
8.486744849397352e-11
7.336958989312365e-10
2.524426675913448e-9
1.091196053866929e-8
1.7415563015644905e-8
9.322309898246654e-9
8.323200449084218e-9
9.01140511501948e-9
3.7258331401491875e-8
9.28148741789218e-8
9.541423222563498e-8
7.200782962008652e-8
6.535851592872104e-8
6.556460119443817e-8
6.989901653803811e-8
7.863010001931917e-8
9.368599001070348e-8
1.1825449275388016e-7
1.5263054236088905e-7
1.0232286018283927e-7
9.247461357717526e-8
1.113125997109195e-7
1.597336735498687e-7
1.5955471708803204e-7
6.947802954686772e-8
3.115543199360883e-8
1.639706781792975e-8
9.5670406824221e-9
5.425212907815302e-9
1.0308927616093686e-9
6.091173157721629e-9
4.435824480883617e-9
1.2317451129778699e-8
1.7125347008095657e-8
2.0555934487255287e-8
2.402375365973031e-8
2.8379131281545785e-8
3.437006307415418e-8
4.3039485632178876e-8
2.0602051858590896e-7
1.8982642844587845e-7
1.2724895978278493e-7
1.4002371322074396e-7
2.036996086623495e-7
3.518993156368637e-7
3.5196705819106534e-7
2.840950989050275e-7
3.2005407211648234e-7
5.959691665541975e-7
3.767105970795842e-6
1.6454273469202653e-6
7.978608233204475e-7
2.280932123382137e-7
5.1969419793215887e-8
1.4515552101754844e-8
5.58005766101823e-9
1.168874739524752e-9
2.6814426450161804e-10
1.3879149235285757e-10
7.756758748395243e-12
4.811819916288792e-11
1.7060790846832493e-9
7.488566762602669e-10
1.2928735344725496e-9
3.282223192012296e-9
1.0004729445201932e-8
3.969277247112828e-8
1.415013525173311e-8
1.1846896216561695e-8
1.3226453378552538e-8
3.971086108333891e-8
1.0203330685437072e-7
1.241807910518497e-7
9.18392627479618e-8
7.967939328637802e-8
7.803706719385829e-8
8.32065621424542e-8
9.604844295966676e-8
1.2006554637095462e-7
1.5304987769123282e-7
1.0841476980853755e-7
1.6843004119739687e-7
1.5418144131968697e-7
1.7052115102920563e-7
2.7701007633683634e-7
2.673329911421899e-7
1.7735581538053176e-7
9.2324503707447e-8
5.797449094238474e-8
4.284071873376147e-8
3.4777170232245485e-8
1.2607562115567341e-8
1.574428873683809e-8
1.4648837368151717e-8
5.029122754133513e-9
9.27319413745171e-9
2.1746956178217478e-8
3.1401612145349465e-8
4.021291264605501e-8
4.984318087334146e-8
2.4274876252770585e-7
2.695713362966296e-7
1.9465611894100447e-7
2.2457231586504961e-7
3.438668023335161e-7
5.887105869823045e-7
5.072417704002438e-7
4.226158614750602e-7
5.241541439565148e-7
1.2861783775834626e-6
9.65286663793904e-6
1.3375433637257725e-6
1.3734217950045073e-6
1.615058404684749e-6
8.690813522629167e-7
1.9231816038327803e-9
9.612904456740711e-9
5.824901029555155e-9
3.0189683362211203e-10
7.705776475454964e-10
1.5188076994288304e-10
7.72907360238907e-10
1.5112762075697306e-10
2.0110399327126387e-9
4.5535004698237095e-9
9.313616988457512e-9
2.8605422705672764e-9
5.102758418509306e-9
5.712921095711754e-11
3.8520776975186904e-11
3.763272749530607e-11
2.2339643563448626e-12
2.333960292524313e-12
2.0947919327956624e-12
1.7652144516455476e-12
1.252562670374574e-12
3.7543744172723887e-13
1.1450734333437022e-12
3.754948253143776e-12
8.213017080164647e-12
1.5888432167020738e-11
2.9421391265774554e-11
2.91042120860672e-10
5.03333231373743e-10
1.1020745426314223e-10
5.157403609848686e-11
1.7955911250072427e-10
3.2322342893315257e-10
5.181827294280622e-10
8.106261491912057e-10
1.2732172112916463e-9
2.0162588642329823e-9
3.1475571972013847e-9
4.545993645380366e-9
5.594719156262969e-9
5.515716143636754e-9
3.1986629427647102e-9
5.298802050638591e-10
3.813762510235252e-9
1.0074051621880384e-8
8.304177163026555e-10
3.7519903929707316e-11
2.5511143954969715e-12
2.986771269402669e-13
0.
5.854235168634561e-14
8.249312838256099e-14
1.0695850296957245e-13
1.316155612954044e-13
1.601157682637685e-13
1.951571368015472e-13
2.390348088816323e-13
2.943236989462961e-13
6.942672532197487e-13
1.8720601017635269e-13
0.
5.809561851837827e-14
1.0971267510775276e-13
1.647175036398137e-13
2.3475650879828967e-13
3.3013648705287494e-13
4.632002879574415e-13
6.507097571350182e-13
9.16468107148289e-13
1.294864876844056e-12
1.836016800608936e-12
2.613388875035299e-12
3.735147671214898e-12
5.360937291963723e-12
7.726115935305756e-12
1.1174974383151844e-11
1.6201025526819693e-11
2.348123356072528e-11
1.1046126236322014e-10
1.1257752688281518e-10
1.069037848719005e-10
3.2870967455896195e-11
1.3799327780514838e-10
4.160085916298192e-10
7.747114412808629e-10
1.1555302717505758e-9
1.5062058615482853e-9
1.802376801487741e-9
2.0496272714954194e-9
5.290240859897036e-10
3.225057699663708e-10
4.936853473480049e-10
8.282857297704659e-10
2.2773619039649222e-9
8.3494371873413e-9
5.4825068872290735e-11
4.4494899362980506e-10
5.113867356618134e-10
5.560039947092486e-10
6.173295525238618e-10
7.053296734655028e-10
8.296480116092433e-10
1.005891599902473e-9
1.2612392431628487e-9
1.6449733986437892e-9
2.252176440656113e-9
3.283643112778971e-9
5.218751228207198e-9
2.291426014583494e-8
2.8940306848883302e-8
1.9126561169503107e-8
2.1258760874446528e-8
3.053866624765096e-8
5.434390064989353e-8
9.203190666475235e-8
9.290284757594954e-8
9.861005106377783e-8
1.272228054744066e-7
1.2563960829381957e-7
2.985272511097745e-7
7.792793533184548e-8
2.0210661420164932e-7
1.364476737229672e-7
1.220758169675643e-7
8.899012551013543e-8
2.0498793425922435e-8
5.30991107439258e-9
2.6176891246956244e-9
1.5645115873629665e-9
4.911264610420448e-10
1.022743685174128e-9
1.3217712175097388e-9
1.0439268602552082e-9
6.837330766310854e-10
6.567642963881331e-10
9.713864097339787e-9
4.3335410725004875e-9
3.6988044551610336e-9
3.766101159333499e-9
1.5198010079961768e-8
4.737586298578007e-8
6.549435758141555e-8
5.403922110495215e-8
5.07755002416212e-8
5.184493884462053e-8
5.496364274154167e-8
5.937919467320819e-8
6.498483371170086e-8
7.196623921601743e-8
8.061631144804511e-8
7.035713452646487e-8
7.069480648091349e-8
6.547718999574503e-8
6.456021442010368e-8
4.4611485604011605e-8
1.6869788073751735e-8
7.411169953881379e-9
4.110156780644035e-9
2.9687748025010333e-9
3.4445066694302065e-9
8.700130344770066e-9
3.804297467965544e-8
2.347168386510211e-8
1.9075740461513562e-8
1.8582993631464206e-8
1.9973249336966643e-8
2.312062585245736e-8
2.8645814157124795e-8
3.81164500692009e-8
5.5103563497063886e-8
1.5013774699335074e-7
1.1773227960954856e-7
7.643928278462452e-8
8.257041871163138e-8
1.1834142936889203e-7
2.060004533518321e-7
2.297660715028476e-7
1.9667454205083247e-7
2.2542077119407238e-7
3.6204557315215917e-7
7.216055194713569e-7
6.19026343597253e-7
3.547536768749895e-7
2.3386637777148621e-7
1.291283826420694e-7
5.7774906692729706e-8
1.5050326812670595e-8
3.742940115290974e-9
1.8806567044380674e-9
1.2259454860180469e-9
2.889389391167785e-10
7.820258633340297e-10
8.64242964640203e-10
2.1959876737060867e-10
5.413545774763563e-10
2.8377977971270723e-9
1.808807987498907e-8
1.2914843254119876e-8
8.585303609728486e-9
8.113171874321594e-9
8.900356252051038e-9
3.945081171315991e-8
1.0403431311071198e-7
1.0984775244751487e-7
8.424929808537234e-8
7.738104744806477e-8
7.819299253557713e-8
8.347696247119192e-8
9.329985006083432e-8
1.0946363463456142e-7
1.353122328732139e-7
1.7512336267100588e-7
1.1631620139541945e-7
1.0825685851105417e-7
1.2578939405817133e-7
1.5150103358138678e-7
1.405880988030138e-7
6.113873593419004e-8
2.6697277335380975e-8
1.3889141399043734e-8
8.105502948478055e-9
4.837741714844804e-9
2.6261946259861124e-9
7.2723157607072635e-9
1.5756082268306092e-8
1.9704577414333675e-8
2.279927351405434e-8
2.572948797143346e-8
2.9423530424104667e-8
3.461314735411084e-8
4.2187840398582996e-8
1.8211282431788448e-7
2.116360642131262e-7
1.354360997855063e-7
1.4234338439561106e-7
1.934848067531167e-7
3.2280078884737394e-7
4.1474590175913294e-7
3.260348862495797e-7
3.145433440549871e-7
4.4238086371676174e-7
1.2084566315655314e-6
9.8415309213046e-6
0.000010138436768021066
5.822175046219389e-6
1.6638288721268537e-6
2.4079205989833676e-7
3.502868248587917e-8
5.615872213429275e-9
7.637355109497365e-10
3.1030016706832466e-10
2.35135769790924e-10
1.9994467074534175e-10
1.4040765858836595e-11
2.777128150586013e-11
7.532178850866867e-10
2.946384855201294e-10
5.101286196825888e-10
1.9872460680627333e-9
9.201351251763434e-9
1.9797584265700742e-8
8.63581660552045e-9
1.1964215907764979e-8
4.4057014225464196e-8
1.0822659939386934e-7
1.1594632010170013e-7
1.0104848503018327e-7
9.272926737259369e-8
9.139086703027806e-8
9.642553900353169e-8
1.0988025774168984e-7
1.398034668136351e-7
2.060941247143008e-7
2.0167492952805605e-7
2.3505005580759876e-7
2.756002775639708e-7
2.2430848698873565e-7
2.2404544729255719e-7
1.469342794284158e-7
1.0381474317052375e-7
1.0244093314242714e-7
1.618896498860472e-7
3.398654071078034e-8
3.950131245609213e-9
2.070624280974323e-9
2.9002406541754197e-10
9.607915324677476e-9
2.2881535843828757e-8
3.607698445076909e-8
4.871260175190921e-8
6.231285025625737e-8
7.873160649757253e-8
1.002170307768091e-7
5.375299959027257e-7
3.632732861628088e-7
2.7981435273846606e-7
3.4496207554016503e-7
5.796334957116233e-7
7.750433419539262e-7
5.578236178028188e-7
5.426280354637937e-7
8.990997698398733e-7
5.517165540786703e-6
3.2392166208416987e-6
2.583349107857978e-6
2.376039650473011e-6
1.6270764449132391e-6
6.354953404276713e-7
2.2639596602955835e-7
6.815976486998428e-8
3.454455851382076e-8
1.803954432905196e-7
1.8835448160008223e-7
2.8131238812381807e-8
6.567098648269789e-9
2.5484463458338493e-9
2.4058802439718403e-9
1.8551628713632557e-9
1.2452596256262119e-9
1.8968236911241535e-9
7.5638516445588e-13
3.551175024871422e-9
4.795358522429694e-9
6.411813192213754e-9
3.905341126794432e-9
2.3164740661703296e-9
3.0350745309313276e-11
4.3534430967698186e-11
1.0913036096505741e-11
4.2146458488866965e-12
7.376797458320731e-13
1.2077612511707829e-12
2.1399172103060747e-12
2.4208547639172876e-12
2.187424953703949e-12
5.861698577835554e-11
1.6314232578348204e-10
4.064085311581485e-11
2.0862985923070307e-11
4.8787637485454485e-11
7.25483687190388e-11
9.996710781089482e-11
1.3588757846717746e-10
1.856788464479704e-10
2.5706878703205524e-10
3.6230726387630846e-10
5.216710476787804e-10
7.694308188741969e-10
1.162835668567561e-9
1.787549083611578e-9
2.715860402362655e-9
3.8001845362949194e-9
4.453631366415915e-9
4.0158919531889745e-9
1.7428294216143664e-9
1.392408082155745e-9
4.811706192067492e-10
1.9691344874122892e-10
6.322580685456445e-10
8.745470948158867e-10
9.36478987986395e-10
7.75560606617495e-10
2.8958015696716305e-10
6.186791671592635e-10
1.968710000832018e-9
4.094628323068507e-9
8.63905356633872e-9
3.8067260303005176e-10
1.4230769085832398e-11
3.0824964312216357e-13
0.
3.819352938776081e-13
0.
0.
0.
0.
0.
0.
0.
2.4034909862055102e-14
3.31555781250367e-14
4.575746948050106e-14
6.322547267532378e-14
8.74962962269923e-14
1.2129683147848727e-13
2.2239360921681716e-12
1.7901827747561658e-12
2.068661993347068e-12
2.5675658528954994e-12
3.258665910330418e-12
4.174028926542571e-12
5.37216229536318e-12
6.934232310465678e-12
8.9659339522469e-12
1.1600082513332925e-11
1.4996612351671972e-11
2.4710267588255955e-11
2.3449806941849053e-10
3.4909774347824456e-11
5.746524030135791e-12
1.0153456985870389e-11
2.3250950539573406e-11
3.8174915616045833e-11
5.6658329466298875e-11
7.913234853849007e-11
1.0494591292794366e-10
1.3291383636172306e-10
1.623138376290422e-10
1.9344664963187943e-10
2.2745002515196374e-10
2.658899588452632e-10
3.1054033273605613e-10
3.633830688685355e-10
4.2674553897998785e-10
5.035340253978386e-10
5.975818450113197e-10
2.2815527872162755e-9
1.0524296003618548e-8
1.521605264461738e-8
1.3284065455282758e-8
1.342683112442422e-8
1.4721895391720798e-8
1.6819168646318915e-8
1.9737152077763837e-8
2.368168452820309e-8
2.899711469507314e-8
3.614704904564518e-8
2.1400859213874194e-8
1.4112702354851481e-8
1.0961470324896845e-8
9.286709259080779e-9
7.682923114355374e-9
3.6919184518693377e-9
1.3962016039542144e-9
8.060919831172261e-10
8.402761891680846e-10
1.468294479720369e-9
3.4084403674918346e-9
1.0740090400548255e-8
2.183520651409289e-8
1.1771551130932684e-8
9.948517258871846e-9
1.0423120201314227e-8
1.2605544529455325e-8
1.7368684979062673e-8
2.773763927731741e-8
5.115259920033661e-8
4.741734351442839e-8
3.664982341719341e-8
1.9803816782504185e-8
1.6685018010865867e-8
1.641538188826378e-8
2.275674766570893e-8
3.4835541028980555e-8
3.8017356777205937e-8
4.766778547965404e-8
6.06165803915302e-8
2.5442968705446306e-8
4.1429939855606216e-8
4.468910394913924e-8
4.2794254931832824e-8
4.36165675596475e-8
1.9684698969433586e-8
7.646704203263228e-9
4.461017207303968e-9
3.182217219707926e-9
2.3579540785090397e-9
9.687656161439e-10
5.299087504795292e-11
4.145724394948833e-10
7.082703287564792e-10
8.021939355646666e-10
2.68342452674886e-10
2.249130249700744e-9
1.8022401834536635e-9
1.7655848827684946e-9
1.889338773646965e-9
7.190765938389461e-9
2.1532021186831213e-8
1.9091765771883398e-8
1.5283840373467214e-8
1.468423080092269e-8
1.5346981522719188e-8
1.681091743801967e-8
1.9066926701270823e-8
2.2293837142134384e-8
2.6734802658222915e-8
3.233751170225255e-8
3.765421412599447e-8
1.966210330693853e-8
1.0212123825664014e-8
5.7512677235890816e-9
4.050998027625509e-9
3.3916462487958207e-9
2.8353042338044947e-9
1.101711374178788e-9
3.737166609617565e-10
1.396297974812435e-10
3.993551627831358e-11
6.143336332815766e-11
5.446469197970584e-10
3.510657869827832e-9
1.960067195970261e-9
1.5532900113626328e-9
1.5097352075053291e-9
1.6323696010134512e-9
1.90521733870664e-9
2.381868121749273e-9
1.2177614493286673e-8
2.287531406068602e-8
1.4770052539672434e-8
1.5517013952726255e-8
2.0348814864144594e-8
3.162323108272206e-8
5.6404849040582774e-8
8.27266582459932e-8
8.15720688143843e-8
8.637483363675242e-8
1.0719207081772583e-7
8.65946508825022e-8
9.507582189337261e-8
7.270731728000323e-8
2.5535821548689448e-8
1.1178226666876415e-8
7.178915633079391e-9
5.35441775042182e-9
4.236070564277868e-9
2.1875960640705037e-9
4.380034552628215e-10
8.243158495934583e-11
1.9962666073956572e-10
3.168228203450818e-10
3.0659957461757466e-9
1.3892182365571125e-8
6.6300663258305536e-9
5.466262017417324e-9
5.484264082748175e-9
6.110247404281573e-9
7.3514578552690374e-9
3.0526455228624384e-8
6.690867663150057e-8
3.810207238721651e-8
3.083653246805176e-8
3.065830578142652e-8
3.404886058679891e-8
4.139545883738159e-8
5.488066173848652e-8
7.460340074857207e-8
8.346900380164219e-8
7.357143396175545e-8
6.52838869776979e-8
3.5058473885129787e-8
2.3611635068952882e-8
1.459219842808717e-8
1.0099380431575948e-8
8.632252974326534e-9
7.405684527900394e-9
2.857169213671868e-9
9.895571323109946e-10
3.615977871654329e-10
3.833223539578204e-11
4.0992506648509695e-11
1.0621997318613135e-9
7.607588806771218e-9
4.44180896101397e-9
3.736891178445049e-9
3.7145687067999147e-9
4.0424848341891885e-9
4.702412542925726e-9
5.808695221204916e-9
2.6933862941072772e-8
4.705343296210705e-8
2.810790226787904e-8
2.76696287101461e-8
3.42047119792871e-8
5.022611740225242e-8
8.496793876026935e-8
1.1927136484353815e-7
1.1155542985958618e-7
1.1261179727203296e-7
1.3930139009829232e-7
1.1191728367601116e-7
1.249705195746496e-7
8.90282120617011e-8
2.6688484095906195e-8
1.1484425891125678e-8
7.340985609757274e-9
5.426171616137982e-9
4.238420906665388e-9
2.3181725522364446e-9
5.001722434450014e-10
7.034725257719069e-12
5.4219011235362965e-11
9.603810892548425e-10
4.81258050764436e-9
2.086632819256309e-8
9.332063912584917e-9
7.516385834244548e-9
7.514464209923255e-9
8.432254783121885e-9
3.2254554946711245e-8
7.654578050019854e-8
4.8164975554185987e-8
3.860279611539097e-8
3.782930515818907e-8
4.103591875446982e-8
4.8069337973379714e-8
6.076707558489617e-8
8.21864342196647e-8
1.1029482894442299e-7
1.2434423816707636e-7
1.107731075038937e-7
9.345022832721552e-8
4.838040315691305e-8
3.908772331752846e-8
3.0538591224670247e-8
2.1343864905015825e-8
1.911020176917175e-8
1.4418608315587597e-8
4.649636849638879e-9
1.501283129884641e-9
2.1319349126366764e-10
8.830958488059254e-10
2.187984513096418e-9
1.769260264568616e-9
4.841502933987014e-9
5.051490202804003e-9
5.2188630553307585e-9
5.632137675831654e-9
6.345079817206678e-9
7.4428024257896195e-9
3.6824981111522936e-8
8.149788258631404e-8
4.830834090916633e-8
4.5174991958377764e-8
5.2350369264612104e-8
7.026257441856014e-8
1.0801713801503723e-7
1.674297759618874e-7
1.7362057033674072e-7
1.5342503400796563e-7
1.595212830434775e-7
1.547756750890659e-7
1.5794537651138798e-7
5.3486824924782576e-8
1.8145430816895303e-8
9.796012726879136e-9
6.943063126235402e-9
5.28807568016321e-9
4.3289945097414796e-9
1.8673012773072362e-9
7.100702532998326e-10
6.231307534833492e-10
1.3475814276664774e-9
3.764302787296664e-9
1.3764555735944196e-8
2.78705159042566e-8
1.4400726640591268e-8
1.2326217263644304e-8
1.2909913052752143e-8
1.5306557969862112e-8
2.01160841884152e-8
5.996600613977045e-8
1.129917058600672e-7
5.971406412371047e-8
4.84075722608787e-8
4.858106619240745e-8
5.5411906354661195e-8
7.109528768619548e-8
1.0155742027397295e-7
1.4119993583074776e-7
1.4855555639996668e-7
1.064574088073637e-7
1.346214232084721e-7
6.897760362524984e-8
4.6161050657295286e-8
4.3734823089196494e-8
3.335499518293763e-8
2.6905481368318377e-8
2.5474170544896396e-8
1.099580773368822e-8
3.669241486649882e-9
1.2680825123132863e-9
9.042413388066252e-11
1.5901585235392213e-9
3.159587281109309e-9
2.709881792155161e-9
6.0025659984449375e-9
6.306838433284452e-9
6.699292031751719e-9
7.391131583109634e-9
8.479178113179768e-9
1.0114112493703099e-8
5.0192696339344415e-8
9.593864768135468e-8
5.646450944069668e-8
5.41555050366726e-8
6.49249385913297e-8
9.187653541869816e-8
1.4925887212498444e-7
2.0176238846459967e-7
1.7651597152345142e-7
1.661840391230293e-7
2.001065329776099e-7
1.6309920670524178e-7
1.647556803912608e-7
8.536048110860363e-8
2.2283292758888477e-8
9.24651901472194e-9
5.875950421598865e-9
4.366267327912653e-9
3.2803874806688686e-9
2.1536675990043112e-9
7.116285033498663e-10
4.940899899693183e-10
1.01826955438457e-9
2.768873738389279e-9
8.838347358514711e-9
3.906338007176591e-8
1.6024792440193364e-8
1.2472856962562086e-8
1.2548200831809661e-8
1.4525961876534317e-8
4.7865148610687104e-8
1.0779903499739302e-7
6.701401109592176e-8
5.271406245878262e-8
5.0943223553984426e-8
5.478237534479799e-8
6.4128016948053e-8
8.191356944641728e-8
1.1366053020571998e-7
1.61491246538498e-7
1.9369773181538705e-7
9.131052581885288e-8
1.3345326590639345e-7
7.214236452686312e-8
5.716121213678544e-8
6.479121289993385e-8
6.434277334195494e-8
6.147720640387077e-8
3.799290783264989e-8
1.317040360568348e-8
5.021906802843083e-9
1.4121592446246406e-9
1.88920016575814e-9
8.556489512093933e-9
2.878962658810198e-8
2.410713620504108e-9
5.214235342050035e-9
7.738950494228028e-9
9.2814694101661e-9
1.0833307675174117e-8
1.2756351910069036e-8
6.0578007432997e-8
1.3898792821635284e-7
8.38232065878856e-8
8.025429970826228e-8
9.534274691092845e-8
1.327948509373367e-7
2.1241712556762732e-7
2.937321973306687e-7
2.535002826160831e-7
2.2646369445771285e-7
2.5905098855071887e-7
2.0669956578461557e-7
1.4792061246457037e-7
6.19725799720865e-8
1.591993714813678e-8
6.600933751206786e-9
4.3726094190655305e-9
3.2415226464432324e-9
2.408594578582415e-9
2.040148210728934e-9
1.2206407553054443e-9
1.3496988912407726e-9
2.373608970703731e-9
5.109704403492292e-9
1.4278929004824434e-8
6.063983942065639e-8
2.4525870506456658e-8
1.9301913231003803e-8
2.0108766323512948e-8
2.4665421473504872e-8
3.459464578314547e-8
7.606044383674678e-8
1.4930214421232034e-7
8.162733274697446e-8
6.373444003000421e-8
6.19566583737945e-8
6.852160245666228e-8
8.52858904321231e-8
1.200917107666434e-7
1.840597220102193e-7
2.431332291369679e-7
6.687134973573512e-8
1.48047981965263e-7
9.47088844477329e-8
6.915219633148591e-8
7.301047145170401e-8
9.219620030895595e-8
1.0352741679402918e-7
6.974940821808516e-8
2.6227102299773235e-8
1.1059386008028796e-8
4.805488199325319e-9
6.338724488616793e-10
5.652086892638782e-9
2.5732057195889094e-8
1.322306807051643e-8
3.138068206844718e-9
8.697805065226626e-9
1.1407371201020433e-8
1.3577008337019594e-8
1.5992041144105535e-8
1.9074162241879888e-8
9.388333226288979e-8
1.6396932025994539e-7
1.0109892957742802e-7
1.0192304246088213e-7
1.2992556699512473e-7
2.0092854277931424e-7
3.2477929045742685e-7
3.050642729637301e-7
2.5609302726805563e-7
2.824984648031947e-7
4.722149932158432e-7
2.956274861092543e-7
1.4783619343906648e-7
6.529943280256961e-8
2.8451772601586813e-8
6.626314880024008e-9
2.5533412488360677e-9
1.8281165441371051e-9
1.1468610766255003e-9
8.171277275773641e-10
1.2211189133867702e-9
1.256477171546687e-9
1.639735490232858e-9
3.0300504993550324e-9
6.841797452207683e-9
2.459480231646681e-8
3.513166281224093e-8
1.932906667891227e-8
1.7857333009474136e-8
2.06322141939437e-8
5.507354813918645e-8
1.2472946594664815e-7
9.474336448168804e-8
7.061667603865944e-8
6.498913606977317e-8
6.688739783115746e-8
7.498282828689956e-8
9.181420458315877e-8
1.231626898936666e-7
1.7134899486326727e-7
1.4696292463234584e-7
1.1810844482121048e-7
9.291199441893006e-9
1.5075387375722254e-7
1.2637660393165965e-7
1.2406114121794052e-7
2.07011153253839e-7
2.3011431194005602e-7
1.0529994875398912e-7
4.7748970260806953e-8
2.7182000703178667e-8
1.5357344574853568e-8
5.902699453635641e-10
5.294971801852695e-8
3.7092503759228576e-8
2.254145495104727e-8
5.679919978771401e-9
8.223290496025695e-9
1.6794503439865705e-8
2.2997130885959636e-8
2.8807742612524037e-8
1.146676527125652e-7
2.377087485449648e-7
1.5903091235966987e-7
1.6854720079303885e-7
2.2607458417110986e-7
3.7197412759074714e-7
5.306364547307626e-7
4.2126879717113077e-7
3.8265530660864657e-7
5.057468160230826e-7
1.3193572172840973e-6
5.046192833164839e-7
1.2828559551526552e-7
3.330336390738918e-8
1.11227348638675e-8
4.019260886227004e-9
7.012532624834007e-10
2.4304105882458176e-10
2.3198548624780603e-10
1.969416954267741e-10
6.846724909983603e-10
2.6013796218030374e-9
1.921624300454656e-9
2.6390395038685354e-9
6.898455863713762e-9
1.8091069523227318e-8
1.0013107246327327e-7
3.7999890999128156e-8
2.9638081391157618e-8
3.430179086394193e-8
4.7214980758306514e-8
6.574782199760066e-8
1.4848079717046675e-7
1.213539543698514e-7
8.63411843737487e-8
7.727316472990994e-8
7.974731290322704e-8
9.300933114343985e-8
1.229227250320033e-7
1.6932499269062634e-7
1.1657009625161951e-7
3.500640305744712e-8
5.3562113703508085e-8
5.212171056395899e-9
9.177247688977684e-8
2.4101635901072163e-7
3.5298711924336497e-7
2.7219505961564635e-7
2.666791363339998e-7
1.735610437899686e-7
9.674018049376658e-8
7.509397035381417e-8
7.625460558189317e-8
3.8318202101011985e-9
2.3955752764491535e-8
2.7436560278927647e-8
2.32734828931947e-8
8.223941197621464e-9
1.1871990618893443e-8
2.8231918416164788e-8
4.1373223256489065e-8
5.3874378026512844e-8
2.2041888432275369e-7
2.8842395778805044e-7
2.2658619094618211e-7
2.753088168707214e-7
4.4466436500421464e-7
7.103919380722891e-7
5.438941283328329e-7
4.880968790044073e-7
7.079452532834166e-7
2.781657201009376e-6
3.576380532030318e-6
3.5680994947522875e-6
2.184522384753012e-6
9.747242670524934e-7
4.80828735854961e-7
3.6870314165783355e-7
5.085556151362972e-8
1.1615026252325405e-9
1.6854305891373765e-9
1.4949631153826179e-9
9.143104435419642e-10
2.3888229091621376e-10
6.234223966804168e-11
9.584877412660701e-11
6.397237271339297e-11
3.9713839989059214e-12
8.127217397180999e-12
9.216664744747462e-13
1.6742727616641374e-11
2.4462592233813285e-10
1.153058576292152e-9
3.6100129443364607e-9
9.73863775112013e-9
1.9472811999386872e-8
2.4039670427341638e-8
2.260709913506864e-8
2.1545345188688775e-8
2.319971449097497e-8
2.925043593523599e-8
2.042806100491176e-8
6.525844766205189e-10
2.6432526820373836e-8
1.3565277242707605e-8
4.586951723220011e-9
1.4254498890600222e-8
2.2671660406068168e-7
3.5001583664092976e-7
2.5911541002278686e-7
2.90867557277303e-7
5.4252471817975114e-8
4.2533426760854165e-8
1.0830159012765907e-9
8.595750415549755e-11
8.138571272133316e-12
9.093235249119928e-12
1.4998641689447794e-11
6.4939824098586826e-12
4.686580724892409e-12
1.085026782924017e-12
1.8858089997598057e-12
3.726594320556304e-12
2.2468835305247997e-12
2.4282349272149345e-12
3.243934519783121e-12
4.594809659957594e-12
6.678412612542602e-12
9.895620255075093e-12
1.494376134853135e-11
2.3033003374774406e-11
3.627719572136506e-11
5.822427114488232e-11
9.3608584803405e-11
2.094592297829104e-10
1.898227447669408e-10
1.9324122454319478e-10
2.4187116255501115e-10
3.409838536754904e-10
5.067884427628723e-10
7.59133967506894e-10
1.083426647048467e-9
1.3397101058724829e-9
1.1947396536209788e-9
1.277572073466799e-11
3.335027354434041e-9
6.726667295383141e-9
7.430396154354691e-9
3.603395740405383e-9
1.2551168835712575e-10
9.720516751317952e-12
6.270309795592615e-14
3.114836179453486e-14
3.6251727088811597e-14
1.354587460728523e-13
1.5070842997940405e-13
1.7846570545786457e-13
2.1505191875396672e-13
2.614547396689464e-13
3.1998806455834815e-13
3.938896611442739e-13
4.874165629815145e-13
6.061118633808065e-13
7.571927691323247e-13
9.50071673441194e-13
8.112249983032626e-12
1.1007396011010513e-12
1.4710423629831308e-13
2.341735056442317e-13
5.022206307318628e-13
7.836992367401867e-13
1.1399472614630025e-12
1.6266059056840963e-12
2.3116714663719145e-12
3.2888845897356457e-12
4.693399747211897e-12
6.723415537635995e-12
9.6713705579229e-12
1.3968488027424332e-11
2.024493100246576e-11
2.940025131443475e-11
4.265542288669713e-11
6.150452024797273e-11
8.741023359296061e-11
1.2112105162593332e-10
4.2761333956228407e-10
3.5494189960832895e-10
7.644171361698184e-11
1.0197037619738536e-9
2.1159908472198117e-9
2.873535792988276e-9
3.3449593928334683e-9
3.7138195890616334e-9
4.064481051492281e-9
4.420696812912801e-9
4.783472725614971e-9
4.688326307279012e-9
7.697058466270386e-10
6.683993210772266e-10
1.006447734143184e-9
1.4756066144922405e-9
2.815036535210479e-9
7.842255643013728e-9
1.8270224730201772e-9
1.56309354393203e-9
1.4750746322151774e-9
1.4142884935785144e-9
1.4473050401832313e-9
1.5717017954917606e-9
1.8016705413587148e-9
2.1792695519286704e-9
2.7956888234860865e-9
3.848870613951255e-9
5.8107747758583815e-9
9.931714498114812e-9
2.6587537992249964e-8
2.5749730188075883e-8
1.8571134057423968e-8
2.217582199554215e-8
3.483570308262801e-8
6.74124620684334e-8
9.344460437341964e-8
9.110058203081344e-8
1.1079387181042445e-7
1.4808165995885953e-7
2.4185291545957857e-8
3.0896419507497533e-6
9.732943400301312e-7
2.3105210026870007e-7
3.9980638505276046e-7
2.2227366798747467e-7
1.5048087600210375e-7
5.263167294940591e-8
1.8563141159510804e-8
2.995486541277021e-9
8.888151998938061e-10
3.6225562244284284e-10
3.2249063599006186e-10
1.7707512663145813e-9
1.426189651665289e-9
4.168602962954704e-10
1.1994625973106114e-10
1.0093388068481365e-9
9.156564184193934e-9
3.610381701332984e-9
3.0465950512524857e-9
9.132432680646565e-9
3.1594357321097296e-8
6.272691140452897e-8
6.081782351166848e-8
5.6642947818760284e-8
5.667610457357589e-8
5.905510854036624e-8
6.262046659028103e-8
6.683685618036661e-8
7.152896155417646e-8
7.672678163608943e-8
8.338726547374164e-8
9.78510081379935e-8
1.1245414919604454e-7
7.435016458293534e-8
2.950051102468246e-8
1.3760333514932161e-8
7.863301178265883e-9
5.602713000610319e-9
5.7617310314276885e-9
1.2481983584995197e-8
3.261520769885668e-8
2.1258395733675052e-8
1.9666961497017778e-8
2.031061920050627e-8
2.2314147667652172e-8
2.5912692666436592e-8
3.183103450261035e-8
4.157069292729334e-8
5.830286919308675e-8
8.917777637004776e-8
2.159162210281821e-7
1.3602092878163883e-7
9.193072203494863e-8
1.0301540679175906e-7
1.5604485937573443e-7
2.6558450139969584e-7
2.4245212456649127e-7
2.1992517240842533e-7
2.8517376386347915e-7
5.465701641260249e-7
1.4801194445256367e-6
1.7828318287903922e-6
9.008019265710457e-7
4.834605269620672e-7
2.1746173219018523e-7
5.965922591609754e-8
2.109643135952885e-8
5.94533950755155e-9
1.1854710778005415e-9
4.965028526269377e-10
5.849281797919766e-11
3.1469491877625403e-10
1.5059699132179757e-9
2.8412718043888123e-10
2.0484176291439327e-10
1.0773891735509753e-9
4.469186899794151e-9
2.983968963713639e-8
9.618112194830159e-9
7.498784440910005e-9
7.608008275921128e-9
3.182987472837681e-8
8.701325777804365e-8
1.224181980598589e-7
9.697771310585441e-8
8.648032643562744e-8
8.515073160904339e-8
8.873771547085351e-8
9.653951790521454e-8
1.0985065921390577e-7
1.3197367770599265e-7
1.6975226782037382e-7
1.3142908481359216e-7
1.3374134860643512e-7
1.8336356740534006e-7
2.5788156717162576e-7
1.398737363594571e-7
6.112850474475218e-8
3.2865938110853814e-8
2.0515435389613403e-8
1.4239336960040745e-8
1.0856829826577725e-8
1.0265807489902858e-8
7.06108730117165e-9
1.2790653785810708e-8
2.0430606210030028e-8
2.6725556140914953e-8
3.2261212855489e-8
3.8388662269332594e-8
4.628616643753015e-8
5.728783469735312e-8
2.587583592984934e-7
2.5268358480006374e-7
1.701668943752774e-7
1.869125410858123e-7
2.704044310441529e-7
4.640383500952384e-7
4.6126098231057e-7
3.656946928969551e-7
4.0231686356735434e-7
7.304409636193094e-7
4.696668788771203e-6
3.2216786512351916e-6
2.379550113642013e-6
2.24940394655177e-6
2.1178875684083786e-6
1.0504143891368775e-6
3.708498949557559e-7
1.2728358693882575e-7
1.2460223594645212e-8
8.581048952684742e-8
3.245963303859362e-7
1.0657960777090254e-7
1.622921016255137e-8
5.3339924258788526e-9
3.155883723143568e-9
3.3712928108789954e-9
2.300675019948242e-9
1.5282961450401858e-9
2.634627099148365e-9
2.7930572938184865e-10
1.7857370004273568e-9
9.199493117217791e-9
4.511467028607672e-9
8.741004609171622e-9
2.4034909788611055e-10
4.487717259527927e-11
1.8862309707702986e-11
5.899780314283243e-12
1.6427638818638407e-12
7.215135075222933e-13
1.957406837913091e-12
2.4713524578593013e-12
4.035837569283329e-11
1.0475900654397127e-10
3.149263194694285e-11
1.4245480879199012e-11
3.273789666561942e-11
4.739070431132904e-11
6.36943744689458e-11
8.448210533185175e-11
1.1248936336851836e-10
1.513655854674856e-10
2.0660204647387367e-10
2.8689769972859946e-10
4.064920111126556e-10
5.892916252558487e-10
8.759539187924206e-10
1.3339321254709383e-9
2.0590184173955004e-9
3.104447622774032e-9
4.216933213475144e-9
4.718539796512403e-9
1.7801777691314458e-9
6.036231109185822e-10
4.4511682831958316e-10
1.0103705796756743e-9
1.3118364745875324e-9
1.4785665298353522e-9
1.5663767538761732e-9
1.5863579505725445e-9
1.503487298030176e-9
1.2047967085777405e-9
4.697669855615598e-10
3.458323851909379e-9
1.066930330726879e-8
4.926998912579351e-10
8.332850933961903e-12
3.526048945805015e-13
6.675579201112984e-14
7.004579986504003e-13
0.
0.
0.
0.
0.
0.
0.
0.
2.99962399909313e-14
4.1383102692375403e-14
5.715835610020836e-14
7.90654440609542e-14
1.0955699733457976e-13
2.069126045843128e-12
1.6595231967449613e-12
1.9140504125549463e-12
2.3722164320766413e-12
3.0067820834852807e-12
3.846519252760405e-12
4.944541228376327e-12
6.374686334321621e-12
8.233239395178968e-12
1.0641485836536795e-11
1.3746255048189155e-11
2.3485353034394002e-11
2.7636066849206117e-10
3.017406041481147e-11
4.871254335854125e-12
9.25293599324561e-12
2.1028101736164004e-11
3.456981880683042e-11
5.150620049254057e-11
7.23631353162765e-11
9.665219330046814e-11
1.2324623379144644e-10
1.5130389692500122e-10
1.8093217116536548e-10
2.1310939794601626e-10
2.4929062061286126e-10
2.911544229183872e-10
3.4057158293822345e-10
3.997191850574987e-10
4.71290537127939e-10
1.0961668135955695e-9
7.006503934848402e-9
1.2391649239842203e-8
1.1255392569212978e-8
1.1271211155476102e-8
1.2187099909979951e-8
1.3656610161913118e-8
1.5593000211763967e-8
1.8030782231450073e-8
2.1063458525501995e-8
2.4811884540693513e-8
2.9397757696312326e-8
1.7663587774707106e-8
1.1915197655932257e-8
9.4995333336537e-9
8.043856320260427e-9
6.108316199533455e-9
2.2930286569470514e-9
8.634351677056365e-10
5.130188063415063e-10
6.239407878843075e-10
1.3629839805712362e-9
3.901846714303699e-9
1.67900990889829e-8
1.1636006712155731e-8
8.100968412655204e-9
7.636267953107512e-9
8.43455522742026e-9
1.0483227731695889e-8
1.4601245337241033e-8
2.3233472662606507e-8
3.771935602785083e-8
3.637238857784736e-8
1.925607588443461e-8
1.7002502290077643e-8
1.7264288779246704e-8
2.0388978553758742e-8
2.979541862571746e-8
3.310388425582481e-8
3.7382422942888184e-8
4.881848385662619e-8
4.5737772521532435e-8
4.139614445888051e-8
3.4689728498038705e-8
3.694908636232038e-8
2.2261695283294202e-8
9.736653658623668e-9
4.885366408897314e-9
3.344949954710959e-9
2.5716996429416927e-9
1.853788809320403e-9
4.305559449180152e-10
8.344055221355594e-11
3.2057252861089896e-10
4.844058474343401e-10
3.1783245705087574e-10
2.24050530428706e-9
1.981039432716992e-9
1.644486935080213e-9
1.635969344269626e-9
1.7751559590077637e-9
2.0434401880161173e-9
8.895436435791144e-9
2.274102321375475e-8
1.4800445106436347e-8
1.1736083036034631e-8
1.1400834771836854e-8
1.228716887003468e-8
1.4300884151099137e-8
1.772877080105173e-8
2.2167401985568228e-8
2.4589459195965602e-8
2.2252375872529215e-8
6.675282325617947e-9
1.997974553212907e-9
8.750125030340983e-10
4.747372791536587e-10
2.966932308952585e-10
2.5177914867988325e-10
2.435154047377755e-10
2.1962636273793628e-10
1.688521943391287e-10
9.709570226952595e-11
1.0417036470395829e-10
1.8334532695662297e-10
5.401910780015195e-10
1.0926206337575389e-9
5.820633110594024e-10
4.954713477626059e-10
5.146894247051593e-10
6.032084793013744e-10
7.782230405507425e-10
1.1009137741161561e-9
2.4957968811261594e-9
7.850644404471003e-9
6.673123017059925e-9
8.376188529798049e-9
1.2626688869384068e-8
2.2257238215709872e-8
4.346561828796867e-8
6.061858507770672e-8
6.197674301383916e-8
7.207991455771133e-8
9.20944720489489e-8
7.211104507406651e-8
7.130290364853119e-8
7.082123903800779e-8
2.8029905852588533e-8
1.090387722238348e-8
6.475086532333026e-9
4.712229359575214e-9
3.62281031847207e-9
2.2247539916287786e-9
4.2692919353064576e-10
1.278595505181431e-10
3.386052414429046e-10
1.5461050791349723e-10
1.3356268894319855e-9
1.0573312779045613e-8
5.026344354879825e-9
4.045489915110553e-9
4.006093153543441e-9
4.401321018560386e-9
1.771056805468282e-8
4.489276975965948e-8
2.9996142327829555e-8
2.4007631894452152e-8
2.3395496752337325e-8
2.5073814586871056e-8
2.8684775339497416e-8
3.484322936036628e-8
4.4687106594542235e-8
5.767175623493144e-8
6.503659400419374e-8
5.970967057110472e-8
4.4039523917384744e-8
2.5013420941193883e-8
1.6255421733718912e-8
9.797384519552553e-9
7.1481349827389704e-9
6.398260669847879e-9
4.41166534665971e-9
1.3928951976859258e-9
4.4757522344570586e-10
4.6098886707315794e-11
2.540496724880832e-10
3.176837173672604e-10
1.4908665814824095e-9
3.370130709007574e-9
2.588970600021616e-9
2.4700613231886888e-9
2.6022289243376377e-9
2.9272635235837993e-9
3.4764633609279315e-9
1.790298696904016e-8
3.834119129537277e-8
2.3207978635216614e-8
2.2346193324795683e-8
2.671536760916415e-8
3.709545958886601e-8
5.9172857659210466e-8
9.548591875108688e-8
1.0461655301336585e-7
9.791492401490004e-8
1.0620413077442954e-7
1.0142677520133951e-7
1.0968793480786741e-7
4.571246547724336e-8
1.6698108945262223e-8
9.244617114693992e-9
6.624328765231797e-9
5.120655429078877e-9
4.090808856949484e-9
1.5380257852462894e-9
4.4835104426769065e-10
2.0281595962507785e-10
4.91946608336016e-10
1.9123145385197747e-9
8.373561535693616e-9
1.5770079982995788e-8
8.652162680209273e-9
7.496346590748747e-9
7.783924922167333e-9
9.017252069494803e-9
1.1411392298328053e-8
3.970271297937513e-8
7.569332226702193e-8
4.005784727297094e-8
3.262727558755342e-8
3.278282006040046e-8
3.7228641223098165e-8
4.712470002083968e-8
6.530834625257698e-8
8.380045681974155e-8
7.920982634089972e-8
6.351531658102698e-8
7.153976675934823e-8
3.9790267962822705e-8
2.6154091349345176e-8
1.830221355770685e-8
1.1786655001070012e-8
9.355686007088353e-9
8.705596850553804e-9
4.207258370982975e-9
1.3412455138112803e-9
4.409306990143815e-10
3.739638130426918e-11
4.429029368594826e-10
3.2784943006271126e-10
4.2888007260560236e-9
3.7068905823372723e-9
3.2166112093801182e-9
3.214240887193995e-9
3.4712508101892383e-9
3.969290013867964e-9
4.774286279692623e-9
2.4265579054711458e-8
4.773767538501967e-8
2.8474963983954533e-8
2.7552294982700036e-8
3.327078857351607e-8
4.7150413346134195e-8
7.709752844507137e-8
1.1651931434242059e-7
1.1344564629013647e-7
1.0784922539737183e-7
1.2484647757594001e-7
1.0864227854421824e-7
1.2511518796426335e-7
6.102124602712207e-8
1.88184083823508e-8
9.206194319073866e-9
6.274595928803664e-9
4.707133376561207e-9
3.744792468844083e-9
1.7802178513180273e-9
4.737832935467903e-10
1.8823487532214684e-10
4.5428363986409995e-10
1.7289771630744094e-9
6.890510709029222e-9
2.043824983997784e-8
9.703892072556873e-9
8.032474917754715e-9
8.186671914401488e-9
9.394901019758022e-9
3.350244430336082e-8
7.491760336204423e-8
4.4588741961525573e-8
3.562182583956706e-8
3.4867107936169495e-8
3.7925696849945894e-8
4.4852117061862586e-8
5.769843522577053e-8
7.920308906072958e-8
1.0310566839926972e-7
1.0647007222173877e-7
7.85786613105101e-8
8.782238906951035e-8
4.3646129384170156e-8
3.346062671784523e-8
3.060645749003294e-8
2.1531917922582132e-8
1.870346245473123e-8
1.5684155523862835e-8
5.277530412066756e-9
1.6841731546906993e-9
3.125008890488501e-10
8.291223851965382e-10
2.536607281935172e-9
4.575040633256027e-9
2.083716571716874e-9
3.663467288425819e-9
4.0821131881614716e-9
4.49583430070706e-9
5.082070168574134e-9
5.9297898655298635e-9
3.003639370948571e-8
7.102996009039706e-8
4.277292104233999e-8
4.003146009643376e-8
4.631652559795289e-8
6.182834933731069e-8
9.426216440890944e-8
1.4808869000309528e-7
1.5983331587373122e-7
1.400281373835286e-7
1.4207258831729983e-7
1.418194125744441e-7
1.2832171105668732e-7
3.915385363810158e-8
1.3906391966754064e-8
7.828595087572128e-9
5.6612007364332045e-9
4.2585895077984406e-9
3.500183810538289e-9
1.5386815822756883e-9
7.032716550559197e-10
7.511230487982136e-10
1.558634024654059e-9
4.007182501538263e-9
1.4194702690512012e-8
2.5912736549341253e-8
1.366713779897946e-8
1.1838262735078004e-8
1.2580143977681652e-8
1.5222932026065277e-8
2.0603530973561137e-8
5.49197244403572e-8
9.937817077422448e-8
5.1540610422106666e-8
4.1458258428881676e-8
4.130656549570389e-8
4.682905085701964e-8
5.983426606440385e-8
