# Supplementary material for: Observability and Controllability of Nonlinear Networks: The Role of Symmetry
Source: Phys Rev X. Author manuscript; Available in PMC 2018 Nov 13. (PMC6234006; doi:10.1103/PhysRevX.5.011005)
Supplement: Code Archive [file NIHMS982008-supplement-Code_Archive.zip › MathematicaData/FNObsDELTAHetN3M1ChaosK11IC1]

2.509333922913593e-8
6.421162526996513e-8
4.843029254708031e-9
2.5091668995375144e-10
3.2002317445254253e-10
1.252489349085176e-10
1.5227549073860494e-11
3.3742380585600786e-12
1.2515319048786928e-12
2.813344419620093e-13
4.0987850813706723e-13
1.1094895260637487e-12
1.5828033711181815e-11
3.997655024703984e-11
3.166193348568678e-11
9.350170815969312e-14
1.1210226652900952e-11
1.8218382307514806e-11
2.4869469907775826e-11
3.2613605853270566e-11
4.2456101924673004e-11
5.5474924275686305e-11
7.310942745742268e-11
9.746258999075645e-11
1.3174687346154247e-10
1.810259336374128e-10
2.5351792412964824e-10
3.629584133870763e-10
5.329744527718733e-10
8.051466580949864e-10
1.2527287384906485e-9
6.699240048565488e-10
1.0067992328233775e-9
1.032216211806637e-9
1.0164555136128098e-9
1.022796511506036e-9
1.0570176070193736e-9
1.1144268056760317e-9
1.1894189722588584e-9
1.277141555286986e-9
1.3736807465642404e-9
1.4755002619203244e-9
1.6506696259032609e-9
3.3092493849008417e-10
7.51187514537351e-9
2.003768071929215e-9
2.5034016060769504e-10
1.1596013910425373e-12
1.1177434890681464e-13
2.6742380365964825e-14
4.1454997321638e-14
0.
0.
0.
0.
0.
0.
0.
0.
2.507487274387954e-14
3.456292504877411e-14
4.7697323991502274e-14
1.1551432340527281e-12
8.673464870153718e-13
9.833088085481482e-13
1.2063519245260278e-12
1.5164729701925384e-12
1.925678063394015e-12
2.4589764855862697e-12
3.152220801160001e-12
4.0534645770888885e-12
5.225744185240151e-12
6.750673730578053e-12
1.6469428598486074e-11
4.651780910923398e-11
9.369701245199557e-12
3.720897686682686e-13
4.758202008991479e-12
9.507181008048552e-12
1.532587517123767e-11
2.316432181706753e-11
3.397414494318049e-11
4.8652909574935536e-11
6.770230771381161e-11
9.080622248634852e-11
1.1685422317413507e-10
1.447156436666747e-10
1.7410014437993548e-10
2.057141345106836e-10
2.4089276546276324e-10
2.8126238588189137e-10
3.2863494039660065e-10
3.8507848414405134e-10
1.1498884466291686e-10
4.4329996179205724e-9
9.544154943900678e-9
9.351335126368514e-9
9.342418281412675e-9
9.993040133189451e-9
1.1032135214452706e-8
1.2335844446384178e-8
1.3865343967834264e-8
1.561936974096479e-8
1.760562352318335e-8
1.2546060297384296e-8
1.0371375627123245e-8
9.320283085039856e-9
7.3662504206237005e-9
3.088242252885048e-9
9.876451821626354e-10
4.5680571440641094e-10
4.468647888096816e-10
8.949415997372214e-10
2.344837483353657e-9
7.761039564518958e-9
1.7214198184850116e-8
9.305204025143597e-9
7.786734766012984e-9
8.099683675406627e-9
9.773843955866995e-9
1.353338589815771e-8
2.1918534990180258e-8
4.028219980807422e-8
2.8760625178043872e-8
1.5565479474655778e-8
6.005904017719126e-9
5.9748039200793404e-9
1.0076196234355933e-8
2.1983253360676397e-8
4.2475064341214705e-8
4.9286454209541937e-8
5.9084598128370715e-8
7.401672125920472e-8
3.611884503389691e-8
2.582498747119842e-7
9.236223253401457e-8
7.23770182331769e-8
7.377464079471513e-8
7.467524837788179e-8
7.970403514508141e-8
1.815581305978164e-8
6.533851849104975e-9
3.797058593984308e-9
2.353238595804443e-9
1.1615762754578516e-9
4.671119817778538e-10
1.0064253615875557e-9
1.3497850407146774e-9
1.4518486160173691e-9
6.367947583243763e-10
3.056318434652124e-9
2.4038194909033107e-9
2.3541780795082924e-9
2.516553461128218e-9
9.532358354537011e-9
3.156167472994023e-8
4.110280274407443e-8
3.404139354598859e-8
3.2491089045102593e-8
3.3569760689701823e-8
3.5930392614036614e-8
3.913068785359036e-8
4.3059040278687976e-8
4.771818215320907e-8
5.311519335403977e-8
4.284395342759285e-8
3.534138289513345e-8
2.8948154120232226e-8
2.7094806630960437e-8
2.1200058103788393e-8
7.940242884336098e-9
3.1751363819948754e-9
1.699084842600243e-9
1.3392369884075004e-9
1.915608376293712e-9
4.97465561766986e-9
2.1505871438213302e-8
1.783899093744233e-8
1.2423661454669117e-8
1.1405864166879267e-8
1.2052918847295235e-8
1.4072247960890164e-8
1.7970492882247445e-8
2.5271530220045976e-8
3.996235347944066e-8
7.684807742652396e-8
6.571378210029274e-8
4.2918683669016496e-8
4.642318966172563e-8
6.563089705293623e-8
1.1459358654832455e-7
1.590881389757278e-7
1.433650920549762e-7
1.5357916057998765e-7
2.045201506023804e-7
2.2765307071980926e-7
2.385732246464021e-7
1.695128607926358e-7
1.5530597080325752e-7
1.4543114066943256e-7
3.9721246561721315e-8
1.1442054056598541e-8
5.85825623253096e-9
3.948443139535014e-9
2.544202289105462e-9
1.0487940020444148e-9
5.072418287913649e-10
8.108556405765952e-10
5.798484690459912e-10
5.463660827858294e-10
5.767161886499681e-9
1.5515727351119198e-8
8.19964085769804e-9
7.156109349789667e-9
7.4046642546507325e-9
8.42191555157529e-9
3.87901608418424e-8
1.0087092568698174e-7
8.229156463259752e-8
6.441302631602782e-8
6.121304434799306e-8
6.369284647226344e-8
6.999965486907671e-8
8.060062478613673e-8
9.720091918394755e-8
1.2230386454862593e-7
1.577546304338139e-7
8.929160673140411e-8
7.645572082085842e-8
7.520333478020445e-8
6.394454366803505e-8
6.04536882214298e-8
4.391614767008971e-8
1.6381001278136066e-8
6.908574316552464e-9
3.5248963113440614e-9
2.0317951758189093e-9
1.6907320451170625e-9
5.585460649428751e-9
3.009404888283353e-8
2.0212999467766775e-8
1.762889036663037e-8
1.7664179606771353e-8
1.9170163511253967e-8
2.2134778141858634e-8
2.706414024907543e-8
1.0531396248770556e-7
1.4122602075894977e-7
8.526863988575464e-8
8.479507598631299e-8
1.0660772784659904e-7
1.6186608208807026e-7
2.611922397596703e-7
2.624897782443827e-7
2.260112764093405e-7
2.43920458398864e-7
3.571059171065326e-7
8.583229778869317e-7
4.858948280819621e-7
3.06497166371523e-7
1.663123195149016e-7
6.771188815401459e-8
2.3861943059075827e-8
4.948510331924635e-9
1.9883564779479833e-9
1.307550716196357e-9
3.7657628904541266e-10
5.167259500996293e-10
1.0631341078617583e-9
2.0884492206510636e-10
5.139013634838255e-10
2.3651303800018654e-9
1.0726463724087212e-8
2.144990562795734e-8
1.089102509839612e-8
9.544544698453181e-9
1.0144509168655385e-8
4.224378465499016e-8
1.1043169413101746e-7
1.2155752940623408e-7
9.338191291264483e-8
8.511095534772855e-8
8.52628988609509e-8
9.005427049781796e-8
9.917952722954443e-8
1.1399692273830071e-7
1.3711836863251037e-7
1.7198298067893904e-7
1.2327924647958507e-7
1.2148191140834796e-7
1.505320510830853e-7
1.9613144647140849e-7
1.539609494966026e-7
6.340537760333238e-8
2.9668820779086986e-8
1.636938434824188e-8
1.0113047132226925e-8
6.5838762114539086e-9
4.787381197186009e-9
1.3075463070934347e-8
1.7405445131450936e-8
2.2481381243844378e-8
2.6509693185142958e-8
3.0342792739925865e-8
3.5088002060652354e-8
4.166499958489679e-8
5.12211715734433e-8
6.56401950129017e-8
2.788311116976214e-7
2.391310596251119e-7
1.5933117221783382e-7
1.7322684996264283e-7
2.472860925309562e-7
4.2030561999045863e-7
4.36117723866349e-7
3.481342977642843e-7
3.746097247961312e-7
6.240846490344108e-7
2.5968825776892e-6
1.2460436407582685e-6
6.592665433093121e-7
2.3277569188916922e-7
6.198444702067601e-8
2.170739184024965e-8
7.484135467690623e-9
1.459280169588725e-9
5.987767780947309e-10
3.2132068941324027e-10
2.4081410656416286e-11
1.1217938447724823e-10
1.00175144915326e-9
1.0356811418600072e-9
2.198339085585255e-9
5.76494172559134e-9
2.2872025900096768e-8
3.100643488537818e-8
1.7001808824700325e-8
1.5798099318393758e-8
1.821530598307159e-8
5.76114226529517e-8
1.4425250588081963e-7
1.5690230448123177e-7
1.1625578403754598e-7
1.0310908362423608e-7
1.0238365742493984e-7
1.097741424267954e-7
1.265586822164455e-7
1.579899722689521e-7
2.1079422800200179e-7
2.184929324244449e-7
2.285240053168735e-7
1.8324761134524575e-7
1.965684249333124e-7
3.1788986675247383e-7
3.1400349561141163e-7
1.5383763916399793e-7
7.596547944692972e-8
4.673668815947401e-8
3.257420867363612e-8
2.319537929485186e-8
7.168191628158835e-9
1.6172307326683293e-8
9.290645405820607e-9
4.3730958874121545e-9
1.9659498473240253e-8
3.192275876894453e-8
4.193038199839306e-8
5.1908531684703e-8
6.362877618111012e-8
2.909278817098036e-7
3.309095185873029e-7
2.3127260913565057e-7
2.579979210509267e-7
3.7590346296259496e-7
6.454418693238526e-7
6.368152055296254e-7
5.001354603560853e-7
5.428511071218605e-7
9.826314678263844e-7
6.594552208527266e-6
2.5780749674669746e-6
2.4090401056143456e-6
2.1955378598067385e-6
1.1048568626357334e-6
3.9837334495863805e-7
1.306689625881384e-7
2.398099256332595e-8
3.0550322889028106e-7
9.527741004028988e-8
2.1696005999610815e-8
4.531946442108329e-9
1.8514490343971694e-9
2.6015401597965636e-9
1.0647900902077299e-9
1.982469417778684e-9
6.33833794347336e-10
1.0128849358282337e-9
9.99001063707857e-10
6.806742447362821e-9
3.3061462391565095e-9
3.843074131058062e-9
5.49241899099729e-12
4.740543052219319e-11
9.945844723632454e-12
4.565097938406148e-12
1.971397302238122e-12
3.3148743329768507e-13
6.267207720413635e-13
1.0796129684029866e-12
1.1719611327698202e-12
9.637767304420058e-13
2.9105733777332734e-11
6.828324515747097e-11
4.295016478803277e-11
7.348801050397502e-12
2.4683227148198597e-11
3.672103339056141e-11
4.905354857522118e-11
6.399548710454009e-11
8.340230084186779e-11
1.095103765088559e-10
1.4551511087768714e-10
1.963126928960791e-10
2.6971227204713504e-10
3.785781177675209e-10
5.447046492480282e-10
8.05653676195319e-10
1.2248681021295564e-9
1.8940112485547634e-9
2.86060695017349e-9
3.859347556683785e-9
1.4873934069023609e-9
3.89946722168316e-10
4.0667119690472316e-10
7.877272835921964e-10
9.71412476926924e-10
1.0698533217555429e-9
1.1320173491441718e-9
1.1783896721274114e-9
1.2157235520607326e-9
1.241481232017475e-9
1.240443635003687e-9
2.203895196116992e-10
3.2388871043250674e-9
9.530760180649571e-9
3.4769440025133694e-10
2.0693238489675956e-11
1.553967640415472e-13
0.
2.957160667182493e-13
0.
0.
0.
0.
0.
0.
0.
0.
2.370660453746786e-14
3.2667016080662235e-14
4.506267129426425e-14
6.22483267948486e-14
1.42025325561513e-12
1.0913373140031196e-12
1.2429644540194002e-12
1.5282810760350223e-12
1.924234863911433e-12
2.4466937363216223e-12
3.1276210344722958e-12
4.012431524672734e-12
5.161515445659513e-12
6.653231671598061e-12
8.587394664966885e-12
1.8970753072441624e-11
7.741188696170811e-11
1.3351130067618806e-11
1.1398208224992005e-12
5.915725248279342e-12
1.229107861176912e-11
2.0014651282746082e-11
3.0269751755347926e-11
4.406360137723273e-11
6.206997856429726e-11
8.422252223799236e-11
1.0958729890535932e-10
1.3697300709695762e-10
1.6585519762385227e-10
1.9672370628254636e-10
2.3079407741381438e-10
2.6963494048522437e-10
3.150097419694823e-10
3.689138749988151e-10
3.742072724286194e-12
4.043468927751309e-9
9.191817957798389e-9
9.296706987818281e-9
9.275932139307988e-9
9.885120165902688e-9
1.0873952590981971e-8
1.2107787385299991e-8
1.3532285389010073e-8
1.513080024262719e-8
1.6897597468090346e-8
1.8819829409489622e-8
1.3105833061798175e-8
1.0472509698706878e-8
9.285994675116941e-9
7.510546838928683e-9
3.1960230657700652e-9
1.011031339242964e-9
4.388259977579508e-10
3.837962326934368e-10
7.811864230717327e-10
2.2363145785761904e-9
8.459455916772372e-9
1.325938926048148e-8
7.8182986451084e-9
6.83454581312581e-9
7.207816029213577e-9
8.641658343058929e-9
1.163793751871908e-8
1.7848835509872284e-8
3.1904561591958196e-8
3.4544997570445825e-8
2.6748472198114125e-8
1.0835628312595232e-8
7.398396672365217e-9
9.147337444276258e-9
1.769311235457851e-8
3.503305925503618e-8
4.220525752550191e-8
5.001010998748718e-8
6.453460385103963e-8
4.953977534487009e-8
5.92152185596368e-8
5.1931545514008625e-8
5.753090991248718e-8
3.981097185949701e-8
1.498226845416541e-8
7.005848522716438e-9
4.677527280947338e-9
3.4709737697587417e-9
2.523806869809886e-9
6.281993324733012e-10
1.4610027984477819e-10
4.806826895234048e-10
6.691120900982425e-10
3.2525376879036735e-10
3.5600989670825194e-9
3.263666989630098e-9
2.5946833858421713e-9
2.5465538405927967e-9
2.7499277569458136e-9
3.1624408507383695e-9
1.4230399259120624e-8
3.668302450176109e-8
2.4994633582289863e-8
1.9857374347670163e-8
1.918504148838507e-8
2.0328278486616975e-8
2.2864314909223433e-8
2.705046999021095e-8
3.3425832650287883e-8
4.1724160872680114e-8
4.73872080239063e-8
2.592288901208228e-8
1.4800166902517718e-8
8.283412400701042e-9
5.5299882353865816e-9
4.462811248106636e-9
4.003624362152475e-9
2.1020939881119047e-9
7.300143268111797e-10
3.177580289574298e-10
1.7482499352590345e-10
1.7402826516447108e-10
5.029791213823443e-10
2.463255108400196e-9
3.6154249412162334e-9
2.281994598573233e-9
2.0203907069777566e-9
2.077728673160132e-9
2.348452994043234e-9
2.8690111362944735e-9
3.789785071945211e-9
1.618888371960416e-8
2.518087793592419e-8
1.6718784889515964e-8
1.8098613131504182e-8
2.455907985819318e-8
3.990537371301733e-8
7.194749307910064e-8
9.129152137731847e-8
8.814780828971811e-8
9.796527356898086e-8
1.2455620322903627e-7
9.779071151808467e-8
9.9653335635777e-8
9.823270357934418e-8
3.387311548986988e-8
1.29317669399891e-8
7.743283439562599e-9
5.604122547880018e-9
4.249641738545904e-9
2.5991732827592305e-9
4.890653204382053e-10
1.4368742468148255e-10
2.9963195131590004e-10
1.567796261983329e-10
2.567770747334978e-9
1.634625433517819e-8
7.415695081405223e-9
5.893258817642113e-9
5.826515546468175e-9
6.433398786034813e-9
2.5470857510664353e-8
6.327003929349056e-8
4.243524091256773e-8
3.3913582889097524e-8
3.2936215961602727e-8
3.5107785672562226e-8
3.984719583444327e-8
4.7884190776999795e-8
6.070815309547449e-8
7.890297628908866e-8
9.58506457538922e-8
9.81803052885202e-8
6.017414219607802e-8
3.7102634053583384e-8
2.9590353386919077e-8
1.9885648579791856e-8
1.5223020255388417e-8
1.429574785817814e-8
8.080605454104608e-9
2.547447784635888e-9
8.677190722815136e-10
9.582169993697276e-11
5.13717231274079e-10
6.421860022172533e-10
3.977916460251401e-9
5.804030056702448e-9
4.90541406538809e-9
4.838972534166341e-9
5.177960060686658e-9
5.875394845182135e-9
7.01568107546744e-9
3.3487964593855484e-8
6.607096764360985e-8
3.9107596916763445e-8
3.712657529245578e-8
4.3705966117554346e-8
5.977242931775758e-8
9.361553623474894e-8
1.442761470833342e-7
1.4851259163714943e-7
1.351407861654323e-7
1.4379232079145612e-7
1.387014410855037e-7
1.50354976845089e-7
5.6500163312816367e-8
1.958801807229789e-8
1.0689701705272273e-8
7.599138530126782e-9
5.796195266743828e-9
4.6736045739594815e-9
1.882360336704269e-9
6.220601481308479e-10
4.3241863509789534e-10
9.91422042227978e-10
3.1090994263481023e-9
1.2205676055357224e-8
2.3552531624354052e-8
1.2540414732091582e-8
1.0797304245018723e-8
1.126307404716576e-8
1.3209557162181425e-8
1.7056189768847238e-8
5.4053018668444805e-8
1.025439595014804e-7
5.4733595177749975e-8
4.4339760961704177e-8
4.419320450943567e-8
4.959984321436962e-8
6.17343126021449e-8
8.443391465656615e-8
1.1508697780601919e-7
1.2461194598313742e-7
1.039895220819418e-7
1.0279822062087127e-7
5.252162460195833e-8
3.9477020688672915e-8
3.332313437444381e-8
2.347206350173904e-8
2.008418530989845e-8
1.7941516565634964e-8
6.900427790715329e-9
2.363908659091445e-9
8.263201952185989e-10
7.28339220286514e-11
8.77015460938408e-10
5.37021603381274e-10
7.727705723813935e-9
6.347612401460451e-9
5.927601652139464e-9
6.098492213433433e-9
6.6853012331786114e-9
7.713797987722976e-9
9.33639551110379e-9
4.451096093368696e-8
7.927229331675967e-8
4.679362072451283e-8
4.5059561558877894e-8
5.4117556751540034e-8
7.645750740528526e-8
1.2377450690310729e-7
1.7335588691724125e-7
1.5803818720855764e-7
1.486529706543024e-7
1.7274239359823332e-7
1.481901896151966e-7
1.6479731217239371e-7
7.837482457028937e-8
2.2231168645485077e-8
1.0278584620228643e-8
6.845484178335875e-9
5.08215422578054e-9
3.957423183300821e-9
2.154886994578193e-9
6.463514144299606e-10
3.9921413934538865e-10
8.893811029701689e-10
2.684127980604381e-9
9.41075097671592e-9
3.1639485051163644e-8
1.4084009193944818e-8
1.142843398227584e-8
1.163890677004788e-8
1.3485068071906936e-8
4.5188604320912165e-8
1.0044237808386901e-7
6.112216915749126e-8
4.843948893855331e-8
4.6942650966719933e-8
5.0399740269546105e-8
5.853269277438842e-8
7.345390665840756e-8
9.876099772047594e-8
1.3414153519579722e-7
1.5876827492458755e-7
1.261471925767753e-7
1.0743976709431343e-7
5.708545672720076e-8
4.995513270672644e-8
5.30351056659619e-8
4.2941107185011224e-8
4.098519095814238e-8
2.5392606576179112e-8
8.340166831932604e-9
2.98943172413243e-9
6.060802811237908e-10
1.66996311913931e-9
5.6410215073183854e-9
1.2151603827418203e-8
2.8934699705078202e-9
6.044094365011227e-9
7.150422938540779e-9
8.08972359345607e-9
9.27342982953014e-9
1.0904780996099523e-8
5.304972117630113e-8
1.150086658437619e-7
6.867351065751636e-8
6.501161378376443e-8
7.61199481756718e-8
1.0353778892232356e-7
1.6110122840860138e-7
2.3826782865366367e-7
2.2551773747550846e-7
1.9709258510202126e-7
2.0879441585260572e-7
1.912949628971708e-7
1.6396219691326414e-7
5.3635074873482604e-8
1.6367927524697826e-8
8.210471733912276e-9
5.778681779871096e-9
4.246370482388216e-9
3.470230037497804e-9
2.0377292326511083e-9
1.0535539542550315e-9
1.1956836083316866e-9
2.2901051493998658e-9
5.3401789758586835e-9
1.6812266334387806e-8
4.386100170692276e-8
2.047964140764062e-8
1.717365270846964e-8
1.8202424309384458e-8
2.2310580715109867e-8
3.0976503087014375e-8
7.248760972168262e-8
1.3563383279816686e-7
7.219306781219064e-8
5.720965383298358e-8
5.6048320849325855e-8
6.210934843099282e-8
7.680405430295495e-8
1.0574397330974389e-7
1.5316436069507798e-7
1.9008287302268943e-7
1.179789044723027e-7
1.3571427369267057e-7
7.123775814612005e-8
5.474151419513801e-8
6.13946057856685e-8
6.157348911871942e-8
5.853458867172137e-8
4.4331760227295355e-8
1.5974864981437348e-8
6.175068117434959e-9
2.424977685364005e-9
7.05529109289899e-11
3.550872196486553e-9
1.058316689990252e-8
1.1506328534808528e-9
6.3589523979345794e-9
8.37793458517139e-9
9.597660983320082e-9
1.0935544995944305e-8
1.2717741878618427e-8
1.521817804126126e-8
7.522579597839477e-8
1.285282317048356e-7
7.74733084968976e-8
7.634268223532634e-8
9.435929703823307e-8
1.392753682091465e-7
2.2880091391858207e-7
2.5783575071775044e-7
2.145730794693084e-7
2.1450440211256147e-7
2.9036448419271146e-7
2.1362723641354517e-7
1.534292577361006e-7
8.468179504700905e-8
2.322866070455689e-8
7.383216815162117e-9
4.088069005993969e-9
3.0705470189276702e-9
1.9861876643298356e-9
1.7264617229682082e-9
1.0171707519238392e-9
9.088240461148034e-10
1.5385819485588132e-9
3.3257803269546424e-9
8.727732039677969e-9
4.339504534138777e-8
2.3081619234909694e-8
1.621062982410423e-8
1.5996274021092177e-8
1.878870646276638e-8
5.4045011531415824e-8
1.1985789736418545e-7
8.021763602459958e-8
6.124671973430471e-8
5.7444233182433684e-8
5.980350846009457e-8
6.733109846451065e-8
8.194976238663401e-8
1.0773129591152856e-7
1.4817297084887795e-7
1.7736468114320427e-7
1.8011735935777378e-8
1.0839119603228702e-7
8.227156352521713e-8
7.209367283398354e-8
8.967968332146685e-8
1.3959994893254167e-7
1.341732463086616e-7
5.325695521293719e-8
2.2636983854290257e-8
1.0644950862221126e-8
3.976812624143679e-9
3.7636540418402566e-9
2.8677293113490904e-8
3.5542288212199595e-8
7.480175375968326e-9
4.778381340649761e-9
1.0350223993144658e-8
1.3692454988287803e-8
1.6649364158335028e-8
1.9963773332006233e-8
9.301456830591399e-8
1.8450413278564812e-7
1.1512265471983556e-7
1.1551045055016369e-7
1.451032277958649e-7
2.189694238111882e-7
3.5899720246468734e-7
3.6677201022039287e-7
3.013366133176569e-7
3.1276983310952723e-7
4.6895113007982676e-7
2.690470354710392e-7
1.1143414448082292e-7
5.214343823787032e-8
1.830008810629388e-8
4.521245933339482e-9
2.112810846712541e-9
1.6501113124419284e-9
9.145878785623022e-10
1.0587826942156504e-9
1.987246207324963e-9
2.084463829550364e-9
2.7747530996507514e-9
4.883170199767543e-9
1.0869826584652139e-8
4.327312056973802e-8
4.069223026924944e-8
2.5572068451455234e-8
2.539491009529957e-8
3.1640728708314955e-8
4.6677459034481354e-8
7.68561844725995e-8
1.5696944673566194e-7
9.734819854137625e-8
7.234804195165886e-8
6.715982375992058e-8
7.066020868319801e-8
8.274026809325097e-8
1.0824100141954599e-7
1.5479902814091098e-7
1.8876422319678327e-7
7.846598958367482e-9
8.161786558751036e-8
1.0464924912557575e-7
9.068678185821817e-8
1.0322912688754717e-7
1.8599838153418726e-7
2.269043796683184e-7
1.0112982291320506e-7
4.732490934135369e-8
2.561693611214117e-8
1.4114119862507097e-8
4.003978149378731e-9
2.2886684930982317e-8
4.205385678096774e-8
1.8857356387814593e-8
1.100984520367412e-9
1.0179173708327507e-8
1.665994221083978e-8
2.148901418714608e-8
2.6267263264360135e-8
3.1845952555096376e-8
1.5855288159557957e-7
2.148220577643407e-7
1.4423212362211448e-7
1.561960770862956e-7
2.1855042354360932e-7
3.74013975916994e-7
4.5606098969576944e-7
3.568820511977986e-7
3.568901947649777e-7
5.453099438409534e-7
1.930962386089083e-6
8.732767094740444e-7
2.3014894552906413e-7
5.488304222856746e-8
1.5377001213131684e-8
5.623986659852149e-9
1.351519756123728e-9
2.5918305634460203e-10
1.9582659977756044e-10
1.4554057197564094e-10
2.3899362541912284e-10
1.4920959136105417e-9
1.7185198435863936e-9
1.7413651547890658e-9
3.7000658621758744e-9
9.925947377291982e-9
4.037323796677481e-8
3.574566938364742e-8
2.1981708694967826e-8
2.3091788686501805e-8
4.3175054775181814e-8
1.065791094865543e-7
1.1561090726481888e-7
8.346679795584168e-8
7.214308657949117e-8
7.077969827854474e-8
7.614710903524206e-8
8.900196777487958e-8
1.0990896093872785e-7
1.1783400691764527e-7
3.157016708307214e-8
6.674476678244717e-8
1.0230179357223418e-7
4.044744273314121e-8
3.613007861171917e-8
2.147142403775087e-7
3.209613692681553e-7
2.8828448121063617e-7
3.5521439342001607e-7
2.558568973601183e-7
1.5705111241531153e-7
1.5271975335885116e-7
4.245100752904246e-8
1.2472742722091628e-8
2.5458976615745306e-8
3.02559864047885e-8
2.7472399272145268e-8
1.1407533646440617e-8
1.257730711591407e-8
3.326753850936458e-8
5.0557610055472045e-8
1.7916416619799823e-7
2.991033704937772e-7
2.422323912747202e-7
2.9669551970961943e-7
4.767888373080125e-7
7.565859986103683e-7
5.76741253165858e-7
5.107170441977325e-7
7.302728694992265e-7
2.850259126495762e-6
4.187665106057051e-6
3.2532818914585793e-6
1.500372501554269e-6
6.42004277454446e-7
3.1360796345074454e-7
2.5582693525374204e-7
1.1807271002862445e-8
2.5726660055390445e-9
2.493691017781748e-9
1.8142194438484737e-9
8.999880574703171e-10
1.613226940053795e-10
7.195656852717791e-11
8.731563656963277e-11
3.447079236881864e-11
1.7992371481327338e-11
1.5484277671740782e-11
3.4516367768148377e-12
1.1697119424955918e-11
2.520118442910466e-10
1.4932582239246207e-9
2.328364433868937e-9
5.419924793538112e-9
1.3531184922045483e-8
2.3297981450130995e-8
2.413111931290432e-8
2.1261120232121094e-8
1.9997853536834167e-8
2.1316849844126314e-8
2.5898129462939597e-8
2.2053551205757123e-8
9.082920867517707e-9
3.832715998496154e-9
7.679083063201216e-10
1.744947741198492e-8
5.864676350905384e-8
9.578910266079605e-8
5.8059116277183685e-8
4.248436459027095e-8
1.7799608457933193e-7
3.995122529586754e-7
1.704196810039495e-7
1.0307652185312711e-7
4.004819578102764e-8
4.708902101399884e-9
1.37110227315421e-9
5.695546207111585e-10
8.043731155999229e-11
7.685997228327606e-12
3.08876502520177e-11
3.936589668138481e-11
2.491295793092827e-11
1.530238850469381e-11
5.386605098049856e-12
6.0843100646622465e-12
7.782524675139096e-12
1.0275925385261933e-11
1.3603203443853492e-11
1.7688666879349173e-11
2.2184352776035696e-11
2.6548301763137216e-11
3.041680956402911e-11
3.385580172202231e-11
9.072904013436915e-11
2.6867503447178635e-10
2.069796314162551e-10
1.0970793944364816e-10
7.194463585934642e-11
5.3010430583507327e-11
4.020889439945586e-11
2.6782160046416413e-11
5.983637510979595e-12
3.273396617289183e-11
1.0946493667341991e-10
2.6494849700549533e-10
5.789375177846838e-10
1.1776922525578902e-9
2.171163559822503e-9
3.602733094786659e-9
5.487862011839683e-9
5.947528254347765e-9
1.125143638234364e-9
3.5756205530647723e-9
8.383138663149439e-9
1.183317301710986e-8
6.523742291826796e-10
4.403945027876195e-11
8.474995950249016e-13
6.58320179238592e-14
4.813250286085621e-14
4.7144836719624466e-14
8.533463865357594e-14
1.3192418178359415e-13
1.700542494549141e-13
1.9412705225402611e-13
5.349977314878115e-14
0.
2.3595340296942518e-14
4.046059212243764e-14
5.874241487786141e-14
8.224632002368641e-14
1.1419917023392116e-13
1.5840264736002152e-13
2.1995593633110366e-13
3.0598526037647493e-13
4.26588410857424e-13
5.961713270786942e-13
8.353890649454048e-13
1.1739932582043487e-12
1.6550513903450024e-12
2.3412141168545985e-12
3.324082458728575e-12
4.738221394184517e-12
3.708619377568646e-11
3.640607165268145e-11
4.566045130836668e-11
5.865810967321091e-11
7.404830851706672e-11
9.010516663579297e-11
1.030397515507147e-10
1.0525382881604447e-10
8.363388500885278e-11
1.8988850036285992e-11
1.1145716832007405e-10
2.437163649662804e-10
3.199316942116669e-10
7.32693932279925e-10
3.463366168926387e-9
2.885571347283513e-10
2.0482631156364506e-10
3.2845205802672556e-10
4.075087577202589e-10
4.821246148697341e-10
5.63934187377257e-10
6.595652146887918e-10
7.750080973946399e-10
9.17293190935526e-10
1.0958687928408764e-9
1.3244167763465058e-9
1.6237525695501072e-9
2.026854705776954e-9
2.588100395514102e-9
3.4012738736402455e-9
4.637360376271744e-9
3.1219062027349585e-8
5.86574047633089e-8
3.385384253575894e-8
3.235264456416922e-8
3.8784988076962786e-8
5.46703124227396e-8
8.880904418498544e-8
1.3387633421609575e-7
1.3237814709096128e-7
1.2611690045506964e-7
1.418798959555714e-7
1.275132798825373e-7
1.480973674081417e-7
7.477196316215231e-8
2.541964631412098e-8
1.2867810956346118e-8
8.846646035500378e-9
6.75047843488776e-9
5.461825474848182e-9
2.3117360042199095e-9
5.916206002888761e-10
1.543938432562104e-10
3.706757149816959e-10
1.8525234949821274e-9
8.423685174787995e-9
2.1518807548257868e-8
1.100971954642865e-8
9.313667125786305e-9
9.53241639622993e-9
1.0892721274731924e-8
1.3564941930232865e-8
4.91185526457176e-8
9.892907672029962e-8
5.4257418338992394e-8
4.419176564544769e-8
4.419683962729566e-8
4.957317378623844e-8
6.127893927377953e-8
8.290125947926083e-8
1.1333961259297545e-7
1.2573021371624344e-7
1.1134914786044283e-7
1.0143218418584654e-7
5.345501781675078e-8
3.957582809834873e-8
2.8149258152977173e-8
1.950095320426372e-8
1.6769396866142222e-8
1.4523456080495265e-8
5.5232495994542786e-9
1.9062101485097835e-9
6.798140844107044e-10
1.1078370598562803e-11
3.270617914104401e-10
1.2114453911106599e-9
1.142121889636464e-8
7.323101610711134e-9
6.392287859409243e-9
6.436954396511425e-9
7.0283956854512005e-9
8.157377034551317e-9
3.593662264737215e-8
7.34856895153365e-8
4.356866472731038e-8
4.087823629420582e-8
4.7378286294854235e-8
6.337921517963905e-8
9.667427120533626e-8
1.5114356482983728e-7
1.6587545202916418e-7
1.4913258138886534e-7
1.5175767246712586e-7
1.8655474025819486e-7
1.5018407977391567e-7
1.6686504939238444e-7
9.4656925456764e-8
2.4147427647298987e-8
1.0193808186608576e-8
6.464481183077629e-9
4.6389029169379084e-9
3.33697210517548e-9
1.2650121903750245e-9
7.026849357684298e-11
3.193886630846714e-10
8.54295805121456e-11
1.8814089704983715e-9
1.0690887876704751e-8
1.6856165668278967e-8
9.804972597538805e-9
8.742019153889635e-9
9.190910515262203e-9
1.0670597196859583e-8
4.412792444354781e-8
1.0666228101788814e-7
7.208359944661416e-8
5.692688451578574e-8
5.4902216264383124e-8
5.834522743308356e-8
6.636542136794372e-8
8.050399544724398e-8
1.0397548696583823e-7
1.398444325962288e-7
1.8184291354571635e-7
9.141620327460459e-8
6.51695640212824e-8
6.209573191643997e-8
5.111736282763095e-8
4.3456623769599596e-8
4.089505083698591e-8
1.8415213353225277e-8
6.785783895884087e-9
3.027367970052967e-9
1.4129642412160154e-9
5.287936493837295e-10
1.1317274518572757e-9
1.3466435014198707e-8
1.6342830524390205e-8
1.326791979630464e-8
1.2873696515996228e-8
1.3656363730244225e-8
1.544054274124974e-8
1.8457059309534344e-8
2.332872235073218e-8
9.52553771041888e-8
1.2209968035478144e-7
7.364693350680537e-8
7.359820615298327e-8
9.337346762399854e-8
1.4369073802871994e-7
2.3151461611283903e-7
2.2823846347250382e-7
2.0046704649116492e-7
2.227737751535238e-7
3.3549335746777373e-7
2.2730589018255345e-7
1.9637464352031652e-7
1.6368745438420613e-7
5.554708278516997e-8
1.4834652626468839e-8
6.9016149716718426e-9
4.736816557042554e-9
3.3360628839217503e-9
2.342371939290071e-9
7.43498892966751e-10
1.0381553286058766e-10
3.6266382385496515e-10
1.5418627092655984e-9
5.255370790189563e-9
2.7138636635986717e-8
2.0295097460486863e-8
1.3359779720919503e-8
1.2535151070947954e-8
1.3789853463968932e-8
1.6879114176654394e-8
6.209334194219935e-8
1.422496379873182e-7
9.280130114419877e-8
7.217760894266704e-8
6.895509728323689e-8
7.307343152709306e-8
8.368967488985789e-8
1.0345978206380808e-7
1.37741926336249e-7
1.915942080451877e-7
2.4735295891426363e-7
1.2567175084844393e-7
8.459297251146556e-8
8.45627262438683e-8
8.998018508097097e-8
8.386767749411666e-8
7.738397125808492e-8
3.3795032806633846e-8
1.317349734040498e-8
6.007901413848247e-9
2.656800976382747e-9
9.004058484948018e-11
2.6181931411046153e-9
2.5856815973488772e-9
1.325253352978184e-8
1.4971929111159575e-8
1.6174759541456997e-8
1.7807477222378788e-8
2.026947001709205e-8
2.3947998310844677e-8
1.0438566516466612e-7
1.6818702907320503e-7
1.0174978109360943e-7
1.0039398465997856e-7
1.2425644685766438e-7
1.839657693254622e-7
2.99238999648945e-7
3.2179328223804015e-7
2.662891431447276e-7
2.6867947465870284e-7
3.6934943923849863e-7
8.543963419984428e-7
4.827523559224157e-7
2.7213134389917173e-7
9.759925071068259e-8
4.0174488411195793e-8
1.2470862879110123e-8
2.8242773393779224e-9
1.3271248947147094e-9
8.658145861612122e-10
1.62973894045906e-10
2.829771015211216e-10
7.160426096266692e-11
4.74583535668169e-10
1.3970539452714858e-9
4.0363882465566814e-9
1.6458611248343066e-8
2.4797244189424018e-8
1.334623773871323e-8
1.204294822573459e-8
1.3293046868212763e-8
4.9836099272516306e-8
1.2293541171909634e-7
1.2505612664615573e-7
9.385934979094967e-8
8.471936356640013e-8
8.469295985182255e-8
9.024642269669394e-8
1.0177351363391705e-7
1.2185144340328453e-7
1.5455375852684368e-7
1.9662063578678677e-7
1.3790301503019425e-7
1.2257614279015157e-7
1.4749322506693475e-7
2.3016922877493457e-7
2.203820493828894e-7
9.319482556923401e-8
4.413885920318108e-8
2.469928517609317e-8
1.5182308007782865e-8
9.127568133997329e-9
1.9203092758215067e-9
1.0019102889888827e-8
2.5607211938480537e-9
1.3981794866749369e-8
2.2071416748978712e-8
2.785399384252623e-8
3.328804237221861e-8
3.9715095569886284e-8
4.8239901242074465e-8
6.027799324159125e-8
2.8568937818629344e-7
2.56601905343044e-7
1.7478930792113104e-7
1.9320779427171757e-7
2.811419672071015e-7
4.80385772061187e-7
4.7138887693833043e-7
3.770526383724635e-7
4.16783939375645e-7
7.516648705053263e-7
4.330731478998996e-6
1.972146644781004e-6
8.763249096212604e-7
2.160335162018744e-7
4.780204064191489e-8
1.3113334046503864e-8
4.812977920533821e-9
8.595751054273835e-10
1.769903586970751e-10
9.02372045638287e-11
3.687303073565073e-11
2.0630145682420143e-10
2.6335130729946037e-9
1.1248132303669353e-9
1.9035072970952417e-9
5.071630961016601e-9
1.544085215925962e-8
5.246984781301699e-8
1.9848647621120646e-8
1.7138790819442114e-8
1.980996517487021e-8
4.956562580395414e-8
1.300427112725893e-7
1.5566910761973084e-7
1.1473854307300518e-7
9.944165418266234e-8
9.75033550519219e-8
1.0444367896390114e-7
1.2154251837498568e-7
1.5322250102884265e-7
1.9085580488326193e-7
9.736809789548873e-8
2.361167661819176e-7
2.3124093927013886e-7
2.389406355556008e-7
3.4966578970831267e-7
3.088648992232945e-7
2.3548708111124528e-7
1.2587311217417148e-7
7.980409634749948e-8
6.338580039642193e-8
5.98584210860129e-8
1.625992098343817e-8
1.4917738255173805e-8
1.6387365762956527e-8
7.582509528666948e-9
9.158973829467324e-9
2.631929014607321e-8
4.034382688843459e-8
5.29966486335022e-8
6.649157662095753e-8
3.1131566047058397e-7
3.4241754972059684e-7
2.5262635361776507e-7
2.9403619635188747e-7
4.523955934469987e-7
7.59543669558993e-7
6.374596854608048e-7
5.332255555646747e-7
6.638735707794765e-7
1.643625438880211e-6
0.000010944312005520673
1.6667397652129638e-6
1.7022527224568936e-6
1.7155360135044393e-6
7.818243447550577e-7
1.6781935584316365e-8
1.2294855273453439e-8
6.906336298447287e-9
6.763177475179673e-10
6.496856624941601e-10
4.5843587194340225e-10
7.340202928038825e-10
4.333150234560031e-10
9.970722143639188e-10
1.0971156783315244e-8
1.0981594445286714e-8
3.9106069745183595e-9
4.516053440930993e-10
1.522684484081785e-11
1.810526989564994e-11
1.9679862028652798e-11
2.8826751545523582e-12
2.134508899768701e-12
1.6389603513450358e-12
1.2501639725634166e-12
8.583711701162025e-13
3.4378143009815165e-13
4.3412154629728387e-13
1.6595219773356207e-12
3.6023120092576384e-12
6.689984340696412e-12
1.1638611849674126e-11
9.394093021138517e-11
3.217016569394091e-10
1.2985827939284555e-10
8.02655006518408e-13
6.165800471598532e-11
1.1419707722663497e-10
1.7358866416541014e-10
2.5175341808104786e-10
3.6335308590935396e-10
5.311535939585918e-10
7.936688394936532e-10
1.2171072437073162e-9
1.906032712399988e-9
2.962889612830516e-9
4.249556145921213e-9
5.1434883269534125e-9
4.97408331775924e-9
2.689125567918321e-9
9.975232224018518e-10
4.683526395697517e-9
8.693617927953387e-9
2.9699770583652655e-9
3.4524562425070953e-10
1.0326337270335428e-11
1.0088560913408667e-12
1.3256069690562276e-13
3.350653284151184e-14
5.1030762008664905e-14
7.44094168116534e-14
9.633450956955289e-14
1.1784927369082253e-13
1.264494709416133e-13
3.634142697432023e-14
0.
0.
2.710769729542091e-14
3.941269081296472e-14
5.520592874525972e-14
7.666044285030263e-14
1.0633260169630487e-13
1.4764899517369686e-13
2.0539779282172021e-13
2.8636557274711947e-13
4.002384677568764e-13
5.609114081430562e-13
7.884133624261507e-13
1.1117572187852147e-12
1.5731803254376708e-12
2.234477563431894e-12
3.1864663442429075e-12
4.563066054332624e-12
3.2779903940018457e-11
3.295793288506449e-11
4.10519990302548e-11
5.097125508386713e-11
5.984178887809006e-11
6.343974530189592e-11
5.464726548094638e-11
2.258348311688578e-11
4.7146430514491776e-11
1.698065600572197e-10
3.551276831869384e-10
1.7925201140871633e-10
2.3863490446518365e-10
4.632551764932826e-10
1.873636955576728e-9
9.003129784392746e-10
9.216785835399002e-11
2.1327203406418288e-10
2.682875240693859e-10
3.164515715076681e-10
3.693858818743552e-10
4.321639712155466e-10
5.091806651790191e-10
6.058190107185436e-10
7.296550196695534e-10
8.920981229117164e-10
1.1111574212167399e-9
1.4165157255320462e-9
1.8594761846946168e-9
2.5340072839192933e-9
1.8404718132715853e-8
3.751680576547726e-8
2.236331933886847e-8
2.1779100055177207e-8
2.6493353815478953e-8
3.7640140361668976e-8
6.148929425653558e-8
9.849819234385404e-8
1.0606607398204167e-7
1.0188260930960211e-7
1.1191904115490621e-7
1.3825058960915542e-7
1.1117540564528189e-7
1.1750769821900329e-7
1.0652169865859129e-7
3.089370026693506e-8
1.1980006102103192e-8
7.29202543149371e-9
5.173309840276047e-9
3.795913436779769e-9
1.645315686715205e-9
4.696049706731966e-11
5.64444194932188e-10
6.529157229594197e-10
1.248791636378971e-10
4.659872874832076e-9
1.0869834735714755e-8
6.422655631226384e-9
5.746525564591275e-9
5.975948963514207e-9
6.77629348460177e-9
2.994818188392244e-8
7.669006312893444e-8
5.4461147411565e-8
4.3407249115584775e-8
4.207853413422992e-8
4.474529503414583e-8
5.0554656642128e-8
6.03064017432906e-8
7.583307950542719e-8
9.890324172377982e-8
1.2601310126734382e-7
6.59399900557583e-8
4.821627607881739e-8
3.846418430091002e-8
2.7993493707315802e-8
2.3895199770090427e-8
2.1916549481985648e-8
9.772694471690802e-9
3.5662886503620872e-9
1.632093824544381e-9
8.937966041633994e-10
7.918542478658684e-10
2.3584203046844763e-9
1.3958159779301772e-8
1.4372405314585623e-8
1.0329376921284253e-8
9.604217493647596e-9
1.0081187635599473e-8
1.1477100273678656e-8
1.3998844627148271e-8
1.8300063063190797e-8
6.610553485428507e-8
8.336937716024469e-8
5.032653330199729e-8
5.0488706252309934e-8
6.434584901381444e-8
9.950070673896851e-8
1.6489816045620855e-7
1.743374017321612e-7
1.575513698149615e-7
1.7494547671017327e-7
2.4385506708900163e-7
1.751611110655786e-7
1.616551873311919e-7
1.7048910790405158e-7
5.5174949343530434e-8
1.6687355709707396e-8
8.589906468451e-9
5.926444497966669e-9
4.293356636327982e-9
3.0468099390957885e-9
6.895264536382105e-10
1.23092038074448e-10
1.168546626519088e-10
7.508803186271746e-10
4.022837815324346e-9
2.572584077313373e-8
1.4239515495065666e-8
1.0187488629133782e-8
9.747579911401797e-9
1.067988328390688e-8
1.2826708928601953e-8
5.185555141192365e-8
1.206016907938407e-7
7.673553428363787e-8
6.070679953734205e-8
5.883081500338877e-8
6.311567671771829e-8
7.303580588314114e-8
9.09828765996069e-8
1.214112282318911e-7
1.6650572606350868e-7
2.0857194409663106e-7
1.0710816682539009e-7
7.003343536750985e-8
6.617250547123029e-8
5.6957087362800394e-8
4.665783507235823e-8
4.4880232438532134e-8
2.2922787815719242e-8
8.202808618474221e-9
3.503682423558843e-9
1.5183017785115454e-9
2.825168731826945e-10
8.774158671470498e-12
8.346111858046835e-9
1.6068968685065424e-8
1.331364107223095e-8
1.2982378432491759e-8
1.3744106479639101e-8
1.544510989939103e-8
1.8285274562245865e-8
7.707968092751544e-8
1.2816583938251675e-7
7.59958591079241e-8
7.351973719170726e-8
8.883133355055254e-8
1.2707140923465424e-7
2.0607982564431102e-7
2.586895296354822e-7
2.2125517473479412e-7
2.1182036988679732e-7
2.5933499491111733e-7
4.4905595795275534e-7
2.812819061464005e-7
2.1082131466918558e-7
1.2577084763158342e-7
5.203198472503215e-8
1.1499106131162853e-8
4.3008574402099535e-9
2.7627492380962117e-9
1.7274384018765238e-9
7.174344225948596e-10
3.456262388870854e-10
3.8927773906445086e-10
1.3043779673163751e-10
1.321696776441532e-9
5.123858337368271e-9
3.293656348471151e-8
1.520336799621211e-8
1.0925034136701679e-8
1.0623478891459012e-8
1.1919790050991204e-8
4.8749311267981086e-8
1.220922012791434e-7
1.0669913478496095e-7
8.161474496772722e-8
7.577714010926296e-8
7.735412801057542e-8
8.370988434722099e-8
9.536158452377328e-8
1.1450436160155394e-7
1.4453405013021714e-7
1.8731833717629793e-7
1.1358768628946901e-7
1.0009686653382615e-7
1.1415147927588728e-7
1.3126363173458666e-7
1.349937115231704e-7
7.071167458423751e-8
2.8589034148194965e-8
1.3708306939887286e-8
7.469755768246737e-9
4.0653852224996864e-9
1.484964230870611e-9
2.1588164791802816e-9
1.5468288506444648e-8
1.8835628594955272e-8
2.116940811641634e-8
2.343768613233525e-8
2.6460136723259467e-8
3.0837313211941286e-8
3.7307584392034647e-8
4.7105557912195595e-8
2.0287514054790615e-7
2.0435935662980823e-7
1.3145840503084918e-7
1.387116409640331e-7
1.8965431640099518e-7
3.167147396721768e-7
3.9591448583896164e-7
3.145578980008836e-7
3.0881217976568823e-7
4.3601016924260297e-7
1.1376487539123187e-6
6.182522101660395e-7
3.669895375278671e-7
1.5153613224029842e-7
5.7464418025339327e-8
2.3637610503154962e-8
5.007713701470176e-9
1.8494498335377995e-9
1.3150012898143599e-9
5.750291795460765e-10
2.412146786861725e-10
4.163194721808391e-10
7.357309470291341e-10
1.4108999875206547e-9
3.393284135740628e-9
9.83650876227208e-9
5.81273826338452e-8
2.1136675636004044e-8
1.5896141281523296e-8
1.6268065561976468e-8
1.9573147476526422e-8
6.457679304863041e-8
1.5376566733930587e-7
1.3559022579916037e-7
1.006024772165859e-7
9.13582423439773e-8
9.2435801076032e-8
1.008179729782164e-7
1.182391622593084e-7
1.4969819394565022e-7
2.0051815179099522e-7
2.2333402055781643e-7
1.7511118666379857e-7
1.393302169180909e-7
1.4495909698080414e-7
2.1426009668487833e-7
2.8828387218157125e-7
1.3650030033754815e-7
6.032661754774486e-8
3.27184980400362e-8
1.96749163875385e-8
1.1392710358675764e-8
1.5262460344412672e-9
2.569714904200771e-8
1.0411131026772786e-8
5.832221567094349e-9
1.8218604288009118e-8
2.6461847938139894e-8
3.296925295784022e-8
3.970431838111392e-8
4.7956048949683194e-8
2.1705633746823615e-7
2.7766412487754084e-7
1.8462533177706857e-7
1.9786727862037642e-7
2.7308230153309336e-7
4.597405717312656e-7
5.675317973879396e-7
4.3924121791360235e-7
4.2405229017830354e-7
6.080832445015777e-7
1.8463618286783512e-6
5.537610464976564e-6
7.71475421637721e-6
0.000014798004970215094
2.9453007334895634e-6
2.9894149435361865e-7
3.6416169584143816e-8
3.898783556798927e-9
3.6705248036672884e-10
8.798224256953401e-10
7.9540578335167e-10
8.503809199165147e-11
1.2645329325108162e-10
7.772760460392157e-11
1.5788234137517733e-10
2.299949246264192e-10
1.5516528233396194e-10
3.516003634337024e-10
2.717069381177694e-9
2.367183412049122e-8
8.552206110831578e-9
7.398425161306618e-9
2.1859712285297604e-8
6.223549527087328e-8
9.177252031908846e-8
8.764331248054508e-8
7.818616936363147e-8
7.332972611928329e-8
7.448091453701788e-8
8.27830376673655e-8
9.85101770065963e-8
3.796514839436295e-8
3.9792182713943724e-8
1.094197267651667e-7
1.8455276075903859e-7
2.301975982481572e-7
3.283604141308965e-7
5.41498531510051e-7
5.069779149744655e-7
5.671996784884233e-7
1.8293493431466484e-7
4.348488165799633e-8
7.699455127767346e-9
5.297820669290163e-9
9.903918117989847e-9
8.004657330957557e-9
2.937686288884698e-9
2.2535215344133345e-8
4.465663531409612e-8
6.630135986762364e-8
8.889058935359792e-8
1.1491956878051452e-7
6.245697951155467e-7
4.483369974600963e-7
3.762036404053736e-7
4.916801259444769e-7
8.64974707942729e-7
9.864225124609032e-7
7.177738880867726e-7
7.658789182190924e-7
1.5418122637340243e-6
0.00002097887818883468
2.240510483368291e-6
1.931746689934636e-6
1.428364366795531e-6
6.372065301762448e-7
1.3371236289200668e-7
4.415825711320496e-8
1.6562906858312747e-8
9.2198198718043e-9
1.8601455506726587e-10
2.2713390716051606e-10
5.090253895544435e-10
9.395006925150649e-10
2.8156428213431416e-10
1.3109442329466777e-9
1.0303616277282536e-8
5.330385024992866e-9
4.4324969744317695e-9
5.849923184601054e-10
1.457857251871825e-11
1.9311624548835376e-11
2.1796689787864918e-11
2.195258556754405e-12
1.8709164229202428e-12
1.5687755694612333e-12
1.2897618109336483e-12
9.78329863274399e-13
5.449499359384347e-13
1.2984961522015929e-13
1.2098308118861881e-12
2.937965393852181e-12
5.699137157430534e-12
1.013541482758457e-11
8.932374489076106e-11
2.9935276109228145e-10
1.2333515020180383e-10
1.1000420085323555e-12
6.019103234759547e-11
1.0948569166600487e-10
1.649611229609061e-10
2.376654008916061e-10
3.4096055173876637e-10
4.954060708046811e-10
7.356115738245992e-10
1.121167570629001e-9
1.7483248981686808e-9
2.724475197332124e-9
3.9705792740284035e-9
4.929171881243222e-9
4.928697498461319e-9
3.051530036599713e-9
5.26528159757898e-10
1.7345835567262838e-9
2.511356501834865e-9
3.6150706334671794e-9
6.180967709638001e-9
9.637372630385929e-9
4.843630770798723e-10
5.8052546249441476e-11
3.1843527867168496e-12
4.2574018096990936e-13
0.
4.179099449962006e-14
6.542337295124964e-14
6.529496558395225e-14
0.
0.
0.
0.
0.
2.679226903850167e-14
3.708511745341433e-14
5.1247894017996836e-14
7.086788764181343e-14
9.814016410383401e-14
1.3614866826037034e-13
1.892553432637605e-13
2.6365832885789147e-13
3.6819942804524524e-13
5.155481324386624e-13
7.239388500539473e-13
1.0197427398881147e-12
1.4412859431242947e-12
1.3783939790393783e-11
1.300793860487221e-11
1.600716341860045e-11
2.0529536895040716e-11
2.638957931517555e-11
3.358921781521222e-11
4.1941981035046705e-11
5.069182432531622e-11
5.790094164173129e-11
5.953989021316414e-11
4.844335301946479e-11
1.0102691307880571e-10
1.636279728365815e-10
5.611355011906472e-10
6.652602083911552e-10
1.9711581647607657e-11
9.343858370840553e-11
1.492127434770821e-10
1.9188977878966785e-10
2.3212632372039028e-10
2.7475387632853437e-10
3.230382475148804e-10
3.7984563155736516e-10
4.48246685873542e-10
5.320220860244971e-10
6.362638247194688e-10
7.682544965820909e-10
9.388909282376417e-10
1.1651269523922456e-9
1.474371448060291e-9
1.912836605425517e-9
1.5190884860296067e-8
3.815579267273904e-8
2.3383418365073377e-8
2.169657815675616e-8
2.492431006043004e-8
3.266704511941649e-8
4.818247165173861e-8
7.753109513820451e-8
1.0791675485681935e-7
1.0678279122857878e-7
1.0297437531531168e-7
1.152844683539884e-7
7.67805113154438e-8
3.172456660759441e-8
1.5328710468516956e-8
1.0173925127437448e-8
7.86599190940059e-9
6.509177521509765e-9
4.036173332976139e-9
1.329984114717176e-9
5.654663937878661e-10
4.918377470128496e-10
1.142008818752189e-9
3.7113889684962073e-9
1.7764109708875532e-8
1.4331764695673227e-8
9.574602633051638e-9
8.866217397907927e-9
9.562716051133428e-9
1.144096376492605e-8
1.499909491748474e-8
4.5183190246215176e-8
7.41657495320047e-8
3.815033294757621e-8
3.163211001051031e-8
3.23278575064988e-8
3.7578491327857835e-8
4.892078490671132e-8
6.703633993122984e-8
7.27585117978754e-8
6.003335274413005e-8
4.735757831350938e-8
5.371866530601409e-8
3.7562890388405696e-8
2.1765746794607897e-8
1.2046791116898542e-8
7.246688572080211e-9
5.453619832035104e-9
4.896531056566739e-9
2.994489278096819e-9
9.283573012896742e-10
2.8958902449814387e-10
1.9955558798607784e-11
2.533589240929661e-10
1.2180602818526284e-10
2.656637595102192e-9
2.804930697224452e-9
2.232556869269632e-9
2.163662256144918e-9
2.305448246172255e-9
2.6200427961897824e-9
1.317138820570445e-8
3.247728928593779e-8
2.055758196856559e-8
1.9360901602543152e-8
2.2331670069383746e-8
2.9180777870836664e-8
4.261739209237039e-8
6.800840590699962e-8
9.811028434531529e-8
1.0074055006532764e-7
9.614454711041222e-8
1.0233169131763382e-7
1.0319514664928676e-7
1.0354331836166411e-7
3.7829979404615415e-8
1.4405053952343089e-8
8.505166025065113e-9
6.1676884577669325e-9
4.716048381542418e-9
3.166794979684515e-9
7.601742069400007e-10
1.4289305825880825e-11
1.6252434002169363e-10
2.5362043861331767e-10
2.37059823644316e-9
1.6428787027980783e-8
9.057015309115606e-9
6.681299879098285e-9
6.419097050432951e-9
6.990789196156108e-9
8.293225201705134e-9
3.30361653372843e-8
7.37670847535769e-8
4.341234646543988e-8
3.488719665744822e-8
3.427237684459368e-8
3.732400264881831e-8
4.398966448040518e-8
5.591877055591251e-8
7.483122454360009e-8
9.343018972778815e-8
9.331137589531922e-8
6.27908915936455e-8
3.668727241792758e-8
2.7784849030836127e-8
1.8655062225260022e-8
1.3914259543641974e-8
1.27319039601111e-8
9.096513324368642e-9
3.1139617280082346e-9
1.1863465149451094e-9
4.849325864479543e-10
1.3572428027228285e-10
2.445946996628728e-10
2.774825571538285e-9
9.293321027365354e-9
5.823548000257709e-9
5.133215485297456e-9
5.214817587338668e-9
5.762717130148729e-9
6.799338891215974e-9
8.531834037916667e-9
3.6606736937402356e-8
5.734308048419231e-8
3.441398864699009e-8
3.4067834803568277e-8
4.234004768122643e-8
6.263847850780243e-8
1.0545475733032725e-7
1.3865582175382778e-7
1.2643288044263858e-7
1.2809107641972319e-7
1.5964148508430898e-7
1.2720168671890384e-7
1.4099625392856354e-7
1.0161228572801489e-7
2.8712044907978857e-8
1.1999400915131957e-8
7.583782178606478e-9
5.566900508708085e-9
4.250553806450242e-9
2.4429334130637927e-9
5.355577484372244e-10
5.1090769052814e-11
1.9221618670007973e-10
1.3045729872797922e-9
5.707634184338802e-9
2.545367983363411e-8
1.1061785646077093e-8
8.79969319516706e-9
8.782542811921269e-9
9.891879583511203e-9
1.218477841093337e-8
4.5780131005166804e-8
9.80262212727674e-8
5.639366957315546e-8
4.507817502723127e-8
4.419635070086783e-8
4.82578875720714e-8
5.744543183143457e-8
7.442875895095809e-8
1.0222771315275969e-7
1.3139066597856993e-7
1.3409336639480607e-7
8.890505914147253e-8
5.008393317170677e-8
4.278776760353811e-8
3.4555087528907356e-8
2.589826784956468e-8
2.4192094394157087e-8
1.717346803646946e-8
5.871285347109759e-9
2.2377609538251874e-9
8.673666373527095e-10
3.602553771727343e-11
4.2684841587344803e-10
2.023612266705561e-9
1.0641470052372883e-8
7.92759853659914e-9
7.404039693783958e-9
7.66697120132474e-9
8.489880503500298e-9
9.93050402326869e-9
4.371919812886205e-8
8.197108136235755e-8
4.863469009462865e-8
4.65142467162116e-8
5.522673540225094e-8
7.661240904037982e-8
1.217897915096357e-7
1.7776521443343754e-7
1.6761474886197198e-7
1.5324320687297727e-7
1.7011448413802843e-7
2.442566580857029e-7
1.7242478609102767e-7
1.5639437731732298e-7
1.0779822315621772e-7
2.8386602453886483e-8
8.710443167898835e-9
4.654385540987677e-9
3.272170727450407e-9
2.0482106058337724e-9
1.0383440516255836e-9
1.4733586704296542e-10
2.7183029915118016e-10
1.497245829632603e-10
1.4885650864500146e-9
6.563171542939586e-9
2.444968313637383e-8
1.0537348251567745e-8
8.642710139107548e-9
8.810648012619657e-9
1.011107432084246e-8
4.172954358698457e-8
1.0137973331295272e-7
7.636863576571228e-8
5.8999805129463884e-8
5.561452547104406e-8
5.763435166712569e-8
6.35429854466293e-8
7.414887666425892e-8
9.164093811855434e-8
1.1902596671181055e-7
1.5667810060054505e-7
8.389578801109012e-8
6.787590170608614e-8
7.336462471445018e-8
7.219781831196096e-8
7.018452798005678e-8
5.3791015336357687e-8
2.0513963975721047e-8
8.541540623408122e-9
4.191862553890504e-9
2.0661734150144328e-9
6.046785185963234e-10
7.820420320555287e-10
1.4926547247389214e-8
1.4265190630549514e-8
1.4007138854188407e-8
1.4613561873352197e-8
1.6014446557138734e-8
1.8373943170882198e-8
2.2062319618503433e-8
2.7808476943489773e-8
1.1918775571645614e-7
1.353629152984223e-7
8.446675119110523e-8
8.702719724096297e-8
1.1500738362500485e-7
1.8618107474202656e-7
2.735365347097889e-7
2.3330733453615362e-7
2.1566568445852558e-7
2.699637304834123e-7
5.210889638817206e-7
3.1514776245263285e-7
2.2219619645321833e-7
1.240261657635695e-7
6.089970061063684e-8
1.5390104132866218e-8
4.759160719952094e-9
2.7419223293711597e-9
1.976362905760854e-9
1.0298323683352814e-9
5.710006864192147e-10
1.9581234396240715e-10
4.843394692140505e-10
1.3632707268091979e-9
3.7692196579116825e-9
1.3711271766960535e-8
2.960151112819533e-8
1.4364718354507137e-8
1.2419941459108296e-8
1.3314119600642638e-8
1.6268757631918644e-8
5.746726314617612e-8
1.3195486048196843e-7
9.806573285453976e-8
7.395130314617643e-8
6.857729832545985e-8
7.055786000239054e-8
7.817399712429998e-8
9.307981916202916e-8
1.192272910855781e-7
1.6090229211572029e-7
1.9842422081715384e-7
1.1786325206669179e-7
8.965607422229485e-8
9.505306787834291e-8
1.2528132674127174e-7
1.5543413606858868e-7
1.0219673258160814e-7
4.0961809006487414e-8
1.8810565593104857e-8
9.733097092391233e-9
4.792017734191454e-9
4.379484940000996e-11
9.328739122576634e-9
6.85954591512628e-9
7.99340843436689e-9
1.433120198419717e-8
1.7827779762827197e-8
2.080724030004422e-8
2.430532729056703e-8
2.8975575876810186e-8
1.3247964875138043e-7
1.8770753154089454e-7
1.1860959252909179e-7
1.221154992569467e-7
1.5984024265482236e-7
2.5512039147436414e-7
3.857573444129453e-7
3.289406667529702e-7
2.8857608856374464e-7
3.433273670941876e-7
6.521380583978772e-7
3.826926830052659e-6
1.811803030769534e-6
6.837662569295278e-7
1.3973818214751227e-7
2.9708439582671004e-8
7.689697920513246e-9
2.485831813063521e-9
3.046842309594489e-10
9.8744990749394e-13
7.92079476121024e-11
2.6559268387519125e-11
1.0459563361878069e-10
9.18881200074038e-10
6.939137172753168e-10
1.5458010249335829e-9
4.2721796922975046e-9
1.6808641470269466e-8
2.1168069162663906e-8
1.1578271154036988e-8
1.1088534782867787e-8
3.0133478986495244e-8
8.748904056603478e-8
1.271454687232759e-7
9.897172042449045e-8
8.413179351169782e-8
8.021633242222432e-8
8.277947147676244e-8
9.12402222860885e-8
1.0688623692579774e-7
1.2925348761448383e-7
1.2724738721935025e-7
1.4491965617937233e-7
1.4256578384074769e-7
2.0965803164085e-7
2.8034623247918415e-7
2.4143611934640315e-7
1.5269631174350625e-7
9.054407427569797e-8
6.50737689408993e-8
5.583557598212418e-8
5.930274727831866e-8
3.757455199651425e-9
1.0177297305840105e-8
7.915404095193313e-9
2.9139681715268124e-9
1.646750440607661e-8
2.7801643901777357e-8
3.743144685839585e-8
4.7213872833582574e-8
5.871167224222457e-8
7.354327083083094e-8
4.0601566175311215e-7
2.9482077965442047e-7
2.2100672957053652e-7
2.6537468203392085e-7
4.3096247990393295e-7
6.551108449025151e-7
4.970398987252984e-7
4.5698795124968747e-7
6.656842141368789e-7
2.367101540253808e-6
3.7331923352386955e-6
4.341250300641318e-6
5.465702756320652e-6
4.142606471513127e-6
3.3160408121227934e-6
3.140019146776046e-7
2.8915039976752334e-8
1.7364911420169256e-9
1.0471357951531884e-9
1.0522777663505732e-9
6.622584193053311e-10
4.515772521972779e-11
1.7030288212849118e-10
1.3259482095875366e-10
1.0834996749256285e-10
4.1026783095179735e-11
3.354542009621487e-11
6.057439381774317e-11
3.842114656230836e-10
3.2906031076753964e-9
4.524162106358483e-9
4.422113896314271e-9
1.1286011955531204e-8
3.054385798686863e-8
5.225446533297136e-8
5.403511241718328e-8
4.7302979381469216e-8
4.307726950897026e-8
4.3042790207178604e-8
4.686691285298947e-8
4.451703295154233e-8
1.7891349779607636e-8
1.4325550386270919e-8
3.204529447051619e-8
2.0042486758579796e-8
5.80109632384275e-9
1.2983374950096788e-7
7.397681462190704e-7
2.6092262949636925e-6
1.3882407594696963e-6
4.711053027182358e-7
1.4512704054215692e-7
3.4710342863871765e-8
2.220709603955978e-9
1.5181617904386356e-8
1.9799069269798142e-8
2.073687056855797e-8
1.7397617880874433e-8
4.899351328370608e-9
2.1195037001369077e-8
5.621886521675464e-8
3.6257520341974265e-7
4.008546184514735e-7
3.5936316129302675e-7
4.947062594294715e-7
9.001271627703422e-7
9.052106521255351e-7
6.740441192270816e-7
7.945165028910338e-7
2.127807009155873e-6
9.425317405192372e-6
1.617904967094649e-6
4.4360072874622816e-7
1.0861968069797586e-8
7.322339168847115e-9
1.0789124501202244e-9
1.9517801696844424e-9
1.9529920919119868e-10
2.7942081913610762e-11
1.3610037433961352e-9
2.401306425740353e-9
2.207748583574322e-9
2.355467463803364e-9
4.769612454061311e-10
4.244644993064678e-11
1.4545304582991084e-11
5.0434408150650966e-11
1.0586193526403285e-10
4.617933091742975e-11
1.6155201957760327e-11
9.05850420741812e-12
7.788741641439141e-12
8.981339216561891e-12
1.6752360658851956e-12
1.870187101408984e-12
4.9279204266827755e-12
8.702229746866836e-12
1.4138956366232878e-11
2.2455226765703376e-11
3.564242026301807e-11
5.7385486523157293e-11
9.525535105005022e-11
1.6695966777304302e-10
5.402813348237856e-10
5.605478367474869e-10
2.3262411494032347e-10
2.009006963528907e-12
2.3518902500255034e-10
5.410716339725621e-10
9.942268565575058e-10
1.7202225432452647e-9
2.9031714186032565e-9
4.6592930227429575e-9
6.604066283417735e-9
7.848193827348372e-9
7.329168110549645e-9
2.8121012240894257e-9
3.0342355772150924e-9
1.1751420233180251e-8
4.5624479467312405e-10
1.8151206531676623e-10
5.052774846967492e-13
3.758135934320382e-13
5.559405956578369e-14
5.258377498837417e-14
5.710808774307111e-14
7.299878902072474e-14
8.93563844641316e-14
1.0784535127692552e-13
1.3041026394831997e-13
1.5857561438297262e-13
1.9396560126661748e-13
2.3858214857367154e-13
2.949896748374298e-13
8.274276158356808e-13
2.1436641483965416e-13
0.
5.99898621698503e-14
1.1704062909941435e-13
1.7743137471585442e-13
2.540315066821211e-13
3.582745091692335e-13
5.038708105165252e-13
7.094694419425911e-13
1.0016261781840872e-12
1.4188332951704384e-12
2.017378421766504e-12
2.880007288150777e-12
4.1287138054052726e-12
5.943238811140385e-12
8.586536695476676e-12
1.2436062453662553e-11
1.8011604818133702e-11
2.5970547588945007e-11
1.1519570617088493e-10
1.1330473471643778e-10
8.10465762348095e-11
4.855624922804142e-11
2.9434449432236605e-10
6.395517984852192e-10
1.0142385187052004e-9
1.3482575920805583e-9
1.6172331564465138e-9
1.8364207341951148e-9
2.030664487289609e-9
9.86332777334061e-10
2.047824155246089e-10
4.103766779368687e-10
6.471941883368109e-10
1.430785896021631e-9
7.714724209235415e-9
1.268598257901584e-9
2.8837515554740235e-10
4.155829747470381e-10
4.5656044411172966e-10
5.013266229751589e-10
5.657639600505091e-10
6.58778908085169e-10
7.928922758922125e-10
9.899289187251059e-10
1.2903658833465077e-9
1.7747733405000276e-9
2.620488293856582e-9
4.272245629920002e-9
1.874442428802856e-8
2.4053571426442463e-8
1.682982751827362e-8
1.934571823402839e-8
2.8392593109584713e-8
5.1012584384921525e-8
8.781721288408931e-8
9.108532189084958e-8
9.559315921302399e-8
1.1866265606954713e-7
1.1709482041443905e-7
1.9458892505495763e-7
1.1468865851946571e-7
1.605409009675866e-7
1.186362245483581e-7
1.2738265079419487e-7
7.157503093719482e-8
1.4478577261805785e-8
5.286244612924585e-9
3.0648920580663522e-9
1.810471450108653e-9
4.857803923275043e-10
1.0194742612931297e-9
1.2801666379803048e-9
1.1569119816637303e-9
7.086803878694829e-10
1.733240594151826e-9
7.161411131531711e-9
4.302098195479926e-9
3.937460812905662e-9
4.1227654908916194e-9
1.738952000087208e-8
5.2704812311884626e-8
6.541057259495323e-8
5.312316993271218e-8
5.012830389818312e-8
5.1349952833635207e-8
5.4595105648132304e-8
5.920442285284856e-8
6.51149903025946e-8
7.25024883955797e-8
8.158039868635043e-8
6.800447880765734e-8
6.621473182038409e-8
5.878771910421412e-8
5.632498359886368e-8
4.499742047708616e-8
1.7381007053584893e-8
7.220915191040497e-9
3.847573074340389e-9
2.7067184472567418e-9
3.0477910933145114e-9
7.11097422983789e-9
3.2758755033372443e-8
2.571629578546168e-8
1.924964625807758e-8
1.8116387467234315e-8
1.9144436602623297e-8
2.1968955704780535e-8
2.7116742395042744e-8
3.6088742705401247e-8
5.241230355458789e-8
1.350652480824497e-7
1.1178495861724298e-7
7.177038615092196e-8
7.622230978871623e-8
1.0587865523559149e-7
1.806095520426392e-7
2.3041540497048048e-7
1.9630566965698366e-7
2.0669262790666714e-7
2.907609307310369e-7
5.116306241965793e-7
3.7476105484952615e-7
2.4322607277582446e-7
1.9506074130385064e-7
1.2678988512902487e-7
4.27020885403627e-8
1.0007814038736987e-8
4.328505952620228e-9
2.9019395271333127e-9
1.7096979461798491e-9
5.810079395017671e-10
6.258679837670796e-10
5.77206359083727e-10
4.052405600516586e-11
1.3290667158853864e-9
6.487315383368458e-9
2.846002146628619e-8
1.1609216211990591e-8
9.450047760844209e-9
9.59574160735682e-9
1.0948613736145518e-8
4.791436118642783e-8
1.2175690658178265e-7
1.0539716349031244e-7
8.107271829909248e-8
7.571373794658111e-8
7.763852717492792e-8
8.42657576775967e-8
9.607786472836787e-8
1.1516200793563909e-7
1.44754335142598e-7
1.8735206715244367e-7
1.1168407026599726e-7
9.858307750507538e-8
1.0961890877537301e-7
1.1507542998015402e-7
1.1522675430348244e-7
6.496743256345891e-8
2.556108285889335e-8
1.1914580574312498e-8
6.397556226375881e-9
3.5323172507540624e-9
1.770578946445382e-9
4.721200813304569e-9
2.1445549069911466e-8
2.088147540841218e-8
2.172826338222201e-8
2.3353986249917128e-8
2.6058768504206332e-8
3.02759921448948e-8
3.671507204070909e-8
1.526151640622927e-7
1.9449431411625897e-7
1.2071138935599533e-7
1.2281229108055302e-7
1.589788677658152e-7
2.5058778583355536e-7
3.792888330971686e-7
3.2923291243216163e-7
2.888955208138698e-7
3.3737785708873107e-7
5.956939441477553e-7
2.656408709430928e-6
1.2460149378728775e-6
6.531320690531218e-7
2.0978304099228333e-7
5.109274838722283e-8
1.6697491882312652e-8
5.465647176098055e-9
9.501444800372871e-10
3.200776503063172e-10
9.78014506545904e-12
1.7112594516266898e-10
5.262627475187258e-10
2.1569935812666782e-10
5.749981657309704e-10
1.6299901513276645e-9
5.188364290389635e-9
3.170320837075825e-8
1.6280939664681566e-8
1.1176100810801883e-8
1.1061591988116047e-8
3.959291202509613e-8
1.0544742358033246e-7
1.4477540837098889e-7
1.1294514732800098e-7
9.923766771953276e-8
9.680722302516182e-8
1.007523606741563e-7
1.1054271689585058e-7
1.2827980463179874e-7
1.5894478916896748e-7
2.0957249273460328e-7
1.6404618648378456e-7
1.5804080209154685e-7
2.2444859725863465e-7
3.375937453348749e-7
2.00488957459446e-7
9.340149283841758e-8
5.275308325984327e-8
3.50921509318982e-8
2.606462474318272e-8
2.1400069699895706e-8
9.710349414496025e-9
1.4227210858119857e-9
5.822279611039479e-9
1.7392037096137065e-8
2.797232094633867e-8
3.667639840970254e-8
4.515746701094072e-8
5.507597628245494e-8
6.802897016496916e-8
8.61255472993794e-8
4.145311653187171e-7
3.1348029726691553e-7
2.2372763648827617e-7
2.5724082374173115e-7
3.9532811431175214e-7
6.446882715267239e-7
5.271540148718524e-7
4.479394385053137e-7
5.631919979336078e-7
1.3534597048314916e-6
0.000013105436189343819
0.000010807447239868753
4.490901259953621e-6
9.156093643917037e-7
1.398019074269805e-7
2.295168076081055e-8
3.9530984012780104e-9
3.538688233008945e-10
5.048367128262312e-10
2.3619758416882066e-10
3.9299110325636766e-11
6.874988093239042e-11
1.81365665321157e-10
1.0049268134768759e-9
5.254602391061312e-10
7.95274754678309e-10
2.966352756334422e-9
1.752320149160566e-8
4.5817895078653637e-8
1.6918984393057532e-8
1.568157996930325e-8
2.5237351046206116e-8
8.59471176776396e-8
1.5935336666591156e-7
1.3571574594898718e-7
1.1351194192318332e-7
1.0606284014845503e-7
1.090133755393696e-7
1.2226831457876713e-7
1.4886910107302457e-7
1.7355077704934716e-7
4.3425112800209386e-8
5.639169605751833e-8
1.1376219654541737e-7
3.395251502414183e-7
3.538344756108938e-7
3.106058425751084e-7
3.5844209346521807e-7
2.7037869636310735e-7
1.8678209140085593e-7
2.0132607663853443e-7
1.1809971538419119e-7
1.3667297080860483e-8
7.51165705365186e-9
1.3082965609865677e-8
1.064071102897033e-8
1.592866037927768e-9
2.286898450073984e-8
4.617289951184611e-8
6.814267920727123e-8
9.042608658163886e-8
4.225902439516704e-7
4.1912791557719803e-7
3.3778591760824157e-7
4.2153686489031983e-7
7.040954729377836e-7
9.931115569028936e-7
7.209414724779339e-7
6.832304607400709e-7
1.0871501308556059e-6
5.891235963358756e-6
3.4210553770673073e-6
2.5341551779582265e-6
3.6427541193869553e-6
3.213690671149299e-8
1.0388377800799612e-8
5.663641721564242e-9
1.3140629703079683e-9
1.137396993097715e-9
6.689540980606608e-11
3.314945141591942e-10
1.3102927589569262e-9
2.559021532690889e-9
2.1123754572222693e-9
3.299470833684748e-9
6.71924430485193e-10
1.3719668149291435e-11
3.150792781592232e-11
3.679204886995624e-11
2.814732133546451e-11
1.609161662865491e-11
9.40760982370682e-12
7.247208263707171e-12
2.815388432269308e-12
7.41376182352205e-13
7.973756745117629e-13
2.4781007329360137e-12
4.769462518794525e-12
8.176910753482312e-12
1.34188808625995e-11
2.1671917430818242e-11
3.503513252643716e-11
5.757328180280764e-11
2.474221176630209e-10
6.829848437539864e-10
2.13014071434451e-10
2.1200746224405033e-11
1.1706970315019582e-10
2.6148529752965244e-10
4.482111833048047e-10
7.212968377129898e-10
1.1508852863535075e-9
1.853366135694481e-9
2.9886715106077694e-9
4.6005053054633315e-9
6.209896352017125e-9
6.983340433054462e-9
5.8635366816526766e-9
1.3688028694915842e-9
3.469175411416574e-9
1.2017103200852475e-8
2.977415078174183e-10
8.015270230644979e-11
1.2919916502333816e-12
5.62029260752627e-13
2.3358328940401005e-14
4.861910325436695e-14
6.076339153607307e-14
8.001557236500733e-14
9.86855925297738e-14
1.1938773529590493e-13
1.445082850011006e-13
1.75816380851809e-13
2.1514282350944974e-13
4.0505799754047033e-13
1.1480244053226906e-13
0.
3.9191831507812225e-14
7.194154545822635e-14
1.0698498777237183e-13
1.5170018769797643e-13
2.1255149730839144e-13
2.9724256706945563e-13
4.1619666382948743e-13
5.841529471342965e-13
8.223014237297417e-13
1.161364356192599e-12
1.646151410230489e-12
2.3423552862142304e-12
3.346670442765403e-12
4.801742361241883e-12
6.917710505880764e-12
1.0001588680614533e-11
1.4492507326300364e-11
7.565963750936163e-11
7.797219857833518e-11
8.461746632703865e-11
6.224959721078246e-11
1.1034000332936583e-11
1.5253386599897084e-10
3.715532220709522e-10
6.557747811206345e-10
9.71207628482242e-10
1.2789769193850115e-9
1.5508604559988115e-9
1.0176763287187523e-10
2.9869715772705055e-10
4.374541258638086e-10
8.482477666870172e-10
3.4300874761753597e-9
2.8183186572922574e-9
1.6597969718135023e-10
3.4293336385311214e-10
3.933234501733362e-10
4.39161463452454e-10
4.982413604326706e-10
5.776368188817365e-10
6.85236939862344e-10
8.333735444636815e-10
1.042723035478068e-9
1.349554081078377e-9
1.8213113409559023e-9
2.5938416754694655e-9
3.972085555588997e-9
2.050006314741564e-8
2.9560258508053532e-8
1.9132527821995935e-8
2.0658594420947614e-8
2.832562041032174e-8
4.711588075871597e-8
8.44362958962802e-8
9.834347179874566e-8
9.638784199488553e-8
1.1134576529597804e-7
1.341687257590628e-7
2.6886989831353862e-8
1.5652851707652602e-7
1.2443817880480603e-7
1.1610780712740568e-7
1.2498160491365653e-7
3.195202927876286e-8
9.656455039626099e-9
5.166749094021794e-9
3.3578427965561168e-9
2.029545471929977e-9
2.466181118738226e-10
8.621502710450935e-10
1.156352943913585e-9
1.0889671926190347e-9
1.936899295623392e-10
6.887638356165558e-9
6.174134018842726e-9
4.628256430392696e-9
4.485091771931483e-9
4.833033479040504e-9
2.150888393796823e-8
6.212461241628429e-8
6.36383796914768e-8
5.077952576711311e-8
4.8276370156936644e-8
4.989796962134206e-8
5.3767946484252784e-8
5.955863462053734e-8
6.756596189248687e-8
7.838200034219298e-8
9.263065627120405e-8
6.572485267581236e-8
6.02333399074703e-8
5.0756088526912736e-8
4.398517236692074e-8
4.207764109863025e-8
2.1140294919330492e-8
7.872754895648719e-9
3.714778780191905e-9
2.26074797003471e-9
2.0147467519739504e-9
3.6747894254536375e-9
1.4225171889112126e-8
2.9170678194007384e-8
1.8182014424852206e-8
1.5874984738651925e-8
1.6099676545305926e-8
1.7920612746833252e-8
2.1507770300248466e-8
2.7770816294727717e-8
3.889333010493005e-8
1.1157258964989065e-7
1.0505665852490766e-7
6.598175832484032e-8
6.872263757292248e-8
9.271252249648011e-8
1.5418113687000685e-7
2.1996131275013702e-7
1.9174764107424662e-7
1.9046919471170403e-7
2.479424156929756e-7
4.076835643058883e-7
2.837895620993916e-7
2.021959460978731e-7
1.842690493228424e-7
1.206024086145661e-7
2.932872064037855e-8
9.077312455980743e-9
4.9389693179273975e-9
3.4688480568140528e-9
2.1334275969331363e-9
7.773061455105092e-10
4.219605718200763e-10
4.4929650320239387e-10
1.23419052952545e-10
1.9580011040425305e-9
1.0138399994355233e-8
2.108421887817787e-8
1.1096046011490975e-8
9.676905364357409e-9
1.0115616257074272e-8
1.1743945595143062e-8
5.053881405506334e-8
1.2605656672744782e-7
9.771707295543168e-8
7.573892568936778e-8
7.159851910483933e-8
7.44197011141731e-8
8.225296723157448e-8
9.612094859917873e-8
1.1882690362047384e-7
1.543783106539072e-7
2.0437677790569555e-7
1.103306051149683e-7
8.974255622740734e-8
9.532344482352063e-8
9.238234616626714e-8
8.8499726892023e-8
6.484620559531342e-8
2.4870970210179607e-8
1.062659067647679e-8
5.323493256756369e-9
2.7228401039544425e-9
1.0893650493079588e-9
2.236785470511938e-9
2.2373414792354695e-8
1.986997342165291e-8
1.936757990785561e-8
2.0196762570461896e-8
2.2158299258416168e-8
2.5470682896486114e-8
3.0659019925234794e-8
1.269853085968364e-7
1.7637243623001003e-7
1.074640552248753e-7
1.0741048228785382e-7
1.3568289485740012e-7
2.0711856576667342e-7
3.296935891384292e-7
3.1604482372924586e-7
2.6845572493948803e-7
2.911303759261069e-7
4.455872525796297e-7
1.2942904635733876e-6
6.771974243562365e-7
3.920995218390198e-7
1.505859336285851e-7
4.98206850183678e-8
2.0405525468705018e-8
4.071799322622684e-9
1.2907640942423848e-9
7.868356400794903e-10
1.3357631044133782e-10
3.3323812766833204e-10
8.161383126560738e-10
1.5284320062644295e-10
8.099417207732625e-10
2.592560097309646e-9
9.490902661404261e-9
3.371014105962067e-8
1.3418627342959552e-8
1.1150690034870253e-8
1.1757586305195868e-8
4.54179119711544e-8
1.170702600175018e-7
1.3632788070463807e-7
1.039397346140351e-7
9.325199239530755e-8
9.251015201878557e-8
9.74149454141119e-8
1.0779651655671947e-7
1.2572559753752485e-7
1.5537586434264162e-7
2.014641553952152e-7
1.468629564597515e-7
1.386225880551419e-7
1.7793401136164858e-7
2.753877770722591e-7
1.9595822516874342e-7
8.233020226986364e-8
4.1738111894302447e-8
2.4834115846857134e-8
1.6258929607187926e-8
1.0901138702582348e-8
5.364935573304335e-9
2.950779447811521e-10
8.976751242125007e-9
1.9103457138108374e-8
2.7004960873694513e-8
3.3294563286959805e-8
3.9713407429594584e-8
4.762944487026146e-8
5.83706337761668e-8
7.379676588080512e-8
3.3874932639851786e-7
2.810377908740244e-7
1.9341492285080836e-7
2.1568399538697793e-7
3.181317300936375e-7
5.381445641380428e-7
4.957791102726562e-7
4.024212118185238e-7
4.6029760154436424e-7
8.86438721460883e-7
6.732936606056014e-6
2.8034760419601632e-6
1.274242201819694e-6
3.2981105735413705e-7
6.629521978451416e-8
1.56634260316163e-8
5.018701255084006e-9
1.1031629284595508e-9
1.1993989240169422e-10
5.710378349852305e-12
7.200650514438802e-12
9.661683135234124e-11
2.0477536458398593e-9
1.0111935003002256e-9
1.3950529369886272e-9
3.890804533318123e-9
1.1843906151506282e-8
7.157054324506189e-8
2.1670143401379113e-8
1.713870190128384e-8
1.9003155404024417e-8
4.607048303918083e-8
1.2942943168003954e-7
1.6995347202282836e-7
1.2795713089189743e-7
1.102929339849012e-7
1.0742749039554691e-7
1.1429087612837756e-7
1.3210472171877188e-7
1.6661170312104264e-7
2.1608877529815295e-7
1.191622709361143e-7
2.564001378836481e-7
2.7584490320402876e-7
2.995087112009282e-7
3.8704549385274917e-7
3.115560156687359e-7
2.385945002835037e-7
1.2996252323405106e-7
8.50855550018938e-8
7.229697118590488e-8
7.840861475900433e-8
1.4138851949189083e-8
1.1754622267549586e-8
1.3367414952326684e-8
5.0042134325800535e-9
1.177545798348363e-8
3.030228837842359e-8
4.6321016919809045e-8
6.112661912156491e-8
7.704589299391107e-8
3.548813040796752e-7
3.779357052057428e-7
2.8274080271001303e-7
3.324062887874107e-7
5.176801102054955e-7
8.499139068380842e-7
6.845046381453238e-7
5.801594472023382e-7
7.427845721783995e-7
1.99145568598936e-6
8.872335871673648e-6
1.8300371585549738e-6
1.8931488103402554e-6
1.9686741102092004e-6
2.73140016702482e-7
1.5181801190353042e-8
9.241894069746726e-9
3.0804543051189507e-9
1.721206406020614e-9
2.2718036671733147e-10
1.052418441937043e-9
3.398977416300721e-10
1.7232470844493731e-9
2.8814913434152463e-9
6.1324019872067e-9
9.02071038629505e-9
1.8724871710742264e-9
5.114026763602684e-12
1.6977025521548376e-11
1.959209261475881e-11
1.8475339439042487e-11
3.970228585254466e-12
2.4755540214074805e-12
1.6614219037056602e-12
1.0798492171652218e-12
5.126499569691007e-13
2.1978910119940215e-13
1.3069922214669492e-12
2.992717091609485e-12
5.637761579282964e-12
9.823459564154322e-12
1.6544466344755284e-11
1.1262895534477096e-10
4.060288023083752e-10
1.4809895033654703e-10
5.2898271155555925e-12
6.854421493466629e-11
1.3274089571741173e-10
2.0673615661594883e-10
3.057206532033022e-10
4.494612181879331e-10
6.69545733426587e-10
1.020010888326735e-9
1.5917454842238807e-9
2.5097739306439457e-9
3.806594074681586e-9
5.07660329771838e-9
5.5846194121397485e-9
4.525581089860661e-9
9.172165255343299e-10
2.7379276650315136e-9
9.170954553495183e-9
3.7090878512791862e-9
4.094230395628385e-10
1.836672515605498e-11
1.0542010921202168e-12
1.5119031820351714e-13
3.752070030681583e-14
5.058711944695813e-14
7.246275376428125e-14
9.395573032998891e-14
1.149984413898892e-13
1.3914027985051884e-13
1.7021734603277672e-13
4.896454763210603e-14
0.
0.
3.5512492194308076e-14
5.184699174346123e-14
7.280444600962848e-14
1.0129788740451154e-13
1.4077065087725774e-13
1.958509279490125e-13
2.730267495260843e-13
3.815256803056569e-13
5.345700881411569e-13
7.512076264231924e-13
1.059017911733217e-12
1.4981370319324386e-12
2.127262766352076e-12
3.0326327637897856e-12
4.341383807245519e-12
6.2411491919518035e-12
4.127211403907233e-11
4.205823092451285e-11
5.190885745982454e-11
6.182857022975355e-11
6.592403857908562e-11
5.6132424366377526e-11
2.092708510810352e-11
5.454157700725092e-11
1.8561350715231136e-10
3.8112619055921555e-10
6.352288469157851e-10
1.8236094548133405e-10
2.6278833755117474e-10
4.541387382618843e-10
1.4823159321711158e-9
3.1496499761827117e-9
3.527747703997315e-11
2.298716616446761e-10
2.9081853064476496e-10
3.390675408767478e-10
3.924255993459125e-10
4.569638976533039e-10
5.375667831898919e-10
6.403852921097268e-10
7.743878901318208e-10
9.534829996373727e-10
1.2002285066821418e-9
1.55291439762584e-9
2.0801249910347547e-9
2.9134498594277688e-9
1.964859584614822e-8
3.622674843862829e-8
2.179343009765024e-8
2.1754642263310826e-8
2.724899914018059e-8
4.03155664792661e-8
6.86469505554378e-8
1.0325842852304638e-7
1.0268020378161424e-7
1.0283870334423786e-7
1.1969470976092802e-7
1.4465084660236305e-7
1.2087643657922884e-7
1.1151337708231071e-7
1.3092166115355357e-7
4.544645920517135e-8
1.4216371598412962e-8
7.637580578343782e-9
5.191472472948778e-9
3.669913422272464e-9
2.0362827244076894e-9
2.896104255265708e-11
6.635927016947229e-10
8.623123528646323e-10
3.9832233188334375e-10
2.4915886658101794e-9
1.1978998947210193e-8
6.239848293921495e-9
5.402715406870344e-9
5.525329789252985e-9
6.1767213618168815e-9
2.7794739927862474e-8
7.397524985938223e-8
5.75424600572784e-8
4.574504698794994e-8
4.408875305566902e-8
4.6458536109449545e-8
5.16864538455851e-8
6.019720903691611e-8
7.330839361221496e-8
9.276668833901385e-8
1.1877518301937751e-7
6.519299476411365e-8
5.1514789485515405e-8
4.164544717662285e-8
3.153853328634144e-8
2.8353490274592997e-8
2.38290889250304e-8
9.256190473401948e-9
3.6066701439248737e-9
1.7802779043559562e-9
1.1097557629976197e-9
1.2650989818976089e-9
3.99766284995645e-9
2.225846701872182e-8
1.5622472686014877e-8
1.1900189926789225e-8
1.1327039610525545e-8
1.206943943721739e-8
1.39251975127766e-8
1.723147416205114e-8
2.2923142093644937e-8
7.779497626464062e-8
9.041909769039362e-8
5.507884503321082e-8
5.5775661626680863e-8
7.211444959168918e-8
1.1385953454559144e-7
1.841249460343481e-7
1.8095759868481653e-7
1.6658055576236338e-7
1.9291715367736347e-7
2.818744782661131e-7
1.9739970378765958e-7
1.6858743241458568e-7
1.799396394355733e-7
7.129830247226533e-8
1.8896212408323893e-8
8.682533852106859e-9
5.7528230986920986e-9
4.117801050432968e-9
2.897036168345459e-9
7.416348752785588e-10
1.9543405803256387e-10
2.2119519247424406e-10
5.432530167849903e-10
3.357498702484317e-9
2.051576309970761e-8
1.5542182029630536e-8
1.0471066308631489e-8
9.81489845883513e-9
1.0629983148429878e-8
1.2649973183536387e-8
5.222798936205729e-8
1.244239984792752e-7
8.30618072672976e-8
6.533707426464949e-8
6.290720040955652e-8
6.689740180690565e-8
7.640017769213797e-8
9.3437307754606e-8
1.2213734786526773e-7
1.6644489555695889e-7
2.1769045124504844e-7
1.0856441841733452e-7
7.565753372367418e-8
7.41370991617175e-8
6.562635864785112e-8
5.604121282071254e-8
5.263351091817389e-8
2.3753432628246143e-8
8.872697526554947e-9
3.965077342356075e-9
1.7984393251965268e-9
4.383557638862722e-10
3.6931623870233185e-10
1.2619902527283004e-8
1.735893465472742e-8
1.5082775685058034e-8
1.4985149158108873e-8
1.601850659360439e-8
1.8111886298865706e-8
2.1541674078489882e-8
9.006245966278991e-8
1.4267610878499027e-7
8.504614767325773e-8
8.293365433202672e-8
1.013014696813082e-7
1.4733845316225702e-7
2.3993205655570486e-7
2.796985413626678e-7
2.3544697520901705e-7
2.320563226669984e-7
2.9922380174268725e-7
5.767483312231515e-7
3.443123629234268e-7
2.3912815680225e-7
1.2636482081281468e-7
5.798469161320539e-8
1.320276934737967e-8
4.021367110808804e-9
2.3333364201891534e-9
1.5074119926516776e-9
5.039949091874797e-10
4.418744668871456e-10
4.4367132135236044e-10
1.318880302814705e-10
1.1922192375339403e-9
4.374170847083295e-9
2.4400710007479504e-8
1.7565070100034394e-8
1.153961860230271e-8
1.0909826768378196e-8
1.2094453915294846e-8
4.900276555084279e-8
1.2369278611029095e-7
1.1596565600854757e-7
8.834649978448068e-8
8.134782399501949e-8
8.241753502921397e-8
8.84572303077375e-8
9.979730546226665e-8
1.1854930371371396e-7
1.4816401933614536e-7
1.909298680432378e-7
1.2233471472401627e-7
1.1073412073553516e-7
1.2944405073955789e-7
1.6147703436956032e-7
1.61291485880842e-7
7.37426801886267e-8
3.1522004512244866e-8
1.602318433745227e-8
9.134569231719702e-9
5.198487140347256e-9
2.015609909653413e-9
2.6177469964004796e-9
1.3785388463043766e-8
1.9433648871125844e-8
2.3186166253099304e-8
2.6380740748988933e-8
3.019604574070758e-8
3.544285866667351e-8
4.3015763518060505e-8
5.432818772247853e-8
2.3692667285261986e-7
2.2665067211349748e-7
1.4825782454395135e-7
1.5856942651778524e-7
2.2089144272758717e-7
3.7306459664186476e-7
4.298865943449418e-7
3.389526692314808e-7
3.4473312289191176e-7
5.210401018268541e-7
1.6450731885570172e-6
8.481926983970729e-7
4.68159383063504e-7
1.6945333436550535e-7
5.3713132092734446e-8
2.2874845631615434e-8
5.473362194779984e-9
1.4931618178811164e-9
9.039931404225436e-10
4.160542400225235e-10
1.1757056254318132e-10
4.53640554861483e-10
9.073528210053585e-10
1.3324380413037164e-9
2.999189952100124e-9
8.041962668904638e-9
4.203499925496323e-8
2.514978899733651e-8
1.69308985315937e-8
1.6758982809800796e-8
1.99450424225163e-8
6.306554884769593e-8
1.5265206348281233e-7
1.471573449064124e-7
1.0859512433206104e-7
9.747791748180597e-8
9.780276536500968e-8
1.0598934369500362e-7
1.2372889298982263e-7
1.5641494861683878e-7
2.0935096644229307e-7
2.1247456091632717e-7
2.0333952637010233e-7
1.6284725807505669e-7
1.67975823441631e-7
2.6084909045192214e-7
3.200453238630996e-7
1.5197571636481398e-7
7.070893142171999e-8
4.084295328341164e-8
2.6434771005283426e-8
1.6861017565962004e-8
3.645078145883819e-9
2.3255134907703077e-8
1.1599052600643727e-8
3.4748305103587847e-9
1.8029031035801636e-8
2.875794532479758e-8
3.71999629756211e-8
4.558294701285992e-8
5.548773935981377e-8
2.518817633824531e-7
3.069031705686768e-7
2.0973162828127385e-7
2.296606603384436e-7
3.261280267014695e-7
5.581665576158433e-7
6.123512809626107e-7
4.735871244422603e-7
4.853462411041638e-7
7.819129447476075e-7
3.3944312502103036e-6
3.3530701334725094e-6
3.491366007365988e-6
3.6428560701750415e-6
2.1096735950288143e-6
9.112281566626731e-7
4.490673011693845e-7
3.32454034482545e-7
5.332669011472307e-8
1.3245502067977326e-9
1.761510388446726e-9
1.638162048496159e-9
8.044051323589796e-10
1.248445786638546e-10
5.782277846928257e-11
9.866187012152515e-11
3.296096770495822e-11
2.7246670219872478e-11
1.1956288958336358e-11
1.922997538920765e-12
4.6473369389601515e-11
7.409099095606295e-10
2.5802942876053906e-9
7.005088420661759e-9
1.55548924355821e-8
2.493870681562348e-8
2.8017373994861877e-8
2.8260216391570936e-8
3.034164206300138e-8
3.820038558725994e-8
3.488457068024674e-8
1.204354674516995e-8
8.429568830520443e-9
1.2988268682996232e-8
1.516069376263504e-8
8.553194225075649e-9
2.9961517027391085e-7
4.035810217197243e-6
1.145481937923313e-6
3.194908068761921e-7
1.3735689351286372e-7
6.305117707874907e-8
1.3256420928821626e-8
8.62142801848597e-9
1.4576971950604718e-8
1.4663170495177377e-8
1.2390460217062205e-8
7.208386899725002e-9
4.3412386537554916e-9
2.6014220870437028e-8
5.671746495969756e-8
9.149993547239873e-8
4.756342651118353e-7
5.20917566997043e-7
4.357443748378126e-7
5.657490204650054e-7
9.812125470425995e-7
1.1728340116512348e-6
8.286053764079166e-7
8.422928127893055e-7
1.5857928869301262e-6
0.00002043366129884509
2.8829275430916227e-6
1.5877661923148121e-6
6.342258963049261e-7
2.0788633691646663e-7
3.890998839365658e-8
1.1614215979955906e-7
2.568190052616442e-8
1.2307315657480826e-8
1.1111261149890635e-9
2.5461968161811734e-10
2.9265685751737437e-10
1.3146879709084401e-9
2.8337864299909334e-10
1.6202403918713045e-9
3.7556063832928534e-9
6.5591193276069405e-9
8.391525971399925e-9
1.8023726586715083e-9
1.4534855771526607e-13
1.9741787347466133e-11
2.4827108262070203e-11
4.013517260597018e-13
1.117991928313173e-12
1.2533518521313653e-12
1.2045109988683463e-12
1.0315889731223883e-12
7.107630261274938e-13
1.6449873197462176e-13
7.361188741611325e-13
2.1925564212940524e-12
4.525886440207993e-12
8.266300200338413e-12
8.222399635217606e-11
2.657435426170703e-10
1.2092683979904115e-10
2.9624303982796437e-13
5.4883618633419115e-11
9.902751252785159e-11
1.478345117888389e-10
2.1101270737840987e-10
2.99766308893555e-10
4.309290489497183e-10
6.325019390978993e-10
9.528201421261789e-10
1.4735012871820352e-9
2.30880361477065e-9
3.4977862610550904e-9
4.679808708608126e-9
5.14840985551391e-9
4.195755935632443e-9
9.461452896026925e-10
7.315071653023366e-10
1.3859741084711533e-9
1.8913845174517473e-9
2.5383082968485626e-9
3.6788580279146694e-9
6.333881696025198e-9
1.0553931271195284e-8
5.695114492743914e-10
4.857741990385428e-11
2.926861859186911e-12
3.735673223763135e-13
0.
1.8292634833410323e-13
0.
0.
0.
0.
0.
0.
0.
2.706596319743893e-14
3.734536830025931e-14
5.156254373001554e-14
7.128518903387011e-14
9.871025302645139e-14
1.3693533214964252e-13
1.9034532182400217e-13
2.6517137145558636e-13
3.703036919878147e-13
5.184801047100003e-13
7.280322221813965e-13
8.252135864296307e-12
7.46307237669596e-12
9.021708026064657e-12
1.1494895040007455e-11
1.4822684750655635e-11
1.913396365940376e-11
2.4597674092623933e-11
3.133631711146455e-11
3.9282537342037894e-11
4.789747463307647e-11
5.5653789718033465e-11
6.645168058298207e-11
1.3945488243578954e-10
9.90801741669568e-10
1.362269533017613e-10
1.2889495731053806e-11
7.5453580120023e-11
1.1849915936797144e-10
1.549570224603971e-10
1.8954831920465048e-10
2.2535907472729773e-10
2.6490731257328607e-10
3.1046059076975383e-10
3.643084129083872e-10
4.2904746036052883e-10
5.07914317844407e-10
6.052330904601075e-10
7.270881572710719e-10
8.824071014179356e-10
1.0847853970818184e-9
1.3556870939719043e-9
1.0608242497431589e-8
3.180198805681495e-8
2.225140675969032e-8
1.9841709644047017e-8
2.1717498169421626e-8
2.6552137754219755e-8
3.5452379011725256e-8
5.148737344761505e-8
7.848787268599036e-8
1.0486413958626956e-7
1.0595906279630645e-7
8.758071360742578e-8
4.141821912058205e-8
1.99361467562337e-8
1.2321816617416384e-8
9.357583801783003e-9
7.674366723227524e-9
6.138503528340004e-9
2.4597344865344558e-9
1.039135340137893e-9
7.349020332869797e-10
1.047046902905317e-9
2.4364066508234774e-9
7.530833336511525e-9
2.79215434186959e-8
1.308255990536836e-8
1.021878055916346e-8
1.015578484360437e-8
1.1568932120812078e-8
1.466916645956668e-8
2.0697583810705395e-8
4.798277076951874e-8
6.34729399399309e-8
3.2186363037388743e-8
2.7201858835086096e-8
2.856901372248376e-8
3.477721404081197e-8
4.783091176384509e-8
6.059243308837772e-8
5.2814719774201825e-8
4.576851107487472e-8
4.58592756746074e-8
3.757619924295543e-8
3.416019723031946e-8
1.2311679326569339e-8
4.137611327535135e-9
2.192054971740304e-9
1.4925896468079925e-9
1.2110114462549606e-9
1.0615285573780727e-9
4.1660801823848724e-10
1.4361731476623622e-10
1.976383454304991e-11
1.1548003557247565e-10
2.2682686908766455e-10
3.169116289068364e-11
6.557085375864827e-10
5.173194171816909e-10
4.937344334579017e-10
5.16592689259557e-10
5.736951856488382e-10
4.251337714639694e-9
1.3018793440934491e-8
9.494622555562399e-9
9.347295361966843e-9
1.1099594737340844e-8
1.4646384526903246e-8
2.111005469248246e-8
3.3065293933773366e-8
5.2948138704184894e-8
6.897308422018185e-8
6.960557995168743e-8
6.954304840540877e-8
7.752484415366336e-8
4.8103038289869765e-8
1.973854193543291e-8
9.811682639026929e-9
6.7060901616439e-9
5.201381858645579e-9
4.207355927471856e-9
1.937469085094684e-9
4.83344206917366e-10
6.156736632675537e-11
7.365142346296063e-13
5.088258487415364e-10
3.047463849113096e-9
1.289624999411341e-8
6.176409841444799e-9
5.041629278134319e-9
5.040810390174834e-9
5.6240942641393744e-9
6.806947223985259e-9
2.542507499842375e-8
5.133610288454966e-8
2.792559936512994e-8
2.260669419303902e-8
2.2424039061668798e-8
2.484440751665246e-8
3.008348922763062e-8
3.930527597848816e-8
5.038435280393019e-8
5.027914397820027e-8
4.176957389417189e-8
3.802544562008574e-8
1.9512172203990013e-8
9.259030202389616e-9
4.914672513733985e-9
3.3583505863065666e-9
2.772409131299968e-9
2.419147201032565e-9
1.007230104131959e-9
3.5359720339479285e-10
1.3616509911365614e-10
2.196775897876911e-11
1.4849450465271018e-11
3.2787333545313186e-10
2.5592172289343036e-9
1.4673244526948294e-9
1.2017682899866329e-9
1.179423487291168e-9
1.2731495647255662e-9
1.4713467423723919e-9
1.8067817765215766e-9
1.0585623258417924e-8
2.154404592470605e-8
1.4062917680574188e-8
1.4681407024231945e-8
1.8922934348977117e-8
2.8414837868212057e-8
4.8799732320032606e-8
7.792651663886806e-8
8.18491214211044e-8
8.132017144801639e-8
9.369494379198773e-8
8.393789382856051e-8
9.540586741044199e-8
4.896901867918723e-8
1.7893236427907204e-8
9.375599102926435e-9
6.604116825635435e-9
5.0781679848567895e-9
4.046074175754522e-9
1.5824093983154954e-9
3.803173116530896e-10
5.129851293187454e-11
1.546427300976021e-10
1.1286857391782364e-9
5.736956486427358e-9
1.3078459618476737e-8
7.047432743834702e-9
6.061531348693458e-9
6.2349063242650885e-9
7.121526274696848e-9
8.831523426315434e-9
3.256121005113405e-8
6.456519464995411e-8
3.491098719233952e-8
2.821196095931217e-8
2.7952520678911722e-8
3.095382817701269e-8
3.7537980846019296e-8
4.930029301603618e-8
6.39150355716445e-8
6.506673744280351e-8
5.377248012675133e-8
5.0233871040346304e-8
2.702887813043285e-8
1.806080200329494e-8
1.0868768469086858e-8
7.3916902516179535e-9
6.25095197438748e-9
5.466737097157798e-9
2.1741717170739887e-9
7.474573711021844e-10
2.7153594873967384e-10
1.5708563847096528e-11
1.0156013549966654e-10
5.211366815801014e-10
4.818266820009785e-9
2.9385056581066896e-9
2.4903354406376283e-9
2.47808140524451e-9
2.6912101999028513e-9
3.1165241906324587e-9
1.5237959224234537e-8
3.3088636848147294e-8
2.0515116070936213e-8
1.9948705140100627e-8
2.3901532830738513e-8
3.295549213991438e-8
5.168774584421858e-8
8.44428489757321e-8
1.0020709265904827e-7
9.383833208294424e-8
9.697489543344752e-8
1.1855568392561128e-7
9.80271775026223e-8
1.1350479522091299e-7
6.161340545976882e-8
1.7036472298481615e-8
7.885721452393533e-9
5.24110900565251e-9
3.765686253279053e-9
2.732778031625561e-9
9.12674140287342e-10
5.832100799909077e-11
2.8637387926100985e-10
5.650138112513643e-11
1.1944560999740152e-9
7.88372446800387e-9
1.0221372962896813e-8
6.354595569208271e-9
5.773471040606926e-9
6.105239642230894e-9
7.0869517025235464e-9
2.9603842018540305e-8
7.045107447887969e-8
4.609124396138316e-8
3.6340866692597835e-8
3.4959309133877016e-8
3.700046314134026e-8
4.183437432826454e-8
5.0316270435123054e-8
6.417748068801302e-8
8.42386613092102e-8
1.0363149702164483e-7
5.357639496916969e-8
3.7367077324624134e-8
3.3158502529009e-8
2.499253312081253e-8
2.077881156577897e-8
1.989164699245738e-8
9.726713575846112e-9
3.43540533105668e-9
1.4821341590995443e-9
6.829577691493797e-10
2.811784121200143e-10
6.705290657874698e-10
6.455526444791985e-9
9.320431459737227e-9
6.9785811450983805e-9
6.569968398983574e-9
6.8821744530981316e-9
7.744860922911792e-9
9.25823521487844e-9
1.1748034191444138e-8
4.894370434060834e-8
6.620559269609393e-8
4.044965582308165e-8
4.094888817501079e-8
5.2518178808068205e-8
8.146044994842088e-8
1.3657592221031153e-7
1.472656971645904e-7
1.3207214851084083e-7
1.4594734843039782e-7
2.112252560369014e-7
1.484421539564171e-7
1.380373152927171e-7
1.253636398745247e-7
3.736739867244644e-8
1.1539837831787493e-8
6.080711618482892e-9
4.284211083889145e-9
2.9905038951683073e-9
2.118255220678482e-9
5.330894748884741e-10
1.524403336603472e-11
1.6224835844223945e-10
1.0436992365833817e-9
3.9953155847241165e-9
2.3052573668361946e-8
1.290466701591558e-8
9.070380224704624e-9
8.673913170279894e-9
9.589938466302105e-9
1.1717644918710694e-8
4.4513857807947745e-8
9.944122350217951e-8
6.207638237519151e-8
4.843027639838631e-8
4.6349199473830364e-8
4.913653337398203e-8
5.624864451573513e-8
6.944839457509671e-8
9.206574951766772e-8
1.257284064686646e-7
1.5544475635872784e-7
7.995094696683027e-8
5.2061682023976046e-8
5.141965512397399e-8
4.989790382282009e-8
4.2926980238871356e-8
4.2152530782172004e-8
2.0661682330976825e-8
7.4591033362231e-9
3.2016626478199584e-9
1.353767006817112e-9
3.136090275773845e-11
1.0805284541021232e-9
2.7158441376968043e-9
9.372006653859265e-9
9.051133063918041e-9
9.255013667964764e-9
9.959033177931323e-9
1.122797661201961e-8
1.3233298382945395e-8
5.911526311600493e-8
9.889920323202784e-8
5.952546492428683e-8
5.845271024243847e-8
7.181613327851218e-8
1.0488154171211542e-7
1.7262358711753284e-7
2.0891569850297185e-7
1.7761632124376536e-7
1.7472530512307473e-7
2.2542493004865493e-7
4.373851229430705e-7
2.662332584108436e-7
1.7567609094360638e-7
7.875566070723998e-8
3.6882607113858245e-8
8.68217049997343e-9
2.7753351596816765e-9
1.6789664238812338e-9
1.0084989380212363e-9
3.131457372871383e-10
3.0276521829086844e-10
1.8709983464935304e-10
2.622853538268452e-10
1.1367983501420798e-9
3.7066022257845757e-9
1.9936017117161087e-8
1.3719553330809442e-8
9.04108365370372e-9
8.604399965413293e-9
9.653522449287517e-9
3.898665666765388e-8
9.34016884429316e-8
8.474304447782303e-8
6.370751168992885e-8
5.812174312611022e-8
5.846204133564196e-8
6.245359542717089e-8
7.037265306046614e-8
8.377256755753054e-8
1.0483187853752544e-7
1.3224880351396645e-7
8.54027281425569e-8
7.6883574096048e-8
9.31671462060927e-8
1.2824771286520907e-7
1.3713468485075347e-7
6.487468503708093e-8
2.7700233999372324e-8
1.378106905628245e-8
7.697843586878578e-9
4.165441864759929e-9
6.19728684700117e-10
4.397286831166236e-9
4.998659500267759e-9
1.1459322184907906e-8
1.493135603867523e-8
1.7422298063355865e-8
2.0094422734580873e-8
2.3594171131093702e-8
2.8521428406701118e-8
3.576162908251049e-8
1.6815900007727348e-7
1.6068433774195156e-7
1.0608295269770924e-7
1.1469429678717941e-7
1.6193773871909297e-7
2.7731256674124603e-7
3.185400468264568e-7
2.543251391815961e-7
2.6518084806039853e-7
4.1788688218293986e-7
1.4318104846730965e-6
7.476365625717251e-7
3.8838692402753276e-7
1.18345011258028e-7
3.6569547385062356e-8
1.5675854575344754e-8
4.220578580787294e-9
1.0329529617127364e-9
5.901280189931906e-10
2.660028051136185e-10
7.588505398748811e-11
4.2115468402483773e-10
8.452096475327253e-10
1.0985998409436032e-9
2.316055147012128e-9
5.7550680716212185e-9
2.662679613618095e-8
2.044886309094233e-8
1.3026644242640671e-8
1.2784061853526365e-8
1.536725356409036e-8
4.854962537427265e-8
1.1161671131966083e-7
1.0860824894858591e-7
7.903049679609522e-8
6.998418778487749e-8
6.94800603102427e-8
7.46555756020575e-8
8.642126276219999e-8
1.0754139564896661e-7
1.3640552916259702e-7
1.163364050931466e-7
1.203693135582461e-7
1.0573627437816588e-7
1.1799314402418481e-7
2.0626541367417329e-7
2.647175323299276e-7
1.402796212348871e-7
6.965296627332074e-8
4.034445985857669e-8
2.5827105559832315e-8
1.6555779526224326e-8
2.2742392040530646e-9
2.406422032955249e-8
1.4627740844583452e-8
1.2892314036090342e-9
1.1148767671196037e-8
1.9625941354035513e-8
2.5944875479674157e-8
3.2022715622735136e-8
3.9055432763943945e-8
1.9352576229917682e-7
2.2448163770766907e-7
1.5447586559829465e-7
1.7115487170037817e-7
2.4768025126261056e-7
4.3027568999141103e-7
4.567157544738643e-7
3.6172614446704194e-7
3.9009020092940527e-7
6.852979011345365e-7
3.7384977602354538e-6
1.8895092351061267e-6
2.049025861542847e-6
1.9568230150127586e-6
9.783352163206052e-7
3.903605701746121e-7
1.4704468953639866e-7
4.192131116023514e-8
1.0100364853515724e-8
4.8040557778125025e-8
1.0606882329085968e-7
1.0441325444362495e-7
5.627091029968422e-8
7.578873552937812e-8
5.7738834688635806e-8
1.9509052579141734e-8
1.3050337728691638e-8
9.93801632162217e-9
8.233492525443344e-9
9.232685878218056e-9
1.2806234821432515e-8
4.971574517918069e-9
4.0320554698415926e-9
1.3777496019356878e-8
6.6902714204349986e-9
2.8235971270027676e-9
1.554235226555244e-11
1.7016564408410472e-11
1.5723087599687594e-12
5.843200817237638e-13
1.3485947125556177e-12
1.6423255693516117e-12
1.2372918033067816e-11
2.7546348782045208e-11
1.7779632672370213e-11
3.033044471418701e-12
9.787921834067973e-12
1.3877572114779658e-11
1.773929120574139e-11
2.2199606194451325e-11
2.7734434309077604e-11
3.479418847584265e-11
4.3937159633308955e-11
5.5928959798755386e-11
7.186308116226724e-11
9.334092039642122e-11
1.2276245227160777e-10
1.6381015715604996e-10
2.2228253009626558e-10
3.075670568924978e-10
4.3530609399951377e-10
6.3225475275452e-10
5.337325852370032e-10
2.3240596782670706e-10
4.523744828626598e-10
5.311437557680181e-10
5.829805116389782e-10
6.350569634200505e-10
6.936158355898314e-10
7.590035057550795e-10
8.295346695191476e-10
9.028009025813223e-10
9.762073895446801e-10
9.66931119429993e-10
5.166630213686602e-10
2.2136564883276214e-9
8.354088003091467e-9
7.932082834550199e-10
3.1613710234535585e-12
3.1457450465069573e-13
4.732403004991211e-14
3.8455536551000526e-13
0.
0.
0.
0.
0.
0.
0.
0.
0.
2.9422315962174854e-14
4.057607541242724e-14
1.0568382276898554e-12
7.895852000527929e-13
8.926095987408827e-13
1.0921258554360734e-12
1.3690090757594937e-12
1.7332685939269106e-12
2.2064741949095616e-12
2.8195782645244573e-12
3.6139427722089535e-12
4.643601680265652e-12
5.978206503070837e-12
1.5943552334390597e-11
3.0784164269568994e-11
7.582859943863819e-12
2.293242061862718e-13
4.0296632720528596e-12
8.026169662044941e-12
1.2937108546298285e-11
1.9565256988255876e-11
2.8746640334241116e-11
4.132329465559617e-11
5.7873403440354235e-11
7.83088460715162e-11
1.0175121135489217e-10
1.270926282108237e-10
1.538454266774107e-10
1.8246068237917334e-10
2.140622462002997e-10
2.5010379600279927e-10
2.9222341700482024e-10
4.032458522653931e-10
2.5724746708846153e-9
6.799167561413277e-9
7.62013691838286e-9
7.656627251020036e-9
8.116424098918916e-9
8.875479820960392e-9
9.816213195334695e-9
1.0873830685612832e-8
1.2014207687471783e-8
1.3216814737261681e-8
1.446219879073058e-8
1.093253781441135e-8
9.566642095812036e-9
8.682817976114052e-9
5.7882611022921125e-9
1.7929122147403319e-9
5.55181151872389e-10
2.3383699252997256e-10
2.75522661161449e-10
8.054363972672439e-10
2.829988817296365e-9
1.312049345522911e-8
8.02406805836502e-9
5.880161559690982e-9
5.630264983446188e-9
6.258551517974009e-9
7.81903236077494e-9
1.0973584252909792e-8
1.7675657366041776e-8
3.277282858684491e-8
2.6636472792338272e-8
1.3728186206101822e-8
5.54138320488828e-9
5.887674368108082e-9
1.0194575182307323e-8
2.2393781398661246e-8
4.2669140673618034e-8
4.8755412478263596e-8
5.8483568403425194e-8
7.560379199351008e-8
4.645673416973598e-8
7.053835927292442e-8
6.1693581402551e-8
6.474242833985745e-8
5.781114545465001e-8
1.9718322045614003e-8
8.064981297178535e-9
5.087519080081194e-9
3.6444113959302195e-9
2.6307217908365978e-9
8.254781525808126e-10
1.7219031106357517e-10
5.512275250070814e-10
7.54699695027896e-10
4.3703077601776947e-10
2.8108602741981353e-9
3.979322943978686e-9
2.9700235583962996e-9
2.8571798658697597e-9
3.054809027866431e-9
3.4896604358682217e-9
1.600833295773252e-8
4.2194489454914245e-8
3.061254926256839e-8
2.4288533952956495e-8
2.3397753608338844e-8
2.4655951002391747e-8
2.7459683130506304e-8
3.201883131709258e-8
3.894143753413626e-8
4.862460972576753e-8
5.881649852033872e-8
3.184224972022055e-8
2.1556075566210988e-8
1.4002664284162178e-8
9.845181702085415e-9
8.345865173001484e-9
7.4424551946760225e-9
3.334279030341513e-9
1.2070580782804399e-9
5.599904110493411e-10
3.3899337128903086e-10
3.9129864685389166e-10
1.1655539985067746e-9
5.903730424162581e-9
6.089141949191509e-9
4.1484800709938706e-9
3.784312993738805e-9
3.957110872407634e-9
4.529766754699582e-9
5.600424712740835e-9
7.493093034873392e-9
2.714739119409061e-8
3.6813473511021365e-8
2.3516514392372795e-8
2.4796984604897576e-8
3.310566342556939e-8
5.348599137934982e-8
9.365432755756473e-8
1.0754236556746621e-7
1.021594929502182e-7
1.1605843701828564e-7
1.544447639229332e-7
1.1657195149428183e-7
1.107753894166921e-7
1.2321729343054035e-7
4.251286842693896e-8
1.4196583501283691e-8
7.862026885930242e-9
5.530476697522685e-9
4.0559786604020045e-9
2.760030895054397e-9
5.466721022710971e-10
1.6943310127935627e-10
3.0776777946763343e-10
1.8273571416277025e-10
2.4936051451364524e-9
1.8225864801428637e-8
8.845037916064274e-9
6.677860850837766e-9
6.485069169301901e-9
7.105170915696109e-9
2.8254016983598022e-8
7.099546886956464e-8
4.988356905869055e-8
3.963669458552167e-8
3.825485301738892e-8
4.046492132736765e-8
4.5447621528648786e-8
5.387143170619241e-8
6.730642039252856e-8
8.730344054290812e-8
1.1117314225214604e-7
1.2592616510546106e-7
6.733258859919035e-8
4.459430488728002e-8
3.9998942397163467e-8
2.9336003461347837e-8
2.3525462930169826e-8
2.246208597327438e-8
1.0605235428141603e-8
3.4898720352745406e-9
1.260644966671597e-9
1.5421451975236449e-10
8.04379755342066e-10
1.202486179712243e-9
5.813715219401679e-9
7.094791801344673e-9
6.5360828088776974e-9
6.647349326198101e-9
7.20884998807245e-9
8.229786189071501e-9
9.847763099300381e-9
4.6350556379260187e-8
8.645079070599622e-8
5.0941169461953456e-8
4.861882814575236e-8
5.7707302079756284e-8
8.015620741743605e-8
1.2764027242876263e-7
1.8464167940443708e-7
1.724597108284604e-7
1.5819082278268743e-7
1.7681601628633405e-7
1.5813461690804798e-7
1.7462921763427814e-7
7.235830578740495e-8
2.161860503797339e-8
1.0545222075791682e-8
7.185586865186596e-9
5.369004630328173e-9
4.277259505640114e-9
2.1579721329433455e-9
7.064704066957311e-10
5.136548574874348e-10
1.1229546538340388e-9
3.241599234686967e-9
1.1411914613886183e-8
3.22402422799965e-8
1.507770553130414e-8
1.2473220510040956e-8
1.2836280838184512e-8
1.5008341197323476e-8
1.9436864711406426e-8
6.024622592897378e-8
1.1878453420885624e-7
6.483148127414396e-8
5.191775877477704e-8
5.1185195335121694e-8
5.669633668017413e-8
6.940817719146608e-8
9.365251320899395e-8
1.321471379621515e-7
1.6242156500399255e-7
1.4419109213009628e-7
1.1910592388435595e-7
6.14085565982812e-8
4.987460709346083e-8
4.8565378558463863e-8
3.7606155915377084e-8
3.414108382771766e-8
2.7150338366014994e-8
9.580288190947226e-9
3.533981438933789e-9
1.3105546195292148e-9
1.1299912254568193e-10
1.6220168208162073e-9
1.950168764025889e-9
7.562743185634624e-9
7.951533839036957e-9
8.060043112937273e-9
8.552581213235197e-9
9.499667432777008e-9
1.101326464310995e-8
1.3324130418814604e-8
6.330745369398332e-8
1.0565975017960286e-7
6.268248346162892e-8
6.098818560329846e-8
7.43079072339368e-8
1.0749632689062984e-7
1.7603699858264175e-7
2.1816907707475996e-7
1.8682325498800064e-7
1.8198245673322127e-7
2.2914445537972798e-7
1.8009186680727932e-7
1.7474134227006188e-7
1.0068209172095794e-7
2.5617430745703992e-8
9.796170890442099e-9
5.968401709840585e-9
4.409306127500081e-9
3.171812969021784e-9
2.261572797958879e-9
7.660141188846304e-10
5.23261041793194e-10
1.066153273932623e-9
2.8342787620002e-9
8.72846604470495e-9
4.3343730036419824e-8
1.7865853887831512e-8
1.3534694422375949e-8
1.3494616621609524e-8
1.5574631642069917e-8
5.0635375864819614e-8
1.1449430833499707e-7
7.365365891580798e-8
5.750251670794765e-8
5.4956913853644876e-8
5.813081236523441e-8
6.632124027495276e-8
8.151676597916679e-8
1.076859232382468e-7
1.482409492537719e-7
1.898289948933715e-7
1.4265700869192412e-7
1.1849481584616869e-7
7.020586879740674e-8
6.419259627680824e-8
7.663249159255135e-8
7.803666689338225e-8
7.584021685702995e-8
3.509989309824973e-8
1.2831549954672444e-8
5.200046535422732e-9
1.3562567081173099e-9
2.7411820895769507e-9
1.192657166509685e-8
2.5000546838309257e-8
8.879965951936485e-10
7.251158954720944e-9
9.757677074535402e-9
1.1540415823242661e-8
1.3473366445370061e-8
1.5942166707640962e-8
7.613692308532666e-8
1.5558873709729246e-7
9.388936068298555e-8
9.097930246800476e-8
1.096001008838348e-7
1.55647119117188e-7
2.517012641771418e-7
3.227448576669811e-7
2.702516810949044e-7
2.493500249401826e-7
2.993936680880488e-7
2.2969120466827799e-7
1.5308151744874547e-7
7.123487640569433e-8
1.7827362438436173e-8
6.7705811852013265e-9
4.301175145317976e-9
3.2028080448005472e-9
2.239594442415958e-9
2.1305959728431626e-9
1.3985271115906638e-9
1.5057509532269166e-9
2.545044556575376e-9
5.30713839805543e-9
1.4224072388501374e-8
6.769769027197324e-8
2.77435911497636e-8
2.1223091537579244e-8
2.1950233398024216e-8
2.6949777874120917e-8
3.804201342286374e-8
8.025937591354919e-8
1.5896606880580892e-7
8.925254012321654e-8
6.896985227965637e-8
6.611109341236241e-8
7.157921887585564e-8
8.615539091508869e-8
1.1555225591703446e-7
1.6888187961556171e-7
2.313402487211658e-7
1.1075775740366636e-7
1.4182045380219717e-7
9.084759631023945e-8
7.43027654015522e-8
8.593058095550404e-8
1.1519124752057248e-7
1.2840504692838755e-7
6.564888815588455e-8
2.582508536437939e-8
1.164637870600933e-8
5.2442246384353435e-9
3.863745187987015e-10
8.098918481585961e-9
3.5223488249412055e-8
7.487974525604735e-9
5.8890590189052555e-9
1.1159457316023265e-8
1.4098455706070845e-8
1.6698784711484617e-8
1.972548931039022e-8
2.3673000986091974e-8
1.1670197445462141e-7
1.79889545830654e-7
1.1249920161090488e-7
1.1483416651745947e-7
1.485853567823992e-7
2.3382562149941163e-7
3.6539989445674596e-7
3.244648304714101e-7
2.787945384870751e-7
3.194607352507851e-7
5.662042649550182e-7
3.468487896838465e-7
1.6092273157476987e-7
6.572693120718074e-8
3.0603980075234016e-8
7.178782966533578e-9
2.4768791102390773e-9
1.6905340946301108e-9
1.0709772509306352e-9
6.99790659088369e-10
1.288543691523576e-9
1.5072655078410602e-9
1.8284236672723812e-9
3.2333463466102886e-9
7.0403956609506215e-9
2.3690751282584565e-8
4.188990148207766e-8
2.1516677177581963e-8
1.958765104026371e-8
2.2644632879264004e-8
5.8164535855981327e-8
1.307527868721472e-7
1.0302291487193474e-7
7.635148782479836e-8
6.961051843296687e-8
7.081829523309834e-8
7.806959682997447e-8
9.31793030792168e-8
1.203484159869296e-7
1.5999102434487235e-7
1.4450254987312234e-7
8.251382593162265e-8
5.366817784570355e-8
1.483888587107504e-7
1.2372152238084768e-7
1.4558407789309931e-7
2.6330165285433256e-7
2.2567004440471852e-7
1.0183301618903688e-7
5.06629916438386e-8
3.0318134648059895e-8
1.718308178643076e-8
3.766668836416813e-9
5.125011510998752e-8
3.5085527690762375e-8
2.0305960021779497e-8
1.991960460916887e-9
1.1914770340256027e-8
2.0684255142308917e-8
2.7493581880209868e-8
3.420749827460644e-8
1.4508458818333877e-7
2.614935926740134e-7
1.765573911917988e-7
1.8910569483788168e-7
2.576907909460599e-7
4.301298520467533e-7
5.74982066168069e-7
4.497570547572759e-7
4.2311594711387575e-7
5.892922538262082e-7
1.7178176569062257e-6
6.350974609056519e-7
1.5329365987999405e-7
3.7490293891440844e-8
1.1278039991902454e-8
4.087014402570804e-9
6.511512001628e-10
1.5020654246336373e-10
1.9110542565778205e-10
1.8963462476153295e-10
5.571014968563461e-10
2.443904693355939e-9
1.7707806493996259e-9
2.2038031254356933e-9
5.585308320715884e-9
1.781653653947106e-8
9.073586152106292e-8
4.40533351080372e-8
3.208358586033561e-8
3.677851591742451e-8
5.152315786693717e-8
6.640241686207939e-8
1.5180591467375746e-7
1.3079568593655734e-7
9.263439819408865e-8
8.197258740860087e-8
8.343664647526873e-8
9.522851129336274e-8
1.2110769000759573e-7
1.570109138628168e-7
1.096148421568593e-7
3.637791769239329e-8
3.880278911806244e-8
4.6870871760652585e-8
1.6649966676325768e-7
2.95450947167904e-7
3.270416918191996e-7
2.7863661356366894e-7
2.953265755232545e-7
1.718482708164198e-7
1.0836791865366306e-7
9.659862584157647e-8
8.558325305468509e-8
1.0282700224030013e-8
2.6072947600271555e-8
2.887827941410867e-8
2.138462081285696e-8
2.00419018802912e-9
1.891081435245629e-8
3.5147177762319975e-8
4.891166869658427e-8
6.27400441203065e-8
2.8323227330420623e-7
3.1724066970432234e-7
2.502963775217642e-7
3.061772408454724e-7
4.99875071607586e-7
7.69159712703828e-7
5.811168397609528e-7
5.346182573094701e-7
8.008610475133565e-7
3.3702088691536203e-6
3.508019786432292e-6
3.4968256322872885e-6
2.1178087422812463e-6
9.187307526582242e-7
4.117201714969498e-7
2.0477556443020225e-7
1.542165800544508e-7
1.59143406069476e-8
1.0796521668859194e-9
2.1056914236278857e-9
1.8418116555380327e-9
7.809122492432228e-10
9.399756338144442e-11
5.8000940545757315e-11
6.313163368824703e-11
1.1732045874411494e-11
3.927249299152589e-11
1.8227094114971427e-11
4.7087416699089155e-12
1.2092510020305795e-11
6.531291265551877e-10
2.308664876607729e-9
6.282470431432448e-9
1.312632054043499e-8
1.7428380811452317e-8
1.7491625552683557e-8
1.7621897591738885e-8
2.00850414999271e-8
2.7433989648254672e-8
1.5521462770494235e-8
1.0195600771051101e-9
2.5090693750944293e-8
1.4099609029271356e-8
3.0217924795222015e-9
2.440219229627285e-8
5.690148020861881e-7
2.5363216228418075e-7
1.626586045440672e-7
4.4116483892708664e-8
3.771098611852353e-8
1.3285228942242128e-8
2.4190193746907416e-10
3.065928738917065e-11
1.4675759322937446e-11
2.7648762323538106e-12
1.1426247005809426e-12
2.4470723337820676e-12
3.0205500649503793e-12
7.34161328621991e-13
1.2835061904198049e-12
2.575947590623086e-12
1.0127490541866137e-12
1.428851828017684e-12
2.0099883518067202e-12
2.8473708344996227e-12
4.069029383714341e-12
5.87369003359156e-12
8.58309934827559e-12
1.273737662493201e-11
1.9284834117266428e-11
2.998688208703104e-11
4.834187210557661e-11
1.0193822590062448e-10
1.1188603218138363e-10
8.466952828789122e-11
9.534760475785923e-11
1.2758367078055872e-10
1.8065741036157077e-10
2.625704439002307e-10
3.894390209167277e-10
5.863555949920963e-10
8.777217375037378e-10
1.233738654585959e-9
1.4677989487518993e-9
1.224664154089592e-9
1.8263880711225608e-10
3.5610139855923157e-9
6.719771404775705e-9
8.831972411302456e-9
1.1541842135812193e-9
1.159846617828525e-11
7.089887161082163e-13
0.
0.
4.173623608900908e-14
8.588843832622222e-14
1.2575516212444276e-13
1.5932424678373465e-13
1.946829474225986e-13
2.3689213992596467e-13
2.8928924818864257e-13
3.551030508134872e-13
4.381812183338949e-13
1.2021066881141805e-12
2.9532793908767725e-13
0.
9.328858618683639e-14
1.7474612681410525e-13
2.6186449455648684e-13
3.7311180406987684e-13
5.248714252453033e-13
7.368309721616945e-13
1.0357865010107137e-12
1.4598467482228875e-12
2.064127053825455e-12
2.9290250477739617e-12
4.172512283007629e-12
5.9684685202236615e-12
8.573843365741588e-12
1.2368030589264303e-11
1.7907151295693726e-11
2.599064873322509e-11
3.771986693536759e-11
1.702275411085956e-10
1.7678056757538475e-10
1.8053653795420127e-10
8.598163809711882e-11
1.559478160074359e-10
5.529563548293385e-10
1.050089373164537e-9
1.5614561262345525e-9
2.0284923844030983e-9
2.430067911198565e-9
2.7741925293042503e-9
6.169052070967507e-10
5.547547251360162e-10
7.635722495542337e-10
1.2325301402497185e-9
3.35396280315479e-9
6.3942899318674936e-9
3.833217083522463e-10
8.640669098254432e-10
9.006136585732043e-10
9.495755994133577e-10
1.039595069411242e-9
1.1786401506884957e-9
1.379958898924744e-9
1.6683213643579214e-9
2.0881414882819893e-9
2.7202851261412743e-9
3.7201596558813245e-9
5.413092509227981e-9
8.56507823450462e-9
3.3895495074370435e-8
3.9533069854718216e-8
2.5341924772866364e-8
2.729157879302869e-8
3.784468213943564e-8
6.458210456298955e-8
1.0837001194129884e-7
1.0968726877814135e-7
1.1039339834313612e-7
1.3555488716613277e-7
1.6403435849463013e-7
7.28439365961303e-8
2.2604331847520501e-7
1.8450317791701947e-7
1.3732097150659176e-7
1.322386766875909e-7
5.981042184416177e-8
1.2204007779520191e-8
4.436883673795267e-9
2.603384696723299e-9
1.4706843005417746e-9
1.7616833589638856e-10
1.1960125639020789e-9
1.222592225276595e-9
9.024737710210567e-10
2.664642316711916e-10
2.803204454796061e-9
9.096603025117716e-9
5.076910430972777e-9
4.5494531205116295e-9
4.7388315570491045e-9
2.054620650066635e-8
6.018339940731295e-8
7.336936131191682e-8
5.900928745856621e-8
5.5302754357036084e-8
5.634970442176678e-8
5.967663347969215e-8
6.458929677997822e-8
7.110035278148094e-8
7.951871060036088e-8
9.021973078779986e-8
7.474609287621985e-8
7.675748887839445e-8
7.288046122100117e-8
7.118686359650794e-8
5.644456629140899e-8
2.2041107623855015e-8
9.331034917282682e-9
4.97387349006149e-9
3.3620319117132117e-9
3.381471451919663e-9
7.275913193572481e-9
3.426108880078831e-8
2.6121664147429816e-8
2.0550275337729533e-8
1.9717965010931612e-8
2.0933304864818856e-8
2.392002986598564e-8
2.9188480687520593e-8
3.8105134253478976e-8
5.3730668821060455e-8
1.556235801397949e-7
1.2827688087584725e-7
8.261723798636598e-8
8.786535723717143e-8
1.2228736368766535e-7
2.0819829440064667e-7
2.5596145049516994e-7
2.1437735560105781e-7
2.259642233225039e-7
3.2765489582699863e-7
6.869549927814213e-7
4.471226975095894e-7
2.8131959716255325e-7
2.0434136559016644e-7
1.0887855217705106e-7
4.211009836318672e-8
9.180514893665496e-9
3.5673447805052833e-9
2.3553324157831267e-9
1.3299705829195683e-9
3.629204002151126e-10
6.326537620125396e-10
4.113798791189134e-10
1.8983125047368075e-10
1.5494097181873513e-9
6.310041264142797e-9
3.574953628463052e-8
1.3108510401651598e-8
1.0236734066009842e-8
1.0284437990147776e-8
1.1754121841690417e-8
4.9934865724438286e-8
1.2528238898551892e-7
1.1211187810846246e-7
8.547616834110279e-8
7.908848357591531e-8
8.051889689820528e-8
8.692081042345378e-8
9.877894742636951e-8
1.1834388019447256e-7
1.4916452414641628e-7
1.9327523749521265e-7
1.1900320768333754e-7
1.0538183378550582e-7
1.2080111242456095e-7
1.4293999493672144e-7
1.467467305708703e-7
7.333257714333706e-8
3.0183880589577444e-8
1.4769433979532598e-8
8.169419629931984e-9
4.50770260170976e-9
1.6564891792974776e-9
2.116585752295988e-9
1.486847368554939e-8
1.9268284886136037e-8
2.2194565600133783e-8
2.4835064471897474e-8
2.8176545766226665e-8
3.2909424087303444e-8
3.9835182393367114e-8
1.707996804260383e-7
2.1210407359461634e-7
1.3384643275580035e-7
1.3807237642771067e-7
1.819511236359048e-7
2.9284988129383665e-7
4.2210375435804063e-7
3.483251438121426e-7
3.1300815183872264e-7
3.852609374044463e-7
7.690749622123495e-7
5.462886522390085e-6
2.318962216580884e-6
1.10356433358847e-6
2.811980649660503e-7
5.5328460641946443e-8
1.3126066524560166e-8
4.266933240630956e-9
7.399564447505076e-10
5.5083751469209607e-11
1.3642978196110233e-10
9.341054261654397e-11
7.088735680294603e-11
7.846131467904966e-10
5.128990583776314e-10
1.1029895806991667e-9
3.39830548171296e-9
1.320724483153318e-8
2.4645127481133697e-8
1.1977810746696889e-8
1.0879090332461719e-8
3.1485838534423516e-8
9.386177209076819e-8
1.4666100346593268e-7
1.1902783434960294e-7
1.0232662224185933e-7
9.786484398379184e-8
1.0068068354166901e-7
1.1001382492185896e-7
1.2802957591382455e-7
1.6008391679210755e-7
2.0733294541491724e-7
1.8320026208081769e-7
1.7850329852073456e-7
2.7022771696270623e-7
3.221957781256756e-7
2.2681708874782155e-7
1.2128762943967312e-7
7.36436440212371e-8
5.454682336824349e-8
4.788332747704452e-8
5.272574128069725e-8
5.570135999457495e-9
4.27031152010682e-9
6.057356403533576e-10
1.2513708007982362e-8
2.5760153682131388e-8
3.718545713986106e-8
4.78041359022742e-8
5.947461719143051e-8
7.398150877454138e-8
9.348916498075245e-8
4.785518218863705e-7
3.412614900589557e-7
2.5260861291324994e-7
2.9949380443997054e-7
4.785009004374282e-7
7.329334723984308e-7
5.574157554173895e-7
4.989871959893479e-7
6.931604232008267e-7
2.184711331719815e-6
5.937588809184732e-6
6.862361192002826e-6
0.000011216512138204965
9.829360731165084e-6
8.939940838580269e-7
9.986942706106065e-8
1.1969480092994432e-8
5.20936428165326e-10
8.860730294080595e-10
9.995963096315928e-10
4.173557140118832e-10
1.2714258461844456e-10
1.3654820037040143e-10
1.1087897812302214e-10
2.0455282577478986e-10
1.4569892142610913e-10
1.5505894810827744e-10
5.509795311193056e-10
7.123974105728212e-9
2.6004953720507578e-8
6.612906250072132e-9
9.358442456729e-9
2.6346817714974064e-8
7.194524809494994e-8
9.878344059908854e-8
9.069608929879347e-8
8.044398216464424e-8
7.647844843241734e-8
7.968683432848759e-8
9.07247005406154e-8
8.877906861274036e-8
9.821593427452337e-9
1.923017121001127e-8
2.21067147816476e-8
9.14933769468355e-9
7.425752504123738e-8
2.6712771630598934e-7
6.894248871663427e-7
8.394855219179504e-7
1.200537489718996e-6
4.062916067373559e-7
9.52349233428384e-8
1.7561144757986442e-8
5.80370130297172e-9
1.3813695478117294e-8
1.5651124533646512e-8
1.289765348116471e-8
2.457708929625194e-9
1.9768766380334964e-8
5.148327269118577e-8
8.600552385595112e-8
4.50590702884504e-7
4.487298572610971e-7
3.926402194461319e-7
5.276559661138232e-7
9.435959201670708e-7
1.0299331425894702e-6
7.50482490686443e-7
8.282912063816567e-7
1.855799215282277e-6
0.000018619474541542416
2.003754060378197e-6
2.2957320331202625e-6
1.1001680284559761e-8
1.0564878302995277e-8
4.08861853263239e-9
2.842130902511655e-9
7.441572868828691e-10
1.1852015375087512e-11
2.8883799634164395e-11
1.2710286957602673e-11
8.154324562186076e-9
9.034093911505968e-9
3.122859605411563e-9
1.7511381024164468e-10
3.885043871275018e-12
3.784461824770537e-11
8.721038846674812e-11
7.611459393434587e-11
2.305360177470515e-11
1.08098947470735e-11
8.12410416979369e-12
9.024502011546132e-12
1.858389953194427e-12
1.6086260732017862e-12
4.545581916901213e-12
8.113430217018177e-12
1.3200594990473693e-11
2.0916406905411555e-11
3.303207570645712e-11
5.2746981960752285e-11
8.643743946662872e-11
1.4839691363470268e-10
5.080366199119675e-10
6.32966966127654e-10
2.570989861438339e-10
2.1088007615588883e-11
2.0647839409576292e-10
4.888799990378189e-10
8.975740273505899e-10
1.5445902459915177e-9
2.605642329161585e-9
4.259254391276626e-9
6.3262213885585694e-9
7.97548548012905e-9
8.265474686712269e-9
5.038027080039566e-9
1.1568045627156813e-9
8.440583443112095e-9
5.699673159389958e-9
6.321177193919718e-10
4.485749254246444e-11
1.0579199382747828e-12
4.26495846324746e-14
6.317868035267433e-14
5.109953813675535e-14
6.500068047496624e-14
8.077385559155594e-14
9.776502595267344e-14
1.180924084646771e-13
1.4333170338326824e-13
1.7499161284565577e-13
2.1486590937356726e-13
2.652323698521806e-13
6.917128982387083e-13
1.832710835929261e-13
0.
5.30643358558045e-14
1.0235690885798821e-13
1.546149117261083e-13
2.20953797662713e-13
3.112186830942644e-13
4.37196689245488e-13
6.148993760378238e-13
8.670950721770155e-13
1.2267358251318314e-12
1.7419340183687347e-12
2.4833282227520004e-12
3.554998906315055e-12
5.110387742182971e-12
7.374663435678255e-12
1.0673500252694612e-11
1.5462693414032675e-11
2.233808140380366e-11
1.0195841199933138e-10
1.0163354272682345e-10
8.111387387905972e-11
1.8537347631081132e-11
2.178217933236616e-10
5.129801181136295e-10
8.557102636238587e-10
1.1818720155021976e-9
1.4553869379927893e-9
1.6776379442404328e-9
1.8692026012148174e-9
7.526041906595997e-10
2.2274250132357275e-10
3.969020757204555e-10
6.403022638695419e-10
1.5209976320245545e-9
9.039707298352836e-9
6.878557928518045e-10
2.8739887312449396e-10
3.8585481289089325e-10
4.251954647082099e-10
4.702554337790516e-10
5.339357124538646e-10
6.244609450589767e-10
7.536806188578072e-10
9.420932937314318e-10
1.2273422655637454e-9
1.6835214263536379e-9
2.4714274892537414e-9
3.987862240174831e-9
1.8390370283873934e-8
2.4209552218229985e-8
1.6803394444466022e-8
1.9188438188233277e-8
2.7934698457073743e-8
4.9720434614530547e-8
8.66251357192585e-8
9.113340323829461e-8
9.460975741668326e-8
1.1654991127856174e-7
1.2127824155884876e-7
1.4941603437247036e-7
1.3085969718196188e-7
1.5221945230836287e-7
1.1561917195105702e-7
1.2808658813908118e-7
6.288153661339437e-8
1.3177731356261392e-8
5.185811536036453e-9
3.0884375084603543e-9
1.8222746955737206e-9
4.588449767632379e-10
9.859040832809005e-10
1.246586780762623e-9
1.1454103188610925e-9
6.572590604586229e-10
2.1727675157975133e-9
6.836063717941519e-9
4.302155159691135e-9
3.9797907036184985e-9
4.187641304882447e-9
1.7867377183375223e-8
5.3695967411464326e-8
6.466182416910167e-8
5.229871047220274e-8
4.9394522027430824e-8
5.065230775824707e-8
5.3936776864993e-8
5.863879295706009e-8
6.473965469525397e-8
7.2458971370792e-8
8.205132072776209e-8
6.686364666293274e-8
6.462283685001077e-8
5.6841480755343987e-8
5.371082393547461e-8
4.494244976178554e-8
1.7772712587454692e-8
7.243494134696571e-9
3.787837712964473e-9
2.6022956770983048e-9
2.8213476987531473e-9
6.328404645851878e-9
2.8742492789385577e-8
2.5901550091799513e-8
1.888672906539071e-8
1.7583560899712526e-8
1.846472919624277e-8
2.1086965250186405e-8
2.5910585413541664e-8
3.4314593040391546e-8
4.9544542454916214e-8
1.299788207413071e-7
1.0971400573468866e-7
7.023617823277167e-8
7.440449865438466e-8
1.0294154368903103e-7
1.751182204978507e-7
2.2746892994041146e-7
1.9412331206024865e-7
2.0266464902526066e-7
2.820033419723339e-7
4.929883512675458e-7
3.5639923426241633e-7
2.3431033775470817e-7
1.913865525494205e-7
1.2581160549012462e-7
3.998614960113818e-8
9.735291074461365e-9
4.386120886792587e-9
2.9739630706962993e-9
1.751614034923848e-9
6.137526692698109e-10
5.887923153018391e-10
5.532400383883561e-10
1.8830134193093954e-11
1.4039847741997594e-9
6.882873493770303e-9
2.6936008256307723e-8
1.1437676344091263e-8
9.420907623793631e-9
9.61200239016737e-9
1.0997980193999333e-8
4.8059451418689056e-8
1.2171340131074264e-7
1.0354122911106522e-7
7.970512316248545e-8
7.456009551137596e-8
7.659283587572587e-8
8.333025838966131e-8
9.532305792338591e-8
1.1473214579461824e-7
1.4486683150416062e-7
1.881192200535486e-7
1.1047333609387773e-7
9.647265947622012e-8
1.0665638597181744e-7
1.1063128450580147e-7
1.1060671561039586e-7
6.488999256654957e-8
2.531430448821711e-8
1.1643872172264307e-8
6.186131695343886e-9
3.37300490109565e-9
1.6258207074826008e-9
4.157276637580391e-9
2.1469280966785627e-8
2.0548582740651922e-8
2.1193212241061052e-8
2.268043812246785e-8
2.5244126163385894e-8
2.928225128492472e-8
3.5469505302219017e-8
1.4747444427116162e-7
1.9032075029199359e-7
1.1779419793703969e-7
1.195421639280207e-7
1.542030552664497e-7
2.4198790708954646e-7
3.6982773504749013e-7
3.2518705406842054e-7
2.8383677409357986e-7
3.278512197273573e-7
5.661648753067645e-7
2.3426598878640108e-6
1.1206230800031838e-6
5.957215929073385e-7
1.9530364567438526e-7
4.966128128099548e-8
1.7263437823666188e-8
5.200363926711287e-9
9.730484038159889e-10
3.7430777547394785e-10
1.1371753005752302e-11
1.8669284669822957e-10
6.436106305935064e-10
1.9749645052779758e-10
6.026328124311307e-10
1.7512661552287773e-9
5.636943051259844e-9
3.725115712212061e-8
1.5528379335175143e-8
1.1081410539143433e-8
1.1101053161647306e-8
4.0488191925439826e-8
1.0677741637046312e-7
1.428657959190306e-7
1.1082110710223378e-7
9.766975367638685e-8
9.55297201748731e-8
9.959484342114486e-8
1.093884922483387e-7
1.2697507781855377e-7
1.5708612758036267e-7
2.0595545137809061e-7
1.597771013632754e-7
1.53620828022801e-7
2.1502992277505158e-7
3.318201125040061e-7
1.9904067124688373e-7
9.112621544688573e-8
5.0674127852599626e-8
3.309947621317903e-8
2.4030643944890843e-8
1.8940869864492432e-8
9.493117938706898e-9
1.3424341122444206e-9
6.165348860321235e-9
1.755298072115099e-8
2.768303955190613e-8
3.5946557395631526e-8
4.403612880110091e-8
5.3564112122653354e-8
6.607662474546076e-8
8.36321941588836e-8
4.002301477766855e-7
3.06460090894571e-7
2.1751744041577733e-7
2.4897330324464313e-7
3.803679761948771e-7
6.252498103404066e-7
5.192531590993111e-7
4.38089338444211e-7
5.430985164514556e-7
1.259574867031372e-6
0.000014148370704093774
8.627518558186253e-6
3.504531519570033e-6
7.43720086391453e-7
1.1869535308406035e-7
2.0462786663276025e-8
3.814211507667889e-9
4.62932258054806e-10
3.4686487295621153e-10
1.8885778469593905e-10
2.0618011865666953e-11
6.454758372579009e-11
2.4652082372924275e-10
1.0452603325456258e-9
5.962080795840794e-10
1.0450219311147145e-9
4.318066604380182e-9
2.1607445684173078e-8
3.660858063520557e-8
1.6865861124292906e-8
1.637152932339506e-8
2.8027967264118625e-8
9.460260515461321e-8
1.633014548160433e-7
1.3463044775869187e-7
1.1286911929982152e-7
1.0626956557612456e-7
1.1001656546066178e-7
1.241791531109306e-7
1.5210705783798809e-7
1.8015147810453291e-7
5.270963712063347e-8
7.871338829245901e-8
1.4553115541916724e-7
3.7794727739617853e-7
3.6144368553217874e-7
3.0521843989252924e-7
3.371186804824495e-7
2.3622781609491564e-7
1.6105726372091764e-7
1.700507887680263e-7
1.3017794028015423e-7
1.3375286454132111e-8
8.145555827191044e-9
1.3314906609026829e-8
1.0012283019571034e-8
3.3454494361821345e-9
2.4635230979082855e-8
4.6642688526791584e-8
6.711824223579437e-8
8.805565634560151e-8
4.1157298258977505e-7
4.1099565553445627e-7
3.2717976893762434e-7
4.043156038080461e-7
6.682624919725441e-7
9.715749612668326e-7
7.115749651235474e-7
6.622021440839622e-7
1.0156316535039238e-6
4.7662423931224565e-6
3.7853356518222236e-6
2.2809710167166366e-6
3.302647594579825e-6
8.856381466681018e-8
1.0933779548287594e-8
6.574045729175609e-9
2.569048090579329e-10
1.4378283821717156e-9
9.010456650162747e-11
7.03784512573228e-10
7.147574943849346e-10
1.7161063146796309e-9
1.3450739225676036e-8
3.168821923629791e-9
9.083692465292021e-10
9.573872142483295e-13
1.85304722356378e-11
2.4582449708145716e-11
2.4887335927364822e-11
1.6774795682702687e-11
9.9443540531302e-12
6.92041194684389e-12
2.872471146604432e-12
9.78664190765336e-13
3.9681144290304296e-13
1.8675747309295774e-12
3.854863669986015e-12
6.803597433844851e-12
1.1333938640329724e-11
1.844624735342734e-11
2.989790480580538e-11
4.902630500144211e-11
2.2055261961778234e-10
6.702896203813879e-10
2.0359188208558254e-10
1.8921128343918314e-11
1.082001770121128e-10
2.3751184282966164e-10
4.0187118510778177e-10
6.391219209569297e-10
1.0083912647710077e-9
1.6088327902886684e-9
2.58860423575765e-9
4.048990023568099e-9
5.679424731281234e-9
6.68150497867655e-9
6.201478951656403e-9
2.5580956226094116e-9
2.1736673861935466e-9
8.644383085413088e-9
1.4141075488527562e-9
3.774855850854323e-10
5.7286556846615886e-11
9.173809306851556e-13
5.176623347770265e-14
4.903857458410886e-14
5.620955622341791e-14
7.584255446257024e-14
9.492608225665671e-14
1.1513965883806896e-13
1.3924448782498205e-13
1.691451009589602e-13
2.0664422831295186e-13
3.695650078866747e-13
1.0532545712141714e-13
0.
3.691061515843531e-14
6.725712640755366e-14
9.977688833409608e-14
1.4130523983633446e-13
1.9781842997854884e-13
2.764329353055956e-13
3.86771199486859e-13
5.424260925845752e-13
7.629172072646418e-13
1.0765078464390674e-12
1.5243691345672752e-12
2.1667832919891355e-12
3.0924024010491124e-12
4.431968595980806e-12
6.378273954908248e-12
9.213930425126755e-12
1.3346338692948793e-11
7.144875153481182e-11
7.375404036152072e-11
8.225970841697736e-11
6.777557782213101e-11
9.79617371294073e-12
1.0913833905928278e-10
3.019563174859995e-10
5.647568947869566e-10
8.71203522339867e-10
1.184114753739476e-9
1.47084962560838e-9
3.344526272732998e-11
3.0165018445378776e-10
4.420045552076319e-10
8.955306760839588e-10
4.048704154663479e-9
1.7617785639516691e-9
1.9824720657759798e-10
3.42175909839707e-10
3.9109767956668695e-10
4.385158777073094e-10
4.994050265471091e-10
5.804555551699895e-10
6.894696207758374e-10
8.386163633290732e-10
1.0481417046605694e-9
1.3532576468678446e-9
1.8187719177316003e-9
2.5734608509202605e-9
3.901215152863018e-9
2.0704820718944315e-8
3.050378756700919e-8
1.9530323425324992e-8
2.0889744208562052e-8
2.8343823450436185e-8
4.655256171151732e-8
8.345671430942414e-8
9.963441306158301e-8
9.689213060601754e-8
1.1036122495492309e-7
1.3436021360628726e-7
5.1451714518925105e-8
1.5451483669165875e-7
1.2102297023111607e-7
1.1803734573412771e-7
1.1855482243895789e-7
2.8568726536438636e-8
9.296059970853196e-9
5.177155673635699e-9
3.40029601576261e-9
2.0736272752656536e-9
2.0026229568065754e-10
8.427588091602924e-10
1.1386652080346531e-9
1.0582391359018368e-9
4.72289067346148e-11
8.33371846477545e-9
6.137581273742033e-9
4.7019189885833586e-9
4.587624220142574e-9
4.963208472244339e-9
2.219969410070215e-8
6.363698615880387e-8
6.327251577230623e-8
5.0417692882751476e-8
4.799530468136236e-8
4.96911065751108e-8
5.368856025447164e-8
5.972200062087377e-8
6.816360155513586e-8
7.970213877413928e-8
9.505150002023911e-8
6.560438398704591e-8
5.941925238636699e-8
4.9775792434290635e-8
4.246028237368054e-8
4.0851861257088865e-8
2.1767801993936918e-8
8.009042585983742e-9
3.705721582037457e-9
2.2058524160916194e-9
1.8948175465716237e-9
3.3194949583373887e-9
1.249722509191656e-8
2.9706260782609572e-8
1.8003333359776615e-8
1.551849813048986e-8
1.5635310090226565e-8
1.7322119085375898e-8
2.0700585707547573e-8
2.6605449260801027e-8
3.705423498716463e-8
1.081281958177773e-7
1.0397926883479879e-7
6.50775154671397e-8
6.757005733826329e-8
9.073487180691956e-8
1.501552793059196e-7
2.1771973881563317e-7
1.9115602668150723e-7
1.8818521859161994e-7
2.419581371121037e-7
3.931879280813597e-7
2.7267625989950146e-7
1.975335182370721e-7
1.8378794795609442e-7
1.1734275444149707e-7
2.7809321289470897e-8
9.009088520278293e-9
5.042311747271669e-9
3.5525051392370636e-9
2.2142352683988586e-9
7.910275966505452e-10
3.950284051976744e-10
4.289361435900086e-10
1.5706280938299777e-10
2.0792709801049843e-9
1.0914566422891105e-8
2.0289917273406792e-8
1.1042222782661223e-8
9.71726924904914e-9
1.0199428402800117e-8
1.1872260425296593e-8
5.091586252131086e-8
1.2654865907095691e-7
9.647607023039945e-8
7.488478935538035e-8
7.09294081239657e-8
7.3893447122104e-8
8.193078327683487e-8
9.61616512202795e-8
1.1952640071957225e-7
1.5615753687268735e-7
2.0730819751817706e-7
1.1032164875244813e-7
8.843743848988038e-8
9.322194274067941e-8
8.934812784283481e-8
8.46500048082182e-8
6.440345557324931e-8
2.4800693613291985e-8
1.0448244837008407e-8
5.175305010908316e-9
2.6151343521300575e-9
1.0053375455178075e-9
1.9666354672701617e-9
2.215269249469259e-8
1.9698021421228683e-8
1.898787209261911e-8
1.970369876121979e-8
2.1559134201688098e-8
2.4739763615641958e-8
2.9743345332000885e-8
1.2318748636206004e-7
1.7346413478768718e-7
1.0540604839082129e-7
1.0506381959317143e-7
1.3221976012072e-7
2.0078824839442932e-7
3.2128102341184646e-7
3.137329673122218e-7
2.6550716573664125e-7
2.8476912246966375e-7
4.270618033517714e-7
1.1755371045356195e-6
6.24118158716395e-7
3.67650285419139e-7
1.4571159992468409e-7
5.0714515157861724e-8
2.0130260045121547e-8
3.973439048949805e-9
1.3759909750291532e-9
8.718063896656467e-10
1.5990787056056168e-10
3.670358981719836e-10
7.58188868231573e-10
1.489854765430958e-10
8.509627199222792e-10
2.7629473280078932e-9
1.045956025001585e-8
3.0556850596196606e-8
1.3175329246224588e-8
1.1161893209728408e-8
1.1852595003540304e-8
4.61061683109528e-8
1.1855253678852108e-7
1.34719026610831e-7
1.0257189065954276e-7
9.230364099020715e-8
9.178427836944248e-8
9.68268141291618e-8
1.0731462226134852e-7
1.253162813102272e-7
1.5490340785427978e-7
2.0048391137454244e-7
1.4440462370188314e-7
1.358851170601841e-7
1.7215135269749904e-7
2.6205115262528834e-7
1.9495275398574377e-7
8.116578544367078e-8
4.042567964869916e-8
2.3657527515597548e-8
1.5238335477728215e-8
9.994311003152053e-9
4.764586864992574e-9
6.834250436413682e-10
9.499087587878071e-9
1.929371563876473e-8
2.676568550991729e-8
3.2704737220502005e-8
3.8829696920423614e-8
4.6456203129681576e-8
5.686927108622953e-8
7.188774203722546e-8
3.2775393600343286e-7
2.760416544650188e-7
1.889157648765021e-7
2.0968368068697013e-7
3.07317967179871e-7
5.212061688980195e-7
4.907824652434672e-7
3.9606867733182457e-7
4.4680299589857767e-7
8.348945215712961e-7
5.572042357420178e-6
2.389148818488938e-6
1.1089617743988527e-6
2.970681406473029e-7
6.238873078565702e-8
1.5748760920844626e-8
5.502501162973226e-9
1.1162995857487615e-9
1.7766124964688184e-10
5.334489890811872e-11
1.0867651104406123e-11
1.1582482309706895e-10
2.560370456865228e-9
1.0383528530307791e-9
1.600089171755481e-9
4.3987939463791044e-9
1.3396996622141482e-8
6.303351507843022e-8
2.0789981202634974e-8
1.7163467535371766e-8
1.927386347176066e-8
4.902749164309364e-8
1.3357620314889545e-7
1.6880472758437107e-7
1.2621745860103866e-7
1.0934968028203673e-7
1.069632925626285e-7
1.1411345400504308e-7
1.3214360149488814e-7
1.6696690293917256e-7
2.186077488173565e-7
1.3252308328909932e-7
2.9331368059994235e-7
2.66765931529881e-7
2.768872134972434e-7
3.8233579406210833e-7
3.150908832711595e-7
2.248262520625483e-7
1.1951569844216643e-7
7.757205736313648e-8
6.360011748054187e-8
6.328718682914204e-8
1.4566561759772435e-8
1.2555394103384896e-8
1.3279696106059812e-8
4.030330683901837e-9
1.2926216262081467e-8
3.0670046247175865e-8
4.5719618899455796e-8
5.968701822359525e-8
7.484944815906366e-8
3.4395418936426997e-7
3.713884868297757e-7
2.7491312640290623e-7
3.2049715586435074e-7
4.938565956203799e-7
8.218777655782995e-7
6.794372913879885e-7
5.67503397636902e-7
7.062177063043593e-7
1.7590554703402847e-6
0.000011100656607963453
1.8533750352842082e-6
1.8288653998777e-6
1.9371096738769805e-6
9.437949369694778e-7
1.58307534798337e-8
1.200950142773585e-8
6.840088018119942e-9
8.16504365031726e-10
6.73093489862845e-10
5.251409575195387e-10
7.176370529600617e-10
5.066446580377236e-10
8.101352837906202e-10
1.0657783761380521e-8
1.0237405390909913e-8
3.6785506459802754e-9
2.655330488462534e-10
1.5834062642433103e-11
1.874512594863143e-11
2.004492199135042e-11
3.048033241090155e-12
2.1882617199504998e-12
1.6385515552677935e-12
1.2125562878648502e-12
7.842498600424216e-13
2.2354263860302996e-13
6.192504486367548e-13
1.939688272569846e-12
4.0248279530408964e-12
7.330449443986552e-12
1.262218065656432e-11
9.795448157230074e-11
3.395515963594187e-10
1.3589557229733642e-10
2.6074282270163385e-12
6.242189397355396e-11
1.1726952752921554e-10
1.7936702940031453e-10
2.612608811598903e-10
3.7850679053745785e-10
5.553735698250451e-10
8.330315181689723e-10
1.28219198501756e-9
2.013043566448725e-9
3.1247166279049174e-9
4.442346644753939e-9
5.307864154898747e-9
5.041418746034243e-9
2.5144608354764127e-9
1.2363065161988632e-9
5.234870693170534e-9
1.0146190356849015e-8
1.4904526356237968e-9
2.827033366847477e-10
9.620283905283174e-12
8.210410235450562e-13
9.868113633251934e-14
3.822816101830519e-14
5.46933892379797e-14
7.780053385670603e-14
9.918455760838596e-14
1.20867816005635e-13
1.325175997965703e-13
3.807435715714899e-14
0.
0.
2.830843237070053e-14
4.1183398888325425e-14
5.770837555326164e-14
8.016098736777473e-14
1.1122233511233313e-13
1.5448853028092458e-13
2.14987352976864e-13
2.9984921598229515e-13
4.1925740936101017e-13
5.878308844230813e-13
8.266579147658563e-13
1.166310187748967e-12
1.6513299772657222e-12
2.346934192118425e-12
3.3490298434151e-12
4.799089440457263e-12
3.398921000292555e-11
3.426225026366053e-11
4.2637149574721564e-11
5.265306192863602e-11
6.104887710943111e-11
6.305490131202295e-11
5.0853751815802334e-11
1.2836279442802754e-11
6.58406786626394e-11
1.9997838881205646e-10
3.9726601198740965e-10
1.805401353711459e-10
2.418344950945463e-10
4.593225684633795e-10
1.7904070645880925e-9
1.0997119386708093e-9
8.589889066058198e-11
2.152539445442467e-10
2.7083211570828953e-10
3.1886779022556345e-10
3.7173426775585643e-10
4.346247071145675e-10
5.11997076103122e-10
6.093416907191782e-10
7.344334251524121e-10
8.990409650797834e-10
1.1218274121039735e-9
1.4337072218576376e-9
1.88843171524294e-9
2.5852113623198217e-9
1.8577253361238716e-8
3.722452315779846e-8
2.221315491887775e-8
2.1729654541475915e-8
2.657151762874393e-8
3.802340853080781e-8
6.261064803914124e-8
9.948096929050114e-8
1.053012072923691e-7
1.0176398248400348e-7
1.1302689379760509e-7
1.3998641883430395e-7
1.1237584413076091e-7
1.1599280532716207e-7
1.119506748793827e-7
3.284527251233313e-8
1.2280172537315906e-8
7.3360095006518895e-9
5.16992248876041e-9
3.767337753562144e-9
1.716916778360481e-9
4.6261463995192364e-11
5.82796203694048e-10
6.935267350030416e-10
2.099690310345655e-11
4.19899852397172e-9
1.1017693644361188e-8
6.378002363365754e-9
5.675751576527065e-9
5.885140194316479e-9
6.656163931714538e-9
2.9536285470257686e-8
7.617799049688362e-8
5.4935484243721625e-8
4.3758829376004824e-8
4.237294272135817e-8
4.4980575448846614e-8
5.067266371250669e-8
6.017714673333682e-8
7.523124781695825e-8
9.766066682012175e-8
1.2493784764125006e-7
6.562895222838965e-8
4.8696600955091244e-8
3.895011274730602e-8
2.8536781110690327e-8
2.4590755475750265e-8
2.232283883466811e-8
9.669754830170148e-9
3.5670497183544507e-9
1.6541411102851877e-9
9.262185792890035e-10
8.612913182970507e-10
2.593590288947188e-9
1.5234160640931674e-8
1.4566273351493139e-8
1.058021082554214e-8
9.878226563258201e-9
1.0395702736022308e-8
1.186218590960618e-8
1.4504132656834651e-8
1.9017100096333838e-8
6.796788544976803e-8
8.449303016089988e-8
5.108524131352724e-8
5.1336735422882704e-8
6.559497706410317e-8
1.0181669235880224e-7
1.681803466821647e-7
1.7537336407656758e-7
1.5892056337666994e-7
1.7778545767773583e-7
2.499618275973475e-7
1.7857458383860205e-7
1.625193375404661e-7
1.72658170915967e-7
5.762267009096685e-8
1.7013044597423894e-8
8.59653327751803e-9
5.894304981484755e-9
4.258194791174479e-9
3.0279660703522994e-9
6.977913542923945e-10
1.35438522668563e-10
1.3564178006053533e-10
7.119945493294259e-10
3.894725361927921e-9
2.4799017605523298e-8
1.4436672525424637e-8
1.0227575017508463e-8
9.751985725406031e-9
1.06633815491783e-8
1.278620167078907e-8
5.1895653372924634e-8
1.212305162982383e-7
7.776471591984915e-8
6.145632262829836e-8
5.9487045388228485e-8
6.371718432938705e-8
7.355484597571452e-8
9.13236350022798e-8
1.2142887783310497e-7
1.6648419869150732e-7
2.1056768520545288e-7
1.0721984313917525e-7
7.091533150915033e-8
6.747086680785472e-8
5.83678275555764e-8
4.816518074872284e-8
4.6242612589412854e-8
2.3066736065412876e-8
8.311597807816798e-9
3.5789261130480534e-9
1.563340286494429e-9
3.0597613558637987e-10
5.991949888598406e-11
8.99135396672828e-9
1.6274149073750863e-8
1.3602449058217034e-8
1.3309113251562464e-8
1.4114381795172644e-8
1.587848256393766e-8
1.881366572774086e-8
7.919369985430533e-8
1.3055852918789627e-7
7.747939627660059e-8
7.506035519909248e-8
9.086624674994238e-8
1.3036481898998195e-7
2.116646561789044e-7
2.623210167168458e-7
2.2353018306989784e-7
2.1506232192003903e-7
2.6566558472140535e-7
4.68343890096666e-7
2.9084709473055965e-7
2.1497362870360012e-7
1.2551628988106923e-7
5.345606057587875e-8
1.1732387375579782e-8
4.240695594032264e-9
2.685321978415917e-9
1.686299589377658e-9
6.761679034386717e-10
3.6348520217523564e-10
3.9706375765358005e-10
1.3047697720531412e-10
1.2978754772696294e-9
4.980058722507735e-9
3.149574530556136e-8
1.55532498270349e-8
1.1020829928365989e-8
1.066792606952229e-8
1.1946065025020514e-8
4.879488922446598e-8
1.2235898832479883e-7
1.0823119415935645e-7
8.271652311239503e-8
7.668702004495028e-8
7.817573484674807e-8
8.446872413723342e-8
9.6048806537828e-8
1.1508947989981419e-7
1.4498139058462633e-7
1.8764107185731008e-7
1.1493313461895158e-7
1.0182949512233377e-7
1.1665594999468802e-7
1.3607143320383987e-7
1.3975890581946957e-7
7.12465181160849e-8
2.9067989820894926e-8
1.4082372424790586e-8
7.73396657449368e-9
4.240536442681179e-9
1.5615123586557832e-9
2.230045941943761e-9
1.514020549082835e-8
1.8931189877196843e-8
2.1506009257511284e-8
2.3925247082797524e-8
2.7075824346910037e-8
3.1594018603524756e-8
3.824403728819136e-8
4.829014080756761e-8
2.0844610045585228e-7
2.0804074125938416e-7
1.3421601562456627e-7
1.4195676023803175e-7
1.947262568632524e-7
3.259404734618727e-7
4.017544616710855e-7
3.1850739652321505e-7
3.145991004106393e-7
4.493653208325245e-7
1.2094098174634053e-6
6.514537342027743e-7
3.81660991556978e-7
1.5379470274075094e-7
5.6517145204661125e-8
2.3838975852615693e-8
5.0536441037368984e-9
1.7766054610853217e-9
1.2400526683383325e-9
5.430376769375315e-10
2.1415239168969913e-10
4.3171656982441696e-10
7.589106558375209e-10
1.397714344353887e-9
3.3229634166961805e-9
9.485603761434503e-9
5.677441124635132e-8
2.1703102727005942e-8
1.605534459560821e-8
1.6347283010615978e-8
1.9636617110405592e-8
6.436737450310836e-8
1.536113752757549e-7
1.3750951689721765e-7
1.0190293059469705e-7
9.23521586563681e-8
9.330017536060049e-8
1.0163455473844983e-7
1.1907718594169271e-7
1.5067675680265547e-7
2.0173789254988374e-7
2.2159226538115334e-7
1.7910556057042863e-7
1.42813304582254e-7
1.48439432877255e-7
2.2165393586085074e-7
2.954588129530344e-7
1.3885729472310665e-7
6.195225828564555e-8
3.398929294168876e-8
2.069178411655155e-8
1.216556480724583e-8
1.7710905875167334e-9
2.602826052018035e-8
1.0657265287825406e-8
5.433142114413536e-9
1.8216413006959582e-8
2.6863675118990924e-8
3.367620211000171e-8
4.067123921925456e-8
4.918584785818253e-8
2.2281399239602392e-7
2.825344324337433e-7
1.887369090729726e-7
2.0302130654120463e-7
2.815745437513264e-7
4.757494561334929e-7
5.756235625649253e-7
4.447367602034509e-7
4.336906959968227e-7
6.339205711602113e-7
2.0317321856513448e-6
4.973045874330256e-6
6.405179266483064e-6
0.000010448506764926997
5.658143431982037e-6
5.023129008585638e-7
5.566315149492545e-8
5.828303281522598e-9
2.993404252001927e-10
9.200123794373858e-10
8.813410684001322e-10
1.724389701365886e-10
1.6834292742668747e-10
8.965888211119587e-11
9.804748333351332e-11
1.722372925156815e-10
1.1103332530632811e-10
1.8364797446434995e-10
1.0231975140210234e-9
1.1871227035688577e-8
8.96170065548477e-9
5.918216828998519e-9
1.6993403222633857e-8
4.8332956434021766e-8
7.88250826999337e-8
8.034214568330331e-8
7.229138875693522e-8
6.712899777399873e-8
6.750578014561014e-8
7.484968613719097e-8
9.012966669155838e-8
2.8474182010937262e-8
2.4548925479454754e-8
7.20267143882266e-8
1.3150259720931418e-7
2.2243450487916863e-7
3.540393817588387e-7
6.330978778913326e-7
6.968317799985019e-7
7.066002905881141e-7
1.60651295174587e-7
4.213569111074256e-8
8.210081310860024e-9
4.825371720920565e-9
9.761473118617232e-9
8.789631224175099e-9
5.523459389221427e-10
1.9384924494973497e-8
4.240087036037805e-8
6.537928285286868e-8
8.91129345266649e-8
1.16072141182944e-7
6.232593983553777e-7
4.590775558901046e-7
3.8850000861496195e-7
5.106029660742584e-7
9.01233941608899e-7
1.011171178237309e-6
7.361341225597054e-7
7.913346421304605e-7
1.6261810921247434e-6
0.00002190832811711279
2.240104758624153e-6
1.9053732803362059e-6
1.3701062794610324e-6
5.794233684604016e-7
6.191019138688391e-8
3.383977476462844e-8
1.379202881604436e-8
5.87521550010277e-9
5.583402030967718e-10
1.1465165630021588e-10
7.389488957193936e-10
6.556277252339519e-10
5.728458312685985e-10
5.99189485291664e-10
9.071524731516765e-9
6.7847725866079876e-9
3.360260835471682e-9
1.124002891421458e-10
1.637425919734593e-11
2.06670689497787e-11
2.1957357889706898e-11
2.7076637717913134e-12
2.0550372211711467e-12
1.611847623342583e-12
1.2515421467426298e-12
8.730859074283483e-13
3.6140248755512376e-13
4.2261257941704287e-13
1.6649309283076438e-12
3.6412166463694374e-12
6.79087745352145e-12
1.1853375786300915e-11
9.626725542088749e-11
3.3087089228815327e-10
1.2948766383793669e-10
0.
6.335388659271319e-11
1.170527473862025e-10
1.7803067264926407e-10
2.5852632873681127e-10
3.737384693113932e-10
5.473771849734092e-10
8.19617494887993e-10
1.2592975547620743e-9
1.9730732934878113e-9
3.0541562605191506e-9
4.3224777406163935e-9
5.127490474250519e-9
4.807814261388297e-9
2.2997089970137587e-9
1.2822302135357049e-9
2.4111754323047693e-9
3.554032769201713e-9
5.991550946936802e-9
1.0745736208436673e-8
4.147704119677998e-10
1.0088711347398658e-10
7.401549122965671e-13
7.77898994320704e-13
0.
4.1423577010674394e-14
6.386024859199541e-14
8.710695723369229e-14
8.247017403574231e-14
2.423094346834401e-14
0.
0.
0.
2.5561710217214e-14
3.572085132900354e-14
4.9486504266831643e-14
6.847341256463997e-14
9.483028846260943e-14
1.3154393610851887e-13
1.828263913370699e-13
2.546554168630425e-13
3.55555511831144e-13
4.9773554854422e-13
6.987617964753444e-13
9.840282789060202e-13
1.3904281208444735e-12
1.97183021639008e-12
1.7439735792817548e-11
1.67734426815023e-11
2.0784453615547652e-11
2.6646499952620845e-11
3.3978203622035024e-11
4.2475274913934867e-11
5.129612033223792e-11
5.838354106770462e-11
5.952676085473854e-11
4.732081218133845e-11
1.0551279369922676e-11
1.2148716425343788e-10
1.7924987753535034e-10
5.110176418889941e-10
1.859825846620957e-9
6.625036965745528e-11
1.0013795624707784e-10
1.640239521577307e-10
2.0961538100920526e-10
2.524018601129054e-10
2.9817008020288565e-10
3.505519574961745e-10
4.127583522518528e-10
4.883547322505125e-10
5.818982096644882e-10
6.99728382326069e-10
8.51172351316322e-10
1.0505606729819193e-9
1.320798548313912e-9
1.7000383007412811e-9
2.2549473983398543e-9
1.735667940518421e-8
3.9420410508160036e-8
2.355417027836974e-8
2.232528816936756e-8
2.6313227450654283e-8
3.5790256009916665e-8
5.548970362370569e-8
9.075058112100333e-8
1.105508886179786e-7
1.0426921449165167e-7
1.0676688756172563e-7
1.1159910139900198e-7
9.977552729770422e-8
4.14827097349752e-8
1.769218277812221e-8
1.0751204115391406e-8
8.016615404781296e-9
6.433662315231001e-9
4.739729550854469e-9
1.564259297746906e-9
5.231333631870335e-10
2.9672890758392746e-10
6.950552475770391e-10
2.582641017651862e-9
1.21185269829789e-8
1.5152624345960826e-8
9.285842421204082e-9
8.327262616488196e-9
8.786854551914531e-9
1.028514834439811e-8
1.3131347831008156e-8
4.357359580373452e-8
7.818516037153055e-8
4.096194315494683e-8
3.3716618403852055e-8
3.41332818747632e-8
3.904399974023307e-8
4.968111747090156e-8
6.821868345534376e-8
8.27774517723574e-8
7.39268676509525e-8
5.9550963380571e-8
6.698432451824832e-8
3.969034966577895e-8
2.4923326795750766e-8
1.4929835647714444e-8
9.511472817137288e-9
7.52202396464149e-9
6.860560700852199e-9
3.451623990278582e-9
1.0914904029181216e-9
3.558697671639021e-10
1.615736159041968e-11
2.5255517349857337e-10
1.7100442309101097e-10
5.203869124204469e-9
3.84623979871573e-9
3.139145318185034e-9
3.0750369123486204e-9
3.3035916258654516e-9
3.786786787136682e-9
1.801499513763726e-8
4.141071045500816e-8
2.5463690041638366e-8
2.3950471572772034e-8
2.76840732055396e-8
3.6499869663875344e-8
5.423433291094661e-8
8.714786165143765e-8
1.1593764108270939e-7
1.1126544185442532e-7
1.0794447158053867e-7
1.2018791281866562e-7
1.1188185305774891e-7
1.2803724780469275e-7
5.1080776130356326e-8
1.6991644730384347e-8
9.157198297571016e-9
6.41268938169766e-9
4.776038035210032e-9
3.48637417315674e-9
9.156249478584108e-10
1.500300447233236e-11
2.448192682159093e-10
1.1371346646223941e-10
2.0116407922122655e-9
1.3979073148216428e-8
1.0506832409977465e-8
7.306750797805064e-9
6.876352927586644e-9
7.402172379875749e-9
8.701175698429673e-9
3.550066508277625e-8
8.21291142824997e-8
5.0456693953194185e-8
4.0366783816650895e-8
3.94578817637885e-8
4.264878210023913e-8
4.9678061938134245e-8
6.21840246027159e-8
8.269679253278195e-8
1.0866627304665457e-7
1.2132355365985301e-7
7.046803148187498e-8
4.3927441370616194e-8
3.587864303252361e-8
2.5567355802875122e-8
1.9861247995297546e-8
1.8730247242927516e-8
1.1563770866086804e-8
3.9356212665524355e-9
1.58005170616472e-9
6.809450633190433e-10
2.372145900611802e-10
5.061029026381664e-10
4.9153987945271525e-9
1.1577255381542663e-8
7.808565695551116e-9
7.079529019735069e-9
7.286502056181404e-9
8.116298448997272e-9
9.633930824641305e-9
1.2154267539859073e-8
5.0367354874479684e-8
7.347766413998294e-8
4.391986291615947e-8
4.345589293175899e-8
5.4178740549432806e-8
8.093704927487839e-8
1.3560279511044574e-7
1.6301712745328936e-7
1.4500109956449537e-7
1.505342623798484e-7
1.9672285957838496e-7
1.4903182413399884e-7
1.5465868636913437e-7
1.2933515382305957e-7
3.500883566740316e-8
1.2948208935630697e-8
7.647132707149074e-9
5.522023838958361e-9
4.0812342537187e-9
2.6805571028868335e-9
5.965519999450512e-10
4.4673282112978984e-11
2.0013208317043137e-10
1.3240768701486092e-9
5.4867788338209945e-9
3.046328615055243e-8
1.3014956651203432e-8
9.915168159960771e-9
9.741781196203324e-9
1.0893930117719996e-8
1.337167527990346e-8
5.0495697984538e-8
1.1101069985113834e-7
6.600298139690076e-8
5.240507621159759e-8
5.1048402198396534e-8
5.5288110305643204e-8
6.50826791526361e-8
8.319497648781852e-8
1.1387577844363358e-7
1.5378850788639755e-7
1.7310516149826815e-7
9.989450212558378e-8
5.929401482021405e-8
5.3819027253778766e-8
4.7148869625964715e-8
3.7089174226629486e-8
3.5662656518598095e-8
2.1874688823085624e-8
7.542268575891793e-9
3.026651840253115e-9
1.2184039086058765e-9
5.383460904446608e-11
6.875603368359541e-10
2.922699256099786e-9
1.2101745506496011e-8
1.0021216109837856e-8
9.720869833667399e-9
1.0228170388950934e-8
1.1411681443720639e-8
1.3392646486299038e-8
5.8399660743725584e-8
1.0440117076381146e-7
6.193149801226375e-8
5.957559232030864e-8
7.133455152058303e-8
1.0043913051190058e-7
1.6159694110973003e-7
2.1963088608024465e-7
1.943058485129881e-7
1.8071253755247637e-7
2.104360114564354e-7
3.333173999326459e-7
2.206835196301263e-7
1.7603155199609074e-7
1.0841253991956197e-7
3.632885300478449e-8
9.088464682320895e-9
4.1027387907570175e-9
2.822160691491012e-9
1.6946058393463491e-9
8.117400804634532e-10
2.1217609362719998e-10
2.476049375968588e-10
2.3601854444112623e-10
1.5123573855566313e-9
5.834469384967454e-9
3.3754436629250624e-8
1.2781515970320762e-8
9.811308345881371e-9
9.782098592287988e-9
1.1143134307278826e-8
4.5356919327413754e-8
1.1072405783759441e-7
8.96753418597844e-8
6.8631061497906e-8
6.401085566713282e-8
6.567622762568822e-8
7.161216092621177e-8
8.250310742274415e-8
1.0054328197042298e-7
1.2890118603143274e-7
1.6816471134717385e-7
9.63783750282089e-8
8.162719947002495e-8
9.202731661332662e-8
1.0225675204256282e-7
1.0604449337043699e-7
6.561906203070236e-8
2.5510663972279326e-8
1.1508924877758237e-8
5.974679391926837e-9
3.0603021093041558e-9
7.785825667625207e-10
8.113474481124997e-11
1.2572936152034192e-8
1.527593680132978e-8
1.676209496912061e-8
1.8286151754402993e-8
2.0450486581555577e-8
2.3676163428953173e-8
2.8496719020036892e-8
3.582661583552704e-8
1.571696011231609e-7
1.6695846481052455e-7
1.0622864588377789e-7
1.1118105222204286e-7
1.501836250049936e-7
2.4860356316097697e-7
3.330928559759575e-7
2.697763200908393e-7
2.5859234569693153e-7
3.488627309736712e-7
8.081588223222093e-7
4.5878305506478823e-7
2.863374319597646e-7
1.252882831617634e-7
5.4440462683737e-8
1.9070284983659592e-8
4.42526822094409e-9
1.9996005494321527e-9
1.4870310073318358e-9
6.519073204188591e-10
3.582838177807565e-10
3.6555279987150794e-10
6.44639195730002e-10
1.3974779050915146e-9
3.4599945289833904e-9
1.0647792580343135e-8
4.738753882636123e-8
1.745557293196504e-8
1.3966266536601066e-8
1.4619227313003709e-8
1.7795690764682753e-8
5.999248548805026e-8
1.3900928322229082e-7
1.1411020588266254e-7
8.484626821488454e-8
7.749670506644408e-8
7.876606870382039e-8
8.629383603420028e-8
1.0167113503141075e-7
1.2907521362786287e-7
1.7228388913032396e-7
1.9470503502180026e-7
1.384478440701999e-7
1.1000063313360506e-7
1.1629928877429e-7
1.692445500500778e-7
2.370384921958657e-7
1.2294572936107253e-7
5.256614046446856e-8
2.6831592508864662e-8
1.517358216771842e-8
8.197815823497247e-9
4.681740427265574e-10
2.1227465510151088e-8
1.0855541673581784e-8
5.43137884180604e-9
1.5414500989863837e-8
2.1429525727797017e-8
2.614591438284121e-8
3.115486195475772e-8
3.742988660235692e-8
1.7298015370695107e-7
2.2849352025432997e-7
1.491156346900356e-7
1.5768887557291016e-7
2.1390803407418344e-7
3.552912817809826e-7
4.765455875908995e-7
3.7662928023101716e-7
3.5214057469897693e-7
4.737090670936936e-7
1.1990079054113426e-6
8.228071209327922e-6
0.000011494049060419161
3.7587045541109197e-6
5.390459236778629e-7
7.886504805731279e-8
1.2046329685287195e-8
1.5360159872766147e-9
3.0539826715576293e-10
6.254627333012957e-10
2.0421775414777176e-10
2.532882613348145e-11
5.360825970759057e-11
1.5082555322416574e-10
5.715129778403011e-10
3.5129126874123346e-10
6.575250107525603e-10
3.3263524254565033e-9
1.9102061329184354e-8
1.8336226622995875e-8
9.559755679710035e-9
1.2979870708531246e-8
4.383880680608709e-8
1.0648757855288456e-7
1.0729583557479999e-7
8.99658451756978e-8
8.068153845193866e-8
7.854828238608484e-8
8.231118517205248e-8
9.184499185066408e-8
1.0387619194394553e-7
6.974029441908224e-8
1.508119766011649e-7
2.2036104460455994e-7
2.6767203970127276e-7
2.1497223326808617e-7
2.634699191964308e-7
3.2269657288840855e-7
2.2155307148161676e-7
2.088252087676895e-7
3.0388644791017674e-7
5.277169917659907e-8
5.4985714550425724e-9
7.903858171507097e-9
1.118111109661459e-8
5.555037770836167e-9
9.108866604134649e-9
2.6539924431898345e-8
4.236420462162525e-8
5.749297992832211e-8
7.396843369913677e-8
9.383637990183606e-8
5.416007438590141e-7
3.691726657584936e-7
2.9679075183117276e-7
3.770620251438061e-7
6.507635185403365e-7
8.213498507263914e-7
5.996991060620582e-7
6.151172888431782e-7
1.1183258879769256e-6
9.62596503136132e-6
2.1679620189004078e-6
2.040483418575135e-6
1.6473167447587377e-6
7.615217524470488e-7
2.8353402256726144e-7
3.4887575637448205e-8
1.971608993169657e-7
3.5694755605151156e-8
1.4742534432334264e-8
1.490121376982414e-9
7.792706021219226e-10
6.364067069686389e-10
1.0766257113632302e-9
6.948676800676186e-10
6.619307150975715e-10
5.839643745549086e-10
1.0130861186770408e-8
7.584006717302121e-9
3.5897139243222558e-9
1.8799244168789665e-10
1.660996374466703e-11
9.501614464351003e-12
1.9158824854569095e-12
2.982458020054633e-13
5.441513526107255e-13
9.660946822030577e-13
1.106299894825327e-12
1.0300321050267065e-12
7.327514812106917e-13
1.4592028296138108e-13
8.693934853912345e-13
2.550454658507339e-12
5.4551123052394205e-11
1.5203643670408439e-10
8.394385088843097e-11
6.18696414380049e-12
4.1931277295383875e-11
6.905530799289952e-11
9.805138834428705e-11
1.3449249769302787e-10
1.8398244945511137e-10
2.542925253723111e-10
3.576718224678547e-10
5.145764303122633e-10
7.602015807514484e-10
1.1548814439792738e-9
1.7920043921914983e-9
2.7538921559646664e-9
3.879849263764865e-9
4.565410112274407e-9
4.202927471657673e-9
2.8764346647632417e-10
5.722343052351698e-10
1.0019120166293644e-10
3.9094607536325804e-10
7.699669397525175e-10
1.0292240547358273e-9
1.1831507145933309e-9
1.239867662208493e-9
1.1842791651365531e-9
9.571612624095466e-10
4.3390452345530893e-10
5.340117689090163e-10
4.787069194835532e-9
9.5876958237813e-9
4.907866155799388e-10
1.6743345803001846e-11
1.504817548145608e-13
0.
1.1482311921823857e-13
0.
0.
0.
0.
0.
0.
0.
0.
2.7253136642310158e-14
3.757172414610267e-14
5.185740342162112e-14
7.167855035007632e-14
1.561746146042025e-12
1.2087398351351077e-12
1.380166494981171e-12
1.7001339946975257e-12
2.1443140714421533e-12
2.7311798628027824e-12
3.4971639722419313e-12
4.493888048866463e-12
5.789927082188361e-12
7.474131267404938e-12
9.659318560952847e-12
2.0082421362514435e-11
1.167356933512149e-10
1.6118349817442582e-11
1.5984198044619914e-12
6.735860980905647e-12
1.415879783506331e-11
2.30934809062877e-11
3.4871999387958786e-11
5.0526366032228587e-11
7.059613744408186e-11
9.474138698634694e-11
1.218180790100871e-10
1.5070697951423498e-10
1.811761016322729e-10
2.1400396431365484e-10
2.5059336579921426e-10
2.926364892554725e-10
3.420186648581251e-10
4.008990898838062e-10
4.718998958959017e-10
8.688682850580098e-10
6.577980768455906e-9
1.2253412463523456e-8
1.1332284804403646e-8
1.132444943169734e-8
1.2185942449131715e-8
1.356306403395266e-8
1.5339450770666393e-8
1.751032799258563e-8
2.0118287833072124e-8
2.321806612209438e-8
1.5810174532076286e-8
1.2204863346614625e-8
1.0717468578108172e-8
9.121540307914523e-9
5.280504512836399e-9
1.775432593665027e-9
7.87690393707336e-10
6.211888643542739e-10
9.517752898934605e-10
2.1372986892338126e-9
6.033830922698181e-9
2.3287765653305753e-8
1.2744188215975157e-8
9.510088118856314e-9
9.316397761966022e-9
1.0730861595446549e-8
1.4150054163950696e-8
2.1566009498372013e-8
3.857695508081595e-8
5.6851894567489745e-8
4.258202082085154e-8
2.5611440856399257e-8
1.041392616015747e-8
8.047226573973009e-9
1.1526714461001271e-8
2.4331034695607013e-8
4.236462846179877e-8
4.795752473726752e-8
6.051578458317032e-8
7.378530471474612e-8
1.2393754401265981e-8
5.4599933925960286e-8
6.167952735076508e-8
5.911197340415193e-8
6.52773917001475e-8
2.7173519686383343e-8
9.719736744588568e-9
5.610345856708479e-9
3.920536044475381e-9
2.820557206931464e-9
1.172586570384823e-9
1.287408849044619e-10
5.828253499752164e-10
9.051045433934536e-10
8.75557920610476e-10
9.287539944790643e-10
3.5214878946253e-9
2.641809071035656e-9
2.544009274836754e-9
2.708452927611249e-9
1.062129962540387e-8
3.137392986699771e-8
2.8523017294671773e-8
2.289902604119621e-8
2.199961527714901e-8
2.2946068028428683e-8
2.4995701678183522e-8
2.80608122484374e-8
3.2309037263418475e-8
3.8008545980432084e-8
4.527080463940049e-8
5.337617461718914e-8
3.033670959570095e-8
2.0471949551238702e-8
1.3047221837966447e-8
9.655015284801641e-9
8.55933909560529e-9
6.543421609146484e-9
2.2939586653903477e-9
8.3928677476869e-10
3.5239360936179926e-10
1.6255903193582062e-10
3.263388346587192e-10
1.9701718991316306e-9
8.39480046961671e-9
4.658097127831091e-9
3.878310951294174e-9
3.854703176291539e-9
4.230266630379192e-9
5.0022317802239845e-9
6.3391912546695656e-9
2.6120371907839475e-8
4.216216162426555e-8
2.579262004407767e-8
2.593037713392306e-8
3.2661323223270676e-8
4.8843207470405126e-8
8.34593593794873e-8
1.1596937859467383e-7
1.0986963611918079e-7
1.1198956132663661e-7
1.3564580172213274e-7
1.1177334659234094e-7
1.2677593660855392e-7
8.897614365543583e-8
2.8443189413513087e-8
1.2658941094679922e-8
8.228461872367775e-9
6.120681531938743e-9
4.814355814294683e-9
2.4369593675354014e-9
5.053912729315495e-10
3.109720988681837e-11
2.013200599440372e-11
9.02621449232391e-10
5.0822797842309815e-9
1.951736642604661e-8
9.199216246455388e-9
7.565317024171371e-9
7.615835726015784e-9
8.558738306385199e-9
1.044160222252563e-8
4.091443605695318e-8
8.766943720536839e-8
4.991707426056912e-8
4.029298798310009e-8
3.985729203791397e-8
4.3928951649662707e-8
5.281870877325185e-8
6.904500763929549e-8
9.423096227268812e-8
1.1392844103282964e-7
1.0824655077033071e-7
8.177584354462905e-8
4.5207502754637684e-8
3.483464806741854e-8
2.4236906273358923e-8
1.7515592013387837e-8
1.5725349306369546e-8
1.2300654733670418e-8
4.3202907885312955e-9
1.5807991667325253e-9
6.064905126477761e-10
8.427420454271088e-11
1.2115392029474323e-11
2.2450258573018454e-9
1.0914959582115703e-8
6.899340470134568e-9
6.077931838063742e-9
6.158152627252879e-9
6.770260925704629e-9
7.92608164188445e-9
9.836245454170123e-9
4.307865345135438e-8
6.978902323401319e-8
4.1315736853140153e-8
4.0255631291025596e-8
4.913460079921751e-8
7.107936070131754e-8
1.1752584096372392e-7
1.5845510630149273e-7
1.4405963611880702e-7
1.4160348281259638e-7
1.7115683482168017e-7
1.4031435701005832e-7
1.590546040304754e-7
1.000552813576893e-7
2.837395959690183e-8
1.2377199380570731e-8
7.972474878792156e-9
5.893915625050115e-9
4.571656296310098e-9
2.506816174132048e-9
5.911284556744704e-10
1.3734576809964637e-10
3.7716240048005774e-10
1.761455476504726e-9
7.1978575195243884e-9
2.8182527319544843e-8
1.2473222848946424e-8
1.0038569849011257e-8
1.0089495650650866e-8
1.1448001946619064e-8
4.1576642142797844e-8
9.641530592109355e-8
6.053521697600708e-8
4.830066548237642e-8
4.702958633259279e-8
5.0584728085064215e-8
5.857172989331054e-8
7.284295735349917e-8
9.66715783112884e-8
1.3032685605445348e-7
1.5713089085208362e-7
1.4854635429654814e-7
1.0445639099171554e-7
5.740419375836066e-8
5.131891967195342e-8
4.522163254060882e-8
3.381189113101676e-8
3.19431010162569e-8
1.9713085825160843e-8
6.3322679642034855e-9
2.1945967838052517e-9
3.314097822921434e-10
1.395725688694581e-9
3.6915629936416146e-9
3.3318059902392624e-9
6.029199841589742e-9
7.012280638946564e-9
7.52110815583829e-9
8.255678278445756e-9
9.383872838206447e-9
1.1062115906951266e-8
5.319055435767954e-8
1.1135698511736889e-7
6.58450242657752e-8
6.190153638353365e-8
7.199357658939395e-8
9.708524517386818e-8
1.49620343789722e-7
2.2451013282287228e-7
2.2034262125126828e-7
1.9298672463387365e-7
2.0100990143574298e-7
1.9234043377776023e-7
1.8664939309366952e-7
6.071652185964841e-8
1.9631500769487706e-8
1.027141750720887e-8
7.242333401850509e-9
5.4481579235537695e-9
4.483160705906803e-9
2.169481653484294e-9
9.489011301782985e-10
9.765028186931351e-10
2.000795881146192e-9
5.098921055177902e-9
1.7416354245378092e-8
3.826514845570836e-8
1.9072208759678086e-8
1.621914634968256e-8
1.7087974044778763e-8
2.055567206934875e-8
2.7647325662799877e-8
7.362750874703202e-8
1.3859573381454269e-7
7.389435246266388e-8
5.936756827890911e-8
5.887954541654001e-8
6.602939548726877e-8
8.259867206574742e-8
1.1466764393915291e-7
1.6398736342151532e-7
1.945422126192323e-7
1.464290681540275e-7
1.509332648601914e-7
7.594038897797922e-8
5.7654506930582104e-8
6.020751775196885e-8
5.067459933172954e-8
4.493598275195831e-8
3.755372469138637e-8
1.3698316655477643e-8
5.018392713588542e-9
1.8615994476276635e-9
1.4120723812208588e-10
2.555949437533789e-9
5.395045020832916e-9
4.165545819216621e-9
8.141458410727128e-9
9.03126449520969e-9
9.837224611161167e-9
1.1003582006793882e-8
1.2732779233715956e-8
1.5281383431228046e-8
7.360742442395699e-8
1.2841223766010195e-7
7.621327564084943e-8
7.388087361110602e-8
8.952882321828574e-8
1.285508648289432e-7
2.0909647465952016e-7
2.594007574022863e-7
2.1934222943436296e-7
2.0979199737051476e-7
2.604176857287729e-7
2.0579631251326588e-7
1.853118653276312e-7
9.900158480510422e-8
2.497444894449153e-8
9.440596380801117e-9
5.763198453322875e-9
4.292982847342146e-9
3.0682258041673303e-9
2.316329432870758e-9
9.333207865258644e-10
7.742769844433504e-10
1.4760942911543414e-9
3.5843796372261673e-9
1.0504231766779881e-8
5.169251340734512e-8
2.1281216582169768e-8
1.6091440186417115e-8
1.6142169853569167e-8
1.8859389676915755e-8
5.783925047458044e-8
1.2952089318504578e-7
8.294572601836864e-8
6.455941920398908e-8
6.161238722095346e-8
6.522354412266108e-8
7.471152636411415e-8
9.254946043862305e-8
1.236485683997665e-7
1.7216090310244455e-7
2.169645779530792e-7
1.1090647687006535e-7
1.3684420147185116e-7
8.407492202529833e-8
7.359521519337575e-8
8.843070675295396e-8
1.0329474849571572e-7
1.0093307506760669e-7
4.4676144862573833e-8
1.708929481206769e-8
7.268449715185373e-9
2.200055937188097e-9
3.209112106909422e-9
1.651733288241167e-8
3.4589734016409737e-8
2.322853145874684e-9
7.1752479094292735e-9
1.103644563313158e-8
1.3529440177723665e-8
1.599534391547245e-8
1.8984383212340833e-8
8.843608431081405e-8
1.8420028546839135e-7
1.1216124832618586e-7
1.0942369102739938e-7
1.327420980806452e-7
1.904554677526481e-7
3.095716737518098e-7
3.780991425224961e-7
3.1045993179348803e-7
2.9077784722266483e-7
3.615072060341209e-7
2.5760342305117535e-7
1.499686784680727e-7
7.34579148196225e-8
1.8247903217909686e-8
6.2698066233818635e-9
3.810557582672922e-9
2.881030113057614e-9
1.908445169847244e-9
2.093903914945962e-9
1.7185514716558687e-9
1.8445028954689216e-9
2.954277274683665e-9
5.8992055021833785e-9
1.508648244550568e-8
7.49279230041113e-8
3.369445227544934e-8
2.500108003070976e-8
2.5785953952861087e-8
3.1927985350503595e-8
4.5670039456248123e-8
8.822688715130637e-8
1.7703998436205e-7
1.0129090668170442e-7
7.77010968639827e-8
7.410444660631881e-8
7.997293439578384e-8
9.610931113770225e-8
1.2901996370985053e-7
1.8958748229891966e-7
2.5720421679543005e-7
7.749821863197893e-8
1.485457935046319e-7
1.1017489516908394e-7
8.953083319582254e-8
1.0050340736432171e-7
1.4690392452285847e-7
1.7568552689156923e-7
8.072740654785584e-8
3.3324717707254784e-8
1.6008098528788556e-8
7.682073236971394e-9
1.0975828742081108e-9
1.1399928071233556e-8
4.833647745620585e-8
1.2247456449944443e-8
4.621946991736734e-9
1.246497650884974e-8
1.6823175081472073e-8
2.0399332133209387e-8
2.431532552253223e-8
2.923282475825085e-8
1.4185750441725436e-7
2.1485257208860834e-7
1.368629093851737e-7
1.4168084741413337e-7
1.8657965891402367e-7
3.0016351810728505e-7
4.4682758287175106e-7
3.725407281574869e-7
3.2857679668343766e-7
3.988029083347297e-7
8.049668267690455e-7
4.5484212815767656e-7
1.791697834620233e-7
6.200120270911263e-8
2.814311891089755e-8
7.745824102384943e-9
2.0784260380703865e-9
1.213013239963011e-9
8.473379052356551e-10
4.66074853760784e-10
1.1436768310740604e-9
2.1228731591578637e-9
2.1206852771768563e-9
3.418528252924382e-9
6.965352259174557e-9
2.049455982085503e-8
6.225215867950875e-8
2.61117678494909e-8
2.262403438683002e-8
2.5882003086470755e-8
6.144889430433428e-8
1.4003795821966672e-7
1.1892743078382801e-7
8.736142417630026e-8
7.883973837570018e-8
7.973235780874571e-8
8.767252697189026e-8
1.0472501576627413e-7
1.356602436025216e-7
1.770579726227356e-7
1.2294373858204154e-7
1.0450655799985998e-7
1.96725095054342e-8
1.7726787341176194e-7
2.0792243674125954e-7
2.175760958318323e-7
3.135465097734927e-7
2.5846559117519585e-7
1.524923533344645e-7
7.46491026130042e-8
4.784914910599077e-8
3.411918604860421e-8
5.904115998920589e-9
3.426617444724253e-8
3.2481450308869693e-8
2.549211814879634e-8
9.486862629876543e-9
9.492085486482829e-9
2.359518544871524e-8
3.4238155136001984e-8
4.409390014933671e-8
1.7090964416698584e-7
3.061936844229096e-7
2.1727560849820972e-7
2.4084401811880685e-7
3.41722951909295e-7
5.865323387834514e-7
6.589738860829361e-7
5.068324486874871e-7
5.199723536331126e-7
8.624047436779297e-7
4.4619158010070935e-6
1.347943035968831e-6
2.5788865115277813e-7
4.770651963657821e-8
9.622426506160198e-9
1.905454958149981e-9
1.8875714193742644e-10
3.3324355126946455e-10
1.4905005444794463e-10
1.3248788362493795e-10
2.2883862078157472e-10
9.085191230151658e-10
1.1706944946831165e-9
8.600115623583114e-10
1.5402965994315264e-9
6.291317879463892e-9
3.973510164331549e-8
8.27713982748068e-8
3.3006305670700255e-8
3.227206636333671e-8
3.97364363951426e-8
5.226017350059473e-8
1.3856712035430685e-7
1.507795067284413e-7
1.0692211543529974e-7
9.200252385441132e-8
9.180578859440039e-8
1.0300392753389736e-7
1.268018458792698e-7
1.4628925700964858e-7
7.483702808332306e-8
1.203634895118289e-8
6.134292425505305e-8
4.8927220802352955e-8
3.0779884516553724e-9
9.662194931133723e-8
2.4876865075762025e-7
3.650958633274037e-7
4.4160671262336276e-7
4.17643826403224e-7
2.8101611833718154e-7
2.0459683454146657e-7
9.543098064693034e-8
3.814671961031145e-9
1.8467061501047344e-8
2.5894527690806752e-8
2.7345995873705856e-8
1.9865369694933545e-8
1.4273646707784752e-9
3.019763140778961e-8
5.70953044092676e-8
8.214211366868123e-8
3.461413299163504e-7
3.644328365519179e-7
3.2200485152598604e-7
4.303067532786667e-7
7.656469644291033e-7
8.856367505668729e-7
6.467606926415434e-7
7.035620879272696e-7
1.5115573946512617e-6
0.00002386173258948928
1.8214002696621215e-6
1.3253908444552614e-6
5.974271452310302e-7
1.5143535533895106e-7
1.0100992442672458e-7
2.386948431492555e-8
1.0766876151179764e-8
6.531396214562098e-10
5.889496375711968e-10
1.840070277251267e-10
9.747580785431517e-10
1.7059655082202417e-10
1.9955939858753515e-9
3.920180008578175e-9
3.4925082284768306e-9
8.866962840048034e-9
1.4280992211426703e-9
7.974582315483842e-12
1.6026309405278663e-11
1.8849786893572423e-11
1.7563373156233306e-12
1.7204528841997215e-12
1.5282495564071787e-12
1.3102346402124135e-12
1.0569034460754588e-12
7.047547767633211e-13
1.5586487552299018e-13
7.262800611747458e-13
2.1417669092106584e-12
4.4022897934477934e-12
8.018100076110485e-12
1.3865259497465163e-11
1.0437562913350692e-10
3.671776158138914e-10
1.296732976502861e-10
1.6460799741734626e-12
6.942198161717054e-11
1.2864854460581788e-10
1.9712366784094926e-10
2.886562792057805e-10
4.2111988890824046e-10
6.229375248896763e-10
9.42517550979304e-10
1.4611476062602997e-9
2.291751274539211e-9
3.469785334844953e-9
4.63252495663733e-9
5.081633547489533e-9
4.10604848675511e-9
8.453833676964166e-10
2.4308699974221747e-9
3.812775683048837e-9
6.595071848524486e-9
8.179616005329749e-9
5.434089062652938e-10
5.059018088512267e-11
2.6245247748083273e-12
3.4558679768447596e-13
0.
4.440206357065278e-14
6.757157781498828e-14
9.049834586146282e-14
8.568534931758242e-14
2.5140716941408e-14
0.
0.
0.
2.6689853459960124e-14
3.730273644802517e-14
5.168790593840753e-14
7.153473623317388e-14
9.909332363796828e-14
1.3749375215201267e-13
1.911513213152167e-13
2.6633682197743195e-13
3.719970519494548e-13
5.209547081651469e-13
7.316708834913304e-13
1.0308528125389175e-12
1.4573300242944838e-12
2.067838966418028e-12
2.945670489304238e-12
2.362556461589314e-11
2.3234212614142144e-11
2.8957411938453285e-11
3.6863670946601765e-11
4.595385643030065e-11
5.490051848313059e-11
6.095273747441773e-11
5.88504110239348e-11
3.98243373662724e-11
8.72982981487157e-12
1.018781450153795e-10
1.5124753400443845e-10
2.0550821551146742e-10
4.815271818713022e-10
2.771346664071777e-9
2.2060682228423295e-10
1.0610186547534535e-10
1.869006730930538e-10
2.3675820652078886e-10
2.8282202019878863e-10
3.327284723694339e-10
3.906912516357613e-10
4.6045780317281373e-10
5.46391780758725e-10
6.543336606055047e-10
7.927263859085756e-10
9.74417222805477e-10
1.2198010198963856e-9
1.5626402645573824e-9
2.0615377445806336e-9
2.8243514412668584e-9
2.0169191938730797e-8
3.999139389175683e-8
2.371413339103653e-8
2.310462088957282e-8
2.8163489133147494e-8
4.0218590936039824e-8
6.611992684538358e-8
1.0402050326814187e-7
1.0847792345516307e-7
1.0456053021806857e-7
1.1663613114650197e-7
1.074679787075714e-7
1.212558661635639e-7
5.999947602468446e-8
2.2259349467251987e-8
1.180157812816428e-8
8.303265057597382e-9
6.431597260734558e-9
5.171857803355344e-9
1.9895257054658417e-9
5.083946022305851e-10
1.0307252574868837e-10
2.4774392856676524e-10
1.519544499617568e-9
7.554668224320962e-9
1.6580943523932894e-8
9.005567102307274e-9
7.758573509557658e-9
7.987008081965936e-9
9.131090844195205e-9
3.330938341524847e-8
7.431450892144826e-8
4.364511633457676e-8
3.539735744951374e-8
3.5026301128550874e-8
3.84317590718465e-8
4.568467026625255e-8
5.861648524264915e-8
7.883822985592289e-8
9.690659701365396e-8
9.430035151719766e-8
7.924063203178568e-8
8.01198870484787e-8
4.268851134034625e-8
3.0836931976710874e-8
1.9946591498801164e-8
1.3428272869176617e-8
1.1446769882172765e-8
9.565743087748038e-9
3.2715525505646355e-9
9.729585596361333e-10
1.0306439397857996e-10
5.654338944186927e-10
1.13928871722075e-9
3.30239771109802e-11
4.937785044611036e-9
4.083773552584915e-9
3.960329849109833e-9
4.176161919690344e-9
4.666564165931604e-9
5.472302912497265e-9
2.7180804273842024e-8
6.232218992494316e-8
3.7521781110825205e-8
3.467788487086574e-8
3.945577469385459e-8
5.126730360870042e-8
7.51643428372329e-8
1.1875343343938536e-7
1.518408717843967e-7
1.408165713893568e-7
1.3470392974589684e-7
1.506329202126702e-7
1.1120548578107525e-7
3.97186871384668e-8
1.762627398381312e-8
1.1240407196600768e-8
8.465558106309612e-9
6.839091826320296e-9
4.737625519062194e-9
1.6100512173045967e-9
7.039736621536471e-10
6.831130034904688e-10
1.5662488561340057e-9
4.726624479777436e-9
2.0978311562549488e-8
1.993901479389774e-8
1.2720096328825413e-8
1.1633474115389564e-8
1.2535258688578987e-8
1.508082336418288e-8
1.9991353394064953e-8
5.7902190867656584e-8
9.854295574273232e-8
5.104453393653248e-8
4.2151272203003104e-8
4.292567127840168e-8
4.9716901276928455e-8
6.466827697816674e-8
9.091999063827609e-8
1.1013885454893454e-7
9.931176575698e-8
7.671432219853674e-8
9.453392559459395e-8
5.6269642389274186e-8
3.595838392895105e-8
2.674241646792096e-8
1.7274891149240696e-8
1.341241055965347e-8
1.2517927923918897e-8
6.458134455953504e-9
2.011810348335777e-9
6.378723400113757e-10
7.090378159514912e-11
6.782171697362367e-10
6.2735461507793e-10
5.491911364041692e-9
5.268641640883747e-9
4.594218073182542e-9
4.597201854080422e-9
4.964462839303109e-9
5.67118211568525e-9
6.808826062410555e-9
3.3290164811740156e-8
6.643011828594183e-8
3.921019904645208e-8
3.7062622316831434e-8
4.343474116164528e-8
5.904750962819679e-8
9.186391352131264e-8
1.42713199747131e-7
1.5021731432783547e-7
1.3644847837810446e-7
1.434149796783843e-7
1.4073268901706052e-7
1.4945837991274713e-7
5.586385718334052e-8
2.00009515729816e-8
1.1124486977142621e-8
7.959520814879956e-9
6.12015204255716e-9
4.914245072676365e-9
1.8987002610630636e-9
6.323971082946935e-10
4.347955506387003e-10
1.0028055104777347e-9
3.203579871239349e-9
1.290453121518537e-8
2.2949100435281938e-8
1.254677153238172e-8
1.0887534114919336e-8
1.1386812677039411e-8
1.3360363438979219e-8
4.44999400911971e-8
9.464300437274529e-8
5.424559827503099e-8
4.377582612510863e-8
4.32101723014415e-8
4.7481825230926806e-8
5.690206856987831e-8
7.420524990381788e-8
1.019559623419041e-7
1.280941956137311e-7
1.2692441547119517e-7
9.36662582697154e-8
1.0930065124234043e-7
5.509289319070064e-8
4.210537361650495e-8
3.7600002807191575e-8
2.615482421225619e-8
2.246814590308833e-8
1.8966058330517422e-8
6.406345335245612e-9
2.003935082801214e-9
3.280362080238698e-10
1.051007735441685e-9
2.9853571520283474e-9
4.663493479163625e-9
3.5103923496564266e-9
4.966661224265817e-9
5.3858198244020695e-9
5.887853967888788e-9
6.644299828330833e-9
7.76043952336878e-9
3.815011192630816e-8
8.986266239004871e-8
5.405617757969259e-8
4.995598405176892e-8
5.679777860736289e-8
7.389048285654839e-8
1.0872933343410568e-7
1.6979559020918047e-7
2.0046618289274887e-7
1.7651729070452565e-7
1.683324901790479e-7
1.8271904672801528e-7
1.3782421239571728e-7
4.1151371477222655e-8
1.6645416905185506e-8
1.014068937110722e-8
7.495448820810532e-9
5.830428239515459e-9
4.559146175133471e-9
1.782756582169244e-9
9.318002727737295e-10
1.105322520592184e-9
2.3320069264078597e-9
6.081627578934006e-9
2.3464236361613982e-8
2.8745732701650057e-8
1.6986840592485654e-8
1.5282470800403984e-8
1.6570484842693615e-8
2.0366074572608208e-8
2.800263140812633e-8
6.956990860482544e-8
1.2005136510754904e-7
6.205772655945134e-8
5.0551023644230996e-8
5.0864075936073566e-8
5.82275050191906e-8
7.499238419384474e-8
1.0639707905457974e-7
1.41593976206143e-7
1.4123740081110025e-7
9.358268494597557e-8
1.2850998166192733e-7
6.702238412873505e-8
4.5260805672622906e-8
4.387088119496317e-8
3.3776781519334315e-8
2.748327890214353e-8
2.6095969062207748e-8
1.1120310713800902e-8
3.694615559530944e-9
1.2677175121729575e-9
1.136398766651035e-10
1.6482397941936857e-9
3.2218179085939244e-9
2.9346985335711555e-9
6.02982120557385e-9
6.336899945690804e-9
6.738501617625495e-9
7.442868378814783e-9
8.548205939219684e-9
1.0208699695749282e-8
5.0231402430017283e-8
9.619015220232127e-8
5.6784207418616385e-8
5.421117740828901e-8
6.435462403041152e-8
8.94350641590798e-8
1.4238888873956234e-7
2.0288345274862374e-7
1.8532629490693221e-7
1.6874923055675408e-7
1.895189815396986e-7
1.676199858891586e-7
1.7233202173047733e-7
6.894608947629099e-8
1.9835258955228914e-8
9.399798780354252e-9
6.373540287020147e-9
4.728638775469123e-9
3.717653177988832e-9
2.1000654039886673e-9
7.88928232580012e-10
6.90832360359201e-10
1.4151133269261264e-9
3.672691093780069e-9
1.2000161914926271e-8
3.742009808984623e-8
1.6720925931510737e-8
1.3663996656322633e-8
1.4092434444410244e-8
1.6654912407330426e-8
5.148020281123315e-8
1.1140884187999192e-7
6.659950295568212e-8
5.256094587802384e-8
5.082430347506197e-8
5.461046990443125e-8
6.376898630265802e-8
8.090985880267714e-8
1.1042997316720319e-7
1.5180206086371508e-7
1.7614134840179305e-7
9.695237955411477e-8
1.205092406819735e-7
6.470089767306955e-8
5.394783621186169e-8
6.267222271387294e-8
5.897346895883405e-8
5.693469363459351e-8
3.436901182532375e-8
1.1688515772777623e-8
4.371743048155529e-9
1.1020205166020396e-9
2.0093132565856255e-9
8.249398384145148e-9
2.4116575057260943e-8
2.5970960510498114e-10
5.684319616769142e-9
7.69097834817654e-9
9.036096562334501e-9
1.0487762946785746e-8
1.2349266656074174e-8
5.9347946917918785e-8
1.3232524460603225e-7
7.962494062439465e-8
7.582572358512652e-8
8.929762979156735e-8
1.2249191584577457e-7
1.923759667006098e-7
2.7762003470593477e-7
2.5227753579707096e-7
2.209769991928621e-7
2.393010875155419e-7
2.0484369113723034e-7
1.534639103352744e-7
5.364147768106347e-8
1.5232294737500322e-8
7.1633566642865165e-9
4.994866085928788e-9
3.622265955863152e-9
2.8984214687004886e-9
2.107100980455073e-9
1.264594914875457e-9
1.4855461173189618e-9
2.688360177132032e-9
5.891473428719042e-9
1.7374748806942326e-8
5.468007036030582e-8
2.3914346425605174e-8
1.972551568269293e-8
2.1000686412973405e-8
2.6175633301899332e-8
3.737960321800071e-8
7.74568714437591e-8
1.4575851044697002e-7
7.805572598058272e-8
6.124324817871104e-8
5.9529918618685065e-8
6.55380632314397e-8
8.063257182838375e-8
1.1084616541659893e-7
1.629005332162492e-7
2.0947764544117203e-7
9.535468935668783e-8
1.3759753993648853e-7
7.863574810442496e-8
6.070482785017451e-8
6.894102599011789e-8
8.166147590208933e-8
8.472230013581484e-8
5.627194128961409e-8
2.0771210195244498e-8
8.530404143890485e-9
3.5563245177799914e-9
1.1957904172977425e-10
5.1632123010825415e-9
1.9768580005014543e-8
5.839421315835594e-9
5.43084628212788e-9
8.990673910360898e-9
1.0907138139779937e-8
1.2689916015661837e-8
1.4861774780931844e-8
1.7771985741359006e-8
8.823873341080379e-8
1.474599529597272e-7
9.019130374749116e-8
9.011337935682186e-8
1.13321939275443e-7
1.714582004109915e-7
2.8010335752814937e-7
2.856178792680117e-7
2.3771836753335954e-7
2.490657670000919e-7
3.7020814814042926e-7
2.517971571157828e-7
1.4443927900600456e-7
7.344135590909126e-8
2.5072499705904438e-8
6.61260735064256e-9
3.157832352018816e-9
2.3831153184771346e-9
1.4426146371159041e-9
1.2452473822682615e-9
1.2302033143277817e-9
1.156508960515766e-9
1.723150753964592e-9
3.385656233342888e-9
8.121880419573664e-9
3.468307554781713e-8
2.862389813280331e-8
1.8277977245572658e-8
1.764557228714678e-8
2.0777613204417768e-8
5.5840010778396536e-8
1.2367781460998706e-7
8.749193771356197e-8
6.581949321864287e-8
6.093966487441503e-8
6.27698890242395e-8
7.001173397645916e-8
8.45371519993714e-8
1.1044298149902713e-7
1.501094633520544e-7
1.5976747085472635e-7
5.3156390993738896e-8
8.689663333110006e-8
9.875825492261113e-8
8.514557187909965e-8
1.0352351656625778e-7
1.9027444030668165e-7
1.7890969510108678e-7
7.134727081048423e-8
3.3217419992598944e-8
1.7415748900825708e-8
7.89655739046267e-9
4.226883232963631e-9
5.2016357250848316e-8
3.6831324897579385e-8
1.3858893998440198e-8
2.1300941876338427e-9
1.0882394192163277e-8
1.603419888858399e-8
2.0228170181439254e-8
2.461222487251749e-8
1.1083273431933805e-7
2.1209644567062282e-7
1.3651180493720403e-7
1.4079461872312735e-7
1.8299457561902174e-7
2.893823378318477e-7
4.523300115463275e-7
3.9550626095579215e-7
3.395890193670327e-7
3.957108564111251e-7
7.49396308532829e-7
3.4500764743605794e-7
1.0918664087197149e-7
3.8659719446893e-8
1.7391478474363094e-8
4.148435585667047e-9
1.231120475241533e-9
8.38151387405833e-10
5.026690893266018e-10
4.6395118533836473e-10
1.7574356425795459e-9
2.8560657291639047e-9
3.037923587910419e-9
4.6167507818342916e-9
9.126536888354962e-9
2.7703461162305973e-8
6.600930047788656e-8
3.064466731640498e-8
2.8274902049985977e-8
3.483147326291131e-8
5.1545054029667554e-8
7.358636432810041e-8
1.5469431609907528e-7
1.0788757442519954e-7
7.816607588227582e-8
7.104477506102489e-8
7.357934646908682e-8
8.506871502686357e-8
1.1004617421973935e-7
1.530510762202214e-7
1.511674775777959e-7
4.094759121672048e-8
2.2210295365252928e-8
1.2174305371739753e-7
1.2115566725275184e-7
1.375829234784431e-7
2.463616361047441e-7
2.5773140598497e-7
1.5667124325536958e-7
7.888638324378557e-8
4.790389391143761e-8
3.17320088496216e-8
1.605814504103977e-8
3.3093566104151256e-8
3.4661515144722855e-8
2.570573534446866e-8
9.208429513393439e-9
7.579601630381883e-9
1.8729436931287465e-8
2.6669861146108636e-8
3.3894571819814204e-8
4.17599750698053e-8
2.037393962781799e-7
2.516762948114309e-7
1.798987769199046e-7
2.044808149871613e-7
3.05064464961426e-7
5.303574991112891e-7
5.033223875609605e-7
4.0901200117495803e-7
4.764630101950885e-7
9.972240631754886e-7
0.000012807502131892941
4.305939113601405e-6
7.66045067329289e-7
1.27256688901066e-7
2.2005574052159907e-8
3.6436834853682237e-9
1.8211626812069274e-10
6.652669080648596e-10
3.077729199707971e-10
5.381116888092473e-12
1.394118409179685e-10
1.7956128258490675e-10
5.631898575376225e-10
4.62880346687563e-10
4.2159488486364205e-10
1.016501426557049e-9
6.986564399843178e-9
5.282111838066154e-8
2.317204090613466e-8
1.4837790402105485e-8
1.955487555255216e-8
6.541747231813699e-8
1.1395621711866751e-7
9.156324412118578e-8
7.480778167391388e-8
6.898742846757619e-8
7.011889158693517e-8
7.639837013196765e-8
8.299454217446878e-8
6.71139721736012e-8
1.393648447513102e-9
6.202348002330123e-8
6.982793132626101e-8
8.317059887554387e-8
1.431863326637628e-7
1.5458141716610054e-7
1.786354625878688e-7
3.173604020470674e-7
7.174460458750948e-7
2.0073101974733227e-6
6.501775482388106e-6
4.79927427205573e-6
1.5910060287522956e-6
6.598304661690096e-7
2.514349566877629e-7
7.217096057944083e-8
5.7752179516240935e-9
1.7668471589060237e-8
2.725326238827624e-8
3.2061947091908745e-8
1.993742061694973e-9
3.661150320590049e-8
4.3152413216230714e-8
4.0892029943918e-8
4.392379281851011e-8
7.245776848748794e-8
6.672072412610674e-8
6.804328179272848e-8
1.4120144292674667e-7
3.03260307494961e-7
1.0848975545106768e-6
4.569954521685218e-6
7.375289871813652e-7
3.629724639133676e-8
3.780356038285182e-9
3.5242872469374237e-9
2.2910847627077083e-9
1.891386836216191e-9
2.0524729397667097e-9
1.0369834813528883e-9
5.611814349412725e-11
1.7391361952194797e-10
2.188084953646841e-10
1.2562952499081795e-9
9.057814708594131e-10
7.025236915270643e-10
1.368078635948016e-9
4.814962430378699e-9
3.368620044327811e-8
7.846225102860526e-8
3.9264517409907714e-8
3.430442719770443e-8
5.0503140536917685e-8
1.9044494207567862e-7
3.109753177706865e-7
2.7082547834763514e-7
2.5427298418183334e-7
2.617967502658073e-7
2.9503443313501817e-7
3.979080429306982e-7
3.9589204325875515e-7
5.996231200393248e-8
9.024482524289845e-8
8.217593349652964e-8
9.423901939790289e-8
1.3638901059845557e-7
1.15289881875156e-7
5.187137749359929e-8
3.6503830353412486e-8
3.5026033669610904e-8
3.819792331992704e-8
3.6802447791260666e-8
9.327250156473002e-9
2.8353608744321286e-8
7.692849617610332e-8
8.484378467203148e-8
7.849410929391273e-8
2.769185592579724e-8
1.9817717969038936e-8
5.6332734855021004e-8
9.967120978479389e-8
1.5561054554673832e-7
2.2257911678728025e-7
1.1121397462882596e-6
9.109040431816553e-7
7.016892825600951e-7
8.632875211832441e-7
1.4217893746782607e-6
1.5749526450912265e-6
1.0933728226222258e-6
1.0752116412610156e-6
1.6693756806536248e-6
5.976067651172501e-7
3.057411049639558e-6
3.018061476276755e-6
2.348003492993097e-6
1.341094254658571e-6
6.636669856821751e-7
2.6388318573180763e-7
6.936367840984656e-8
1.7607145418104138e-9
2.1922515836722043e-8
2.9793768133117853e-8
3.632777406926771e-8
3.0791957097538694e-8
4.289682091957691e-9
2.032711752796272e-9
1.4150003873123757e-9
1.0899955255195316e-9
6.534842841107173e-10
2.094851032609993e-10
1.2061988553219184e-11
8.106164582880569e-11
1.2408809336302024e-9
4.516727157739468e-9
5.9119609204598585e-9
6.822057608501931e-9
8.311537765328008e-9
1.0501940203899749e-8
1.3188271263141893e-8
1.0067599169701629e-8
2.2122950304278117e-8
2.3100131803971067e-8
2.3577016839110756e-8
4.130891493293801e-9
1.8934807896582203e-8
2.075606645099771e-8
1.000494766602246e-7
3.310314780755517e-7
1.6869149335971102e-7
2.2134643615588515e-8
2.0846562300334562e-9
1.2818304829302923e-9
5.136001800287019e-10
2.892133905151274e-10
1.0489437821193597e-10
4.667361371716529e-11
1.1501605045237459e-11
2.3221904401347266e-12
3.3959883837339713e-12
1.6573209491885837e-13
2.611798053885568e-12
4.498602697980779e-12
6.093808304199658e-12
2.154759014320977e-12
9.658446619600546e-12
1.7176383996157958e-11
2.565918013458133e-11
3.732729778577196e-11
5.44932698544445e-11
8.072868905846975e-11
1.2245044847848826e-10
1.9244312254611233e-10
3.194320603234833e-10
5.790434693851876e-10
3.006052536334456e-10
6.678259227682746e-10
4.489165427594764e-10
1.169733843761413e-10
3.3043656865572585e-10
9.880571456677693e-10
2.038399474296406e-9
3.787176277132274e-9
6.5973021351557706e-9
1.0435539245410805e-8
1.4394960018891288e-8
1.6953111481311006e-8
1.2045088553334233e-8
1.2250624964745686e-8
3.740215664832402e-8
2.0337791024322755e-9
1.5159813362789025e-9
2.967987159014897e-12
1.5617788257283516e-13
1.2634797780036254e-13
6.33710111073986e-14
2.5251494499088732e-14
2.5827963589503088e-14
3.108286633368249e-14
3.737619878288971e-14
4.512729079729698e-14
5.4848788843293985e-14
6.709612172505237e-14
8.25604160970382e-14
1.0213453992241291e-13
1.2697989636801247e-13
5.012484458016656e-13
1.1023639177001935e-13
0.
2.6707129549815613e-14
5.4038152301418224e-14
8.248783307538707e-14
1.1821620016475238e-13
1.6656246148402254e-13
2.3383540164736014e-13
3.285480732356513e-13
4.627678958981021e-13
6.53930684555632e-13
9.27451759698286e-13
1.3205597836666355e-12
1.8878622329515726e-12
2.7091564674125414e-12
3.899541464580528e-12
5.620029129726337e-12
8.08187006472489e-12
1.1527803716326169e-11
5.335978514954885e-11
5.0137499102898494e-11
1.4978969564519825e-11
8.405957660573102e-11
2.452946709036936e-10
4.262555734668408e-10
5.766408545568173e-10
6.906407879037267e-10
7.860391844276031e-10
8.769935906862353e-10
9.704721855652429e-10
7.855246528473352e-10
2.4980821434900902e-11
1.6715131091482888e-10
2.500627346251826e-10
4.461785205129684e-10
1.2169226975711425e-9
5.440424016196186e-9
4.623309061846062e-10
2.840426078450076e-12
8.566713698291751e-11
1.1403045572890838e-10
1.3239489483501638e-10
1.5079351733319622e-10
1.7275605623684376e-10
2.0069401461117034e-10
2.3770366603743535e-10
2.8926927721186767e-10
3.6683322708865003e-10
4.975582523867809e-10
1.0451378691403501e-8
1.543455802133077e-8
1.2201080375756036e-8
1.5203401337979423e-8
2.3892184525080487e-8
4.5585909160678924e-8
7.656519605814947e-8
7.78103718297632e-8
8.570528727040849e-8
1.1209725024418142e-7
1.1026336034798014e-7
2.733035000388663e-7
1.0366777997554208e-7
1.8551526763121329e-7
1.2416921551546726e-7
1.1353390860341627e-7
7.147471909835242e-8
1.669393208527224e-8
4.4659393668934615e-9
2.230066771243838e-9
1.288190569455753e-9
2.711874196942605e-10
1.1218517026599603e-9
1.223735912799236e-9
8.362857694941923e-10
4.673228750625998e-10
8.656315745440868e-10
9.032624165994578e-9
3.948727766789741e-9
3.3522882220825415e-9
3.4102547434223083e-9
1.4140056683568336e-8
4.265872222612012e-8
5.8583771562920124e-8
4.812213961456105e-8
4.492591126159664e-8
4.556124225310701e-8
4.7937844020757706e-8
5.132803286614691e-8
5.5564370796016926e-8
6.071096943950867e-8
6.688770663711252e-8
6.102786070253734e-8
6.389427427110408e-8
6.191487688916596e-8
6.335634528507023e-8
3.9910187272613294e-8
1.5023490145819636e-8
6.763738600380132e-9
3.8479071341336536e-9
2.8654194212051096e-9
3.4483905661270806e-9
9.118248733508826e-9
3.237978747405568e-8
1.9579692182835898e-8
1.6472439814568025e-8
1.6277100977592762e-8
1.763915001034893e-8
2.054293060330839e-8
2.559440558834175e-8
3.427360571066423e-8
4.998635462997966e-8
1.3234397378464944e-7
1.0214810863197225e-7
6.710523952075016e-8
7.2746127497754e-8
1.0383452978336552e-7
1.8016953815238466e-7
2.1156105926714757e-7
1.8060813821309236e-7
1.9941077496587724e-7
3.0460869487630127e-7
6.573201664742292e-7
4.526505847930198e-7
2.7520522703719865e-7
1.9610683445149194e-7
1.0081702374093046e-7
4.451074826856491e-8
9.747953516890294e-9
3.2781318434732632e-9
2.0098603428745877e-9
1.1634884621048668e-9
2.5759158326173316e-10
7.456274825709731e-10
5.292361687372932e-10
1.307440538564684e-11
1.013129219317193e-9
4.305140080502421e-9
2.9660526854376717e-8
1.1474386474644768e-8
8.54656307136818e-9
8.422211582211842e-9
9.500489540309148e-9
4.186575938258765e-8
1.0478961285637568e-7
9.894407995173774e-8
7.528317192006779e-8
6.923104333687642e-8
6.999594267183312e-8
7.483649608939264e-8
8.389208040624041e-8
9.87042343281882e-8
1.2172811402259887e-7
1.5450592693274378e-7
1.0024710423076518e-7
9.327332862111779e-8
1.1098173161514103e-7
1.345311746017089e-7
1.3397625979569086e-7
6.226008524564275e-8
2.6158503057674582e-8
1.3034178189207884e-8
7.358340382015649e-9
4.191457312511694e-9
1.7995540350043464e-9
3.885006045551384e-9
1.3905329338722487e-8
1.7373639660483292e-8
1.9805187414891022e-8
2.2132771529260874e-8
2.5164801389112503e-8
2.9500447462837662e-8
3.588365855669142e-8
1.55877560028657e-7
1.844830456514166e-7
1.1717156465786966e-7
1.2183122262622497e-7
1.6241929251567116e-7
2.6497348654806697e-7
3.7267118600801513e-7
3.043634227128501e-7
2.8046542824830645e-7
3.5893946420376555e-7
7.68201720671132e-7
6.64910944542236e-6
2.8364905490057715e-6
1.3559515623764274e-6
3.312401234844738e-7
6.184554656232424e-8
1.3326513379558797e-8
3.6674557969135025e-9
7.520660957905744e-10
3.0684506023366167e-13
1.4303396644045773e-10
8.598308250658872e-11
4.5859531785924034e-11
1.164054787839303e-9
4.1129953360905445e-10
7.6754828307849e-10
2.357802348765748e-9
8.183722188958295e-9
2.9180806869727888e-8
1.0750112544207736e-8
9.152450858177655e-9
2.4648183523704396e-8
7.857976237520198e-8
1.296536404787343e-7
1.0810554175990714e-7
9.194947034258652e-8
8.677226724489908e-8
8.816955858407287e-8
9.505682876071332e-8
1.085443136452371e-7
1.3111049444787363e-7
1.5909517794375325e-7
1.4747723278277815e-7
1.5700426773402494e-7
2.5421446164421984e-7
2.7637869756213053e-7
2.11447381813162e-7
1.1998138832182225e-7
7.607411301001809e-8
5.837246420455398e-8
5.481037955178629e-8
6.068836564830673e-8
3.512460363002035e-9
4.634226341249741e-9
2.079522240950557e-10
1.0879195540957857e-8
2.2966366555760753e-8
3.3284794592836524e-8
4.291523148703095e-8
5.3548343224050396e-8
6.67935547038946e-8
8.463513865602258e-8
4.5214473306377453e-7
3.088707386594296e-7
2.2963526050761157e-7
2.742212564245119e-7
4.4292488396656055e-7
6.6901225417184e-7
5.060895481326338e-7
4.62665859087062e-7
6.652953350221899e-7
2.2674416470561414e-6
4.485657323981067e-6
5.0534267878138e-6
7.1384605241282195e-6
7.322424839837843e-6
2.32575523772678e-6
2.0155778574980275e-7
2.1944472078123122e-8
1.4098381634456025e-9
9.016302208438441e-10
9.709388886965823e-10
6.741927939840787e-10
1.5051665022201286e-11
1.9657501370085707e-10
1.0168131667787179e-10
1.2472450460213142e-10
1.0144235353653485e-10
7.113605910954907e-11
1.6853337491430156e-10
1.4359063251696292e-9
1.0215643698276294e-8
5.098158604546198e-9
6.144256793639893e-9
1.6402666632620203e-8
4.5200396460802945e-8
7.174809242657494e-8
7.077836455516094e-8
6.23116783643659e-8
5.7579927094535504e-8
5.816817315909836e-8
6.407932578674169e-8
6.416272470589302e-8
1.1245571148367677e-8
1.462333793719403e-8
1.716391158581541e-8
8.55819729739199e-9
6.812197446028247e-8
2.823196339439871e-7
8.25647991459014e-7
1.299947419061982e-6
1.83641107940553e-6
3.4968072643677654e-7
8.825207395455018e-8
1.965531874854126e-8
3.653318200140066e-9
1.303679183603113e-8
1.6320937177049835e-8
1.4864573143758993e-8
5.373078960322879e-9
1.6169112986138352e-8
4.6377484689548903e-8
7.836132984018783e-8
4.099300058123501e-7
4.2407866203810625e-7
3.7107864434417147e-7
4.979574753002297e-7
8.902629954991212e-7
9.863731754729455e-7
7.193688337746783e-7
7.933638530862026e-7
1.773625418366569e-6
0.000019082666412030205
1.9121463704042077e-6
2.5313146866108267e-6
1.0817245483769205e-8
1.0232502458025739e-8
4.056077072550676e-9
2.313357798481294e-9
7.361236581381397e-10
7.25601267382802e-11
1.8392689259714494e-11
3.002023034718869e-10
7.68494266807145e-9
7.680332330426858e-9
2.612525589506652e-9
2.485123349748753e-10
5.051400126930281e-13
3.491283505622008e-11
8.922107820581077e-11
6.400600584455273e-11
2.1048189569866647e-11
1.0295530906491059e-11
7.871422071983754e-12
8.718389447766907e-12
1.9993753241900044e-12
1.2302017026993227e-12
3.9354585348078735e-12
7.202788343688655e-12
1.1856778803792733e-11
1.8917717456413273e-11
3.000508613342678e-11
4.802928005543052e-11
7.875715359061828e-11
1.3502198837021158e-10
4.715251525946286e-10
6.087332975892321e-10
2.401651840984829e-10
1.4925388064784553e-11
1.9925353460564365e-10
4.6278161569708256e-10
8.417833789784336e-10
1.4389692491921597e-9
2.41664042864251e-9
3.9497319990923905e-9
5.9048100495679855e-9
7.509515731560124e-9
7.866507802064157e-9
5.06727291012239e-9
7.671510447702589e-10
7.302717840142627e-9
9.817311323886072e-9
4.816858758951537e-10
3.169638886114189e-11
8.205045614929209e-13
5.981959773809126e-14
6.151073440177726e-14
5.103216487788505e-14
6.594917823594553e-14
8.252950590541853e-14
1.0004784235874477e-13
1.2084500104942898e-13
1.4661216527032143e-13
1.7891249558485486e-13
2.1958012945449524e-13
2.7093550815761954e-13
6.933013499623916e-13
1.8470317513207675e-13
0.
5.402311056753346e-14
1.0388668937556057e-13
1.567886447612612e-13
2.239737172864016e-13
3.154007393290104e-13
4.4299448096997086e-13
6.229520131066593e-13
8.783025243937647e-13
1.2423673645325376e-12
1.7637869389836552e-12
2.5139631893430296e-12
3.598094455343613e-12
5.171306957703598e-12
7.461415654241238e-12
1.079850472979218e-11
1.5646245129733685e-11
2.2615269394527423e-11
1.0368563891979556e-10
1.0368322685692258e-10
8.517452618055982e-11
1.1378596073560202e-11
2.0766700008437275e-10
5.024667944745237e-10
8.508396961869732e-10
1.1884639948820537e-9
1.4754703278904106e-9
1.7090697525267587e-9
1.9087084353167555e-9
7.235783651605088e-10
2.3765603449263145e-10
4.1195588419056424e-10
6.690183116541362e-10
1.6253043078210437e-9
9.238010135148083e-9
5.638752721250118e-10
3.113673959793122e-10
4.038947304298097e-10
4.438725368197421e-10
4.912821389249238e-10
5.585131926135586e-10
6.540061785937754e-10
7.90199883045093e-10
9.886567911502231e-10
1.2889177059919773e-9
1.7686224711577769e-9
2.595707500862955e-9
4.182970415377709e-9
1.898799082482448e-8
2.4917006855204247e-8
1.7168727393085497e-8
1.9502360142922616e-8
2.8254028550771913e-8
5.005270762438272e-8
8.730983710059575e-8
9.210532433033633e-8
9.524211387448965e-8
1.1694025209512748e-7
1.2288947802219422e-7
1.4016985665139734e-7
1.346572208062964e-7
1.5120143803486986e-7
1.1578320650874148e-7
1.2923065150373857e-7
6.120594241111888e-8
1.298056869141851e-8
5.202174263211176e-9
3.1166954046524418e-9
1.8406481625011211e-9
4.563186763310626e-10
9.82463093006799e-10
1.2473063139913003e-9
1.152423554783053e-9
6.494073113161922e-10
2.3200096771183306e-9
6.809210479818717e-9
4.3375368376747675e-9
4.024152456533204e-9
4.239990490397609e-9
1.8133849463261943e-8
5.441290388980954e-8
6.501307777852283e-8
5.253834445357434e-8
4.964023942451402e-8
5.092607713464887e-8
5.425940163948246e-8
5.904034833731601e-8
6.526318291610085e-8
7.316292791814605e-8
8.300950016630724e-8
6.720033788734969e-8
6.47822391837008e-8
5.682108910441582e-8
5.344848619162975e-8
4.5226962433847926e-8
1.8025983521118088e-8
7.311205494282097e-9
3.8048685304602025e-9
2.598849723218305e-9
2.7920373317950135e-9
6.200964767528022e-9
2.7993703248756018e-8
2.6242037018225793e-8
1.8993876127374576e-8
1.7630402883743185e-8
1.848261965591666e-8
2.108083119464504e-8
2.5873124562868835e-8
3.4222228813973265e-8
4.933613399434938e-8
1.299177218143432e-7
1.1021446741873834e-7
7.047054177613917e-8
7.457001399039262e-8
1.0301246936086091e-7
1.7501940137783608e-7
2.2837679431080236e-7
1.9493267519237762e-7
2.02935240012515e-7
2.8131479885829913e-7
4.896799836668665e-7
3.5341326540064576e-7
2.3319328070326366e-7
1.9148778130099e-7
1.2647494921225772e-7
3.951776802904881e-8
9.721020462335682e-9
4.426618139802227e-9
3.0096692745546098e-9
1.7755092744999559e-9
6.27661539025323e-10
5.806218742078418e-10
5.497934974526757e-10
1.326420436380256e-11
1.433551877567955e-9
7.044833838464502e-9
2.6678194291593813e-8
1.1463750280049462e-8
9.473898453384304e-9
9.678954257359869e-9
1.1082791489741541e-8
4.837861742328779e-8
1.225050781179603e-7
1.0373263762574387e-7
7.988441514145972e-8
7.477336054521184e-8
7.686149673435873e-8
8.36912501368657e-8
9.583880067165539e-8
1.1550539443988742e-7
1.4605386604170608e-7
1.8988993620599984e-7
1.1100798158098969e-7
9.659253048873265e-8
1.0651633042976016e-7
1.1002574471004073e-7
1.0981853019460471e-7
6.51494492887048e-8
2.536913404430729e-8
1.1630984892880237e-8
6.1629437912099625e-9
3.3513297818551015e-9
1.607217527383997e-9
4.07701645116919e-9
2.1689521356299364e-8
2.0633498881220177e-8
2.122183253176556e-8
2.2682168780426298e-8
2.5228169556957555e-8
2.9250808594043383e-8
3.5420780232382456e-8
1.471334733693999e-7
1.9061347322067793e-7
1.1787211174695752e-7
1.1951735401451268e-7
1.5398723594729e-7
2.4128369550897184e-7
3.6964199539100285e-7
3.2619638806336905e-7
2.841907413583272e-7
3.2706925844606834e-7
5.608855640544301e-7
2.2718438871138506e-6
1.0919412173975763e-6
5.826659003476191e-7
1.928166055357252e-7
4.963701713183753e-8
1.753817591820623e-8
5.139827825041996e-9
9.859489317957844e-10
3.9304239459140973e-10
1.7566129063028095e-11
1.9263156231534846e-10
6.782889911774258e-10
1.9457830044682535e-10
6.147112801405035e-10
1.797896079493335e-9
5.814354471571302e-9
3.91102647824764e-8
1.542663656333449e-8
1.1127565989957196e-8
1.1184763380107009e-8
4.09126150507514e-8
1.077856638711563e-7
1.4318960516760648e-7
1.109343633564823e-7
9.787634711814057e-8
9.581846127525121e-8
9.995910516265249e-8
1.0984112170445267e-7
1.2755307151490542e-7
1.5787293720379913e-7
2.0722479868484592e-7
1.60094969901243e-7
1.5356376451224556e-7
2.1359687299849222e-7
3.310286262350223e-7
1.9923236491842707e-7
9.066657703690864e-8
5.018849830247462e-8
3.263375417211158e-8
2.3557749317020193e-8
1.8384669037260912e-8
9.498158394378746e-9
1.217137231227552e-9
6.365051205030514e-9
1.7736323152226393e-8
2.779858715848121e-8
3.5998487476676376e-8
4.403908158743971e-8
5.352852690527493e-8
6.600956944019112e-8
8.35402958264236e-8
3.9848122752222494e-7
3.064999146418184e-7
2.1721183771101747e-7
2.4827587894438713e-7
3.785818029430882e-7
6.235046075045697e-7
5.200814209840936e-7
4.3770464848063083e-7
5.400967884412839e-7
1.23905367776202e-6
0.000014408348129769529
8.07227838780523e-6
3.2833813232516614e-6
7.062314157371794e-7
1.1401262082649671e-7
1.9926967677832385e-8
3.808252828367355e-9
5.036545619017879e-10
3.058060437509375e-10
1.7814836325621404e-10
1.7262510710459956e-11
6.409026405780036e-11
2.7425884703333213e-10
1.0475694151380547e-9
6.224513188194323e-10
1.1349632691490335e-9
4.809323746990171e-9
2.3175821685163844e-8
3.4876880853917495e-8
1.696070778933401e-8
1.6655544699315084e-8
2.9027116954604235e-8
9.747202491992334e-8
1.6508189065538769e-7
1.3503234182028172e-7
1.133616935911815e-7
1.0700322732885372e-7
1.1104275120960843e-7
1.2565466316296812e-7
1.5448342839719e-7
1.8452792538930533e-7
5.558308310125032e-8
8.41373369853592e-8
1.5282651964728574e-7
3.8371501760021943e-7
3.659585711454951e-7
3.053832104816188e-7
3.3098471861499794e-7
2.27754134296222e-7
1.5460338062270988e-7
1.6122499357625273e-7
1.3388243887870894e-7
1.3368898322223696e-8
8.267338399519801e-9
1.3281080693233258e-8
9.72914263911147e-9
3.883890996532641e-9
2.5168075326116736e-8
4.69459733143011e-8
6.718183651105244e-8
8.792100677024906e-8
4.09946749615132e-7
4.1069180473242406e-7
3.2595445871035344e-7
4.017707673694551e-7
6.620780856043093e-7
9.698498820772241e-7
7.120609493373268e-7
6.591169067789051e-7
1.000431785273107e-6
4.5242392618918e-6
3.922824367753512e-6
2.239908549617985e-6
3.2374838561318125e-6
1.1576921914596152e-7
1.1019718130034627e-8
6.821911158660162e-9
1.0688585379467156e-10
1.5514645712607866e-9
1.1505595983552789e-10
8.113920985002667e-10
5.720440498692671e-10
1.7337537391041949e-9
1.1193233723776843e-8
4.863428849820468e-9
1.0945972195648926e-9
1.7446819257985155e-11
1.776396930250603e-11
2.3159535226846464e-11
2.451642581913531e-11
1.715819368684309e-11
1.0192389811024559e-11
6.84831291442977e-12
2.888810577703912e-12
1.0359319837972455e-12
3.0199134273442287e-13
1.7235763546960602e-12
3.639005404451377e-12
6.478826196803996e-12
1.0840003718180199e-11
1.7681163226007457e-11
2.8679382420472065e-11
4.700274390518029e-11
2.1420480066548596e-10
6.668852556324656e-10
2.01710308986581e-10
1.857448928529407e-11
1.0586170484432909e-10
2.315039031071451e-10
3.9044106711212105e-10
6.190425020351096e-10
9.737997363455423e-10
1.5496074396357501e-9
2.490865627221897e-9
3.9100715263437566e-9
5.541082314815462e-9
6.602901896416053e-9
6.271760528410759e-9
2.888124075293872e-9
1.8434206062273995e-9
7.85781840587917e-9
2.3433484968732785e-9
6.839229072923102e-10
4.0472139600418215e-11
7.811837855920554e-13
6.56331616410338e-14
4.973531161487719e-14
5.490172548361897e-14
7.44340586944091e-14
9.364542741375317e-14
1.137137047643734e-13
1.3749750746922847e-13
1.6694989913016287e-13
2.0386751342615398e-13
3.593799849267459e-13
1.02560375276719e-13
0.
3.620305375381681e-14
6.583472089924128e-14
9.760104657594546e-14
1.3817614662352106e-13
1.9339116000126787e-13
2.70188928529666e-13
3.7795422978271805e-13
5.299410011664414e-13
7.451763079609786e-13
1.0511984572424181e-12
1.4881073977041535e-12
2.114598049606982e-12
3.016960729844857e-12
4.322438862707222e-12
6.218699907215159e-12
8.981062549969973e-12
1.3007181542880979e-11
7.014332587383937e-11
7.242829727784482e-11
8.133625968442833e-11
6.884346082561736e-11
1.4937158120161102e-11
9.776667160023573e-11
2.829385654480664e-10
5.388083006258349e-10
8.413731514311434e-10
1.1543503754895157e-9
1.4443429897028596e-9
1.62630458223729e-11
3.015279338120188e-10
4.4239809089397034e-10
9.081642873307551e-10
4.228287839288475e-9
1.5420967507045871e-9
2.045667578353757e-10
3.4084820437469156e-10
3.8943753332359496e-10
4.3720536702163667e-10
4.984399037250685e-10
5.797275782941566e-10
6.888258734768638e-10
8.378194170315302e-10
1.0467670096695734e-9
1.3504697040093536e-9
1.8127909257281973e-9
2.5601429077780164e-9
3.869773763755193e-9
2.0719578689684918e-8
3.073118556338215e-8
1.9620758264282257e-8
2.093350503504302e-8
2.832201882836955e-8
4.6352221500975186e-8
8.308938033019206e-8
9.993770828440574e-8
9.699866884657983e-8
1.1003036363763049e-7
1.3425284260552762e-7
5.799704314637058e-8
1.536761229933967e-7
1.2008706371273373e-7
1.1863618811866181e-7
1.1627391591630776e-7
2.7687779824351935e-8
9.199990630629055e-9
5.1786848393282675e-9
3.4110270951419135e-9
2.085620683127384e-9
1.8741210264102957e-10
8.369948471142338e-10
1.1329077267914276e-9
1.047618095612036e-9
9.255995549551269e-13
8.772441692616296e-9
6.127447973784137e-9
4.721650177687298e-9
4.615581885107014e-9
4.9990944246565436e-9
2.2389149367453044e-8
6.403803961902072e-8
6.31282434960498e-8
5.028514104329759e-8
4.788723671231065e-8
4.960371163634811e-8
5.3636645118433214e-8
5.973890467542779e-8
6.830555888075475e-8
8.005453319576599e-8
9.572556384202801e-8
6.554181943121495e-8
5.915343911504798e-8
4.9472943429487216e-8
4.201363632550588e-8
4.045524244578604e-8
2.1932743124271704e-8
8.04504154734607e-9
3.7012651438874484e-9
2.1892184301374045e-9
1.8606541108741768e-9
3.2213234266178235e-9
1.2034922242007155e-8
2.982831979568348e-8
1.7938848188757213e-8
1.540486607045131e-8
1.5491440332886166e-8
1.7139587622831886e-8
2.045734982234353e-8
2.6258160610478493e-8
3.6512465944203285e-8
1.0707611368379534e-7
1.0359990857253133e-7
6.477667478615046e-8
6.719902121289583e-8
9.011825722364659e-8
1.489232067540322e-7
2.169281929189533e-7
1.9089965745682048e-7
1.874572336732421e-7
2.4017173001464334e-7
3.889650773797134e-7
2.695057967537671e-7
1.961952694153937e-7
1.8363391533155043e-7
1.1621808868959445e-7
2.7388354864799907e-8
8.989710867262035e-9
5.0708134752055784e-9
3.575317404707195e-9
2.237464519684699e-9
7.937330547617269e-10
3.874217027711155e-10
4.2292725933756306e-10
1.6705060480165213e-10
2.114553882445728e-9
1.1146292243403877e-8
2.0067698310589774e-8
1.1023075841760132e-8
9.724936331505107e-9
1.0219297366053725e-8
1.1904302679698831e-8
5.100264499912859e-8
1.2662597060576057e-7
9.607499835242707e-8
7.460463066161264e-8
7.070347654134142e-8
7.370680791561642e-8
8.179913134402083e-8
9.612876867879019e-8
1.1967507614530718e-7
1.566028818238413e-7
2.0804499301726505e-7
1.1027405330877553e-7
8.802410100810092e-8
9.258207071468109e-8
8.845790292055842e-8
8.353293200365119e-8
6.422373395442613e-8
2.477237405460448e-8
1.0393499493358487e-8
5.131213154528591e-9
2.583707087914355e-9
9.814081962719415e-10
1.8918230115940636e-9
2.2044493023224995e-8
1.9637868353536164e-8
1.886820977954308e-8
1.9551472162420473e-8
2.1375833807614107e-8
2.451732235483657e-8
2.946564057043463e-8
1.2204476705879595e-7
1.7253563419587036e-7
1.0476165286530324e-7
1.0433973915823596e-7
1.3116799939522774e-7
1.98895123330351e-7
3.1869040307142005e-7
3.1291421902171e-7
2.6456114124219387e-7
2.828681577453999e-7
4.217801516659401e-7
1.1437824418613176e-6
6.097963169189118e-7
3.610435044233388e-7
1.4440578643607405e-7
5.0999247240496756e-8
1.998435320694413e-8
3.9502219282730915e-9
1.4018208355813644e-9
8.961665691321435e-10
1.6787981399886545e-10
3.767246996961612e-10
7.413510616259579e-10
1.478786163484387e-10
8.625672420053229e-10
2.8120934561106175e-9
1.075479619740951e-8
2.9739124185423555e-8
1.3105488049533988e-8
1.1160801348817115e-8
1.1874300241459959e-8
4.628177073708498e-8
1.1891833546901414e-7
1.3419231705823044e-7
1.0213753989905209e-7
9.199127120140978e-8
9.15342691922639e-8
9.6613811715708e-8
1.0712834428806825e-7
1.2514467494750168e-7
1.547022810918519e-7
2.0011133146285636e-7
1.4363501520573025e-7
1.3504637520615566e-7
1.7048521457384962e-7
2.5813746232512636e-7
1.9455630615258074e-7
8.083706336036239e-8
4.0054910891529786e-8
2.332812101967474e-8
1.4956896710806858e-8
9.75010711240299e-9
4.605306615068391e-9
7.963512213449673e-10
9.646236706296304e-9
1.93367419860209e-8
2.668123286726803e-8
3.251766097218006e-8
3.855634473801838e-8
4.609699780677198e-8
5.6411658185032845e-8
7.130655030169314e-8
3.2450255536991647e-7
2.744864669521872e-7
1.8754879212497108e-7
2.0788806438018458e-7
3.041314999734447e-7
5.16120773262052e-7
4.891402101747568e-7
3.941289762855533e-7
4.4287726490119915e-7
8.205857584324383e-7
5.285703999238552e-6
2.2855360689713142e-6
1.0672433892396026e-6
2.8872659721566905e-7
6.142301624378632e-8
1.5811375116878406e-8
5.6426914621055316e-9
1.118992198908344e-9
1.947310218397308e-10
6.767484965038283e-11
1.208537187302005e-11
1.224538468933034e-10
2.6846813587297055e-9
1.0472851154387398e-9
1.6601092463952515e-9
4.528507187214463e-9
1.3884058851616018e-8
6.004598270907785e-8
2.0564308638614075e-8
1.7163925850349806e-8
1.9338338942468933e-8
4.982280861205465e-8
1.3465587221817485e-7
1.683485575666982e-7
1.2566581926115118e-7
1.0902717158039588e-7
1.0676958166426338e-7
1.139883359031964e-7
1.3205535750246974e-7
1.669115235380037e-7
2.1901781311013055e-7
1.3630404409195935e-7
3.0164048568532325e-7
2.627108436998573e-7
2.7075112225448147e-7
3.801758869060533e-7
3.1609481623865023e-7
2.2107592878915528e-7
1.1678505122015331e-7
7.559648954880163e-8
6.136544654235368e-8
5.963409059418578e-8
1.4667301277623527e-8
1.2803203272798289e-8
1.3252804353215364e-8
3.751486203656379e-9
1.3232745086124161e-8
3.0739178814541775e-8
4.5511609035279394e-8
5.9240747648576803e-8
7.418632003486117e-8
3.4072222462024725e-7
3.693693514861269e-7
2.7259021746515823e-7
3.1702941898289204e-7
4.870303429726388e-7
8.133167693891486e-7
6.777701699207142e-7
5.638297521125382e-7
6.960863987750312e-7
1.699322839551227e-6
0.000011883661276626696
1.8644404826092619e-6
1.8202061758910609e-6
1.8936628951161032e-6
9.079935467478791e-7
1.454692033598134e-8
1.3153449030114241e-8
7.630241696122805e-9
4.852785618630536e-10
8.241316940871086e-10
3.9568975524854947e-10
8.562301978766035e-10
3.1552509801787625e-10
1.3804500557004241e-9
1.0950612479296697e-8
7.143933941455135e-9
4.283775963119441e-9
5.931740041206864e-10
1.5137704679098114e-11
1.8409161933804728e-11
2.0256995347717956e-11
2.725700890490395e-12
2.075972588878884e-12
1.6149769895969947e-12
1.2390858448099491e-12
8.515966298599127e-13
3.383438007052749e-13
4.3853498851607173e-13
1.661355318478494e-12
3.5975593186922392e-12
6.67044531497556e-12
1.1587348475159695e-11
9.394550246494667e-11
3.211549514844731e-10
1.322468303499041e-10
1.858410405215823e-12
6.067928790779493e-11
1.1295754362038074e-10
1.7184148424841446e-10
2.4917790310006073e-10
3.5943727950143646e-10
5.250216009665943e-10
7.837979751057853e-10
1.2010002006768279e-9
1.8807857290399856e-9
2.931359681863443e-9
4.237567600186026e-9
5.191375006721088e-9
5.11142216709344e-9
2.957003084126831e-9
7.948091721572432e-10
4.4389237051328606e-9
8.047116933328763e-9
4.672972397013118e-9
6.477253758836328e-10
3.425255960002013e-11
1.3537136691618037e-12
1.8140636777064058e-13
3.045722666918962e-14
4.889820674966047e-14
7.157435892804713e-14
9.362195593930106e-14
1.1487717682899708e-13
1.2153092736610798e-13
3.494161102337604e-14
0.
0.
2.6108058823054625e-14
3.7945261696490386e-14
5.3136870543335847e-14
7.377150143745544e-14
1.0230372575906138e-13
1.420231446932331e-13
1.9752399886816192e-13
2.753155593312857e-13
3.8468446522408295e-13
5.389455773939564e-13
7.572816997872087e-13
1.0674648394608174e-12
1.5099041075917881e-12
2.143687431441373e-12
3.055614644513066e-12
4.373644684536369e-12
3.172449190238464e-11
3.184213519106521e-11
3.9680830385338275e-11
4.942606084786535e-11
5.845711400883058e-11
6.291623949709517e-11
5.618392957294707e-11
2.794676830305932e-11
3.573577618223528e-11
1.501862649674522e-10
3.2622435862558375e-10
1.7658332669714613e-10
2.3450450031953103e-10
4.6200883486359773e-10
1.9159519031902296e-9
7.87176577521425e-10
9.429352413799956e-11
2.0973224617673955e-10
2.639650605231088e-10
3.117697381654517e-10
3.6423997603209224e-10
4.26335932757306e-10
5.02372395393082e-10
5.9761203156392e-10
7.19429208429088e-10
8.788906661854493e-10
1.0934091940587738e-9
1.3915895934183057e-9
1.8226788642349483e-9
2.476431770679324e-9
1.8141928317633747e-8
3.743977476780646e-8
2.23214606515128e-8
2.1686667994795804e-8
2.6303547722689903e-8
3.721093409143137e-8
6.048881774587226e-8
9.738840416254104e-8
1.061802249355705e-7
1.0165637439077704e-7
1.1087543466001669e-7
1.3661853929135007e-7
1.101410852630197e-7
1.1820057844654574e-7
1.0248192112988411e-7
2.9613259252062855e-8
1.1761547969148505e-8
7.245374407605369e-9
5.16242669755325e-9
3.804082553606818e-9
1.5933608475644507e-9
4.69399556191178e-11
5.503925673656027e-10
6.230359913822258e-10
1.9635322067348365e-10
4.972213089080001e-9
1.0747558817644584e-8
6.434105033095871e-9
5.777034299680561e-9
6.0193163276952956e-9
6.8372863868775255e-9
3.0129621437176125e-8
7.676995113357519e-8
5.3968936316560185e-8
4.303022149584994e-8
4.174072210772579e-8
4.4434133234083986e-8
5.0296669905696643e-8
6.017197270955341e-8
7.594553719026982e-8
9.93142189358926e-8
1.2605135865372653e-7
6.588652992482458e-8
4.7705910775337526e-8
3.798117594942417e-8
2.7520561121091282e-8
2.3345882768244065e-8
2.1536339363721937e-8
9.79734003292048e-9
3.5503505098958404e-9
1.6105576500982917e-9
8.69060788527489e-10
7.443965965299228e-10
2.200444962809127e-9
1.3093486749345563e-8
1.4174692481258341e-8
1.0115190091844609e-8
9.379214007801309e-9
9.828153088402472e-9
1.1172187353843842e-8
1.360485355111087e-8
1.7750190279366035e-8
6.459576546731737e-8
8.226623756687867e-8
4.962015675041253e-8
4.973411240396911e-8
6.328925135427804e-8
9.764080557543636e-8
1.6216805212275961e-7
1.7309611516050753e-7
1.5620317078222645e-7
1.7263112898174678e-7
2.393099951476912e-7
1.7253430692724665e-7
1.607232807566736e-7
1.6843717682590156e-7
5.348454997527088e-8
1.6440932463811286e-8
8.567288816534203e-9
5.934803346304343e-9
4.30703816888649e-9
3.048971134653575e-9
6.823425302346953e-10
1.1488880173863308e-10
1.0419392136813709e-10
7.749921535933128e-10
4.098877648595217e-9
2.6248670142125365e-8
1.407556372706753e-8
1.013409648848858e-8
9.718492773983947e-9
1.066206073315828e-8
1.2819135468115766e-8
5.169073659852146e-8
1.1983698009046057e-7
7.583957986614826e-8
6.003635354440758e-8
5.822287216505862e-8
6.252567044569171e-8
7.246251535570888e-8
9.046005941455952e-8
1.2098255746936875e-7
1.658852713695106e-7
2.06342938270991e-7
1.0665492150201114e-7
6.921507456178514e-8
6.510355362400264e-8
5.584653896029966e-8
4.553460685913687e-8
4.384200875994351e-8
2.2751550065470723e-8
8.104504671653895e-9
3.4428004428025376e-9
1.4838604004440794e-9
2.6614307082106066e-10
2.465363002230905e-11
7.906215119796365e-9
1.5872175630385353e-8
1.3073134689698268e-8
1.2718695722099154e-8
1.344932902314082e-8
1.5102835469254072e-8
1.7870323758985518e-8
7.542683731867744e-8
1.2613083119263615e-7
7.475488851697657e-8
7.225801991005552e-8
8.720483872563075e-8
1.2451534540372966e-7
2.01786623643837e-7
2.5547220088039496e-7
2.1912494985283877e-7
2.0913723216802862e-7
2.5460192500095467e-7
4.358459146082686e-7
2.7459553484291e-7
2.0775519080450273e-7
1.2564000070980962e-7
5.089966325538369e-8
1.1333503862471606e-8
4.334542991258308e-9
2.8089513607560503e-9
1.7514248584528119e-9
7.435508901590269e-10
3.3366598846735915e-10
3.839724418014821e-10
1.2984042318138924e-10
1.3339182294077092e-9
5.207131831631648e-9
3.3702421835987285e-8
1.4942102390614705e-8
1.0833164603600958e-8
1.0564981521421087e-8
1.1869308461490123e-8
4.8595844017663685e-8
1.215709971201303e-7
1.0539501038683813e-7
8.065986566269185e-8
7.496008995605929e-8
7.658648351376307e-8
8.296093021438582e-8
9.462099943124042e-8
1.1376892270555208e-7
1.4379127100375328e-7
1.8650616752253723e-7
1.1235336378953783e-7
9.866518435934704e-8
1.1221803348620711e-7
1.2786315042727907e-7
1.3153960534294005e-7
7.020869955793156e-8
2.821756754432479e-8
1.3434456709955069e-8
7.2814895456040244e-9
3.942703309268085e-9
1.4294225603727382e-9
2.092241209163134e-9
1.5632825456901677e-8
1.8709990117474348e-8
2.0877638688698197e-8
2.3040027829816948e-8
2.5969170821085658e-8
3.024008091995808e-8
3.657179303962272e-8
4.617559685269339e-8
1.9864437930259867e-7
2.0130416482221197e-7
1.292484820728072e-7
1.3617422777053676e-7
1.8579701540180872e-7
3.0980366728619236e-7
3.90919506738273e-7
3.1114518087119765e-7
3.042947155681981e-7
4.2647027906263956e-7
1.0909604621065753e-6
5.964151795459647e-7
3.5716049190048807e-7
1.4982169232086423e-7
5.801015261679671e-8
2.33895842005146e-8
4.976832612640006e-9
1.897054557191495e-9
1.3627667272719087e-9
5.961642992971248e-10
2.5967583077534003e-10
4.0353253924889513e-10
7.193669450166832e-10
1.4159555067751762e-9
3.431504088295704e-9
1.0050791246534172e-8
5.817508231894505e-8
2.0730575358962212e-8
1.575219771413363e-8
1.6172953643870077e-8
1.9479148787557354e-8
6.456270122163899e-8
1.5345170621276486e-7
1.3397293271198445e-7
9.948013915273927e-8
9.045471869946442e-8
9.160922487067196e-8
9.999518770992029e-8
1.1734819961921914e-7
1.486133982384489e-7
1.990760907848934e-7
2.235815201071587e-7
1.7188865259401287e-7
1.3662664012592067e-7
1.4233376080273462e-7
2.0910072652922592e-7
2.82719115628734e-7
1.348193739778347e-7
5.922103804526218e-8
3.1863102135414765e-8
1.9000316911911733e-8
1.0890753830378791e-8
1.3685244547391784e-9
2.5241257661920666e-8
1.0253997540320474e-8
6.066766745813805e-9
1.815908263015625e-8
2.6114781741880155e-8
3.240464646349777e-8
3.895077590534789e-8
4.700683398647252e-8
2.1277077753592654e-7
2.7369216783526606e-7
1.8142209314870022e-7
1.9396499257118621e-7
2.668441653905848e-7
4.481391350843327e-7
5.605957360134157e-7
4.3461699550308353e-7
4.1691867130978965e-7
5.905985381122918e-7
1.733152308392434e-6
5.960929333853652e-6
8.830304838964584e-6
0.000015760910353700146
2.0310860748850126e-6
2.2589310410945384e-7
2.8802220151087473e-8
3.135715760526222e-9
3.772476185181773e-10
8.729893765918488e-10
6.466182119604905e-10
5.258076147598901e-11
1.02413241689942e-10
7.608023780597501e-11
2.281456584672329e-10
2.4437877278447837e-10
1.9798590119499484e-10
5.312252518048678e-10
5.0264818890135744e-9
3.907788323476721e-8
8.743814376723125e-9
8.424758898110711e-9
2.544542674812363e-8
7.197770039577893e-8
9.897709424918658e-8
9.1281914977063e-8
8.125131498746268e-8
7.675544703889086e-8
7.850082706586641e-8
8.7472373983473e-8
1.0352978176674508e-7
4.4890063564549534e-8
5.214406753812989e-8
1.3624908433490177e-7
2.1919870690028005e-7
2.3171099409224118e-7
3.152451285945814e-7
4.931793557662138e-7
4.240089643337556e-7
4.6492167456925373e-7
2.0224459323765775e-7
4.457288859183038e-8
7.37702540396933e-9
5.619386533350156e-9
9.992366553874937e-9
7.457404019632867e-9
4.427333551339521e-9
2.423187505576993e-8
4.561839400779496e-8
6.637224058280742e-8
8.81900507281659e-8
1.1354943031504805e-7
6.213340427226246e-7
4.4047677481042665e-7
3.673233512377844e-7
4.780392477059401e-7
8.386815203325676e-7
9.693790080615463e-7
7.049814257445159e-7
7.475002790877149e-7
1.4804112303079877e-6
0.000019597424925666972
2.2483471966126774e-6
1.9545052056043934e-6
1.464418667904047e-6
6.687875320545151e-7
1.6388395356858109e-7
5.7144298520314507e-8
1.9694261846863367e-8
1.0912529887110617e-8
2.2073775895330574e-10
2.625453293479333e-10
3.922808491815252e-10
1.1594607379409717e-9
1.5689851554935463e-11
5.240322495253434e-9
6.6492249343472375e-9
2.615865308177082e-9
6.3563326449742865e-9
8.485108412882846e-10
1.1077444799104497e-11
1.9195326781804275e-11
2.2820392372905892e-11
1.4166728245352678e-12
1.548551243845454e-12
1.4453103112952769e-12
1.2747321070176076e-12
1.0363352935111808e-12
6.719249043180918e-13
8.335310135310131e-14
8.732992651887479e-13
2.4152299608854856e-12
4.886732234669089e-12
8.858720127358138e-12
8.402982736191391e-11
2.7545632823089185e-10
1.1838559376306313e-10
1.9255912099719535e-12
5.766986630178921e-11
1.0358411838310273e-10
1.5488302897997419e-10
2.2172448021453137e-10
3.161235116755619e-10
4.5634941110700443e-10
6.729629965352258e-10
1.0186533936427326e-9
1.5806419839835399e-9
2.469901843056266e-9
3.67357289987252e-9
4.733236492675308e-9
4.961582437325602e-9
3.577294649935853e-9
1.384428160894367e-10
1.2577157302951588e-9
1.9227486645040258e-9
2.588555655108973e-9
3.7161255676706697e-9
6.439212670927941e-9
8.51153886036991e-9
7.188057937760902e-10
3.8478417942940187e-11
2.417846653306932e-12
2.693344858750924e-13
0.
4.2301479246741396e-14
5.899753569327955e-14
0.
0.
0.
0.
0.
0.
2.766267516113395e-14
3.8195865646667576e-14
5.27511631972229e-14
7.294042238313254e-14
1.0101689085742967e-13
1.4015573792501465e-13
1.9485275112281662e-13
2.7149788113789036e-13
3.7921117336538163e-13
5.310628878355656e-13
7.458712307721275e-13
1.050858643932357e-12
1.0876310519086341e-11
1.0063667608783247e-11
1.2284609456472664e-11
1.571978916257782e-11
2.026942751437406e-11
2.6042876304074744e-11
3.3122026446786755e-11
4.136624873335742e-11
5.008075304908747e-11
5.743379119253817e-11
5.956722058641087e-11
8.336452452613691e-11
1.5105482217314882e-10
6.635517767221599e-10
2.9342748528000917e-10
1.96340904422379e-12
8.568947536998643e-11
1.3516014205232346e-10
1.7495919760838137e-10
2.1256904145676979e-10
2.5201314899465674e-10
2.962156800241672e-10
3.4774423689945383e-10
4.092627325196083e-10
4.839281869230826e-10
5.75848028225823e-10
6.907213380568692e-10
8.36842763082519e-10
1.0267742749048747e-9
1.280257915107793e-9
1.6295272842424197e-9
1.3029343313867925e-8
3.5814488523991676e-8
2.3023427294642394e-8
2.0942308903898582e-8
2.348890884266848e-8
2.9742100468978345e-8
4.178108114490553e-8
6.443893319241539e-8
9.743042895347043e-8
1.0938535622586522e-7
1.0294062041814509e-7
1.0983707274947856e-7
5.733907183385255e-8
2.503824513325342e-8
1.3669882220356273e-8
9.743385896783739e-9
7.75814103856726e-9
6.531831789588191e-9
3.2367784807116796e-9
1.1652938463577286e-9
6.324209989024354e-10
7.278717990788499e-10
1.6852362963511425e-9
5.1997557999341334e-9
2.486141658607088e-8
1.3694617407243963e-8
9.886187800423733e-9
9.458655271349206e-9
1.0451401476444784e-8
1.2822237649798447e-8
1.73427679609134e-8
4.6667298157508774e-8
6.948146395499064e-8
3.5363983344249644e-8
2.95629336163437e-8
3.055159473210523e-8
3.618598296931326e-8
4.824319090604836e-8
6.449014735397905e-8
6.180269308762535e-8
4.946683676258643e-8
4.023094024927979e-8
4.138191097077523e-8
3.483501732139954e-8
1.845864520903681e-8
8.754176572971495e-9
4.9169131418651004e-9
3.522973009311057e-9
3.0451696796346876e-9
2.242728962266164e-9
7.218752356728913e-10
2.2161968968174125e-10
8.343140137734411e-12
2.0297835741766537e-10
2.259998142030659e-10
1.0005986247947757e-9
1.8003866469979827e-9
1.3962716114745763e-9
1.33831180221986e-9
1.4138860763814402e-9
1.5923679404174374e-9
8.757310410040613e-9
2.3375188324474585e-8
1.548159900292475e-8
1.4708590618328726e-8
1.7037732461211396e-8
2.2191712423969374e-8
3.2002413425224264e-8
5.050652320190758e-8
7.743732817913797e-8
8.789855880430336e-8
8.432346722327576e-8
8.6405598317005e-8
9.351994626326077e-8
7.549992759060928e-8
2.8070331777738656e-8
1.2181859192112789e-8
7.759339092440877e-9
5.8078728328054824e-9
4.577337499651197e-9
2.635783716754195e-9
6.233796144592885e-10
3.96391671886272e-11
8.288721300382479e-11
3.862350029946027e-10
2.722052595624379e-9
1.6498629973473852e-8
7.697917963482146e-9
5.976974011162479e-9
5.854738306323522e-9
6.449500798002792e-9
7.72260712768262e-9
2.992552555703111e-8
6.40393407579388e-8
3.6241689910772856e-8
2.9238761345929567e-8
2.8851842540132623e-8
3.164735541069901e-8
3.771662200442644e-8
4.854404612284836e-8
6.429241834887396e-8
7.308246893268926e-8
6.505628459884797e-8
5.2082757226577445e-8
2.890728973119915e-8
1.9550351936051378e-8
1.2051287104963058e-8
8.62179726011535e-9
7.566496107984127e-9
6.08455433949828e-9
2.1964024944908484e-9
7.950282389355439e-10
3.0938678875054614e-10
6.665823779549546e-11
8.270429967881745e-11
1.3552761085577216e-9
6.5323870461747755e-9
3.816798250407243e-9
3.2566570703037326e-9
3.260309082043466e-9
3.570698515876451e-9
4.183796614860886e-9
5.215888305286855e-9
2.3824750344177422e-8
4.075352640077498e-8
2.4868065361733913e-8
2.484937785131906e-8
3.102768777341045e-8
4.576083404740207e-8
7.73611850215839e-8
1.1143919316144086e-7
1.0662377576751414e-7
1.0618222226876876e-7
1.2688560679065104e-7
1.067834864447855e-7
1.2360534730370847e-7
7.465040808799874e-8
2.33692643217177e-8
1.093422864490549e-8
7.3078041125308875e-9
5.465752455436142e-9
4.304102549231431e-9
2.07439082398596e-9
4.680914248899321e-10
5.3639085094493536e-11
1.7846372833689704e-10
1.2506152217694386e-9
5.8350248896444005e-9
1.924205705138897e-8
9.175376428196809e-9
7.588295510567393e-9
7.685551748885676e-9
8.715115920093515e-9
1.0770378051535995e-8
4.018599334298491e-8
8.333931082145226e-8
4.6513299587027516e-8
3.7405827084659956e-8
3.6884947127033014e-8
4.0573336913644806e-8
4.878592995278372e-8
6.386314826411001e-8
8.670277176768202e-8
1.021210097413655e-7
9.394940788405237e-8
7.390589064378648e-8
4.002633772720569e-8
3.1507641809373076e-8
2.2865627731174217e-8
1.636463318322256e-8
1.4663565724328034e-8
1.1774142291378933e-8
4.169857916888716e-9
1.5075968324392071e-9
5.630249437466579e-10
2.4724371355902345e-11
2.367517760746388e-10
1.2612964802615415e-9
8.537256879479679e-9
5.698813229487472e-9
5.0998218665352756e-9
5.18896049510791e-9
5.6984782617877764e-9
6.6401402685767646e-9
2.987275433372539e-8
5.918968531523428e-8
3.5408327771976574e-8
3.383082050088731e-8
4.0018438117123853e-8
5.4946870885736206e-8
8.634679856783321e-8
1.3364435012972283e-7
1.3817225611685463e-7
1.259185288823116e-7
1.342123620379573e-7
1.7708680405729776e-7
1.341959248884159e-7
1.386528470030459e-7
9.176614540399075e-8
2.2363093790837932e-8
8.452692246250099e-9
5.112052223795142e-9
3.6162511595885897e-9
2.433692761301838e-9
1.079384406019147e-9
9.871431505227438e-11
2.8868047354526075e-10
5.2241098160472024e-11
1.398847668346821e-9
7.288697751740735e-9
1.6354126408726014e-8
8.530903393030159e-9
7.379887344227559e-9
7.665379709478664e-9
8.849422154201209e-9
3.686085502565911e-8
8.893124204096666e-8
6.254843375162962e-8
4.881034193983964e-8
4.648787345400268e-8
4.868073305382558e-8
5.4331086394332165e-8
6.433582162877484e-8
8.082013696550274e-8
1.0630528635885136e-7
1.3921604917466866e-7
7.09417598218939e-8
5.398638566682351e-8
5.4521250813903625e-8
4.74295678550659e-8
4.275679693107293e-8
3.840913203943458e-8
1.5567383170289078e-8
5.972153892553036e-9
2.763830999947398e-9
1.3176365666762715e-9
4.5483793863092905e-10
9.109814143692363e-10
1.2817894916526995e-8
1.2546407435191462e-8
1.0924572388598453e-8
1.0878475873398056e-8
1.167645385515201e-8
1.3277367603896999e-8
1.590974529687837e-8
2.0115710392236923e-8
8.444167805491275e-8
1.0328647283988261e-7
6.344878824277694e-8
6.45388950734738e-8
8.370612548782119e-8
1.3240182203140953e-7
2.093857329339487e-7
1.9505126326527295e-7
1.7572363481005037e-7
2.0600198914234352e-7
3.4194166940643317e-7
2.2118521056355106e-7
1.7729159328569e-7
1.290115324317725e-7
5.3485080773688865e-8
1.3107356479551717e-8
5.386405765412496e-9
3.554295354275052e-9
2.456136288938581e-9
1.5660495794708163e-9
6.189288019350974e-10
9.07456500624651e-11
3.3296098082136303e-10
1.2605210066410529e-9
3.982479419601559e-9
1.78950067048242e-8
1.9679096579856132e-8
1.1794879485906229e-8
1.0774543643093247e-8
1.1747705403618152e-8
1.4368142185912329e-8
5.274293964126142e-8
1.1994030144101631e-7
8.158362634971069e-8
6.25084827561621e-8
5.885129032340651e-8
6.13858063016907e-8
6.899039763230857e-8
8.341198456947412e-8
1.0845387018783812e-7
1.4821993754461807e-7
1.9062394914999654e-7
1.0012627277519886e-7
7.155929281366117e-8
7.482232450513817e-8
8.713022695414544e-8
9.004323682043966e-8
7.696220310311894e-8
3.110616592715241e-8
1.2730042286578474e-8
6.038138248040359e-9
2.750504515671825e-9
1.0737862350286473e-11
3.758216811652761e-9
1.171226481786334e-9
9.44518112667932e-9
1.2318784831542887e-8
1.391945412179233e-8
1.5614022516120224e-8
1.7921971565612157e-8
2.1236351683578523e-8
9.587095969438866e-8
1.4640572179121365e-7
9.000275490356804e-8
9.040884142260176e-8
1.1452612298733627e-7
1.750298181547619e-7
2.830959641267352e-7
2.77927138335471e-7
2.3415117312359146e-7
2.516255495783419e-7
3.8690098528314456e-7
1.1596251477467141e-6
6.246594036259563e-7
2.992334042801995e-7
8.402647545100982e-8
2.7665655238767593e-8
1.1757455956714423e-8
2.3790801785921977e-9
7.226755057968803e-10
4.3631408215488335e-10
3.5431969218478026e-11
1.4309329345681386e-10
2.519971392860393e-11
4.349018507707735e-10
9.852367176619848e-10
2.5959609479752187e-9
8.383299560226644e-9
3.3095032444442856e-8
1.227136335487941e-8
1.0122700910947593e-8
1.0867674419682715e-8
4.019488905596957e-8
9.697465776210997e-8
1.1006278456710626e-7
8.21037490669247e-8
7.249273024496579e-8
7.126963153326313e-8
7.496448178484705e-8
8.359804908441606e-8
9.893057571854915e-8
1.2290645244494866e-7
1.4498643972573108e-7
1.1503916021652755e-7
1.0647913086438238e-7
1.399446594999003e-7
2.512372566355223e-7
2.0865468248958038e-7
9.597437330302242e-8
4.990870204731943e-8
2.990660182096551e-8
1.9719631771557443e-8
1.3071138481874368e-8
1.6417520603098926e-9
1.1381804379404959e-8
2.3646399334324783e-9
8.772488611346353e-9
1.761758165104153e-8
2.3940005913171566e-8
2.9537089784285948e-8
3.577376501122958e-8
4.370963235162932e-8
5.4601522203370613e-8
2.8036428523358795e-7
2.2945305991286433e-7
1.6136607512552422e-7
1.837670886651346e-7
2.787008385165011e-7
4.7175339059607137e-7
4.140698262466518e-7
3.468396956053186e-7
4.2205039513349006e-7
9.28412665843118e-7
0.000010520976973712233
5.045280503407665e-6
1.8799077015622671e-6
3.569300599976738e-7
6.398723563900546e-8
1.2394188990663395e-8
2.553623517546032e-9
3.142913743716138e-10
1.7700487131315324e-10
1.0367221247557379e-10
3.483616895655191e-11
7.354860618442236e-11
4.30654329349909e-10
8.63603402759861e-10
6.805878277273273e-10
1.4467478385252537e-9
6.969562201062627e-9
2.825102977561726e-8
2.3481715344428527e-8
1.3731449333233654e-8
1.4456911387715243e-8
2.670673729477148e-8
8.56474179173909e-8
1.3088522291818e-7
1.0134325293905202e-7
8.422859314553491e-8
7.932597032864876e-8
8.207589726433161e-8
9.170340610314888e-8
1.071283353872819e-7
1.1030307565637754e-7
3.374094031343755e-8
1.1287047383736851e-7
1.882789859723602e-7
2.68225613686411e-7
2.70126100326432e-7
2.4931416423249124e-7
3.104812811719709e-7
2.1791165784544693e-7
1.5058401253211873e-7
1.529487900614002e-7
1.5425057409048928e-7
1.3540295755842964e-8
1.1455181178543615e-8
1.8109125090043815e-8
1.4836106499150132e-8
5.369101496715497e-10
1.825858281829615e-8
3.450627383370082e-8
4.8656809304262174e-8
6.299002694321858e-8
3.2022805363277716e-7
3.1837448938120865e-7
2.477215347767919e-7
3.0235275282549214e-7
4.954429255903481e-7
7.552235144934888e-7
5.694602962320568e-7
5.285407363658769e-7
7.992012134932712e-7
3.3890268408144565e-6
3.287512709835183e-6
1.5006138329870463e-6
2.2828876361864644e-6
1.4919874399305754e-7
9.988412351221166e-9
6.696365480709812e-9
3.439893629621042e-10
1.5850348929935153e-9
3.364529769754976e-11
7.46785917922124e-10
2.465557555841433e-10
1.5049486939001126e-9
7.907375246520983e-9
1.0930347868715251e-8
2.6137361948341158e-9
2.5774916416104656e-10
1.4611039521449124e-11
1.5617655464924214e-11
1.839702232939384e-11
1.5372329451346453e-11
9.778898593035312e-12
6.088269762841374e-12
2.8175421605410567e-12
1.2949378075338607e-12
2.2556899319679383e-13
8.852095556159037e-13
2.3765703514145274e-12
4.59965386030755e-12
8.033977010466485e-12
1.3440341283252902e-11
2.2133911329016033e-11
3.656162649492177e-11
1.7854799309232702e-10
5.846997536592757e-10
1.6893100224572897e-10
6.295926506943119e-12
1.0077767224280149e-10
2.072509428820268e-10
3.4043893059146263e-10
5.298451957906522e-10
8.203289900443115e-10
1.2870904958766621e-9
2.0489639100822736e-9
3.2256989012364756e-9
4.678986475985331e-9
5.750243635966474e-9
5.709527991496545e-9
3.2731205458871245e-9
9.797239194170677e-10
5.4105578698411174e-9
1.0133057672917934e-8
3.692575058721815e-10
3.6323409026713147e-12
7.778476181025936e-13
1.17690285485632e-13
4.227306953377662e-14
5.078504463620589e-14
7.225858287430828e-14
9.321060771752852e-14
1.1386594172432427e-13
1.3769028602056416e-13
1.6696574954875696e-13
2.0357696615694985e-13
3.4221093671707516e-13
9.804015624554201e-14
0.
3.546171118904991e-14
6.406338678083019e-14
9.477178030111152e-14
1.3402779460863895e-13
1.8745035827272608e-13
2.617261308833258e-13
3.658890870180455e-13
5.126884943667124e-13
7.204073167576939e-13
1.0154783450777663e-12
1.4363472231211096e-12
2.0392243655171707e-12
2.9066734581027165e-12
4.1603899619244125e-12
5.9799478000296134e-12
8.629402399319222e-12
1.2492314236952528e-11
6.888691773894795e-11
7.115584057318235e-11
8.160492573875641e-11
7.480266079636462e-11
3.175783041772987e-11
6.510249295169641e-11
2.3179460418994086e-10
4.728443198701641e-10
7.71442080896088e-10
1.0941196873294929e-9
1.4050626217928875e-9
3.746301689458444e-11
3.132668276758872e-10
4.6274728941312715e-10
9.948441797958167e-10
4.995249631934443e-9
1.0057536418516707e-9
2.3668314849376364e-10
3.54597007300803e-10
4.0405220675541655e-10
4.5512784664615484e-10
5.204319438183003e-10
6.064803305345901e-10
7.212491728225458e-10
8.771429698169166e-10
1.0946135538709996e-9
1.40887127172493e-9
1.883917592576741e-9
2.6448461748358485e-9
3.9613842617481285e-9
2.1531028229016816e-8
3.244540970412511e-8
2.0439995983506553e-8
2.1556605375250917e-8
2.8812125996826148e-8
4.649099667804214e-8
8.306976266493403e-8
1.0234672584277493e-7
9.865040335165133e-8
1.102131513838536e-7
1.349230683670761e-7
7.830867212188384e-8
1.518426232295595e-7
1.1849273314654019e-7
1.2216074488482375e-7
1.0883618606150801e-7
2.532008546719137e-8
9.000966679864692e-9
5.23169294351476e-9
3.477922942024854e-9
2.1481544593622755e-9
1.4991019570024015e-10
8.251026758878678e-10
1.1237506178129283e-9
1.0186086683936714e-9
1.69121632882492e-10
1.0375812387931072e-8
6.167840698943444e-9
4.842036008388268e-9
4.7626296877152574e-9
5.177784824416351e-9
2.327124963294368e-8
6.610973083509522e-8
6.334974333185994e-8
5.04219742524606e-8
4.8088834316568414e-8
4.990763296290147e-8
5.412647187270699e-8
6.056264196421592e-8
6.97008907247614e-8
8.23766166823488e-8
9.943047668048958e-8
6.623148330622509e-8
5.901985883524872e-8
4.9103402279580756e-8
4.10645229310715e-8
3.953419886789538e-8
2.2739324817762526e-8
8.272732935500903e-9
3.734881311174839e-9
2.1634916105218776e-9
1.7760551809433387e-9
2.9555751621953007e-9
1.0771069468371006e-8
3.0626549940695e-8
1.7984435735151016e-8
1.5246905200078126e-8
1.5235357843169595e-8
1.678085565572235e-8
1.9948112279692165e-8
2.5493031856225364e-8
3.5261567583228506e-8
1.05023191504968e-7
1.0368410839644554e-7
6.458027584463241e-8
6.676167453847724e-8
8.908552669940503e-8
1.4640771958209463e-7
2.1637722098891196e-7
1.9191878324766015e-7
1.8675321357319051e-7
2.3624563559980442e-7
3.7755012752012744e-7
2.6125193626300095e-7
1.9339629962569526e-7
1.8470108109362261e-7
1.1302831906333316e-7
2.626862474410866e-8
8.997469259810512e-9
5.2006003360834345e-9
3.676321627901046e-9
2.3368648819131368e-9
8.070848352548178e-10
3.6399524873078515e-10
4.0492462602958836e-10
2.0385912772469195e-10
2.2564202292223265e-9
1.2079554292664135e-8
1.952540711827865e-8
1.1055982027074793e-8
9.835806300479302e-9
1.0375663511511985e-8
1.2116503385405102e-8
5.170039241147676e-8
1.2797959884531533e-7
9.55871994961049e-8
7.43476131790415e-8
7.060567312741056e-8
7.378520629298739e-8
8.216244077763841e-8
9.699886814607597e-8
1.2144583810670416e-7
1.5982421249689212e-7
2.1281722891226068e-7
1.1132391155809247e-7
8.752070280866444e-8
9.127510191160944e-8
8.626718396340421e-8
8.04648988700833e-8
6.397078408326736e-8
2.4870584780495963e-8
1.0297232699672692e-8
5.029034246277609e-9
2.5041286669825884e-9
9.188413561087183e-10
1.692008609014112e-9
2.1828650161026384e-8
1.9656025710352077e-8
1.8673965309404504e-8
1.9256533113993884e-8
2.0998107463822356e-8
2.4044339196955584e-8
2.8863437621326727e-8
1.1944832782072698e-7
1.7118695365906572e-7
1.0366510767037586e-7
1.0295517064096151e-7
1.2893044808374693e-7
1.9446233000902325e-7
3.127946831909575e-7
3.1288559369613217e-7
2.636461659484345e-7
2.7878980299121923e-7
4.075137676572726e-7
1.0514163279711765e-6
5.681903597258026e-7
3.422561402251695e-7
1.4171580056410445e-7
5.2533137809024096e-8
1.944088762254759e-8
3.9108787327987184e-9
1.5028723541647708e-9
9.839540950908239e-10
1.9814034584730107e-10
4.100005284139582e-10
6.877389454969377e-10
1.464076534664983e-10
9.098626420325518e-10
3.007803784301808e-9
1.1939059561219046e-8
2.749195816171336e-8
1.2993432182924045e-8
1.1252917911416828e-8
1.204720022349788e-8
4.7157276329995895e-8
1.210755065952946e-7
1.3350500414265289e-7
1.0155273413473298e-7
9.174301653091081e-8
9.150434409202915e-8
9.677089099099693e-8
1.0749672918017038e-7
1.2577686736224565e-7
1.5563742941215003e-7
2.013314549030553e-7
1.4261360065282797e-7
1.3347787973116698e-7
1.6622442418839476e-7
2.462952057762304e-7
1.9385783733628863e-7
8.008519619952958e-8
3.9003190015814154e-8
2.237105444686891e-8
1.4136121928442828e-8
9.047444985037174e-9
4.2022374787943835e-9
1.364644425056391e-9
1.0291873108077625e-8
1.9661983222471925e-8
2.663959494310745e-8
3.219234987472547e-8
3.800458176447248e-8
4.5333292238255797e-8
5.5418893370227775e-8
7.004092301442904e-8
3.1626130514148936e-7
2.717074844504589e-7
1.846499101762345e-7
2.037304134164126e-7
2.961612087172066e-7
5.03253764492881e-7
4.874757618700802e-7
3.906553690235495e-7
4.3298312090340854e-7
7.794526004716498e-7
4.4809872009184905e-6
1.988207295828557e-6
9.47160890835805e-7
2.6582048053291065e-7
5.903980616103508e-8
1.623700381499146e-8
6.111964859990872e-9
1.1347884426127753e-9
2.5606434965516503e-10
1.1660287432693966e-10
1.6991991103049e-11
1.509295076043031e-10
2.6851667136364925e-9
1.0863764611521022e-9
1.8703304078421973e-9
4.97275653413112e-9
1.5836781621264552e-8
5.12795441881898e-8
2.0053825466814842e-8
1.730585949023303e-8
1.969427925119294e-8
5.264868582981988e-8
1.3911102120787833e-7
1.6794597242469964e-7
1.2482407679714042e-7
1.088411444774995e-7
1.0700431379929584e-7
1.1452918310108091e-7
1.3291994415694833e-7
1.6836847240288493e-7
2.2315459002714977e-7
1.505833524173738e-7
3.09992832173196e-7
2.5227116269725354e-7
2.550211038776781e-7
3.7360912486422917e-7
3.207542956696267e-7
2.0965552133555776e-7
1.0854097683767095e-7
6.951622378712547e-8
5.4682364580404693e-8
4.9426267108428004e-8
1.5014674304414722e-8
1.3554337316761224e-8
1.3031235444567029e-8
2.7288970382939433e-9
1.4309647351068959e-8
3.1130863452900505e-8
4.514465418048716e-8
5.823956092686807e-8
7.262461307903842e-8
3.318640568962869e-7
3.6528556464807456e-7
2.6699038646316525e-7
3.080890622514358e-7
4.6847693842565855e-7
7.898807203396569e-7
6.766554308027289e-7
5.553347429984789e-7
6.675440865007726e-7
1.527288566962621e-6
0.000014852245601200707
1.938272287394742e-6
1.8330025398682406e-6
1.7647302680559395e-6
8.298509621312639e-7
1.6872922174969812e-8
1.912508009453614e-8
1.0030646811302297e-8
1.541144244703593e-9
1.0829626030879737e-9
1.0174062951118566e-10
1.164485193935864e-9
3.4027117381452214e-10
1.3289296666291237e-9
2.344365611881188e-9
7.508440916640235e-9
4.146703533431238e-9
2.2221575621523128e-9
6.071579249736922e-12
1.8706632904847825e-11
2.3064331604577254e-11
5.536212899740521e-13
1.1762081372331428e-12
1.2637158401169307e-12
1.18613171183223e-12
9.949693001166169e-13
6.604749725075702e-13
1.014265701831164e-13
8.135308687961955e-13
2.287835796963031e-12
4.644783395704876e-12
8.418016003529804e-12
8.117478703766782e-11
2.631261632090204e-10
1.196130181098916e-10
5.062527075615532e-13
5.48457204975952e-11
9.890462555053924e-11
1.4767657298348612e-10
2.1084706068136814e-10
2.996280454062583e-10
4.3088542970809847e-10
6.326871304815875e-10
9.534796205597627e-10
1.47496791934726e-9
2.310949252731722e-9
3.4978974370521676e-9
4.672105044362613e-9
5.13107780580185e-9
4.160467465217998e-9
8.852221981835894e-10
2.4167107988661987e-9
3.802947156344522e-9
6.5825933251140615e-9
8.357073303018028e-9
5.158110590302272e-10
5.3540136290071986e-11
2.5932748731253287e-12
3.653088256697769e-13
0.
4.440689449658303e-14
6.728741671621294e-14
9.013256460399853e-14
8.525342669772607e-14
2.5026415977649977e-14
0.
0.
0.
2.6563183430443553e-14
3.712539418496433e-14
5.1441539602648105e-14
7.119280918758035e-14
9.861839735063459e-14
1.3683218916404888e-13
1.9022798440676622e-13
2.650450219555445e-13
3.701847312582431e-13
5.184044052750041e-13
7.280702092995333e-13
1.0257511128565237e-12
1.4500745693216457e-12
2.0574775767114856e-12
2.930811105750616e-12
2.3522783043685293e-11
2.3130344121825713e-11
2.8827111677707546e-11
3.669998318928116e-11
4.575788958060922e-11
5.46857755620672e-11
6.07553472685188e-11
5.874357969704093e-11
3.993291941905265e-11
8.222701395078439e-12
1.0074703369535984e-10
1.506822526982052e-10
2.0482790885521675e-10
4.804920521079066e-10
2.7735129631384455e-9
2.1868215241888544e-10
1.0572518186453651e-10
1.8619951565102658e-10
2.359058710955487e-10
2.818318050123478e-10
3.3158173149822733e-10
3.8935505639893533e-10
4.5888608723513666e-10
5.445215567652968e-10
6.52077333933595e-10
7.899585655578074e-10
9.70952099017441e-10
1.215352464534753e-9
1.5567483601708274e-9
2.0534252607902205e-9
1.60227983005646e-8
3.744637905169764e-8
2.2554247540491625e-8
2.131109635723951e-8
2.5003228126198653e-8
3.3740022161537286e-8
5.1722912994436305e-8
8.476280617639177e-8
1.0797392873666102e-7
1.0293908709335193e-7
1.0369678331684368e-7
1.1973232055346438e-7
1.0547540911102746e-7
1.2455983534885193e-7
6.365769077770269e-8
2.0291029197754038e-8
1.0158232466235331e-8
6.922765015444793e-9
5.139446264349814e-9
3.861498281488832e-9
1.1305912781221662e-9
2.27031932774196e-11
3.823049655594327e-10
2.45874756695276e-10
1.1455241283030292e-9
9.811626978898445e-9
9.93209674843331e-9
6.71133509136172e-9
6.244263171514394e-9
6.646435008090857e-9
7.70184919142454e-9
3.253666834076813e-8
7.806006900740423e-8
4.961608349479326e-8
3.9773991165769115e-8
3.88987840800493e-8
4.1965518914954936e-8
4.858962725742617e-8
6.01509745253247e-8
7.899333221846396e-8
1.0410473047919708e-7
1.2006832132057448e-7
6.750048855785453e-8
4.352873991286152e-8
3.367670316999049e-8
2.3314861340586412e-8
1.845261688822259e-8
1.730956636708032e-8
1.0085863939230703e-8
3.4539075098489762e-9
1.425056890245953e-9
6.607333695018552e-10
3.6572633826582403e-10
9.65785657434411e-10
6.4278687501073665e-9
1.2370803573972273e-8
8.143341717044856e-9
7.3253748420421484e-9
7.538505058808124e-9
8.436684045765076e-9
1.010344370942868e-8
1.2918894450548932e-8
5.076438367024133e-8
7.192632840005004e-8
4.302894311233338e-8
4.2675718605325916e-8
5.340969486129251e-8
8.026303457007798e-8
1.348999857627244e-7
1.609617848966938e-7
1.4437682855858065e-7
1.5156696353296006e-7
1.972761284499722e-7
1.4968636446783446e-7
1.544326461839932e-7
1.3937153744242723e-7
3.9304098491859304e-8
1.4389731013599832e-8
8.420303710520124e-9
6.046351041747153e-9
4.515043156070213e-9
2.942943614591653e-9
6.190099909640338e-10
2.9658089256182785e-11
3.74502568631599e-11
1.0629621720175716e-9
5.0708685646820644e-9
2.922832960378399e-8
1.2636839447263839e-8
9.678273896485111e-9
9.499817253405322e-9
1.0569147479960116e-8
1.285795855121293e-8
5.0261298601454893e-8
1.1226145525189932e-7
6.729011443487187e-8
5.3666730656183983e-8
5.2474057763019295e-8
5.7003940955127665e-8
6.722487037742265e-8
8.595527674598205e-8
1.174950934318514e-7
1.5812816053495546e-7
1.7812131179128587e-7
1.0331238618638828e-7
6.171977962290805e-8
5.4871642799134467e-8
4.5206124480192336e-8
3.5026668605772434e-8
3.3363294582259686e-8
2.0797505233273337e-8
7.147430002109228e-9
2.856668118798254e-9
1.1614672037857526e-9
1.314388642841109e-10
2.6676996568906177e-10
4.3470484031914205e-9
1.402055289287459e-8
1.0772507431834144e-8
1.0205959547091264e-8
1.0652159976633178e-8
1.1865682559702872e-8
1.395642267235583e-8
5.972540326459478e-8
1.0630072244886174e-7
6.278000011944415e-8
6.013235489602521e-8
7.166433252795787e-8
1.002967403948359e-7
1.6056341843270873e-7
2.2171018939211587e-7
1.9876963026092247e-7
1.8398055644389915e-7
2.1100622011131393e-7
3.218330246719937e-7
2.1655125638833114e-7
1.82714437343668e-7
1.2582631855476721e-7
3.858533952544054e-8
1.012771298652983e-8
4.798246585855968e-9
3.3101763823618338e-9
2.057616397795387e-9
1.0337737867325811e-9
2.1815307194695056e-10
3.4002704351949713e-10
1.2557214002921559e-10
1.4779608846870514e-9
6.274062334355298e-9
3.268203971887398e-8
1.2678314470901434e-8
9.97797117164994e-9
1.0009360978698044e-8
1.13864244329049e-8
4.696350378266631e-8
1.1621786966808802e-7
9.266085909441682e-8
7.142080224999031e-8
6.706047430377659e-8
6.920734204215426e-8
7.586121937551856e-8
8.779764413457225e-8
1.0737463814174173e-7
1.380193232917847e-7
1.811108925567459e-7
1.013490259609278e-7
8.49641692571225e-8
9.33726143331724e-8
9.637787019570732e-8
9.629611265320196e-8
6.405221996997759e-8
2.456927549920639e-8
1.082288248539748e-8
5.53835538128466e-9
2.8488150709955254e-9
9.809406850022454e-10
1.57897490320669e-9
1.7591356805770663e-8
1.749682280606317e-8
1.7991129178928534e-8
1.915922185817486e-8
2.1218894075521685e-8
2.4489505820981206e-8
2.9503416727073577e-8
3.7244403146776455e-8
1.5811015540918506e-7
1.7144056552896275e-7
1.0789989987175762e-7
1.1185976695330847e-7
1.4924208276968504e-7
2.4400887883948597e-7
3.3885105238232076e-7
2.784104781484191e-7
2.6166027494776064e-7
3.396813757874015e-7
7.170226628029356e-7
4.1718176683928575e-7
2.7612961537770084e-7
1.3982644143637844e-7
6.565104892970536e-8
1.9186358004982505e-8
4.977198868192109e-9
2.5269349324544607e-9
1.8739520926649966e-9
8.945292658360262e-10
5.017810529740455e-10
2.6912427564144555e-10
5.83722654625659e-10
1.4640224460281298e-9
3.8674816818491614e-9
1.2906870765975017e-8
4.150621872183762e-8
1.7351149956790364e-8
1.4422789113539474e-8
1.5243149649912132e-8
1.852021449957507e-8
6.394740883499568e-8
1.4977407197013205e-7
1.1815881364532461e-7
8.868362955538425e-8
8.17708967318531e-8
8.374249650198417e-8
9.234356720343282e-8
1.0939689984101847e-7
1.395299502016846e-7
1.8797267223037206e-7
2.2718123338434562e-7
1.4618493086318636e-7
1.1329999594360415e-7
1.1883108335563378e-7
1.6147935211669215e-7
2.120410537708422e-7
1.18978695800255e-7
4.891948066643105e-8
2.402598465885934e-8
1.3154641566860808e-8
6.852169027240396e-9
4.1588754721603374e-10
1.444211870462433e-8
7.9951353307446e-9
8.391514982429892e-9
1.7272892147538403e-8
2.2539475887006722e-8
2.6865730431319302e-8
3.1697125642323645e-8
3.795048401559987e-8
1.710596486636988e-7
2.3441043003153077e-7
1.5057415794358228e-7
1.5696498993920984e-7
2.0882189004399295e-7
3.395879274223083e-7
4.827955981741208e-7
3.905703663778215e-7
3.515308941065216e-7
4.41449070958484e-7
9.544086933850464e-7
9.294688846483296e-6
4.28729916818138e-6
1.500236725436279e-6
2.6624051337668597e-7
4.5726631651097744e-8
8.712839401514255e-9
1.7706261610263156e-9
2.6010011140123054e-11
1.8004557776908036e-10
1.6452217970558916e-10
5.125455749263024e-12
5.763636968110828e-11
1.1930317134402151e-9
5.933714270593531e-10
8.080645533603908e-10
2.5668167486377326e-9
9.402732671104994e-9
5.1631475530453037e-8
1.4551780176150091e-8
1.1872483584572952e-8
2.271470527650098e-8
7.947602239737307e-8
1.3970656317140275e-7
1.1824106461712449e-7
9.913756295256177e-8
9.243812505905048e-8
9.379112392285615e-8
1.0227299282415943e-7
1.193612867933085e-7
1.4499800729529695e-7
1.2387981244110067e-7
2.1607742884521302e-7
2.1632722686157828e-7
2.999724684277579e-7
2.7245700449992925e-7
2.6724838655566424e-7
2.2070018393864876e-7
1.357056247011668e-7
1.0897001645361701e-7
1.252666489054658e-7
8.264832929728239e-8
5.294952501822199e-9
8.368918284002568e-9
9.02289631578354e-9
1.760962669359972e-10
1.5561937641415306e-8
3.155279420446989e-8
4.564949217480792e-8
5.951439739955108e-8
7.517344870399872e-8
9.46860964707073e-8
5.193698079460351e-7
3.6618011985730817e-7
2.8548198121060566e-7
3.52950576450704e-7
5.91592122459985e-7
8.153163317272523e-7
5.960963759596126e-7
5.759513870942196e-7
9.288728091513954e-7
4.817132139930909e-6
2.974275485510852e-6
2.8871004109278224e-6
2.6504205514588477e-6
1.3709719527336853e-6
5.190638151316192e-7
1.9858921496732342e-7
6.828201229701026e-8
5.600005313200222e-9
3.170532171458765e-8
6.569303998464966e-8
1.2273332492540647e-7
1.296835991170724e-7
6.180575000273148e-8
4.472408326964529e-8
4.554454510685999e-8
6.430021495334275e-8
1.5646291146464414e-7
2.3502480464160306e-7
8.632236543280403e-8
5.5016663359016983e-8
3.9978976954805776e-8
1.8931411297970118e-8
3.363053284346271e-8
1.082853620571173e-9
1.562024970301856e-9
7.73157367092092e-9
5.5350155192989215e-9
9.890686104099768e-10
1.0968368062624726e-11
8.716787336478168e-12
1.4373530119016528e-12
1.278146748129586e-13
7.138213771397412e-12
1.84523959077496e-11
1.2147498787878988e-11
2.321708729396924e-12
7.334345517685545e-12
1.0351819905348252e-11
1.3136541404544843e-11
1.6304558978214747e-11
2.019148842919477e-11
2.509203065100669e-11
3.1355137410716286e-11
3.944522871347661e-11
5.0008324420847465e-11
6.396495557317197e-11
8.265358564818486e-11
1.0806081688940987e-10
1.4320219397102463e-10
1.9276898557790381e-10
2.64258087372076e-10
4.4851783767783494e-10
2.387295814072589e-10
3.880966073347637e-10
4.2926740722664626e-10
4.585809872533173e-10
4.944405216721086e-10
5.402645470410803e-10
5.960469869949014e-10
6.605889872522901e-10
7.31942145034977e-10
8.076308270865062e-10
8.84960937660026e-10
9.101821171402155e-10
8.367369111694955e-10
1.0297301815292372e-9
5.574621710309706e-9
5.246541341081215e-10
6.02825091681136e-11
1.4501390873761937e-12
1.0232859143614976e-13
5.694021284536982e-14
0.
0.
0.
0.
0.
0.
0.
0.
0.
2.6443759539617722e-14
8.042561397094664e-13
5.773508683694917e-13
6.470067576883746e-13
7.874010430454948e-13
9.823141836617015e-13
1.2379235850500286e-12
1.5688439962930885e-12
1.996281508115462e-12
2.548700847888072e-12
3.263492208500608e-12
4.189307610760509e-12
1.4264245431215443e-11
1.4569949209879552e-11
4.164432278898019e-12
2.0903023097740653e-13
2.767367023541567e-12
5.248804480026229e-12
8.324056250659945e-12
1.2511961484592451e-11
1.8418270200594775e-11
2.678536824142085e-11
3.8426705516318695e-11
5.398335467594148e-11
7.352136717502246e-11
9.630094380228445e-11
1.211886188418251e-10
1.475153387433652e-10
1.7554188592905563e-10
2.0627771557173805e-10
2.41119797270684e-10
2.816625196336615e-10
4.671739844467344e-10
2.3494795634566903e-9
6.412931440119744e-9
7.3684160001570564e-9
7.4227881876449235e-9
7.859869351133531e-9
8.583822805515136e-9
9.481613163945608e-9
1.0487608351825293e-8
1.1565356328303421e-8
1.2692318544306078e-8
1.0410045575327125e-8
9.99151883211132e-9
9.050468654096006e-9
4.629515819929037e-9
1.2741926971661052e-9
3.6990951418291624e-10
1.4686647966338716e-10
2.6053194447344645e-10
9.461806802324054e-10
3.6351209278201036e-9
1.3879886307636661e-8
7.321318479182961e-9
5.737602218807961e-9
5.653900343121042e-9
6.436679578476663e-9
8.303938881543431e-9
1.2260959140999683e-8
2.1257899410318322e-8
3.6470896219334625e-8
2.945218319475426e-8
1.2370265191280492e-8
5.903681385270017e-9
5.563571706996158e-9
8.845040775258375e-9
1.7577869587552154e-8
4.000501087236696e-8
5.792673569898178e-8
6.338787018154566e-8
8.273357259997628e-8
9.43153642232585e-8
5.135936249816827e-8
4.839085342098035e-8
9.409426167748444e-8
7.733822825877846e-8
8.924191687703063e-8
5.979097915189113e-8
1.4654271730973178e-8
6.4050963410746635e-9
4.054791568313455e-9
2.682712923246933e-9
1.5156113279564094e-9
1.733868904936434e-10
7.466568596452751e-10
1.0215327176575285e-9
9.675572535483993e-10
2.3794953629748753e-10
6.0661327129464565e-9
3.45058347017054e-9
3.0917264495836624e-9
3.1929055386558707e-9
1.2389958046435544e-8
3.7465792797410024e-8
4.0237648959149305e-8
3.2497800765295916e-8
3.101007358587546e-8
3.2072008676833304e-8
3.446431773918215e-8
3.788803307491316e-8
4.238531081762472e-8
4.81352770983898e-8
5.53153067278064e-8
6.390694757506481e-8
4.305172247680329e-8
3.6144725822674826e-8
2.6931113691201276e-8
2.2170328874947343e-8
2.1074785400950622e-8
1.1074223602251672e-8
3.814701270230253e-9
1.6070877169391983e-9
7.769164744400516e-10
4.801537238826736e-10
1.1605293506761576e-9
7.3957977413890496e-9
1.2381951335198231e-8
8.500026563966461e-9
7.762055585904235e-9
8.045094475464934e-9
9.047395876592501e-9
1.0883787051897603e-8
1.3989000570346684e-8
5.324136921430826e-8
7.200247636132285e-8
4.3511893771951e-8
4.360106029129647e-8
5.529105034732534e-8
8.462710349401163e-8
1.420909077654552e-7
1.592801139268883e-7
1.4310360470902817e-7
1.5499789374892176e-7
2.114810131971309e-7
1.5448277894892988e-7
1.5029519366427973e-7
1.474499390949764e-7
4.2944020762546265e-8
1.4247712888963965e-8
7.859352184690208e-9
5.553768010075059e-9
4.03506168116925e-9
2.795223030174307e-9
6.083486522253283e-10
5.7104834021700334e-11
4.282289037619722e-12
9.276262167070573e-10
4.37050045575843e-9
2.7180835409001476e-8
1.2932575451043834e-8
9.529980142359934e-9
9.226612656885812e-9
1.0196204799992023e-8
1.2354017428646866e-8
4.872523272865669e-8
1.104203556359038e-7
6.803597280367156e-8
5.385787858105807e-8
5.2256899605798315e-8
5.621620777613741e-8
6.541496710872361e-8
8.222169407614557e-8
1.1074667673178354e-7
1.510816395890537e-7
1.8111843958468127e-7
9.692034567261733e-8
6.087417060183502e-8
5.668991482719092e-8
4.884963600351387e-8
3.932999263284946e-8
3.809646698842155e-8
2.1064869758770458e-8
7.368966260106314e-9
3.0562664472857614e-9
1.2786862373364936e-9
1.4959123242805877e-10
3.326475128670186e-10
5.181955765284486e-9
1.3344945600302183e-8
1.0965860525393736e-8
1.0641058558573767e-8
1.1223596713777723e-8
1.2568128739125828e-8
1.4821965963339055e-8
1.8397512968480472e-8
8.020157313114208e-8
1.131543541167814e-7
6.774857653118812e-8
6.707427204581995e-8
8.386720013908722e-8
1.2626911995216492e-7
2.0703306670978833e-7
2.2093517703257627e-7
1.9034983696485724e-7
2.0155291292803688e-7
2.848201811524228e-7
2.0231181205200817e-7
1.8513825474649556e-7
1.4230175105997297e-7
4.049161927072127e-8
1.2356721308457315e-8
6.451326152117454e-9
4.613571987249274e-9
3.227043388117484e-9
2.359548200343865e-9
7.278767935406234e-10
2.462349221871428e-10
5.894920718204704e-10
1.9396972008907922e-9
6.248100370597603e-9
3.384852692355603e-8
1.8820249124390434e-8
1.312905458727344e-8
1.2602648796097376e-8
1.4097335431746279e-8
4.955809670009288e-8
1.1779620302259871e-7
8.267813253941142e-8
6.436918719068472e-8
6.118655504552671e-8
6.409635946149568e-8
7.184501135406152e-8
8.588504132311952e-8
1.0950807948867702e-7
1.468094639008898e-7
1.9494299804067084e-7
2.0395726786749906e-7
1.2139525466246556e-7
7.872158078641389e-8
7.815852894082933e-8
9.023088692799433e-8
8.93223615277869e-8
7.911302858363631e-8
3.186570593973836e-8
1.2310740012026809e-8
5.187175963978749e-9
1.2292359578107385e-9
3.3384140814204555e-9
1.3524759605201654e-8
1.532968646400714e-8
4.76972031680279e-9
1.0172462209571133e-8
1.265793121894172e-8
1.4721898627122855e-8
1.7148517112434785e-8
2.036796946656589e-8
9.616641317332935e-8
1.7982572497404685e-7
1.0854776983732337e-7
1.060991534425954e-7
1.2945759674391125e-7
1.8758541450500397e-7
3.053093717685089e-7
3.565067401117627e-7
2.9227922524482817e-7
2.8033347285688216e-7
3.595264260959612e-7
2.6558904131539965e-7
1.7793082887245504e-7
9.258453058296284e-8
2.358140913578147e-8
7.744842100512758e-9
4.4737385533216036e-9
3.409244166696344e-9
2.259667527780812e-9
2.138346311870778e-9
1.4398919183852005e-9
1.4350518535266803e-9
2.3732745098133922e-9
4.960699494528352e-9
1.2943591505387181e-8
6.502669764089225e-8
3.106992114282937e-8
2.247533647975713e-8
2.2607037190994085e-8
2.7089244193745307e-8
3.712329870310444e-8
8.580242849839176e-8
1.7718625524216053e-7
1.037420983703055e-7
7.989321598551644e-8
7.628780260982993e-8
8.206340802935224e-8
9.766927960199543e-8
1.2893211005893532e-7
1.861664170590996e-7
2.620134083769752e-7
1.6535025437798372e-7
1.662910070235184e-7
1.0804963846568813e-7
9.117111514634699e-8
1.0595797143658589e-7
1.4157925130228683e-7
1.5012271944285848e-7
6.839851138704318e-8
2.7893748768928956e-8
1.3159668928353634e-8
6.104592658254604e-9
4.416032036839374e-10
9.841210972087185e-9
3.824151164311839e-8
5.551063802112574e-9
8.312679168302111e-9
1.4371206040117373e-8
1.798981649536701e-8
2.1304597878364552e-8
2.5214620983737784e-8
3.0349019585785585e-8
1.463081803381658e-7
2.1549681455948673e-7
1.3587681448147767e-7
1.3964902534297216e-7
1.8243151000806203e-7
2.9059872660669503e-7
4.380864779009628e-7
3.711629338346664e-7
3.2362532359426966e-7
3.831414726956662e-7
7.290464543287125e-7
4.336450401752249e-7
1.9977817423895016e-7
7.513444233965871e-8
3.4964875020134726e-8
8.769835331685013e-9
2.6092263962939767e-9
1.6140136594211287e-9
1.1081958151972448e-9
6.204552184657396e-10
1.2147499283713842e-9
1.7356100379540324e-9
1.9268315070169038e-9
3.320704645138604e-9
7.132839021387536e-9
2.2444570840981402e-8
5.394529878187129e-8
2.481913868982111e-8
2.186209506849951e-8
2.4816764794637313e-8
6.37316512709179e-8
1.4698243235734768e-7
1.2207184821937194e-7
9.047360336344782e-8
8.229493378745161e-8
8.357846094303235e-8
9.193891549330737e-8
1.0943217409979035e-7
1.4112175057158882e-7
1.8847019302865185e-7
1.700877933881213e-7
8.169206775590744e-8
5.971723050082821e-8
2.5652270838379e-7
1.8218361303932373e-7
1.949518577765532e-7
3.1056751576303274e-7
2.4294105983057574e-7
1.1349908201767113e-7
5.638584560445188e-8
3.542918380946872e-8
2.199874974782075e-8
3.0526081709844907e-9
4.32918571651341e-8
3.2910955788558734e-8
2.096842099659072e-8
2.8856541622365237e-9
1.3895731524571774e-8
2.5527801004326798e-8
3.4646990797493626e-8
4.353558315768268e-8
1.7467032192213853e-7
3.11222232717864e-7
2.1468883652929568e-7
2.331476616584451e-7
3.226290495297247e-7
5.44579698028466e-7
6.755529787127872e-7
5.187016588492084e-7
5.014895717767736e-7
7.389724047813433e-7
2.570775394219507e-6
9.34054397430427e-7
2.094243515270394e-7
4.471482551871384e-8
1.130145200652105e-8
3.5451201146533287e-9
4.949369619224929e-10
1.9744398166080946e-11
3.3162982939788555e-11
1.5610776015822093e-10
3.892377370214888e-10
2.163255695006107e-9
1.6227736945287056e-9
1.6778230690625985e-9
3.802085147888253e-9
1.6566502015411955e-8
6.908446128940783e-8
5.78116602609618e-8
3.638378473426447e-8
3.942651464350229e-8
4.991874315202471e-8
6.829242512568016e-8
1.6663367924126646e-7
1.5747501270896932e-7
1.1180716122484306e-7
9.837003891368664e-8
9.985040566142914e-8
1.1391647048962919e-7
1.4513132509024143e-7
1.8712857593425103e-7
1.1801623847559138e-7
2.5395363697520376e-8
5.790430308005247e-8
8.891033796955482e-9
5.855262217505982e-8
2.5351172516559585e-7
4.1446411280148016e-7
3.294429133773322e-7
3.3980492865480633e-7
2.3792789613555161e-7
1.4213481484602332e-7
1.2154476637438122e-7
9.315303393379204e-8
4.483623318323443e-9
2.169178057166102e-8
2.6033788636131258e-8
2.2841341159571083e-8
8.091544083482317e-9
1.6251945583882513e-8
4.004847518266774e-8
6.070562818017361e-8
8.077746526960077e-8
3.3869051351494027e-7
3.741822313124483e-7
3.0988856375317376e-7
3.923136512839321e-7
6.62738394668311e-7
9.220076306487249e-7
6.698104324576302e-7
6.492245406964846e-7
1.084512842856365e-6
7.210585274110749e-6
2.8300682424629785e-6
2.3078937937002944e-6
1.0826507153743234e-6
3.7413023553675084e-7
1.235970392817526e-7
1.2840387286257728e-8
8.027859027863688e-8
2.5392508207542257e-7
1.2278919363173317e-7
1.7824541120314156e-8
3.808128761550823e-9
1.8743663367431495e-9
2.504479715948406e-9
1.285798532771702e-9
1.77850298351229e-9
4.854255263336071e-10
1.324355013393808e-9
1.4523294148261983e-9
6.48449687152028e-9
2.509747801772851e-9
2.159261407576571e-9
9.775867375670745e-12
3.2549451423735366e-11
7.129253936355999e-12
3.249529262255077e-12
1.2140856988039516e-12
7.209636647668001e-14
7.989764536719432e-13
1.1160639320609886e-12
1.131319466917294e-12
8.742223660713615e-13
2.9224242497633827e-13
3.6424803484090356e-11
8.958839724116576e-11
5.588228859748427e-11
7.285136921479235e-12
2.978648347284689e-11
4.5779926604033836e-11
6.233639402083936e-11
8.259598662139585e-11
1.0926284535819623e-10
1.4574918284015023e-10
1.9709098010849855e-10
2.7123625009186175e-10
3.8124391414082604e-10
5.492381617384712e-10
8.133951431602172e-10
1.238380463329694e-9
1.9184126569956594e-9
2.9061024552234844e-9
3.941484748797096e-9
1.360894781431214e-9
2.7632138414825766e-10
4.898048355253898e-10
8.480544363820018e-10
1.0175438559096204e-9
1.1076719630293662e-9
1.165215059345674e-9
1.2093086799426317e-9
1.2459449857237749e-9
1.2721880892580968e-9
1.2726189445901554e-9
2.528170028124754e-10
3.2621641676351506e-9
9.571825444711691e-9
3.520636919963388e-10
2.1461294881312556e-11
1.5629716680360583e-13
0.
3.09341139511603e-13
0.
0.
0.
0.
0.
0.
0.
0.
2.358459280950011e-14
3.2498670021036686e-14
4.483027553795327e-14
6.192684923857329e-14
1.412964686829911e-12
1.085620047329233e-12
1.2364424123157087e-12
1.5202670550203803e-12
1.914158868804609e-12
2.4339051369440022e-12
3.111309350033481e-12
3.991561735521192e-12
5.13475611050301e-12
6.618875112834968e-12
8.543264780064801e-12
1.887529790922517e-11
7.704550558121477e-11
1.3282349106013027e-11
1.1331399523969625e-12
5.884790368321884e-12
1.2226009301302499e-11
1.9908215240283046e-11
3.0108854619446426e-11
4.3830879716412665e-11
6.174649681289131e-11
8.379208847741735e-11
1.0903952939779759e-10
1.3630171613328386e-10
1.6505344240658856e-10
1.957796886786356e-10
2.2968931263799345e-10
2.6834355176348286e-10
3.134977125310051e-10
3.671376784757602e-10
4.316349170357954e-10
6.335159507178437e-10
5.74638310016665e-9
1.1318157163579782e-8
1.0689442234595801e-8
1.0667245243189202e-8
1.1445875123541733e-8
1.2695299889295813e-8
1.4288637280057086e-8
1.6200739691870272e-8
1.8449472829315867e-8
2.1062391815105158e-8
1.4899923327702047e-8
1.1925012049319836e-8
1.0728676723082236e-8
9.057678755797097e-9
4.564518978094994e-9
1.5175122028952136e-9
6.971886765873851e-10
5.84428334892868e-10
9.626439364861358e-10
2.279298154758791e-9
6.8848741617640706e-9
2.1928004381885904e-8
1.1184639051778978e-8
8.836007252823608e-9
8.88885914919833e-9
1.0415682515198011e-8
1.3937849940785979e-8
2.1577456451467712e-8
3.9018535205351055e-8
3.518029963601506e-8
2.5467538946834024e-8
1.0069054188828213e-8
7.139667920716436e-9
9.40618668335772e-9
1.8873435535741304e-8
3.67673307094694e-8
4.344106150131311e-8
5.209487498161881e-8
6.709556088878388e-8
4.5089095041802805e-8
1.7814076933562973e-7
4.123800849754481e-8
7.345454606558547e-8
6.459305748606697e-8
6.896642941414808e-8
6.225419842803557e-8
1.3690343300043257e-8
5.348719114014445e-9
3.211603569224388e-9
1.9820832735628536e-9
8.927983734399039e-10
4.66718825662366e-10
8.942099889183689e-10
1.1491162852897723e-9
1.1644259624939635e-9
1.993144755285912e-10
2.8331439109496334e-9
2.177554105683464e-9
2.1235257232101196e-9
2.269358201661298e-9
8.82828486387812e-9
2.8466604951675985e-8
3.58208708152968e-8
2.9399783882813593e-8
2.796759659687817e-8
2.8812735636773058e-8
3.075762063424214e-8
3.342280484053414e-8
3.671620460783415e-8
4.064457082349021e-8
4.5216053432880806e-8
3.626326752348311e-8
3.009450929414971e-8
2.4446977593701284e-8
2.2784042733709548e-8
1.85336401515442e-8
7.097540292816387e-9
2.790931548175717e-9
1.4568729119645115e-9
1.0935985688663432e-9
1.466233717222904e-9
3.685664916406998e-9
1.576938764003738e-8
1.468453745973366e-8
1.0036481898890722e-8
9.13041854505861e-9
9.578049609999858e-9
1.1095193975724024e-8
1.4032407279897348e-8
1.948297502948168e-8
3.028854525304504e-8
6.30778915832377e-8
5.574511649198505e-8
3.682767740509148e-8
4.023135706579202e-8
5.734060853239385e-8
1.0088936119931885e-7
1.4252639961922032e-7
1.2940364139825041e-7
1.388811782545816e-7
1.8715700129357057e-7
2.3016193813242538e-7
2.1964205372018416e-7
1.5491865593893904e-7
1.4335281544867795e-7
1.2810134714219905e-7
3.4202627095668794e-8
1.0105135013832667e-8
5.276335692010535e-9
3.5781137830772497e-9
2.263581564084431e-9
9.045887287973351e-10
4.707786487451197e-10
7.150787407980239e-10
4.684240113961299e-10
6.10236063249755e-10
5.535622709385439e-9
1.432051254088211e-8
7.56270159056772e-9
6.597892486001588e-9
6.833507017635921e-9
7.788880594148658e-9
3.587278750203706e-8
9.20444139856465e-8
7.431797166070815e-8
5.7982161957586494e-8
5.496172510132079e-8
5.705575597636677e-8
6.258093316059324e-8
7.195639069810588e-8
8.671881331160598e-8
1.0910952835912227e-7
1.406636566559613e-7
7.932426939723327e-8
6.800605607603558e-8
6.795530000911168e-8
5.847434759169355e-8
5.578627389780376e-8
4.083132932858467e-8
1.5181874415499935e-8
6.3626726626609285e-9
3.2210161366325815e-9
1.8104768801746777e-9
1.3728463044861708e-9
4.463147853622562e-9
2.5376725240378366e-8
1.7422788607165408e-8
1.530262607994113e-8
1.5366022822930705e-8
1.667700798022141e-8
1.923354021990351e-8
2.3466400624406207e-8
9.310686692473596e-8
1.254416626159475e-7
7.600193054573705e-8
7.584778689395018e-8
9.572402234326331e-8
1.459589825039045e-7
2.3646361548699397e-7
2.381637573935203e-7
2.058770849268605e-7
2.2357982966969226e-7
3.3114875909526484e-7
8.195983719206065e-7
4.586191299920461e-7
2.9008908925726953e-7
1.4841766205281038e-7
5.9079982913597274e-8
2.172327462614738e-8
4.510733241439893e-9
1.7852064974430414e-9
1.1694722510458888e-9
3.1601725143193744e-10
4.817525171280043e-10
9.975414931580346e-10
1.6374063748248082e-10
4.938063767479539e-10
2.167374713666771e-9
9.56060491665594e-9
2.0149534126929772e-8
1.0012670354456346e-8
8.733328448721046e-9
9.277941128662051e-9
3.9143417293082954e-8
1.0060142706696896e-7
1.106689310767419e-7
8.471302460804144e-8
7.695842233197788e-8
7.690265285757475e-8
8.106726093198806e-8
8.915620101090819e-8
1.0236656145455568e-7
1.2290868040682313e-7
1.531022838254594e-7
1.1070898979715762e-7
1.1002616299891273e-7
1.3955384052856723e-7
1.877301021738098e-7
1.474319482581659e-7
6.114384578973526e-8
2.8626472321877856e-8
1.5736423218964762e-8
9.690757636863679e-9
6.213155872012334e-9
3.9936663462096884e-9
9.469430947320394e-9
1.4574614186635308e-8
1.9715540812233272e-8
2.354621516193943e-8
2.70667927882156e-8
3.134788975319941e-8
3.723251744849446e-8
4.5745911051040445e-8
5.8562162112887784e-8
2.5454355904398996e-7
2.1632588157848416e-7
1.4459016198000902e-7
1.5780813169089008e-7
2.2645792643179214e-7
3.8638489749020997e-7
3.986729196479354e-7
