# Supplementary material for: Observability and Controllability of Nonlinear Networks: The Role of Symmetry
Source: Phys Rev X. Author manuscript; Available in PMC 2018 Nov 13. (PMC6234006; doi:10.1103/PhysRevX.5.011005)
Supplement: Code Archive [file NIHMS982008-supplement-Code_Archive.zip › MathematicaData/FNObsDELTAHetN3M1ChaosK12IC1]

2.2691816432872727e-8
4.630690636033524e-8
3.200862418858667e-9
1.5908598355399504e-10
1.5780871897030968e-10
8.088079291306019e-11
3.811181337329034e-11
2.5632074702916844e-12
1.3861116334984774e-12
6.80334986572163e-13
1.9634183444011235e-13
2.1004610374768547e-13
7.693059997303602e-12
1.6775014383231136e-11
1.724401673025358e-11
6.329803121531548e-13
5.3981181939078566e-12
8.637086740232017e-12
1.138153165237153e-11
1.4350231286988832e-11
1.7905709017371947e-11
2.234187477336425e-11
2.798934528991703e-11
3.527988118245202e-11
4.481323057059334e-11
5.744960277755477e-11
7.445228388429909e-11
9.771969022220368e-11
1.301751461435618e-10
1.7644120436863695e-10
2.4404366047861486e-10
2.305981139408759e-10
4.943150921333102e-10
5.109321015393504e-10
4.986866372396282e-10
4.994240342787648e-10
5.161625090665053e-10
5.469133721963168e-10
5.897325013544601e-10
6.43016512455592e-10
7.051655142577979e-10
7.743001486945791e-10
1.0410910446005993e-9
1.3098042743873374e-9
5.793031119443172e-10
3.788637983934533e-9
7.430918293530876e-9
5.588898500257744e-10
4.702984911655924e-11
8.486506336312807e-14
0.
7.579377974424031e-14
0.
0.
0.
0.
0.
0.
0.
0.
0.
2.4379995916783805e-14
7.510133709441921e-13
5.306166349554814e-13
5.932805079783532e-13
7.216135606284581e-13
9.001207800542739e-13
1.1344009454323555e-12
1.4379330636396447e-12
1.8303594032257584e-12
2.3381438487284887e-12
2.996218779135059e-12
3.850324510814073e-12
1.3718058680112542e-11
1.3367278083477512e-11
3.639019118919192e-12
3.1353309561300693e-13
2.621691716626431e-12
4.872788685655364e-12
7.66789949659978e-12
1.1483046945690865e-11
1.6884177566284266e-11
2.4588534731930748e-11
3.543845970465686e-11
5.021942800595215e-11
6.927505703413804e-11
9.212624934528488e-11
1.1761990761965403e-10
1.4475751777473132e-10
1.7343584795946045e-10
2.0447058066689353e-10
2.392142162102759e-10
2.7926678237087493e-10
6.417801671208405e-10
2.0402891960165368e-9
5.858511099915329e-9
6.869474935632191e-9
6.94925373524893e-9
7.353213378866906e-9
8.009769973747828e-9
8.81422667955869e-9
9.702684000706575e-9
1.063762706268177e-8
1.1594546741839614e-8
9.498477237884288e-9
9.154147622560403e-9
7.815907469791408e-9
3.5824394756202206e-9
8.835554471437084e-10
1.8760709615758707e-10
3.44848709691858e-11
1.877883659214599e-10
9.309216461474585e-10
3.836279222399038e-9
1.2842972670610795e-8
6.8334945060371996e-9
5.483967962915019e-9
5.4793839296801715e-9
6.3258930754526424e-9
8.31808072745068e-9
1.2641679080716203e-8
2.2622444186394267e-8
3.3640174394633455e-8
7.827604998607985e-9
4.883410319407189e-9
5.069607258878229e-9
7.914809845644118e-9
1.4628955045872736e-8
3.125391564697881e-8
5.60351874068486e-8
6.155052719247857e-8
7.068806399572779e-8
8.524091998532759e-8
4.228755465487189e-8
2.694757909496519e-7
4.82073963056343e-8
1.0137139622752633e-7
8.585170296113004e-8
9.726559737182974e-8
7.566736121788287e-8
1.6239147624183126e-8
6.503901355991754e-9
3.875437092291641e-9
2.3679407571376524e-9
9.329019408740994e-10
7.290602452973777e-10
1.221556964797285e-9
1.4688057604327074e-9
1.3599288951960865e-9
4.0473592763865925e-10
4.0887988348748336e-9
3.080037240908999e-9
2.9923159465764465e-9
3.19870961322695e-9
1.2801048679406793e-8
4.064635129719443e-8
5.072929468881165e-8
4.168119588067603e-8
3.9666097383343005e-8
4.085152173258554e-8
4.3565576818435955e-8
4.725466101976325e-8
5.176550585092784e-8
5.7074028943826725e-8
6.31430306982692e-8
5.2437825234990766e-8
4.563333170775563e-8
3.81679302962446e-8
3.621785309956162e-8
2.8212661397461813e-8
1.0586678684467112e-8
4.313429121714124e-9
2.3446313034427096e-9
1.8441847741252133e-9
2.557960675031428e-9
6.519022158394608e-9
2.8048751071886424e-8
2.2153813537896604e-8
1.573743190482092e-8
1.454406663554422e-8
1.5391147811105865e-8
1.7939181177258635e-8
2.2804894163200436e-8
3.1809334048334715e-8
4.962445278608732e-8
9.63536710494676e-8
8.116901377415158e-8
5.238379956880989e-8
5.5576789952701245e-8
7.6326718409042e-8
1.286756582717788e-7
1.8476250590954554e-7
1.661197522088484e-7
1.6754781436686402e-7
2.105050374652959e-7
2.7982671914379935e-7
2.3003422968501798e-7
1.7453947357902738e-7
1.8229707209828452e-7
1.240445726365036e-7
2.903017634635316e-8
1.0576041983287795e-8
6.249790674282258e-9
4.35423911256061e-9
2.8475100466475514e-9
8.72374021963913e-10
4.685420108882191e-10
6.51950282394187e-10
1.788712113413974e-10
1.7393495737222366e-9
1.17944009331909e-8
1.5998828270529632e-8
9.772136858421744e-9
8.870820276813978e-9
9.390729855703887e-9
1.0908246654226086e-8
4.790178489071519e-8
1.1955304445762677e-7
8.926054829816458e-8
6.996192879186636e-8
6.664873703557258e-8
6.955497724663667e-8
7.686252689500902e-8
8.924207737525509e-8
1.0864054255832355e-7
1.375135032403648e-7
1.7633170087694607e-7
9.6645645429845e-8
8.105085559446283e-8
8.150134496237824e-8
7.007305919187469e-8
6.571546370078228e-8
5.045498954886795e-8
1.900195510392342e-8
7.861236127450473e-9
3.938938243270561e-9
2.2016801333880753e-9
1.6608281528890941e-9
5.2158098222993475e-9
3.120680973922015e-8
2.17980018278606e-8
1.8953779770698895e-8
1.894948683235253e-8
2.051559057886616e-8
2.362117450961441e-8
2.8781249604011047e-8
1.108875699908193e-7
1.524359686565884e-7
9.173092954681044e-8
9.024119920901468e-8
1.1132596459389862e-7
1.639772049629791e-7
2.6479074101579565e-7
2.913586549821644e-7
2.4673323608330185e-7
2.483849384301049e-7
3.246880256209449e-7
6.249189218320439e-7
3.759544165824878e-7
2.6569022169897466e-7
1.4603171778697413e-7
6.703677790055127e-8
1.539812281357147e-8
4.5544048224125826e-9
2.5731659433044486e-9
1.6496403515134775e-9
5.107017930527824e-10
6.028366255567814e-10
5.907662294319892e-10
6.772541406176776e-11
1.1982079194587102e-9
4.569206461808613e-9
2.5761881968987094e-8
1.8711519964345735e-8
1.2295132262012138e-8
1.1615263023351917e-8
1.2851867484491382e-8
5.2204982783683675e-8
1.3209635652712376e-7
1.2602000905399644e-7
9.634401719752415e-8
8.85920923533307e-8
8.937920201155557e-8
9.511712443625408e-8
1.0571683806476861e-7
1.2265257080214884e-7
1.4834425639243108e-7
1.8490894081489027e-7
1.2547981592389671e-7
1.2079598180215998e-7
1.4598916570017762e-7
1.8020867146027328e-7
1.6388357438297086e-7
7.042579247441684e-8
3.1029438747805393e-8
1.6244681963722845e-8
9.602731538742214e-9
5.936047904808858e-9
3.8878566704979355e-9
1.2744978195663215e-8
2.030577421594107e-8
2.4176352685646993e-8
2.7445641894731875e-8
3.0806333553505374e-8
3.5239383236613494e-8
4.158527158603341e-8
5.095336829339327e-8
6.522409247638524e-8
2.6769830090318855e-7
2.427518468196629e-7
1.5880595061473533e-7
1.6884374740380785e-7
2.324573198106878e-7
3.8724374224006797e-7
4.621978403763768e-7
3.6575984775582284e-7
3.60903571454827e-7
5.092855132198713e-7
1.3192605610183554e-6
7.228270851375124e-7
4.209516338757414e-7
1.6175665775762492e-7
5.952931035956187e-8
2.4267132623204538e-8
5.0627687544595105e-9
1.8333974178498757e-9
1.2980822229312438e-9
5.28871047094268e-10
2.5659480534918886e-10
7.366752094224972e-10
1.0452364623676533e-9
1.82157717422581e-9
4.207435456634848e-9
1.1933621268380119e-8
6.986616884386987e-8
2.5360639651215863e-8
1.9141685804245203e-8
1.9752413727497226e-8
2.4056165029662518e-8
7.425781539744052e-8
1.761751121356569e-7
1.562447377218183e-7
1.158303665339814e-7
1.0480801474894132e-7
1.0556327391622606e-7
1.1439566372231156e-7
1.3279808371341276e-7
1.654745601611434e-7
2.1717837750851888e-7
2.4268116440860233e-7
1.9660045871409366e-7
1.5928292102103097e-7
1.714359637054115e-7
2.66585961900295e-7
3.226332184593532e-7
1.449601128335326e-7
6.704067302719848e-8
3.799685934100658e-8
2.3810776456642905e-8
1.4479549896235198e-8
2.3133614436643094e-9
2.2809857411227006e-8
7.676305837553325e-9
8.902418745207578e-9
2.2737919179955325e-8
3.249117158766555e-8
4.0526269975749243e-8
4.90093986337443e-8
5.9483097760777907e-8
2.660078150795775e-7
3.223776296866308e-7
2.162650977316105e-7
2.32271113140462e-7
3.2041358061747803e-7
5.360538669706995e-7
6.540147365215404e-7
5.066101960749888e-7
4.862816264647552e-7
6.839594703876019e-7
1.9477384701231103e-6
6.98227480105012e-6
0.00001090132002192984
0.000013734485956133428
1.6172629280056363e-6
1.8758381950255606e-7
2.396128832527264e-8
2.2739657440980445e-9
6.873414238675888e-10
1.1289898689771391e-9
6.40191342130407e-10
3.118418028708088e-12
1.2051098322974702e-10
1.0067216501439304e-10
2.9968639755698143e-10
2.415055513406219e-10
2.2735775701630923e-10
6.932699724013887e-10
7.691267619745058e-9
4.726842316320954e-8
9.463975309003105e-9
1.0414515471057272e-8
3.1160410044472976e-8
8.651660235488237e-8
1.1515922697519939e-7
1.0508249736381447e-7
9.351523923927251e-8
8.846905156947124e-8
9.053472424320038e-8
1.007448315715499e-7
1.1787243497034941e-7
4.1793134595339594e-8
4.746205532065613e-8
1.3084926187526946e-7
2.279472962643729e-7
2.6280054005235113e-7
3.606762190652131e-7
5.64335327542658e-7
4.96875163318241e-7
5.265454991366344e-7
2.0402958213323108e-7
4.609795683031846e-8
7.2275847421757625e-9
6.357545554653272e-9
1.0709291129687503e-8
7.635550729235693e-9
5.6631536727068285e-9
2.8309673339880882e-8
5.355057230335615e-8
7.847346771706208e-8
1.0484059284313494e-7
1.3556614388470903e-7
7.324019474011611e-7
5.05921977813728e-7
4.2498025523781007e-7
5.529177188288863e-7
9.629141024589648e-7
1.110369614444513e-6
8.076773579463031e-7
8.461981293224161e-7
1.6154127354121592e-6
0.000017305811904983648
2.722663738949904e-6
2.3353870090485938e-6
1.5386225895813624e-6
6.252344745130449e-7
1.6024166742120066e-7
2.051898216329914e-7
4.1456715600072475e-8
1.809038421424892e-8
2.2183019471048954e-9
1.7918124116952403e-10
5.302110761474298e-10
1.362424424493551e-9
4.0702399925712785e-10
1.7312646050400124e-9
3.859524636324067e-9
1.97763721387355e-9
3.90774825866006e-9
5.910130809488359e-10
3.3048260405095075e-12
9.3132444375798e-12
1.3563737730910551e-11
6.991391996896113e-14
5.838399072574821e-13
7.888918027995383e-13
8.256391539465801e-13
7.690505679733112e-13
6.440824865440263e-13
4.3837260273794856e-13
1.1387807910242723e-13
3.8988029756811033e-13
1.1618263450555075e-12
2.3336432286056605e-12
2.9780334072759975e-11
7.037725037143779e-11
8.773769442795506e-11
7.957066099847962e-12
1.9566455596709242e-11
3.568614850392068e-11
5.026519286484399e-11
6.671478619035157e-11
8.733188624441053e-11
1.1460938059124622e-10
1.519731421114451e-10
2.0463795370002473e-10
2.809849177303476e-10
3.950274670020756e-10
5.709667807039689e-10
8.513265252741462e-10
1.3082068769087896e-9
2.0366180233638195e-9
3.0214969432623035e-9
8.266011873796226e-10
2.18262359940913e-12
5.003649370988413e-10
7.045572822971141e-10
7.867499637600579e-10
8.264236873151384e-10
8.543328740881215e-10
8.814486729801047e-10
9.107849268537667e-10
9.420624242331497e-10
9.734035465563678e-10
1.0013854776588749e-9
7.852666543378566e-10
1.0311623386405595e-9
5.222517224014674e-9
4.5833614488152073e-10
3.4790316940143956e-11
6.996792355553102e-13
4.6706908970691045e-14
3.138712504209555e-14
0.
0.
0.
0.
0.
0.
0.
0.
0.
0.
2.8722475982944933e-14
8.509779291852635e-13
6.117423647739528e-13
6.8605115805846e-13
8.355985681006187e-13
1.0433806313804063e-12
1.3161403815642227e-12
1.6696291362359547e-12
2.126698647677158e-12
2.718054271320971e-12
3.4840911778972464e-12
4.477456109932144e-12
1.4755410032832168e-11
1.6620426373678474e-11
4.582840259526795e-12
2.216934683879929e-13
3.0188182868503252e-12
5.724427864614667e-12
9.077342904672314e-12
1.3643990118633158e-11
2.0081076365027015e-11
2.9184458243002546e-11
4.180572692474254e-11
5.857392894956398e-11
7.946791368896999e-11
1.0362764564586186e-10
1.2986887776498442e-10
1.5758383195226349e-10
1.8714819170807593e-10
2.1967917377110024e-10
2.5666338432695923e-10
2.997807972214894e-10
4.83633209554309e-10
2.515143545575192e-9
6.751211475016639e-9
7.636556058799335e-9
7.684464824375405e-9
8.137099682418503e-9
8.87962719219867e-9
9.793674877490952e-9
1.0811349182365815e-8
1.1894591153978885e-8
1.3018761848543706e-8
1.0580993872023748e-8
1.0088622671255608e-8
9.033637291908893e-9
4.6928568335120745e-9
1.2821315636204185e-9
3.6631382312620247e-10
1.516268119519292e-10
2.8754568026890054e-10
1.0179478659602277e-9
3.7700839132256695e-9
1.4870429911235596e-8
7.961811045000865e-9
6.157216190420781e-9
6.0418352985273795e-9
6.88244688031709e-9
8.921269270870903e-9
1.3301184081709768e-8
2.3336155521545583e-8
3.786219173188237e-8
2.8857186608765876e-8
1.2166948757336402e-8
5.994475308153778e-9
5.681010957877201e-9
8.89331658032842e-9
1.7123477743347327e-8
3.79626344627312e-8
5.940175939058411e-8
6.374331650877862e-8
7.767085226667044e-8
8.9555852279316e-8
3.887875778801235e-9
7.461410001521937e-8
8.198136914759536e-8
7.83541968784111e-8
9.162585162650287e-8
3.434044611181683e-8
1.160786437479069e-8
6.6151265565498525e-9
4.541190870063553e-9
3.1724911084467797e-9
1.303451932616196e-9
2.4324989384536873e-10
7.655466632185419e-10
1.063731600034747e-9
8.298700599135982e-10
1.9296614288217285e-9
5.199798501245648e-9
3.681918851580169e-9
3.4900729484829233e-9
3.6992621531245215e-9
1.4778847532172395e-8
4.2980255171138e-8
3.985466283459565e-8
3.2024350330484875e-8
3.0707598276645993e-8
3.1919755980812823e-8
3.4567636656355195e-8
3.8457918469703314e-8
4.372763105414601e-8
5.0629923167128504e-8
5.93068001165828e-8
6.936704232985797e-8
4.2312337741291995e-8
3.299908941164133e-8
2.3218561503670136e-8
1.8030782830766246e-8
1.673395668635726e-8
1.1068307068412132e-8
3.743686170135628e-9
1.4691731709325056e-9
6.707352278363924e-10
3.7530807839982396e-10
8.071722240710248e-10
4.69431763452335e-9
1.304250512274449e-8
7.952498189695554e-9
6.9303417073136e-9
7.028624374183581e-9
7.804921091357586e-9
9.307997534458226e-9
1.1881683656446835e-8
4.499405627976086e-8
6.614804450436588e-8
3.9687255511760983e-8
3.908477045993577e-8
4.813856303623137e-8
7.022981207417189e-8
1.1625798679016448e-7
1.553280812339571e-7
1.4288482597053972e-7
1.410233259286883e-7
1.664148966687883e-7
1.404866503622233e-7
1.6343792420553763e-7
1.011474593281226e-7
3.0541360987626656e-8
1.3914621465636973e-8
9.145318530227912e-9
6.799198691432849e-9
5.33701738942736e-9
2.6523084523027954e-9
5.967780137443215e-10
8.81887847880111e-11
2.951918110155174e-10
1.7478099128714345e-9
7.813263013828352e-9
2.608624360792909e-8
1.2301753022198145e-8
1.013670972750999e-8
1.0264722808094259e-8
1.1659688537038105e-8
1.4455751789750967e-8
5.276575408210828e-8
1.1050410364809589e-7
6.286721435577438e-8
5.062544396520869e-8
4.98411729279793e-8
5.454791625960651e-8
6.490317873171926e-8
8.35922676760352e-8
1.132512329334391e-7
1.43587723932181e-7
1.4760075441563434e-7
9.556304495483985e-8
5.584368157896747e-8
4.764125279268713e-8
3.653842240319235e-8
2.766851357067518e-8
2.5936794408339807e-8
1.761324551517957e-8
5.989522459999478e-9
2.3192025633806837e-9
9.35025458489996e-10
1.6491284142706108e-10
7.787563469773428e-11
4.331350031557644e-9
1.3986567225853155e-8
9.786119495020934e-9
8.969706788229302e-9
9.246060647566768e-9
1.0260557249073983e-8
1.208318449263427e-8
1.505824665779034e-8
6.323315426749135e-8
9.598819120844604e-8
5.6775089946595095e-8
5.50545471473451e-8
6.667171830829498e-8
9.541613117069983e-8
1.5484452704543462e-7
2.0247691710111258e-7
1.8034051791258597e-7
1.7329715372056092e-7
2.04399532686249e-7
1.717579023138248e-7
1.949119611540027e-7
1.0669255653036622e-7
2.960249657716436e-8
1.3125490436387173e-8
8.533860161281392e-9
6.31889586020344e-9
4.888159902759945e-9
2.6919234837967596e-9
7.222312312723653e-10
3.4355597872911214e-10
8.231240713416924e-10
2.7790781606732464e-9
1.0182677390323516e-8
3.6280011847900076e-8
1.609070080429979e-8
1.3004056259391995e-8
1.3172449818706332e-8
1.5138193026730466e-8
5.180863353603104e-8
1.175942879814532e-7
7.363529324809856e-8
5.855141257555074e-8
5.670000353083912e-8
6.05388348426231e-8
6.937875268835773e-8
8.498558147842898e-8
1.1055023502875398e-7
1.4741161789020125e-7
1.8368828226355373e-7
1.8488917608495233e-7
1.1295396591334917e-7
6.714834268327421e-8
6.496505742984256e-8
6.246610116284608e-8
5.027531304590268e-8
4.8597897374285006e-8
2.4336618314434944e-8
8.179946046635732e-9
3.0192909213145866e-9
4.769123665499879e-10
2.0702706741045335e-9
5.803868480078124e-9
4.5094991947864414e-9
7.503639975037522e-9
9.343165707481011e-9
1.0306511776219662e-8
1.1471926035664653e-8
1.3143078083157788e-8
1.5569883207940175e-8
7.294998141893304e-8
1.4445380500546737e-7
8.556218534733993e-8
8.086270827482016e-8
9.437142935683628e-8
1.2776906837977486e-7
1.9703048742541351e-7
2.866491301595051e-7
2.706317768765931e-7
2.359862266440601e-7
2.4595426770335305e-7
2.3227990813362802e-7
2.102739854193464e-7
6.700672959952759e-8
2.0924632744039553e-8
1.0677668318249786e-8
7.51999916301355e-9
5.606052104903014e-9
4.6303402875435435e-9
2.4943181932031723e-9
1.2483455279814205e-9
1.4088597810140133e-9
2.761427764499661e-9
6.623284838798071e-9
2.162909941638223e-8
4.9985553108088195e-8
2.4381497931366e-8
2.0697205204326147e-8
2.1978975015228547e-8
2.6848400211314387e-8
3.6961017049930294e-8
8.787847765811262e-8
1.6491079751672667e-7
8.871654044546696e-8
7.080323822243725e-8
6.956319375915821e-8
7.693312928578313e-8
9.41842469809913e-8
1.270093747156527e-7
1.8027341504125147e-7
2.3045089444234473e-7
1.9201162566053697e-7
1.5707092987038575e-7
8.44010887862368e-8
7.104467395065384e-8
7.899168985491903e-8
7.217249144665862e-8
6.896254128027534e-8
4.602390296845713e-8
1.6341948546028826e-8
6.509367986954475e-9
2.559283323900361e-9
1.9916674285093963e-10
3.767006495481304e-9
8.118490416114454e-9
6.125192440570766e-9
1.08176576183525e-8
1.2342884023958778e-8
1.3673962325011622e-8
1.5459457522233925e-8
1.802515096327052e-8
2.1767423536197096e-8
1.0182991194289946e-7
1.6305966931390797e-7
9.783134004109735e-8
9.565250875123453e-8
1.1684180287722878e-7
1.6941703187604882e-7
2.738795867998777e-7
3.180134580190794e-7
2.6494403819929645e-7
2.5614141072126364e-7
3.234759789275001e-7
2.511353257282537e-7
2.0414141781817044e-7
1.0859192343521581e-7
2.7318419695209718e-8
9.67729843440761e-9
5.742974736887942e-9
4.300441611408499e-9
2.9621117073232346e-9
2.453547283036061e-9
1.2099082708172629e-9
1.1155532267650842e-9
2.0009050496573056e-9
4.52079867677083e-9
1.2559321090408573e-8
6.32652936399358e-8
2.707901983023405e-8
2.014143956549622e-8
2.0239284871710403e-8
2.3906749564905264e-8
6.825988297596669e-8
1.5179312446869344e-7
9.929384226329544e-8
7.6771213377379e-8
7.263128933774126e-8
7.604202742895839e-8
8.575377671906336e-8
1.0382593214383665e-7
1.3443182808894575e-7
1.8111839662765703e-7
2.2634108781476494e-7
1.281044743857864e-7
1.4624667310530547e-7
9.838547080404488e-8
9.168666993086606e-8
1.1571342141514348e-7
1.5229085038236005e-7
1.287282280222713e-7
4.987924509714324e-8
2.1004507531893105e-8
9.654199978935497e-9
3.0293676867614114e-9
5.115115388492134e-9
2.9474289561882544e-8
2.9815905676727715e-8
1.3819946350510995e-9
9.730291633645754e-9
1.4931194765406697e-8
1.8495661185172417e-8
2.2048758425782618e-8
2.6333063400030528e-8
1.2075749887849364e-7
2.303455052205972e-7
1.4203367815986022e-7
1.4042949322228567e-7
1.7281607945571238e-7
2.527407644303494e-7
4.098475482470466e-7
4.558224281195635e-7
3.705457269302693e-7
3.591367047336597e-7
4.718759064549468e-7
3.1115222616763524e-7
1.5736711551344882e-7
7.823254550176424e-8
2.0600013704518483e-8
6.207446252111345e-9
3.491083022666037e-9
2.6851634602031477e-9
1.6567337047198773e-9
2.051759935958844e-9
2.298623160376825e-9
2.417337197287775e-9
3.6186230986567416e-9
6.885643636345285e-9
1.6736322340314643e-8
8.004526792417825e-8
4.3972484620840594e-8
3.130994920593938e-8
3.2152701319907666e-8
4.019173465003013e-8
5.8242440713260876e-8
1.0074172481064966e-7
2.0416769364052494e-7
1.2109676439076812e-7
9.195004392785094e-8
8.665015910200129e-8
9.205767780052357e-8
1.0809079760283722e-7
1.4022635713684815e-7
1.9732954478260306e-7
2.592171217708405e-7
9.01484293844918e-8
1.6260913240041998e-7
1.2902893821408877e-7
1.109800390622308e-7
1.326400149366676e-7
2.158366866223137e-7
2.1676441820911822e-7
8.800272413089723e-8
3.994659349156916e-8
2.0934876658293088e-8
1.0758745566345039e-8
1.4542411813627528e-9
2.0862828264187337e-8
4.126688044875398e-8
1.0403848459803494e-8
7.260304080795879e-9
1.7031596474964474e-8
2.303023913172785e-8
2.816273332689039e-8
3.38269993195126e-8
4.093904161103287e-8
1.9616716204950025e-7
2.6486505218525353e-7
1.7295126424001468e-7
1.8203215123443957e-7
2.4444148518482394e-7
4.0032198488288766e-7
5.513775731445955e-7
4.411976200238604e-7
4.025809121130599e-7
5.159699285257365e-7
1.163848536737483e-6
6.211698623503534e-7
2.1452716416501924e-7
6.515222016031935e-8
2.6103317707039812e-8
8.702702987440452e-9
1.9030330033163527e-9
9.081047089912139e-10
6.929192257474861e-10
3.5950445239029453e-10
9.933185973633147e-10
3.0909467778010715e-9
2.6704598964108454e-9
3.986980621206023e-9
7.711335310874722e-9
2.0754031805573955e-8
9.359843363818104e-8
3.374838963603044e-8
2.7957043979871825e-8
3.1838783717397286e-8
6.82170771756748e-8
1.571672686155771e-7
1.4247694959741428e-7
1.0419762600664295e-7
9.302840665239545e-8
9.319611536131081e-8
1.0140954455196244e-7
1.1937113319541862e-7
1.5112809579374963e-7
1.895329789981472e-7
1.215309080458215e-7
9.833910889266339e-8
2.4540492909396395e-8
1.2405849767443282e-7
2.414795808282768e-7
3.307655379326037e-7
3.5471985214311695e-7
2.888986166312634e-7
1.9013948897322334e-7
9.803545536894732e-8
6.776923636265682e-8
5.825429460985075e-8
4.995277036410813e-9
2.8248164910669466e-8
3.1270635195350946e-8
2.638783865792081e-8
1.0332649409484216e-8
1.2083199912463404e-8
3.083781754175405e-8
4.575450184958302e-8
5.977700776983858e-8
2.3311535833765077e-7
3.714258073362275e-7
2.733309752989965e-7
3.110267245261747e-7
4.5580330681355494e-7
7.80957573708703e-7
7.6100320316294e-7
5.985676691804794e-7
6.60009676712398e-7
1.2617479728432845e-6
0.00001193288501713492
3.1192191027539023e-6
4.981877362573494e-7
7.756907287437833e-8
1.2476777017812415e-8
1.3619637888332421e-9
9.09190277306583e-10
1.2370290552893697e-9
4.058647983278057e-10
1.2432397896629983e-10
2.176577536008144e-10
4.0132967156027003e-10
9.158580903873583e-10
5.335112933847866e-10
6.408503875246537e-10
1.9153485560092314e-9
1.5516134517213062e-8
1.154683763276911e-7
2.9622276739754826e-8
2.3017132513092067e-8
2.6738593696023723e-8
4.2872107902112945e-8
1.2636638328449303e-7
1.712409322088377e-7
1.2592213569059443e-7
1.0551158974274363e-7
1.0205356021885764e-7
1.1007910359304394e-7
1.2689064092672378e-7
1.3135502799498972e-7
6.143624606901448e-8
2.5027679591957216e-9
5.458403013287292e-8
6.097366123579672e-8
4.379864422603565e-8
1.6226148815858197e-8
1.2155452192345905e-7
3.646057015559558e-7
7.028255214336825e-7
6.465103283633174e-7
6.210414716592908e-7
2.6969990904531613e-7
7.110849993001968e-8
1.3151528036405414e-9
2.1718645964468547e-8
2.762908368214433e-8
2.8981308801900844e-8
2.4813432229921122e-8
8.568458197488684e-9
2.342468964445688e-8
6.23540136518128e-8
1.0094805993689773e-7
4.902051860353709e-7
4.391788929354934e-7
4.134508479785878e-7
5.870548681871504e-7
1.0716962946551956e-6
9.80309216080044e-7
7.585080275592887e-7
9.481414794750775e-7
2.879011684062284e-6
7.950379526055618e-6
1.8001865711040673e-6
1.4012505580818774e-6
4.2179684890520424e-7
3.350291642446486e-8
1.3787546231211988e-8
5.889269426947158e-9
1.0362877046524691e-9
6.802985701332998e-10
3.4704801934118975e-10
3.0933741331563745e-10
1.6598030975183328e-9
2.5052794816478476e-9
1.3639054493889442e-9
1.8632537576882357e-9
8.257138476032219e-10
6.13183489212578e-12
1.285866136430187e-11
2.6305558077335913e-11
2.693674649029632e-11
1.699393966156194e-11
3.690109341594041e-12
2.24221771570367e-12
1.4100066779528652e-12
8.39546354297817e-13
3.6404234675631834e-13
1.4291160917776636e-13
7.978240669904863e-13
1.725713771906576e-12
3.083735195550697e-12
5.09427581097615e-12
8.095354485481993e-12
1.2626759918087593e-11
5.998353582927439e-11
1.8225365889889034e-10
1.8531421741639267e-10
3.1627273725437644e-11
2.6566077462623365e-11
6.609956528642183e-11
1.0469538170128416e-10
1.507128107246014e-10
2.1188956477811338e-10
2.9867438364245574e-10
4.2765886320122566e-10
6.271611005163011e-10
9.469491605105668e-10
1.4714918919157488e-9
2.3108178471228675e-9
3.4417029165611037e-9
4.369070510664702e-9
4.464641182044118e-9
3.052809263969862e-9
9.66740803055121e-10
4.5457200333003313e-10
3.3629144700948187e-10
3.4745964937862844e-10
4.121758399504408e-10
4.854942671574048e-10
5.28831684572863e-10
5.066287248102594e-10
3.811210513471276e-10
1.0524308950459614e-10
3.781431903588323e-10
3.5944459072982018e-9
8.148755085195266e-9
1.1371816270018243e-9
1.1538126661982865e-11
1.7821688580066837e-13
2.5324677780278847e-14
7.281258756704391e-14
0.
0.
0.
0.
0.
0.
0.
0.
0.
2.854184860410113e-14
3.9350264108772566e-14
5.432209270427896e-14
7.510348239374975e-14
1.6068673213499097e-12
1.2500340962653949e-12
1.4291327367860918e-12
1.7617149348310351e-12
2.223234693925243e-12
2.8330851969491483e-12
3.629175955480589e-12
4.665086656059036e-12
6.011823691707146e-12
7.761073238555052e-12
1.0028630578936039e-11
2.0319406031560375e-11
1.383740611407846e-10
1.734972262146395e-11
1.916631024806661e-12
6.949181623871913e-12
1.4774771416007935e-11
2.413798925008088e-11
3.6388880160326624e-11
5.248114775186982e-11
7.277636921671469e-11
9.673933364547858e-11
1.2319617011505493e-10
1.512285628391277e-10
1.8086569241287416e-10
2.1303586625303184e-10
2.491696363719316e-10
2.9093098725058974e-10
3.4017280257179137e-10
3.990414211197844e-10
4.701767577012561e-10
1.0033682777827025e-9
6.775509531738686e-9
1.2331912911479787e-8
1.1358005677063254e-8
1.1360961291697483e-8
1.2231981944981432e-8
1.3615005709657062e-8
1.5391140988395047e-8
1.754933612891651e-8
2.0121231719971013e-8
2.3145128749899627e-8
1.5929347826319056e-8
1.2394960533408376e-8
1.0972859436653582e-8
9.379213157646817e-9
5.390739090338643e-9
1.8301389517103247e-9
8.321875085964912e-10
6.720083689647174e-10
1.028232397029337e-9
2.279583637218331e-9
6.386149646742354e-9
2.4037772781639936e-8
1.311934366170623e-8
9.849617539714517e-9
9.684814145727906e-9
1.1199532185526284e-8
1.4846733894141278e-8
2.2798432984424784e-8
4.0944534524915586e-8
3.6571576313083185e-8
2.854250497211521e-8
1.2031313595882686e-8
7.973641736300779e-9
9.225943232961774e-9
1.6864236229037243e-8
3.371137902071221e-8
4.254885588190005e-8
4.846695851235202e-8
5.9520413701155016e-8
5.1975763813025106e-8
6.457724981192262e-8
3.134102308121857e-8
6.186630824616884e-8
5.942891348071913e-8
7.058961418496516e-8
2.7359247735507742e-8
9.209497452831154e-9
5.303093862672049e-9
3.5579761885643593e-9
2.369541651930842e-9
5.215474324217595e-10
4.85756458629837e-10
9.411800567642708e-10
1.3193021747204781e-9
1.2418881468076079e-9
2.237843382314916e-9
2.524007512387208e-9
2.2848511140142837e-9
2.345977637728014e-9
2.575414211177651e-9
1.0691532834233267e-8
3.26941899831339e-8
3.353038478141709e-8
2.704447004645796e-8
2.5868814017291564e-8
2.6800448332554097e-8
2.885652476144212e-8
3.1796047980248546e-8
3.562809501061922e-8
4.043671690152224e-8
4.625190988618599e-8
3.234213691071063e-8
2.4153616025867892e-8
1.789143032536024e-8
1.5297265310983405e-8
1.3995721893324066e-8
7.093941764986112e-9
2.5425563073843096e-9
1.1930619219123577e-9
8.017294307465803e-10
9.352818217732915e-10
2.0376242952231213e-9
7.087614950169027e-9
1.572362707444114e-8
8.807624339973058e-9
7.353856371988759e-9
7.389717295943292e-9
8.32872867793739e-9
1.0312434241074066e-8
1.4041576253780506e-8
2.1391924588595135e-8
4.640976468965423e-8
4.722502679701127e-8
3.090282858307311e-8
3.318445736073039e-8
4.557648170314224e-8
7.647827058813967e-8
1.2489476292970505e-7
1.2492877541396858e-7
1.2299325507849663e-7
1.4554912692115705e-7
1.76834594726622e-7
1.4848022418201347e-7
1.2873821098309361e-7
1.545545754908678e-7
7.321681092695315e-8
2.0855277689187725e-8
1.0104053205777103e-8
6.7498416135995425e-9
4.8435562206591396e-9
3.4186375467440427e-9
7.416036718055655e-10
3.205134212792658e-10
5.937277071224734e-10
2.2651977828265007e-10
1.8535821232221527e-9
1.620325349392867e-8
1.0457118433162144e-8
7.583496599513643e-9
7.250154336079107e-9
7.844176086204881e-9
9.203981724990948e-9
4.023302726658419e-8
9.781794927051289e-8
6.571707911686727e-8
5.221090686262314e-8
5.047787546528214e-8
5.358240245399029e-8
6.055352430853655e-8
7.23903803686711e-8
9.120097577381167e-8
1.1861028217088039e-7
1.497416665633225e-7
7.756778734380922e-8
5.7741401228852996e-8
5.063873725176645e-8
3.8398451391027624e-8
3.307071169847264e-8
3.051174343286202e-8
1.3338145131407376e-8
4.911920354198196e-9
2.249566248068049e-9
1.1878098118354584e-9
8.977812553485874e-10
2.6077511968798187e-9
1.704921213533495e-8
1.6899383280757767e-8
1.2681352139939255e-8
1.1969415716879998e-8
1.2620011670998117e-8
1.4351749574158712e-8
1.7414352118288124e-8
6.657176047722923e-8
1.0155824198535475e-7
6.029135789744882e-8
5.838101170900821e-8
7.044517852778691e-8
1.0024389355290717e-7
1.6185877883665161e-7
2.1358527815459502e-7
1.905627990563268e-7
1.814576442002772e-7
2.1140663641027418e-7
3.15413978852853e-7
2.1588263675033983e-7
1.8984574189986271e-7
1.558086009204885e-7
4.766599510715695e-8
1.2619751121549345e-8
5.996528129591217e-9
4.054267443266672e-9
2.5759625933430116e-9
1.2827316523115718e-9
3.205463312135429e-10
5.73725926858141e-10
1.7268603103507878e-10
1.143674644430129e-9
6.0077333563692975e-9
3.0261336758007465e-8
1.2230299901455756e-8
9.78739087446498e-9
9.833605165696543e-9
1.1115776761138186e-8
4.6988893412989343e-8
1.1814568715815372e-7
9.568850220855874e-8
7.432377879044932e-8
6.996792692992454e-8
7.206839344642798e-8
7.833299567921621e-8
8.905797820630157e-8
1.0573176907708718e-7
1.3041561568622366e-7
1.6428373350253245e-7
9.78384606850351e-8
8.830956481216952e-8
9.550823778775468e-8
9.07732982384546e-8
8.983653874988433e-8
5.4853399203873094e-8
2.077945475479219e-8
9.315346126415277e-9
4.9449760801250556e-9
2.869793234012296e-9
2.151935783359632e-9
7.354678559058172e-9
2.8099713467050094e-8
2.1824690559554676e-8
2.0715990480377973e-8
2.148852481355707e-8
2.368368769200959e-8
2.7509258148462222e-8
3.363238142757457e-8
4.343877291652069e-8
1.655449916746086e-7
1.7113036112798724e-7
1.0710840449118209e-7
1.0990124997845501e-7
1.441666623217762e-7
2.3045094110319762e-7
3.3463042136804414e-7
2.8644288712907645e-7
2.6141302095681303e-7
3.1529027379650844e-7
5.559776784963844e-7
3.4829505875608224e-7
2.5978267291514643e-7
1.6288794665640417e-7
7.595084926109516e-8
1.7623581577051983e-8
6.074089558283376e-9
3.729796091322182e-9
2.6450311723253064e-9
1.5004649056646347e-9
7.490579378831578e-10
2.3904773249941973e-10
6.242859714844964e-10
1.8406995238537613e-9
5.2742413299331755e-9
2.0971137132318557e-8
3.231930583026866e-8
1.755252351071967e-8
1.5645149738033915e-8
1.697278892133427e-8
2.0838848108917968e-8
7.196270692695221e-8
1.6651216532589152e-7
1.205480158301229e-7
9.184662106757387e-8
8.574686844176365e-8
8.852560964286049e-8
9.801919118318876e-8
1.1587845232004444e-7
1.4603425201547636e-7
1.9282344363391895e-7
2.442062087548915e-7
1.399727539459366e-7
1.0944278193635924e-7
1.1912177338764034e-7
1.4920421034949226e-7
1.698324933622434e-7
1.0681037039998849e-7
4.2511443799132236e-8
1.9658385660588085e-8
1.0270515781794206e-8
5.133480973415752e-9
4.660804714125195e-10
6.3763091456826115e-9
2.9758481878518643e-9
1.510084631342978e-8
2.0614736529654054e-8
2.412746303943168e-8
2.7648172556487328e-8
3.217236928146772e-8
3.848792218188452e-8
1.6698070145985157e-7
2.3181431642036993e-7
1.4524209499483892e-7
1.475124765385571e-7
1.8905812504093573e-7
2.927637591671227e-7
4.529103470722331e-7
4.0777298168907424e-7
3.4549139671825444e-7
3.8030260745667847e-7
6.144716061669887e-7
2.1517415711553977e-6
1.1170142459249172e-6
4.673699140905117e-7
1.1315697897643156e-7
3.0344941154672943e-8
1.1334881200486293e-8
2.6649281973178702e-9
5.333429014801174e-10
2.1496183316979688e-10
3.1221371881160674e-11
6.60192217085159e-11
7.72823161519022e-10
8.303178584466746e-10
1.3263039651965427e-9
3.3034115162313887e-9
9.598073253938882e-9
6.034742535729497e-8
1.950710960172861e-8
1.49670727622745e-8
1.5865523456510642e-8
5.00698986571398e-8
1.27410983035617e-7
1.5738398048119715e-7
1.1874549970477492e-7
1.0376112587239812e-7
1.0124130676527771e-7
1.0609558063424973e-7
1.1819709915941259e-7
1.401428660335458e-7
1.7552582803158196e-7
2.0576999473580505e-7
1.8382940296211444e-7
1.671324777744157e-7
2.2648287957321289e-7
3.655076496367942e-7
2.702901190270202e-7
1.3548612487573953e-7
7.556335310312572e-8
5.065079155145981e-8
3.8370936709590184e-8
3.194730394118126e-8
6.210422683832353e-9
9.123668053857795e-9
2.6060224431861316e-9
1.1172513644898438e-8
2.5353630715021073e-8
3.676612556991102e-8
4.692941881922499e-8
5.790851080310524e-8
7.14736182736616e-8
8.966391941793161e-8
4.4785054328235154e-7
3.441516350516836e-7
2.4936244943088073e-7
2.882459819858959e-7
4.430542548196439e-7
7.229051951216312e-7
5.971198847205116e-7
5.050104075179831e-7
6.250994629954289e-7
1.444746978622968e-6
0.000012694498831055966
0.000010591158064614456
3.4916942419780026e-6
5.705474416785474e-7
8.883122412593407e-8
1.4698386129086224e-8
2.168853720049236e-9
3.1756397797943153e-10
7.074663367408307e-10
2.4192773096952576e-10
8.522953624655602e-11
1.206261668158735e-10
3.2841182433268716e-10
8.507094770178799e-10
5.068673229728877e-10
8.511640276249289e-10
3.651865698400213e-9
2.7811883216842668e-8
4.433234197401762e-8
1.8512921072123876e-8
1.8730700949032878e-8
2.831692731033273e-8
9.329037794362624e-8
1.674567858841678e-7
1.385145466540584e-7
1.1478429059118243e-7
1.067696706694322e-7
1.09343688566566e-7
1.2129042411623632e-7
1.4073280718059455e-7
1.3499197419788014e-7
1.6139736172754804e-8
2.887793976582583e-8
7.832148646878143e-8
2.6993307901646794e-7
3.5554546285661795e-7
3.3576650566482094e-7
4.360832291904212e-7
3.990955307680364e-7
2.755117279213362e-7
2.860187822693601e-7
1.2611676612090457e-7
1.647294783419158e-8
8.89382937583777e-9
1.69330584648569e-8
1.6537094494560235e-8
5.3902116512187855e-9
1.7609091415493075e-8
4.467542782433608e-8
7.02485673810078e-8
9.560935848482784e-8
4.569826812055995e-7
4.4517073201810937e-7
3.6618863695502224e-7
4.629858581988621e-7
7.810855704739006e-7
1.0569594114534706e-6
7.680974533659407e-7
7.473250181219347e-7
1.2415705704522015e-6
7.728319728191349e-6
3.3241954408347982e-6
2.693952060822735e-6
2.360023883062701e-6
2.3821386394291725e-9
1.1506384624325116e-8
4.520027642278192e-9
2.3133228025858262e-9
7.136806604430004e-10
3.4333396996298285e-11
2.2629936846985832e-11
1.100996424765156e-9
3.1573452347459712e-9
6.034528171226465e-9
4.934205902092024e-10
8.185186246820915e-11
6.874651034613344e-13
1.6866378566289323e-11
4.5825034302322753e-11
6.498559745425912e-11
2.3705963403844988e-11
1.0056189021405422e-11
4.56199791096154e-12
2.17462096565001e-12
9.5396040078869e-13
9.705194102806075e-14
7.146946197375836e-13
1.6929659155961129e-12
3.03083800249506e-12
4.953601023687305e-12
7.772857265245957e-12
1.196301755101861e-11
1.8290862829962194e-11
7.415328635023712e-11
2.4381796965639046e-10
2.3007991542180672e-10
4.834521068060663e-11
2.3602803391864867e-11
7.367956786559811e-11
1.2308699070872834e-10
1.8260731427877862e-10
2.628452383319096e-10
3.7867535383987993e-10
5.543366571758445e-10
8.319379466612046e-10
1.285403601758914e-9
2.031850217569249e-9
3.168828807254675e-9
4.4555491540107876e-9
5.17343880819199e-9
4.732607078510732e-9
1.9345626859491888e-9
2.070970588549834e-9
3.4723631110423226e-9
5.617934910517765e-9
9.632465447684229e-9
9.782849796157555e-10
5.359226789497089e-10
4.0477950051560324e-11
3.51169794721798e-13
3.5704113332107216e-14
3.268476483779188e-14
4.6618834566198095e-14
6.739815812570549e-14
5.227978652541591e-14
0.
0.
0.
0.
0.
2.4056352924709907e-14
3.3270368276718165e-14
4.595401530829111e-14
6.352174729970754e-14
8.793280310603859e-14
1.2194014413953229e-13
1.6943592554788728e-13
2.3594785555992724e-13
3.293587964892657e-13
4.609568742437733e-13
6.469813232673385e-13
9.10904119934894e-13
1.286821115203397e-12
1.824506616543639e-12
1.6337844309649344e-11
1.5709379976356484e-11
1.9403671882167953e-11
2.479136561955442e-11
3.149876654584816e-11
3.9217422293594613e-11
4.7132361222239697e-11
5.329882847840285e-11
5.379045741539677e-11
4.1756847150658175e-11
6.827782146883087e-12
1.130374186628914e-10
1.7024018129292277e-10
5.018948759105659e-10
1.5369141703464737e-9
6.224925041960856e-11
8.89679494871304e-11
1.4782782355922136e-10
1.8993765157710139e-10
2.2942035160946404e-10
2.715751124009317e-10
3.1974121732193476e-10
3.7687830491919494e-10
4.4627439651069545e-10
5.321301953710656e-10
6.402869354315456e-10
7.793373898582196e-10
9.6248675442988e-10
1.2108541969380674e-9
1.5596534957003408e-9
1.2580740848640523e-8
3.333332131039434e-8
2.1275315525706126e-8
1.9562598184469236e-8
2.2108802686873148e-8
2.8144835733160827e-8
3.961991140115731e-8
6.09410038012127e-8
9.239957108575494e-8
1.0677748391780714e-7
1.0193561547970162e-7
1.0141722091415886e-7
1.138064245360833e-7
8.264134226269331e-8
3.217010066877299e-8
1.4802484525832792e-8
9.683737481622948e-9
7.343505395959212e-9
5.897866264555223e-9
3.1037412527758943e-9
7.581443363276097e-10
8.522207578481106e-11
3.896004101221162e-11
6.04088521089495e-10
3.787890330031384e-9
1.993706834502033e-8
9.276352093820166e-9
7.356004828967753e-9
7.265648176317119e-9
8.046093698415964e-9
9.680218984503663e-9
3.6475498159381955e-8
7.657572740220355e-8
4.319781421842154e-8
3.5102250485594975e-8
3.478272623558816e-8
3.825648292797763e-8
4.5635057104752736e-8
5.861275592208761e-8
7.752583061069031e-8
8.986607803900208e-8
8.253675975850243e-8
6.332645191791235e-8
3.616183177324998e-8
2.4711349311118657e-8
1.5559073893171326e-8
1.1424029612741145e-8
1.0148955712901228e-8
7.778271960177617e-9
2.734740209669138e-9
1.0156645166437902e-9
4.2047942555052365e-10
1.6483859979613194e-10
3.715309128177611e-10
2.689885413120555e-9
9.71934829072434e-9
5.616373166577089e-9
4.7931742725494965e-9
4.812841935986849e-9
5.303140280448604e-9
6.272103966736428e-9
7.923775735340297e-9
3.262787616402897e-8
5.306049364680065e-8
3.1859477043117713e-8
3.122398748727215e-8
3.8089072337319934e-8
5.451810649028785e-8
8.919909089413506e-8
1.3133038468149104e-7
1.2885238368984736e-7
1.237179522086141e-7
1.3820215940934906e-7
1.261609507864286e-7
1.467788334526466e-7
7.337505697226081e-8
2.5509568526788394e-8
1.3171986656425374e-8
9.157136023261215e-9
6.99485993022627e-9
5.604654520060032e-9
2.244838087323564e-9
5.579390152834384e-10
1.2988946298611604e-10
3.6628431745688843e-10
1.9360613747083366e-9
9.102210615338101e-9
2.0313861777911275e-8
1.084894277135415e-8
9.308812765911008e-9
9.588083610877794e-9
1.0996654303224747e-8
1.372956233289804e-8
4.908970054689513e-8
9.82206697162947e-8
5.412997331867344e-8
4.3972000963397247e-8
4.367953309539675e-8
4.839104915283742e-8
5.857865935303492e-8
7.692399824439925e-8
1.0364037565804869e-7
1.2002511497034388e-7
1.1051180615151741e-7
8.758692928319182e-8
4.8375457736322536e-8
3.744876433906337e-8
2.6162543716436306e-8
1.8892946457058888e-8
1.6915338510775616e-8
1.336515235287663e-8
4.7096384483817496e-9
1.7120596642768572e-9
6.565039048109004e-10
1.0369881157241292e-10
4.005264447347367e-11
2.5940933297588262e-9
1.2103212654800685e-8
7.601338155419807e-9
6.6757281417113424e-9
6.7583425701852865e-9
7.432324127306208e-9
8.710407423914578e-9
3.703936911815598e-8
7.177723187774892e-8
4.2620966196845584e-8
4.016315302147315e-8
4.663613348556387e-8
6.236302952469387e-8
9.470702222474707e-8
1.474588494568994e-7
1.6448429425598695e-7
1.486354427792077e-7
1.4900532121501757e-7
1.768593909817863e-7
1.4925190238557515e-7
1.726948499429596e-7
8.507123010771074e-8
2.3011066654744237e-8
1.0523894844173476e-8
6.9154759053650195e-9
4.971549130614413e-9
3.609210832248292e-9
1.1950576217253968e-9
6.688804864692834e-11
2.882146897937732e-10
1.967558195658161e-10
2.2845765109526142e-9
1.3247462664977702e-8
1.6153359484528453e-8
9.99580897964743e-9
9.079878608483656e-9
9.639041017797032e-9
1.127323044794047e-8
4.556502812470424e-8
1.080636860576238e-7
7.15010449940373e-8
5.6571678114099105e-8
5.450578844390638e-8
5.7728408414242896e-8
6.523523913216519e-8
7.821629257377213e-8
9.91225083224531e-8
1.299351319563576e-7
1.6549441490897237e-7
8.442912863463432e-8
6.277682985529367e-8
5.987549318543326e-8
4.8436430845317496e-8
4.211731965571398e-8
3.8972161586843505e-8
1.670780713610914e-8
6.222751034432011e-9
2.836059701478787e-9
1.400920855895967e-9
7.471213738522439e-10
1.9931195017328864e-9
1.6900815559440897e-8
1.6891478105655157e-8
1.3511519587847072e-8
1.3047889026645607e-8
1.3851309301079109e-8
1.572641524949283e-8
1.8933990774664424e-8
2.418470919236983e-8
9.366253965528661e-8
1.1741518709611157e-7
7.09438398979887e-8
7.058250948551016e-8
8.86193487105256e-8
1.3387004415403016e-7
2.1703001242928574e-7
2.2817448224791041e-7
1.984516383097117e-7
2.0993697600461617e-7
2.8831793937295953e-7
2.093109082452733e-7
2.0025751867592834e-7
1.6200303298621423e-7
4.4379771799516114e-8
1.4167297376576582e-8
7.62867109548199e-9
5.44960008438364e-9
3.844043918963424e-9
2.750612885725022e-9
7.455831238649156e-10
2.021104050495609e-10
5.593210138715094e-10
2.054852590085488e-9
6.983770876034069e-9
3.918431387731035e-8
1.9260291548809017e-8
1.3847142273850672e-8
1.3408735043707687e-8
1.502488340340074e-8
1.867229336256006e-8
6.551523635820205e-8
1.4484723943387565e-7
8.988674655792408e-8
7.042889974122967e-8
6.757868573509357e-8
7.181517073808452e-8
8.235593365436374e-8
1.0157562358955043e-7
1.3382681242768682e-7
1.8156247924795332e-7
2.276415615641723e-7
1.1587426336002533e-7
7.883797190488141e-8
8.016526332858465e-8
8.139138675322884e-8
7.3222136206307e-8
6.899815889685792e-8
3.0590826832318704e-8
1.1607760441873572e-8
5.208030344996847e-9
2.294166919001194e-9
1.841992199035807e-10
1.4059233890234685e-9
7.3770783712070926e-9
1.507198405450567e-8
1.5114689972634434e-8
1.5739011033187247e-8
1.7107968207855863e-8
1.9414559133703106e-8
2.2995162411570395e-8
9.798621756467664e-8
1.5723243594254995e-7
9.45410566390944e-8
9.2237204388055e-8
1.121539087210321e-7
1.6138565715074157e-7
2.602865253782633e-7
3.118938932305923e-7
2.615910204804566e-7
2.4956785395298313e-7
3.0705269567621326e-7
5.507871503501537e-7
3.4613124543006076e-7
2.2087062684946527e-7
9.814921163201862e-8
4.2733716361690764e-8
9.396791013613819e-9
3.272836105290397e-9
2.105553644708958e-9
1.1915057047896657e-9
3.9247749502973066e-10
2.2839816933777882e-10
3.2583780078505544e-11
6.575899204434451e-10
2.080173924413273e-9
6.41102400473683e-9
3.647648125468025e-8
1.941271756437401e-8
1.3444459393059584e-8
1.3077467239922261e-8
1.494560123778421e-8
5.596051281664201e-8
1.3460789823937427e-7
1.1873030388257058e-7
8.958237148677554e-8
8.200789987013244e-8
8.274066373116675e-8
8.86911522168621e-8
1.0024596439257326e-7
1.194806531990552e-7
1.4924511219780003e-7
1.8764095355118953e-7
1.2262678949087116e-7
1.1034765553787112e-7
1.3283104119063074e-7
1.8522449990322e-7
1.914001268128605e-7
8.584672639441785e-8
3.769647232920425e-8
1.9495169074744193e-8
1.1232255417795204e-8
6.3351366665589026e-9
1.5659256930336953e-9
3.584665355537838e-9
8.534556378034314e-9
1.725968866600731e-8
2.2580463254199203e-8
2.6556295565918373e-8
3.0801801798990965e-8
3.6310497490882336e-8
4.402586724524487e-8
5.5329889551893814e-8
2.4753550088532713e-7
2.3366927872650133e-7
1.5424250452728236e-7
1.6521264053126672e-7
2.293052643279232e-7
3.8483535951745756e-7
4.537266156992112e-7
3.5777834326924296e-7
3.558411221483625e-7
5.153562237454202e-7
1.4505745986598032e-6
7.907857421721072e-7
4.048790458997783e-7
1.2707905557906646e-7
4.3299745428857875e-8
1.8675856826807847e-8
3.996165752938142e-9
1.2693490644681188e-9
8.781999662188969e-10
3.4062515742843624e-10
2.2757416649280224e-10
1.2225255178598722e-9
1.3467597147214253e-9
1.943767427592966e-9
4.117685279682532e-9
1.0717116470522135e-8
6.07656230594617e-8
2.6605040004244917e-8
1.9204174668176577e-8
1.9802965081604604e-8
2.457973884697767e-8
6.907975831337386e-8
1.6011764159793993e-7
1.4517735435938056e-7
1.0634784072657186e-7
9.52114632290971e-8
9.53718698286937e-8
1.0333430463620409e-7
1.205824766533204e-7
1.5131693418942254e-7
1.949066168463421e-7
1.7063842908110935e-7
1.7984996788344917e-7
1.5084578267703836e-7
1.6138256638363308e-7
2.668553754143767e-7
3.3340953643927343e-7
1.6768033207383506e-7
8.050628156991083e-8
4.693929017663994e-8
3.057677229258297e-8
1.976396717060044e-8
3.216850846592224e-9
2.5361525725203417e-8
1.4378893036054564e-8
1.5135749585624361e-9
1.699829602305029e-8
2.8196190453430565e-8
3.6886665308994265e-8
4.543255586847971e-8
5.54477087634911e-8
2.58028209567494e-7
3.050403949602817e-7
2.0905454861016772e-7
2.2875099049648984e-7
3.2360543848969123e-7
5.513557539977274e-7
6.19837139768459e-7
4.826406391972671e-7
4.900420764533299e-7
7.650230712439195e-7
2.884985751225987e-6
3.7278500067028095e-6
4.451718141165834e-6
4.721830730721798e-6
2.6985948824606006e-6
1.7527170712291537e-6
4.563261414780604e-7
3.086527659873712e-8
8.999070422163824e-10
1.574803787071708e-9
1.340811354403517e-9
6.57663133416293e-10
5.2137459634220075e-11
1.20070053457293e-10
1.3966199902608877e-10
8.746424993557102e-11
4.839903331804492e-12
1.0361049668990274e-11
3.0758707658398017e-11
2.562756343719871e-10
2.0905467508403326e-9
2.397493255049427e-9
6.643137408977489e-9
1.7888997480402314e-8
3.616857946007587e-8
4.6912284570336104e-8
4.4762877757095716e-8
4.092217677491084e-8
4.0511653318029834e-8
4.529538494892674e-8
5.5759531295723624e-8
8.439653769117856e-9
6.9593333337022705e-9
4.1945184320323015e-10
2.1872317698290313e-8
1.1690204742402272e-7
5.143167829530966e-7
1.7839110638645727e-6
3.3421493170718473e-6
5.939186175805552e-7
1.5911008906363492e-7
4.801315887046936e-8
1.146420840759332e-8
4.430737720635285e-9
1.1700992910867176e-8
1.4100890140375731e-8
1.0862261456238131e-8
2.128752068772876e-9
2.6257118534371172e-8
5.533602836603544e-8
8.511877917844576e-8
1.1688738679768627e-7
6.060139575923559e-7
5.151964199015037e-7
4.464244131925852e-7
5.93208770029608e-7
1.0472891342643034e-6
1.1583917980430148e-6
8.450760239107259e-7
9.126691673117316e-7
1.8958993902464167e-6
0.000024549483097397025
2.4603737097817343e-6
1.9008283627500617e-6
9.692224710043436e-7
3.098067931186494e-7
1.60462112354063e-7
3.970384615497855e-8
1.603844784537835e-8
3.323861180885723e-9
5.571450018946053e-10
1.8751619913314364e-10
1.1923027567249506e-9
3.3470367975461645e-10
2.3071590801042824e-9
5.496413588110584e-9
1.6770479270967387e-9
2.9355600798869907e-9
5.408877875395342e-10
4.958761597173988e-12
8.264211970049366e-12
1.1261691318565858e-11
1.3267642249763238e-11
2.1450579169860438e-12
1.670007558680081e-12
1.3004400623754002e-12
9.8959731578718e-13
7.083547515618536e-13
4.0462741495852046e-13
0.
5.532132574075217e-13
1.3909610791244752e-12
2.6446866091830867e-12
4.525469011919314e-12
3.760181308762203e-11
9.519621217188582e-11
1.187794005403103e-10
1.454772577003386e-11
2.1671286864730722e-11
4.359979752167352e-11
6.371889824822948e-11
8.667470487986969e-11
1.1587751020084031e-10
1.5527642840044435e-10
2.1054604385925998e-10
2.9065509816606417e-10
4.1054957566731246e-10
5.960638965540563e-10
8.926647008425177e-10
1.3773761471696453e-9
2.1502862012811916e-9
3.188369807276622e-9
4.025271574832677e-9
4.4462097470088277e-10
3.216475312270083e-11
5.206958260339993e-10
8.166040497738952e-10
9.513216503810845e-10
1.009446663032939e-9
1.0362377893104608e-9
1.0528632911607838e-9
1.068025316127491e-9
1.084210491771067e-9
1.1004959302598993e-9
1.1130041156004421e-9
7.491773505811537e-10
1.5474178978568695e-9
5.96131152757765e-9
4.094148346869027e-10
1.6095237588384716e-11
3.2310289581351696e-13
3.669800206910259e-14
3.910942339146377e-14
0.
0.
0.
0.
0.
0.
0.
0.
0.
0.
3.033021386838159e-14
8.791115601790913e-13
6.349992826246488e-13
7.129228891322694e-13
8.689752212062923e-13
1.0858192956683905e-12
1.3706343590789247e-12
1.7399687545543112e-12
2.2178009328618184e-12
2.836348127394704e-12
3.637991414217481e-12
4.677946482166052e-12
1.4903140130145248e-11
1.8269210741832994e-11
4.945901867281108e-12
1.9143215401742787e-13
3.1735003949178213e-12
6.0472893532879155e-12
9.606099053461969e-12
1.4450270763584555e-11
2.1269078425463594e-11
3.088450134184421e-11
4.414642653973445e-11
6.162353069208484e-11
8.317451692569855e-11
1.0783881316307084e-10
1.3445409326838843e-10
1.6254207598887563e-10
1.92610092334301e-10
2.2585415305691516e-10
2.6380197417166756e-10
3.0816781067676376e-10
4.402531249740911e-10
2.6790018714080043e-9
7.030500917530822e-9
7.817002665329225e-9
7.853096845616758e-9
8.321939764098286e-9
9.088931523584761e-9
1.0032585542460519e-8
1.1085633308436443e-8
1.2211577229754762e-8
1.3386969495906435e-8
1.075249283462057e-8
1.0121820768949227e-8
9.119670221919533e-9
5.02742581523036e-9
1.407239273929906e-9
4.1485706783551725e-10
1.8130429672701554e-10
3.087903477791179e-10
1.0137603881682748e-9
3.5906143647931285e-9
1.5191546230866306e-8
8.533017295758737e-9
6.4243285681842686e-9
6.229452435318424e-9
7.045868441397287e-9
9.08182315116282e-9
1.3463012897220412e-8
2.3490841843696793e-8
3.874498875717577e-8
2.9988614436146576e-8
1.3499198769388493e-8
6.211592006313545e-9
5.591881955505757e-9
8.678611851441047e-9
1.6699704049538135e-8
3.707965695221909e-8
5.860763614649724e-8
6.304460111253536e-8
7.670558442724066e-8
8.850349393606463e-8
2.001031534334234e-9
7.375446172120285e-8
8.063677893135684e-8
7.779940947291583e-8
8.959533352834938e-8
3.341894438636599e-8
1.150500646230114e-8
6.618950515821043e-9
4.561515571360001e-9
3.203107063779167e-9
1.2866952445723329e-9
2.3849643173551873e-10
7.601070061756498e-10
1.0641578432248644e-9
8.327969650774947e-10
1.989246862124577e-9
5.0893203668207364e-9
3.6450917074056384e-9
3.4662276735397446e-9
3.6790450194461312e-9
1.4698250643609644e-8
4.272333290697529e-8
3.9331558979684675e-8
3.160738664334239e-8
3.03237193113768e-8
3.1540121379963064e-8
3.418666395207322e-8
3.808148056375149e-8
4.337007786869325e-8
5.0313024779411484e-8
5.905063052919652e-8
6.915268983886379e-8
4.185163783655716e-8
3.227677916183136e-8
2.2527655081319257e-8
1.7409127593195677e-8
1.608980787743778e-8
1.083334135225207e-8
3.6689945199825887e-9
1.4303445393718144e-9
6.494077000922076e-10
3.6117285942057195e-10
7.736223769073073e-10
4.462233990702596e-9
1.292950476319967e-8
7.793250688870083e-9
6.7591427099624826e-9
6.840828452106191e-9
7.588227614450119e-9
9.044091826106197e-9
1.1540907450324804e-8
4.3761543728562924e-8
6.481305101961593e-8
3.88868141547602e-8
3.828338625059973e-8
4.711698629363681e-8
6.863796733218751e-8
1.135745377298362e-7
1.531656686639054e-7
1.4155575638642926e-7
1.3937843794321612e-7
1.635820896879812e-7
1.390468350879806e-7
1.623576148427144e-7
9.867472682614751e-8
3.021955373396317e-8
1.3933962140990312e-8
9.207341969550781e-9
6.861613757627894e-9
5.4062564262068036e-9
2.6296640729047464e-9
5.938413689977111e-10
8.683163435624317e-11
2.8986918020997517e-10
1.7459690872296995e-9
7.892666011252225e-9
2.5418604400355437e-8
1.213946146421119e-8
1.0046709488262222e-8
1.0189606501583503e-8
1.15809564007588e-8
1.4358887209107889e-8
5.2443664052983236e-8
1.0950979970956265e-7
6.21284760685608e-8
5.008700175901673e-8
4.936588963406168e-8
5.4102254551396504e-8
6.448938697842303e-8
8.323132229829008e-8
1.1281033338062179e-7
1.4206407835238573e-7
1.4444209146347219e-7
9.526872518202273e-8
5.5334072760023434e-8
4.6712185223222296e-8
3.541652655442621e-8
2.6683165935574196e-8
2.489984881171579e-8
1.7201535697701063e-8
5.854233784572896e-9
2.253023395419867e-9
9.050863131693719e-10
1.6303539211433522e-10
9.395510377887342e-11
4.195314966692882e-9
1.3951079321536277e-8
9.626025771269868e-9
8.77837843898938e-9
9.030211874517801e-9
1.0012211047810047e-8
1.1787643535501296e-8
1.4692276534632165e-8
6.163965507276448e-8
9.416459415592211e-8
5.565690580071691e-8
5.391699944722533e-8
6.520619862146258e-8
9.31203365066374e-8
1.509751423309607e-7
1.9946607874420207e-7
1.7859394078453723e-7
1.7111764164015595e-7
2.0047865863941692e-7
1.697918979724774e-7
1.9413370749266123e-7
1.0439443179364043e-7
2.938068717478706e-8
1.3220167063661397e-8
8.650968800636855e-9
6.416318526997255e-9
4.992486683679972e-9
2.6798143430878826e-9
7.168929056608932e-10
3.3614999524650096e-10
8.103563828841439e-10
2.7747195594759755e-9
1.0298308450153477e-8
3.52230842449535e-8
1.5841754668370734e-8
1.2871973402355614e-8
1.3061521831263281e-8
1.501648995303918e-8
5.149680530702293e-8
1.1671637554640104e-7
7.27661462371491e-8
5.793939152761783e-8
5.6181164001232107e-8
6.007410885712511e-8
6.897260241336728e-8
8.467494682552294e-8
1.1038051991442114e-7
1.4716471478904365e-7
1.8223665699046378e-7
1.8206075028906013e-7
1.1281689790875632e-7
6.65212386324612e-8
6.387675518638933e-8
6.041123164061766e-8
4.805886316377063e-8
4.6419903895043026e-8
2.3819265091622503e-8
7.937320579971797e-9
2.9015138226479796e-9
4.4676813479557535e-10
1.9817286361460366e-9
5.4297314054319115e-9
3.890801070073908e-9
7.57387391372163e-9
9.21038785017299e-9
1.0091052287452573e-8
1.1201675334451499e-8
1.2819175154630419e-8
1.5182134671029963e-8
7.112656161820028e-8
1.4162332573990981e-7
8.38216449359713e-8
7.906436670139111e-8
9.205671247984646e-8
1.2420293054988373e-7
1.9081325803487384e-7
2.7979906163911774e-7
2.6787442073873377e-7
2.3309107400008442e-7
2.408780673299649e-7
2.305751212141979e-7
2.0974536519455998e-7
6.566524107179682e-8
2.096894379814139e-8
1.0887231205076437e-8
7.702696936340634e-9
5.759130572193696e-9
4.775335546524611e-9
2.4720104479410918e-9
1.229986141034308e-9
1.3895681095150307e-9
2.7480446697354295e-9
6.656984645462293e-9
2.207822498714175e-8
4.812836935936822e-8
2.3940595332348523e-8
2.044046771041256e-8
2.1740192487455904e-8
2.6549927932105525e-8
3.649797900161536e-8
8.745705921420979e-8
1.6327950696337935e-7
8.759318821109451e-8
7.005927029707384e-8
6.897154471598909e-8
7.645539993148418e-8
9.38627311906274e-8
1.2692977045633148e-7
1.7998694720574213e-7
2.274965647280423e-7
1.8906931152155286e-7
1.5713605878739916e-7
8.362875331243721e-8
6.990600259017304e-8
7.685027448350171e-8
6.869354341427557e-8
6.505262089010646e-8
4.478731637182579e-8
1.5840267120096696e-8
6.23616067173703e-9
2.4277236505897255e-9
1.9797352928871212e-10
3.5109305104447837e-9
7.157993723723747e-9
6.573235111324971e-9
1.0769435338290371e-8
1.2104536971810761e-8
1.3336902122325596e-8
1.5043914257975724e-8
1.7526387154955167e-8
2.1167029374894588e-8
9.885211480065494e-8
1.5964018682338776e-7
9.553868958170392e-8
9.315733818675087e-8
1.1340338439632133e-7
1.6362018096688964e-7
2.642156646751599e-7
3.129439504181138e-7
2.6166651284122075e-7
2.5091325233248775e-7
3.1199499068209824e-7
2.4573608321123287e-7
2.065270889134997e-7
1.0767825028453207e-7
2.6964538774089853e-8
9.886350786856624e-9
5.977289107171182e-9
4.467308207994774e-9
3.1288922754419637e-9
2.517556476338218e-9
1.181706960839982e-9
1.0882558607303648e-9
1.9851784030240833e-9
4.552272565125037e-9
1.2862963739672658e-8
6.338848396799942e-8
2.634355273128452e-8
1.9848130725056492e-8
2.001605841182761e-8
2.365051454820932e-8
6.802543601956729e-8
1.510348937909859e-7
9.787010127269353e-8
7.586849612841274e-8
7.194825374624359e-8
7.550269305473327e-8
8.536239907933546e-8
1.036391903675496e-7
1.3455071471238993e-7
1.816128420144495e-7
2.278061767018721e-7
1.38131287589928e-7
1.4567003905458907e-7
9.606290115174136e-8
8.969660432838057e-8
1.1245505709534149e-7
1.4206080916237443e-7
1.231659303892529e-7
4.824822569991266e-8
1.9933169106728952e-8
8.998732787836446e-9
2.725452463233862e-9
4.8388041778342495e-9
2.643010887901455e-8
2.9335657575284646e-8
6.833183431644739e-10
9.805539716521992e-9
1.462370486128919e-8
1.7958451396084302e-8
2.1332926198511203e-8
2.5444131691794425e-8
1.1692446921770583e-7
2.2508589611835562e-7
1.3822357234063614e-7
1.3606431366778705e-7
1.6653872658646062e-7
2.4166196074578617e-7
3.9138648149014886e-7
4.4870941510484997e-7
3.65512021162826e-7
3.489883185800011e-7
4.461399912374917e-7
3.0367528465818364e-7
1.6163491594226458e-7
7.995114333131309e-8
2.0226584232152212e-8
6.4543916649286656e-9
3.7722678412456845e-9
2.877200145435256e-9
1.8330293119936168e-9
2.2200729534052196e-9
2.2078829765184755e-9
2.3524884960267843e-9
3.6157173067103406e-9
6.998592568373284e-9
1.7374285680429854e-8
8.522368423835526e-8
4.2079516548745115e-8
3.066983693753508e-8
3.1684572887287505e-8
3.962322573096313e-8
5.735973108883084e-8
1.0100579593923914e-7
2.0346031372074118e-7
1.191118847791534e-7
9.082780690428762e-8
8.589558488775722e-8
9.155606925719122e-8
1.0786310831852446e-7
1.4038589856684723e-7
1.9811357542172208e-7
2.6286502633589127e-7
1.0463978683864332e-7
1.6528565409650334e-7
1.2496263235270028e-7
1.0753310179016064e-7
1.2842778116515704e-7
2.021449640046959e-7
2.0624397155906113e-7
8.432449517871494e-8
3.7526863318121476e-8
1.9254799978606888e-8
9.666635480533156e-9
1.103649938351706e-9
1.8282556918383055e-8
4.185881386092757e-8
9.169464259324187e-9
7.875212694803788e-9
1.6867687363664565e-8
2.2367244080039977e-8
2.7147832639582742e-8
3.250427666413455e-8
3.930049669669566e-8
1.881326088742664e-7
2.5816908052334655e-7
1.6720556346019752e-7
1.748117960359936e-7
2.3268360881606177e-7
3.774716034144887e-7
5.352278201332257e-7
4.3470820921638946e-7
3.901510810284312e-7
4.848976162974761e-7
1.019910329029978e-6
5.619513314284521e-7
2.0590584105339968e-7
6.667357555577696e-8
2.8613961338366496e-8
8.453652243471255e-9
2.0528711822757588e-9
1.10580072113506e-9
7.959252799804764e-10
4.3605279960047546e-10
1.2183484464955393e-9
2.839093764662984e-9
2.6244712724492076e-9
4.076214257404814e-9
8.088629891359946e-9
2.2906430505631767e-8
8.164050189236181e-8
3.2150600691584004e-8
2.750894824549745e-8
3.160223652510444e-8
6.968165937968398e-8
1.5944872126490318e-7
1.3955933087332354e-7
1.0238358746975105e-7
9.188473813642043e-8
9.235774559900279e-8
1.0069569401747942e-7
1.1865583053692712e-7
1.5046117185214738e-7
1.9133802778670817e-7
1.3678283920567356e-7
9.675650663711857e-8
5.927726290818017e-9
1.8772836681541742e-7
2.454466127007554e-7
2.8821629132115817e-7
3.5170301125437905e-7
2.8003719997705406e-7
1.6387716108089213e-7
8.456741224341684e-8
5.797761088955377e-8
4.529486973554003e-8
2.6542418836604144e-10
3.1658707300648655e-8
3.2140819606203436e-8
2.4976824703945454e-8
7.184680360906681e-9
1.4196465999558545e-8
3.086023012920134e-8
4.410552996909359e-8
5.677898462053572e-8
2.2512953604390989e-7
3.6359028206654376e-7
2.6243792844799923e-7
2.94358532071016e-7
4.2372030982255935e-7
7.255630818196113e-7
7.578955326787333e-7
5.882104703578306e-7
6.216178536218562e-7
1.0844532019590153e-6
6.678570235697542e-6
1.948808016489501e-6
3.4902148713287155e-7
6.003097177077848e-8
1.0938609762259771e-8
1.6468724687805385e-9
6.560219056328108e-10
6.631628078882046e-10
2.661486991014483e-10
1.5023536616292084e-10
2.381855016929021e-10
7.2713742603542e-10
1.186960055882277e-9
7.526139254852172e-10
1.1951301134886835e-9
4.40424790824115e-9
3.546448386668829e-8
1.190622791551308e-7
3.5229456777842165e-8
3.184629134670948e-8
3.681975690110895e-8
5.34301899613218e-8
1.4853325003624322e-7
1.7448016357134293e-7
1.2517961026228884e-7
1.0669969514588614e-7
1.0517728154901963e-7
1.1590887671951605e-7
1.3832665096307542e-7
1.529239492415521e-7
7.710604757627554e-8
1.440719581434237e-8
6.83665258784175e-8
4.115447631687929e-8
2.129740291524888e-9
1.0983559296181309e-7
2.6078485480191697e-7
4.230402317037728e-7
5.32462980788474e-7
4.846608361404583e-7
3.3607407934810115e-7
2.266976699429573e-7
6.666424462335756e-8
2.1157184360252845e-9
2.065540760788242e-8
2.6954239520673685e-8
2.7244137097994257e-8
1.768707887152979e-8
6.850590379666424e-9
3.9984784465805825e-8
7.21486093277662e-8
1.0321265304316349e-7
4.6555909209934705e-7
4.3301702949846117e-7
3.8908800341883827e-7
5.280172257036971e-7
9.453328040926866e-7
1.011997797390425e-6
7.497708728530838e-7
8.430771253012052e-7
1.930947163191319e-6
0.00001871657973707446
2.0009099281512324e-6
1.463494481591532e-6
6.480775308497034e-7
1.0475727463805448e-7
5.8054026568075696e-8
1.9007827145087967e-8
8.612827929223122e-9
4.501224255379261e-10
4.360112529587564e-10
5.447460334515002e-10
6.572251039142811e-10
6.472689215217487e-10
6.387147205736701e-10
9.160227722692668e-9
3.6215528642702547e-9
8.909272378366606e-10
7.299554924443463e-13
7.184246032167551e-12
9.795891189208267e-12
1.2580434791397914e-11
1.913283819222246e-12
1.5976313936760832e-12
1.2892646798974549e-12
1.005680827939397e-12
7.445497504737689e-13
4.678929840868454e-13
1.1715786128885504e-13
3.80250387384971e-13
1.1160561118814335e-12
2.215521278338474e-12
3.861652145486276e-12
6.33471249450214e-12
4.291540866426159e-11
1.1413680760736944e-10
1.364853582873972e-10
1.7998738417254003e-11
2.3790842541586907e-11
5.00452452447306e-11
7.462939033348992e-11
1.030650998236952e-10
1.397153822761589e-10
1.8989925511689112e-10
2.6151895681224694e-10
3.673981804520701e-10
5.294016473535192e-10
7.858754737826121e-10
1.2032629144910696e-9
1.880151881362713e-9
2.863713894623013e-9
3.841773088053796e-9
4.174517816530135e-9
2.9811577644503136e-11
6.316146555240974e-11
3.879808144745142e-10
7.514250472543914e-10
9.713734759553678e-10
1.0879971025630188e-9
1.144477411708302e-9
1.170447835862165e-9
1.1827506952793647e-9
1.1893018571813401e-9
1.1920353884934174e-9
8.526824428408421e-10
1.2034479278494655e-9
5.5533705513699335e-9
7.167264939286608e-10
4.36277158524827e-11
1.284005990083236e-12
6.985853597686e-14
2.7761119538753026e-14
0.
0.
0.
0.
0.
0.
0.
0.
0.
0.
3.003188251355276e-14
4.141244889721145e-14
1.0760240568079358e-12
7.994622516123658e-13
9.03227775056735e-13
1.1051797145517734e-12
1.385715549389226e-12
1.7550265531288176e-12
2.2351213521008443e-12
2.8576413063406527e-12
3.664967192862118e-12
4.712639148562958e-12
6.072552535235164e-12
1.629861405423976e-11
3.189099837769846e-11
7.64500839142753e-12
1.4494292917765593e-13
4.1764547977162965e-12
8.240921092526451e-12
1.3241901023641067e-11
2.000276065894932e-11
2.9391117786218674e-11
4.22995358291405e-11
5.937740976216202e-11
8.060351717316979e-11
1.0510431738760451e-10
1.3168603097462986e-10
1.5974712933063984e-10
1.8968143274022807e-10
2.2262755236644545e-10
2.6009306242160543e-10
3.037790352758168e-10
3.5560177537746075e-10
6.172402141759631e-11
3.790231778863884e-9
8.76934948060522e-9
8.992677952618294e-9
8.983268159426936e-9
9.562188352218898e-9
1.0498334511590943e-8
1.1657177778089842e-8
1.297813249051974e-8
1.443569218921061e-8
1.6014567299408146e-8
1.2221273295355781e-8
1.0801055586042563e-8
9.971543691761862e-9
7.091093959342942e-9
2.3894241002714818e-9
7.821648065934841e-10
3.8524388645255107e-10
4.4545061866218665e-10
1.032827854215576e-9
2.9946674136388442e-9
1.1719711564175995e-8
1.2693106462981877e-8
8.151278221590351e-9
7.375928998273224e-9
8.002558528556851e-9
9.965324977255866e-9
1.4231995041630696e-8
2.384330407998515e-8
4.26246440475181e-8
2.5270384611344945e-8
1.1217264582077452e-8
5.11383476863249e-9
6.13464382407917e-9
1.0893761625274411e-8
2.348729113481298e-8
4.5184808378647414e-8
5.2236566733292265e-8
6.0029881800045e-8
7.368730858448498e-8
5.008532719781647e-8
1.6235089417034466e-7
6.80714920152886e-10
8.391621024983077e-8
7.197430015415434e-8
8.962313006993305e-8
5.0017920678403166e-8
1.2281476265563355e-8
5.788161825417427e-9
3.6292855145741355e-9
2.261498063205752e-9
7.721547537068219e-10
6.197132574897613e-10
1.0762749043158285e-9
1.3612484802006156e-9
1.253415205950064e-9
9.753459196073595e-10
3.333305695662742e-9
2.7058995283609115e-9
2.6835578666563556e-9
2.8968219137671505e-9
1.184122209459723e-8
3.6914293183818914e-8
4.292144917791343e-8
3.4935430635289725e-8
3.328009163232522e-8
3.4317104609970795e-8
3.667622627103716e-8
3.9939387086106536e-8
4.401817565707645e-8
4.892647162377694e-8
5.4653725367551156e-8
4.3068636908707874e-8
3.601483975777064e-8
2.8985714184968134e-8
2.6641481723546126e-8
2.2787931030013107e-8
9.174871575590888e-9
3.555329868761739e-9
1.8370078268801083e-9
1.3619850401047943e-9
1.7628946174517376e-9
4.214907755863215e-9
1.7008958960785237e-8
1.9108345298675966e-8
1.2574134143525137e-8
1.1257134873786949e-8
1.1708374051789442e-8
1.3483610340686637e-8
1.696788447295176e-8
2.343357773203289e-8
3.61822378551719e-8
7.343444062926022e-8
6.583324438466263e-8
4.2680002625880417e-8
4.548152314872149e-8
6.250491352585616e-8
1.0541012011761526e-7
1.5873309829088579e-7
1.470014172376336e-7
1.4702335173878024e-7
1.815241985310055e-7
2.3725524282106752e-7
1.9345111613916177e-7
1.5284424979678454e-7
1.6905607155398916e-7
1.0248965030449919e-7
2.48116415268516e-8
1.004624456098248e-8
6.249178857548018e-9
4.376748142694482e-9
2.9518139396997795e-9
8.093480321991184e-10
4.0179290828539273e-10
6.070010145720066e-10
1.7191114396303422e-10
1.7545431370063613e-9
1.2788117044154498e-8
1.3489557502588078e-8
8.76505145650428e-9
8.10064312909287e-9
8.641734245199812e-9
1.0078208233719251e-8
4.42246405332783e-8
1.0918171640399347e-7
7.854231128532835e-8
6.175884784149279e-8
5.9061246162358337e-8
6.190749500552445e-8
6.881644991964984e-8
8.053437098743574e-8
9.899354894287064e-8
1.2644824780103031e-7
1.6236218668259865e-7
8.651883700305611e-8
7.022159360410935e-8
6.833527611148898e-8
5.655752262061235e-8
5.1842876831397794e-8
4.316377718022807e-8
1.6618196229897652e-8
6.608336970930482e-9
3.215384570939823e-9
1.7549203872056572e-9
1.2937465403501585e-9
3.940333031125517e-9
2.6447385655029738e-8
1.9273561429940894e-8
1.6076614874815944e-8
1.5803493602834038e-8
1.6971336310324e-8
1.9461182770613896e-8
2.3672022034966925e-8
9.135563365813618e-8
1.2975324424986354e-7
7.77420409470698e-8
7.61396934265072e-8
9.33283990729721e-8
1.3609186267223335e-7
2.2079167546825447e-7
2.577159436471753e-7
2.2037694797100308e-7
2.1789061900591462e-7
2.7463747173555003e-7
4.85662272569342e-7
3.0359428956031174e-7
2.2907854778936822e-7
1.4193586101680384e-7
6.189571664442803e-8
1.360521007007971e-8
4.774397673765271e-9
2.942265871430436e-9
1.8421127861160706e-9
6.947586441945287e-10
5.123546043042999e-10
5.592246586958342e-10
2.946548356324679e-12
1.1700539908655544e-9
4.827724250018384e-9
3.109852847910202e-8
1.5652290089151108e-8
1.1085333207322719e-8
1.0709665332294475e-8
1.1946509571671506e-8
4.9439940339813424e-8
1.2422019147765981e-7
1.1217889826028531e-7
8.601784767852098e-8
7.961960341710132e-8
8.076233461775451e-8
8.638427036075616e-8
9.650009852368673e-8
1.1247666511243117e-7
1.3639914451353556e-7
1.6972137540300517e-7
1.1119296919170033e-7
1.0596941373444687e-7
1.2507583887798472e-7
1.4268511750956526e-7
1.387958087364801e-7
6.432957271545141e-8
2.6813898290033668e-8
1.3353224483380473e-8
7.610387039453795e-9
4.564718519724902e-9
3.0000594272035594e-9
1.0565088997810537e-8
2.1529381407544843e-8
2.2590707458462147e-8
2.4309253961701072e-8
2.662613300375303e-8
3.0099728826303104e-8
3.5332898873864625e-8
4.324504854947412e-8
5.5486799454400716e-8
2.2383982923901066e-7
2.107829010598523e-7
1.3599899397647822e-7
1.4305891787984968e-7
1.941109224640221e-7
3.203851831425707e-7
4.091366366093963e-7
3.2831891140246266e-7
3.159840612485589e-7
4.241135897188728e-7
9.61312873172658e-7
5.497158036609585e-7
3.44501707519038e-7
1.504939405957362e-7
6.437675751854405e-8
2.1835115998267732e-8
5.004991610997127e-9
2.2555881486927447e-9
1.6682267237508499e-9
7.131565709417489e-10
4.063975886956808e-10
5.215036686080809e-10
8.638151845727835e-10
1.8002769007979248e-9
4.4012225636161256e-9
1.3579603440419637e-8
5.760758573394959e-8
2.156010173312997e-8
1.739209579965742e-8
1.8311689511334307e-8
2.2416324793943987e-8
7.235547650699486e-8
1.690414568579822e-7
1.3980111192144048e-7
1.0427038384989442e-7
9.519193715382304e-8
9.647675958383719e-8
1.0501158419465247e-7
1.2219983270570735e-7
1.520924211808367e-7
1.987348311515482e-7
2.3339316228468942e-7
1.6505692117115788e-7
1.3449191925729643e-7
1.4714686526339165e-7
2.1904517739074185e-7
2.7769542271198257e-7
1.29077875824565e-7
5.7048408473910904e-8
3.038107380397131e-8
1.7847357915513035e-8
1.0033410151617582e-8
1.0107920470473143e-9
2.14670135896693e-8
5.4130725518885925e-9
1.070741813265918e-8
2.164880604325654e-8
2.882099681304272e-8
3.488804287557555e-8
4.161322262737647e-8
5.0222060942825866e-8
2.2473664254504745e-7
2.825035249960742e-7
1.8515450735594527e-7
1.9533866898265456e-7
2.632690918067188e-7
4.320438275274903e-7
5.794650142929837e-7
4.5907081867799746e-7
4.2169490037229385e-7
5.454045644541993e-7
1.25112895706853e-6
0.000010803868810842901
7.3823061797463835e-6
2.280843837028813e-6
3.5845622736942174e-7
5.6150664988266006e-8
9.281680523878314e-9
1.2632423157537602e-9
4.691275941399722e-10
4.435165112624521e-10
2.0740691554362663e-10
3.2720851678759425e-11
7.810960900039121e-11
5.919336906581675e-10
6.268598751088324e-10
5.977033063566031e-10
1.5588792787467858e-9
9.053825597397573e-9
5.565246256916939e-8
1.8595218321631382e-8
1.3433020638251662e-8
2.0838262410497238e-8
7.296757114905563e-8
1.488688339537961e-7
1.345837467799297e-7
1.1242181416966765e-7
1.0293769834943368e-7
1.0251187971366178e-7
1.0974775902878681e-7
1.2539206618835156e-7
1.4731915059673036e-7
1.0467769876118498e-7
2.043955845012045e-7
2.684369122385778e-7
3.472275706569136e-7
2.7341263011154923e-7
3.039924941816798e-7
3.086221418438466e-7
2.0050200319648127e-7
1.784910784171266e-7
2.6502914731417724e-7
6.036979438092403e-8
5.332053678166514e-9
8.26495157109561e-9
1.0090893821215623e-8
1.8456967629392209e-9
1.5714621539045905e-8
3.571761601990528e-8
5.413095027773735e-8
7.223032670451351e-8
9.241679149049474e-8
1.1722885048666745e-7
6.43152653531061e-7
4.3504484020279016e-7
3.4667540429186276e-7
4.335359934139588e-7
7.308576827150845e-7
9.663177134473022e-7
7.05086689444798e-7
6.897074003754695e-7
1.1297743905914529e-6
6.095078329388249e-6
3.3250570408282277e-6
3.2180662992735052e-6
2.610208393962066e-6
1.151381704193242e-6
4.1797854207543987e-7
1.5007373525473342e-7
3.3111301905389565e-8
3.968077570443553e-8
1.2021886351332397e-7
2.4113704995980987e-7
2.957194028752825e-7
5.233999522511827e-8
1.2430738439224124e-8
7.11512468268769e-9
5.161610073141352e-9
5.490914898703895e-9
5.981046263050829e-9
4.271777963329068e-9
1.5247480483334897e-9
1.7033596364129398e-9
1.3469449434273465e-9
2.251537374668325e-9
2.8719670750979095e-9
1.343749929267985e-10
6.660404943065742e-12
1.0558452333997771e-11
3.0413242819656963e-12
1.4382034087350257e-12
4.922191809385186e-13
1.5614415170111243e-13
5.632833910439838e-13
7.795271818925276e-13
9.412658289873297e-12
1.9404639725448643e-11
1.828491187955257e-11
1.5380839790060237e-12
8.24272688326712e-12
1.1878789366269732e-11
1.5061914219530288e-11
1.8566274090553974e-11
2.2767740074005077e-11
2.797038733006529e-11
3.451936689531514e-11
4.286592958393315e-11
5.3633692230453054e-11
6.77100173297254e-11
8.638674842756406e-11
1.1158821593837105e-10
1.462526300826162e-10
1.9498949835829912e-10
2.652479254648566e-10
3.744558166974594e-10
1.5659333246257626e-10
2.9383902088445384e-10
3.345984336399144e-10
3.5854308098106196e-10
3.8371524143980364e-10
4.143826023900182e-10
4.513169293765991e-10
4.941326858381818e-10
5.418129707402886e-10
5.9283261578681e-10
6.452602803172344e-10
7.038380608907783e-10
7.089441047797869e-10
5.262467543102856e-10
3.678895090530901e-9
1.7047964815287178e-9
9.55593488368135e-11
1.8113908043135828e-12
1.0617126464897955e-13
2.6318226705974772e-14
0.
0.
0.
0.
0.
0.
0.
0.
0.
0.
6.855286879103052e-13
4.747280300743043e-13
5.282487255873825e-13
6.401677031265134e-13
7.956097445580236e-13
9.98930868357164e-13
1.2614159777742965e-12
1.5995754147291267e-12
2.0356115916615046e-12
2.5987447335986457e-12
3.3271350618422774e-12
1.4162198937478528e-11
9.28714798648361e-12
2.7090679087466246e-12
3.36480207592213e-13
2.153362241389421e-12
3.9485819440428436e-12
6.1806431934074025e-12
9.2276053501867e-12
1.3548382071632013e-11
1.9743528427346913e-11
2.856641863266569e-11
4.0831527529516385e-11
5.7139375376017996e-11
7.74607750773947e-11
1.0095749132522042e-10
1.2648436302983486e-10
1.5345922790166578e-10
1.8225259119937945e-10
2.1395275336382754e-10
2.50007435457549e-10
6.966831458981441e-10
1.5730749473647762e-9
4.982735653955156e-9
6.4163638639734615e-9
6.581708407282061e-9
6.943982931982525e-9
7.537298456971814e-9
8.273955808941165e-9
9.089448058280416e-9
9.940785729014396e-9
1.0798225458768713e-8
9.46602993632198e-9
9.714506973797026e-9
7.770616573127869e-9
2.636423134769118e-9
5.993387589673083e-10
6.39538642322263e-11
6.325559936764781e-11
1.0752664000078594e-10
1.0251266800916175e-9
5.654976347093692e-9
8.049819374165056e-9
5.216675248260942e-9
4.646779854768826e-9
4.8721224758459745e-9
5.784252687120637e-9
7.760088546278174e-9
1.2007415981776443e-8
2.174878462030121e-8
3.0468305056124926e-8
2.158699108080539e-8
5.697146020919724e-9
5.8120926415642954e-9
6.6668245904165466e-9
1.0547302161050959e-8
2.011262959628394e-8
4.390496607644935e-8
6.485661309424006e-8
6.867712676515671e-8
8.41966865750392e-8
9.616117429019077e-8
1.7565160419398802e-8
7.921126258453417e-8
9.101491612232327e-8
8.284558672639729e-8
1.023251466640941e-7
4.070681562409944e-8
1.2456287048066853e-8
6.702890772171496e-9
4.505719937460879e-9
3.0701622428548465e-9
1.40471734314847e-9
2.7196764770719334e-10
8.080642257410461e-10
1.0807771081143227e-9
8.356980220023979e-10
1.6479259124330741e-9
5.9300161739469335e-9
3.936414955299786e-9
3.666438529871894e-9
3.857092319989637e-9
1.5399932396286486e-8
4.4959173369709524e-8
4.335760513951035e-8
3.484480111098524e-8
3.333375768927333e-8
3.4555357161199375e-8
3.727324303257753e-8
4.123126222486337e-8
4.652783786723401e-8
5.3385367310148716e-8
6.194906996811885e-8
7.196814695319794e-8
4.579867517905726e-8
3.768001267184866e-8
2.76006823651942e-8
2.2003384672719746e-8
2.0797803529694223e-8
1.2467075634558052e-8
4.227207687034053e-9
1.7174719378833592e-9
8.080425591479416e-10
4.707568923654689e-10
1.0407942226610575e-9
6.297203683307524e-9
1.3949744185218552e-8
9.030304606001649e-9
8.058179268920938e-9
8.258738093462582e-9
9.222754536274613e-9
1.1036009004150691e-8
1.4117276316804702e-8
5.2978357620079586e-8
7.487645106947241e-8
4.4904352412408506e-8
4.427437329529416e-8
5.470625964354355e-8
8.037421234250564e-8
1.3307030588809322e-7
1.6899254833088708e-7
1.5223092731634296e-7
1.5219525467489427e-7
1.847278041927502e-7
1.506804092996192e-7
1.7056383681622316e-7
1.1627758823634595e-7
3.2908091060508915e-8
1.4035448282384903e-8
8.939916595133323e-9
6.57400288750344e-9
5.052217632592696e-9
2.794687895853802e-9
6.212424316126964e-10
9.521498856070382e-11
3.22890073986654e-10
1.772987292028977e-9
7.517738000291875e-9
3.008649752894099e-8
1.3355696909912075e-8
1.074979934228686e-8
1.0793960557347763e-8
1.222170231365003e-8
1.5143751293909534e-8
5.515313516204409e-8
1.1727963169345674e-7
6.77928645461502e-8
5.430239603592161e-8
5.318596255891141e-8
5.7839952351099655e-8
6.82470911957084e-8
8.704636775720376e-8
1.1756520939173131e-7
1.5350448983636395e-7
1.670072136970808e-7
9.914321570100009e-8
5.985376583441535e-8
5.359569462087856e-8
4.351995562452868e-8
3.386691648563871e-8
3.23796097794043e-8
2.005334023432228e-8
6.852059502479705e-9
2.737290641952772e-9
1.1248559968564014e-9
1.8098290446978973e-10
1.4103534302875512e-11
5.2262930720698015e-9
1.4490732763881608e-8
1.0872433783020335e-8
1.0218432490365622e-8
1.0642790320223199e-8
1.1863783587824719e-8
1.3991144174099287e-8
1.742451951115643e-8
7.339704119477862e-8
1.0781586091405101e-7
6.400099706458681e-8
6.235262339741957e-8
7.600639840174898e-8
1.0992319602821346e-7
1.7887035268275932e-7
2.2123609136398826e-7
1.9265517241781953e-7
1.880880129676329e-7
2.29745586462748e-7
1.8565807137567814e-7
2.007216705224313e-7
1.202170105770198e-7
3.142202587443143e-8
1.2846929977480153e-8
8.040798075288988e-9
5.917357140167474e-9
4.435146917323048e-9
2.7605964726475644e-9
7.629656579047327e-10
3.8799582301036936e-10
8.979254025956809e-10
2.834795860851322e-9
9.765694578882476e-9
4.2282384040032495e-8
1.770435750514721e-8
1.3897543468510174e-8
1.3945627159640064e-8
1.5991339601913947e-8
5.414887837895861e-8
1.2385359562123475e-7
7.944120649769931e-8
6.275748917931187e-8
6.039621523225532e-8
6.404291420052657e-8
7.278004677442044e-8
8.825564207653754e-8
1.1366019089159063e-7
1.5136893072226004e-7
1.93238572034817e-7
2.005539141390461e-7
1.1665490860714116e-7
7.224648231492853e-8
7.197876822752456e-8
7.479364474598912e-8
6.426308826712198e-8
6.130628301160855e-8
2.7454456796623736e-8
9.69726613748247e-9
3.75908010478736e-9
6.739079698349503e-10
2.611322151488173e-9
8.224895351461989e-9
7.757677581723997e-9
7.249626135098617e-9
1.0233291656127748e-8
1.1693370169680239e-8
1.3199337234974723e-8
1.5210346496289514e-8
1.804588960069523e-8
8.440033324240089e-8
1.625258354799412e-7
9.673767026753079e-8
9.232204252398141e-8
1.0903351880189433e-7
1.5025892014393586e-7
2.3578970258012172e-7
3.263528768666503e-7
2.8957493608273196e-7
2.5652889533997303e-7
2.799071122483951e-7
2.465325236246472e-7
2.0990320154296687e-7
7.585179767839803e-8
2.1186866989946087e-8
9.789149844034767e-9
6.694709433438117e-9
4.956777035901678e-9
3.934418503986363e-9
2.621106436423202e-9
1.374388259671232e-9
1.534292389924423e-9
2.8687323749379964e-9
6.5555751067051735e-9
1.9884265395947225e-8
6.178125207818472e-8
2.7268039692532413e-8
2.2419581634181903e-8
2.3601417577310573e-8
2.8854934180112866e-8
3.9983710724523736e-8
9.135584490849897e-8
1.7592214361879798e-7
9.630501461158066e-8
7.605119175925036e-8
7.400906458790746e-8
8.098299977707654e-8
9.788222935929564e-8
1.3028430396730873e-7
1.8512249843906928e-7
2.4740673157248926e-7
2.0647978750704266e-7
1.6079219053111338e-7
9.129001024832326e-8
7.899655202199888e-8
9.173569564450307e-8
9.428006627540615e-8
9.341475940851693e-8
5.293726920309621e-8
1.952525810418019e-8
8.259408638950439e-9
3.4187381464673783e-9
1.8015039088761642e-10
5.430714664527596e-9
1.494854078392358e-8
3.90918212681098e-9
1.1237547978349741e-8
1.3894676051905791e-8
1.5842969570746875e-8
1.813008413277851e-8
2.1233348074429907e-8
2.563663413307839e-8
1.2063825898756025e-7
1.8511694626244336e-7
1.126203925506742e-7
1.116533096951038e-7
1.388250826980152e-7
2.0643807857495972e-7
3.329415356503678e-7
3.488335452002696e-7
2.88709318506353e-7
2.920034950740932e-7
4.016587178876336e-7
2.8985214924190364e-7
1.9776015932267197e-7
1.0717930784222794e-7
3.03872397706121e-8
8.923288377777251e-9
4.6932359192722075e-9
3.543497115276699e-9
2.266210798625274e-9
2.001031442980042e-9
1.3979298022778464e-9
1.296630757843851e-9
2.112438287715524e-9
4.431576638209397e-9
1.1354453642333406e-8
5.4717208880132606e-8
3.216786332719185e-8
2.2155523466691722e-8
2.179901882519532e-8
2.5679591976262664e-8
7.041687157531933e-8
1.5787552046952183e-7
1.0892278979069719e-7
8.315791700443685e-8
7.777372661393089e-8
8.056231013722221e-8
8.98490192593877e-8
1.0753215037384916e-7
1.3773115493315916e-7
1.8388969970076233e-7
2.2187607616207619e-7
7.093842493042765e-8
1.5447501578435213e-7
1.167466817031217e-7
1.0593820521204003e-7
1.3582189069600277e-7
2.1446216529111116e-7
1.5778704548204427e-7
6.041058289789552e-8
2.7910700097451347e-8
1.4108521635585243e-8
5.294765593795437e-9
6.785405474888243e-9
5.115719855297984e-8
3.1987716670207915e-8
5.509460567862784e-9
9.10671256501398e-9
1.678931966441029e-8
2.1888946632609565e-8
2.663560562536218e-8
3.207185176129004e-8
1.4436102599368515e-7
2.635081327013693e-7
1.6650496632997326e-7
1.684903033709408e-7
2.1339051396316364e-7
3.2494730262390527e-7
5.190340386130039e-7
4.954326229386885e-7
4.083532673786601e-7
4.3109720837681465e-7
6.653238180523794e-7
3.725487387624852e-7
1.4700305340274052e-7
6.332012182022e-8
2.3453538703733132e-8
5.377942946057112e-9
2.2903342291046993e-9
1.7727226668750117e-9
9.902056832116992e-10
1.1513183247486223e-9
2.720424264423397e-9
2.9362499415758215e-9
3.716975113843253e-9
6.454119812414418e-9
1.4162298642125876e-8
5.38059224645458e-8
5.917570199013418e-8
3.5820622594348976e-8
3.527191530501416e-8
4.3720735645386136e-8
6.291404035965081e-8
1.0006312031391556e-7
2.0919672469708754e-7
1.3468470378253975e-7
1.001441247620848e-7
9.275814849444817e-8
9.711227023623825e-8
1.1247528487149881e-7
1.4416742091369165e-7
2.0031623129034963e-7
2.424917238788461e-7
2.4391656479459976e-8
1.4204225325705495e-7
1.6377528904257702e-7
1.386036195661803e-7
1.644469737686962e-7
2.9361263017195706e-7
2.6716509660377104e-7
1.1510812625727506e-7
5.669318440254865e-8
3.316916876477996e-8
1.957766976921047e-8
5.308054108911412e-9
3.9805029575641285e-8
3.69940487683147e-8
1.6871395624186774e-8
2.9710844741776607e-9
1.7574782462016037e-8
2.7054225619656555e-8
3.467991986209609e-8
4.250902032138433e-8
5.182223473750853e-8
2.468874590771865e-7
3.07638320675655e-7
2.1050186764219471e-7
2.2985063915229282e-7
3.239567603317408e-7
5.513878821649547e-7
6.301597657027884e-7
4.899503896233778e-7
4.938325850326322e-7
7.628726810354555e-7
2.8126731641074447e-6
1.2657290297085509e-6
3.300563089026966e-7
7.317812900513831e-8
1.8720282731553454e-8
6.207014072418181e-9
1.4381833168101585e-9
1.7742234084809993e-10
1.1446402952996817e-10
1.5838497266383744e-10
2.8708952018950255e-10
1.7959742675461879e-9
1.931151678602557e-9
1.8200364706055686e-9
3.863464508167475e-9
1.3182981630344701e-8
5.102069702866564e-8
5.2972196612138756e-8
3.117439368058214e-8
3.238751883745151e-8
5.470522089769312e-8
1.421392070328719e-7
1.6065783520015502e-7
1.174008626457643e-7
1.0157703075633337e-7
9.96536118852931e-8
1.0711251284115547e-7
1.249274613579152e-7
1.545868325848914e-7
1.6957257606926324e-7
4.848966939366571e-8
6.03730099212123e-8
1.22852895087395e-7
4.0103450597301254e-8
1.1345261482926647e-8
1.4515170905299155e-7
3.051383795137262e-7
3.8143408452373703e-7
3.708485252252762e-7
2.856223793657925e-7
1.8438097782579104e-7
1.232926706082855e-7
2.4314386692872834e-8
1.6284091794413406e-8
2.575779931334985e-8
2.8596669075104947e-8
2.616848490968977e-8
1.3062765238687271e-8
1.3368073303704013e-8
4.37716984126708e-8
7.177331160027476e-8
2.758671317865088e-7
4.0766799652999236e-7
3.396889655155122e-7
4.264326569265356e-7
7.030555158768971e-7
1.0297417395038908e-6
7.527530050815632e-7
6.929964667844879e-7
1.060303452924941e-6
5.196718678599165e-6
4.126326617722129e-6
2.640267835920911e-6
9.866267563234798e-7
3.394541801721315e-7
1.1699284123784407e-7
2.841053218544219e-8
1.0607796880302536e-8
2.485914768762395e-8
1.9787412714658413e-8
6.291661437588187e-9
4.208844231080268e-8
1.7705946228490293e-7
9.54814726294084e-9
1.0167023425187994e-9
5.939180754713872e-10
6.221870025921479e-10
6.872505879395913e-11
4.4648386424266395e-12
2.3437415189154225e-13
9.088407492353447e-12
1.9076988803057796e-11
7.422981472923269e-11
3.581537488904338e-10
9.48828327440238e-10
2.2064885986201356e-9
2.8985420975891387e-9
3.2285871787863004e-9
4.611306393895456e-9
8.677895528926663e-9
6.058155294710658e-9
6.299019829084227e-10
3.739780138411292e-9
2.7583909224963144e-9
2.676679611811724e-10
1.2973511755914063e-8
4.00383196999419e-8
2.244472711702913e-7
1.680810107982702e-7
1.013650973010835e-7
2.6008523083108423e-8
6.88884104444174e-8
2.0865386251868453e-9
5.327418641491939e-11
6.7312046445877335e-12
7.635354198715492e-12
2.4837650102554184e-11
2.445356046369932e-11
1.4381026573647888e-11
4.832756510748659e-13
9.673620432007672e-13
2.3676819623224025e-13
1.3600614110631719e-12
9.771297077437447e-13
1.0512355850055265e-12
1.2873417914479213e-12
1.6577356324002115e-12
2.1894290708259628e-12
2.9407576152540642e-12
4.006567234445074e-12
5.536131646130062e-12
7.76749592517182e-12
1.1093102825878228e-11
1.6190794870484478e-11
3.307649962406178e-11
7.713796510785501e-11
8.129412663438483e-11
5.793456129716616e-11
5.633177402275894e-11
6.35347626332708e-11
7.684917832842488e-11
9.672030366971032e-11
1.2534516378885916e-10
1.6684266442927466e-10
2.2799971718362965e-10
3.1863852501550637e-10
4.469124976992551e-10
5.922947792688385e-10
6.424393264532659e-10
3.864347918977673e-10
5.028925002580018e-10
2.442597756437327e-9
4.109887638989565e-9
4.7087874322711465e-9
5.562288574379341e-9
9.389482596852337e-9
5.179689053147765e-10
8.850959957832496e-12
4.556200691823992e-13
2.684305148452994e-14
0.
3.304223244282232e-14
7.116652636185355e-14
1.0614388019122868e-13
1.3432982841710524e-13
1.3100778057540889e-13
3.668048975338471e-14
0.
0.
2.833824442402835e-14
4.104112170212401e-14
5.736222161552582e-14
7.952560824000294e-14
1.1013924343164419e-13
1.5269178342368575e-13
2.1204540977538418e-13
2.950711908309634e-13
4.115412322558476e-13
5.754209596267918e-13
8.067580714496671e-13
1.1344653278882528e-12
1.6004472667392677e-12
2.2657384222994054e-12
3.219685023937846e-12
2.7134041928357804e-11
2.6238422993271234e-11
3.2673462050772976e-11
4.2001222873967517e-11
5.356098249178894e-11
6.673472063237492e-11
7.992151173919113e-11
8.940503895636274e-11
8.78884581300495e-11
6.310523218844026e-11
2.449751567124492e-12
1.8582958545035345e-10
2.618808385641153e-10
6.89745423570848e-10
3.768849701872486e-9
1.1165927444086772e-10
1.615931467615319e-10
2.561763776477987e-10
3.2244954271042103e-10
3.851552185519194e-10
4.5297582943257933e-10
5.312506119521636e-10
6.247494601433611e-10
7.388759719919272e-10
8.806644630086879e-10
1.0600461145302289e-9
1.2918102693738674e-9
1.59892223122086e-9
2.018458745196586e-9
2.6128221573972292e-9
3.492352919835203e-9
2.4740449250759666e-8
5.225041064506512e-8
3.064454949350905e-8
2.8762106423579128e-8
3.349941971408389e-8
4.4955060226035335e-8
6.852677554733034e-8
1.0956622210109677e-7
1.3148612415744655e-7
1.2247707357735356e-7
1.2252737574379075e-7
1.319062614775065e-7
1.1273387318922917e-7
4.5279625129705357e-8
1.9573236761053626e-8
1.2125022187852262e-8
9.092489688150193e-9
7.309019332149264e-9
5.25162614176009e-9
1.7315925692243208e-9
6.293994025562696e-10
4.4218557230562116e-10
1.0309483943031851e-9
3.507163605092019e-9
1.6092329080231128e-8
1.7927664207546765e-8
1.1205169851397304e-8
1.0128884078184313e-8
1.076555683415798e-8
1.271396465650321e-8
1.6426686541448217e-8
5.144358990829992e-8
9.0787418447343e-8
4.776083554587588e-8
3.928766492415394e-8
3.960324582905753e-8
4.492238906147351e-8
5.636633151521275e-8
7.644354412815355e-8
9.641519107813733e-8
9.196193691490274e-8
7.545959783844547e-8
8.041307711874887e-8
4.421820068168047e-8
3.042615285315534e-8
1.9754099423370365e-8
1.3205689358676761e-8
1.0937318466963944e-8
9.849983315574064e-9
4.202362146732761e-9
1.3810515641609096e-9
4.723342326538226e-10
2.0519547441072427e-12
2.2784898016266765e-10
7.380866779692294e-10
8.534253745565478e-9
5.365489672415722e-9
4.511898226899203e-9
4.477066736570624e-9
4.853624741971787e-9
5.6117094548572055e-9
2.5168616434664e-8
5.431815398655054e-8
3.2857723376794967e-8
3.071575624410855e-8
3.522009410629209e-8
4.601654225125476e-8
6.759485165724569e-8
1.0665016516019574e-7
1.3873461776267746e-7
1.3154681629891795e-7
1.2564887338577695e-7
1.3676167734740435e-7
1.3139410826559355e-7
1.4725701500872858e-7
5.3966934152612786e-8
1.8327292633843188e-8
1.010458382996878e-8
7.123683373039155e-9
5.296922348914787e-9
3.800333448550022e-9
9.657004088475915e-10
5.775205904733445e-13
1.8114033012868927e-10
3.695583842605628e-10
2.8713180411636276e-9
1.8694372080241176e-8
1.2527696602967607e-8
8.81590909283968e-9
8.342470672714686e-9
9.035275206406737e-9
1.0706809112377846e-8
4.2175902140038927e-8
9.598957543617015e-8
5.884876849215922e-8
4.705832065403245e-8
4.585428501460867e-8
4.928408153211669e-8
5.687777591581092e-8
7.015661761400007e-8
9.157407090013487e-8
1.200588232396169e-7
1.4037677348786243e-7
7.617832950822535e-8
5.0655052256668555e-8
4.370596129279227e-8
3.240052083802006e-8
2.61721842437938e-8
2.499924020333937e-8
1.3503824761469188e-8
4.674970158218082e-9
1.965360772579681e-9
9.028225435492304e-10
4.210667383070318e-10
1.0414746827274855e-9
8.40404685380923e-9
1.4035971761141689e-8
9.976216839798381e-9
9.218193876132366e-9
9.583953833309874e-9
1.0756630687183162e-8
1.2860547397116063e-8
1.6355681747416776e-8
6.425281779008537e-8
8.896311777950036e-8
5.320639583570281e-8
5.2370859995770197e-8
6.468694612464429e-8
9.522884211973398e-8
1.5679469362723498e-7
1.898517001454391e-7
1.6751920480809157e-7
1.6849369854209816e-7
2.1037199334702045e-7
1.6646084962482154e-7
1.8133638176140372e-7
1.2804778733146014e-7
3.403076452721819e-8
1.3580037194948847e-8
8.371780455650875e-9
6.113351259593385e-9
4.572100627460763e-9
2.813697383365722e-9
6.641722752420872e-10
1.7230238919507927e-10
4.879159966763754e-10
2.037482395205713e-9
7.749974248578635e-9
3.598645068814031e-8
1.5182488250430734e-8
1.1882347312094856e-8
1.1839250198907734e-8
1.341218001293269e-8
1.6715730299867003e-8
5.913638239971166e-8
1.2641827807582966e-7
7.40523131844554e-8
5.8874789872515455e-8
5.727664337852842e-8
6.184455592629331e-8
7.238484533364431e-8
9.153762286523778e-8
1.2319944195808606e-7
1.6449837673956184e-7
1.8854070686138866e-7
1.0419139865334467e-7
6.47694371484206e-8
6.116220765648768e-8
5.45289750195118e-8
4.4159003791094226e-8
4.29424808188769e-8
2.3901183349269786e-8
8.341111212457882e-9
3.4465046504635304e-9
1.4328543015157363e-9
1.4228344186375367e-10
4.811427935169685e-10
5.375383234220234e-9
1.4215323916984749e-8
1.192410762597256e-8
1.1646003995093947e-8
1.231434874508094e-8
1.3801754344624625e-8
1.6276405480567233e-8
6.898239223270147e-8
1.191991894261551e-7
7.07878740851487e-8
6.789594812349935e-8
8.074948353567182e-8
1.1236630370532286e-7
1.7800601504876365e-7
2.454084086200536e-7
2.2047611411500872e-7
2.0069991108753557e-7
2.2368586517441154e-7
3.2765026327472937e-7
2.293667100050372e-7
1.896053493292667e-7
1.1383670631553618e-7
3.194534056441287e-8
9.001911034285994e-9
4.554927773709591e-9
3.21813758406166e-9
1.8948654063780608e-9
9.360298886969943e-10
1.42803106873406e-10
1.0997060034996535e-10
5.188495747492977e-10
2.2521243884744244e-9
8.473854443745933e-9
3.566452750742078e-8
1.4320883969296641e-8
1.1505122864103176e-8
1.1716939508629322e-8
1.3569867905259606e-8
5.28543014965618e-8
1.2668462720636073e-7
9.785550642152906e-8
7.508741258514656e-8
7.015785995008594e-8
7.201969244537677e-8
7.850389615066528e-8
9.024452053599793e-8
1.0927859697434622e-7
1.3824262839683965e-7
1.7675442728295658e-7
1.0203663935123166e-7
8.78131505973961e-8
1.0029295559480159e-7
1.1097061479668603e-7
1.1489295335298713e-7
6.989925495993276e-8
2.716282788195702e-8
1.2302841549009128e-8
6.431077701946349e-9
3.3623844526558055e-9
1.1021659082113509e-9
1.4711540304206373e-9
1.599997835753319e-8
1.7731133441408345e-8
1.9016337681017237e-8
2.0606374718483342e-8
2.301684072658502e-8
2.6681448063518494e-8
3.221012413345858e-8
4.06816218709324e-8
1.718172323911293e-7
1.8123523190166854e-7
1.14892389524719e-7
1.1907157718960297e-7
1.5800698626236104e-7
2.5557685953908724e-7
3.5986727504617893e-7
2.9883736754456963e-7
2.7483841797067844e-7
3.420955911606386e-7
6.641075502592008e-7
4.038390870359354e-7
2.6657538529435484e-7
1.252202295896395e-7
5.990725103969749e-8
1.536357764654064e-8
4.5225714309631745e-9
2.5826907596742773e-9
1.857008194255086e-9
9.102991887954056e-10
6.996085657967378e-10
5.971786354363021e-10
9.549405521840432e-10
2.087505300407799e-9
5.175684442783021e-9
1.768471510950297e-8
4.05534498133305e-8
1.9098650835300004e-8
1.651568906877854e-8
1.7940086676753055e-8
2.2433417047150877e-8
7.0552260151658e-8
1.5992805120959513e-7
1.2011415833680362e-7
9.004212263952983e-8
8.291705077006362e-8
8.475740995861581e-8
9.325556080036828e-8
1.1002408446602071e-7
1.3897900485763532e-7
1.8315166265700255e-7
2.1191754203746727e-7
1.4037082866728072e-7
1.1103148217675187e-7
1.1973085433216074e-7
1.703221037317355e-7
2.2747692595015898e-7
1.234146359386201e-7
5.171904309882819e-8
2.5619864017954405e-8
1.4103883758600897e-8
7.376903097379521e-9
2.392204458836069e-10
1.7107652139641433e-8
7.622747894568696e-9
8.810410349860369e-9
1.787527588405294e-8
2.329058503036383e-8
2.7796187729709166e-8
3.285787570425289e-8
3.9422117967337965e-8
1.7803889852122498e-7
2.3787634996060815e-7
1.5299053586360327e-7
1.5897031201938672e-7
2.0988128956967337e-7
3.371670428446841e-7
4.903679616249741e-7
4.0655708056296484e-7
3.6002812516362e-7
4.34341316345894e-7
8.488664985981075e-7
5.434652478463459e-6
2.6322072514905504e-6
8.298677662868218e-7
1.5414232366779676e-7
3.01412925521283e-8
6.7578920863141325e-9
1.6868273861692075e-9
2.4825462108638723e-11
1.224910438530724e-10
1.0637500522099345e-10
1.005739130147603e-11
1.8202268070640325e-10
1.4016391387743624e-9
8.138148639156866e-10
1.5916187683454165e-9
5.1831827725156035e-9
1.782016619922139e-8
3.1523424203702775e-8
1.4987679440874103e-8
1.4133691891942712e-8
3.100742673585166e-8
9.80278396515987e-8
1.4932813740358922e-7
1.1819020226406077e-7
9.950268375228563e-8
9.38921608791103e-8
9.617360885785435e-8
1.0535769473194487e-7
1.22265654771292e-7
1.4400796580620957e-7
1.2321698424144275e-7
1.8260676157070922e-7
1.8456399579326842e-7
2.7093225774738284e-7
2.920103618014237e-7
2.7861754654630325e-7
2.0973392769911512e-7
1.2847005514372294e-7
9.96716505327316e-8
1.0170861423387991e-7
9.164539309978553e-8
4.114991910181759e-9
1.0406641583338491e-8
9.817711605305531e-9
1.2344144146720487e-9
1.7880431340409754e-8
3.3189053035807465e-8
4.6425696701852166e-8
5.966973676351702e-8
7.493045623319427e-8
9.426669560593384e-8
5.185238439329336e-7
3.6133260266434317e-7
2.7672026208174943e-7
3.357529386982693e-7
5.487186529589817e-7
8.060230454884922e-7
6.052972876374105e-7
5.617752089254176e-7
8.264797550355037e-7
3.011343397828144e-6
4.217484256045923e-6
4.884549740545705e-6
5.321987386894296e-6
3.2408474518298376e-6
2.103270110726112e-6
5.750193878109132e-7
4.176127216253289e-8
2.095949722831386e-9
1.5628727592427926e-9
1.4839207691616461e-9
8.657782520975094e-10
1.5433090314178414e-10
1.292407767171605e-10
2.0631255316474597e-10
1.1747553118152595e-10
1.3114299570204325e-11
1.037114142817916e-11
2.4126086591810173e-11
1.4713309066334165e-10
1.655810244422099e-9
5.651591656327599e-9
4.19906461613849e-9
1.0418146636868207e-8
2.751999459608831e-8
4.911319016539119e-8
5.307086893148111e-8
4.686324092577216e-8
4.269912640435959e-8
4.294269450614848e-8
4.7607497621612334e-8
3.8745887448456626e-8
3.181572392756699e-8
4.622127972526577e-8
5.537405418610878e-8
5.194785629252616e-8
8.321562608298592e-8
2.3902190927837385e-7
1.1143053807060152e-6
2.8663380299129226e-6
1.3875931798434447e-6
5.905751123077766e-7
2.5089882322519067e-7
7.496152516541166e-8
2.2813695427091595e-8
1.4288679504577869e-8
4.7443731255175764e-8
6.781644593583917e-8
5.86698351765827e-8
3.7471815383988765e-8
2.1501562124070457e-8
2.989968393213138e-9
4.0466433521054155e-7
5.615842066006296e-7
4.779872429720301e-7
6.452301508716346e-7
1.1021414721926643e-6
8.591157176994409e-7
6.816739082665189e-7
9.570862388953915e-7
4.763628894224738e-6
3.007925992889041e-6
1.5996771110293956e-6
7.65195443628343e-10
9.610628652493255e-9
2.3098282864414902e-9
5.447216124527039e-9
1.2361040558564757e-10
6.303684365697676e-10
1.2310055468410788e-9
2.03534267729356e-9
1.0402073774696832e-9
3.4921335141684718e-9
7.549347506661507e-10
9.173422754720152e-12
1.596479521672443e-11
3.348194695233537e-11
5.145176654221598e-11
7.256809074312904e-11
8.54928513597794e-11
2.0899038312189254e-11
8.526723849016687e-12
5.9171774676316655e-12
6.116063211175924e-12
1.2099777147215042e-12
1.2540380362510811e-12
3.2654477398013375e-12
5.5499752089345884e-12
8.604115465896964e-12
1.2959811639005226e-11
1.9359750890511628e-11
2.8984247882358528e-11
4.3856350923119253e-11
6.76851011863983e-11
1.7686568334669807e-10
7.233961799474618e-10
3.192030897294497e-10
1.0022080132206934e-10
3.262992420563175e-11
1.5411096931107968e-10
2.964181680810558e-10
4.906944853560266e-10
7.827186169203372e-10
1.250190289537505e-9
2.0239394651641246e-9
3.2692360083056136e-9
4.932730102098471e-9
6.319520427802653e-9
6.646939469920368e-9
4.697373335112357e-9
4.679333707162128e-10
6.274496125964348e-9
1.4497024976369237e-8
5.002510451950552e-10
1.976938036763082e-11
5.006410247969277e-13
7.535382710794446e-14
4.958078906127216e-14
3.689598819370052e-14
5.01108598823666e-14
6.488457748491459e-14
7.893298703231353e-14
9.482834756797102e-14
1.1426159646967945e-13
1.3851254219948815e-13
1.9957487186719178e-13
5.794623568059677e-14
0.
2.2272391687133112e-14
3.9561084145748986e-14
5.816043172409335e-14
8.195844271594293e-14
1.1431273157707608e-13
1.592014393470939e-13
2.2198123952575198e-13
3.101833711464273e-13
4.345641746280949e-13
6.106047982147082e-13
8.607160482949713e-13
1.2175144042248505e-12
1.7287010761639046e-12
2.4643500304456488e-12
3.5277130958265752e-12
5.070974825598921e-12
7.317320495154918e-12
4.41774509837348e-11
4.548976844615743e-11
5.409921954798729e-11
5.6998552917312785e-11
4.399504395505153e-11
3.778451543874184e-12
7.68414108963857e-11
2.1018902258941467e-10
4.0031524943315614e-10
6.361460809688828e-10
8.933268125407808e-10
1.0263592236509357e-10
2.3453879879698856e-10
3.6785241980835347e-10
9.393572572500132e-10
5.412804683755453e-9
2.463629621232924e-10
1.6982605915451783e-10
2.3970779561067885e-10
2.792304159817838e-10
3.2050885652282067e-10
3.7108511961595424e-10
4.35554736202776e-10
5.19462447718752e-10
6.310851463718032e-10
7.836475457193451e-10
9.993029197048378e-10
1.3171440764403013e-9
1.8108070883487067e-9
2.6314458403492197e-9
1.67916080748456e-8
2.9012763730946884e-8
1.8330933887002426e-8
1.9066264918715405e-8
2.474767058480166e-8
3.7893204578478596e-8
6.598358185494522e-8
9.656575315919845e-8
9.577643602083249e-8
9.763979677631482e-8
1.1275865463392197e-7
1.249201469597744e-7
1.142859427218956e-7
1.0727528777005733e-7
1.2745379924291217e-7
4.587979808435369e-8
1.476655270975747e-8
8.098344305892897e-9
5.538078384010514e-9
3.9147424739091175e-9
2.081009778701539e-9
5.032764258443387e-11
7.057106232668961e-10
9.461241718525336e-10
5.183063228016895e-10
2.4439175548008446e-9
1.078534794023063e-8
5.9613677960679335e-9
5.250150827109763e-9
5.4031738551553135e-9
6.053208439610067e-9
2.704438428353139e-8
7.195443686212503e-8
5.6096515325063925e-8
4.466502200655712e-8
4.297642880072792e-8
4.508798286611247e-8
4.9755147351991816e-8
5.7160069895355425e-8
6.815691234982697e-8
8.38287703841608e-8
1.0425996316254273e-7
6.001233013540245e-8
4.859873200741236e-8
3.822081434290868e-8
2.9498396558561383e-8
2.712402564807285e-8
2.132513971057123e-8
7.943876843716348e-9
3.195524931419632e-9
1.6622043049283212e-9
1.174422681739897e-9
1.6212213276301849e-9
5.1460933431804966e-9
2.524702271293542e-8
1.5523060143018782e-8
1.1952270777871053e-8
1.1445267738388734e-8
1.2289759746361677e-8
1.433309893275589e-8
1.8004636730062685e-8
2.4463155616802353e-8
7.546672165518761e-8
8.522671408905749e-8
5.223837712760577e-8
5.2847981438520407e-8
6.785339909001633e-8
1.0555454692450049e-7
1.725211943924633e-7
1.7912535564772821e-7
1.6288081956950495e-7
1.7973874672034223e-7
2.422100939934939e-7
1.7908634205835828e-7
1.7017824087402524e-7
1.804838487317437e-7
5.635764358515897e-8
1.7765492038808722e-8
9.439190812720106e-9
6.562689004901038e-9
4.752009623427993e-9
3.3004059373081623e-9
6.888649726898806e-10
1.451685463303846e-10
1.2531514336554642e-10
8.515122573217095e-10
4.587587746992825e-9
2.9560618319718472e-8
1.4681523564345793e-8
1.077116084354446e-8
1.0398535074066157e-8
1.1446201103763654e-8
1.379012648162449e-8
5.494666537868451e-8
1.2664388723754424e-7
8.036004638519416e-8
6.367696584979663e-8
6.159605013616683e-8
6.573716054040992e-8
7.528859476171349e-8
9.212162485060589e-8
1.1970027547045458e-7
1.5983513404897964e-7
2.0095409917953557e-7
1.020720257736484e-7
7.13958510722258e-8
6.879604282001955e-8
5.760899419232434e-8
4.863527307283091e-8
4.621780525884436e-8
2.1419714581543623e-8
7.819214362745168e-9
3.454697902530968e-9
1.5986035951809264e-9
5.767562448279721e-10
1.1619842833785884e-9
1.4285636251472139e-8
1.83457142891378e-8
1.4880049841542009e-8
1.4425810568763502e-8
1.5291202545909544e-8
1.7275013883332754e-8
2.0630584284460674e-8
8.3429741161909e-8
1.326173658707844e-7
7.871219917297436e-8
7.593646410442858e-8
9.115216948535374e-8
1.2884105327265598e-7
2.0627983009800826e-7
2.6734925267032007e-7
2.3275320046652947e-7
2.1783089340261995e-7
2.5339443591069945e-7
3.9471011080285054e-7
2.629595178265835e-7
2.1467814467214077e-7
1.3782655582625502e-7
4.522172850643253e-8
1.1144602315248281e-8
4.98650964670093e-9
3.4034228971472223e-9
2.0586133922630927e-9
9.534435146662907e-10
2.983052845198266e-10
3.2678464089380905e-10
2.647970714024738e-10
1.832581636223359e-9
7.220633851888329e-9
4.047618094190036e-8
1.5373537243801666e-8
1.1900972128113738e-8
1.1896991533088175e-8
1.3559268565577528e-8
5.441387774853917e-8
1.342281313417317e-7
1.1000114061614759e-7
8.45759914804321e-8
7.89358817551923e-8
8.081722206297564e-8
8.757524774941792e-8
9.96398200486036e-8
1.1890455156166696e-7
1.4801890238097095e-7
1.8799924308353576e-7
1.1322668007818746e-7
1.0133586318675772e-7
1.1577438133751615e-7
1.2606901328183633e-7
1.2807317306950303e-7
7.00866207477472e-8
2.7750494024361447e-8
1.3031634998700325e-8
7.0447109210182e-9
3.912886901924931e-9
1.9436525000253506e-9
5.214098064913761e-9
2.1398573435549246e-8
2.1686271193909764e-8
2.2870928479304754e-8
2.472639164736955e-8
2.767934680747533e-8
3.222416899013147e-8
3.913322483346726e-8
4.9804971413650825e-8
2.0313580899750628e-7
2.059709906646041e-7
1.310005822984706e-7
1.36070127311941e-7
1.813163556917022e-7
2.9440132644587887e-7
4.0224313141607953e-7
3.2901567491019815e-7
3.0562540040784436e-7
3.866771489563692e-7
7.750554892013988e-7
4.6171659070249e-7
3.0463894495047366e-7
1.4583506975324384e-7
6.842425474076001e-8
1.8350771416369517e-8
5.019769023334088e-9
2.7032316710214715e-9
1.984760644314378e-9
9.411134896816036e-10
6.580617939475329e-10
5.648129122951426e-10
9.409146643776035e-10
2.088633130030819e-9
5.247360779569148e-9
1.7621128786811562e-8
4.688300563598906e-8
2.0952756746183203e-8
1.7828468082480078e-8
1.917135707032871e-8
2.3727349113455074e-8
7.576956757632813e-8
1.7541296819694445e-7
1.3560198764558276e-7
1.0181123845960251e-7
9.376713683588889e-8
9.580775673574985e-8
1.0523764091031934e-7
1.2376942694729892e-7
1.5578889448559e-7
2.0558359927816848e-7
2.444528741593114e-7
1.6202501233702177e-7
1.2848417039251942e-7
1.37865964906687e-7
1.9332069038862295e-7
2.505707048704508e-7
1.2845682458463442e-7
5.419037895276784e-8
2.7488519119509094e-8
1.5467786820819198e-8
8.281493298592625e-9
6.551495137594638e-10
1.7301492047504104e-8
5.398944489506963e-9
1.118006906612651e-8
2.1097631422616666e-8
2.7319005454202866e-8
3.261366010720223e-8
3.8604915019701745e-8
4.639558259462239e-8
2.0527540603327363e-7
2.7146702503307885e-7
1.7519221471815004e-7
1.823357517046517e-7
2.4120290391560853e-7
3.8810255446443837e-7
5.542945785935554e-7
4.529064602959212e-7
4.01732981143013e-7
4.875192316624538e-7
9.707298069636135e-7
6.748536795933854e-6
3.2175915401278013e-6
1.058937606102237e-6
1.9234563917550333e-7
3.552841281872473e-8
7.517327013451559e-9
1.7434114824942952e-9
2.20879212546687e-11
1.6160670806400854e-10
1.5005697151095338e-10
9.045985737143267e-12
1.571618084081964e-10
1.5607863846166736e-9
7.849384797608041e-10
1.399864419879969e-9
4.969615295437315e-9
1.717575838503542e-8
3.914386081585213e-8
1.6793133893763665e-8
1.5407688010724524e-8
3.1839418515396466e-8
1.0403247862002403e-7
1.6504855744514251e-7
1.3327120412734376e-7
1.1243432055993905e-7
1.0606930513491157e-7
1.0870790946676198e-7
1.1948039864289324e-7
1.4023201374467092e-7
1.7088565838753686e-7
1.4856473719046648e-7
2.459475437477979e-7
2.34378944393167e-7
3.2600596657872216e-7
3.1802786209988564e-7
2.973605531614518e-7
2.263823316606751e-7
1.3724487464234336e-7
1.0839123753924361e-7
1.1797274107233767e-7
9.103278728869875e-8
5.205294941960414e-9
9.10689630676128e-9
8.715288257167908e-9
2.1758371136891936e-9
1.9972501960326886e-8
3.755066526615323e-8
5.3150403999745664e-8
6.876092914862954e-8
8.665973681476648e-8
1.092284045816874e-7
5.820570774572553e-7
4.084316297908355e-7
3.1567303057115723e-7
3.847824727272581e-7
6.309177336562609e-7
9.070551713511629e-7
6.728898994234143e-7
6.257331442268995e-7
9.27999120757504e-7
3.5396534086305624e-6
4.5071962008791215e-6
4.889260557344287e-6
4.980304193537172e-6
2.8259781903697413e-6
1.4155548032594141e-6
1.2181580938342277e-6
1.1738139102884262e-7
7.107070933560349e-9
1.558827384643189e-9
1.892566301472448e-9
1.262106129219651e-9
4.100251644378664e-10
7.187301620818667e-11
1.710608341020751e-10
1.504696042893439e-10
2.1878066540638496e-11
9.703440832479287e-12
4.108650323861807e-12
3.6176342731078135e-11
5.427418176642918e-10
3.454268072417366e-9
3.2696923645263723e-9
8.327370132492982e-9
2.177877948052973e-8
4.15178965157513e-8
4.895309435973453e-8
4.4885928085322045e-8
4.1680182467383124e-8
4.3219454617284244e-8
5.136867059214233e-8
3.1513878929365894e-8
1.4309428228293538e-8
4.642246699227553e-8
6.489369712699745e-8
8.728128686555551e-8
1.8439724123055586e-7
4.537791877278171e-7
9.236998863858093e-7
1.70469029859239e-6
5.072150391688678e-7
2.534657906054721e-8
1.318864973221784e-7
2.1565969041782163e-7
5.420552269204009e-8
5.303180841171697e-8
8.00639028750223e-7
1.5292327696955822e-7
3.7880908069032124e-8
9.146952677296688e-10
5.067199067210045e-10
2.285005066602202e-10
1.670686784269399e-11
2.3605250980880665e-11
8.784210290033487e-12
3.590871627885448e-12
3.533148147699759e-13
9.48485486160596e-13
1.1627131552966386e-12
2.398022489991128e-12
3.5226420978574524e-12
4.772077277789794e-12
6.3082213272616284e-12
8.283102735164502e-12
1.4159052517757936e-11
5.5371263751607386e-11
1.1119719638238127e-10
5.517095895568262e-11
2.7398021386697335e-11
1.764748725352931e-11
1.3500669367751773e-11
1.1421017119738413e-11
1.0306905145571087e-11
1.1934997470363933e-11
9.445800495240868e-11
2.2511771612741134e-11
3.3858685023794765e-11
5.742307980270228e-11
9.74661400426006e-11
1.6436640034316843e-10
2.774427272513537e-10
4.728600174523542e-10
8.191307826547408e-10
8.150312868511534e-9
4.72156877371036e-9
2.999219668897667e-9
2.2354111586966616e-9
2.0284996163367787e-9
2.060841359819253e-9
1.571194177539165e-9
8.737302098183966e-10
4.909532481753248e-10
2.8268677924878813e-10
1.4861770585618724e-10
6.164720327515656e-10
1.6782399855554803e-9
1.3250012892158326e-9
5.125422076097271e-9
2.8467092684405436e-10
2.8505166934804806e-11
1.7039970726770463e-13
0.
7.146589099442971e-14
0.
0.
0.
0.
0.
0.
0.
2.352318916905622e-14
3.2392764009187455e-14
4.4614758374057754e-14
6.150499386370942e-14
1.6841582957787921e-12
1.2197001669239687e-12
1.371510827303745e-12
1.6744939239256722e-12
2.096153275471867e-12
2.651110252516654e-12
3.3722648000346297e-12
4.307276800951433e-12
5.520346184204218e-12
7.0962279275581695e-12
9.145815833257007e-12
2.7430872998866587e-11
4.102090670601517e-11
1.0037748870437335e-11
5.522748999006034e-13
6.67713680814454e-12
1.2591947534638786e-11
1.99502196561707e-11
3.00019469668456e-11
4.4180640577761266e-11
6.418548058500832e-11
9.174181350723393e-11
1.2793245352147206e-10
1.7232200464958002e-10
2.2283682053531154e-10
2.7715329372855543e-10
3.344701044843691e-10
3.959742110269893e-10
4.641651349633719e-10
5.421516576375597e-10
6.33395617317679e-10
9.42182520770547e-10
5.072866249095592e-9
1.3037566199064232e-8
1.3929843870296584e-8
1.3859753894041857e-8
1.4589146436856234e-8
1.5808736025145233e-8
1.7297295126480668e-8
1.8942300717118433e-8
2.068761100573486e-8
2.2497504651152437e-8
1.7096781003398105e-8
1.516544707200641e-8
1.3108686650607024e-8
7.968248445675829e-9
2.219000971818026e-9
5.480695476777092e-10
1.5807522529875258e-10
3.0964377101651933e-10
1.2374004423711264e-9
4.434512660321923e-9
1.971567194545026e-8
1.4961811678465868e-8
1.0399811888276166e-8
9.70180166311967e-9
1.0713077130561964e-8
1.358799932596857e-8
1.9946407780195178e-8
3.4655399314424096e-8
5.580414383364758e-8
3.717943775572295e-8
2.2802000121681502e-8
8.513873247633191e-9
6.793440802350228e-9
1.0121880652108272e-8
2.1130127475941304e-8
4.050197852830051e-8
4.726529756317152e-8
5.541886656685044e-8
6.821885386671969e-8
4.280331754637219e-8
1.623992105266321e-7
1.8614607956072047e-8
7.486534396509579e-8
6.581386896496343e-8
7.993605453228459e-8
5.065172980562549e-8
1.2390956129857391e-8
5.738223162034353e-9
3.5981368535910962e-9
2.25881730073823e-9
8.452353543622881e-10
5.488436336696157e-10
1.0100476855110206e-9
1.3327803456651057e-9
1.317338429270017e-9
4.4021172984222303e-10
2.9256938458672605e-9
2.432127462227712e-9
2.426429461692584e-9
2.6230223616547935e-9
1.0519662042445612e-8
3.3212558682427545e-8
3.9122779291543875e-8
3.1916722879799594e-8
3.041558490579982e-8
3.136307721487705e-8
3.350727715598516e-8
3.645806065994858e-8
4.012063913931155e-8
4.4488909119195895e-8
4.953394312431276e-8
3.890991942577326e-8
3.180430322255594e-8
2.5482312950118974e-8
2.341722362392023e-8
1.976872459769691e-8
7.86636146812893e-9
3.0452773379842876e-9
1.5792020057197845e-9
1.19219515479943e-9
1.5957031737739802e-9
3.881999880593947e-9
1.5658033050778475e-8
1.7143211815741884e-8
1.1277353144800702e-8
1.010087840234805e-8
1.052515466852857e-8
1.2162518273004198e-8
1.5388539407450477e-8
2.1430306738394668e-8
3.35080733937546e-8
6.565078264944507e-8
5.927812110499774e-8
3.874692614758544e-8
4.159394005888122e-8
5.756975678924583e-8
9.776706407809482e-8
1.4844257428225376e-7
1.3871295191408576e-7
1.3961166492101814e-7
1.722977817480663e-7
2.1769122574446081e-7
1.831098947821868e-7
1.4542111116567382e-7
1.6262663831160018e-7
1.003338822765544e-7
2.4566791606358333e-8
1.0081011062237989e-8
6.3052510455295775e-9
4.41711863752491e-9
3.0012255491192034e-9
8.130571220311849e-10
3.97181847552898e-10
6.317884047921395e-10
2.482567974764732e-10
1.581984119252784e-9
1.2299626438909606e-8
1.2605824220270804e-8
8.298090423277307e-9
7.696887981657786e-9
8.215118623342004e-9
9.568696645864446e-9
4.225214901674043e-8
1.0455523098279589e-7
7.500788361884013e-8
5.906259268858945e-8
5.654872535366819e-8
5.9328619367016784e-8
6.599293778059013e-8
7.725296463538334e-8
9.494797117367562e-8
1.211887392296417e-7
1.5527661349823594e-7
8.267866476682725e-8
6.68276458690841e-8
6.376087562618404e-8
5.186408260826488e-8
4.729871375610132e-8
3.987007361506155e-8
1.5432811033415803e-8
6.085708802157365e-9
2.951277376791994e-9
1.6256530901556063e-9
1.2629329477548428e-9
3.869525493832169e-9
2.5474287097430464e-8
1.8640260147049072e-8
1.528645436710062e-8
1.493053787012568e-8
1.5996842495343127e-8
1.8340361050510295e-8
2.233803804526212e-8
8.565686686784158e-8
1.2221827864947476e-7
7.314878947425243e-8
7.157559937805013e-8
8.762104517882588e-8
1.274976483967209e-7
2.0710187157772026e-7
2.4585218912597984e-7
2.11377683447217e-7
2.0831447729107179e-7
2.6002043104599807e-7
4.4773071160379583e-7
2.836130884400602e-7
2.1903004783874302e-7
1.4403131200593508e-7
6.072015452042977e-8
1.3444251576578528e-8
4.956080364683521e-9
3.109847631744736e-9
1.944798939147875e-9
7.81311686696082e-10
4.867195805205819e-10
5.777382953113758e-10
5.0606213219165243e-11
1.1134576387447197e-9
4.8365668639806235e-9
3.220328819960917e-8
1.473644867979621e-8
1.066160273775346e-8
1.0363067370655966e-8
1.1574317602300815e-8
4.8296847732366735e-8
1.2146365095727564e-7
1.080648483344943e-7
8.303265721083567e-8
7.706055286044683e-8
7.833025299123734e-8
8.392859205758313e-8
9.38874985735445e-8
1.0952711065980306e-7
1.3283089647980967e-7
1.6516744713662125e-7
1.0705477360494214e-7
1.01762985606544e-7
1.1865071195571161e-7
1.3071886082161242e-7
1.2864791986774626e-7
6.162224749209862e-8
2.520451139567079e-8
1.2343760635549425e-8
6.961307801493879e-9
4.166529680164194e-9
2.865178328986625e-9
1.0341165113959306e-8
2.2601954785199054e-8
2.2358200377397755e-8
2.3497798480709483e-8
2.547813484414383e-8
2.8673921891390247e-8
3.3607721858613244e-8
4.114979933425276e-8
5.2905538753076614e-8
2.108719455908578e-7
2.0099556955120252e-7
1.290178141800408e-7
1.3516717537533095e-7
1.8240776013026337e-7
2.9978164739145204e-7
3.919338051872952e-7
3.169055389898383e-7
3.0236914174342714e-7
3.9857140334250927e-7
8.621488632357584e-7
5.005558179979877e-7
3.2362564367591145e-7
1.5038044976219629e-7
6.750988475229832e-8
2.0961083605897823e-8
5.115591754037213e-9
2.4696361086282343e-9
1.825564312531032e-9
8.108551080100735e-10
4.692587221903122e-10
4.36163868462075e-10
7.974384757032379e-10
1.7814398678465875e-9
4.477451518581577e-9
1.4360049122338221e-8
5.115363928117272e-8
2.046946594402698e-8
1.6858457172843725e-8
1.7852760195185495e-8
2.1860752900996573e-8
7.180899942641796e-8
1.673428333299522e-7
1.350987337946005e-7
1.0109358268856598e-7
9.263600044073186e-8
9.413983884516545e-8
1.0267381366540406e-7
1.196303235651668e-7
1.489155181948745e-7
1.9455793828638658e-7
2.3296667984789252e-7
1.5734876400708806e-7
1.2796674488884304e-7
1.405229132174892e-7
2.0393434391799803e-7
2.5750193016558243e-7
1.2353942025885713e-7
5.3528461531184115e-8
2.781356150329801e-8
1.5974111624456118e-8
8.757256778642937e-9
7.959961671621139e-10
1.838301480614072e-8
4.014619348783947e-9
1.1612560415801067e-8
2.1446746752561505e-8
2.778146901240312e-8
3.325108480772484e-8
3.9461197213229254e-8
4.753809430821947e-8
2.1196586461462094e-7
2.705253544970061e-7
1.757681761505874e-7
1.8414876137981433e-7
2.4592374382048005e-7
3.9986569567591905e-7
5.541784113925765e-7
4.454159430663584e-7
4.0243217871375665e-7
5.044320284360651e-7
1.0746364414858924e-6
9.02566774114634e-6
4.549268830258094e-6
1.4782697764379755e-6
2.5319587195851563e-7
4.336394585824828e-8
8.121591556355556e-9
1.4751427366384953e-9
2.1703723411610294e-10
2.5019938868737743e-10
1.9130231916481088e-10
1.495675811772997e-11
9.657609928314445e-11
1.3745879319811447e-9
6.773407500905382e-10
9.39779099618609e-10
3.0714747365566464e-9
1.2187038533730161e-8
5.720984029023411e-8
1.6916712349070903e-8
1.4211656930410316e-8
2.5980172857737614e-8
9.021560264906828e-8
1.576895271824179e-7
1.3284029858079288e-7
1.1123672539755175e-7
1.035045814463765e-7
1.0471445626312334e-7
1.1364681165919128e-7
1.3145698568733845e-7
1.5694480733259203e-7
1.2941722547796094e-7
2.377523488435699e-7
2.43482885125676e-7
3.341485272115867e-7
2.9075809846883827e-7
2.965159961958232e-7
2.5149951155512376e-7
1.5758780466059641e-7
1.316082634217799e-7
1.6579040494940362e-7
7.343248229132807e-8
4.8899087019015105e-9
8.722359781967086e-9
9.174947726237224e-9
7.925441854951114e-10
1.8497282683552863e-8
3.67300324426084e-8
5.308428724584002e-8
6.937345020177581e-8
8.790030963303064e-8
1.11079006630449e-7
6.036245624841978e-7
4.133095172273018e-7
3.231572584247803e-7
3.9803769225782087e-7
6.606442569877395e-7
9.1882910488022e-7
6.760161515338052e-7
6.426327791201842e-7
9.935737387711688e-7
4.32682233002572e-6
3.853892215236723e-6
3.9730958462123474e-6
3.6686351981226604e-6
1.868400649723534e-6
7.728218854771122e-7
3.4697483811836027e-7
1.706799550405399e-7
1.1344116946208468e-7
2.998534583568241e-8
1.407356271709088e-10
2.5063050559613975e-9
2.5335017553811976e-9
1.0533657057301499e-9
1.115166555577308e-10
5.010269652171197e-11
5.982632771765857e-11
3.4467046201635982e-12
5.6697448017435554e-11
2.589246115623596e-11
9.645513792419452e-12
2.48055423663436e-12
7.425089934810544e-10
2.5034080414831734e-9
6.647893203519877e-9
1.3975832157094924e-8
1.9580142318171852e-8
2.1061266572255576e-8
2.2479855997136427e-8
2.7069533724982465e-8
3.872603716506309e-8
1.4652014848366563e-8
1.5529106859123487e-10
2.1811573843785036e-8
3.065935707341628e-8
6.419296115862497e-8
1.8707147042838528e-7
6.149583750888997e-7
8.637807062247428e-8
5.5128076184191483e-8
2.2874946879981023e-7
6.582961458897818e-8
1.4231155685574454e-7
2.431597120156382e-7
7.612598065085298e-8
3.199387481735511e-8
9.01271389228161e-10
4.921644447417829e-10
3.321536201054318e-10
3.237986447903069e-11
2.75817315930709e-11
3.974716328257232e-11
3.6183558268695473e-12
2.7974358069826677e-13
4.5335952057407903e-13
1.6244191087791014e-12
2.5417366034886065e-12
3.501085120332852e-12
4.646732805322168e-12
6.1027582519866515e-12
8.001290563439021e-12
1.0500653637251559e-11
1.3796957594380513e-11
1.8123899563961266e-11
1.9012082796481458e-10
1.1970881452239068e-10
1.8585047512981117e-10
7.685358645588923e-11
3.995136966402499e-11
2.539958158864667e-11
1.7635790489286237e-11
1.168234766058108e-11
4.942491290926277e-12
4.844557533086306e-12
2.057892445919338e-11
4.680006417303275e-11
9.130552800243118e-11
1.6823261730453688e-10
3.042308783903391e-10
5.504962026797087e-10
1.0012156903930074e-9
1.7906127155469408e-9
2.964195003693858e-9
2.1431277859001176e-8
3.2274806603045584e-8
2.0862144522988795e-8
7.077056329226746e-9
2.275643799693292e-9
8.994933295107491e-10
4.2918162666034367e-10
2.3779947305099723e-10
1.4406986569166262e-10
8.555958154720736e-11
3.608094866759162e-11
5.310927651363757e-10
1.741663934172618e-9
1.666423546907285e-9
2.2686305781030518e-10
5.270479747643399e-11
5.019270007524742e-13
5.805552437621847e-14
0.
1.0649901233844525e-13
2.6534214999355832e-14
0.
0.
0.
0.
0.
0.
2.4314114501125963e-14
3.347832051569054e-14
4.6125816237010435e-14
6.36213158893114e-14
1.645740869466392e-12
1.2102394497420131e-12
1.3655434172352873e-12
1.6706836252799887e-12
2.095265342923472e-12
2.654770199574117e-12
3.3828467724583575e-12
4.328038553771107e-12
5.555644693294592e-12
7.151724830892938e-12
9.228549639963717e-12
2.5243950670072138e-11
4.9049579907264075e-11
1.11868824370788e-11
2.0737321443832423e-13
6.750661251809586e-12
1.2978733360839358e-11
2.0694738730266507e-11
3.119386697558241e-11
4.589646993368468e-11
6.636421139291673e-11
9.393489860585905e-11
1.289989559661355e-10
1.7042785756592688e-10
2.161058705521366e-10
2.645136178010106e-10
3.158235540461187e-10
3.7171280560476497e-10
4.3466532443571105e-10
5.075390944779125e-10
5.935140429230909e-10
4.850114313230733e-10
5.453883584931155e-9
1.2952825538059833e-8
1.3266876027957711e-8
1.3178693635623555e-8
1.3922757772370788e-8
1.5151485386850363e-8
1.666136833497938e-8
1.8359912064981167e-8
2.020692361708309e-8
2.2177193200092935e-8
1.639695282774091e-8
1.4156963765346948e-8
1.246246639180279e-8
8.600491842907596e-9
2.766619401771212e-9
7.950881878691843e-10
3.2521057724103596e-10
4.2262125443650776e-10
1.1975567230283744e-9
3.740787801190161e-9
1.4841274928440483e-8
1.6955796730045674e-8
1.075413052479058e-8
9.66567750641185e-9
1.0457369364871306e-8
1.3046603636204968e-8
1.8793614271700617e-8
3.197886835830493e-8
5.496969309900594e-8
3.730312715044091e-8
2.4151646764983278e-8
9.176998512781715e-9
6.970453885934581e-9
9.911080483694883e-9
2.0256669673456184e-8
3.933948131597322e-8
4.654222160881591e-8
5.4231953945553196e-8
6.660060707347598e-8
4.427209483977582e-8
1.4121726804578417e-7
8.692568733009349e-9
7.157227428230469e-8
6.408887845620998e-8
7.995567732473076e-8
4.4893071972546306e-8
1.1809690542343859e-8
5.790672766641977e-9
3.689356373928928e-9
2.358942086012511e-9
8.252988921929266e-10
5.28275149582412e-10
1.0055225097929795e-9
1.3713065886879975e-9
1.3779774704057295e-9
6.29203835854792e-10
2.796169212255148e-9
2.4038344411601877e-9
2.4222376842020507e-9
2.63050338769468e-9
1.0610484838996324e-8
3.339891853158524e-8
3.821590181416059e-8
3.111015616984428e-8
2.9695323198286114e-8
3.067331193271759e-8
3.284651111734692e-8
3.585910789418398e-8
3.96410500972435e-8
4.4207355792577064e-8
4.954500953918642e-8
3.7829790032267926e-8
3.016765489455549e-8
2.3717792309172784e-8
2.1423720842981943e-8
1.862364396345903e-8
7.755267807837066e-9
2.9407188256997206e-9
1.493343372359579e-9
1.1048762878714648e-9
1.4476132598304492e-9
3.439252563665672e-9
1.3344099757936775e-8
1.7276907536209727e-8
1.093357869567478e-8
9.64058473125368e-9
9.967456979698565e-9
1.1463377877586121e-8
1.4454863603614472e-8
2.0074696806490538e-8
3.1315000653930935e-8
6.174355602061882e-8
5.713442262254883e-8
3.728095117667761e-8
3.995989372529055e-8
5.5130206220037485e-8
9.327808487110352e-8
1.4427738228510134e-7
1.3673589099603074e-7
1.3676562671780332e-7
1.666775259744062e-7
2.057545853126521e-7
1.748213807625406e-7
1.4193699217136163e-7
1.6285240655149555e-7
9.476809951709274e-8
2.3979512915615184e-8
1.0289733929848838e-8
6.553679462518544e-9
4.617615882715479e-9
3.194997419128378e-9
8.173012133600938e-10
3.8151343380536173e-10
6.410762613357868e-10
2.703928933212845e-10
1.6299763177881717e-9
1.3345784499877549e-8
1.2059973805663008e-8
8.176936982158248e-9
7.652012587210405e-9
8.19653611532533e-9
9.560905544779975e-9
4.2182421415795066e-8
1.0419615911513655e-7
7.352439379124123e-8
5.8067382027212775e-8
5.5771335170916195e-8
5.872243734018501e-8
6.561677483842218e-8
7.725723754197524e-8
9.559519797570907e-8
1.2273771559250518e-7
1.5721944006185184e-7
8.274498370117401e-8
6.547361481603478e-8
6.093055493563643e-8
4.849825044258851e-8
4.350441492160022e-8
3.7842960683233396e-8
1.5020985862873232e-8
5.814785337209849e-9
2.781188589423154e-9
1.5227161254754182e-9
1.1970716467055458e-9
3.6213094385416133e-9
2.401381020659613e-8
1.8636079319197472e-8
1.4906066811388275e-8
1.4418582434060915e-8
1.538095175195251e-8
1.7600448061874936e-8
2.142689012080729e-8
8.17354317401689e-8
1.1860067779049151e-7
7.07486050290456e-8
6.897118143381315e-8
8.402456023952893e-8
1.2140635458601372e-7
1.9694322540506602e-7
2.4086481852374515e-7
2.085448412437649e-7
2.0325413204720782e-7
2.4830573694565953e-7
4.0831109479454923e-7
2.643900201851733e-7
2.1169745136136034e-7
1.5075621274656166e-7
5.851317966068416e-8
1.3324384186508159e-8
5.319034475273055e-9
3.4336094964955757e-9
2.150028145646122e-9
9.443114384748934e-10
4.394113442023593e-10
5.867807619195293e-10
9.368464202952815e-11
1.1313311137698143e-9
5.208807927257989e-9
3.484066788717165e-8
1.4101217206135619e-8
1.0549878473093209e-8
1.036286527938878e-8
1.1614967947276517e-8
4.865356998221805e-8
1.2264564664975086e-7
1.0621163234799283e-7
8.188788764671182e-8
7.634416955806456e-8
7.791664766065698e-8
8.383084402647052e-8
9.419246462543832e-8
1.103796453178925e-7
1.3441856486784308e-7
1.6769755216267851e-7
1.0612294635559848e-7
9.954811119699767e-8
1.1345364169427061e-7
1.1912770302918791e-7
1.1843904764509385e-7
6.03611909336881e-8
2.406757972527983e-8
1.1503673245027542e-8
6.380256278092584e-9
3.792501659481489e-9
2.715891903695308e-9
9.7599675593434e-9
2.482893452546311e-8
2.275982047396832e-8
2.320426141818084e-8
2.4828346293274008e-8
2.776965046877475e-8
3.2463402716735987e-8
3.973721624356331e-8
5.11691360549341e-8
2.0060752974657304e-7
1.9574868663527359e-7
1.246480455988917e-7
1.2971246001843235e-7
1.7346127185137709e-7
2.827393586018493e-7
3.8204092957620346e-7
3.126422221394593e-7
2.9383212901280023e-7
3.7627773765578495e-7
7.606970529996774e-7
4.513218848790625e-7
3.0446817446020737e-7
1.5518646948792598e-7
7.328037873146749e-8
1.9981269260308003e-8
5.3967646857256045e-9
2.8474885965185354e-9
2.088999687796527e-9
9.945993376320224e-10
5.825746951590752e-10
3.678223129346014e-10
7.515552850135714e-10
1.8285982138896712e-9
4.777421176254531e-9
1.6274758261233505e-8
4.454985905562935e-8
1.9772553729828357e-8
1.6740566484139232e-8
1.7873884668081297e-8
2.1903611417732764e-8
7.30562631012599e-8
1.702868615685462e-7
1.3290279892661584e-7
1.0000443186175168e-7
9.218434393447532e-8
9.413232677006324e-8
1.031092966200847e-7
1.2060219372018169e-7
1.505823458555256e-7
1.9737901505602256e-7
2.419731706770154e-7
1.5456523120905355e-7
1.2436889896052e-7
1.3603329182860202e-7
1.8848076815130093e-7
2.33699229891854e-7
1.1930745379960622e-7
5.0192202865193e-8
2.524952401912742e-8
1.4105317780085721e-8
7.511119739523694e-9
6.930019149079219e-10
1.3816098860935437e-8
1.9501581828291425e-9
1.3081188547591612e-8
2.1743414820733743e-8
2.7257181906359914e-8
3.2176813332451115e-8
3.7948782578595694e-8
4.5611668106988445e-8
2.010806417236692e-7
2.634988343448812e-7
1.6926175035599685e-7
1.7560137072382492e-7
2.3144881005447012e-7
3.708818031229789e-7
5.349362943519818e-7
4.4082247992897454e-7
3.891113460038033e-7
4.66929368936761e-7
9.038840344054581e-7
5.654950040451269e-6
2.7016489548961672e-6
9.47984975451841e-7
1.8041262938344636e-7
3.4866015878233906e-8
7.96359482048752e-9
2.1423229530069353e-9
1.1308018835034182e-10
1.1227823077872513e-10
1.3658459523853682e-10
4.647416758380367e-12
1.777913806381422e-10
1.4360036361850991e-9
8.372915628372542e-10
1.6717398140477864e-9
5.419067084371507e-9
1.9675079260693436e-8
3.2749656844716744e-8
1.6152454761235538e-8
1.5247192835790063e-8
3.4609561404813714e-8
1.0821125174815617e-7
1.6505907862853308e-7
1.313646244531285e-7
1.114096922336288e-7
1.057382704012994e-7
1.0880111643549666e-7
1.1983828127508433e-7
1.4090396707968395e-7
1.7326386371134652e-7
1.6699943354591745e-7
2.3052169829573935e-7
2.1745371204950825e-7
3.087431739272117e-7
3.286520314665334e-7
2.9254849548638914e-7
2.0061402055825566e-7
1.2083277228769106e-7
9.341429647414881e-8
9.420328764256031e-8
9.218738271420833e-8
4.960153664708836e-9
8.900899760609736e-9
7.332013164585633e-9
4.481253183289363e-9
2.1849770180824726e-8
3.817039806651239e-8
5.2625250726242916e-8
6.73279773626507e-8
8.446557221655573e-8
1.0637188891512312e-7
5.618583696086063e-7
3.970148217223525e-7
3.0321670372240204e-7
3.661043611799472e-7
5.938969781347298e-7
8.769271989840141e-7
6.576472326276545e-7
6.010042605935836e-7
8.617254781390012e-7
2.9569807458958167e-6
5.174997277009476e-6
5.991326759526115e-6
6.999697064020943e-6
4.791482030682078e-6
2.818459102431152e-6
2.2667955168504695e-7
2.1617626766204006e-8
5.198249467806548e-10
1.5059186554437094e-9
1.3269660295229965e-9
7.947241534450392e-10
7.51547913159923e-12
2.535566734252539e-10
1.6562660212402849e-10
1.4129846808938595e-10
4.615942200662553e-11
3.691297262130705e-11
8.471493150130854e-11
6.609664107313336e-10
4.832900871181149e-9
4.74172565918181e-9
6.328172426548813e-9
1.602873645897953e-8
4.2838368165379094e-8
7.052045188158183e-8
7.154129728143385e-8
6.296085342043063e-8
5.8013350478200924e-8
5.886768015616783e-8
6.52721275074371e-8
4.936880914703329e-8
3.50200925369079e-8
4.902598681953465e-8
7.19802704701854e-8
6.4276596760967e-8
9.389545550276638e-8
2.446453740830364e-7
9.472683014073508e-7
1.7904551328342247e-6
1.5579772567172116e-6
5.953169239573996e-7
2.461346232000857e-7
6.976233532498374e-8
1.817502862021413e-8
1.8350158468270988e-8
4.964808958894135e-8
7.148842117634898e-8
6.116417906415988e-8
3.6592109849840987e-8
1.748007993857652e-8
3.699905987950899e-9
4.494951932884896e-7
6.03947861468937e-7
5.130793953214145e-7
6.927352215040547e-7
1.1761022390385127e-6
9.051459989469194e-7
7.242460140315209e-7
1.0292752221162798e-6
5.253995598313664e-6
3.063417039671172e-6
1.7436185304254716e-6
3.8264903146228693e-10
9.880327534647003e-9
2.021097377038237e-9
1.2179202108788434e-8
4.122260611984748e-10
6.618130183702051e-10
8.123918562590212e-10
2.929111476894163e-9
8.19751621084195e-10
3.837960757593983e-9
5.7794595703e-10
3.86423803695861e-12
1.8887486956560428e-11
3.6082934875271924e-11
5.3657868861633476e-11
7.45545989472839e-11
8.149575129779424e-11
2.0180380178080168e-11
8.44666464135191e-12
5.975318603051179e-12
6.30956435932492e-12
1.0746606547173262e-12
1.5644926705872777e-12
3.7418239544726005e-12
6.233571010380972e-12
9.574000746024334e-12
1.4341468473073282e-11
2.1350157755387594e-11
3.190134894114897e-11
4.8237552510432006e-11
7.449359581629588e-11
1.914764732786122e-10
7.701043781497976e-10
3.3620746498285854e-10
1.095116121278508e-10
3.130293066111396e-11
1.6179030074526322e-10
3.160058824168555e-10
5.280486934503449e-10
8.488542704396394e-10
1.3652485687485964e-9
2.2216327208735495e-9
3.5863537861157057e-9
5.3431064627486485e-9
6.709894068079251e-9
6.908979529127839e-9
4.462263617528735e-9
1.1055853230629989e-9
7.571919173704882e-9
1.1899923825411592e-8
7.073561803939265e-10
4.0577496216200235e-11
3.9974880900339487e-13
4.57128821392157e-14
4.646416612985221e-14
3.725598310499334e-14
5.03651959134287e-14
6.427479985284986e-14
7.788204143245069e-14
9.355445696948272e-14
1.1281261366648035e-13
1.3687755135049344e-13
2.0208946374754711e-13
5.860874608828082e-14
0.
2.2270383910256498e-14
3.96705957138999e-14
5.837574341620411e-14
8.229879966338894e-14
1.1482175393675798e-13
1.599510065651642e-13
2.2308257287528723e-13
3.118058986162617e-13
4.36964371154528e-13
6.141722557837829e-13
8.660455517609533e-13
1.2255164999899398e-12
1.740772050088987e-12
2.4826263977068302e-12
3.55543347087296e-12
5.1129366571443415e-12
7.380276747684479e-12
4.40827113941674e-11
4.5434682020151587e-11
5.369129143764205e-11
5.531498279399256e-11
3.967163351316981e-11
4.712267790898975e-12
9.086765666890335e-11
2.3007605197959743e-10
4.2406668487019177e-10
6.591867905060434e-10
9.099375947931738e-10
8.872625173530021e-11
2.2868011253084646e-10
3.550952589281081e-10
8.796281226947522e-10
5.142447951264289e-9
3.112859224663772e-10
1.5880088048013787e-10
2.312505086814912e-10
2.697557979889257e-10
3.093220918020113e-10
3.577975707545421e-10
4.197292960079688e-10
5.005207722289971e-10
6.082412853175793e-10
7.558210325759381e-10
9.64997596342221e-10
1.2743047374996684e-9
1.7567647209624257e-9
2.563498757347306e-9
1.6383834055748734e-8
2.811186921653054e-8
1.7892681092789674e-8
1.873527424909643e-8
2.4481422869399198e-8
3.7776424604971686e-8
6.616333889875237e-8
9.572541294120646e-8
9.45196646249203e-8
9.706200070981754e-8
1.1276934682391109e-7
1.2291384741324814e-7
1.14827232767521e-7
1.0597373236963251e-7
1.279568664690586e-7
4.797094439577701e-8
1.499836683471327e-8
8.072248149532405e-9
5.487315382127178e-9
3.856449832731335e-9
2.104586524874539e-9
4.713789826923829e-11
7.109813217809986e-10
9.575305109641254e-10
5.641090167646728e-10
2.205365326140551e-9
1.0865188711919566e-8
5.89620787735568e-9
5.168003155443882e-9
5.306811230854076e-9
5.935064770820231e-9
2.6552263646965353e-8
7.09281837854197e-8
5.59859605876111e-8
4.455560838892323e-8
4.282995505666628e-8
4.487487963332409e-8
4.9418292247056846e-8
5.660065969441462e-8
6.721538004410253e-8
8.22920524907451e-8
1.0202298555692187e-7
5.9411001972262744e-8
4.8540483788780237e-8
3.830203376027728e-8
2.9759252730657624e-8
2.752984808943995e-8
2.1194913469644946e-8
7.823207003710658e-9
3.1766109006694233e-9
1.668927261339433e-9
1.1977652870074349e-9
1.6864009595951483e-9
5.39516097621681e-9
2.5833749489366e-8
1.5474001608689487e-8
1.20086886655385e-8
1.1538227896922199e-8
1.2416165464647032e-8
1.4506888594723188e-8
1.825749781968012e-8
2.4863053428301246e-8
7.617331677777219e-8
8.517566843965595e-8
5.230500848947984e-8
5.300915069376492e-8
6.822445126323323e-8
1.0647185292223269e-7
1.735773609767251e-7
1.7855668374616492e-7
1.6273851873475353e-7
1.805908221465531e-7
2.4508190486073703e-7
1.803663438996499e-7
1.696491906551903e-7
1.8122270757124845e-7
5.756305490678824e-8
1.783204928124706e-8
9.360556156992644e-9
6.484168776914672e-9
4.679027841604745e-9
3.262272273960548e-9
6.879026984057369e-10
1.5284462088882802e-10
1.353399525942813e-10
8.217497939793815e-10
4.460030595323164e-9
2.8782797478381678e-8
1.4735444183217887e-8
1.0735108984203198e-8
1.03380373189682e-8
1.1364597251025202e-8
1.3678945921562932e-8
5.4634300726765447e-8
1.2623840984969292e-7
8.053815289871487e-8
6.375138853444489e-8
6.159989156020038e-8
6.564902597819283e-8
7.504118800009538e-8
9.158237683105808e-8
1.186655550985566e-7
1.5827870766039507e-7
1.9989660023922422e-7
1.0127844067070066e-7
7.143511521707911e-8
6.924819627985493e-8
5.830431063834235e-8
4.9525550642941456e-8
4.689817548522957e-8
2.1393676229856183e-8
7.853001506620919e-9
3.4890644132738005e-9
1.622619691332771e-9
5.918853459705179e-10
1.2028242084204502e-9
1.4762421867807747e-8
1.828634397200986e-8
1.4947410971329315e-8
1.4533643726228327e-8
1.5427273136015678e-8
1.7442620595097818e-8
2.0841093280033133e-8
8.43083729531992e-8
1.3319679390868145e-7
7.912988282494493e-8
7.643870118956924e-8
9.190942163234314e-8
1.3023098736869693e-7
2.0881119356783232e-7
2.682984795189331e-7
2.3271292142884275e-7
2.1857321918737503e-7
2.559519231104767e-7
4.037229861168759e-7
2.671529814593481e-7
2.1542516546044783e-7
1.359679066545342e-7
4.603512392436561e-8
1.1136692670512345e-8
4.880010991934646e-9
3.313886892456032e-9
1.9982121093671534e-9
9.082115698993335e-10
3.101021464780601e-10
3.2568581062800347e-10
2.6600148321311184e-10
1.8013461199374803e-9
7.016895495286531e-9
4.0816496566373145e-8
1.5486282750197038e-8
1.1889873354035408e-8
1.1852834171780911e-8
1.3494413499141136e-8
5.413755828934671e-8
1.3352682987974117e-7
1.1031359656165957e-7
8.47262641460993e-8
7.897333964629937e-8
8.075594390106856e-8
8.738951058730909e-8
9.92727527139319e-8
1.1826372587562464e-7
1.469763371165636e-7
1.864150045736037e-7
1.1315048827530524e-7
1.017497192484353e-7
1.1685886970908475e-7
1.288570682654614e-7
1.310948756039537e-7
7.024837664328443e-8
2.7984687892367046e-8
1.3235958202897816e-8
7.192519574074256e-9
4.009006243617508e-9
1.974441696747405e-9
5.257726137619974e-9
2.0790740064688115e-8
2.1540232858460746e-8
2.2915252633572827e-8
2.4867560171069276e-8
2.7887835792442235e-8
3.249468809025728e-8
3.94726954552123e-8
5.02293605216095e-8
2.0559983300381476e-7
2.0697408441088395e-7
1.3193906897208006e-7
1.3731236016620725e-7
1.8345553521330694e-7
2.9864603559845785e-7
4.0441304013396003e-7
3.2948557366877804e-7
3.074200885091306e-7
3.921733775465521e-7
8.006775743312175e-7
4.7410451174227593e-7
3.0892874164353126e-7
1.4428592103214472e-7
6.702132935640742e-8
1.859034066152476e-8
4.9376179899920575e-9
2.5977267087642946e-9
1.91469806022337e-9
8.882087240533091e-10
6.240033169349899e-10
5.832221516173918e-10
9.479384343789748e-10
2.065011790503439e-9
5.138855205179796e-9
1.696622837646444e-8
4.85622820557554e-8
2.1098302852318408e-8
1.7821806590001785e-8
1.912135940130229e-8
2.3658621577389004e-8
7.528411367504444e-8
1.7429829965742983e-7
1.3600808909339606e-7
1.0195559528441225e-7
9.374541516263843e-8
9.56541473045646e-8
1.049336613321589e-7
1.2326151618960404e-7
1.5498652129717385e-7
2.0427562661683683e-7
2.4106235108119543e-7
1.6243436156414787e-7
1.2928917231183587e-7
1.3889911720469192e-7
1.9710429537454786e-7
2.5707974612165326e-7
1.2946592327986825e-7
5.5043317894462415e-8
2.816486000974404e-8
1.5968343841525477e-8
8.618969263129367e-9
6.872133023068438e-10
1.8597548617452294e-8
5.875762064587946e-9
1.0773019878277305e-8
2.0983686727467855e-8
2.7420466522238567e-8
3.285913487617958e-8
3.8963058426653455e-8
4.685794464203556e-8
2.0796044047206448e-7
2.729473631528261e-7
1.7669198892522313e-7
1.8439133783287625e-7
2.4480416656523614e-7
3.9549756695128007e-7
5.588115938127953e-7
4.534319754178271e-7
4.0480867385283866e-7
4.972000911321955e-7
1.0162860460206438e-6
7.69211071842265e-6
3.7012125336380156e-6
1.1925389603186746e-6
2.1060416075792976e-7
3.765362675424253e-8
7.545252182103021e-9
1.5643053934131237e-9
1.138550985408045e-10
1.9683151733370684e-10
1.669926562736173e-10
1.3893382055874699e-11
1.3115972046198392e-10
1.5692911363680466e-9
7.360069597250402e-10
1.1903760533307147e-9
4.2207828045305894e-9
1.505403779321793e-8
4.5441057772357224e-8
1.6953715754778184e-8
1.508317968851797e-8
2.9428879909992522e-8
9.898274765806607e-8
1.6287127163893072e-7
1.3351226020473845e-7
1.1223369232966003e-7
1.0530831780877897e-7
1.0742694540455998e-7
1.1758251111538971e-7
1.3734081665470253e-7
1.6585613830317707e-7
1.3782869229588955e-7
2.4679199379848846e-7
2.410616166919866e-7
3.332889177927778e-7
3.07365042356945e-7
2.9780553917528967e-7
2.4048167770631773e-7
1.4743344137152973e-7
1.1877584025507318e-7
1.3720971387233172e-7
8.469620140510472e-8
5.184900649544622e-9
9.037649236917675e-9
9.185710962298073e-9
1.1797946114489528e-9
1.9017250272598934e-8
3.7088783932322093e-8
5.3193134966076845e-8
6.922350461217424e-8
8.748542482634498e-8
1.1038097767244766e-7
5.928043727053306e-7
4.12308090115713e-7
3.2069977725714517e-7
3.9303835522209304e-7
6.484734421512188e-7
9.170608765952738e-7
6.770664474540613e-7
6.365035554608854e-7
9.63804030110797e-7
3.9278782522970794e-6
4.163869556889527e-6
4.388712152485404e-6
4.219661551264076e-6
2.248415547257267e-6
9.922048058408754e-7
5.160769235985728e-7
4.73571840942354e-7
3.909734903901453e-8
3.837954822368003e-10
2.2499973205131063e-9
1.9909918586798193e-9
9.622943833326677e-10
1.5178314526946778e-10
7.826243219346395e-11
1.2053477432926436e-10
3.526350775422956e-11
3.812642658360255e-11
2.1651164254910754e-11
3.7545280167567435e-12
2.9741992017236555e-11
5.055419492203849e-10
1.8030959742420512e-9
4.977374270264943e-9
1.2923016279957506e-8
2.6131235027261222e-8
3.404279503501278e-8
3.324774151744738e-8
3.2125988017363225e-8
3.48641669608429e-8
4.50442245391607e-8
2.1919023531225574e-8
5.8697108569996034e-9
3.816293393739199e-8
4.819080081906815e-8
7.911364636868668e-8
1.8434307817785494e-7
4.6906058131162933e-7
1.3433088474783137e-6
8.103402981711665e-8
5.9368134583013395e-8
2.365262043102748e-7
8.201464324110932e-8
3.254803792030254e-8
5.436211238961584e-7
1.5711270908441487e-7
4.325537736738418e-8
7.280346822116394e-10
3.132060536117229e-10
4.2314991836558105e-10
4.801508032156064e-11
2.014037908287488e-11
1.1919441991494283e-11
3.6112221167705373e-12
3.9619563024190667e-13
7.246347407743221e-13
1.1810074107950004e-12
2.258191822105626e-12
3.2613365472439816e-12
4.389913710531963e-12
5.7845471043203696e-12
7.579772256371623e-12
9.930704970446995e-12
1.3033736772156304e-11
5.593652619558634e-12
5.4504638566898133e-11
1.278745254171507e-10
1.7557522726758783e-10
2.755315521420152e-12
1.1122769533066904e-11
1.0173344476309262e-11
7.303695909606956e-12
2.983459169990315e-12
3.832338300982075e-12
1.494385194848715e-11
3.324027063845725e-11
6.353887530036591e-11
1.1419781127024721e-10
2.0027136567152996e-10
3.498236141137992e-10
6.163158888239429e-10
1.0988968135007322e-9
1.9488515298668028e-9
3.075749822003691e-8
1.4818544857512739e-8
1.1876302542817772e-8
1.4597970400798876e-8
3.918608034399474e-9
1.2618710218375585e-9
5.677268011112575e-10
3.0070646609357827e-10
1.6780515241110903e-10
8.416061001947023e-11
1.718415948470555e-11
5.826045419406469e-10
1.685283223723704e-9
1.1614240978399332e-9
7.156310082112665e-9
1.448664758105555e-10
4.108122586420008e-12
5.491144498853191e-14
0.
3.4404704510498116e-13
3.14411489591535e-14
0.
0.
0.
0.
0.
0.
2.4153546060871163e-14
3.325665442287927e-14
4.581367556690145e-14
6.317778417159508e-14
1.670142461335181e-12
1.2211631848797455e-12
1.376060295350963e-12
1.6821960467946913e-12
2.1081916402190245e-12
2.669287030767881e-12
3.3990393825310813e-12
4.34593814930913e-12
5.575245797357684e-12
7.173033036936218e-12
9.251720309492925e-12
2.6202306715500907e-11
4.589587204173703e-11
1.0797294671121217e-11
3.485572937861136e-13
6.7655796320447416e-12
1.2909346562195577e-11
2.0534359325791774e-11
3.0927293909137465e-11
4.552608665761679e-11
6.596295103506119e-11
9.374384717204759e-11
1.2952855193608524e-10
1.7241689212421482e-10
2.2024347747798409e-10
2.7115147613352974e-10
3.2497291781860276e-10
3.8324890509209723e-10
4.4850536498356833e-10
5.237159193853017e-10
6.121820362790664e-10
6.603783093243628e-10
5.3430522155263236e-9
1.3071696907125022e-8
1.359771843103543e-8
1.3511646982188959e-8
1.4252412256537528e-8
1.5482377162556016e-8
1.698941796163724e-8
1.8672547494742818e-8
2.048502673095072e-8
2.2397239159835556e-8
1.673671979655219e-8
1.4605584445033537e-8
1.2782818430438218e-8
8.440031213230161e-9
2.565439128477396e-9
7.054920697138254e-10
2.6587237214221446e-10
3.849109631836129e-10
1.2195282619721538e-9
4.003917837942203e-9
1.666445325225628e-8
1.6183697971410412e-8
1.0648902402558223e-8
9.715783082375724e-9
1.0597664602707459e-8
1.3307790605697933e-8
1.9310093358694113e-8
3.312817589739399e-8
5.571977545695245e-8
3.751527117033698e-8
2.397458363414178e-8
9.08396796589812e-9
6.958386238175601e-9
9.990657225240988e-9
2.0533597462259848e-8
3.965696351595041e-8
4.666254565170452e-8
5.452483359508048e-8
6.705837147849159e-8
4.371399737953693e-8
1.4850438605601253e-7
1.225438640990494e-8
7.263444073290719e-8
6.451123204353692e-8
7.974757328008412e-8
4.6919574286470086e-8
1.1984509339772831e-8
5.7498218932226905e-9
3.641310451333385e-9
2.3102213810242827e-9
8.318495565151004e-10
5.34617625552195e-10
1.0037259900371383e-9
1.3511000690692886e-9
1.3486692963359888e-9
5.474095307371312e-10
2.8355970170871058e-9
2.4063915764667977e-9
2.4153735499211875e-9
2.6183348138756933e-9
1.0536819310952266e-8
3.32021736020119e-8
3.843025550975872e-8
3.1307550621936364e-8
2.9862194653153414e-8
3.0821994995019815e-8
3.297196144441448e-8
3.594365587593391e-8
3.965685348227883e-8
4.411723164728454e-8
4.9304537860172306e-8
3.8080682234696034e-8
3.0668806967104214e-8
2.4292725759783054e-8
2.209513876039393e-8
1.9002717983954203e-8
7.762707928860467e-9
2.9672756267494865e-9
1.5192754667816677e-9
1.1328281291668236e-9
1.496519764781099e-9
3.5886919629360503e-9
1.4144778588106944e-8
1.7126960895580355e-8
1.1009541128522307e-8
9.769228155076605e-9
1.0132004164248604e-8
1.1674563103783216e-8
1.4740669799951416e-8
2.0493427127529645e-8
3.1997056963029547e-8
6.29694438065096e-8
5.772799029814516e-8
3.770868944849005e-8
4.04561000651457e-8
5.59039245658607e-8
9.475735383937684e-8
1.4553512992387867e-7
1.3715738606448535e-7
1.3755330191141457e-7
1.685161149340063e-7
2.100459629425446e-7
1.7767617006586932e-7
1.4296686103301087e-7
1.6241867806605236e-7
9.678314349492347e-8
2.414836686608342e-8
1.0183145179993854e-8
6.4414365677272024e-9
4.5271167962795565e-9
3.1101706315899035e-9
8.140516045778044e-10
3.8699244186583666e-10
6.360176857519503e-10
2.6079844631853295e-10
1.6071002547833574e-9
1.2887137565554205e-8
1.2245205820025175e-8
8.206503527527506e-9
7.652777206680614e-9
8.185734555745451e-9
9.542883765787784e-9
4.211826864737987e-8
1.0410180567412351e-7
7.393807001100907e-8
5.832083718259671e-8
5.594088982848342e-8
5.8812483860755386e-8
6.559158060600183e-8
7.70404486945312e-8
9.505805297545266e-8
1.21749578649218e-7
1.5598762277584521e-7
8.245833839741031e-8
6.582096454672864e-8
6.188352614803101e-8
4.9684378809289885e-8
4.487144292479155e-8
3.857101489429948e-8
1.5143415476173698e-8
5.905229201016924e-9
2.8400835923788817e-9
1.5585102538583628e-9
1.2188035145375192e-9
3.7056817413350565e-9
2.4565439265493037e-8
1.8576461417354248e-8
1.500972893324463e-8
1.4575761183276717e-8
1.5575950826050555e-8
1.7837238392961827e-8
2.1719063494360467e-8
8.304182520426632e-8
1.196910795296782e-7
7.14984718807832e-8
6.981134089799544e-8
8.5220552257763e-8
1.2349424045901446e-7
2.0048180523055248e-7
2.4231516472525343e-7
2.0918218307447617e-7
2.0479582504345353e-7
2.523711908804416e-7
4.2270134329847746e-7
2.7127590192720915e-7
2.1407861229024607e-7
1.4765376999488076e-7
5.937414732823989e-8
1.3333802677635407e-8
5.1603252169473945e-9
3.296689685275862e-9
2.0613054769328175e-9
8.751278404308877e-10
4.5793608078091447e-10
5.819605243381153e-10
7.591184173008148e-11
1.1223654050459278e-9
5.045042093623849e-9
3.395957877769954e-8
1.4315151368899852e-8
1.0571244454634825e-8
1.0341161022412283e-8
1.1574720814241873e-8
4.8421268859738336e-8
1.2192175304934907e-7
1.0671891964147105e-7
8.216022084934868e-8
7.645561227145027e-8
7.789957824983984e-8
8.366739018960891e-8
9.383349963425361e-8
1.0974691056607209e-7
1.3340756464360526e-7
1.6618754596219197e-7
1.062035316871908e-7
1.0019463016622855e-7
1.1528170432368918e-7
1.233969102351912e-7
1.2236363707233418e-7
6.076291137979557e-8
2.4467183784903625e-8
1.1808166733560953e-8
6.592333246064788e-9
3.928014776251679e-9
2.7651274986164296e-9
9.967561905238227e-9
2.3848390523410306e-8
2.2540309977800413e-8
2.3262684702168492e-8
2.5023275011489813e-8
2.805706790458249e-8
3.2833201809487975e-8
4.0194129250164855e-8
5.172485692944351e-8
2.0418046702733716e-7
1.9735395156627966e-7
1.2607768496697137e-7
1.3156072744569668e-7
1.7658443655701547e-7
2.888256403073299e-7
3.852554777174942e-7
3.13658897149769e-7
2.9658349558269006e-7
3.842333833681995e-7
7.97845032635876e-7
4.6926533925318656e-7
3.112218021625281e-7
1.5272763814572445e-7
7.089497376461174e-8
2.0326874998350715e-8
5.2673856674968095e-9
2.687128258861255e-9
1.9789179050121406e-9
9.148882358901622e-10
5.365234469663437e-10
3.9273025860295116e-10
7.680308243728622e-10
1.8066386265772858e-9
4.645963654775561e-9
1.5438295594049108e-8
4.6949472987115604e-8
1.999817458131256e-8
1.675259611952301e-8
1.7830466996606973e-8
2.184517032003849e-8
7.244319571409061e-8
1.6879507194604069e-7
1.3350365070267207e-7
1.0022426053818715e-7
9.216315140919138e-8
9.392297044668514e-8
1.026919412744299e-7
1.1991243267242134e-7
1.4951379174875598e-7
1.9568886268012677e-7
2.3773486181631514e-7
1.551932049817987e-7
1.254693769536655e-7
1.3751501188132533e-7
1.9424153622156117e-7
2.431272916872035e-7
1.20801932374562e-7
5.1419095952535486e-8
2.6201444347359847e-8
1.4796132467586851e-8
7.966611559774638e-9
7.201389816309012e-10
1.561601539719794e-8
2.8241681085025e-9
1.246559503844107e-8
2.1582859686881126e-8
2.7405760193142984e-8
3.252780835442762e-8
3.845661458943384e-8
4.626283880769264e-8
2.0496246049259466e-7
2.6570547561084073e-7
1.71451266562891e-7
1.7857339396860485e-7
2.3660897385455916e-7
3.8143063650030623e-7
5.41854907099252e-7
4.4172306507261567e-7
3.935034555209548e-7
4.804241574749026e-7
9.65322647306598e-7
6.848646076374452e-6
3.2733740793890007e-6
1.1131978176221535e-6
2.032344956137088e-7
3.740279700436019e-8
7.863954283827501e-9
1.830160650400595e-9
2.1390805984275754e-12
1.598182483885178e-10
1.6216892063172067e-10
2.948501372758359e-12
1.3464328611006355e-10
1.5868451133362211e-9
7.627453567904067e-10
1.3451886600449933e-9
4.694833236445383e-9
1.6039214847285457e-8
3.922340998922834e-8
1.6342163390005578e-8
1.484846756715959e-8
3.100798985286669e-8
1.0177661207721018e-7
1.6267199087847778e-7
1.319069959090782e-7
1.1123833191099204e-7
1.0480016115019972e-7
1.07189757484507e-7
1.1745780699892299e-7
1.3729352323107988e-7
1.6689178299044795e-7
1.516857901867449e-7
2.339788446300815e-7
2.2628835402856524e-7
3.2001563817773825e-7
3.126041193717582e-7
2.9388019832019737e-7
2.182529579488713e-7
1.3345217565127738e-7
1.0620627443000721e-7
1.1586202400916003e-7
8.74339821687719e-8
4.849575555724285e-9
8.87590792404382e-9
8.130724962609967e-9
3.0063755632809935e-9
2.05672167874921e-8
3.761538292287463e-8
5.27623212212477e-8
6.803502785830135e-8
8.566498373126386e-8
1.0801193674675758e-7
5.776554237726299e-7
4.0254166735897914e-7
3.102861713020529e-7
3.7761871301062593e-7
6.183206523430433e-7
8.924485427565437e-7
6.633044859089527e-7
6.157585615716769e-7
9.094228964705769e-7
3.412293133444898e-6
4.545041435355577e-6
4.985529415467087e-6
5.217767822305904e-6
3.052043798267336e-6
1.6234729919232784e-6
1.3526889263764261e-6
8.189398500328013e-8
4.9798522415205465e-9
1.6100330978443585e-9
1.7626225636521346e-9
1.1271943763967e-9
3.3670598373152207e-10
9.527050210073324e-11
2.066316556000375e-10
1.366115479716221e-10
1.8531426456576436e-11
1.8118273384507157e-12
1.0637424081888353e-11
6.277030974417337e-11
9.121430560247251e-10
6.382048835594803e-9
3.6775989667953397e-9
9.287041316883058e-9
2.4389111117166997e-8
4.562109468774197e-8
5.241713692941064e-8
4.7531905600727087e-8
4.388792469502697e-8
4.511362280102159e-8
5.2616973216989494e-8
3.483513172757297e-8
1.7749374672425055e-8
4.6332855929645724e-8
6.606951819267978e-8
8.332042358447474e-8
1.7054285277782513e-7
4.4994625958284e-7
1.1063390012590814e-6
1.5133205182500251e-6
9.498830781767853e-7
3.8777881267939975e-7
4.898717967103476e-8
1.2464715305437413e-7
3.0996968667441456e-7
6.617740621074422e-8
2.7553565567175895e-8
4.397615669420583e-7
3.114975907069547e-7
3.5990491602456195e-8
5.274355040226643e-10
4.627912958378235e-10
3.631369999653017e-10
2.5454485664169496e-12
2.8881735462135996e-11
1.1502144305741093e-11
5.033183971484961e-12
8.655518464727017e-13
2.7069093786030508e-12
6.893762125377314e-13
2.1256712200224476e-12
3.319661512447519e-12
4.580671881974327e-12
6.095014033304465e-12
1.2927585084697475e-11
4.5007537189234834e-11
8.477864146165303e-11
4.0101618231136254e-11
1.9838064978886387e-11
1.302026833655346e-11
1.030082581911012e-11
8.939112549033242e-12
7.801825451152802e-12
6.2241392089871095e-12
3.663327382481708e-12
3.3336571345017145e-13
5.301005842914699e-12
6.286022989342901e-12
8.310889813530318e-11
1.0658024591231112e-10
1.6822976190650864e-10
2.7551394003983514e-10
4.604261319694038e-10
4.914559460723092e-9
2.9616370051077394e-9
1.800965604493387e-9
1.2875931178321934e-9
1.1086160772259298e-9
1.1301060643909698e-9
1.3495889964333835e-9
1.7860038449940301e-9
1.6273322237488946e-9
9.201798488139762e-10
5.188668568177592e-10
6.089955262001816e-10
1.6562797637189062e-9
1.8463720847907462e-9
4.607482827070854e-9
6.244014135483704e-10
4.7521608131115196e-11
8.788842604733778e-13
0.
4.62664836694599e-14
3.662085555614896e-14
0.
0.
0.
0.
0.
0.
2.2749285035835253e-14
3.133620717343103e-14
4.315534845202211e-14
5.947954045093798e-14
1.6740075936393538e-12
1.2031805883594124e-12
1.3507329692153728e-12
1.647515858967521e-12
2.0605861767627336e-12
2.6039168070441197e-12
3.3095015033857505e-12
4.223774887258497e-12
5.409325886487887e-12
6.948833090164626e-12
8.950599349295831e-12
2.809282068249512e-11
3.740791918636115e-11
9.366287010127067e-12
6.83675298611444e-13
6.519516714502323e-12
1.2189122842781175e-11
1.925276859113891e-11
2.8914865256853662e-11
4.257954534557616e-11
6.195750044043472e-11
8.889038501372736e-11
1.2475139873587885e-10
1.695109930923542e-10
2.2131225111946463e-10
2.7758617283611903e-10
3.370137660756244e-10
4.003984548418315e-10
4.701254597394201e-10
5.493518224609355e-10
6.416262165988831e-10
1.146494867459856e-9
4.797413232891879e-9
1.282467489355686e-8
1.4008089747228596e-8
1.396064581701739e-8
1.4676195497717289e-8
1.5877243418495406e-8
1.733985461441842e-8
1.8944691696306332e-8
2.0629461888063247e-8
2.2354546519815545e-8
1.7209862091169503e-8
1.5448442729904056e-8
1.3192475905774546e-8
7.455736612499772e-9
1.942567140176529e-9
4.1988912251861467e-10
6.735339304012055e-11
2.4078967426384085e-10
1.2358301597560476e-9
4.7716192724649465e-9
2.177747240400396e-8
1.4035607509222081e-8
1.0140803195010675e-8
9.610066577076659e-9
1.0705182854929045e-8
1.3677232215699013e-8
2.0252621434056274e-8
3.5505681328286625e-8
5.4908901798698664e-8
3.633031024018623e-8
2.1101848800294e-8
7.785579803219168e-9
6.591545839738559e-9
1.0257810058920388e-8
2.1746445364042414e-8
4.145466846743112e-8
4.807111356179926e-8
5.645763454528385e-8
6.947141953472946e-8
4.2105786873417155e-8
1.750154045924476e-7
2.399704745982485e-8
7.7063276694197e-8
6.732806625682226e-8
8.055531451089575e-8
5.393300718494552e-8
1.2801123534360793e-8
5.7665332692032235e-9
3.587080449542628e-9
2.2362586865449415e-9
8.566497335591966e-10
5.634686940057142e-10
1.0219125787224356e-9
1.3281445390439048e-9
1.3026845246177058e-9
3.759198035989283e-10
3.019475313208231e-9
2.4695823839642605e-9
2.452365728865257e-9
2.6455031718707404e-9
1.0585369781580905e-8
3.347236607230325e-8
3.993916215420205e-8
3.2623028231128454e-8
3.1071685040568574e-8
3.202146161728164e-8
3.418405105660053e-8
3.7150857753817796e-8
4.081665110358817e-8
4.5168122770224824e-8
5.017137223422147e-8
3.988925700881463e-8
3.2962926904556257e-8
2.6636391300341538e-8
2.4659732864742055e-8
2.0500245062642143e-8
8.019956466461422e-9
3.1348907523604368e-9
1.6412011311230126e-9
1.2506511983356119e-9
1.690331473885641e-9
4.15637333941659e-9
1.7036430788076654e-8
1.7342116586703755e-8
1.1597778947419806e-8
1.0457611767263198e-8
1.0933912022471095e-8
1.2661410448039419e-8
1.6043897201770165e-8
2.2370038969267137e-8
3.5011799676862415e-8
6.832766634697563e-8
6.096427571862517e-8
3.984006461801488e-8
4.275858091588144e-8
5.921670054423115e-8
1.0064125880579322e-7
1.5142700030420905e-7
1.406098529449543e-7
1.418385026167143e-7
1.7592005149787906e-7
2.2438444621720461e-7
1.8805812314294382e-7
1.4796387542397473e-7
1.6347933229006433e-7
1.0333303887903931e-7
2.499992636991392e-8
1.0047753423480542e-8
6.2279205094486665e-9
4.354324887455985e-9
2.9342322689136096e-9
8.150026468332879e-10
4.0616953733338345e-10
6.308995044581939e-10
2.3968008520373335e-10
1.571714895333759e-9
1.1945304840802083e-8
1.2941294049400977e-8
8.404398769582172e-9
7.76442334381819e-9
8.273893142137035e-9
9.630862170806327e-9
4.253558517815406e-8
1.0536455960437943e-7
7.615698142720277e-8
5.98981474898081e-8
5.7277835836355034e-8
6.001060793679868e-8
6.663442403057462e-8
7.783024164253703e-8
9.540758246999767e-8
1.2148960433462333e-7
1.5564412452071712e-7
8.334623469778618e-8
6.795362487581289e-8
6.551168705098923e-8
5.380752434908494e-8
4.940536969471615e-8
4.1001238418936355e-8
1.573271463764908e-8
6.2559850849535e-9
3.052380287244942e-9
1.6862789837911208e-9
1.3044154325831685e-9
4.019370555341898e-9
2.6194472233886835e-8
1.8803374538727486e-8
1.5585911928282312e-8
1.52870976089768e-8
1.641015990445201e-8
1.883008995609193e-8
2.2939224628321155e-8
8.811753371491964e-8
1.2480057497999975e-7
7.479166264139727e-8
7.328717701888879e-8
8.988809585071347e-8
1.3116877224332167e-7
2.1306608665967143e-7
2.495608091144116e-7
2.1398195454680859e-7
2.1187523980221135e-7
2.6692861161634724e-7
4.691244779562943e-7
2.943848726537337e-7
2.237862016074723e-7
1.4213739506301848e-7
6.169940840927029e-8
1.359879812205175e-8
4.829390722408517e-9
2.9848345479291535e-9
1.8699225210821807e-9
7.192087045806708e-10
5.08360617669596e-10
5.767031716317259e-10
3.248218152196662e-11
1.1107589022802018e-9
4.709799369506995e-9
3.073992186611769e-8
1.513128194596675e-8
1.0774877597976453e-8
1.0422186899996778e-8
1.1621190660684388e-8
4.837705818502319e-8
1.2160755240908581e-7
1.0952039758817129e-7
8.404162114875333e-8
7.78493190876271e-8
7.900279642462667e-8
8.451278570169652e-8
9.438276563473183e-8
1.099227923767827e-7
1.331224093706164e-7
1.6536696262289328e-7
1.0825445882578542e-7
1.0339406926340698e-7
1.2164434194315757e-7
1.3689044704155743e-7
1.3359175622759e-7
6.246380475280781e-8
2.586021138579817e-8
1.280464923041725e-8
7.276615634141806e-9
4.3725515773648914e-9
2.9608351733625823e-9
1.0657618001539836e-8
2.183523056723984e-8
2.2331860039498827e-8
2.3785343332656468e-8
2.594220232656793e-8
2.9277270939155084e-8
3.4355159592565714e-8
4.207115840559602e-8
5.405329791531825e-8
2.1689313359938268e-7
2.0466810971883683e-7
1.3183050238250227e-7
1.3850877673960351e-7
1.8764362388791215e-7
3.0938162285962943e-7
3.983641122945322e-7
3.206585420317137e-7
3.0796638409222895e-7
4.1113959767214265e-7
9.171493857454887e-7
5.274186962103855e-7
3.346756779587936e-7
1.4964596742296649e-7
6.523568422837309e-8
2.1497403420891088e-8
5.034644579224995e-9
2.3253820089832703e-9
1.7196691320890105e-9
7.443823423342387e-10
4.2212808248922484e-10
4.734321559051465e-10
8.233578995866512e-10
1.768663007844377e-9
4.373507919540101e-9
1.368305471995832e-8
5.468280262881882e-8
2.0927830652095477e-8
1.700607446443755e-8
1.7937324897154707e-8
2.1952437952614116e-8
7.155089703856673e-8
1.6686071667710133e-7
1.3682300352866515e-7
1.0215832370597159e-7
9.337720828830986e-8
9.470944131715894e-8
1.0312634069672341e-7
1.199959413638968e-7
1.4923860563064014e-7
1.9479497004792707e-7
2.3060831600123757e-7
1.599407292090074e-7
1.3051488903193658e-7
1.433991292014773e-7
2.1196473172243219e-7
2.681958691524334e-7
1.2597759191635975e-7
5.530275834950083e-8
2.9156968089545372e-8
1.6965901046137887e-8
9.436703387651156e-9
8.865297077485095e-10
2.028728534752185e-8
4.815992710513139e-9
1.1026585422733984e-8
2.1421988798930076e-8
2.817774357593892e-8
3.394233268619688e-8
4.0399092192986365e-8
4.872178519050829e-8
2.18091617833345e-7
2.752819901994675e-7
1.797898808518252e-7
1.8918034623391555e-7
2.5411015168679116e-7
4.156623446727419e-7
5.64866448961063e-7
4.4997144978256523e-7
4.10896826095056e-7
5.253363221839155e-7
1.1711952058530966e-6
0.0000103820151572753
6.032520719454806e-6
1.8973298890559808e-6
3.0893117464659835e-7
5.018111732782092e-8
8.691862491076915e-9
1.3173416793274386e-9
3.8310696722506586e-10
3.504877939532798e-10
2.003222651068668e-10
2.5095150543079406e-11
8.191417205100818e-11
8.578703191283946e-10
6.381862273918816e-10
7.110239947134253e-10
2.0389175276470957e-9
1.0124163206213302e-8
6.652110257691887e-8
1.7669902320391788e-8
1.3661603693494452e-8
2.2598677187961702e-8
7.959521758231049e-8
1.5212013062924461e-7
1.3325480769690287e-7
1.1125437142167326e-7
1.0247868524170196e-7
1.0267511679607833e-7
1.1046941636530318e-7
1.266647302682668e-7
1.4926555818276059e-7
1.1347747508971088e-7
2.2607908730688297e-7
2.5741624764658623e-7
3.399556183834069e-7
2.77182223795446e-7
2.994625234179482e-7
2.828567917742203e-7
1.811009327561569e-7
1.5741572748693785e-7
2.223295973006115e-7
6.445423298118745e-8
5.0543339653419925e-9
8.519966246366806e-9
9.81875476282241e-9
8.413293067213552e-10
1.6805985490338913e-8
3.5970901971934675e-8
5.336671317897861e-8
7.055126712948182e-8
8.987807574407902e-8
1.1381421415619834e-7
6.242675508712018e-7
4.2324576745627265e-7
3.3455119806094195e-7
4.1579327323866213e-7
6.967542348985777e-7
9.410284826154814e-7
6.88790500312493e-7
6.663851830763045e-7
1.0668215846151554e-6
5.258206181806734e-6
3.483664631365731e-6
3.4610012223317815e-6
2.9532283769215587e-6
1.3740754002386755e-6
5.21002197671168e-7
2.0369245402586365e-7
7.278031569551919e-8
1.2922492002495602e-8
1.3630432161848823e-8
1.7904122389092014e-8
3.891992396168505e-9
3.62045527502819e-8
6.506521802993121e-8
2.825324523123781e-7
9.554581153392606e-10
7.883527951886529e-10
4.2269188272422165e-10
8.562923864964077e-10
3.034222110509021e-11
2.8712370747458456e-12
4.638945837265414e-12
4.392058637227053e-11
1.0489077788894765e-10
2.246198900058813e-10
8.023737800941505e-10
1.983641328535905e-9
2.2628927648120865e-9
2.5217060877378655e-9
4.095326849019264e-9
3.84175075934392e-9
2.023692491162182e-9
1.4994815955307731e-9
1.7576236736593556e-9
9.37838825065475e-9
6.855796129005712e-8
2.7729572050875135e-7
1.160652767202354e-7
1.1986155334019958e-9
1.7478287725033184e-7
3.306018214489913e-10
3.547194923360393e-7
1.5367931870136326e-7
6.98769973014466e-8
1.0273504982352177e-8
3.9709612738374945e-9
5.580052363892025e-10
9.09463906951102e-11
3.663546021545444e-11
1.3378762978718006e-11
4.943235092163529e-11
4.687290252762236e-11
1.3635956040640164e-12
3.426763887685765e-12
2.12705071397596e-12
2.8411142070052583e-12
3.7780728652720316e-12
4.993144731381853e-12
6.602934181472202e-12
8.750894826978161e-12
1.1601701323880672e-11
1.5313465073482645e-11
1.9962415786624868e-11
2.5424395964045967e-11
5.410485837320643e-11
1.1261549894753355e-10
1.903662414395622e-10
8.425254174168238e-11
4.654679638475037e-11
3.1502805623139355e-11
2.3687552231506566e-11
1.8020418584258455e-11
1.1775731416574137e-11
2.514845131984103e-12
1.2994310566699796e-11
4.000621362911415e-11
8.792261218045766e-11
1.7450392910233605e-10
3.34325712215781e-10
6.333754656350523e-10
1.176992094184596e-9
2.0413439273069003e-9
3.1421875869112874e-9
6.215549875385636e-9
1.1327901887683852e-8
7.737362865153281e-9
3.6766020860854007e-9
1.5935373913918524e-9
7.332253857957457e-10
3.9026309903411057e-10
2.480806684964851e-10
1.8236597065685652e-10
1.4345170516906538e-10
1.0888003878768226e-10
4.609116137439116e-10
1.885485337158342e-9
2.565946148164755e-9
1.0137890138612464e-9
4.591311858210317e-11
1.453420887030956e-13
5.096693062366557e-14
0.
7.667173802301555e-14
0.
0.
0.
0.
0.
0.
0.
2.430754501429584e-14
3.347106605572363e-14
4.612217822189776e-14
6.362751930416782e-14
1.6159190140067382e-12
1.193915299550295e-12
1.3486264532227442e-12
1.6511300267790913e-12
2.0720244534451794e-12
2.626904593348439e-12
3.3493030258974607e-12
4.287530960144869e-12
5.506543609339863e-12
7.091893805596512e-12
9.155073847323772e-12
2.4328016930482815e-11
5.18297401117183e-11
1.1459591040554481e-11
8.211387442998142e-14
6.696159685283818e-12
1.2958454836938483e-11
2.0703767258263892e-11
3.12255658982068e-11
4.5917268590681095e-11
6.626518430615961e-11
9.34515015104677e-11
1.2764625203529758e-10
1.675732535360719e-10
2.1121440718645528e-10
2.573431396703833e-10
3.063771973503426e-10
3.600619316708919e-10
4.2081806303836477e-10
4.913919125412013e-10
5.748502654183969e-10
3.4135472800564965e-10
5.511295810200885e-9
1.2770935873847778e-8
1.2918863294509044e-8
1.2833492912903101e-8
1.3578210578955783e-8
1.4801558021441367e-8
1.6308916657184866e-8
1.8015657411041972e-8
1.9887507137495464e-8
2.1903377255404136e-8
1.6044493303181705e-8
1.3722563746407648e-8
1.2124785615032238e-8
8.648644928444711e-9
2.924762171905646e-9
8.644912175658624e-10
3.6997102726008913e-10
4.487632214019189e-10
1.1728913178587584e-9
3.5211588862599604e-9
1.3401084182209941e-8
1.7621107815982288e-8
1.0816226403589481e-8
9.590657321468675e-9
1.030124083372257e-8
1.2779444032654747e-8
1.829547099266543e-8
3.091354797774476e-8
5.395616936281622e-8
3.687862138368548e-8
2.398992879530194e-8
9.096187890841724e-9
6.920904929899479e-9
9.839333714449378e-9
2.006992730094245e-8
3.918632216889743e-8
4.659256781374008e-8
5.4140808799300047e-8
6.636416593105083e-8
4.4727038334206874e-8
1.3579068249013904e-7
5.941288136643418e-9
7.08377479419764e-8
6.396411365440638e-8
8.028954857575639e-8
4.334027223713467e-8
1.1712360891181133e-8
5.849742886886214e-9
3.7462528722915535e-9
2.4134737861822902e-9
8.214360815167935e-10
5.241765336231557e-10
1.0107992511538988e-9
1.3950390353637127e-9
1.4109985883525667e-9
7.080853932303947e-10
2.771328545389771e-9
2.409686276871632e-9
2.4365911260386945e-9
2.6503389901947092e-9
1.0712417321699197e-8
3.369519975161536e-8
3.81631242178429e-8
3.105134814758844e-8
2.9660995046314046e-8
3.06619400874455e-8
3.2868376404700955e-8
3.593508771916429e-8
3.980175573315276e-8
4.449302718459074e-8
5.000358620899337e-8
3.7778838882575844e-8
2.985543842120923e-8
2.331598593660301e-8
2.092929729907871e-8
1.8349286113168554e-8
7.78302644642445e-9
2.9307389546078194e-9
1.4775168768232133e-9
1.0859794251042972e-9
1.413014996425027e-9
3.3297933920262595e-9
1.2735104212111304e-8
1.751363987195075e-8
1.092578687109057e-8
9.577929343746276e-9
9.874863927914696e-9
1.1338060005833732e-8
1.428068147251514e-8
1.9815522847926153e-8
3.088908905157475e-8
6.094871465134113e-8
5.6847825375057515e-8
3.704352153682934e-8
3.9658569197154816e-8
5.461857062847383e-8
9.223269368504814e-8
1.4352209088692827e-7
1.3671470802390305e-7
1.363945253028369e-7
1.654024761588343e-7
2.0227328337969167e-7
1.7267017987633964e-7
1.413620750859399e-7
1.6358118628357318e-7
9.315935148661479e-8
2.3897516481523055e-8
1.0413204123585069e-8
6.6709585184735965e-9
4.712287868566823e-9
3.280781075104648e-9
8.220466058219447e-10
3.7736592463882974e-10
6.473468565979755e-10
2.8047173061333216e-10
1.6539356945303222e-9
1.3806683879951621e-8
1.1922610171495083e-8
8.168315030470983e-9
7.668147575314817e-9
8.224272970074922e-9
9.598000306968892e-9
4.2332531129545926e-8
1.0452089722863509e-7
7.332639863203893e-8
5.798147967095165e-8
5.575963033159354e-8
5.879549008971969e-8
6.582008030387197e-8
7.767791656822315e-8
9.637646957444984e-8
1.2402627907009085e-7
1.588100446803865e-7
8.327940000718174e-8
6.535447555671637e-8
6.02338155353408e-8
4.756725883201584e-8
4.2399646341373934e-8
3.725254605101438e-8
1.4950071034162825e-8
5.7493602421268765e-9
2.736127871276325e-9
1.4952729683646188e-9
1.1820715314088117e-9
3.559892927043638e-9
2.3545534663506952e-8
1.8756256511548077e-8
1.4860979737015492e-8
1.4322958717524493e-8
1.525430088504092e-8
1.7443431739275114e-8
2.1232604000125313e-8
8.080100491208893e-8
1.1795890339790505e-7
7.027144364679449e-8
6.840201703873991e-8
8.31694291640735e-8
1.1983827415266303e-7
1.9421842714179746e-7
2.400736232752512e-7
2.0846543499955713e-7
2.023327386641321e-7
2.452086326386498e-7
3.965067622956764e-7
2.588980911138999e-7
2.10092632024452e-7
1.5404494826610607e-7
5.7768827816034884e-8
1.3358873798281964e-8
5.480403623036503e-9
3.567902363754148e-9
2.239591683305458e-9
1.0123539871564266e-9
4.2300718414036893e-10
5.926404479242853e-10
1.1090692357847472e-10
1.1410879423573836e-9
5.375660889349875e-9
3.5354402700709557e-8
1.3945258278466576e-8
1.055395038872147e-8
1.040497167460116e-8
1.1676304595499272e-8
4.895945792634391e-8
1.235710051396077e-7
1.0598614294354966e-7
8.182924976697658e-8
7.642331079097151e-8
7.812246630830288e-8
8.419325815621208e-8
9.477221414072815e-8
1.1127077625582473e-7
1.3574885815613657e-7
1.6961685120191547e-7
1.063551696720125e-7
9.920094102819978e-8
1.1202827239109912e-7
1.1558253605894785e-7
1.1500247261479399e-7
6.009298584322925e-8
2.3757157457177678e-8
1.1256027554233853e-8
6.206064825153822e-9
3.682332240942648e-9
2.6813259681944235e-9
9.5976984406304e-9
2.5835886841736696e-8
2.3025745602597637e-8
2.3212239837499015e-8
2.4716215731778875e-8
2.7581768636732342e-8
3.221374670558732e-8
3.9428391767662807e-8
5.080158451348118e-8
1.978676642872939e-7
1.9477770449042825e-7
1.2365765020740436e-7
1.2835180179710954e-7
1.7105130679511098e-7
2.7788353440015753e-7
3.798219603283569e-7
3.124199792780836e-7
2.9199050436400244e-7
3.6996021761708945e-7
7.30064716371213e-7
4.366413370257856e-7
2.9921380065507046e-7
1.5805461988685804e-7
7.548264518598653e-8
1.9723281337775382e-8
5.535182522809575e-9
3.005584345064455e-9
2.196119397003189e-9
1.075720608419344e-9
6.247616183959949e-10
3.473791016074317e-10
7.381450498192797e-10
1.8519494673147804e-9
4.911068224727644e-9
1.713049959538978e-8
4.2616225005912665e-8
1.9619300577227696e-8
1.6765664208099112e-8
1.794984028722445e-8
2.1999829994900766e-8
7.374083244548013e-8
1.7198808437406045e-7
1.3263754013263046e-7
1.0002655641554459e-7
9.241467937667483e-8
9.454809313285814e-8
1.0375062939961345e-7
1.2155779160305084e-7
1.5199642144148556e-7
1.99536323016688e-7
2.4655960642397303e-7
1.5448128917898718e-7
1.2369636005905504e-7
1.3498315635773962e-7
1.8362092401269632e-7
2.251818309380245e-7
1.1812897437822852e-7
4.918038621605974e-8
2.4452669170571985e-8
1.3529112915800349e-8
7.135950953984435e-9
6.806353476921584e-10
1.2261355602665296e-8
1.0836541435953262e-9
1.3680424684953835e-8
2.1935924686029796e-8
2.718395974576745e-8
3.193482040933209e-8
3.7581101931110324e-8
4.51348492309083e-8
1.979994409763035e-7
2.62092086580698e-7
1.6767134088249934e-7
1.7332422591297972e-7
2.273447054911893e-7
3.622484530360203e-7
5.29317512551475e-7
4.4097202231677194e-7
3.860574943773562e-7
4.5608637277659535e-7
8.542131358031461e-7
4.780937260533193e-6
2.3015239357126046e-6
8.320173132755747e-7
1.6451525140081355e-7
3.3284968703756675e-8
8.229764232626413e-9
2.4406493526431246e-9
1.951519557270447e-10
7.091074265081161e-11
1.1488466002950138e-10
1.1829033746228526e-11
2.3606229838562667e-10
1.2733946128864543e-9
9.159716812985535e-10
1.994868217744972e-9
6.034555596135699e-9
2.4124622627272292e-8
2.8967367744277668e-8
1.6076989729479202e-8
1.5609933114435843e-8
3.801489137961591e-8
1.136405662293939e-7
1.668746785122332e-7
1.3102024963727153e-7
1.1172510120758404e-7
1.0668943794015034e-7
1.1030014066812653e-7
1.2196544496215297e-7
1.4406376913963213e-7
1.7888869650079083e-7
1.8126779202927194e-7
2.2823164550838132e-7
2.1111567581473027e-7
2.9819138476752275e-7
3.4365646660374315e-7
2.914123932255815e-7
1.8691182632967738e-7
1.110654650811182e-7
8.376610103758519e-8
7.94691186225459e-8
8.706857016516945e-8
5.175629076996793e-9
8.86980715144268e-9
6.5326758086014936e-9
5.832260960773442e-9
2.297635170736382e-8
3.86719805977335e-8
5.2557445825797816e-8
6.679962015407381e-8
8.354785899728733e-8
1.0511850931797725e-7
5.484185589912942e-7
3.9297028043149204e-7
2.976478237980532e-7
3.568022974443448e-7
5.737777514710945e-7
8.63775714925737e-7
6.542307787333232e-7
5.894444911961535e-7
8.230392869447286e-7
2.6175639608716243e-6
5.9180642833185685e-6
7.3031874397718085e-6
9.877879742063934e-6
7.683389533806392e-6
9.08560963806178e-7
9.41961332539709e-8
9.930129021372797e-9
3.0476700653414595e-10
1.3141447028172395e-9
1.1960648560712712e-9
5.029589133509112e-10
1.4893419198080663e-10
2.0404354465499612e-10
1.4237981435130222e-10
1.3393439950486003e-10
9.440912781354804e-11
9.155962556813197e-11
3.1616881636330263e-10
3.6997374108623537e-9
2.231942437772031e-8
5.449350863093701e-9
9.155749355950679e-9
2.41284478941933e-8
6.463747691320497e-8
9.294945191188241e-8
8.673560912911747e-8
7.597656066072809e-8
7.099105063651903e-8
7.253907873195858e-8
7.92976567919537e-8
6.261643976092069e-8
2.260153040336879e-8
1.7480077395798938e-8
6.039645595880484e-8
4.4018231947464143e-8
1.1910393350983302e-8
1.0050852243153785e-7
5.432070247108787e-7
1.8332885685099824e-6
1.3190295898895833e-6
4.0541414840856395e-7
1.8016571807008415e-7
3.734481505951322e-8
1.760220249789009e-8
3.127955869158793e-8
2.970617172785737e-8
2.465060140572699e-8
1.812563842633575e-8
5.030756946829005e-9
2.146852691814179e-8
6.278154741984183e-8
5.145789443934401e-7
5.114009401885763e-7
4.5943529971141443e-7
6.416486649117925e-7
1.1613483111468192e-6
1.0402200006360581e-6
7.971435746061945e-7
9.964803268960898e-7
3.1104132241493823e-6
7.444480580208739e-6
1.8557189074139594e-6
1.524091605595644e-7
1.6696386761365713e-8
7.184590374235454e-9
1.6162185875687313e-9
2.27653424461881e-9
3.494294962259794e-10
1.2712757312465309e-11
1.6878448944007106e-10
3.910405999978785e-9
3.2354417834643224e-9
2.1431887639072366e-9
5.872266234588772e-11
4.4742221815928625e-12
2.2983831930123646e-11
4.11075528305717e-11
6.101441875841946e-11
8.809877105698268e-11
3.574689195348405e-11
1.1681742433696956e-11
6.542957727879305e-12
5.980590610922586e-12
1.579924254621377e-12
6.196380195749463e-13
2.352573600055414e-12
4.256852988372339e-12
6.7585221776815e-12
1.0293674218622051e-11
1.5447690529999812e-11
2.312352480596631e-11
3.4825488811051706e-11
5.3222967040905036e-11
1.5067692115823284e-10
6.318514494096704e-10
3.2258620930662365e-10
9.672129443622263e-11
2.537120208816075e-11
1.2920468044197242e-10
2.4523575026118705e-10
3.9841471371676787e-10
6.225062391077571e-10
9.732658266855366e-10
1.547541844645301e-9
2.497928908940866e-9
3.9465000725589085e-9
5.580910866414218e-9
6.550549603316468e-9
6.131243060310132e-9
2.5789203998114956e-9
2.688193081773735e-9
9.648155976616827e-9
6.263738324343014e-10
4.248163970988577e-10
3.1752104458715245e-11
4.0858177811703907e-13
2.3340068783677665e-14
4.0220506243824286e-14
4.0854379646389216e-14
5.6201585326772795e-14
7.085420542918202e-14
8.560242287386162e-14
1.0287474601013981e-13
1.241926952822794e-13
1.603537549208409e-13
4.6629643857034656e-14
0.
0.
3.297892475535721e-14
4.827764560825401e-14
6.787751028367095e-14
9.451745419098882e-14
1.3143570976926707e-13
1.829863418110181e-13
2.552782662940418e-13
3.570125367828921e-13
5.006764011715854e-13
7.042905047072072e-13
9.939979386419204e-13
1.4079149211950255e-12
2.0018833248772273e-12
2.8580445309237885e-12
4.0975044673359095e-12
5.8986151742919906e-12
3.780624340134967e-11
3.872460244550543e-11
4.7050300686434365e-11
5.3462178888652235e-11
5.1079563771464046e-11
3.124486742876234e-11
1.735889402521296e-11
1.0795906934644846e-10
2.5161921142320685e-10
4.4984403557936873e-10
6.894290148611081e-10
1.3393072867459195e-10
2.236388870634235e-10
3.7174691284040874e-10
1.104379428952197e-9
4.782553753118392e-9
6.261504388932249e-11
1.7253972757494177e-10
2.2946842139351652e-10
2.6869353504932624e-10
3.1083554015144774e-10
3.6182431707062693e-10
4.2586106127596754e-10
5.081075242340627e-10
6.161332898816508e-10
7.618024284617417e-10
9.646063027735307e-10
1.2581763671815986e-9
1.704078317562143e-9
2.4239692743774056e-9
1.6396056959932365e-8
3.0166127787590416e-8
1.875321828555023e-8
1.912941527936976e-8
2.4293724207541227e-8
3.6153919744444464e-8
6.146506516925006e-8
9.486880846167019e-8
9.766819768738301e-8
9.676372320932492e-8
1.0859609158102429e-7
1.2693209940147906e-7
1.085568753161912e-7
1.1080169620538082e-7
1.1424386018362166e-7
3.612566512935073e-8
1.3318408284918606e-8
7.91514931100696e-9
5.562882932844243e-9
4.032988034370576e-9
1.8297795798134067e-9
6.216443838526157e-11
6.505376510508078e-10
8.337769711718684e-10
2.2373221125932363e-10
3.731152179780371e-9
1.0173753301708909e-8
6.075590892395634e-9
5.4583279246223125e-9
5.673875989660178e-9
6.409663058608628e-9
2.8361122847927054e-8
7.37395581761086e-8
5.424863613431342e-8
4.3260327093307045e-8
4.17732926125017e-8
4.406006020331271e-8
4.905089943987676e-8
5.711320764057199e-8
6.93423279262301e-8
8.693175401099284e-8
1.0895188875117887e-7
5.986817985801422e-8
4.648653210061499e-8
3.603310329463557e-8
2.6995763379722233e-8
2.4114885873429218e-8
2.0557467332041137e-8
8.125968212480171e-9
3.1284415470947627e-9
1.5500597195737054e-9
1.0113340187574115e-9
1.2533515787816366e-9
3.85067490937316e-9
2.0185122369922513e-8
1.4783047196218866e-8
1.0967426608720625e-8
1.0338704777404218e-8
1.0990345342187677e-8
1.2705700585681896e-8
1.581203532407688e-8
2.124282701247558e-8
6.821697273359174e-8
8.09793512679495e-8
4.935788487637531e-8
4.965924162754629e-8
6.322322682582848e-8
9.714863970905624e-8
1.605964656855881e-7
1.748256607821586e-7
1.5792768001064825e-7
1.7030143996396197e-7
2.2324538002269176e-7
1.6853012197949998e-7
1.6787055074371088e-7
1.6840504170023864e-7
4.949911875870976e-8
1.6915673263200482e-8
9.487795287285851e-9
6.7074457487876815e-9
4.9264995770996505e-9
3.309987774935622e-9
6.688016666311225e-10
1.0518744822040376e-10
6.698931912761032e-11
9.791035385689371e-10
5.067987357837799e-9
3.127401746015863e-8
1.4032019410410029e-8
1.0598501035526933e-8
1.0341991258529829e-8
1.1453388644376661e-8
1.386438760802491e-8
5.4573223180589135e-8
1.2391224294590317e-7
7.669906087901908e-8
6.100592904198941e-8
5.9251474423318074e-8
6.357488390883374e-8
7.337971686234127e-8
9.073457695998027e-8
1.1920952599894298e-7
1.5936997507179784e-7
1.9496183674742225e-7
1.011405871785611e-7
6.818244785197187e-8
6.406601919566048e-8
5.245029199813455e-8
4.320690736481846e-8
4.1508955049535175e-8
2.0729737680362473e-8
7.383903297295125e-9
3.177152823346011e-9
1.4328602651670952e-9
4.763019165461101e-10
8.982519939557129e-10
1.1559579111990822e-8
1.766048762999651e-8
1.3848010419594171e-8
1.325458211204385e-8
1.396213504859236e-8
1.5715662429988922e-8
1.872186880600185e-8
7.597851597900283e-8
1.2418486917086804e-7
7.350560440039527e-8
7.059142245351205e-8
8.422026379536509e-8
1.1792879330850304e-7
1.8771034054831833e-7
2.526773525871515e-7
2.2463925336155662e-7
2.0751380201786552e-7
2.3515953295683803e-7
3.4859889758611573e-7
2.395019932354724e-7
2.06393589566613e-7
1.3973974380991006e-7
4.039319895516878e-8
1.0929461838105208e-8
5.3282916261683485e-9
3.6991185218875537e-9
2.2690638001781925e-9
1.10808280847766e-9
2.4721277162844483e-10
3.229975827445788e-10
2.539602580150882e-10
1.914881879999011e-9
7.916924801691485e-9
3.617711133743954e-8
1.4456590487359317e-8
1.1559540831387724e-8
1.1687161896529234e-8
1.3382091142284262e-8
5.387828726214529e-8
1.3245836938946379e-7
1.0477260087132265e-7
8.087526426887296e-8
7.58562217214835e-8
7.803684083554668e-8
8.502668668006609e-8
9.736991612664347e-8
1.170418253164605e-7
1.4672187632046045e-7
1.8727280184097121e-7
1.0917482752560825e-7
9.577152203907514e-8
1.0733058980495058e-7
1.112464214549925e-7
1.1194263299358671e-7
6.748132032819112e-8
2.607675016186819e-8
1.1838488596256101e-8
6.2459572854760855e-9
3.406113431766104e-9
1.7105464388378932e-9
4.626657003428646e-9
2.299341900822787e-8
2.1340736397249367e-8
2.168183244844705e-8
2.3063614881966115e-8
2.5616039390188363e-8
2.971028616942913e-8
3.603419574981443e-8
4.588813579231827e-8
1.852085874562595e-7
1.9354825680129757e-7
1.2198000079277478e-7
1.2575285547319978e-7
1.6586126400389946e-7
2.66526610355975e-7
3.7807422800026754e-7
3.160429084399734e-7
2.8883239655692113e-7
3.5395466472657115e-7
6.603530121489878e-7
4.0434787601988486e-7
2.813804652903542e-7
1.4871292485337728e-7
7.07991396342014e-8
1.708616281914728e-8
5.308092183401157e-9
3.116346497657183e-9
2.2397601565800813e-9
1.1665908291637435e-9
7.627283638905877e-10
4.795253071668703e-10
8.852517485344012e-10
2.12420549960481e-9
5.553056842119182e-9
2.0077466530231287e-8
3.963602999975227e-8
1.97584181114664e-8
1.7286419462696573e-8
1.8752814805646153e-8
2.3245343302257918e-8
7.553705596944496e-8
1.7403840767031674e-7
1.2931916997464542e-7
9.768651575042797e-8
9.053830202877684e-8
9.300343115347077e-8
1.0268281744863255e-7
1.2136347536001447e-7
1.5338499002773518e-7
2.0310595732517036e-7
2.473778883138065e-7
1.5362924211978196e-7
1.20209646619879e-7
1.2904548513358116e-7
1.7330994445325277e-7
2.1672039516570662e-7
1.2202487802520203e-7
4.997120659162731e-8
2.4322310968914385e-8
1.3215247674321218e-8
6.825448700775523e-9
4.617987716531961e-10
1.2420150977818113e-8
3.482473237679171e-9
1.2328211500584023e-8
2.0674568032256324e-8
2.5783965635510324e-8
3.029267751582906e-8
3.559516083653287e-8
4.265678369853177e-8
1.875326578525548e-7
2.5531683615407307e-7
1.626365089319305e-7
1.6742909391047696e-7
2.1831102899705193e-7
3.454053445226472e-7
5.144068000081125e-7
4.3636214665180946e-7
3.7804093692411535e-7
4.379970035101663e-7
7.890758280116399e-7
3.887514050540079e-6
1.907894919398445e-6
6.813200581967679e-7
1.390251719845213e-7
2.99288598960751e-8
8.145355188836596e-9
2.4887792696891187e-9
2.3818282386437e-10
2.8871511728290226e-11
8.165964658477825e-11
1.034587874941742e-11
3.7970307423035847e-10
1.1403973838516785e-9
1.0359197341767928e-9
2.42047609039997e-9
6.868341126890484e-9
3.123883109720985e-8
2.5793834249679474e-8
1.5944611048758045e-8
1.5971281847681736e-8
4.119550656846422e-8
1.1734023953645096e-7
1.6446428350892117e-7
1.270685804544616e-7
1.0884034375633434e-7
1.045027111890894e-7
1.0853370589908173e-7
1.2049775950651741e-7
1.4280038826591955e-7
1.7727231997794366e-7
1.7955420827058595e-7
2.1563612334378892e-7
1.9813351671001034e-7
2.7686006066613377e-7
3.5080124577066674e-7
2.8983796619704664e-7
1.7905676489206675e-7
1.0472283630433967e-7
7.67423355175771e-8
6.8655774412101e-8
7.497003362229113e-8
5.2661508566061985e-9
9.597689659619654e-9
6.811908247185897e-9
5.8482829683502886e-9
2.2632942928429322e-8
3.756177038397163e-8
5.0639579973440455e-8
6.406140574500229e-8
7.989576373483154e-8
1.0035719399531659e-7
5.221051202102499e-7
3.8027618487550955e-7
2.858746279242898e-7
3.406059743197617e-7
5.43745111180356e-7
8.337490730418295e-7
6.393209342907374e-7
5.697404689648516e-7
7.791340305986297e-7
2.3332377764090697e-6
6.513702265593208e-6
8.74828370925226e-6
0.000013984962109127973
4.651244644629163e-6
4.530975009202076e-7
5.431827283679979e-8
5.8399824080940565e-9
5.143281571375646e-10
1.204483754606989e-9
1.1698851014764207e-9
2.1711532165784542e-10
2.556911259840062e-10
1.5895944609891903e-10
1.6905283955114064e-10
1.918781442654736e-10
1.2201784536565235e-10
1.796273950849774e-10
8.414634058509503e-10
9.894472388119108e-9
1.5936730063488328e-8
6.683197692976085e-9
1.161355986522493e-8
3.188992553653007e-8
8.407753029203229e-8
1.0700910746470047e-7
9.461718640618548e-8
8.302890388512248e-8
7.864940581983292e-8
8.103145732454718e-8
8.78611984880432e-8
7.123641655131998e-8
9.80903500654262e-9
2.8132193155488914e-8
4.059775992835154e-8
1.4764556775728644e-8
3.863620922738452e-8
2.0475528651230944e-7
7.104619828571197e-7
1.1601201402035978e-6
1.3588178248566702e-6
5.887603320599176e-7
1.300631232817081e-7
2.2321591996174513e-8
9.487111438052227e-9
1.910604850689808e-8
2.1218819547492552e-8
1.9408726676003496e-8
1.101590119061668e-8
9.762777263195718e-9
4.433211499992086e-8
8.524704314300177e-8
4.972408552091428e-7
4.856767807962958e-7
4.361738177871526e-7
5.999573010369069e-7
1.0829527586138388e-6
1.0743651510183158e-6
8.024750763838173e-7
9.373924970817061e-7
2.3984600561076705e-6
0.000012373092986499953
1.967292607867832e-6
7.308069239521845e-7
1.4553997290518603e-8
1.0189403465255455e-8
1.4658152398894203e-9
3.605027740585789e-9
1.5608128735234163e-10
1.4454760345770245e-10
3.4883350762718143e-10
8.617776055019412e-9
2.3619398663469982e-9
1.3525488750301759e-9
7.259533187664138e-10
7.510413321735836e-12
1.2936654553319321e-11
3.1162812708950634e-11
5.251280410955686e-11
8.03491075017947e-11
3.796512792182663e-11
1.2350681350225124e-11
6.569260832688408e-12
5.619982043031079e-12
1.7876345191880765e-12
1.2527054695973797e-13
1.5918671078721156e-12
3.1603695446294026e-12
5.193124542137729e-12
8.04982071677444e-12
1.2199195672312324e-11
1.8348641746034098e-11
2.765363371283344e-11
4.211997221461593e-11
1.2725717582026563e-10
5.168776241206397e-10
3.024568540992428e-10
8.425695347871198e-11
2.4631919449945517e-11
1.128310674857328e-10
2.0834947820569653e-10
3.3155565400694416e-10
5.08202046143892e-10
7.795609914826025e-10
1.217312641420263e-9
1.942594245041953e-9
3.10742321250453e-9
4.6554812024551e-9
5.921444886206103e-9
6.161729433976011e-9
4.271691040490188e-9
4.842897313960716e-10
5.705303669392668e-9
1.3788825009484866e-8
6.148432947280704e-10
6.771042845512163e-11
1.3867211195250418e-12
2.8439577275840195e-13
5.995524568748305e-14
3.705350549136493e-14
4.89354174595373e-14
6.551872852700304e-14
8.064955932566089e-14
9.703042173543676e-14
1.1678284128802803e-13
1.3740815576551413e-13
3.993661612865707e-14
0.
0.
2.903883768294828e-14
4.2372032898376774e-14
5.947026188922284e-14
8.270459306521873e-14
1.148738794884824e-13
1.5973660990110933e-13
2.2255686848382874e-13
3.108168104534139e-13
4.352284847013967e-13
6.112126693876526e-13
8.610788636383142e-13
1.2172680556742516e-12
1.7271876693237421e-12
2.4604317387705636e-12
3.5195203509215815e-12
5.055644192973988e-12
3.4075120653260506e-11
3.4670681518603205e-11
4.2618374302248787e-11
5.0569339931364004e-11
5.374456184877847e-11
4.560206374503916e-11
1.6713144304016962e-11
4.5307583041245614e-11
1.5389642460775639e-10
3.1817462926025025e-10
5.355469732750455e-10
1.4982436797418563e-10
2.199152959665069e-10
3.89118280525268e-10
1.3346383846311316e-9
2.3201558463210053e-9
1.531975428789646e-11
1.7713183033277626e-10
2.291906793062264e-10
2.6966914904381214e-10
3.136804127405806e-10
3.664013298058087e-10
4.3188300745581353e-10
5.151193201401472e-10
6.233128680586113e-10
7.675687420001001e-10
9.658356264098775e-10
1.2485105352019345e-9
1.669947297823139e-9
2.3342630755645267e-9
1.6379307937701874e-8
3.175340406874701e-8
1.947425115995149e-8
1.9494991155001676e-8
2.4254879685168202e-8
3.5157584392619924e-8
5.823800702116384e-8
9.297128087208624e-8
1.0048526804924305e-7
9.74921437048273e-8
1.0609592008247568e-7
1.2526331479939934e-7
1.0582003732682874e-7
1.1621278034664522e-7
9.82369998314073e-8
3.014521748331687e-8
1.2455361961762796e-8
7.8342240130552e-9
5.6243834128927996e-9
4.1684474871392515e-9
1.6011459120794433e-9
6.34968655211248e-11
5.988288626935285e-10
7.163046658257282e-10
9.901789901221914e-11
5.295419437864954e-9
9.862404118619434e-9
6.249717530970794e-9
5.7049146879651166e-9
5.982038516848798e-9
6.809872682017362e-9
2.9766961637819136e-8
7.567974826781645e-8
5.304011167296461e-8
4.23838217919753e-8
4.1071166406646394e-8
4.355135517666412e-8
4.8910294980217047e-8
5.770453575582542e-8
7.12708228824813e-8
9.074485724426503e-8
1.133271372347986e-7
6.065055591297423e-8
4.520049911434598e-8
3.458454560528652e-8
2.5263478622901904e-8
2.1948895682357566e-8
1.963851161602112e-8
8.376379747094445e-9
3.108504840158143e-9
1.4755859528438112e-9
8.975335368928179e-10
9.994469826670868e-10
2.9895030417703687e-9
1.5933375357611055e-8
1.4295458857170688e-8
1.0242941297479697e-8
9.520863271357815e-9
1.0032547190535379e-8
1.151096125254724e-8
1.4210466537609293e-8
1.8906353355604248e-8
6.285687933256115e-8
7.798142331942802e-8
4.728951234294997e-8
4.7328296994010985e-8
5.978675218013388e-8
9.081534619615165e-8
1.5100003377490132e-7
1.7184071074119114e-7
1.54762594770425e-7
1.635080401679262e-7
2.090746014725746e-7
1.6124682554084537e-7
1.6739402759822733e-7
1.5563730657285754e-7
4.46330366731402e-8
1.6349732278349623e-8
9.566278013692738e-9
6.850803481712777e-9
5.109696694016082e-9
3.271060915011094e-9
6.554487050223005e-10
7.021393283444918e-11
1.136858597571134e-11
1.108013499659707e-9
5.5698219704610676e-9
3.144062164675951e-8
1.3589650308967014e-8
1.0507724169120666e-8
1.0345860471384298e-8
1.151825188187365e-8
1.400226667404741e-8
5.447540019377342e-8
1.2193770916371926e-7
7.394344020850857e-8
5.901976797517212e-8
5.753616886196837e-8
6.20442018221454e-8
7.213543281250391e-8
9.006948784374286e-8
1.1946488523033774e-7
1.5926491157494692e-7
1.8875743484660044e-7
1.0112144268340783e-7
6.592793182747119e-8
6.047334997714347e-8
4.852761043054242e-8
3.912851990138481e-8
3.764022926100435e-8
2.019707067749896e-8
7.062563777372557e-9
2.9673024646655556e-9
1.3078336265781408e-9
4.024345516164631e-10
7.095293346749758e-10
9.588428417946339e-9
1.717977171808475e-8
1.3056837845129934e-8
1.235286487783341e-8
1.2939662361922683e-8
1.4517042146887916e-8
1.7255322487750706e-8
7.025163877830228e-8
1.1768813982056844e-7
6.951765223044606e-8
6.649259124404878e-8
7.890455494244686e-8
1.095718306903895e-7
1.733064608644038e-7
2.4050478644725543e-7
2.1870457428055909e-7
1.9996221656940362e-7
2.2161452722763322e-7
3.153439466709445e-7
2.2281244444847959e-7
2.0158495296462365e-7
1.3986000850864878e-7
3.685588057090394e-8
1.0871613931235446e-8
5.658180585368336e-9
3.964428270313533e-9
2.4819506622018528e-9
1.2247329563292238e-9
2.0867117134202672e-10
3.210165102703699e-10
2.464147795787997e-10
1.9971956806123406e-9
8.635738025127497e-9
3.2092903970483354e-8
1.3802988426687566e-8
1.1318398386699552e-8
1.1547504581271712e-8
1.3271985168632325e-8
5.3530837861345345e-8
1.3121925864589337e-7
1.0074143171778855e-7
7.805672509844864e-8
7.353608719789345e-8
7.59856496744848e-8
8.322445316883333e-8
9.590789450113464e-8
1.1611332224599302e-7
1.4658137563992007e-7
1.8799330165741402e-7
1.0650359187887543e-7
9.155898401054894e-8
1.0069309099094424e-7
1.0010066773009985e-7
9.90940735903845e-8
6.512380056168335e-8
2.4807267338237866e-8
1.0933328800987627e-8
5.647654379864546e-9
3.0339336595988425e-9
1.5438067831379595e-9
4.1894202668196005e-9
2.442824049915047e-8
2.111814080804242e-8
2.075215158073682e-8
2.1763147133704635e-8
2.4007370008709884e-8
2.775430922341852e-8
3.362480441262944e-8
4.284161579817601e-8
1.713314975178422e-7
1.839161337988763e-7
1.1500772406838535e-7
1.1779671348759964e-7
1.5399980277111873e-7
2.4508165051345366e-7
3.580171808408471e-7
3.0634030403561066e-7
2.7628807861501825e-7
3.296342818415445e-7
5.802978413419909e-7
3.6406610664228477e-7
2.6561360668992836e-7
1.5336576244735146e-7
7.052353729067275e-8
1.63127654008183e-8
5.63508151532238e-9
3.508161133043063e-9
2.477179162919473e-9
1.402896784118145e-9
8.233041691340069e-10
4.217577989617899e-10
8.433094702874211e-10
2.158221231156925e-9
5.85004207035349e-9
2.267843448429872e-8
3.4953924743578486e-8
1.8907017887781116e-8
1.6892700705463875e-8
1.8448163337631654e-8
2.2888639459702546e-8
7.539005319751842e-8
1.7304791140919973e-7
1.2448669189776936e-7
9.456786072260905e-8
8.813923350258886e-8
9.099034979671017e-8
1.0096939338300991e-7
1.1995805920086515e-7
1.523254967000323e-7
2.0251857566781013e-7
2.509454256105224e-7
1.4817662302215256e-7
1.1420666459048338e-7
1.2235187203819078e-7
1.5787518192682276e-7
1.8880375550059222e-7
1.1674369355145518e-7
4.6801020341491805e-8
2.1963495729253292e-8
1.1588879929991744e-8
5.8190922531881595e-9
3.688250178781825e-10
9.164365779971192e-9
1.5718412626672243e-9
1.3281036163339967e-8
2.030519831035648e-8
2.455951578007198e-8
2.847794084167351e-8
3.32628492638476e-8
3.977284797067524e-8
1.7371990200245855e-7
2.4269614328710744e-7
1.5294660714472596e-7
1.56001331140126e-7
2.009419871923269e-7
3.1313235292957526e-7
4.799715869344457e-7
4.2389191046569677e-7
3.6078384704667195e-7
4.0258029955776275e-7
6.712083179508928e-7
2.593965228172034e-6
1.3225554184835045e-6
5.106219776684384e-7
1.1552847184304708e-7
2.8709939752552885e-8
9.752506151457926e-9
2.5746594705112226e-9
4.072570145606245e-10
1.1061023980127767e-10
4.467663102627732e-11
3.191796401260449e-11
7.975000804552863e-10
9.42905781147026e-10
1.2804730808983596e-9
3.1470105828470704e-9
8.785246554377832e-9
5.4726230343172206e-8
2.137959734895959e-8
1.5559226290089025e-8
1.6298708278670642e-8
4.806694963647259e-8
1.2563426155330087e-7
1.6107532854753692e-7
1.220145741110631e-7
1.0588875528926605e-7
1.028381797052999e-7
1.0759551822481986e-7
1.2000436469732937e-7
1.4274136797884626e-7
1.7887629220447605e-7
1.983308666067177e-7
1.9695514153291873e-7
1.7805411351732974e-7
2.421604938208833e-7
3.670106560353124e-7
2.822064843570711e-7
1.5201275628754213e-7
8.604915705651336e-8
5.945462443645531e-8
4.743073814508002e-8
4.344330718091116e-8
5.857961040144901e-9
9.819806126878078e-9
4.833511394834163e-9
8.748828659199375e-9
2.4201387853225066e-8
3.70545936236741e-8
4.8329971490761034e-8
6.019769365464306e-8
7.454887445355346e-8
9.34745392475095e-8
4.7463114001730543e-7
3.5895865950420413e-7
2.6380435520100747e-7
3.084483880581417e-7
4.80983417810232e-7
7.696314427349716e-7
6.156780459430719e-7
5.304210008991603e-7
6.806040385132447e-7
1.7219061322918786e-6
9.986297892572943e-6
0.000015935035892741523
7.042679497667175e-6
9.738651198550108e-7
1.352994428365759e-7
2.002627856699687e-8
2.4336133586204765e-9
4.822870873530712e-10
1.1349339877972055e-9
4.302507196305414e-10
5.68094539220391e-11
1.407894609817246e-10
1.761593341865903e-10
5.52197635598261e-10
3.5344743643012854e-10
3.958620870329386e-10
1.2562019708238727e-9
1.2766097542227841e-8
7.474171908952051e-8
1.5690107147601074e-8
1.365382305631415e-8
2.122857164768184e-8
6.702507030230584e-8
1.458548404849825e-7
1.347739590800595e-7
1.1158635986098395e-7
1.0136149095829927e-7
1.0115762074936594e-7
1.0927615240398677e-7
1.2269829038419313e-7
1.0855233646795945e-7
6.16057899490023e-9
5.430581088751023e-9
2.310512661720666e-8
1.1899658305331211e-7
2.3983610518412915e-7
3.62756791766198e-7
5.183864050588507e-7
5.866661493681922e-7
4.6584688233350697e-7
3.875666567237626e-7
1.1433012032811334e-7
1.919094030395865e-8
7.2860497483005475e-9
1.6444782003133836e-8
1.8186333439211304e-8
1.1413594191716317e-8
8.082610960618324e-9
3.736865465149861e-8
6.798123216291812e-8
9.807495421374035e-8
4.7598930718846535e-7
4.6066173273075833e-7
3.928397878909882e-7
5.120157453090064e-7
8.889705832153613e-7
1.0845463960733123e-6
7.852300113164254e-7
8.110412585425806e-7
1.532473545752354e-6
0.00001835767399425183
2.597965683584625e-6
3.379685844319311e-6
2.0344100088628337e-7
1.512506825376065e-8
8.19447775370487e-9
4.759401849808072e-11
2.042189323464048e-9
2.1871261628867326e-10
1.7286617988753217e-10
4.758171094437284e-10
1.5535205482211913e-9
1.0809570499451048e-9
1.2079626806178563e-9
5.472897385415523e-10
7.176179740355522e-12
9.795493424023545e-12
2.916983149173054e-11
5.836911438300588e-11
6.196488888351367e-11
1.903131093045041e-11
8.251446643268825e-12
4.958448161103836e-12
2.0792221496272272e-12
6.320036082797839e-13
4.1517117963808804e-13
1.459098407198719e-12
2.760103573692613e-12
4.561735744105096e-12
7.160624168105334e-12
1.0981868774552095e-11
1.6690804420986918e-11
2.539155613069437e-11
9.06688626896829e-11
3.2476643542217623e-10
2.595381191604793e-10
6.108569638409875e-11
2.3794467965646424e-11
8.615140577526363e-11
1.4969010385198558e-10
2.2805980687544763e-10
3.3603791753932276e-10
4.955101565497721e-10
7.432715500967316e-10
1.1439501554290294e-9
1.806463161527504e-9
2.8644544733580086e-9
4.252166350172593e-9
5.342590484097548e-9
5.4530590943117146e-9
3.6009947409451788e-9
6.504108027862471e-10
5.2047118116300586e-9
8.841806730724936e-9
6.771066181360832e-9
4.35236710493241e-10
8.65758715430998e-12
5.378664835081232e-13
8.35254625431605e-14
3.8368413380261955e-14
4.020725950907215e-14
5.850618337673405e-14
7.63228625897278e-14
9.302457147992948e-14
8.525935738204697e-14
2.476575337090682e-14
0.
0.
0.
2.7519404392858833e-14
3.846717217326667e-14
5.3323714106992524e-14
7.383701398935129e-14
1.023437413278803e-13
1.420997001001229e-13
1.9770496336487829e-13
2.757036958203056e-13
3.8544810889338147e-13
5.403681310494812e-13
7.598379861329104e-13
1.071946385136505e-12
1.5176204392707647e-12
2.1567843299353603e-12
3.0775526813018653e-12
2.395759618438179e-11
2.3760290317443184e-11
2.9522051371671417e-11
3.715021944225343e-11
4.5262166978299477e-11
5.189246610408881e-11
5.333166026519495e-11
4.31381759426267e-11
1.1485180499653061e-11
5.45697300100195e-11
1.6877209346518995e-10
1.4400425229418742e-10
1.9613100773598461e-10
4.3543850221105935e-10
2.3489257774939615e-9
3.2426799116403554e-10
8.487688912641035e-11
1.66942403479117e-10
2.1287428785543512e-10
2.544180489656653e-10
2.9943581175548064e-10
3.519247474049649e-10
4.154033464575979e-10
4.940329338000047e-10
5.934761480041252e-10
7.220365405087717e-10
8.925203036406125e-10
1.1255501725760282e-9
1.4558446686117473e-9
1.9449545768570513e-9
1.500737606660079e-8
3.419991837199513e-8
2.0814689614292204e-8
1.9887534055776692e-8
2.3483249552170206e-8
3.174753129612869e-8
4.844919749674292e-8
7.912016876249825e-8
1.0438358453291097e-7
1.017569849669414e-7
1.0085550230715062e-7
1.1161696647680788e-7
1.0522694405012034e-7
1.201678418963262e-7
5.526162466466062e-8
1.972329217732631e-8
1.0730678655899295e-8
7.566111560648064e-9
5.7410446011502865e-9
4.142664940594464e-9
1.0527698082786163e-9
2.277279988747475e-11
3.795943946360161e-10
1.9971067604676458e-10
1.4799598205133807e-9
1.2952048599234955e-8
9.395269423620466e-9
6.780961264539004e-9
6.446399229758704e-9
6.9358007436686275e-9
8.094739701668859e-9
3.341599213294488e-8
7.829337665947125e-8
4.848804230278069e-8
3.9037269321897505e-8
3.823184125001152e-8
4.1234635480085944e-8
4.762952424437793e-8
5.858075465557688e-8
7.587196034594774e-8
9.764208505005444e-8
1.0971804786088347e-7
6.272593150606988e-8
4.086340731760789e-8
2.993118562982157e-8
2.0379999366521497e-8
1.628400344935371e-8
1.513940360339618e-8
8.705086757661264e-9
2.986788391554383e-9
1.252310766072112e-9
6.226435581072449e-10
4.6081665498281833e-10
1.267536223998574e-9
7.029354999009936e-9
1.2352010358145197e-8
7.940713242648613e-9
7.081343974380842e-9
7.2805696495928e-9
8.179866111239902e-9
9.874914230444038e-9
1.2787177391300888e-8
4.719215114143567e-8
6.679986162004303e-8
4.0109672041355405e-8
3.9633270093914045e-8
4.908161592116949e-8
7.223412714262119e-8
1.2017714076180217e-7
1.56513791209692e-7
1.43290530187055e-7
1.4342048325250952e-7
1.711768305981142e-7
1.422726583571332e-7
1.6335115112817206e-7
1.109900849661752e-7
3.343304140050411e-8
1.4736353036995673e-8
9.520753626523295e-9
7.045183947156798e-9
5.5075090237691816e-9
2.8421505135012845e-9
6.088296659352122e-10
3.2308768564990624e-11
1.7202594310799116e-10
1.514656794230595e-9
7.190369038447858e-9
2.6414578753799435e-8
1.226484793833509e-8
1.0040828189871139e-8
1.0122248685023431e-8
1.1438893518998421e-8
1.4086961947472e-8
5.2714461878071215e-8
1.1226147140015326e-7
6.458693248797507e-8
5.2032270947866375e-8
5.1229335923123643e-8
5.601626332667664e-8
6.648478784934639e-8
8.529416756915652e-8
1.1534900771861148e-7
1.4774910141517723e-7
1.550310996568015e-7
9.756573442584782e-8
5.795556941214895e-8
4.9264452549246394e-8
3.721876494020776e-8
2.835369765949897e-8
2.662472687777108e-8
1.7628172522431518e-8
5.995450843916026e-9
2.346104321133728e-9
9.65079819474122e-10
2.230324911202374e-10
2.814062337048862e-10
5.247972207614871e-9
1.5087837342201447e-8
1.0440315376336354e-8
9.53939962395701e-9
9.830209056835772e-9
1.0922440642263923e-8
1.2894652059835783e-8
5.3346771856570026e-8
9.596578126322786e-8
5.659606115147108e-8
5.362149247781175e-8
6.280693810890685e-8
8.539183715857957e-8
1.3236433187489024e-7
1.970731253266797e-7
1.9555209476549475e-7
1.7562832218014508e-7
1.8409821122245778e-7
2.3703452788083802e-7
1.8226536078420624e-7
1.8903459081985057e-7
1.1970217321307602e-7
2.8758105076825682e-8
1.0747123708589844e-8
6.443365828240854e-9
4.571075094341384e-9
3.090285196200825e-9
1.3322829346462424e-9
1.2398142687125164e-10
3.083394630190526e-10
2.2464191653563794e-10
2.182751286764087e-9
1.0817478631125075e-8
2.255109159343005e-8
1.1919871344296138e-8
1.0355772497424694e-8
1.0798891735655398e-8
1.2529463662989616e-8
5.068482106049832e-8
1.2260634767091904e-7
8.701614144393649e-8
6.813859000795312e-8
6.494758665004296e-8
6.795020923889765e-8
7.557437225082895e-8
8.877725171680347e-8
1.0990062397458312e-7
1.4168171691522433e-7
1.833196277242431e-7
9.672801481229361e-8
7.78440418290585e-8
8.057783762992595e-8
7.198883600053479e-8
6.696271761799247e-8
5.45763615505903e-8
2.0989178252779987e-8
8.494701771460878e-9
4.127508799670072e-9
2.125415021223251e-9
1.1077621967856653e-9
2.9862337637516774e-9
2.4732523438967255e-8
1.95459170951973e-8
1.742172478161026e-8
1.7549427618088684e-8
1.8994159824002713e-8
2.1761450501441086e-8
2.6282211365150545e-8
3.352964198939039e-8
1.3147344059126424e-7
1.522646778172731e-7
9.337325006981819e-8
9.409072499091425e-8
1.2029266719328806e-7
1.8633090424012847e-7
2.904107297606727e-7
2.714048998661381e-7
2.381667402169586e-7
2.6600145148108416e-7
4.0792021989371745e-7
2.746588244316384e-7
2.2921318981447896e-7
1.655977405955666e-7
5.8437840855859585e-8
1.4921551995033176e-8
6.648313172891253e-9
4.566662736242054e-9
3.14741051119854e-9
2.1512362455764314e-9
8.354597337079167e-10
2.962509296089542e-10
7.111949005947863e-10
2.1665553121843627e-9
6.532634472623579e-9
3.1218564440168456e-8
2.5617057308408695e-8
1.642090733076495e-8
1.536588253390668e-8
1.7031264243236334e-8
2.1162662702091072e-8
7.213154477218343e-8
1.6304081538431076e-7
1.0819509832611566e-7
8.348831455050547e-8
7.898272031344334e-8
8.270742015062586e-8
9.321741900466057e-8
1.126606615382551e-7
1.4547892700530518e-7
1.9586541466122736e-7
2.4932671942462765e-7
1.321035154323033e-7
9.648310883010084e-8
1.0190780194910252e-7
1.1741171696771191e-7
1.2118754722611797e-7
9.713275946199052e-8
3.8578738393488706e-8
1.6276691245773966e-8
7.91936002113588e-9
3.7064837301083152e-9
2.2940606415889e-10
3.838904638457619e-9
4.285138687516759e-9
1.4882587599639468e-8
1.822249985578435e-8
2.038807052514923e-8
2.2857423644106577e-8
2.6294811397136497e-8
3.1275213799071876e-8
1.3470765519038427e-7
2.0177982996561244e-7
1.2383599854529873e-7
1.233403672076694e-7
1.540242876207696e-7
2.3027957175012526e-7
3.693976735966962e-7
3.763535451545342e-7
3.1137500670169577e-7
3.1795688878598433e-7
4.4548237739207274e-7
1.0772467812043406e-6
6.09579806224112e-7
2.9864550486482227e-7
9.247856914759064e-8
3.537903214165045e-8
1.2050539107240891e-8
2.4898651053766255e-9
1.0560384173543352e-9
6.526639366549449e-10
7.348623352524088e-11
1.6485399925963692e-10
3.593489152032315e-10
7.772959425783176e-10
1.8000912803815948e-9
4.741331772905306e-9
1.7587058102969096e-8
3.2407847491984624e-8
1.6227270608331847e-8
1.4496905145280469e-8
1.6150831142073772e-8
5.6149958609670416e-8
1.365500102412626e-7
1.422366930296575e-7
1.062441126006484e-7
9.498682587318496e-8
9.423122538880698e-8
9.978972974820315e-8
1.1186365191550969e-7
1.3292390547349044e-7
1.664745678047982e-7
2.0462320859050847e-7
1.5445861986783858e-7
1.3955156579524891e-7
1.7600784605315044e-7
2.98420832621279e-7
2.505285367594763e-7
1.0899048682333172e-7
5.5161886650075954e-8
3.284470287434597e-8
2.148389884952466e-8
1.4042550477090465e-8
3.3309679780243596e-9
9.680992985809394e-9
1.4025433693145127e-9
1.455307795710632e-8
2.5040391278665462e-8
3.280916718879077e-8
3.9977097125196495e-8
4.8213242780307054e-8
5.890721077332454e-8
7.379263466406672e-8
3.513642062230423e-7
2.965711377159274e-7
2.0576715789411247e-7
2.2949114535065578e-7
3.36395571176196e-7
5.695780329880486e-7
5.427651721060593e-7
4.362350445152209e-7
4.841213633533945e-7
8.749244120741441e-7
4.933790447920993e-6
2.3434168713177815e-6
9.23886310655228e-7
2.0237362697111017e-7
4.340620789284194e-8
1.133042471714738e-8
3.776184941712159e-9
5.448515012216397e-10
5.359182850470509e-11
3.851782804783638e-11
6.766233644921512e-11
3.205210726766409e-10
2.4827511901255545e-9
1.292067119252996e-9
2.0819344366504037e-9
6.363265717040999e-9
1.8775145668627027e-8
6.695181321259018e-8
2.435254911757257e-8
2.1157989654993323e-8
2.5128042842050728e-8
5.3655322447672626e-8
1.432021815284548e-7
1.722006218551091e-7
1.2665017257851834e-7
1.0907374438159872e-7
1.0644263398055264e-7
1.1364054793942413e-7
1.315528213078831e-7
1.6300892855091288e-7
1.9006660056075408e-7
7.588025586045809e-8
2.299846811448016e-7
2.5830509638239386e-7
2.834119679746596e-7
3.807426326646699e-7
3.2327844595745385e-7
2.832036120696996e-7
1.5983814932581974e-7
1.044186177869038e-7
8.956328090225047e-8
9.918072497948551e-8
1.3591502930910974e-8
1.4781744354359035e-8
1.7842094895930858e-8
9.504592989943399e-9
8.808119498753947e-9
2.897296620771026e-8
4.598692369559453e-8
6.141154721987901e-8
7.77715285144399e-8
3.6803869368056723e-7
3.8540718451576626e-7
2.8905582986494635e-7
3.39463835220374e-7
5.2638922508765e-7
8.659495314828052e-7
7.105164300359614e-7
6.026860854493352e-7
7.639714673619624e-7
1.951714621407775e-6
0.000010744516014881404
1.8182718257987626e-6
1.8993358203652824e-6
1.6044564475086045e-6
5.754069743422406e-7
2.5214325378401664e-8
1.3586132551696506e-8
5.19977210258679e-9
1.1438811112082147e-9
2.78364738762761e-10
1.0050164982045644e-9
4.396038516056398e-10
1.4629004073911788e-9
2.3338477126416274e-9
2.0839203877057247e-9
3.6281820464391033e-9
7.528320799608269e-10
4.201472120963833e-12
7.956125879721469e-12
1.0738270867670701e-11
1.2986658430855789e-11
2.185401140214912e-12
1.6860475663980253e-12
1.2965547451643489e-12
9.711801413975422e-13
6.785359460416232e-13
3.643283583134376e-13
4.0433328213742517e-14
6.178941669191096e-13
1.4720485415455798e-12
2.7467571344084826e-12
4.654771418549068e-12
3.748263507539115e-11
9.526725131375525e-11
1.195765118634201e-10
1.5092622178138597e-11
2.1294505601848033e-11
4.3276308769765586e-11
6.339962571340244e-11
8.633124605510729e-11
1.1548864090248004e-10
1.5482195171841439e-10
2.1000203854554973e-10
2.8998808702954016e-10
4.09707546462293e-10
5.949622754403613e-10
8.911809974171257e-10
1.3754853530606993e-9
2.1491464621129896e-9
3.1946905755958534e-9
4.0529866477100885e-9
4.119793091603167e-9
2.9178619743674767e-10
8.042565935838153e-12
3.340243212411268e-10
6.9045298295687e-10
9.444369675852024e-10
1.098489241269359e-9
1.181887797834551e-9
1.2227361617882087e-9
1.240501302834098e-9
1.2460463152082668e-9
1.2432834589341676e-9
7.812630762209556e-10
1.5591294064251742e-9
6.036254335478574e-9
5.100634170864855e-10
3.8710734920032824e-11
8.72632483106755e-13
5.3658073948967573e-14
3.1336719225475063e-14
0.
0.
0.
0.
0.
0.
0.
0.
0.
2.2717220500917917e-14
3.1294294001789946e-14
4.316001809067607e-14
1.1063108359951846e-12
8.245029675118644e-13
9.32226250029959e-13
1.1412207882941498e-12
1.4315398929678697e-12
1.8138482971050222e-12
2.311007446391868e-12
2.9558530158682676e-12
3.792349366519959e-12
4.878085418190114e-12
6.287545987764644e-12
1.654035376580391e-11
3.45463530643682e-11
8.083042236182998e-12
2.0294007454073519e-13
4.334721549541985e-12
8.588325344931177e-12
1.3816727456031295e-11
2.0877108491871433e-11
3.066022530862906e-11
4.4060003085304386e-11
6.168340572032234e-11
8.342172445254946e-11
1.0832679286562238e-10
1.3521950104281855e-10
1.635928990946021e-10
1.9393830383039213e-10
2.2745384389791084e-10
2.6567933777851456e-10
3.103434117118574e-10
4.5751344883032817e-10
2.6740649587051996e-9
7.036871234599263e-9
7.828460648222064e-9
7.86495539934551e-9
8.333484645741734e-9
9.099594511191117e-9
1.004159448234498e-8
1.1092072024007659e-8
1.2214454060071526e-8
1.3385249720937037e-8
1.458131566001298e-8
1.0940816286025031e-8
9.5767109239212e-9
8.559356583433407e-9
5.6145181538591876e-9
1.7111977349377774e-9
5.161836357681022e-10
2.1817529630329406e-10
2.8806545199668585e-10
8.719710089732307e-10
3.0224528778845117e-9
1.3710648160345509e-8
8.446096214558851e-9
6.179292404223999e-9
5.924131012317017e-9
6.613220172572764e-9
8.326286931856868e-9
1.1834139980776652e-8
1.9428293232045438e-8
3.6071181512442334e-8
2.580976694245516e-8
1.2876605208290745e-8
5.383756359145252e-9
5.931487457655068e-9
1.0180912851600963e-8
2.16283917738865e-8
4.274256016169103e-8
5.0708573490307404e-8
5.7666726353171984e-8
7.081454600841163e-8
5.4811572319145376e-8
6.710082387175906e-8
6.143975397183178e-8
7.03803829288539e-8
4.150287393274454e-8
1.5784227468294212e-8
8.021603751712065e-9
5.538503316848201e-9
4.165261242111546e-9
2.9189378872547445e-9
6.092418838846127e-10
1.9420385438351495e-10
5.650707847329757e-10
7.170959503192942e-10
5.915945311072189e-11
6.283584222269583e-9
4.030575558352569e-9
3.2812694227971204e-9
3.2499247661932497e-9
3.534514582936749e-9
4.095820326162563e-9
1.8266754707330862e-8
4.5888258675090424e-8
3.037973922373544e-8
2.4252852837325455e-8
2.3496720935226278e-8
2.493690805096096e-8
2.8068863251880766e-8
3.319201363956061e-8
4.090461257090428e-8
5.081429109753822e-8
5.7810959563242596e-8
3.207490440343562e-8
1.98908836821094e-8
1.188474352667164e-8
8.070973440618401e-9
6.606710611621441e-9
5.945032152788633e-9
3.0411766665790112e-9
1.068568010118542e-9
4.79251184051771e-10
2.847406220541342e-10
3.21091404045312e-10
9.099702963006318e-10
4.251253122962521e-9
5.700248338523682e-9
3.6396953767353516e-9
3.239862795768624e-9
3.3494098695258902e-9
3.810924827422004e-9
4.696224383400003e-9
6.274702859743653e-9
2.2854162289138663e-8
3.33572215761716e-8
2.1398600839128836e-8
2.2402329756710393e-8
2.932364609000137e-8
4.563640067388026e-8
7.968167367256239e-8
1.060005782785004e-7
1.0130199102410516e-7
1.0608680291426638e-7
1.270816924914762e-7
1.0600272444232024e-7
1.1917920677095603e-7
9.017023781911757e-8
3.075193849752094e-8
1.35696935195295e-8
8.789433107724043e-9
6.5422936684510065e-9
5.124195131489516e-9
2.558716419396753e-9
4.952350751299391e-10
9.733156857594853e-11
1.6628845090240798e-10
6.251593625458143e-10
4.513379578562269e-9
1.761522540961926e-8
8.548579642229427e-9
7.09838308934421e-9
7.157674997315158e-9
8.021899752500249e-9
3.072614356289743e-8
7.350139275777476e-8
4.7008772127771176e-8
3.777593455960737e-8
3.6830754327985426e-8
3.941989809793136e-8
4.497892108951055e-8
5.4365939948975774e-8
6.911841633112205e-8
8.90061759106586e-8
1.0498277477324127e-7
1.0441255337352769e-7
6.660886169500701e-8
4.107481129160565e-8
3.2404523587572814e-8
2.1641259604721813e-8
1.6560248185582845e-8
1.546972066490616e-8
8.860676997774873e-9
2.776952627686435e-9
9.366164587427874e-10
1.0306157162166802e-10
5.183906477678327e-10
4.967780961206924e-10
5.151957159885032e-9
6.834224343786972e-9
5.650542929463429e-9
5.5369100669424685e-9
5.914898906922458e-9
6.716664779528639e-9
8.040045359985701e-9
3.718928407657363e-8
7.3236818274726e-8
4.3293981538847984e-8
4.0664283886952664e-8
4.710905043521408e-8
6.284599661372458e-8
9.520948560344038e-8
1.4831884515552649e-7
1.6614280720806506e-7
1.4990239946753104e-7
1.4978742784218678e-7
1.5873461197122756e-7
1.4577242525790583e-7
5.1134420929557145e-8
2.0350012409138524e-8
1.2190321405391588e-8
8.965220311458189e-9
7.024701465147001e-9
5.376732686645482e-9
1.9011887639607757e-9
7.389155447624204e-10
6.398009550619376e-10
1.4625596769283163e-9
4.431282793441559e-9
1.8528911046177144e-8
2.3525360801166612e-8
1.4022384369618038e-8
1.252976649329543e-8
1.3333330756859309e-8
1.588807786672909e-8
2.0859057455648215e-8
6.153220736968128e-8
1.1041532161944578e-7
5.8314139988952745e-8
4.764166481829583e-8
4.77408820605577e-8
5.3831747465208485e-8
6.719125482376126e-8
9.143464121383179e-8
1.2140838567669345e-7
1.2707120240439058e-7
1.0669673965125755e-7
1.0521923792819974e-7
5.488368050838221e-8
4.1682228042659056e-8
3.3016124996079196e-8
2.3037268231439874e-8
1.9811400262867543e-8
1.7460812138406507e-8
6.659270109312701e-9
2.2775574444544246e-9
7.957869657326826e-10
4.6243763225009296e-11
6.532788235708571e-10
4.245034760560935e-10
1.0175476945167024e-8
7.291463890374221e-9
6.5849715116644964e-9
6.706566736208058e-9
7.341068454161336e-9
8.49865308075477e-9
1.0359935704591783e-8
4.724956746501596e-8
8.314650093149616e-8
4.895937257218458e-8
4.670363621399772e-8
5.526125615587152e-8
7.62192189971484e-8
1.200465972886287e-7
1.7672582575567408e-7
1.7158340198560379e-7
1.566103199158669e-7
1.6881281689827528e-7
1.5969318470226655e-7
1.7815306573882382e-7
6.855611367114598e-8
2.259178121485537e-8
1.1915691421760266e-8
8.361851897297717e-9
6.315452489651255e-9
5.092905624699466e-9
2.1884470371464724e-9
7.246902000413136e-10
5.266262316995503e-10
1.1917142963091953e-9
3.6046580504672417e-9
1.3636431084805088e-8
2.887488900190337e-8
1.4897248036834357e-8
1.2709740586148395e-8
1.3229819897645529e-8
1.553449956960764e-8
5.040917621921568e-8
1.0838166806256174e-7
6.373919508670117e-8
5.105063445939802e-8
4.9843230730784225e-8
5.3869330454189155e-8
6.29261255770691e-8
7.916035607092949e-8
1.056102965544776e-7
1.3900904249389643e-7
1.5702416810417229e-7
1.3424633220308672e-7
1.0822071533059878e-7
5.803653847436777e-8
5.186708741853323e-8
4.9213233681257367e-8
3.719594339444067e-8
3.5180710485156057e-8
2.2442897125229554e-8
7.178795056575371e-9
2.4685181187147338e-9
3.8298628501764964e-10
1.5624557678946586e-9
4.37881214629999e-9
5.6401937343268854e-9
5.397104460417178e-9
6.964734639125923e-9
7.633136996979593e-9
8.437155039754556e-9
9.608329412769013e-9
1.1317286564051057e-8
5.4079124281947805e-8
1.1559701355461296e-7
6.875510836059606e-8
6.42446123988796e-8
7.386752253754872e-8
9.766637757597831e-8
1.4648280952336514e-7
2.236676016979807e-7
2.3781666277155539e-7
2.0589427851451566e-7
2.0220191993740644e-7
2.0911306756490266e-7
1.7098273745106047e-7
4.9353220278034524e-8
1.8170082926230557e-8
1.0463672475058208e-8
7.63141923033297e-9
5.771215305807782e-9
4.771181238977323e-9
2.1100348136824833e-9
1.1364576180947495e-9
1.3683641615598477e-9
2.768790345184706e-9
6.848413532272518e-9
2.4439950370212e-8
3.766920775241737e-8
2.0841970686335414e-8
1.842441506490122e-8
1.992933022510692e-8
2.4632697072541727e-8
3.4287250793548575e-8
7.941770582464889e-8
1.4087547209527576e-7
7.392756103366398e-8
5.953137671506819e-8
5.89872003889418e-8
6.5971550758747e-8
8.203022608415755e-8
1.1229580554958312e-7
1.5648826725994616e-7
1.8145759809027858e-7
1.379243273735891e-7
1.3640622174454134e-7
6.97847805797261e-8
5.5472137924775526e-8
5.8991524782892056e-8
4.937129881451518e-8
4.501964425394939e-8
3.602574146232406e-8
1.2780821071762788e-8
4.730431508774387e-9
1.7569154799806116e-9
1.762761949075565e-10
2.4821258778966532e-9
4.647990861470853e-9
5.606357744967515e-9
8.4111756274647e-9
9.115717468556565e-9
9.8850381230716e-9
1.1060727288382966e-8
1.282985304446971e-8
1.5459205410934423e-8
7.330130436597765e-8
1.2479877968429155e-7
7.422932222699743e-8
7.176472878742114e-8
8.635508399428984e-8
1.2233292626239107e-7
1.9651219858215464e-7
2.5532986743708074e-7
2.205273323232414e-7
2.0529915299256804e-7
2.4064804772991654e-7
2.0264511099631872e-7
1.888957929065212e-7
8.447290012851079e-8
2.228030058816212e-8
9.510768839286128e-9
6.20172939758701e-9
4.579728589602149e-9
3.411501889252681e-9
2.352691171651561e-9
9.933240317410617e-10
9.347825625237622e-10
1.797543920408173e-9
4.305484447956459e-9
1.2963770322853448e-8
5.121794664106012e-8
2.1227427050555604e-8
1.6810365914195077e-8
1.7239566463294386e-8
2.0495548017904273e-8
5.977040070656192e-8
1.2982925724566536e-7
8.047033084604916e-8
6.282043757886836e-8
5.995020114353805e-8
6.331421324612279e-8
7.213532229308033e-8
8.839824276387493e-8
1.1579910478579956e-7
1.5651106390809855e-7
1.941027659223977e-7
1.3119665844624725e-7
1.2011478361764096e-7
7.382369686095734e-8
6.926817844066158e-8
8.62091341707622e-8
9.456310899066122e-8
9.063041473612176e-8
3.906109486214691e-8
1.4747500074993756e-8
6.137573799706945e-9
1.6218676256955724e-9
3.4461815665491766e-9
1.5794772959015722e-8
2.5612709659140574e-8
7.810702321582673e-10
8.020435581573372e-9
1.1025836016096276e-8
1.3166338426265511e-8
1.5451766777626382e-8
1.8337269772416624e-8
8.667507231757946e-8
1.7286811852907286e-7
1.0477882210034378e-7
1.0161359007690603e-7
1.2213976833283528e-7
1.7251984596977364e-7
2.766647521723711e-7
3.5751911394789726e-7
3.014437243073971e-7
2.749608474694064e-7
3.2169746359512507e-7
2.457757827177994e-7
1.5522123133011333e-7
6.746578471752214e-8
1.700912759763897e-8
6.757096753502276e-9
4.442022918066271e-9
3.2432603597486717e-9
2.3391876063609702e-9
2.356450479309396e-9
1.7045324872322276e-9
1.9245550011254643e-9
3.212721212687936e-9
6.565472104828951e-9
1.7636179986777853e-8
7.78661598539273e-8
3.1545235580807376e-8
2.477832945472841e-8
2.616556222812639e-8
3.2926439015231556e-8
4.8009364225541276e-8
8.834483819398452e-8
1.7082798145601608e-7
9.521531880116767e-8
7.347517093005189e-8
7.012816621134977e-8
7.537811923683763e-8
8.959281564083562e-8
1.1759721065936303e-7
1.6652912897672212e-7
2.229322926084828e-7
1.2163530326856498e-7
1.3813940436451748e-7
9.046282959778524e-8
7.838916121666073e-8
9.557098682100538e-8
1.3292361535482725e-7
1.415408615372389e-7
6.4980823990018e-8
2.6480147760552882e-8
1.2313445349493158e-8
5.624685929801562e-9
1.7541526172948164e-10
1.0181207850770078e-8
3.6039156590948615e-8
4.701388902366663e-9
7.694733256439984e-9
1.2941831727617834e-8
1.6098072573416314e-8
1.9040473355754734e-8
2.2545004816261033e-8
2.7170281241557082e-8
1.328494069966037e-7
1.9235267315351287e-7
1.2104595342241687e-7
1.237661480981333e-7
1.6005893172535026e-7
2.509008270494806e-7
3.8915250883987224e-7
3.4724839197361e-7
2.9797577631025065e-7
3.36917921340991e-7
5.749579368068801e-7
3.5648815632913966e-7
1.6102410111426718e-7
6.741027012805437e-8
3.028989165827509e-8
6.9760789555326706e-9
2.5558848332359627e-9
1.8140258198636903e-9
1.0929203589017407e-9
8.018241249668098e-10
1.5578972935317366e-9
1.7568799302530628e-9
2.177844464618738e-9
3.8296416292687165e-9
8.332382544849128e-9
2.905871555373234e-8
4.371679430371925e-8
2.373803462894548e-8
2.2099539972767118e-8
2.603844558726801e-8
6.322078238185194e-8
1.4007736474055343e-7
1.083072764431712e-7
8.031279642866143e-8
7.311617807660027e-8
7.410938658482456e-8
8.11236391334387e-8
9.558709005543756e-8
1.2081304340681927e-7
1.5637412529042422e-7
1.489598537074215e-7
5.6411905684262334e-8
9.093958657287795e-8
1.355995817773724e-7
1.1846503776760952e-7
1.589362152728535e-7
2.905849845381734e-7
2.1438756573897381e-7
9.54881372645728e-8
4.995127773619926e-8
3.0075217823966694e-8
1.6237505640539967e-8
9.596363123577353e-9
5.070817593270558e-8
3.425144221470263e-8
1.7018330728807136e-8
1.983082045169538e-9
1.4999651572611163e-8
2.3379188187275412e-8
3.028941145608254e-8
3.7413837636382905e-8
1.66108429499466e-7
2.7593808219445203e-7
1.8553164920255276e-7
1.9804154214939845e-7
2.686863722598751e-7
4.450432042575293e-7
6.001692007730682e-7
4.741627172502037e-7
4.4198962026440266e-7
5.981669891003547e-7
1.585348512791185e-6
5.978653927390127e-7
1.489113181361696e-7
3.866578023950735e-8
1.2586667356440817e-8
4.422974574431488e-9
7.020855289274739e-10
2.1891111146120225e-10
2.5408990830756025e-10
2.407636284273987e-10
8.034625850369747e-10
2.8011537625773163e-9
2.0943730222253246e-9
2.8356322858971926e-9
7.42823664682222e-9
2.1802909866905506e-8
1.1907926108126529e-7
4.5252965694152083e-8
3.5351476626000616e-8
4.1885200339206545e-8
6.004722335357137e-8
7.357889979652908e-8
1.6376788597563475e-7
1.3555797868359124e-7
9.631549732750808e-8
8.539304890069176e-8
8.665129760184504e-8
9.791965305513761e-8
1.2217021308511844e-7
1.561642289479638e-7
1.2173413411501078e-7
3.696579619285513e-8
1.924065047484502e-9
1.7125142526241857e-7
2.0171860743255734e-7
2.5994761748182827e-7
3.0754073530043637e-7
2.8998370866129314e-7
2.5464639777221657e-7
1.3945646348955512e-7
9.689938699391568e-8
8.676535459286922e-8
5.54379488766256e-8
1.7921584673367314e-8
2.940792707189518e-8
2.844157087401005e-8
1.463306772794978e-8
7.234191039300066e-9
2.5595807323300724e-8
3.96043219432288e-8
5.2309755578982265e-8
6.585653613083786e-8
3.215814204051032e-7
3.302131138271038e-7
2.5390737297639264e-7
3.0465885339173516e-7
4.860705087286793e-7
7.73705416842527e-7
6.071182875635345e-7
5.411765905601201e-7
7.520119828766032e-7
2.4278594089148182e-6
5.358010214119625e-6
6.603038376611297e-6
5.11362327307922e-6
3.973365519074558e-6
3.780170040861725e-7
3.570384766845326e-8
2.0738098042003663e-9
1.4219085924513126e-9
1.4238874299315383e-9
9.766671580051798e-10
2.0096783690274028e-10
1.683357650969346e-10
2.40153335474242e-10
1.8793658471050042e-10
4.4123609941003096e-11
2.999605542281816e-11
3.919694019194707e-11
1.7208140387345496e-10
1.9010040895856857e-9
1.162483652143242e-8
4.792384100018441e-9
1.2879602235213271e-8
3.4477215497006876e-8
5.462041104021762e-8
5.3158883419159785e-8
4.557734063316924e-8
4.122083202173082e-8
4.0649530495936016e-8
4.23757400434991e-8
3.553163592795366e-8
2.3220602960325697e-8
4.320029639879151e-9
9.679661418349483e-10
2.8278346682767042e-8
5.4591043933278556e-8
7.983389821067112e-8
4.5826843821168e-8
2.573662097119992e-8
1.3632592831644103e-7
5.404629372545673e-7
1.289906291578481e-7
7.374888472482204e-8
2.580420019210947e-8
7.334049586191308e-10
3.600543471111742e-10
1.7666628753839677e-10
2.2143110086759817e-11
3.376642812848265e-11
4.550231176469656e-11
4.7988949348466824e-11
5.503605757107552e-11
1.8136624638378697e-12
7.517170921862279e-12
8.368913098901307e-12
8.501177325431827e-12
1.0565809955623432e-11
1.33659376218829e-11
1.5827284115140247e-11
1.7268697716714587e-11
1.802119596372547e-11
1.8701036387680564e-11
1.9697120162858966e-11
3.4395945619989644e-11
8.295209500686103e-11
1.4498158819914429e-10
6.849804501979488e-11
4.15004475862542e-11
3.1855254217517877e-11
2.8112722605785736e-11
2.6638406722645952e-11
2.5659494839659146e-11
2.3768946167658936e-11
1.9212104232986202e-11
9.138094422414789e-12
1.1683914806709848e-11
5.348553887858096e-11
1.370443729989221e-10
3.0427651736881717e-10
6.286967909459228e-10
1.185240782000279e-9
1.977256196799728e-9
3.04668935917686e-9
7.080405729670653e-10
3.5212430185392664e-9
3.6366332993488772e-9
2.5631937977355353e-9
1.533312247384609e-9
8.747158883388862e-10
5.210766366094498e-10
3.46729651989213e-10
2.6134621212768675e-10
2.124174968049818e-10
1.6983594028271228e-10
7.94652604426761e-10
2.716313622371321e-9
4.173842882612227e-9
5.98377574371237e-10
3.212386467347447e-12
3.0080340610659346e-13
0.
3.42787475099527e-14
4.264421436417498e-14
0.
0.
0.
0.
0.
0.
0.
2.6530161126498022e-14
3.654166127560851e-14
5.0376839626909096e-14
6.953657494098341e-14
1.6793215041688944e-12
1.2564391116642898e-12
1.4236038950986335e-12
1.7462469518974813e-12
2.1950866220522948e-12
2.78746301495e-12
3.5596301642834543e-12
4.563621523772064e-12
5.869284675308785e-12
7.56842648867089e-12
9.780269939336214e-12
2.406425914170172e-11
6.716689390597792e-11
1.3327807274714076e-11
2.778666724357582e-13
7.172618763846681e-12
1.412509216889639e-11
2.2682474992383592e-11
3.424798455127497e-11
5.024732036104743e-11
7.205091752459658e-11
1.0046980233677536e-10
1.3510224389792923e-10
1.7430928303002585e-10
2.163413220085473e-10
2.6067390665742656e-10
3.083021129185401e-10
3.611986080686263e-10
4.2178643746539516e-10
4.927601534524311e-10
6.854199835430881e-10
4.138936721951509e-9
1.0490111663715874e-8
1.1162511280365649e-8
1.1130748532985418e-8
1.1753731271649651e-8
1.2780051550627685e-8
1.4034786463840944e-8
1.543031075945852e-8
1.6923789793288153e-8
1.8488092889404718e-8
2.009220965718694e-8
1.4192183135336086e-8
1.1789688740736461e-8
1.0163856990029206e-8
7.2291647364654724e-9
2.3914773509147332e-9
6.686389301324534e-10
2.4819349409195287e-10
3.0741600003414025e-10
9.475936613518685e-10
3.1661301009820132e-9
1.370557750614674e-8
1.2480105468731763e-8
8.345237756632486e-9
7.70357992969057e-9
8.42407671236009e-9
1.0466874265441957e-8
1.4739984452482909e-8
2.4045580619790294e-8
4.461573655184525e-8
3.717112932907393e-8
2.7826795400784994e-8
1.1336425590359598e-8
7.710814612687567e-9
9.445411042230933e-9
1.7877889136307716e-8
3.558205209615427e-8
4.402408562831405e-8
5.0480168861209447e-8
6.185103730215217e-8
4.9079508976890684e-8
5.684909456214734e-8
5.339617520701696e-8
5.869029922206143e-8
3.219306037636344e-8
1.3724616400965406e-8
7.351622192854038e-9
5.194259390050616e-9
4.014095741219405e-9
2.6946219146236815e-9
5.284396422653995e-10
1.6526073172960475e-10
5.127942580506899e-10
6.854920474723748e-10
1.1257575806750415e-10
5.506369483850819e-9
3.3415541746291944e-9
2.8197575106897914e-9
2.827495941856104e-9
3.0913906866587052e-9
3.5902746019584627e-9
1.5786743784420214e-8
3.9276894244147964e-8
2.5286698007881294e-8
2.0206150555563352e-8
1.960701407367305e-8
2.0880744010096068e-8
2.365405737323326e-8
2.8230596313877492e-8
3.509970693409948e-8
4.332683343615978e-8
4.690974409400361e-8
2.6423394422934206e-8
1.3509904077819207e-8
7.07714028536971e-9
4.667629950778655e-9
3.700449600812881e-9
3.282979873842465e-9
1.8508996755220537e-9
6.398142615910157e-10
2.7681389533165375e-10
1.5676966370845953e-10
1.6508300275674313e-10
4.581686443493975e-10
2.069713564763109e-9
3.3916222364594262e-9
2.052766393063954e-9
1.7883320724823315e-9
1.8272164778798375e-9
2.0612106422626894e-9
2.520693446426416e-9
3.3431107428011533e-9
1.4401953455694088e-8
2.358930902687008e-8
1.5823433254815308e-8
1.7080503696735983e-8
2.2848316287556713e-8
3.603223366517526e-8
6.400240528461901e-8
9.094547616111327e-8
8.982825388531764e-8
9.369700130704288e-8
1.092789479457544e-7
9.444518248653567e-8
1.0770303105043257e-7
7.273526590172083e-8
2.758926649273724e-8
1.3048476192399286e-8
8.710254657733777e-9
6.617202507955179e-9
5.279257187524423e-9
2.3294831939948647e-9
4.6238629861856593e-10
9.844492820029968e-11
2.0276778937042794e-10
5.133790592451265e-10
4.408043951135092e-9
1.4186862728092844e-8
7.44743235369139e-9
6.3484644779801915e-9
6.461732452481658e-9
7.264005671849734e-9
2.7832219284586352e-8
6.603523052118548e-8
4.12752943265287e-8
3.331838047231275e-8
3.263150722011645e-8
3.5122538607326555e-8
4.0375065187927e-8
4.92425553468865e-8
6.303775176039074e-8
8.016834894681553e-8
8.91481784373959e-8
8.26437709465741e-8
6.018983799538838e-8
3.552078257278693e-8
2.4573150001509412e-8
1.536008904921893e-8
1.1456540791614422e-8
1.0371748201235943e-8
6.716356141818747e-9
2.0909161308688196e-9
6.766632882517863e-10
7.222236087603217e-11
3.3701281564501516e-10
2.14437537938097e-10
3.727157288621722e-9
5.788319410514377e-9
4.44071539686081e-9
4.241942666983951e-9
4.484180982177406e-9
5.071189143539199e-9
6.067604274308817e-9
2.8405900136850674e-8
5.812065373982457e-8
3.466644047967162e-8
3.253806604122479e-8
3.760369758392496e-8
4.98146415650851e-8
7.463928127480283e-8
1.1816857982178742e-7
1.442901329877216e-7
1.3384178648981902e-7
1.3117314819509153e-7
1.444840747491476e-7
1.1568937496182957e-7
4.446809023369565e-8
1.954109936779078e-8
1.2320425157905939e-8
9.274752819285636e-9
7.479168569442862e-9
5.212237463425652e-9
1.7164738844393806e-9
6.695685481830952e-10
5.485992437796787e-10
1.2972116607923646e-9
4.221287323952131e-9
1.9396558605111304e-8
1.90247499450019e-8
1.2167616968562449e-8
1.1105499502303193e-8
1.1895430107780851e-8
1.416975091141721e-8
1.8507666815258725e-8
5.602374538459991e-8
9.73718263349131e-8
5.105862242216487e-8
4.206005413890852e-8
4.249179623638991e-8
4.8396203410945466e-8
6.113785316989081e-8
8.355188811636751e-8
1.0538464512247777e-7
1.0039544825449254e-7
8.222458625774121e-8
8.935434673337877e-8
4.898589786232308e-8
3.4064000256949496e-8
2.3167229583830557e-8
1.5449656092315307e-8
1.274803403764039e-8
1.1571556349680632e-8
4.979596336449741e-9
1.6258357931760188e-9
5.482694778135953e-10
1.7048358006904135e-11
3.4296157797543e-10
5.874751379033577e-10
9.064560807777815e-9
5.925201446379921e-9
5.036324862141682e-9
5.014670291477033e-9
5.438435203841933e-9
6.278383018043953e-9
7.663690908553882e-9
3.510490731240668e-8
6.491183127668411e-8
3.836626498241697e-8
3.647446467245534e-8
4.290740058293803e-8
5.84765460233537e-8
9.087422673766275e-8
1.4061654334474638e-7
1.5001509299770396e-7
1.3729951712735835e-7
1.4244219473938802e-7
1.4390786434766052e-7
1.4784634464721262e-7
5.689516490712011e-8
2.1581069960398813e-8
1.240936558685497e-8
8.999793419271773e-9
6.998890366535861e-9
5.487565166282182e-9
1.967242563511253e-9
6.513165788535689e-10
4.2782763935903743e-10
1.0159795078659236e-9
3.413831096390706e-9
1.4578568190540462e-8
2.1893454956632627e-8
1.2636990787878725e-8
1.1144243296083687e-8
1.1720308524396161e-8
1.3766382112254519e-8
4.5682536735194334e-8
9.624494935789868e-8
5.5149616423892905e-8
4.4655037049277446e-8
4.4056020862449596e-8
4.8200925140851675e-8
5.71702330322237e-8
7.316561650471987e-8
9.820792889378176e-8
1.2294569997646447e-7
1.2485896633885725e-7
1.0379727613447031e-7
9.931558354793474e-8
5.183415834952728e-8
4.224776908111868e-8
3.321323688358038e-8
2.3153728230770824e-8
2.063799846408433e-8
1.5943032499192895e-8
5.1174622059101605e-9
1.606203058856437e-9
1.9385596389160443e-10
9.87906766562108e-10
2.3030277535623825e-9
1.3380061099407322e-9
5.683718642884082e-9
5.677023049522341e-9
5.810531895695514e-9
6.256159861462997e-9
7.049439810930519e-9
8.281959145221945e-9
3.989809366477998e-8
8.898532234539287e-8
5.3191791416072014e-8
4.904946890711212e-8
5.5508590535194895e-8
7.161616694316884e-8
1.0395260825421572e-7
1.6110165547251662e-7
1.988431175581023e-7
1.7959720979284622e-7
1.6824610318379055e-7
1.9071985218150293e-7
1.3155008005634758e-7
4.209392925299691e-8
1.8453683522667417e-8
1.176780095313306e-8
8.818196782045699e-9
7.027164973022112e-9
5.0388745036421955e-9
1.8477765911949103e-9
9.760302038711027e-10
1.1618135294383824e-9
2.518986524054081e-9
6.839047550724808e-9
2.8426917904696585e-8
2.7136524102850053e-8
1.712782356798512e-8
1.5719396431613576e-8
1.7161553042032073e-8
2.1115044258809056e-8
2.8956829474350174e-8
7.209754160844557e-8
1.210011583355219e-7
6.276836058060406e-8
5.14295602443678e-8
5.180836327819162e-8
5.9089171387464216e-8
7.522239891845214e-8
1.0441683744754815e-7
1.361983687184812e-7
1.3591846105329102e-7
1.0426656367428753e-7
1.198581682976103e-7
6.211579188763997e-8
4.5158860709140314e-8
4.028285320930228e-8
2.870547752877505e-8
2.4048652168045134e-8
2.211730373742321e-8
8.877000018220829e-9
2.9701055238236685e-9
1.01135026035015e-9
1.1705158146682894e-10
1.1862211695622326e-9
1.1998545282260087e-9
7.915136822038299e-9
7.198227492988344e-9
6.838520592595323e-9
7.071129431754514e-9
7.758264778153837e-9
8.93956754822854e-9
1.078592740392906e-8
5.077518754668101e-8
9.314773640120285e-8
5.4848539761184814e-8
5.207297907307257e-8
6.12273482574688e-8
8.3710307205743e-8
1.3057763407521543e-7
1.9288807562939753e-7
1.8763252299415665e-7
1.685361059427036e-7
1.7891508465569138e-7
1.7169866922317595e-7
1.8230722648838675e-7
6.39571524406276e-8
2.106932122182905e-8
1.119499958628768e-8
7.899268489721104e-9
5.938075532410978e-9
4.816547048219237e-9
2.1520381397198272e-9
8.133575149882751e-10
7.229979851276379e-10
1.5567033189553932e-9
4.286441112976569e-9
1.5434086497678733e-8
3.219451912849391e-8
1.648625345504398e-8
1.4077819009098941e-8
1.4750598813044862e-8
1.7526353371983457e-8
5.4067776906309775e-8
1.1437814585959286e-7
6.673678203370917e-8
5.3256420622437654e-8
5.1858394995291645e-8
5.5971377401004346e-8
6.54229983881066e-8
8.25471040898308e-8
1.106830946020982e-7
1.4670380293405146e-7
1.6620809262694376e-7
1.301777778364282e-7
1.1392190214063563e-7
6.073297358496181e-8
5.3988367231865404e-8
5.6838108973560655e-8
4.539724403015777e-8
4.336500873367062e-8
2.679332010910809e-8
8.723953623167262e-9
3.0889312441346674e-9
5.66755897921243e-10
1.8497914800450727e-9
5.902748583937362e-9
1.1161242787618944e-8
4.004025686381484e-9
6.921075845236931e-9
8.004569764432436e-9
9.004021945459275e-9
1.0311104979383245e-8
1.2139672351839389e-8
5.8092661311737404e-8
1.252884071079467e-7
7.479629782317013e-8
7.022091598742768e-8
8.114887653451549e-8
1.0808050655376143e-7
1.6357675433172038e-7
2.473424871859275e-7
2.5243819904400774e-7
2.1738111522029744e-7
2.167580150001503e-7
2.1496315839710134e-7
1.7169691215799634e-7
4.925201233172144e-8
1.7128536126077706e-8
9.50698741054543e-9
6.898048393863196e-9
5.11867112640732e-9
4.323987228164071e-9
2.1634122428594113e-9
1.244049520299516e-9
1.5345436665330277e-9
2.9933730518917738e-9
7.080069980111089e-9
2.3906922508703605e-8
4.2953252145081486e-8
2.263923833424609e-8
1.9795425375918178e-8
2.1451838958332845e-8
2.676929134189097e-8
3.7897794072318283e-8
8.173832563764811e-8
1.462246037598865e-7
7.690828816974695e-8
6.145556452367574e-8
6.047930871718068e-8
6.717193328163424e-8
8.291867817921204e-8
1.1292754878293137e-7
1.592383942820836e-7
1.9232623708003568e-7
1.3793142468272192e-7
1.3694698115766274e-7
7.169301305715695e-8
5.78978087016862e-8
6.502902819626744e-8
6.003399799146747e-8
5.682928192077864e-8
4.183177411148336e-8
1.4792040418291515e-8
5.69552134478995e-9
2.1934684375835353e-9
1.8125096332964653e-10
3.3234688950927303e-9
7.98019833381052e-9
3.197400775458017e-9
8.182057523708669e-9
9.58470884119254e-9
1.0665606231643786e-8
1.2053815229317095e-8
1.4021249544630861e-8
1.6867737468328892e-8
8.086892903767996e-8
1.347302797290423e-7
8.080091568517004e-8
7.885092363616832e-8
9.598566908412662e-8
1.3827747646299818e-7
2.240327510423528e-7
2.728144405256366e-7
2.2986763065317647e-7
2.1929327643853426e-7
2.703236574073199e-7
2.15750465371976e-7
1.763274506572816e-7
8.771875795640945e-8
2.2273173471362922e-8
8.496965969932234e-9
5.2714714933792806e-9
3.9113385563688265e-9
2.731417109361499e-9
2.2219959564936047e-9
1.0902349428958797e-9
1.0466163257092843e-9
1.888842161550196e-9
4.2463698424658786e-9
1.191288807719016e-8
5.696038854433702e-8
2.3330831768490055e-8
1.7754394909259506e-8
1.8035212264473697e-8
2.149721714600061e-8
6.041229212644812e-8
1.3161760928000029e-7
8.395940431718433e-8
6.484950883139879e-8
6.130128348655601e-8
6.4141303173986e-8
7.235494925690982e-8
8.773817452106265e-8
1.1383353579693245e-7
1.531636082714936e-7
1.883438774712065e-7
9.544370627986098e-8
1.180605998061913e-7
7.856298516306178e-8
7.356957510613235e-8
9.518420368763115e-8
1.2501693411630992e-7
1.1273337348793309e-7
4.504734419361285e-8
1.833516418503463e-8
8.165203674584086e-9
2.5067949839742985e-9
4.276004470503451e-9
2.4055818258691444e-8
2.8626441000490316e-8
1.7902417502688326e-9
7.623551044227733e-9
1.1767083258932518e-8
1.4545465251341155e-8
1.7305894257757263e-8
2.063553673416163e-8
9.723274512039048e-8
1.8761216898494405e-7
1.1525870911470338e-7
1.1362415284819417e-7
1.3936752927124586e-7
2.0277675416905565e-7
3.300594313526226e-7
3.824749876381004e-7
3.1371713370554706e-7
3.014970745432719e-7
3.88608252652864e-7
2.602385196347559e-7
1.339483587781483e-7
6.711112802352345e-8
1.7347074927476262e-8
5.6105497477038626e-9
3.3122062565312913e-9
2.495204250965723e-9
1.5700933853209734e-9
1.9511067077832845e-9
1.9819740454590634e-9
2.111852396981289e-9
3.2178171518631795e-9
6.139903373472538e-9
1.5087943256620646e-8
7.361089016468837e-8
3.639553583368723e-8
2.655784204815231e-8
2.7570458258152096e-8
3.483998734097124e-8
5.15920463323892e-8
8.693840214150645e-8
1.719820924995065e-7
9.991044803349409e-8
7.577918791890927e-8
7.128790795604875e-8
7.556366515728791e-8
8.850538456488981e-8
1.1448782648000565e-7
1.6030311966034888e-7
2.0927680655939023e-7
7.309964959849517e-8
1.2684855775737608e-7
9.74430749428007e-8
8.538616086425525e-8
1.053212721595138e-7
1.7425936620145551e-7
1.8117754092536492e-7
7.627625292724059e-8
3.395602126164469e-8
1.710743908619133e-8
8.488422385959073e-9
8.844234163546814e-10
1.6778625552931247e-8
3.9301360372930195e-8
9.141601223365601e-9
5.903215834533393e-9
1.339862928390025e-8
1.7849903267839726e-8
2.1678792906646777e-8
2.5950249685477348e-8
3.1354946044834626e-8
1.5532869403484381e-7
2.105121352673102e-7
1.363533826577993e-7
1.429265475574871e-7
1.9104030796334709e-7
3.1167980061688685e-7
4.439529449080192e-7
3.6281442751125556e-7
3.2915216828039235e-7
4.1520003148445135e-7
8.91671800667062e-7
4.870125112368843e-7
1.7048720083875145e-7
5.558519285285117e-8
2.4300225153807275e-8
7.419609616542156e-9
1.7821444079161608e-9
9.568084610474144e-10
6.868263550939614e-10
3.7100890686991847e-10
1.0238683199699203e-9
2.4748377324232026e-9
2.3545490761758708e-9
3.5470038135559246e-9
6.839434659349532e-9
1.9035447153945272e-8
7.04529736422432e-8
2.721444202350328e-8
2.3205146814153903e-8
2.6822348289417965e-8
5.9368278713513e-8
1.325877205939612e-7
1.1560036247977362e-7
8.429742460482697e-8
7.524509943735526e-8
7.524117402594985e-8
8.15823608218854e-8
9.54701920606791e-8
1.19614117269697e-7
1.4806907855197904e-7
1.029201200288721e-7
8.648336734019735e-8
9.652259252811931e-9
1.9265696176911795e-7
1.6487194548955413e-7
2.16847578620659e-7
2.9530409739383526e-7
2.6097970128797815e-7
1.550591460389376e-7
8.35408026116365e-8
5.747633883532049e-8
4.3046455521596526e-8
2.3869390907390014e-9
3.3191207921489525e-8
3.3692768347745944e-8
2.5372841392668358e-8
6.387627744447089e-9
1.249294637572301e-8
2.562711173535655e-8
3.5881573535726074e-8
4.5773845200354556e-8
1.9469413615673545e-7
3.035425287926149e-7
2.1678844633603115e-7
2.423406426724117e-7
3.4890094087219817e-7
6.001110869901385e-7
6.351631650187594e-7
4.970812732908092e-7
5.301416782421652e-7
9.353876121957123e-7
5.815982102849372e-6
1.619438359996575e-6
2.972519682821096e-7
5.396042164023794e-8
1.0153673257757219e-8
1.620111220534985e-9
4.850781594809626e-10
5.342733750197094e-10
1.9281724771611024e-10
1.6066326200349536e-10
2.1986805417800093e-10
6.229058457220662e-10
9.776413191971733e-10
6.382621209631982e-10
1.0279295904106822e-9
3.906464071397259e-9
3.541569879542657e-8
9.478565417439775e-8
2.8486644055374393e-8
2.605984036526617e-8
3.198020274019047e-8
4.5152060080856626e-8
1.2370763922746741e-7
1.4303158629606002e-7
1.0161537841995005e-7
8.598309757107642e-8
8.409558507216856e-8
9.160144387058775e-8
1.067713852050423e-7
1.132853325195176e-7
5.921175813563756e-8
2.4878354177996036e-8
6.335370293317447e-8
2.8972800686743877e-8
4.509146478318699e-8
2.235119310573959e-7
3.1847931627637757e-7
3.515350466712081e-7
5.267697367397951e-7
4.73680865139081e-7
3.208196023146115e-7
3.0249487281719885e-7
6.572105175011329e-8
2.112140654358993e-9
2.1915113088825616e-8
3.018133889899332e-8
2.991537831062386e-8
1.497295864823716e-8
1.2657268909770909e-8
3.973718697929077e-8
6.319787440241e-8
8.604245583887056e-8
4.0399067759457893e-7
3.7014186158214137e-7
3.240829125401129e-7
4.3134703547334647e-7
7.643769360347832e-7
8.697353162897745e-7
6.426499728329037e-7
7.065634559448411e-7
1.5234696206713143e-6
0.000023412926078521996
1.8591209026679294e-6
1.4084821606297243e-6
6.584470911573791e-7
1.8031728085518354e-7
1.437390809821793e-7
3.105483693334644e-8
1.3747510948683016e-8
6.793669248055219e-10
3.756948655356862e-10
3.2161672951315777e-10
1.049901631925841e-9
4.649106872185602e-11
1.812010570049568e-9
8.257943628165191e-9
3.967285294251339e-9
2.222086172028738e-9
4.1705236931522885e-10
5.836392061913061e-12
7.602141719738559e-12
1.05333548022934e-11
1.7022439701918635e-12
1.612942692029585e-12
1.3784279775384326e-12
1.122430508523967e-12
8.8721526523476e-13
6.562812689856497e-13
3.8351488183342925e-13
0.
5.469901054434745e-13
1.3808319508916948e-12
2.636302097820067e-12
4.527438119757012e-12
3.7038487744926394e-11
9.389631399838064e-11
1.1453146746759086e-10
1.2573224564265833e-11
2.2979517089154835e-11
4.487428941026975e-11
6.520632976445873e-11
8.855722316141792e-11
1.1836666583828782e-10
1.5867916045476314e-10
2.1535421869169414e-10
2.97700340298462e-10
4.2128836206653926e-10
6.130929603679574e-10
9.20460926435117e-10
1.4220110882727534e-9
2.209714340706086e-9
3.212969342470614e-9
3.9163017341227e-9
5.469870861319235e-10
2.3024234202347362e-10
3.5819271148973895e-10
7.102837700597045e-10
8.864014552229435e-10
9.693280056959593e-10
1.0093311162796556e-9
1.0320869807877715e-9
1.049236078659578e-9
1.064965130948448e-9
1.0792387553581514e-9
8.651543484599957e-10
7.91410632411182e-10
4.8306328641046354e-9
1.399921194795925e-9
7.072335471207393e-11
1.4070449988057674e-12
1.1129489398724156e-13
2.3918471396203365e-14
0.
0.
0.
0.
0.
0.
0.
0.
0.
0.
2.871602577395793e-14
3.959035432379848e-14
1.047151817675892e-12
7.749867768233634e-13
8.74724891195524e-13
1.0696180437292695e-12
1.3403377605040403e-12
1.6965725140021113e-12
2.1594510263190617e-12
2.7593852431562458e-12
3.537124442886381e-12
4.546095431098415e-12
5.855517402063053e-12
1.6134894959803822e-11
2.9051096271912558e-11
7.173029112538938e-12
7.84125440670036e-14
4.014326829533775e-12
7.880271946166339e-12
1.264297354593828e-11
1.909019895287327e-11
2.8065698377042734e-11
4.04625100446385e-11
5.6980737451697863e-11
7.770475548996056e-11
1.0185642220035338e-10
1.2823048789306328e-10
1.5610956429080106e-10
1.857640611680833e-10
2.1826023971728465e-10
2.550733907714833e-10
2.978826064679148e-10
3.48571961019018e-10
1.2460561817067855e-10
3.6125537589213764e-9
8.52319772970828e-9
8.846010708126016e-9
8.840365581782848e-9
9.401696571895397e-9
1.0312219517333883e-8
1.1437860553242137e-8
1.2715773208059816e-8
1.411781964251473e-8
1.562675722479592e-8
1.2042365219288385e-8
1.0763358149784739e-8
9.939442832770584e-9
6.835833955213924e-9
2.2237603487987235e-9
7.24566725288221e-10
3.560296017191875e-10
4.284281046725569e-10
1.037180940626787e-9
3.0943502832869326e-9
1.254228963645621e-8
1.1877338398590357e-8
7.860942348610994e-9
7.204935380894318e-9
7.873990968042971e-9
9.860340191554742e-9
1.4161979057616901e-8
2.3872926911678384e-8
4.2354956602205165e-8
2.4007733901840426e-8
1.0266517360475636e-8
4.962416756440961e-9
6.206868367104815e-9
1.1154242008591537e-8
2.4110510954918908e-8
4.604694810066216e-8
5.288901728579838e-8
6.083936199008573e-8
7.472565042293087e-8
4.987382219946271e-8
1.714453696766671e-7
2.235065014895099e-9
8.600830597023057e-8
7.311510823921022e-8
9.008403931951522e-8
5.2363949427429996e-8
1.2527181244687142e-8
5.777560749558707e-9
3.6005063494381914e-9
2.2294898754321385e-9
7.745793873167926e-10
6.331940516406549e-10
1.0830840633765447e-9
1.3502549757637939e-9
1.2334442473364531e-9
9.091064200048469e-10
3.4166462708263215e-9
2.734050600530639e-9
2.7004103735188168e-9
2.9097543114635035e-9
1.1877452508446655e-8
3.705259641227971e-8
4.35239138511782e-8
3.5452619319101466e-8
3.3752194066361814e-8
3.47823845499143e-8
3.714375681147648e-8
4.0402687029699176e-8
4.44613616286292e-8
4.9326669216757597e-8
5.498299949017533e-8
4.376589987542974e-8
3.69425302971308e-8
2.994614818376168e-8
2.7698579602190222e-8
2.3410910382081493e-8
9.29030565046397e-9
3.6284861974351294e-9
1.8888335239018258e-9
1.4097162396796116e-9
1.8368918770746869e-9
4.429086636245222e-9
1.812196756069087e-8
1.9170512258707655e-8
1.2791313384560862e-8
1.1515665780108113e-8
1.2010119084938917e-8
1.38530656289703e-8
1.7450445629022016e-8
2.411590463784201e-8
3.724827818552899e-8
7.554981236954714e-8
6.711545088791991e-8
4.3526809333394536e-8
4.639652066870299e-8
6.381883744343307e-8
1.0773189726457756e-7
1.610265831351129e-7
1.4835436078094234e-7
1.4868619288885413e-7
1.8442984807655523e-7
2.43456323499643e-7
1.9758446269987017e-7
1.5485439429006163e-7
1.694044828537807e-7
1.0469846948669555e-7
2.5107905415398052e-8
9.984850462215285e-9
6.16281564396315e-9
4.309510151966529e-9
2.8835549854409714e-9
8.072395325232744e-10
4.086022199353129e-10
6.034038399142667e-10
1.619888532590985e-10
1.7435838234285782e-9
1.2447410294694684e-8
1.3778737876022391e-8
8.845027737272131e-9
8.145634969183117e-9
8.677710015422975e-9
1.011505547333484e-8
4.4384311837675085e-8
1.0964117913336026e-7
7.937638976916675e-8
6.234614073718766e-8
5.955383711652166e-8
6.234434556867799e-8
6.919215145242479e-8
8.081378582346625e-8
9.910873697547296e-8
1.263314688930641e-7
1.6216254364301755e-7
8.685757327332812e-8
7.101593222139802e-8
6.97303268017001e-8
5.8236155663968043e-8
5.371120412352287e-8
4.4081437581427946e-8
1.6856946591840018e-8
6.752154802943378e-9
3.3024150562104534e-9
1.8061868012940672e-9
1.3230932785147618e-9
4.0461861066014076e-9
2.6866515636365235e-8
1.9336588426259332e-8
1.6283760334808985e-8
1.606733661130048e-8
1.728385573669594e-8
1.9833819784913708e-8
2.412851201717866e-8
9.330824159984216e-8
1.316945291627575e-7
7.90086168423298e-8
7.748771818199867e-8
9.515501914645749e-8
1.391249393061195e-7
2.257049553557467e-7
2.603654918322967e-7
2.2221126282040305e-7
2.2067691624147027e-7
2.805454750223402e-7
5.05626651044831e-7
3.1348313666761884e-7
2.3322182097853058e-7
1.399523487994749e-7
6.22970222300425e-8
1.3735343384508656e-8
4.657258698786265e-9
2.8263681490597594e-9
1.7734424228690024e-9
6.406755720434305e-10
5.297735678122166e-10
5.568356820988323e-10
1.900923028462461e-11
1.1637711231025487e-9
4.703863043250746e-9
2.953214179209123e-8
1.6006970722028238e-8
1.1165638730121552e-8
1.0738055539752051e-8
1.1960115204199432e-8
4.938885894368137e-8
1.240058661481457e-7
1.132148070736567e-7
8.671026934561837e-8
8.012034384558572e-8
8.115011059556825e-8
8.667594699863388e-8
9.668749980363451e-8
1.1254160973505174e-7
1.3632737728161642e-7
1.6950347208628952e-7
1.1202251466093872e-7
1.0717360215671613e-7
1.275050757657748e-7
1.4833843898739638e-7
1.4291255493946396e-7
6.499946069389012e-8
2.73923975557675e-8
1.3773055552500482e-8
7.903302622575941e-9
4.757764605536032e-9
3.077904006958065e-9
1.0721031084352213e-8
2.0776732706923234e-8
2.2478961140093002e-8
2.4484655454023354e-8
2.696242621746758e-8
3.055695917264548e-8
3.590808073943577e-8
4.3955328263880605e-8
5.636443649050131e-8
2.288230333608964e-7
2.1355388208407774e-7
1.382272350847849e-7
1.4578947879245888e-7
1.9852944814429685e-7
3.2860168860555444e-7
4.138094067664055e-7
3.310218233895147e-7
3.2058092113679374e-7
4.354566793137117e-7
1.016424406791695e-6
5.763300657374622e-7
3.5511537651287964e-7
1.498874186529921e-7
6.2223597380563e-8
2.2243955827019593e-8
4.942766478005835e-9
2.131197312297329e-9
1.570651221306838e-9
6.585693386128255e-10
3.6446569561604223e-10
5.585417484254763e-10
8.874078055095388e-10
1.7833283281046981e-9
4.297953129874795e-9
1.297983639748324e-8
6.070040811368473e-8
2.197755160962573e-8
1.749209303952109e-8
1.834436355178897e-8
2.2443623666241535e-8
7.192025184414974e-8
1.681041629622766e-7
1.4104146316114602e-7
1.0499074538427473e-7
9.562736431767628e-8
9.67489982853779e-8
1.0515951643998412e-7
1.222380616901772e-7
1.5203990774540587e-7
1.9847966490007676e-7
2.301596418262622e-7
1.6714101673987222e-7
1.365877972118215e-7
1.4956003250542584e-7
2.2628156178902205e-7
2.860684289006831e-7
1.3135156669925096e-7
5.8738158246764206e-8
3.1678107738155754e-8
1.8832419816629303e-8
1.0735616519601846e-8
1.1200003859540687e-9
2.2678668631327802e-8
6.107904968628183e-9
1.0107590180123765e-8
2.1528669946728802e-8
2.9085203621121522e-8
3.542168626589881e-8
4.236615914290305e-8
5.1185686723845166e-8
2.2994312617648428e-7
2.861363348558249e-7
1.884364712677615e-7
1.9959886820684228e-7
2.7046002672950537e-7
4.461514190345692e-7
5.870912600647044e-7
4.6233394220741104e-7
4.2909421658123314e-7
5.656135771835775e-7
1.3572151959468186e-6
0.000010315736523552735
9.935350689860613e-6
3.044568677249739e-6
4.5191744287910206e-7
6.740096253227123e-8
1.04740156412339e-8
1.244637109150353e-9
5.420458194990826e-10
6.275917757350385e-10
2.2244778918524992e-10
4.43252624599249e-11
7.523112825939531e-11
3.336919402337567e-10
6.171060118315521e-10
4.626271393381906e-10
1.0308881263552243e-9
6.221287044039638e-9
3.650499372663886e-8
1.9962747415387333e-8
1.2610772479301714e-8
1.8015784072036282e-8
6.158906152049042e-8
1.3868217363668046e-7
1.326829407631273e-7
1.1117378513624626e-7
1.0077710573234886e-7
9.923014885872942e-8
1.0512655625643902e-7
1.1891564630172483e-7
1.3791329647250178e-7
8.948932091436833e-8
1.6832311174118366e-7
2.66341283433658e-7
3.3922693221109373e-7
2.6310205779905564e-7
3.079918761448778e-7
3.480595918444295e-7
2.3355396216134768e-7
2.1736828825780467e-7
3.093271140872498e-7
5.506158606634095e-8
5.562407385237486e-9
8.034009642717596e-9
1.0571420142715543e-8
3.3724420164960914e-9
1.377360570022276e-8
3.449657790481269e-8
5.391769249672194e-8
7.289596094160588e-8
9.384163760210042e-8
1.1933800369186526e-7
6.594006379673493e-7
4.4374357503390977e-7
3.5716818825397246e-7
4.5033216594991616e-7
7.653162908159598e-7
9.842825484464159e-7
7.169665352642682e-7
7.127200913255913e-7
1.2067482269355592e-6
7.436365085426299e-6
3.083113744421735e-6
2.912003236322029e-6
2.2320466454960954e-6
9.376606071125097e-7
3.314048019963293e-7
1.0328241663901353e-7
2.9243947226808054e-8
1.9052612566001802e-7
3.5419004187610684e-7
4.097663082395675e-8
7.807960591214244e-9
2.5798512482746927e-9
2.4809483463626797e-9
2.2836636310776234e-9
2.0762852560783405e-9
1.239885938151332e-9
8.689665780106605e-10
6.670514572380693e-10
4.914920281447112e-9
1.8507687271222092e-9
1.3069734685442773e-9
1.2773527478946973e-12
2.66742979934092e-11
7.301516841373125e-12
3.682313559608192e-12
2.053335954017185e-12
9.278832936718568e-13
1.4343777538174387e-13
3.361224795473242e-13
5.650734631445248e-13
5.964976134888336e-13
4.552294082462998e-13
1.5382643235951683e-11
3.1984256287581706e-11
3.375727052321191e-11
1.0355172273040084e-12
1.2838652055509684e-11
1.944631839891099e-11
2.5355389492519106e-11
3.193932283460821e-11
3.996025764441386e-11
5.012340658115098e-11
6.329746993127007e-11
8.06872491303005e-11
1.0405411592403003e-10
1.3606168346754747e-10
1.8085747490138343e-10
2.4509727873106523e-10
3.3980220981012697e-10
4.837912066802446e-10
7.099088903202487e-10
5.212595261049281e-10
1.3434401194762345e-10
3.5603980730950973e-10
4.325966858099993e-10
4.728969103533972e-10
5.075443695361442e-10
5.450596661870834e-10
5.872741597180958e-10
6.336407096505722e-10
6.825944991208957e-10
7.320964031190499e-10
7.798627175890292e-10
7.754437057458509e-10
2.346996209213962e-10
2.417782524683072e-9
6.9134319593876024e-9
2.793981449270639e-10
2.8476782049028735e-11
1.085175214572507e-13
0.
1.4207579511777539e-13
0.
0.
0.
0.
0.
0.
0.
0.
0.
2.4083377154812228e-14
7.678549929182904e-13
5.426671612061142e-13
6.063245932656874e-13
7.366895981812286e-13
9.177693116725113e-13
1.15505047686394e-12
1.4619702110334288e-12
1.8580989733638244e-12
2.369744550778025e-12
3.031523623361362e-12
3.8885984341159255e-12
1.4419876451961274e-11
1.2422526020034003e-11
3.5679429698249848e-12
2.9598756746750704e-13
2.570218945071329e-12
4.7948620491571e-12
7.557033120903908e-12
1.1324620999138934e-11
1.66545761775719e-11
2.4251953291152567e-11
3.494288950967877e-11
4.9494828599332786e-11
6.823988018268038e-11
9.070700567835304e-11
1.1577379734001313e-10
1.4247527547312317e-10
1.7072081151083404e-10
2.013152615582328e-10
2.3558920074305584e-10
2.751199304752152e-10
6.075168592713632e-10
2.028200755940943e-9
5.879401337316649e-9
7.0638338779907674e-9
7.160851507695227e-9
7.566051341745635e-9
8.234112820515198e-9
9.059326134952287e-9
9.973707821208732e-9
1.0935516639637698e-8
1.1916950380543662e-8
1.0054513014773782e-8
9.969847279772857e-9
8.600720249401295e-9
3.6299966838839813e-9
9.193705516518265e-10
2.1424966497676234e-10
5.012625263837703e-11
2.0846932395656188e-10
1.028048375065224e-9
4.52156537752584e-9
1.147985866291562e-8
6.436175481258929e-9
5.373452112981132e-9
5.461042546091271e-9
6.356366835114587e-9
8.385282983603217e-9
1.2735324239636355e-8
2.2723420906212925e-8
3.4582826851132815e-8
2.5265356227894733e-8
8.472880197261105e-9
5.655001324778717e-9
6.078854936141653e-9
9.648499399566708e-9
1.853999816463164e-8
4.0838443866852245e-8
6.199841288895369e-8
6.607080582591207e-8
8.08216518527821e-8
9.285101530827792e-8
1.0392893028278496e-8
7.708047255683708e-8
8.638453338006099e-8
8.036358577323832e-8
9.736086555225277e-8
3.742558051625132e-8
1.19876814174757e-8
6.631744400228527e-9
4.501584066617059e-9
3.1002578783794538e-9
1.3543906161060977e-9
2.579541622448419e-10
7.848547244548035e-10
1.067572401804219e-9
8.274196829466197e-10
1.7674112777002699e-9
5.558670984981467e-9
3.8029578678796975e-9
3.570901423512153e-9
3.769616051898847e-9
1.5056387394997818e-8
4.386705972982873e-8
4.154736822147996e-8
3.338139239344704e-8
3.19640989579342e-8
3.317189691960686e-8
3.583941963723515e-8
3.9739795737928593e-8
4.4987364465119835e-8
5.1816074795765215e-8
6.036984638772674e-8
7.034577219923584e-8
4.3910986289790595e-8
3.5301822860703527e-8
2.5403065958328176e-8
2.001084435554029e-8
1.877475249347443e-8
1.1775857339593169e-8
3.981042644760376e-9
1.5922954657544703e-9
7.387968306059612e-10
4.2173384695284575e-10
9.19498694734527e-10
5.470397940317936e-9
1.3441029037275965e-8
8.471249812566636e-9
7.48106715987709e-9
7.6315014880534e-9
8.500562905050041e-9
1.0155858687088587e-8
1.29779339189392e-8
4.893330804005118e-8
7.041862163544693e-8
4.2246397269986945e-8
4.164056179883199e-8
5.1387951268731576e-8
7.52774179197998e-8
1.246892960708689e-7
1.6208707274937313e-7
1.4730553865467423e-7
1.464196722650759e-7
1.7550128013551967e-7
1.4533817745655071e-7
1.6680724039136182e-7
1.0885347041755266e-7
3.165332238174648e-8
1.3918666159979885e-8
8.99892457027021e-9
6.6483575572055505e-9
5.158869164566793e-9
2.7225861338785673e-9
6.075655959167739e-10
9.193844904562214e-11
3.10057254589421e-10
1.756414249041777e-9
7.618159819584382e-9
2.814668588990887e-8
1.2820723249406731e-8
1.043044154615882e-8
1.0513766518133186e-8
1.1922228831224989e-8
1.4777624993462826e-8
5.3863513256710664e-8
1.1374304231260012e-7
6.52572407292572e-8
5.238883640777368e-8
5.14225958675251e-8
5.607049789784371e-8
6.63908699198713e-8
8.502759333478766e-8
1.1500812137334417e-7
1.483551542113586e-7
1.573599983936759e-7
9.692693486612458e-8
5.766064030222285e-8
5.058684041264653e-8
4.005762599862381e-8
3.07883939213754e-8
2.920389694255942e-8
1.8858685241233083e-8
6.418619745899349e-9
2.528629243693193e-9
1.0300988727315155e-9
1.7186818167993295e-10
2.849317603029727e-11
4.771101248057695e-9
1.4168800127689613e-8
1.030874291196075e-8
9.582535302490465e-9
9.93491298049459e-9
1.1052469738234215e-8
1.3025764479430918e-8
1.6226400479060597e-8
6.828846252792552e-8
1.0180457365353162e-7
6.033907958341909e-8
5.866983516347635e-8
7.131714352146758e-8
1.0267399371636126e-7
1.6696077708730392e-7
2.1182056976771196e-7
1.8617255109463864e-7
1.804620743499202e-7
2.170052863190612e-7
1.7840454854510018e-7
1.974503587746789e-7
1.1368573173764304e-7
3.042431001467769e-8
1.2914297372938754e-8
8.231194619500145e-9
6.071160779415612e-9
4.615482779492638e-9
2.72608708673736e-9
7.410282995239907e-10
3.6623268278642943e-10
8.613716642606973e-10
2.799425755821232e-9
9.904185966497883e-9
3.945880351061197e-8
1.6888316917819772e-8
1.3434748322878059e-8
1.3539252021016048e-8
1.5541563328024673e-8
5.288052307932173e-8
1.2052215557517251e-7
7.645178448417097e-8
6.056411123498153e-8
5.843946366788396e-8
6.214721371218966e-8
7.087391295634777e-8
8.630706173057614e-8
1.1162119693272484e-7
1.487781600076333e-7
1.8816961478760024e-7
1.9298072565156004e-7
1.1416568541845262e-7
6.944778874352785e-8
6.842532842720061e-8
6.879330779972047e-8
5.7344246284095135e-8
5.5244360215490844e-8
2.5925636718671513e-8
8.946896142261957e-9
3.3932650781265143e-9
5.752279410044294e-10
2.347510034770436e-9
7.0201390610517664e-9
6.305654106523763e-9
7.329426757266267e-9
9.772930759311548e-9
1.0991962087642734e-8
1.232975844433952e-8
1.4171033621235762e-8
1.6801059625760944e-8
7.869309919879146e-8
1.5341288308192815e-7
9.109780360698458e-8
8.656591734568035e-8
1.0169979025631955e-7
1.3905566628492693e-7
2.166131439636246e-7
3.071620414033329e-7
2.7965610276653146e-7
2.457854889653749e-7
2.626552091035414e-7
2.3867891950032623e-7
2.1024132519093314e-7
7.139793471850492e-8
2.094209843150849e-8
1.0138356893330179e-8
7.035188133536723e-9
5.215174825061186e-9
4.228604183571371e-9
2.5602707400599357e-9
1.3095486552059398e-9
1.4706118277656512e-9
2.8089719885893556e-9
6.55563120085171e-9
2.0527009761541666e-8
5.595365539047539e-8
2.5804485577316828e-8
2.1532255699925125e-8
2.2759429923426346e-8
2.7818276365426e-8
3.8443774028758295e-8
8.94059678791872e-8
1.7018974486086273e-7
9.238106769660673e-8
7.328580054108564e-8
7.160788703503118e-8
7.870585919840963e-8
9.563772822191205e-8
1.2799705085222807e-7
1.8189187652558307e-7
2.389569434368531e-7
1.998828406327523e-7
1.5794823454825609e-7
8.741749922798501e-8
7.485015768588758e-8
8.551434694839365e-8
8.331906154935246e-8
8.143000396408674e-8
4.964498776690774e-8
1.7944023094452067e-8
7.3880232213439e-9
2.9878236185856367e-9
1.9517112354185856e-10
4.601943255122543e-9
1.1452367212973211e-8
4.879108698110688e-9
1.0994108416033155e-8
1.310425059836284e-8
1.4747698197298439e-8
1.678401034480079e-8
1.9616523610124406e-8
2.3685221342341783e-8
1.1125503845979135e-7
1.7395017443060396e-7
1.0515138414824157e-7
1.0360623203525784e-7
1.2780577986401884e-7
1.8793503092506035e-7
3.0397467692852605e-7
3.3342280256473405e-7
2.7615738103643696e-7
2.7358626376335906e-7
3.618108377691243e-7
2.697418754166292e-7
1.9903049844502974e-7
1.0889715596260892e-7
2.8712608439330163e-8
9.184935918003884e-9
5.126788098782208e-9
3.860476258124836e-9
2.543339624396268e-9
2.2223892374478295e-9
1.3033881504552043e-9
1.204565787429096e-9
2.0530216486337492e-9
4.45045433555783e-9
1.180790943900354e-8
5.952706228561533e-8
2.95435270687795e-8
2.1111264041614637e-8
2.0980850469324726e-8
2.4752296714653825e-8
6.916030129633673e-8
1.5445695802648497e-7
1.039482764217704e-7
7.979383731690864e-8
7.499901597232792e-8
7.803585690758551e-8
8.742551339453516e-8
1.0511242144736555e-7
1.3519348611472024e-7
1.8118705969313995e-7
2.2275476074234062e-7
9.718389105740921e-8
1.4935824286516846e-7
1.0675881312623542e-7
9.841996752075492e-8
1.2582651578209654e-7
1.846516652834209e-7
1.4438294498081766e-7
5.5175442023279044e-8
2.4488173188450007e-8
1.1851412076342532e-8
4.1052969077527144e-9
5.9823215534195474e-9
4.02589661564715e-8
3.1057191987787836e-8
3.54082736744154e-9
9.433173522993005e-9
1.5873505513784095e-8
2.0193848172586473e-8
2.433375123601975e-8
2.9184389776414894e-8
1.3275054887338742e-7
2.4690520515366814e-7
1.542006476344107e-7
1.5440340223364105e-7
1.9302005446390814e-7
2.88671500556362e-7
4.665534788405813e-7
4.7606093792489703e-7
3.8826467411809473e-7
3.9387437226705106e-7
5.631540795566555e-7
3.391814243494863e-7
1.4902176472403734e-7
7.037516179178296e-8
2.2081345520123554e-8
5.654059282587319e-9
2.7760430838545123e-9
2.16958556637317e-9
1.2438443435824105e-9
1.535413256146294e-9
2.5614615662367614e-9
2.654400367482742e-9
3.650801011815687e-9
6.609577884623839e-9
1.516339788279788e-8
6.438887270579568e-8
5.088597446678567e-8
3.346882968293813e-8
3.367359343108936e-8
4.1966068680625776e-8
6.07831288660443e-8
1.0012098690591173e-7
2.0634377872864236e-7
1.2764363549999405e-7
9.578171334698672e-8
8.93861202466024e-8
9.415236634530115e-8
1.0963289341256329e-7
1.4114148647621825e-7
1.9713497147953873e-7
2.4914183667637646e-7
5.133591815210215e-8
1.5296667324483622e-7
1.4418464349497667e-7
1.233474203619463e-7
1.4732556688319987e-7
2.5738791937882185e-7
2.4497303329442933e-7
1.008961433546776e-7
4.8155181101245165e-8
2.6809937251156905e-8
1.4802644929324371e-8
3.0058791567791075e-9
3.063687727614061e-8
3.89849307461676e-8
1.3971043970488974e-8
5.1511750147129735e-9
1.7396087809110426e-8
2.5081698095213632e-8
3.141217508285572e-8
3.811848701201285e-8
4.629252411504217e-8
2.2176833941233436e-7
2.861618674230231e-7
1.91536699582449e-7
2.0561294976580826e-7
2.8339863570820253e-7
4.754154795342569e-7
5.945844512895973e-7
4.639629741015236e-7
4.4600087586818987e-7
6.295406935594776e-7
1.8006151567405762e-6
8.760489974166971e-7
2.5796342317661393e-7
6.57004697904612e-8
2.0643782626466778e-8
8.228989285771718e-9
1.6118736989759834e-9
4.592797318270071e-10
3.8408259416405485e-10
2.182781121055716e-10
4.95424809373739e-10
2.8875653422185895e-9
2.427839329751172e-9
3.004011049486387e-9
6.763425965010946e-9
1.5994271903303895e-8
8.351093187432467e-8
4.081382554941757e-8
2.949123451530553e-8
3.234739708906426e-8
6.236482719914196e-8
1.496940211332946e-7
1.517718881028454e-7
1.1045414589701942e-7
9.703648317499607e-8
9.621542174210847e-8
1.040913457538154e-7
1.220939164255472e-7
1.5328063190116089e-7
1.8114661064827615e-7
7.89232912419249e-8
8.845831532141181e-8
9.120524857534095e-8
1.0255088712532177e-8
9.785278379055019e-8
3.686147328020286e-7
3.812289532838156e-7
3.197517660777381e-7
2.89349988202519e-7
1.6675473555200603e-7
1.0829992425922754e-7
1.0714741868073376e-7
1.742442226733669e-8
2.0278741060337154e-8
2.8105550516063283e-8
2.869203954953239e-8
1.9898844540589435e-8
1.5523295721303833e-9
2.6994729135404835e-8
4.87848879908175e-8
6.835874824391365e-8
2.5543261832340594e-7
3.923788450963897e-7
3.0760769977379187e-7
3.671960608439377e-7
5.704580941828904e-7
9.382702361568237e-7
7.609635086429288e-7
6.39953416051476e-7
8.184673356472257e-7
2.2508539901026423e-6
0.000010040893276508922
0.000011391945024246274
6.639329044992623e-6
5.580102853918002e-7
5.820144135199483e-8
4.650434156645479e-9
1.5190906393590774e-9
1.8240979514402287e-9
1.5520205372412473e-9
7.582062115770378e-10
1.3990956903288181e-10
3.1469965041666287e-10
2.3185400153624804e-10
1.668401459944487e-10
1.07277444115808e-10
8.248170760621882e-11
2.1556923887747247e-10
1.6870711130024417e-9
1.0033562445257971e-8
8.083605064082563e-9
6.089068431597573e-9
1.4890562892666072e-8
3.8546901295873544e-8
9.131882849452423e-8
9.767857154924148e-8
8.078821233154647e-8
7.064098177383826e-8
6.76957807599342e-8
