# Supplementary material for: Observability and Controllability of Nonlinear Networks: The Role of Symmetry
Source: Phys Rev X. Author manuscript; Available in PMC 2018 Nov 13. (PMC6234006; doi:10.1103/PhysRevX.5.011005)
Supplement: Code Archive [file NIHMS982008-supplement-Code_Archive.zip › MathematicaData/FNObsDELTAHetN3M1ChaosK13IC1]

1.9644111748370324e-8
3.245569402845869e-8
2.1441304752604133e-9
8.556227630376817e-11
8.88237387170611e-11
5.3118855353333686e-11
2.2726391056754793e-11
9.830968103077047e-13
1.5828128688601116e-12
1.051575688005006e-12
6.156445148289251e-13
2.6795898027667506e-13
3.925225455395119e-12
7.507499127305257e-12
8.146363621667024e-12
7.834358477762819e-13
2.594747594987607e-12
4.220340188173039e-12
5.4551326235545515e-12
6.70044919620549e-12
8.118416465574369e-12
9.806241573657554e-12
1.1850460680674648e-11
1.4349619362246038e-11
1.742811681863216e-11
2.1250166200614162e-11
2.6037692099933748e-11
3.2095801209618634e-11
3.9851363949653144e-11
4.99120870756199e-11
6.315990731571074e-11
2.373503122172683e-10
5.923531092162336e-10
4.850435284502336e-10
3.937904491589426e-10
3.473813834790794e-10
3.2713698380615176e-10
3.2260288023533915e-10
3.28685519315025e-10
3.4285594896146533e-10
3.6382344593524456e-10
3.908958177860436e-10
4.857748616999927e-10
7.581072504101414e-10
1.0666980579262202e-9
1.06498063434024e-9
4.2968946737406035e-10
4.171120623630823e-9
7.891875409922973e-9
6.437482059819177e-10
3.2539203867471315e-13
5.3595895258982594e-14
0.
6.521999705766624e-14
0.
0.
0.
0.
0.
0.
0.
0.
4.76014388663347e-13
3.0465901625231817e-13
3.344126127311947e-13
4.0232716163685197e-13
4.969122091523474e-13
6.202081817395435e-13
7.787505343649954e-13
9.822536287555446e-13
1.2438242307058101e-12
1.5807619099324866e-12
2.0157695980492962e-12
1.3884680694834028e-11
4.365753506277391e-12
1.134690567762824e-12
3.465429779537592e-13
1.27098048963472e-12
2.2038368259225982e-12
3.367568334344636e-12
4.957585219464962e-12
7.216775901966769e-12
1.0479216518938083e-11
1.5211450706694145e-11
2.2042811917099197e-11
3.174624168612091e-11
4.50928446330361e-11
6.251393413699844e-11
8.370459741140199e-11
1.076378065609675e-10
1.332671727980276e-10
1.6031505482390428e-10
1.8942037044396812e-10
7.47397223118791e-10
5.430913392613808e-10
2.6826547397118054e-9
4.2972484722367e-9
4.6833672977674595e-9
4.959006864803461e-9
5.34852075366478e-9
5.829419950444273e-9
6.361318750143595e-9
6.910455888739319e-9
7.4504246488385775e-9
7.217906602366175e-9
7.252992170531193e-9
3.5162454117981105e-9
5.919644060117511e-10
1.3517380192707508e-10
3.719351068334599e-10
4.72320364598079e-10
3.566605334447289e-10
8.185994783363683e-10
5.363086400414952e-9
3.613090343890403e-9
3.18449964698821e-9
3.210513482010632e-9
3.574891618440045e-9
4.408976738641707e-9
6.152159926588271e-9
1.0060171674803429e-8
1.7866754799833642e-8
1.5478866736545274e-8
3.120432768153047e-9
7.753819942676926e-9
8.10466348202426e-9
1.1553946999381626e-8
1.9662940029969617e-8
3.906139803540816e-8
6.73658310524976e-8
7.192535139205246e-8
7.825957626760252e-8
9.142984180679541e-8
6.12847900777308e-8
1.9034504742579307e-7
4.451027834516057e-8
1.0734546824219025e-7
9.293036279270132e-8
1.223044661472635e-7
4.962184470774314e-8
1.291626553293085e-8
6.400738645255887e-9
4.023870857991309e-9
2.449148850622462e-9
5.542939714258591e-10
8.871422264003032e-10
1.346325123776525e-9
1.5358101956746911e-9
1.1239300437997764e-9
3.2270338475850823e-9
4.6451374742846476e-9
3.6982122322774665e-9
3.651808469029198e-9
3.946432972182587e-9
1.6698980289092775e-8
5.058427839298166e-8
5.7110224254564256e-8
4.63470690681308e-8
4.4094203041394374e-8
4.538392419245705e-8
4.838922942626567e-8
5.254344832056559e-8
5.7708784900241646e-8
6.386603240796674e-8
7.093962152045501e-8
5.7636469866417403e-8
5.11698875842493e-8
4.2513390585547355e-8
3.976565228853668e-8
3.3444339845573043e-8
1.32049769772257e-8
5.256899777600749e-9
2.7882346578821187e-9
2.1038281846137532e-9
2.714796838959087e-9
6.468359128269441e-9
2.648110342431342e-8
2.6200178428237812e-8
1.7886584077305828e-8
1.6235226199100585e-8
1.698407089903884e-8
1.9598493834165418e-8
2.464807471372658e-8
3.3925767991691614e-8
5.1990455012662653e-8
1.0344018393209985e-7
8.968003608991083e-8
5.712620870544947e-8
5.941438325933742e-8
7.904440364733888e-8
1.2802668171460802e-7
1.943429897217363e-7
1.8158486928980647e-7
1.7240219240227952e-7
1.9989119521788897e-7
2.6669915523616997e-7
2.0379418310110845e-7
1.7797625261615233e-7
2.0439996236781686e-7
8.246106426198296e-8
2.242815497877701e-8
1.059549628005693e-8
7.03816617438952e-9
4.986453713654415e-9
3.4433580444042735e-9
7.361068200612747e-10
3.2893053388799957e-10
3.983237594512001e-10
4.2500510999728653e-10
3.6324355269867556e-9
2.438559621192951e-8
1.5754009034501312e-8
1.1059108781041442e-8
1.0498060258365027e-8
1.1413703847145503e-8
1.3574011929254695e-8
5.590784804707515e-8
1.3294273437594783e-7
9.009093769081165e-8
7.1104630334366e-8
6.818622811205053e-8
7.168779698756196e-8
8.005018596901412e-8
9.420019746709522e-8
1.162565245995164e-7
1.4816478922852605e-7
1.8758544000017349e-7
9.912823905193172e-8
8.000734720752232e-8
7.96854020046818e-8
6.715134842009757e-8
6.14313731476846e-8
5.155355442330789e-8
1.997871370891806e-8
7.94039775005426e-9
3.859210363232498e-9
2.1036606164473747e-9
1.533069863045943e-9
4.5967229677985345e-9
3.047681279871074e-8
2.25895824964721e-8
1.897574044055642e-8
1.8699855475746185e-8
2.009951487460248e-8
2.305044274652054e-8
2.802526718682487e-8
1.0576221172384289e-7
1.5103570050260217e-7
9.025154862458383e-8
8.749220223971144e-8
1.054364392881544e-7
1.496727808002629e-7
2.382254144600082e-7
2.96696239609363e-7
2.55885167678343e-7
2.4043150478620396e-7
2.78768542778523e-7
4.275982242167865e-7
2.8859824173504365e-7
2.3838453339921491e-7
1.509856311199866e-7
4.827364123610533e-8
1.1959417718673378e-8
5.393501459815743e-9
3.6853553269416737e-9
2.187703442984766e-9
9.704250701085371e-10
3.5208426910630216e-10
3.175476373361607e-10
3.7900284054826955e-10
2.2020492049902748e-9
8.514336270920845e-9
4.49308268044669e-8
1.715531096810417e-8
1.3400911124154695e-8
1.3462036036629774e-8
1.5412558106748097e-8
6.064912479067908e-8
1.4891930400009273e-7
1.2230094329314324e-7
9.413914282476062e-8
8.769876998992148e-8
8.943009780000735e-8
9.622777642374234e-8
1.0821080800069604e-7
1.2682011530332447e-7
1.539783150853894e-7
1.9035775938848577e-7
1.2051016965684296e-7
1.1316704413251796e-7
1.3218565764207915e-7
1.457194551762935e-7
1.4498687078521273e-7
7.163651062107699e-8
2.910786438964446e-8
1.4153372269724305e-8
7.936312116462437e-9
4.7385178794900745e-9
3.28029252570976e-9
1.1470549199066135e-8
2.6450391572276163e-8
2.592573647957599e-8
2.7140539361923215e-8
2.9371032956912687e-8
3.3016498199727685e-8
3.8667594745180156e-8
4.731881864167678e-8
6.080697219220738e-8
2.3528456010392027e-7
2.2849853105812447e-7
1.4568632839951344e-7
1.5059761750152156e-7
1.985777551411244e-7
3.172713977625261e-7
4.413341402960556e-7
3.665602439947267e-7
3.321626043392579e-7
3.989984125452159e-7
7.159767396529297e-7
4.484049046432943e-7
3.078690680020905e-7
1.5392264965873704e-7
7.110143274143256e-8
1.653849992917798e-8
5.36561578806497e-9
3.279786585382958e-9
2.29912037230878e-9
1.2271557808835244e-9
9.691053199793215e-10
8.092586376474683e-10
1.3115639689315096e-9
2.880810484745865e-9
7.235758862275679e-9
2.642179972537079e-8
4.5178157491220826e-8
2.3560250866304274e-8
2.0984288511339775e-8
2.3125614931529342e-8
2.9188493271484288e-8
8.75246449963304e-8
1.9910815413241945e-7
1.4601478152804227e-7
1.102940037537373e-7
1.0202232778705292e-7
1.0445566128130416e-7
1.1471598936462622e-7
1.3435143040605876e-7
1.6724282601071932e-7
2.1675075178601492e-7
2.605000892030274e-7
1.668505706779657e-7
1.3450846381343334e-7
1.483387471860099e-7
2.0665712500330412e-7
2.5533792746331803e-7
1.296333898382344e-7
5.4707461011693706e-8
2.7620877222610605e-8
1.5479629945358568e-8
8.269543645992627e-9
8.325680177156784e-10
1.4160128214363684e-8
3.0561134012667477e-10
1.5514168577007535e-8
2.482353024558867e-8
3.087906821688e-8
3.639768842227115e-8
4.294738104193342e-8
5.169395898272042e-8
2.2305769734479236e-7
2.9131931762704817e-7
1.8663201583259593e-7
1.920002115260384e-7
2.492564505950996e-7
3.907672945149397e-7
5.806386355817573e-7
4.977108021901424e-7
4.270070806556045e-7
4.819255473337172e-7
8.183729172866581e-7
3.2908852191654247e-6
1.6923312242985635e-6
5.641923000949375e-7
1.1770020438790837e-7
2.7253732555849944e-8
8.285758285249052e-9
2.1272123732314883e-9
2.0558098587012705e-10
3.118706860457661e-11
5.6723671862134905e-11
2.2837273928991e-11
1.1313437780644735e-9
1.2865860413524194e-9
1.4967090853193652e-9
3.710017958351302e-9
1.0159097771665348e-8
5.759395379517562e-8
2.7233002020450952e-8
1.913437134338281e-8
2.0158452354547057e-8
5.1601535893972444e-8
1.4012396932482997e-7
1.8430168114355164e-7
1.402761011115289e-7
1.2084031672276162e-7
1.1660334141082392e-7
1.2146155047405865e-7
1.3496788784290425e-7
1.5964447060747475e-7
1.9743699327112069e-7
2.045528086059865e-7
2.3454031192489131e-7
2.1332956850761286e-7
2.989294564963275e-7
3.8876029674745063e-7
3.142382226427774e-7
1.869167490166345e-7
1.0963884160148788e-7
8.05296919350698e-8
7.1796312817605e-8
7.609293832332337e-8
5.180031486652749e-9
9.537483742679992e-9
5.533054481240586e-9
8.945036206071319e-9
2.729762813535494e-8
4.352047763419625e-8
5.797418412562248e-8
7.308872266341732e-8
9.11675435107326e-8
1.1476818355319325e-7
5.805319557079216e-7
4.1898809367399257e-7
3.129382720831334e-7
3.683082964012892e-7
5.758915567439538e-7
9.03504457086504e-7
7.157492397934007e-7
6.18887386906685e-7
7.926851977023717e-7
1.9793178969968684e-6
0.000010908354766704464
0.000017524531213897882
6.6452586698637835e-6
8.786002321299607e-7
1.2094530906162245e-7
1.7333253887010638e-8
1.642193978729004e-9
9.100782694538088e-10
1.473786057107079e-9
4.813958145313592e-10
1.3937589144331336e-10
1.8205232605486324e-10
2.2988002432724325e-10
5.426774499464845e-10
3.3262502382169687e-10
3.9150778990958684e-10
1.3123133489663578e-9
1.4089942835236348e-8
7.093781424829439e-8
1.6159133167259012e-8
1.4694857251349595e-8
2.41119463308955e-8
7.427221946766188e-8
1.6152847460067163e-7
1.499137683256443e-7
1.2422365594112222e-7
1.1254199284095064e-7
1.1176008971814771e-7
1.1960963665007574e-7
1.314666181261253e-7
1.0772341549001032e-7
1.378153396347395e-9
1.666440507642281e-8
8.56418691835077e-9
8.709610760062965e-8
2.0341304736956977e-7
3.9475591788987337e-7
6.127614310901616e-7
7.100822718983773e-7
6.080730989230953e-7
4.0074313079489897e-7
1.0837711486483166e-7
1.7211042469876044e-8
9.220929734009798e-9
1.8157344321858645e-8
1.9699119064756607e-8
1.2970024073150405e-8
7.10056921876659e-9
3.983857452340872e-8
7.635556787745786e-8
1.1301619345203689e-7
5.646908590528746e-7
5.255165097571448e-7
4.553464179690023e-7
6.000944221426097e-7
1.0457556408962913e-6
1.211197499670255e-6
8.813230810033914e-7
9.267076170588283e-7
1.805924555639995e-6
0.000023297996689102413
2.8063280482680946e-6
3.798373719886521e-6
1.145337546813829e-7
1.878128392310971e-8
8.448549254640527e-9
1.0124078735452364e-9
1.9565423028751514e-9
1.8035925283279582e-10
1.0564166626404016e-10
2.6570032746001847e-10
5.908557900375459e-9
4.582505983102626e-9
1.6140255140372373e-10
2.0420225041547537e-11
4.264738535269186e-13
8.406490490916272e-12
1.9029350666776285e-11
3.141696392466467e-11
4.5324544149099814e-11
6.27384688905704e-11
3.4180926711202184e-11
3.672224291716762e-12
1.9373097805697797e-12
9.402306691375932e-13
2.439454711938661e-13
3.485233078112913e-13
9.706125678109758e-13
1.7348004889271997e-12
2.7526870193109437e-12
4.154736400743462e-12
6.114141540928371e-12
8.87893123363735e-12
3.39227406514646e-11
8.605492953401546e-11
1.6039490226292264e-10
6.354151371675736e-11
4.033030559529888e-12
2.3895787026085713e-11
4.4408334492258614e-11
6.448759400073664e-11
8.774502377447504e-11
1.1735554706816412e-10
1.5724662802224257e-10
2.1317302409594774e-10
2.943114479130163e-10
4.160976024781811e-10
6.055714499340169e-10
9.112305996445684e-10
1.4170614233839258e-9
2.2311811097247994e-9
3.293593227283969e-9
4.0230525327807665e-9
7.49856774653814e-10
8.014341135623259e-10
9.644834018947041e-10
9.985490897484634e-10
9.692971265619412e-10
9.233419792278211e-10
8.816971144581733e-10
8.518411975278893e-10
8.350150374859257e-10
8.298761558362737e-10
8.341649758077442e-10
8.678004730534834e-10
8.025949894876948e-10
7.810457676351573e-10
4.5186793977728875e-9
8.921316390241045e-10
4.285361688338539e-11
9.440476559709861e-13
5.0623336019944375e-14
0.
0.
0.
0.
0.
0.
0.
0.
0.
0.
0.
0.
6.663514886640456e-13
4.666792690079419e-13
5.206340132168118e-13
6.321596278566909e-13
7.871650313628607e-13
9.902639905839298e-13
1.2529365081304203e-12
1.5919414755874029e-12
2.029831686215427e-12
2.5963253672739318e-12
3.3302732345418567e-12
1.285711474937639e-11
1.0392548179179415e-11
2.9517193022453384e-12
2.9236293623629845e-13
2.2035208731128064e-12
4.077042284787344e-12
6.403213317505601e-12
9.576817148286253e-12
1.4070760333422716e-11
2.0491315378054903e-11
2.956821645664856e-11
4.2022227696754845e-11
5.825276285794514e-11
7.797349681856841e-11
1.00231705454991e-10
1.2406303503185784e-10
1.492186063497215e-10
1.762980740728375e-10
2.0643890938735516e-10
7.15643028579502e-10
1.0077542437738767e-9
3.650221296834622e-9
5.096693776996039e-9
5.3345247491566225e-9
5.633472583893318e-9
6.100489181583718e-9
6.678289811882469e-9
7.31520928783779e-9
7.973553583688558e-9
8.62577741799274e-9
9.250392439451305e-9
7.929855793925769e-9
7.872024100610738e-9
6.0245852775192455e-9
1.941436135371769e-9
3.9099313576548774e-10
1.461770576109915e-11
1.0975234319827756e-10
5.014112865746268e-11
9.092195290071954e-10
5.5494911287566445e-9
5.815611682473331e-9
4.028241106651629e-9
3.71705859301931e-9
3.990319133851868e-9
4.810322591624319e-9
6.491225271963358e-9
9.977825673262158e-9
1.788214314529273e-8
2.8799832899013913e-8
5.0926074606745866e-9
4.8285194772545734e-9
5.3227911349509504e-9
8.134614044629833e-9
1.4456685175519164e-8
2.9468582096431055e-8
5.478591287646802e-8
6.215806493884915e-8
6.752766033991826e-8
7.923405233225013e-8
6.344678884722171e-8
7.71392867602892e-8
7.34307709911339e-8
8.424456005456703e-8
4.450153741747469e-8
1.686555386712329e-8
9.092743928789962e-9
6.410756252401279e-9
4.847133055426252e-9
3.218442801166044e-9
5.983365372774161e-10
2.45222145667354e-10
6.366736221906385e-10
6.983902842367404e-10
4.254651316136979e-10
9.255391920214914e-9
5.031539547712713e-9
4.1410889471051e-9
4.123247024976803e-9
4.509853795393331e-9
5.264268562748891e-9
2.3164926897525516e-8
5.679695800314861e-8
3.697077796262708e-8
2.9622876941036852e-8
2.8740432748493876e-8
3.0502480313502906e-8
3.4290472803751916e-8
4.043537815071881e-8
4.9611126287830624e-8
6.1543415477901e-8
7.1430590372893e-8
3.941587011134543e-8
2.6428754709062727e-8
1.711361133028352e-8
1.1949016909880486e-8
1.0009171069846397e-8
9.008525958273686e-9
4.320273914309739e-9
1.548475600656258e-9
7.2140412464724e-10
4.595382271344581e-10
5.655215507048128e-10
1.597763582799002e-9
7.406081611815145e-9
8.465910513500227e-9
5.588219059463152e-9
5.038841076940312e-9
5.2512944016798e-9
6.018148781820133e-9
7.475061843625754e-9
1.0083086993081552e-8
3.2645442556475865e-8
4.456844058228368e-8
2.779891824674255e-8
2.82593427737144e-8
3.58147085236109e-8
5.3636910054565165e-8
9.038137078929117e-8
1.2296734398834705e-7
1.1706918990251166e-7
1.1699639475210043e-7
1.3339055898048917e-7
1.1828313448923516e-7
1.3921211842609595e-7
8.397625444902874e-8
2.9384359303286025e-8
1.4357931573404234e-8
9.764452644196976e-9
7.399727408010144e-9
5.880160017719522e-9
2.4841421475707942e-9
5.29775674174636e-10
1.2485609163104994e-11
6.17178765723248e-11
1.3100895069400224e-9
7.256497685835612e-9
1.896856190285877e-8
1.0004422857769534e-8
8.543374771866096e-9
8.745269196982296e-9
9.93448239343471e-9
3.6586513909153274e-8
8.435898230611393e-8
5.234262262995973e-8
4.221770396029225e-8
4.122977564268924e-8
4.417710417105636e-8
5.0455127244514445e-8
6.097226803103918e-8
7.722154316885321e-8
9.851590607401644e-8
1.1527787288868319e-7
1.1517471246824082e-7
7.213804909320479e-8
4.5641875408718976e-8
3.703240715116623e-8
2.5183165466157705e-8
1.9563652202296754e-8
1.8364035958719773e-8
1.0010007779249275e-8
3.1481897089074638e-9
1.0733101678459892e-9
1.23858000246338e-10
5.582297204553364e-10
3.6227302248305645e-10
7.215607463959419e-9
8.11199393585216e-9
6.750221409186532e-9
6.635396396739457e-9
7.107821678102274e-9
8.095296992053785e-9
9.72497339341113e-9
4.345467046496666e-8
8.388143179340959e-8
4.946861532768356e-8
4.609822289188365e-8
5.275129497518989e-8
6.908020187852309e-8
1.0197738558113585e-7
1.5738311772914034e-7
1.8534192981184508e-7
1.6788453349567632e-7
1.6116531858662767e-7
1.8117328610249354e-7
1.4078053009136233e-7
4.9180179935323534e-8
2.135027230153951e-8
1.3501380630818286e-8
1.0122133632473012e-8
8.088814023049701e-9
5.726739904452903e-9
1.97419171670637e-9
8.880213396094029e-10
9.07190408376753e-10
2.052415392584201e-9
6.014834619095008e-9
2.6093739150684847e-8
2.5055414380072294e-8
1.593808506259559e-8
1.4582965449199486e-8
1.5759150625129083e-8
1.9058401326607338e-8
2.546581027439152e-8
6.94106181363712e-8
1.193493501365408e-7
6.289722869773956e-8
5.160650094263888e-8
5.1769019046235076e-8
5.831167979821807e-8
7.243963169953496e-8
9.7534995818309e-8
1.284299050745051e-7
1.359746495638705e-7
1.1667998407148186e-7
1.0817700473197319e-7
5.7398689775880095e-8
4.533029435581147e-8
3.547869804140315e-8
2.5226924137518728e-8
2.2222801463243364e-8
1.8737482979936916e-8
6.810790347244683e-9
2.3858865559662524e-9
8.571755999680938e-10
1.1046561412486428e-12
4.692123999866885e-10
1.5296272159934862e-9
1.2524717037043016e-8
8.590130833061368e-9
7.727966843699043e-9
7.876843410711421e-9
8.651464748367636e-9
1.0071529661752383e-8
1.2374787722389835e-8
5.3748569164956654e-8
9.136339378099301e-8
5.371878719615608e-8
5.0936959745182944e-8
5.965079339966171e-8
8.093612850592603e-8
1.247265120198854e-7
1.8560097232274425e-7
1.876212212309681e-7
1.687602055294023e-7
1.737180547638318e-7
1.7606639053537495e-7
1.8246015235480048e-7
6.428725169610833e-8
2.335718214932361e-8
1.3236920731868782e-8
9.537996646352834e-9
7.310296653943611e-9
5.829377039561874e-9
2.2357670424483066e-9
8.297053258182867e-10
7.036165805046414e-10
1.5868384176655611e-9
4.685951433493959e-9
1.8484225569696435e-8
2.897145960335671e-8
1.629686109330634e-8
1.4302419484392759e-8
1.511186654081957e-8
1.7956513710702085e-8
5.59468856754121e-8
1.1684966368854108e-7
6.767865941421105e-8
5.449609396503409e-8
5.333014564081931e-8
5.767205810724767e-8
6.724493597253622e-8
8.40423070069345e-8
1.1059891277852887e-7
1.430774189585716e-7
1.6109002222500045e-7
1.4537855007453745e-7
1.070863520597554e-7
6.000948404077438e-8
5.571392108993266e-8
4.977774742639009e-8
3.774257635206042e-8
3.611973847869662e-8
2.146829101376942e-8
6.8270124639073185e-9
2.346028793917056e-9
2.9977420570434006e-10
1.6042477227666068e-9
3.950799716116992e-9
1.7562512635696099e-9
7.346894433176183e-9
8.11858757602547e-9
8.638196675714443e-9
9.476787770494834e-9
1.0792972898674115e-8
1.2767368970834481e-8
5.944617072870267e-8
1.2284583053988885e-7
7.285580077010803e-8
6.767526074354321e-8
7.706655514863445e-8
1.0034733062868107e-7
1.4722700836781064e-7
2.2428791105791953e-7
2.531619056168254e-7
2.2107789658268382e-7
2.0932535054794824e-7
2.305949687944816e-7
1.6658078667606455e-7
4.8694219073245486e-8
1.982456963353263e-8
1.2146436300890963e-8
8.994421322760986e-9
6.969573424289211e-9
5.472285041620961e-9
2.2199958522302627e-9
1.2814038545817682e-9
1.6181641584371755e-9
3.3349428688012096e-9
8.439073991518675e-9
3.2339175149243826e-8
3.709596943195008e-8
2.2298530567861104e-8
2.0255614299303723e-8
2.2207389518448336e-8
2.7705844705929166e-8
3.8904138493140735e-8
8.640193750461327e-8
1.478920340604998e-7
7.754729891567739e-8
6.289514611298182e-8
6.251456068193084e-8
6.99076478005921e-8
8.644559519552535e-8
1.1664893311518907e-7
1.5909912860888778e-7
1.8328388835240592e-7
1.539488625007786e-7
1.3347959281797305e-7
7.008515545918004e-8
5.8978616896050855e-8
5.974513417132322e-8
4.7426616642693735e-8
4.392980019144515e-8
3.337605177919343e-8
1.1573924746399504e-8
4.319133831675665e-9
1.6022315378202079e-9
1.618238272519306e-10
1.963705179283527e-9
1.661706584086564e-9
1.0065685513823187e-8
1.0217787134851815e-8
1.0368155324143808e-8
1.103701610195725e-8
1.230358512688595e-8
1.4321169773620634e-8
1.7407496291983954e-8
7.871694794974504e-8
1.2940666174733966e-7
7.667589207961981e-8
7.350279775030917e-8
8.726673812863844e-8
1.210132212181835e-7
1.90196084561208e-7
2.6007556615408397e-7
2.339413409557868e-7
2.1141542232836385e-7
2.3125245908653602e-7
2.1192100077065398e-7
2.1327682450748606e-7
7.787613267743852e-8
2.3032068251084073e-8
1.1237883246074005e-8
7.733031563824269e-9
5.7151445079361345e-9
4.550409028961154e-9
2.5187323966558374e-9
1.0705426136003073e-9
1.07291411097289e-9
2.152161430697679e-9
5.349949454465542e-9
1.7423140649121576e-8
4.656766982712285e-8
2.1792002127989234e-8
1.8156453641028843e-8
1.899432498487599e-8
2.2807726686512137e-8
6.52969668256754e-8
1.3866556263191186e-7
8.339213463807513e-8
6.581785003740431e-8
6.325816817849284e-8
6.71297131308938e-8
7.663468036262524e-8
9.360502194581685e-8
1.2113073086274237e-7
1.5995600877482594e-7
1.9619577263989185e-7
1.7360808259425143e-7
1.1863972556238597e-7
7.293663709009656e-8
7.277108942539866e-8
8.56706218088167e-8
8.129074516617533e-8
7.762922602284761e-8
3.3601296107750855e-8
1.2208077784927983e-8
4.867676592081613e-9
9.936983528237486e-10
3.348025124068768e-9
1.2375021765104048e-8
1.508457695724196e-8
5.120194385427101e-9
9.94140736127995e-9
1.2099667672381233e-8
1.3958395124843672e-8
1.620939700569954e-8
1.924109854688136e-8
8.974397362930752e-8
1.743389241888687e-7
1.0464389363939357e-7
9.999215858623777e-8
1.177671182196999e-7
1.6117845118640525e-7
2.50413425774348e-7
3.506933471391709e-7
3.164047687751643e-7
2.765481542891581e-7
2.935132768811006e-7
2.583078616283e-7
1.9102728420512592e-7
6.249378435313397e-8
1.8244406037053153e-8
8.838246076483682e-9
6.244225069444119e-9
4.505391434996419e-9
3.7192526437164304e-9
2.670380882763817e-9
1.7203432045909544e-9
2.0951428196019533e-9
3.771110914267254e-9
8.212012371186857e-9
2.4643956383924418e-8
6.712215701409067e-8
3.0865153265056016e-8
2.6024566498477682e-8
2.8136280998805887e-8
3.564498056070044e-8
5.191681375022894e-8
9.681234387042463e-8
1.794097616666874e-7
9.722708335669805e-8
7.637057178604244e-8
7.375520419125238e-8
7.991387166960331e-8
9.525178869621748e-8
1.2416462430606107e-7
1.7186316925611133e-7
2.2625985223176291e-7
1.8698177977374193e-7
1.4232942428318096e-7
8.622129589685355e-8
7.897687675735751e-8
9.714404666662457e-8
1.0945559859279031e-7
1.1008966255884924e-7
5.364400560456979e-8
2.0599444176828164e-8
9.107235000492997e-9
3.894135464589683e-9
2.647477924512873e-10
6.988318235613833e-9
1.91177759306466e-8
3.778753642652218e-9
1.1464303186664983e-8
1.45713572252758e-8
1.6850743456365616e-8
1.9442711199555587e-8
2.2889200769050526e-8
2.773266889170082e-8
1.3004044531194134e-7
1.8814696862597676e-7
1.1580710383902265e-7
1.1554476414230014e-7
1.4433971764255982e-7
2.1534518194300056e-7
3.4455610864262566e-7
3.5555165688135753e-7
2.951409502285857e-7
2.988983547361871e-7
4.094811378790577e-7
2.9566000994079825e-7
1.8186576891413818e-7
9.500325589413516e-8
2.7083382093354576e-8
8.005738031706038e-9
4.269634786886106e-9
3.2386379148829968e-9
1.9962734098245867e-9
1.923584396230898e-9
1.6165574681759153e-9
1.5914310503624872e-9
2.4926722619463477e-9
4.9856054937087735e-9
1.2408512973192245e-8
5.917048802547436e-8
3.4123102471617205e-8
2.3716459989771796e-8
2.3656255711045985e-8
2.845953345106749e-8
7.170285946461432e-8
1.5677532205840652e-7
1.0778315444702068e-7
8.183186639533283e-8
7.597781838508934e-8
7.801184079535878e-8
8.600122278530827e-8
1.0124431136366053e-7
1.266180419559573e-7
1.6359449888573143e-7
1.90901281836236e-7
6.895080762612753e-8
1.369602404643298e-7
1.0737116290562639e-7
1.0364514515616812e-7
1.472914025340743e-7
2.4751480527220477e-7
1.5222966991622108e-7
6.156514143339149e-8
2.9809982432370973e-8
1.5471096205264003e-8
5.755777081566879e-9
9.631619896119172e-9
6.167675787833592e-8
2.8031260735976427e-8
4.050942252429327e-9
1.0087156077940105e-8
1.7726117950333347e-8
2.3008946762156577e-8
2.804993192063092e-8
3.388088060061567e-8
1.5618994186743228e-7
2.622193261474548e-7
1.6713779622195487e-7
1.703182708400881e-7
2.1736731058303795e-7
3.3368607129468505e-7
5.25380203294328e-7
4.894103169013818e-7
4.090280783176677e-7
4.4033482659987007e-7
6.962703139905252e-7
3.6800846854055575e-7
1.351399957957118e-7
5.7261507204652284e-8
2.2132608526588225e-8
4.964902871405621e-9
2.0414282754480204e-9
1.5844447640240193e-9
8.678576983456627e-10
1.0859745712189375e-9
2.939715302273736e-9
3.2779245540424106e-9
4.0403824893171365e-9
6.759465899237729e-9
1.449305210858204e-8
5.357779711413583e-8
6.249427933535244e-8
3.737865624605869e-8
3.715174177089568e-8
4.7149947315197737e-8
7.042075102885366e-8
9.789796900589695e-8
2.0069190759263705e-7
1.3048155755208035e-7
9.641453122713828e-8
8.853901537559263e-8
9.164384812311185e-8
1.0435179125327139e-7
1.302421187616531e-7
1.7382034251487655e-7
2.0389914656475842e-7
3.5656768229065984e-8
1.3483554964139887e-7
1.380741089247955e-7
1.2578405173342972e-7
1.7158735400883437e-7
3.2070182013017906e-7
2.440378269774223e-7
1.108370303554953e-7
5.822506343401184e-8
3.496691450572307e-8
2.099186764753254e-8
4.42928959508673e-9
4.4051501678298385e-8
3.2315440617750184e-8
1.3505173665658076e-8
5.7780601292029455e-9
1.9255646781001508e-8
2.81924967426785e-8
3.575215951752259e-8
4.378687938775092e-8
5.3539699771578136e-8
2.6445501776957893e-7
2.973580655575271e-7
2.049380422585108e-7
2.2478420195851317e-7
3.184084164011257e-7
5.408320366627753e-7
6.073871543639897e-7
4.770254433939911e-7
4.862065405520267e-7
7.550949521756638e-7
2.711255460552438e-6
1.2065509959848221e-6
2.991751583057718e-7
6.767443849813482e-8
1.7613914561583834e-8
5.759103575649908e-9
1.1983759927702317e-9
1.2062427245858519e-10
1.0292685165572512e-10
1.6763071062649316e-10
3.1727927272404335e-10
1.8424114807735456e-9
1.8742799248477626e-9
1.831023271844048e-9
3.914017499857152e-9
1.395481234127775e-8
5.5520451221969555e-8
5.240605552355935e-8
3.1424949374387853e-8
3.344743115315431e-8
5.4193696925527257e-8
1.383106758022113e-7
1.5413270119374343e-7
1.1219778785381561e-7
9.661360731312332e-8
9.416636326658921e-8
1.0017173255927996e-7
1.1463688462601477e-7
1.369347558520863e-7
1.4529315260273769e-7
5.2485644882753766e-8
7.8739786627283e-8
9.37319377587677e-8
3.148262117300321e-9
1.0490001640588512e-7
3.6948987367494155e-7
3.521739666293955e-7
3.711374697519937e-7
4.1253913604546376e-7
2.5231776295914e-7
1.8328758625459322e-7
1.6626503285817235e-7
1.286465812866069e-8
1.9740211438501335e-8
2.9826196007517326e-8
3.218471964593805e-8
2.3424898154113373e-8
5.708518327392776e-10
2.947608792546569e-8
5.4536623722884066e-8
7.741594868156785e-8
3.099843607702377e-7
4.14460246559376e-7
3.372920773660001e-7
4.152694218022353e-7
6.707185636673221e-7
1.0127982095463445e-6
7.615692931954767e-7
6.856453367286697e-7
9.887641272152217e-7
3.7992942027260755e-6
5.506923165965666e-6
4.316172834429379e-6
1.9654805676703914e-6
8.38495302108905e-7
4.218759203178557e-7
3.8995862968992076e-7
1.1680213798889071e-8
3.574627345468036e-9
3.412337169407402e-9
2.4921161560335293e-9
1.1483397471390524e-9
1.9634556308317154e-10
8.425763222820293e-11
1.1301388930302974e-10
3.733244450039794e-11
4.825575584453204e-11
3.284221638131514e-11
1.2177580755289454e-11
1.3823724058279368e-12
2.641885434895207e-10
2.2788429408807565e-9
3.2959406403809796e-9
7.537182951177427e-9
1.8649516978693333e-8
3.195346554347352e-8
3.314463945535e-8
2.9169260716311992e-8
2.7298308518936128e-8
2.8773324893110378e-8
3.378792824992716e-8
2.254263017911431e-8
5.893343710216735e-9
8.416748245475292e-9
2.633037427849661e-8
4.386759607123101e-8
1.0780086343367043e-7
1.9491154187086067e-7
5.4718811134876574e-8
1.1402283367698296e-7
2.0920847621215525e-8
6.230650257827976e-7
1.4025724648109677e-7
5.403479988733866e-8
1.8242597988615498e-8
6.486798549829929e-10
4.558829588314726e-10
1.0008143000369187e-10
1.639820843966681e-11
3.1943865111623116e-11
3.202340098037998e-11
3.144888400061196e-11
3.432893343660201e-11
1.5748598055439439e-12
9.715794786799168e-13
6.2505526381984544e-12
3.2622852124949952e-12
3.830400033907029e-12
4.9730326032761265e-12
6.682290648937241e-12
9.122867417559132e-12
1.243447316822704e-11
1.6468736463327707e-11
2.0509950458569786e-11
2.1708796522403717e-11
3.712948934294443e-11
7.16668640382545e-11
5.1534229550685057e-11
2.7299464674919422e-11
1.9269551794314453e-11
1.6354743828381383e-11
1.5306149407628027e-11
1.487603638259413e-11
1.4387031372530211e-11
1.3294696717256867e-11
1.0978838598563398e-11
6.569748124658868e-12
1.2808415512820386e-12
1.477925545558007e-11
3.768700096295318e-11
7.667709790306595e-11
1.4407454892517586e-10
2.6337457641557807e-10
1.2435888003102929e-9
8.142432405982253e-10
3.912626411676083e-10
2.3106245132812544e-10
1.7846088811946485e-10
1.6280114395438992e-10
1.607692981953808e-10
1.6443002303732093e-10
1.705662648585806e-10
1.7741563762543992e-10
1.8363221470305109e-10
1.8793546088621167e-10
1.0765498647702753e-10
3.1202199641846495e-10
1.3703173082767486e-9
2.0839587391529287e-9
7.409325136254316e-10
4.722850161068317e-11
4.3191405786266004e-13
0.
0.
4.22957104467098e-14
0.
0.
0.
0.
0.
0.
0.
0.
2.5071276251902098e-14
9.079220922282618e-13
6.098729755426949e-13
6.753165754053274e-13
8.168086645264706e-13
1.0137981677741203e-12
1.2714736949672606e-12
1.6040712018577052e-12
2.0325613897769402e-12
2.585251764393075e-12
3.2995602750803697e-12
4.2246444492651544e-12
2.0440607195737226e-11
1.1219517669124525e-11
2.9925545712804935e-12
6.554906025386789e-13
2.8695896723141356e-12
5.087635127364201e-12
7.861089316870395e-12
1.1662106590751794e-11
1.707483973587352e-11
2.4889032606438158e-11
3.6161271026801225e-11
5.219346529652829e-11
7.430338096721989e-11
1.0326856783261243e-10
1.3864491771008587e-10
1.7873916371561916e-10
2.2175749775819017e-10
2.671628171665589e-10
3.1597000228062757e-10
3.701920879629803e-10
1.2883551106404746e-9
1.5484493770608731e-9
5.9031979190318114e-9
8.087146529152765e-9
8.381442654778644e-9
8.797873077437393e-9
9.4647974583454e-9
1.028174361343934e-8
1.116499590855977e-8
1.2056183963616636e-8
1.2914589192188907e-8
1.1419539807717363e-8
1.128679865977733e-8
7.618191400213744e-9
1.940499596537205e-9
1.5183481670333562e-10
3.2286198092660477e-10
4.514318526467975e-10
2.540308797583935e-10
9.836261280769012e-10
8.198782304901986e-9
8.426431582555728e-9
6.088580930142499e-9
5.620462688242738e-9
5.952384991476144e-9
7.093158049501079e-9
9.61778454003525e-9
1.5304793660822548e-8
2.7498708913433842e-8
2.657050063861366e-8
1.8205598033312064e-8
4.429384214870042e-9
5.794807107276435e-9
6.810166940812204e-9
1.0606490051658685e-8
1.9586576367752267e-8
4.146580133662244e-8
6.53666991127453e-8
6.867574859430106e-8
7.920219274677958e-8
8.943431006284408e-8
1.5667667317534604e-8
8.395875013304534e-8
8.205050791610463e-8
8.94105237788787e-8
8.053280139802895e-8
2.7314244405492864e-8
1.1292114834679601e-8
7.134349648193063e-9
5.083722777094601e-9
3.65151699168658e-9
1.0344614192678282e-9
2.982774317640698e-10
8.186515375881031e-10
1.0802986279977208e-9
5.407200715002466e-10
4.854175226861789e-9
5.460636891847082e-9
4.189720509494485e-9
4.067755130503129e-9
4.371153316176487e-9
1.7624743173401317e-8
4.970898335595372e-8
4.2392613593959514e-8
3.407598295561137e-8
3.276723882366505e-8
3.415068912996619e-8
3.71276907105871e-8
4.153914681907113e-8
4.7561425218390185e-8
5.5450087319173147e-8
6.520726086849783e-8
7.598410940269927e-8
4.499066549525197e-8
3.443875764201326e-8
2.3886885269273214e-8
1.824318260307352e-8
1.669544811705237e-8
1.1860440106588531e-8
4.054186950058597e-9
1.555853622235989e-9
7.050430981253388e-10
4.0121107534900325e-10
8.392711832345879e-10
4.5765740528461425e-9
1.459096208200271e-8
8.570129318748217e-9
7.335751365840338e-9
7.383051058550359e-9
8.167940548494262e-9
9.723733662350593e-9
1.2405798919369533e-8
4.568275195931593e-8
6.88008251719043e-8
4.104579608818519e-8
3.9835546664497083e-8
4.797062023327093e-8
6.755976405250912e-8
1.0815239583208864e-7
1.5623181463926538e-7
1.5211032256054823e-7
1.429887580471315e-7
1.5473081304169818e-7
1.4711251954887135e-7
1.689220934886099e-7
7.68872307551736e-8
2.7274003044865685e-8
1.460953672855798e-8
1.0300803362662954e-8
7.903247241769351e-9
6.301337706649078e-9
2.393623051794167e-9
6.494821428187167e-10
2.5351370339295123e-10
6.697090992440946e-10
2.790143432868022e-9
1.2504343711572314e-8
2.340150824702239e-8
1.2968835306057527e-8
1.1266674715878688e-8
1.1706203648401092e-8
1.3553677664705975e-8
1.7125491386348705e-8
5.794223059311852e-8
1.1342622582256817e-7
6.251065159523793e-8
5.08450097314028e-8
5.0420304102711184e-8
5.561529301653071e-8
6.676155802297592e-8
8.650467803062517e-8
1.1577218051464978e-7
1.3897692407786668e-7
1.347146258557778e-7
9.505428142445697e-8
5.50710286407431e-8
4.5183829227557755e-8
3.284471276936111e-8
2.4604231062155646e-8
2.2712662749501856e-8
1.6190911057379928e-8
5.517691456205633e-9
2.0989020405684086e-9
8.534387890421652e-10
2.257449987566181e-10
3.7290037786361423e-10
4.783057044379147e-9
1.5031199595808115e-8
9.852350358537216e-9
8.81816049021274e-9
9.014349839575359e-9
9.987998164683867e-9
1.1793416514047374e-8
1.4788079458903983e-8
5.9451154134616025e-8
9.185585016006061e-8
5.413769174280624e-8
5.186963902628605e-8
6.161080896796572e-8
8.543589194260461e-8
1.3461878497944215e-7
1.9208625224687284e-7
1.8333914306204258e-7
1.6872587321091834e-7
1.812722897257158e-7
1.726008273449946e-7
1.9732181454359767e-7
8.068058506507946e-8
2.7114020359201232e-8
1.4356573591431112e-8
1.0064750056469922e-8
7.646053927829304e-9
6.1446269608203355e-9
2.5064260526668257e-9
7.7361212019455e-10
4.860950266393962e-10
1.1539366563466072e-9
3.788431356466628e-9
1.5130828568123444e-8
2.9820896737660214e-8
1.5898909684189384e-8
1.3680859579180028e-8
1.4245690688552781e-8
1.6655959973129353e-8
5.4863124226998126e-8
1.1897661959942081e-7
7.087626020839552e-8
5.703745785908689e-8
5.573736766198997e-8
6.004848670017075e-8
6.948836017773273e-8
8.585605069211907e-8
1.1179752413182548e-7
1.4565526544249027e-7
1.7077371011466647e-7
1.6567479978475902e-7
1.0826017933515105e-7
6.375286337009127e-8
6.01172810969739e-8
5.074258016146523e-8
3.894191758174672e-8
3.740140108776718e-8
2.0531324049967136e-8
6.590844030709909e-9
2.2986588507608503e-9
2.744603629399077e-10
1.5852810710135565e-9
3.4823165774204725e-9
1.8856823102068863e-9
9.043482423940917e-9
9.26326700542941e-9
9.69472922934947e-9
1.059425976661557e-8
1.207619014914663e-8
1.4340459652634927e-8
6.569016080003379e-8
1.3110187442543818e-7
7.73702778517976e-8
7.19537627314883e-8
8.211904237830485e-8
1.0737698576449833e-7
1.584398889441405e-7
2.4010911433485967e-7
2.636226471250038e-7
2.295111849698508e-7
2.1964334164846378e-7
2.3923502772772855e-7
1.8672171761361383e-7
5.520587866768725e-8
2.1830305329669543e-8
1.3107133733058922e-8
9.648758004280426e-9
7.484015353150357e-9
5.927960199537097e-9
2.3765750598276747e-9
1.2833776880805795e-9
1.5564441614551418e-9
3.2404063650600142e-9
8.322990497134572e-9
3.179289130418846e-8
3.880089635748976e-8
2.2981776051310015e-8
2.0721966698729705e-8
2.2551617644127895e-8
2.786922372331887e-8
3.8607613607471783e-8
9.0112607392006e-8
1.5717306754996325e-7
8.298162794725155e-8
6.741387459010496e-8
6.710452934348044e-8
7.51002188903238e-8
9.28490902267335e-8
1.252634148170273e-7
1.717058534900338e-7
2.0095882375488435e-7
1.7490309716000762e-7
1.4501224608605862e-7
7.667210035874564e-8
6.496998501633114e-8
6.437484814545725e-8
5.05815496376336e-8
4.675523251012803e-8
3.498930737190195e-8
1.2127518505934814e-8
4.552220222063896e-9
1.6971767778549489e-9
1.438673724612912e-10
1.9078104605740086e-9
8.484957354008359e-10
1.215475425133688e-8
1.1620072985846226e-8
1.1641166813285105e-8
1.2345794382200219e-8
1.3753694680722168e-8
1.6025207928476782e-8
1.952303789169548e-8
8.691556570973088e-8
1.4141982047152547e-7
8.357979385337805e-8
7.995770449297056e-8
9.474256609710886e-8
1.3112984495461743e-7
2.0561916227688855e-7
2.798793949619266e-7
2.5100660656681983e-7
2.2650519289219837e-7
2.4711726371754424e-7
2.2629805621086856e-7
2.319224790747471e-7
8.572170102767347e-8
2.525636601390575e-8
1.2252405658803406e-8
8.392163718155217e-9
6.239237836089768e-9
4.984573611835567e-9
2.713658194409148e-9
1.122684310832978e-9
1.1018990245720732e-9
2.2326048174511148e-9
5.633614533929072e-9
1.8540889697243368e-8
4.9244640348998975e-8
2.3141142910194008e-8
1.9288386090810294e-8
2.014611566989755e-8
2.4110994353047516e-8
6.986982788299177e-8
1.494949252963781e-7
9.020372977305071e-8
7.140043274192611e-8
6.881486462497312e-8
7.323817000918274e-8
8.386035393969922e-8
1.0274325471334024e-7
1.3335460210505792e-7
1.7662832346627646e-7
2.1772100072930905e-7
1.979153693134326e-7
1.3207954964740396e-7
8.084004803724129e-8
8.017839979344367e-8
9.220360868720574e-8
8.571713492794228e-8
8.116456004967773e-8
3.534524994008689e-8
1.2848360535142647e-8
5.112562320582969e-9
1.0204583978037061e-9
3.5092846909535057e-9
1.2598091588467301e-8
1.4801999987811931e-8
6.213830505363977e-9
1.1200255454579157e-8
1.3479010949172396e-8
1.549542914121643e-8
1.7974671822179526e-8
2.133872185278789e-8
9.83838034042116e-8
1.915940280731149e-7
1.1478120405246523e-7
1.0938068013990259e-7
1.2840047758087118e-7
1.7496821400418425e-7
2.7053684094860756e-7
3.798898239453072e-7
3.440761936200677e-7
2.9896358512854806e-7
3.139254248096735e-7
2.8002431505524087e-7
2.1205599556571577e-7
6.782674640045458e-8
1.9909993925149924e-8
9.704131320497642e-9
6.859697258598426e-9
5.004656581393757e-9
4.164201866827504e-9
2.867728863071932e-9
1.8233282279820039e-9
2.230928760812614e-9
4.059674937758432e-9
8.944996672642466e-9
2.7226515025019067e-8
7.103954434592977e-8
3.3166518200153767e-8
2.8077937487287634e-8
3.03401123112808e-8
3.829563465053097e-8
5.532355654066038e-8
1.0533458196514702e-7
1.960200922856738e-7
1.0633798600694959e-7
8.388538219101115e-8
8.135850654223725e-8
8.857248308023866e-8
1.0614256807848952e-7
1.3915897435715096e-7
1.9359103728475133e-7
2.5568730467105857e-7
2.1549047028423643e-7
1.6195426227268232e-7
9.694908425886675e-8
8.804306703127801e-8
1.0627919282313037e-7
1.1659513655357842e-7
1.1614575931495661e-7
5.7331509476597705e-8
2.1957642251998207e-8
9.69577010825688e-9
4.131489674885966e-9
2.5836242771645495e-10
7.10646381990817e-9
1.8808539344499343e-8
5.0395397677810964e-9
1.3106323180694062e-8
1.6404269607951895e-8
1.8881842925278118e-8
2.1747781153627706e-8
2.5591032084972642e-8
3.101692104683703e-8
1.4332169408942253e-7
2.0930478830035985e-7
1.283948621647475e-7
1.275974119765501e-7
1.585916999384451e-7
2.3504093483788154e-7
3.75409912843249e-7
3.917658469221356e-7
3.236066246962067e-7
3.235441009213724e-7
4.341884030442023e-7
3.170431507498573e-7
2.0342529304639542e-7
1.0667723778835165e-7
2.9104766414435718e-8
8.800374718476409e-9
4.7826833331721376e-9
3.6325852049156328e-9
2.2933970579392488e-9
2.1998263194616324e-9
1.7201197850327553e-9
1.700606744206012e-9
2.712951997337155e-9
5.514397721596481e-9
1.3962665193489862e-8
6.805360297685228e-8
3.6677481989555e-8
2.586788692911424e-8
2.5882321002005942e-8
3.1087164105757634e-8
7.874163751188006e-8
1.7355087385718184e-7
1.186450342122236e-7
9.047897149493133e-8
8.435469045704751e-8
8.696878726193535e-8
9.629083928764565e-8
1.1387376517933401e-7
1.4310187152190042e-7
1.8607350031433373e-7
2.205217675518154e-7
8.940394505776568e-8
1.6096114228618172e-7
1.2272761047013336e-7
1.1630812029294585e-7
1.5892500277391194e-7
2.565281418226525e-7
1.5938213432647736e-7
6.300609607038634e-8
3.040070987391222e-8
1.5786345575214328e-8
5.801389790357427e-9
9.650948445363604e-9
6.274934189865907e-8
2.8747653997422035e-8
3.4587720475142043e-9
1.158349011840858e-8
1.9868204908015917e-8
2.566121711206293e-8
3.122772661012841e-8
3.769928542412867e-8
1.699858806278808e-7
2.908394084830852e-7
1.8493797029393458e-7
1.877032448236362e-7
2.381244364698407e-7
3.6250888180981125e-7
5.721852086065459e-7
5.41025101804373e-7
4.475132097404799e-7
4.719610661226112e-7
7.203587824671517e-7
3.9495778390576223e-7
1.5157317210425164e-7
6.539629355478623e-8
2.3544273609803434e-8
5.397363718198919e-9
2.3325311121647418e-9
1.8176069952340808e-9
1.0082216260014839e-9
1.3062477492021208e-9
3.205266394370362e-9
3.4480081371788777e-9
4.368397772601807e-9
7.514206456528815e-9
1.6469706867323595e-8
6.358943059843198e-8
6.5855027845019e-8
4.0741268784616916e-8
4.072740183277356e-8
5.1318701169447934e-8
7.469995253260299e-8
1.0886031191962366e-7
2.25060282010522e-7
1.4488395372871597e-7
1.077115227536732e-7
9.945244994493023e-8
1.0346525494026516e-7
1.1842383145762812e-7
1.4866243678554003e-7
2.0022962221977375e-7
2.407706424433205e-7
5.148926187853344e-8
1.667033888597299e-7
1.6402669419589373e-7
1.4475441393089444e-7
1.8918267122929283e-7
3.4190960929376064e-7
2.581231479233968e-7
1.1258461890107723e-7
5.822513593996529e-8
3.495957915144718e-8
2.0863914181175715e-8
4.352228687923719e-9
4.500650119138508e-8
3.291156119797645e-8
1.2821003123589221e-8
7.419132752466066e-9
2.1922942826298254e-8
3.171660290987774e-8
4.0076154211114284e-8
4.901479779226433e-8
5.991725735784953e-8
2.872167488878117e-7
3.316646678290459e-7
2.276427347122579e-7
2.4831873100245173e-7
3.48756836554901e-7
5.886205399483239e-7
6.751463495394623e-7
5.266939634790836e-7
5.254283065357005e-7
7.866282668096994e-7
2.5864921030854855e-6
1.1861901066011667e-6
3.104087733944715e-7
7.156593095697574e-8
1.943617855520722e-8
6.838968122380631e-9
1.3531610550441538e-9
2.0435996025298353e-10
1.7239000307322182e-10
1.8951294192221667e-10
4.0596054792670445e-10
2.493116065162676e-9
2.172907607229271e-9
2.296777891996414e-9
5.235295616328492e-9
1.6475438853210886e-8
7.167695823519468e-8
5.377688133598992e-8
3.4936046818543276e-8
3.770874780621203e-8
6.300443209510154e-8
1.5822176779489047e-7
1.7155921517144799e-7
1.2517953422289637e-7
1.0870777925256612e-7
1.067132069972993e-7
1.142999996157919e-7
1.321108411541821e-7
1.6128809312786825e-7
1.8010453522403883e-7
7.046153351237932e-8
8.433264875679377e-8
9.404819325545151e-8
1.4977565674362343e-10
8.502707136350799e-8
3.476267503042747e-7
3.902936771609007e-7
3.762580324742873e-7
3.6379633758761033e-7
2.2847304322446406e-7
1.5317976401927557e-7
1.354105712659928e-7
1.0664229925573825e-8
2.0413951610394015e-8
2.8678277854028807e-8
2.9945587615578845e-8
2.1677131041513288e-8
1.030359542710273e-9
3.112985796513758e-8
5.878058121736902e-8
8.424070683049206e-8
3.3023404083067325e-7
4.50851443922144e-7
3.6581303718497444e-7
4.486981937905094e-7
7.197328659390698e-7
1.1010903400112537e-6
8.333864824503634e-7
7.383412489234344e-7
1.033816656732213e-6
3.633775591623953e-6
6.6794264572040906e-6
5.388308319306992e-6
2.515602840703064e-6
1.1874520933507572e-6
9.706126156358884e-7
6.899765914560115e-8
2.62568487959972e-11
3.6304558439689416e-9
2.8305727275850868e-9
1.7926228073381997e-9
6.612550642805995e-10
4.423047543466438e-11
1.7556481250853748e-10
1.8046169812427187e-10
2.9637941522431624e-11
2.229528205843223e-11
9.471205242291392e-12
8.883303081892368e-12
1.778291772066337e-10
1.3864228839954048e-9
3.1473453040655266e-9
5.8946995295006556e-9
1.3336667989679415e-8
3.3390127070462395e-8
5.2706009483936904e-8
5.0708031597998365e-8
4.3473253163717347e-8
4.0018212636539135e-8
4.0711170912952315e-8
4.31999098639401e-8
2.6897408938807313e-8
2.921424891627036e-9
2.2971539406431635e-8
5.5865921415399036e-8
6.91613656820919e-8
1.33129933284732e-7
3.0464469210564865e-7
7.879408979176319e-8
7.663368335682639e-8
1.6671919292996113e-7
6.388988472098779e-8
3.308715886625287e-7
9.89105581021827e-8
6.140575846856588e-8
7.877038020175271e-10
2.1567875754221888e-10
2.3362668348227233e-10
2.920529163451395e-11
2.1449128055251172e-11
2.9910586577450106e-11
3.172187774972671e-11
3.504559867832812e-11
2.3114786598509006e-12
6.995854453948759e-13
2.209705470460295e-12
1.7480245066093993e-12
2.3803973593195543e-12
3.177804991805466e-12
4.195377701652439e-12
5.536332734848546e-12
7.33038353958123e-12
9.735220658415531e-12
1.2923378813292469e-11
3.39720876167812e-11
4.205200303365055e-11
7.693540906497236e-11
5.20414800174454e-11
2.6789469690053456e-11
1.8331687287963473e-11
1.511099678735108e-11
1.3747226006821502e-11
1.2931735935055785e-11
1.1942915774256982e-11
1.0190090916830602e-11
6.9952017522075465e-12
1.4118602906360218e-12
8.010617502558623e-12
2.361078035157892e-11
4.9306021639220135e-11
9.190896680358228e-11
1.6373885659345164e-10
2.8787066374984764e-10
2.040716112307405e-9
1.3328691089598474e-9
5.683527659432621e-10
2.866458006076787e-10
1.9050893648115602e-10
1.5612810468710825e-10
1.4413476820416886e-10
1.412208550166792e-10
1.4214417984831467e-10
1.4431260052527617e-10
1.4603661866545397e-10
1.4591391184956886e-10
3.7886638920618174e-11
3.997852982512645e-10
1.3527523577171226e-9
1.6174370867131145e-9
6.105061418862195e-10
3.964277969079776e-11
3.19607232159566e-13
0.
0.
5.1391759941308964e-14
0.
0.
0.
0.
0.
0.
0.
0.
2.5625899026959833e-14
9.348415908925046e-13
6.266495388570846e-13
6.936198469800268e-13
8.387431604244455e-13
1.0407885669486046e-12
1.3050328281481294e-12
1.6460446121166631e-12
2.0852952476703073e-12
2.651764882784715e-12
3.383760515154734e-12
4.331603035704271e-12
2.1259232371018143e-11
1.1378739294301725e-11
3.030601976754723e-12
6.818890866564093e-13
2.9396499075971158e-12
5.203763110214124e-12
8.035630633761225e-12
1.1917181942178016e-11
1.7445270183148736e-11
2.5428061560112613e-11
3.695013928242647e-11
5.3356272500500173e-11
7.602636826422602e-11
1.0581266956741149e-10
1.4232289308566188e-10
1.8383902319891307e-10
2.2846484923838043e-10
2.755644387277352e-10
3.2612780533160283e-10
3.8221443412208506e-10
1.3382557563040191e-9
1.5546017088792194e-9
6.017151621130727e-9
8.304103676517885e-9
8.618711811739304e-9
9.044249966260691e-9
9.724552103101096e-9
1.0558159392352223e-8
1.1459048044336258e-8
1.2366873370326004e-8
1.3239433505173688e-8
1.1741558318767582e-8
1.1593006318558266e-8
7.721564998763759e-9
1.9188542576301844e-9
1.2505166846603113e-10
3.5499349035739457e-10
4.898536698468055e-10
2.9363952199177354e-10
9.853973036812533e-10
8.600200960767482e-9
8.4683190333509e-9
6.201869521087356e-9
5.753195408719534e-9
6.1021509139701946e-9
7.271993782226907e-9
9.85853749868467e-9
1.569512058777728e-8
2.8103027181812193e-8
2.6564528752877253e-8
1.8202624101097793e-8
4.431716526238094e-9
5.758580794382521e-9
6.786367562078903e-9
1.0584195120269484e-8
1.956443163961237e-8
4.1444499089826223e-8
6.527540207028102e-8
6.857589989395636e-8
7.913421062633598e-8
8.942738835385433e-8
1.5701358757607653e-8
8.402146828522058e-8
8.200612583191883e-8
8.923642584567076e-8
8.07158536317686e-8
2.7308729863114165e-8
1.126217807041505e-8
7.109335484543245e-9
5.062600122383244e-9
3.633326903310554e-9
1.0331324593255392e-9
2.9851491116005276e-10
8.168064349904797e-10
1.0759422602896158e-9
5.368921250726428e-10
4.823361583328802e-9
5.463356755198723e-9
4.184997271773035e-9
4.061119048843643e-9
4.363097210636708e-9
1.7591371139783625e-8
4.961016039702768e-8
4.234977758098273e-8
3.403678551475862e-8
3.2723607217467205e-8
3.409817903050003e-8
3.706071297058785e-8
4.144984362794823e-8
4.743871534931e-8
5.527938994976582e-8
6.497388815490569e-8
7.568622575934961e-8
4.4870247944078584e-8
3.442012654673364e-8
2.3908433279206313e-8
1.827402206275037e-8
1.6737825549167794e-8
1.1857951552557829e-8
4.050741640893945e-9
1.5561924428383781e-9
7.056323501327807e-10
4.0124919039846153e-10
8.390626956547768e-10
4.587247532074233e-9
1.453199749293565e-8
8.553043416795138e-9
7.327869266283738e-9
7.377857731221683e-9
8.163514479878278e-9
9.718980000455584e-9
1.2399484475090643e-8
4.568307251941655e-8
6.87403006124483e-8
4.1019892510394795e-8
3.9822179912673837e-8
4.7971199653065725e-8
6.759224100815342e-8
1.0824901803905589e-7
1.5620872842080696e-7
1.5190934701137086e-7
1.4284854612314602e-7
1.5472916247382074e-7
1.4691320391982466e-7
1.6893199400897077e-7
7.696021188970868e-8
2.7223630496705253e-8
1.4560715702508441e-8
1.0260903821184483e-8
7.867567064548585e-9
6.274150055230787e-9
2.39120769116612e-9
6.48312386832721e-10
2.53648248998594e-10
6.698668426638621e-10
2.7838315841603664e-9
1.2446350384596407e-8
2.344373125815344e-8
1.2964567365800358e-8
1.1255755523528426e-8
1.1692273611734966e-8
1.353692055521186e-8
1.710535122275555e-8
5.7852790896914454e-8
1.1330262939086461e-7
6.245723124517896e-8
5.078654313753446e-8
5.034705827590085e-8
5.551361667557681e-8
6.660733233728747e-8
8.625826152319708e-8
1.1542542027866177e-7
1.3873095375035593e-7
1.3468150661825347e-7
9.469847892062996e-8
5.4924096994189914e-8
4.516712286995338e-8
3.289939432016648e-8
2.466675744231277e-8
2.2792534914260944e-8
1.6200257943159853e-8
5.518016209676989e-9
2.101285515606728e-9
8.548096936312563e-10
2.2492042445282397e-10
3.68631212928646e-10
4.786891520097265e-9
1.496559270519646e-8
9.834745575174872e-9
8.810841542262971e-9
9.010267783313605e-9
9.984933287217098e-9
1.1790040529110492e-8
1.4782834138057037e-8
5.9467312234832704e-8
9.179333464437617e-8
5.411504137736027e-8
5.186471223421051e-8
6.162856369360048e-8
8.550535126701953e-8
1.3479194935428242e-7
1.9210007982585617e-7
1.8309120162737266e-7
1.685629510432472e-7
1.8130508863965416e-7
1.7236610118780747e-7
1.972608355514323e-7
8.073510437143802e-8
2.7048811852305915e-8
1.4295755702239801e-8
1.0016007045258175e-8
7.603738825113279e-9
6.110364406947761e-9
2.503308588961169e-9
7.724791423290428e-10
4.864704251701785e-10
1.1537290229216403e-9
3.778733467868498e-9
1.5051735568210635e-8
2.989418866069663e-8
1.5896581578298234e-8
1.3668304867518315e-8
1.4229161732015711e-8
1.6636376267131466e-8
5.4772723292277445e-8
1.1880815875198786e-7
7.081302217362725e-8
5.696799411019528e-8
5.565149650726715e-8
5.993322946612442e-8
6.932223802218328e-8
8.560253579831055e-8
1.1140972412503544e-7
1.4516363390098977e-7
1.704324265107817e-7
1.655723558602118e-7
1.0779960872935673e-7
6.357846415671216e-8
6.009142820983744e-8
5.088741621811653e-8
3.912019429149097e-8
3.7606192711151215e-8
2.05455400769754e-8
6.602548506557288e-9
2.3067362185677615e-9
2.767455692532211e-10
1.5939216829259062e-9
3.5193630607843857e-9
1.8119870507993031e-9
8.997161104455714e-9
9.248993636493065e-9
9.690738914974853e-9
1.0594706641500956e-8
1.2078828583190416e-8
1.4343918621838117e-8
6.573424444989241e-8
1.310607821314092e-7
7.735554917578747e-8
7.19694765640613e-8
8.217626533014817e-8
1.0752404980712659e-7
1.5878869480533906e-7
2.4055638137478887e-7
2.6335331085987484e-7
2.2917803853976541e-7
2.1959772934815574e-7
2.386993048902224e-7
1.869573914765094e-7
5.516676197852722e-8
2.1739480949890336e-8
1.3028060490667289e-8
9.586003509227863e-9
7.425373726102102e-9
5.89752740095161e-9
2.3742250091932316e-9
1.2824539951667947e-9
1.5553972853351885e-9
3.2334207245609797e-9
8.288593529748173e-9
3.1558871255591596e-8
3.890678971693429e-8
2.2980143065432836e-8
2.0704102223965498e-8
2.2527975556282062e-8
2.7843306909862177e-8
3.858582823694504e-8
8.992086459752315e-8
1.5697907876026738e-7
8.289093354252689e-8
6.730791726672066e-8
6.696704794127012e-8
7.490342403285147e-8
9.254062795948041e-8
1.2476288839107075e-7
1.7107324802255563e-7
2.0068300484487292e-7
1.7482736508599627e-7
1.443268606695146e-7
7.640151365379929e-8
6.487215737694527e-8
6.450413330985503e-8
5.082705154074373e-8
4.706934055249805e-8
3.5059312769075076e-8
1.2144620690829018e-8
4.567302365773324e-9
1.7053373432156958e-9
1.4546377460246144e-10
1.931097993248939e-9
9.150530500303614e-10
1.203007351314468e-8
1.1583375652254135e-8
1.1629274688987388e-8
1.2343277599058362e-8
1.3755514876953959e-8
1.6028867248198803e-8
1.9526329294059556e-8
8.700025109178793e-8
1.413443694323472e-7
8.357053429773603e-8
7.99912742161238e-8
9.484344713707442e-8
1.3138818358419713e-7
2.0617976045492963e-7
2.7996049423176777e-7
2.5057258081311144e-7
2.2633409986812948e-7
2.4747635199556673e-7
2.26021512413319e-7
2.3102974527440474e-7
8.582055184447063e-8
2.5171615824538282e-8
1.2162949387120057e-8
8.320419196186453e-9
6.181755063395605e-9
4.929271141552419e-9
2.708218501810619e-9
1.1224161852072348e-9
1.1023235702225306e-9
2.228505564286523e-9
5.607986517883145e-9
1.8388792372907598e-8
4.949551872019816e-8
2.315171090979632e-8
1.9269021328110413e-8
2.011781142480303e-8
2.4078330676649638e-8
6.969544951591197e-8
1.4916642566981553e-7
9.010104774487865e-8
7.128067478231362e-8
6.866444518686273e-8
7.303732542094529e-8
8.357548910191911e-8
1.0231708033411336e-7
1.3270513661066574e-7
1.7572569638144168e-7
2.1677580830776026e-7
1.9683053039347014e-7
1.3142634069505408e-7
8.065739958425875e-8
8.01062604431749e-8
9.250262919892219e-8
8.649811632349746e-8
8.177468086543161e-8
3.5420101791932095e-8
1.2913301223015402e-8
5.152603681316674e-9
1.035841240741556e-9
3.538975450422678e-9
1.2801900693081034e-8
1.4959097817061692e-8
6.117009893588717e-9
1.1166553766421996e-8
1.347389568473403e-8
1.5504774517063626e-8
1.7992780259913933e-8
2.1362617754764898e-8
9.854874969275124e-8
1.915719098926791e-7
1.1481784026406602e-7
1.0949443470370667e-7
1.2864697784135886e-7
1.7552671415981574e-7
2.717441469294909e-7
3.804812424835143e-7
3.434115419855385e-7
2.9878813592234625e-7
3.147683680390198e-7
2.793418641370322e-7
2.1054624385956437e-7
6.793788114894398e-8
1.9812215797044025e-8
9.600137613562441e-9
6.776188829721076e-9
4.938651695490543e-9
4.09661683156344e-9
2.863081518568433e-9
1.8259925785599792e-9
2.2296627888430102e-9
4.045128725622361e-9
8.886913791103116e-9
2.6924685783472283e-8
7.157892698787584e-8
3.3207583369675167e-8
2.8057896579121027e-8
3.03054034973024e-8
3.8261851246405965e-8
5.531743530809535e-8
1.0497552327975284e-7
1.9558509692097174e-7
1.061986920812213e-7
8.370865318833252e-8
8.112785257202285e-8
8.825092829032297e-8
1.056595456797111e-7
1.383912863260327e-7
1.9242238816991497e-7
2.543487082511514e-7
2.138072677826887e-7
1.6097085840809296e-7
9.672185364020405e-8
8.795844079075905e-8
1.0647062434464998e-7
1.1773926627711444e-7
1.173181165586286e-7
5.745951942703486e-8
2.207785155695282e-8
9.778270998521329e-9
4.178309384751863e-9
2.573793597667082e-10
7.239499724882744e-9
1.9306377786631758e-8
4.843832779214893e-9
1.3025113016885998e-8
1.638195178150309e-8
1.888853861165915e-8
2.1771223587225028e-8
2.56253940107003e-8
3.1058068357722926e-8
1.436952309653621e-7
2.092508895353074e-7
1.284907184335375e-7
1.2781776408248812e-7
1.590657756523054e-7
2.3615130646497702e-7
3.7702729158198565e-7
3.911801298420054e-7
3.2327438144795117e-7
3.242813051203602e-7
4.3776985343602665e-7
3.181511059872756e-7
2.0172664787894304e-7
1.0563508306460032e-7
2.915630620690421e-8
8.716203217174755e-9
4.69784653862681e-9
3.569871627714929e-9
2.2415902753913396e-9
2.1529613051816173e-9
1.7273482386458853e-9
1.705989821874828e-9
2.704686713615307e-9
5.473397401971536e-9
1.3790562145499616e-8
6.676397749274135e-8
3.6856937158662394e-8
2.586012340089652e-8
2.5839974533839018e-8
3.103496562437171e-8
7.840871078683665e-8
1.7280951390329502e-7
1.1851740584109252e-7
9.030220121314053e-8
8.412264021505949e-8
8.666739278532413e-8
9.588918554467816e-8
1.133198875657395e-7
1.4231440191415868e-7
1.849112121822169e-7
2.184444895342513e-7
8.513367462665122e-8
1.6015242511055648e-7
1.2292800673978973e-7
1.1639020409318058e-7
1.5959796866108654e-7
2.5980896061124463e-7
1.603317143517545e-7
6.359908577779065e-8
3.082140822846084e-8
1.6080496926801675e-8
5.969352430965214e-9
9.818987319891217e-9
6.333390289576914e-8
2.8864019366776485e-8
3.729053990338414e-9
1.1448531438864406e-8
1.9843974799865508e-8
2.570367419548361e-8
3.131564214837478e-8
3.782294025820628e-8
1.7064110271423787e-7
2.909458452752829e-7
1.8528851509663113e-7
1.8833000625637693e-7
2.3936614733152955e-7
3.653210033266917e-7
5.753576404475341e-7
5.398104229406715e-7
4.4752612409438896e-7
4.7478720742969607e-7
7.328370963532805e-7
3.97525129532613e-7
1.503806772823352e-7
6.40639148209855e-8
2.358372407649806e-8
5.342073984283743e-9
2.26044567121152e-9
1.7570262059980778e-9
9.727973554570197e-10
1.2478874670248493e-9
3.1989141420478563e-9
3.477930512331564e-9
4.355991409141943e-9
7.443964632499603e-9
1.6212656447096114e-8
6.165227929561841e-8
6.681820597994576e-8
4.082959546702948e-8
4.0692987082473664e-8
5.126002565796803e-8
7.462890956512667e-8
1.0808572432485279e-7
2.2369490506014174e-7
1.447664658233668e-7
1.0747788747153934e-7
9.912410807974985e-8
1.0302990538319863e-7
1.1783280260160272e-7
1.4781895866735432e-7
1.9888400079349646e-7
2.376604771935422e-7
4.735978630080341e-8
1.6384815350361715e-7
1.6450272983251504e-7
1.4523987376192206e-7
1.9043908294155646e-7
3.443208599136334e-7
2.5979606769384514e-7
1.142368363562429e-7
5.933235623108569e-8
3.5822485779980854e-8
2.155658416297493e-8
4.673699657418125e-9
4.494341574235238e-8
3.284008662947288e-8
1.3221995152645011e-8
7.074242719990165e-9
2.1788544775631204e-8
3.173977110132482e-8
4.0207436300466426e-8
4.923000994075623e-8
6.020442764418054e-8
2.8915286749259703e-7
3.3199023191125545e-7
2.2847306728987282e-7
2.497788021468416e-7
3.5186655339812113e-7
5.948231353158256e-7
6.746307014966002e-7
5.266541860969985e-7
5.289089547008633e-7
8.0177752572213e-7
2.727837402875957e-6
1.2382654073039578e-6
3.187583693222464e-7
7.231569387483308e-8
1.9153114899838777e-8
6.530325904656088e-9
1.3144542651993104e-9
1.6632985508895212e-10
1.3736183690634072e-10
1.8244164197864297e-10
3.77132400155189e-10
2.305784649747137e-9
2.0938287638581865e-9
2.1373155409400447e-9
4.762180948003098e-9
1.597276361796448e-8
6.67790619707497e-8
5.5341839741154793e-8
3.488845879928098e-8
3.7386612579578064e-8
6.140034228637063e-8
1.5592148938736033e-7
1.7144390541963244e-7
1.2516296056592824e-7
1.0844957438871029e-7
1.0628022211924725e-7
1.1369606598151038e-7
1.312270614887456e-7
1.5967600447158704e-7
1.7623484113807102e-7
6.560622010957004e-8
8.166158548857159e-8
9.838518026167423e-8
5.852979667267112e-9
7.49581034082611e-8
3.1875184755196023e-7
3.8826048296475005e-7
3.8319287124562157e-7
3.788471833647694e-7
2.446674118425636e-7
1.6245559177079655e-7
1.3643864053107906e-7
1.156589956447439e-8
1.9985381000525795e-8
2.851585414938892e-8
3.016554002656758e-8
2.268468892524575e-8
6.990177045927253e-10
2.9766725435932907e-8
5.82583191990894e-8
8.444844739108689e-8
3.3182964120063044e-7
4.506821287932129e-7
3.6819999582133064e-7
4.542215328000884e-7
7.335287013712262e-7
1.1057545183003677e-6
8.286953675408198e-7
7.422728667037634e-7
1.061784247877063e-6
3.994442129118145e-6
6.041713746118505e-6
4.6344341651734785e-6
2.0481074796932715e-6
8.592571628558131e-7
4.435701371154983e-7
3.6248082042449587e-7
6.5102357165476505e-9
4.136230234022528e-9
3.505648315068344e-9
2.4531053674408193e-9
1.1174138032214147e-9
1.8726819383485134e-10
1.0173627120257922e-10
1.412964621496471e-10
4.208078021863135e-11
4.626588395206855e-11
3.251508685920698e-11
1.0819252976915969e-11
1.0354398074009917e-11
3.89703182310632e-10
3.718362456007132e-9
3.912984058540619e-9
8.981823415177708e-9
2.233198146684304e-8
3.813123770048257e-8
3.94420957402333e-8
3.469411554455166e-8
3.24876386009477e-8
3.425599843213761e-8
3.954371276101683e-8
2.5927694885143362e-8
7.839791355460989e-10
9.242229387896149e-9
3.203149211578174e-8
5.163840880797346e-8
1.319701202269346e-7
1.1043795161636647e-7
9.593442228956315e-9
2.775126198906034e-7
1.3706398365474692e-7
2.959835033088579e-7
8.206802838748777e-8
7.988632634301887e-8
3.872820637551607e-9
5.788470888774792e-10
3.3423659483089415e-10
3.1710427282484383e-11
1.0634938545690944e-11
3.392764027803062e-11
3.127392922933056e-11
3.1819383924569186e-11
3.5995824560850994e-11
1.3535046263043207e-12
1.488653565003263e-12
5.222434862407546e-12
3.818223839051192e-12
4.57682872477686e-12
6.004714578855648e-12
8.147131318135879e-12
1.1144544775881373e-11
1.490465595008278e-11
1.8744569877242128e-11
2.168570604219593e-11
2.1850869784574108e-11
3.918000112233096e-11
7.711743341640958e-11
5.576143772503579e-11
2.949885896224067e-11
2.0710305856270216e-11
1.7424102652332072e-11
1.614528494088103e-11
1.5523509962798846e-11
1.4814525051774705e-11
1.3408219712139396e-11
1.059779964872743e-11
5.378932438406162e-12
3.823901120796062e-12
1.9622995293234186e-11
4.6538041656633394e-11
9.272024517393936e-11
1.7346218413785162e-10
3.1808722187299825e-10
1.254732736355698e-9
8.457238515321112e-10
4.085313907304598e-10
2.400395903482266e-10
1.8522149256439786e-10
1.694353551069959e-10
1.6780718494940287e-10
1.7195909040112407e-10
1.7856456182123116e-10
1.8583398207963454e-10
1.9240916152687092e-10
1.9699566916077102e-10
1.1550611879931718e-10
3.1656153252117044e-10
1.4125778605291916e-9
2.210665829271807e-9
6.527065847232132e-10
1.4493228018360163e-11
4.2240310103485684e-13
0.
0.
3.755706469303621e-14
0.
0.
0.
0.
0.
0.
0.
0.
2.517789485457254e-14
9.066166538070656e-13
6.101219938372259e-13
6.758189285363274e-13
8.175706450464419e-13
1.0149138038161593e-12
1.2730799314776346e-12
1.606351271542858e-12
2.0357591904636885e-12
2.5896906152845194e-12
3.305669887250346e-12
4.23298812924343e-12
2.0248419185818382e-11
1.1328974996552054e-11
3.0282070576855027e-12
6.48661653203898e-13
2.8772274011108983e-12
5.1082599434632055e-12
7.897565608632688e-12
1.1720116314446206e-11
1.7163107697665524e-11
2.501928704098437e-11
3.634618018296811e-11
5.2439157645251026e-11
7.45922652222221e-11
1.0353497210835856e-10
1.3876707597286994e-10
1.7857917764704242e-10
2.212279213160544e-10
2.662513919656692e-10
3.147098585177365e-10
3.6862287781922726e-10
1.2734564618313431e-9
1.5754937107610398e-9
5.9336003054417635e-9
8.082004084762875e-9
8.365490780156204e-9
8.781532166916558e-9
9.449493774267415e-9
1.0267637692652107e-8
1.1152315884898351e-8
1.2045488229539086e-8
1.2906751676876253e-8
1.1386412859426327e-8
1.1261091497170983e-8
7.681299104857916e-9
1.9952588816795662e-9
1.7647042449572389e-10
3.0387227729785957e-10
4.3131567859942973e-10
2.3203179740536316e-10
9.917628584114913e-10
8.02666982348524e-9
8.52949576674744e-9
6.1045395481068974e-9
5.614825519523463e-9
5.938154512964998e-9
7.07265617351441e-9
9.585939134725592e-9
1.5240568439702676e-8
2.7434582839094587e-8
2.691277280206474e-8
1.8435601904327314e-8
4.5617725603076995e-9
5.761717406104102e-9
6.763693594740478e-9
1.054402776451812e-8
1.9486840408261906e-8
4.128163548610146e-8
6.516375231936075e-8
6.850257113495471e-8
7.900666846953094e-8
8.922970714332725e-8
1.5826011898560237e-8
8.373921464791901e-8
8.183707649243914e-8
8.924613974322499e-8
8.016779927685381e-8
2.7224355672707588e-8
1.1272745742672464e-8
7.127094228935341e-9
5.080687582735632e-9
3.6502370816908955e-9
1.0314279846366392e-9
2.9749527799003406e-10
8.172478113337294e-10
1.079118696531008e-9
5.401916130911489e-10
4.860528870814864e-9
5.443698688681547e-9
4.180298002770811e-9
4.059696097846179e-9
4.363024345496824e-9
1.7590408869477102e-8
4.960714797277634e-8
4.227615471933902e-8
3.398237207016993e-8
3.267812823245182e-8
3.405904042595329e-8
3.7030248359045806e-8
4.143379262776252e-8
4.7446282462954504e-8
5.53230188390809e-8
6.506451698402921e-8
7.581630055691479e-8
4.4862670706588224e-8
3.429822592935135e-8
2.3766558783415414e-8
1.814297153974006e-8
1.6596165486706413e-8
1.1808187191770081e-8
4.037670595281427e-9
1.5484731612726616e-9
7.012947845971103e-10
3.988229281610426e-10
8.339828074398549e-10
4.544444360047058e-9
1.4545768182583706e-8
8.534515635229286e-9
7.301643206722267e-9
7.3471682404065746e-9
8.127362858489328e-9
9.674850138443387e-9
1.2343051872381032e-8
4.546517870838927e-8
6.853007231906317e-8
4.0888905100401174e-8
3.968566443532469e-8
4.779125279132383e-8
6.730397847845263e-8
1.077406918503002e-7
1.5575829018166464e-7
1.5177575237111864e-7
1.4267067620351852e-7
1.5433038040708142e-7
1.4683177419526606e-7
1.6846249297624632e-7
7.663579861479002e-8
2.722674826406765e-8
1.4598270454177918e-8
1.0297317956155938e-8
7.902886854632699e-9
6.299624161836519e-9
2.388673262668957e-9
6.48430235615244e-10
2.5288885378566506e-10
6.682082908078293e-10
2.7869278487285818e-9
1.250427682089969e-8
2.3320090098582272e-8
1.2938158531909858e-8
1.1243836004910247e-8
1.1683936423347525e-8
1.3528439496370957e-8
1.7093482477107138e-8
5.7838998264160465e-8
1.1317946029107993e-7
6.236091332693393e-8
5.072710274744775e-8
5.030698911356861e-8
5.549528795338088e-8
6.662532660571733e-8
8.633804239200664e-8
1.1553434507527587e-7
1.385682507832442e-7
1.3417568198074904e-7
9.485554338341433e-8
5.4929584962348445e-8
4.501387964861909e-8
3.2680817284329146e-8
2.447111137052482e-8
2.2579599102298937e-8
1.6120422835190213e-8
5.494980911952222e-9
2.0890477869379604e-9
8.49179705771915e-10
2.249814488284382e-10
3.726048823589557e-10
4.7577284218214875e-9
1.4996763625170685e-8
9.816827327320168e-9
8.781988935697822e-9
8.975562287159515e-9
9.944174178450849e-9
1.1741394869121276e-8
1.4723135675582714e-8
5.919196463859459e-8
9.15168997128947e-8
5.393898696912015e-8
5.1678157676523556e-8
6.138024137419508e-8
8.510594267351377e-8
1.3408703314184365e-7
1.9148026160618862e-7
1.8292675229185508e-7
1.68337725048238e-7
1.8077475334371078e-7
1.722608676618043e-7
1.9681940195277486e-7
8.043247125677156e-8
2.7076020974385416e-8
1.4352770707097725e-8
1.0066726866382254e-8
7.649648491961855e-9
6.1468574015829685e-9
2.5016727574375256e-9
7.721968029769436e-10
4.84640587532812e-10
1.1511187187823731e-9
3.7836762180717155e-9
1.5131917984699352e-8
2.9705124593831956e-8
1.5858154160145106e-8
1.3651177821406711e-8
1.4216623564523021e-8
1.6622279259450124e-8
5.476381123748622e-8
1.1873081722556009e-7
7.070512959961751e-8
5.6905541085653655e-8
5.561375582043073e-8
5.992190329951279e-8
6.935145179159662e-8
8.570095093685593e-8
1.1160915985887546e-7
1.4537961366479547e-7
1.7030005720075573e-7
1.6506795331278954e-7
1.080726196889569e-7
6.359996842436658e-8
5.991231180783063e-8
5.047890742682917e-8
3.8710677867614744e-8
3.7169130452127554e-8
2.0452786592103608e-8
6.561117869577794e-9
2.286127917534165e-9
2.7222537197391164e-10
1.575553290579329e-9
3.452231536782669e-9
1.9103712207573558e-9
9.029842570972474e-9
9.232347013241879e-9
9.656655183476244e-9
1.0550113508251446e-8
1.2024712003880785e-8
1.427909176960494e-8
6.541444947274696e-8
1.3061855783998213e-7
7.708523686538312e-8
7.167880800284374e-8
8.179162965256141e-8
1.0692124847426732e-7
1.5771533216554443e-7
2.390790851179171e-7
2.6291809160098495e-7
2.2898041306566858e-7
2.1902540761612786e-7
2.3881434890263743e-7
1.8604460440740515e-7
5.506378129892555e-8
2.1817623025749897e-8
1.3115378405178667e-8
9.65781313505835e-9
7.494743535887206e-9
5.927678364406944e-9
2.371446092278265e-9
1.2803431084052834e-9
1.552634910631538e-9
3.2348170875180118e-9
8.316576079295588e-9
3.181959439263434e-8
3.8633332259931534e-8
2.2914888081957678e-8
2.0669992380131072e-8
2.2497378154643167e-8
2.7801093262247106e-8
3.8507988880956226e-8
8.994716939590114e-8
1.5678505223379252e-7
8.276305549270427e-8
6.724713428753215e-8
6.694843929060053e-8
7.493844531914724e-8
9.266861367997607e-8
1.2504116562162504e-7
1.7133942044192555e-7
2.002489810402423e-7
1.741674591701358e-7
1.4472947105598481e-7
7.648236600829121e-8
6.475440003303137e-8
6.404678287281399e-8
5.024963205048752e-8
4.6415651250672844e-8
3.482026307296764e-8
1.207091012682633e-8
4.526060566503856e-9
1.68604931486995e-9
1.4278415424484265e-10
1.8894272385369895e-9
8.150132440677659e-10
1.2163140926674298e-8
1.158603471144951e-8
1.1594015204965748e-8
1.2290436811405707e-8
1.3689539447855106e-8
1.5949576321182672e-8
1.9431418203312456e-8
8.649956105525839e-8
1.4085370446578234e-7
8.323362785126769e-8
7.961174188963889e-8
9.431037918119231e-8
1.3048476781967883e-7
2.0455231310691712e-7
2.7881546394345384e-7
2.5035430609684765e-7
2.2583882837664643e-7
2.46151902372093e-7
2.2573171491284557e-7
2.316364210473789e-7
8.53944030139334e-8
2.522472374103149e-8
1.2265621515764435e-8
8.407889415964057e-9
6.251896081202608e-9
4.998635803617476e-9
2.7085676448197934e-9
1.1194385300974916e-9
1.09822471565839e-9
2.2277067378047126e-9
5.628855284132604e-9
1.855914019590707e-8
4.895820793407474e-8
2.306066801453188e-8
1.923554054491566e-8
2.0095131745414455e-8
2.404975248355649e-8
6.973683813936793e-8
1.4915796655774205e-7
8.994338308328721e-8
7.120891813338526e-8
6.864295178263509e-8
7.306946509989133e-8
8.368625527414458e-8
1.0255678003989595e-7
1.331438719656685e-7
1.7634476703548278e-7
2.1724849730813964e-7
1.9757660838278888e-7
1.318107739778397e-7
8.057648361641868e-8
7.989180841777729e-8
9.170606205695982e-8
8.50029402420559e-8
8.058866960776534e-8
3.5195058061649504e-8
1.277000429195272e-8
5.072927596973694e-9
1.008270185236961e-9
3.4829804835671e-9
1.2453617512413346e-8
1.4676437770601092e-8
6.235635030290655e-9
1.1167249835856098e-8
1.3420168188341597e-8
1.5419468374063766e-8
1.7882552274261703e-8
2.122797769273505e-8
9.789010105026364e-8
1.907797933478139e-7
1.142694959283958e-7
1.0885732257927596e-7
1.2773578714296732e-7
1.7396096782665317e-7
2.6882684853534913e-7
3.781022915793903e-7
3.431421211762217e-7
2.979937469851367e-7
3.124341901472432e-7
2.794475205216394e-7
2.1206731471667994e-7
6.753895449512417e-8
1.9902454139490168e-8
9.733020428105126e-9
6.885911588391379e-9
5.024766956303117e-9
4.1869659915155196e-9
2.861525871098327e-9
1.816251405331676e-9
2.2243095525186727e-9
4.053603049774587e-9
8.94404504992463e-9
2.7286467062751255e-8
7.050886253611814e-8
3.302586162222401e-8
2.7986819597229405e-8
3.024898485700727e-8
3.817797936019802e-8
5.514202651783729e-8
1.0515183329627214e-7
1.9550521758480827e-7
1.0599714054997854e-7
8.364338530985689e-8
8.114627044648143e-8
8.836728972965835e-8
1.0593238061059773e-7
1.389311670427961e-7
1.9329187986598003e-7
2.551315687224111e-7
2.1528529816820159e-7
1.6164242975612602e-7
9.658611816724212e-8
8.76790797949082e-8
1.0574159258194296e-7
1.155358433214217e-7
1.1511338977280957e-7
5.707327220125286e-8
2.1815499323646754e-8
9.614704912352426e-9
4.090095587952941e-9
2.5955277026684664e-10
7.0159724513446376e-9
1.849329231043644e-8
5.1126608185335965e-9
1.3084079613118005e-8
1.6333945429305863e-8
1.878320007386904e-8
2.162550859028239e-8
2.5443352661237535e-8
3.083806826468678e-8
1.4247067795947596e-7
2.0833866012083903e-7
1.2773783631748954e-7
1.2688649170032943e-7
1.5761590869215468e-7
2.3340469255915952e-7
3.729174085594104e-7
3.9042406109939173e-7
3.224815826573215e-7
3.2192596879532456e-7
4.307768644723159e-7
3.15364864545615e-7
2.0353894275258793e-7
1.0680151370764252e-7
2.8984884756214575e-8
8.820007167789274e-9
4.81471760919901e-9
3.655402555460249e-9
2.313508720532432e-9
2.217062824174385e-9
1.7104614206384552e-9
1.6917755798421744e-9
2.7075345338012644e-9
5.515311493185246e-9
1.399910571405813e-8
6.845033091347008e-8
3.6441536673015594e-8
2.576972671849597e-8
2.5802267885849755e-8
3.0993480149258084e-8
7.862431825628323e-8
1.7323385399826088e-7
1.1821585704649801e-7
9.018566291666087e-8
8.410962129094312e-8
8.674095253863578e-8
9.606452755219339e-8
1.1363461114542864e-7
1.4283004478450213e-7
1.8575691358900222e-7
2.2045356536075904e-7
9.125533927575661e-8
1.6030314354085112e-7
1.2185973614634331e-7
1.1566895565187036e-7
1.5798692920422963e-7
2.5402879636366463e-7
1.5846026992869749e-7
6.256571776077369e-8
3.010553155615885e-8
1.5584004583098507e-8
5.69177607788579e-9
9.545041013965817e-9
6.228642435209653e-8
2.8642749633134645e-8
3.310088200283976e-9
1.1601873839329907e-8
1.978409761968879e-8
2.5509780236928086e-8
3.1022169738481965e-8
3.7440620818140053e-8
1.6893481740491404e-7
2.894315596711813e-7
1.8387759190834074e-7
1.86484837724056e-7
2.3635473055643521e-7
3.59357585374867e-7
5.679348380348249e-7
5.394048133556777e-7
4.4573759665465825e-7
4.687161592409429e-7
7.113687138726278e-7
3.921318456582165e-7
1.516062457587125e-7
6.589554484044301e-8
2.345396347583995e-8
5.415453950957949e-9
2.3670982882429793e-9
1.846793395001495e-9
1.0253379687155851e-9
1.3346162571584503e-9
3.195979789690471e-9
3.421388849233394e-9
4.361381499849436e-9
7.524747811710904e-9
1.6544274433448382e-8
6.438845348292643e-8
6.508885126290747e-8
4.052652512328256e-8
4.058070796936816e-8
5.1160198225523124e-8
7.454646167781303e-8
1.0884975490851726e-7
2.247909445582631e-7
1.4428159941992052e-7
1.0733024513899923e-7
9.91503216900554e-8
1.0318963237408985e-7
1.1814301919535995e-7
1.4833959397607897e-7
1.9984949091611196e-7
2.4101387802564874e-7
5.3470484380671976e-8
1.669260251638628e-7
1.6243529523564504e-7
1.4354489298775234e-7
1.8759717112503413e-7
3.394003206963794e-7
2.5645217532249456e-7
1.1147341328996743e-7
5.752568911291971e-8
3.441373804989833e-8
2.043265065398713e-8
4.154437599969077e-9
4.495391350320501e-8
3.294493803803446e-8
1.2595908133549774e-8
7.564525592769941e-9
2.1884329119801016e-8
3.1536058098191855e-8
3.978831904986156e-8
4.863045263558949e-8
5.943264478913882e-8
2.849332144497878e-7
3.298549203907735e-7
2.2604699817602242e-7
2.4628038912569486e-7
3.453460142831208e-7
5.823973276933027e-7
6.7230590523394e-7
5.244470044161112e-7
5.214262976563117e-7
7.756290969540492e-7
2.5048953991381205e-6
1.1549547089903613e-6
3.0474347200787466e-7
7.09502264411717e-8
1.9553825135001224e-8
6.992484418158137e-9
1.3708626653990104e-9
2.2558759635611408e-10
1.9244620503881027e-10
1.933823681215702e-10
4.216335243838757e-10
2.5822280969713223e-9
2.2127836691318556e-9
2.383541522695306e-9
5.496125141489652e-9
1.6692249795061164e-8
7.42282475991792e-8
5.2757570381169614e-8
3.4802246802717886e-8
3.771442076871756e-8
6.362432791069532e-8
1.5876370921841936e-7
1.708048302698292e-7
1.2457952508459902e-7
1.0830346599296234e-7
1.0639784852143943e-7
1.1401677862004639e-7
1.3184160116300983e-7
1.6113523039871242e-7
1.8084091373708823e-7
7.27932767821254e-8
8.562980479835952e-8
9.104649109614847e-8
3.993742966958443e-9
9.288179819309983e-8
3.6768390143451703e-7
3.892062460555683e-7
3.720177355929298e-7
3.562050465207763e-7
2.1951866315155023e-7
1.486580459120689e-7
1.3606470238882799e-7
1.0187153644335642e-8
2.067432840429183e-8
2.8842871039347166e-8
2.989456555344147e-8
2.1082014250447642e-8
2.117172806048426e-9
3.189173545338191e-8
5.888375725204683e-8
8.376250946621666e-8
3.2825772322418114e-7
4.492721183765871e-7
3.629566826199456e-7
4.436238311070277e-7
7.086908734916509e-7
1.093533850535631e-6
8.332379530407791e-7
7.335906526296296e-7
1.0145920606867813e-6
3.43259737361615e-6
7.088659421841249e-6
5.9119556038440026e-6
2.8777759635992516e-6
1.5366554851123507e-6
7.105169930832829e-7
3.80634959504152e-8
1.1292648450955049e-9
3.297382516966411e-9
2.5147807076504066e-9
1.5388330509968712e-9
5.172962489300533e-10
1.1178995314014565e-10
2.426988532957322e-10
1.685141955930662e-10
2.747577939491835e-11
1.3175832119023826e-11
1.4209285385661928e-12
3.4921546552779e-11
4.889580139675988e-10
2.9166338077031476e-9
3.056084021049199e-9
7.156786824249277e-9
1.6289899667339394e-8
4.086101985425038e-8
6.118880415449421e-8
5.685301487099533e-8
4.8447284036845776e-8
4.4473132871583145e-8
4.466544337615393e-8
4.567192483081352e-8
2.7443887319065087e-8
6.408653611484664e-9
2.9497576617916316e-8
7.128349160017417e-8
8.16349112592862e-8
1.3784276651310018e-7
3.6557926395931293e-7
1.8442999780233172e-7
6.869047398164141e-9
2.2961831255565722e-7
4.466880770112476e-8
1.7119593997835266e-7
2.607798227004046e-7
6.478179155869179e-8
6.495934832689371e-9
1.0062320702912981e-9
2.424490995938737e-10
5.979007852958329e-11
1.5221025168972407e-11
2.4496734415694338e-11
2.936388067095384e-11
3.306621399350222e-11
3.2464539673519123e-12
9.706874892654926e-13
6.531945275427682e-13
1.0722726033568404e-12
1.7749000472931499e-12
2.5010354809991183e-12
3.3400674230060117e-12
4.386048660008403e-12
5.7401717573191776e-12
7.521254423479412e-12
9.874115656720343e-12
1.1634227436800653e-10
4.5805934285481355e-11
7.616332367251225e-11
4.78977540999089e-11
2.4523229152029773e-11
1.6735497814392817e-11
1.3791892572860316e-11
1.2547145648633378e-11
1.178007145678288e-11
1.0817378695068046e-11
9.108594380048818e-12
6.0250008287145365e-12
6.96971318825886e-13
8.192347884151067e-12
2.273521360348707e-11
4.6377342126896734e-11
8.499552624197068e-11
1.48995426039476e-10
2.575083075490124e-10
2.815625142114117e-9
1.7956682504386461e-9
7.084936014940629e-10
3.3529688353850746e-10
2.0785463715972492e-10
1.5954935135005958e-10
1.3987590335077034e-10
1.318672924321869e-10
1.288623164414998e-10
1.2766470562629142e-10
1.2632508669831884e-10
1.233461763190312e-10
1.2783725353231508e-12
4.428143800081379e-10
1.338507337151745e-9
1.3444772906686242e-9
3.810529632702724e-10
3.30406035468143e-11
8.864575905618774e-14
3.9694853855791685e-14
0.
6.500323212236334e-14
0.
0.
0.
0.
0.
0.
0.
0.
2.5782654597368688e-14
9.491153688185977e-13
6.344631305039381e-13
7.019123099248448e-13
8.4851768026444e-13
1.0526335327292376e-12
1.319535320436004e-12
1.6639047405562735e-12
2.1073904155929327e-12
2.6792134406837025e-12
3.4179975111223856e-12
4.374481542838605e-12
2.186080440233676e-11
1.134819112846643e-11
3.0142232781404242e-12
7.005527452937958e-13
2.9648264740025357e-12
5.237946516546797e-12
8.081790066100013e-12
1.1980098679669735e-11
1.753263611825918e-11
2.5553050659222557e-11
3.713759385124888e-11
5.365638515018113e-11
7.654000519098848e-11
1.0672225227550896e-10
1.4389428710354118e-10
1.8635126306008756e-10
2.3210466735457838e-10
2.8039430935303854e-10
3.321464269203129e-10
3.894314454108117e-10
1.3754698690411215e-9
1.5306150189555225e-9
6.040000296246347e-9
8.412579130220925e-9
8.748995278873262e-9
9.179674717228585e-9
9.865615680163713e-9
1.0706352017303144e-8
1.1614742897911456e-8
1.2529182388327101e-8
1.3406433351185511e-8
1.193387070597575e-8
1.1768547686684069e-8
7.705553866418098e-9
1.8567755375893387e-9
8.839444774559984e-11
3.8952167761865915e-10
5.292575713164381e-10
3.3633137236419357e-10
9.773112162972843e-10
8.974246042932582e-9
8.401687239857141e-9
6.249226066577665e-9
5.8313957457743535e-9
6.198223544528302e-9
7.390151315682557e-9
1.0021289522008823e-8
1.5969737154866735e-8
2.8473375103543504e-8
2.6225373335176017e-8
1.7979663253255898e-8
4.3014171632391355e-9
5.7753073117348e-9
6.821561066189771e-9
1.0635675972221721e-8
1.9652453660119717e-8
4.161533139040815e-8
6.543202940468521e-8
6.869876838372169e-8
7.929304627606041e-8
8.962994131373261e-8
1.5592968944253082e-8
8.42803231907379e-8
8.219604457686458e-8
8.93175297642785e-8
8.115824348720579e-8
2.7390206834763346e-8
1.1265422173305875e-8
7.1037098730338405e-9
5.054959297628976e-9
3.6254018384595976e-9
1.0352308277165126e-9
2.994233872993344e-10
8.172322223200024e-10
1.074793231766431e-9
5.351081383793092e-10
4.8039300282260466e-9
5.481806138949845e-9
4.192197715207481e-9
4.0660146337274155e-9
4.367387575842044e-9
1.7609844086745766e-8
4.966358357083133e-8
4.244319887894355e-8
3.410942349678482e-8
3.2789599925582686e-8
3.41622825255401e-8
3.7123429052705774e-8
4.1509486036683734e-8
4.74918399096574e-8
5.532113798269678e-8
6.50008200863624e-8
7.570614452022746e-8
4.4936728782452747e-8
3.4549742498428927e-8
2.4038405909814473e-8
1.8388463853121878e-8
1.685706694301213e-8
1.1908611814675176e-8
4.065607624194226e-9
1.5637183733682962e-9
7.096268483003733e-10
4.035464673636688e-10
8.438974962789553e-10
4.623372672152252e-9
1.4546385268232043e-8
8.579211629275785e-9
7.3571567486719455e-9
7.410205219856506e-9
8.200784145063494e-9
9.764101324666339e-9
1.245717008825997e-8
4.5895912039745686e-8
6.897605844364992e-8
4.116108665333497e-8
3.996265532855982e-8
4.8147430678922397e-8
6.785903624666225e-8
1.0869984541044377e-7
1.5665946882072035e-7
1.5213810021814656e-7
1.4309106389792527e-7
1.5512095461727666e-7
1.4709094279504554e-7
1.6937904435673856e-7
7.723903263209149e-8
2.7243468341322797e-8
1.454691267010431e-8
1.0244177102412521e-8
7.85002894927453e-9
6.261973017781314e-9
2.3947383698141357e-9
6.48769796321424e-10
2.543907038623564e-10
6.715451500392381e-10
2.7840983122326863e-9
1.2418564878642677e-8
2.3545235739559824e-8
1.2992720841237327e-8
1.127288054217254e-8
1.1707375399576292e-8
1.3553619695641863e-8
1.7127193557405073e-8
5.790963598973787e-8
1.1348154626341312e-7
6.257642623412705e-8
5.087214650971501e-8
5.0420779136280975e-8
5.557967784101392e-8
6.666308552944963e-8
8.629782873112563e-8
1.1548353926935265e-7
1.390029080506192e-7
1.3518793750513396e-7
9.471449144709827e-8
5.4988557204654745e-8
4.532462125985918e-8
3.3087881639782795e-8
2.4829170999782427e-8
2.2963728652763925e-8
1.627388857447702e-8
5.540548120310792e-9
2.1121811552818725e-9
8.596783366707127e-10
2.2520733281803748e-10
3.665823763575648e-10
4.813115957797445e-9
1.4965730010676532e-8
9.860339719774675e-9
8.842308302979972e-9
9.045933180893445e-9
1.0026011350758385e-8
1.1838915074708932e-8
1.4843279819105772e-8
5.972816658243495e-8
9.209254717383267e-8
5.429763271944426e-8
5.204923399984254e-8
6.186276590051635e-8
8.586285729288794e-8
1.3539880050069507e-7
1.926959420980579e-7
1.8336879236636729e-7
1.688607330233058e-7
1.8180918514984446e-7
1.7258180770468341e-7
1.9770785720444278e-7
8.100366346048655e-8
2.7052776673446643e-8
1.4268733061157709e-8
9.989510273290483e-9
7.579016559667937e-9
6.090766826928249e-9
2.5063251691687076e-9
7.73302252804623e-10
4.881063134980119e-10
1.1564142822300512e-9
3.778577663420912e-9
1.50114880237459e-8
3.004512396512385e-8
1.5935323387971004e-8
1.3691012488676466e-8
1.4249273626186436e-8
1.6659492703994515e-8
5.482403189784606e-8
1.1896220009349253e-7
7.094770227555038e-8
5.706131668904795e-8
5.572844516601087e-8
5.99982800837297e-8
6.937180461464342e-8
8.562601022515512e-8
1.1139807203205404e-7
1.4518273822664205e-7
1.7071536511227634e-7
1.661050921434393e-7
1.0775174295968263e-7
6.36403556709213e-8
6.02775906580681e-8
5.121900166691647e-8
3.943845555698039e-8
3.79382033401504e-8
2.0629376474039335e-8
6.637711321692508e-9
2.3231739035688513e-9
2.801274656771664e-10
1.6078916509671078e-9
3.5681753131526074e-9
1.748383262814547e-9
8.986823070001198e-9
9.271774878521681e-9
9.72576767162222e-9
1.0637935643548733e-8
1.2130328240775865e-8
1.4405471027139682e-8
6.602544700283599e-8
1.3151077767318696e-7
7.762610869383193e-8
7.224578646914671e-8
8.252507070346635e-8
1.0804430255167633e-7
1.596749570459981e-7
2.4178545411903123e-7
2.638986485067213e-7
2.2952938184952576e-7
2.201826828421203e-7
2.3883795054289514e-7
1.8772205473233778e-7
5.528647317805785e-8
2.170620072980692e-8
1.298022099199905e-8
9.54567042216587e-9
7.385626067494029e-9
5.881931019132954e-9
2.378045177577514e-9
1.2849721020641337e-9
1.558596016270926e-9
3.235348254331074e-9
8.277581904043438e-9
3.141629396442476e-8
3.912566824574586e-8
2.304473462434579e-8
2.0745789547754093e-8
2.2568939839383954e-8
2.7896712626667217e-8
3.867218090200751e-8
8.998482791604239e-8
1.5725773141125612e-7
8.30578400022375e-8
6.741658158474998e-8
6.704941101060193e-8
7.496143131032081e-8
9.256067146541885e-8
1.2472668051585387e-7
1.711067609234567e-7
2.0122567605262583e-7
1.7549996327865544e-7
1.442551073405258e-7
7.645158919018427e-8
6.503299768172949e-8
6.488919332595593e-8
5.1278804375113433e-8
4.756441074946979e-8
3.525816590418137e-8
1.2208888237541537e-8
4.6007117148469615e-9
1.720465998769311e-9
1.4732955875684479e-10
1.96124097068371e-9
9.833896846162726e-10
1.1958855631400795e-8
1.1597784933818222e-8
1.1669127178299255e-8
1.2395955224643955e-8
1.381901197524989e-8
1.6104510343129643e-8
1.9617381576127484e-8
8.744955035776542e-8
1.4185761128760656e-7
8.390358142480878e-8
8.03461664772281e-8
9.53172541053067e-8
1.321512921440577e-7
2.0750913258114254e-7
2.8102899659851976e-7
2.5098899164714036e-7
2.269025144478178e-7
2.4861246648469083e-7
2.2644255619624582e-7
2.308275962527266e-7
8.619132002878529e-8
2.5160704657179606e-8
1.2105307601824835e-8
8.26911272223995e-9
6.140808411800806e-9
4.887768493611435e-9
2.7102754604038282e-9
1.1254908263145309e-9
1.1061318645201198e-9
2.2311797393760517e-9
5.599686616475273e-9
1.829529585485751e-8
4.990564307992661e-8
2.3236040661192698e-8
1.931078477031951e-8
2.0153155544378137e-8
2.4121458508764138e-8
6.973635938884392e-8
1.493264621173473e-7
9.030270575552094e-8
7.140655820029917e-8
6.875572715057576e-8
7.310011173582028e-8
8.360139626465105e-8
1.022843586650097e-7
1.325841688991157e-7
1.7554561924798144e-7
2.1674424732108898e-7
1.965718296358107e-7
1.3136457305763508e-7
8.082574429827651e-8
8.034937511519999e-8
9.313792012547996e-8
8.760649194394988e-8
8.264300600753216e-8
3.560577914849542e-8
1.3023887571614634e-8
5.212378343616213e-9
1.055947265571549e-9
3.5801363514583365e-9
1.3051967886077114e-8
1.5156590674977768e-8
6.0461721861288705e-9
1.1181257760278165e-8
1.3528582185275145e-8
1.558367877391736e-8
1.8092019142224012e-8
2.1483057026810468e-8
9.911532447598742e-8
1.9235392333069293e-7
1.1533633167163395e-7
1.1006419144284577e-7
1.2942371487647844e-7
1.7680071328546012e-7
2.7403925243070585e-7
3.824966043587082e-7
3.4398400044153577e-7
2.996596471938473e-7
3.1668462192232876e-7
2.795754255747041e-7
2.097263602099937e-7
6.827865943128782e-8
1.977209437809927e-8
9.52039335414023e-9
6.708967844982429e-9
4.8865393952270775e-9
4.0406198802988e-9
2.8664270608083264e-9
1.8343987066577338e-9
2.2355266729926074e-9
4.0436902307658846e-9
8.858693355589313e-9
2.671727456852479e-8
7.238091188682401e-8
3.33672662155431e-8
2.8136867815133316e-8
3.037670557525912e-8
3.835946957098465e-8
5.54914394389548e-8
1.0497076083818876e-7
1.9586171459526601e-7
1.0646058515123818e-7
8.385504075379805e-8
8.121802355955663e-8
8.828866278512998e-8
1.0562151927469883e-7
1.3822841039150166e-7
1.9212517621192575e-7
2.5419127817258604e-7
2.130870655924472e-7
1.607852946349021e-7
9.6967269500662e-8
8.827252454049774e-8
1.0708992809845548e-7
1.1937684335866944e-7
1.1892191960812003e-7
5.7778312245798264e-8
2.2280369974589637e-8
9.901238264897722e-9
4.243774912922384e-9
2.5541597708566823e-10
7.399474268135454e-9
1.98642160935568e-8
4.673570014686019e-9
1.3004784078881083e-8
1.643889828887147e-8
1.8988256318694145e-8
2.190279177583673e-8
2.5787525450682044e-8
3.1254259375236307e-8
1.4472027318060143e-7
2.1016624490345452e-7
1.2918264113792007e-7
1.2862719333452517e-7
1.6026699747160174e-7
2.383319888340094e-7
3.802776788373166e-7
3.9217567641074723e-7
3.2421952310328857e-7
3.26271345715546e-7
4.430529070889901e-7
3.204145600125467e-7
2.0079562413596348e-7
1.0493202869639048e-7
2.9305704053194787e-8
8.656718825576584e-9
4.624960640002401e-9
3.516463729741091e-9
2.197071991581934e-9
2.1118295093042826e-9
1.7405199236957315e-9
1.7176237674983214e-9
2.7058297041098434e-9
5.451938622732327e-9
1.3670061766821563e-8
6.57030508119766e-8
3.718731559475178e-8
2.595305748431206e-8
2.589671029271614e-8
3.109971658048691e-8
7.835260540577804e-8
1.7273692167382003e-7
1.1887238314709547e-7
9.049943003127421e-8
8.424472901148787e-8
8.673807707963994e-8
9.590887722470088e-8
1.1327748211828362e-7
1.4218977384354976e-7
1.8464415409087692e-7
2.1745257400397375e-7
8.118039994949332e-8
1.6037237452656328e-7
1.2390089379238183e-7
1.1706959694324068e-7
1.6087075608672352e-7
2.6386615005520675e-7
1.6173542246171277e-7
6.434909273321208e-8
3.133548718735184e-8
1.643828821938461e-8
6.170378073492457e-9
1.0012956561285245e-8
6.389667477338435e-8
2.9022656876703056e-8
4.014525576927365e-9
1.1357966003621824e-8
1.991202330046264e-8
2.5873107445989777e-8
3.156226867526534e-8
3.8140603063511596e-8
1.7200624588248787e-7
2.9237338294871454e-7
1.865085395917627e-7
1.8985044552784917e-7
2.4175239510753497e-7
3.698920725743498e-7
5.810494900598908e-7
5.407504416977985e-7
4.493145399511044e-7
4.795249380536989e-7
7.486564257917456e-7
4.0179939174993076e-7
1.4983303052024908e-7
6.293463726328866e-8
2.366967674395606e-8
5.300188244338616e-9
2.192562670679536e-9
1.6984404396300648e-9
9.3982452251917e-10
1.193185786091276e-9
3.1987314701087258e-9
3.521571700808401e-9
4.35732136931488e-9
7.398982635735518e-9
1.6014601885875383e-8
5.996973186906565e-8
6.813493238905784e-8
4.1091284491238285e-8
4.0818441549072743e-8
5.13813758243322e-8
7.472915502928488e-8
1.0769297016375666e-7
2.2324147373898863e-7
1.4529817322765053e-7
1.0773374923099911e-7
9.925427840645637e-8
1.030811809061756e-7
1.178132057994291e-7
1.4771741991019136e-7
1.9858430867878555e-7
2.358079531868324e-7
4.346993521045643e-8
1.6203256921393906e-7
1.6636115210483752e-7
1.4672830602818278e-7
1.9271128251960778e-7
3.477309152386731e-7
2.622954394665715e-7
1.1624899636956522e-7
6.062611998382923e-8
3.683792493457045e-8
2.237793007741975e-8
5.068941960723485e-9
4.4709885618133776e-8
3.277032850132386e-8
1.3644620113367646e-8
6.746640165985328e-9
2.175015668887515e-8
3.192538825669396e-8
4.0556894805382256e-8
4.971968593472123e-8
6.083157529369186e-8
2.924049634078458e-7
3.3393012620783913e-7
2.3047580609892349e-7
2.5255464615416067e-7
3.568816308799591e-7
6.041639261882384e-7
6.77017083272038e-7
5.288978096240191e-7
5.347828702080344e-7
8.212246549407796e-7
2.8982532479822895e-6
1.3019259270691676e-6
3.297268950084269e-7
7.350145790415392e-8
1.8953844586401262e-8
6.232042372993925e-9
1.2728328594995474e-9
1.2660768722023798e-10
1.0125148206885782e-10
1.7596171972932305e-10
3.5119901202743904e-10
2.11905264175499e-9
2.020989718946036e-9
1.9862434407445345e-9
4.3183082059737205e-9
1.551497191767404e-8
6.234096538632139e-8
5.7418837072938276e-8
3.498543420719004e-8
3.717644739950007e-8
5.989557228150301e-8
1.5413644128228359e-7
1.7208194608151907e-7
1.2574706108432695e-7
1.0870883901905731e-7
1.0635167117954024e-7
1.1363438172789111e-7
1.309815773700231e-7
1.5888297918748954e-7
1.7335500450780776e-7
6.104338600968051e-8
7.860641088801861e-8
1.0306390011838137e-7
1.2348458615330153e-8
6.303032701610469e-8
2.837114860821237e-7
3.8427137788683477e-7
3.9213339477409127e-7
3.9390164666763813e-7
2.6398477212701027e-7
1.729475252790401e-7
1.3563605758208105e-7
1.2442871910849158e-8
1.95705472033048e-8
2.829108494826959e-8
3.029309146488043e-8
2.3729769871034672e-8
2.766548337059546e-9
2.8047205549632492e-8
5.766272437081074e-8
8.48755423950228e-8
3.3456555260484153e-7
4.520402382549767e-7
3.7223751390389526e-7
4.6225052234889725e-7
7.521995292042947e-7
1.1136859771421413e-6
8.263159110447448e-7
7.494210071210783e-7
1.098643647957018e-6
4.485523241668039e-6
5.445190782459225e-6
3.949423226090009e-6
1.6501817111396316e-6
6.414920654304757e-7
2.721693162591501e-7
1.224296551274955e-7
7.84512179267852e-8
3.4116323037491817e-9
4.1080050461020034e-9
3.4768632469289027e-9
2.596904080056272e-9
7.944371643834637e-10
7.112939818777203e-11
7.18885717788735e-11
7.200272890937544e-11
8.325127968197971e-13
5.485109621674974e-11
3.2464599443094406e-11
1.500878670710882e-11
7.266844148414945e-12
2.4237509778151094e-10
1.999265655715389e-9
5.064685779071336e-9
1.2565490242032616e-8
2.2865420819736028e-8
2.6159143138404296e-8
2.4806707669606072e-8
2.4662855938569102e-8
2.822901462029685e-8
3.765982007235095e-8
2.7300225312270166e-8
4.077836648481326e-9
7.997704855396544e-9
1.3306598596801793e-8
3.862393081019601e-8
7.782102048173499e-8
3.3250702115347526e-8
6.066964544427828e-8
5.646950947776596e-7
2.3914785189047145e-7
6.193074168707946e-8
3.256322695407469e-8
8.792108784562486e-9
3.0980601021318497e-10
9.269734683604582e-11
2.7267959563274397e-11
6.2711297600319584e-12
3.937862665260525e-11
2.6886341183912773e-11
2.4835946036719782e-11
2.775167588564002e-11
2.6578578685594938e-11
1.2326345996583589e-12
1.6907593242097008e-12
3.3096301407615925e-12
4.909558025183498e-12
5.621271445038017e-12
5.835485695888544e-12
5.9715612918870404e-12
6.207350705211552e-12
6.608392891955629e-12
7.214769830158507e-12
8.07624263432416e-12
1.7236388984676143e-11
3.51797359211834e-11
7.34345796539587e-11
5.5602895525341255e-11
3.136505614594646e-11
2.3485326804324088e-11
2.0873845167978647e-11
2.0312231957197195e-11
2.057299396581727e-11
2.099973679622151e-11
2.107324988837741e-11
2.019728885473668e-11
1.7506461038230412e-11
1.158779086998869e-11
0.
2.184165722400149e-11
6.256719437505988e-11
1.395067237793558e-10
2.8615538887781965e-10
7.505861113966715e-10
5.489286599822127e-10
3.2497440408778573e-10
2.4106953198678986e-10
2.190457878608299e-10
2.1804173237691526e-10
2.246027329226793e-10
2.3450476753993355e-10
2.4606869815210463e-10
2.581796413613336e-10
2.6973668863295213e-10
2.7950822641976185e-10
2.2680612836658644e-10
2.0443713411762747e-10
1.5514567772947692e-9
3.0438479829011835e-9
6.036987455731679e-10
3.2172223209987485e-12
2.385042554104077e-13
0.
2.418318211894695e-14
2.672960284491081e-14
0.
0.
0.
0.
0.
0.
0.
0.
2.439388290484921e-14
8.66923290636973e-13
5.857361405498647e-13
6.492912918550496e-13
7.858267805651557e-13
9.7589969683079e-13
1.2246259464071597e-12
1.545813820282262e-12
1.9597798875909227e-12
2.493946531612604e-12
3.184563369652558e-12
4.07924472942292e-12
1.9016271854191066e-11
1.1133242595054805e-11
2.986571234206266e-12
6.056157966342119e-13
2.775005741975557e-12
4.942564551493639e-12
7.651019760173185e-12
1.1361814949585202e-11
1.6644214387921405e-11
2.4264213485217253e-11
3.5236875507992854e-11
5.078894720995791e-11
7.2109557362968e-11
9.979738307557124e-11
1.332609561144319e-10
1.7083694629954424e-10
2.109622559923721e-10
2.5334383444403356e-10
2.9908406978813676e-10
3.5012869889579423e-10
1.1914426467266654e-9
1.5765228866037491e-9
5.775037639796823e-9
7.762854247930042e-9
8.015363094205773e-9
8.418746350438747e-9
9.068199907568102e-9
9.863354315139426e-9
1.072404403524736e-8
1.1595233248648717e-8
1.2438756681284175e-8
1.0917612866856452e-8
1.0817988549794414e-8
7.554495594953922e-9
2.0536927292660337e-9
2.269466864386975e-10
2.4965807953641807e-10
3.6894246997956803e-10
1.686636363900768e-10
9.919362862603899e-10
7.413119574802557e-9
8.531868863449486e-9
5.960310406657833e-9
5.434828079296952e-9
5.732347410104405e-9
6.825513282572855e-9
9.25042146530611e-9
1.4687819824552406e-8
2.656271556930479e-8
2.7074910984287076e-8
1.855252547710735e-8
4.6085895474184834e-9
5.799403811208739e-9
6.77814701748391e-9
1.0549327678257208e-8
1.94753209276009e-8
4.12307737755934e-8
6.520525279955211e-8
6.85680963884372e-8
7.901488333987322e-8
8.916175364752391e-8
1.592290337132084e-8
8.358678447393431e-8
8.180932504273484e-8
8.942533417588683e-8
7.974320704358393e-8
2.7182709212069557e-8
1.1302724677551118e-8
7.157087279566075e-9
5.1076875358884185e-9
3.6739946948362203e-9
1.0313729814101975e-9
2.9689136951633333e-10
8.190571847937756e-10
1.0841747128236618e-9
5.441960164421526e-10
4.9101247221165405e-9
5.433646271670561e-9
4.183274987744455e-9
4.06583418696133e-9
4.37113573228713e-9
1.7623869521630385e-8
4.970275632971545e-8
4.228415475089752e-8
3.399505955523061e-8
3.269875401116344e-8
3.409068032309774e-8
3.707925764956944e-8
4.151023846967725e-8
4.756491009283172e-8
5.550338878435057e-8
6.532541482796829e-8
7.615510327807205e-8
4.4971645451283964e-8
3.4264172827897404e-8
2.368708649284481e-8
1.8058652139117917e-8
1.6496467404772277e-8
1.179021675127856e-8
4.035978924197645e-9
1.5450346304230422e-9
6.988949831908948e-10
3.9756153592528473e-10
8.313333240334619e-10
4.513976485294169e-9
1.4604679180025561e-8
8.541430559570242e-9
7.2967366758108735e-9
7.337771928698403e-9
8.11469433471265e-9
9.658645862165853e-9
1.232224094495813e-8
4.536699090763592e-8
6.849370313645759e-8
4.085538736237747e-8
3.96380015242644e-8
4.771139527663753e-8
6.714649069987655e-8
1.0742558742159539e-7
1.5557651765042002e-7
1.5190228910373324e-7
1.4272105458815997e-7
1.5415549758912446e-7
1.4698139329009437e-7
1.6822953952484275e-7
7.641634322878556e-8
2.7270661219086363e-8
1.465805669555577e-8
1.0349073407821543e-8
7.95064142374132e-9
6.334926863008781e-9
2.389481982625901e-9
6.495686672603928e-10
2.525810233283019e-10
6.6764246645994e-10
2.7946651716758634e-9
1.2585050363555838e-8
2.322841838942535e-8
1.293088528467486e-8
1.1248958471795254e-8
1.1693474803502203e-8
1.3540716155107013e-8
1.7107807799010545e-8
5.7915020583070454e-8
1.132347046032038e-7
6.236484428660648e-8
5.0752197804164494e-8
5.035405997675548e-8
5.557774113279049e-8
6.677163821650897e-8
8.65955854083551e-8
1.1589374134259016e-7
1.3870767416642425e-7
1.3397003016758635e-7
9.524612855557838e-8
5.506363521085429e-8
4.495982270975082e-8
3.253552843779801e-8
2.432907449603371e-8
2.2414489886183126e-8
1.6076513313514455e-8
5.484756159580312e-9
2.0815644072428093e-9
8.45456247096509e-10
2.256423416881922e-10
3.777789734469902e-10
4.740078065189614e-9
1.5068354946847115e-8
9.823944227781739e-9
8.775120282021499e-9
8.963189177195745e-9
9.928116424297903e-9
1.1721933179182457e-8
1.470010803701821e-8
5.905242404625551e-8
9.144746360820637e-8
5.3879727826828524e-8
5.159845908201369e-8
6.125262952836044e-8
8.486451619114326e-8
1.3361555673561053e-7
1.911830453195594e-7
1.830728702405135e-7
1.6838263628085837e-7
1.805097424479826e-7
1.7242603772558178e-7
1.9664985571409225e-7
8.024453078031537e-8
2.714542127318878e-8
1.4432203520885075e-8
1.0132788114926308e-8
7.708073082767959e-9
6.193379772086656e-9
2.503588193964627e-9
7.731022228306479e-10
4.835471576535188e-10
1.1502272813227087e-9
3.794734236506723e-9
1.5239733156227224e-8
2.955671268634625e-8
1.5843176129944752e-8
1.3654752644690664e-8
1.4225820421036934e-8
1.6633585969419135e-8
5.483998387721009e-8
1.1884347875728165e-7
7.071148044341155e-8
5.6938050139654775e-8
5.5671983009564546e-8
6.0018156347825e-8
6.951130905594923e-8
8.5970062235935e-8
1.1204336733697852e-7
1.4590940409577777e-7
1.705286823809136e-7
1.6491484049774683e-7
1.0860734417087948e-7
6.37654315610298e-8
5.985267863315739e-8
5.0168344251229966e-8
3.8372631045981535e-8
3.6794196340959343e-8
2.0398522533999523e-8
6.532537479668334e-9
2.2699142717720817e-9
2.682450031207639e-10
1.5598298070796034e-9
3.390543280342448e-9
2.0154843331729666e-9
9.085128191564185e-9
9.237071982991698e-9
9.64451662805611e-9
1.0529346628000136e-8
1.199770184603062e-8
1.4246469779775288e-8
6.523036870195425e-8
1.304530161380001e-7
7.697558031660794e-8
7.153338850797533e-8
8.15675643001715e-8
1.0652050211586311e-7
1.569264642533342e-7
2.3801114270544436e-7
2.6294752878537645e-7
2.2918875729848787e-7
2.1881634256812645e-7
2.393373920700293e-7
1.8539479150688475e-7
5.5053068967424564e-8
2.1933606170116022e-8
1.3224967673248571e-8
9.746084834246153e-9
7.57855508218349e-9
5.967226024343726e-9
2.3722728129075585e-9
1.2802545382434358e-9
1.5523404917123112e-9
3.2416425336360013e-9
8.35986200028848e-9
3.21477041382408e-8
3.8419582253663155e-8
2.2887102089885122e-8
2.0670359741924723e-8
2.2504426007939975e-8
2.780499685702393e-8
3.849246201276789e-8
9.01274002788432e-8
1.568647747257492e-7
8.278413425629808e-8
6.731217467232744e-8
6.70604672432177e-8
7.512731014542384e-8
9.299871327195076e-8
1.2560926586766834e-7
1.7201060941246817e-7
2.0027536893757198e-7
1.7392138873354852e-7
1.4551527263187705e-7
7.676139228577346e-8
6.478722294820589e-8
6.372488740230876e-8
4.977818165742579e-8
4.585147206477925e-8
3.464762563979383e-8
1.2023219570615171e-8
4.4945474161132256e-9
1.6703702732533155e-9
1.4017258417759233e-10
1.8508106225291906e-9
7.147194381733768e-10
1.2333727520305162e-8
1.1619214496313238e-8
1.1588251872030808e-8
1.2268548108919592e-8
1.365793105748283e-8
1.591032805871353e-8
1.9385389935217233e-8
8.61987307090939e-8
1.4069594090436765e-7
8.308887283196709e-8
7.94105269810977e-8
9.398145677944007e-8
1.298524800248341e-7
2.0332846829174698e-7
2.7820450852694373e-7
2.5063707205024715e-7
2.257742273177367e-7
2.45258696198632e-7
2.2586021617595257e-7
2.3263952511983086e-7
8.51169595043235e-8
2.5325588626453073e-8
1.2391916049462744e-8
8.511332862482654e-9
6.335248102651713e-9
5.079128354547669e-9
2.713236967701775e-9
1.118410842611886e-9
1.0960138906205687e-9
2.2309066968159443e-9
5.660959384068099e-9
1.8772900036249602e-8
4.8500781373094745e-8
2.3010949550311162e-8
1.9237434520527456e-8
2.0109656801572106e-8
2.406542450415141e-8
6.990822314255804e-8
1.494389205086909e-7
8.996156952967378e-8
7.128116619163986e-8
6.87651037254351e-8
7.326069679660794e-8
8.398798243800696e-8
1.0304322050166137e-7
1.3391972100773102e-7
1.7742166715734367e-7
2.1826857052475166e-7
1.987959249508207e-7
1.3257330876483402e-7
8.070710855662142e-8
7.985761651923299e-8
9.107961914017227e-8
8.366742765105373e-8
7.951096461176737e-8
3.5030086006814245e-8
1.2650357265469356e-8
5.0030954021265804e-9
9.829870793521037e-10
3.432376847782059e-9
1.2127302534542004e-8
1.4401367725295422e-8
6.373899237754883e-9
1.1196517928772838e-8
1.3400038272041788e-8
1.5372584710383006e-8
1.7816853053992603e-8
2.114625905404819e-8
9.744867263775782e-8
1.9043760401360448e-7
1.13989521798905e-7
1.0847058742800898e-7
1.2711105661332692e-7
1.7277347521272318e-7
2.6646737219993135e-7
3.764495995108273e-7
3.436009430067459e-7
2.978150003024412e-7
3.1069812768431244e-7
2.801272452103381e-7
2.1399660841999447e-7
6.726808697900642e-8
2.0033382879741122e-8
9.886831574592238e-9
7.010335571344549e-9
5.123701999734782e-9
4.288162935628045e-9
2.8643046654818316e-9
1.8097831638227694e-9
2.2230966282726686e-9
4.070283452170073e-9
9.021655564838619e-9
2.7724134083599803e-8
6.956999409911184e-8
3.291029110275115e-8
2.797263971771108e-8
3.0253939160809395e-8
3.8169702004463296e-8
5.506843806248036e-8
1.0554594595267209e-7
1.958418797360344e-7
1.060280044767944e-7
8.376892068469567e-8
8.135757574966856e-8
8.870409701506409e-8
1.0648480294253481e-7
1.398599833512657e-7
1.947219886962946e-7
2.566242444208355e-7
2.1731264369748802e-7
1.6282923881721447e-7
9.673559915629354e-8
8.762918445696055e-8
1.0523801026770668e-7
1.1357500945270456e-7
1.1308922438917475e-7
5.6790034594243295e-8
2.1596540558309184e-8
9.471768628782897e-9
4.0113263461430455e-9
2.6092775388332616e-10
6.805485972995493e-9
1.7688037160787276e-8
5.407778426299095e-9
1.318092850765818e-8
1.633117723542049e-8
1.8729562658315263e-8
2.1539296838400365e-8
2.5331425644438892e-8
3.070326684560036e-8
1.4159597973108787e-7
2.0797195752900326e-7
1.2731544903439138e-7
1.262766339535383e-7
1.565556082141069e-7
2.3121790114487001e-7
3.69625235332684e-7
3.90564107217284e-7
3.224441032665168e-7
3.202781278015951e-7
4.247066535901538e-7
3.13244918811e-7
2.059311678515606e-7
1.0813998979323006e-7
2.887428415389644e-8
8.945474018581627e-9
4.944811688992063e-9
3.750605431212941e-9
2.394319163650057e-9
2.286079961085833e-9
1.6966575359601806e-9
1.681123460449505e-9
2.716211104185928e-9
5.570866742060711e-9
1.4249747285204464e-8
7.029717760710172e-8
3.611150330672536e-8
2.5737503199913268e-8
2.5822610773080602e-8
3.1020330969956746e-8
7.90122301518442e-8
1.7406786594767823e-7
1.1819283909006283e-7
9.028942146216614e-8
8.430900690948396e-8
8.70418190276118e-8
9.650245484934535e-8
1.1427478101998652e-7
1.4377535867898077e-7
1.8718920386820117e-7
2.2318620996220898e-7
9.783220586013597e-8
1.610497780245223e-7
1.2122680747111313e-7
1.1528577547782608e-7
1.5668765241012627e-7
2.484683916434263e-7
1.568166094552813e-7
6.161503226377818e-8
2.943649086652848e-8
1.5121138061369527e-8
5.43397752295564e-9
9.283831858079979e-9
6.098641138860914e-8
2.843732505226183e-8
2.888741445669968e-9
1.1783251578183966e-8
1.9775454237023796e-8
2.5384674117693412e-8
3.081403329679921e-8
3.7162492558893194e-8
1.6760039873228664e-7
2.886522290739655e-7
1.8294247157237236e-7
1.8511985604301118e-7
2.3394719528863473e-7
3.5429988836189393e-7
5.616648153376475e-7
5.402433879152116e-7
4.450090186730051e-7
4.637289564412099e-7
6.919263932824402e-7
3.8779845979987766e-7
1.533801196596762e-7
6.795305948835194e-8
2.3329041146899852e-8
5.504404920398842e-9
2.4832473491590945e-9
1.9419025932334257e-9
1.0836207560621022e-9
1.4298598072414447e-9
3.190108974844274e-9
3.373869836835612e-9
4.376418566764737e-9
7.625186049543498e-9
1.6931244776558148e-8
6.748754300183913e-8
6.359418216181936e-8
4.0324497601436856e-8
4.056031693749249e-8
5.1162052826754226e-8
7.455521722853379e-8
1.098613113799149e-7
2.2644822580227815e-7
1.4417114832913732e-7
1.0747297340383456e-7
9.945479959132193e-8
1.0365147547032102e-7
1.1881617338307438e-7
1.4934034974003305e-7
2.0149580552477212e-7
2.4521222269421674e-7
6.014055222251378e-8
1.7057855810327576e-7
1.6113662211793346e-7
1.4242661820626123e-7
1.8533372981122294e-7
3.345834750911895e-7
2.5351064088404584e-7
1.0893084057505518e-7
5.5827822808186274e-8
3.3099398454108205e-8
1.9399561666691924e-8
3.6998082705506155e-9
4.4531533668941965e-8
3.305558581688821e-8
1.1961445289378774e-8
8.071714907797682e-9
2.2033333317006203e-8
3.141971374436238e-8
3.948605857460057e-8
4.817808214255381e-8
5.8843895597280753e-8
2.8139727801218816e-7
3.2861942054031417e-7
2.242585510716915e-7
2.434874599076918e-7
3.3983794178896296e-7
5.715204408953996e-7
6.714770154126629e-7
5.236159606629684e-7
5.153337929495967e-7
7.522157985822112e-7
2.3098781955001195e-6
1.0821528383695844e-6
2.9298437693848605e-7
7.001846663078507e-8
2.0092926464663583e-8
7.469737871684378e-9
1.4253587345517527e-9
2.872629168920535e-10
2.496168075830913e-10
2.0636545656599985e-10
4.752252563045235e-10
2.8558885370216087e-9
2.3464178900808596e-9
2.662336630672856e-9
6.338830910241707e-9
1.749314160978078e-8
8.29017211043134e-8
5.0644199198987475e-8
3.479154963391404e-8
3.808107279078919e-8
6.588097632127337e-8
1.6193885312180196e-7
1.7056060289088644e-7
1.243453397931832e-7
1.0846016274074316e-7
1.068075655229166e-7
1.1464439367901238e-7
1.328008550617706e-7
1.6300269020475805e-7
1.8598006556813795e-7
8.06692867178744e-8
8.914578987088553e-8
8.310124101604905e-8
1.4250092128307394e-8
1.1129236869291682e-7
4.0981258212984135e-7
3.8786713653912396e-7
3.6260715834150177e-7
3.333556172321534e-7
1.9782046736957396e-7
1.36326365392229e-7
1.3327085076242107e-7
8.74788275872277e-9
2.142180806397998e-8
2.9140318661062268e-8
2.9517365768512486e-8
1.9420511523103102e-8
4.682940773942948e-9
3.365234218001727e-8
5.932697505656649e-8
8.309329423675952e-8
3.251883486301122e-7
4.486443833585032e-7
3.5857501875690457e-7
4.344312205728787e-7
6.867622395114808e-7
1.0811355649519436e-6
8.393011581144417e-7
7.27076285059383e-7
9.744286847945372e-7
3.0030512396390173e-6
8.417428401066679e-6
7.716041736065169e-6
4.412514475045133e-6
2.30614737525818e-6
1.7186992777257673e-7
1.3014317128725064e-8
1.936301646345594e-9
2.646504524400943e-9
2.01049603172694e-9
1.2409661979100233e-9
1.1809387823488223e-10
2.6316193566605967e-10
3.255419158258644e-10
2.0093550458523232e-10
3.1831604901478663e-11
2.2149661801933713e-11
4.325964738823037e-11
2.5169609369005243e-10
2.4039221272005965e-9
1.1203189134154266e-8
3.994998920711414e-9
1.0803503072710341e-8
2.561984019035304e-8
6.375108755423112e-8
8.291292167412772e-8
7.225029723265248e-8
6.168342351664827e-8
5.706326037983481e-8
5.65914329209045e-8
5.432682523717544e-8
2.9203113910223947e-8
1.8667587308715596e-8
4.3337175039815133e-8
1.0374882257504878e-7
1.1622760847253031e-7
1.6503947735155354e-7
3.1082572569614503e-7
8.269570030260103e-7
2.6605870784423537e-7
2.030567032958119e-8
1.8418628683473753e-7
8.529718149985816e-8
1.4582467938945025e-8
6.184106339516647e-7
1.5882381381266014e-7
3.67529544081234e-8
7.369872521374297e-10
4.047415706662428e-10
1.2232431075990926e-10
4.270688228316139e-11
1.8314285792798942e-11
2.574224465278955e-11
8.00453646665543e-12
3.5021801639849374e-12
1.3731006843721842e-12
1.8992535277631605e-12
2.497913850484035e-13
1.2703430367133322e-12
2.0667421967662273e-12
2.8684452360426774e-12
3.792663955128643e-12
4.936364801408002e-12
6.39811477891703e-12
2.3462416928336776e-12
1.8512778785696743e-11
3.5324834547323206e-11
1.8037345915784654e-11
1.0337183444162675e-11
1.0606121115286905e-11
9.961573655763551e-12
9.667086170178436e-12
9.434707942895107e-12
8.914603381487285e-12
7.739601032165742e-12
5.454533804708757e-12
1.4228107941483031e-12
5.304012405120048e-12
1.6191284000057514e-11
3.3567771427434084e-11
6.124086355920311e-11
1.0563511200127366e-10
1.7798315668967298e-10
8.651503123451426e-9
3.3023777118146476e-9
1.1023481097535137e-9
5.116844372248088e-10
3.008696700905166e-10
2.105916560542588e-10
1.6647656697890084e-10
1.4226046717012176e-10
1.2717072669178077e-10
1.1609684482834586e-10
1.0619672074253725e-10
9.559964348872755e-11
7.51286073532828e-11
5.271750175323163e-10
1.3567614933392065e-9
9.952130177011531e-10
4.589330187804443e-9
1.0032274262999214e-10
2.1125664910623367e-12
4.288380016554556e-14
0.
2.1133974526299368e-13
2.4782655258298188e-14
0.
0.
0.
0.
0.
0.
0.
2.582539443078965e-14
9.76251091508245e-13
6.472584555198095e-13
7.150028761193866e-13
8.635937850499445e-13
1.0704995774773741e-12
1.3409043531872198e-12
1.6895854014594185e-12
2.13836604866863e-12
2.716705566964127e-12
3.4635387217990324e-12
4.430018156490574e-12
2.336464773952904e-11
1.109570305020987e-11
2.9204967255869776e-12
7.421723400030918e-13
2.989070767332297e-12
5.251308513607671e-12
8.083252399738877e-12
1.1965901149883166e-11
1.7497251266483195e-11
2.5492606122413792e-11
3.7062045737371116e-11
5.3622849075738054e-11
7.67240553010458e-11
1.0752133571382294e-10
1.45973545625321e-10
1.9048186418292907e-10
2.3884401002052706e-10
2.8992881697123493e-10
3.444233587054315e-10
4.0437352699207757e-10
1.4607395200137645e-9
1.4353100522102366e-9
6.009197433738526e-9
8.600621705660277e-9
9.002652649000573e-9
9.444838565813458e-9
1.0139325166748957e-8
1.0991031340711236e-8
1.1911147171648726e-8
1.2835392646657359e-8
1.3718131968282919e-8
1.2345885233981258e-8
1.2122246986329654e-8
7.527843906905055e-9
1.6545796914525936e-9
2.0826949731961746e-11
4.884867989426061e-10
6.428509649824159e-10
4.6441965813595787e-10
9.404164075885076e-10
9.946635841034917e-9
8.170222720449084e-9
6.3485070179035355e-9
6.02741546325467e-9
6.449393235820751e-9
7.703589888520929e-9
1.0456277200373833e-8
1.671027337573757e-8
2.9314825238310376e-8
2.495667646424696e-8
1.7158108603149373e-8
3.8466974258209565e-9
5.893075139469007e-9
6.985742774855615e-9
1.0857664887368394e-8
2.0011129202077396e-8
4.2283476563679074e-8
6.612208097007948e-8
6.926871596182721e-8
7.996089794580151e-8
9.041417571294887e-8
1.5240157977010517e-8
8.522714609359328e-8
8.296176723810219e-8
8.981456096344421e-8
8.261884628883504e-8
2.7690221238806943e-8
1.1304831631399657e-8
7.106545259478497e-9
5.046915650217801e-9
3.613340777001557e-9
1.043812125465389e-9
3.0265971235732254e-10
8.205598557927597e-10
1.074390220698425e-9
5.310430611613437e-10
4.767753007580403e-9
5.54990138762401e-9
4.224877569537674e-9
4.091883164540265e-9
4.392488626321935e-9
1.771655089959131e-8
4.997056901597062e-8
4.283845785208547e-8
3.4422396028736105e-8
3.30819179797436e-8
3.445642555335169e-8
3.742709214595454e-8
4.182454603999722e-8
4.7816985446984146e-8
5.5653384774635267e-8
6.534226675081325e-8
7.6086427555388e-8
4.5308376983217374e-8
3.505832104413406e-8
2.4509395011629853e-8
1.879063326750666e-8
1.726577540802965e-8
1.2103358797595165e-8
4.1260025119923446e-9
1.5920281260347762e-9
7.241396814781634e-10
4.119612849267889e-10
8.615572880702593e-10
4.746677971654188e-9
1.4656813884614785e-8
8.693677224889833e-9
7.474342784221035e-9
7.536199094678761e-9
8.344344752656214e-9
9.937123756337686e-9
1.2678220887190137e-8
4.669383114937042e-8
6.992335189653563e-8
4.1718257400607147e-8
4.050447572098576e-8
4.880955995860004e-8
6.882923248977143e-8
1.1029571054079306e-7
1.5837020584965352e-7
1.531995699751624e-7
1.4414290445172142e-7
1.565944576465178e-7
1.4796164746399449e-7
1.7102254558698338e-7
7.820175342980173e-8
2.7363823373394456e-8
1.4541933965115285e-8
1.0220144821341566e-8
7.81922300755032e-9
6.242310614131443e-9
2.410035166478076e-9
6.516749592309387e-10
2.5723270141198793e-10
6.780709589545354e-10
2.7921263051910758e-9
1.2374832312422432e-8
2.3886567237213273e-8
1.3103326093248499e-8
1.1348568451191453e-8
1.177856178731735e-8
1.3633888557528111e-8
1.7230703742941732e-8
5.821243318251117e-8
1.1427206707573615e-7
6.307431275627156e-8
5.124923436357496e-8
5.076784478288016e-8
5.592601014119016e-8
6.702267314565155e-8
8.668771028050132e-8
1.1603869054761495e-7
1.4025028079362454e-7
1.3710826475656918e-7
9.512182279507907e-8
5.537307595800577e-8
4.593020755774851e-8
3.3743730705136037e-8
2.537990063464042e-8
2.3530795067147423e-8
1.6540720967677262e-8
5.625164879514072e-9
2.1509059676022995e-9
8.76651799849366e-10
2.269531697170997e-10
3.6247518906424464e-10
4.90639464368542e-9
1.5028103047874716e-8
9.972503783757627e-9
8.966751334275872e-9
9.18303529237693e-9
1.0182363215455638e-8
1.202462451054732e-8
1.5073827381556775e-8
6.068862201162716e-8
9.327299062717899e-8
5.5003489979081155e-8
5.274538844642033e-8
6.272338560512486e-8
8.71360274458175e-8
1.3750567779167607e-7
1.949057764635474e-7
1.8464828965000188e-7
1.7013649959140332e-7
1.8367033372512375e-7
1.736230404969622e-7
1.994008350387642e-7
8.195285748317706e-8
2.7129980476398817e-8
1.4226227763820408e-8
9.937545174200677e-9
7.527819999022344e-9
6.050177099887453e-9
2.520465551378331e-9
7.7751768566042e-10
4.939464333778828e-10
1.166781245125536e-9
3.787656383269657e-9
1.4939494728513706e-8
3.054219347269182e-8
1.6083026220546774e-8
1.3788379875309884e-8
1.4340794929532652e-8
1.6765341866294795e-8
5.510335990981856e-8
1.196990891563644e-7
7.15117583881975e-8
5.747673941178101e-8
5.6098462707074496e-8
6.035223990363842e-8
6.971723029914333e-8
8.595883374940157e-8
1.1172937547281984e-7
1.4572315057575768e-7
1.7208249853625854e-7
1.6817466664768098e-7
1.0802093582055922e-7
6.4042270128626e-8
6.09963924626884e-8
5.232377953421773e-8
4.046585478789914e-8
3.898868930713261e-8
2.092903312619483e-8
6.758720825298258e-9
2.3773232096961015e-9
2.907460964956526e-10
1.6521781655569992e-9
3.717500381560029e-9
1.574262220344057e-9
8.991785197820826e-9
9.370212111472474e-9
9.860433464164428e-9
1.0799161652198782e-8
1.2320455672513303e-8
1.4632422498539228e-8
6.707273713401289e-8
1.332323406352233e-7
7.86528724466146e-8
7.326551029939147e-8
8.377737273415711e-8
1.0985472318732507e-7
1.6266702925284953e-7
2.459493797904972e-7
2.661806704634998e-7
2.3117047334587497e-7
2.2243101707398917e-7
2.3986908129303475e-7
1.9030733525433168e-7
5.5774748069155383e-8
2.1669761181558337e-8
1.287783951617026e-8
9.45582257638932e-9
7.2944640667254825e-9
5.851374440283255e-9
2.3945905308313423e-9
1.2953517688887297e-9
1.5716013918819494e-9
3.249292921551531e-9
8.269833581532692e-9
3.1113419295987246e-8
3.9848834208031055e-8
2.328857345295081e-8
2.0919060661709728e-8
2.2745020014321397e-8
2.812163700020528e-8
3.901671094893647e-8
9.040702921250978e-8
1.5848187738424867e-7
8.376852580103329e-8
6.792406586345284e-8
6.748885135045744e-8
7.536699025394338e-8
9.293213638878905e-8
1.2507224683435762e-7
1.7182754308851527e-7
2.0349069812756496e-7
1.7806978385117897e-7
1.4464103852004433e-7
7.690414662773817e-8
6.572883252385089e-8
6.620418573158888e-8
5.274599702403313e-8
4.913063338166696e-8
3.592955911163248e-8
1.2433984282703638e-8
4.712080222104909e-9
1.7697336725863587e-9
1.5275512031015592e-10
2.0530258997806803e-9
1.1817008768279534e-9
1.181150777533543e-8
1.1686066945735074e-8
1.1829323760374193e-8
1.259547633513595e-8
1.405505042007015e-8
1.6384346832234068e-8
1.9955276872418655e-8
8.905231041751302e-8
1.4384887107164553e-7
8.515970922062044e-8
8.164429706848909e-8
9.699853415413564e-8
1.347710874515356e-7
2.1196474565690275e-7
2.849185899831317e-7
2.5296343991249323e-7
2.2920945001860126e-7
2.5255921093812014e-7
2.2830909563947942e-7
2.3084252804501705e-7
8.748772072066124e-8
2.5204499580837794e-8
1.1977084908911295e-8
8.147089081770635e-9
6.0442662699468276e-9
4.786281943603231e-9
2.7226436461908204e-9
1.1373852117020717e-9
1.120000334578005e-9
2.2450237289451847e-9
5.593299586770829e-9
1.809523485945563e-8
5.1210916472882766e-8
2.3543129698340336e-8
1.948578422881993e-8
2.031245212352609e-8
2.4314002185114957e-8
7.005481311355825e-8
1.5023338809682608e-7
9.115530032866656e-8
7.199190029540814e-8
6.924106056411413e-8
7.352759376127148e-8
8.397250331429474e-8
1.0257380069448935e-7
1.3276040586804224e-7
1.7573728139759948e-7
2.1749017793171862e-7
1.9651521996452148e-7
1.3178150848636507e-7
8.164395218982556e-8
8.132932507445936e-8
9.522065905298993e-8
9.10563490317131e-8
8.529327262123089e-8
3.623062802187437e-8
1.3378941676739296e-8
5.4003113254712505e-9
1.1179014274487481e-9
3.7069628065130008e-9
1.3811239519625992e-8
1.5730527305164373e-8
5.871602215411326e-9
1.126702063974519e-8
1.3737831752305518e-8
1.5870503565048397e-8
1.844709948227935e-8
2.1912363363349316e-8
1.0108197169840878e-7
1.9529920445096588e-7
1.1724524386076674e-7
1.1209421290783525e-7
1.321079530352998e-7
1.8106490808366292e-7
2.8152711396818054e-7
3.893838719060353e-7
3.467557644911176e-7
3.0313241036443714e-7
3.2315736380760225e-7
2.811534744841025e-7
2.079824795764597e-7
6.945634515181172e-8
1.9721645529234397e-8
9.32508352987223e-9
6.539444870292094e-9
4.757561683754152e-9
3.897396480810399e-9
2.88209130910653e-9
1.86376548742389e-9
2.2588072117277286e-9
4.052201669317293e-9
8.809425371713743e-9
2.624160479633474e-8
7.489873357107913e-8
3.393129690994462e-8
2.845249519154128e-8
3.067678154377837e-8
3.875679633715533e-8
5.614710060325873e-8
1.0529231254402075e-7
1.9729719595138792e-7
1.0757484731336042e-7
8.457218281028914e-8
8.177660874670443e-8
8.873924384538263e-8
1.0594618252131631e-7
1.3836399281517263e-7
1.9213882630970627e-7
2.548181911272426e-7
2.1178242033720424e-7
1.6105879222440259e-7
9.812690995162807e-8
8.953741191698307e-8
1.0921723249189056e-7
1.2448683119454742e-7
1.237997865723833e-7
5.885166830318703e-8
2.2931334503112602e-8
1.0289072138179114e-8
4.448537707258003e-9
2.477377151821897e-10
7.88454150210694e-9
2.1451959830708845e-8
4.2233146622782895e-9
1.300293573045245e-8
1.6672239308893396e-8
1.9355743828082754e-8
2.2374740898110506e-8
2.636442491361123e-8
3.195302587692679e-8
1.4821830215640508e-7
2.1364590466980923e-7
1.3169079966174483e-7
1.3146299979530532e-7
1.643441848841092e-7
2.4551206111772974e-7
3.9089855246835223e-7
3.964115652772852e-7
3.281245472237416e-7
3.331374813369379e-7
4.598688972742404e-7
3.2803634054054644e-7
1.9906641923860797e-7
1.0314953619290914e-7
2.98332009892788e-8
8.521885570942934e-9
4.437760646461143e-9
3.378383501778487e-9
2.084103513041399e-9
2.0015658534715117e-9
1.7829781946592883e-9
1.7569876180624662e-9
2.718097215875225e-9
5.411336683689274e-9
1.3390056868929352e-8
6.293845094914648e-8
3.828491671437904e-8
2.631227409372047e-8
2.614995972050323e-8
3.139119108100791e-8
7.845335303677215e-8
1.7315334807799282e-7
1.2032739085029635e-7
9.14096441094884e-8
8.492601653690036e-8
8.729470516760998e-8
9.637421799599876e-8
1.136633219556883e-7
1.4250419283289602e-7
1.8479644119088755e-7
2.1570078006902022e-7
7.050240333492238e-8
1.619641498516372e-7
1.2748393489328574e-7
1.1960767322131698e-7
1.6505981284529455e-7
2.756786114598766e-7
1.6615613980336075e-7
6.664435649907356e-8
3.289327533122413e-8
1.7532122664847152e-8
6.7934269424854575e-9
1.059376214879396e-8
6.480389703212233e-8
2.9489106719931826e-8
4.834770337426543e-9
1.1131828166086869e-8
2.018310022894502e-8
2.646746169060606e-8
3.24075019229781e-8
3.922198167886757e-8
1.7650632990746794e-7
2.9761094933418264e-7
1.9076785847105735e-7
1.949940597507054e-7
2.496081328932096e-7
3.845694976564768e-7
5.990939667770382e-7
5.453453330095083e-7
4.561463211025737e-7
4.950192395955889e-7
7.98496129567976e-7
4.161243226030465e-7
1.4920332185616435e-7
6.010388614749302e-8
2.3850578835141082e-8
5.208232664461658e-9
2.014983871214769e-9
1.5390372691154233e-9
8.551715014556568e-10
1.0527465743154227e-9
3.1815636065161573e-9
3.6649974151738976e-9
4.375858501770931e-9
7.2998580148542524e-9
1.553220958024451e-8
5.575714819700728e-8
7.244973640979131e-8
4.201237569058033e-8
4.1318297417466076e-8
5.187412298781231e-8
7.510409542790405e-8
1.0692110758796206e-7
2.2276297053825478e-7
1.4741432102048086e-7
1.0892327306972573e-7
1.0006125706449724e-7
1.0369806092526482e-7
1.1832202533577714e-7
1.4817553684594967e-7
1.9878006827812593e-7
2.3169322349012068e-7
3.327310674728266e-8
1.5740968473905448e-7
1.732703121073657e-7
1.5215419768388757e-7
2.0039371632271195e-7
3.572900808878079e-7
2.700738802020504e-7
1.2250609869046628e-7
6.456595601197503e-8
3.99633428030539e-8
2.4969172895686465e-8
6.3998856453258945e-9
4.3234884565037394e-8
3.256656747847069e-8
1.483370786077468e-8
5.810693290624708e-9
2.1703230877204717e-8
3.2588388668819013e-8
4.174730017150245e-8
5.136876623712531e-8
6.293907984500187e-8
3.028541024702302e-7
3.409011213134908e-7
2.3726848350523637e-7
2.6172425997632637e-7
3.730950382421363e-7
6.336261534076359e-7
6.860397992583341e-7
5.375546747235483e-7
5.541504728666119e-7
8.833694103264799e-7
3.482881285708201e-6
1.5192856264187288e-6
3.678385764673378e-7
7.801566886150402e-8
1.867523223084736e-8
5.476079134688818e-9
1.1245725739352264e-9
1.1688797627466625e-11
5.663634357567473e-12
1.6073506624035861e-10
2.925746401172621e-10
1.6130090088687738e-9
1.8451995296302548e-9
1.6172590285409372e-9
3.2595257181063414e-9
1.3970639824988604e-8
5.194302886951727e-8
6.50714384324654e-8
3.534477875049073e-8
3.6517889904328e-8
5.554606211664379e-8
1.4925972383268204e-7
1.7438543043804603e-7
1.279602215477506e-7
1.098981905162547e-7
1.0695614526315055e-7
1.1384327016984698e-7
1.3066279501832737e-7
1.5698982592596809e-7
1.6560401483693423e-7
4.913476910703586e-8
6.765451628697321e-8
1.149951118245904e-7
3.003157538484755e-8
3.0297990486025256e-8
1.886071064262107e-7
3.4443418529379323e-7
4.2436201813328205e-7
4.3509532555248143e-7
3.2879133674508395e-7
2.1028872170809888e-7
1.3167272222333476e-7
1.43765442923532e-8
1.8834747137960304e-8
2.780779972107513e-8
3.0488191528915847e-8
2.6426195602817987e-8
9.215339781630722e-9
2.1560568477791137e-8
5.4656434311687335e-8
8.539428984076494e-8
3.435313707398216e-7
4.569122682492263e-7
3.8514575771055703e-7
4.88067617728536e-7
8.124524212553876e-7
1.1310155017273595e-6
8.208438426031479e-7
7.743834549955357e-7
1.2286583255078523e-6
6.740969937526338e-6
4.108439309735129e-6
2.5402655014062562e-6
9.123986418402535e-7
3.0081713806489655e-7
9.230422136880428e-8
4.88706123497928e-9
4.568238115332552e-8
9.427770706442848e-8
1.7772113511469376e-7
1.889204440513948e-7
1.2291178638953277e-7
1.1349418572537658e-7
1.8321493737534656e-8
9.966976562584672e-9
7.047088234462061e-9
5.903067346317695e-9
9.500875994220031e-9
7.239329810345589e-9
3.2007160466430364e-9
1.331773771400688e-9
7.818095025135806e-10
2.1934859911279346e-9
1.4159708664526611e-9
1.1700744267714453e-10
2.309498482490503e-12
4.000968015197147e-12
6.748605684830697e-13
1.8781185218106052e-13
7.734058782175694e-13
1.0706883276644877e-12
1.095443670224442e-12
9.880698454578296e-13
4.89498524519644e-12
9.02015706387715e-12
9.736923468682328e-12
4.774003806239804e-13
3.687857150256995e-12
5.64687526784536e-12
7.112904366433555e-12
8.581387375041368e-12
1.0242446567883167e-11
1.2201585145275249e-11
1.4547797267726097e-11
1.7379894992197263e-11
2.0821032785347068e-11
2.5031846950605714e-11
3.022681337432435e-11
3.669761200855987e-11
4.484702833374838e-11
5.5241445926831244e-11
6.869247099036202e-11
8.638769894693638e-11
3.679193711228615e-10
1.9646255967085038e-10
2.610468632544877e-10
2.568401279230287e-10
2.5025090869950665e-10
2.498271370890532e-10
2.557328244773294e-10
2.671949696578846e-10
2.835871763188339e-10
3.04482328275088e-10
3.2954670287108124e-10
3.651331441356327e-10
5.766913228996255e-10
7.547018090758882e-10
5.323290549551766e-10
8.8335329295525e-10
3.4658432689726954e-9
8.305077021778056e-10
2.8766508664893155e-11
8.112665438800672e-13
4.506336518421804e-14
2.6636132142664762e-14
0.
0.
0.
0.
0.
0.
0.
0.
4.397319407168876e-13
2.698361158568986e-13
2.9409837062507764e-13
3.5219032518926954e-13
4.3308859376547694e-13
5.382032268254099e-13
6.728857092024879e-13
8.451472839299476e-13
1.0657762953794143e-12
1.3489671488831996e-12
1.713287974651612e-12
2.182980179520921e-12
1.4674142027241367e-11
4.639772793173936e-12
1.281985550714706e-12
3.3370619754988055e-13
1.3387304550200811e-12
2.351042005618174e-12
3.6123821724395917e-12
5.334391929940598e-12
7.779881897811346e-12
1.1308221965889755e-11
1.6414660763654977e-11
2.374983210105137e-11
3.4071559370633253e-11
4.804978685737087e-11
6.589942499223744e-11
8.707713394483792e-11
1.1051565415995499e-10
1.354091226144911e-10
1.6179922760117178e-10
6.551288343801906e-10
2.9298978554957747e-10
1.970951584166893e-9
3.647156838900943e-9
4.2355765821484586e-9
4.529627165967651e-9
4.87752067450372e-9
5.303169864746457e-9
5.781010001679799e-9
6.282847366338319e-9
6.783880497936368e-9
7.181460425270183e-9
6.899253668059125e-9
2.2678110676583086e-9
2.3960105542396276e-10
2.7801448114028833e-10
5.131710663301984e-10
6.953501973558626e-10
7.294539019953793e-10
8.293577969050879e-10
2.7933518660644884e-9
2.641020165884532e-9
2.694149810846629e-9
2.9120407790784993e-9
3.356775688224346e-9
4.206039736219587e-9
5.919901275389112e-9
9.754354932089216e-9
1.6132655378582572e-8
1.1672062239263001e-8
8.261955423287768e-9
6.399859150585406e-9
1.0088414717454736e-8
1.0174527402708914e-8
1.448669154295812e-8
2.5309845891961983e-8
5.149159835199904e-8
7.657057627382668e-8
7.809184389913824e-8
8.940490567321948e-8
1.0150201186870818e-7
1.589727389784135e-8
9.879446013526317e-8
9.347916758957458e-8
9.87471131473529e-8
9.810961012164425e-8
3.085455469179393e-8
1.1936735541676987e-8
7.320727487885976e-9
5.120390365357923e-9
3.609852115522861e-9
1.1251058632579834e-9
3.4618741666785196e-10
8.74049061379884e-10
1.08807678053204e-9
4.590493422300632e-10
4.889649378565133e-9
6.462987845324246e-9
4.726390867341778e-9
4.521768292846514e-9
4.830390001631491e-9
5.525679110374913e-9
2.5429840355249187e-8
6.711520275660405e-8
5.109392556467833e-8
4.073255333864271e-8
3.918411201924393e-8
4.103668645072926e-8
4.512253803890266e-8
5.1498344267429305e-8
6.072281107066937e-8
7.341547077459668e-8
8.925885522649028e-8
5.249385398888703e-8
4.1838715845355736e-8
3.1482398468923e-8
2.440775160598141e-8
2.2451302758404933e-8
1.7312914042103556e-8
6.405032299022763e-9
2.602214019887745e-9
1.4015244180990134e-9
1.0909040340497751e-9
1.6795745419665849e-9
5.19614614643342e-9
2.3671103477557143e-8
1.4193774729916844e-8
1.081027399599798e-8
1.0325284034971457e-8
1.1121443795205851e-8
1.3071913046286999e-8
1.663335402078086e-8
5.3249046734032556e-8
7.299903546328164e-8
4.4072811049296844e-8
4.3312647666285456e-8
5.298360950674767e-8
7.637993691941086e-8
1.2434883816212615e-7
1.6719391277020047e-7
1.5475022088735263e-7
1.493445863688549e-7
1.6907837188542744e-7
2.224364592821206e-7
1.6900025986520387e-7
1.6429792264752724e-7
1.6686362391542912e-7
4.526551054183107e-8
1.43465405518483e-8
7.796272794369807e-9
5.330225583228104e-9
3.5687067087125118e-9
1.7274528220999314e-9
2.7870807248669414e-10
7.493845077148447e-10
5.792602210513565e-10
6.337084044515427e-10
6.067074575166312e-9
1.943758091915653e-8
9.762369742561371e-9
8.358736003010184e-9
8.574847792914437e-9
9.713719551639508e-9
4.202805231903969e-8
1.0688130939755084e-7
8.298759630588813e-8
6.538251583672843e-8
6.222627728812812e-8
6.455391867579625e-8
7.0394519128173e-8
7.984417667590066e-8
9.383556522686517e-8
1.1350611045162591e-7
1.391068799784661e-7
8.381415632190417e-8
7.58739896694939e-8
7.253225047195459e-8
6.135188131054509e-8
5.953921523844928e-8
3.955871484273816e-8
1.4462945009241182e-8
6.258215354792309e-9
3.3649633824493956e-9
2.2603726977109155e-9
2.7307683762585214e-9
9.480000753204445e-9
3.562820394039944e-8
2.23347204918566e-8
1.914181467645213e-8
1.9102637152812657e-8
2.0829453823580398e-8
2.4324509903406474e-8
3.0278096403426764e-8
4.033309917167137e-8
1.3167856167836314e-7
1.3825141901058722e-7
8.509113497787856e-8
8.559129643278831e-8
1.0887574660020979e-7
1.6701287078589844e-7
2.6147390960387485e-7
2.545545018263065e-7
2.2409955439888857e-7
2.425797396418522e-7
3.3864898433002505e-7
2.4280101318894007e-7
2.2734989977546572e-7
1.930665880414017e-7
5.591071727897003e-8
1.6691367851262545e-8
8.549396627897134e-9
6.012535553372002e-9
4.204284903515368e-9
2.974968803929821e-9
7.969836150034728e-10
1.6258129332791573e-10
5.521883426818312e-10
2.1719689676555642e-9
7.4441991479589105e-9
4.1566163567992976e-8
2.215465107802699e-8
1.5665376595868345e-8
1.5075751071476917e-8
1.6826894555189272e-8
2.083570737354686e-8
7.314503433701529e-8
1.6372552900504914e-7
1.0482963789271232e-7
8.201270079783247e-8
7.827983126308677e-8
8.236810001471871e-8
9.282888732495461e-8
1.1135698103741259e-7
1.4125948845519567e-7
1.8502002272501518e-7
2.347692822962811e-7
1.2087038960649203e-7
9.139031709587502e-8
9.799485536302498e-8
9.88585261216922e-8
9.321226596730905e-8
7.864975877225257e-8
3.11774055588435e-8
1.2600395336855312e-8
6.012444819488244e-9
2.878567158332526e-9
7.4446520402062e-10
5.217165371803559e-10
1.9197177418854828e-8
2.035621225226509e-8
1.9935164133858975e-8
2.0742620056004244e-8
2.2666848382062984e-8
2.592904179203394e-8
3.102971372757395e-8
1.2636978934814826e-7
1.8713110653203007e-7
1.1306280269273291e-7
1.1045618030850895e-7
1.3420841595213672e-7
1.9260106641348328e-7
3.0721057138766577e-7
3.6136473188935326e-7
3.023444885310018e-7
2.8632583941594256e-7
3.45145789961536e-7
5.910475787880892e-7
3.808217981344675e-7
2.4483750886732545e-7
1.1053503311750395e-7
4.520672437339393e-8
9.833303363019402e-9
3.6332073322671002e-9
2.4048628368859745e-9
1.3045812477004357e-9
4.450221430886032e-10
1.8585256722896553e-10
1.5882427289439347e-10
9.155704983294747e-10
2.7203309907822894e-9
8.341054029697777e-9
4.911657110131315e-8
2.2233895249807346e-8
1.592226359515496e-8
1.5706216508593433e-8
1.8136678495152716e-8
6.550174667521966e-8
1.5714957919919508e-7
1.363753078403521e-7
1.0318929404011602e-7
9.454698115364674e-8
9.528508578772689e-8
1.0178659083444721e-7
1.1423075767057754e-7
1.3446103741032743e-7
1.6498980168140803e-7
2.049140752621985e-7
1.3674858850209325e-7
1.267811504979188e-7
1.5594643519619507e-7
2.1722670836238258e-7
2.0912882653995822e-7
9.050201574005204e-8
4.065000240397878e-8
2.153231453359085e-8
1.2718023254562393e-8
7.519374590707357e-9
2.9514326087445717e-9
2.4249525728743534e-9
1.3769161156649546e-8
2.2246286040771466e-8
2.7897431928732402e-8
3.248674937390041e-8
3.765397166774198e-8
4.4517257915324085e-8
5.425324002149883e-8
6.866490881054705e-8
2.926409995017832e-7
2.685779651220587e-7
1.7709723372510042e-7
1.8816432827869702e-7
2.572071563404946e-7
4.2415690193539705e-7
5.204695157378823e-7
4.1145532396054323e-7
3.9407095951100346e-7
5.294326430602208e-7
1.237906686883164e-6
7.12519694400223e-7
3.7377565144667563e-7
1.2616073374722086e-7
4.975820506635014e-8
1.803311604910525e-8
3.863262325655291e-9
1.6343908343032452e-9
1.2228807019333552e-9
4.726326392210246e-10
5.437563831919205e-10
1.7062080150529937e-9
1.7228144731406377e-9
2.8097678559857887e-9
6.048160165027287e-9
1.7010784835458685e-8
8.239145126423499e-8
2.9290460129469758e-8
2.3405176513999508e-8
2.5172260493359663e-8
3.2065397939605245e-8
8.436260133313726e-8
1.929311957034747e-7
1.6154328095293328e-7
1.1915216189781977e-7
1.0761216408361487e-7
1.0833894826437039e-7
1.1761507289480248e-7
1.3694391113302923e-7
1.705450158974206e-7
2.1901209479739375e-7
2.142453991236688e-7
1.9702190771026842e-7
1.621156335472459e-7
1.7598496195761444e-7
2.8746657413085926e-7
3.540423065717172e-7
1.6627099196990846e-7
7.887017871923839e-8
4.551227132421516e-8
2.91133751152543e-8
1.819372751347946e-8
2.2869376281389557e-9
2.510163803325986e-8
1.1024745508776915e-8
6.675435033927098e-9
2.2376702120157378e-8
3.355738905580404e-8
4.260729673939756e-8
5.194130175076027e-8
6.325702081071669e-8
2.8555261328726303e-7
3.3832213235985203e-7
2.2863251825098304e-7
2.4586602498359683e-7
3.384643057652294e-7
5.631231715705207e-7
6.93394909867734e-7
5.408803290767569e-7
5.159162976135807e-7
7.11182647514324e-7
1.8929805232912956e-6
8.178520320355654e-6
0.000014860985774983675
6.6311079348596945e-6
7.931105706726832e-7
1.0275929529802053e-7
1.3387745064915624e-8
8.057714005762232e-10
1.0014674316941583e-9
1.3392432914945334e-9
3.850758822556962e-10
1.3370301805013173e-10
1.226333718379571e-10
1.559054988020317e-10
3.9154435725456186e-10
2.3826541247498335e-10
3.3200259230922797e-10
1.3882185060154077e-9
1.9314908070883332e-8
2.7872385332380013e-8
1.0048858031736277e-8
1.3396474621432573e-8
4.0323200042192664e-8
1.0724439699502268e-7
1.272679442032883e-7
1.1088589831839493e-7
9.792806826693048e-8
9.276318638131813e-8
9.454088515113452e-8
1.0258271906356545e-7
1.1019733272292163e-7
3.9666667987621666e-8
6.283687394745789e-8
1.658788560601803e-7
2.724351655752308e-7
2.7042955899172455e-7
3.6816685106797636e-7
6.057488608137609e-7
5.1213239907493e-7
5.429113290670385e-7
2.3132802959371183e-7
5.028777756320034e-8
6.960976202686935e-9
8.295220291160223e-9
1.3393716226094903e-8
9.72280303722664e-9
5.898944718336413e-9
3.0824915948505386e-8
5.711028074826284e-8
8.271875265038296e-8
1.0997593757278668e-7
1.4196893871231774e-7
7.906507801875311e-7
5.221445158483846e-7
4.3715226628789203e-7
5.655108494461113e-7
9.763596953932449e-7
1.1505884396915735e-6
8.424669183002636e-7
8.731995032115063e-7
1.6016092648216042e-6
0.000013489554836770912
3.0208321289092306e-6
2.6904955279525257e-6
1.6142863740274605e-6
6.021118123916489e-7
1.8549018383437727e-7
8.965162350187943e-8
1.9399436047947268e-7
4.3462541771352095e-8
1.3610336961309508e-8
1.1327313593267099e-9
1.3428639488296024e-9
1.2014635898291425e-9
1.6425575391764364e-9
2.4930914861441553e-10
7.317622049764023e-10
5.660386278735602e-9
4.004800705662014e-9
8.661561863615983e-10
1.7298304891317885e-11
3.1154827923606926e-12
6.3460711956635215e-12
3.0171153538244135e-12
1.0863491758180168e-12
4.634072735520439e-13
6.759000004511913e-14
1.8377862495992214e-13
3.1508928753818613e-13
3.5126711949839553e-13
3.091489321396207e-13
1.918293560027451e-13
0.
3.262300218131439e-13
1.1159920994739703e-11
2.2127790233460874e-11
2.9193755353242085e-11
5.480186965306422e-12
7.525035428151548e-12
1.3452255749885545e-11
1.790332713129737e-11
2.2355565424710247e-11
2.7430121395061704e-11
3.3557020112176286e-11
4.1175171544687465e-11
5.083518921332916e-11
6.32932275961168e-11
7.963584415067458e-11
1.014729711161086e-10
1.3125883484208212e-10
1.7284542096430877e-10
2.3247493806838221e-10
3.206148685666776e-10
2.6640285783966553e-10
1.5851129861874042e-10
2.7857636547475966e-10
3.103489842025823e-10
3.2455004374374475e-10
3.386849922525065e-10
3.5694651242355436e-10
3.8011082098904546e-10
4.0798279604883303e-10
4.3998525768425827e-10
4.752646405735845e-10
5.126892792412202e-10
5.939805111720838e-10
6.54601047052379e-10
8.606466381995201e-12
2.3933789077376724e-9
6.199372716390752e-9
3.0810398026822696e-10
0.
1.0449390200574174e-13
0.
4.164567166983471e-14
0.
0.
0.
0.
0.
0.
0.
0.
0.
5.443448232417625e-13
3.604402097706894e-13
3.9785023322200343e-13
4.799304211868858e-13
5.940377584576621e-13
7.429071423873712e-13
9.345404717418556e-13
1.1807547483156647e-12
1.4974610646777858e-12
1.905622953924432e-12
2.4326785581863695e-12
1.3781309208300505e-11
5.660983672071401e-12
1.5867225103150527e-12
3.4688742018314733e-13
1.5321651207262778e-12
2.7197322326629202e-12
4.198883743750531e-12
6.219060789920354e-12
9.08877387947605e-12
1.3226413176952746e-11
1.9197898478036323e-11
2.7718642207397428e-11
3.955688410181599e-11
5.526116926525512e-11
7.476360222337543e-11
9.723308894205859e-11
1.215849252337403e-10
1.473041857063538e-10
1.7478297366657178e-10
2.0507848072857813e-10
7.446078326279145e-10
8.797175059065478e-10
3.4261866457648062e-9
5.04674272711831e-9
5.3572698905101965e-9
5.655906515904534e-9
6.111300473728375e-9
6.677649575466085e-9
7.3047461520119324e-9
7.953859636878044e-9
8.59573335583952e-9
8.106117036001856e-9
8.52270745458957e-9
5.133045311903268e-9
1.188743839829873e-9
1.1209613282038125e-10
1.9985361762230325e-10
2.890267992446557e-10
1.168156078251981e-10
1.0410780801025938e-9
7.244055076949521e-9
4.546853533034632e-9
3.6849521697304505e-9
3.5910137797872933e-9
3.943357292268605e-9
4.8334669668057095e-9
6.694916506100097e-9
1.079239251902863e-8
1.9745841563235173e-8
2.0901571718509587e-8
1.4480963377779701e-8
3.897209097337201e-9
7.281454431077076e-9
8.123227229740767e-9
1.2194031972113967e-8
2.201398353697906e-8
4.583669867931852e-8
7.001479496337921e-8
7.249872188858103e-8
8.351491467836802e-8
9.490759964307507e-8
1.6251987734607132e-8
9.108126121658512e-8
8.704426892499471e-8
9.295123776280436e-8
8.92815001808059e-8
2.883790005748529e-8
1.143968619452871e-8
7.104615985449075e-9
5.00317228735619e-9
3.5472824988162336e-9
1.0653051649292434e-9
3.227611343819615e-10
8.364074470157266e-10
1.063762205430429e-9
4.824194869907618e-10
4.7559411446430005e-9
5.923546969887421e-9
4.412535467281076e-9
4.245324040684141e-9
4.5453393501102484e-9
1.8366977991227638e-8
5.173928625773734e-8
4.485465167867242e-8
3.601288446540493e-8
3.456836077621221e-8
3.595645971339702e-8
3.898704920338889e-8
4.346656287026089e-8
4.9554091654796955e-8
5.74962994379949e-8
6.73206874982492e-8
7.832165354701224e-8
4.723482578004716e-8
3.766928176379797e-8
2.6961483987641575e-8
2.0859673322973667e-8
1.936283097717886e-8
1.31391000234419e-8
4.46004505952563e-9
1.7434415290857583e-9
7.985830848497864e-10
4.480719867905853e-10
9.265674568945944e-10
5.290807452110266e-9
1.5164137570372664e-8
9.242203190211806e-9
8.037909848897273e-9
8.141948916287824e-9
9.031969012377606e-9
1.0760062432038419e-8
1.3718158003328343e-8
5.060756221350134e-8
7.468594218258902e-8
4.451984978412504e-8
4.322101083349868e-8
5.211519030950617e-8
7.364256883440112e-8
1.1814830721446559e-7
1.6675931189818935e-7
1.5859196572933653e-7
1.4943085553706252e-7
1.6390121175701598e-7
1.5245367973436292e-7
1.7856241323359562e-7
8.259224710433699e-8
2.7850197723358806e-8
1.4480816135221643e-8
1.008464465013883e-8
7.6615711697236e-9
6.126955447042556e-9
2.4763213728764706e-9
6.671047959654317e-10
2.7659007390423823e-10
7.208998729558911e-10
2.8535246269434796e-9
1.2245677610512174e-8
2.562758971587572e-8
1.3671109496599001e-8
1.1741539956621571e-8
1.2152845265514314e-8
1.4061725469965941e-8
1.779087213091176e-8
5.974708481115102e-8
1.1810921375133867e-7
6.54769421558693e-8
5.306302284232461e-8
5.2433474272778625e-8
5.7588008891486575e-8
6.875506103320333e-8
8.85783766791222e-8
1.1867667697850658e-7
1.4602555854652985e-7
1.4622397864623534e-7
9.706947158269459e-8
5.721460659939887e-8
4.886649212091547e-8
3.704845004793668e-8
2.817732023257353e-8
2.6420149542317082e-8
1.7858254695620545e-8
6.054911815214918e-9
2.347514106526955e-9
9.619457378194022e-10
2.31398480084364e-10
3.2378429972329053e-10
5.3219155905379645e-9
1.5264431082106704e-8
1.0492925315164837e-8
9.557446437321995e-9
9.838448324388491e-9
1.0930915167939383e-8
1.2912163339614198e-8
1.61706638938024e-8
6.535670161411038e-8
9.899744426779449e-8
5.844477961921129e-8
5.6151786702982365e-8
6.695118583753614e-8
9.342020778099903e-8
1.4790857806372518e-7
2.0549148808885724e-7
1.9080191427773003e-7
1.7637620544653358e-7
1.9291092572609508e-7
1.7878023129101522e-7
2.0660614118579046e-7
8.649012765069356e-8
2.7457105531479736e-8
1.3987697884598616e-8
9.664552940453568e-9
7.2702599175954485e-9
5.829563174790411e-9
2.5833037698483567e-9
7.987009522644046e-10
5.248380738719114e-10
1.2204123507514029e-9
3.835251644440193e-9
1.4609971391640614e-8
3.3077816090602966e-8
1.6814195319559518e-8
1.4264031774710746e-8
1.4787043929793331e-8
1.728381328789399e-8
5.642234141788178e-8
1.2314729313852386e-7
7.419835274634943e-8
5.944072124831678e-8
5.783467248855239e-8
6.199931836457029e-8
7.130770418935746e-8
8.746688818537934e-8
1.1318187321748772e-7
1.4799995833946146e-7
1.780297789716469e-7
1.7751408067647406e-7
1.0923763258996828e-7
6.596922604133366e-8
6.440529400321079e-8
5.786386165575782e-8
4.578598841002855e-8
4.4343770451910774e-8
2.2393195850755234e-8
7.373998493749472e-9
2.6567760374386296e-9
3.482424739454015e-10
1.88145430060404e-9
4.530914285176348e-9
5.018629343334368e-10
8.96616189632786e-9
9.82601323861551e-9
1.0505557651041384e-8
1.1579536201630452e-8
1.3244017357839203e-8
1.5735159684799614e-8
7.218668218245244e-8
1.4152993203367087e-7
8.364058057152657e-8
7.825457381330811e-8
8.995271801373406e-8
1.1887364202911179e-7
1.7770557045072547e-7
2.6626150311386294e-7
2.7669370096763e-7
2.391406586167741e-7
2.337774779778311e-7
2.445709253211691e-7
2.0149293897068346e-7
5.820208581476069e-8
2.1462635722109346e-8
1.2351069292298105e-8
9.001758386749638e-9
6.848559994971796e-9
5.648791612194186e-9
2.473388261961429e-9
1.3473531458255988e-9
1.635186877013855e-9
3.3136528860995376e-9
8.222621373147079e-9
2.9655826260716534e-8
4.359795258989162e-8
2.4490124069947285e-8
2.1754793818231903e-8
2.3590092190962365e-8
2.9206241218814846e-8
4.069504323631531e-8
9.231152932362823e-8
1.6418394511415177e-7
8.714228109707581e-8
7.030311394802486e-8
6.952125337558156e-8
7.720810040448733e-8
9.456309881093289e-8
1.2647690006625673e-7
1.7467236460222967e-7
2.1347700675514654e-7
1.898508392265386e-7
1.4608012948452462e-7
7.909206928149244e-8
6.905600856539168e-8
7.262006340692002e-8
6.037345247223664e-8
5.73517904157683e-8
3.90995153668217e-8
1.356998925135563e-8
5.28610806377831e-9
2.0279640881366838e-9
1.7939986347615755e-10
2.5520452535937617e-9
2.3803563495401384e-9
1.1014542578139867e-8
1.2070829523209192e-8
1.2591108310859143e-8
1.3562485069659626e-8
1.5207114158185585e-8
1.7753246445732992e-8
2.1607191146855324e-8
9.696516394044872e-8
1.5343457516467535e-7
9.128343551549775e-8
8.803389110691883e-8
1.053655304967277e-7
1.4798728772452702e-7
2.3444850709515658e-7
3.030192872858287e-7
2.623216285323162e-7
2.4076432600953284e-7
2.731242553414229e-7
2.3794796082796162e-7
2.2845893357737256e-7
9.386515096114026e-8
2.5460362068318624e-8
1.1343299134571589e-8
7.538581786821254e-9
5.578146076193399e-9
4.283367479063639e-9
2.761592428464856e-9
1.1989187944408798e-9
1.1886117880409108e-9
2.307429704424514e-9
5.5487660988429196e-9
1.7128641281809766e-8
5.7938448554346194e-8
2.5092007142122053e-8
2.0328947551251993e-8
2.1066294189610025e-8
2.5225161098431625e-8
7.144445727095249e-8
1.542466446707955e-7
9.522114213647415e-8
7.47461080902844e-8
7.149201970030322e-8
7.547796466164708e-8
8.562634094230821e-8
1.0380567718397564e-7
1.3339259278375504e-7
1.7617317055023838e-7
2.195395641729105e-7
1.9213790422083022e-7
1.3397556683315076e-7
8.585111657515805e-8
8.60734455686757e-8
1.0533500274616978e-7
1.0978955742613902e-7
9.807583397796193e-8
3.940101249722642e-8
1.525192903849125e-8
6.4171414492610226e-9
1.4720901346608358e-9
4.380795171418932e-9
1.821789840586931e-8
1.8283799716986284e-8
4.900307020996244e-9
1.1619204503441712e-8
1.474205711909898e-8
1.7282653571282382e-8
2.0211597323760027e-8
2.405308217325029e-8
1.1087282672875126e-7
2.0953664832271023e-7
1.2664627937003737e-7
1.2221852182491665e-7
1.4568653992876966e-7
2.0302815606775032e-7
3.201603623199608e-7
4.2072026830860824e-7
3.597634272575271e-7
3.211579085746574e-7
3.5843686250387817e-7
2.8984398060768054e-7
1.9634806555625583e-7
7.528175791347309e-8
1.9586286753075228e-8
8.401384373010083e-9
5.7136064523712706e-9
4.15811538768009e-9
3.2110877393463364e-9
2.9091458669209695e-9
2.0222762788619345e-9
2.3757737445714518e-9
4.084024432427986e-9
8.551444300961678e-9
2.402297180796095e-8
8.794203758158505e-8
3.687810545793684e-8
3.0001420981750116e-8
3.211380628899112e-8
4.065822252466146e-8
5.9298767252602155e-8
1.0649952904713362e-7
2.0353267001490897e-7
1.1292030451769961e-7
8.794387550311988e-8
8.434812676520914e-8
9.07605261970096e-8
1.0733507812088347e-7
1.3881183556209752e-7
1.9172465835856348e-7
2.5552150323484714e-7
1.9868655459473646e-7
1.624013058783177e-7
1.0423375318934624e-7
9.584353883961343e-8
1.1954664990915498e-7
1.5224667783908158e-7
1.4781781189796955e-7
6.434114514054891e-8
2.6429697480577737e-8
1.2429862651838068e-8
5.6147834268195535e-9
1.7000537097757266e-10
1.0774908377011317e-8
2.8001045500266987e-8
1.892739532389064e-9
1.2843078785948825e-8
1.7757480710749425e-8
2.1162637091893588e-8
2.4735946948586788e-8
2.927110302313585e-8
3.54813029259373e-8
1.6601341843454542e-7
2.3059273147956383e-7
1.4422798318642502e-7
1.45870301599759e-7
1.8546104209674476e-7
2.834308939879051e-7
4.431695110849551e-7
4.1554126028153606e-7
3.483594802708309e-7
3.70719485360191e-7
5.590919967908337e-7
3.724029498338744e-7
1.9315743379683872e-7
9.156410560163207e-8
3.271256407064967e-8
8.010334066900187e-9
3.5880509553021646e-9
2.707618461045756e-9
1.601698650119876e-9
1.4443914737340287e-9
1.977254088999755e-9
1.986291575954202e-9
2.7774273218245007e-9
5.20153511625705e-9
1.207556785078375e-8
4.95065607805927e-8
4.486599668540068e-8
2.8181216732991193e-8
2.7365409915446427e-8
3.274875206556312e-8
7.849828222600418e-8
1.7410950100295488e-7
1.2743639823449066e-7
9.580111920571309e-8
8.814825345361981e-8
8.990130243286068e-8
9.856830378589999e-8
1.1556240858958689e-7
1.4422975508159542e-7
1.857415831342211e-7
2.0471381520047126e-7
1.851352167630292e-8
1.6720781358247656e-7
1.4913032092519845e-7
1.343944887496297e-7
1.8834173516419741e-7
3.255054096478951e-7
1.9117584076180554e-7
8.015295644664148e-8
4.1956627299548424e-8
2.4241636080198184e-8
1.1029007835411508e-8
1.4031522914726796e-8
5.809861761413325e-8
3.1439798791994147e-8
9.274047243639653e-9
9.45600977700815e-9
2.126375546392738e-8
2.9388295969668577e-8
3.673894017375754e-8
4.485652876077191e-8
1.9933753840029758e-7
3.230695735402515e-7
2.1251597991748703e-7
2.2193018809104762e-7
2.919229693106325e-7
4.65253267910979e-7
6.804886824717783e-7
5.65643728207184e-7
4.939847783665141e-7
5.873257443252438e-7
1.1438440366037782e-6
5.152584236650508e-7
1.5350468006685795e-7
4.94326083987686e-8
2.0829898713358836e-8
5.035653089687893e-9
1.2849670071814487e-9
7.974275687066782e-10
5.257318327458477e-10
5.513907990583376e-10
2.4006194581693434e-9
4.399596625794946e-9
4.198571035502274e-9
6.809495675949027e-9
1.3324088941672978e-8
3.9528644660835195e-8
1.0709398463492342e-7
4.7516762071966875e-8
4.3619573857202923e-8
5.366326412812771e-8
7.486242764978554e-8
1.0127935436758614e-7
2.1706756497951973e-7
1.5799139319481485e-7
1.147978301977938e-7
1.0391517697241559e-7
1.0661513795199965e-7
1.2080036057772304e-7
1.5050794643352997e-7
1.9893985820861386e-7
2.0449314707161606e-7
6.9190762138271214e-9
1.1528043792802992e-7
2.221127018292122e-7
1.9088315734802367e-7
2.52138869071802e-7
3.788204252297164e-7
3.074511884388906e-7
1.6557350918152174e-7
9.031928372357525e-8
6.11833718585102e-8
4.526206672846339e-8
2.013131861596133e-8
3.0417359372688044e-8
3.122781467016495e-8
2.0556839341996175e-8
1.2245597358608717e-10
2.0312386107234385e-8
3.542489330472652e-8
4.777387208037888e-8
6.012618904612829e-8
7.437209499702644e-8
3.587511286701603e-7
3.7563082667241887e-7
2.735431146488156e-7
3.126644501504716e-7
4.669879315890463e-7
7.889559510849887e-7
7.212570671970808e-7
5.868577761772908e-7
6.748466195681896e-7
1.3482303957445723e-6
0.000012096655765941702
4.692554895289183e-6
8.818620013968255e-7
1.4492589894716972e-7
2.480263419060327e-8
3.969638502512482e-9
1.1207049520826216e-10
1.10271721070622e-9
4.317276358969227e-10
3.895321466325238e-11
2.0032102794187974e-10
3.18808535031837e-10
9.665839223705295e-10
6.1900714958986e-10
6.596464701346629e-10
1.7939069570299271e-9
1.3775240430710721e-8
1.0850953606887603e-7
3.23839993324714e-8
2.3444945321806814e-8
3.094160246823857e-8
1.0271974517367692e-7
1.7032965354996915e-7
1.3609507355233221e-7
1.1257644588689231e-7
1.0477586059965445e-7
1.0699163204901025e-7
1.169717452252497e-7
1.2942179333764623e-7
1.1132954405236607e-7
6.395977241558302e-9
7.891632321411578e-8
8.450411641475026e-8
9.956567699841721e-8
1.6653155031243486e-7
1.636922339610649e-7
2.0866291076606066e-7
4.0999151197226164e-7
1.0708185910789771e-6
1.1478117604647457e-6
8.352644032271708e-7
3.891789752835919e-7
2.0267814563821268e-7
4.6577068150541e-8
3.1767066759790166e-10
2.6503163267572548e-8
4.882765460643274e-8
7.756383583803566e-8
8.163826876118846e-8
6.319266907544915e-8
3.138467331210297e-8
2.7730627268005995e-7
5.877354591680323e-7
5.397377367953202e-7
6.879596834745158e-7
1.0544872628420602e-6
7.987617001270892e-7
6.356550346957685e-7
9.222951611154606e-7
5.720232113862671e-6
2.029507661138416e-6
1.4126187551755181e-6
3.201076724163877e-7
2.0230894753519243e-8
7.62558215467449e-9
2.4474075278114272e-9
5.843182977752191e-10
2.0527911830911678e-10
5.6872096808885854e-11
2.3001191071185976e-10
2.3337843548503014e-11
4.018672829291302e-9
3.951909089598067e-9
7.607800890614299e-10
2.2288214560652532e-11
1.4263755950737532e-12
1.1777164224343738e-11
2.3003819999054148e-11
3.5235957643903896e-11
4.8415406004539254e-11
6.441634570298203e-11
5.384963910466823e-11
3.651604029995848e-12
1.9355912461055894e-12
9.572689613437847e-13
2.889512385298422e-13
2.7006561973845814e-13
8.528896536182626e-13
1.5695259288588498e-12
2.5279640058619167e-12
3.854426063234061e-12
5.717046322582379e-12
8.35789059147129e-12
3.141588689900712e-11
7.952072655976498e-11
1.465327336365566e-10
5.437100773747479e-11
1.328535034737001e-13
2.58731675355039e-11
4.543625026070766e-11
6.49002581598752e-11
8.763179471975146e-11
1.1667494697794743e-10
1.5586352502355682e-10
2.1086895817086832e-10
2.907900264613742e-10
4.110024093341424e-10
5.985205626073774e-10
9.016742248791143e-10
1.4021860013804173e-9
2.19131971093423e-9
3.14666089041335e-9
3.6723545656979287e-9
3.917192829273383e-10
3.5720813271209134e-10
6.241198933615462e-10
7.799086348943307e-10
8.343253604429189e-10
8.366055190450491e-10
8.205749088314076e-10
8.03495102962443e-10
7.924112735164726e-10
7.891597190460526e-10
7.931923301737683e-10
8.177983117975789e-10
7.3062872667783e-10
8.141412556706206e-10
4.35564187308498e-9
9.919582838425593e-10
4.1053294838142654e-11
9.353889797943478e-13
5.15763735237958e-14
0.
0.
0.
0.
0.
0.
0.
0.
0.
0.
0.
5.740945068326045e-13
3.866860452844179e-13
4.282119104169707e-13
5.176762654447498e-13
6.420836296430808e-13
8.046572384717144e-13
1.0143022671944456e-12
1.2841258388852716e-12
1.631788097484539e-12
2.0805823223535646e-12
2.661024898226006e-12
3.4129383980849812e-12
1.3271104072510293e-11
1.0567385539465273e-11
3.0016241646125376e-12
3.0861861466332975e-13
2.2612830757925145e-12
4.177615790944447e-12
6.557988167347247e-12
9.806460523703111e-12
1.4407830560672864e-11
2.0984972621887577e-11
3.029072679056841e-11
4.307546714938651e-11
5.976859499208286e-11
8.009747546787044e-11
1.0308902730432581e-10
1.2773290137832061e-10
1.537447630690553e-10
1.8172358096795933e-10
2.128357086447228e-10
7.414341230747923e-10
1.0181961903242023e-9
3.721888810627382e-9
5.21842163500613e-9
5.465443652358937e-9
5.769060824044425e-9
6.243367396625828e-9
6.830322553820974e-9
7.476992647694796e-9
8.144646223668773e-9
8.804960456518499e-9
8.058076797092298e-9
8.380256892298206e-9
5.59055653054559e-9
1.43569058352342e-9
1.9659950909640296e-10
1.4124128359966574e-10
2.2278193704500664e-10
4.163918745820076e-11
9.956010218165872e-10
7.0413171122539265e-9
5.357130679507573e-9
4.031581928782338e-9
3.813192956626262e-9
4.127733541232132e-9
5.019201328560931e-9
6.911073413490398e-9
1.1071999825332151e-8
2.029013194415683e-8
2.245860650807549e-8
1.554947226217608e-8
3.861472484853371e-9
6.9363559751943856e-9
7.821302576230664e-9
1.1818603783810482e-8
2.1408480501902666e-8
4.4696406814038747e-8
6.902173732487176e-8
7.174119314221406e-8
8.252241281289354e-8
9.345285442677857e-8
1.619108442947705e-8
8.899963116985803e-8
8.578006560657145e-8
9.250104217717463e-8
8.63796241572021e-8
2.8395195144738684e-8
1.147074781026925e-8
7.176667622842702e-9
5.07775820043822e-9
3.6221840835712133e-9
1.0595861499415612e-9
3.1552959358328606e-10
8.362434422776357e-10
1.078633178200564e-9
5.046825730571175e-10
4.877370604646626e-9
5.789006504159784e-9
4.366403131538934e-9
4.216994895543298e-9
4.522106198532451e-9
5.180897154855199e-9
2.376239341045015e-8
6.263316307616341e-8
4.691268584570014e-8
3.744392479504562e-8
3.607191086456587e-8
3.7840692755997614e-8
4.170450913434529e-8
4.7741342345528205e-8
5.649246359084635e-8
6.851265048601705e-8
8.324970430020272e-8
4.826169308898268e-8
3.719949254148074e-8
2.7065771569789596e-8
2.0696148582876243e-8
1.8779325740784046e-8
1.4948040388847516e-8
5.635441891203528e-9
2.2509105375116186e-9
1.1983460367589397e-9
9.30204216833308e-10
1.4313309761840048e-9
4.343323655634864e-9
2.0173762327439835e-8
1.2752227957112362e-8
9.50791266169217e-9
9.006574900995187e-9
9.66628704824698e-9
1.1347075397898112e-8
1.4443161410406057e-8
4.62911464649855e-8
6.490944962434011e-8
3.931285747730312e-8
3.871893791139909e-8
4.7416510701522815e-8
6.829822130100854e-8
1.1136004813906792e-7
1.5381631896360037e-7
1.4504637625273502e-7
1.396489564193741e-7
1.5618298341400756e-7
1.9927473277682712e-7
1.5547479396635204e-7
1.5608744563212834e-7
1.5727868198227112e-7
4.2075547569270446e-8
1.4208960671005234e-8
8.03391648621759e-9
5.538517659958265e-9
3.783571309128788e-9
1.756398825901224e-9
2.4112220672471375e-10
7.419697004581019e-10
6.311912759239291e-10
5.476922988672812e-10
6.186204572544822e-9
1.7002275023593064e-8
9.092311611696674e-9
7.920045893661041e-9
8.174598650069843e-9
9.277786344963275e-9
4.0236505521118475e-8
1.0231056064196022e-7
7.782410220769439e-8
6.150975619381433e-8
5.874403495243197e-8
6.115995841846639e-8
6.697473030158852e-8
7.634658755709962e-8
9.023899324897882e-8
1.097890043145009e-7
1.350861387236699e-7
7.970244529519275e-8
7.041641522132558e-8
6.483152912964074e-8
5.336401727687651e-8
5.108807928324472e-8
3.617444404978286e-8
1.320282246687249e-8
5.58112728387645e-9
2.9608155525467116e-9
1.9931918458659395e-9
2.452424414330875e-9
8.256915702751077e-9
3.491267345798083e-8
2.128562462944703e-8
1.7738117537252955e-8
1.7501082477938078e-8
1.899005803427305e-8
2.2143211614452073e-8
2.7585884346291318e-8
3.685757781768908e-8
1.184582947982433e-7
1.2724232291107075e-7
7.79691456488401e-8
7.814946305908867e-8
9.890681059220548e-8
1.5068764888220144e-7
2.389655538191662e-7
2.409124857133741e-7
2.118244229842645e-7
2.2586504648969352e-7
3.0516404906490537e-7
2.2424131659929583e-7
2.1874144860478118e-7
1.8977327784786326e-7
5.217030640092033e-8
1.671672251723508e-8
9.007668876331194e-9
6.387807603792398e-9
4.5316940711451325e-9
3.1716951085263716e-9
7.728362731495214e-10
1.2689502070425513e-10
4.797645120543989e-10
2.0968208291917295e-9
7.564489726021573e-9
4.320700015390216e-8
2.0351489025481396e-8
1.4847144621536397e-8
1.442319417754438e-8
1.6137555050874088e-8
1.9959537384545175e-8
7.091285899938106e-8
1.5784789301663573e-7
9.923019793547815e-8
7.803379025876392e-8
7.48367897093607e-8
7.913526019230835e-8
8.969549493617867e-8
1.0830628417318656e-7
1.3829785279172466e-7
1.817431854734065e-7
2.2948811163754452e-7
1.1678134521819334e-7
8.642194685147986e-8
9.077050431368874e-8
8.713119752027248e-8
7.936128332898405e-8
7.060449046703739e-8
2.8848424447722036e-8
1.1288192665055141e-8
5.264086489062339e-9
2.4930344504793224e-9
7.194736404242773e-10
9.009801685179901e-10
1.9420939683796023e-8
2.0330556450086226e-8
1.886928500189882e-8
1.9235452194914346e-8
2.0834714026901977e-8
2.3748062085000324e-8
2.8405451169769388e-8
1.1475118541013972e-7
1.736157505606256e-7
1.0424631097913996e-7
1.0118797553664717e-7
1.219425382033177e-7
1.729412673199551e-7
2.7485769131486565e-7
3.3935443554695e-7
2.8815414641563843e-7
2.681552039091322e-7
3.1222766140451945e-7
4.976582799143613e-7
3.3205471968966786e-7
2.351760223008235e-7
1.1953114613440553e-7
4.2187091717413585e-8
9.816023356636272e-9
4.163647964397463e-9
2.8723154392449527e-9
1.5784490515392776e-9
6.536751762258128e-10
1.7469671281582026e-10
7.328792975854833e-11
8.605757022865377e-10
2.8139139708919554e-9
9.221120718768817e-9
5.319147679512977e-8
2.0117622980384478e-8
1.5209016324745946e-8
1.5244117097944906e-8
1.7669091952493916e-8
6.501070708515516e-8
1.559565329758119e-7
1.2943432924825794e-7
9.850332377503201e-8
9.090268866680322e-8
9.213156682692861e-8
9.889821595748718e-8
1.1145489629216175e-7
1.3158222873791816e-7
1.6161734236714223e-7
2.010468093602122e-7
1.2930756941881227e-7
1.1911981240093752e-7
1.4384320857876685e-7
1.8442205014240038e-7
1.855891677448354e-7
8.506053729615174e-8
3.643313639567993e-8
1.8490174780784884e-8
1.0572533448983938e-8
6.09834756834237e-9
2.6366010869226014e-9
4.920516827027972e-9
1.695987179913256e-8
2.2889534934943008e-8
2.6903302132685425e-8
3.047456037512153e-8
3.487215044059526e-8
4.099979222976967e-8
4.99107453259212e-8
6.331431461816535e-8
2.6322908371033376e-7
2.50411531061387e-7
1.627384761209309e-7
1.7086217126915808e-7
2.298477772303911e-7
3.742970076764791e-7
4.880074204103311e-7
3.916734015841142e-7
3.649307684587428e-7
4.653915941743668e-7
9.627810003722386e-7
5.751490949924154e-7
3.329957499565728e-7
1.2899846559533475e-7
5.7532515269012685e-8
1.663385797988016e-8
4.194490029077109e-9
2.165120717927572e-9
1.5878161497016951e-9
6.901723558824655e-10
7.871717209066406e-10
1.3182726483969507e-9
1.5873925318416774e-9
2.912236401473122e-9
6.595443946061665e-9
2.0430706493751878e-8
6.35744461941189e-8
2.655154515154632e-8
2.243606697095257e-8
2.4506795977937495e-8
3.1253619478235104e-8
8.587513706705247e-8
1.9486274067344583e-7
1.532561654448462e-7
1.1397628279008625e-7
1.0391669409212144e-7
1.0530567146547695e-7
1.1483993048473067e-7
1.3404719482327923e-7
1.6699040611360375e-7
2.155730484785262e-7
2.320909256916966e-7
1.8090018778630138e-7
1.4745663455557547e-7
1.6080009230743985e-7
2.4986712315247895e-7
3.2452683807044183e-7
1.5016950195756356e-7
6.810629284650117e-8
3.728804761814004e-8
2.2506585041111552e-8
1.3034191784231146e-8
1.1564793137289605e-9
2.6037747346557614e-8
8.186761320303266e-9
9.699176463128164e-9
2.3038961301819464e-8
3.1989633891856114e-8
3.939599348421743e-8
4.736708482300202e-8
5.735781262387588e-8
2.554648550812813e-7
3.15413828145626e-7
2.0851405739581818e-7
2.202508579179946e-7
2.960613529912569e-7
4.824904278072549e-7
6.490116456468399e-7
5.172857172066437e-7
4.709198236417962e-7
5.955742190652743e-7
1.2903751183505155e-6
0.000010211638099198723
5.981866767977053e-6
1.5414907582509605e-6
2.4391001145555407e-7
3.989513406650184e-8
6.697345588885288e-9
6.915774445937442e-10
7.520208115860218e-10
4.123005929137378e-10
1.784401059184997e-10
6.511444889311385e-11
1.406231739067397e-10
1.0674576214236377e-9
6.583589773362202e-10
7.866784253782289e-10
2.401011092761901e-9
1.4475513765760517e-8
8.03865106947437e-8
2.0075624054863935e-8
1.649706615949636e-8
2.60228398005557e-8
8.975168065443867e-8
1.6863201345870928e-7
1.4531394248941492e-7
1.2089958050270592e-7
1.111731465310328e-7
1.112148125454527e-7
1.1925653425942062e-7
1.3522272118895096e-7
1.5310055073466312e-7
9.686957737831516e-8
2.198269916236975e-7
2.8087377444010586e-7
3.692071259473862e-7
2.934871542881219e-7
3.284901201334127e-7
3.4774725697561384e-7
2.2618501798394517e-7
2.0126222780801133e-7
2.930330618238276e-7
6.347454004496099e-8
5.138971365827185e-9
9.678728843069099e-9
1.175921834178336e-8
2.6514496052078165e-9
1.6865135899950132e-8
3.906811831294937e-8
5.950302839203392e-8
7.961784658932355e-8
1.0207004366285201e-7
1.2966472324282663e-7
7.099137372316299e-7
4.7021465091995227e-7
3.7511458696541013e-7
4.6682367343844504e-7
7.786461508620673e-7
1.04729567525318e-6
7.702280204877262e-7
7.413402948900985e-7
1.163531785663354e-6
5.224210071314192e-6
4.136262774818004e-6
4.261178292466025e-6
3.3754795346319025e-6
1.4897126025637744e-6
5.949506263831134e-7
2.5338525644524077e-7
1.0925140356814118e-7
4.9430585293606803e-8
4.1677105441360705e-8
3.261381206739412e-8
1.3464154809154258e-9
3.6569591535175164e-9
2.2329577573324224e-9
1.1726318565688415e-9
7.95063349579626e-11
3.1134712588080056e-11
2.560735976140116e-11
1.1162036758023191e-11
4.684133951080328e-11
2.47234644078653e-11
1.6499751648998612e-11
3.6468754134319983e-10
1.4899066244933474e-9
4.120948727945923e-9
8.750903824076611e-9
1.2055712612274417e-8
1.3649938684726535e-8
1.634131488401125e-8
2.2973536458508403e-8
2.6837559166938286e-8
1.2303604408902335e-8
4.840330965934299e-9
9.994336509170117e-9
2.0140430582577143e-8
5.679475016266219e-8
2.1182902616970636e-7
6.179013379886992e-8
6.5780227196944e-8
1.0079246658646207e-7
4.1914915094040184e-7
1.8012651552871807e-7
5.7230812817391404e-8
2.0023392147074052e-8
1.1792625629142784e-9
4.861739181063291e-10
1.8851550980415875e-10
2.180246278790651e-11
3.26837283117412e-11
3.540502382337402e-11
2.9648204811137166e-11
2.998532434115314e-11
1.7381915300298655e-12
8.339380692973407e-13
8.859000913314841e-12
3.037083036474042e-12
3.4440065534210995e-12
4.427359558184865e-12
5.902686408234937e-12
8.011396058030931e-12
1.0920822203454525e-11
1.464737664036335e-11
1.876671642369489e-11
2.2420248282892922e-11
2.4120407317835054e-11
4.346346913923879e-11
8.64282072937226e-11
6.177772197943435e-11
3.227938568240696e-11
2.2240543842167147e-11
1.8285970124837192e-11
1.6525735368556536e-11
1.5439713544711497e-11
1.4168537488812723e-11
1.1985126379093297e-11
8.026854438469179e-12
1.050564294268174e-12
1.0914575547045767e-11
3.1169503228553614e-11
6.549019553727566e-11
1.2441671074865395e-10
2.2789634410206276e-10
4.1392428441348036e-10
1.4839671883970678e-9
1.0374969667923137e-9
4.847280345139558e-10
2.661997332998288e-10
1.9407621393021865e-10
1.7210665321266375e-10
1.6791796562592031e-10
1.7070494916844282e-10
1.7632257915304818e-10
1.826852662502049e-10
1.8832112668226903e-10
1.3241797052028153e-10
2.242131893132903e-10
1.1904031311727523e-9
1.9694956633677856e-9
2.959741996985465e-9
2.3588239224174102e-11
3.814859959446515e-13
3.771059868297134e-14
0.
8.130301820587743e-14
0.
0.
0.
0.
0.
0.
0.
0.
2.3784483276257355e-14
3.273821587774518e-14
1.0624550858949401e-12
7.370306914355173e-13
8.211364589911011e-13
9.967736116997184e-13
1.2412031394181543e-12
1.5616528847162115e-12
1.9763044206413783e-12
2.5117620703721e-12
3.203910823769357e-12
4.100172912425944e-12
5.262772725286741e-12
2.0787071574612004e-11
1.6505520984201803e-11
4.451651706131986e-12
6.413494736504921e-13
3.663586160004797e-12
6.6543894113732414e-12
1.038805246267453e-11
1.5502511274725102e-11
2.2772892351885196e-11
3.321311824709113e-11
4.808967781931708e-11
6.875440766938681e-11
9.616305524436656e-11
1.3017627119793952e-10
1.6931510250254305e-10
2.116814946567464e-10
2.564031649391073e-10
3.041922263883851e-10
3.568975916871819e-10
4.1691463212081464e-10
1.1921840724267728e-9
2.386090544390271e-9
7.58468342436666e-9
9.366011976956927e-9
9.505095364715672e-9
9.979916894948189e-9
1.0766533738776343e-8
1.1725551958531515e-8
1.2762694600981652e-8
1.3818308108927349e-8
1.4852366274335782e-8
1.2492767946084935e-8
1.2150872728901924e-8
9.538843794609026e-9
3.4187937445258985e-9
6.549325349876135e-10
4.163019449695771e-11
1.9671274726487378e-10
2.055003223901453e-11
1.1227332419011029e-9
6.091341942704043e-9
1.2929902529133964e-8
7.716419422917716e-9
6.592616902126669e-9
6.746561483208558e-9
7.890865098784304e-9
1.0526688897946048e-8
1.638632817805552e-8
2.96779159861864e-8
3.520649450043518e-8
1.1587907336976043e-8
5.012570974541874e-9
4.707079701088063e-9
7.28827696293109e-9
1.3350983053457402e-8
2.7983375597078458e-8
5.2036646110026196e-8
5.895471520798524e-8
6.514986251398756e-8
7.655038902422779e-8
5.48062163852116e-8
1.3144800097809094e-7
3.869940540303659e-8
8.495773647190893e-8
7.865210723529606e-8
1.0215473715498615e-7
3.7592694842537975e-8
1.136992881560384e-8
6.212738633398234e-9
4.03299888692366e-9
2.5575519025568623e-9
5.264917973973863e-10
7.24438569541772e-10
1.2212200089079583e-9
1.5294338659161442e-9
1.22167589803677e-9
3.540948125790856e-9
3.676610856712214e-9
3.147174359627867e-9
3.1779404849164083e-9
3.467674670133996e-9
1.464981551917328e-8
4.4367972357369475e-8
4.757457227045144e-8
3.851629272195021e-8
3.67604835561993e-8
3.795213521171978e-8
4.062449249274571e-8
4.435200986081501e-8
4.9053737726258724e-8
5.47382730318549e-8
6.134994157141078e-8
4.7210983396619514e-8
3.9322045132501514e-8
3.127198553314467e-8
2.828556878220792e-8
2.51120924894496e-8
1.0732173137220698e-8
4.086121361053423e-9
2.0820590068182573e-9
1.5277122845455416e-9
1.9312670582897853e-9
4.4315664406135774e-9
1.6816888652859748e-8
2.2858402285877323e-8
1.4429780781272352e-8
1.2688915348838568e-8
1.3081780076901867e-8
1.49883421540852e-8
1.8798851484534332e-8
2.589961506710861e-8
3.990456360749164e-8
7.819177181047997e-8
7.164969354620174e-8
4.5804132746047046e-8
4.782311674161963e-8
6.367362786284999e-8
1.0303889074732826e-7
1.6262344717600325e-7
1.5919761691888337e-7
1.5085198901948358e-7
1.7147980357347217e-7
2.170766351117966e-7
1.7236848122085876e-7
1.5845736809248304e-7
1.8645406347033376e-7
6.906910003043213e-8
2.084582638361011e-8
1.0725838906529282e-8
7.3246508996418695e-9
5.267039169148362e-9
3.6345145405356826e-9
7.014905678416244e-10
3.0396274410342243e-10
4.3966893445861794e-10
3.0135101244122966e-10
3.5114346528115778e-9
2.539098880455604e-8
1.328455661388017e-8
9.8146531027258e-9
9.468832059804453e-9
1.0354455358514306e-8
1.2325985128171084e-8
5.1098505975081384e-8
1.2048476614719374e-7
7.911196031370383e-8
6.282527557943459e-8
6.061041585864733e-8
6.414537826274245e-8
7.221288618350091e-8
8.582882549881897e-8
1.0709513410902613e-7
1.37500813566975e-7
1.726658141735109e-7
8.98490481946751e-8
6.961013754008469e-8
6.527647337599465e-8
5.193345476488898e-8
4.59769017431895e-8
4.1203580958287934e-8
1.6888232217138765e-8
6.420171386821114e-9
3.0252213655449063e-9
1.637004664234033e-9
1.261797541800501e-9
3.720301308038999e-9
2.4548797540476684e-8
2.0542434401283605e-8
1.6207486198626245e-8
1.5588216239205343e-8
1.6579577510422988e-8
1.8937921929376523e-8
2.3026654538069412e-8
8.599295870343157e-8
1.272582543651009e-7
7.560849354906497e-8
7.281880896335031e-8
8.699134355116308e-8
1.2184086590882543e-7
1.9285009611504572e-7
2.5624513276509035e-7
2.2892682172556187e-7
2.1161182209050877e-7
2.3583896552111402e-7
3.3304014294918947e-7
2.3722581941449556e-7
2.1876746024296446e-7
1.5546869034322094e-7
4.083401870776638e-8
1.2023810880435107e-8
6.239110564328511e-9
4.344055890641136e-9
2.69800683448868e-9
1.279510394776057e-9
2.795364824289139e-10
3.873902952622982e-10
2.342786061640421e-10
2.1416989220225893e-9
9.435985783430182e-9
3.361868314499143e-8
1.472121910694787e-8
1.2137603285896599e-8
1.2407478854257824e-8
1.4269093593758524e-8
5.723809029082015e-8
1.402392870157972e-7
1.0879743204342501e-7
8.445066521518995e-8
7.941947377776811e-8
8.168274597073955e-8
8.866901374439182e-8
1.006442264036636e-7
1.1905183019056369e-7
1.4567330253686904e-7
1.808738550569759e-7
1.0880848017801112e-7
9.94952697327253e-8
1.1090323460315809e-7
1.0974588792098079e-7
1.0956295469125416e-7
6.36701972682393e-8
2.44450695797212e-8
1.1171457657038052e-8
6.0175909024197795e-9
3.5433820408660765e-9
2.691440283779518e-9
9.29505905744661e-9
3.039643680300248e-8
2.488633412638087e-8
2.415488885394582e-8
2.5299488824952122e-8
2.8018176256429897e-8
3.262314328850822e-8
3.992527813149199e-8
5.1563457703512293e-8
1.9265834778453382e-7
1.9686787312019146e-7
1.2334432248603799e-7
1.2571448922085128e-7
1.6266387817610362e-7
2.5463456990442197e-7
3.7664384892606837e-7
3.308304683623447e-7
2.925095250478399e-7
3.327240776458167e-7
5.306255520244032e-7
3.5125700565637014e-7
2.7339451048330545e-7
1.6810461781182565e-7
6.574254391085965e-8
1.5598884380094755e-8
6.334068372777827e-9
4.273003399388526e-9
2.9036789764849548e-9
1.8647256910535994e-9
9.914326812012676e-10
5.777832855949092e-10
1.1334443320129784e-9
2.8570093484784336e-9
7.82779577313204e-9
3.3880565419128507e-8
3.406567205362028e-8
2.0734745117276014e-8
1.9218379806076514e-8
2.1407347142495455e-8
2.697228472983684e-8
8.468929023533552e-8
1.9058787876022392e-7
1.307648857318834e-7
1.0005999153432786e-7
9.368525708001608e-8
9.692336741684631e-8
1.0750875216592878e-7
1.2709263327215354e-7
1.593664191618327e-7
2.075454459998082e-7
2.574366882658716e-7
1.4802146635930462e-7
1.1669856296934076e-7
1.288488115218349e-7
1.6246814657917992e-7
1.844549082308069e-7
1.1452368840172129e-7
4.5667783279406486e-8
2.118857145619456e-8
1.1108725670973518e-8
5.584947642040492e-9
6.171366876129679e-10
6.053826639719389e-9
5.619036994683696e-9
1.7611884625932597e-8
2.3268532609224584e-8
2.7023076694001567e-8
3.091769343364061e-8
3.6000435147724916e-8
4.314822601540633e-8
1.831639332367864e-7
2.5248309424278965e-7
1.5782659738746616e-7
1.5900806165529457e-7
2.008909712147519e-7
3.042492296944624e-7
4.763515838253462e-7
4.5399670299081427e-7
3.7742792602789375e-7
3.9365241512883684e-7
5.719195737318504e-7
1.5069027108235623e-6
8.402997641811247e-7
3.456102444521463e-7
9.290852376655713e-8
3.1097776844695606e-8
1.1793818081774828e-8
2.1864892951636513e-9
7.327001993118026e-10
4.025854372481321e-10
9.254358539861009e-12
1.0852277490712215e-11
1.1899415814915844e-9
1.1384181368928253e-9
2.2093400518751665e-9
5.418289858307918e-9
1.7846971893910657e-8
4.786812765410776e-8
2.068423774291498e-8
1.7991574946041596e-8
2.0141833355775823e-8
6.297205546166511e-8
1.5362190301155452e-7
1.679394015706048e-7
1.2527814286936868e-7
1.1080010144953683e-7
1.0902738383138221e-7
1.148037100054144e-7
1.280995362591501e-7
1.5145643466197545e-7
1.8822079823410988e-7
2.2439643224957066e-7
1.856307689326496e-7
1.6865522200122053e-7
2.2405442909707778e-7
3.8272436634056594e-7
2.8381080594934564e-7
1.3334278649220663e-7
7.241611518363261e-8
4.670792501823435e-8
3.3522704167041746e-8
2.5324397305078857e-8
6.4943889858802255e-9
8.712519858119367e-9
3.122884680943248e-10
1.5386396631207414e-8
2.9376285916329374e-8
4.0367427819289396e-8
5.042280805601694e-8
6.1660123839863e-8
7.591023711797567e-8
9.539946894348547e-8
4.5550918976957306e-7
3.587378771103121e-7
2.5475699820281024e-7
2.8764140016058765e-7
4.2645687348784053e-7
7.10990316546351e-7
6.468345315378929e-7
5.247145656366626e-7
5.909763630446975e-7
1.0960350708377346e-6
6.595299534682814e-6
3.214780731126802e-6
1.086564328758362e-6
2.1368213945571346e-7
4.246659725246146e-8
9.79274451681473e-9
2.5718004125206333e-9
1.1463528058265896e-10
1.2910959854722503e-10
2.3916137139196366e-11
1.0660732983524843e-10
3.6475195615889744e-10
2.222937949616957e-9
1.2317501489994265e-9
1.7328010742197478e-9
5.442781197592159e-9
2.139811451343164e-8
1.0208725242647543e-7
3.147111582796709e-8
2.6529278031875314e-8
3.211729991248301e-8
5.566787603480332e-8
1.567949973379503e-7
1.9716372492222547e-7
1.460044027900201e-7
1.2465719457050336e-7
1.2076293687264025e-7
1.2822298730926703e-7
1.4731924921074145e-7
1.7892803987387162e-7
1.9362121056565954e-7
5.275691612982675e-8
1.7842878907127895e-7
2.686308237595666e-7
3.805743844959923e-7
4.161414856024309e-7
3.4585215851921154e-7
3.559354524247838e-7
2.1956822272081817e-7
1.4723492001074052e-7
1.4269444656131671e-7
1.5533704592684845e-7
1.199674976944774e-8
1.382023596184014e-8
1.8586176149105428e-8
1.1660262459111102e-8
7.618546204458715e-9
3.219091720368946e-8
5.450473695737965e-8
7.497581882561292e-8
9.648188390107855e-8
4.571725289705029e-7
4.530454246541251e-7
3.492550682074528e-7
4.1713831814535453e-7
6.573919624076739e-7
1.036682759735467e-6
8.15117159041987e-7
7.091759775858684e-7
9.369755199428293e-7
2.642761738314331e-6
9.183995807785373e-6
2.0511816167154178e-6
2.2436549238662833e-6
1.3851494308332132e-6
3.0804954699613436e-8
2.3039160268032856e-8
1.1758732733051789e-8
2.9661428487019916e-10
1.8390468739810237e-9
4.001665944230497e-10
1.0730172429806721e-9
5.706997262698125e-10
6.742932587725533e-10
3.8089862511079805e-9
2.7096499742011905e-9
5.399122862988572e-10
1.1407321837994096e-12
3.762714511131448e-12
6.793923564149801e-12
1.4008438214645222e-11
1.822889767407654e-11
1.9807211567097373e-12
1.64602404855712e-12
1.2617001643114876e-12
9.072231171587969e-13
6.018192528331932e-13
3.2585828174050094e-13
3.944304580644218e-14
3.0621220909352577e-13
7.657271606601998e-13
1.403575406157268e-12
2.3023092754349775e-12
1.783132054014977e-11
3.8529462299253526e-11
5.990740131503544e-11
1.943974244674088e-11
6.647438199600394e-12
1.8372585051505037e-11
2.690551043411736e-11
3.5247341879807605e-11
4.474790338652856e-11
5.642364772369005e-11
7.138575111828721e-11
9.11092446389374e-11
1.1773848171522993e-10
1.5455191844358763e-10
2.067569527718238e-10
2.829266148780781e-10
3.976899208776996e-10
5.768261889265412e-10
8.662728112681001e-10
1.3417920927523421e-9
4.3292849528826835e-10
1.5742978429373256e-10
3.956918339841795e-10
4.663888445787313e-10
4.873690164513001e-10
4.984109158729439e-10
5.116952455648302e-10
5.303843303241651e-10
5.546263283237665e-10
5.834807739689518e-10
6.155396144743526e-10
6.88986898245744e-10
6.973482001510334e-10
3.716111761492688e-10
3.4041241454172317e-9
3.313491260105256e-9
8.315856810374019e-11
9.462936246613985e-13
9.020409757794335e-14
0.
0.
0.
0.
0.
0.
0.
0.
0.
0.
0.
0.
6.662471041776509e-13
4.636235946629499e-13
5.164920248037149e-13
6.265061116901022e-13
7.793722718812215e-13
9.795031271954611e-13
1.2381097785687245e-12
1.5715788542400937e-12
2.0019597626695284e-12
2.558291595567036e-12
3.278526655150904e-12
1.330715356833237e-11
9.676211157165752e-12
2.7814211316841395e-12
3.145253508519334e-13
2.1496144917928484e-12
3.9560303042724414e-12
6.2006172224604734e-12
9.264041244269389e-12
1.3605389868770814e-11
1.9819424068436248e-11
2.8637379900465134e-11
4.081622764522147e-11
5.684706373945799e-11
7.656653983776346e-11
9.907897118648715e-11
1.23338560647306e-10
1.4894363496928615e-10
1.763842834362709e-10
2.0676274300325506e-10
7.369663293970077e-10
9.380607470977479e-10
3.5384883551242414e-9
5.087729513983525e-9
5.364378328574291e-9
5.663181101817704e-9
6.124618287028864e-9
6.697169390847899e-9
7.329651907973109e-9
7.983593193652499e-9
8.630384420182908e-9
9.247730181793266e-9
8.058506064967034e-9
8.0814927337469e-9
5.964443656507252e-9
1.7801873821883313e-9
3.3491979368576483e-10
5.119573329079486e-11
1.467222990037626e-10
1.4685530574628598e-11
9.33510728447401e-10
6.1995802181433674e-9
5.286851000738054e-9
3.8440930410191655e-9
3.61472147509324e-9
3.9166746747104484e-9
4.7486384635030714e-9
6.4371650748230695e-9
9.941144142925306e-9
1.788928472130413e-8
2.8319717593957757e-8
4.696162657162228e-9
4.851126970126766e-9
5.421622850431733e-9
8.28626867027425e-9
1.4720753791281269e-8
3.001352742007092e-8
5.544685599177165e-8
6.248089170371936e-8
6.795266682300828e-8
7.995132174793516e-8
6.404309453539076e-8
7.800852567454924e-8
7.368161348626574e-8
8.527713554246128e-8
4.554741969330086e-8
1.6952738323354803e-8
9.052433906317886e-9
6.357701503336228e-9
4.783717065473266e-9
3.206921051621577e-9
6.013957972383784e-10
2.479169955997582e-10
6.354553830560899e-10
6.917073964157816e-10
4.205066225154167e-10
9.291787314145733e-9
5.0850593453855155e-9
4.159637894949903e-9
4.132816135710273e-9
4.515928217133305e-9
5.268864849280954e-9
2.3207820330063974e-8
5.69929720586425e-8
3.727477362337267e-8
2.9839600128094985e-8
2.8922863117157815e-8
3.065792095693366e-8
3.440589288430143e-8
4.0480418713062176e-8
4.954611402183299e-8
6.141520955794525e-8
7.165522853753585e-8
3.941542327994745e-8
2.676856369947205e-8
1.7555940578749164e-8
1.2316559823860022e-8
1.036671815114166e-8
9.321524017046132e-9
4.392951420784376e-9
1.5813680941907038e-9
7.404288912305207e-10
4.729463838094149e-10
5.827462461860776e-10
1.654494640723089e-9
7.745235886660507e-9
8.542451151753059e-9
5.691007143821855e-9
5.148948860759429e-9
5.3741064965115096e-9
6.163245082143909e-9
7.657288629289712e-9
1.0328093745767766e-8
3.341463739287561e-8
4.5256289242824475e-8
2.8224655848348464e-8
2.8697147780348862e-8
3.639277458753609e-8
5.457874533978297e-8
9.198967329861527e-8
1.2404210991373374e-7
1.1756827303936692e-7
1.1775168001380649e-7
1.3499224405720184e-7
1.1883376597643282e-7
1.398888440934166e-7
8.574482026375984e-8
2.9479028010802338e-8
1.4251728336494997e-8
9.650772687914574e-9
7.2895135923073674e-9
5.7784068057831955e-9
2.493793569867616e-9
5.286798652941698e-10
1.0853908198425094e-11
6.962874492178385e-11
1.313610759656618e-9
7.155487209004278e-9
1.9391694531189857e-8
1.0092858188306872e-8
8.58340299255998e-9
8.773251523834967e-9
9.96172145239604e-9
3.666089077993343e-8
8.46419085046543e-8
5.269611244717439e-8
4.245295713458248e-8
4.141038506249073e-8
4.4306780924358456e-8
5.0508965991099426e-8
6.089653685828569e-8
7.694993725833236e-8
9.817236339992741e-8
1.156200473157991e-7
1.166664207107392e-7
7.167579656885274e-8
4.574210147305775e-8
3.777249163400473e-8
2.5950789192126982e-8
2.026704311926233e-8
1.9095621236780238e-8
1.0181563468095812e-8
3.2155997760884682e-9
1.1042959322113953e-9
1.2814923699019396e-10
5.862083770331705e-10
4.1926398950714925e-10
7.368795588536034e-9
8.113608194924e-9
6.830366160967705e-9
6.741396933187971e-9
7.233458931309498e-9
8.243541312308898e-9
9.90319625818358e-9
4.4295003390536655e-8
8.505316910966585e-8
5.0158051606004155e-8
4.680175775129914e-8
5.364084491214283e-8
7.04107233503339e-8
1.0425857594305451e-7
1.6071501858167823e-7
1.867992326359745e-7
1.6848084520730187e-7
1.6236728522303295e-7
1.8142890617419172e-7
1.4419141005361242e-7
4.953914495141067e-8
2.1182112595991983e-8
1.329505503485796e-8
9.935836228421854e-9
7.89730665486704e-9
5.693063270470825e-9
1.9817042477024806e-9
8.910966119222333e-10
9.14778730616437e-10
2.0575375644589314e-9
5.968385077287598e-9
2.5512850843434334e-8
2.5571830621290128e-8
1.608760296881521e-8
1.4670941182227428e-8
1.5839027086465235e-8
1.9158845891702834e-8
2.5627236505037096e-8
6.949721542503259e-8
1.2007143449685516e-7
6.331553374540659e-8
5.1855840875708725e-8
5.1923807850633006e-8
5.8353312347630143e-8
7.228647815874705e-8
9.710564361096685e-8
1.2841598679067768e-7
1.3775291436617526e-7
1.1881484478756483e-7
1.0777884187427552e-7
5.719290978636612e-8
4.578049996587303e-8
3.6565046712973094e-8
2.619166688003348e-8
2.3245390272943926e-8
1.935409638613068e-8
6.9502070843510945e-9
2.454961340616865e-9
8.86978148634478e-10
6.262330548993347e-12
5.196588782417519e-10
1.4942330025625022e-9
1.232257041622409e-8
8.6387477597259e-9
7.839860637579713e-9
8.017644367091144e-9
8.817958447940455e-9
1.0268731013456979e-8
1.261270209016639e-8
5.4914125321387416e-8
9.269966923534932e-8
5.455326589309912e-8
5.181619282230014e-8
6.080738941732173e-8
8.276103369926708e-8
1.2795782232807008e-7
1.8911141028277296e-7
1.8854034474661655e-7
1.6967226596210176e-7
1.7587752378827332e-7
1.7631035485543986e-7
1.8538684130443693e-7
6.514586594298178e-8
2.3168303075532357e-8
1.296315388269466e-8
9.301036307958672e-9
7.090424913845673e-9
5.68680733308392e-9
2.2435891536259692e-9
8.331001870898722e-10
7.137436794016588e-10
1.5968935645010175e-9
4.6491486071523745e-9
1.7997861305658455e-8
2.981832112769936e-8
1.6484381178644072e-8
1.4393934621016782e-8
1.5185849948837482e-8
1.804663437064751e-8
5.598951423122312e-8
1.1725666102016692e-7
6.815869341161928e-8
5.476667687935728e-8
5.348483934985174e-8
5.770074408233788e-8
6.707887125954635e-8
8.354483361399494e-8
1.0965654261921229e-7
1.4231456723650172e-7
1.6224232603696136e-7
1.474732736527567e-7
1.0582798709997791e-7
5.986905645375748e-8
5.635986339378781e-8
5.1693685267209925e-8
3.9739744651954055e-8
3.8313296569901325e-8
2.199157029368415e-8
7.045502269810434e-9
2.454048805101898e-9
3.2638691034670157e-10
1.691711132313102e-9
4.305011187380771e-9
2.4589443979589905e-9
7.161929709846254e-9
8.178001508168328e-9
8.784540933373394e-9
9.673499239647242e-9
1.1033456745926719e-8
1.305560734907483e-8
6.086917530167163e-8
1.24916956444464e-7
7.411286785763206e-8
6.902672199277691e-8
7.885289296742745e-8
1.0314152528489662e-7
1.5220474803243333e-7
2.313506880766469e-7
2.5539027837608095e-7
2.2197874197069194e-7
2.119695712167674e-7
2.2989809891519376e-7
1.7043895350593233e-7
4.907792792793965e-8
1.945779849777558e-8
1.1744446549109661e-8
8.666910800121573e-9
6.652079816092571e-9
5.3399686852045845e-9
2.234042836994491e-9
1.2928890147999124e-9
1.6310368136314859e-9
3.3250660960196404e-9
8.297179280083247e-9
3.105347340442725e-8
3.839347341380633e-8
2.261343389745731e-8
2.042464309485306e-8
2.2364336590540673e-8
2.792934776386397e-8
3.932806028200448e-8
8.62656554657847e-8
1.4878257577677708e-7
7.812185810254229e-8
6.316175573587905e-8
6.258758217740006e-8
6.973595885508784e-8
8.585330306307589e-8
1.1538803616829398e-7
1.5794512960195727e-7
1.8528251076355507e-7
1.564931716173127e-7
1.317232985306529e-7
6.976487217213089e-8
5.948636590418237e-8
6.178336831832175e-8
5.019121199580491e-8
4.709478517183556e-8
3.4534872856237975e-8
1.1940439959429876e-8
4.5216788822721076e-9
1.697140214693779e-9
1.7372720196193677e-10
2.1723932210722085e-9
2.2307523947166013e-9
9.465528783345422e-9
1.0197544911152163e-8
1.052361434700559e-8
1.1274395836358281e-8
1.2601559348282608e-8
1.4679895013657885e-8
1.7836931776872276e-8
8.10028613940306e-8
1.316624698661977e-7
7.822746173611215e-8
7.525359532602875e-8
8.973357391228633e-8
1.25213986248882e-7
1.9777296138987108e-7
2.6523088758284606e-7
2.349709767618108e-7
2.1382429105034864e-7
2.3767696586527118e-7
2.134279543916549e-7
2.0974853545414906e-7
7.98005939556836e-8
2.2815091211213623e-8
1.077888624326306e-8
7.338305505342802e-9
5.405188109419116e-9
4.238000442499408e-9
2.5145949276026105e-9
1.086492503444768e-9
1.092331125250068e-9
2.1541629504849574e-9
5.251306804041298e-9
1.665398445206584e-8
4.914847453766172e-8
2.2228561322934152e-8
1.8315161630897873e-8
1.9102278800911822e-8
2.294596260946785e-8
6.510039372612163e-8
1.3866671087990652e-7
8.411078238969589e-8
6.614165078885699e-8
6.335359968148487e-8
6.698646984002577e-8
7.614802476731509e-8
9.256322699272934e-8
1.192352535701528e-7
1.5723772751455445e-7
1.938043133293806e-7
1.6899505258293497e-7
1.1705458128415563e-7
7.338987217856742e-8
7.371479152399739e-8
8.926867848681493e-8
8.86974413940107e-8
8.319147891063293e-8
3.475169221363914e-8
1.2930541245087155e-8
5.267281083860166e-9
1.1358273209815392e-9
3.623115669561833e-9
1.4190770557442301e-8
1.6268308416258516e-8
4.56607540633268e-9
9.928020370158172e-9
1.2340529883590302e-8
1.434690798562183e-8
1.6713982343936995e-8
1.985884592218383e-8
9.280528165588205e-8
1.7796903145734917e-7
1.0717920651519947e-7
1.029453303685295e-7
1.2201438797606915e-7
1.6854140946509597e-7
2.641267662222945e-7
3.608606228072518e-7
3.177104434744704e-7
2.806959524442735e-7
3.0538550710090875e-7
2.5826110823856205e-7
1.8305815498949963e-7
6.441251265480153e-8
1.790027512344531e-8
8.258267750404093e-9
5.75668978202101e-9
4.138032765520914e-9
3.32032527461373e-9
2.667064116976758e-9
1.7714552655460028e-9
2.1225241370844812e-9
3.7338663806842e-9
7.960153333410241e-9
2.3104567028692373e-8
7.231840847376944e-8
3.175741108038614e-8
2.6365255878522985e-8
2.8405448994592554e-8
3.605049386210348e-8
5.2789210549791376e-8
9.600059394686443e-8
1.7965706684907248e-7
9.815479116270864e-8
7.667396695732623e-8
7.368550899598481e-8
7.942232209880498e-8
9.410349269366821e-8
1.2190871693450933e-7
1.6816452024108538e-7
2.2230254316957953e-7
1.7850786126162722e-7
1.395346728387199e-7
8.696524161092417e-8
8.023875779791916e-8
1.0037759340471178e-7
1.203194149463354e-7
1.2028791330781598e-7
5.560507729518345e-8
2.1938041288143672e-8
9.931972167185851e-9
4.341934999506844e-9
2.488045035805944e-10
8.172029833809598e-9
2.2710229322572817e-8
2.5822465375497245e-9
1.1186384126318131e-8
1.4784101244280931e-8
1.7329723885276155e-8
2.010974440656685e-8
2.3725293228062936e-8
2.874518176625745e-8
1.3578539406317028e-7
1.9234494788416154e-7
1.1929205793407805e-7
1.1987155972953237e-7
1.5113310887101804e-7
2.2834149435190086e-7
3.6300790587188933e-7
3.586958513074441e-7
2.993548505320446e-7
3.1091025917392165e-7
4.4611910201400643e-7
3.105280054495088e-7
1.748735522624486e-7
8.851635295436485e-8
2.806263040902074e-8
7.60221733000253e-9
3.770741891772352e-9
2.865854715368424e-9
1.7088562037227181e-9
1.6220723690978106e-9
1.6947846865402073e-9
1.668108891030007e-9
2.4847147296497303e-9
4.806337144729286e-9
1.1538948422931531e-8
5.143220746546578e-8
3.6331444477931987e-8
2.417010729381408e-8
2.3839542703678084e-8
2.8658026903187618e-8
7.071269072505108e-8
1.5474501964277242e-7
1.091994950686248e-7
8.239769496985725e-8
7.607539141035569e-8
7.774054817411134e-8
8.531969063164827e-8
1.0002342009433564e-7
1.246277650768884e-7
1.601971780239313e-7
1.8175722000695764e-7
4.3031228427472154e-8
1.3472111118019296e-7
1.117214484510427e-7
1.0672324443917554e-7
1.5473258328431003e-7
2.726101756688941e-7
1.618217895791135e-7
6.731067885901671e-8
3.3746627820430284e-8
1.8206176705521777e-8
7.340854630595409e-9
1.1155652819207188e-8
6.196002568673054e-8
2.914898307311387e-8
6.098303601491124e-9
9.309999277243583e-9
1.7972300134389096e-8
2.389503880348539e-8
2.9410281115739303e-8
3.566369942414142e-8
1.6441675392704282e-7
2.6932288563160935e-7
1.7380134223216022e-7
1.7906487300685378e-7
2.3180157080073638e-7
3.6254262750825557e-7
5.568477874681796e-7
4.91284592009006e-7
4.1907217734446116e-7
4.7276654760742986e-7
8.195804151187858e-7
3.990283938091977e-7
1.3246169030597607e-7
5.02852810713278e-8
2.17555898150477e-8
4.74607123902187e-9
1.6158264354605032e-9
1.1920458321023373e-9
6.75011968046078e-10
7.68555209925775e-10
2.7360024497600407e-9
3.5985927925278237e-9
4.0681450215076334e-9
6.425877897856211e-9
1.3172996956721926e-8
4.365654509416767e-8
7.332418419320771e-8
3.903776605347483e-8
3.770213760623788e-8
4.761881126508944e-8
7.098850412594552e-8
9.423930145478101e-8
1.9528555547031485e-7
1.3281220314468205e-7
9.718741059421185e-8
8.852146725576834e-8
9.107278192634391e-8
1.0320389267941869e-7
1.2827899833514584e-7
1.6971909143921872e-7
1.8807512326084704e-7
1.2916932137646537e-8
1.1795925108246076e-7
1.451813252464172e-7
1.3315880384682776e-7
1.854418012936173e-7
3.3284321173546543e-7
2.604658498557162e-7
1.270395472843496e-7
6.889866269906581e-8
4.3377957126031405e-8
2.800615139230014e-8
8.134754270973601e-9
3.914628921127212e-8
3.197540299631827e-8
1.658111783421324e-8
3.270650074961073e-9
1.8679278345435472e-8
2.908458486891298e-8
3.769636597809019e-8
4.661132623242737e-8
5.7203553915073926e-8
2.854463751258059e-7
3.0773095315657937e-7
2.1666155306864594e-7
2.4181542220339135e-7
3.506698797597489e-7
5.993740160484968e-7
6.159765981648037e-7
4.899426712032629e-7
5.269416109423276e-7
9.086510479914685e-7
4.521428136256826e-6
1.8546103627265498e-6
4.0802120521721144e-7
8.162124576268861e-8
1.763351326439354e-8
4.192377512364058e-9
6.793366376858406e-10
1.8881123389847857e-10
1.0632056582764767e-10
1.3863941579196519e-10
2.095059634598829e-10
8.067785926647927e-10
1.4520832459021537e-9
1.040221956341583e-9
1.7820417503495257e-9
6.984739171291353e-9
3.578347020756254e-8
7.788341401683019e-8
3.1004322999478265e-8
2.984166909599965e-8
4.210637979810432e-8
1.2271236554430855e-7
1.5553298002378982e-7
1.14998517421466e-7
9.709527690136805e-8
9.301764450352023e-8
9.75293700661337e-8
1.0961889108151586e-7
1.2618745541172813e-7
1.212795039234358e-7
2.7467098201524304e-8
5.715083500075295e-8
1.1501360746473854e-7
4.099613703220665e-8
1.7696038967472387e-8
1.4274427902632838e-7
3.05146323691338e-7
4.459801607661542e-7
5.679706985289778e-7
4.6649741450936357e-7
3.008314712192106e-7
1.6118276625770887e-7
2.1675518288144995e-8
1.5800860884112078e-8
2.774553744149988e-8
3.268376359570045e-8
3.083536001214304e-8
1.5188465229706858e-8
1.5493926834137293e-8
4.870835683280597e-8
7.907439954799005e-8
3.2281070270388107e-7
4.2094428914224987e-7
3.643239620344152e-7
4.720674292178539e-7
8.052968646686762e-7
1.0365571179337826e-6
7.469155459114931e-7
7.426591764162752e-7
1.3133577907935328e-6
0.0000119712884854658
2.905751567614037e-6
1.6173819718846756e-6
5.49894645853573e-7
1.6660701984061235e-7
2.75284837199722e-9
1.5347017953769913e-7
3.816856788587994e-7
5.070099545021123e-8
9.104433581936833e-9
1.212147298726018e-9
1.3195813484954434e-9
1.2156425083398394e-9
1.42311847982946e-9
1.1986731611641311e-11
1.1077086301346081e-9
5.643088557649342e-9
4.7050730747794616e-9
1.0682577411599139e-9
3.4394164280330466e-11
2.646882776311386e-12
4.2662181824567405e-12
6.042085856968906e-13
3.4439113202031816e-13
7.400109534525112e-13
8.903845125739071e-13
8.631550542110571e-13
7.548699644326477e-13
6.222844718159783e-13
4.793926933248547e-13
3.1403807034735744e-13
1.0012527360276021e-13
1.9742911319447123e-13
1.0643705391701548e-11
2.0938265878295613e-11
2.7144217411943497e-11
4.608269203461105e-12
7.515549258108779e-12
1.3065114138069716e-11
1.7257865195817816e-11
2.146767072289903e-11
2.6269622063966428e-11
3.205974185184041e-11
3.924075509564604e-11
4.8316007713531634e-11
5.997389814690145e-11
7.519857115364511e-11
9.544020971989967e-11
1.2289551214790887e-10
1.609881859601957e-10
2.1522327761909478e-10
2.9475632833534344e-10
4.153480346417153e-10
3.2814310420914574e-10
1.3195329422886384e-10
2.7735588961917825e-10
3.1967117737312835e-10
3.3797226993445416e-10
3.5379861954045884e-10
3.7286498682516324e-10
3.964672312052459e-10
4.245377367967674e-10
4.564655139120498e-10
4.91297984640554e-10
5.768373904351647e-10
6.714187260092367e-10
2.1593539068593293e-10
1.870855927530899e-9
4.981855375174309e-9
3.4274763350622797e-10
2.6484118422649037e-11
6.675424578382241e-14
0.
2.917645222252065e-13
0.
0.
0.
0.
0.
0.
0.
0.
0.
5.337042174327576e-13
3.50852995581841e-13
3.867800024171197e-13
4.662387550002281e-13
5.767181499892608e-13
7.207943543488372e-13
9.061724722622614e-13
1.1442445770478284e-12
1.4503515343053207e-12
1.844706268054871e-12
2.3537688406897802e-12
3.0120603154676027e-12
1.3554438142924569e-11
8.106282659495384e-12
2.344525484062195e-12
3.3684631363942833e-13
1.943805862844617e-12
3.536424229238231e-12
5.5172897926253675e-12
8.221902443166026e-12
1.2059397423108417e-11
1.7569866549226637e-11
2.5443383336363124e-11
3.6455620668160175e-11
5.1240905820841644e-11
6.990490058489335e-11
9.177385141996905e-11
1.1574763376283432e-10
1.4112520764951156e-10
1.6809770557343066e-10
1.9760254622838607e-10
7.420044815480543e-10
7.607556892120575e-10
3.152545011837788e-9
4.802722538807809e-9
5.151849901882669e-9
5.443577972188697e-9
5.8770798574296876e-9
6.416340272375712e-9
7.014589486215982e-9
7.634447367737532e-9
8.247125840306488e-9
7.90629606441479e-9
8.27977444200372e-9
4.595635616134877e-9
9.806008749414465e-10
3.3886858566747496e-11
2.526784587599911e-10
3.4606131904673714e-10
1.8810300702989675e-10
1.0216146801399924e-9
6.511554861294984e-9
4.086973862509899e-9
3.4468522147427385e-9
3.4144447376348095e-9
3.778560692555892e-9
4.651542896643832e-9
6.4681061932639154e-9
1.0482047727747278e-8
1.9104822882629895e-8
1.922303091867879e-8
1.3328991636555704e-8
4.066973334522854e-9
7.69834510885337e-9
8.457727327320735e-9
1.2585162268987034e-8
2.2597695331553157e-8
4.6868559160678526e-8
7.116947450366664e-8
7.349229903282846e-8
8.460000052667635e-8
9.60435530636032e-8
1.558627610201032e-8
9.232006550880212e-8
8.822708992858027e-8
9.392629992972555e-8
9.107649142638639e-8
2.9299279567418712e-8
1.154978062745916e-8
7.150989307007035e-9
5.0280323765128476e-9
3.5608994464971505e-9
1.080058107154531e-9
3.26985974342642e-10
8.443257215254074e-10
1.0709712645956865e-9
4.847898591794257e-10
4.7493055703396035e-9
6.016990424913974e-9
4.466021859175976e-9
4.292042892425643e-9
4.593107676684787e-9
5.25739175918261e-9
2.4151478688851764e-8
6.371035321999472e-8
4.816753529389682e-8
3.840732703255267e-8
3.6956882681788956e-8
3.871511041372107e-8
4.258761290323826e-8
4.8631149512933154e-8
5.7372822598185265e-8
6.93766602033793e-8
8.422676364509336e-8
4.9264207742429044e-8
3.865123156614488e-8
2.8585065638001275e-8
2.2024812044629405e-8
2.0138033947701538e-8
1.5743778773976823e-8
5.866245661528714e-9
2.3653026529034504e-9
1.2678355948306831e-9
9.86848602969204e-10
1.5214118538122318e-9
4.665868475824287e-9
2.1465716232724232e-8
1.3136986555589422e-8
9.910212399016921e-9
9.430548573094957e-9
1.0142043834054875e-8
1.1915643724705957e-8
1.516795545008039e-8
4.8639737168840913e-8
6.744255578905339e-8
4.083278796589368e-8
4.022005864782862e-8
4.9288397896501453e-8
7.111966407833575e-8
1.1602152478329811e-7
1.5811401687995893e-7
1.477269724133936e-7
1.4256406688932113e-7
1.6064664902224517e-7
2.084685769136871e-7
1.603313768762277e-7
1.5817602231943584e-7
1.607136599487599e-7
4.323381051465369e-8
1.4124945632729002e-8
7.830497554490871e-9
5.3748450395180595e-9
3.627823420170973e-9
1.7256771738061312e-9
2.585066357886057e-10
7.393387965441295e-10
6.003138096376976e-10
5.791312753913632e-10
6.021755373717409e-9
1.799309371423942e-8
9.307995388677674e-9
8.03470159801741e-9
8.265872666118874e-9
9.371315274375332e-9
4.0615321245260385e-8
1.0323675656070175e-7
7.938689321477722e-8
6.262562776073236e-8
5.968665121672823e-8
6.200660628078555e-8
6.77263149850212e-8
7.696331566986815e-8
9.064249370618057e-8
1.0987542653336384e-7
1.348357075474713e-7
8.049911571145415e-8
7.211506662358127e-8
6.771511678241196e-8
5.654134866980377e-8
5.4581526978927544e-8
3.7367765691248006e-8
1.3629434878870689e-8
5.831558541298376e-9
3.1157494681180607e-9
2.0953561702053395e-9
2.5547774054455386e-9
8.741798702866823e-9
3.478986721670698e-8
2.1462891100656634e-8
1.815135996994456e-8
1.8016034800737162e-8
1.9599316671269912e-8
2.2872724884247774e-8
2.848480480074612e-8
3.8004622170556086e-8
1.232048254325267e-7
1.3076109320084314e-7
8.03481512150926e-8
8.072273657015607e-8
1.0248895237545364e-7
1.568005209921604e-7
2.472002352678418e-7
2.4475293749531414e-7
2.154481405461457e-7
2.317091533838647e-7
3.1868711877265147e-7
2.3112835427045425e-7
2.207267244905256e-7
1.898843407096891e-7
5.3509222501480414e-8
1.6539712049306723e-8
8.692485844814505e-9
6.139393110231327e-9
4.315541686344446e-9
3.044189643167885e-9
7.764167819283748e-10
1.415210244401994e-10
5.094624196053067e-10
2.109790253518509e-9
7.408977143000846e-9
4.19973882505387e-8
2.102044076396419e-8
1.5089313225356326e-8
1.4586770405507729e-8
1.6299686331558924e-8
2.01718364748111e-8
7.127655047996277e-8
1.5901719167009907e-7
1.0089424541149498e-7
7.910930411953778e-8
7.566094955548032e-8
7.977535292426437e-8
9.011628705033503e-8
1.0839058218694306e-7
1.378598409831364e-7
1.8078642374311806e-7
2.2889238772180705e-7
1.1711661801508186e-7
8.773991769631383e-8
9.329989027517797e-8
9.192198156946064e-8
8.52983240772423e-8
7.399877801740851e-8
2.9690867906032192e-8
1.1805564377644172e-8
5.5694800697711305e-9
2.650946239224553e-9
7.185587439539257e-10
6.99566578849782e-10
1.9177146432207442e-8
2.005640192766993e-8
1.9138200641502265e-8
1.971567628302742e-8
2.1451811511834784e-8
2.449625224357394e-8
2.9307874447861673e-8
1.1903124626625068e-7
1.7801655553657012e-7
1.0724551917283069e-7
1.0447135863196503e-7
1.2646952541452836e-7
1.8052338459633917e-7
2.8764519442401643e-7
3.4653853230465536e-7
2.919218379169862e-7
2.742390323293687e-7
3.2525019331603873e-7
5.380681337368565e-7
3.526749656574382e-7
2.37322632802778e-7
1.1336946573992446e-7
4.353284334808996e-8
9.718066150081314e-9
3.8477990941634934e-9
2.6064581875995112e-9
1.4168109868635493e-9
5.346723322132972e-10
1.8257927451044438e-10
1.1301601609831608e-10
8.794298724833686e-10
2.734924260009276e-9
8.647139325817476e-9
5.166155505187608e-8
2.091920400587384e-8
1.539321648953632e-8
1.5305351835113817e-8
1.7707807143586464e-8
6.463578375888618e-8
1.5486116368640967e-7
1.3146158623630186e-7
9.971557441493156e-8
9.166187145888612e-8
9.260686628886457e-8
9.912715630953486e-8
1.114274610961487e-7
1.3128271882430264e-7
1.6105250218333615e-7
1.9996059696814626e-7
1.31202719158317e-7
1.214811857118049e-7
1.484151647888136e-7
1.9900631535183057e-7
1.9648611249667507e-7
8.712930843311037e-8
3.822978529946935e-8
1.9817487595459878e-8
1.151280721529531e-8
6.713312591859819e-9
2.7291773577471253e-9
3.649922008310534e-9
1.5049034102753238e-8
2.2282372575902088e-8
2.706763918228378e-8
3.109217764218572e-8
3.5809477851312e-8
4.221938258795118e-8
5.142285494373097e-8
6.515492079478435e-8
2.7478938591071673e-7
2.563893730278306e-7
1.6788024517042944e-7
1.7737388058689245e-7
2.4063832010197007e-7
3.9467373842196464e-7
4.991867975410404e-7
3.972548743361282e-7
3.7555855311243653e-7
4.921468610496487e-7
1.083320797648931e-6
6.352613097809175e-7
3.490398252407183e-7
1.255535938446444e-7
5.294788607187392e-8
1.7276144954756055e-8
3.973081080793237e-9
1.8643466910452854e-9
1.3888271714174392e-9
5.629828451678707e-10
6.529833227619751e-10
1.4927247353035359e-9
1.6367127085301564e-9
2.8342793355403316e-9
6.2409965281224285e-9
1.8349837743418027e-8
7.248440548975126e-8
2.7566862314346265e-8
2.2672877466512992e-8
2.458404873874931e-8
3.135310913114535e-8
8.440274403818046e-8
1.9190999441559696e-7
1.557289711631083e-7
1.152730147417012e-7
1.045648290113438e-7
1.0557551685290826e-7
1.1482207509051095e-7
1.337850614153771e-7
1.6651420182333476e-7
2.141721916931093e-7
2.2012699261592289e-7
1.8547008268416033e-7
1.5228349762482816e-7
1.6617692124901072e-7
2.664523287267156e-7
3.392828547297546e-7
1.5697984934245304e-7
7.299328939665196e-8
4.104064360537782e-8
2.546964320500764e-8
1.5283802728895766e-8
1.5302281528635924e-9
2.614724297213874e-8
9.767293595032463e-9
8.05186962692633e-9
2.2485358308052695e-8
3.2415916018307635e-8
4.05198579944261e-8
4.904759090359601e-8
5.9555178724180496e-8
2.6781747790409e-7
3.2324250614126346e-7
2.160428355261991e-7
2.3030416869369028e-7
3.13405070184213e-7
5.166767682477414e-7
6.656024943954941e-7
5.236047785091533e-7
4.881992590629626e-7
6.450082570735634e-7
1.545590411572724e-6
0.000010447133350575021
0.00001145863824169798
2.830837640183937e-6
3.983167330973882e-7
5.852881706105443e-8
8.50832991111785e-9
5.673999252339317e-10
9.445433336374838e-10
8.212295288927445e-10
2.2215808350709669e-10
9.789924133765577e-11
1.0813652016348936e-10
3.7634265694691914e-10
5.589179781878114e-10
4.103971239543622e-10
9.02937714629506e-10
5.798199107116593e-9
4.360726943493503e-8
2.111668100627155e-8
1.3357102542440455e-8
1.8870053624983746e-8
6.18512061855558e-8
1.437661676721634e-7
1.402051527756683e-7
1.1724436620958772e-7
1.0532591979139531e-7
1.0262072567704713e-7
1.0730126120835683e-7
1.1860455609328689e-7
1.2949702929976304e-7
6.50092813926323e-8
1.337420465029959e-7
2.563973327564871e-7
3.4507927612051043e-7
2.7275503682491364e-7
3.3894847464078283e-7
4.5524540163505416e-7
3.231816424207403e-7
3.165125728930173e-7
3.103099085254068e-7
5.4342182334562936e-8
5.84358405714817e-9
9.169836195998639e-9
1.2951036619162252e-8
6.477802672616833e-9
1.1764604544148195e-8
3.562672456120784e-8
5.85905414190756e-8
8.093256057302723e-8
1.0530337771961748e-7
1.3461793748086791e-7
7.502679568107608e-7
4.908565957713279e-7
4.0079033414989675e-7
5.084715747272099e-7
8.641457644539667e-7
1.0893113555681172e-6
7.972393628166609e-7
7.972256439253817e-7
1.3520190538037925e-6
8.095266820105784e-6
3.4074042435845015e-6
3.2442427258306036e-6
2.1801337725801843e-6
8.392249593247503e-7
2.934991626354949e-7
8.245457184061859e-8
4.7125664755227625e-8
2.0613405539988208e-7
6.997064171056873e-7
5.285086244260152e-8
9.315189237510358e-9
3.2298285725682827e-9
2.7442534065290695e-9
3.529965185233509e-9
2.5595338143971126e-9
1.469863624394579e-9
1.0470953144967207e-9
9.110423816964539e-10
3.319651029233557e-9
3.0771710693153005e-9
4.4109788001786687e-10
1.5305323316567932e-12
1.2160097882815379e-11
5.459841305067463e-12
2.8428862090484916e-12
1.7982928665002958e-12
1.073597171548382e-12
5.096788050350058e-13
9.879152776328916e-14
1.6030891380916206e-13
2.848315082355701e-13
2.955398090386747e-13
7.132286605726174e-12
1.3797589981721858e-11
1.598007985700766e-11
1.151459502124455e-12
5.861046535837709e-12
9.128062479388678e-12
1.1635442226378973e-11
1.4183057282677496e-11
1.7088406432955008e-11
2.055176374518788e-11
2.4764071446596336e-11
2.995326524233301e-11
3.641866788587819e-11
4.456950543860055e-11
5.4979525610606114e-11
6.847098704729068e-11
8.624818382921443e-11
1.1011709089635194e-10
1.4285920802640773e-10
2.491466247168406e-10
1.67397380344636e-10
2.4903002711351044e-10
2.6223392296465597e-10
2.6736168670194035e-10
2.754790687958746e-10
2.884355920864321e-10
3.062958662621283e-10
3.28798879805262e-10
3.5560552594416814e-10
3.862758969227829e-10
4.2018949088596945e-10
5.023261305330925e-10
6.52758837853271e-10
5.232465352708727e-10
8.541465273453838e-10
3.687240665778448e-9
5.313889517440391e-10
2.397872939374912e-11
4.81867097636248e-13
3.5031357242957665e-14
2.65462394880557e-14
0.
0.
0.
0.
0.
0.
0.
0.
0.
5.035700334407323e-13
3.2516994052815927e-13
3.5735454670452545e-13
4.2995759478045055e-13
5.309242952242072e-13
6.624393020746075e-13
8.314329885416978e-13
1.0481858543420762e-12
1.3265410293652111e-12
1.684726932799045e-12
2.1465992711290485e-12
1.4680825321826714e-11
4.549178669848029e-12
1.2417924728663738e-12
3.369564965583235e-13
1.3206546564218976e-12
2.3122013248214366e-12
3.548001652635992e-12
5.235378604455836e-12
7.631908902804944e-12
1.1090380159057424e-11
1.609875687868051e-11
2.3302831821845545e-11
3.3466120747439055e-11
4.7287805567322293e-11
6.504109844160892e-11
8.624143690020114e-11
1.0982401301561668e-10
1.3491634654559875e-10
1.6148082360855278e-10
1.903038912238252e-10
7.340358432918514e-10
6.45038247368508e-10
2.8822588165841275e-9
4.5826946380567195e-9
4.988593082940738e-9
5.2782384362293065e-9
5.692732064486193e-9
6.208578241269987e-9
6.782877497295225e-9
7.3795418489110425e-9
7.969999789420502e-9
7.820494693195791e-9
8.147491031972714e-9
4.056810547801599e-9
7.87773008247638e-10
4.1350918494032566e-11
3.103011538327099e-10
4.159780419664418e-10
2.804850514117232e-10
1.0260356677539216e-9
5.401438792608365e-9
3.6363602530193674e-9
3.2186687539321528e-9
3.254047865987145e-9
3.6352907473834362e-9
4.496558462499786e-9
6.2760248616127356e-9
1.0220655600869888e-8
1.8495446692444178e-8
1.758584816870857e-8
1.2217382816246174e-8
4.357444225250903e-9
8.141478573512167e-9
8.80000840586575e-9
1.2981278455481887e-8
2.3189456369100542e-8
4.791662103993329e-8
7.228352973760091e-8
7.442378363223145e-8
8.564223855852967e-8
9.728344815763195e-8
1.540624936916871e-8
9.38572976089264e-8
8.942158598401212e-8
9.479286172716961e-8
9.304141169276501e-8
2.9708937721689728e-8
1.161267637959102e-8
7.162476052768939e-9
5.025342371606549e-9
3.5503039229374475e-9
1.090212180990392e-9
3.3200862758472874e-10
8.496258434269598e-10
1.0710077290548955e-9
4.775747799191493e-10
4.72909899829262e-9
6.12348762848215e-9
4.51878499228996e-9
4.3350964372719285e-9
4.635805014496088e-9
1.8746503993535325e-8
5.2828988182316416e-8
4.607635341559136e-8
3.6990851431284486e-8
3.549551219267525e-8
3.6906955273246784e-8
3.99952878691707e-8
4.455543736886686e-8
5.074463162160387e-8
5.8811803732309135e-8
6.879460696379097e-8
8.002201309913478e-8
4.8552340340711485e-8
3.9166432714340756e-8
2.8301806951858458e-8
2.1990227159295048e-8
2.0494398806170866e-8
1.3692736127128858e-8
4.643377152407645e-9
1.8262033087607641e-9
8.40215419467742e-10
4.720148754724315e-10
9.760463210185039e-10
5.6339479634824e-9
1.5572188582568726e-8
9.598696716897199e-9
8.387334801265322e-9
8.512732929030746e-9
9.452067397381827e-9
1.1264953280426217e-8
1.4362276781599416e-8
5.291423958319349e-8
7.752881042540522e-8
4.6179385240544135e-8
4.48150634725027e-8
5.403392606923219e-8
7.639786505543428e-8
1.2258158570609194e-7
1.7162962280256553e-7
1.6205056058962902e-7
1.527789269514262e-7
1.6821187224566543e-7
1.554351496386236e-7
1.8279162601846464e-7
8.520403961825498e-8
2.830071722180674e-8
1.4567787966288678e-8
1.0100451917354616e-8
7.654255366481421e-9
6.122235066310283e-9
2.523420122843267e-9
6.780973712216549e-10
2.8490689643236634e-10
7.396625619810905e-10
2.8910344797212436e-9
1.2261576378968144e-8
2.6551844974344135e-8
1.4000442504968032e-8
1.1982078473028269e-8
1.2386569942195789e-8
1.4327776400008412e-8
1.813160395865346e-8
6.079308462223548e-8
1.205959964729618e-7
6.700582736409201e-8
5.4257261108592325e-8
5.357285939734902e-8
5.878563132955716e-8
7.010287956175477e-8
9.020576716050206e-8
1.2093379728182128e-7
1.498950637313516e-7
1.5169542417371104e-7
9.895051991196222e-8
5.862719967051618e-8
5.0612061178653377e-8
3.8855776003420175e-8
2.968775927841067e-8
2.7948945321659203e-8
1.85822972786378e-8
6.299969666551807e-9
2.45666217810887e-9
1.009431263401346e-9
2.3745703486903994e-10
3.1532270744740824e-10
5.5807046309547915e-9
1.5558118826229587e-8
1.0843257687825505e-8
9.926393777599455e-9
1.0239138623986503e-8
1.1385623691472598e-8
1.3451778346733158e-8
1.6841737869454136e-8
6.809608113220307e-8
1.0249551196108925e-7
6.051916792080758e-8
5.817071459220638e-8
6.941029965411685e-8
9.699174488367149e-8
1.5369452708195963e-7
2.116398391532001e-7
1.9495735321589988e-7
1.8043544829981512e-7
1.9834015641016e-7
1.823659071772159e-7
2.1079035970958867e-7
8.913634177272139e-8
2.78289520450358e-8
1.3998203266747952e-8
9.623056330185825e-9
7.223369044241512e-9
5.782056570741245e-9
2.6281033452585282e-9
8.135822769853406e-10
5.409283177154316e-10
1.249808001141394e-9
3.881171134019034e-9
1.4593054202424957e-8
3.441549309133366e-8
1.7247507348622712e-8
1.4568757053130577e-8
1.508232403172508e-8
1.7626235734247523e-8
5.739417081051113e-8
1.2555723089203952e-7
7.593627543120043e-8
6.076642239702983e-8
5.906462478103065e-8
6.324595889335962e-8
7.264014655380516e-8
8.89540074261622e-8
1.1494372544775662e-7
1.504597071373981e-7
1.8223616700188644e-7
1.8317763377527128e-7
1.1104437925375834e-7
6.753791947828421e-8
6.646566221707065e-8
6.078404418021449e-8
4.8546031002716286e-8
4.701338146093408e-8
2.319841085298924e-8
7.707659908820613e-9
2.8038128823885577e-9
3.778744673147318e-10
1.996718651851998e-9
4.933317745184037e-9
4.304780142417018e-11
9.062228638823514e-9
1.0130301277830693e-8
1.0899065076111052e-8
1.2043888036217991e-8
1.3789179774176493e-8
1.6385872691975487e-8
7.512250067831105e-8
1.465276851351504e-7
8.662908938051454e-8
8.117838963810378e-8
9.34911228886029e-8
1.239080730361176e-7
1.8587376114145685e-7
2.771608539374439e-7
2.8343975564416793e-7
2.446619025353927e-7
2.406845123477603e-7
2.4861752214809235e-7
2.0717058193675225e-7
5.978223319057825e-8
2.1568592901305543e-8
1.223507501893209e-8
8.888537764308605e-9
6.733116052744396e-9
5.596709224875743e-9
2.5252770614584848e-9
1.3801895494960553e-9
1.6743354121525083e-9
3.366520669783555e-9
8.275235936631775e-9
2.9370932207307946e-8
4.560730682068232e-8
2.5206312255257264e-8
2.2289051656306954e-8
2.4141656045043202e-8
2.990177307051517e-8
4.172410493856952e-8
9.38800714540767e-8
1.6800343903477102e-7
8.936184326960736e-8
7.196887237892912e-8
7.105734432301303e-8
7.877378337768669e-8
9.627282369198665e-8
1.285084742719358e-7
1.778171090965731e-7
2.1987489614640204e-7
1.9686903980142586e-7
1.4856662097936507e-7
8.106588606615322e-8
7.126756018528108e-8
7.607620700980656e-8
6.438700198920885e-8
6.154748055962296e-8
4.075099661940161e-8
1.4201522402060937e-8
5.5945011339539175e-9
2.164988216013977e-9
1.9023661312431985e-10
2.799556386111387e-9
2.9791811282297073e-9
1.083898913323561e-8
1.2382292675860043e-8
1.3071480959854315e-8
1.4145265312943073e-8
1.589145690404283e-8
1.856362725177556e-8
2.258807542167512e-8
1.0148457026902976e-7
1.5929867953431392e-7
9.495334279408137e-8
9.177046329041634e-8
1.1013800760730432e-7
1.553192483019885e-7
2.4658956908403923e-7
3.1336713479975155e-7
2.689220137771601e-7
2.4812685959102097e-7
2.847487403635439e-7
2.4447368178070384e-7
2.2905415544804553e-7
9.735812332040414e-8
2.5840033515703942e-8
1.1193720859981346e-8
7.357605532390926e-9
5.447581333176849e-9
4.12696677177575e-9
2.7911796273043955e-9
1.2367243930863022e-9
1.2281673192449063e-9
2.3531684213216556e-9
5.583460691790049e-9
1.6937170224490316e-8
6.12930338198848e-8
2.6000217860201118e-8
2.087706333134444e-8
2.1580349241655695e-8
2.5841354457606373e-8
7.266956907678351e-8
1.5737882346086874e-7
9.788719371075074e-8
7.667268915801125e-8
7.319331308664448e-8
7.7123889782567e-8
8.730261682584537e-8
1.0557984041253327e-7
1.3536040924027772e-7
1.7862464912611087e-7
2.2288949080623236e-7
1.9138157679992157e-7
1.3700992917963341e-7
8.890275181469113e-8
8.908663371517522e-8
1.1049946005649007e-7
1.1934424661892425e-7
1.0388678158518443e-7
4.107700775121477e-8
1.621944072137646e-8
6.942458702340001e-9
1.6587940662450965e-9
4.713588957698883e-9
2.0506437640087885e-8
1.9342783440956813e-8
4.53602790806886e-9
1.189500272679515e-8
1.5349087523761928e-8
1.8105567439068992e-8
2.1228682980911655e-8
2.5284649137208083e-8
1.1630517510610325e-7
2.1802856001126876e-7
1.321773058986566e-7
1.2802295912626537e-7
1.5328373463352712e-7
2.1501073341258266e-7
3.405931293338832e-7
4.372335932322121e-7
3.6907808497779896e-7
3.325392546922724e-7
3.7821630874384306e-7
2.9697526684306993e-7
1.932641793941442e-7
7.825439578854618e-8
1.977755781569171e-8
8.124116594701172e-9
5.4359246994712536e-9
3.972379131461179e-9
2.9841984999931448e-9
2.91650422178038e-9
2.113061147137652e-9
2.4489757375240536e-9
4.1365682081347495e-9
8.539079473595096e-9
2.347349563803834e-8
9.394586101056958e-8
3.8589335209037044e-8
3.097784291832809e-8
3.304852139785894e-8
4.1856693993387754e-8
6.113452334565276e-8
1.0802812548011984e-7
2.081680519670141e-7
1.1644911295887172e-7
9.038081853257507e-8
8.643736044899498e-8
9.274472134096718e-8
1.0934208906485302e-7
1.4096631196411496e-7
1.943442251499263e-7
2.5895535899695167e-7
1.9374743016361513e-7
1.6572184804994594e-7
1.0863738048221412e-7
9.989480170060763e-8
1.2520257914186536e-7
1.663939589014047e-7
1.587314779516802e-7
6.728488202277666e-8
2.8255575180817376e-8
1.3554675486473056e-8
6.2391396416286885e-9
1.0611883358526253e-10
1.2309185323120773e-8
2.989729706589817e-8
9.646255680361733e-10
1.2905185728681985e-8
1.8443572651818576e-8
2.2228378146163536e-8
2.610527879165304e-8
3.094988824336953e-8
3.752353044120393e-8
1.758222705214825e-7
2.4081576541559163e-7
1.5155194605959453e-7
1.540775993839709e-7
1.972219312146175e-7
3.0407017012268153e-7
4.700080954731906e-7
4.281508976173472e-7
3.615210591896744e-7
3.923474466021737e-7
6.147713694525446e-7
3.98217651939147e-7
1.9465352195585273e-7
8.770041066856742e-8
3.407751405082167e-8
7.956587392732888e-9
3.315336787933221e-9
2.4662847567706157e-9
1.4558431897552112e-9
1.2520852010784924e-9
2.0507112046622797e-9
2.1233143785051575e-9
2.8332400666832346e-9
5.1757140562182105e-9
1.1728526372320058e-8
4.538284521603579e-8
4.883981105738036e-8
2.935968142521798e-8
2.8192266652180754e-8
3.366453553337946e-8
7.921744703918691e-8
1.762785404889935e-7
1.320139589738078e-7
9.886973068834539e-8
9.064223647334865e-8
9.219833424627787e-8
1.0087658511103521e-7
1.1809559445092302e-7
1.472860464725593e-7
1.8927643255125054e-7
2.0256981097289944e-7
1.0456028177334918e-9
1.7117182264630851e-7
1.6478526192524408e-7
1.4470759388200104e-7
2.0193747367719174e-7
3.4211674994884055e-7
2.0459852341839545e-7
8.728819027700956e-8
4.65834633154607e-8
2.789414361884616e-8
1.3619905036752288e-8
1.5705204531746237e-8
5.353358568888535e-8
3.206957283600061e-8
1.1268023344083212e-8
8.580893299851054e-9
2.1847260818331994e-8
3.100385409145547e-8
3.9155491293606286e-8
4.8019605100015e-8
2.112312419142471e-7
3.377524584504804e-7
2.248248217724619e-7
2.3694757929880545e-7
3.1527647833648366e-7
5.089498047538751e-7
7.17587546303316e-7
5.804467833135953e-7
5.17596915327873e-7
6.408682242005291e-7
1.3670015295724955e-6
5.820376987178122e-7
1.6152788459377183e-7
4.7320843966961686e-8
1.8397362177435852e-8
5.082832123426704e-9
1.0513970566066556e-9
5.401296294059892e-10
4.2053105743129004e-10
4.301524031337943e-10
1.880782858662107e-9
4.199815169201205e-9
3.4920248360062837e-9
5.665599917571465e-9
1.2612187756732842e-8
3.51248987033627e-8
1.3241415161504052e-7
5.1065758855995473e-8
4.495962126591236e-8
5.4521738837043325e-8
7.374082842724512e-8
9.910518111434345e-8
2.1604311027618727e-7
1.6465638409617374e-7
1.1893282068806385e-7
1.0701481692418778e-7
1.0939745568311528e-7
1.2369758285403428e-7
1.5388793160909358e-7
2.017381245891514e-7
1.9377094030508172e-7
1.807360472093816e-8
9.051564681490235e-8
2.649544668449905e-7
2.224399664963706e-7
2.8860734909449506e-7
3.816070526845924e-7
3.2241370416042537e-7
1.927377223899137e-7
1.0541153324627235e-7
7.387714142271132e-8
5.98269594954847e-8
3.0311135691641715e-8
2.572112122782857e-8
3.036805998028048e-8
2.2620064847130922e-8
3.1659188400268775e-9
1.9227579012145983e-8
3.674870994169612e-8
5.100923754085891e-8
6.500407875987712e-8
8.086234457075862e-8
3.87913118026724e-7
3.95261542673013e-7
2.9401207245492617e-7
3.415822590355265e-7
5.2079904953009e-7
8.651273384536383e-7
7.420171822187837e-7
6.184772422705585e-7
7.48863610332062e-7
1.6837791765720595e-6
0.000016561777645507504
0.000010788949304289217
1.7165989423531068e-6
2.446216773734101e-7
3.680141092974808e-8
4.90510263772518e-9
3.4222733286666903e-10
1.4241382281642242e-9
9.688873972722619e-10
1.357303469249452e-10
2.4619169038347994e-10
2.257943083029391e-10
4.617875742392634e-10
4.870718862115987e-10
3.2310052864398425e-10
6.230564236828251e-10
3.2260059560030677e-9
3.372248492267171e-8
3.215437788427814e-8
1.5949767230310193e-8
2.197874417727517e-8
7.041345492077548e-8
1.485592020655661e-7
1.3398413493363968e-7
1.1032268771818042e-7
9.966527010045174e-8
9.84914888585826e-8
1.0405017127438576e-7
1.1063498360860097e-7
8.8179298318942e-8
1.1463259090731219e-9
8.845251634402026e-8
9.214438635043224e-8
1.4109551773000246e-7
2.311979512215557e-7
2.43144432236911e-7
3.249926090433472e-7
5.42744406844946e-7
1.263803806768962e-6
6.738030878667285e-8
8.562222458721385e-8
2.709671974152198e-7
7.126034113832258e-8
2.9702431216095355e-8
7.071216743477461e-7
1.3609327356827447e-7
2.1277612448261647e-8
5.822439428133369e-10
2.8984818777124496e-10
9.53554418370056e-11
3.935074577418532e-11
2.3184404205565314e-11
1.1826722877801184e-11
7.035765474806748e-12
4.042765236270187e-12
1.6484773373239322e-12
5.395731843383753e-12
7.926900554169629e-14
1.1765504266056045e-12
2.0861779873494317e-12
2.957814995619548e-12
3.933973152616154e-12
5.810042424395378e-12
2.0911037426388512e-11
4.071025792878712e-11
3.1518471486696116e-11
1.6832623002551145e-11
1.2185347216681129e-11
1.105595754217087e-11
1.1677084101073857e-11
1.571907384069181e-11
6.717608923479632e-12
4.683955721055791e-12
5.30444276820099e-12
4.006147008227951e-12
9.38001813313846e-13
4.50209546149272e-12
1.3419382871625134e-11
2.7599767023240413e-11
4.9918075029880724e-11
8.509776745800377e-11
1.4113142213752732e-10
1.0167400324259576e-8
2.7165571180357934e-9
1.1376660367240155e-9
6.527328046753359e-10
4.459444463862137e-10
3.334386011262951e-10
2.637092083918703e-10
2.1705181463658676e-10
1.8337223559438633e-10
1.5680218202805677e-10
1.3372808682266034e-10
8.094580039483914e-11
5.015405464534865e-10
1.2932735337591463e-9
1.458465512616436e-9
1.8269804619585451e-9
3.001716868728996e-10
7.063534165379913e-12
4.3733164403579974e-13
0.
3.070531347096686e-14
2.98838673247552e-14
0.
0.
0.
0.
0.
0.
0.
2.3857403104243815e-14
3.2831288946420516e-14
1.1496385372110683e-12
7.797263155477758e-13
8.649646112519075e-13
1.0473036532430433e-12
1.3011222311010514e-12
1.6333424465126485e-12
2.06245581351107e-12
2.6156477270217687e-12
3.3296056482052005e-12
4.252823808805039e-12
5.448989511549096e-12
2.4789748480536504e-11
1.5115387578886314e-11
4.045584326668128e-12
8.177763474514741e-13
3.75585186560826e-12
6.694812837251538e-12
1.037219044691289e-11
1.5415293993464366e-11
2.259833711408548e-11
3.2961108111715235e-11
4.787389926168674e-11
6.89726540379414e-11
9.779810407285937e-11
1.350359995860256e-10
1.7975960672249455e-10
2.2971236737166283e-10
2.8293441131744195e-10
3.3921652127584627e-10
4.0014188659697205e-10
1.5083412208956948e-9
1.0589816860341087e-9
5.324469576790587e-9
8.224511112444466e-9
8.79584518701546e-9
9.242975116544276e-9
9.906138853746046e-9
1.0719636900336452e-8
1.1601115642635861e-8
1.2486522555219899e-8
1.3328576496860494e-8
1.4092135563443522e-8
1.226105102417477e-8
1.162213305846821e-8
7.438263761793558e-9
1.6995437057308744e-9
6.117132411746179e-13
4.764002687621266e-10
6.443678107725509e-10
5.008974320912921e-10
7.630719706472426e-10
8.846178243711535e-9
6.67045438147619e-9
5.224364959966276e-9
5.005350842846986e-9
5.4188343839542675e-9
6.53164214273491e-9
8.840988895171409e-9
1.3800219385473747e-8
2.5091741887387887e-8
3.2354397387805734e-8
8.68941378245808e-9
4.572914574823724e-9
4.775564406711876e-9
7.455014576104642e-9
1.3541467290932627e-8
2.8092974855892304e-8
5.249521504762436e-8
5.970574639664074e-8
6.546213177592482e-8
7.708947291244578e-8
5.97493180167562e-8
7.47688865950762e-8
7.089298658031515e-8
8.160630470968666e-8
4.4038320663340965e-8
1.671554842855046e-8
8.92994929499844e-9
6.2794106137613494e-9
4.743460438377976e-9
3.1773301063026893e-9
5.985637745059875e-10
2.3898930684992107e-10
6.288554861274077e-10
7.096667768647321e-10
3.2744310971143805e-10
8.747740944326688e-9
4.840281082097423e-9
3.982541055351129e-9
3.96408180844544e-9
4.332751313241514e-9
5.051935702624146e-9
2.2255241370525286e-8
5.477129949211443e-8
3.581105129745816e-8
2.8670763030328633e-8
2.7789477459139597e-8
2.9454096151754106e-8
3.3047571029455556e-8
3.886101697451521e-8
4.750945658887238e-8
5.874757135430163e-8
6.816720418899301e-8
3.760932924836046e-8
2.5124813142747513e-8
1.6139157908001618e-8
1.1285445944352974e-8
9.466338138467626e-9
8.49575733256193e-9
4.036435310303803e-9
1.4505209716398773e-9
6.789400390533762e-10
4.366023808355813e-10
5.447107009846283e-10
1.5410077328324987e-9
7.1290955900492004e-9
7.988993924807928e-9
5.285597540494111e-9
4.7702721204077275e-9
4.975029389136774e-9
5.70650213472129e-9
7.096349348520276e-9
9.588734297386646e-9
3.109248979325387e-8
4.255450679357246e-8
2.6678475287612027e-8
2.7238819759984458e-8
3.46642853289546e-8
5.2129502113538676e-8
8.814099275755251e-8
1.1992531789046096e-7
1.1436212930188664e-7
1.1464318750219638e-7
1.3094159354479668e-7
1.1591685302142185e-7
1.362815236675724e-7
8.288299903264182e-8
2.9082732453592715e-8
1.4184199649516405e-8
9.64238969903964e-9
7.3067434324864546e-9
5.802096160425065e-9
2.4562274110084326e-9
5.20194392666853e-10
1.9257564972867474e-11
4.459497915231394e-11
1.2542293570448075e-9
7.0376482042653744e-9
1.8561646348554955e-8
9.785726986717926e-9
8.355350434676361e-9
8.550331924653761e-9
9.708220889950383e-9
3.5803457233837954e-8
8.263221034373272e-8
5.1308375824926435e-8
4.136981057002039e-8
4.0384909040080204e-8
4.3246314682831603e-8
4.9348958885155075e-8
5.9562260554223714e-8
7.532076066530499e-8
9.594942590556602e-8
1.121647778611913e-7
1.1197717831006609e-7
7.008815172711389e-8
4.4435361225765806e-8
3.5855459167264354e-8
2.4306281005136308e-8
1.89022501539619e-8
1.773381137105337e-8
9.654062973104327e-9
3.0361007818249875e-9
1.0355195341152659e-9
1.204316718691947e-10
5.328236975760126e-10
3.213776685237828e-10
7.086278384175246e-9
7.895312336751708e-9
6.553049753415809e-9
6.436140656663171e-9
6.892718296331114e-9
7.850796931537622e-9
9.433897933009135e-9
4.2197719539225176e-8
8.145309704566721e-8
4.807660267146607e-8
4.484115601622976e-8
5.136019013318658e-8
6.7323411483168e-8
9.948387360487885e-8
1.5371211972709864e-7
1.813227326325785e-7
1.6449388384968005e-7
1.5807751908193643e-7
1.7767502343913236e-7
1.380749374490171e-7
4.842952022456349e-8
2.1061487295076943e-8
1.3336340392131605e-8
1.0005627065182854e-8
7.995239408348193e-9
5.648748198820672e-9
1.943070206086154e-9
8.704607902765493e-10
8.847496429272494e-10
2.0048452918190195e-9
5.892293688649281e-9
2.5618509205245336e-8
2.452919979674243e-8
1.5618346713912676e-8
1.4293056708899442e-8
1.54436964609503e-8
1.867003975560238e-8
2.4932259881205308e-8
6.81279338146575e-8
1.1706297329789139e-7
6.166517726742696e-8
5.0580452477942005e-8
5.0718875991681295e-8
5.709465152191587e-8
7.086683986648701e-8
9.52999135663523e-8
1.2522128348479584e-7
1.3215489014982685e-7
1.1317544103530885e-7
1.0514196906553601e-7
5.584644136368086e-8
4.4041396875787695e-8
3.425720939322281e-8
2.4329509960093018e-8
2.1423716509667522e-8
1.8083021266202448e-8
6.581478551233721e-9
2.3035117054178636e-9
8.276786868443569e-10
8.4455094822454e-13
4.4449536153015817e-10
1.5025048910378217e-9
1.219931672956651e-8
8.32871132613962e-9
7.479477070462142e-9
7.618447347082976e-9
8.365608594162283e-9
9.738574237346295e-9
1.1967447288293294e-8
5.204847320020844e-8
8.860823257662362e-8
5.2142782002922187e-8
4.947813712789847e-8
5.798235364263419e-8
7.871943925978147e-8
1.2138502351509964e-7
1.8099990748138886e-7
1.8355543934183493e-7
1.6528852984636845e-7
1.7015779686574815e-7
1.7268835108336611e-7
1.7860876212183398e-7
6.304988002345774e-8
2.2999771467562002e-8
1.3073682005136732e-8
9.43308123147388e-9
7.231327016132506e-9
5.75648601429442e-9
2.197176848039418e-9
8.137490181601503e-10
6.871910146981943e-10
1.5528220040948365e-9
4.600041410266983e-9
1.820502555860709e-8
2.829828071012389e-8
1.5960657447054705e-8
1.4017931076797413e-8
1.481386819648282e-8
1.7600612006492943e-8
5.489514893014487e-8
1.1452809004229094e-7
6.626804344189562e-8
5.3354478094120186e-8
5.220367507259951e-8
5.643932075785956e-8
6.5784232762595e-8
8.2177260363991e-8
1.0805859864068672e-7
1.3952935538719448e-7
1.5655977163961793e-7
1.4099002835211135e-7
1.042864197931557e-7
5.840799029459585e-8
5.4164608132944134e-8
4.808931071289264e-8
3.639250223706446e-8
3.482604014292494e-8
2.0815357913479763e-8
6.605542317232683e-9
2.2637504250410144e-9
2.867749984202874e-10
1.5480943327285554e-9
3.788043692954501e-9
1.586204454013437e-9
7.175545568027743e-9
7.875926274197322e-9
8.363053381609628e-9
9.167632742236573e-9
1.0437613873850794e-8
1.2346328582418697e-8
5.7589852204040345e-8
1.1913979183676645e-7
7.068587388402619e-8
6.566348151280434e-8
7.47774151429599e-8
9.735021564425192e-8
1.4278272716177835e-7
2.177604833830089e-7
2.4700286824736406e-7
2.1611642217382654e-7
2.0452808527923045e-7
2.2593296365734012e-7
1.6245580440186066e-7
4.766246559066782e-8
1.9523781689544538e-8
1.2011410013879653e-8
8.902427525674743e-9
6.901956143743268e-9
5.393489458398291e-9
2.176085136794273e-9
1.2542097926592776e-9
1.5829329402287602e-9
3.2683004214495072e-9
8.28994196639979e-9
3.18968924091479e-8
3.610538545371493e-8
2.177925384151079e-8
1.9803325309772674e-8
2.1716379659578507e-8
2.708994484005421e-8
3.8028655666850704e-8
8.464934576883791e-8
1.4453495865440892e-7
7.571987896128918e-8
6.140971893813735e-8
6.102712161837453e-8
6.822488230417567e-8
8.433148397771896e-8
1.1371386057727045e-7
1.5472985052173208e-7
1.7733886336828228e-7
1.4858899999255864e-7
1.295668108211135e-7
6.797333462896449e-8
5.713791406463993e-8
5.759564891182679e-8
4.5500105464414335e-8
4.210402037548061e-8
3.220209344805961e-8
1.1166140170188957e-8
4.153101064104108e-9
1.5371350864298612e-9
1.5589919541939883e-10
1.8734160129360417e-9
1.5291426614443142e-9
9.849226792404147e-9
9.887901748989116e-9
9.999040350966482e-9
1.0629926347834064e-8
1.1843117453130233e-8
1.3782633188491827e-8
1.675385758258723e-8
7.586899699084848e-8
1.2501445637845117e-7
7.408377746061817e-8
7.102054678094383e-8
8.431424531893416e-8
1.1687733223847929e-7
1.8368413839611405e-7
2.5232801746099783e-7
2.2792696545017843e-7
2.0595758984214243e-7
2.2487669766046777e-7
2.0689136176675676e-7
2.0900529779123076e-7
7.577356386029341e-8
2.2592484603859853e-8
1.110914519797843e-8
7.665896382254617e-9
5.662470224278762e-9
4.515467742327482e-9
2.4667709956420863e-9
1.0445969896319163e-9
1.045278618293877e-9
2.103499918425303e-9
5.247372870519556e-9
1.7170858350547318e-8
4.504761990567841e-8
2.1214918658457736e-8
1.77110778803322e-8
1.8539066864192468e-8
2.2261321975291407e-8
6.38580676159447e-8
1.353581974130273e-7
8.122216275670863e-8
6.411449713170839e-8
6.162388632210677e-8
6.539344453081308e-8
7.464703405144867e-8
9.116694111122555e-8
1.1794236325765439e-7
1.5558438743127148e-7
1.9036695881906422e-7
1.6867469620724882e-7
1.1502079557928396e-7
7.051680813119482e-8
7.043003996047841e-8
8.260135171905149e-8
7.76994248955654e-8
7.462185991864905e-8
3.2557836695549006e-8
1.1749904239510828e-8
4.6589525574094185e-9
9.383050784632383e-10
3.21484762632843e-9
1.1747222574604385e-8
1.4480323699926093e-8
5.055168044564131e-9
9.61909393180458e-9
1.1655614120710824e-8
1.3423495906652416e-8
1.5577209721362184e-8
1.848656698583071e-8
8.645265126709158e-8
1.6822222212488688e-7
1.0093043285824546e-7
9.638390767918113e-8
1.1343307026992138e-7
1.5505672284254588e-7
2.406429120704857e-7
3.388436279046728e-7
3.076460355340721e-7
2.686724872991462e-7
2.8416154526061464e-7
2.5207869621940043e-7
1.875226459598609e-7
6.061678294042395e-8
1.792391490925659e-8
8.780561508349095e-9
6.220998692163845e-9
4.483223304489575e-9
3.7161048643165293e-9
2.610827914927504e-9
1.6719746324603351e-9
2.040806412201947e-9
3.6873736237979355e-9
8.056912072649555e-9
2.432484143160188e-8
6.446872990327585e-8
2.99133982702038e-8
2.5294213702341776e-8
2.7367714824187283e-8
3.467290743922368e-8
5.050642156725792e-8
9.454135255651332e-8
1.7454909666700614e-7
9.437472581870186e-8
7.415685333256694e-8
7.162825225436054e-8
7.761281532406696e-8
9.250917310986519e-8
1.2057499582701463e-7
1.6674698091246284e-7
2.1891372302134872e-7
1.8152879921139533e-7
1.3762728872800126e-7
8.297498716710198e-8
7.603668150923966e-8
9.348990136415792e-8
1.0410011274436703e-7
1.0497430353277638e-7
5.183718836777665e-8
1.9765764104755328e-8
8.680558081905586e-9
3.6913384821530544e-9
2.669013548433629e-10
6.599999326729317e-9
1.7908230138869213e-8
3.847749124556768e-9
1.110066110704785e-8
1.3997969479225512e-8
1.614058060294388e-8
1.860004175433512e-8
2.1886572562682798e-8
2.6517460765824e-8
1.2455961605657456e-7
1.8082593990402934e-7
1.1116729975930071e-7
1.1081241674676894e-7
1.382577424427361e-7
2.058975424133165e-7
3.3003286780216495e-7
3.4403078205947995e-7
2.8572209057467914e-7
2.8833367731595895e-7
3.920974595748864e-7
2.8533759713147217e-7
1.7832460940414212e-7
9.350346974338974e-8
2.626457476960367e-8
7.921249473608222e-9
4.2851086410531995e-9
3.244125558633576e-9
2.0096486084080345e-9
1.9350252757581712e-9
1.5605690294697333e-9
1.536818929540003e-9
2.4297547134253734e-9
4.887407674326845e-9
1.2241952993741432e-8
5.899571160159091e-8
3.2784513760896465e-8
2.2965946178610997e-8
2.2956886943354194e-8
2.763086582755489e-8
6.996764284570354e-8
1.52606613528284e-7
1.0429926583341235e-7
7.9233857085156e-8
7.360021143612797e-8
7.558786551932653e-8
8.333474516103462e-8
9.809599778396222e-8
1.2263969727801358e-7
1.5838545425734185e-7
1.8543243796596343e-7
7.174001719501642e-8
1.3112001655513836e-7
1.0196816987771312e-7
9.921099168456098e-8
1.4161099283426767e-7
2.3606228801433328e-7
1.4697410939485674e-7
5.936574646220043e-8
2.8457678459144e-8
1.4595383752434368e-8
5.316420373873076e-9
9.180148931278594e-9
5.980184205487613e-8
2.734978994703479e-8
3.5779470203877827e-9
9.881577361090625e-9
1.7036258139027446e-8
2.1991111253325856e-8
2.6747932927648538e-8
3.2277192862089236e-8
1.496994441628284e-7
2.518490115169998e-7
1.6006342243397044e-7
1.627629462288949e-7
2.072011040202628e-7
3.1702074939792293e-7
5.016323878935859e-7
4.7379419379055605e-7
3.95064258349132e-7
4.2200002188103996e-7
6.566406275224651e-7
3.5228959161801407e-7
1.319902262153834e-7
5.739239078049387e-8
2.156145131822915e-8
4.930766171187645e-9
2.1029471411960156e-9
1.640675032996636e-9
8.967598258921248e-10
1.1387026855729585e-9
2.870636689509718e-9
3.1398991933832103e-9
3.941164255559152e-9
6.646085907288925e-9
1.4367009270300289e-8
5.432722622694901e-8
5.8918622136048915e-8
3.596365311328291e-8
3.5948021590302133e-8
4.575144201345837e-8
6.880980928049198e-8
9.580221762957685e-8
1.9533610135145784e-7
1.2574516454790824e-7
9.302727625427504e-8
8.550106199705338e-8
8.853001508102611e-8
1.008028218034172e-7
1.2575510424651397e-7
1.6776426069086195e-7
1.983605498558884e-7
3.927096265212571e-8
1.3091233257732917e-7
1.2944584543275834e-7
1.187306983401757e-7
1.627736387648965e-7
3.0785738645550573e-7
2.3438679262181785e-7
1.057738480496256e-7
5.521884064427505e-8
3.269601838841998e-8
1.9269575183435738e-8
3.681924658153215e-9
4.38244442414919e-8
3.20897873027684e-8
1.2688474471480897e-8
6.0142737034130106e-9
1.8619214652912555e-8
2.6904433349908172e-8
3.39479285658606e-8
4.148386173680307e-8
5.067898178301753e-8
2.5158821171894575e-7
2.8441816577693093e-7
1.9503289457693345e-7
2.131626691106117e-7
3.00586789823067e-7
5.09769623084217e-7
5.845001542071469e-7
4.5913367206902195e-7
4.6360471749309336e-7
7.065521025576092e-7
2.396198042814599e-6
1.0833273669663172e-6
2.7454209909239447e-7
6.416509562667019e-8
1.7512195929219933e-8
6.0790827692572876e-9
1.2378736932970936e-9
1.794678192670752e-10
1.5862007680148294e-10
1.7426023712312054e-10
3.464478557827654e-10
2.042493365784967e-9
1.9590400572679574e-9
2.031698408683169e-9
4.476412956859606e-9
1.425439111865365e-8
6.006209079129493e-8
4.7918342446072394e-8
3.0350213666118676e-8
3.279631437955665e-8
5.492828373269231e-8
1.3658163129743907e-7
1.4830800185706932e-7
1.0769215669959517e-7
9.299911628079311e-8
9.082065584983113e-8
9.670856975669405e-8
1.1075409669717995e-7
1.325977683336229e-7
1.4253779064770967e-7
5.646168154158007e-8
8.138760831664344e-8
8.286574976339626e-8
2.1738762487726958e-8
1.4489672383077053e-7
4.119424046928966e-7
3.31522806563659e-7
3.5490256415025117e-7
3.7918482924665677e-7
2.206756122942814e-7
1.6909085428237957e-7
1.7070245269597536e-7
1.074036189216711e-8
2.100021431188668e-8
3.080136917901613e-8
3.228109489637941e-8
2.118258410490191e-8
4.1005259058017696e-9
3.090664304639794e-8
5.325198778302723e-8
7.381015746956399e-8
2.9942404881528947e-7
4.007508475101803e-7
3.208674673568779e-7
3.9022592921323443e-7
6.219172120929775e-7
9.67035235310916e-7
7.433890788969883e-7
6.562538406364076e-7
9.098910977714386e-7
3.0802065743638507e-6
6.489054229530405e-6
5.643032248619184e-6
2.9158378159927435e-6
1.7190414689577957e-6
5.823981819299995e-7
3.426412194412079e-8
6.497225283736815e-10
2.881203616983757e-9
2.2543979610831546e-9
1.332774562619672e-9
3.8366083279715195e-10
1.179352639073866e-10
2.2655324094341639e-10
1.3237081457609621e-10
1.3079931190532371e-11
1.14612363482588e-11
2.8221663328887696e-12
3.948588295121424e-11
5.577241709674839e-10
3.222119679053979e-9
2.703513969257199e-9
6.651921976218587e-9
1.4992215175314795e-8
3.7462330958886276e-8
5.4755788199265364e-8
4.979816122298501e-8
4.199205919384815e-8
3.816158814567424e-8
3.7655004322062424e-8
3.790628665160517e-8
2.4793553450085138e-8
1.868242611244245e-8
3.058328309630855e-8
7.015768813876719e-8
8.462878398217134e-8
1.363375468582799e-7
2.9185851476134183e-7
8.980261364170803e-7
3.592593716533647e-7
3.3392371409294774e-9
1.7026796022128557e-7
1.028574196042151e-7
1.115951230742452e-9
5.273510812058425e-7
1.9012120577061945e-7
3.323803469313579e-8
6.662262263305358e-10
4.0703456300061663e-10
1.6981057751070627e-10
4.5253846975930624e-11
1.7070303014598545e-11
2.5239274851291618e-11
8.355296417845476e-12
3.69835584069834e-12
1.5499262771208135e-12
6.403998670024832e-13
2.165702398716036e-13
1.2571527459585481e-12
2.0548016504666214e-12
2.8557166174433593e-12
3.778863656452308e-12
4.9225379546365596e-12
6.386719020782689e-12
8.662346897557212e-13
1.3088824363950996e-11
1.163209212333259e-11
1.745151593361975e-11
1.442596687480209e-11
1.1519144797954673e-11
1.0334879780589086e-11
9.935182474210397e-12
9.720132646103699e-12
9.281013454099145e-12
8.245983873687012e-12
6.1747970942924286e-12
2.46008975383242e-12
3.79932594159424e-12
1.3993582750631165e-11
3.0330012014827394e-11
5.641460145226576e-11
9.83264210913739e-11
1.6668330436058215e-10
6.5896357460411734e-9
2.892135789727712e-9
9.839379102688046e-10
4.601297283187734e-10
2.7428513360355543e-10
1.955353807745347e-10
1.575528401644281e-10
1.3708220095661684e-10
1.2461255229166228e-10
1.1560303046533693e-10
1.074812225934797e-10
9.85051031617464e-11
6.043230887438654e-11
5.020889146473854e-10
1.3348726574490933e-9
1.0540035243452075e-9
4.019142825634212e-9
1.0184441173322128e-10
2.247195670152944e-12
4.137663143549138e-14
0.
2.2567766647862562e-13
2.460162292903631e-14
0.
0.
0.
0.
0.
0.
0.
2.5625953488230388e-14
9.692023531404757e-13
6.424232362042053e-13
7.096324881970676e-13
8.570924576392834e-13
1.0624269980701133e-12
1.3307780652046566e-12
1.6768100933764729e-12
2.122180613330517e-12
2.6961259812123322e-12
3.4372878912406725e-12
4.3964351675867365e-12
2.321569523199558e-11
1.1007668346785612e-11
2.8955025598294734e-12
7.374508205427272e-13
2.966249482845716e-12
5.2102879662297485e-12
8.019408074622171e-12
1.1870717367334847e-11
1.7357387230903054e-11
2.5288247911880634e-11
3.676491780167417e-11
5.319480026669411e-11
7.611829794294918e-11
1.0668909166669976e-10
1.4487556440606412e-10
1.890959950735532e-10
2.371589641519204e-10
2.879292405743953e-10
3.420793304118011e-10
4.0163737845039146e-10
1.4525340739011797e-9
1.4222808135812843e-9
5.964039281131551e-9
8.540799420195246e-9
8.941721807626839e-9
9.38151342671634e-9
1.007174889961055e-8
1.0918191000463898e-8
1.1832674045895777e-8
1.2751351607014676e-8
1.362888309061094e-8
1.2268066929750794e-8
1.204442982932948e-8
7.470163268409558e-9
1.6381876552039045e-9
2.3578615719728054e-11
4.875311426565752e-10
6.407433388553982e-10
4.629731783437536e-10
9.360241630092797e-10
9.903609376449126e-9
8.118068557064397e-9
6.310762875115169e-9
5.99296389087029e-9
6.413684021682208e-9
7.662294622989056e-9
1.0402329855386979e-8
1.6627940123129503e-8
2.9166556346500582e-8
2.4809575526535273e-8
1.7059725144422516e-8
3.8052404766784695e-9
5.923130726399407e-9
7.014738287873065e-9
1.0892665321363507e-8
2.0062471461027337e-8
4.237201828441186e-8
6.623797264690382e-8
6.937322814281316e-8
8.0066172206541e-8
9.050850436044711e-8
1.517029550159849e-8
8.531141256329311e-8
8.306876188312529e-8
8.99355357968808e-8
8.273007509722367e-8
2.773018274544139e-8
1.1321031067559906e-8
7.116263176114292e-9
5.053783263515157e-9
3.6186631819059256e-9
1.0454405660633998e-9
3.029495600513113e-10
8.216567157977005e-10
1.0760151398956843e-9
5.321521033094003e-10
4.773759076077133e-9
5.556819275537335e-9
4.230399461232646e-9
4.097303946435397e-9
4.398327176528282e-9
1.7741024743003263e-8
5.004267838788915e-8
4.29015593346019e-8
3.4474348740412715e-8
3.3133037641012913e-8
3.451102173781848e-8
3.748810433398423e-8
4.1895018074407634e-8
4.790071586105409e-8
5.5755212682545436e-8
6.546773507187573e-8
7.624005682004835e-8
4.539692402924182e-8
3.51257803707107e-8
2.4557399368139025e-8
1.882710106019227e-8
1.7298761844020172e-8
1.212739945331153e-8
4.134331316742865e-9
1.5952426236562546e-9
7.256525483084064e-10
4.129911302802339e-10
8.638853216943188e-10
4.757906364917255e-9
1.4692070314480918e-8
8.713853828784315e-9
7.491459129969973e-9
7.553394944231465e-9
8.363402694574188e-9
9.959910683163861e-9
1.2707485179345035e-8
4.678998698620075e-8
7.005943801832268e-8
4.17947095188566e-8
4.057449090064841e-8
4.888892246380873e-8
6.893391932886164e-8
1.1045223814513296e-7
1.5858582885777793e-7
1.5340110159576952e-7
1.443207003202477e-7
1.56771593936572e-7
1.4813868060620108e-7
1.7122230127237398e-7
7.829213357262883e-8
2.7397498827399664e-8
1.4559596347571382e-8
1.0232099236028337e-8
7.828716704230421e-9
6.250168478362132e-9
2.412821928398094e-9
6.524506381657974e-10
2.574947740008288e-10
6.787388044141483e-10
2.7953051363197703e-9
1.2390458820320793e-8
2.3911490310629573e-8
1.3118087156234137e-8
1.1361621916560741e-8
1.1792172899991165e-8
1.3649593352448772e-8
1.725036164367253e-8
5.828180487446156e-8
1.1441359596441571e-7
6.315440797997144e-8
5.131661566234603e-8
5.0837088001038054e-8
5.6005688209182315e-8
6.712334248425743e-8
8.682603721075321e-8
1.1623471292134146e-7
1.404950399535354e-7
1.3735472724203926e-7
9.530257375510257e-8
5.547380292020526e-8
4.600952463320172e-8
3.3801969472463954e-8
2.5422417502051726e-8
2.3568709151335486e-8
1.6569440748441332e-8
5.635134575338758e-9
2.154645433383153e-9
8.781758368165782e-10
2.2749499146872905e-10
3.6368013936613143e-10
4.91647235821851e-9
1.5060181661467817e-8
9.992701565012131e-9
8.984585347521295e-9
9.201187307692736e-9
1.0202469574532472e-8
1.2048416660053199e-8
1.510378056915513e-8
6.079869319741056e-8
9.343896531905845e-8
5.5097169429100854e-8
5.283125646130089e-8
6.282058315080131e-8
8.726355752597599e-8
1.3769506341113222e-7
1.9516955416964108e-7
1.8489527846677296e-7
1.7035035208001938e-7
1.8388084168710437e-7
1.7383437458042859e-7
1.9963758518334302e-7
8.204729619653484e-8
2.7163595199653472e-8
1.4243742682589793e-8
9.949393548235337e-9
7.537287685298662e-9
6.058142518926017e-9
2.5233599069939906e-9
7.78439356775031e-10
4.944985658554226e-10
1.1680963146673178e-9
3.792328967417147e-9
1.4959848613658602e-8
3.057405574931762e-8
1.610163692006167e-8
1.3804790099626812e-8
1.4357983390297325e-8
1.6785381237217652e-8
5.517083034085812e-8
1.198515370092348e-7
7.160370878495066e-8
5.75530383725489e-8
5.6175390487373835e-8
6.043815690885742e-8
6.98209840078244e-8
8.6093413025609e-8
1.1191361610613901e-7
1.459728436833162e-7
1.723802548671243e-7
1.6846889335105805e-7
1.0822345331284968e-7
6.41550012057808e-8
6.109321293744281e-8
5.240221854728773e-8
4.0521266799480936e-8
3.90374079542067e-8
2.0959783972804734e-8
6.768757742087364e-9
2.380746819317353e-9
2.9114298244068364e-10
1.6542058309848684e-9
3.721122550721267e-9
1.582395509497834e-9
9.009733270605164e-9
9.387520247976527e-9
9.87824873533071e-9
1.0818511682768219e-8
1.2342473123832788e-8
1.4658586806508371e-8
6.71826791414242e-8
1.3345614281225853e-7
7.87824508751316e-8
7.338274610047062e-8
8.390696426960454e-8
1.1001754960157049e-7
1.6289588590211114e-7
2.4628706494772654e-7
2.66561240196375e-7
2.3149107155021477e-7
2.227148254532206e-7
2.401935525826487e-7
1.90543738749204e-7
5.584732185396317e-8
2.1698914603824066e-8
1.28947879285754e-8
9.468177899385224e-9
7.305025183614132e-9
5.859414314811741e-9
2.3974501471040554e-9
1.2969280084581966e-9
1.5735553425853288e-9
3.2535843991209634e-9
8.28165023387045e-9
3.1162773692448206e-8
3.989507721551374e-8
2.3318505527679404e-8
2.0946657043163686e-8
2.277512777295015e-8
2.8158466876570617e-8
3.9066329367240474e-8
9.052987870563821e-8
1.587034874519799e-7
8.388853979430466e-8
6.802520629782048e-8
6.759350431218354e-8
7.548957876540358e-8
9.309198463969862e-8
1.2530034185751075e-7
1.7215340105161874e-7
2.0387575697812422e-7
1.784142644048031e-7
1.449432433406755e-7
7.705797194833055e-8
6.584916753582712e-8
6.631484841240691e-8
5.282854326779002e-8
4.9198429621867346e-8
3.598538448542609e-8
1.2454386281588698e-8
4.7196846917292095e-9
1.772525014351617e-9
1.5280694688684478e-10
2.05506409674599e-9
1.1791760224563165e-9
1.1839915151075822e-8
1.1710527878463807e-8
1.1853195648116472e-8
1.2620562858730962e-8
1.4082907164663975e-8
1.641679761683082e-8
1.9994879589771537e-8
8.921376576064202e-8
1.441181893703718e-7
8.531492715982955e-8
8.178836614439982e-8
9.716324850815785e-8
1.3498898142498335e-7
2.1229033707073398e-7
2.853667000192752e-7
2.533636660397407e-7
2.2954747750812995e-7
2.5289077910266066e-7
2.2862988897838118e-7
2.312001224846591e-7
8.760620084665367e-8
2.5240361052088078e-8
1.199451569690956e-8
8.158841186024904e-9
6.053648435441452e-9
4.794480152677721e-9
2.726290091607523e-9
1.1388818472611592e-9
1.1215078942706945e-9
2.2482473235310124e-9
5.602065562266502e-9
1.812677504615344e-8
5.1272017178047715e-8
2.3575883505355657e-8
1.9514141724429187e-8
2.0342314378895458e-8
2.434951765779267e-8
7.015866932863228e-8
1.504673766377342e-7
9.129687265503972e-8
7.210754781533816e-8
6.935602330713476e-8
7.365422726883495e-8
8.412330004960502e-8
1.0276665678615028e-7
1.3302173827654285e-7
1.7609617755103868e-7
2.179433830015036e-7
1.969441134662288e-7
1.3207029078615048e-7
8.180824663958355e-8
8.147455634413414e-8
9.536067628996408e-8
9.116744929003012e-8
8.538640585346289e-8
3.627627720680476e-8
1.3396332520545019e-8
5.4073375145637795e-9
1.1193041213416332e-9
3.7107289125081617e-9
1.3821655467205773e-8
1.574447236869761e-8
5.886927907801627e-9
1.1290227331948266e-8
1.3765116551382898e-8
1.590164683111868e-8
1.8483137200486897e-8
2.1955146962275602e-8
1.0125649298359433e-7
1.956639662779507e-7
1.1746164683853809e-7
1.1229590898471508e-7
1.323377681033191e-7
1.813653045919328e-7
2.819697070227736e-7
3.9001788021484655e-7
3.4733850113328614e-7
3.036042971989818e-7
3.235942378758907e-7
2.8158374228079717e-7
2.0836771918110164e-7
6.9554034568817e-8
1.9750179850827283e-8
9.339384883350565e-9
6.549610327004358e-9
4.7658463133718164e-9
3.904917776013026e-9
2.8860046579470467e-9
1.8661773356363303e-9
2.2620363972555904e-9
4.058629257372252e-9
8.824887756677312e-9
2.62934630845826e-8
7.499324622901213e-8
3.39827212915327e-8
2.849789574360855e-8
3.072596159307992e-8
3.881732720913257e-8
5.62280942253487e-8
1.054657281509004e-7
1.9763715341161909e-7
1.0776154448575783e-7
8.472492138418596e-8
8.193015827366966e-8
8.891318562268811e-8
1.0616403623403861e-7
1.3866308786266716e-7
1.925727824315277e-7
2.554089560872223e-7
2.1230417590452234e-7
1.6145222219929557e-7
9.834745924542028e-8
8.972079886000589e-8
1.0940377048076063e-7
1.2465580395938864e-7
1.2394855098252794e-7
5.893015278299921e-8
2.2962136600128906e-8
1.0303286535714805e-8
4.454664527589035e-9
2.4736521063150045e-10
7.889631108898001e-9
2.1460747982263823e-8
4.241567767233581e-9
1.3033546654839996e-8
1.6709008976049227e-8
1.9397631491488344e-8
2.2422809218111775e-8
2.6420947300433062e-8
3.2021608969847346e-8
1.4849680675317886e-7
2.1408618878950464e-7
1.3195648180360627e-7
1.317205694828164e-7
1.6465356427945628e-7
2.4594948327325773e-7
3.9158194854805397e-7
3.971530682847214e-7
3.2870581870087567e-7
3.3365943047837137e-7
4.604446275741625e-7
3.284876839039588e-7
1.9945783687053422e-7
1.0336135883433383e-7
2.98723968487741e-8
8.535079044117677e-9
4.4457378274433775e-9
3.3845929674757248e-9
2.088696291135337e-9
2.006076519699075e-9
1.7853566338335245e-9
1.7594710068553493e-9
2.7225889137645764e-9
5.421501756879358e-9
1.3418493199828841e-8
6.309455413222017e-8
3.83428024402799e-8
2.6357650299697668e-8
2.6196247974458246e-8
3.144594861188097e-8
7.85906767100629e-8
1.7348461634969695e-7
1.2055011565954914e-7
9.158506479144415e-8
8.509440221693233e-8
8.747338663516657e-8
9.657812286567134e-8
1.139122572554304e-7
1.4282815971914345e-7
1.8523804275222344e-7
2.162685307964492e-7
7.077613613339949e-8
1.6248523402041608e-7
1.278360763160672e-7
1.198780816764789e-7
1.6530227267647136e-7
2.759131362272453e-7
1.663113499964274e-7
6.667999002595228e-8
3.291147239701266e-8
1.7544200524217123e-8
6.798364159000871e-9
1.0595694942647829e-8
6.483444433609334e-8
2.9501948758468607e-8
4.829966865870682e-9
1.1157764161871742e-8
2.022604273054195e-8
2.6523342464568665e-8
3.2475852656310554e-8
3.9304800542628585e-8
1.7679655721900312e-7
2.982018326311179e-7
1.911453457496804e-7
1.9537107727358812e-7
2.500712392785202e-7
3.852400323854185e-7
6.00146024319729e-7
5.463638430688873e-7
4.56921111152829e-7
4.957161135661513e-7
7.992362335780515e-7
4.1671908117734296e-7
1.494984529517837e-7
6.022713674816381e-8
2.387924068512375e-8
5.214650167331098e-9
2.0186055050922514e-9
1.5418793126994484e-9
8.568600181209038e-10
1.0554552573844232e-9
3.1871727163173013e-9
3.6690348310293906e-9
4.381801302843156e-9
7.313147560175091e-9
1.5565406075214108e-8
5.590596112547108e-8
7.25409770290925e-8
4.2084189548699035e-8
4.139123347016095e-8
5.195707037066472e-8
7.518094725835602e-8
1.0712368115592238e-7
2.2323139877256074e-7
1.4771115808576297e-7
1.091522952793263e-7
1.0027963043406456e-7
1.0393228348266399e-7
1.1859878299174563e-7
1.485366142832614e-7
1.992984453603105e-7
2.323859996380735e-7
3.346105940641632e-8
1.5803500096240969e-7
1.7392398586045446e-7
1.5260010222394784e-7
2.0079391659301756e-7
3.577720728542573e-7
2.7036351911126297e-7
1.225628537306618e-7
6.458002175955666e-8
3.9976758218487725e-8
2.497998462990832e-8
6.406999131566804e-9
4.3244520584717994e-8
3.256720946332053e-8
1.482578846296217e-8
5.834540915034958e-9
2.1753234497455758e-8
3.266145755506875e-8
4.184081297352251e-8
5.1484004558056395e-8
6.308069576676552e-8
3.033539336391693e-7
3.4161064681756146e-7
2.3775984333638467e-7
2.622521638549157e-7
3.7381062331422796e-7
6.34788770840514e-7
6.874013840038995e-7
5.385481776571032e-7
5.550176838379336e-7
8.843434616151013e-7
3.483017524744133e-6
1.5199148916330442e-6
3.682494581609707e-7
7.809949960458749e-8
1.8699397447112974e-8
5.487716564796391e-9
1.1267477884986053e-9
1.2304465971458844e-11
5.9752704090349764e-12
1.6090442694357432e-10
2.9340295662753035e-10
1.620395375252835e-9
1.8490740853502961e-9
1.6219087482226739e-9
3.271271704211973e-9
1.4022136554131542e-8
5.210579465294636e-8
6.512761750525783e-8
3.5417938543446366e-8
3.6599904782928944e-8
5.5681569387227154e-8
1.496016823884284e-7
1.7474363779472022e-7
1.282293787277397e-7
1.1014293490655637e-7
1.0720631856287685e-7
1.1412333965847522e-7
1.31009623564174e-7
1.574741944823705e-7
1.662557667840351e-7
4.9334523754080413e-8
6.759863598336769e-8
1.1516979648187264e-7
3.023660880504979e-8
2.979082934182629e-8
1.874945948926402e-7
3.436907387749554e-7
4.2470380478355695e-7
4.3402418778006696e-7
3.285158311019875e-7
2.1004997638196474e-7
1.3105139517104153e-7
1.4284012980435594e-8
1.8876734972833436e-8
2.780011998339249e-8
3.0451843219182805e-8
2.64050005408057e-8
9.26361212882899e-9
2.1488677847481065e-8
5.465744187519236e-8
8.548626012874761e-8
3.440395741307953e-7
4.5761254948847e-7
3.857659196656851e-7
4.888975295114273e-7
8.138963960933507e-7
1.1326939741319854e-6
8.219524232341299e-7
7.754736744610854e-7
1.2305770314779685e-6
6.756599560937662e-6
4.110049235178462e-6
2.5380786473713634e-6
9.106036656502222e-7
2.9990497386113606e-7
9.182638789280431e-8
4.540624080783589e-9
4.6148579991668905e-8
9.523611171506914e-8
1.7987357679261022e-7
1.882567630802974e-7
1.2643689747179678e-7
1.0052133599704381e-7
1.7493269633388163e-8
9.692985474146442e-9
6.877916920266904e-9
5.838699247730391e-9
9.814511766608094e-9
6.858610396919846e-9
2.8804441081078102e-9
1.4862056377334724e-9
8.731392278445862e-10
1.59197465012785e-9
1.3247097980941405e-9
6.691945754794639e-11
2.3952077320270517e-12
2.9937833840886326e-12
4.4907581593366817e-13
3.573181631392482e-13
9.760538858693442e-13
1.2530619489421346e-12
1.2227727104431661e-12
1.0656768208150246e-12
4.998522446506055e-12
9.115419866136934e-12
9.788385252641709e-12
4.630131847076081e-13
3.719987067895467e-12
5.686835800305127e-12
7.160978967249766e-12
8.639198140932158e-12
1.0311968240257472e-11
1.228533665682443e-11
1.4648996052308467e-11
1.7502644538186094e-11
2.0970772780416428e-11
2.5215847904605424e-11
3.0454911151921827e-11
3.6983244496801474e-11
4.5209007075926456e-11
5.5706509843309654e-11
6.92992504794434e-11
8.719347009636852e-11
3.6601185163003357e-10
1.9562795246785773e-10
2.603051102998438e-10
2.5649313762606116e-10
2.5021884455977935e-10
2.5002200889172407e-10
2.561023236552086e-10
2.677109366840843e-10
2.842347073634783e-10
3.0525238807542296e-10
3.3043099479726507e-10
3.6689753948251425e-10
5.783058330331407e-10
7.535559744384165e-10
5.218617648719928e-10
9.101262909659254e-10
3.520287493125752e-9
7.424858771410036e-10
2.6724040499703778e-11
7.22815574238439e-13
4.3094096003605306e-14
2.74062746403213e-14
0.
0.
0.
0.
0.
0.
0.
0.
4.4058789372218705e-13
2.7057663847581415e-13
2.949422662640381e-13
3.532251799230094e-13
4.343872472636376e-13
5.398482693391732e-13
6.749799197983334e-13
8.478229603175421e-13
1.0692045971271857e-12
1.3533716876260466e-12
1.7189606293926961e-12
2.190301960223459e-12
1.4652773397268725e-11
4.6649974725477085e-12
1.2900157480140853e-12
3.340681192324875e-13
1.3439252453933675e-12
2.360969220372969e-12
3.6281894464524245e-12
5.358238327463981e-12
7.815164490221697e-12
1.13599497730799e-11
1.648982133682433e-11
2.385734704429752e-11
3.422100610595422e-11
4.8247917751433326e-11
6.61452720826675e-11
8.736061163595422e-11
1.108244349698087e-10
1.3573850778674566e-10
1.621553052898648e-10
6.564378058773347e-10
2.9674059751714407e-10
1.9813995058679986e-9
3.6590048831271117e-9
4.245085899509451e-9
4.538862248398831e-9
4.887471644609533e-9
5.314177360031885e-9
5.793169615702543e-9
6.2961382851017865e-9
6.7982199401248164e-9
7.189458310826204e-9
6.918514183925874e-9
2.2870548248033665e-9
2.4516926148135154e-10
2.7536033983753623e-10
5.105561611044472e-10
6.912594723861019e-10
7.218885601850818e-10
8.349032904843357e-10
2.8140567263781353e-9
2.649185745787683e-9
2.6975715094002346e-9
2.9128659863404676e-9
3.355993542922965e-9
4.204155169259444e-9
5.916650581054234e-9
9.748272588420952e-9
1.6163051308478574e-8
1.1743358230990047e-8
8.308964531251518e-9
6.366694416103262e-9
1.0061771536229152e-8
1.0156645628324172e-8
1.4467761027615733e-8
2.5284173499039664e-8
5.144974623622071e-8
7.651702677124246e-8
7.804606188108418e-8
8.936020457271741e-8
1.0145029858836306e-7
1.586805312905236e-8
9.873249569211307e-8
9.343199325174043e-8
9.869440643125068e-8
9.806135053512623e-8
3.0845021269016135e-8
1.1933143450010472e-8
7.318650436592505e-9
5.119012418971007e-9
3.6088780925647273e-9
1.1248071371246923e-9
3.4603087381302985e-10
8.737723346443174e-10
1.0879024373211928e-9
4.594537286695866e-10
4.886018543141554e-9
6.45894896255008e-9
4.723729808032437e-9
4.519308885253365e-9
4.8277873417243015e-9
5.522689188731355e-9
2.541592871976273e-8
6.707931232172477e-8
5.106682456093505e-8
4.071080708099438e-8
3.916300123734183e-8
4.1014303994885585e-8
4.5097499509115506e-8
5.1469068416136703e-8
6.068716443703829e-8
7.337064776286902e-8
8.920185813502426e-8
5.2461153271502516e-8
4.1809780618405505e-8
3.1457350359913624e-8
2.4388033056755873e-8
2.2432835257360463e-8
1.729874427797024e-8
6.399800131693775e-9
2.6000571594034415e-9
1.4003771820617133e-9
1.0900789023297156e-9
1.678431444840655e-9
5.192472147328421e-9
2.3654059339006263e-8
1.418371267894643e-8
1.0802298197498171e-8
1.0317563943300627e-8
1.1113117971777224e-8
1.3062194187944622e-8
1.6621172107661285e-8
5.321010810406844e-8
7.294889118108797e-8
4.404393703660328e-8
4.328552737983958e-8
5.295190717614776e-8
7.633623933544344e-8
1.2428132473528213e-7
1.6711308207462906e-7
1.5468310032687602e-7
1.492830397506683e-7
1.6900864424192384e-7
2.2233319893470328e-7
1.6893128348033734e-7
1.6423850683450795e-7
1.6681375792719894e-7
4.5251638240829206e-8
1.434386285501188e-8
7.79550130851785e-9
5.329773420583452e-9
3.568469620258035e-9
1.7272497558139906e-9
2.785922435997639e-10
7.492826290312269e-10
5.793717487475136e-10
6.331427670968722e-10
6.065151076568904e-9
1.9427246208280073e-8
9.758325541318474e-9
8.355546191374691e-9
8.57166152759571e-9
9.710114333492851e-9
4.2013315049199067e-8
1.0684342936082332e-7
8.295541911367176e-8
6.535738402100669e-8
6.220257181812633e-8
6.452949136819993e-8
7.036801995811968e-8
7.981422112426933e-8
9.380040070674366e-8
1.1346348047378175e-7
1.390540957581031e-7
8.378051761368299e-8
7.584114971264205e-8
7.249424838099915e-8
6.131623097537307e-8
5.950405114033682e-8
3.953988608300747e-8
1.445572066339975e-8
6.254778946541208e-9
3.3630422512823135e-9
2.259136137514528e-9
2.7294913050936614e-9
9.475016854428575e-9
3.5617302715522775e-8
2.2325843505693377e-8
1.913300951214331e-8
1.9093368934347518e-8
2.0819147058728334e-8
2.431244837500045e-8
3.0263247712654095e-8
4.031381410545222e-8
1.3161064194971308e-7
1.3818605654698824e-7
8.50507866095013e-8
8.555079481325165e-8
1.0882409206612851e-7
1.6693304791876786e-7
2.613592896882797e-7
2.5446366224059183e-7
2.240217059991393e-7
2.424910695574767e-7
3.385056481662144e-7
2.427106405736526e-7
2.2728645179647962e-7
1.9302804005557826e-7
5.5892575857026966e-8
1.6688824343298385e-8
8.549213104799296e-9
6.012530594574668e-9
4.2043120450887e-9
2.974951072960176e-9
7.967647897977409e-10
1.6241129049205807e-10
5.518453208905942e-10
2.171273934873482e-9
7.4427425964406715e-9
4.156160527166536e-8
2.2145723304470377e-8
1.5660141231715264e-8
1.5071010128925905e-8
1.6821669404991182e-8
2.082915310143777e-8
7.312541645950481e-8
1.6367784541204949e-7
1.0479451874969534e-7
8.198585033859122e-8
7.825471133710277e-8
8.234215080281544e-8
9.280020956322983e-8
1.1132331129012394e-7
1.412175969627452e-7
1.8496508006245173e-7
2.3469650174977937e-7
1.2082945393462984e-7
9.135666992004456e-8
9.795646991927255e-8
9.880853330288177e-8
9.315886569110989e-8
7.861628524615075e-8
3.1165430455082585e-8
1.2594449114218526e-8
6.0092529202686735e-9
2.876944957296502e-9
7.441772553469484e-10
5.225179644472197e-10
1.9194651682019086e-8
2.0351277730488583e-8
1.992770201005962e-8
2.0733792832724836e-8
2.2656703365368238e-8
2.5917212120320333e-8
3.101553274729322e-8
1.2631204311816075e-7
1.8705303938604303e-7
1.130142099262726e-7
1.1040746492601522e-7
1.341472841068265e-7
1.925091418903942e-7
3.070643090078931e-7
3.6123632043883736e-7
3.022479138224358e-7
2.862252724623433e-7
3.4500029461717816e-7
5.907034452761059e-7
3.806339968013603e-7
2.447687295243655e-7
1.1053282058842443e-7
4.5194848286754435e-8
9.83173057827982e-9
3.633887417660672e-9
2.405618752039447e-9
1.304968539389662e-9
4.4537976110363087e-10
1.858708474493125e-10
1.5853165053611029e-10
9.152477608778817e-10
2.7200027875613524e-9
8.341230613851784e-9
4.912499149860299e-8
2.2223990117980984e-8
1.5917311883808123e-8
1.5701941071397524e-8
1.813191455790436e-8
6.548941102382301e-8
1.5711634603266225e-7
1.3633132343989323e-7
1.0315691127850508e-7
9.451858326465368e-8
9.525737101294998e-8
1.0175767643905472e-7
1.1419877186480569e-7
1.3442329722899375e-7
1.6494195137146516e-7
2.048511696465531e-7
1.3669677874512036e-7
1.2673481561005147e-7
1.5588834471901821e-7
2.1711010585529038e-7
2.0904642319048818e-7
9.04766292583464e-8
4.0633748151428306e-8
2.152114243330507e-8
1.2710260339008946e-8
7.514143236277542e-9
2.9494651706909406e-9
2.4297729668454373e-9
1.377295752147736e-8
2.2243104280781813e-8
2.788891045745932e-8
3.247451018257344e-8
3.763853899662171e-8
4.4498370670169706e-8
5.423006080368395e-8
6.863598624707468e-8
2.92508029708206e-7
2.6847464931219607e-7
1.7702300236573767e-7
1.8808059540761146e-7
2.570838577563545e-7
4.2394451149065466e-7
5.202905478244404e-7
4.113277466875042e-7
3.9392612467048264e-7
5.291769731719691e-7
1.2369400923622217e-6
7.120361045564821e-7
3.736011847700003e-7
1.2613861207526405e-7
4.976788524290422e-8
1.8028422700208924e-8
3.863403801894731e-9
1.6353439965362365e-9
1.2236123986589827e-9
4.729969881316216e-10
5.442033923290981e-10
1.7049092738165296e-9
1.7221573224208613e-9
2.809587938774681e-9
6.04832995741584e-9
1.701467861238599e-8
8.233670068152928e-8
2.9277415185917986e-8
2.3398272085094365e-8
2.5165942468267838e-8
3.2057747727134134e-8
8.435387250722194e-8
1.9290117288726082e-7
1.6149183498110173e-7
1.1911579730574164e-7
1.0758135570464043e-7
1.0830915518598547e-7
1.1758333919128377e-7
1.369067215442859e-7
1.7049668533726008e-7
2.1894791657661648e-7
2.1423637464696516e-7
1.9691467089237066e-7
1.6203163072488414e-7
1.759062975401087e-7
2.873290049677761e-7
3.539477314344514e-7
1.6621003832488352e-7
7.88350910858944e-8
4.5485785820582685e-8
2.90913894718707e-8
1.81757329094027e-8
2.2809352016310276e-9
2.510939583210707e-8
1.1019493977852128e-8
6.681105514672545e-9
2.2374369594438006e-8
3.35467787490801e-8
4.259018363249876e-8
5.191841687622067e-8
6.322809526421842e-8
2.854265171973889e-7
3.381975299895549e-7
2.285348047027112e-7
2.45750145548291e-7
3.3828570120888067e-7
5.628041614305712e-7
6.931688401041218e-7
5.407244489624082e-7
5.15711270883897e-7
7.107510779669798e-7
1.8907949981184915e-6
8.188721531228748e-6
0.000014880630977847369
6.597172808342794e-6
7.897248838677837e-7
1.0240095786197933e-7
1.3347954213312324e-8
8.030957803329535e-10
1.0009685480738335e-9
1.3383620510894115e-9
3.834470997692993e-10
1.3383761474069715e-10
1.2244352175487443e-10
1.563804938105688e-10
3.92902127221259e-10
2.387962591027164e-10
3.337012054771694e-10
1.3984967548693017e-9
1.944215258564921e-8
2.7789446021484453e-8
1.0063355591440896e-8
1.3420269135902858e-8
4.041231736326273e-8
1.0743828168343134e-7
1.2735330292443103e-7
1.1092180649774741e-7
9.796436608939215e-8
9.280992518599388e-8
9.45992601109187e-8
1.0265075218528857e-7
1.1026877428304679e-7
3.978484562432623e-8
6.314920174423558e-8
1.6645753314107632e-7
2.7302436369005634e-7
2.7038048542030964e-7
3.6792236617578446e-7
6.048438068184026e-7
5.107270094047877e-7
5.413975301436061e-7
2.316374717447735e-7
5.029881271741148e-8
6.954095213883708e-9
8.300938572970105e-9
1.3394255188155557e-8
9.70894449724538e-9
5.9310758409136316e-9
3.0854545142481084e-8
5.711868301042277e-8
8.270426805360785e-8
1.0994070171465224e-7
1.4191391618850382e-7
7.904162990451869e-7
5.219227819129302e-7
4.3690380434535474e-7
5.651291881409695e-7
9.756273357214279e-7
1.150150616133056e-6
8.421394569737514e-7
