# Supplementary material for: Observability and Controllability of Nonlinear Networks: The Role of Symmetry
Source: Phys Rev X. Author manuscript; Available in PMC 2018 Nov 13. (PMC6234006; doi:10.1103/PhysRevX.5.011005)
Supplement: Code Archive [file NIHMS982008-supplement-Code_Archive.zip › MathematicaData/FNObsDELTAHetN3M1ChaosK14IC1]

1.628058814185488e-8
2.02737163748817e-8
1.4358445283242104e-9
9.837178046025763e-11
5.827154942238111e-11
4.624887397860265e-11
1.716004472631775e-11
4.503376275833251e-12
2.7966261002097324e-12
1.1174351430754863e-12
1.1490560840976128e-12
8.077019422433458e-13
2.3275495856036996e-12
3.5437910823686186e-12
3.51868994987125e-12
5.268476421835235e-13
1.2257535266836257e-12
2.0462191314330725e-12
2.623174582680417e-12
3.1742372960007317e-12
3.779813104130531e-12
4.4788970466032145e-12
5.298389341476187e-12
6.263430513095823e-12
7.401869435069963e-12
8.746905429242096e-12
1.0339843286119581e-11
1.2233098096650025e-11
1.4494566324890027e-11
1.7213678395666655e-11
2.050971517637076e-11
2.011390236570817e-11
7.150105334845047e-11
1.1438995143132155e-10
1.698708241861997e-10
2.311779741250442e-10
2.6355610795741004e-10
2.593969583425337e-10
2.448552965835829e-10
2.3391303076002764e-10
2.2890576830556455e-10
2.2918320835367926e-10
1.8695275445359313e-10
2.1502127051467136e-10
3.4070107950847416e-10
6.046035406945328e-10
9.148391031899801e-10
9.75261765310374e-10
4.0376777105742994e-10
1.5264090168348282e-9
4.5991312606711055e-9
7.00486106238262e-10
3.2697672199433686e-11
6.237612258681339e-13
3.266269158188794e-14
0.
0.
0.
0.
0.
0.
0.
3.05818920238755e-13
1.5243794964632395e-13
1.6130441972873438e-13
1.9033754621024294e-13
2.312583479846685e-13
2.8420740772233895e-13
3.5162602895172317e-13
4.373070953470155e-13
5.463707743146573e-13
6.855469405144705e-13
8.636295107626894e-13
1.363440121463354e-11
1.1697062607420137e-12
2.1501921598748952e-13
1.8840267508808034e-13
4.633816201757024e-13
7.477570515238726e-13
1.1044648248482447e-12
1.5907261347474253e-12
2.27694378558104e-12
3.2605374934261634e-12
4.682200072548092e-12
6.747621883188592e-12
9.756291935491133e-12
1.4135349157749716e-11
2.0465964431487737e-11
2.946561988898854e-11
4.185485366843423e-11
5.8045332046217026e-11
7.77683531029564e-11
1.0007596627830992e-10
3.8313730464376e-10
1.4485921315726612e-10
5.146230422418678e-10
1.5444266212430732e-9
2.3531094313714713e-9
2.755871093228822e-9
3.0266704092544594e-9
3.291240368666873e-9
3.5752894904381435e-9
3.876624846214151e-9
4.186068300966023e-9
4.983837162064488e-9
2.2520012762167203e-9
4.612337963938699e-11
4.3582091464069895e-10
6.928704051176966e-10
1.09695292949317e-9
2.0645230486197106e-9
5.158748935272744e-9
4.2002590323319026e-11
1.207514560031131e-9
1.2394586038338681e-9
1.2000026434279295e-9
1.1965168996597593e-9
1.2395700588448517e-9
1.3317820140869881e-9
1.4794487573834844e-9
1.694719364032564e-9
1.9955810418792616e-9
2.401260805386744e-9
1.1297938861285848e-8
1.490324582153252e-8
1.2255035782740065e-8
1.5264238474345534e-8
2.3354301529550465e-8
4.2201568424651436e-8
7.361672434427308e-8
8.11646925781974e-8
8.226297717798148e-8
9.173351169084569e-8
8.785686509577378e-8
3.9351726285236247e-8
1.0399851420207944e-7
9.790011896990416e-8
1.0956747081671977e-7
9.982621611935781e-8
2.5758983206773908e-8
1.0388128850314986e-8
6.425895512763698e-9
4.2949937001223626e-9
2.646655944810249e-9
7.108046994324938e-11
9.179076978701525e-10
1.3644496477765098e-9
1.4212634735705529e-9
1.919054847497456e-10
9.393822685022346e-9
5.060246918746637e-9
4.379589235077278e-9
4.455559366258341e-9
4.9122662665086375e-9
2.167985144592519e-8
6.185269546282326e-8
5.8810226208227077e-8
4.7216182507549185e-8
4.506842246053306e-8
4.6541223572050756e-8
4.990727936888989e-8
5.4722329207527996e-8
6.095339418242286e-8
6.864405357944261e-8
7.76763994697767e-8
5.794678982915234e-8
5.081712948804575e-8
4.089514063861739e-8
3.6326503075072314e-8
3.385397409593173e-8
1.592728321876144e-8
5.956165609675638e-9
2.9386066518349726e-9
2.026302730822991e-9
2.298373193490852e-9
4.861617968110091e-9
1.7590556301632333e-8
3.00785856941836e-8
1.8403175781806344e-8
1.5909762742447707e-8
1.6198508150110977e-8
1.8315095201202667e-8
2.2594836981215078e-8
3.0435737554338774e-8
4.540708325118813e-8
9.548533947080913e-8
8.941580308771582e-8
5.59827745166925e-8
5.689624075814784e-8
7.295899206481701e-8
1.1239435636066844e-7
1.7915852065275525e-7
1.86581458087708e-7
1.687299330045356e-7
1.781033110019399e-7
2.1869110745414667e-7
1.755379537943655e-7
1.8692714753183089e-7
1.7594300270854643e-7
5.07921963076616e-8
1.8934406332409143e-8
1.1218736869807764e-8
8.036304856887899e-9
5.956407267805581e-9
3.6486023462464503e-9
6.752829462060813e-10
1.1755893587166496e-10
1.8832340634389493e-11
1.3393188317200713e-9
6.809251072490398e-9
3.4687930980380355e-8
1.511802443313705e-8
1.1918948112145227e-8
1.1828358588108592e-8
1.323042164501703e-8
1.6141666346144265e-8
6.123198637635423e-8
1.361999382570013e-7
8.404934609648283e-8
6.712508751370429e-8
6.502469689854466e-8
6.91601671722631e-8
7.842747502151687e-8
9.40361634673875e-8
1.1809175549544075e-7
1.5099739632296286e-7
1.8509965711025763e-7
9.602308048973204e-8
7.317959098279434e-8
6.996865759967288e-8
5.6306959039353944e-8
4.94937461944064e-8
4.521174111551853e-8
1.899482303132617e-8
7.131056810542165e-9
3.319661926803994e-9
1.7686443044798668e-9
1.3074826650531636e-9
3.772616308712771e-9
2.505954545764987e-8
2.2134423308501202e-8
1.743185251276217e-8
1.674495024151374e-8
1.779012804632458e-8
2.029599409347195e-8
2.4641912427703217e-8
9.049910228195903e-8
1.35892035000952e-7
8.054294033455945e-8
7.674756003441034e-8
9.010670452598434e-8
1.2276505572014968e-7
1.8879129958830905e-7
2.64645603551259e-7
2.492837488956975e-7
2.223641395204597e-7
2.3046972405274628e-7
2.9030878703447033e-7
2.2974747393266421e-7
2.36102635006646e-7
1.3197740558931076e-7
3.13814357977737e-8
1.1826576634280214e-8
7.154747243400666e-9
5.060322502146842e-9
3.3172587018460733e-9
1.3552099921022722e-9
1.1619380622363004e-10
1.4142720994353342e-10
7.358634849838763e-10
3.5491787545584467e-9
1.598912134373854e-8
2.9375519341257577e-8
1.5811055462674737e-8
1.3838515432919337e-8
1.4567321343530504e-8
1.7130001244281694e-8
6.504903793716229e-8
1.5414233705972388e-7
1.101754442811188e-7
8.60963950272264e-8
8.146567722093212e-8
8.42469116051688e-8
9.20294665702605e-8
1.0515248959686755e-7
1.2497940364626618e-7
1.528208932589519e-7
1.8784763957766995e-7
1.098247265395622e-7
9.916171599947022e-8
1.0948286557051719e-7
1.0494085200480737e-7
1.0417185315022842e-7
6.560552406954092e-8
2.4750606658571777e-8
1.1007507932863633e-8
5.841687497214665e-9
3.459570351058805e-9
2.818703755831137e-9
9.573483455424679e-9
3.465445095854328e-8
2.6587707605032616e-8
2.498692321586968e-8
2.5819857361565357e-8
2.8432434302618805e-8
3.305347529409424e-8
4.050181284119397e-8
5.250284836988973e-8
1.8772829209466684e-7
1.969932158132651e-7
1.2210721959684154e-7
1.2245204043888645e-7
1.5435283713838107e-7
2.3294964280282048e-7
3.58552688253902e-7
3.4521776018052283e-7
2.9477372742351944e-7
3.07724028941165e-7
4.201899942782179e-7
3.0877953720633405e-7
2.7369449591813476e-7
1.7734512027692976e-7
4.849955203471681e-8
1.4626474236852922e-8
7.649239641326827e-9
5.5643808052652685e-9
3.752459544790228e-9
2.840826113459686e-9
1.1582017447857168e-9
8.205764756042577e-10
1.6246085098809867e-9
4.082928987389749e-9
1.172770239376975e-8
6.098882679019948e-8
3.1138389431127844e-8
2.2092850096335965e-8
2.1586403026041245e-8
2.476224749316162e-8
3.1931443753593105e-8
9.344723981130754e-8
2.0171280785777318e-7
1.2755651116392547e-7
9.897899107518946e-8
9.368672548375943e-8
9.783034291528875e-8
1.0946682203027414e-7
1.3023581812801943e-7
1.6329725740953094e-7
2.103623442977143e-7
2.5910326921989635e-7
1.4140414694612825e-7
1.1064689709900522e-7
1.2358068288542727e-7
1.4510120541201443e-7
1.5288903432462326e-7
1.0791874750264585e-7
4.2141536517872694e-8
1.852264513995301e-8
9.357938965947415e-9
4.609662598949149e-9
8.022821168176111e-10
2.0086428709144696e-9
1.3836958934536445e-8
2.1105146475854484e-8
2.4216368677265672e-8
2.6769894279415996e-8
3.003419767900677e-8
3.4734619254743115e-8
4.1651150816551324e-8
1.7052132861128874e-7
2.408835753514764e-7
1.48100547110064e-7
1.4612730116874564e-7
1.7907409456203606e-7
2.5935563842206653e-7
4.1010296003401683e-7
4.539302156085525e-7
3.742424590552205e-7
3.572386882845659e-7
4.393075208841833e-7
7.926365595941601e-7
5.016356716445972e-7
2.470697424399981e-7
9.252092802286002e-8
4.0208185591753107e-8
8.647501211816295e-9
2.7808487532132116e-9
1.7678241242923134e-9
8.544529335810783e-10
2.516965093774166e-10
2.5922407252068697e-10
8.150682157909403e-10
1.5777588401999003e-9
3.673383388524967e-9
9.916676896823519e-9
5.162908985763021e-8
3.0221582623080305e-8
2.0561806464854835e-8
2.0255894314113707e-8
2.386691358525803e-8
7.615477846668811e-8
1.7904409823021253e-7
1.6034831818167167e-7
1.2013741043383407e-7
1.0874800113662156e-7
1.0859581095068998e-7
1.1523593250840136e-7
1.2869527328086695e-7
1.5090173275986528e-7
1.8430131956751885e-7
2.2472948112012248e-7
1.6166595199438478e-7
1.5046356562528557e-7
1.9339772904562352e-7
3.144168569361682e-7
2.629104653631286e-7
1.1204272438221451e-7
5.537822483270173e-8
3.2016338563108094e-8
2.040594971336533e-8
1.3074626761434034e-8
4.672453732348354e-9
3.053969380853725e-9
9.379887221329346e-9
2.2517961598208672e-8
3.2258135931534016e-8
3.980519076336123e-8
4.744524574518891e-8
5.6853054736655664e-8
6.961525407102931e-8
8.795276954456545e-8
3.838536604754396e-7
3.272886721208361e-7
2.2171665826838554e-7
2.3919480888431196e-7
3.321074114723792e-7
5.491737587398237e-7
6.283594963963274e-7
4.931198432406814e-7
4.814790251664165e-7
6.69094000143015e-7
1.701116310734556e-6
9.633303656207556e-7
4.06319180628046e-7
1.1550968683167308e-7
3.997863011154693e-8
1.5899103418805947e-8
3.1331152626672654e-9
1.0761801293790498e-9
7.957998892266162e-10
3.151822043752985e-10
5.5700699283131e-10
3.070894053896187e-9
2.5703083018155625e-9
3.6067234520763524e-9
7.24721269761933e-9
1.8614712011050096e-8
1.0560057210810444e-7
3.9005565151406665e-8
2.991842050046482e-8
3.245023867512337e-8
4.2518533028929105e-8
9.2303980484833e-8
2.10728377821951e-7
1.8467581675352782e-7
1.350610695509815e-7
1.2060565036691817e-7
1.2049886471630808e-7
1.301727917988312e-7
1.5093555139041422e-7
1.8652589971741625e-7
2.319821896565179e-7
1.8494631035092494e-7
2.3202977649078995e-7
1.954932180819918e-7
2.1661326298933915e-7
3.7275888704349604e-7
3.868502564111157e-7
2.0713284745792044e-7
1.0542194966906124e-7
6.588706268121914e-8
4.683102968126196e-8
3.433834188335708e-8
5.475489814775034e-9
2.0964374174879016e-8
1.3535429774524493e-8
3.921102356777251e-9
2.3617213442742187e-8
3.9263664547962765e-8
5.20710027078456e-8
6.488845895011069e-8
7.993363001212369e-8
3.6480331288695767e-7
3.985807067389193e-7
2.7801539952981793e-7
3.0512497478842924e-7
4.2998864719195256e-7
7.205315157489312e-7
8.01137754616307e-7
6.250695377856569e-7
6.249020971960816e-7
9.33624561835994e-7
3.033634438092364e-6
5.782512192508619e-6
7.810986528219892e-6
7.415086308968523e-6
4.400815153206691e-6
5.592491125914683e-7
5.3916366025778106e-8
3.6059313697748488e-9
1.6281884819891773e-9
1.7554949602014407e-9
1.2225182949267374e-9
1.943499864675475e-10
2.0243468602736688e-10
1.7886169602890796e-10
1.466443227401626e-10
5.143028887373836e-11
3.735459259351217e-11
6.771740034864913e-11
4.0579230687501236e-10
4.170066017636468e-9
7.557981336719889e-9
6.3654889105121385e-9
1.660579653376816e-8
4.477695458252448e-8
7.662833061606134e-8
8.177687217474643e-8
7.289081085429821e-8
6.59265738086267e-8
6.452170037005245e-8
6.905994863970044e-8
7.273105627071388e-8
5.169202718062139e-9
6.215990114302917e-9
1.2271715893611928e-8
5.1894898290106564e-8
1.8897606177287526e-7
5.551786028126711e-7
1.3822849283946685e-6
2.7243489691517824e-6
7.890963086845177e-7
1.8502648616204473e-7
5.051429825069437e-8
8.49151962246576e-9
8.509923308250394e-9
1.5432698563703513e-8
1.6194825502811967e-8
8.446836331036795e-9
1.2773158681157112e-8
4.589888710346436e-8
8.284274981414115e-8
1.211491048586837e-7
1.6361353795903086e-7
8.925827631491834e-7
6.30504231617377e-7
5.564370373611471e-7
7.464525689210576e-7
1.3084616996560403e-6
1.365163883884867e-6
1.0130271835440532e-6
1.1111845429727158e-6
2.315216409005252e-6
0.000024744712528526797
2.9895899558045066e-6
2.2816482468328195e-6
1.0630613981352684e-6
3.14133037009462e-7
2.6864812445361117e-7
6.358410091443986e-8
2.494918082095571e-8
3.74096076081907e-9
2.74532080061092e-10
5.692193639120745e-10
1.4850901519759251e-9
4.6319757821503094e-11
6.473522202562512e-10
3.763115008196484e-9
2.797933087005165e-9
3.258040732713367e-10
3.6310923614520173e-12
1.3168930986830192e-12
2.5266170519240806e-12
3.9155719374543705e-12
5.784143022385182e-12
1.6065783624831918e-13
5.018447762525384e-13
6.674916136023841e-13
6.857414974234919e-13
5.999735573309458e-13
4.659831257008416e-13
3.1562924830811607e-13
1.5547512968631191e-13
2.467329724385662e-14
2.443364771244115e-13
5.288251267286374e-13
7.055442049643449e-12
1.3411518127053683e-11
1.7426316519264976e-11
8.973548281155419e-12
2.4202772267530674e-12
7.319104271873383e-12
1.0290334376998571e-11
1.2829480285273812e-11
1.544802262071265e-11
1.8394877657622886e-11
2.1849578303606126e-11
2.5991541318175688e-11
3.103732054920684e-11
3.727157756696166e-11
4.5085376771629265e-11
5.502989169170796e-11
6.790029359337584e-11
8.486998133483471e-11
1.077150006430388e-10
1.2704242748806887e-10
1.8580930437984208e-10
2.3117104794876756e-10
2.2892263432263749e-10
2.2434388695881163e-10
2.2387191267449092e-10
2.277554520416318e-10
2.35440355861345e-10
2.464322620499259e-10
2.6037784960131396e-10
2.7701763490067893e-10
2.9612673186706467e-10
3.517325812440848e-10
5.073266747893944e-10
5.718807725074995e-10
1.9939292233111687e-10
1.3521351357440727e-9
3.867043075432105e-9
5.748100179932375e-10
1.6283509698607685e-11
4.965552448477979e-14
0.
5.098944915280116e-14
0.
0.
0.
0.
0.
0.
0.
0.
3.6895906203129554e-13
2.1857316224192493e-13
2.3693972194897394e-13
2.829563915289809e-13
3.471479479814344e-13
4.304708579476166e-13
5.370896374864198e-13
6.732801389634026e-13
8.474974339770649e-13
1.0708666700362828e-12
1.3579440938026547e-12
1.9258682101512304e-11
2.3449372769028946e-12
5.611358624241174e-13
2.565724856476721e-13
7.876400283135472e-13
1.3293446766904277e-12
2.0055769543029284e-12
2.9279140135693407e-12
4.2350320514477046e-12
6.11903437050307e-12
8.854333715021294e-12
1.2830024031004823e-11
1.8575679385388183e-11
2.674876196816607e-11
3.801970630264135e-11
5.279384369516971e-11
7.086538604059868e-11
9.138839362705294e-11
1.1344126974874113e-10
1.3672370798903783e-10
5.58739591440143e-10
1.5254527736719456e-10
1.4763866678433033e-9
2.9342022771973875e-9
3.539641852192146e-9
3.821347278839287e-9
4.1184840276875736e-9
4.473397306609744e-9
4.871180562688152e-9
5.29029006950722e-9
5.710476157853826e-9
6.286501855180457e-9
5.527070682113087e-9
1.4291201348842458e-9
2.4038720755700814e-11
3.549630449574692e-10
5.705248127419485e-10
7.896449038918586e-10
9.369561084534916e-10
6.916188773018696e-10
2.122840073213785e-9
2.287513779009143e-9
2.482339781553726e-9
2.7916262637049797e-9
3.302468181052045e-9
4.205789314894498e-9
5.995546838392648e-9
9.95422986989889e-9
1.3147138452391006e-8
8.318949271201575e-9
6.069863180238909e-9
7.529490045227539e-9
1.0818017964272576e-8
1.045081674579068e-8
1.4379019493027722e-8
2.4123437679253975e-8
4.722085158015522e-8
7.4693562078112e-8
7.656351428140117e-8
8.276916337547306e-8
9.28354222178574e-8
4.8759934855421174e-8
9.251862868309919e-8
8.712174784530876e-8
1.0471614112969942e-7
6.506142947721083e-8
2.2195544286039022e-8
1.0989851115761867e-8
7.473064099585846e-9
5.482754251388761e-9
3.821783901490745e-9
7.5811065863811e-10
3.405323613754185e-10
8.114717057265714e-10
8.981091937093665e-10
2.849382156549837e-10
1.0319162380827239e-8
6.203855664741664e-9
4.97141763924464e-9
4.903412286379063e-9
5.335007181720908e-9
2.1489878624177166e-8
5.804561143461873e-8
4.5563598776369185e-8
3.6634996450510926e-8
3.528623343743304e-8
3.683685596018056e-8
4.016708322612522e-8
4.5150830719620495e-8
5.200213326285175e-8
6.095141596366018e-8
7.17723545370635e-8
8.303572315477712e-8
4.808693883720833e-8
3.7467652254758066e-8
2.6401024158902753e-8
1.994387050566173e-8
1.815807670336984e-8
1.3525443963419366e-8
4.684198529243869e-9
1.7687913861507794e-9
7.894670354687592e-10
4.2492358507545874e-10
8.251275710512392e-10
4.550625428171695e-9
1.596025672579094e-8
9.344551551256891e-9
7.951881535606396e-9
7.976306358659718e-9
8.798272852080803e-9
1.0440325206321637e-8
1.3267105573646758e-8
4.8196671396396506e-8
7.373460345041015e-8
4.3752956809554076e-8
4.185685486821036e-8
4.934262914152322e-8
6.728716982455991e-8
1.0376245549145325e-7
1.550932157141181e-7
1.6210360067455262e-7
1.483384922714662e-7
1.503400363489212e-7
1.5876275176880871e-7
1.548701934758938e-7
6.199179551845209e-8
2.506594773176284e-8
1.495783241396784e-8
1.1022420160683868e-8
8.68410965616467e-9
6.506842098098351e-9
2.1761015406867624e-9
7.361115516643754e-10
4.950573472964609e-10
1.2132103758781965e-9
4.198583824362513e-9
1.9022392979299685e-8
2.2689128472828558e-8
1.3978358524906734e-8
1.2582475340455614e-8
1.3353433064265696e-8
1.5761927956034996e-8
2.0361320923402247e-8
6.271129628455364e-8
1.1485795064817151e-7
6.22143636007979e-8
5.090514283270876e-8
5.063437677819195e-8
5.599777140396325e-8
6.734664512423538e-8
8.705574763058397e-8
1.147792535948872e-7
1.3379255630663783e-7
1.272206171857435e-7
9.144467992956075e-8
5.3641269387505014e-8
4.400910850109704e-8
3.167391254992776e-8
2.3907369238810268e-8
2.2102449894538167e-8
1.5590328388318554e-8
5.295412503377136e-9
2.023738601167498e-9
8.426753013699764e-10
2.8779300046503507e-10
5.995149162301816e-10
5.4757992936879306e-9
1.5447178381822372e-8
1.002217705991237e-8
8.934635128919902e-9
9.129941079450862e-9
1.0134538631376952e-8
1.2010099331573759e-8
1.5144019041959934e-8
5.852569231276225e-8
9.004062267869143e-8
5.304986508829742e-8
5.042459271205304e-8
5.9071279949135814e-8
8.006254922688069e-8
1.2270190223584343e-7
1.8095415381050994e-7
1.8471938374690554e-7
1.6693784088563085e-7
1.6913871894174587e-7
1.7721099436832785e-7
1.7744311982133467e-7
6.573445101565408e-8
2.541640444932439e-8
1.491763103302999e-8
1.0893350365368108e-8
8.47415697483696e-9
6.538181392842528e-9
2.3083408682736706e-9
8.370075389665167e-10
6.678972574960605e-10
1.5626144790990435e-9
4.903518738074687e-9
2.0731639159742437e-8
2.6958699216145073e-8
1.6078481208752035e-8
1.4352450556745817e-8
1.5238785851802056e-8
1.8092949028635632e-8
5.676533878111537e-8
1.17743392637579e-7
6.830889716805243e-8
5.5320586783649786e-8
5.424172954614904e-8
5.857343605534296e-8
6.786315060930715e-8
8.368906416522965e-8
1.0798195101787642e-7
1.376356459484715e-7
1.5662963927194015e-7
1.5092900236312347e-7
9.913031342808587e-8
5.998835670824198e-8
5.6331411733579004e-8
4.461672958152288e-8
3.441141377713854e-8
3.303335887599849e-8
1.792431334378531e-8
5.6818976310803334e-9
1.9524473177696604e-9
2.013467277958439e-10
1.3194296873102034e-9
2.3452139488573294e-9
5.427143884111421e-9
9.726625303150054e-9
9.21418192451991e-9
9.438279580033593e-9
1.0249757615253369e-8
1.16858404512893e-8
1.39364259159585e-8
6.222442516762007e-8
1.2234446099298043e-7
7.218852464064025e-8
6.661565250629366e-8
7.509570867254495e-8
9.625764091748858e-8
1.380488993213251e-7
2.0849035108995298e-7
2.5049831934158135e-7
2.2489065641804482e-7
2.0706667630577574e-7
2.409521342798254e-7
1.5274395594881486e-7
4.882212244157009e-8
2.209219080519313e-8
1.4345984704040527e-8
1.0799217110006456e-8
8.664672809364272e-9
6.0145212672674995e-9
2.2750940928944903e-9
1.3472094421958088e-9
1.733142001937279e-9
3.693295921520535e-9
9.801639077934012e-9
4.1099666986934835e-8
3.424839572504758e-8
2.2332677262990914e-8
2.0805028624231835e-8
2.3020073739884488e-8
2.8781600872758798e-8
4.032873818435097e-8
8.97264682728019e-8
1.4814706194799291e-7
7.793834677655257e-8
6.382565482084894e-8
6.37762655526783e-8
7.145513961758513e-8
8.80548394123583e-8
1.1737872147538863e-7
1.5661033975454175e-7
1.7741951972667183e-7
1.5864141614508705e-7
1.2715927950754075e-7
6.914997415262462e-8
6.011719633395115e-8
5.4521240298219965e-8
4.145861381756485e-8
3.8572524148643533e-8
2.8487338997049316e-8
9.737021051362241e-9
3.63621595849773e-9
1.3649746950685115e-9
2.2050746162393098e-11
9.346808231086844e-10
2.3353031116597776e-9
1.4694209083648081e-8
1.1753858837315254e-8
1.1216506971082034e-8
1.1712371246383251e-8
1.30114388610808e-8
1.5225890126256254e-8
1.8734629029779408e-8
7.927217587673856e-8
1.267781024999581e-7
7.467321831431484e-8
7.075707432635573e-8
8.257505982948665e-8
1.115034195218744e-7
1.7012518682544e-7
2.446819205431091e-7
2.3781660531266862e-7
2.103298278717427e-7
2.1399193100754928e-7
2.186367961018503e-7
2.1658942287201658e-7
6.915876544594815e-8
2.4425219821111177e-8
1.3674489423937053e-8
9.832319889081748e-9
7.4396770255843965e-9
6.0411906348892405e-9
2.535323385077324e-9
1.1171383138894906e-9
1.1685765876960892e-9
2.4728273876283865e-9
6.540609442607598e-9
2.405351160049673e-8
3.8779201076478486e-8
2.1386908894129566e-8
1.8752672302079515e-8
1.9999212590463766e-8
2.4191867435806594e-8
6.890841069861922e-8
1.4186780920833438e-7
8.28094687126734e-8
6.630783473285774e-8
6.439131731380122e-8
6.891856496917936e-8
7.919488977168128e-8
9.695651529403552e-8
1.2467691457722612e-7
1.6115853438605496e-7
1.9216077460529194e-7
1.8802774097505788e-7
1.1488364331977322e-7
7.130868387289609e-8
7.313763028963988e-8
7.401754218314712e-8
6.228020573091171e-8
6.032094278597934e-8
2.737748296556715e-8
9.386894209328506e-9
3.521927098012678e-9
5.020867547153697e-10
2.6420207507654074e-9
7.281562633118473e-9
2.711662072733037e-9
9.080745345879654e-9
1.120590325276215e-8
1.2429627471052766e-8
1.3909121920060109e-8
1.6009662041355193e-8
1.9050151013595336e-8
8.632597144555492e-8
1.6581097005851767e-7
9.849160382708811e-8
9.232813621331095e-8
1.0599189754666848e-7
1.3954154255363942e-7
2.0702404478700435e-7
3.0695118891693953e-7
3.1805740760099666e-7
2.729289972372104e-7
2.628143360953534e-7
2.752695173960782e-7
1.9971534278152682e-7
5.5323256304079396e-8
2.0710518265022568e-8
1.2077056542811635e-8
8.87579512845269e-9
6.681294345983125e-9
5.636489336482739e-9
2.6784662068339422e-9
1.7143459570357155e-9
2.2418797491837155e-9
4.3762806052027955e-9
1.03749507507198e-8
3.674259205218245e-8
5.1219126425191485e-8
2.9180738982795978e-8
2.6252050595179686e-8
2.898507804388514e-8
3.683656450610739e-8
5.3292097864091436e-8
1.0278378995522901e-7
1.789051765827471e-7
9.504976542761679e-8
7.631605306398373e-8
7.489945474386713e-8
8.22679655749972e-8
9.907280803950867e-8
1.2939069214936954e-7
1.756777344737492e-7
2.2101163149144164e-7
2.1010561473270276e-7
1.3998130914440974e-7
8.17557828703407e-8
7.72385594701887e-8
8.646619303781311e-8
7.780976879898048e-8
7.687207001678098e-8
4.260486390438952e-8
1.5199839749062634e-8
6.3093947641679716e-9
2.5412435406904215e-9
1.9853165128847336e-10
3.310917272872474e-9
2.3275627247654784e-9
1.1961580595526869e-8
1.4004499424564486e-8
1.5065496576772086e-8
1.648506874579124e-8
1.865902164981784e-8
2.1923544923495225e-8
2.6816360449856332e-8
1.1759002660119925e-7
1.7367163649639572e-7
1.0437129363202473e-7
1.0121932902247343e-7
1.2159048329147846e-7
1.712773157004217e-7
2.698458261871377e-7
3.3766773397362336e-7
2.888019137011858e-7
2.649464776815577e-7
2.9999900019949925e-7
2.6173942059809926e-7
2.3117385416552708e-7
9.225083647742322e-8
2.481276514831333e-8
1.094780427020178e-8
7.3097323279215945e-9
5.367944774012167e-9
4.088435255172323e-9
2.8748344616007973e-9
1.4440812765494289e-9
1.5508823956946782e-9
2.8849116409920666e-9
6.577187672097764e-9
1.9636061921044755e-8
6.662864505548686e-8
2.8714251062487082e-8
2.3319299080338128e-8
2.4399013891909133e-8
2.9699986104375122e-8
7.775548549094162e-8
1.6526971055933374e-7
1.0266594502851649e-7
8.020125598418798e-8
7.617062459885716e-8
7.966350391592432e-8
8.917380784776528e-8
1.0602561496138491e-7
1.3268337407927887e-7
1.7022854204973808e-7
2.0905903454058973e-7
1.9224385456430424e-7
1.294178613853506e-7
9.029578225917225e-8
9.62467610644657e-8
1.2504811467253613e-7
1.428360001240592e-7
1.0838125438378412e-7
4.1321051258252904e-8
1.7169985043142547e-8
7.611406727376439e-9
1.7473795733370788e-9
6.0073777843943205e-9
2.70381161381063e-8
1.4418925957014654e-8
6.310421151661422e-9
1.3687001623363401e-8
1.746708278439514e-8
2.0641044160577393e-8
2.4294745103386623e-8
2.906550431786192e-8
1.3269338702748485e-7
2.3235969757189733e-7
1.4171693983271625e-7
1.3788618114535235e-7
1.6561128253913724e-7
2.3289632645258669e-7
3.6747746285785084e-7
4.6168083421790145e-7
3.8865914360739245e-7
3.517070967081933e-7
4.001836524111973e-7
3.090072392662937e-7
1.9092861826757987e-7
7.682282417536207e-8
1.9450215355422355e-8
8.004288097032535e-9
5.396559895478596e-9
3.88874282254539e-9
2.9453450104502334e-9
3.09976312192985e-9
2.41053589957914e-9
2.8158549897728153e-9
4.672764070965955e-9
9.472809552079588e-9
2.5820397003681804e-8
1.0132688300616444e-7
4.1906518369174206e-8
3.392426940057082e-8
3.6621443392802066e-8
4.719047099384037e-8
7.060470740383577e-8
1.1247147175462352e-7
2.1401251042269736e-7
1.2041522897644342e-7
9.316657531580337e-8
8.85483168077461e-8
9.405186832538875e-8
1.0906276664345551e-7
1.3704535690364528e-7
1.8268078148047297e-7
2.379630427229185e-7
2.0173313900228468e-7
1.5471765326207168e-7
1.070073955561999e-7
1.0528878154745088e-7
1.398569616283725e-7
1.9216171507651873e-7
1.5974335932138334e-7
6.492979720693966e-8
2.8571395009833105e-8
1.4211699237060519e-8
6.701774306111988e-9
3.223982804250695e-10
1.4976970999089337e-8
2.1246303477540196e-8
4.497082931222393e-9
1.5398431575436695e-8
2.0904555475671907e-8
2.500124489652241e-8
2.9397991890265036e-8
3.500131516853912e-8
4.269481426145475e-8
1.9700654577223113e-7
2.4986387657920856e-7
1.585480400269131e-7
1.6161494334083797e-7
2.0699462280065889e-7
3.182922072944668e-7
4.864964865086437e-7
4.4289381757782686e-7
3.7457893864562505e-7
4.034290044200605e-7
6.1658189381913e-7
4.034847270246386e-7
1.9167831931564852e-7
8.769290917236945e-8
3.250205112898423e-8
7.742266708282384e-9
3.364561366120635e-9
2.543564365913971e-9
1.462138142829558e-9
1.3893278357058632e-9
2.3172869925750153e-9
2.393407807857124e-9
3.2223674732593853e-9
5.83432620885531e-9
1.3214729937789107e-8
5.275621736050781e-8
5.044798262059667e-8
3.1399528047766794e-8
3.068540055135839e-8
3.72878896888506e-8
8.297317933024623e-8
1.8181402909280444e-7
1.346736174054461e-7
1.0091488932137896e-7
9.234274295227975e-8
9.354229048155418e-8
1.0159062615345789e-7
1.1742225099189785e-7
1.435240923777624e-7
1.799764219467951e-7
1.9715996976560102e-7
4.2105357450143004e-8
1.7311547757395964e-7
1.4972903380208468e-7
1.4382672650332995e-7
2.2523565931571454e-7
3.546076712282069e-7
1.8835984424131367e-7
8.43177618443689e-8
4.6509397836229155e-8
2.7882682765153578e-8
1.276475839583758e-8
2.2876589655327863e-8
4.975068584051151e-8
2.8868127535458778e-8
6.806717959558421e-9
1.2392274620390579e-8
2.48080771251707e-8
3.377618030596088e-8
4.2182870513536514e-8
5.163881976789003e-8
2.3337500051341805e-7
3.458048235438779e-7
2.2984675007640862e-7
2.4154253020463035e-7
3.198562128511042e-7
5.118392655084835e-7
7.261714421496248e-7
5.962726354880815e-7
5.278244360216396e-7
6.373509282403444e-7
1.2667550589410082e-6
5.45139627769324e-7
1.5578773717990886e-7
4.8958245660479456e-8
2.013704840910184e-8
4.901372516502266e-9
1.153754826279279e-9
6.923064357809892e-10
4.901947841700731e-10
5.623213997965269e-10
2.516917834065375e-9
4.496208579386056e-9
4.166692467853165e-9
6.944242695837906e-9
1.4495193465436823e-8
4.2603561140796574e-8
1.218745119246779e-7
5.2784626322108894e-8
4.8592595384340846e-8
6.069572548329488e-8
8.410418192122029e-8
1.0515096628179388e-7
2.2384930227227879e-7
1.6520199136405084e-7
1.1981887184555305e-7
1.0794333135342684e-7
1.0998729919406968e-7
1.231942267241202e-7
1.504608138320197e-7
1.92902860954917e-7
1.9824965239605445e-7
1.0225516038759346e-8
1.4382666703495744e-7
2.0689566063917462e-7
1.9081503013870433e-7
2.857083348649912e-7
3.834983007032488e-7
3.087432040172594e-7
1.658101860052907e-7
9.632749851165624e-8
6.834150885198295e-8
5.314100487309599e-8
1.7545393744843748e-8
2.8593447062709856e-8
2.9621353314460308e-8
1.7498746676878023e-8
4.476748223259745e-9
2.5111681415593193e-8
4.054773834831819e-8
5.3754054164462515e-8
6.744941078068896e-8
8.361254569206067e-8
4.130229820133518e-7
3.952280649644013e-7
2.8913210949871354e-7
3.307801608483746e-7
4.93588460838106e-7
8.255814956439679e-7
7.53413870710509e-7
6.155141992409417e-7
7.044288831247954e-7
1.3719319383391598e-6
0.000010429125210299954
4.067462497846648e-6
7.683203968913104e-7
1.3044867146684584e-7
2.2852303838026068e-8
3.6282909924244823e-9
3.0886471964192157e-10
1.1401764269510847e-9
4.216388864200139e-10
1.0495014970102091e-10
2.2535362456093477e-10
4.1197824637539544e-10
1.0920112187663318e-9
6.500381078748704e-10
7.806881901776478e-10
2.3341395779005715e-9
2.0408406856590748e-8
1.384827782977772e-7
3.3190438206124073e-8
2.6044014138759987e-8
3.496642113314938e-8
1.1477803791877333e-7
1.8117471905339962e-7
1.424527859714477e-7
1.1796334019309851e-7
1.0988257734941188e-7
1.1188252196323014e-7
1.2123743740220866e-7
1.3227008092257686e-7
1.159340290668592e-7
1.246358281265413e-8
1.6709341319987922e-8
8.701904243786134e-9
1.1098424219410689e-7
8.928528070759772e-8
1.49104448333382e-8
9.772078505247022e-8
3.875662933278603e-7
9.811187668757773e-7
7.815881797669692e-7
4.7593574121112844e-7
2.3034893672934682e-7
2.265907039902284e-8
3.844556769999186e-8
4.951554964320295e-8
4.407371553382419e-8
3.8044985429627233e-8
3.2190339958002295e-8
1.793465956185251e-8
1.4154569931082055e-8
6.261056328120113e-8
4.578810278750644e-7
5.30459321518758e-7
4.917003633736947e-7
6.900705722869705e-7
1.231166201550342e-6
1.093790577873023e-6
8.371036381563416e-7
1.0332482665928435e-6
3.1184794891542433e-6
8.489381275683725e-6
1.9317597036541995e-6
9.253560678543376e-7
9.833022103209622e-8
5.286970884572222e-8
1.8001802301269232e-8
5.329312065669882e-9
1.0560473554922064e-9
4.313258939612658e-10
1.52593608914596e-11
5.599614962976455e-11
4.628393151475038e-10
2.183327434532078e-9
2.198763744000941e-9
8.48422776819243e-11
6.838077298345077e-12
9.96943949385713e-13
1.6855804000258884e-12
5.933165361694761e-12
1.2392379135909255e-11
2.084136180851946e-11
3.076174865186874e-11
1.2641425413875325e-11
2.3362539918198156e-12
2.0134836154263466e-12
1.354052652305762e-12
8.210092607639183e-13
4.080620752484837e-13
6.968113788733208e-14
2.472759756958948e-13
5.945821253739846e-13
1.0213359938891732e-12
1.577848538331195e-12
9.74721635916732e-12
1.944534960804782e-11
2.7494233471066128e-11
1.956019701065883e-11
9.426657891326127e-14
8.404957826039113e-12
1.3323343028116877e-11
1.7343271518734096e-11
2.1387247335499972e-11
2.5920570134878874e-11
3.12933149381108e-11
3.786736997483119e-11
4.6091924330108116e-11
5.657714330880257e-11
7.019191567358186e-11
8.821437986089219e-11
1.1257989282449724e-10
1.463076920742772e-10
1.942656583410419e-10
2.645935403717548e-10
1.5933150877552709e-10
1.6443789745006465e-10
2.4899845865261634e-10
2.623519397017356e-10
2.627441479298862e-10
2.641969253837229e-10
2.695016489322465e-10
2.788298393559227e-10
2.918261025710937e-10
3.0808354645677043e-10
3.272147470279807e-10
3.9270146942535296e-10
5.413998738898455e-10
5.621622406917116e-10
2.993636697940007e-11
1.9379993321967955e-9
4.195304585693369e-9
2.360288121020224e-10
1.3311448128942105e-13
5.492716605151557e-14
0.
4.930077250148569e-14
0.
0.
0.
0.
0.
0.
0.
0.
3.7734367693719604e-13
2.2690808880972142e-13
2.465355497896137e-13
2.9479807606578366e-13
3.6209075850639024e-13
4.494954626424925e-13
5.614240357370958e-13
7.04507737332308e-13
8.876830251083721e-13
1.1227126145385681e-12
1.4249951374839814e-12
1.8146556633252328e-12
1.3527279805514e-11
3.742495396433643e-12
9.97629629931236e-13
2.980082202266302e-13
1.109868539756544e-12
1.9294310961894617e-12
2.950856522119977e-12
4.345172413468192e-12
6.3248624017801415e-12
9.181702598652885e-12
1.3322122733388845e-11
1.9292055693234793e-11
2.7756989488604518e-11
3.93707646078074e-11
5.448058379250525e-11
7.279557459169117e-11
9.342479874893212e-11
1.154941641117272e-10
1.388027727563408e-10
5.67622541471744e-10
1.8029541664150917e-10
1.5521607528002744e-9
3.0097031589907078e-9
3.581548256532961e-9
3.85451975365998e-9
4.1538739947638804e-9
4.5139663933954665e-9
4.917318591462802e-9
5.341398620186584e-9
5.7655497919765645e-9
6.2637121502132165e-9
5.647890882923517e-9
1.5619460187597875e-9
6.313126445119777e-11
3.307314796320453e-10
5.390955915823686e-10
7.331855249331917e-10
8.225087150253681e-10
7.855673822269371e-10
2.2647745480225516e-9
2.325196209434968e-9
2.4663978794523756e-9
2.7334160544416222e-9
3.203220020597851e-9
4.058738547442388e-9
5.7735486418837826e-9
9.59562951341039e-9
1.3703495631060658e-8
8.88977076465946e-9
6.44287357168422e-9
7.212917313360808e-9
1.0577689339305206e-8
1.0296749627098012e-8
1.4223054781492713e-8
2.3924946162467216e-8
4.6919222322123105e-8
7.426001163976341e-8
7.618217419960274e-8
8.243070383088957e-8
9.242895376324567e-8
4.811205689593379e-8
9.20625020582745e-8
8.675193045672681e-8
1.0422478643150394e-7
6.488710375333635e-8
2.2173254531885565e-8
1.0974420616543559e-8
7.462228419274165e-9
5.475769867016389e-9
3.817512815832248e-9
7.577767925570981e-10
3.3962868039932905e-10
8.109012209329985e-10
9.008352886904622e-10
2.718876093402777e-10
1.0245603287899655e-8
6.16942251091747e-9
4.946616789029907e-9
4.879805054105446e-9
5.309401942420305e-9
6.171315074027407e-9
2.7490781672893304e-8
6.899118078291412e-8
4.760239758781402e-8
3.814284100649709e-8
3.6871535963051495e-8
3.8828044319922964e-8
4.304494394813704e-8
4.9677588116917365e-8
5.9303029933741756e-8
7.225484276777485e-8
8.697354636894703e-8
4.9164781193209516e-8
3.7326106493214904e-8
2.6988585300448798e-8
2.030825466211057e-8
1.8154104076617632e-8
1.5172975945746053e-8
5.9703514410075395e-9
2.326101842149026e-9
1.2123706222064976e-9
9.18516281870961e-10
1.3658239591105207e-9
4.013812318754932e-9
1.8609258634466768e-8
1.3191845273497327e-8
9.591655740427652e-9
8.990305564652274e-9
9.592874277277196e-9
1.12160938334987e-8
1.4229262132595263e-8
4.481911206518945e-8
6.453317981229325e-8
3.8898640730924875e-8
3.779295036064086e-8
4.530153083657436e-8
6.308429297621143e-8
9.932290229781305e-8
1.4599613033112442e-7
1.4767968178444197e-7
1.3714064613159619e-7
1.4248651256034806e-7
1.670119663323562e-7
1.4223251420134178e-7
1.6879785967847328e-7
1.10762663336069e-7
3.0645292004686734e-8
1.359320393374329e-8
8.80671206531906e-9
6.303349575365188e-9
4.560814960822363e-9
1.4586644869795485e-9
1.8306051230392342e-10
6.164817972120749e-10
3.693394522706896e-10
1.4443537546086525e-9
1.1780899993975807e-8
1.4412179878313038e-8
9.317812356146107e-9
8.563410194276533e-9
9.074881229396964e-9
1.0500379272909638e-8
4.3734923382386075e-8
1.0664359153595243e-7
7.381499329077732e-8
5.8809163692130086e-8
5.658399353324778e-8
5.9366744994492916e-8
6.566538642482455e-8
7.57856075361933e-8
9.072918160489542e-8
1.11314685496167e-7
1.3628539121925106e-7
7.68896693438867e-8
6.501328483372796e-8
5.7297061572015315e-8
4.548787081515554e-8
4.238155776271786e-8
3.3515031690593426e-8
1.2500383957752587e-8
5.054820021794446e-9
2.611632236810633e-9
1.7568556788327097e-9
2.1901994762397866e-9
6.934723887680055e-9
3.3371300117944584e-8
2.1047643139102582e-8
1.6704475066535723e-8
1.615740870074492e-8
1.7379089946166598e-8
2.0200960998282645e-8
2.5181597755055043e-8
3.3780651682440285e-8
1.0362123010939882e-7
1.1686120042919722e-7
7.081380957963216e-8
6.976620069540154e-8
8.58800610702429e-8
1.254546771582762e-7
2.0060070678009474e-7
2.3245609833999051e-7
2.0350750714249308e-7
2.0014266445466862e-7
2.3676799519173284e-7
1.9808676642748045e-7
2.2819671799992477e-7
1.4103152740949185e-7
3.855635421557134e-8
1.6535754112444333e-8
1.0562750370306107e-8
7.761678747417624e-9
5.917712873107067e-9
3.273536699716963e-9
8.00210468036855e-10
3.0437027745238867e-10
8.272939149321781e-10
3.0754225002308844e-9
1.1664153001597263e-8
4.163432557432689e-8
1.8665879015589014e-8
1.5121479306902947e-8
1.530931787414821e-8
1.754961638247418e-8
2.2130620861003948e-8
7.370319025718857e-8
1.542339854589508e-7
9.051639566832774e-8
7.230479228515791e-8
7.020455406969768e-8
7.51828944830043e-8
8.645127980199244e-8
1.0590791739716814e-7
1.3632307303356924e-7
1.7665708653550337e-7
2.11944694648282e-7
1.0943623393674497e-7
7.792521796288195e-8
7.820238202215916e-8
6.795915002639418e-8
5.860977657485349e-8
5.553971067425895e-8
2.488001109858227e-8
9.154242199276579e-9
4.092458568769884e-9
1.9384846879585697e-9
8.051791883189163e-10
1.8153178899443655e-9
1.8994115446242776e-8
2.1256738745771755e-8
1.7574319108181835e-8
1.715842937552668e-8
1.826698995888096e-8
2.071209585132005e-8
2.4827083298969746e-8
9.60510253640052e-8
1.5088096919666592e-7
8.957347022903355e-8
8.524011138361384e-8
9.982975335700999e-8
1.3546833078083477e-7
2.07475257681861e-7
2.9148539268173525e-7
2.7365087399564896e-7
2.41486244825541e-7
2.486751358954824e-7
3.151719438823989e-7
2.494912004687512e-7
2.3367124592416648e-7
1.2041692847379576e-7
2.8536211690526894e-8
1.0496676586742837e-8
6.333843820799322e-9
4.4871562286865865e-9
2.8414591981163186e-9
1.2505472382182448e-9
8.61549730887494e-12
1.325371362300836e-10
1.1661757550607757e-9
4.221191579604585e-9
1.7246160225789542e-8
3.3758227718359305e-8
1.7515080063745474e-8
1.521623958464405e-8
1.6070693768234984e-8
1.909374931684762e-8
6.919555700190168e-8
1.6145020570528623e-7
1.151712689437149e-7
8.943395374664548e-8
8.420600919086752e-8
8.677778336807735e-8
9.463257273096591e-8
1.0817450265986105e-7
1.2890809425479646e-7
1.5827424073478105e-7
1.9503573394931616e-7
1.1444710763498317e-7
1.028624541955913e-7
1.1806534948461537e-7
1.225023647836883e-7
1.2406818343994354e-7
7.396284139481602e-8
2.847000281784446e-8
1.2938241677210442e-8
6.895734600365424e-9
3.920981615408681e-9
2.5114355975166702e-9
7.954910359537427e-9
2.8990843156725468e-8
2.546565281613431e-8
2.5322576429922456e-8
2.6751609921830438e-8
2.96933749691024e-8
3.453479537976165e-8
4.211329691513255e-8
5.406849586343683e-8
2.0292045112630075e-7
2.1090346954385092e-7
1.319257833376219e-7
1.332932447300987e-7
1.6960097496409726e-7
2.5891473588227625e-7
3.9245882321323316e-7
3.627772433542361e-7
3.110250926716351e-7
3.3213805378842455e-7
4.76548032356928e-7
3.396827910807856e-7
2.717014691180704e-7
1.6173413764664724e-7
4.9616304681969476e-8
1.3521239376729412e-8
6.540243791091062e-9
4.738836642009463e-9
3.0933968148128935e-9
2.3410012506590815e-9
1.2713519099442753e-9
1.0046669067935794e-9
1.8085742464318042e-9
4.17875003296206e-9
1.124303268774189e-8
5.429447169420926e-8
3.4778957112447845e-8
2.3478531920382325e-8
2.2672999653504653e-8
2.604415804159619e-8
3.389142000653593e-8
9.449228384576628e-8
2.042674539209292e-7
1.32318198199106e-7
1.0173014959245472e-7
9.553704368674528e-8
9.907340781151431e-8
1.1014040959652979e-7
1.3026761957972778e-7
1.6258119034368607e-7
2.0872456327804954e-7
2.528588633402506e-7
1.4540262249018165e-7
1.1554653173515901e-7
1.3005319926955348e-7
1.659063186832073e-7
1.884532712379411e-7
1.177099578371486e-7
4.691521178868652e-8
2.1643991552072235e-8
1.1309182438595778e-8
5.6780671441543795e-9
6.507906952798009e-10
5.589741823499598e-9
7.413626409364317e-9
1.8854718011103055e-8
2.425048005202993e-8
2.7940229113002243e-8
3.1898017896624113e-8
3.714753757184424e-8
4.4588213170701134e-8
1.8638762724161e-7
2.5552920791696075e-7
1.5923888153560927e-7
1.5909151007045062e-7
1.98092055189991e-7
2.932470430713548e-7
4.6188779885466913e-7
4.724299785354085e-7
3.890431765188082e-7
3.863047528576573e-7
5.107404762696146e-7
1.0757038112378639e-6
6.409269010761456e-7
2.6115758996954433e-7
8.11170307047849e-8
3.37943410403509e-8
9.042190372369852e-9
2.1138792670426266e-9
1.0739585825417455e-9
5.351814077514172e-10
8.994473116566524e-11
2.923036248034058e-10
1.1680336554933547e-9
1.5651626051578475e-9
3.2710805650037576e-9
8.073210413047814e-9
3.274374921320405e-8
3.715008433955739e-8
2.160930509545739e-8
2.044770895687458e-8
2.3902072794861565e-8
7.262203918556273e-8
1.7090188460440232e-7
1.6641095853579077e-7
1.2374777822710652e-7
1.1053111454543762e-7
1.0940566733272741e-7
1.1548990192200157e-7
1.2871073200027076e-7
1.5108257765711922e-7
1.847867051650469e-7
2.1952357686557608e-7
1.7135937978690787e-7
1.588190207785512e-7
2.1184755527856063e-7
3.704555847497318e-7
2.8123926343963664e-7
1.272392572020228e-7
6.735333177909098e-8
4.167999511215851e-8
2.8486796546991603e-8
1.9974657008749468e-8
5.599993029547395e-9
7.370333089015381e-9
3.792226638085748e-9
1.8894191491800377e-8
3.144792947088761e-8
4.114621031237987e-8
5.036477494947524e-8
6.108810760187554e-8
7.508327556792202e-8
9.464311301928377e-8
4.3433916070316893e-7
3.484358334964384e-7
2.424588759719307e-7
2.6757944152416887e-7
3.8306065327180814e-7
6.393828052619917e-7
6.548692948067602e-7
5.180632827940241e-7
5.376229115764349e-7
8.37854546668958e-7
2.8562476367557112e-6
1.5214245911557222e-6
5.331928679625727e-7
1.2496440228182034e-7
3.319675215365578e-8
1.1754283101501963e-8
2.9372360986770798e-9
4.878070203007078e-10
2.3248727578820412e-10
1.5747998552824273e-10
2.5453582341497186e-10
2.008509902047445e-9
2.6777251552126487e-9
2.5764106941410553e-9
5.73161104307542e-9
1.3565685228234716e-8
5.619058343578449e-8
5.0885178723151334e-8
3.143165685053042e-8
3.2236770168750297e-8
4.188923923425728e-8
8.04174033712233e-8
1.9244681450837154e-7
1.9288901473078424e-7
1.4001229176461505e-7
1.2263183574094971e-7
1.2105291151141717e-7
1.2994040836383817e-7
1.501447830069242e-7
1.8389231694772968e-7
2.1485795443960295e-7
1.1358265134976085e-7
2.5130744881222153e-7
2.319490728658124e-7
2.6200238253030165e-7
4.102798963125459e-7
3.70676674122116e-7
2.6992294470111597e-7
1.4664498290006448e-7
9.813118684291737e-8
8.064790529609839e-8
7.75321080449969e-8
7.719747255502045e-9
1.8295983374207273e-8
1.7568944766608868e-8
3.621565765970163e-9
1.8258731216203425e-8
3.8500408942599286e-8
5.525526018069751e-8
7.127654622662301e-8
8.920154400056612e-8
4.2167479982392423e-7
4.281243995145102e-7
3.1187097963366683e-7
3.54727395407156e-7
5.241817248321527e-7
8.789231428702523e-7
8.216984906358749e-7
6.620056209037296e-7
7.384757725129103e-7
1.3724836849348744e-6
9.007749698936125e-6
2.9977933591506046e-6
2.9998880441878182e-6
1.8326172457469147e-6
6.908010247511991e-7
2.371373931487143e-7
2.36845700335633e-8
1.7425735222594546e-7
5.640450330624175e-7
6.214980225914438e-8
1.0209828711963068e-8
2.6233119879585237e-9
2.3764982741633793e-9
2.9234163239820983e-9
2.3213755277338025e-9
5.759849224493911e-10
2.574187668478988e-9
7.324513466954711e-9
1.8884889191454133e-9
8.567315648905432e-10
4.7495131887512457e-11
1.186045554170661e-12
3.191196253031845e-12
1.2378903768739336e-12
4.129885745842216e-13
3.763859923725832e-14
4.790573336672351e-13
8.414855039569707e-13
9.505201343437839e-13
8.603760664238749e-13
6.895292518008584e-13
5.063682547851576e-13
3.789965621444459e-12
6.722421492140802e-12
7.684221547510015e-12
1.769757212805986e-12
2.5296968259085107e-12
4.426561418558764e-12
5.678883241194417e-12
6.827734382864706e-12
8.060037464550966e-12
9.460134033433455e-12
1.1082847841496468e-11
1.2979091551154565e-11
1.520678895874815e-11
1.7838014377226562e-11
2.096625973411493e-11
2.4715077396706365e-11
2.9250780217071826e-11
3.480018804327244e-11
4.167724476266494e-11
5.0323885255515426e-11
1.5478659895638535e-10
1.7267111478987326e-10
2.1869563066133292e-10
2.1301346776188744e-10
2.0258856449027258e-10
1.9605257202180766e-10
1.941126237471204e-10
1.9616532895434484e-10
2.0159204269157508e-10
2.0994825855948074e-10
2.2093949435613956e-10
2.1916126883979745e-10
3.405310652803441e-10
5.415176359666284e-10
6.328983164918683e-10
3.7057246618342183e-10
7.823182723431584e-10
2.793111291508588e-9
1.1397380611750445e-9
2.3253222596474792e-11
6.439901304072749e-13
3.093146274320396e-14
0.
0.
0.
0.
0.
0.
0.
0.
0.
3.728745378560438e-13
2.172648260672403e-13
2.349448200077186e-13
2.8017495072726173e-13
3.433005344387876e-13
4.2518062548061427e-13
5.29862069985093e-13
6.634606340030546e-13
8.342120765006379e-13
1.0529472525475445e-12
1.3338269857086956e-12
2.2880845684205875e-11
2.215063112021264e-12
5.204832494071763e-13
2.547194265483267e-13
7.617990872886337e-13
1.2800821450851993e-12
1.927336110707949e-12
2.8100305079698704e-12
4.06046750210523e-12
5.862028857369703e-12
8.477287175683435e-12
1.2280592599604325e-11
1.7787290654350404e-11
2.5652199372679966e-11
3.657773002618064e-11
5.106093648441497e-11
6.902994129674345e-11
8.971583731505983e-11
1.1212665596162261e-10
4.449067917902719e-10
5.948427088143449e-11
8.111414503105993e-10
2.04081956507329e-9
2.8442347266751996e-9
3.2126741975371863e-9
3.490714458875985e-9
3.786512408430116e-9
4.11255737819078e-9
4.459629564797309e-9
4.814197568451608e-9
5.162407925889289e-9
5.8227269986083084e-9
4.358685884215206e-9
8.372355478251615e-10
1.359725813047142e-10
4.397480620148777e-10
6.818245102175113e-10
1.0250678793565421e-9
1.582132767192715e-9
2.3347500043960427e-10
1.1866167577584595e-9
1.5558846716154483e-9
1.8185634239301358e-9
2.1286420317750166e-9
2.574821958371714e-9
3.3050533904910726e-9
4.678989575628863e-9
7.635142970572674e-9
1.1758184552438803e-8
7.703830993097502e-9
5.778531967200103e-9
1.039275254545162e-8
9.545252414723517e-9
1.2609239548159009e-8
2.005275132960261e-8
3.7256903275791194e-8
6.626695035273517e-8
7.422210202277141e-8
7.618688544684196e-8
8.529300780910883e-8
7.937065233138834e-8
8.430332067761752e-8
8.654954114262713e-8
8.931910000987867e-8
4.070017232800448e-8
1.6427815220421667e-8
9.74804196319588e-9
7.113947561568176e-9
5.4757815341929925e-9
3.1527176149596204e-9
5.308178129895312e-10
2.609826056165939e-10
6.08711682383118e-10
4.452429166848139e-10
1.5781267377480797e-9
1.1854867225868719e-8
6.095589967065469e-9
5.127054397520379e-9
5.159183743505887e-9
5.7015442825918424e-9
6.740285256868154e-9
2.8610851933927334e-8
6.70243642353424e-8
4.1948654072065764e-8
3.3759561622030796e-8
3.2837663114604095e-8
3.493184259986979e-8
3.938568593550584e-8
4.659647162299923e-8
5.727202945229958e-8
7.084599866666783e-8
8.177766546873508e-8
4.5219186915659586e-8
3.140413687647042e-8
2.1359246603437586e-8
1.507654310752403e-8
1.2728400223252848e-8
1.149959832905283e-8
5.462217773317761e-9
1.9674351109318515e-9
9.25910130257539e-10
6.001156849859705e-10
7.474871844552268e-10
2.0960498206195496e-9
9.661049476116307e-9
1.0620279298570129e-8
7.097510858563359e-9
6.427650383849866e-9
6.7145930830725745e-9
7.708893957669025e-9
9.590883063537249e-9
1.295807297494996e-8
3.972456545094999e-8
5.2986788486353496e-8
3.248968472252749e-8
3.2298965811326666e-8
3.980528765476016e-8
5.7442811062298303e-8
9.341514332585227e-8
1.3214339492115288e-7
1.2866165087418424e-7
1.2318848553619874e-7
1.3269509643238437e-7
1.2805773952844668e-7
1.4588878199872952e-7
7.138836006276188e-8
2.706524400926286e-8
1.4759816070344164e-8
1.0531664732775252e-8
8.159504907388249e-9
6.411754658481521e-9
2.2813095157452176e-9
5.753364508485632e-10
1.3311942629854194e-10
4.1299754625776725e-10
2.261597284551223e-9
1.1317892171967676e-8
1.9133853348787952e-8
1.1134684251913677e-8
9.810473018374565e-9
1.0221760317907913e-8
1.179809464813443e-8
4.132043301295002e-8
9.099435044912269e-8
5.4670206594216686e-8
4.4296954195559236e-8
4.3361252909806295e-8
4.65516584406364e-8
5.327467867083545e-8
6.44371333310443e-8
8.133214720530363e-8
1.0251602760112191e-7
1.1783882979816689e-7
1.1667399682794284e-7
7.336745926043581e-8
4.725126453269586e-8
3.87275344916106e-8
2.651772115756986e-8
2.081972831963906e-8
1.955133629455036e-8
1.0377964812556149e-8
3.2649769272204595e-9
1.1177137623637119e-9
1.363276726559162e-10
5.297024455708264e-10
1.177467335894629e-10
8.820004829704442e-9
8.871372205660478e-9
7.361754359593836e-9
7.235042531115828e-9
7.759861689181029e-9
8.858327478076975e-9
1.067756697529763e-8
4.626983486561128e-8
8.823154340085894e-8
5.202055931566351e-8
4.8112455769870076e-8
5.439062759680901e-8
6.988979970071441e-8
1.00411042604304e-7
1.5288532142445867e-7
1.9114366107219013e-7
1.777322774190037e-7
1.651031064764413e-7
1.9303083049201367e-7
1.237934041395995e-7
4.544549705602561e-8
2.172016923924483e-8
1.4504301375987995e-8
1.10992697220177e-8
9.08273145924775e-9
5.6526778811638006e-9
1.9716797088444743e-9
1.0203897727021243e-9
1.1787048123582477e-9
2.6605978252426727e-9
7.728254006444441e-9
3.503130405000463e-8
2.5083436981721175e-8
1.70409971005824e-8
1.5986789737385523e-8
1.7556649389541708e-8
2.1553526964956567e-8
2.9313222385516495e-8
7.384372111589474e-8
1.2086491333349537e-7
6.36362281699325e-8
5.2465484051328e-8
5.270345468347343e-8
5.931132573770695e-8
7.333432386596752e-8
9.763179372421783e-8
1.2680078618069086e-7
1.3422595780402602e-7
1.1690789150024921e-7
1.0339516528303604e-7
5.62894108014149e-8
4.551807774066549e-8
3.458473994266081e-8
2.4999328398857405e-8
2.240488861183732e-8
1.8089578365202368e-8
6.384140020455267e-9
2.2817858942642347e-9
8.488360009223192e-10
7.825016235486465e-11
1.328259905233904e-10
2.8289730805429813e-9
1.4027600450000547e-8
9.286490289719146e-9
8.2925772944835e-9
8.446443296949244e-9
9.305056389386222e-9
1.0896502578720547e-8
1.3507924301874704e-8
5.5738582328978894e-8
9.213321205774884e-8
5.415099588496141e-8
5.1043142332429715e-8
5.914559338341015e-8
7.88722097272692e-8
1.1871643653473363e-7
1.783310171831428e-7
1.9117148946900067e-7
1.713429595581784e-7
1.688522884504043e-7
1.8421095986264958e-7
1.65013980643683e-7
5.7499596406466034e-8
2.339078536087298e-8
1.4266458867260634e-8
1.055981013320287e-8
8.27798428611178e-9
6.205058587772835e-9
2.1758686232165442e-9
9.050959743607435e-10
8.636321616612911e-10
1.9571064194556836e-9
5.764110975293836e-9
2.4237349310909117e-8
2.722822243831098e-8
1.6723722990701195e-8
1.511104279807199e-8
1.6212212232619515e-8
1.9488577485923787e-8
5.842687540892278e-8
1.1783102885932126e-7
6.722714386317185e-8
5.446259182603569e-8
5.3448555540385876e-8
5.786272834985835e-8
6.73790138707668e-8
8.371463169028651e-8
1.0871090680562057e-7
1.3785806117224968e-7
1.5317182884688244e-7
1.4227235450425823e-7
9.966509503632668e-8
5.833845256445215e-8
5.496805285678639e-8
4.538303448817509e-8
3.4646489034591904e-8
3.3281775654210805e-8
1.8889537432573748e-8
5.956560122945125e-9
2.0298392440404117e-9
2.1198618054714679e-10
1.4137281195467794e-9
2.869479822765032e-9
2.8585506909009157e-9
8.753943474043023e-9
8.633110890195295e-9
8.93547915351375e-9
9.72855242952313e-9
1.1082359589800779e-8
1.3175739263114808e-8
5.9595673433174745e-8
1.1974074638432986e-7
7.088034319843781e-8
6.538286298202076e-8
7.363848402675172e-8
9.42137008780605e-8
1.3475512990905308e-7
2.0362483824337453e-7
2.4736199104219853e-7
2.2277885310058133e-7
2.0424100425542678e-7
2.378299338921089e-7
1.44513245170694e-7
4.5773517754529755e-8
2.0912994839227897e-8
1.3670486616662566e-8
1.0297558315788127e-8
8.251802285088566e-9
5.720017392785247e-9
2.2073898664144882e-9
1.3646775125933034e-9
1.799965383562878e-9
3.799886123626449e-9
9.954899970727795e-9
4.1544936657328886e-8
3.4043638763011e-8
2.2267688695927892e-8
2.08089369926075e-8
2.3127836682906067e-8
2.910689732936637e-8
4.118402107787678e-8
8.828931876160504e-8
1.4440221132661476e-7
7.571452361927048e-8
6.190086683252424e-8
6.175839683926405e-8
6.910814936047125e-8
8.508871425211763e-8
1.1333262962303388e-7
1.509336272888531e-7
1.7040666093824393e-7
1.5056323106978187e-7
1.21919425071426e-7
6.609053494543545e-8
5.7638279757067754e-8
5.3549447551270826e-8
4.102416856059197e-8
3.8324391054240385e-8
2.8248690808421203e-8
9.646900922454926e-9
3.605593113738489e-9
1.3495263428086724e-9
5.204385058584044e-11
1.0769317213632076e-9
1.6863767613058032e-9
1.3371129135632353e-8
1.105727446841911e-8
1.065629125440781e-8
1.1164656896400859e-8
1.2412466873687736e-8
1.451472566565927e-8
1.7826499944786175e-8
7.62861197916664e-8
1.2235800239721607e-7
7.222667613706093e-8
6.85812441438372e-8
8.021474596656973e-8
1.0860778913550848e-7
1.6617084582316706e-7
2.3854075108066617e-7
2.3064330123552984e-7
2.0420790395506055e-7
2.0877177904707232e-7
2.120250259699947e-7
2.0928395857290433e-7
6.633833545223447e-8
2.3187056261114224e-8
1.2916739112122622e-8
9.283378184276972e-9
6.9817870296029164e-9
5.685193658853008e-9
2.44884841549247e-9
1.0969182958090051e-9
1.164475582496943e-9
2.4390038916341165e-9
6.355308286756509e-9
2.30107167992879e-8
3.840709199753677e-8
2.0934300408886733e-8
1.8303824990636183e-8
1.9525004185950763e-8
2.3667574227777688e-8
6.670710112608153e-8
1.3704331798413995e-7
8.002145305657221e-8
6.390630962374045e-8
6.190154863682836e-8
6.607173070176649e-8
7.568989237973979e-8
9.235317331310671e-8
1.1837393530105462e-7
1.52772905892633e-7
1.8245525949231475e-7
1.7779093662771678e-7
1.084579615090222e-7
6.780384756123456e-8
7.020149634670772e-8
7.289825960870487e-8
6.242428952603946e-8
6.051606711125157e-8
2.690459809813012e-8
9.299279659923777e-9
3.5215648662158426e-9
5.198602363863348e-10
2.6693905661149815e-9
7.654661220442957e-9
3.792017524356951e-9
8.299096005113953e-9
1.0614916371198153e-8
1.188754816005213e-8
1.3350145462164857e-8
1.53853663406476e-8
1.830648737516726e-8
8.348708908745044e-8
1.596250302888041e-7
9.499673139245589e-8
8.932748833173311e-8
1.0291900550429676e-7
1.361663629252536e-7
2.0319530620178526e-7
3.0036126319148424e-7
3.0639843433932116e-7
2.631349279225267e-7
2.559371677014904e-7
2.6346443655002476e-7
1.925597839823399e-7
5.333167225307755e-8
1.9556202374149238e-8
1.1269007015933145e-8
8.266229331347662e-9
6.152150553160957e-9
5.245925144597066e-9
2.597619116470025e-9
1.6731045262683187e-9
2.179856302295699e-9
4.206779734256294e-9
9.84200189897981e-9
3.413847444251874e-8
5.083604335089851e-8
2.8406723503721926e-8
2.542922245052567e-8
2.8067450713884685e-8
3.5756644419161394e-8
5.2005510432819144e-8
9.848527245685731e-8
1.7193890700761615e-7
9.138120934327487e-8
7.308553635747475e-8
7.145533764012262e-8
7.814360253756595e-8
9.362638743877295e-8
1.216212984860382e-7
1.646514912216776e-7
2.0810043846222126e-7
1.9798593119848113e-7
1.3055224733998427e-7
7.719081868930471e-8
7.366542040431279e-8
8.423241402522147e-8
7.771656680087387e-8
7.734555150228503e-8
4.147093813020276e-8
1.491420626883314e-8
6.2520449176764425e-9
2.538123755325045e-9
2.1680388462203732e-10
3.5195505136945277e-9
3.3645457588134384e-9
1.0651830527708908e-8
1.3126303586307086e-8
1.4319561873434527e-8
1.5752943665618948e-8
1.786904839236984e-8
2.10067204619697e-8
2.5681066837676414e-8
1.1366901580348497e-7
1.6618055363075422e-7
1.0026190150656418e-7
9.764477040315025e-8
1.1790435361286539e-7
1.6725238815751912e-7
2.646471311931776e-7
3.251745548334934e-7
2.764220885759805e-7
2.561411622151433e-7
2.9531245596592077e-7
2.5299475407174854e-7
2.1513435752538052e-7
8.973752476317094e-8
2.367712734336252e-8
1.0137079981356187e-8
6.692413815873111e-9
4.900781211052206e-9
3.6476913113028567e-9
2.7311518453775387e-9
1.4120991767212378e-9
1.509170262619287e-9
2.759212113339985e-9
6.182743469712536e-9
1.804102612146291e-8
6.656014623845732e-8
2.7978640806232713e-8
2.246518472063244e-8
2.3442130753286564e-8
2.856638938202347e-8
7.409056642251006e-8
1.5735425085117287e-7
9.84743750163027e-8
7.660696401735845e-8
7.247591789118593e-8
7.5496313644174e-8
8.413534750925599e-8
9.955391699006417e-8
1.2398398223951037e-7
1.5840538565970755e-7
1.9358603642056842e-7
1.727429799914523e-7
1.2104236237031216e-7
8.581955179642908e-8
9.201881674790956e-8
1.2326951206582007e-7
1.4702466640564465e-7
1.0744244671238095e-7
4.110952848137445e-8
1.7348656263606743e-8
7.799254514670516e-9
1.8626226288901756e-9
6.238392347208394e-9
2.9597742283720576e-8
1.491064066936754e-8
5.338761345257916e-9
1.2839577203193483e-8
1.667613547747391e-8
1.9832120703664594e-8
2.340388523903999e-8
2.8020480680624583e-8
1.290838154510928e-7
2.2277558649612587e-7
1.3643819625698245e-7
1.3343884518134772e-7
1.613298328327206e-7
2.2901329536683692e-7
3.6351225179328205e-7
4.445738041143561e-7
3.711349752479992e-7
3.411106691281854e-7
3.990261155552884e-7
2.964162952982809e-7
1.7307434796162978e-7
7.459056330036327e-8
1.856898020162565e-8
7.269051614080884e-9
4.8000820594474304e-9
3.460960715943711e-9
2.5179113863896137e-9
2.8936089599602894e-9
2.3882539358332386e-9
2.7325257486792504e-9
4.42688444758605e-9
8.793019872742524e-9
2.3301687110471918e-8
1.005679902991006e-7
4.1086144711464855e-8
3.2692257593985764e-8
3.5176709756578723e-8
4.547885265230446e-8
6.868225407018155e-8
1.0621183740821937e-7
2.027991623074492e-7
1.1506035487843978e-7
8.850030583617041e-8
8.36745218148784e-8
8.840390282278765e-8
1.0192894583634285e-7
1.2732926900214308e-7
1.6880610299161952e-7
2.1828758508320363e-7
1.7626459738414254e-7
1.4313385083201193e-7
1.0131885546368766e-7
1.002043037020578e-7
1.362996267348202e-7
1.9783857109710675e-7
1.583695174908691e-7
6.46110988314939e-8
2.9000225454907833e-8
1.4633238689080054e-8
7.013811887841685e-9
3.2706229882141964e-10
1.686909131460553e-8
2.165302623856505e-8
3.015953383370588e-9
1.410891117808346e-8
1.977322894064026e-8
2.390580633993174e-8
2.8239437854337835e-8
3.3680445174609053e-8
4.108261501133721e-8
1.92346568540129e-7
2.387781540444122e-7
1.5262887165505475e-7
1.5666561324514863e-7
2.025213668276023e-7
3.1506104296886883e-7
4.7502897494417876e-7
4.211600417964077e-7
3.608458868257385e-7
3.993871276078825e-7
6.416877941450716e-7
4.0607371037182056e-7
1.785539941308699e-7
7.729835693740428e-8
3.1758883164099404e-8
7.263152620287443e-9
2.891553474616213e-9
2.144641372658432e-9
1.224375024874732e-9
1.095133655702064e-9
2.230732995656464e-9
2.4144500099820637e-9
3.0803160650515467e-9
5.390651717622932e-9
1.1820369283377732e-8
4.4001619204194325e-8
5.160031394088433e-8
3.040111198276991e-8
2.9323815153243003e-8
3.562944760343143e-8
7.776444846236286e-8
1.6971460320572813e-7
1.287739882590134e-7
9.592452678112339e-8
8.727931184404949e-8
8.801463136360615e-8
9.521839856315342e-8
1.0968706140106956e-7
1.3361539368211647e-7
1.6627365915197571e-7
1.7534028523888223e-7
1.9685713469673347e-8
1.5388031939923169e-7
1.420812120157797e-7
1.3811249808703686e-7
2.2461785416945543e-7
3.459714017067615e-7
1.943362471926595e-7
8.998073848754749e-8
5.066019205259035e-8
3.121742105280166e-8
1.5313617008976764e-8
2.5508284110266908e-8
4.615072723980814e-8
2.961439976472791e-8
8.752347554289092e-9
1.0680199042682833e-8
2.3427237302887413e-8
3.254610238901914e-8
4.096669968975588e-8
5.031492138651992e-8
2.3078922382138935e-7
3.325118370621076e-7
2.2330731368114835e-7
2.3693331663948246e-7
3.1793391012343513e-7
5.161939477187623e-7
7.045633267434858e-7
5.668994236326723e-7
5.155653229008029e-7
6.538739420244035e-7
1.4447894840836033e-6
5.765913061697372e-7
1.5328656362223442e-7
4.4343833949486234e-8
1.6694999115045194e-8
4.7127028636777434e-9
8.747839607250513e-10
4.22425821643631e-10
3.7974061641041566e-10
4.186562900780902e-10
1.7688514712231994e-9
3.785441369825974e-9
3.170277487254156e-9
4.959299926372358e-9
1.2443314720784362e-8
3.523353348723988e-8
1.4291089253502924e-7
5.289497742724624e-8
4.6457410155000923e-8
5.786698096963158e-8
8.084824475641298e-8
9.518156388342978e-8
2.0451691313665763e-7
1.5805620784555229e-7
1.1368231085669085e-7
1.0155634468526254e-7
1.0287459810094764e-7
1.1469471402582125e-7
1.392411550622315e-7
1.7522739405886806e-7
1.668123177069894e-7
4.436755975723181e-9
1.0805689083692558e-7
1.9403509864470427e-7
1.8712504005532826e-7
2.875241017191617e-7
3.501268744604977e-7
3.164850839160098e-7
1.8708911168381589e-7
1.112207676096524e-7
8.212357841755366e-8
6.987829009726796e-8
2.099316969852919e-8
2.561670015765105e-8
2.990204989153998e-8
2.024547904691448e-8
1.1156858284255137e-9
2.2480150129548354e-8
3.859038268194215e-8
5.218372699674065e-8
6.60488189198093e-8
8.217328033529681e-8
4.171082087967992e-7
3.822322591498337e-7
2.8445023616988923e-7
3.3048032827926655e-7
5.03592568567848e-7
8.301587066797274e-7
7.160303554313026e-7
6.012278816241341e-7
7.272105221504473e-7
1.5955531294433709e-6
0.000015601547281095834
7.854102856932239e-6
1.2916638676925066e-6
1.9728836370173475e-7
3.079296464318497e-8
4.023947937717108e-9
5.235384567925198e-10
1.57302689642023e-9
8.047299568307963e-10
5.20458455245099e-11
2.452127696165928e-10
2.5199167840236296e-10
5.144978470011041e-10
4.4714802333674937e-10
3.443725100301419e-10
7.617227355343299e-10
4.6274705461198696e-9
4.114638506316202e-8
2.762671839219266e-8
1.6249426318296402e-8
2.340253239445587e-8
7.506417745659361e-8
1.5030155844837737e-7
1.3042861373573746e-7
1.0662878846008897e-7
9.605419482410992e-8
9.424925366081879e-8
9.787943593839489e-8
1.0098351584979912e-7
8.162359970128898e-8
1.576721066593968e-10
5.852299589575167e-8
6.976557359998796e-8
9.60033363371841e-8
1.3498714055790439e-7
1.2150748864883306e-7
2.1100257371718064e-7
6.057808264355517e-7
9.486727885533413e-7
1.65276430561324e-6
1.7525466957413752e-6
3.372389874367375e-7
6.236116387623845e-8
1.4166085267365402e-8
3.272972055921541e-8
6.919826319809322e-8
8.610871182513966e-8
7.546503590048646e-8
4.864748871884485e-8
3.2825238782622703e-8
1.1538993068343592e-8
3.8605496320064283e-7
5.724873411431154e-7
5.337178338196678e-7
7.532439336306111e-7
1.2083194680040525e-6
8.617828136352967e-7
7.351892756167746e-7
1.1721248692771355e-6
0.000010527448394488724
2.1729577170119165e-6
1.8240005662245082e-6
7.652826517925175e-8
2.01550767195946e-8
7.853339276325083e-9
1.0475189165731817e-9
1.1513483858780449e-9
7.185452020706914e-11
9.32517323595452e-12
1.218265061759234e-10
4.415189325264956e-9
2.3315712151488116e-9
7.608038721393303e-10
3.0473880012799343e-11
2.5346921643182585e-12
2.8811735611547963e-12
8.319528769665433e-12
1.4819703301835194e-11
2.2358888078997524e-11
3.073398158328681e-11
3.9822157294628204e-11
4.982788555419687e-11
4.766359195172666e-13
2.5925342834877072e-12
1.6016364573375117e-12
8.540140497676639e-13
3.070901536483846e-13
1.3082124715710262e-13
5.417593845086783e-13
9.964743207085944e-13
1.5584897259134518e-12
2.291781931918625e-12
3.2704054819816514e-12
1.3213519274635152e-11
2.8087537958104815e-11
4.315549878221328e-11
3.809036342365686e-11
6.139574105229745e-12
8.064356958108642e-12
1.6034492672714236e-11
2.233740157244659e-11
2.8559310176080892e-11
3.552815232213743e-11
4.389449868631937e-11
5.435754396871823e-11
6.781634636192126e-11
8.55370901199149e-11
1.0939731757739275e-10
1.4228789415382333e-10
1.8881988046640425e-10
2.5662265990505905e-10
3.588192361493853e-10
5.18816867093138e-10
1.7187359898924436e-10
1.8798817974994824e-10
2.937154803278376e-10
3.1122770278053926e-10
3.095445583885607e-10
3.077807168412518e-10
3.103739628559102e-10
3.1783383155226814e-10
3.2973644648922457e-10
3.4550786330919773e-10
3.645854796693008e-10
4.375481821756962e-10
5.776732293316635e-10
5.495821305274651e-10
3.1871326332952234e-10
2.6344015041135286e-9
7.115204772297141e-9
8.045324695380055e-11
6.46042961671237e-13
6.503618354538284e-14
0.
0.
0.
0.
0.
0.
0.
0.
0.
0.
3.809146352522209e-13
2.320121032528931e-13
2.525858107166227e-13
3.0237863766839703e-13
3.7177877918418307e-13
4.619736730450643e-13
5.775559339966288e-13
7.25413685730439e-13
9.148296132816655e-13
1.1580284724540116e-12
1.4710187423532345e-12
1.87472680944832e-12
1.2877162386393365e-11
4.004905119210242e-12
1.0798608335088052e-12
2.9915143487128985e-13
1.1576388401949076e-12
2.022327704440186e-12
3.0996290554646973e-12
4.570327452402076e-12
6.658764486374463e-12
9.672168372331972e-12
1.4035787148598693e-11
2.0313403531238972e-11
2.9174056262646055e-11
4.1235700412083084e-11
5.6749996271279564e-11
7.530510952775177e-11
9.59672694780968e-11
1.1795393150832716e-10
1.4121063858709135e-10
5.777912029536822e-10
2.2361401011490861e-10
1.6613895074851136e-9
3.115013822588431e-9
3.643762897219911e-9
3.907220898285662e-9
4.2109248227277175e-9
4.579206117735044e-9
4.9913700122410045e-9
5.4236282966365745e-9
5.85480044401837e-9
6.255806133442419e-9
5.8238471743257504e-9
1.7681097447793454e-9
1.2626401483905126e-10
2.932231955285325e-10
4.94432722025822e-10
6.585742351955939e-10
6.825633990254663e-10
8.803491311837003e-10
2.4875693035947306e-9
2.3847092524304046e-9
2.452294060372472e-9
2.668450855408627e-9
3.0946408757336466e-9
3.903076370314786e-9
5.542732538888499e-9
9.219500632561265e-9
1.4267307507741443e-8
9.755007939803127e-9
7.01223053738318e-9
6.758133606099188e-9
1.022714327594999e-8
1.0068798601652112e-8
1.3989439320794632e-8
2.3622575984063958e-8
4.645090249346462e-8
7.360807585164257e-8
7.561504999102459e-8
8.191626542575787e-8
9.181409522458368e-8
4.7238846552369184e-8
9.136917687707291e-8
8.619772880511269e-8
1.0349400742322728e-7
6.456125154149362e-8
2.2126227118459753e-8
1.0949695964382087e-8
7.446163208853056e-9
5.466068023464268e-9
3.810988356648223e-9
7.567437702223153e-10
3.38148966803355e-10
8.097723506047315e-10
9.042825722797912e-10
2.544113168719899e-10
1.0145382294877686e-8
6.117995484351909e-9
4.910208534717314e-9
4.845399262565045e-9
5.2722566906218455e-9
6.127547741058301e-9
2.7300502184871754e-8
6.854387548830024e-8
4.730177644746587e-8
3.790259197937382e-8
3.6638993906090046e-8
3.858195397150936e-8
4.276924676813507e-8
4.935339653670664e-8
5.890496574267461e-8
7.175135970093989e-8
8.633649460363307e-8
4.8815582567145254e-8
3.700078701553604e-8
2.66952889902772e-8
2.0081511622598886e-8
1.7944088027565394e-8
1.4998164391051222e-8
5.904326980314958e-9
2.29998658006141e-9
1.1991520538257424e-9
9.099002293482521e-10
1.3553917423147464e-9
3.980596233768189e-9
1.8437349836058057e-8
1.3084321824451313e-8
9.506756017894356e-9
8.908635290595754e-9
9.505499328017206e-9
1.1115193526334596e-8
1.4104687632327774e-8
4.4405715975423196e-8
6.398119393544612e-8
3.858121296227284e-8
3.749741097763852e-8
4.496139303795241e-8
6.262741605375493e-8
9.862995450432287e-8
1.450925752237012e-7
1.46923329200149e-7
1.3648681518824139e-7
1.4178921845423706e-7
1.6604634406860745e-7
1.4156942149573988e-7
1.6811599169245763e-7
1.1023910272637312e-7
3.057958681053374e-8
1.358776816011009e-8
8.81033810882627e-9
6.3083886565727606e-9
4.567216281847051e-9
1.45673606665576e-9
1.8219354452395315e-10
6.173305770476437e-10
3.7462963513741414e-10
1.431767215042405e-9
1.1758777033835634e-8
1.4316021450719239e-8
9.2718839851246e-9
8.525573889640909e-9
9.03613378830574e-9
1.0455259573510706e-8
4.356143966732381e-8
1.0622767322924319e-7
7.348742834990613e-8
5.8556684433413516e-8
5.634865326422268e-8
5.912783614921923e-8
6.54108768579266e-8
7.550423395062866e-8
9.040780492268126e-8
1.1093560236851377e-7
1.3581702727629878e-7
7.65889770347745e-8
6.468023881666517e-8
5.6872328479721775e-8
4.51003800694124e-8
4.199115388941766e-8
3.326677897184984e-8
1.2416809324679683e-8
5.016427172325313e-9
2.5908047478778947e-9
1.7441160966679632e-9
2.1780815615348708e-9
6.888355079259649e-9
3.3199149779785377e-8
2.096559866089345e-8
1.6616101611348214e-8
1.6063305650341975e-8
1.7274438888355275e-8
2.007897012202656e-8
2.5032450448405614e-8
3.358906145409102e-8
1.0292668586269526e-7
1.1618826385218587e-7
7.039921030233755e-8
6.935276059678244e-8
8.536059810293241e-8
1.2466924117306526e-7
1.9938718154869352e-7
2.314587729929306e-7
2.0274187120998517e-7
1.9931286284727097e-7
2.355394178396578e-7
1.973039232851777e-7
2.2761359639988257e-7
1.4035692032475412e-7
3.846256074335618e-8
1.65386898576505e-8
1.0577882118216614e-8
7.774832325400987e-9
5.933245340465521e-9
3.26832222200887e-9
7.978682361786826e-10
3.014157820795222e-10
8.213189635807524e-10
3.065866190662888e-9
1.1659432347508625e-8
4.134356630948053e-8
1.8579346633395655e-8
1.5065231553299868e-8
1.525658413436971e-8
1.7489534104395464e-8
2.2051907702941586e-8
7.349795846068331e-8
1.5374302221471274e-7
9.01785739926281e-8
7.205114453984529e-8
6.997249813931208e-8
7.495086075316621e-8
8.620680464497668e-8
1.0563984771073547e-7
1.3601256001462999e-7
1.7623439843204766e-7
2.1124347871619483e-7
1.0915076860433797e-7
7.76359430640233e-8
7.778256380169475e-8
6.742906520142466e-8
5.80809921058092e-8
5.5085228984311484e-8
2.4746452431743507e-8
9.093011136323388e-9
4.060890101112722e-9
1.9231850234937673e-9
8.029170599093855e-10
1.8176019364398462e-9
1.8874613573428237e-8
2.1221527870267975e-8
1.7500507814853326e-8
1.7070067619384324e-8
1.816569882903369e-8
2.0594279189883636e-8
2.4686057634359417e-8
9.546668385967831e-8
1.501071750308042e-7
8.909765398911683e-8
8.476673220320081e-8
9.924509716172029e-8
1.3461336031952412e-7
2.060796891606182e-7
2.899293455461142e-7
2.727141906898128e-7
2.406117733203594e-7
2.475065263051187e-7
3.1303344530161726e-7
2.4828420538945824e-7
2.3364035348872557e-7
1.200231147391009e-7
2.8459226052553547e-8
1.0523776429913535e-8
6.366190026617516e-9
4.5093394256992136e-9
2.8641564348646618e-9
1.2535613445738662e-9
7.785504177282944e-12
1.2815511982476595e-10
1.160599509706422e-9
4.220895423347798e-9
1.7318997389982734e-8
3.34668633330324e-8
1.7441109547916813e-8
1.5169797954125756e-8
1.6027355284840672e-8
1.90424924512241e-8
6.906374007353629e-8
1.6112173238057814e-7
1.1476291629040459e-7
8.914535088770208e-8
8.396012132089275e-8
8.654937272536565e-8
9.441210408798594e-8
1.0795722273553672e-7
1.2869029022295256e-7
1.5804841181099828e-7
1.9478735440753015e-7
1.141160609644856e-7
1.024684791264055e-7
1.1743883126274076e-7
1.2141844058267763e-7
1.2286170202969262e-7
7.365237677460961e-8
2.8310377971921187e-8
1.2840082200657477e-8
6.834834888756575e-9
3.885326361615283e-9
2.4995663761955005e-9
7.923708968541966e-9
2.9142186936500796e-8
2.5444613430363004e-8
2.523534208987721e-8
2.6629976529218013e-8
2.954372575549472e-8
3.435431188016978e-8
4.1893657140393234e-8
5.3795865993219764e-8
2.016537787970158e-7
2.0992811487292515e-7
1.3124326536756798e-7
1.3254318722010433e-7
1.6854528755705634e-7
2.5711282289298874e-7
3.902023385501398e-7
3.6161907141855895e-7
3.0988376514834646e-7
3.304032008176944e-7
4.726056176525347e-7
3.3753621896813694e-7
2.7134861219319556e-7
1.621861702174391e-7
4.937410676637418e-8
1.3537285656411237e-8
6.582694091188445e-9
4.772962492059366e-9
3.1191305663822892e-9
2.3653168865324753e-9
1.266009678367117e-9
9.972459880063067e-10
1.8026815160377873e-9
4.178643292429001e-9
1.1274756006009484e-8
5.471260541613827e-8
3.4544200669969166e-8
2.339295337258595e-8
2.2609585121599943e-8
2.5975415254786914e-8
3.379577223112309e-8
9.437425332569407e-8
2.0392049400797633e-7
1.3186990589479e-7
1.0143009290999941e-7
9.529200310810762e-8
9.885415998325909e-8
1.0993596615853296e-7
1.3007222837210955e-7
1.6238758669239643e-7
2.085220760753001e-7
2.528009470358394e-7
1.449516417120764e-7
1.1507631740078922e-7
1.2949306849601245e-7
1.646018520708143e-7
1.8635233109648786e-7
1.1720218150404722e-7
4.6645687545915477e-8
2.146219154501801e-8
1.1192224233699125e-8
5.6108436068079375e-9
6.506824620092828e-10
5.403479962675189e-9
7.636099195820546e-9
1.8910753729623954e-8
2.4194226396163292e-8
2.7820670801680516e-8
3.1734270397438604e-8
3.694302104147126e-8
4.4338234935351364e-8
1.8521344049400495e-7
2.543641664761107e-7
1.584025017636495e-7
1.581566939555424e-7
1.967689962519242e-7
2.909676889608675e-7
4.585318434914677e-7
4.7092158792537833e-7
3.877257900401639e-7
3.8419106591059123e-7
5.05994495446876e-7
1.0566936772523443e-6
6.315267103718034e-7
2.594684397949315e-7
8.13258180879645e-8
3.414424760783313e-8
8.991012268260487e-9
2.1374508780147397e-9
1.1029000530604092e-9
5.482099225748888e-10
9.541435234139229e-11
2.9479438943021166e-10
1.1440375928584795e-9
1.565309531831928e-9
3.28861144163353e-9
8.147550773513841e-9
3.3452599356029855e-8
3.663346173017876e-8
2.1519397621159776e-8
2.041346037130929e-8
2.3877058348485704e-8
7.2742762706946e-8
1.7109643272032033e-7
1.6583672082507517e-7
1.2334888912493534e-7
1.1024746357069335e-7
1.0917137557306636e-7
1.1526928864542838e-7
1.2847373076663792e-7
1.5079079952910355e-7
1.8440987531602558e-7
2.1939476833139435e-7
1.7048450789213999e-7
1.5806167193660245e-7
2.1046957952748565e-7
3.6762475692699116e-7
2.801719368500842e-7
1.2628209129632286e-7
6.663058076820672e-8
4.1083040754098535e-8
2.7965007212846507e-8
1.9493075289216576e-8
5.527631705204273e-9
7.245790626230787e-9
4.019890192905555e-9
1.90391619270655e-8
3.143775269874145e-8
4.100630972249648e-8
5.0123039087754884e-8
6.075479679805145e-8
7.465594735422293e-8
9.411075827105045e-8
4.3097651830306763e-7
3.4675969437599477e-7
2.4096293466656587e-7
2.656265056127072e-7
3.7968663142347925e-7
6.336940035045935e-7
6.526619482303157e-7
5.159200261440133e-7
5.33729247360707e-7
8.267760511742028e-7
2.772118749548738e-6
1.4811057853198477e-6
5.233673289436979e-7
1.2377737383950387e-7
3.3311574091223666e-8
1.1989721131130475e-8
2.9412673882689156e-9
5.119631174791602e-10
2.564100805333032e-10
1.63073618008355e-10
2.6318496647719047e-10
2.0979356091222067e-9
2.690023979397102e-9
2.648294425491386e-9
5.913156966928915e-9
1.3751132199720358e-8
5.817181641134898e-8
4.989802263529547e-8
3.1293082601863205e-8
3.22195290801683e-8
4.1901716225664886e-8
8.104397628465086e-8
1.9316791548903043e-7
1.921787138344509e-7
1.395048340640556e-7
1.2231095038458236e-7
1.2081445706368497e-7
1.2972962474460837e-7
1.4993688410210747e-7
1.8376067791171367e-7
2.1555928553960925e-7
1.1678882273964168e-7
2.4947169863735713e-7
2.2880155756383338e-7
2.5834576133316893e-7
4.0895630046485343e-7
3.7143621016182036e-7
2.6578456118071434e-7
1.4391732282423115e-7
9.602385039184484e-8
7.823411136461128e-8
7.40258514546022e-8
7.646355604114857e-9
1.8439526335206406e-8
1.7417062761244772e-8
3.25055493486437e-9
1.855042089355458e-8
3.851944830823063e-8
5.501860165907242e-8
7.08253965073636e-8
8.855169411223119e-8
4.180930390060493e-7
4.259029845084371e-7
3.095244146032658e-7
3.513935042678911e-7
5.179819066809124e-7
8.694456710659849e-7
8.19721514389002e-7
6.588295534118505e-7
7.306051487564709e-7
1.34098003846232e-6
8.402292099350763e-6
3.066974060955053e-6
3.0940087339708016e-6
1.912390873104416e-6
7.231488957708356e-7
2.517757193400466e-7
4.455409737706143e-8
1.1503408909701962e-7
4.918245234114552e-7
1.3729262916297739e-7
1.8924994505580295e-8
4.334442539748626e-9
2.6105271203625997e-9
3.4578518059512487e-9
3.0838534223058493e-9
2.2230493091433636e-9
6.337066108308966e-10
4.571225718772846e-10
4.262478087950688e-9
2.150175981804253e-9
4.100649566262605e-10
7.448479758284066e-13
2.7628024388115103e-12
1.0623672245559147e-11
6.991464509012426e-12
4.326829928602102e-12
3.1369623400369974e-12
2.3181944311319476e-12
1.6367770049174228e-12
1.0575218196782848e-12
5.984439779497035e-13
2.7699218260851957e-13
2.6965251525107545e-12
5.7541504451029384e-12
7.041835665314132e-12
1.6537841088673816e-12
2.315623876627729e-12
4.091625478736066e-12
5.258162182002777e-12
6.321383662756545e-12
7.459338413511474e-12
8.751515164000744e-12
1.0248180307322453e-11
1.1994727342693148e-11
1.4042024770504219e-11
1.6452650181642122e-11
1.9307036127403535e-11
2.271088931434221e-11
2.6805312436212614e-11
3.178143042358478e-11
3.790159546344759e-11
4.553192806319029e-11
1.1785731281052827e-10
1.482641614879205e-10
2.0871029636392e-10
2.1139164860986377e-10
2.023272337971157e-10
1.9501378152690486e-10
1.918928064538769e-10
1.9278274617018225e-10
1.9712909220204206e-10
2.0447119869408138e-10
2.1449009372029342e-10
2.055915099092482e-10
3.163382178890317e-10
5.202608861607905e-10
6.463058077137843e-10
4.697808203129421e-10
5.090311474832136e-10
2.2519583524320897e-9
7.111721931034594e-9
2.0734741962454967e-10
8.109573326966241e-13
9.967419885105532e-14
0.
0.
0.
0.
0.
0.
0.
0.
0.
3.6628983638850196e-13
2.1053567384364326e-13
2.2721546555156626e-13
2.7067041835110223e-13
3.3135637737255366e-13
4.100398226720823e-13
5.10581323975771e-13
6.388258613297678e-13
8.026487206715799e-13
1.0124016284339478e-12
1.2816175780555605e-12
2.535250887954155e-11
2.0758431085485755e-12
4.784187132592982e-13
2.4791356373890127e-13
7.253806027151415e-13
1.2140249784457135e-12
1.8244359926388268e-12
2.6567789044046092e-12
3.835445690956198e-12
5.532898400136406e-12
7.996506982254549e-12
1.1580435810692251e-11
1.677657146570227e-11
2.4221234093013034e-11
3.462351312885371e-11
4.8540881798581844e-11
6.601770389297769e-11
8.638361776223231e-11
1.0862655399151152e-10
4.2885543393457425e-10
7.927374310571504e-11
7.360621405399243e-10
1.9211401696056056e-9
2.7434414922750697e-9
3.1285880694632828e-9
3.4076325181827857e-9
3.6974084423353654e-9
4.014901203732635e-9
4.352924785371925e-9
4.699055067376567e-9
5.040119897307753e-9
5.751444447238875e-9
4.093167365542622e-9
7.140743902955148e-10
1.7489136737398247e-10
4.670677858444194e-10
7.219784686497828e-10
1.112163848881834e-9
1.8389875541003381e-9
3.356994357563135e-10
1.1226894657435173e-9
1.5481359523659925e-9
1.858507018949549e-9
2.221917570395903e-9
2.7327197473543376e-9
3.5448720510929726e-9
5.038320218430593e-9
8.187139865362142e-9
1.091414119175051e-8
6.836471392665594e-9
6.218180300667394e-9
1.0790669500928925e-8
9.783665139596518e-9
1.2838083494117655e-8
2.032410676962973e-8
3.7631689553050826e-8
6.686262283066717e-8
7.488488087993552e-8
7.674036599497716e-8
8.582826451619815e-8
8.016214930357728e-8
8.485118843360959e-8
8.723694103470565e-8
8.978854271356054e-8
4.079605424286846e-8
1.6480334998977522e-8
9.792194036950118e-9
7.148532946854692e-9
5.504474570483307e-9
3.161987397191315e-9
5.32637967226457e-10
2.612078719563887e-10
6.087000883651701e-10
4.388782335756688e-10
1.6127227627051475e-9
1.1958841082108193e-8
6.146314785335281e-9
5.169916463553234e-9
5.202658558364707e-9
5.750407869404782e-9
6.799606463786933e-9
2.8847065011526736e-8
6.752647913940084e-8
4.223199615725594e-8
3.399382426292396e-8
3.307266062760923e-8
3.519214395331563e-8
3.969603280733964e-8
4.699149796780238e-8
5.779943331134794e-8
7.154186353356219e-8
8.258379073824097e-8
4.5663707528677064e-8
3.171553018715457e-8
2.1601856661939583e-8
1.5244444895120705e-8
1.286609421574444e-8
1.1630074462860057e-8
5.533679694488237e-9
1.9921022758716375e-9
9.36625016951017e-10
6.059436610434877e-10
7.528690925451587e-10
2.110772808810169e-9
9.733166184250557e-9
1.0738034627703707e-8
7.173309242314636e-9
6.495227728125769e-9
6.784253748048058e-9
7.787577048743364e-9
9.686595424681418e-9
1.3083141233128143e-8
4.011293645296709e-8
5.349260386366297e-8
3.2772912627260346e-8
3.255667317078057e-8
4.0094134160979675e-8
5.781694648669336e-8
9.396171459715169e-8
1.3290290341744092e-7
1.2937645860345473e-7
1.2380498200380967e-7
1.3329974918049915e-7
1.2869600680515093e-7
1.4658272336146415e-7
7.1636801207506e-8
2.71533867609078e-8
1.4811301297756754e-8
1.0568130735525455e-8
8.188137075862788e-9
6.434586435920699e-9
2.2890823193403873e-9
5.781837159516787e-10
1.3530231624705125e-10
4.182571873880092e-10
2.278604127470286e-9
1.1389985675299995e-8
1.9229677248384352e-8
1.1191625479266364e-8
9.861062745766626e-9
1.027510784167239e-8
1.1860803726988264e-8
4.152843350083206e-8
9.144085140014815e-8
5.493490586455546e-8
4.451564143008498e-8
4.358017839717172e-8
4.6793668302155104e-8
5.356276125732675e-8
6.480355337637799e-8
8.182177361412651e-8
1.0316632801305399e-7
1.1861557118585042e-7
1.1747072098612813e-7
7.387347291661592e-8
4.7558183018868946e-8
3.9015962687298294e-8
2.672994462488015e-8
2.0982097131274056e-8
1.970547605078127e-8
1.0461965723437663e-8
3.291436695165451e-9
1.126655905677259e-9
1.3717994799478582e-10
5.350853273534286e-10
1.2376430972031544e-10
8.869795596393817e-9
8.93166433273846e-9
7.414704013149406e-9
7.288053608413404e-9
7.817025808153208e-9
8.92350623495049e-9
1.075566131137243e-8
4.659522180379334e-8
8.884780223407798e-8
5.237401008932634e-8
4.8429886745590906e-8
5.473850327936145e-8
7.032212950263802e-8
1.0101032817514373e-7
1.537611718736719e-7
1.9217502109999836e-7
1.7863286160738748e-7
1.6590032782181473e-7
1.939783009925467e-7
1.2439386839824214e-7
4.56347587540116e-8
2.1803411744431613e-8
1.4555679603817298e-8
1.1137026517395933e-8
9.114276471660195e-9
5.674807133827791e-9
1.979995090773771e-9
1.0253293686536425e-9
1.1851204272836875e-9
2.674494762000179e-9
7.765792540995448e-9
3.519217855517484e-8
2.5210021942597374e-8
1.7124717667906005e-8
1.6064946391451397e-8
1.7642895813711794e-8
2.166064146152591e-8
2.946146188524913e-8
7.418861740921242e-8
1.2145324575746703e-7
6.395383521006338e-8
5.273260721705636e-8
5.297845196868804e-8
5.963095617265823e-8
7.374648915984525e-8
9.821069455613575e-8
1.276114059206327e-7
1.3517195229227663e-7
1.1779459478052737e-7
1.0413192140882986e-7
5.667941080002727e-8
4.584695312875547e-8
3.487216373557769e-8
2.5210650092965357e-8
2.2595522578809647e-8
1.8239416686797007e-8
6.435982682906677e-9
2.300608973349239e-9
8.557650388548863e-10
7.85185113370777e-11
1.35239420829631e-10
2.8494976122613638e-9
1.412801639044847e-8
9.35903075627312e-9
8.359516446510655e-9
8.515490316248055e-9
9.38148923850441e-9
1.098606529858368e-8
1.3618674869542836e-8
5.6175269588011875e-8
9.282321721133754e-8
5.4544623235411505e-8
5.1404247805616435e-8
5.955275574289518e-8
7.940108095371729e-8
1.1949134912061926e-7
1.7942991680263196e-7
1.922299693636721e-7
1.722384648816592e-7
1.697160566318249e-7
1.8512324282411873e-7
1.659244148175099e-7
5.77806149143619e-8
2.348944689880779e-8
1.4319233489548828e-8
1.0596243232719499e-8
8.306619846681305e-9
6.229962666242781e-9
2.1857926386171024e-9
9.09499167215087e-10
8.682838924657588e-10
1.967104103116879e-9
5.7910808833134e-9
2.433886138083366e-8
2.737737766161367e-8
1.680931084403498e-8
1.5186796290119e-8
1.6293073614229243e-8
1.9586029902804783e-8
5.871141222458003e-8
1.1843558962316589e-7
6.75851349684132e-8
5.475612470694574e-8
5.374090993702805e-8
5.818518002144195e-8
6.776336975807487e-8
8.420605013558261e-8
1.0937378439483797e-7
1.3875380004498355e-7
1.5426592821675967e-7
1.4336892589822236e-7
1.0035276138757831e-7
5.874164119204542e-8
5.536224747726226e-8
4.575826779583678e-8
3.4937430751084624e-8
3.3559609752129306e-8
1.9031333016941374e-8
6.00350646802836e-9
2.0466528800146284e-9
2.1400126714500437e-10
1.425612076393263e-9
2.8969020416208176e-9
2.870401666807519e-9
8.814455532196291e-9
8.69996584359943e-9
9.007178316293759e-9
9.807731515812894e-9
1.1173064633107018e-8
1.3283676625262865e-8
6.005872936874532e-8
1.206444115888161e-7
7.140659173559274e-8
6.586386582996654e-8
7.417540751212497e-8
9.489676895577807e-8
1.3572974720267597e-7
2.050619664694431e-7
2.489132953878058e-7
2.2405846205986208e-7
2.053993894161335e-7
2.391302435103788e-7
1.4541480892656953e-7
4.6017615115728704e-8
2.1004251040526544e-8
1.3721030197917193e-8
1.033410558851802e-8
8.281000187707322e-9
5.746596626058938e-9
2.218637556843894e-9
1.3719237553393356e-9
1.8097100576187644e-9
3.819534088033878e-9
1.0002941811126277e-8
4.1723060890584895e-8
3.425466380800155e-8
2.2395727189132888e-8
2.092585682575937e-8
2.325703053846428e-8
2.926979177305151e-8
4.141527174330285e-8
8.875947466661655e-8
1.4524188425456572e-7
7.616845595626938e-8
6.227648881977394e-8
6.21393960550462e-8
6.954375204254995e-8
8.563966643592963e-8
1.1409391633149934e-7
1.5202302586166094e-7
1.7179358145485545e-7
1.5189307433750983e-7
1.2286497580076443e-7
6.660667476191777e-8
5.809813596023064e-8
5.40333230370009e-8
4.141640036215086e-8
3.8692888143240205e-8
2.8492589140043567e-8
9.730832259813229e-9
3.638710541962621e-9
1.3622740491735113e-9
5.263795196819882e-11
1.0887491992969194e-9
1.697063692998928e-9
1.346855941510944e-8
1.1151875237877513e-8
1.0752305101469565e-8
1.1267309032548328e-8
1.2527575258530567e-8
1.4649699820572783e-8
1.7992074438866597e-8
7.69664616702713e-8
1.2339601184781e-7
7.283125556218782e-8
6.914897609018169e-8
8.087221192027935e-8
1.0949295788626687e-7
1.6751429458117748e-7
2.4031929864649363e-7
2.3215715827596772e-7
2.0550844380231216e-7
2.1012175356261316e-7
2.132759316965778e-7
2.1059339855493406e-7
6.675937785116165e-8
2.330334631294055e-8
1.2967428985632446e-8
9.316321602812524e-9
7.007031318737643e-9
5.707617343195341e-9
2.4624465294786466e-9
1.1033809791803846e-9
1.1716776204945388e-9
2.4530747310332754e-9
6.3887924730817605e-9
2.3114486591895642e-8
3.86828903465291e-8
2.10674396577385e-8
1.841589073514617e-8
1.964316609829745e-8
2.381074571718342e-8
6.709337490826726e-8
1.3789223702473605e-7
8.05442678119862e-8
6.432612765685924e-8
6.231159418961508e-8
6.651436935112475e-8
7.620410854924503e-8
9.299102558618792e-8
1.1920962071207484e-7
1.5389678450568484e-7
1.8390432309749673e-7
1.792940539121122e-7
1.0931908092264545e-7
6.835877610693728e-8
7.07674567600951e-8
7.356585427606999e-8
6.304218208700627e-8
6.106597926003999e-8
2.7116796543471286e-8
9.382307186293471e-9
3.5558704054498474e-9
5.262163120758816e-10
2.6946645214259772e-9
7.740569985254147e-9
3.8505878329849934e-9
8.357698189729223e-9
1.0707075674452289e-8
1.1996876434500411e-8
1.3475743405708205e-8
1.5531474165858902e-8
1.8480751571648542e-8
8.42378734141734e-8
1.6101805507732104e-7
9.582431671111949e-8
9.010812869499325e-8
1.0382228639046009e-7
1.3737443309817962e-7
2.0502135858501664e-7
3.029062338428167e-7
3.0859958754324774e-7
2.649578534932359e-7
2.577749227231563e-7
2.650779836741373e-7
1.9389289937386891e-7
5.369549123540763e-8
1.965059452867735e-8
1.1307675361789882e-8
8.292931468796266e-9
6.1722394479746665e-9
5.266054126941257e-9
2.6135174949112365e-9
1.684006571446965e-9
2.1937957994048443e-9
4.231859759791859e-9
9.896047459281298e-9
3.42928502448073e-8
5.125682948127796e-8
2.8611222152694635e-8
2.5604607284526163e-8
2.825866304260328e-8
3.599988145399563e-8
5.235709472741103e-8
9.910408070904968e-8
1.7314189936803778e-7
9.204900628804466e-8
7.362148739714068e-8
7.19836973261787e-8
7.872837814616515e-8
9.43373848827216e-8
1.2256270817027023e-7
1.6597753631760934e-7
2.0993414567750717e-7
1.9985320217229278e-7
1.3168960276533587e-7
7.78973851615212e-8
7.433500317599485e-8
8.50507445808013e-8
7.858101656892515e-8
7.817274126311823e-8
4.1829777160252985e-8
1.5058547569053166e-8
6.318462824788129e-9
2.566816013423295e-9
2.1830150773309583e-10
3.5630729522356883e-9
3.4336678820500636e-9
1.0722636061573283e-8
1.324724763843241e-8
1.4463367386933509e-8
1.591647428007371e-8
1.8057180358097424e-8
2.122895245852847e-8
2.595240447274594e-8
1.1482715165752343e-7
1.6778625299158953e-7
1.0123686853618782e-7
9.85981176266828e-8
1.1906352382850265e-7
1.6892071273329283e-7
2.67267602780822e-7
3.279242764415987e-7
2.7856921132645977e-7
2.581776179993838e-7
2.978349950131471e-7
2.5486701631555956e-7
2.1632885513774443e-7
9.045185244315979e-8
2.3823025308534596e-8
1.017412185111873e-8
6.710004801814364e-9
4.916082945927799e-9
3.65603656341934e-9
2.74634180970269e-9
1.422774124776109e-9
1.5204632977424934e-9
2.7774633850955027e-9
6.219262196355305e-9
1.812926706686703e-8
6.718086749118511e-8
2.8206812770104818e-8
2.2634385885844076e-8
2.3614458307754297e-8
2.877551044883242e-8
7.458636154389644e-8
1.584921259019834e-7
9.925432586303983e-8
7.721207760692889e-8
7.304869456933725e-8
7.609543810772478e-8
8.48074747867649e-8
1.0035615343199971e-7
1.2499513270275202e-7
1.5972300168686493e-7
1.9522994555467343e-7
1.7396023962049697e-7
1.2224854309288503e-7
8.669887171117927e-8
9.28720528528482e-8
1.244271179048518e-7
1.4873954202190335e-7
1.0831322279632749e-7
4.1447123017552074e-8
1.7524258126663644e-8
7.890421188693894e-9
1.891307221582696e-9
6.304975559238743e-9
3.000847636699365e-8
1.5049459026851787e-8
5.356098619438347e-9
1.295590482628814e-8
1.684780643009768e-8
2.00457264916379e-8
2.366078995380498e-8
2.8330097585591186e-8
1.3039908082939065e-7
2.2497894114336725e-7
1.3782188458178292e-7
1.3481889867230915e-7
1.6303608091805648e-7
2.3151699883212523e-7
3.67506374324598e-7
4.485532657965654e-7
3.7415636511523714e-7
3.440624745077179e-7
4.029386589061201e-7
2.9867904999472295e-7
1.7394199210150087e-7
7.517793118912932e-8
1.8679072216836068e-8
7.28473535899387e-9
4.802618376619433e-9
3.466506777422196e-9
2.5168805022035705e-9
2.90624389656417e-9
2.4088443033885775e-9
2.753353153756614e-9
4.455710943987425e-9
8.84400437752752e-9
2.3407805370968532e-8
1.0151840746188461e-7
4.1475125743786516e-8
3.2968124188020596e-8
3.546249049659747e-8
4.5840541861176554e-8
6.919285946541964e-8
1.0694860991711257e-7
2.0440696358030766e-7
1.1606956229167828e-7
8.926965451678937e-8
8.440026904803632e-8
8.9172804804865e-8
1.0282088003096713e-7
1.2845482060771488e-7
1.7032613050869332e-7
2.202760816132826e-7
1.7736308827106153e-7
1.4466358115666226e-7
1.0248983255600729e-7
1.0127768776807353e-7
1.3769102032613477e-7
2.0034023837632313e-7
1.5986181903291343e-7
6.518223115231831e-8
2.9313779842654058e-8
1.4818723570447766e-8
7.1146477594348474e-9
3.2023161306787757e-10
1.713264769185263e-8
2.181282873825093e-8
2.9920849115968023e-9
1.4230285164175753e-8
1.9986442972745332e-8
2.418322455104995e-8
2.8577381612895598e-8
3.408856309879597e-8
4.158127642600368e-8
1.9456588945937455e-7
2.4136236495825884e-7
1.543482833394738e-7
1.5847747633514632e-7
2.0494176409586939e-7
3.1897389152323606e-7
4.802966499454729e-7
4.249889238720422e-7
3.6426946783173346e-7
4.0364604112233276e-7
6.501743457264566e-7
4.105556328009723e-7
1.7991727556650964e-7
7.755751425207631e-8
3.1993738139128494e-8
7.298439324788589e-9
2.8882701073191737e-9
2.1386314314289215e-9
1.2224648873370153e-9
1.0894137550754016e-9
2.2464908207274037e-9
2.4407072014045145e-9
3.1027771733053417e-9
5.422276410130399e-9
1.1873309686118681e-8
4.403206680836738e-8
5.2278753200543936e-8
3.069457696781803e-8
2.9579759527952572e-8
3.592820116773696e-8
7.828980406518709e-8
1.7100574092546343e-7
1.2999805048008834e-7
9.682660006293872e-8
8.809030263958684e-8
8.88310021617021e-8
9.610747243515166e-8
1.1072730084840268e-7
1.349170674272642e-7
1.679395597623508e-7
1.7683481251379604e-7
1.8571016041567463e-8
1.5625154816403247e-7
1.4470822383390837e-7
1.4013079790261914e-7
2.2726598709459645e-7
3.482443682711931e-7
1.9630153298986716e-7
9.085884062483325e-8
5.1242538711269205e-8
3.1696742434470535e-8
1.5660068887240997e-8
2.576506939245074e-8
4.599311654004279e-8
2.9745785914803697e-8
8.93091229514746e-9
1.069712515618715e-8
2.365549658525286e-8
3.293176037397009e-8
4.1487346750767227e-8
5.097413755445334e-8
2.333007346090573e-7
3.3607345035387934e-7
2.259373231328963e-7
2.398891436517185e-7
3.2215843723216084e-7
5.234284196130617e-7
7.119779856892087e-7
5.718797058133678e-7
5.208088625518301e-7
6.623737571936131e-7
1.473727395808298e-6
5.86315164718808e-7
1.5509443868203053e-7
4.450198181830717e-8
1.660052475747459e-8
4.728157543853372e-9
8.607859185122178e-10
4.0571089590211924e-10
3.7342701058904394e-10
4.1351569871639116e-10
1.7408557790119025e-9
3.785272092625078e-9
3.1356235106350796e-9
4.884120610121721e-9
1.2433199651050178e-8
3.516707086333981e-8
1.460214624285655e-7
5.355377467019977e-8
4.684567196159313e-8
5.822795719983737e-8
8.068942075483995e-8
9.558196129778264e-8
2.0586233065837735e-7
1.5972157778737272e-7
1.1485733500873924e-7
1.0257753365148664e-7
1.0390159494317087e-7
1.1584969527313513e-7
1.406683918695563e-7
1.7698658385175954e-7
1.677461262991254e-7
5.2643349367638555e-9
1.0795195752760229e-7
1.9945416209727158e-7
1.9151619130039755e-7
2.927136500854752e-7
3.520329033496446e-7
3.1958914848683557e-7
1.9000975702405604e-7
1.128639471968671e-7
8.36798745015877e-8
7.191038005130068e-8
2.1384112225162498e-8
2.5370431432901612e-8
2.988834297393778e-8
2.0449634960405095e-8
9.135264526768415e-10
2.2584739243654453e-8
3.9016701760492006e-8
5.287838365652579e-8
6.699616982029978e-8
8.339209418569213e-8
4.224541518069068e-7
3.866958146844139e-7
2.8829888095685063e-7
3.3538231259358385e-7
5.118349335757319e-7
8.420408159246833e-7
7.227730876219436e-7
6.079167220565869e-7
7.380285112981283e-7
1.6339487980214138e-6
0.00001576299474498581
8.462933965899747e-6
1.3767558980963655e-6
2.075507936148834e-7
3.2050773242660795e-8
4.136310555155992e-9
5.411140234973985e-10
1.5895570301932927e-9
8.658599327804661e-10
6.876399183175987e-11
2.511455762568146e-10
2.488083031130492e-10
4.90720712778648e-10
4.417634810156074e-10
3.271172726405351e-10
7.025743172440726e-10
4.126739505837603e-9
3.7505760670311634e-8
2.7874621345654877e-8
1.5849712047193695e-8
2.2914999925625157e-8
7.311640766280047e-8
1.4914590933440135e-7
1.3099860976986957e-7
1.0715117247658066e-7
9.631615042111527e-8
9.427425422060787e-8
9.76893228195099e-8
1.0061244817468719e-7
8.099170345024958e-8
8.566370391535447e-10
6.377221719960915e-8
7.451082527317972e-8
1.0339718104261172e-7
1.4724723754316105e-7
1.3513846229206219e-7
2.0667677869601283e-7
5.184352420206748e-7
1.5744503857098473e-6
1.6244529512085058e-6
9.508298893858854e-7
4.472460598508457e-7
1.5879452108555027e-7
2.3288121978262784e-8
7.250829833855214e-9
4.469639247100131e-8
7.122445325612323e-8
9.031154473567258e-8
8.596993761704707e-8
4.9516917856910585e-8
2.7866894979576782e-8
3.1958185410547287e-7
6.015701291080629e-7
5.719987289773633e-7
7.723340547690735e-7
1.156122750470255e-6
8.164806957802329e-7
7.044926911479118e-7
1.1786283595041433e-6
0.000014360013037845656
1.6576672885622873e-6
1.636885014963452e-6
8.177874877893338e-10
1.4533979825929677e-8
5.587353737324462e-9
4.0373256158649916e-10
7.090953454322207e-10
7.883798869443028e-11
1.785367802540079e-11
3.7922523567783344e-11
3.4241607770378547e-9
2.3322463991686845e-9
8.039964166155162e-10
1.810879558223337e-11
9.813049317675189e-13
4.700151782274457e-12
1.0413173101748247e-11
1.7010797040128547e-11
2.457144397936162e-11
3.2987856988334295e-11
4.2179551411567885e-11
5.234604828076475e-11
5.296099119890376e-13
2.651735489344764e-12
1.5832259752467363e-12
8.010113435826808e-13
2.339797772748441e-13
2.227390465928564e-13
6.580891051003791e-13
1.1469310261544568e-12
1.7560954726669682e-12
2.553558479031556e-12
3.619109932218598e-12
1.3795837293723618e-11
2.966717646723068e-11
4.618230299840439e-11
4.1813446401057106e-11
7.445449852785113e-12
7.864117776444786e-12
1.643412379538972e-11
2.3190191284381383e-11
2.984724834883874e-11
3.730638006273382e-11
4.628161169303096e-11
5.7546075871864186e-11
7.21006470593881e-11
9.13639489182221e-11
1.1745416501535104e-10
1.5365864495088228e-10
2.0526661251165972e-10
2.811155574000409e-10
3.9655876529725677e-10
5.791809471242708e-10
1.6922274379874444e-10
1.9468810628577393e-10
3.030918244362637e-10
3.207449423925216e-10
3.1828229195446233e-10
3.156123332925086e-10
3.174377366968823e-10
3.2431638170628803e-10
3.358036349997334e-10
3.5128956501384417e-10
3.7017707717551847e-10
4.439560196732151e-10
5.82867565187559e-10
5.478074184227903e-10
3.585778113576488e-10
2.7301568779523733e-9
5.176516041953882e-9
6.305407764998352e-11
6.550810840912307e-13
5.3868759798413516e-14
0.
0.
0.
0.
0.
0.
0.
0.
0.
0.
3.8131995367437183e-13
2.3259582506931384e-13
2.532796716173948e-13
3.0325045210587436e-13
3.728966079351246e-13
4.634175805664891e-13
5.794285176632722e-13
7.278474232579909e-13
9.17998973817969e-13
1.162163131701276e-12
1.4764221252104968e-12
1.8817988575699644e-12
1.2804689668814368e-11
4.037916327792353e-12
1.0898429275930093e-12
2.9935382453845767e-13
1.1635102349668837e-12
2.0336729044510413e-12
3.1177575548422653e-12
4.597734162984103e-12
6.699384294178244e-12
9.731801789815975e-12
1.4122497189109192e-11
2.0437363176439682e-11
2.9345771362784436e-11
4.146128266956709e-11
5.7024366347868397e-11
7.560977828380805e-11
9.628002515208205e-11
1.1826368437981827e-10
1.4152251910923554e-10
5.790295043174903e-10
2.286308807261056e-10
1.6742506324157227e-9
3.126828734149447e-9
3.6503648411099584e-9
3.912754190621819e-9
4.216971083569587e-9
4.586169935493308e-9
4.999288973734545e-9
5.432401554079365e-9
5.864275319252581e-9
6.252797854969166e-9
5.839906412573217e-9
1.792388717280734e-9
1.3345990958171672e-10
2.8910797146218556e-10
4.895510467198697e-10
6.504693676997932e-10
6.678417149897234e-10
8.865942738538595e-10
2.5184948267132713e-9
2.3943667735381453e-9
2.453350570015733e-9
2.6642877967917174e-9
3.0865718469521e-9
3.8912669096240105e-9
5.525166297766439e-9
9.190570502550854e-9
1.4318151557456344e-8
9.850740942026427e-9
7.0755690632965726e-9
6.709672954190971e-9
1.0189220923295378e-8
1.004391901262704e-8
1.396372088972663e-8
2.3588856153119593e-8
4.6397885388194415e-8
7.35365868310223e-8
7.555406254507289e-8
8.185998195717324e-8
9.174454688877829e-8
4.713971970115621e-8
9.128906893324434e-8
8.613761900990238e-8
1.0341454988197257e-7
6.451873362448699e-8
2.2121413631365226e-8
1.0947874727457875e-8
7.4451758660722116e-9
5.465734700926529e-9
3.810722464584633e-9
7.566626537614877e-10
3.3797202008260874e-10
8.096992110570642e-10
9.047834765257148e-10
2.5245328714014123e-10
1.0135284246016546e-8
6.112147766700181e-9
4.9062690948303974e-9
4.841752467536158e-9
5.268354679015003e-9
6.12296359107379e-9
2.7280526637751715e-8
6.849685572543415e-8
4.726889375655218e-8
3.787656807662336e-8
3.661406459027697e-8
3.8555898315945505e-8
4.2740523139642635e-8
4.932029367757867e-8
5.886523197675193e-8
7.17020506424576e-8
8.627401531553225e-8
4.878022729599722e-8
3.696481223488414e-8
2.6661346208899174e-8
2.00547742040414e-8
1.7918856714971958e-8
1.4977887747717633e-8
5.897040919825094e-9
2.29703047548954e-9
1.197627121639071e-9
9.088954763377935e-10
1.3541589288951865e-9
3.97654117578493e-9
1.841634510818443e-8
1.3073147889493388e-8
9.497450612593104e-9
8.899527446432047e-9
9.495685325807354e-9
1.1103828326859366e-8
1.4090653616373368e-8
4.435845018072748e-8
6.391991839859127e-8
3.854572658606374e-8
3.746406663345254e-8
4.492256247738127e-8
6.257437316832215e-8
9.854812312213923e-8
1.4498902978970721e-7
1.4684266046489596e-7
1.3641674063051524e-7
1.4171071934261104e-7
1.6592949043902888e-7
1.4149558393194166e-7
1.6804661560022017e-7
1.1017229531010718e-7
3.05732944931168e-8
1.3588800847668827e-8
8.812091718196024e-9
6.31005224652175e-9
4.568897914599631e-9
1.4566200911466041e-9
1.820686955008536e-10
6.174980171260829e-10
3.753650383141036e-10
1.4303923487456974e-9
1.175872682693914e-8
1.4304251249200684e-8
9.266816448082574e-9
8.521604400564881e-9
9.0321555152225e-9
1.04506479372961e-8
4.3543961026263885e-8
1.0618591940587167e-7
7.345187069157637e-8
5.852982639593112e-8
5.6324166415331914e-8
5.910363630188655e-8
6.538600807233787e-8
7.547805049302732e-8
9.037974635203492e-8
1.1090471067944493e-7
1.357797897499668e-7
7.656121414685533e-8
6.464407073438583e-8
5.682150562634865e-8
4.505240194795609e-8
4.19415775593562e-8
3.323724821589047e-8
1.2407327025327642e-8
5.011880235171104e-9
2.588284006345114e-9
1.7425772530171294e-9
2.176659275890797e-9
6.88261725407434e-9
3.318004457950367e-8
2.095813267634781e-8
1.6606660495815363e-8
1.6052867020445452e-8
1.7262674064198373e-8
2.0065203620134324e-8
2.5015655410871482e-8
3.3567658000103785e-8
1.0284538995208434e-7
1.161134585101097e-7
7.035227967104675e-8
6.930521475447005e-8
8.529973879059999e-8
1.2457512059806596e-7
1.9924126335939495e-7
2.3135026014235755e-7
2.0266134243128786e-7
1.9921992607788481e-7
2.3538991225415135e-7
1.9721646512336921e-7
2.2756042302477916e-7
1.4027392613884056e-7
3.8453484467315524e-8
1.6541183527797778e-8
1.0581388523096733e-8
7.777740852552331e-9
5.936363365413754e-9
3.2679546650957363e-9
7.976424193233127e-10
3.010517090765148e-10
8.205995992888494e-10
3.064984374371964e-9
1.1660753969879778e-8
4.130633633953333e-8
1.8569312286899657e-8
1.505920416494616e-8
1.5251131281034594e-8
1.7483359815432094e-8
2.2043709476854656e-8
7.347847608886748e-8
1.5369371498944708e-7
9.014233085740135e-8
7.202485052992422e-8
6.99493449224321e-8
7.492886535050359e-8
8.618534355525434e-8
1.056189800251413e-7
1.35991858043618e-7
1.7620558087710206e-7
2.1118047489653235e-7
1.091297345931879e-7
7.7607248172575e-8
7.773392191668103e-8
6.736265459196697e-8
5.801255292816183e-8
5.5026883960028273e-8
2.4731024099764393e-8
9.085586227324287e-9
4.056952060517051e-9
1.9212685730373956e-9
8.027334687472679e-10
1.8182617561742058e-9
1.8860186603673917e-8
2.12204052269672e-8
1.7492966019881517e-8
1.706030268013223e-8
1.8154238068872227e-8
2.0580842947158565e-8
2.466997166147335e-8
9.53977071386425e-8
1.50020668791944e-7
8.904358124767298e-8
8.47118979228564e-8
9.917596530836737e-8
1.3450975462421284e-7
2.059070742874576e-7
2.897452049263892e-7
2.7261821366617753e-7
2.40518464600698e-7
2.473687088017071e-7
3.1275871529648017e-7
2.4813844752119777e-7
2.3366762804005545e-7
1.1998017705051784e-7
2.8451364050745295e-8
1.0529006877398559e-8
6.3716913487454755e-9
4.513164981806016e-9
2.8679178811949325e-9
1.254162941620179e-9
7.687269730756566e-12
1.2754772308957647e-10
1.1599581401864273e-9
4.221504085135447e-9
1.733265553873854e-8
3.342851928695977e-8
1.7432704505927167e-8
1.5165159654777725e-8
1.602331379227661e-8
1.903772803438079e-8
6.905378834721502e-8
1.6109696615576625e-7
1.1471963212438249e-7
8.911621174755337e-8
8.393673886013968e-8
8.652923795580821e-8
9.439472100868847e-8
1.0794294115771788e-7
1.286799512584053e-7
1.5804266984030202e-7
1.9478585755357327e-7
1.1408687484942081e-7
1.0242671973875646e-7
1.1736345116925942e-7
1.2127565003514626e-7
1.226991567363162e-7
7.361572308179287e-8
2.8290614152922797e-8
1.2827419254496652e-8
6.826850972972211e-9
3.880667601501689e-9
2.498293661118611e-9
7.920605002593127e-9
2.916977303988614e-8
2.5445923583017576e-8
2.522685208651981e-8
2.661667434263358e-8
2.9526810584286145e-8
3.433369270049737e-8
4.186857377514487e-8
5.376501452789517e-8
2.014997221593161e-7
2.0981942894047211e-7
1.311642816356289e-7
1.3245405258035096e-7
1.6841630250460328e-7
2.5688667807968615e-7
3.8992725932027217e-7
3.615009185491806e-7
3.0975877364902855e-7
3.3019090933968576e-7
4.720826499559693e-7
3.372602990395886e-7
2.7133103536348977e-7
1.6227505730241624e-7
4.934413821938858e-8
1.354113537793848e-8
6.5896707637063644e-9
4.778512836791963e-9
3.1233403975110104e-9
2.369213219336739e-9
1.26537718547672e-9
9.962904723756748e-10
1.8020522658140819e-9
4.1791999589080674e-9
1.1281096060836586e-8
5.478287026979463e-8
3.451429032038329e-8
2.3383559615129638e-8
2.260336803764549e-8
2.5968864829418393e-8
3.378624879300498e-8
9.436900744019956e-8
2.0389791645436878e-7
1.3182260752462222e-7
1.0140063725059937e-7
9.527005536696549e-8
9.8836880965215e-8
1.0992298434764197e-7
1.300642944582345e-7
1.623859029836265e-7
2.085279688297509e-7
2.528377561834651e-7
1.4491063073883373e-7
1.1502571544435037e-7
1.294289330401397e-7
1.6442975530880165e-7
1.860637899168453e-7
1.1713901968581455e-7
4.6610819307126416e-8
2.143790777984032e-8
1.1176412636849162e-8
5.6017224571637716e-9
6.509623824102458e-10
5.37609547362657e-9
7.671202366323675e-9
1.892219145453533e-8
2.4189911232347833e-8
2.780767365144229e-8
3.171545058680909e-8
3.691908927162044e-8
4.4308859352988263e-8
1.8506817430079188e-7
2.5423290651149273e-7
1.5830440164601992e-7
1.5804378533408782e-7
1.9660448009696897e-7
2.906759441594592e-7
4.581036985987163e-7
4.707658788735856e-7
3.875851264030277e-7
3.839298873566296e-7
5.053581911076031e-7
1.054032024380242e-6
6.302165564812615e-7
2.592581426771233e-7
8.136923255687682e-8
3.4199640494091047e-8
8.984304122035147e-9
2.1411914331017624e-9
1.107328395235367e-9
5.50201424775232e-10
9.625609922641782e-11
2.9519982174791726e-10
1.140719398091036e-9
1.565524444734473e-9
3.2916310153510073e-9
8.159811135226764e-9
3.356461320162635e-8
3.6563262018136595e-8
2.150922469229099e-8
2.041129480528815e-8
2.3876682516440988e-8
7.276890804485936e-8
1.7114859753075223e-7
1.657753144542402e-7
1.2330793947529594e-7
1.1022191608115002e-7
1.0915323102185e-7
1.1525440855139737e-7
1.284589274627456e-7
1.5077233090818634e-7
1.8438681345003782e-7
2.1942111142431284e-7
1.703895935543589e-7
1.5797743622132916e-7
2.1029603307251516e-7
3.6723879008696334e-7
2.800406147215874e-7
1.2615078429338936e-7
6.652898323625777e-8
4.0998901926459836e-8
2.7891437047738018e-8
1.9425334864947976e-8
5.519020329356057e-9
7.2256448345768425e-9
4.0553352902618135e-9
1.9063550058085112e-8
3.144100477498477e-8
4.099207232217897e-8
5.009536396182349e-8
6.071541242423808e-8
7.460499487628333e-8
9.404746785044605e-8
4.305397662242869e-7
3.465647494621069e-7
2.4077909944555614e-7
2.6537895241904056e-7
3.7924648326980626e-7
6.329462221456348e-7
6.524250444754086e-7
5.156725347298167e-7
5.332231044341605e-7
8.252486557201424e-7
2.760246525821859e-6
1.4754103599991648e-6
5.220130293261339e-7
1.23622405484739e-7
3.333327086191199e-8
1.2025895259734361e-8
2.9419872325965476e-9
5.155869720491059e-10
2.5999890619176043e-10
1.6391935379998886e-10
2.6453692424752445e-10
2.111413861736998e-9
2.691775527976422e-9
2.659011743581054e-9
5.936620068308175e-9
1.3780615616660648e-8
5.848065930836209e-8
4.9762897783235985e-8
3.1277053692129345e-8
3.222107042183056e-8
4.190811579966431e-8
8.114413682543544e-8
1.9329897003141707e-7
1.9210023797854486e-7
1.3945012224189529e-7
1.2228159193234397e-7
1.2079732349935753e-7
1.2971831422323357e-7
1.499299019612124e-7
1.837725936268197e-7
2.1570534543596928e-7
1.1728584797712774e-7
2.492908357793661e-7
2.2841174204515303e-7
2.5786898113978974e-7
4.088068417385865e-7
3.715802231362526e-7
2.6519862450098733e-7
1.435265953858364e-7
9.572029348570168e-8
7.788924188227057e-8
7.352885344516538e-8
7.63746410944832e-9
1.8459406438404048e-8
1.739306350762925e-8
3.1947158670677675e-9
1.8595404757475788e-8
3.8527109084389313e-8
5.49916686086117e-8
7.076981334952239e-8
8.847000845151069e-8
4.1761394536545174e-7
4.256341916357086e-7
3.0922398429048567e-7
3.5095531690374695e-7
5.171486471879954e-7
8.681683420654523e-7
8.195316804953149e-7
6.584440492035707e-7
7.295401467444355e-7
1.3365703185811118e-6
8.318330491872134e-6
3.0779312220108397e-6
3.1088192858922664e-6
1.9251537985718846e-6
7.284487181859856e-7
2.5411761053313674e-7
4.7361769154325294e-8
1.079762224805281e-7
4.326334270148604e-7
1.609536476267856e-7
2.0923911245664364e-8
4.735717580397131e-9
2.7008130928965353e-9
3.3889331221462806e-9
3.2487114186309513e-9
2.3678085243409913e-9
5.245922298426186e-10
5.388672016003962e-10
4.540984398069452e-9
2.033428001247188e-9
4.0137773120413275e-10
1.5454620976832634e-12
2.501052849878408e-12
9.31050810680243e-12
8.668482714618823e-12
5.2813232966498004e-12
3.8497381693857215e-12
2.892185213953969e-12
2.0941993174506e-12
1.4046063881559435e-12
8.433460338549142e-13
4.349031313892138e-13
2.459510600493234e-12
5.542841440935371e-12
6.915300625360396e-12
1.6396734558186265e-12
2.2772700052404094e-12
4.0365612125278356e-12
5.1909018517031615e-12
6.241214753004748e-12
7.364548454776939e-12
8.639864841237617e-12
1.0116776835980447e-11
1.1839962237816423e-11
1.3859143645069643e-11
1.6235540253382296e-11
1.9047632770635878e-11
2.239842704415639e-11
2.6425343769832012e-11
3.131412387114069e-11
3.7319627264578215e-11
4.4796834723590514e-11
1.1243319771568561e-10
1.4379058440773048e-10
2.063852276965302e-10
2.1089993130815966e-10
2.0226763505886652e-10
1.9487638163473787e-10
1.9156460850663547e-10
1.922567612375573e-10
1.964181853841334e-10
2.0358740194919594e-10
2.134412150509639e-10
2.0337266907023655e-10
3.1228317193618966e-10
5.16219089339498e-10
6.478636295840508e-10
4.841173262206777e-10
4.6453736463780623e-10
2.1691710478113014e-9
6.072285899602872e-9
3.8495962077190943e-10
7.602522758963458e-13
1.3186580143847604e-13
0.
0.
0.
0.
0.
0.
0.
0.
0.
3.651711680635234e-13
2.0938967015877566e-13
2.2590029988519537e-13
2.6905446538138264e-13
3.293267605583562e-13
4.0746876208384396e-13
5.073089035978204e-13
6.346474219410437e-13
7.972979543626586e-13
1.0055321349666977e-12
1.2727763704067552e-12
2.5802403702617622e-11
2.0527589892926063e-12
4.715126309412919e-13
2.4671007780055876e-13
7.192398718688066e-13
1.2029359701182482e-12
1.8071936824260224e-12
2.6311277665227658e-12
3.797810119074789e-12
5.477878428317731e-12
7.916149470601357e-12
1.1463370509766629e-11
1.660736432055614e-11
2.3981004401516418e-11
3.429379223564484e-11
4.811241590786079e-11
6.550053954552541e-11
8.580595098749146e-11
1.0801559484814628e-10
4.2608844309113094e-10
8.242395485721345e-11
7.235916471424404e-10
1.9007262471157523e-9
2.7258977288423863e-9
3.1139773027342513e-9
3.3932785166285683e-9
3.682069173100452e-9
3.998120358200123e-9
4.334603880452843e-9
4.6792903464491154e-9
5.0191281362522595e-9
5.738583877642668e-9
4.047021394323801e-9
6.940349168820666e-10
1.8125237164722987e-10
4.716448247330881e-10
7.289282126506099e-10
1.127766959468049e-9
1.887426658244926e-9
3.5031907084423643e-10
1.1132191355886802e-9
1.5477490460090761e-9
1.866349575664506e-9
2.2397712593758424e-9
2.763738350184975e-9
3.5933777321150287e-9
5.111487902380274e-9
8.294192452174809e-9
1.0676129512450306e-8
6.690465043565117e-9
6.294382081110997e-9
1.0859173426602397e-8
9.824423466593886e-9
1.287696316034479e-8
2.036981054471594e-8
3.769398099548343e-8
6.696232532005459e-8
7.499795718624723e-8
7.683412301227776e-8
8.591805761286824e-8
8.02989091783706e-8
8.494304766418935e-8
8.735502138755708e-8
8.986283130022103e-8
4.080906478344065e-8
1.648868250489257e-8
9.799643621913353e-9
7.154462536425188e-9
5.509459049267651e-9
3.1634243849657157e-9
5.329255013121601e-10
2.612287239095313e-10
6.086613454431146e-10
4.3770704656522616e-10
1.618925197468851e-9
1.1976307250058341e-8
6.154948132874947e-9
5.177269335055183e-9
5.210141189024429e-9
5.75883683482358e-9
6.8098602968474124e-9
2.888760946009351e-8
6.761173542186422e-8
4.2279346272684386e-8
3.403305547454567e-8
3.311210671318187e-8
3.523597563159369e-8
3.9748519884379003e-8
4.705866149059103e-8
5.788953978631624e-8
7.16607985969631e-8
8.272005648655848e-8
4.5739315859016466e-8
3.176765151059159e-8
2.164213972620024e-8
1.527208629556207e-8
1.2888556270961788e-8
1.165147582136725e-8
5.545756573484254e-9
1.9962396540501302e-9
9.383994752292018e-10
6.068855704524184e-10
7.536956201962637e-10
2.1130047339040863e-9
9.744066838903647e-9
1.0757729754727576e-8
7.185819031643391e-9
6.506319546418945e-9
6.795649718736028e-9
7.80041234390086e-9
9.702159374555116e-9
1.3103394489544816e-8
4.0176583643524916e-8
5.357670133840233e-8
3.28198853270688e-8
3.259927407869082e-8
4.0141653560845523e-8
5.787801370239475e-8
9.40502448133421e-8
1.330282432590656e-7
1.2949625756513304e-7
1.2390763673299008e-7
1.333989027969704e-7
1.2880314404120054e-7
1.4669566877571367e-7
7.167517880944302e-8
2.7167784518073246e-8
1.4820037289801495e-8
1.0574409721993671e-8
8.193127578721714e-9
6.438517543428233e-9
2.290341543542508e-9
5.786659495132938e-10
1.3568212265383547e-10
4.19166530049041e-10
2.2815515287612414e-9
1.1402704835347404e-8
1.924518349299056e-8
1.120110320099887e-8
9.869554372928511e-9
1.0284095315750335e-8
1.1871390200097693e-8
4.156342457553152e-8
9.151532629643664e-8
5.497863564430116e-8
4.455186986382377e-8
4.361654826364938e-8
4.683401356703285e-8
5.3611002862994995e-8
6.486523500851579e-8
8.190456372590487e-8
1.0327616249435274e-7
1.1874508962500301e-7
1.1760131357507864e-7
7.395928446169768e-8
4.760936387254175e-8
3.906311199522763e-8
2.676431303031413e-8
2.1008128460819493e-8
1.9730092509251208e-8
1.0475856056828902e-8
3.295784892462871e-9
1.128109120939275e-9
1.373138210039559e-10
5.359585973344077e-10
1.2475709753918307e-10
8.877552395919915e-9
8.941680851745632e-9
7.423386351940632e-9
7.29670724561124e-9
7.82633787811624e-9
8.934111452341723e-9
1.076835853041883e-8
4.664809390181173e-8
8.894897505341538e-8
5.2432031959874666e-8
4.848185229313762e-8
5.479525750686958e-8
7.039230344945579e-8
1.011069209191717e-7
1.5390197790921985e-7
1.9234432027325996e-7
1.787827573132509e-7
1.6603223404117611e-7
1.9413533211971826e-7
1.2448877286609973e-7
4.56657925157539e-8
2.1817537450883114e-8
1.4564562646469842e-8
1.114362625562264e-8
9.119858280484886e-9
5.678473021707117e-9
1.981369327343938e-9
1.026154151964813e-9
1.1861932499625442e-9
2.6768394237745545e-9
7.77223406252245e-9
3.52204116068767e-8
2.523049053722087e-8
1.7138509356215654e-8
1.607790187399426e-8
1.7657224738987214e-8
2.167844430587271e-8
2.9486078277286375e-8
7.424617619554746e-8
1.215502687858602e-7
6.40061885306472e-8
5.277679498819485e-8
5.3024103217566694e-8
5.968424240853026e-8
7.381554396664782e-8
9.830803159511196e-8
1.2774681065851302e-7
1.35327270276967e-7
1.1793915388875528e-7
1.0425572421584503e-7
5.6744763790474026e-8
4.590100938178969e-8
3.4918561140151467e-8
2.5244526025782392e-8
2.262582599942396e-8
1.8263624216633497e-8
6.444456307526778e-9
2.3036576176298534e-9
8.568800010520473e-10
7.856691106664323e-11
1.3559487968051433e-10
2.8528379362644703e-9
1.414499709559547e-8
9.371021219232075e-9
8.370489628944201e-9
8.52677362394373e-9
9.39396328584152e-9
1.1000676490436485e-8
1.3636746276027674e-8
5.6246278901712506e-8
9.293634466677238e-8
5.4609060845357174e-8
5.1463203761072025e-8
5.961901043708791e-8
7.948672652299343e-8
1.1961611513671236e-7
1.7960758475268187e-7
1.9240476411388898e-7
1.723867456739709e-7
1.698576161222481e-7
1.8527521940768172e-7
1.6606969283215508e-7
5.782654988615013e-8
2.350620454990312e-8
1.432843320795586e-8
1.0602674851642217e-8
8.31175464434909e-9
6.234229477006858e-9
2.1874336551134507e-9
9.102296406886269e-10
8.690478970117238e-10
1.9687649488151573e-9
5.795667206209574e-9
2.4356819852177888e-8
2.7401255850270397e-8
1.682333077175127e-8
1.519929768723496e-8
1.6306448811954548e-8
1.9602146232003313e-8
5.8758778670095824e-8
1.1853563725032676e-7
6.76441076640205e-8
5.4804648481854273e-8
5.378940170655624e-8
5.823887073020531e-8
6.782766357597598e-8
8.428867010602455e-8
1.094855998062944e-7
1.3890412556682697e-7
1.5444673995399723e-7
1.435483342251301e-7
1.0046918941509712e-7
5.880906683586623e-8
5.5426746688119087e-8
4.581820787938046e-8
3.498338060605079e-8
3.360311852158263e-8
1.9054318808323037e-8
6.011068784493335e-9
2.049328793723131e-9
2.1431299459234279e-10
1.4274737765201158e-9
2.9010729608584714e-9
2.872848210458905e-9
8.82472730392489e-9
8.710989130255548e-9
9.018903554688626e-9
9.820638764365934e-9
1.1187832706717056e-8
1.3301247579218426e-8
6.013384294841069e-8
1.2079212340751675e-7
7.149257131313267e-8
6.594220570081593e-8
7.426252927332641e-8
9.500702228008371e-8
1.3588598063830427e-7
2.0529186208869686e-7
2.4916697335022015e-7
2.242706589030254e-7
2.0558990964531808e-7
2.393463259750787e-7
1.4555877665719414e-7
4.605808581393869e-8
2.102003021204356e-8
1.373003823184122e-8
1.0340695292987145e-8
8.286378143048602e-9
5.75108499267671e-9
2.2204941463357745e-9
1.3731181589809246e-9
1.8113180637898448e-9
3.822828872868036e-9
1.0011201983677325e-8
4.1755029726312486e-8
3.428842239685339e-8
2.2416657446310975e-8
2.0945100312363148e-8
2.3278324413437158e-8
2.9296596027245947e-8
4.145315830387764e-8
8.883792975329226e-8
1.4538036280496411e-7
7.624329489522806e-8
6.233868695153758e-8
6.22027498970986e-8
6.961653630577012e-8
8.573223915635945e-8
1.1422240233570739e-7
1.5220591794764815e-7
1.7202208105568715e-7
1.5211040443064318e-7
1.2302482020563378e-7
6.669318967070504e-8
5.8173886125854556e-8
5.4110985364489883e-8
4.1478542546215645e-8
3.8750627989645765e-8
2.8531838539763687e-8
9.74440454429766e-9
3.644007857435834e-9
1.3642987403858333e-9
5.2716182203526025e-11
1.0905074274406324e-9
1.699143600106851e-9
1.3485507073924897e-8
1.1167600341051562e-8
1.0768065056016623e-8
1.1284080802516941e-8
1.2546347880240396e-8
1.4671702794278127e-8
1.8019079071580772e-8
7.707677726652071e-8
1.235659800728617e-7
7.293000149192804e-8
6.924138177023927e-8
8.097876677867389e-8
1.0963555432416245e-7
1.6772936706699254e-7
2.4060703555831835e-7
2.3240769174591068e-7
2.0572297427725247e-7
2.1034090405738734e-7
2.1348405220711659e-7
2.1080755791730915e-7
6.682790566665675e-8
2.332324477134523e-8
1.2976566082999418e-8
9.322386467656598e-9
7.011754083408178e-9
5.711730602875752e-9
2.464694214133418e-9
1.1044428778888241e-9
1.1728536939783874e-9
2.4554166481105114e-9
6.394532804434777e-9
2.313326898243683e-8
3.872643044555779e-8
2.1089143038181748e-8
1.8434352299559562e-8
1.9662688394323842e-8
2.3834378581024737e-8
6.715788082570846e-8
1.3803321327091476e-7
8.063043506695895e-8
6.439562853767788e-8
6.237975898894456e-8
6.658828517793501e-8
7.62904261393922e-8
9.309871806618684e-8
1.1935141246619154e-7
1.5408735309841314e-7
1.8414739571552604e-7
1.7954443779264312e-7
1.0946500596263186e-7
6.845114953912915e-8
7.086025413934508e-8
7.367175261439776e-8
6.313799901128198e-8
6.115124589911441e-8
2.7150916634330228e-8
9.395458200039426e-9
3.561233807649861e-9
5.271828356563073e-10
2.698553838578367e-9
7.753365642637361e-9
3.858502539157733e-9
8.367967293507678e-9
1.0722336334540288e-8
1.2014747818412274e-8
1.3496176550415408e-8
1.5555199920746598e-8
1.850903986046881e-8
8.435912451305836e-8
1.6124552387407493e-7
9.595917686792571e-8
9.023479421003882e-8
1.0396809929787827e-7
1.3756804239373318e-7
2.0531157150135098e-7
3.0331332424919066e-7
3.0896300992882525e-7
2.652588201087473e-7
2.5807247963314164e-7
2.653496157672912e-7
1.9411152721553464e-7
5.3754932428319454e-8
1.9667125269413937e-8
1.1315035064324875e-8
8.298105995355884e-9
6.176254259889123e-9
5.269856543579929e-9
2.616123181563758e-9
1.68578207160981e-9
2.1960917582328668e-9
4.236092545598623e-9
9.90545853351582e-9
3.43216788033924e-8
5.132288039127869e-8
2.864445125299663e-8
2.5633422510661742e-8
2.829014711598678e-8
3.603982186201116e-8
5.241441561490574e-8
9.920791933612895e-8
1.733410533541872e-7
9.215913897877935e-8
7.371037907362129e-8
7.207178638809161e-8
7.882642862354533e-8
9.445737421363294e-8
1.2272259074599335e-7
1.6620294039696968e-7
2.1024179450174945e-7
2.001639726825732e-7
1.318827886363083e-7
7.801505983932295e-8
7.444510986423967e-8
8.518171732181372e-8
7.871546221795665e-8
7.830038208153734e-8
4.1887537781523e-8
1.5081485764775444e-8
6.328890457573918e-9
2.5712824201593066e-9
2.185034273349156e-10
3.5694835764286785e-9
3.442712754208238e-9
1.0735745459036225e-8
1.326750384517852e-8
1.448697653814217e-8
1.5943133989538662e-8
1.808776422426072e-8
2.1265050003874446e-8
2.599649843071502e-8
1.150137715572098e-7
1.6804883318156244e-7
1.0139556509954454e-7
9.875253333466842e-8
1.1925012797726315e-7
1.6918703246119946e-7
2.6768400006291017e-7
3.283736180308655e-7
2.78924319160504e-7
2.585091560482189e-7
2.982345749113029e-7
2.5517262289582375e-7
2.1654180042688848e-7
9.056700521904633e-8
2.3847521521381485e-8
1.0181221780069214e-8
6.713772697132275e-9
4.9192379629643734e-9
3.6580714630356725e-9
2.7489533363685035e-9
1.4244886438520453e-9
1.52229449979005e-9
2.7805236272753883e-9
6.225626501077386e-9
1.8145722289214877e-8
6.727765438181067e-8
2.824356044366655e-8
2.2662185488712114e-8
2.3642929805636775e-8
2.881002092803941e-8
7.466972820999662e-8
1.5868264956527463e-7
9.938276413238123e-8
7.73123074264944e-8
7.3144063380944e-8
7.619570282680267e-8
8.492056519391577e-8
1.0049189859021778e-7
1.2516713035224423e-7
1.5994796210016113e-7
1.955119200161256e-7
1.7418227017303908e-7
1.2245065828518757e-7
8.68433753590071e-8
9.301190902055404e-8
1.246097615066417e-7
1.4899825078291878e-7
1.0844992115978317e-7
4.149970598348624e-8
1.755115496397357e-8
7.904237888898593e-9
1.8955643714589893e-9
6.314870360854657e-9
3.006756449097735e-8
1.507021200192071e-8
5.3603934958867065e-9
1.2975408203668013e-8
1.687584138017865e-8
2.008032481076931e-8
2.370226750341454e-8
2.8380038039514248e-8
1.3060953819553816e-7
2.2533789174565216e-7
1.3804608875479036e-7
1.3504114286003245e-7
1.6330877983234602e-7
2.3191301934547338e-7
3.681344342345702e-7
4.4920165779622204e-7
3.746555274523839e-7
3.4453876692007367e-7
4.0354740163111793e-7
2.990514836782647e-7
1.7410653392525373e-7
7.527321077708063e-8
1.8697557630532902e-8
7.288374687761202e-9
4.803998345064464e-9
3.468065585364363e-9
2.517416425504468e-9
2.9085757781095417e-9
2.4120768792519243e-9
2.756727320586796e-9
4.460603817464268e-9
8.853070210275745e-9
2.3428482088070305e-8
1.0166883855533521e-7
4.1536971430224244e-8
3.3013123631508506e-8
3.550939580653564e-8
4.589967929603883e-8
6.92753346680385e-8
1.0707373706383577e-7
2.0467613257378465e-7
1.1623563745723445e-7
8.939724081995766e-8
8.452140971654871e-8
8.930194325446463e-8
1.0297162432327784e-7
1.2864619374651032e-7
1.7058581255036736e-7
2.2061850709855666e-7
1.7757625607768907e-7
1.449215896751119e-7
1.0268197179324345e-7
1.0145342783920365e-7
1.3791326845539002e-7
2.0071854453836924e-7
1.600958384928126e-7
6.527099832818826e-8
2.936153842587699e-8
1.4846734820134797e-8
7.129746060873303e-9
3.1913938580699957e-10
1.7170020332329053e-8
2.1836919265789522e-8
2.9908452594687055e-9
1.4251311397397201e-8
2.0021517010249265e-8
2.4228246306682687e-8
2.863193907443704e-8
3.4154321412899785e-8
4.1661620236905504e-8
1.9491871880780705e-7
2.4178307831712816e-7
1.546258323611762e-7
1.5876780556118918e-7
2.05325984520133e-7
3.1958822200281673e-7
4.81136351197628e-7
4.256207891591138e-7
3.648244363603595e-7
4.0431392344805093e-7
6.514461917485e-7
4.1124593222035625e-7
1.8015045876414673e-7
7.76146184196381e-8
3.203171026721439e-8
7.304660101329184e-9
2.8885248603079995e-9
2.138352391898091e-9
1.2225437368194737e-9
1.0889922804662776e-9
2.249121666125698e-9
2.44473617853479e-9
3.1064909528819634e-9
5.427918979818984e-9
1.1883819363919243e-8
4.405073744534232e-8
5.238191871468918e-8
3.074187921616607e-8
2.9621864720900075e-8
3.5977448087802955e-8
7.83801847004719e-8
1.712269295121412e-7
1.3019844919601552e-7
9.697536061506575e-8
8.822500703844575e-8
8.896730726821554e-8
9.62564839762014e-8
1.109021008736593e-7
1.3513623826670073e-7
1.6822210646415208e-7
1.77104572268977e-7
1.8432125915644266e-8
1.5665873741245068e-7
1.4513578135697823e-7
1.404567723003627e-7
2.2767979170085192e-7
3.4861401831855725e-7
1.9659460544978968e-7
9.098389181570306e-8
5.132464935636546e-8
3.1764712001007315e-8
1.570908085206405e-8
2.5799894528852636e-8
4.5974075025769316e-8
2.976439537637172e-8
8.95516913163061e-9
1.0702558455221201e-8
2.3693254774676383e-8
3.299381581848408e-8
4.15704307759144e-8
5.107900164006941e-8
2.3369451288811715e-7
3.3664918019405316e-7
2.263573179199059e-7
2.40356721796467e-7
3.228189081264193e-7
5.245466792857605e-7
7.131688395049186e-7
5.72701673300255e-7
5.216427030838996e-7
6.636627725556312e-7
1.4778901184675482e-6
5.877685456865588e-7
1.5537749671083582e-7
4.4533204046742975e-8
1.6591456394027838e-8
4.730849957368709e-9
8.590519332988874e-10
4.0354036189172425e-10
3.726135237486332e-10
4.129272696491405e-10
1.7377017102238095e-9
3.78642711511974e-9
3.1318206279890397e-9
4.875538034328006e-9
1.2435438770657058e-8
3.516781639481921e-8
1.464657847468843e-7
5.3655713729005436e-8
4.690973301210941e-8
5.828884167170367e-8
8.066902948857249e-8
9.566088912254406e-8
2.0610376360496747e-7
1.599927207791387e-7
1.1505045630002459e-7
1.0274713405341767e-7
1.0407330702088668e-7
1.1604367213787694e-7
1.4090951529549128e-7
1.772910392726894e-7
1.6794378089945527e-7
5.3711385001881125e-9
1.0798984320856804e-7
2.003402013558328e-7
1.922159183618974e-7
2.935261658927315e-7
3.523885191748764e-7
3.200545590529025e-7
1.9042267231360218e-7
1.1308916828903906e-7
8.389342233999502e-8
7.219248860791205e-8
2.1439679446369716e-8
2.5336868130668638e-8
2.988514964724683e-8
2.0475983828497982e-8
8.879214724977023e-10
2.2605201775129023e-8
3.9086150087071564e-8
5.298906418614697e-8
6.714599319492707e-8
8.358431604176067e-8
4.232755047090506e-7
3.874104425224649e-7
2.889051014238455e-7
3.361454388458882e-7
5.131007911066829e-7
8.438834717771867e-7
7.238810901161772e-7
6.08977599120979e-7
7.396673002447654e-7
1.6395090319248543e-6
0.00001577997569944732
8.550350047241469e-6
1.3890144720287182e-6
2.0901510190911434e-7
3.222999278868589e-8
4.152664339166429e-9
5.435729332434889e-10
1.5918948898365481e-9
8.745893211057625e-10
7.105884665336943e-11
2.5201282002616997e-10
2.484881961860852e-10
4.878523298147301e-10
4.4118521649417903e-10
3.2500072897024633e-10
6.95248352436314e-10
4.065394318740179e-9
3.7056703749183205e-8
2.7921336564498414e-8
1.5802166945311055e-8
2.2857116228617092e-8
7.287996025021457e-8
1.4902442469612924e-7
1.3110936757477495e-7
1.072526032506825e-7
9.638126812324858e-8
9.43089111890177e-8
9.76997128884806e-8
1.0060600011108282e-7
8.094442368663335e-8
9.459289935272087e-10
6.447506593161392e-8
7.510406165153177e-8
1.0441713506689955e-7
1.4902059327406077e-7
1.3745071351153788e-7
2.0971559643647755e-7
5.088971105823788e-7
1.6264230632303853e-6
1.7497359938433147e-6
9.17367023698777e-7
4.146630684726269e-7
1.8208894563073903e-7
2.9158018611955957e-8
4.0795189284113285e-9
4.279878568410376e-8
6.382302558990217e-8
9.034891558440573e-8
9.08808761505124e-8
5.551325823426037e-8
3.073638289452915e-8
3.050410873913142e-7
6.031132462998629e-7
5.797628954079463e-7
7.755969555001181e-7
1.1459437012745957e-6
8.104031336963847e-7
6.987067389570012e-7
1.1734183779392572e-6
0.0000145547475929395
1.59222715507941e-6
1.6047061560400405e-6
2.7044012393124653e-9
1.3894775642270737e-8
5.324542632700409e-9
3.671883071327329e-10
6.49527359694589e-10
1.0463898931870618e-10
2.5743045262938373e-11
6.107251477125955e-11
3.3858662977906916e-9
2.4093798006445012e-9
8.635554404079987e-10
1.7461717929957448e-11
7.871854888976607e-13
4.931470566639503e-12
1.0663643755869087e-11
1.7261911152561068e-11
2.4819161979028308e-11
3.323808512597478e-11
4.244148221411184e-11
5.262826933810113e-11
4.830751233940821e-13
2.651693342126702e-12
1.5768765814951024e-12
7.925003391307314e-13
2.242750992248338e-13
2.339331159256631e-13
6.716817048445753e-13
1.1641259324365285e-12
1.7784085697113394e-12
2.5828965889322744e-12
3.658040970067456e-12
1.384479645265201e-11
2.9812982889704585e-11
4.6474157996475434e-11
4.2180311074339816e-11
7.570542619103115e-12
7.849802733298834e-12
1.6481333677385188e-11
2.3284958674113992e-11
2.998838689765915e-11
3.750012858959109e-11
4.654091098229871e-11
5.7891980852977176e-11
7.25653631728567e-11
9.199685574161367e-11
1.1833177575552606e-10
1.5490256656241338e-10
2.070766126777907e-10
2.8383181497718146e-10
4.00782628025214e-10
5.860024842486567e-10
1.6902289090049865e-10
1.951471500895191e-10
3.0390988938033715e-10
3.2163583914394253e-10
3.191164300172532e-10
3.1635799087093265e-10
3.1810068399289025e-10
3.249121971485287e-10
3.363475117435102e-10
3.517937688983794e-10
3.7065065041092126e-10
4.4451680928766043e-10
5.831581051759068e-10
5.471455014502557e-10
3.633578059768182e-10
2.7402284779064195e-9
4.969365710665375e-9
6.150231886577814e-11
6.560499829453577e-13
5.2841576859169597e-14
0.
0.
0.
0.
0.
0.
0.
0.
0.
0.
3.8150858671387676e-13
2.327476626080963e-13
2.534512804054111e-13
3.034606534726494e-13
3.7316011809354415e-13
4.637511910711214e-13
5.79853099546618e-13
7.28390057701016e-13
9.18694638593446e-13
1.1630581326018359e-12
1.4775757019201538e-12
1.8832911500149393e-12
1.2801486322743692e-11
4.04313716889041e-12
1.091338271229488e-12
2.995181329302069e-13
1.1646377491164205e-12
2.0357496219494373e-12
3.1210170294994238e-12
4.602615274265811e-12
6.706575087231024e-12
9.742326995152351e-12
1.4137806877038986e-11
2.0459380224095087e-11
2.93767453967108e-11
4.1503263986363975e-11
5.707831418151156e-11
7.567504689892292e-11
9.635518017982374e-11
1.1834815140584579e-10
1.4161743162111684e-10
5.79396431731964e-10
2.2921423541700263e-10
1.676207742612396e-9
3.1291684042987933e-9
3.6522933369642786e-9
3.914635578822833e-9
4.218987854382972e-9
4.5883812821652815e-9
5.001705696567165e-9
5.4350108287609786e-9
5.867051688061296e-9
6.254195650654364e-9
5.843033778510942e-9
1.7954480742553609e-9
1.342097187707519e-10
2.888058618761886e-10
4.892306765765407e-10
6.498800446354545e-10
6.666404777896037e-10
8.869812668956578e-10
2.52279596948861e-9
2.396425827181401e-9
2.4545763845979203e-9
2.6650945415611354e-9
3.08717060539665e-9
3.891815953427489e-9
5.525799080668119e-9
9.191547030029361e-9
1.4326382179410341e-8
9.860784081236073e-9
7.082335536678577e-9
6.7042918489777086e-9
1.0185060837463989e-8
1.0041192938295555e-8
1.3960898962745616e-8
2.358514046861049e-8
4.6392010100866e-8
7.352873597612663e-8
7.554739773091458e-8
8.185379036637552e-8
9.1736840430952e-8
4.712882578164503e-8
9.128015593657841e-8
8.613104108962406e-8
1.0340586046910183e-7
6.451382338265572e-8
2.2120879771177793e-8
1.0947697284468573e-8
7.445088871045379e-9
5.465719286342296e-9
3.810706458088771e-9
7.566548194534445e-10
3.379516342350025e-10
8.096919987361189e-10
9.048407746559278e-10
2.5224052982366317e-10
1.013421665998453e-8
6.111502412762622e-9
4.905840463594521e-9
4.841358116858024e-9
5.267933918915106e-9
6.122469789045644e-9
2.727837280667362e-8
6.84917771633191e-8
4.726529407734967e-8
3.787372692400479e-8
3.66113510308967e-8
3.855307260671732e-8
4.27374235186279e-8
4.9316744423487174e-8
5.8861003760380416e-8
7.169683745925032e-8
8.62674055940529e-8
4.877644497769772e-8
3.69608620202166e-8
2.6657573264377805e-8
2.0051786370144882e-8
1.7916023159162547e-8
1.497563301052149e-8
5.896242446966173e-9
2.296704013291125e-9
1.1974577001309096e-9
9.087833001818699e-10
1.3540203940096698e-9
3.976081931480204e-9
1.841396864910827e-8
1.3071941458314649e-8
9.496429774029701e-9
8.89852326783774e-9
9.494600953018494e-9
1.1102571263795943e-8
1.4089100692064397e-8
4.4353205979220276e-8
6.391317900271339e-8
3.854181576232448e-8
3.7460382232445675e-8
4.491825760334695e-8
6.25684651437324e-8
9.853896632968562e-8
1.4497753666602473e-7
1.4683388847171288e-7
1.3640910743095224e-7
1.4170204679936812e-7
1.6591634006549296e-7
1.414874521722248e-7
1.6803917992704487e-7
1.1016465566507e-7
3.0572624264772875e-8
1.3588961354652577e-8
8.812324147839447e-9
6.3102676864926535e-9
4.569111531308518e-9
1.4566099265643958e-9
1.820540557263442e-10
6.175184052785366e-10
3.754499013043687e-10
1.4302427317887741e-9
1.1758797067132848e-8
1.4302923647138194e-8
9.26626022745987e-9
8.521175019202004e-9
9.03172804581861e-9
1.0450153218992942e-8
4.354209299887575e-8
1.0618145779984779e-7
7.344797908571698e-8
5.852690342980134e-8
5.632151842032458e-8
5.91010402338988e-8
6.538337015617464e-8
7.547531796524834e-8
9.037688477241691e-8
1.1090164511007435e-7
1.3577613304045484e-7
7.655832384070156e-8
6.464011142370632e-8
5.6815802880734853e-8
4.504697347311823e-8
4.1935934798065044e-8
3.323394126890557e-8
1.2406278271603521e-8
5.01137153219841e-9
2.5880003499959947e-9
1.7424039875191837e-9
2.1764998538497627e-9
6.881966204017723e-9
3.3177937176209836e-8
2.0957358143619183e-8
1.6605630957073834e-8
1.6051716921405824e-8
1.7261373160488667e-8
2.0063679677127658e-8
2.5013796903767065e-8
3.35652937794598e-8
1.0283631096767787e-7
1.1610521888213989e-7
7.034708528641213e-8
6.929993044123009e-8
8.529294246589972e-8
1.2456455036320634e-7
1.9922486248358566e-7
2.3133837791740804e-7
2.0265260739549923e-7
1.9920966672219924e-7
2.3537305954864955e-7
1.972068176831804e-7
2.2755490984028592e-7
1.4026453724180181e-7
3.8452520816579955e-8
1.6541520777681e-8
1.0581827785751326e-8
7.77810330635173e-9
5.9367473727876564e-9
3.267920253844841e-9
7.976185721026497e-10
3.0101065827702923e-10
8.205189362570729e-10
3.0648928774617414e-9
1.1660954508465647e-8
4.130209144545506e-8
1.8568194975276796e-8
1.505854709335478e-8
1.5250542972605524e-8
1.7482694987721745e-8
2.2042823402858515e-8
7.347642823463107e-8
1.5368843673828476e-7
9.013837507568828e-8
7.202200836722592e-8
6.994687046405705e-8
7.492655222721733e-8
8.618314541712126e-8
1.0561694151121348e-7
1.3598998101885146e-7
1.7620293753008303e-7
2.111739702577393e-7
1.0912772933418598e-7
7.760418647229437e-8
7.772850476977959e-8
6.735511953269046e-8
5.800473033765156e-8
5.502022849150358e-8
2.4729308208075978e-8
9.084750337618167e-9
4.056505698251236e-9
1.921051093413784e-9
8.02715084594001e-10
1.8183458523424665e-9
1.885856204339368e-8
2.122036220827273e-8
1.749215392751016e-8
1.7059228006425255e-8
1.8152968966161838e-8
2.0579352035315694e-8
2.4668186585091257e-8
9.538998812751043e-8
1.5001112213499045e-7
8.903758836528125e-8
8.470579095543431e-8
9.916822651450607e-8
1.3449808769674002e-7
2.058875426716198e-7
2.8972458992091635e-7
2.7260787618778575e-7
2.405082960891364e-7
2.4735329063639774e-7
3.1272736020394486e-7
2.481220472403195e-7
2.3367152277170394e-7
1.1997546958419438e-7
2.8450516663675367e-8
1.0529647307116962e-8
6.372352731928605e-9
4.5136258936224406e-9
2.8683682111728385e-9
1.2542370122460844e-9
7.676295138363814e-12
1.2747734957870225e-10
1.1598869334652823e-9
4.221589936183116e-9
1.7334322260970247e-8
3.3424119945257644e-8
1.7431773034386e-8
1.5164663875114196e-8
1.6022891142908218e-8
1.9037230376004722e-8
6.90528288209022e-8
1.6109457867675437e-7
1.1471492299348142e-7
8.911308564596062e-8
8.393427643660222e-8
8.652717129197603e-8
9.439301181331008e-8
1.0794165348020475e-7
1.286792141871445e-7
1.5804259864929494e-7
1.9478644993546842e-7
1.1408387861715633e-7
1.0242217616046076e-7
1.1735497813381393e-7
1.2125926663951752e-7
1.226804197568486e-7
7.361162384532422e-8
2.8288378000738278e-8
1.2825973023724562e-8
6.825935856428538e-9
3.8801339292043075e-9
2.498154592558303e-9
7.920273015514979e-9
2.9173124490411492e-8
2.544617360155054e-8
2.5225951331497122e-8
2.661521455769079e-8
2.952493808692561e-8
3.433140389538529e-8
4.1865789653659046e-8
5.376159809270681e-8
2.0148235875886214e-7
2.0980744351196155e-7
1.3115548661980434e-7
1.3244406200764863e-7
1.684017492586306e-7
2.568610041037458e-7
3.8989624263562045e-7
3.614882056437396e-7
3.097450527985537e-7
3.3016694764984404e-7
4.7202254912047513e-7
3.372288048895621e-7
2.7132972170242306e-7
1.6228597422095713e-7
4.934074653671495e-8
1.3541619128329357e-8
6.590504823916634e-9
4.779175305126999e-9
3.123843283570631e-9
2.369677162121846e-9
1.2653063638414815e-9
9.961813869898057e-10
1.8019837001243554e-9
4.179277826262761e-9
1.128187625566003e-8
5.479130281191195e-8
3.451088273172252e-8
2.3382527790639925e-8
2.2602707050218575e-8
2.596817467703902e-8
3.378523163661231e-8
9.436865797015689e-8
2.0389589229949594e-7
1.318174680160116e-7
1.013975037316951e-7
9.526778962150208e-8
9.883518189250837e-8
1.0992183557555541e-7
1.300638188879723e-7
1.6238629115728447e-7
2.0852943946196892e-7
2.528430644069181e-7
1.4490637285599102e-7
1.150201857540872e-7
1.2942181041237572e-7
1.6441000466952472e-7
1.8603039695421826e-7
1.1713186703517699e-7
4.6606834804977307e-8
2.1435113425310767e-8
1.117458845332484e-8
5.600669252683677e-9
6.510015567019645e-10
5.372883156244425e-9
7.675370198427862e-9
1.8923602854426195e-8
2.4189491889058255e-8
2.780624971105782e-8
3.171335844922876e-8
3.691641686665317e-8
4.430557560009375e-8
1.8505173697935043e-7
2.5421838968846625e-7
1.5829344107197587e-7
1.580310803572742e-7
1.9658584183207944e-7
2.906426757835227e-7
4.5805491808061223e-7
4.707490686840269e-7
3.875697900210685e-7
3.8390033939656833e-7
5.052848971625591e-7
1.0537226442340368e-6
6.300644129030109e-7
2.5923429082255615e-7
8.137459465258102e-8
3.420622297058589e-8
8.983535029999876e-9
2.141635831502777e-9
1.1078512730428988e-9
5.504365800109431e-10
9.635554340432788e-11
2.9524836515808036e-10
1.1403344941132866e-9
1.5655539106860736e-9
3.2919948430869094e-9
8.16127768858108e-9
3.3577911945227246e-8
3.655514861807946e-8
2.1508097863183977e-8
2.0411103685087768e-8
2.3876710924541918e-8
7.277215966642827e-8
1.7115523250852387e-7
1.657686171785039e-7
1.233035239814931e-7
1.1021927332965757e-7
1.0915145968739273e-7
1.1525304738946385e-7
1.2845762947323572e-7
1.5077069862608005e-7
1.8438481478124666e-7
2.1942519242934613e-7
1.703791933011335e-7
1.5796814598046875e-7
2.1027630933319984e-7
3.671942182291069e-7
2.8002577815392953e-7
1.2613558827013622e-7
6.651716895954664e-8
4.09891115839512e-8
2.78828742192218e-8
1.9417451762466563e-8
5.518055426589675e-9
7.223243998745198e-9
4.059534109309433e-9
1.906647781310144e-8
3.144149076521576e-8
4.099054161365001e-8
5.00922906058331e-8
6.071100401396467e-8
7.459927892827105e-8
9.404037266593141e-8
4.304898051454426e-7
3.465430138257795e-7
2.4075832850931383e-7
2.653507831113054e-7
3.7919607998294947e-7
6.328604619299769e-7
6.523991857213413e-7
5.156449862576296e-7
5.331651859001622e-7
8.250716815248683e-7
2.758863763544822e-6
1.4747469134312125e-6
5.218560234193251e-7
1.2360463356535e-7
3.3335913414037695e-8
1.2030169183915015e-8
2.9420750597808895e-9
5.160134210653311e-10
2.6042107048425916e-10
1.6401899836058764e-10
2.6469703360292503e-10
2.1130015265660466e-9
2.6919804136821366e-9
2.660271431451458e-9
5.939314216203152e-9
1.3784120319187975e-8
5.851722698323732e-8
4.974724754992161e-8
3.127526804108593e-8
3.222134145712969e-8
4.1908968171093275e-8
8.115606565853844e-8
1.9331489366683277e-7
1.920916046843649e-7
1.3944414033596778e-7
1.222785386092768e-7
1.2079570676157964e-7
1.2971741933061576e-7
1.4992960108694687e-7
1.8377467994081412e-7
2.1572342911916038e-7
1.1734469749994916e-7
2.492715483895521e-7
2.2836755579455605e-7
2.5781432875104085e-7
4.0879034774417465e-7
3.715978195184886e-7
2.6513037129554056e-7
1.434809706552354e-7
9.568481407286029e-8
7.784898351804293e-8
7.34709058148726e-8
7.636464410545584e-9
1.84617104685484e-8
1.739021513950823e-8
3.1881400943114435e-9
1.8600729243144442e-8
3.8528117211552765e-8
5.498868386535728e-8
7.076353035148015e-8
8.846073108375426e-8
4.1755879993718285e-7
4.256039350855765e-7
3.0918972130809995e-7
3.509050531489775e-7
5.170526072719373e-7
8.680210916989966e-7
8.195116380237824e-7
6.584006076832197e-7
7.294172081241261e-7
1.3360575636087267e-6
8.308570805784547e-6
3.079231830836648e-6
3.110574566727375e-6
1.926669483154312e-6
7.29080051032736e-7
2.5439595194073076e-7
4.768736732366253e-8
1.0716787928391967e-7
4.26548948578145e-7
1.641591378943804e-7
2.11779479169452e-8
4.7861038676787926e-9
2.7126277537441885e-9
3.3806105364534403e-9
3.26894999466443e-9
2.3832908842490214e-9
5.098125361479149e-10
5.576730141790371e-10
4.585692787846317e-9
2.1586414369577254e-9
4.0323333804879483e-10
1.6450073923204439e-12
2.4644600161101658e-12
9.16342799325866e-12
8.776191261601267e-12
5.328528951750198e-12
3.8805040040427755e-12
2.9161452869644058e-12
2.1135470067069245e-12
1.419746869888772e-12
8.543260478565317e-13
4.42062403816847e-13
2.444285338847861e-12
5.5258842168397064e-12
6.902037070524044e-12
1.6368229327147714e-12
2.2734216505124824e-12
4.030316213451389e-12
5.1830247191791354e-12
6.231739842678968e-12
7.353318166780067e-12
8.626617280463505e-12
1.0101239131585563e-11
1.1821638912147721e-11
1.3837507347665273e-11
1.6209873836433978e-11
1.901701315509019e-11
2.2361575467845518e-11
2.6380557681738556e-11
3.125911367557811e-11
3.72511826010929e-11
4.471043885297661e-11
1.1180116236050487e-10
1.432565621328975e-10
2.0609735306453827e-10
2.1083835152484104e-10
2.0226211071304742e-10
1.9486275576319143e-10
1.91528350974779e-10
1.921968538156725e-10
1.96336127299342e-10
2.0348469995093873e-10
2.1331886256728746e-10
2.0310991274537758e-10
3.118012314471033e-10
5.157337737781144e-10
6.480493426607956e-10
4.85808214638293e-10
4.5923633491389993e-10
2.1594549261782815e-9
5.965148953100522e-9
3.9907380732245897e-10
7.516490750738714e-13
1.3511347476064837e-13
0.
0.
0.
0.
0.
0.
0.
0.
0.
3.6503397426433673e-13
2.092503037930402e-13
2.2574061308234349e-13
2.6885832627066435e-13
3.2908043845781577e-13
4.071568733626158e-13
5.069118447480257e-13
6.34140598603161e-13
7.966494994700341e-13
1.004699612515366e-12
1.2717055619253337e-12
2.5856479703172944e-11
2.0499834805205413e-12
4.706849736579454e-13
2.4656216621488686e-13
7.18498077266643e-13
1.2015972785647531e-12
1.8051132661963984e-12
2.6280347034596804e-12
3.7932737257525536e-12
5.471247422390191e-12
7.906465344251492e-12
1.1449262012333417e-11
1.6586967964728478e-11
2.395202921705243e-11
3.425397860753289e-11
4.8060579606576576e-11
6.543779986920079e-11
8.573563425675834e-11
1.0794096781318609e-10
4.2575208573388124e-10
8.279616717361342e-11
7.220969524260666e-10
1.8982624578467784e-9
2.723763962697512e-9
3.1121937817762075e-9
3.391525463075573e-9
3.680196764103647e-9
3.996073239471357e-9
4.3323699104923865e-9
4.676880962305866e-9
5.016569435188511e-9
5.736985907441713e-9
4.041444656621959e-9
6.916460554373874e-10
1.820077376348195e-10
4.721878195206824e-10
7.297572214494388e-10
1.129643112521486e-9
1.8933145734876026e-9
3.5201063127077087e-10
1.1120990052413175e-9
1.547699463885751e-9
1.8672782156587226e-9
2.2419045867833984e-9
2.7674763072231646e-9
3.5992609192111292e-9
5.120362855267762e-9
8.306955913709058e-9
1.064593169892066e-8
6.673021416889343e-9
6.303534883052376e-9
1.0867394149014986e-8
9.829308835626326e-9
1.2881618328082376e-8
2.0375274403316776e-8
3.770141012309722e-8
6.697423174118131e-8
7.501150763432707e-8
7.684534419750115e-8
8.592878595975656e-8
8.031533674145692e-8
8.495402194899718e-8
8.736918878644235e-8
8.98716105214568e-8
4.081055282143121e-8
1.6489669561869986e-8
9.800534386153124e-9
7.155173587745219e-9
5.510058109777077e-9
3.1635934209555005e-9
5.329594473631417e-10
2.6123085190261374e-10
6.086559033548572e-10
4.3756483571319886e-10
1.6196749015342159e-9
1.1978394680877176e-8
6.1559822988332005e-9
5.178151318419189e-9
5.211039252672229e-9
5.759848875129916e-9
6.811091889281547e-9
2.8892473112712156e-8
6.76219426958567e-8
4.2284998972666294e-8
3.40377406900142e-8
3.311681953845312e-8
3.524121536598931e-8
3.975479916984959e-8
4.7066704153001426e-8
5.7900339037691e-8
7.167505380316141e-8
8.273635649697377e-8
4.5748370250183866e-8
3.1773875692167975e-8
2.164694345010041e-8
1.527537736070911e-8
1.2891226166438558e-8
1.1654022194657983e-8
5.5472013082702564e-9
1.9967339329196274e-9
9.386109733095894e-10
6.069973213068145e-10
7.537926999585817e-10
2.113266206834185e-9
9.745343232621102e-9
1.0760081222400735e-8
7.187308998048599e-9
6.507639308016932e-9
6.7970048374718544e-9
7.801937795017123e-9
9.704008014610626e-9
1.3105798200116472e-8
4.0184154766300524e-8
5.3586731609778766e-8
3.282548521001053e-8
3.260434975854704e-8
4.014731027409517e-8
5.7885272603601554e-8
9.406075314311445e-8
1.330431719779385e-7
1.2951056611311997e-7
1.2391988323520529e-7
1.3341069900707976e-7
1.2881594378391916e-7
1.467090871475682e-7
7.167969244610033e-8
2.71694956038536e-8
1.482108267368935e-8
1.0575163023552004e-8
8.193727539909232e-9
6.4389891418440766e-9
2.290490966255801e-9
5.787236522299062e-10
1.3572780160412022e-10
4.1927577855717966e-10
2.281905697630474e-9
1.1404237635532015e-8
1.924702390988532e-8
1.1202233870221223e-8
9.870568908118608e-9
1.0285169802825487e-8
1.1872656325510652e-8
4.156760662288306e-8
9.152421350810264e-8
5.498384490780119e-8
4.455618765656465e-8
4.362088506866033e-8
4.6838827381069245e-8
5.3616763405579416e-8
6.487260724780807e-8
8.191446664608076e-8
1.0328929769651012e-7
1.1876054363304368e-7
1.1761684764638691e-7
7.396955390739188e-8
4.761547073680326e-8
3.9068718277198196e-8
2.676839268065689e-8
2.1011212731005762e-8
1.9733007071537396e-8
1.0477511184304937e-8
3.2963024265058106e-9
1.1282817364389156e-9
1.3732961671694113e-10
5.360623140459249e-10
1.2487543547876888e-10
8.878466090377079e-9
8.942875134629275e-9
7.424419175810106e-9
7.297735832538722e-9
7.827444311895857e-9
8.93537126568754e-9
1.076986663523826e-8
4.665437326195124e-8
8.896101358955503e-8
5.2438935894654397e-8
4.8488032527234494e-8
5.480200305108908e-8
7.040063626270372e-8
1.011183760710359e-7
1.539186685013942e-7
1.9236446477351184e-7
1.788006371285487e-7
1.6604795136193828e-7
1.9415404902991556e-7
1.2449998655180254e-7
4.566948389569945e-8
2.181922783283228e-8
1.4565629057440491e-8
1.1144419999939725e-8
9.120530948068372e-9
5.678909870694868e-9
1.981533033105092e-9
1.0262525939698435e-9
1.1863213412445568e-9
2.6771197955110028e-9
7.773006540081804e-9
3.522381005402228e-8
2.5232919491372024e-8
1.7140151474202656e-8
1.607944614558821e-8
1.765893343197905e-8
2.1680567416166565e-8
2.9489013555417223e-8
7.425304502207438e-8
1.215618224964302e-7
6.401242232158508e-8
5.2782059788775475e-8
5.30295457678457e-8
5.969059994106536e-8
7.382379000577586e-8
9.831966216261204e-8
1.2776297127118435e-7
1.3534575096075127e-7
1.1795633241200123e-7
1.042705155862793e-7
5.675256798841117e-8
4.590744274126224e-8
3.4924065169479646e-8
2.5248539523018713e-8
2.262941066069199e-8
1.8266496397011256e-8
6.445463794581708e-9
2.3040194901927634e-9
8.570121881952895e-10
7.857275686526263e-11
1.3563633107554182e-10
2.8532347048153967e-9
1.414702798624884e-8
9.37244962931904e-9
8.371794911976997e-9
8.528115049110319e-9
9.395445920376574e-9
1.1002413024931855e-8
1.3638894120037373e-8
5.62547134544031e-8
9.294980204808367e-8
5.4616724103518553e-8
5.1470211744302927e-8
5.962688128903135e-8
7.949689207938826e-8
1.1963090845253387e-7
1.7962866665747598e-7
1.924255840026593e-7
1.7240441578506606e-7
1.6987445442973566e-7
1.8529334931055985e-7
1.660868901987821e-7
5.7832011011607195e-8
2.350821023133808e-8
1.4329539133146e-8
1.0603449616564194e-8
8.312374751389086e-9
6.234740927182885e-9
2.1876291530892036e-9
9.103167190539634e-10
8.691388158916382e-10
1.9689629922001243e-9
5.796216292015886e-9
2.435898404467485e-8
2.7404084156258705e-8
1.682499830174184e-8
1.5200786567306473e-8
1.6308042406456694e-8
1.960406637277514e-8
5.876442846224474e-8
1.1854755827210554e-7
6.765112875877922e-8
5.481042912405174e-8
5.379518194778851e-8
5.8245275016200896e-8
6.783533878020295e-8
8.42985417034162e-8
1.0949896739051601e-7
1.3892208129322966e-7
1.544682790908161e-7
1.4356966788196812e-7
1.0048311738234374e-7
5.881711552346881e-8
5.5434416639971434e-8
4.582530476278349e-8
3.498880958869822e-8
3.360825099417881e-8
1.905704768908929e-8
6.011965537787837e-9
2.0496454055561114e-9
2.143496787676331e-10
1.4276934089574037e-9
2.9015622360287445e-9
2.8731498948397646e-9
8.825956615724225e-9
8.712301738062422e-9
9.020297702864247e-9
9.822172585397032e-9
1.1189587260382647e-8
1.3303335075032797e-8
6.014276112248895e-8
1.2080968525297433e-7
7.150279278435976e-8
6.595151367294842e-8
7.42728737031255e-8
9.502010076448157e-8
1.3590449014167582e-7
2.0531908837425705e-7
2.49197136363859e-7
2.242959520656786e-7
2.056125859690404e-7
2.393720922353766e-7
1.4557582115819967e-7
4.606290951692548e-8
2.1021924526006064e-8
1.37311250461625e-8
1.0341491810925553e-8
8.287030365337109e-9
5.751621687281826e-9
2.220715265504859e-9
1.3732603758861478e-9
1.8115095692163122e-9
3.823222367773168e-9
1.0012192699561537e-8
4.175889111005071e-8
3.429242042576117e-8
2.2419145929170824e-8
2.0947391024909265e-8
2.328085985040897e-8
2.929978665775992e-8
4.145766463988346e-8
8.884729154821371e-8
1.4539685288686963e-7
7.625220622557608e-8
6.234609877672689e-8
6.22103049929242e-8
6.962522332076523e-8
8.574329867970802e-8
1.1423776422445102e-7
1.522277648495205e-7
1.7204928608329906e-7
1.5213624215643686e-7
1.230439368754646e-7
6.670352120285134e-8
5.81829046520485e-8
5.412018848248984e-8
4.148588881621217e-8
3.8757439778178544e-8
2.8536492032104203e-8
9.746015085370101e-9
3.644635200297187e-9
1.364538203336159e-9
5.272508471973964e-11
1.090712779750728e-9
1.699397979084657e-9
1.3487543782081723e-8
1.1169475500700572e-8
1.0769940177859638e-8
1.128607466215478e-8
1.2548578881374187e-8
1.4674317492531042e-8
1.8022288406053907e-8
7.708987390896362e-8
1.2358619423723505e-7
7.294173990101252e-8
6.925235961629443e-8
8.099141579378094e-8
1.0965246328062626e-7
1.677548410399265e-7
2.406411820437299e-7
2.3243754372944001e-7
2.0574852150098495e-7
2.1036692700388578e-7
2.1350887360542527e-7
2.1083302373085324e-7
6.683604670509837e-8
2.3325629411737078e-8
1.2977670477647462e-8
9.32312195464138e-9
7.012328217346756e-9
5.712229158482124e-9
2.4649620103873933e-9
1.1045692471800336e-9
1.1729934976106154e-9
2.4556959775805327e-9
6.395220954062523e-9
2.3135540627510742e-8
3.8731574203029095e-8
2.1091722125087273e-8
1.8436550276228277e-8
1.9665013856176064e-8
2.383719323136506e-8
6.716557910657795e-8
1.3805002122083554e-7
8.064069468164242e-8
6.440391024879629e-8
6.238788739899052e-8
6.659710632226636e-8
7.630073664870956e-8
9.311159462288193e-8
1.1936838058583648e-7
1.541101559897146e-7
1.841764274603211e-7
1.79574306811503e-7
1.094824648786233e-7
6.846216725813589e-8
7.087129321561609e-8
7.368427480237324e-8
6.314928057412253e-8
6.116128574195984e-8
2.7154961437550504e-8
9.397012834765746e-9
3.561866276982149e-9
5.272961963274458e-10
2.6990111140869864e-9
7.754860367470514e-9
3.859408315248002e-9
8.369202919542305e-9
1.072415489423341e-8
1.2016872586864061e-8
1.3498603810305819e-8
1.555801736465853e-8
1.8512398887886523e-8
8.437350902471713e-8
1.6127256311245519e-7
9.597520172668815e-8
9.024983367596753e-8
1.0398539605123874e-7
1.3759097856418072e-7
2.0534589902637843e-7
3.033615350523179e-7
3.090062956061492e-7
2.6529466617410206e-7
2.5810779609477364e-7
2.6538207842945775e-7
1.941375375452073e-7
5.3761998800022196e-8
1.9669114031851148e-8
1.1315932126250797e-8
8.298738389989804e-9
6.176747082944541e-9
5.2703195352653866e-9
2.6164331381266565e-9
1.6859930285012508e-9
2.1963651044035527e-9
4.236598624181968e-9
9.906589677202569e-9
3.432518244992263e-8
5.1330675025114564e-8
2.86483976846721e-8
2.563685151969063e-8
2.829389517730915e-8
3.604457431955174e-8
5.242122754818067e-8
9.922032210858239e-8
1.7336478460419009e-7
9.217225350887964e-8
7.372097483025684e-8
7.208229603414484e-8
7.883813831153515e-8
9.447172001485819e-8
1.2274172693756956e-7
1.6622992305346876e-7
2.1027854032688388e-7
2.002010401087478e-7
1.319059113203304e-7
7.802909652714854e-8
7.445821462134836e-8
8.51972299605411e-8
7.873130047368014e-8
7.83153968011547e-8
4.1894386451524606e-8
1.5084199022954062e-8
6.33012107662375e-9
2.571808662156507e-9
2.1852653241177352e-10
3.5702307436692102e-9
3.443739939168211e-9
1.0737336776650346e-8
1.326992254309395e-8
1.4489785657190582e-8
1.5946302071773502e-8
1.8091396769926986e-8
2.1269336783259894e-8
2.6001735259922438e-8
1.1503590179433839e-7
1.680800541241645e-7
1.0141441835489312e-7
9.877086166734367e-8
1.1927225212632302e-7
1.692185590575916e-7
2.6773325126538513e-7
3.2842703930427466e-7
2.7896662652162603e-7
2.585485442166393e-7
2.9828180911644145e-7
2.5520894736013296e-7
2.165674943401611e-7
9.058066224556036e-8
2.3850447624096673e-8
1.0182088073111706e-8
6.714239604352157e-9
4.919626933022299e-9
3.658327608146854e-9
2.749266601009969e-9
1.4246918423519294e-9
1.5225119028186985e-9
2.780889105637771e-9
6.22639155897441e-9
1.8147721752135312e-8
6.728906265188985e-8
2.824791765093612e-8
2.2665493622231518e-8
2.3646321267342145e-8
2.8814130907370986e-8
7.467968934802224e-8
1.5870539762725318e-7
9.939805442427297e-8
7.732425186720752e-8
7.315543892591232e-8
7.620767297542648e-8
8.493407917152732e-8
1.0050813549369522e-7
1.2518772204756563e-7
1.599749115731871e-7
1.9554572654685763e-7
1.7420916124782058e-7
1.2247479196892348e-7
8.686057106840833e-8
9.302854476695988e-8
1.246313376297779e-7
1.490285491093079e-7
1.0846605572735452e-7
4.1505902925215686e-8
1.7554314421633222e-8
7.90585742171404e-9
1.8960612350292e-9
6.316025758874738e-9
3.007441771926632e-8
1.507263854581125e-8
5.360935339957455e-9
1.2977737477743201e-8
1.687917394751623e-8
2.0084431448994025e-8
2.3707187736810815e-8
2.8385961146847797e-8
1.3063446344844417e-7
2.253805422979546e-7
1.3807270245952173e-7
1.350674942658984e-7
1.6334106851371353e-7
2.3195981933191383e-7
3.682085751475375e-7
4.492787053657435e-7
3.747149865656886e-7
3.4459526111441993e-7
4.0361911656498276e-7
2.9909581585189776e-7
1.741265786949198e-7
7.528452547762516e-8
1.8699765699018883e-8
7.288830158839121e-9
4.804182890178978e-9
3.4682647476576905e-9
2.517495043362302e-9
2.908858817467074e-9
2.412458360407642e-9
2.7571278391386695e-9
4.461189404481441e-9
8.854163636258921e-9
2.3431011031296183e-8
1.0168662574744992e-7
4.154428699681211e-8
3.301847163048842e-8
3.551497655758255e-8
4.590671074418203e-8
6.928512012290647e-8
1.0708871386970429e-7
2.0470827028243232e-7
1.1625540579344858e-7
8.94124485177365e-8
8.45358656057825e-8
8.931737008469878e-8
1.029896516850503e-7
1.286691034065418e-7
1.7061692488977332e-7
2.20659588792276e-7
1.7760232021498437e-7
1.4495243228619617e-7
1.027048292662822e-7
1.0147432704172055e-7
1.379395816256374e-7
2.0076287033340007e-7
1.6012345383392378e-7
6.528145511454848e-8
2.936714226664245e-8
1.4850015793103654e-8
7.1315113939812125e-9
3.190102101308817e-10
1.7174341208960287e-8
2.1839741464919903e-8
2.990754629509108e-9
1.425383674043802e-8
2.0025691806026998e-8
2.4233592019048814e-8
2.863841076551444e-8
3.4162118959233694e-8
4.167114721819303e-8
1.949604549850911e-7
2.418330610888596e-7
1.5465875514654098e-7
1.5880219767500653e-7
2.0537141953400946e-7
3.1966071781703623e-7
4.812357322228278e-7
4.2569604132113316e-7
3.648903170006893e-7
4.0439272154360357e-7
6.515949169449044e-7
4.113270905981167e-7
1.8017839748928284e-7
7.76217197627013e-8
3.2036218350007176e-8
7.305409131350817e-9
2.888571857879626e-9
2.138334160472998e-9
1.2225613658852197e-9
1.0889529900562687e-9
2.2494358406440024e-9
2.4452095027540796e-9
3.106933400105012e-9
5.428599919744565e-9
1.188510829976509e-8
4.4053246474741734e-8
5.239401615648204e-8
3.0747488506553675e-8
2.96268763731803e-8
3.598331207588875e-8
7.839102691453949e-8
1.712534438051507e-7
1.3022228118342485e-7
9.699307450328595e-8
8.82410675772123e-8
8.898357347655164e-8
9.627427831026822e-8
1.1092298403331661e-7
1.3516243120541606e-7
1.6825591558100134e-7
1.7713718948484537e-7
1.8416535619229494e-8
1.5670756138823853e-7
1.4518655169776994e-7
1.404954309785661e-7
2.2772857475538727e-7
3.4865794949370377e-7
1.966288466238046e-7
9.099836562611748e-8
5.133413354267618e-8
3.1772570381516866e-8
1.5714742184565428e-8
2.5803889657164972e-8
4.597195382962558e-8
2.976654929247441e-8
8.957948295986932e-9
1.0703262493283061e-8
2.369775418474306e-8
3.300117283755161e-8
4.1580265353662495e-8
5.1091406725864296e-8
2.3374097537852882e-7
3.3671749400368875e-7
2.2640703943715043e-7
2.404119777297035e-7
3.228967844095152e-7
5.246782472078291e-7
7.133099913705703e-7
5.727995694784612e-7
5.217413393669267e-7
6.638138569485635e-7
1.4783726114582378e-6
5.879383419066339e-7
1.5541086828441734e-7
4.4537026329827984e-8
1.6590512649122084e-8
4.73117439307914e-9
8.588575185042456e-10
4.03294071997644e-10
3.7252146726786096e-10
4.128625209055806e-10
1.7373566854817352e-9
3.786589658136296e-9
3.13140725027467e-9
4.874595672921372e-9
1.2435792591045627e-8
3.516814992007096e-8
1.46517256413384e-7
5.3667707536470346e-8
4.691736323986826e-8
5.829612309005146e-8
8.066673821578824e-8
9.567056468814672e-8
2.0613293199339423e-7
1.6002493381053732e-7
1.1507343853701571e-7
1.0276735492019718e-7
1.040938039101134e-7
1.160668448880146e-7
1.4093835009772618e-7
1.7732759970423914e-7
1.6796825044891663e-7
5.383241485576148e-9
1.0799556587133917e-7
2.004454596421931e-7
1.922986606703868e-7
2.93621962790195e-7
3.5243173306943306e-7
3.2010902162400586e-7
1.9047036243003789e-7
1.1311501235042236e-7
8.391792963634845e-8
7.222492435808828e-8
2.1446125000056515e-8
2.533301826553303e-8
2.9884752637174334e-8
2.0478970059559007e-8
8.850378049129984e-10
2.2607709879947823e-8
3.90944037038257e-8
5.300216222748814e-8
6.716369748998461e-8
8.360701779932248e-8
4.2337203839402913e-7
3.874950888454186e-7
2.8897668275999445e-7
3.362353412669631e-7
5.13249520741317e-7
8.441004381149704e-7
7.240129582325349e-7
6.091030261218359e-7
7.398593167033082e-7
1.6401542146508746e-6
0.000015781878308609036
8.560441699482177e-6
1.3904310541677776e-6
2.0918405927073362e-7
3.225066827348386e-8
4.154557291586699e-9
5.438571278721138e-10
1.5921681201602964e-9
8.755962604725279e-10
7.132232845012013e-11
2.5211340318405027e-10
2.4845381770755813e-10
4.875314596859572e-10
4.4112280404153513e-10
3.247630887031806e-10
6.944230542939233e-10
4.0584853065020125e-9
3.7006133340115856e-8
2.7926973923315766e-8
1.579688460709314e-8
2.28506944963184e-8
7.285358403942707e-8
1.490115512681553e-7
1.3112297586123776e-7
1.0726504113443705e-7
9.6389518381284e-8
9.431371706357345e-8
9.7701865129796e-8
1.0060641380486448e-7
8.094000293729228e-8
9.560488677271851e-10
6.455607014642921e-8
7.517185125209855e-8
1.0453513943791158e-7
1.4922718112739946e-7
1.377238224218757e-7
2.1010315030302718e-7
5.081051881187843e-7
1.6286467090532554e-6
1.7687556480358843e-6
9.150047710165487e-7
4.1092809811338025e-7
1.84292480252992e-7
3.00225757386449e-8
3.761941119659652e-9
4.2424338835019815e-8
6.298968305157853e-8
9.029722278151004e-8
9.120269239555805e-8
5.6356962179143916e-8
3.1096219163634897e-8
3.032680497251302e-7
6.03182887121749e-7
5.807043973330901e-7
7.759932368049279e-7
1.144723622937146e-6
8.0972754846297e-7
6.980074558063637e-7
1.1726288818933689e-6
0.000014561921190499747
1.5848082291021475e-6
1.6008639601389394e-6
3.0464610959499126e-9
1.3824067535338986e-8
5.295622148312206e-9
3.639901324369694e-10
6.428512829611487e-10
1.0766680621384425e-10
2.6535583936326528e-11
6.363138782260242e-11
3.3812857911352298e-9
2.41252136157352e-9
8.694842165200029e-10
1.740350993801292e-11
7.663879022982179e-13
4.956766695213197e-12
1.069079021648837e-11
1.728884748140966e-11
2.4845527986652265e-11
3.3264639110332044e-11
4.2469302785324835e-11
5.2658216236022294e-11
4.82887711459458e-13
2.651838914355973e-12
1.576298570294847e-12
7.916444269069967e-13
2.232556001426131e-13
2.350967215119315e-13
6.731163872184371e-13
1.1659451790236393e-12
1.7807387587545234e-12
2.5859781274865275e-12
3.662128272667809e-12
1.3849366661610004e-11
2.982715975448407e-11
4.65030134633522e-11
4.221690149462921e-11
7.582835575488583e-12
7.848661929259387e-12
1.6486447326014113e-11
2.3294959608202748e-11
3.0003139081583805e-11
3.7520295985552735e-11
4.656785013792921e-11
5.7927860650363324e-11
7.261358999812207e-11
9.206249090321728e-11
1.1842280590817183e-10
1.5503165236844271e-10
2.0726472703259592e-10
2.8411453782834047e-10
4.0122311890006007e-10
5.867155246421608e-10
1.6900768860473994e-10
1.9518348972662317e-10
3.039868038346687e-10
3.217228472620339e-10
3.191988015629072e-10
3.164317070042559e-10
3.181659164634605e-10
3.249703452909417e-10
3.364001048478882e-10
3.5184201453956044e-10
3.7069534440723205e-10
4.445707796759631e-10
5.831783063293472e-10
5.470579097663449e-10
3.6387963887812067e-10
2.741280522869567e-9
4.9477374774575025e-9
6.134001654891989e-11
6.561491997636811e-13
5.273406607616516e-14
0.
0.
0.
0.
0.
0.
0.
0.
0.
0.
3.8153379117945755e-13
2.327672583792165e-13
2.5347327820643726e-13
3.03487261411641e-13
3.7319318500626575e-13
4.6379332374957e-13
5.799064432892431e-13
7.284581634880885e-13
9.18781671296893e-13
1.1631694479181256e-12
1.4777191503596394e-12
1.8834761490700185e-12
1.280131787970172e-11
4.043751343393302e-12
1.0915118858030944e-12
2.995407479477832e-13
1.1647752737886749e-12
2.0360015185184085e-12
3.121410616044543e-12
4.603203577986931e-12
6.707441290246522e-12
9.74359356550571e-12
1.4139649112389503e-11
2.0462032520270917e-11
2.938048774514496e-11
4.150836500658776e-11
5.708493120008295e-11
7.568316188842479e-11
9.636467608515284e-11
1.183589899044611e-10
1.4162975354826409e-10
5.794439573829744e-10
2.292776160308052e-10
1.67643621190092e-9
3.1294560166650254e-9
3.6525430682813293e-9
3.914882838782082e-9
4.21925243088385e-9
4.588670040560613e-9
5.002020033511285e-9
5.435349332289178e-9
5.867411327991955e-9
6.25440845157641e-9
5.8434184473619465e-9
1.795788456450632e-9
1.3428822336631941e-10
2.887790398464693e-10
4.892042957173223e-10
6.498280162845136e-10
6.66527102641846e-10
8.870130915471596e-10
2.523285694360431e-9
2.3966808099840537e-9
2.454746650627393e-9
2.665225543797291e-9
3.087287154270359e-9
3.891939856765309e-9
5.525957112367833e-9
9.191798028001431e-9
1.4327359776573355e-8
9.861839165568529e-9
7.083050901262496e-9
6.703714638394963e-9
1.0184616613791766e-8
1.004090203142165e-8
1.3960597758933827e-8
2.358474344348205e-8
4.639138139361707e-8
7.352789760668745e-8
7.554668673593921e-8
8.185312871170777e-8
9.173601585963629e-8
4.7127664190712746e-8
9.127920161962393e-8
8.613033922830056e-8
1.0340493364435257e-7
6.451329275561063e-8
2.212082234589655e-8
1.0947678771734727e-8
7.445080034802974e-9
5.465718104132604e-9
3.810705040112909e-9
7.566540109187034e-10
3.379494277036528e-10
8.096912353581964e-10
9.048469203666362e-10
2.5221792042995765e-10
1.0134103863832492e-8
6.1114334710021994e-9
4.90579482123378e-9
4.841316180975721e-9
5.267889199153157e-9
6.1224173329340364e-9
2.7278143915886896e-8
6.849123711808747e-8
4.726491001823576e-8
3.787342396915891e-8
3.661106186947224e-8
3.85527717421555e-8
4.2737093860761605e-8
4.931636751046782e-8
5.886055554042144e-8
7.169628567851332e-8
8.626670588255271e-8
4.877604348204702e-8
3.6960440287952605e-8
2.6657169416007754e-8
2.0051466171812955e-8
1.791571915395743e-8
1.49753916601233e-8
5.896157242653898e-9
2.2966691190307233e-9
1.1974395649003863e-9
9.087712778805884e-10
1.3540055135780607e-9
3.976032532095239e-9
1.8413713125974604e-8
1.3071813077466774e-8
9.496320769932527e-9
8.898415933507619e-9
9.494484979252528e-9
1.1102436784946573e-8
1.4088934545958898e-8
4.4352644679754746e-8
6.391245916682218e-8
3.8541397861156744e-8
3.7459988293931936e-8
4.491779698572746e-8
6.256783233216993e-8
9.853798454153934e-8
1.449763065587988e-7
1.4683295385217228e-7
1.364082937821929e-7
1.417011194719558e-7
1.6591492850394325e-7
1.4148658328190514e-7
1.6803839025163747e-7
1.1016383237629958e-7
3.057255299857082e-8
1.3588979517384403e-8
8.812349850894336e-9
6.310291422877972e-9
4.569134990220763e-9
1.4566088840907934e-9
1.8205247149987074e-10
6.175206222548001e-10
3.754590462218447e-10
1.4302268048353889e-9
1.1758806363546866e-8
1.4302781081027662e-8
9.266200850726333e-9
8.5211293295988e-9
9.03168262373481e-9
1.0450100672443459e-8
4.3541894729182063e-8
1.0618098419031663e-7
7.344756375551333e-8
5.852659184539079e-8
5.632123653185782e-8
5.9100764353548196e-8
6.538309051905978e-8
7.547502935970014e-8
9.037658414021024e-8
1.1090132514079858e-7
1.357757523560905e-7
7.655801871968491e-8
6.463968883345699e-8
5.6815191137946066e-8
4.5046390149717524e-8
4.1935327705735986e-8
3.323358672551997e-8
1.2406166133257422e-8
5.011317002312588e-9
2.587969902676979e-9
1.7423853847761898e-9
2.176482743412427e-9
6.881896165116537e-9
3.317771184328925e-8
2.0957276415788508e-8
1.6605521148251157e-8
1.6051593987658383e-8
1.7261234000008123e-8
2.0063516613980234e-8
2.5013598052498284e-8
3.3565040900827615e-8
1.0283533783969219e-7
1.1610433834486531e-7
7.034652961613071e-8
6.929936466080974e-8
8.529221407889212e-8
1.2456341617795122e-7
1.9922310237878946e-7
2.3133710969867452e-7
2.0265167692524307e-7
1.9920856978393685e-7
2.3537124986416194e-7
1.9720578633518652e-7
2.2755432834701712e-7
1.4026352812045896e-7
3.84524185586426e-8
1.6541558187085846e-8
1.0581875895734832e-8
7.778142966647101e-9
5.936789304823875e-9
3.267916701276079e-9
7.976160458533878e-10
3.0100625259059084e-10
8.205102887603493e-10
3.0648832325122422e-9
1.1660977182726314e-8
4.1301634594102746e-8
1.8568075304538588e-8
1.505847702880133e-8
1.5250480378086234e-8
1.7482624288947662e-8
2.2042729104435394e-8
7.347621157414238e-8
1.5368787602504655e-7
9.013795310090064e-8
7.202170580242526e-8
6.99466076751194e-8
7.49263074305892e-8
8.61829141525353e-8
1.0561672939711104e-7
1.3598978934409278e-7
1.7620266679614878e-7
2.1117328474414116e-7
1.0912752190941423e-7
7.760386142072653e-8
7.772792450199186e-8
6.735430937865327e-8
5.800388802898064e-8
5.501951216924773e-8
2.4729124484522118e-8
9.08466061013596e-9
4.05645771433157e-9
1.921027707457262e-9
8.027131623116592e-10
1.8183550856667175e-9
1.8858387588339682e-8
2.1220359388426767e-8
1.7492067540317037e-8
1.705911316166073e-8
1.815283316943372e-8
2.057919244426797e-8
2.466799550479797e-8
9.538916044002777e-8
1.5001010143879525e-7
8.903694705863501e-8
8.470513678883002e-8
9.916739668066326e-8
1.3449683514677337e-7
2.0588544374890313e-7
2.89722379390444e-7
2.7260677655959423e-7
2.4050721172418143e-7
2.473516375200377e-7
3.127239848364281e-7
2.481202867599964e-7
2.3367195855594392e-7
1.1997496698186468e-7
2.8450426474192837e-8
1.0529717160222855e-8
6.372424620875383e-9
4.513676021025107e-9
2.868417129025586e-9
1.25424509531097e-9
7.675120667474928e-12
1.2746975375201482e-10
1.1598793132391834e-9
4.221599530010228e-9
1.733450396583719e-8
3.342364585584941e-8
1.743167336469806e-8
1.5164611222044614e-8
1.6022846472853077e-8
1.903717779140979e-8
6.905272928606417e-8
1.61094331012814e-7
1.1471442097634374e-7
8.911275336881866e-8
8.393401574098166e-8
8.652695372867373e-8
9.439283365098595e-8
1.0794152212333521e-7
1.286791442332417e-7
1.5804260336569655e-7
1.9478652987689723e-7
1.1408356317214046e-7
1.0242169177269213e-7
1.173540688184512e-7
1.2125750117827458e-7
1.2267839886408385e-7
7.361118440868771e-8
2.828813770743527e-8
1.2825817321479768e-8
6.825837262695807e-9
3.880076439946288e-9
2.4981397527852744e-9
7.920237741027616e-9
2.9173489547967153e-8
2.544620264902165e-8
2.5225855809978092e-8
2.6615058645326095e-8
2.9524737753642906e-8
3.433115888431478e-8
4.186549161117371e-8
5.376123253543582e-8
2.014804942717499e-7
2.0980616223037075e-7
1.3115454453403085e-7
1.324429904344685e-7
1.6840018621559623e-7
2.568582432736059e-7
3.8989291192923805e-7
3.6148685355781313e-7
3.097435873392483e-7
3.301643738886642e-7
4.7201607046208866e-7
3.3722541446153565e-7
2.713295948559706e-7
1.6228716579604325e-7
4.9340382025932105e-8
1.3541672129076204e-8
6.590595401016461e-9
4.779247227110664e-9
3.1238978870342674e-9
2.3697275157319436e-9
1.265298791856152e-9
9.96169643023311e-10
1.8019763895804942e-9
4.179286512840942e-9
1.1281961434604357e-8
5.479221927924602e-8
3.451051603318878e-8
2.3382417573453033e-8
2.2602636936754813e-8
2.5968101607085262e-8
3.378512362912722e-8
9.43686256406863e-8
2.0389568612804887e-7
1.3181692025329331e-7
1.0139717125676601e-7
9.526755078973486e-8
9.88350047776579e-8
1.0992171895731905e-7
1.3006377678596383e-7
1.6238634520646964e-7
2.0852961463021843e-7
2.5284365924345476e-7
1.4490592343048173e-7
1.1501959569387103e-7
1.2942104787489474e-7
1.644078762826886e-7
1.860267925269517e-7
1.1713109830805751e-7
4.660640578047819e-8
2.143481213642465e-8
1.1174391665572404e-8
5.600555616515247e-9
6.510059286365638e-10
5.372535478323084e-9
7.675822232479257e-9
1.8923757027038393e-8
2.418944828934802e-8
2.7806097701631664e-8
3.171313442101165e-8
3.69161304413586e-8
4.43052235702e-8
1.8504997056853087e-7
2.5421683686467216e-7
1.5829226620838314e-7
1.5802971656163938e-7
1.9658383840736078e-7
2.906390951327789e-7
4.580496689291408e-7
4.7074727960154557e-7
3.8756815428011766e-7
3.838971640810658e-7
5.052769926581672e-7
1.0536892179255166e-6
6.300479779480142e-7
2.5923172586463486e-7
8.137518024230516e-8
3.420693707667551e-8
8.983452154723843e-9
2.1416840314580303e-9
1.107907920774668e-9
5.50462056417548e-10
9.63663167492255e-11
2.9525364242944323e-10
1.1402929213530871e-9
1.5655571868213656e-9
3.2920344123787173e-9
8.16143696753058e-9
3.357935412165476e-8
3.65542729255957e-8
2.1507977274414378e-8
2.041108429811738e-8
2.387671549809245e-8
7.277251538444587e-8
1.7115596118340544e-7
1.6576790283878398e-7
1.2330305412576019e-7
1.1021899462358722e-7
1.0915127534585623e-7
1.1525290799314851e-7
1.284574980258822e-7
1.5077053296838775e-7
1.8438461304019967e-7
2.1942565462702248e-7
1.7037808287787027e-7
1.5796715273390703e-7
2.10274187795839e-7
3.671894100428697e-7
2.8002418433578903e-7
1.2613394789616433e-7
6.651589247915826e-8
4.098805363161337e-8
2.7881948839514446e-8
1.941659981069448e-8
5.517951977674345e-9
7.222983470465562e-9
4.059989323519212e-9
1.906679602671974e-8
3.1441545524891006e-8
4.0990378849556324e-8
5.0091961589077296e-8
6.071053129584175e-8
7.459866572372984e-8
9.403961161185658e-8
4.3048442453246316e-7
3.465406849383446e-7
2.4075609703537646e-7
2.653477525164186e-7
3.791906505307036e-7
6.328512213745511e-7
6.523964272399166e-7
5.156420354119981e-7
5.331589476263388e-7
8.250525729674429e-7
2.7587142928965447e-6
1.4746751961032576e-6
5.218390668780948e-7
1.236027179867212e-7
3.3336201180480026e-8
1.203063228002904e-8
2.9420846445324624e-9
5.160595943957616e-10
2.604667741470239e-10
1.6402978759592492e-10
2.647143856373435e-10
2.113173479646958e-9
2.692002600277876e-9
2.660407804698745e-9
5.939605085648921e-9
1.3784500490725856e-8
5.852119014829376e-8
4.9745557485180865e-8
3.127507672584262e-8
3.222137267252299e-8
4.190906255300934e-8
8.115736044173272e-8
1.9331662835363518e-7
1.9209068223026107e-7
1.3944350193534434e-7
1.2227821621972566e-7
1.2079553990652705e-7
1.2971733140645012e-7
1.499295792614732e-7
1.8377492007461637e-7
2.1572540615672412e-7
1.1735107709026608e-7
2.492695010523101e-7
2.2836280482514484e-7
2.578084394085794e-7
4.087885858426187e-7
3.715997383607822e-7
2.651229939341647e-7
1.434760366952708e-7
9.568097658713808e-8
7.784462987247583e-8
7.346464016325632e-8
7.636357115476175e-9
1.846195921766619e-8
1.7389906257106844e-8
3.187427956589811e-9
1.8601306504776183e-8
3.8528228631568127e-8
5.498836450106618e-8
7.076285530020932e-8
8.845973335987424e-8
4.1755285379233214e-7
4.256006869758079e-7
3.091860334242285e-7
3.508996368058856e-7
5.170422483558982e-7
8.680052099384746e-7
8.1950951512252e-7
6.583959426862793e-7
7.294039433400002e-7
1.336002155608381e-6
8.307515895447018e-6
3.079372844658528e-6
3.1107648001203152e-6
1.926833773674485e-6
7.291485019996431e-7
2.5442612134688466e-7
4.772255677339579e-8
1.0708064199069732e-7
4.259002762437021e-7
1.6451221225636814e-7
2.1205706942567474e-8
4.79160004727532e-9
2.7139224579572178e-9
3.379711691316564e-9
3.2711527309812692e-9
2.3849505044168288e-9
5.08180563756401e-10
5.598455724778638e-10
4.590382124188193e-9
2.173740001290284e-9
4.0347677438544564e-10
1.6558268978606182e-12
2.4604399270969932e-12
9.147550472590314e-12
8.786558845396835e-12
5.332707011865356e-12
3.8830724889913474e-12
2.9181119791967646e-12
2.115155241731939e-12
1.4210223661720824e-12
8.552738422898655e-13
4.4267208816275026e-13
2.442825846556836e-12
5.524175319752252e-12
6.900620840530292e-12
1.6364965928917997e-12
2.2730020353918677e-12
4.029640095666299e-12
5.1821729224853265e-12
6.230706512967959e-12
7.352103051225549e-12
8.625182526192598e-12
1.0099543543778985e-11
1.1819651138368761e-11
1.3835155348940796e-11
1.6207109100195816e-11
1.901367945449278e-11
2.23575797374033e-11
2.637570025854169e-11
3.125314201550435e-11
3.724376795028333e-11
4.4701122516765507e-11
1.1173282264384265e-10
1.4319866806385342e-10
2.0606600951810115e-10
2.108316331595037e-10
2.0226155568175366e-10
1.9486131658884017e-10
1.9152447935567436e-10
1.9219040123346915e-10
1.963272641161603e-10
2.0347356588886112e-10
2.1330562041356654e-10
2.0308144637435765e-10
3.117490248431093e-10
5.156811657746324e-10
6.480694932426e-10
4.859913408678824e-10
4.586616276809035e-10
2.158403499772122e-9
5.9538299959932044e-9
4.002449733827648e-10
7.506696278632383e-13
1.3544228263140205e-13
0.
0.
0.
0.
0.
0.
0.
0.
0.
3.650190283866552e-13
2.0923514485574595e-13
2.2572322174801373e-13
2.6883665684676465e-13
3.290536196749721e-13
4.0712290399097247e-13
5.068687211393385e-13
6.340856745646921e-13
7.965788705738382e-13
1.0046091132690988e-12
1.2715890478401295e-12
2.5862323560367074e-11
2.0496822572119813e-12
4.705951937185058e-13
2.465461087877949e-13
7.184174010118108e-13
1.2014525519733072e-12
1.8048876532222615e-12
2.6276988933241803e-12
3.7927806718105514e-12
5.470527576188284e-12
7.90541432449674e-12
1.144773051188827e-11
1.6584753345728505e-11
2.3948883376202034e-11
3.4249654814471556e-11
4.805494908015861e-11
6.543098274278087e-11
8.572799080912768e-11
1.0793285206498336e-10
4.2571552890425493e-10
8.283647731835403e-11
7.219348114061634e-10
1.8979949284232054e-9
2.7235320417074695e-9
3.1119998390411e-9
3.3913348184288586e-9
3.6799931521027837e-9
3.9958506420402596e-9
4.332127013425145e-9
4.676619000117939e-9
5.016291242485025e-9
5.736811759923727e-9
4.04083902593323e-9
6.913870536771931e-10
1.8208959045126088e-10
4.722466480488175e-10
7.298470993855281e-10
1.1298467158112614e-9
1.893954391451211e-9
3.521933439291004e-10
1.111977652516238e-9
1.5476940127800584e-9
1.8673787580069746e-9
2.242135851142816e-9
2.767881960067335e-9
3.5998998757006293e-9
5.121326703540671e-9
8.308338775996568e-9
1.0642635495819703e-8
6.67112976560513e-9
6.304528089826435e-9
1.0868286117764164e-8
9.82983883822463e-9
1.288212328921833e-8
2.037586697317403e-8
3.77022156028591e-8
6.697552285828131e-8
7.501297764492389e-8
7.684656133406251e-8
8.592994939950322e-8
8.031711938686811e-8
8.495521204766046e-8
8.737072595237849e-8
8.987256131981314e-8
4.081071332122656e-8
1.6489776466213855e-8
9.800630979625371e-9
7.155250729970926e-9
5.510123118489283e-9
3.1636117177742346e-9
5.329631246697335e-10
2.6123107940913144e-10
6.086553009612945e-10
4.375493839855152e-10
1.6197563127902182e-9
1.1978621071314324e-8
6.1560944869436135e-9
5.178247014339832e-9
5.211136695263497e-9
5.759958687540647e-9
6.8112255372322006e-9
2.8893000806286724e-8
6.762304991014862e-8
4.22856119239411e-8
3.403824875247244e-8
3.3117330619088127e-8
3.5241783625522574e-8
3.9755480235530675e-8
4.706757657592583e-8
5.7901510601838575e-8
7.16766002997363e-8
8.273812440288886e-8
4.5749352427178304e-8
3.177455063278089e-8
2.164746426415764e-8
1.5275734107069602e-8
1.2891515521916708e-8
1.165429819735117e-8
5.547358009977653e-9
1.9967875350864982e-9
9.38633902787178e-10
6.070094291599462e-10
7.538032078405239e-10
2.1132944952078003e-9
9.745481327124766e-9
1.0760336233263837e-8
7.187470518840876e-9
6.507782356780248e-9
6.797151710801768e-9
7.802103113396407e-9
9.70420834498038e-9
1.3106058662353664e-8
4.018497538314202e-8
5.358781911541614e-8
3.282609232854211e-8
3.260490000296379e-8
4.0147923444247726e-8
5.7886059306296744e-8
9.40618918160421e-8
1.330447903139111e-7
1.295121177410334e-7
1.2392121106525874e-7
1.334119775874914e-7
1.2881733184253604e-7
1.4671054130764173e-7
7.168018098993886e-8
2.7169681043926353e-8
1.4821196062962975e-8
1.057524475505258e-8
8.193792648968413e-9
6.43904030717417e-9
2.290507189274021e-9
5.787299092429728e-10
1.3573275913888802e-10
4.1928763344285935e-10
2.2819441347664786e-9
1.1404404043794893e-8
1.9247223335423137e-8
1.120235645905545e-8
9.87067892677898e-9
1.0285286335362115e-8
1.1872793651525875e-8
4.1568060163675007e-8
9.152517713768165e-8
5.498440962565828e-8
4.455665575911984e-8
4.362135525855448e-8
4.683934932858765e-8
5.361738806302716e-8
6.487340676346194e-8
8.191554071413087e-8
1.0329072230284212e-7
1.1876221927087522e-7
1.1761853133529874e-7
7.397066779516362e-8
4.7616132888073106e-8
3.906932589966951e-8
2.6768834754784974e-8
2.1011546863997625e-8
1.973332279333744e-8
1.047769061396444e-8
3.2963585224955448e-9
1.128300441332272e-9
1.3733132689529698e-10
5.360735537832824e-10
1.2488826210225908e-10
8.878564988222511e-9
8.943004612410575e-9
7.424531123353921e-9
7.2978473095537065e-9
7.827564224762888e-9
8.935507791552636e-9
1.077003006360599e-8
4.665505373056574e-8
8.896231846389835e-8
5.243968422024291e-8
4.848870235714163e-8
5.480273410973539e-8
7.040153924258294e-8
1.0111961720927906e-7
1.539204767805847e-7
1.923666482569907e-7
1.7880257571732288e-7
1.660496552673002e-7
1.941560781959429e-7
1.2450120098392945e-7
4.566988398969534e-8
2.181941118172564e-8
1.4565744768753774e-8
1.114450614630363e-8
9.120603972620885e-9
5.678957232430059e-9
1.9815507786373016e-9
1.026263267319445e-9
1.1863352303794593e-9
2.677150203640975e-9
7.773090348226511e-9
3.522417893058729e-8
2.5233182679561663e-8
1.7140329475409996e-8
1.6079613562873303e-8
1.7659118683838994e-8
2.168079760670798e-8
2.948933179279222e-8
7.425378981203392e-8
1.2156307493038188e-7
6.401309806843874e-8
5.278263053456975e-8
5.303013582881072e-8
5.969128926406111e-8
7.382468418543867e-8
9.832092344746559e-8
1.2776472357750048e-7
1.353477540970518e-7
1.1795819411724198e-7
1.0427211962680996e-7
5.675341425868502e-8
4.5908140077206095e-8
3.4924661543566716e-8
2.524897431928559e-8
2.2629798940332078e-8
1.826680760268978e-8
6.445572986207643e-9
2.3040587030514134e-9
8.570265090866292e-10
7.857339173828155e-11
1.356408147937312e-10
2.8532776993870703e-9
1.4147248245864161e-8
9.372604477309386e-9
8.371936391653281e-9
8.528260437650139e-9
9.395606608281994e-9
1.1002601222008185e-8
1.3639126892621691e-8
5.625562748526307e-8
9.295126066482769e-8
5.461755467822242e-8
5.147097125575503e-8
5.962773425414441e-8
7.949799360373592e-8
1.196325112305377e-7
1.7963095098231677e-7
1.9242784097100377e-7
1.7240633141145168e-7
1.6987627947765113e-7
1.8529531503672205e-7
1.6608875307757679e-7
5.7832602886070245e-8
2.3508427785675242e-8
1.4329659151874884e-8
1.060353371957836e-8
8.31244208475822e-9
6.234796415036479e-9
2.1876503518698377e-9
9.103261588903032e-10
8.691486708085503e-10
1.968984464471291e-9
5.796275851363668e-9
2.4359218981837146e-8
2.740439054889494e-8
1.6825179038401103e-8
1.520094796159425e-8
1.6308215172986606e-8
1.96042745237413e-8
5.8765041025341e-8
1.1854885062504185e-7
6.765188983179133e-8
5.481105578343248e-8
5.379580860881822e-8
5.824596938670623e-8
6.783617102854742e-8
8.429961222800003e-8
1.0950041713773566e-7
1.389240284305126e-7
1.544706140615969e-7
1.4357198007810474e-7
1.0048462802025682e-7
5.8817988265998674e-8
5.543524793305199e-8
4.5826073539581636e-8
3.4989397538484614e-8
3.360880673223301e-8
1.9057343399340327e-8
6.012062701255073e-9
2.0496796988260816e-9
2.1435364960864805e-10
1.4277171863609397e-9
2.90161517696612e-9
2.8731827209571447e-9
8.826089961559696e-9
8.712444023962845e-9
9.020448801155452e-9
9.822338811817968e-9
1.1189777402514536e-8
1.3303561298182885e-8
6.014372752034088e-8
1.2081158861606525e-7
7.150390058477996e-8
6.595252240316599e-8
7.42739946589463e-8
9.502151782656668e-8
1.35906495356829e-7
2.05322037779794e-7
2.4920040548111796e-7
2.242986941951973e-7
2.0561504396606808e-7
2.393748857855207e-7
1.4557766750600464e-7
4.6063432468007805e-8
2.10221300710651e-8
1.3731243042343596e-8
1.0341578308894682e-8
8.287101220929216e-9
5.751679895806239e-9
2.2207392387851792e-9
1.3732757928279571e-9
1.8115303288017617e-9
3.823265039376066e-9
1.0012300190334181e-8
4.175931039473277e-8
3.429285352763582e-8
2.2419415632404156e-8
2.0947639329058957e-8
2.328113469756016e-8
2.9300132509577228e-8
4.1458153063670016e-8
8.884830662898708e-8
1.453986404288242e-7
7.625317221593922e-8
6.234690229233827e-8
6.221112411737243e-8
6.962616526032583e-8
8.574449801230835e-8
1.1423943027516477e-7
1.5223013396573936e-7
1.7205223507588496e-7
1.5213904244649677e-7
1.2304601021809858e-7
6.67046415347834e-8
5.81838822461054e-8
5.4121185524303906e-8
4.14866844594374e-8
3.875817735453217e-8
2.8536996222606854e-8
9.746189591610333e-9
3.6447031594554166e-9
1.3645641402681266e-9
5.272604695929511e-11
1.090734988501374e-9
1.6994256518673402e-9
1.3487764776036352e-8
1.1169678801158492e-8
1.077014342570756e-8
1.1286290763843657e-8
1.2548820662814568e-8
1.467460085648492e-8
1.802263621969661e-8
7.709129310461258e-8
1.2358838514190523e-7
7.294301209176612e-8
6.92535492903662e-8
8.099278644571702e-8
1.0965429529833986e-7
1.67757600659717e-7
2.4064488202913904e-7
2.3244077995761228e-7
2.057512908594725e-7
2.103697469607416e-7
2.1351156477276837e-7
2.10835783781205e-7
6.683692895094062e-8
2.3325888108273095e-8
1.2977790406119065e-8
9.323201855167466e-9
7.01239060961981e-9
5.7122833122599e-9
2.4649910383328095e-9
1.104582944110166e-9
1.173008650009231e-9
2.455726262335833e-9
6.395295610165539e-9
2.3135787340955383e-8
3.873213124447849e-8
2.109200163216466e-8
1.8436788535090555e-8
1.966526594686462e-8
2.3837498349564767e-8
6.716641382976549e-8
1.3805184350216863e-7
8.064180681894578e-8
6.440480806690253e-8
6.238876867426641e-8
6.659806279530141e-8
7.630185473253289e-8
9.311299114049238e-8
1.193702210377387e-7
1.5411262928239862e-7
1.8417957566343275e-7
1.795775453435824e-7
1.0948435851529624e-7
6.84633618238315e-8
7.087248971656432e-8
7.368563107031297e-8
6.315050183828323e-8
6.116237258608572e-8
2.7155399659798877e-8
9.397181211986484e-9
3.56193475647414e-9
5.273084616334874e-10
2.6990606081476316e-9
7.755022027889327e-9
3.859506039833457e-9
8.369337043514268e-9
1.0724352040838271e-8
1.2017102868880899e-8
1.349886684236875e-8
1.555832266702019e-8
1.85127628895981e-8
8.437506762524874e-8
1.612754935720783e-7
9.597693839485064e-8
9.025146339493215e-8
1.0398727016671676e-7
1.375934633178612e-7
2.0534961715087278e-7
3.033667576905511e-7
3.09010987942995e-7
2.6529855201659604e-7
2.581116229149824e-7
2.6538559894133597e-7
1.9414035678630816e-7
5.37627646453293e-8
1.9669329880724104e-8
1.1316029638488861e-8
8.298807154665326e-9
6.176800693295071e-9
5.270369853927406e-9
2.6164667397479706e-9
1.6860158899159165e-9
2.1963947347143508e-9
4.236653510632132e-9
9.906712432958202e-9
3.432556317373926e-8
5.13315190607538e-8
2.864882534512291e-8
2.563722319911048e-8
2.829430145559137e-8
3.604508944118882e-8
5.242196578794205e-8
9.922166707036414e-8
1.7336735729888658e-7
9.217367513831344e-8
7.372212355590079e-8
7.2083435550524e-8
7.883940809588023e-8
9.447327586416564e-8
1.227438025914843e-7
1.662328498491875e-7
2.102825250627679e-7
2.0020505905909626e-7
1.319084193845271e-7
7.803061843176088e-8
7.445963510288922e-8
8.519891045967e-8
7.87330151199215e-8
7.831702200543119e-8
4.1895128464237986e-8
1.508449290945923e-8
6.330254332344145e-9
2.5718656347521968e-9
2.1852902510243527e-10
3.5703115293809164e-9
3.4438506302191255e-9
1.0737509657839604e-8
1.3270184819778267e-8
1.4490090145980656e-8
1.594664541163911e-8
1.8091790409634686e-8
2.1269801320857375e-8
2.6002302755636782e-8
1.150382995386914e-7
1.6808343788805907e-7
1.0141646148993295e-7
9.877284770122061e-8
1.1927464914278618e-7
1.6922197413656804e-7
2.677385857975391e-7
3.284328291027674e-7
2.789712129601917e-7
2.585528127427171e-7
2.982869248158913e-7
2.552128840941939e-7
2.16570283976251e-7
9.05821419613494e-8
2.3850764934874033e-8
1.018218225142365e-8
6.714290455183937e-9
4.919669271342593e-9
3.658355554154165e-9
2.749300584160015e-9
1.424713854112627e-9
1.5225354603800575e-9
2.7809287376052116e-9
6.226474585538313e-9
1.814793901699111e-8
6.729029781696339e-8
2.824838973713234e-8
2.2665852199399353e-8
2.3646688917686238e-8
2.8814576436680753e-8
7.46807695885231e-8
1.58707864335901e-7
9.939971185397831e-8
7.732554677632572e-8
7.315667229590314e-8
7.620897095089847e-8
8.493554471674112e-8
1.0050989653501896e-7
1.2518995564687892e-7
1.5997783502718173e-7
1.9554939419743652e-7
1.742120821718915e-7
1.2247740894006082e-7
8.686243494572662e-8
9.30303478601633e-8
1.2463367424837614e-7
1.4903182683537437e-7
1.0846780286382711e-7
4.1506573839340136e-8
1.75546563426499e-8
7.90603264405042e-9
1.8961149719310784e-9
6.316150711969856e-9
3.0075158221001875e-8
1.5072901012475088e-8
5.360994480713112e-9
1.2977990068789255e-8
1.687953512155831e-8
2.0084876437600108e-8
2.3707720859851623e-8
2.8386602907025717e-8
1.306371635839986e-7
2.253851644444848e-7
1.3807558630664028e-7
1.3507034930520085e-7
1.6334456623201918e-7
2.3196488782676172e-7
3.682166036385672e-7
4.4928705528614147e-7
3.747214322434179e-7
3.446013822384686e-7
4.0362688043158174e-7
2.991006212793942e-7
1.7412875743400597e-7
7.52857516010878e-8
1.870000514557906e-8
7.288879820958809e-9
4.80420315167066e-9
3.468286513862833e-9
2.517503758114855e-9
2.9088895647751143e-9
2.4124996671917157e-9
2.757171237193784e-9
4.461252920391506e-9
8.854282345416974e-9
2.3431286035342114e-8
1.0168855226084715e-7
4.154507937218429e-8
3.3019051224238347e-8
3.551558145383601e-8
4.590747282207252e-8
6.928618041096122e-8
1.070903383757022e-7
2.04711755158206e-7
1.1625754859885465e-7
8.941409723979491e-8
8.453743303510054e-8
8.931904300755404e-8
1.0299160686941063e-7
1.2867158841583385e-7
1.706202999717528e-7
2.2066404608104097e-7
1.7760515447739966e-7
1.449557772030942e-7
1.0270730674379471e-7
1.0147659217162613e-7
1.3794243201651453e-7
2.0076766586792424e-7
1.6012644408317888e-7
6.528258715366636e-8
2.936774864285405e-8
1.4850370742504265e-8
7.131702335362169e-9
3.1899622989681273e-10
1.7174807898225535e-8
2.184004679114943e-8
2.990745561353478e-9
1.4254110774988089e-8
2.0026144346573466e-8
2.4234171292849937e-8
2.863911197818761e-8
3.4162963791522125e-8
4.1672179427104054e-8
1.949649756214871e-7
2.418384777662127e-7
1.5466232234106757e-7
1.5880592346143143e-7
2.053763405848911e-7
3.1966856783642083e-7
4.812464972682943e-7
4.257041988641693e-7
3.6489745585473637e-7
4.044012537625852e-7
6.516110032818264e-7
4.1133587462940423e-7
1.8018142830258704e-7
7.762249348477365e-8
3.20367068570984e-8
7.305490434269137e-9
2.888577169684623e-9
2.138332381630409e-9
1.2225633853322154e-9
1.0889488724424232e-9
2.2494699107548365e-9
2.4452607262443585e-9
3.1069813649541996e-9
5.4286738518691614e-9
1.1885248510575011e-8
4.405352218070039e-8
5.239532508719434e-8
3.0748096253323906e-8
2.962741961152132e-8
3.598394773705932e-8
7.839220326222581e-8
1.7125632027211214e-7
1.3022486418308403e-7
9.699499470051175e-8
8.824280881444011e-8
8.898533720663589e-8
9.627620788706701e-8
1.109252486760394e-7
1.3516527177361762e-7
1.682595826553779e-7
1.7714073168435356e-7
1.841485799236426e-8
1.5671285833441377e-7
1.4519205333860513e-7
1.4049961952692542e-7
2.2773385643924635e-7
3.4866271059591016e-7
1.9663254981675103e-7
9.099992915785354e-8
5.133515781022987e-8
3.177341916475272e-8
1.5715353588241924e-8
2.580432077414931e-8
4.597172579837555e-8
2.9766781978560108e-8
8.958248132947895e-9
1.0703339551828744e-8
2.3698241965536886e-8
3.300196992378116e-8
4.1581330655275315e-8
5.109275038314546e-8
2.3374600636864237e-7
3.36724896111123e-7
2.2641242550020248e-7
2.4041796200373684e-7
3.229052161864272e-7
5.24692488474101e-7
7.133252838763475e-7
5.728101817516362e-7
5.217520230580872e-7
6.638302031300114e-7
1.4784247412921696e-6
5.87956705102659e-7
1.554144813960955e-7
4.453744202337944e-8
1.659041211637908e-8
4.7312096133665944e-9
8.588366010920542e-10
4.0326753206592773e-10
3.7251155271663904e-10
4.128555716049713e-10
1.737319680277482e-9
3.7866076014120354e-9
3.1313629535336646e-9
4.874494557241507e-9
1.2435832092024284e-8
3.516818926668514e-8
1.465228172464132e-7
5.3669005779922686e-8
4.691819039100416e-8
5.8296912818369426e-8
8.06664916557558e-8
9.567161714785542e-8
2.0613609935090672e-7
1.600284247604063e-7
1.1507592964136936e-7
1.0276954720767714e-7
1.0409602644078811e-7
1.1606935780510282e-7
1.4094147741190214e-7
1.773315668925831e-7
1.679709151717701e-7
5.384545454700702e-9
1.0799620212270503e-7
2.0045686628113518e-7
1.92307622305542e-7
2.936323346912197e-7
3.5243642881079747e-7
3.201149129627719e-7
1.9047551272965707e-7
1.1311780112650022e-7
8.392057420230995e-8
7.2228425249353e-8
2.1446821509333914e-8
2.5332602841596006e-8
2.9884709395939916e-8
2.047929180762605e-8
8.84727374458907e-10
2.2607982706958828e-8
3.909529820975693e-8
5.300358099646628e-8
6.716561487212193e-8
8.360947622693828e-8
4.233824861408612e-7
3.875042587100452e-7
2.88984434312556e-7
3.362450740899316e-7
5.132656169104703e-7
8.441239254549312e-7
7.240272519537533e-7
6.091166107502699e-7
7.398800905186225e-7
1.6402239310029238e-6
0.000015782083149619283
8.561531412187438e-6
1.3905840385464408e-6
2.0920230263095832e-7
3.225290069078539e-8
4.1547617627903125e-9
5.438878239794416e-10
1.5921976739159095e-9
8.757049820268937e-10
7.135076293848601e-11
2.521242721470877e-10
2.484501385165012e-10
4.874969446788239e-10
4.4111612273163747e-10
3.247375142853597e-10
6.943341979938681e-10
4.057741437944119e-9
3.70006888267251e-8
2.7927585899517905e-8
1.579631693146989e-8
2.2850004514048368e-8
7.285074804186448e-8
1.490101768123076e-7
1.3112445661421005e-7
1.0726639417748623e-7
9.639041925581442e-8
9.431424695206838e-8
9.770211044042146e-8
1.0060647411976398e-7
8.093953952571304e-8
9.571392480038933e-10
6.456481734622197e-8
7.517916437495952e-8
1.0454788727167644e-7
1.4924951662499693e-7
1.3775339392422309e-7
2.101454400008796e-7
5.080233342227533e-7
1.628843629403188e-6
1.770874908850556e-6
9.147695566278766e-7
4.105267420205635e-7
1.8452141422763222e-7
3.011866949251613e-8
3.7280990557863795e-9
4.2380338551374775e-8
6.290027940918753e-8
9.02904164903014e-8
9.123408966929228e-8
5.645026875233326e-8
3.1135516040429855e-8
3.0307541867139356e-7
6.031888725482444e-7
5.808066200580808e-7
7.76036304020243e-7
1.1445913257212382e-6
8.096549910133817e-7
6.97931536239987e-7
1.172541028234766e-6
0.000014562485387785731
1.5840088331607304e-6
1.6004472453485417e-6
3.0826447190819234e-9
1.3816472490567035e-8
5.292518250764964e-9
3.636580573913561e-10
6.421330711069915e-10
1.0799420576767938e-10
2.6619173257467754e-11
6.390632626507948e-11
3.38079453782046e-9
2.4127788221530235e-9
8.701096776440336e-10
1.739744143320497e-11
7.64163777144932e-13
4.959476353453027e-12
1.0693695849527384e-11
1.729172001096864e-11
2.48483398919559e-11
3.3267469390872836e-11
4.2472255459437605e-11
5.2661391335325854e-11
4.829371939345672e-13
2.6518562445590554e-12
1.5762281872935027e-12
7.915555298653822e-13
2.231584892414088e-13
2.352359335002274e-13
6.732674907877957e-13
1.166127616239316e-12
1.7809910878874767e-12
2.586329539784826e-12
3.662557308020248e-12
1.3849831568816813e-11
2.982863773252729e-11
4.65060752609115e-11
4.2220771102217955e-11
7.584124586429284e-12
7.848541920207693e-12
1.6486987969893788e-11
2.329600495572121e-11
3.000471026074737e-11
3.7522433386081186e-11
4.657071988882852e-11
5.793168953166596e-11
7.261869299496904e-11
9.20694525674377e-11
1.1843245464586237e-10
1.5504536513200402e-10
2.072847038043452e-10
2.8414461651857027e-10
4.0127005253612016e-10
5.867915074064118e-10
1.6900613802871625e-10
1.9518717670255236e-10
3.0399486673112784e-10
3.2173202525974987e-10
3.19207487733267e-10
3.164394591246318e-10
3.1817280932268787e-10
3.2497648059402485e-10
3.364056209181716e-10
3.5184704362924783e-10
3.7070002160056854e-10
4.4457646615348005e-10
5.831803247304253e-10
5.470482989191817e-10
3.6393556786322394e-10
2.7413925817206148e-9
4.945432633418436e-9
6.132271053820723e-11
6.561598855347395e-13
5.272272962651031e-14
0.
0.
0.
0.
0.
0.
0.
0.
0.
0.
3.8153644627400717e-13
2.32769244892029e-13
2.534753845678752e-13
3.0349001485791525e-13
3.7319672788953494e-13
4.63797738103669e-13
5.799122438935685e-13
7.284651796562255e-13
9.187911648917088e-13
1.1631815561213764e-12
1.4777346686180779e-12
1.8834962386653117e-12
1.2801301306175695e-11
4.0438178956668015e-12
1.0915306767551707e-12
2.9954304028963076e-13
1.1647903688406122e-12
2.0360287688800475e-12
3.1214531166889448e-12
4.603267261069376e-12
6.7075351858305e-12
9.743731148483964e-12
1.4139849115438448e-11
2.0462320539179133e-11
2.938089385541725e-11
4.150891885577072e-11
5.708565133117459e-11
7.568404594859666e-11
9.636571243980045e-11
1.1836017449921816e-10
1.4163110298886421e-10
5.794491593804808e-10
2.2928440540065133e-10
1.676460908010191e-9
3.129487312557119e-9
3.652570402505618e-9
3.914909947445996e-9
4.219281434045138e-9
4.588701674688754e-9
5.002054458926255e-9
5.435386391400445e-9
5.867450695996289e-9
6.254432134085649e-9
5.8434602981606465e-9
1.7958250369487539e-9
1.342965887181247e-10
2.8877625500211585e-10
4.892015935733879e-10
6.498226168069302e-10
6.665152070654159e-10
8.870163579405996e-10
2.5233384581174456e-9
2.3967085775637624e-9
2.454765432016693e-9
2.665240217919423e-9
3.087300392766591e-9
3.8919540619454695e-9
5.525975335954839e-9
9.19182702187553e-9
1.4327465707930832e-8
9.861951656672842e-9
7.08312723074382e-9
6.703652917350446e-9
1.0184569146359357e-8
1.0040870948967076e-8
1.396056557343568e-8
2.3584701013922482e-8
4.6391314190822324e-8
7.352780802002055e-8
7.55466107694146e-8
8.185305800147479e-8
9.173592772692179e-8
4.712754011160818e-8
9.127909960821435e-8
8.613026423655987e-8
1.0340483462219786e-7
6.45132359662481e-8
2.2120816202493368e-8
1.0947676798379668e-8
7.445079096065851e-9
5.465717986457977e-9
3.810704894227587e-9
7.566539151602333e-10
3.379491922696347e-10
8.096911534663291e-10
9.048475779334488e-10
2.522155096760102e-10
1.013409181955559e-8
6.111426109730469e-9
4.905789939739221e-9
4.841311705523496e-9
5.267884428722061e-9
6.122411728702019e-9
2.7278119470083175e-8
6.849117943813186e-8
4.726486898394457e-8
3.7873391602905505e-8
3.6611030978480323e-8
3.8552739605696744e-8
4.273705865479601e-8
4.931632726342883e-8
5.886050769109132e-8
7.169622678557136e-8
8.626663119885771e-8
4.877600061286461e-8
3.6960395224499483e-8
2.665712624364591e-8
2.005143194027463e-8
1.791568665446429e-8
1.4975365864002194e-8
5.8961481526623945e-9
2.2966653903668637e-9
1.197437627409888e-9
9.087699907372547e-10
1.3540039196229936e-9
3.976027247979592e-9
1.841368577762306e-8
1.307179937271441e-8
9.496309128423126e-9
8.898404458748767e-9
9.494472578822976e-9
1.1102422413630197e-8
1.4088916785105387e-8
4.4352584711995084e-8
6.391238224323409e-8
3.854135320083041e-8
3.7459946194752166e-8
4.4917747753724064e-8
6.256776468704622e-8
9.85378795741263e-8
1.4497617507340042e-7
1.4683285401085423e-7
1.364082068582295e-7
1.417010203625733e-7
1.6591477756625275e-7
1.4148649042728877e-7
1.6803830592954783e-7
1.1016374429990712e-7
3.057254538699721e-8
1.3588981473320526e-8
8.812352609649473e-9
6.310293967901455e-9
4.569137507917525e-9
1.4566087655682993e-9
1.8205230071185625e-10
6.175208608835472e-10
3.754600249545975e-10
1.4302251056352674e-9
1.1758807373196433e-8
1.4302765850138452e-8
9.266194509257929e-9
8.521124447179931e-9
9.03167777676458e-9
1.045009506583167e-8
4.35418735593286e-8
1.0618093361847584e-7
7.344751937732173e-8
5.852655855878315e-8
5.63212064220239e-8
5.910073488963882e-8
6.538306066773135e-8
7.547499856284703e-8
9.03765520834169e-8
1.1090129105185531e-7
1.357757118126418e-7
7.655798616404114e-8
6.463964367977436e-8
5.681512572954065e-8
4.5046327767790415e-8
4.193526276138919e-8
3.3233548822177645e-8
1.2406154142983444e-8
5.011311170773998e-9
2.587966647694988e-9
1.7423833942011944e-9
2.1764809127492705e-9
6.881888664512182e-9
3.3177687739895254e-8
2.095726769348154e-8
1.6605509415635033e-8
1.60515808372207e-8
1.726121912640018e-8
2.0063499181077144e-8
2.501357679486474e-8
3.3565013871353444e-8
1.0283523384851874e-7
1.1610424424595841e-7
7.034647022542122e-8
6.929930418355643e-8
8.529213620526937e-8
1.2456329490574216e-7
1.9922291417697244e-7
2.3133697418863417e-7
2.0265157752931248e-7
1.9920845254899103e-7
2.3537105634597946e-7
1.9720567611241788e-7
2.2755426630985033e-7
1.4026342019668407e-7
3.8452407641262346e-8
1.6541562204911914e-8
1.0581881054393237e-8
7.778147218336661e-9
5.936793803251615e-9
3.2679163320148528e-9
7.976157775346012e-10
3.0100578089288827e-10
8.205093638301506e-10
3.064882203343516e-9
1.166097961905099e-8
4.13015857095069e-8
1.8568062513339908e-8
1.5058469543061773e-8
1.5250473694181285e-8
1.748261674235116e-8
2.2042719028839067e-8
7.347618845134453e-8
1.5368781614485554e-7
9.013790801477082e-8
7.202167348146958e-8
6.994657961695522e-8
7.492628130467015e-8
8.618288948900274e-8
1.0561670680813811e-7
1.3598976898289877e-7
1.7620263802548083e-7
2.111732116173896e-7
1.0912749983707226e-7
7.76038267124733e-8
7.772786247115883e-8
6.735422272733958e-8
5.8003797918808216e-8
5.50194355409538e-8
2.472910484431071e-8
9.08465101666953e-9
4.0564525828918366e-9
1.921025207030691e-9
8.027129544680708e-10
1.8183560740810202e-9
1.885836895183953e-8
2.122035910957001e-8
1.7492058315724176e-8
1.70591008756098e-8
1.815281866475127e-8
2.0579175385186156e-8
2.4667975078835108e-8
9.538907194847608e-8
1.5000999234890404e-7
8.903687851277637e-8
8.470506686010599e-8
9.916730796297511e-8
1.344967012088344e-7
2.0588521928027356e-7
2.897221430529716e-7
2.726066591143153e-7
2.4050709587095186e-7
2.473514607786403e-7
3.1272362377759215e-7
2.4812009851268454e-7
2.3367200539516466e-7
1.1997491327629753e-7
2.8450416840843506e-8
1.0529724644304558e-8
6.372432320360353e-9
4.5136813913842845e-9
2.8684223666152683e-9
1.254245956140741e-9
7.674993802745212e-12
1.2746894110048438e-10
1.1598784981161051e-9
4.221600560876006e-9
1.733452343645711e-8
3.342359516782978e-8
1.74316627067559e-8
1.51646055970331e-8
1.602284170463655e-8
1.9037172179949488e-8
6.905271868901708e-8
1.6109430465309455e-7
1.1471436734159045e-7
8.911271788383976e-8
8.393398791458913e-8
8.652693052415949e-8
9.43928146737445e-8
1.0794150817041514e-7
1.2867913687857267e-7
1.5804260403880864e-7
1.9478653865009157e-7
1.1408352952630891e-7
1.0242164002297989e-7
1.1735397159019086e-7
1.2125731230805197e-7
1.226781826395413e-7
7.361113743292938e-8
2.8288112010324704e-8
1.2825800665562682e-8
6.8258267152150464e-9
3.8800702868940436e-9
2.4981381677397734e-9
7.920233966248645e-9
2.9173528652311192e-8
2.5446205777698626e-8
2.5225845613576933e-8
2.661504198732734e-8
2.9524716339307598e-8
3.433113269202046e-8
4.186545976126552e-8
5.3761193465719056e-8
2.014802948936547e-7
2.0980602529083152e-7
1.3115444382542003e-7
1.3244287586413162e-7
1.6840001906921124e-7
2.5685794798956546e-7
3.8989255576081967e-7
3.6148670915224254e-7
3.0974343073949144e-7
3.301640986560415e-7
4.720153773323888e-7
3.372250517891099e-7
2.713295814858969e-7
1.6228729347874255e-7
4.934034304094214e-8
1.3541677812470692e-8
6.590605100053574e-9
4.779254929200346e-9
3.123903733999127e-9
2.369732904194901e-9
1.2652980027501091e-9
9.96168386888232e-10
1.8019756085515535e-9
4.17928744642442e-9
1.128197056332017e-8
5.4792317430929055e-8
3.4510476810799706e-8
2.3382405796360456e-8
2.2602629444034803e-8
2.596809380899229e-8
3.378511209463003e-8
9.436862225648959e-8
2.03895664237159e-7
1.3181686173143706e-7
1.0139713575991021e-7
9.526752531094077e-8
9.883498591101323e-8
1.0992170657889841e-7
1.3006377240749044e-7
1.623863511560684e-7
2.0852963359741638e-7
2.528437231892958e-7
1.4490587547764573e-7
1.1501953264683584e-7
1.2942096636412338e-7
1.6440764858588413e-7
1.8602640683885134e-7
1.1713101610691518e-7
4.660635988839011e-8
2.1434779899038102e-8
1.1174370610815159e-8
5.600543457449375e-9
6.510063946959501e-10
5.372498271868103e-9
7.675870624516433e-9
1.892377352974304e-8
2.41894436513601e-8
2.780608146232443e-8
3.1713110478664846e-8
3.691609981925724e-8
4.4305185932318837e-8
1.850497816689325e-7
2.542166708954127e-7
1.5829214059921316e-7
1.58029570729754e-7
1.9658362414456814e-7
2.9063871212685393e-7
4.5804910746307714e-7
4.707470885064726e-7
3.8756797951482805e-7
3.838968244969006e-7
5.052761469247496e-7
1.053685640687207e-6
6.300462191386758e-7
2.592314515304554e-7
8.137524299582755e-8
3.42070135377281e-8
8.983443288539135e-9
2.1416891916959483e-9
1.1079139867363495e-9
5.504647848511059e-10
9.636747045205256e-11
2.952542083027683e-10
1.1402884720741999e-9
1.5655575389169266e-9
3.2920386511007087e-9
8.161454023478513e-9
3.3579508535834315e-8
3.655417922022182e-8
2.1507964389308444e-8
2.0411082240069327e-8
2.3876716008951346e-8
7.27725535150053e-8
1.7115603931956662e-7
1.657678265193666e-7
1.2330300394297993e-7
1.1021896488728052e-7
1.091512557136763e-7
1.1525289318077024e-7
1.2845748407789662e-7
1.5077051538634142e-7
1.8438459164414004e-7
2.194257043837173e-7
1.703779642224214e-7
1.579670465807967e-7
2.1027396088134367e-7
3.6718889557919113e-7
2.8002401388985167e-7
1.261337723717555e-7
6.651575587067905e-8
4.098794040893276e-8
2.788184980106305e-8
1.9416508627804055e-8
5.517940914106059e-9
7.222955565978039e-9
4.060038050596024e-9
1.9066830107039577e-8
3.1441551425297e-8
4.099036146014353e-8
5.0091926419617573e-8
6.071048075993265e-8
7.459860016019443e-8
9.403953023676785e-8
4.304838489487641e-7
3.4654043597053794e-7
2.4075585839107575e-7
2.6534742836249677e-7
3.7919006969910794e-7
6.328502328102462e-7
6.523961325135606e-7
5.156417199649933e-7
5.331582802799236e-7
8.250505281560622e-7
2.7586982957255614e-6
1.474667520487211e-6
5.218372522986417e-7
1.2360251304605012e-7
3.333623200703145e-8
1.2030681856997345e-8
2.9420856711929355e-9
5.160645373670814e-10
2.6047166645478747e-10
1.6403094315667171e-10
2.6471624315046976e-10
2.113191888515825e-9
2.692004975541489e-9
2.6604224028431676e-9
5.939636214299464e-9
1.3784541196033836e-8
5.852161444161942e-8
4.974537662300978e-8
3.127505627419653e-8
3.2221376040275816e-8
4.1909072685296206e-8
8.115749909094345e-8
1.9331681420125066e-7
1.9209058364806702e-7
1.3944343372479815e-7
1.222781818223863e-7
1.2079552215604378e-7
1.297173221224194e-7
1.4992957707078355e-7
1.837749459743862e-7
2.1572561805759843e-7
1.1735176010638308e-7
2.4926928244488664e-7
2.2836229669449643e-7
2.578078093477721e-7
4.087883975642303e-7
3.71599943951038e-7
2.6512220438063377e-7
1.434755086055261e-7
9.56805658478636e-8
7.784416389560767e-8
7.346396956043954e-8
7.636345653956254e-9
1.8461985826826505e-8
1.7389873181268573e-8
3.1873517269927094e-9
1.8601368300763215e-8
3.852824058408888e-8
5.498833035641842e-8
7.076278310096301e-8
8.845962664528965e-8
4.175522176068743e-7
4.2560033965026207e-7
3.091856389489922e-7
3.508990573526869e-7
5.170411399951959e-7
8.680035106767245e-7
8.195092885125157e-7
6.583954438332861e-7
7.294025240031024e-7
1.3359962257883193e-6
8.307402992792662e-6
3.0793879422765052e-6
3.1107851662489274e-6
1.9268513626298724e-6
7.291558305423038e-7
2.544293512503982e-7
4.772632292956938e-8
1.0707130686582336e-7
4.258309540082599e-7
1.6455007815400795e-7
2.120868140589333e-8
4.792188865399034e-9
2.7140612321274427e-9
3.379615505484782e-9
3.2713886602918294e-9
2.38512797238836e-9
5.080054927153635e-10
5.600797383758427e-10
4.590882110873781e-9
2.1753734751954607e-9
4.0350333342325196e-10
1.6569797675472708e-12
2.4600139964515943e-12
9.1458469693657e-12
8.787650029896555e-12
5.333138335040328e-12
3.883336479613156e-12
2.918310099044181e-12
2.11532260025775e-12
1.421146157610581e-12
8.553706071601125e-13
4.4273943633119023e-13
2.442663187934604e-12
5.5240003563334745e-12
6.900484294840431e-12
1.6364620091618375e-12
2.2729675705407856e-12
4.029573716909955e-12
5.182078794572154e-12
6.230604638152606e-12
7.351970542791855e-12
8.625020307903478e-12
1.0099349839478935e-11
1.1819445740925907e-11
1.3834919759022668e-11
1.6206797658855992e-11
1.9013310608877938e-11
2.2357156241438854e-11
2.6375190814427687e-11
3.1252489849032635e-11
3.7242985605414624e-11
4.470012438696591e-11
1.1172551558747854e-10
1.4319247096914025e-10
2.0606265032086892e-10
2.1083091557607216e-10
2.022614910702922e-10
1.9486117389631307e-10
1.9152405097567639e-10
1.9218970964932266e-10
1.963263251768157e-10
2.0347239130493035e-10
2.1330417906521905e-10
2.030784423006587e-10
3.1174343263998986e-10
5.156755241839744e-10
6.480716531796515e-10
4.860109434713579e-10
4.586001022088772e-10
2.158290961486316e-9
5.952621616739212e-9
4.003659106827052e-10
7.505647365331597e-13
1.3546933846960237e-13
0.
0.
0.
0.
0.
0.
0.
0.
0.
3.650171509337168e-13
2.092335663772272e-13
2.2572134609364263e-13
2.688344686524806e-13
3.290507261165918e-13
4.0711930590669676e-13
5.068642368278028e-13
6.340794666942107e-13
7.965711379118973e-13
1.0045994689697797e-12
1.2715767350446315e-12
2.5862956180749525e-11
2.04965009781193e-12
4.705856608968442e-13
2.465442886749316e-13
7.184088561707552e-13
1.2014366157520875e-12
1.8048634509114765e-12
2.6276631801323652e-12
3.792728131986562e-12
5.470449983971304e-12
7.905301789089475e-12
1.1447566569931961e-11
1.6584516142095708e-11
2.3948546313802394e-11
3.4249192114147483e-11
4.805434623053851e-11
6.543025276047535e-11
8.572717219262386e-11
1.0793198293284158e-10
4.257116138451183e-10
8.284079345338922e-11
7.219174237795134e-10
1.8979662788780695e-9
2.7235072049996134e-9
3.111979067055368e-9
3.3913144005151467e-9
3.679971346083284e-9
3.995826807416076e-9
4.33210100273013e-9
4.6765909461220025e-9
5.016261448981837e-9
5.736793105854533e-9
4.040774164849863e-9
6.913593254120842e-10
1.8209835381441134e-10
4.722529463314259e-10
7.298567210118322e-10
1.1298685165574877e-9
1.894022907064466e-9
3.5221290691843645e-10
1.1119646601906408e-9
1.547693426434453e-9
1.8673895246871015e-9
2.2421606145315333e-9
2.7679253877302225e-9
3.599968294795844e-9
5.1214299096246945e-9
8.308486817968825e-9
1.0642282343311965e-8
6.670927235753951e-9
6.304634430325048e-9
1.086838162120183e-8
9.82989558293642e-9
1.2882177353343074e-8
2.037593041816577e-8
3.770230184116144e-8
6.697566109145839e-8
7.50131350380697e-8
7.684669164944168e-8
8.593007396274088e-8
8.031731025602831e-8
8.495533946509466e-8
8.737089053737408e-8
8.98726631017757e-8
4.081073049398455e-8
1.6489787912888107e-8
9.8006413402413e-9
7.155258990304552e-9
5.510130080309973e-9
3.1636136763705303e-9
5.329635149142129e-10
2.6123110252025945e-10
6.086552369341257e-10
4.375477288667393e-10
1.6197650279317907e-9
1.197864527518063e-8
6.15610650365317e-9
5.178257259948908e-9
5.211147127319698e-9
5.759970449158312e-9
6.811239846056838e-9
2.88930573066752e-8
6.762316845218075e-8
4.228567754405552e-8
3.40383031474713e-8
3.3117385337030127e-8
3.5241844466405036e-8
3.975555315350595e-8
4.706766998396818e-8
5.7901636040030255e-8
7.16767658813801e-8
8.273831368533303e-8
4.574945758633016e-8
3.17746228942437e-8
2.16475200320451e-8
1.527577230325747e-8
1.2891546498318567e-8
1.165432775064258e-8
5.547374785473387e-9
1.996793274725851e-9
9.386363568948476e-10
6.070107256844605e-10
7.538043290386275e-10
2.113297522359564e-9
9.74549610986588e-9
1.0760363523272143e-8
7.187487806213885e-9
6.507797673304649e-9
6.7971674385468755e-9
7.802120811413888e-9
9.704229791892097e-9
1.3106086543096546e-8
4.0185063216545775e-8
5.358793554149026e-8
3.282615732802646e-8
3.2604958913073446e-8
4.0147989091192205e-8
5.788614352996133e-8
9.406201371866576e-8
1.3304496357356098e-7
1.295122838643482e-7
1.2392135322587978e-7
1.3341211446993853e-7
1.2881748045384327e-7
1.467106969850929e-7
7.168023328310817e-8
2.7169700895911402e-8
1.4821208202816968e-8
1.0575253506303446e-8
8.193799617766636e-9
6.439045787500848e-9
2.2905089165230633e-9
5.787305802177822e-10
1.3573328978215077e-10
4.1928890183778767e-10
2.2819482509081775e-9
1.1404421859005928e-8
1.9247244714057482e-8
1.1202369590405317e-8
9.87069070816372e-9
1.0285298811031499e-8
1.187280834997569e-8
4.156810872047196e-8
9.152528030298329e-8
5.4984470082393756e-8
4.455670587379636e-8
4.3621405600460145e-8
4.683940520885829e-8
5.361745494034664e-8
6.487349236236252e-8
8.191565571015672e-8
1.0329087482912281e-7
1.1876239866888064e-7
1.1761871158839662e-7
7.397078705527965e-8
4.761620377973388e-8
3.90693909498635e-8
2.6768882077498874e-8
2.1011582632757844e-8
1.973335658899542e-8
1.0477709822302197e-8
3.29636453184936e-9
1.1283024456072572e-9
1.3733151123499625e-10
5.360747589326854e-10
1.248896334158443e-10
8.878575581827264e-9
8.943018476522436e-9
7.424543110450947e-9
7.297859243155223e-9
7.827577059460409e-9
8.93552240905189e-9
1.0770047565201688e-8
4.6655126576113744e-8
8.896245816454431e-8
5.243976433363986e-8
4.84887740764225e-8
5.480281237522931e-8
7.040163591257674e-8
1.0111975007524416e-7
1.5392067036297684e-7
1.9236688201777026e-7
1.78802783266711e-7
1.6604983768923013e-7
1.9415629544079194e-7
1.2450133098627033e-7
4.566992682350336e-8
2.1819430809586554e-8
1.4565757158750872e-8
1.1144515368483548e-8
9.120611788821972e-9
5.678962303713982e-9
1.9815526776748664e-9
1.026264411019796e-9
1.1863367170070888e-9
2.6771534597721028e-9
7.773099322285313e-9
3.522421842933295e-8
2.52332108666758e-8
1.7140348540375318e-8
1.60796314899567e-8
1.7659138514252963e-8
2.1680822250505227e-8
2.9489365864062873e-8
7.425386954894043e-8
1.2156320901846268e-7
6.401317040993263e-8
5.2782691642358084e-8
5.3030199001316e-8
5.969136306485973e-8
7.382477992001952e-8
9.832105848564785e-8
1.2776491118459334e-7
1.3534796854958536e-7
1.1795839342567176e-7
1.0427229136199841e-7
5.67535048635395e-8
4.590821473258193e-8
3.4924725363650936e-8
2.5249020872160795e-8
2.262984050238396e-8
1.826684090836322e-8
6.445584686356892e-9
2.304062901230915e-9
8.570280435383716e-10
7.857345992287926e-11
1.3564129321989945e-10
2.8532822999385543e-9
1.4147271832917187e-8
9.372621046988667e-9
8.371951540046813e-9
8.528275998339374e-9
9.395623812799225e-9
1.1002621368161976e-8
1.363915181544933e-8
5.6255725351964106e-8
9.295141681977765e-8
5.461764359710266e-8
5.147105256989263e-8
5.962782557092467e-8
7.949811152737431e-8
1.1963268281319147e-7
1.7963119553053006e-7
1.9242808260242806e-7
1.7240653650040308e-7
1.6987647486438013e-7
1.8529552549183997e-7
1.6608895250068624e-7
5.783266625235825e-8
2.3508451076726305e-8
1.4329672002216084e-8
1.0603542724077436e-8
8.312449297813285e-9
6.2348023533240194e-9
2.187652622235156e-9
9.10327171206269e-10
8.691497264321631e-10
1.9689867622227446e-9
5.796282229394505e-9
2.4359244147627498e-8
2.7404423341401114e-8
1.682519838347151e-8
1.5200965246892267e-8
1.6308233660553374e-8
1.9604296806867158e-8
5.876510660564267e-8
1.1854898898738086e-7
6.765197131291039e-8
5.481112287496124e-8
5.3795875702246645e-8
5.824604372987576e-8
6.783626013178494e-8
8.42997268431122e-8
1.095005723552782e-7
1.3892423689903263e-7
1.5447086404408594e-7
1.4357222761606693e-7
1.0048478975851233e-7
5.8818081704601995e-8
5.543533692886656e-8
4.582615584004369e-8
3.498946047779667e-8
3.360886621370028e-8
1.9057375058575336e-8
6.0120731032419355e-9
2.0496833691091246e-9
2.1435407591561575e-10
1.4277197341895967e-9
2.901620850645419e-9
2.8731862389987813e-9
8.826104228167987e-9
8.712459250922893e-9
9.020464983181666e-9
9.82235660775273e-9
1.118979776377657e-8
1.3303585519704041e-8
6.014383098063376e-8
1.2081179238752813e-7
7.15040191761247e-8
6.595263039098444e-8
7.427411466487884e-8
9.502166952973511e-8
1.3590671001836088e-7
2.0532235352116966e-7
2.4920075546522927e-7
2.2429898777056628e-7
2.056153071171756e-7
2.3937518486777013e-7
1.4557786516218584e-7
4.606348845649504e-8
2.1022152080295828e-8
1.3731255677882762e-8
1.0341587570882291e-8
8.287108808128793e-9
5.751686129974533e-9
2.220741800572834e-9
1.3732774437905018e-9
1.8115325524356137e-9
3.823269607782099e-9
1.0012311699935752e-8
4.1759355301913764e-8
3.4292899894978095e-8
2.2419444510159847e-8
2.09476659101187e-8
2.328116411806691e-8
2.930016953390076e-8
4.14582053564373e-8
8.884841530877597e-8
1.4539883180204797e-7
7.625327563459307e-8
6.234698831653335e-8
6.221121181148459e-8
6.96262661069902e-8
8.574462641802853e-8
1.1423960865152692e-7
1.522303876133101e-7
1.720525507937495e-7
1.5213934223927676e-7
1.2304623220202156e-7
6.67047614816091e-8
5.8183986906859284e-8
5.412129225998879e-8
4.148676963204252e-8
3.875825630629433e-8
2.8537050188173976e-8
9.746208276285548e-9
3.644710435640925e-9
1.3645669169652064e-9
5.2726147565583924e-11
1.0907373638621782e-9
1.6994286038822084e-9
1.348778844556304e-8
1.1169700564732766e-8
1.0770165187621402e-8
1.1286313894892398e-8
1.2548846542054983e-8
1.4674631198680131e-8
1.8022673455977893e-8
7.709144503182881e-8
1.235886196939156e-7
7.29431482891578e-8
6.925367665476882e-8
8.099293318159326e-8
1.0965449142228142e-7
1.677578960851119e-7
2.406452781316572e-7
2.3244112642991815e-7
2.0575158734646725e-7
2.1037004885367886e-7
2.1351185289390117e-7
2.1083607926695696e-7
6.683702340339094e-8
2.332591580629531e-8
1.2977803249210104e-8
9.323210410613656e-9
7.012397288858962e-9
5.71228911179229e-9
2.4649941624745337e-9
1.104584410858751e-9
1.1730102712653608e-9
2.455729504532658e-9
6.395303600490671e-9
2.3135813756301236e-8
3.87321908821651e-8
2.1092031557570672e-8
1.843681404635477e-8
1.9665292935172233e-8
2.383753101498312e-8
6.716650319912614e-8
1.3805203859903393e-7
8.064192588480848e-8
6.440490418817494e-8
6.238886302443921e-8
6.65981651972029e-8
7.630197443854631e-8
9.311314065879053e-8
1.1937041808931986e-7
1.541128940890181e-7
1.841799127223732e-7
1.7957789207094364e-7
1.0948456125980156e-7
6.846348971650947e-8
7.087261781208016e-8
7.368577625879808e-8
6.315063256300447e-8
6.116248892843002e-8
2.7155446573500615e-8
9.397199234007951e-9
3.5619420856674503e-9
5.273097760629237e-10
2.6990659044661522e-9
7.755039319371847e-9
3.859516520865368e-9
8.369351383644611e-9
1.072437314776422e-8
1.2017127522163425e-8
1.349889500758677e-8
1.5558355355442398e-8
1.8512801851350914e-8
8.437523448708135e-8
1.612758073020748e-7
9.597712431182897e-8
9.025163786947434e-8
1.0398747079936426e-7
1.3759372931735323e-7
2.0535001517715059e-7
3.0336731678536747e-7
3.090114903049755e-7
2.6529896803502967e-7
2.581120325963613e-7
2.6538597586402076e-7
1.9414065860961e-7
5.376284663709972e-8
1.9669352990932683e-8
1.1316040080351865e-8
8.298814519786955e-9
6.176806438311044e-9
5.27037524503441e-9
2.616470355212671e-9
1.686018336419413e-9
2.196397906727726e-9
4.236659385701623e-9
9.90672557584953e-9
3.4325603939079715e-8
5.133160939654582e-8
2.8648871131364738e-8
2.5637262985563942e-8
2.829434494962565e-8
3.6045144588725614e-8
5.2422044820342905e-8
9.922181107124625e-8
1.7336763273105046e-7
9.217382733598251e-8
7.372224654292293e-8
7.208355755133926e-8
7.883954404420657e-8
9.447344244162784e-8
1.2274402482601974e-7
1.6623316321264478e-7
2.1028295168453395e-7
2.00205489330327e-7
1.3190868791529758e-7
7.803078137000893e-8
7.445978717822951e-8
8.519909035863181e-8
7.87331986568137e-8
7.831719596138355e-8
4.189520790608811e-8
1.508452436847175e-8
6.330268596370614e-9
2.571871733196957e-9
2.1852928900405098e-10
3.5703201705883408e-9
3.443862471979795e-9
1.0737528181322677e-8
1.3270212894970364e-8
1.4490122739226298e-8
1.594668217080914e-8
1.8091832556908754e-8
2.126985105484116e-8
2.6002363512620386e-8
1.1503855621278511e-7
1.6808380014803833e-7
1.0141668022045342e-7
9.877306031771769e-8
1.192749057534574e-7
1.6922233972553805e-7
2.6773915685802727e-7
3.284334489437142e-7
2.7897170398628485e-7
2.5855326971640945e-7
2.982874724479031e-7
2.5521330554949123e-7
2.1657058268476934e-7
9.058230037281505e-8
2.385079890705349e-8
1.0182192338321253e-8
6.714295901982569e-9
4.919673805542812e-9
3.658358548204972e-9
2.7493042223097515e-9
1.4247162098153442e-9
1.5225379823607957e-9
2.7809329809813657e-9
6.22648347506924e-9
1.814796228510251e-8
6.729043003509463e-8
2.8248440274129485e-8
2.2665890587413607e-8
2.36467282789699e-8
2.8814624139235256e-8
7.468088524316413e-8
1.5870812843161012e-7
9.939988929920701e-8
7.73256854097048e-8
7.315680434303351e-8
7.620910991545544e-8
8.493570162478063e-8
1.0051008508272874e-7
1.251901947928455e-7
1.599781480358342e-7
1.9554978688971009e-7
1.7421239495574399e-7
1.2247768912301468e-7
8.686263449035462e-8
9.303054089577838e-8
1.2463392438092926e-7
1.4903217767021184e-7
1.0846798988908448e-7
4.15066456557729e-8
1.7554692943923896e-8
7.906051401236074e-9
1.8961207224426794e-9
6.316164080525988e-9
3.007523746969438e-8
1.507292911253399e-8
5.361000816327998e-9
1.2978017110145963e-8
1.6879573794506587e-8
2.0084924075340973e-8
2.3707777928192582e-8
2.8386671612249667e-8
1.3063745264545348e-7
2.2538565928044105e-7
1.3807589503827142e-7
1.3507065494659296e-7
1.6334494067056775e-7
2.3196543040178714e-7
3.68217463066973e-7
4.492879492014149e-7
3.7472212231976365e-7
3.4460203753069365e-7
4.036277115100188e-7
2.991011357445499e-7
1.7412899076492136e-7
7.528588286521538e-8
1.8700030782552493e-8
7.288885140724148e-9
4.804205341488534e-9
3.468288846233992e-9
2.5175046929592776e-9
2.9088928598178054e-9
2.412504086156756e-9
2.7571758845417415e-9
4.461259721581949e-9
8.854295056910642e-9
2.343131549587136e-8
1.0168875849498894e-7
4.1545164196382715e-8
3.301911327095286e-8
3.55156462121575e-8
4.590755440684481e-8
6.928629392222198e-8
1.0709051230601494e-7
2.0471212825551718e-7
1.1625777800622059e-7
8.941427375336988e-8
8.453760084972712e-8
8.931922211861924e-8
1.0299181620332635e-7
1.286718544787166e-7
1.7062066133571073e-7
2.206645233235588e-7
1.7760545801613976e-7
1.44956135328893e-7
1.027075719782599e-7
1.0147683467117567e-7
1.3794273715558093e-7
2.0076817916622477e-7
1.6012676419257154e-7
6.528270834741099e-8
2.9367813548720353e-8
1.485040873306287e-8
7.131722772141861e-9
3.189947229369108e-10
1.717485785672261e-8
2.184007948730763e-8
2.9907445895627258e-9
1.4254140116745485e-8
2.002619278677161e-8
2.4234233312090406e-8
2.863918704303015e-8
3.416305423557233e-8
4.167228992733163e-8
1.9496545954382355e-7
2.418390576522488e-7
1.5466270422910806e-7
1.588063223120969e-7
2.0537686738495717e-7
3.196694081565768e-7
4.812476496766684e-7
4.257050722095373e-7
3.648982201074848e-7
4.044021671077948e-7
6.516127250696691e-7
4.113368148869913e-7
1.801817528072291e-7
7.762257636602516e-8
3.203675915391919e-8
7.305499139834335e-9
2.8885777414936866e-9
2.138332197342516e-9
1.2225636028466367e-9
1.08894843472981e-9
2.2494735549541352e-9
2.445266213674284e-9
3.106986500787399e-9
5.42868176832951e-9
1.1885263525803487e-8
4.405355173748306e-8
5.23954651903966e-8
3.074816131753902e-8
2.962747776846442e-8
3.598401578755087e-8
7.839232921717243e-8
1.712566282484269e-7
1.3022514071144716e-7
9.699520027592195e-8
8.824299523457756e-8
8.898552603531053e-8
9.627641447487637e-8
1.1092549113828409e-7
1.3516557589835377e-7
1.6825997527599895e-7
1.7714111098897183e-7
1.8414678532322918e-8
1.5671342546941273e-7
1.4519264232072775e-7
1.4050006792747474e-7
2.2773442182071318e-7
3.4866322030296307e-7
1.966329461821366e-7
9.100009649041152e-8
5.13352674243502e-8
3.177350999830963e-8
1.571541900479736e-8
2.580436690668637e-8
4.597170140058146e-8
2.976680687981621e-8
8.958280217366392e-9
1.070334781347394e-8
2.369829418892728e-8
3.3002055256122965e-8
4.1581444695563e-8
5.109289422487791e-8
2.3374654491650828e-7
3.3672568854475505e-7
2.2641300208255203e-7
2.4041860261156614e-7
3.2290611877320653e-7
5.246940128990212e-7
7.13326920985551e-7
5.728113178978066e-7
5.217531667516138e-7
6.638319527808895e-7
1.4784303202885195e-6
5.879586705628796e-7
1.5541486816437317e-7
4.453748654308538e-8
1.6590401375912948e-8
4.731213384709584e-9
8.588343634826679e-10
4.032646925565797e-10
3.7251049137130984e-10
4.12854829061446e-10
1.7373157243248118e-9
3.786609527643348e-9
3.131358215771285e-9
4.874483743756495e-9
1.2435836335237941e-8
3.516819351439021e-8
1.4652341239048135e-7
5.36691447459839e-8
4.691827894546139e-8
5.829699737072614e-8
8.066646527497249e-8
9.567172986782808e-8
2.0613643851592148e-7
1.600287984905481e-7
1.1507619633642476e-7
1.0276978191678554e-7
1.0409626439126518e-7
1.1606962684779251e-7
1.409418122398723e-7
1.7733199166467785e-7
1.6797120059128898e-7
5.384684959230576e-9
1.079962704251578e-7
2.0045808743246229e-7
1.923085816460188e-7
2.936334449577746e-7
3.524369316668457e-7
3.201155435388947e-7
1.9047606389764542e-7
1.1311809955153447e-7
8.392085718790532e-8
7.222879987686724e-8
2.1446896051161637e-8
2.533255840401516e-8
2.988470477009803e-8
2.0479326225596666e-8
8.846941711751965e-10
2.2608011928731538e-8
3.9095393967707266e-8
5.3003732880104174e-8
6.716582012731107e-8
8.360973939863337e-8
4.233836044787172e-7
3.875052403650675e-7
2.889852641076826e-7
3.362461159354679e-7
5.132673398607358e-7
8.441264396300848e-7
7.240287822252247e-7
6.091180649802251e-7
7.398823140834098e-7
1.640231392224777e-6
0.00001578210506376203
8.561648027257187e-6
1.3906004103265798e-6
2.0920425492556518e-7
3.2253139590107776e-8
4.1547836449090254e-9
5.438911089193619e-10
1.5922008372612014e-9
8.757166163502771e-10
7.13538049113553e-11
2.5212543302258346e-10
2.4844974504047566e-10
4.874932522029367e-10
4.411154079623874e-10
3.2473477820400066e-10
6.943246921589401e-10
4.057661858516598e-9
3.700010637338533e-8
2.792765142516617e-8
1.5796256216201573e-8
2.2849930715877354e-8
7.285044469030116e-8
1.4901002990365634e-7
1.3112461520626045e-7
1.0726653908756595e-7
9.639051577924402e-8
9.431430378601929e-8
9.770213684364214e-8
1.0060648075708423e-7
8.093949009389884e-8
9.572558987126673e-10
6.456575342888737e-8
7.517994690896893e-8
1.0454925154026274e-7
1.4925190717490606e-7
1.3775655944313081e-7
2.101499706896722e-7
5.080146166848179e-7
1.6288642119571672e-6
1.771102470270035e-6
9.147446168296056e-7
4.104838154654923e-7
1.845458056604272e-7
3.0128985152168374e-8
3.7244824610834173e-9
4.2375586148100695e-8
6.289071904001606e-8
9.028967307501742e-8
9.123741085013694e-8
5.646027980207454e-8
3.1139726609257304e-8
3.0305479078167797e-7
6.031894950885782e-7
5.808175658086659e-7
7.76040916065975e-7
1.1445771616419202e-6
8.096472309636592e-7
6.979234069823135e-7
1.17253159616305e-6
0.000014562543308408
1.5839233060113202e-6
1.600402629324065e-6
3.08650825729777e-9
1.3815660176779123e-8
5.2921863096313455e-9
3.6362267486257806e-10
6.420562432769914e-10
1.0802924727238716e-10
2.662809597587791e-11
6.393573486456498e-11
3.3807420160575513e-9
2.4128054264946e-9
8.701764375957819e-10
1.7396798615913142e-11
7.639269632466877e-13
4.959760830325425e-12
1.069401720393845e-11
1.7292033162678202e-11
2.4848634989822758e-11
3.3267785492126446e-11
4.2472587721420334e-11
5.266173612219252e-11
4.829657016080477e-13
2.6518687084737692e-12
1.576218228999779e-12
7.915415806365241e-13
2.2314136312147876e-13
2.3524564272714244e-13
6.732878305288282e-13
1.1661519599291582e-12
1.781019991823511e-12
2.58635213318941e-12
3.662600405354509e-12
1.384988319857191e-11
2.982880381060118e-11
4.650638886097101e-11
4.222118439900409e-11
7.58426307737976e-12
7.848534455777223e-12
1.648704068351658e-11
2.329609673408329e-11
3.000485933242163e-11
3.7522676599963963e-11
4.657103948674668e-11
5.793209699961326e-11
7.261924678048016e-11
9.207019637860148e-11
1.1843350725405026e-10
1.550468250342512e-10
2.072868456624414e-10
2.84147848563558e-10
4.0127505362287216e-10
5.867995972463644e-10
1.6900598261573113e-10
1.951875590393811e-10
3.039957043315567e-10
3.21733015711111e-10
3.1920841897293654e-10
3.164402931504035e-10
3.1817353694043154e-10
3.249771449122241e-10
3.364062188316065e-10
3.5184761572427966e-10
3.707005315576423e-10
4.445770707751495e-10
5.831805255872425e-10
5.470472686390821e-10
3.6394154410613265e-10
2.741404562111594e-9
4.945186337945656e-9
6.132086142919768e-11
6.561604781066497e-13
5.272145469373838e-14
0.
0.
0.
0.
0.
0.
0.
0.
0.
0.
3.815365551451567e-13
2.3276964693737436e-13
2.5347577320877576e-13
3.034902964264534e-13
3.731972087065049e-13
4.637981994583318e-13
5.799126933380994e-13
7.284662461479126e-13
9.187922382441282e-13
1.1631828508327588e-12
1.4777362563378275e-12
1.8834984426260408e-12
1.2801299348234788e-11
4.04382484704442e-12
1.0915329060888768e-12
2.9954322514543116e-13
1.1647915634531863e-12
2.036031587135541e-12
3.121458072041445e-12
4.6032740099471105e-12
6.707545534047981e-12
9.743745555538216e-12
1.413987063771178e-11
2.0462351380980875e-11
2.938093763732385e-11
4.1508978188312454e-11
5.708572831509218e-11
7.568414067694242e-11
9.636582362285629e-11
1.1836030185429697e-10
1.4163124696398785e-10
5.794497171956331e-10
2.2928513024570757e-10
1.6764635472809687e-9
3.1294906630663248e-9
3.6525733345340314e-9
3.9149128540338564e-9
4.219284542932749e-9
4.588705064101671e-9
5.002058148937428e-9
5.435390363205346e-9
5.8674549147225766e-9
6.25443467280345e-9
5.843464784531021e-9
1.7958289549874388e-9
1.342974832924563e-10
2.8877595826101334e-10
4.892013063889929e-10
6.498220432099966e-10
6.665139349726947e-10
8.870167132219322e-10
2.5233441127393017e-9
2.3967115487045936e-9
2.454767447747537e-9
2.6652417841900386e-9
3.08730181692451e-9
3.891955593380796e-9
5.525977301498315e-9
9.191830146343063e-9
1.4327477049209803e-8
9.861963670338234e-9
7.083135386048916e-9
6.703646317535136e-9
1.0184564072049347e-8
1.0040867625255256e-8
1.396056213376687e-8
2.3584696480163517e-8
4.6391307009781924e-8
7.352779844418482e-8
7.554660265046494e-8
8.185305044340998e-8
9.173591830439707e-8
4.712752684366499e-8
9.127908870473719e-8
8.613025622057919e-8
1.0340482403707268e-7
6.451322989380918e-8
2.2120815545984627e-8
1.0947676587879006e-8
7.445078996541538e-9
5.465717972633339e-9
3.8107048751198055e-9
7.566539124232462e-10
3.379491656793405e-10
8.096911456623889e-10
9.048476478343911e-10
2.52215252190487e-10
1.0134090554383405e-8
6.1114253148181325e-9
4.90578942229775e-9
4.841311220436418e-9
5.267883915874073e-9
6.122411129906846e-9
2.7278116858388792e-8
6.849117327211449e-8
4.726486459738518e-8
3.787338814303373e-8
3.6611027676475897e-8
3.855273617099088e-8
4.273705489161046e-8
4.9316322963318024e-8
5.8860502576614966e-8
7.16962204912037e-8
8.626662321719702e-8
4.8775996030980744e-8
3.6960390406786163e-8
2.6657121623733983e-8
2.005142828158597e-8
1.791568317623753e-8
1.497536309488879e-8
5.896147192119982e-9
2.296664992187077e-9
1.1974374196192281e-9
9.087698547431793e-10
1.3540037503673756e-9
3.976026685176225e-9
1.841368287779192e-8
1.3071797901322817e-8
9.496307882054039e-9
8.898403227832155e-9
9.49447125905523e-9
1.1102420881381404e-8
1.4088914886245842e-8
4.435257833902755e-8
6.391237401988811e-8
3.8541348424075707e-8
3.745994169355389e-8
4.491774248976001e-8
6.256775745579947e-8
9.85378683535571e-8
1.4497616101845107e-7
1.4683284333892585e-7
1.36408197567167e-7
1.4170100976895052e-7
1.6591476143252757e-7
1.4148648050108454e-7
1.6803829691717244e-7
1.101637348828616e-7
3.0572544573835724e-8
1.3588981681201893e-8
8.812352904214205e-9
6.310294242136613e-9
4.569137773072978e-9
1.4566087632408331e-9
1.8205228350258167e-10
6.175208854795859e-10
3.7546012887543495e-10
1.430224922852113e-9
1.175880749386594e-8
1.430276422766165e-8
9.266193826233245e-9
8.521123924382322e-9
9.031677258865053e-9
1.0450094464452904e-8
4.3541871298301726e-8
1.061809282090889e-7
7.344751463746276e-8
5.852655500085159e-8
5.6321203202711535e-8
5.9100731742489095e-8
6.538305747735765e-8
7.547499527250826e-8
9.037654865813977e-8
1.1090128740916778e-7
1.357757074805249e-7
7.655798268455481e-8
6.463963885311581e-8
5.681511873807105e-8
4.504632110165233e-8
4.1935255828033955e-8
3.323354477485817e-8
1.2406152862162255e-8
5.0113105483724145e-9
2.587966299650409e-9
1.742383180161784e-9
2.176480718944825e-9
6.88188786738329e-9
3.317768518130083e-8
2.0957266767791287e-8
1.6605508157776472e-8
1.6051579441478818e-8
1.7261217535382098e-8
2.0063497319990845e-8
2.501357452773762e-8
3.3565010985236576e-8
1.028352227223179e-7
1.1610423418321489e-7
7.034646387755477e-8
6.929929771663407e-8
8.529212788007294e-8
1.2456328194124214e-7
1.9922289405881013e-7
2.3133695970382086e-7
2.0265156690517432e-7
1.992084400169542e-7
2.3537103565976822e-7
1.97205664329651e-7
2.275542596797226e-7
1.402634086583592e-7
3.845240647471873e-8
1.6541562633398545e-8
1.0581881605963283e-8
7.778147673269385e-9
5.9367942817684515e-9
3.267916289198487e-9
7.976157491060626e-10
3.0100573236073374e-10
8.205092641722936e-10
3.0648820936409197e-9
1.1660979881635928e-8
4.130158050368488e-8
1.8568061146060483e-8
1.505846874830717e-8
1.525047298009074e-8
1.7482615932695826e-8
2.204271795720393e-8
7.347618597974538e-8
1.5368780975678814e-7
9.01379031946202e-8
7.202167002808047e-8
6.994657661687033e-8
7.492627850925146e-8
8.618288685220874e-8
1.0561670439492347e-7
1.3598976680778508e-7
1.7620263495206747e-7
2.1117320380185306e-7
1.0912749747865848e-7
7.760382300277977e-8
7.772785584049077e-8
6.735421346773518e-8
5.800378829058391e-8
5.501942735268656e-8
2.4729102739653325e-8
9.084649989159718e-9
4.0564520352093524e-9
1.921024940153875e-9
8.027129339496346e-10
1.8183561786855112e-9
1.8858366923927584e-8
2.1220359072228716e-8
1.749205733130266e-8
1.7059099575669653e-8
1.8152817107170637e-8
2.0579173565170512e-8
2.466797289374714e-8
9.538906249753436e-8
1.5000998069028927e-7
8.903687118363928e-8
8.470505938406011e-8
9.916729847881679e-8
1.3449668689145328e-7
2.0588519528435511e-7
2.897221177890675e-7
2.7260664656106135e-7
2.4050708348784734e-7
2.4735144188610286e-7
3.1272358517865205e-7
2.481200783880267e-7
2.3367201040232592e-7
1.1997490753677737e-7
2.845041581093962e-8
1.0529725444826222e-8
6.372433151189078e-9
4.5136819635613865e-9
2.868422926879167e-9
1.2542460568212054e-9
7.67497998967566e-12
1.2746885485413295e-10
1.159878411040756e-9
4.221600669802222e-9
1.733452551042713e-8
3.3423589700392724e-8
1.743166156684446e-8
1.5164604997318006e-8
1.602284119389843e-8
1.9037171579376884e-8
6.905271755966518e-8
1.6109430183957906e-7
1.1471436160528643e-7
8.911271409026226e-8
8.393398493972944e-8
8.652692804376932e-8
9.43928126449268e-8
1.0794150668055595e-7
1.2867913609315033e-7
1.5804260411241313e-7
1.947865395893375e-7
1.1408352593106244e-7
1.0242163449133013e-7
1.1735396119604125e-7
1.2125729211274738e-7
1.226781595327272e-7
7.361113239919495e-8
2.8288109261762565e-8
1.2825798885265133e-8
6.825825588222162e-9
3.88006963154247e-9
2.4981380023599765e-9
7.920233555805924e-9
2.917353284853375e-8
2.544620610438997e-8
2.5225844525992075e-8
2.6615040205770217e-8
2.9524714050120878e-8
3.433112989885652e-8
4.186545635406719e-8
5.3761189285610356e-8
2.0148027360910395e-7
2.0980601065682167e-7
1.3115443305827025e-7
1.3244286361570907e-7
1.6840000120328246e-7
2.568579164251612e-7
3.8989251768761264e-7
3.6148669371699524e-7
3.097434140004035e-7
3.3016406923345893e-7
4.720153032270867e-7
3.37225013019239e-7
2.713295800591497e-7
1.62287307131675e-7
4.9340338874388616e-8
1.3541678419903947e-8
6.590606138076253e-9
4.779255753177841e-9
3.123904359979877e-9
2.36973348245466e-9
1.2652978848600739e-9
9.961682538039904e-10
1.801975525450997e-9
4.179287546552293e-9
1.1281971539292198e-8
5.4792327919633663e-8
3.451047261837938e-8
2.3382404535914394e-8
2.2602628643647953e-8
2.5968092975343557e-8
3.378511086091933e-8
9.436862189625393e-8
2.0389566190260564e-7
1.318168554805866e-7
1.0139713196483304e-7
9.526752258813734e-8
9.883498389296812e-8
1.0992170525719214e-7
1.3006377194014578e-7
1.6238635179397712e-7
2.085296356282156e-7
2.528437300302566e-7
1.4490587035248653e-7
1.150195259079241e-7
1.2942095765158823e-7
1.6440762423793098e-7
1.8602636560020183e-7
1.1713100731279805e-7
4.660635498148014e-8
2.143477645273581e-8
1.1174368359586248e-8
5.600542154846705e-9
6.510064474715538e-10
5.372494289218195e-9
7.675875811559032e-9
1.8923775311341878e-8
2.4189443156028913e-8
2.780607972033999e-8
3.171310792204209e-8
3.691609654785893e-8
4.430518191615717e-8
1.8504976147273807e-7
2.5421665315321216e-7
1.5829212717264766e-7
1.5802955513852464e-7
1.9658360124006525e-7
2.9063867118127697e-7
4.5804904743898805e-7
4.7074706808070764e-7
3.875679608344088e-7
3.8389678819551705e-7
5.052760565118267e-7
1.0536852582556528e-6
6.300460311056834e-7
2.592314222022606e-7
8.137524970583821e-8
3.420702171410515e-8
8.9834423405138e-9
2.1416897434865327e-9
1.107914634719011e-9
5.504650769030376e-10
9.636759407153692e-11
2.9525426867085914e-10
1.14028799512185e-9
1.5655575767446277e-9
3.292039103663906e-9
8.161455847564901e-9
3.357952504382882e-8
3.6554169209326394e-8
2.150796300994345e-8
2.0411082021805622e-8
2.387671606296104e-8
7.277255759174344e-8
1.7115604766946396e-7
1.657678183597501e-7
1.2330299857567943e-7
1.1021896171211651e-7
1.0915125361649436e-7
1.1525289159711559e-7
1.2845748258744803e-7
1.507705135087652e-7
1.8438458935790772e-7
2.1942570970422843e-7
1.7037795153930032e-7
1.5796703523436816e-7
2.1027393662289074e-7
3.671888405805513e-7
2.800239956664869e-7
1.2613375361057773e-7
6.651574126407275e-8
4.0987928304995084e-8
2.7881839215948763e-8
1.94164988857324e-8
5.517939754279821e-9
7.222952578835271e-9
4.060043273805862e-9
1.906683376399791e-8
3.14415520521139e-8
4.0990359608411964e-8
5.009192265448647e-8
6.071047535415629e-8
7.459859315282342e-8
9.403952153540603e-8
4.3048378741544557e-7
3.465404093549381e-7
2.4075583288492503e-7
2.6534739370743964e-7
3.7919000760658414e-7
6.328501271260591e-7
6.523961010105117e-7
5.156416862450066e-7
5.331582089388727e-7
8.250503095557599e-7
2.758696585426235e-6
1.4746666998804717e-6
5.218370583047803e-7
1.2360249113572372e-7
3.333623530298093e-8
1.2030687157845245e-8
2.9420857813992413e-9
5.160650660005891e-10
2.6047219035820903e-10
1.6403106671520808e-10
2.6471644151563136e-10
2.1131938575424452e-9
2.6920052294652047e-9
2.6604239635467446e-9
5.9396395415358155e-9
1.3784545547751778e-8
5.8521659807571456e-8
4.97453572915738e-8
3.127505408766448e-8
3.2221376399669255e-8
4.190907376933673e-8
8.11575139140897e-8
1.9331683406641891e-7
1.9209057311522224e-7
1.394434264305372e-7
1.2227817814311536e-7
1.2079552025964733e-7
1.2971732112832133e-7
1.499295768391368e-7
1.8377494874596017e-7
2.1572564071334587e-7
1.1735183313704304e-7
2.4926925907085687e-7
2.283622423749849e-7
2.5780774199109177e-7
4.0878837744057136e-7
3.7159996593270705e-7
2.651221199739815e-7
1.4347545214535986e-7
9.568052193366257e-8
7.78441140738882e-8
7.346389786927076e-8
7.636344425775547e-9
1.8461988676551956e-8
1.738986964071801e-8
3.1873435716326377e-9
1.8601374911377364e-8
3.8528241877759054e-8
5.4988326707647244e-8
7.076277539181558e-8
8.845961524176207e-8
4.175521495927042e-7
4.2560030252297247e-7
3.0918559678099825e-7
3.5089899540663914e-7
5.170410215066482e-7
8.680033290154763e-7
8.195092642919234e-7
6.583953905059789e-7
7.294023722665551e-7
1.335995591833375e-6
8.307390922412539e-6
3.0793895563985793e-6
3.1107873436561823e-6
1.926853243116941e-6
7.291566140679311e-7
2.544296965734499e-7
4.7726725568581986e-8
1.0707030886639813e-7
4.258235439468367e-7
1.645541272839005e-7
2.1208999446379085e-8
4.792251822712343e-9
2.7140760702652626e-9
3.3796052217812068e-9
3.2714138855419346e-9
2.3851469424439583e-9
5.079867706399093e-10
5.601047930481391e-10
4.590935541943427e-9
2.1755483125506847e-9
4.0350617634965695e-10
1.6571100734070016e-12
2.4599662332175263e-12
9.145682037041182e-12
8.787766357834813e-12
5.333189813786848e-12
3.883369141457826e-12
2.9183377506309916e-12
2.1153332845438866e-12
1.42116482727555e-12
8.553666737825163e-13
4.4274688712027127e-13
2.4426562853932403e-12
5.523970487010588e-12
6.900451594299432e-12
1.6364587928343842e-12
2.2729566308557078e-12
4.029565318720589e-12
5.182072236891805e-12
6.2305842658730405e-12
7.351957144964824e-12
8.625026859358599e-12
1.0099361460824376e-11
1.1819415790643118e-11
1.3834900665838244e-11
1.6206778915137512e-11
1.90132895397086e-11
2.235707427347008e-11
2.637512751257169e-11
3.125243362646762e-11
3.7242874318147005e-11
4.470000589675009e-11
1.1172473006127349e-10
1.4319180673386124e-10
2.0606229150119958e-10
2.1083083561391906e-10
2.0226147818112794e-10
1.948611489133074e-10
1.9152401597372364e-10
1.9218961562061133e-10
1.9632621386813997e-10
2.0347227724149464e-10
2.133040228760155e-10
2.0307808274093008e-10
3.1174285406968785e-10
5.156749034199218e-10
6.480718808539685e-10
4.860130396621794e-10
4.5859352333168543e-10
2.1582789253690927e-9
5.952492467668671e-9
4.003787875800274e-10
7.505532339466573e-13
1.3547952182264023e-13
0.
0.
0.
0.
0.
0.
0.
0.
0.
3.6501732234727344e-13
2.092333470311704e-13
2.2572118370619287e-13
2.688344105482651e-13
3.2905038383773303e-13
4.0711911503257417e-13
5.068637350338992e-13
6.340789590757001e-13
7.965707112628039e-13
1.0045984193293704e-12
1.2715752715829817e-12
2.5863025049337123e-11
2.0496464887533792e-12
4.705845137522399e-13
2.4654424516221577e-13
7.184076060337807e-13
1.2014350523322345e-12
1.8048613714688187e-12
2.6276588220815205e-12
3.792722805867273e-12
5.470441961808266e-12
7.905289349635203e-12
1.1447548877073282e-11
1.6584491236951522e-11
2.3948510503951618e-11
3.4249142364538025e-11
4.805428104798903e-11
6.543017467577842e-11
8.572708465853047e-11
1.0793188986270072e-10
4.257111955685034e-10
8.284125433328971e-11
7.219155886444696e-10
1.8979632141714288e-9
2.723504548580731e-9
3.1119768461333708e-9
3.3913122187528188e-9
3.6799690170340743e-9
3.995824261187865e-9
4.332098220146963e-9
4.67658794489035e-9
5.01625826403385e-9
5.736791108481542e-9
4.040767229050089e-9
6.913563572735748e-10
1.8209928962805985e-10
4.722536196332251e-10
7.298577504171458e-10
1.1298708467340248e-9
1.8940302329604657e-9
3.522149978480518e-10
1.1119632750595255e-9
1.5476933569487848e-9
1.867390674123043e-9
2.2421632559351824e-9
2.767930036429153e-9
3.5999756132011545e-9
5.121440945532666e-9
8.30850264364642e-9
1.0642244583542016e-8
6.670905586198302e-9
6.304645800295195e-9
1.0868391830551553e-8
9.829901650856415e-9
1.2882183134902909e-8
2.0375937204607396e-8
3.770231106082098e-8
6.697567586811706e-8
7.501315186482497e-8
7.684670558123412e-8
8.593008728059192e-8
8.031733066252624e-8
8.495535308794843e-8
8.73709081338874e-8
8.98726739838123e-8
4.0810732329676e-8
1.648978913550023e-8
9.80064245109787e-9
7.1552598738929825e-9
5.51013082633059e-9
3.163613882722477e-9
5.329635573043721e-10
2.612311057173265e-10
6.086552291545917e-10
4.375475511616637e-10
1.6197659644841451e-9
1.1978647879297161e-8
6.156107784934591e-9
5.178258359874199e-9
5.211148247165865e-9
5.759971706202804e-9
6.8112413741107645e-9
2.889306334931539e-8
6.76231811305376e-8
4.228568456164134e-8
3.403830896310927e-8
3.311739119042178e-8
3.524185097178168e-8
3.975556095168345e-8
4.7067679970353297e-8
5.7901649450658316e-8
7.167678358425986e-8
8.273833392234716e-8
4.574946882943748e-8
3.177463061915559e-8
2.1647525995053223e-8
1.5275776384128418e-8
1.2891549812786544e-8
1.1654330908614637e-8
5.5473765757203706e-9
1.99679388768205e-9
9.386366209661137e-10
6.070108639545177e-10
7.538044519491394e-10
2.1132978494767556e-9
9.745497686305537e-9
1.0760366425470733e-8
7.18748965717253e-9
6.507799312488573e-9
6.797169116656573e-9
7.802122699497915e-9
9.704232088238597e-9
1.3106089525563372e-8
4.01850726374863e-8
5.358794799433565e-8
3.2826164277270873e-8
3.2604965213011493e-8
4.0147996108485e-8
5.788615253145532e-8
9.40620267511637e-8
1.3304498209623708e-7
1.295123016252746e-7
1.2392136842466852e-7
1.3341212910513415e-7
1.2881749634210486e-7
1.4671071362898588e-7
7.168023887656101e-8
2.7169703018744385e-8
1.4821209499479394e-8
1.057525444277874e-8
8.193800367819572e-9
6.43904636805322e-9
2.290509079847977e-9
5.787306510934287e-10
1.3573334627434183e-10
4.192890384830419e-10
2.281948688496779e-9
1.1404423771310122e-8
1.9247246974740147e-8
1.1202370988417025e-8
9.870691968008438e-9
1.0285300144443222e-8
1.1872809923490519e-8
4.1568113913661676e-8
9.152529133544549e-8
5.4984476546638824e-8
4.4556711230969636e-8
4.362141098094907e-8
4.683941118227574e-8
5.3617462090604055e-8
6.487350151606348e-8
8.191566800499136e-8
1.0329089113632395e-7
1.1876241784867272e-7
1.1761873085947932e-7
7.397079980575409e-8
4.761621135890854e-8
3.9069397903886634e-8
2.6768887142216418e-8
2.1011586459174983e-8
1.973336020412311e-8
1.047771187682122e-8
3.296365172080153e-9
1.1283026591973174e-9
1.373315311485529e-10
5.360748870292326e-10
1.2488978134170505e-10
8.878576730062513e-9
8.943019968434221e-9
7.42454439090067e-9
7.297860518839749e-9
7.827578429649285e-9
8.935523969462897e-9
1.0770049430780425e-8
4.665513437050803e-8
8.89624731018058e-8
5.243977289972869e-8
4.848878173956972e-8
5.4802820742406326e-8
7.040164624638577e-8
1.0111976428119534e-7
1.5392069105847834e-7
1.9236690701012686e-7
1.7880280545656944e-7
1.6604985719205987e-7
1.9415631866721171e-7
1.245013448855439e-7
4.5669931403959726e-8
2.1819432909484187e-8
1.4565758483808932e-8
1.1144516355493026e-8
9.120612626504137e-9
5.6789628432676395e-9
1.9815528802753796e-9
1.0262645338887101e-9
1.1863368763658626e-9
2.6771538083576004e-9
7.773100278814876e-9
3.5224222648401137e-8
2.5233213871121704e-8
1.714035057038576e-8
1.6079633407333272e-8
1.7659140641428158e-8
2.1680824883730217e-8
2.948936950756483e-8
7.425387807753737e-8
1.2156322335789202e-7
6.401317814553724e-8
5.2782698174332854e-8
5.303020575605591e-8
5.969137095547484e-8
7.382479015535059e-8
9.832107292376947e-8
1.277649312421423e-7
1.3534799147782513e-7
1.1795841473422515e-7
1.0427230972303864e-7
5.675351455050841e-8
4.5908222715341335e-8
3.492473220624382e-8
2.5249025846080046e-8
2.2629844946334462e-8
1.82668444777675e-8
6.4455859271406915e-9
2.304063349458863e-9
8.570282074167756e-10
7.85734671345375e-11
1.3564134243570187e-10
2.8532827883067416e-9
1.4147274344022847e-8
9.37262281598575e-9
8.371953159397527e-9
8.528277659347312e-9
9.395625650774685e-9
1.100262352194234e-8
1.3639154478179963e-8
5.625573580206489e-8
9.295143351430973e-8
5.461765310509664e-8
5.1471061262159147e-8
5.962783533254132e-8
7.94981241348437e-8
1.1963270115848992e-7
1.7963122167610616e-7
1.9242810843623724e-7
1.7240655842735936e-7
1.6987649575362742e-7
1.8529554799225846e-7
1.660889738207936e-7
5.783267302517062e-8
2.3508453567792218e-8
1.4329673377694195e-8
1.0603543685605501e-8
8.312450067795096e-9
6.23480298912109e-9
2.187652867674502e-9
9.103272788898478e-10
8.691498394313127e-10
1.9689870079155875e-9
5.7962829096699765e-9
2.4359246819040896e-8
2.7404426868708684e-8
1.6825200460707743e-8
1.5200967088243748e-8
1.630823564077449e-8
1.9604299195045513e-8
5.876511362258941e-8
1.1854900377540372e-7
6.765198002371395e-8
5.4811130046226005e-8
5.379588287470805e-8
5.824605167702649e-8
6.783626965937811e-8
8.429973909707449e-8
1.0950058894992493e-7
1.3892425918730132e-7
1.544708907710035e-7
1.4357225408111024e-7
1.0048480705058408e-7
5.8818091694473106e-8
5.543534644481659e-8
4.582616463942872e-8
3.498946720215563e-8
3.3608872575865254e-8
1.905737844547605e-8
6.0120742123961915e-9
2.0496837612121444e-9
2.1435412123356575e-10
1.427720002170076e-9
2.901621453835269e-9
2.87318660561844e-9
8.826105769280168e-9
8.712460887011288e-9
9.020466708832192e-9
9.822358510494035e-9
1.1189799932209414e-8
1.3303588108508417e-8
6.014384203073766e-8
1.208118141718256e-7
7.150403185694496e-8
6.59526419362373e-8
7.427412749389269e-8
9.502168574776729e-8
1.3590673296826097e-7
2.05322387277884e-7
2.4920079288264835e-7
2.2429901915781767e-7
2.056153352510359e-7
2.3937521684360276e-7
1.4557788629147004e-7
4.6063494443118946e-8
2.102215443068102e-8
1.3731257030947765e-8
1.0341588561358491e-8
8.287109620172269e-9
5.751686792366064e-9
2.2207420770396878e-9
1.3732776198615165e-9
1.8115327893257151e-9
3.823270096029719e-9
1.0012312928241489e-8
4.175936010067734e-8
3.429290483584872e-8
2.241944759855367e-8
2.0947668755705997e-8
2.328116726367563e-8
2.9300173493450316e-8
4.145821094626725e-8
8.884842692063343e-8
1.4539885226408948e-7
7.62532866914641e-8
6.234699751401032e-8
6.221122118834304e-8
6.962627688914794e-8
8.57446401464067e-8
1.1423962772263887e-7
1.5223041473143262e-7
1.720525845481339e-7
1.521393742902405e-7
1.230462559352859e-7
6.670477430563032e-8
5.818399809673144e-8
5.412130367129384e-8
4.148677874053479e-8
3.87582647460749e-8
2.8537055962955074e-8
9.746210271698347e-9
3.6447112163264466e-9
1.3645672139092396e-9
5.2726159474415224e-11
1.0907376219500773e-9
1.699428916226838e-9
1.3487790976024497e-8
1.1169702892029448e-8
1.0770167509280054e-8
1.1286316366109951e-8
1.2548849313101686e-8
1.467463443143191e-8
1.8022677438832062e-8
7.709146126338815e-8
1.2358864476782053e-7
7.294316285196548e-8
6.925369027010976e-8
8.099294886846856e-8
1.0965451239108497e-7
1.6775792766733865e-7
2.4064532047993447e-7
2.3244116347258307e-7
2.0575161904486696e-7
2.1037008112992972e-7
2.1351188369814225e-7
2.1083611085880043e-7
6.683703349968388e-8
2.3325918767050396e-8
1.297780462147384e-8
9.323211325369093e-9
7.012398003613858e-9
5.712289732839906e-9
2.464994485339098e-9
1.104584567497317e-9
1.1730104442376752e-9
2.455729851453194e-9
6.395304457727384e-9
2.3135816584981733e-8
3.873219724548846e-8
2.1092034746484858e-8
1.8436816768921077e-8
1.9665295817791718e-8
2.3837534508636583e-8
6.716651275266392e-8
1.3805205945258183e-7
8.064193861416228e-8
6.440491446561408e-8
6.23888731136303e-8
6.659817614739397e-8
7.630198723756142e-8
9.311315664445602e-8
1.193704391567677e-7
1.5411292240064836e-7
1.8417994875882812e-7
1.7957792913564508e-7
1.0948458293617357e-7
6.846350338997059e-8
7.087263150681077e-8
7.368579178182983e-8
6.31506465376201e-8
6.11625013735301e-8
2.7155451589065098e-8
9.397201163220919e-9
3.5619428699916872e-9
5.273099151278202e-10
2.6990664726064764e-9
7.755041169525418e-9
3.859517632819247e-9
8.369352921111276e-9
1.0724375409717772e-8
1.2017130158585953e-8
1.349889801642966e-8
1.5558358850846357e-8
1.8512806015984732e-8
8.437525232067611e-8
1.6127584084089865e-7
9.597714419393063e-8
9.025165652478398e-8
1.0398749224987823e-7
1.3759375775567515e-7
2.0535005773125245e-7
3.0336737655838133e-7
3.0901154401425316e-7
2.652990125129051e-7
2.5811207639582245e-7
2.6538601616227565e-7
1.9414069087565414e-7
5.3762855402711247e-8
1.966935546334107e-8
1.1316041198231753e-8
8.298815306087303e-9
6.176807051209457e-9
5.270375821247354e-9
2.6164706924075594e-9
1.686018599456416e-9
2.1963982462271823e-9
4.236660014555572e-9
9.906726981947534e-9
3.432560830017602e-8
5.133161903040674e-8
2.8648876025166263e-8
2.5637267240973888e-8
2.8294349603216476e-8
3.60451504813748e-8
5.242205327500394e-8
9.922182646776103e-8
1.7336766218502983e-7
9.217384361025038e-8
7.372225969148848e-8
7.208357059436044e-8
7.883955857769877e-8
9.447346025093367e-8
1.227440485854501e-7
1.662331967156372e-7
2.102829972965697e-7
2.002055353370098e-7
1.3190871662484056e-7
7.803079879031699e-8
7.445980343712675e-8
8.519910959411672e-8
7.873321828044851e-8
7.831721456646417e-8
4.189521640207368e-8
1.5084527730429228e-8
6.330270120062382e-9
2.5718723847430267e-9
2.1852931972822525e-10
3.5703210957567087e-9
3.4438637482263086e-9
1.0737530148709333e-8
1.3270215897431331e-8
1.4490126233230065e-8
1.594668609813465e-8
1.80918370631354e-8
2.126985636624564e-8
2.6002370003523355e-8
1.1503858366317207e-7
1.6808383887614473e-7
1.0141670360371804e-7
9.877308304827276e-8
1.1927493318723246e-7
1.692223788105685e-7
2.677392179145311e-7
3.284335152126875e-7
2.789717564835148e-7
2.585533185728064e-7
2.982875309947653e-7
2.5521335060903913e-7
2.165706146217204e-7
9.058231730378767e-8
2.3850802540874268e-8
1.0182193415858414e-8
6.714296481598977e-9
4.919674290903155e-9
3.6583588698735674e-9
2.749304612386023e-9
1.4247164633784562e-9
1.5225382530461555e-9
2.780933434146951e-9
6.226484426023747e-9
1.8147964776134992e-8
6.729044414678091e-8
2.8248445679031032e-8
2.2665894691390582e-8
2.364673248899119e-8
2.8814629231778394e-8
7.468089760755451e-8
1.5870815666288876e-7
9.939990826856227e-8
7.732570023180247e-8
7.315681846033195e-8
7.620912477305364e-8
8.493571840120324e-8
1.0051010524046464e-7
1.251902203604156e-7
1.5997818150071045e-7
1.9554982887447598e-7
1.7421242839293847e-7
1.224777190788946e-7
8.68626558239789e-8
9.303056153418951e-8
1.2463395112011648e-7
1.490322151849507e-7
1.0846800988377035e-7
4.150665333657726e-8
1.7554696855706816e-8
7.906053402503512e-9
1.896121337225255e-9
6.3161655082959845e-9
3.007524594278087e-8
1.5072932101838904e-8
5.361001497965524e-9
1.297802000422299e-8
1.6879577918821078e-8
2.008492917071885e-8
2.3707784030115936e-8
2.8386678954067824e-8
1.3063748354505393e-7
2.2538571217996008e-7
1.3807592804496424e-7
1.3507068762580195e-7
1.633449807030643e-7
2.3196548840971306e-7
3.682175549525339e-7
4.492880447722341e-7
3.747221960973968e-7
3.446021075897923e-7
4.036278003628703e-7
2.991011907478566e-7
1.741290157092391e-7
7.528589689938048e-8
1.8700033522857102e-8
7.288885709265191e-9
4.804205544280201e-9
3.4682890957226023e-9
2.5175047926929246e-9
2.9088932139613186e-9
2.4125045607935683e-9
2.757176380794451e-9
4.4612604480039144e-9
8.854296416292395e-9
2.3431318640041926e-8
1.016887805562307e-7
4.154517326386033e-8
3.301911990707486e-8
3.551565313490668e-8
4.590756312895334e-8
6.928630605901388e-8
1.0709053090022522e-7
2.047121681537956e-7
1.1625780253162967e-7
8.941429262541658e-8
8.453761878994836e-8
8.931924126751251e-8
1.0299183858362585e-7
1.2867188292337955e-7
1.7062069997087303e-7
2.2066457434727174e-7
1.7760549046859137e-7
1.4495617361632342e-7
1.0270760033524112e-7
1.0147686059778872e-7
1.3794276977847094e-7
2.0076823404063992e-7
1.6012679840828735e-7
6.528272130005158e-8
2.936782048865777e-8
1.485041279623919e-8
7.131724956529472e-9
3.1899456903304995e-10
1.7174863171361107e-8
2.184008299410108e-8
2.990744480790402e-9
1.4254143248365192e-8
2.002619797033809e-8
2.4234239937345897e-8
2.863919507216696e-8
3.416306391101374e-8
4.167230174324063e-8
1.9496551128394037e-7
2.4183911964747546e-7
1.5466274505714755e-7
1.5880636495520982e-7
2.053769237044379e-7
3.1966949799624413e-7
4.81247772886133e-7
4.2570516558180994e-7
3.648983018159068e-7
4.044022647546103e-7
6.516129091425136e-7
4.1133691541223813e-7
1.8018178750013017e-7
7.76225852280143e-8
3.203676474604485e-8
7.30550007036939e-9
2.8885778027318385e-9
2.1383321726659977e-9
1.222563625942723e-9
1.0889483870684201e-9
2.249473951934906e-9
2.445266798719631e-9
3.106987049348382e-9
5.428682614838277e-9
1.188526513221527e-8
4.4053554903397976e-8
5.239548016262048e-8
3.074816827155717e-8
2.9627483988833753e-8
3.598402306606594e-8
7.839234268263954e-8
1.712566611660982e-7
1.3022517027856894e-7
9.699522225493527e-8
8.82430151665012e-8
8.898554622533743e-8
9.627643656174689e-8
1.1092551706125438e-7
1.3516560841360853e-7
1.6826001725366785e-7
1.7714115154013838e-7
1.8414659346310142e-8
1.5671348610214518e-7
1.4519270529034223e-7
1.4050011586708636e-7
2.2773448226806731e-7
3.4866327479582363e-7
1.9663298856212724e-7
9.100011436878699e-8
5.133527914338177e-8
3.1773519710323616e-8
1.571542600799626e-8
2.580437183744156e-8
4.597169878966233e-8
2.9766809542896725e-8
8.958283648114202e-9
1.07033486986077e-8
2.3698299775952213e-8
3.300206437534529e-8
4.15814568964166e-8
5.1092909601176255e-8
2.337466024994476e-7
3.367257732601475e-7
2.2641306373132144e-7
2.4041867110182747e-7
3.2290621526753134e-7
5.246941758763489e-7
7.133270960128978e-7
5.728114393701355e-7
5.217532890264577e-7
6.638321398375954e-7
1.478430916740191e-6
5.879588806910617e-7
1.554149095150104e-7
4.4537491302837597e-8
1.659040022715238e-8
4.731213788090434e-9
8.588341242637364e-10
4.0326438902892307e-10
3.7251037622107477e-10
4.1285474935819365e-10
1.737315302538138e-9
3.7866097318877794e-9
3.131357709518355e-9
4.874482588391175e-9
1.2435836788291694e-8
3.516819397103244e-8
1.4652347600379087e-7
5.3669159604719714e-8
4.691828841376879e-8
5.8297006410568256e-8
8.066646245846031e-8
9.56717419194301e-8
2.0613647477411023e-7
1.6002883844753193e-7
1.1507622485087159e-7
1.0276980701103525e-7
1.0409628983146905e-7
1.1606965561227182e-7
1.4094184803756398e-7
1.7733203707919167e-7
1.6797123111422168e-7
5.384699877714503e-9
1.0799627772654693e-7
2.0045821799001566e-7
1.923086842111971e-7
2.936335636590051e-7
3.5243698543001435e-7
3.20115610961473e-7
1.904761228216069e-7
1.1311813145444001e-7
8.392088744139902e-8
7.22288399288569e-8
2.1446904007903366e-8
2.5332553636374036e-8
2.9884704269574526e-8
2.0479329909449174e-8
8.84690620827888e-10
2.260801505596812e-8
3.909540420156627e-8
5.3003749115510385e-8
6.716584207021959e-8
8.360976753647335e-8
4.233837240393354e-7
3.875053453157678e-7
2.889853528294214e-7
3.362462273228871e-7
5.132675240573762e-7
8.44126708425233e-7
7.240289458290884e-7
6.091182204551576e-7
7.398825518057763e-7
1.6402321898976226e-6
0.000015782107406478882
8.561660494392901e-6
1.3906021606102886e-6
2.0920446364223286e-7
3.225316513038674e-8
4.1547859843088655e-9
5.438914604795063e-10
1.5922011775856896e-9
8.757178601835923e-10
7.135413155724894e-11
2.5212555855552744e-10
2.484497028972384e-10
4.874928574363188e-10
4.4111532820749264e-10
3.247344857349786e-10
6.943236758687332e-10
4.057653351157627e-9
3.7000044109348864e-8
2.7927658431829894e-8
1.579624972657996e-8
2.2849922826817948e-8
7.28504122683454e-8
1.4901001420949772e-7
1.3112463216242846e-7
1.0726655458301494e-7
9.639052610001322e-8
9.43143098635088e-8
9.770213966750667e-8
1.0060648146886392e-7
8.09394848152316e-8
9.572683735663951e-10
6.456585350427277e-8
7.518003056641401e-8
1.0454939739286317e-7
1.4925216274807718e-7
1.3775689787458442e-7
2.1015045511599465e-7
5.080136851888571e-7
1.6288664068091054e-6
1.771126807327204e-6
9.147419532076457e-7
4.104792265403697e-7
1.845484120718818e-7
3.013008835838985e-8
3.72409587130026e-9
4.237507757266272e-8
6.288969703688436e-8
9.028959342141384e-8
9.1237765468055e-8
5.646135036095809e-8
3.114017681708971e-8
3.030525853300492e-7
6.031895614292438e-7
5.808187360680697e-7
7.760414091766779e-7
1.1445756473122094e-6
8.09646401400763e-7
6.97922537841636e-7
1.172530587448102e-6
0.000014562549472488077
1.58391416268718e-6
1.6003978592721228e-6
3.0869212040094986e-9
1.3815573339188557e-8
5.292150824135172e-9
3.6361889387515107e-10
6.420480300613813e-10
1.0803299346065634e-10
2.6629048958958455e-11
6.39388767911538e-11
3.3807364010446796e-9
2.4128082592281228e-9
8.701835733339304e-10
1.739672147911805e-11
7.639086876436535e-13
4.959798595563722e-12
1.0694045276397895e-11
1.729207344585044e-11
2.4848667961739297e-11
3.32678135463571e-11
4.247263553026292e-11
5.266179166562405e-11
4.829556967423883e-13
2.651867378778846e-12
1.5762248087956932e-12
7.915537507863643e-13
2.2314735902035318e-13
2.352481609712231e-13
6.732800878423616e-13
1.1661518920293301e-12
1.7810207032461035e-12
2.58634388351362e-12
3.6626178481853644e-12
1.3849886280764162e-11
2.982884076842737e-11
4.650644488464877e-11
4.2221228555010605e-11
7.584283107285495e-12
7.848513130161663e-12
1.648706889591814e-11
2.329612880047953e-11
3.0004888159746655e-11
3.7522709448232285e-11
4.657105523833005e-11
5.7932135945750625e-11
7.261930444782793e-11
9.207029339034479e-11
1.18433620543206e-10
1.5504700285116666e-10
2.0728710374489988e-10
2.8414820762922125e-10
4.012755929573959e-10
5.868004953054616e-10
1.6900601623168403e-10
1.9518762904877863e-10
3.0399579234740194e-10
3.217331024418156e-10
3.19208527032301e-10
3.1644037184462744e-10
3.1817363741492884e-10
3.249771995131923e-10
3.364062873899768e-10
3.518476593561767e-10
3.7070058514253526e-10
4.445771247185272e-10
5.83180554525076e-10
5.470471573570406e-10
3.6394218436088707e-10
2.7414058363891048e-9
4.945160007680108e-9
6.132066362541048e-11
6.561609734371707e-13
5.2721413339965684e-14
0.
0.
0.
0.
0.
0.
0.
0.
0.
0.
3.815368985553481e-13
2.327695682562863e-13
2.5347588364299766e-13
3.034904817901238e-13
3.731972723485542e-13
4.637982400853434e-13
5.799129070040205e-13
7.284663240504067e-13
9.187922498227316e-13
1.1631831258219086e-12
1.4777367063051152e-12
1.8834986183846136e-12
1.2801300227587531e-11
4.043825841539686e-12
1.0915327504100359e-12
2.995436736356097e-13
1.1647921124613676e-12
2.0360320346229238e-12
3.1214584544147144e-12
4.6032746057736406e-12
6.707545933448792e-12
9.743747058842966e-12
1.4139872705450842e-11
2.0462354886678236e-11
2.938094232090989e-11
4.1508984655696354e-11
5.70857365097367e-11
7.56841507671036e-11
9.636583525802429e-11
1.183603152333465e-10
1.4163126268076858e-10
5.794497764407372e-10
2.2928520832811977e-10
1.6764638370303585e-9
3.1294910220702173e-9
3.6525736476653438e-9
3.914913164163452e-9
4.219284878078156e-9
4.588705425603357e-9
5.002058543237454e-9
5.435390790132193e-9
5.867455365445276e-9
6.254434948721128e-9
5.843465264906598e-9
1.79582937210861e-9
1.342975801271532e-10
2.887759274004481e-10
4.892012759061244e-10
6.498219805805781e-10
6.665138017538867e-10
8.870167375119175e-10
2.523344701375873e-9
2.3967118666779657e-9
2.454767656632225e-9
2.6652419640363616e-9
3.087301969010242e-9
3.891955753927382e-9
5.525977512885528e-9
9.191830481428873e-9
1.4327478258428219e-8
9.861964954635665e-9
7.083136259364139e-9
6.7036456179958944e-9
1.0184563529883406e-8
1.0040867270918222e-8
1.39605617652241e-8
2.3584695993281184e-8
4.639130623884076e-8
7.352779742046997e-8
7.55466017820647e-8
8.185304963517874e-8
9.173591729701616e-8
4.7127525425248267e-8
9.127908753878277e-8
8.613025536298517e-8
1.0340482290561528e-7
6.45132292451492e-8
2.212081547464537e-8
1.0947676564195826e-8
7.4450789855002975e-9
5.4657179730325036e-9
3.8107048798549265e-9
7.566539221714531e-10
3.3794916338554823e-10
8.09691145239748e-10
9.048476555439107e-10
2.5221522142096435e-10
1.0134090413228453e-8
6.11142523956529e-9
4.905789368890567e-9
4.841311174819325e-9
5.267883857349221e-9
6.12241106772025e-9
2.7278116579726814e-8
6.849117261252512e-8
4.726486412769563e-8
3.7873387773135184e-8
3.6611027325664165e-8
3.855273580259e-8
4.273705449051615e-8
4.931632250215817e-8
5.886050203016876e-8
7.169621981841504e-8
8.626662236382913e-8
4.877599554118219e-8
3.6960389890778165e-8
2.665712113326631e-8
2.0051427888157203e-8
1.7915682804209917e-8
1.4975362804818016e-8
5.896147075697023e-9
2.2966649499153204e-9
1.1974373972005765e-9
9.087698395853936e-10
1.354003733386368e-9
3.976026616937834e-9
1.8413682555157573e-8
1.3071797754418824e-8
9.49630774747207e-9
8.898403094741365e-9
9.494471111007526e-9
1.1102420712105367e-8
1.408891468450424e-8
4.435257764147125e-8
6.391237314196706e-8
3.854134791620076e-8
3.745994121193147e-8
4.4917741930604784e-8
6.25677566834247e-8
9.853786715468776e-8
1.449761595168594e-7
1.4683284219820445e-7
1.3640819657398958e-7
1.4170100863682164e-7
1.6591475970765499e-7
1.414864794413127e-7
1.6803829595357905e-7
1.1016373387335508e-7
3.057254448531258e-8
1.3588981703583839e-8
8.812352936627946e-9
6.310294270427118e-9
4.569137802539551e-9
1.4566087435789334e-9
1.8205228080766999e-10
6.175208875589273e-10
3.754601400361882e-10
1.4302249052732365e-9
1.1758807501421642e-8
1.4302764032440624e-8
9.26619375747638e-9
8.521123870307562e-9
9.031677203754906e-9
1.0450094399343718e-8
4.354187105614685e-8
1.0618092763969803e-7
7.344751412954251e-8
5.852655461915469e-8
5.6321202858631234e-8
5.910073140605336e-8
6.53830571365217e-8
7.5474994920789e-8
9.037654829118779e-8
1.1090128702008435e-7
1.357757070173076e-7
7.655798231264986e-8
6.463963833697091e-8
5.681511798854946e-8
4.5046320382748455e-8
4.1935255089521585e-8
3.32335443301691e-8
1.2406152722600946e-8
5.0113104814733594e-9
2.5879662611991013e-9
1.7423831600564652e-9
2.176480696237952e-9
6.881887784101098e-9
3.317768489397728e-8
2.0957266663852225e-8
1.660550802485916e-8
1.6051579291493007e-8
1.726121736626592e-8
2.0063497120594257e-8
2.5013574282075237e-8
3.35650106714086e-8
1.0283522152926849e-7
1.1610423310761772e-7
7.034646319887239e-8
6.929929702591357e-8
8.529212699204729e-8
1.2456328055346584e-7
1.99222891906669e-7
