# Supplementary material for: Observability and Controllability of Nonlinear Networks: The Role of Symmetry
Source: Phys Rev X. Author manuscript; Available in PMC 2018 Nov 13. (PMC6234006; doi:10.1103/PhysRevX.5.011005)
Supplement: Code Archive [file NIHMS982008-supplement-Code_Archive.zip › MathematicaData/FNObsDELTAHetN3M1ChaosK15IC1]

1.2883583322383502e-8
1.147203745799172e-8
9.365668169277392e-10
1.65955491991669e-10
4.294820180313173e-11
2.6446626274171244e-11
1.1317269856907504e-11
4.3329373446802395e-12
3.3461127897083987e-12
3.1005351780139344e-12
2.8803197474912055e-12
2.680072275368787e-12
9.39694155859698e-12
4.7222245125220554e-12
3.7298422220759285e-12
2.3338360968420674e-12
1.5035899307729555e-12
1.3017141138382155e-12
1.3389340041521225e-12
1.4848627587598465e-12
1.6994366574200213e-12
1.9699457488414734e-12
2.2945349975003817e-12
2.676703001781754e-12
3.1227766875134016e-12
3.640681370582331e-12
4.239394751259579e-12
4.9287108238503934e-12
5.719385374198524e-12
6.623440596000073e-12
7.654840384678229e-12
3.759933651039825e-12
1.467046017800043e-11
2.2029248400732455e-11
3.026134261039817e-11
4.11504675408326e-11
5.61978510801175e-11
7.68630048427798e-11
1.0347628729729515e-10
1.3235687361246755e-10
1.5477201363069096e-10
1.6486866712168466e-10
1.0801826503967563e-10
4.669516950015805e-11
2.957291408026013e-11
3.7228028797842794e-11
7.011480028996591e-11
1.417713753148663e-10
2.839931554531873e-10
5.425421346858561e-10
8.392675859013574e-10
8.639422467134307e-10
5.024401743685297e-10
5.513171545603123e-10
2.0660875606778383e-9
4.07906221909673e-9
4.722781279587212e-10
2.5080424888758333e-11
2.6676758817819815e-14
0.
3.8815080299851995e-14
0.
2.052030519130509e-13
6.258499154474222e-14
6.103699787958502e-14
6.847360320206904e-14
7.982222229636435e-14
9.458421845571508e-14
1.1323515755366788e-13
1.3666452026025858e-13
1.6609297089621587e-13
2.0311472229207935e-13
2.497944947228266e-13
5.596036954222569e-13
1.5480669427677555e-13
0.
4.8069862730531574e-14
9.073734044287685e-14
1.361590587903479e-13
1.9396476687366954e-13
2.7265826141429806e-13
3.824113032742777e-13
5.37032523506013e-13
7.561321441005459e-13
1.0680429015584259e-12
1.5140588297418022e-12
2.154711007023099e-12
3.0791014168117877e-12
4.418635154211636e-12
6.36670156310261e-12
9.205163320817418e-12
1.3335156731402834e-11
1.929934649080451e-11
9.215572260122714e-11
9.306322755926344e-11
8.749963287548312e-11
2.7710164735348935e-11
1.0805403733419091e-10
3.306435606119012e-10
6.268750893352738e-10
9.54675084939292e-10
1.2673269197379237e-9
1.5363403042808054e-9
1.7598761440065948e-9
3.7791110650714996e-10
2.7252316500924415e-10
4.2239791159710136e-10
7.456888152001191e-10
2.292874416634758e-9
7.332262519460771e-9
5.091020289397222e-12
3.3289825195408176e-10
3.912129355887627e-10
4.3151002146868164e-10
4.834612168664912e-10
5.556608482589152e-10
6.562204259710379e-10
7.978480625366358e-10
1.002451833943321e-9
1.309711708683796e-9
1.7963537793212636e-9
2.6249223450948715e-9
4.1837323267157065e-9
1.7334635877580974e-8
2.4498710799144712e-8
1.6296121203233222e-8
1.7371512374425834e-8
2.276074503852158e-8
3.4656293650103624e-8
5.8683645877809175e-8
8.55496504417741e-8
8.701945621020513e-8
8.540398880921012e-8
9.015294370576758e-8
9.334169793197851e-8
9.159382648143362e-8
1.069925441104172e-7
8.325284379900386e-8
2.9659880816147155e-8
1.343441710329868e-8
8.855412930394296e-9
6.499556380618065e-9
4.813613163386046e-9
1.4685365377376764e-9
1.2487408495145073e-10
6.966699309890802e-10
8.800985607627149e-10
1.6571487988565404e-11
6.6885166279938286e-9
8.089724267901165e-9
5.792181294435839e-9
5.487806927912914e-9
5.8466611648448485e-9
6.705501720602581e-9
2.8632176126177546e-8
7.202453377714187e-8
5.061128816114273e-8
4.067179102002468e-8
3.927350286341367e-8
4.118624668505622e-8
4.529273862166736e-8
5.1586889725803426e-8
6.042375469093905e-8
7.20033401478877e-8
8.545189466410242e-8
5.090239015430529e-8
4.05749477690947e-8
3.0279903281090043e-8
2.3725023536226277e-8
2.1852853185057138e-8
1.6685430531078526e-8
6.169366075828327e-9
2.539842146062798e-9
1.4255753723850252e-9
1.216774722664133e-9
2.010978890087464e-9
6.025490281834759e-9
2.5319040350846195e-8
1.510048208665539e-8
1.1465345189562401e-8
1.095626612681059e-8
1.1855205781633168e-8
1.405547112043255e-8
1.8127995740052623e-8
2.5631746250374594e-8
6.330572152880184e-8
7.154493696310952e-8
4.373315603916993e-8
4.315823032571879e-8
5.281724011918525e-8
7.584614704385281e-8
1.2122512819301725e-7
1.5953996136797888e-7
1.4879170362049246e-7
1.4145104844294373e-7
1.516092374506664e-7
1.46191392072421e-7
1.720411282760054e-7
8.439662497393198e-8
3.0556680982486913e-8
1.6376160324340538e-8
1.1585904937228934e-8
8.886138356112459e-9
7.00546673683837e-9
2.574202793543648e-9
6.515306233120028e-10
1.899538326585357e-10
5.799745818762608e-10
2.7838758850130565e-9
1.3240607464225423e-8
2.290862933511393e-8
1.3144078277695803e-8
1.1535160534998298e-8
1.2020559832694483e-8
1.3910772445054806e-8
1.7524994337481532e-8
5.902427218460637e-8
1.1647067532809768e-7
6.573124586766172e-8
5.345427736359753e-8
5.259126750076198e-8
5.7009228848475475e-8
6.631622163019929e-8
8.194722620863477e-8
1.0516176730756275e-7
1.3109258108745772e-7
1.4384529933908786e-7
8.138171953074156e-8
5.565367312196073e-8
4.755997565698863e-8
3.4978129499346445e-8
2.8763132424042663e-8
2.728633521741123e-8
1.4417415250912174e-8
5.0012089018145315e-9
2.1541045987704217e-9
1.100191308397555e-9
8.286508489284828e-10
2.2702294889601483e-9
1.3133973375539454e-8
1.8169176075271555e-8
1.26308716032712e-8
1.1570192896858792e-8
1.2036712326866821e-8
1.3603395221246256e-8
1.6470015715100994e-8
5.9072914129474784e-8
9.652969605919825e-8
5.6947674293123524e-8
5.322638451873749e-8
6.072591486040425e-8
7.900638279140801e-8
1.150220613452041e-7
1.7255598347309455e-7
1.9992375226682367e-7
1.8118390204245197e-7
1.7049882938484011e-7
1.8047457755230331e-7
1.810811162867232e-7
2.0223334660736187e-7
6.806421133177193e-8
2.3237305938709467e-8
1.2963147662704257e-8
9.153456909165867e-9
6.7238420986983904e-9
4.714500290459323e-9
1.1570181198755797e-9
3.7045640509783606e-11
2.4032045641523925e-11
1.023756559767008e-9
5.116985258165567e-9
3.073081162643807e-8
1.8062166195928557e-8
1.2919688921170575e-8
1.233343747013792e-8
1.3494884977736772e-8
1.621101130548109e-8
5.940835039504814e-8
1.326600475779114e-7
8.336635188678079e-8
6.66450986638471e-8
6.43412447449419e-8
6.790357366664521e-8
7.593669633814635e-8
8.906826356164796e-8
1.0856634802619672e-7
1.34737997719711e-7
1.6373577835625565e-7
8.817262449757626e-8
7.286881953558572e-8
7.00333104056772e-8
5.703335653796947e-8
5.258810016239431e-8
4.4197541918978773e-8
1.697723576423688e-8
6.695098046058259e-9
3.3167101285695344e-9
2.0011663526620563e-9
2.010426814054973e-9
6.221412881987186e-9
3.3329258781969385e-8
2.324208533622053e-8
1.873441083372661e-8
1.8189187943403775e-8
1.9508758765123602e-8
2.2500474614839195e-8
2.769444614961548e-8
3.6462662391864214e-8
1.1735847821919579e-7
1.368634409767571e-7
8.238387630645695e-8
7.99980726445592e-8
9.624336554744401e-8
1.3580840328073033e-7
2.1239399562304038e-7
2.6363664548594153e-7
2.3208349145759016e-7
2.1603052694286325e-7
2.3758138654591473e-7
2.186918160897633e-7
2.554987412352245e-7
1.0907916503977967e-7
3.2776904377155785e-8
1.6079441319500023e-8
1.0955154945630448e-8
8.152843722456799e-9
6.451441210347619e-9
3.081692217618022e-9
9.971573118507e-10
7.572036378728438e-10
1.7203936196026664e-9
5.032094980797893e-9
1.8259726436735086e-8
4.3300365352604494e-8
2.156077976590701e-8
1.8197243883704096e-8
1.890286357204941e-8
2.2241097403035986e-8
2.8962816619950574e-8
8.432292488918987e-8
1.6640689716606829e-7
9.48206066872643e-8
7.601548114717905e-8
7.390456666945618e-8
7.924234052195141e-8
9.123338181816683e-8
1.1168129587468222e-7
1.428132049549258e-7
1.8229939663501567e-7
2.14787406959254e-7
1.1145064707064779e-7
8.056457333576138e-8
8.34828595462471e-8
7.535436841903346e-8
6.635247438031325e-8
6.236236727810031e-8
2.7012532619569173e-8
1.006368741927467e-8
4.5524203487206246e-9
2.1784363102969182e-9
9.166265095800374e-10
2.090840006288367e-9
2.1595501330719978e-8
2.2265253275829846e-8
1.8932661342751226e-8
1.868099736806646e-8
1.9989494451483735e-8
2.2729215847595457e-8
2.7290745908138146e-8
1.0370942489751527e-7
1.6094585801510377e-7
9.569481971753326e-8
9.059962609497313e-8
1.0505389372627324e-7
1.402145303331046e-7
2.102451661040626e-7
2.9992164004798396e-7
2.9335458905231915e-7
2.551986613779443e-7
2.5184326647146087e-7
2.980145042958554e-7
2.555648504191891e-7
2.396523391309125e-7
9.822061679214766e-8
2.4642811588499563e-8
1.0428988871220788e-8
6.775058033715139e-9
4.737506999234144e-9
3.168823677898149e-9
1.2694106725054132e-9
2.013517078022004e-10
4.596012702196216e-10
1.80977419116491e-9
5.801911588285464e-9
2.465837132926879e-8
3.281399425361288e-8
1.8935225279170826e-8
1.701573015938333e-8
1.835210564467386e-8
2.2240057590534504e-8
7.546045950797971e-8
1.707932499630699e-7
1.1664665477294533e-7
9.089254423033534e-8
8.571777858661177e-8
8.837828952180177e-8
9.635040803598034e-8
1.0990407844553017e-7
1.3018919644753518e-7
1.5795901721184718e-7
1.9122168310562626e-7
1.1319271233311097e-7
1.0355464123771048e-7
1.2066868058117939e-7
1.2582521252883708e-7
1.281798403474416e-7
7.501728173633588e-8
2.886829353403333e-8
1.3175768325630691e-8
7.086567494274519e-9
4.140563275005182e-9
2.9789287776551255e-9
9.951993411933035e-9
3.107666093123929e-8
2.6881306198357966e-8
2.6560268843094493e-8
2.8015153417787906e-8
3.1118668642593514e-8
3.6269277863087535e-8
4.437638581515741e-8
5.724396841078194e-8
2.0685283978850893e-7
2.132696498963838e-7
1.3304093300742332e-7
1.331817634294367e-7
1.6668776653062703e-7
2.481990643981168e-7
3.808309649011168e-7
3.7499811004744145e-7
3.160428306908376e-7
3.1952654297442597e-7
4.159013700692248e-7
3.2099054065006646e-7
2.735473718327633e-7
1.550935811063396e-7
3.9916455790076964e-8
1.3082379732889452e-8
7.332854804889882e-9
5.430323769697036e-9
3.61492969074859e-9
2.9361511573390483e-9
1.4360836782093847e-9
1.2935594966787086e-9
2.363330357913477e-9
5.409128603409751e-9
1.5018633953284657e-8
7.615913350527308e-8
3.4010336127789266e-8
2.5036220060409404e-8
2.5036800085050274e-8
2.9455467666997657e-8
3.923749531192407e-8
1.0059212964182133e-7
2.095735140262651e-7
1.296500706629811e-7
1.0050021903832936e-7
9.485308631597878e-8
9.866839190394077e-8
1.0982248850951901e-7
1.2955430977708622e-7
1.6018642781599686e-7
2.0211271022487704e-7
2.427164676302124e-7
1.3707273799997356e-7
1.1110224279791572e-7
1.2835378211410912e-7
1.59348896411707e-7
1.7505234808258658e-7
1.1195966296589908e-7
4.415989894896017e-8
2.0028447515050973e-8
1.0379936930436424e-8
5.244234176689438e-9
9.684910905945955e-10
2.274246254777805e-9
1.339654805518338e-8
2.1457574135788552e-8
2.533224355598495e-8
2.8387726533513927e-8
3.2101649710400004e-8
3.731598354657713e-8
4.4909587310872454e-8
1.8221249300926234e-7
2.48001362873963e-7
1.5340351646499547e-7
1.513871655334921e-7
1.8491585184176205e-7
2.6583543265068293e-7
4.1701919578151146e-7
4.689866470701584e-7
3.880493011486024e-7
3.649962000010832e-7
4.3548673002570685e-7
7.373232153715011e-7
4.796892101078323e-7
2.165218929307475e-7
8.458395946182561e-8
3.47788607480134e-8
7.356538040927679e-9
2.6537678859426067e-9
1.800290641250018e-9
7.846793324194406e-10
3.376073241992106e-10
6.714193428956886e-10
1.1485916470960232e-9
2.047573037279936e-9
4.548330040504542e-9
1.2172084364809732e-8
6.715800174114801e-8
3.0872537956584234e-8
2.2163234939438544e-8
2.2436562860670254e-8
2.711339954116513e-8
8.076180694998771e-8
1.8505742524720775e-7
1.5933650154782894e-7
1.192647131452124e-7
1.0791198654728683e-7
1.076005752488721e-7
1.1390076418027985e-7
1.2664176818020442e-7
1.4724066107811015e-7
1.7710861037639332e-7
2.1127112018731713e-7
1.544065369661377e-7
1.472626790405187e-7
1.9665482022398533e-7
3.2905609882152115e-7
2.616276596458153e-7
1.1369257367312874e-7
5.719536681570679e-8
3.336166379247816e-8
2.1528941407634128e-8
1.4117437942927114e-8
5.471703253401443e-9
1.5543335635715344e-9
1.0580468432734093e-8
2.3614535474335133e-8
3.3268561405962133e-8
4.0894698894947556e-8
4.8765767959428757e-8
5.855554078506359e-8
7.19123057759441e-8
9.120349286743299e-8
3.910344076085298e-7
3.2473261982376823e-7
2.198305415356118e-7
2.3561563493283067e-7
3.228773672390815e-7
5.269350114469109e-7
6.309740269843189e-7
4.988723215811501e-7
4.7301792322728236e-7
6.186229425068128e-7
1.352997541844041e-6
8.015958331989771e-7
3.2601166118454485e-7
1.0043955271735196e-7
4.040189395591235e-8
1.322256955659383e-8
2.8304227062919525e-9
1.2900126080346652e-9
9.481275291170212e-10
4.3551863022532054e-10
1.099018724792078e-9
3.4006704309614126e-9
3.0147279584264105e-9
4.624179796420397e-9
9.17548133289229e-9
2.5398306201455562e-8
1.0357333249732412e-7
3.877128707629142e-8
3.2481581063197136e-8
3.685851587805462e-8
5.015890208917931e-8
9.948046850984543e-8
2.192028462977872e-7
1.7829964582096226e-7
1.3085674492030123e-7
1.1745615780050993e-7
1.1756718514632254e-7
1.2681923181981662e-7
1.460875560612639e-7
1.7793294875157488e-7
2.1765420585663182e-7
1.9280800000608613e-7
2.0124434282854565e-7
1.727085845025033e-7
2.0291163203504856e-7
3.6541897395535976e-7
3.790515933273952e-7
1.9195966187492952e-7
9.918725824195366e-8
6.14136478907311e-8
4.244353516333377e-8
2.9707721437557607e-8
2.523681340560675e-9
2.078233825480856e-8
1.0707560885497874e-8
7.982927579795585e-9
2.637726569742584e-8
4.025301134084461e-8
5.1888419907051656e-8
6.400272267712438e-8
7.865531757008586e-8
3.586762367565522e-7
3.840864656520624e-7
2.6412267207624923e-7
2.854474092367836e-7
3.9300494842035825e-7
6.468824500603154e-7
7.837264381989959e-7
6.168287256435642e-7
5.876509252586105e-7
7.945863043259221e-7
1.965731085840068e-6
0.00001019891881871129
0.000014189858168994369
3.0231387635482734e-6
4.062705744581679e-7
5.630529944983368e-8
6.817249680996995e-9
3.994389153580204e-10
1.5720517666464044e-9
1.3558877756033146e-9
2.1543325101564426e-10
1.939935458740189e-10
1.57617143824995e-10
3.0692811351903953e-10
3.944605754151946e-10
2.5540968320336975e-10
5.188391374938893e-10
3.190451250485143e-9
3.229675943928758e-8
1.9467954921719175e-8
1.1598455852387964e-8
1.8189377737543562e-8
5.4488429719442355e-8
1.356213858726683e-7
1.450300237022728e-7
1.2263116592688258e-7
1.0782959206086395e-7
1.0181074893676998e-7
1.0234370140374301e-7
1.0695986747941917e-7
1.0601142497858493e-7
3.889029616284872e-8
9.679537722949824e-8
2.3577178886188932e-7
3.036918115460882e-7
2.782416245999892e-7
4.050715001345859e-7
6.991252242806981e-7
5.742483306420302e-7
6.632154515787567e-7
2.1899570465650702e-7
4.859275732199625e-8
5.067079120938844e-9
1.1067657547219271e-8
1.619800592343821e-8
1.0093941421967441e-8
1.0373224692685606e-8
3.913997082989493e-8
6.780705988532434e-8
9.602325388757356e-8
1.2683078705427928e-7
1.6374120484582657e-7
9.418875602442207e-7
5.732247130804469e-7
4.7599480650694343e-7
6.064132316698287e-7
1.0222121527626811e-6
1.2608056389352694e-6
9.323153332432638e-7
9.32324016773497e-7
1.5495934689262006e-6
8.11573604265821e-6
4.333510740294936e-6
4.095634313268232e-6
2.2631377537151364e-6
8.331664719113638e-7
2.990098658392309e-7
9.03001083978179e-8
1.3429396464983046e-8
9.303412825118847e-8
2.1197050299319516e-7
2.476431682083914e-7
2.1082371570067445e-7
6.60507912818289e-8
1.662905614817241e-8
9.581292724911642e-9
6.76252591473946e-9
6.364244262189932e-9
1.4460551967830298e-8
6.067428381126116e-9
4.262697734760696e-10
8.372563441444481e-10
4.381039935326439e-9
2.1871588954903256e-9
3.0512934607935535e-10
9.125421541613747e-13
6.338356976537407e-13
1.7046260224597107e-12
3.6324381726032797e-12
7.827109552827026e-12
1.4247831499946792e-11
1.4585306314302847e-11
1.1854382472325409e-11
9.518532157529866e-12
2.614902255794985e-11
4.435523249074133e-11
5.963957103196917e-11
4.601409878579356e-11
1.1300959254586699e-11
2.7577598668053516e-12
1.5910510496440962e-12
1.8880821892637327e-12
2.354029904904265e-12
2.818015204363518e-12
3.300935938512769e-12
3.834237974242046e-12
4.4394145496404504e-12
5.131401051714072e-12
5.922130990793176e-12
6.822515501509366e-12
7.843348345347976e-12
8.996043646765755e-12
1.0293529141519742e-11
4.787791209706706e-12
8.521885147705997e-12
1.614212560646965e-11
2.3601548056365234e-11
3.2850999323040076e-11
4.516526381893475e-11
6.149187922414464e-11
8.167262764384393e-11
1.0285471529631706e-10
1.1970240195095642e-10
1.2900071027503551e-10
1.3238553242111892e-10
7.487538966402676e-11
5.163850318840203e-11
5.839263002407681e-11
8.748121831568554e-11
1.4986364525150586e-10
2.7334485762879097e-10
4.88538187134977e-10
6.757459294634078e-10
5.873462758538157e-10
1.539327256284207e-10
7.153789917797224e-10
1.8622075723863793e-9
4.9617060223704294e-9
1.6540743772207373e-10
6.411849204573891e-13
6.695821730358503e-14
0.
0.
0.
3.799170491830739e-13
6.902852963688935e-14
6.574623684258017e-14
7.351519492131651e-14
8.570902105077713e-14
1.0163374333632185e-13
1.2176929428124008e-13
1.4706872475595306e-13
1.7884857785217048e-13
2.188310474757989e-13
2.6924422594869936e-13
5.908863509948512e-13
1.694801532766915e-13
0.
5.0756076841865974e-14
9.709761069282136e-14
1.46303230946393e-13
2.088119837562616e-13
2.9387050507804615e-13
4.1254693884097816e-13
5.798722028575594e-13
8.172149678132079e-13
1.1554870605143074e-12
1.6397975102736063e-12
2.336346042656885e-12
3.3426293943587517e-12
4.802360778617931e-12
6.926484485227911e-12
1.0020462343132031e-11
1.451309205955627e-11
2.0968742676148733e-11
9.879067829222429e-11
9.784349536952601e-11
8.297986406533448e-11
3.603227659682902e-12
1.5979420244561536e-10
4.16725639902938e-10
7.483317413014439e-10
1.1043867346022611e-9
1.4328359705573001e-9
1.7068246903189961e-9
1.931706710091482e-9
5.346055964831813e-10
2.453402750909208e-10
4.1785056272857966e-10
7.345332768931116e-10
2.1222816141416323e-9
1.0341991478685377e-8
1.5997247569848773e-10
3.0959146020301106e-10
3.836069072411561e-10
4.263567625261595e-10
4.780281679592553e-10
5.492309017350582e-10
6.486463890388716e-10
7.893493837129063e-10
9.938764382217622e-10
1.303417344939839e-9
1.7987347457812752e-9
2.654252332287041e-9
4.296716989794384e-9
7.865672184813274e-9
2.0264763161854543e-8
2.3958038709961203e-8
1.668733424210675e-8
1.8492100095184202e-8
2.5350493934423964e-8
4.088028647393801e-8
7.083172312498471e-8
9.026079177403811e-8
8.769204936596926e-8
8.962740737822596e-8
9.370664468245822e-8
9.148042940670772e-8
1.0663287404985561e-7
6.699798668508097e-8
3.002024749810719e-8
1.5362356221009732e-8
1.061363085715769e-8
8.295689711569589e-9
6.604138838455103e-9
2.4487187700162362e-9
4.804911839365846e-10
1.4602520372386779e-10
3.006193855083149e-10
5.114194039193494e-10
5.586056758585653e-9
1.2521441217298974e-8
7.504670999187357e-9
6.663146706475594e-9
6.893445155400811e-9
7.806414770250701e-9
2.916190875865721e-8
6.828532553023472e-8
4.3084202220604386e-8
3.501708439093264e-8
3.420458120503987e-8
3.641805526210768e-8
4.095360152604899e-8
4.8105446818640935e-8
5.844879240547359e-8
7.165914173684528e-8
8.382137870074446e-8
8.77049747859746e-8
5.1241739178248e-8
3.485565999107006e-8
2.284646495106522e-8
1.5539652685227678e-8
1.2832224117670314e-8
1.1525402851349e-8
5.299270223791333e-9
1.7293222152731762e-9
6.465973913596149e-10
2.0264385568230065e-10
1.864642258206598e-10
1.6614441098641634e-9
1.1932858285738936e-8
7.92436731982768e-9
6.182562137726662e-9
5.968582011975184e-9
6.417521767751151e-9
7.443052885959399e-9
9.22657139233876e-9
3.575053154612018e-8
6.354552521716956e-8
3.7615974646731614e-8
3.49742566921218e-8
3.962623384543428e-8
5.0839727519307026e-8
7.249893951763874e-8
1.0993176689682572e-7
1.4487739860526946e-7
1.432160676313806e-7
1.335049729351378e-7
1.5174740945981635e-7
8.852141697012277e-8
4.07666588535678e-8
2.1741615441826907e-8
1.5247527979906208e-8
1.213496490178437e-8
1.0190655169202962e-8
5.1316003717535995e-9
1.747373857014265e-9
8.513258197912022e-10
8.871298012576914e-10
2.132130586477128e-9
6.99633719821159e-9
3.344439317366645e-8
1.835979629335399e-8
1.3480175005969419e-8
1.2941492932396464e-8
1.4263873202658112e-8
1.737784151732459e-8
2.322684689177509e-8
6.22674165064487e-8
9.837494447319212e-8
5.2163017498894826e-8
4.342900678697061e-8
4.384949298670337e-8
4.941218597466186e-8
6.081475130798023e-8
7.97820605848373e-8
1.0029017426624504e-7
1.0146972166573342e-7
8.713287737940758e-8
7.978070327024374e-8
4.526083395397714e-8
3.230613563358285e-8
2.0723366120588862e-8
1.5045424798736958e-8
1.3197294360277351e-8
1.0660423371052373e-8
3.858833652429462e-9
1.385627396873852e-9
5.642560058058385e-10
2.368569830925948e-10
5.505446067924974e-10
3.6263189525730462e-9
1.3525551534334916e-8
7.773849265089827e-9
6.582555100257221e-9
6.593132903527351e-9
7.264230860023176e-9
8.603866882042496e-9
1.0898620676325165e-8
4.080588177886316e-8
6.725810423326346e-8
3.96703436530655e-8
3.71825149748562e-8
4.2591484528336e-8
5.557975750733709e-8
8.106287321103432e-8
1.235218098573349e-7
1.522401498856994e-7
1.4391066638353147e-7
1.359201296425216e-7
1.57753797141763e-7
1.0366993729277635e-7
4.580066590578211e-8
2.2928917754818875e-8
1.5513063992697244e-8
1.2121991617966909e-8
1.0086337252619162e-8
5.728231545596355e-9
1.8696288767030614e-9
8.193137140445375e-10
7.60500397958436e-10
1.8355849600424819e-9
6.1110043741210216e-9
3.002496388341439e-8
1.923477646077819e-8
1.3617633848360142e-8
1.2878740448039727e-8
1.4051420248948468e-8
1.695456058599166e-8
5.12785516773096e-8
9.787262968879495e-8
5.467838900428883e-8
4.501605097807201e-8
4.47255617541598e-8
4.900277911786561e-8
5.773606954970652e-8
7.233954874896621e-8
9.327959661778035e-8
1.1227875073461982e-7
1.1368847910249167e-7
1.0111845843167692e-7
8.315230836577127e-8
4.8803214672037766e-8
3.803898842967793e-8
2.5039197136246173e-8
1.859412312974364e-8
1.691154520932733e-8
1.1178397427205196e-8
3.432619642425638e-9
1.0805628146349334e-9
9.477459630541376e-11
5.672356946970711e-10
3.961480710498722e-10
5.914398407262551e-9
8.82760302074291e-9
6.9656164122578475e-9
6.718679318821039e-9
7.134980195796386e-9
8.08905850070733e-9
9.691692663216138e-9
4.1871835028563476e-8
8.512392215147061e-8
5.058433439536368e-8
4.585639562568692e-8
5.0457435873299594e-8
6.227513803110099e-8
8.455609161375576e-8
1.235366023895233e-7
1.7201146651210592e-7
1.8393567952151807e-7
1.684805297988866e-7
1.7664644458493374e-7
8.859265358624192e-8
3.9009192330703094e-8
2.2182182534502875e-8
1.615130688169609e-8
1.2923565048942407e-8
1.0781472870191287e-8
4.876629774894905e-9
1.8940937160678113e-9
1.215908465695406e-9
1.6321568577963221e-9
3.757388098645775e-9
1.136170266791854e-8
4.737590054588783e-8
2.3181041737959146e-8
1.758629237841962e-8
1.7245170071579807e-8
1.9465919902056116e-8
2.4473260378423795e-8
3.417982093999739e-8
7.718917362905316e-8
1.1380419445562234e-7
5.991856844785817e-8
5.0106937676905185e-8
5.091438206670767e-8
5.803146595609886e-8
7.26914615623046e-8
9.694041903379976e-8
1.2047251757157227e-7
1.1846530661313193e-7
1.006920272874657e-7
9.818831305157473e-8
5.431982055770464e-8
4.116541897223152e-8
2.833204329288455e-8
2.0194102000178295e-8
1.7660767606585976e-8
1.4770122312674776e-8
5.43142200516977e-9
1.891353953479722e-9
7.084549829135649e-10
1.4932075749700687e-10
2.2746028518833417e-10
3.2812896886157116e-9
1.502401209322084e-8
9.057735998259274e-9
7.787172639837568e-9
7.827370952658009e-9
8.598850092645722e-9
1.0104074851012398e-8
1.2632820192356827e-8
4.936137654537938e-8
8.302050127485882e-8
4.8663679594711e-8
4.523162193245155e-8
5.134866897166438e-8
6.63298354895444e-8
9.569179057264901e-8
1.4454053082212342e-7
1.7701802959906228e-7
1.6530792453778792e-7
1.5448047327761871e-7
1.8090527509412475e-7
1.1809676291562473e-7
4.814985902591131e-8
2.365114397272629e-8
1.5954309112146558e-8
1.235578600177113e-8
1.021466106427218e-8
5.986082798919914e-9
2.01089629889837e-9
9.57160375244407e-10
1.0029637847559296e-9
2.3459180013737037e-9
7.295148262964285e-9
3.4513062565282736e-8
2.2696819875400825e-8
1.5855041729060566e-8
1.4965423087463932e-8
1.6389890668383033e-8
1.9942169588698187e-8
5.80770384126605e-8
1.1020090328671785e-7
6.150933088004275e-8
5.054484075515163e-8
5.015103210971334e-8
5.490049727086498e-8
6.467645576114099e-8
8.110674881827894e-8
1.0497929241903356e-7
1.281300405204616e-7
1.3301908022316174e-7
1.2016203100903085e-7
9.380556259619806e-8
5.501579946080338e-8
4.6792281827598716e-8
3.301585875957868e-8
2.4672263529561695e-8
2.2910086160093918e-8
1.4397972276219805e-8
4.423117158738731e-9
1.422550666083419e-9
1.1939971206223188e-10
8.538443413218841e-10
1.0032916571927938e-9
6.30881465106659e-9
9.705507487796541e-9
8.1687576866815e-9
8.049102411338434e-9
8.61450709553491e-9
9.78226415477582e-9
1.169393554514876e-8
5.078234985592165e-8
1.0249109704289636e-7
6.070102750614734e-8
5.5093800684290965e-8
6.071566812818867e-8
7.518071831560921e-8
1.0265485423902287e-7
1.505589221071004e-7
2.049228559147692e-7
2.0920365224075583e-7
1.8875903927300794e-7
2.093809721011999e-7
1.0377497276453202e-7
4.1850756116009246e-8
2.2886041819230656e-8
1.6336845276239447e-8
1.2838523749612694e-8
1.0761854642163683e-8
5.32869872426029e-9
2.0774536123456347e-9
1.3737577167393872e-9
1.886179426722971e-9
4.2276166438447e-9
1.2213474361073303e-8
5.3335012216049006e-8
2.7318670646315843e-8
2.0198054413601964e-8
1.9668835235614125e-8
2.2216588373565228e-8
2.8092986398035477e-8
3.966076974170327e-8
8.557874511374672e-8
1.2872964635824674e-7
6.776212956017448e-8
5.6423213075336315e-8
5.710552634322851e-8
6.479181879738179e-8
8.075055945109692e-8
1.0764704799109444e-7
1.373992959597587e-7
1.4224514938132192e-7
1.2379827058502502e-7
1.110407697184693e-7
6.106229508205246e-8
4.966768961455188e-8
3.7522128837844577e-8
2.7317050952612817e-8
2.4548371128414134e-8
1.9604071683959697e-8
6.873327095196185e-9
2.4627598571247844e-9
9.287602578996195e-10
1.4147475902370864e-10
8.867495926610875e-11
3.959111911487649e-9
1.6450805323649403e-8
1.0734320230787934e-8
9.544015876912358e-9
9.717143026065318e-9
1.0724654941473273e-8
1.2604439795360815e-8
1.5710488756916278e-8
6.19072909996402e-8
1.0122101551951886e-7
5.923530041346834e-8
5.517146408820246e-8
6.282947813227505e-8
8.166920711128954e-8
1.1886967219929712e-7
1.7809435120933277e-7
2.0537396129526493e-7
1.8577656513501284e-7
1.7490962207492914e-7
2.0389194476092481e-7
1.468114563892468e-7
5.3579739168993985e-8
2.452944026744292e-8
1.600387819689982e-8
1.214881240495069e-8
9.832832054090926e-9
6.469317981553704e-9
2.2155170444128897e-9
1.0678094536060334e-9
1.162592229032907e-9
2.6365132422983875e-9
7.73903919234048e-9
3.4670737559504105e-8
2.7307117915669193e-8
1.8225276762160158e-8
1.6965112755837766e-8
1.851914143762092e-8
2.2587720885963108e-8
6.436310445106614e-8
1.243961299045451e-7
7.007699662329623e-8
5.72424194930266e-8
5.647583195495776e-8
6.14106891487335e-8
7.174287067327175e-8
8.913435182251977e-8
1.1497427265843218e-7
1.4367514979005217e-7
1.5769286343605506e-7
1.4851865444715462e-7
1.0190920244593214e-7
6.168262501896074e-8
5.777858606969108e-8
4.513759468330164e-8
3.478293934022985e-8
3.3286591271673983e-8
1.830249657680326e-8
5.744749192365856e-9
1.9451262392097585e-9
1.8133963766276604e-10
1.2911297446531444e-9
2.016046295079807e-9
7.109059691909654e-9
1.065421631865527e-8
9.82878188020171e-9
9.991476162356401e-9
1.082895583701009e-8
1.2352948699006295e-8
1.4765027462507103e-8
6.424254634190649e-8
1.2614433224419037e-7
7.446314907144995e-8
6.805182492054539e-8
7.56049181305951e-8
9.477652731478785e-8
1.316961505065385e-7
1.9509569813672174e-7
2.5143249150682773e-7
2.381574745467007e-7
2.1347673401682272e-7
2.5062916761835884e-7
1.296310125763243e-7
4.5811369878636e-8
2.317226804658256e-8
1.5925484069459882e-8
1.2219829635400486e-8
1.0121753904546076e-8
5.929016043687775e-9
2.316015450633758e-9
1.5498433235975996e-9
2.1408600368923682e-9
4.618308385147936e-9
1.2550029512820462e-8
5.5241078678348126e-8
3.3553977811095986e-8
2.3591682654808053e-8
2.2628946334289765e-8
2.549707311170056e-8
3.239915816067339e-8
4.625559164675824e-8
9.492033998577858e-8
1.483483755979096e-7
7.816217668784413e-8
6.452460597871788e-8
6.476427645606616e-8
7.274595705282399e-8
8.956473109778368e-8
1.1845515594063108e-7
1.5541269424278708e-7
1.7367380133907006e-7
1.5813933067919513e-7
1.226092287011567e-7
6.873428240660356e-8
6.081649208349407e-8
5.211043410206701e-8
3.9632432854053036e-8
3.714180883011189e-8
2.647952298173583e-8
8.965951776585811e-9
3.3812527516238607e-9
1.3061802662812146e-9
1.1899306296080644e-10
2.5698716202210367e-10
4.90568859004857e-9
1.726729344794425e-8
1.2851008272932923e-8
1.2003902919633347e-8
1.2461742333569833e-8
1.3858843793160877e-8
1.630815123425154e-8
2.02603086085717e-8
8.09584132968002e-8
1.266235369767417e-7
7.435221055794292e-8
6.979022559039e-8
8.025671542124403e-8
1.0592462319768089e-7
1.5702369091295705e-7
2.301825482576578e-7
2.4114049441838747e-7
2.1233818348474391e-7
2.0508128175527442e-7
2.2877045108126378e-7
1.9267376548094207e-7
6.162085457558309e-8
2.5069297844303453e-8
1.536000858960861e-8
1.1365117822452452e-8
8.862272571107562e-9
6.726947920777504e-9
2.4908509266740335e-9
1.213526038269338e-9
1.36681136540873e-9
2.9558677498902643e-9
8.0353054075788e-9
3.2420844263617736e-8
3.506673203552594e-8
2.1586685467481655e-8
1.9616965169575257e-8
2.1282792203498513e-8
2.6035036748928754e-8
7.182136131613626e-8
1.425042555051118e-7
8.168919736583494e-8
6.604398898898706e-8
6.45294171440909e-8
6.938281606928902e-8
7.993947611656026e-8
9.773892352078171e-8
1.246160296588856e-7
1.581107837030226e-7
1.844644826988709e-7
1.8472576741563715e-7
1.094092957714043e-7
7.025634109694054e-8
7.2652483277674e-8
6.601731412932412e-8
5.4299379864077646e-8
5.250090355085183e-8
2.3747376006655963e-8
7.96434398636023e-9
2.91347538865602e-9
3.333081685522044e-10
2.1630858034397244e-9
4.609458338056688e-9
5.3135480901771065e-9
1.1355063994666613e-8
1.2022776436856633e-8
1.2809391819702236e-8
1.4153293881870268e-8
1.6263162204258223e-8
1.9445882708520544e-8
8.513536299447125e-8
1.602156588830508e-7
9.472276259589396e-8
8.773832871147144e-8
9.902366160890034e-8
1.270275869449573e-7
1.819974795845894e-7
2.7076374380934157e-7
3.1173043952301474e-7
2.7382514582912786e-7
2.5076426730847963e-7
2.885387602885348e-7
1.7262034317918526e-7
5.1353531864325996e-8
2.2593613799472004e-8
1.4474777630467926e-8
1.0835914985106608e-8
8.563050363884798e-9
6.364523037238548e-9
2.6525203758331913e-9
1.7978957988752536e-9
2.465666806195131e-9
5.0165608062592105e-9
1.2550143216156766e-8
5.007899422708913e-8
4.4548210040947304e-8
2.8599598335678117e-8
2.6723534363627537e-8
2.997516462438826e-8
3.837493549436851e-8
5.573336762273746e-8
1.0573669894925744e-7
1.7439276245921526e-7
9.234551475518555e-8
7.513083722927574e-8
7.437723044277609e-8
8.219896913145721e-8
9.922477335703249e-8
1.289083933311653e-7
1.715975839796532e-7
2.088479266165889e-7
2.0525362183695508e-7
1.32163378180427e-7
7.862075646427938e-8
7.595201403591194e-8
7.663659149824928e-8
6.39187560925204e-8
6.273650007506778e-8
3.581661878009839e-8
1.2440092240489883e-8
5.07181900865772e-9
2.0455194771520647e-9
3.692370543829116e-11
1.3384462296798859e-9
5.2727920031825304e-9
1.6812403663138112e-8
1.5411336838579197e-8
1.548368129641398e-8
1.6555026759590705e-8
1.8630912172329262e-8
2.1975385703605656e-8
2.718289075100153e-8
1.114606107330908e-7
1.6331625277952163e-7
9.710792224277235e-8
9.261828137092976e-8
1.0863125727748344e-7
1.4758769164641815e-7
2.2516838565055814e-7
3.0874707143791786e-7
2.8495148504853505e-7
2.510069651578273e-7
2.57610442848157e-7
2.580431282712698e-7
2.44855430863095e-7
7.549918551299047e-8
2.5146025528379556e-8
1.3535258720417132e-8
9.662588747048862e-9
7.1834050794086686e-9
5.931756494594149e-9
2.8710816744130038e-9
1.4406334114073654e-9
1.6537020271552292e-9
3.3068982644563354e-9
8.105430320643715e-9
2.7832863627868904e-8
5.069382676931851e-8
2.6802202252059613e-8
2.3320728637573105e-8
2.5025733574337436e-8
3.075417701275587e-8
8.037315550366442e-8
1.6473741407358662e-7
9.778673585308803e-8
7.77412399172734e-8
7.479496905422068e-8
7.907106233520622e-8
8.929479500030463e-8
1.0669171988701288e-7
1.331762216817152e-7
1.6854891635305606e-7
2.042908657991433e-7
2.133738955993295e-7
1.1925347768471555e-7
8.333622873988554e-8
9.268309317626221e-8
1.0406116474303725e-7
9.932368845551483e-8
8.47242451124818e-8
3.226752668219409e-8
1.2316263796529908e-8
5.0428153004490415e-9
8.004619305471924e-10
4.20092042110311e-9
1.3200144822001248e-8
1.9714889496284018e-9
1.1111257204131713e-8
1.4815155053894659e-8
1.701860665608819e-8
1.9396498653979028e-8
2.256383530543891e-8
2.702536620273502e-8
1.197113188625293e-7
2.1080039617531246e-7
1.2627422599189155e-7
1.1979074628054485e-7
1.3910931716179983e-7
1.8598402356437653e-7
2.797146189761213e-7
3.974145849902698e-7
3.790504206533646e-7
3.249429227948163e-7
3.222906289435628e-7
3.1306684876526657e-7
2.2289457447332334e-7
6.213470836405933e-8
2.0991957320676003e-8
1.1459875447672433e-8
8.36586377387562e-9
6.1069916378485674e-9
5.375005426680985e-9
3.17699825286621e-9
2.2169344006571035e-9
2.8988476347598476e-9
5.3636225138035985e-9
1.2009521749229453e-8
3.93626641262117e-8
6.906578359994316e-8
3.681611716490271e-8
3.2693127051739655e-8
3.633035432532455e-8
4.7051081921857586e-8
7.011591983299207e-8
1.1712366936897708e-7
2.0761256667116186e-7
1.1224329850244669e-7
8.916932624763055e-8
8.639535204606006e-8
9.32293422582803e-8
1.0942190554005268e-7
1.3809950159079165e-7
1.82242373795726e-7
2.338774989822767e-7
2.439920503998134e-7
1.4313329275161674e-7
9.443661233561503e-8
9.754661083291806e-8
1.1857378661637783e-7
1.224288586691042e-7
1.1421823131621925e-7
4.902153693020606e-8
1.9308325594591765e-8
8.833899107070736e-9
3.855631346104739e-9
1.82097238863135e-10
5.386371443950872e-9
1.5706619742184273e-9
1.4026460502310941e-8
1.8197722894304244e-8
2.051893660658397e-8
2.3005187885099753e-8
2.641206103925066e-8
3.1317215411761146e-8
3.854865559781391e-8
1.6491158173486853e-7
2.1856992654241494e-7
1.3388275761284573e-7
1.3152783417517808e-7
1.6010557083817893e-7
2.292932875198216e-7
3.5958561770690065e-7
4.112469634502042e-7
3.427890106672417e-7
3.2141363445560093e-7
3.7841496238116696e-7
3.131684916768754e-7
2.3422707317595844e-7
1.033377746929931e-7
2.608877842412587e-8
1.0323982683594624e-8
6.637312986864984e-9
4.885600010540806e-9
3.5040411634563023e-9
3.105293802411818e-9
1.9172339943279308e-9
2.103893526427334e-9
3.6404241454393668e-9
7.736633968538822e-9
2.148941622707382e-8
8.896269265891381e-8
3.652349900408996e-8
2.8894002660130837e-8
3.027378308340624e-8
3.743024001214232e-8
8.891296792973156e-8
1.8869909006330539e-7
1.2117987056781196e-7
9.379157956760658e-8
8.812531039376188e-8
9.101391820404823e-8
1.0021781540188803e-7
1.1654868720737542e-7
1.4180568972638743e-7
1.7653382486475265e-7
2.1208140619376003e-7
1.9383541636044072e-7
1.429950601857314e-7
1.092186222923359e-7
1.2100570663720193e-7
1.740219134614055e-7
2.256283317197139e-7
1.2418532151552828e-7
4.9709339415723636e-8
2.3211819624240033e-8
1.1286613862653832e-8
2.8832089752834104e-9
1.0569236713992488e-8
4.913562331596451e-8
1.3643170004225438e-8
7.601430376822301e-9
1.7725869765204887e-8
2.3502737692987037e-8
2.8359555758118044e-8
3.3792916946255436e-8
4.073443699419253e-8
1.831360084808982e-7
2.896066980960465e-7
1.8034920002929324e-7
1.785025669179155e-7
2.1842477297308145e-7
3.1478247573660955e-7
4.967811651329169e-7
5.582766872100314e-7
4.5848599367473654e-7
4.322954135701621e-7
5.27543267870387e-7
3.5782276318660933e-7
1.8333528318066645e-7
8.4994385598979e-8
2.0537291909228913e-8
7.133515983796038e-9
4.4731456094442964e-9
3.2840751342963704e-9
2.2535483000759085e-9
3.20219548086942e-9
3.2826654446315693e-9
3.6341258228325147e-9
5.58197338904647e-9
1.0655328646086997e-8
2.6958186521599056e-8
1.2846383696764622e-7
5.490509637212044e-8
4.2579316450565956e-8
4.592662442289484e-8
6.018982551486788e-8
9.167784346467263e-8
1.254239653048457e-7
2.4281733403205646e-7
1.4224077431775854e-7
1.0868327866672355e-7
1.0193881135204943e-7
1.065894130633742e-7
1.2102292219890437e-7
1.4783493874016803e-7
1.905388528736549e-7
2.404218539126384e-7
1.980849820851109e-7
1.7020147457940352e-7
1.2890282620016149e-7
1.3234378676922834e-7
1.9182360541889756e-7
2.9774979355281623e-7
1.827256156731421e-7
7.667185032723158e-8
3.787754013694479e-8
2.078375407585713e-8
1.0753537049242826e-8
3.374333049502346e-10
2.9723512015648155e-8
1.7570025376017343e-8
5.584189133398671e-9
1.952913830676166e-8
2.7746206434999073e-8
3.4075327344216694e-8
4.071858582475045e-8
4.897951882624778e-8
6.01446407805233e-8
2.7458403589834545e-7
3.089299628653433e-7
2.0183492021441367e-7
2.0960804873700786e-7
2.7423878390912806e-7
4.3078860453644674e-7
6.173060198523662e-7
5.2263105468012e-7
4.546471184260911e-7
5.168141318810462e-7
8.710813511188283e-7
5.204714010331553e-7
2.024728316948564e-7
7.950360575735157e-8
3.4492441414552477e-8
7.58915867197259e-9
2.6518359994812322e-9
1.8987549529771068e-9
1.0969891075379303e-9
1.0017716986447744e-9
2.849218400261228e-9
3.4496574127998783e-9
4.033397364300856e-9
6.723724385781158e-9
1.4194463214804134e-8
4.915875448925334e-8
7.223858994917814e-8
3.9991624916295074e-8
3.8313808658705614e-8
4.703789257143006e-8
9.207721119358476e-8
2.0216727153598182e-7
1.5959220867185346e-7
1.1855947604703928e-7
1.0727503587129803e-7
1.076370860650422e-7
1.1576880235556118e-7
1.3225885569810332e-7
1.5923328213550502e-7
1.953447569556754e-7
2.0320247480728894e-7
2.4832035385630624e-8
2.2195027900119003e-7
2.002843457021731e-7
1.9272963082436403e-7
3.2206973042435816e-7
3.857770312282882e-7
2.2838364433887233e-7
1.1044258218013586e-7
6.680304747261837e-8
4.5796109966769896e-8
2.610434299632453e-8
3.197878019815543e-8
3.962846780731607e-8
2.9319512918114143e-8
8.830741849210295e-9
1.4469573329591516e-8
3.1884822740158645e-8
4.510150506017055e-8
5.749774248628182e-8
7.12601846405862e-8
3.1898763656533623e-7
4.2333167369158975e-7
2.921174955172684e-7
3.148561756711826e-7
4.296049891431805e-7
7.031405711021982e-7
8.811608023519307e-7
6.926495662592361e-7
6.489971517116998e-7
8.651109108375274e-7
2.141448235562461e-6
7.891873025363209e-7
1.8938875433798598e-7
4.7604063069844515e-8
1.4935102646738792e-8
4.4156269391758485e-9
4.723433035168588e-10
7.201894307489247e-11
2.4624561320774943e-10
3.844093136534943e-10
1.4790814625496638e-9
3.793994379012048e-9
2.6867957755655493e-9
3.8353755295239445e-9
1.1043210783442744e-8
3.872535749843517e-8
2.0615881410069049e-7
7.198117286729978e-8
5.922146395372656e-8
7.207592804658915e-8
7.97178852155147e-8
1.0644701400450656e-7
2.3774993900310584e-7
1.9711731152521024e-7
1.4160402464473984e-7
1.2564122539149342e-7
1.2654137607221584e-7
1.4004445460783903e-7
1.6780360915392245e-7
2.0592149632620862e-7
1.8692836667332067e-7
2.7038258687969797e-9
1.4195615979182853e-7
2.918421606516014e-7
2.8536375726848317e-7
4.118578366902781e-7
3.850529416998681e-7
3.795651537573529e-7
2.3721113813137342e-7
1.4661985507424781e-7
1.2187872258201137e-7
1.2924682912135283e-7
1.5542930833789683e-8
2.205360710495364e-8
2.8137108028390986e-8
1.9677426334873233e-8
3.2516720147652993e-9
3.0052979356554053e-8
5.247928698713896e-8
7.222097301892154e-8
9.260110705982084e-8
1.1635062149707122e-7
5.804303213232105e-7
4.855064007736083e-7
3.726965325147312e-7
4.409688751836605e-7
6.836047408209068e-7
1.0761739591192462e-6
8.751832224324286e-7
7.52352150897163e-7
9.462686580325835e-7
2.26278778949479e-6
0.000014967204322108924
0.00001638464561805628
2.6904424592598245e-6
3.5336218590397714e-7
4.867986899168584e-8
5.317579925458726e-9
1.0618674470413983e-9
2.048779527007433e-9
1.8353284312512494e-9
2.581788454870064e-10
3.652840207511757e-10
2.8718725851140713e-10
3.7882687108854775e-10
3.5798498251637823e-10
2.093615584209921e-10
3.407221948538581e-10
1.5517682960313938e-9
1.529446073907375e-8
3.4361187580156565e-8
1.3311059052333545e-8
2.0798030794475507e-8
6.18567732944555e-8
1.445792720081525e-7
1.4660481055193136e-7
1.2243134014574383e-7
1.0791984851954443e-7
1.0271289278735149e-7
1.0364229716660327e-7
1.0499145354471729e-7
8.186560229644865e-8
7.20180898502114e-9
8.682516479725863e-8
9.602090406254763e-8
1.7046147310878087e-7
2.1631850504011953e-7
2.552066258425501e-7
3.8729172914300706e-7
6.899659295851128e-7
1.8930385502735103e-6
2.4830295322575368e-8
1.181615300026795e-7
2.3883357616181456e-7
1.0885345883626483e-8
1.7602605909163938e-7
3.247177076214917e-7
2.0912111501288406e-8
3.405979181105408e-10
4.0223525516684037e-10
7.452475545915877e-11
2.380775878116403e-11
1.3695150142107754e-11
1.9260839927474672e-11
1.903492835915354e-11
1.9210189731571058e-11
1.932863037455801e-11
1.8751266367000002e-11
1.6771082386907688e-11
1.3425771494432205e-11
9.609725790307706e-12
6.130182978631425e-12
3.290939725901233e-12
8.49522350657213e-13
5.158822298128708e-12
6.899041663410448e-12
8.963948208191817e-12
8.672507597543321e-12
6.212057650332889e-12
5.256743122841174e-12
5.317747827809553e-12
5.861857365287619e-12
6.698575934987768e-12
7.824742077539338e-12
9.524780681181758e-12
1.4729369024189238e-11
2.491333373948296e-12
7.727322916097264e-12
9.352677195610508e-12
1.031889125354243e-11
1.0876850374966923e-11
1.1013291750023826e-11
1.0632245717716098e-11
9.583924158630962e-12
5.184512451624974e-10
2.3229812139328458e-10
1.546372923368792e-10
1.3566170060235078e-10
1.3808356459366948e-10
1.4748570758501926e-10
1.5223065674003304e-10
1.453790623768419e-10
1.307064012198482e-10
1.1527467541706888e-10
1.0244694076818606e-10
1.1177563355474887e-10
1.4106260532599353e-10
1.2351694711740503e-10
8.962068381183162e-12
3.8167000668488415e-10
9.302820914544531e-10
1.3678682129778505e-9
1.5106048760106549e-9
5.940314015649304e-10
2.0809114165683963e-9
1.8201841833527681e-10
2.5646011976376525e-11
4.600620704582457e-14
0.
5.80150067790479e-14
0.
0.
0.
0.
0.
5.393867116517184e-13
2.1924435881080325e-13
2.2653877527360853e-13
2.6435799836234183e-13
3.184516502792008e-13
3.883750612666414e-13
4.7710347331147e-13
5.894304096676653e-13
7.318429563437088e-13
9.128468234275045e-13
1.143531500184675e-12
7.999619009248845e-12
1.2751224827290389e-12
1.860824266376118e-13
2.6037448649634047e-13
5.742806355081546e-13
9.031292212944431e-13
1.3184667078270766e-12
1.885626834341775e-12
2.684689087155045e-12
3.82623575873052e-12
5.46990363153422e-12
7.849893650632262e-12
1.1311206946907572e-11
1.635970356416994e-11
2.3724889932664686e-11
3.441993048221835e-11
4.974677498583594e-11
7.112974448222421e-11
9.962866804960477e-11
3.772436872886228e-10
3.2641781651123694e-10
4.7935401736339165e-11
6.179676173851575e-10
1.591144305917888e-9
2.5432788180303676e-9
3.2491236395398027e-9
3.75220409947859e-9
4.159465434396647e-9
4.53393810007205e-9
4.899710070202077e-9
5.261615911008628e-9
5.175260129444288e-9
6.503903540952337e-10
6.349740740188225e-10
1.0322645438406925e-9
1.6479788325431665e-9
3.5142088178883644e-9
1.2230142816862275e-8
9.787585014079118e-10
1.1588393199225196e-9
1.2387809217266309e-9
1.25115100716806e-9
1.31567455861213e-9
1.4520614135606686e-9
1.682195986807652e-9
2.0503569751754626e-9
2.6471412311942134e-9
3.6675735562314095e-9
5.576345070110819e-9
9.573567742087939e-9
2.206539174935238e-8
2.4128619248667242e-8
1.6937788629089942e-8
1.889482243716067e-8
2.613727953487346e-8
4.265575741000234e-8
7.369906910671292e-8
9.027047860557995e-8
8.728832397830765e-8
9.026421123541858e-8
9.487908858862653e-8
9.136161586556631e-8
1.0678572899671725e-7
7.244488042654791e-8
3.118514276183935e-8
1.531147774807295e-8
1.0387187643132045e-8
8.011746915116853e-9
6.373985555358613e-9
2.5401250296188405e-9
4.759281270324289e-10
1.6547473429493784e-10
3.328428703329834e-10
4.113588797595407e-10
4.995080879065666e-9
1.2947994022668356e-8
7.49517747018881e-9
6.584939897887638e-9
6.780026240960678e-9
7.654025078378564e-9
9.277920201527357e-9
3.6115079817018e-8
7.702365102497516e-8
4.5019227418138784e-8
3.657972149108738e-8
3.586967963140356e-8
3.855965628285037e-8
4.414210356395976e-8
5.324810167847548e-8
6.654700876094083e-8
8.171297354895024e-8
8.949601186776909e-8
5.140640027928706e-8
3.490954873227026e-8
2.41042070371109e-8
1.6712285957864574e-8
1.3819183153049854e-8
1.2638988799819269e-8
6.643702894876688e-9
2.334352942382744e-9
1.0569420679578989e-9
6.496545292910642e-10
7.518093299307102e-10
2.055703809662745e-9
9.271822268906843e-9
1.2240188079416416e-8
7.930588256728011e-9
7.09197395068184e-9
7.354746367152078e-9
8.393443045108665e-9
1.037716914034194e-8
1.3911587804115581e-8
4.225348081346327e-8
5.793186443228184e-8
3.493821895726734e-8
3.390514044260738e-8
4.047379155644858e-8
5.585835768190223e-8
8.671636054132384e-8
1.288745959877974e-7
1.359288901936518e-7
1.2609824060957482e-7
1.2664954272324948e-7
1.3746742888835856e-7
1.2540022501649845e-7
5.607873374984837e-8
2.4645695572115123e-8
1.517544506323602e-8
1.14082214254838e-8
9.176084599759065e-9
6.445029436663449e-9
2.019101076401201e-9
6.487206138232579e-10
3.511769240415252e-10
9.163953478228008e-10
3.6491042515230954e-9
1.8335110302142135e-8
1.8153219880193322e-8
1.1869609590966749e-8
1.0874196546923223e-8
1.1588541061468502e-8
1.363963481403991e-8
4.4866168741557487e-8
9.274407374392204e-8
5.377227332199682e-8
4.392416099276531e-8
4.32438296109887e-8
4.671609701221577e-8
5.386929579016943e-8
6.564289552412958e-8
8.300217125621425e-8
1.0295895877885776e-7
1.138513829351293e-7
1.0893964782366617e-7
7.288866679995507e-8
4.6576821980738805e-8
3.680823681511869e-8
2.4765957696968955e-8
1.9366390290833545e-8
1.801270942438136e-8
9.921318277656214e-9
3.0863244067983736e-9
1.0399849144664518e-9
1.3430926018670026e-10
4.1211586691317343e-10
2.2215112055076945e-10
9.339865879805062e-9
9.18153624009512e-9
7.401802418633735e-9
7.204327585474441e-9
7.705158897094233e-9
8.801653385640023e-9
1.064255994696621e-8
4.4684256813576814e-8
8.550692257083616e-8
5.046918876074187e-8
4.618528363498402e-8
5.139609554076713e-8
6.446830268096825e-8
8.948228105952567e-8
1.329941146262293e-7
1.7844671588800013e-7
1.785689416188082e-7
1.628438485057007e-7
1.843046641784269e-7
9.85876379061444e-8
4.0961530182030195e-8
2.202158475446369e-8
1.5615612429929725e-8
1.2305031335159856e-8
1.029731473951233e-8
5.183123488366013e-9
1.908318267031774e-9
1.1269924342026895e-9
1.4290927303659927e-9
3.271424581132065e-9
9.763313546859458e-9
4.406851720379323e-8
2.335969927910343e-8
1.7133821147866706e-8
1.655693335104614e-8
1.8503487071871212e-8
2.3045276194817258e-8
3.183073826579258e-8
7.486764809345085e-8
1.149144858988087e-7
6.061137734565229e-8
5.0399753050257177e-8
5.088655029341668e-8
5.747367858512395e-8
7.111730153369449e-8
9.402675242942527e-8
1.1944276854889778e-7
1.2319388626661505e-7
1.0716236874889254e-7
9.549675665409742e-8
5.327575489369737e-8
4.2118748999974395e-8
2.992045552755381e-8
2.1776363817244588e-8
1.9483478862814455e-8
1.5527112779750513e-8
5.470548689958585e-9
1.9656643648633195e-9
7.610607761124638e-10
1.842687832528917e-10
3.107482314407291e-10
3.9036703612740546e-9
1.5023228879806506e-8
9.36697367628093e-9
8.19180104455066e-9
8.294478233758349e-9
9.149452303431112e-9
1.0781668061963564e-8
1.3512292073289758e-8
5.2396448449422525e-8
8.558435174722403e-8
5.022907903585349e-8
4.691639669378744e-8
5.358119658179216e-8
6.982396442752042e-8
1.0185513075285073e-7
1.5360849786980083e-7
1.8071201474707174e-7
1.656544345269555e-7
1.563333810506981e-7
1.8237161116265884e-7
1.2858409711711902e-7
4.975495312884828e-8
2.338396196942501e-8
1.5451627435264204e-8
1.1830253609444769e-8
9.646564025351167e-9
6.084830522514594e-9
2.0401724826240385e-9
9.476699652988817e-10
9.826667364648729e-10
2.274931872359548e-9
6.9327238946984394e-9
3.203156064646221e-8
2.3694610040093043e-8
1.6095629665947807e-8
1.504848967680128e-8
1.641466081868666e-8
1.993926286425433e-8
5.80473375453819e-8
1.1177598480026972e-7
6.27765563834748e-8
5.136588535100292e-8
5.0742820297690664e-8
5.523913728350379e-8
6.459855072435784e-8
8.031329618934027e-8
1.0343180014234995e-7
1.278490191848925e-7
1.370257507903759e-7
1.2670162540295047e-7
9.13477214206066e-8
5.486072034170203e-8
4.904691242582312e-8
3.607720016455802e-8
2.7479867538434753e-8
2.5985631692191136e-8
1.51197167088374e-8
4.681309319447613e-9
1.5492814658622364e-9
1.3890154006984945e-10
9.683026249016243e-10
1.2638160147618287e-9
6.795898677594185e-9
9.669265433412529e-9
8.474139550679981e-9
8.467499795935997e-9
9.116141545773952e-9
1.037784912761171e-8
1.2413463062780888e-8
5.3997844928084406e-8
1.070921346801493e-7
6.333194397694195e-8
5.7757718596811225e-8
6.400428003682126e-8
7.988038623898825e-8
1.102578946710981e-7
1.629519333665096e-7
2.1636461910166885e-7
2.123767208742625e-7
1.9099175797267926e-7
2.198868301580763e-7
1.114181733004237e-7
4.2116712244970524e-8
2.2190984431222172e-8
1.557958502814448e-8
1.2090547000223683e-8
1.0084768993989236e-8
5.429941477664006e-9
2.102621427395386e-9
1.3864866493491429e-9
1.901100826041821e-9
4.185205129992528e-9
1.1736361605443627e-8
5.212065016412895e-8
2.881629790892778e-8
2.0776475264702282e-8
2.0070012046729747e-8
2.2623811582660886e-8
2.8646218140029158e-8
4.0611575487856534e-8
8.60181516722524e-8
1.3188779986944666e-7
6.93728311629558e-8
5.745082888996552e-8
5.782175374153372e-8
6.514830578812438e-8
8.049737991125507e-8
1.0660811601542646e-7
1.3781813280103104e-7
1.4797819230122555e-7
1.3121081701891183e-7
1.0938425802612584e-7
6.070033567072226e-8
5.1653971446244883e-8
4.1309087341201574e-8
3.069285001475815e-8
2.8210096455768272e-8
2.138624744422091e-8
7.317936870778445e-9
2.68916307612964e-9
1.027812325120551e-9
1.2904286492927367e-10
3.1981232082052616e-11
4.194884609518874e-9
1.586998642861169e-8
1.0996368066728076e-8
1.000640855309762e-8
1.0281253801998638e-8
1.1388363929365854e-8
1.339375230655931e-8
1.6671864215091945e-8
6.627649321310042e-8
1.0608176610917551e-7
6.224909579490555e-8
5.827656360989848e-8
6.677409048744295e-8
8.756954280457233e-8
1.2882856319114182e-7
1.9175507241404499e-7
2.1148681702563677e-7
1.8866685669941073e-7
1.799300936729506e-7
2.0612526870795532e-7
1.607323925096304e-7
5.4783739716125814e-8
2.377244953374181e-8
1.511659887315057e-8
1.1340852742781358e-8
9.000171956411625e-9
6.381565345070241e-9
2.245453002466035e-9
1.0835055891659485e-9
1.1979250117669485e-9
2.6581953651003706e-9
7.518490904364062e-9
3.208833710956222e-8
2.9348744410589604e-8
1.8870796629480385e-8
1.736895707849473e-8
1.890321836960121e-8
2.3085044247625085e-8
6.483782146716117e-8
1.2677048204590552e-7
7.190329609581708e-8
5.838959217507654e-8
5.727653721881377e-8
6.185801795395307e-8
7.165572001114361e-8
8.815561062799146e-8
1.1286939200090313e-7
1.4208072686218864e-7
1.6079267440412697e-7
1.5578957463690108e-7
9.874979241477689e-8
6.160934344688566e-8
6.098509716485679e-8
5.1044412650416095e-8
4.0546026203930626e-8
3.935546284482823e-8
1.9607995373876688e-8
6.316816205568363e-9
2.218193392317133e-9
2.26198971746351e-10
1.5647547783331876e-9
2.855799649930578e-9
6.3386424344877834e-9
1.0342014934464021e-8
1.0165967890936333e-8
1.0559978900257751e-8
1.1546785451146803e-8
1.3215421716524165e-8
1.5797605527481615e-8
6.918320652926752e-8
1.3312301290667448e-7
7.864852228362016e-8
7.239204447692762e-8
8.109397280737051e-8
1.0285414265116903e-7
1.4515759127682046e-7
2.1632927962931145e-7
2.658110735486379e-7
2.4190490615137566e-7
2.186085940736811e-7
2.5780406732974805e-7
1.4176286584355303e-7
4.596208761557568e-8
2.191076799896568e-8
1.4652404801498285e-8
1.1095090028288306e-8
8.990590308494856e-9
5.92894132078827e-9
2.356976938057408e-9
1.5843856221674974e-9
2.1836110961127127e-9
4.5806981128587405e-9
1.1948204496718313e-8
5.0643263584922877e-8
3.6431100537715966e-8
2.459382341409296e-8
2.3311569078210094e-8
2.6214388411395164e-8
3.343482973942143e-8
4.815515139161125e-8
9.521826777910436e-8
1.5238323206670037e-7
8.030642424858657e-8
6.575961036192633e-8
6.547685615289303e-8
7.28424113561827e-8
8.863674179751019e-8
1.1597471772030584e-7
1.532320971817766e-7
1.7864560223083822e-7
1.681148882646889e-7
1.1851317694920508e-7
6.826644706770663e-8
6.344752433228522e-8
5.8845296896349995e-8
4.656440755606098e-8
4.490844012155402e-8
2.8939526506971487e-8
9.805002246828888e-9
3.832924903079619e-9
1.5091887148098095e-9
7.764598123049404e-11
6.314464627439532e-10
4.896242397441184e-9
1.5960528574477635e-8
1.3078516387292903e-8
1.2637074461193796e-8
1.3298139881826891e-8
1.4868732995623376e-8
1.7513198440466466e-8
2.1710466296165093e-8
8.813487540803136e-8
1.337559378363565e-7
7.904442554003232e-8
7.482870460695205e-8
8.693829340876664e-8
1.1643041307500186e-7
1.753174889919731e-7
2.51022130974403e-7
2.472713501280517e-7
2.1711061866199657e-7
2.1559320989602682e-7
2.2951488393617994e-7
2.0993415426671906e-7
6.399543837783687e-8
2.3846993502865894e-8
1.3886958129292488e-8
1.0124523611540397e-8
7.676374220845304e-9
6.185505683242904e-9
2.5378612951323603e-9
1.2470167579402633e-9
1.4221177328449776e-9
2.9672510884958574e-9
7.66660895936453e-9
2.8611143311364987e-8
3.934932242879077e-8
2.2657089499579133e-8
2.0197979565081232e-8
2.180878484891002e-8
2.6741929098486198e-8
7.198609023512948e-8
1.4481279552612884e-7
8.414840839093982e-8
6.742688327853355e-8
6.532496891906345e-8
6.957050157983943e-8
7.924214259600674e-8
9.561118032812818e-8
1.204286943581142e-7
1.5262537612711118e-7
1.8210693840540084e-7
1.874628972860415e-7
1.0538199712666372e-7
7.073878526445632e-8
7.680150255649041e-8
7.731468012273059e-8
6.783210580593513e-8
6.368660344354299e-8
2.5903277616922153e-8
9.177460784006266e-9
3.534403460910859e-9
4.669934704778977e-10
2.807735612951375e-9
7.218064862785861e-9
1.905455784442934e-9
1.0582325537443928e-8
1.2403065971428017e-8
1.3667306760339531e-8
1.5311927556841976e-8
1.768937772772568e-8
2.116239681969783e-8
9.363773923173244e-8
1.7071528704323525e-7
1.0147241193780628e-7
9.509035293823255e-8
1.0881049630855434e-7
1.423547778154681e-7
2.0896167908688527e-7
3.078624047124343e-7
3.2454127007761476e-7
2.790939129808353e-7
2.643312538235329e-7
2.8477087476475346e-7
1.8995530666278476e-7
5.254053741283151e-8
2.0699937630686813e-8
1.248746765040093e-8
9.240703475008666e-9
6.988056062501302e-9
5.834981118723015e-9
2.740844628680593e-9
1.872081224642928e-9
2.5220915406772042e-9
4.909359887348976e-9
1.1625605729621572e-8
4.224599648303882e-8
5.1143455303811375e-8
3.034548966013782e-8
2.7745983808609435e-8
3.101029283178656e-8
3.994764754619491e-8
5.8859586338492345e-8
1.0507858105057251e-7
1.7891559945189736e-7
9.528117163687067e-8
7.656381983904887e-8
7.491510009218671e-8
8.169528629554565e-8
9.705939392892923e-8
1.2404635044115834e-7
1.644384157457788e-7
2.066521572223458e-7
2.113458693086541e-7
1.261178000392285e-7
7.894094334372528e-8
7.971452005441161e-8
8.870496893081954e-8
8.087359387857054e-8
7.99624895008586e-8
3.9139748791756104e-8
1.4259579727229294e-8
6.122225462511599e-9
2.5516895695621454e-9
6.423464029779726e-11
2.5815310381920524e-9
3.191532759946538e-9
1.4507051657152266e-8
1.55062551444426e-8
1.6404884834968372e-8
1.7914823283986012e-8
2.0338141695277405e-8
2.4038236512418444e-8
2.9657533418684773e-8
1.2464697913562217e-7
1.7426665684523822e-7
1.0501755405806971e-7
1.0160276437297684e-7
1.2129314845061005e-7
1.68950127400272e-7
2.6263401339185773e-7
3.3513246974741903e-7
2.9123050242113664e-7
2.628048988297488e-7
2.862753570882612e-7
2.6311827700885333e-7
2.3487522845620885e-7
8.250407059606109e-8
2.382908394100682e-8
1.1386001901540514e-8
7.864194874099575e-9
5.7253984038989725e-9
4.550083976184265e-9
2.910128810502086e-9
1.5363857813726964e-9
1.7430969964141087e-9
3.2728048494427987e-9
7.486474581343235e-9
2.3134854166422275e-8
6.236216004506815e-8
2.894091913320259e-8
2.422708320618007e-8
2.5752652456215933e-8
3.176432312755998e-8
7.964605935457788e-8
1.656493800719315e-7
1.0139574169321755e-7
7.952177683625302e-8
7.557136912641178e-8
7.88767374189443e-8
8.78042350946764e-8
1.0325626745888282e-7
1.2689600857730685e-7
1.5898027395024216e-7
1.9252258206622826e-7
1.9494991751628257e-7
1.1749876394474086e-7
8.651719656220142e-8
9.816554739551845e-8
1.2616345013380556e-7
1.387254579299902e-7
9.854504885622686e-8
3.7160165743675035e-8
1.5491290557332584e-8
6.831328182439343e-9
1.3399219969247876e-9
6.102228625928893e-9
2.4645933382788995e-8
7.140675315946094e-9
9.213842446529727e-9
1.5094288297494245e-8
1.8392231894529874e-8
2.146751904602262e-8
2.5219454252502373e-8
3.027049609755287e-8
1.3620596283016753e-7
2.2766108585959009e-7
1.3849218941588065e-7
1.3394917890327711e-7
1.5929410798299808e-7
2.203791581645461e-7
3.419759909654959e-7
4.4697697720067173e-7
3.875724332468257e-7
3.4313609624625377e-7
3.70709579754093e-7
3.072441393297484e-7
2.0074059009326572e-7
6.895470999988096e-8
1.9094605266452927e-8
8.82317385719999e-9
6.220498548412352e-9
4.396571460584209e-9
3.636984488313993e-9
3.274793124920356e-9
2.4578922160106643e-9
3.0098643159600276e-9
5.147026045449955e-9
1.0680348420157542e-8
3.0755236695356255e-8
9.091480844669743e-8
4.0877233855699796e-8
3.4528990815305424e-8
3.800728695821066e-8
4.968968518022045e-8
7.566805283475747e-8
1.1419799989739666e-7
2.1053838872324674e-7
1.1685628091370367e-7
9.106968598871771e-8
8.677341922783594e-8
9.203061791484632e-8
1.0596617931104813e-7
1.3111442709202577e-7
1.7052027460532697e-7
2.1838515142997518e-7
2.1631080143276613e-7
1.3962797210776587e-7
9.88267876081631e-8
1.038519880807379e-7
1.3994972019204973e-7
1.7605348876825488e-7
1.395471300649897e-7
5.628166892277685e-8
2.4493036422981865e-8
1.2090812872449288e-8
5.629333937292428e-9
3.890602291637864e-10
1.1541112712198977e-8
9.880318849920934e-9
9.866488226707648e-9
1.770834297919891e-8
2.1893386867294247e-8
2.5475288359340735e-8
2.9723126599294764e-8
3.542743511585623e-8
4.351751347794435e-8
1.93400938534966e-7
2.374228833288766e-7
1.4942825781148082e-7
1.504736053938416e-7
1.8909313433826753e-7
2.8272591215512046e-7
4.3878315398666576e-7
4.318838706411846e-7
3.5947243623037366e-7
3.6426026642598935e-7
4.929920536302248e-7
3.5377966373869037e-7
1.941595841494039e-7
9.807409549947958e-8
2.7626960094769666e-8
8.077347611272032e-9
4.339159042736393e-9
3.303690732823311e-9
1.987595325438135e-9
2.199590887546235e-9
2.2988909799766317e-9
2.3623823934066345e-9
3.553648893956174e-9
6.799498118557394e-9
1.6543898024193398e-8
7.853121157246803e-8
4.365084815561207e-8
3.089961701239198e-8
3.1495231546589126e-8
3.906222762006639e-8
8.581966016080888e-8
1.8405355865622194e-7
1.2770266844672828e-7
9.68227033561654e-8
8.933940170387452e-8
9.083648726015427e-8
9.85613293606812e-8
1.1308207237987287e-7
1.3606884565196485e-7
1.6767052173547066e-7
1.9374821665667723e-7
1.2425603384781673e-7
1.5216457105224686e-7
1.226444374319973e-7
1.317928773786311e-7
2.172558644595235e-7
3.171296787135556e-7
1.489077054434552e-7
6.648150060800027e-8
3.513179053450251e-8
1.9387700332073475e-8
6.7995480017639705e-9
2.03412139094258e-8
5.085592524981304e-8
2.089631454202188e-8
1.8133733045783497e-9
1.663991991046901e-8
2.55919490307064e-8
3.255766501405035e-8
3.968852974087924e-8
4.823695853187139e-8
2.210641243312892e-7
3.2035478851387825e-7
2.0728714189021308e-7
2.1246524688979507e-7
2.719344962582786e-7
4.164292329936517e-7
6.361552092301027e-7
5.812248651277156e-7
4.886964877142685e-7
5.239592108638581e-7
8.081779096145172e-7
4.124689608473739e-7
1.4683686493106408e-7
6.244086282299418e-8
2.2749199251198537e-8
5.0596496780462555e-9
2.1314313202074875e-9
1.6759112413978426e-9
9.318581453183035e-10
1.4208235229040812e-9
3.944754891028826e-9
4.358427666770837e-9
5.406487809366257e-9
8.956960908627922e-9
1.9360602400205666e-8
7.414891535899859e-8
7.675969035972454e-8
4.79980077276301e-8
4.9161316223507604e-8
6.43896819604203e-8
9.7222634828441e-8
1.1530966293594e-7
2.328596329201257e-7
1.5204216290613802e-7
1.1266397382131172e-7
1.0310899487951991e-7
1.0573245470582856e-7
1.180998138636562e-7
1.4241693108600517e-7
1.810591253874552e-7
2.1294026527476455e-7
9.716636610249296e-8
1.7026530577685197e-7
1.4903559309789852e-7
1.4990238575525466e-7
2.4245400496257726e-7
3.8767642230442357e-7
2.2857414764335053e-7
1.0946100674829999e-7
6.201290180033361e-8
3.9310074220061406e-8
2.458728750487427e-8
1.8002567126615235e-9
3.6419521385511906e-8
2.4067345100832976e-8
4.357400023614599e-9
1.520504922635567e-8
2.8917083636732686e-8
3.905240591894044e-8
4.86230870517527e-8
5.952635497668263e-8
7.335851102353987e-8
3.5555067961441505e-7
3.495280748426477e-7
2.421500193706549e-7
2.6412075964626217e-7
3.6905988764194526e-7
6.131510990980861e-7
7.055635407699899e-7
5.561719398371729e-7
5.474505482177616e-7
7.807866155355236e-7
2.162952323215531e-6
9.949712114234022e-7
2.5650901204612044e-7
6.423977220839381e-8
1.958158373810546e-8
7.080774839538159e-9
1.1153130270816423e-9
2.426678447112081e-10
2.792399249959911e-10
2.627070194953669e-10
7.42000713754605e-10
3.3610231870489794e-9
2.582923735988918e-9
3.22438595358024e-9
7.964263119143852e-9
2.3376129411049385e-8
1.2311052713758306e-7
5.464740768444837e-8
4.076982256052502e-8
4.725616224330724e-8
7.379411404719437e-8
1.746560219852057e-7
1.7648069889772474e-7
1.2859319090157522e-7
1.1212696563793692e-7
1.09905083660035e-7
1.16664589281622e-7
1.3215826917883426e-7
1.5618413319647903e-7
1.743773338962459e-7
1.0751606085202573e-7
7.760348344991583e-8
1.8458821595334443e-8
1.5633061121325332e-7
3.370721958563262e-7
4.353309489256858e-7
3.5026909464101963e-7
4.043942859545068e-7
2.826813474917608e-7
1.752319945780803e-7
1.6657832441865936e-7
1.0872504012379211e-7
6.4436636109189685e-9
2.8066635334423267e-8
3.387744395371431e-8
2.7655291272152174e-8
5.1244268318666406e-9
2.4539177715021548e-8
5.0145435092534875e-8
7.249119897055791e-8
9.505833657860713e-8
4.2142820346917364e-7
4.886975186507854e-7
3.78383670297787e-7
4.465817289186915e-7
6.839331171136495e-7
1.0968219985609645e-6
9.088216264142023e-7
7.639537055722998e-7
9.402641306441152e-7
2.2284548628200396e-6
0.00001799771777697349
0.00001313814542003609
1.7500544920559286e-6
2.1726775407974682e-7
2.7377233182845822e-8
1.3871818821257806e-9
2.034780003174624e-9
2.421928168943381e-9
1.8374820340079127e-9
1.4640475967316004e-10
4.1177416519484173e-10
3.2951603950198966e-10
3.542504924913958e-10
2.514737874858283e-10
1.5120798683782028e-10
2.6759346885045113e-10
1.3250560477323263e-9
1.108500224351361e-8
2.6590533382989692e-8
1.1266027633322908e-8
1.2388483806430734e-8
2.8147508942367707e-8
7.794652141070061e-8
1.5613769278404852e-7
1.3719560680625284e-7
1.1136375083607978e-7
9.935897516716597e-8
9.615519754340977e-8
9.580647275120092e-8
8.596352783467073e-8
4.0331265738986974e-8
4.354501426525405e-9
5.999449662200639e-8
6.184812155996166e-8
3.720115410394347e-8
2.1239608892637718e-8
1.659613925831847e-7
6.849267448503739e-7
1.6536490235037711e-6
1.8879814427015565e-6
9.398619474962299e-7
2.051642085624868e-7
3.6383831376007215e-8
1.4825853678846224e-8
3.005594027843878e-8
3.4440917046187576e-8
3.4698038107520195e-8
2.7185587645825032e-8
2.747986468972624e-9
4.150993099952452e-8
9.41841601662584e-8
1.4871879899259924e-7
8.397480160854777e-7
6.021197564785194e-7
5.986884262905253e-7
8.926587682463024e-7
1.5459659368996616e-6
1.196269042909037e-6
1.0022348021626593e-6
1.4159283379054503e-6
5.968159291154011e-6
6.115204157412792e-6
2.4701977491093747e-6
1.3479515326851993e-6
3.3677559446578223e-8
2.6561921403785666e-8
1.031864749024806e-8
4.844734858802216e-10
1.4959417984676137e-9
1.9139014818643902e-10
1.8743977336101356e-10
1.9300324256808043e-10
5.627884528935044e-10
1.5818794663248465e-10
3.7999595329253346e-11
3.4869329770333934e-12
9.688183802564888e-13
3.7083053760031246e-13
2.3730667116016667e-12
5.4707247984624084e-12
9.772990140918191e-12
1.520583082354816e-11
1.9533392989249983e-11
1.3377844016762118e-11
1.031012187769316e-11
7.816406919812794e-12
5.595197363280778e-12
2.36144947657219e-12
2.1185641981215744e-12
1.2215680331055526e-12
5.242170181930528e-13
0.
3.8820350847554863e-13
7.63319278309362e-13
5.03468961544652e-12
9.377973492259597e-12
1.1884545930360652e-11
1.039914544664264e-11
2.5941748994710435e-12
2.6575792142777646e-12
5.405748773772047e-12
7.273339683206893e-12
8.890538122327164e-12
1.0513872806669075e-11
1.2272838287657716e-11
1.4254277171486977e-11
1.6536847736038176e-11
1.9208935925946336e-11
2.2381566310989683e-11
2.6201979028745136e-11
3.086978746485799e-11
3.66605957318107e-11
4.3960492491373074e-11
4.3962528186524506e-11
2.0948067592181485e-10
2.041517890439123e-10
1.8573221977463048e-10
1.7341036939656346e-10
1.665233643659508e-10
1.6349725659816423e-10
1.632846024201418e-10
1.6524437149292162e-10
1.6897671127707016e-10
1.7422257555137948e-10
1.5986467259773678e-10
2.182754107514306e-10
3.5381783003034e-10
4.892863764388203e-10
4.4901983195252363e-10
2.1809638069379394e-11
1.274423797441674e-9
3.2326754262743754e-9
4.4715593255953665e-10
2.7093044565523216e-11
3.083963948865916e-14
0.
3.9952987444687154e-14
0.
0.
0.
0.
0.
0.
0.
2.7356836655276573e-13
1.414405002594123e-13
1.5043098993169652e-13
1.778901520601171e-13
2.1647284761659316e-13
2.663972617068138e-13
3.2999237114703506e-13
4.1085258338628586e-13
5.138232014467557e-13
6.452680111901201e-13
8.134958151425368e-13
1.5226352372352396e-11
1.1368199263855024e-12
2.2664465822607538e-13
1.6798213872851778e-13
4.345391032589975e-13
7.091032000508501e-13
1.0526642308238644e-12
1.5206740302170014e-12
2.1814933151881117e-12
3.1297449898322636e-12
4.501889452816837e-12
6.496548821012872e-12
9.399960848764686e-12
1.3611719958725291e-11
1.9652706521621787e-11
2.811215325639676e-11
3.947149706376261e-11
5.380687472386041e-11
7.059804458147421e-11
8.900001612460148e-11
3.538546491720231e-10
7.48522497230926e-11
5.860818838109667e-10
1.55621998546383e-9
2.252816565647088e-9
2.5875742306151908e-9
2.8263551429636153e-9
3.0703765235286835e-9
3.336356677635449e-9
3.619550895725713e-9
3.910285223769768e-9
4.780205500309249e-9
2.51356521056252e-9
2.234409672737802e-10
2.9573757148737423e-10
5.27784332426142e-10
8.279746519674354e-10
1.4496544954644165e-9
3.2024990086075523e-9
6.26952691357187e-11
1.2299022701556392e-9
1.4990521006794172e-9
1.5835878252673227e-9
1.6687501801984421e-9
1.7982031915060297e-9
1.9831898688770123e-9
2.2154713171503827e-9
2.4507806804108046e-9
2.591499716884651e-9
2.5370523995373798e-9
8.609392144855606e-9
1.2378731804416413e-8
1.0482607277714576e-8
1.3138941410416625e-8
1.9911288342849997e-8
3.514181960482082e-8
6.240017780626308e-8
7.362978922719795e-8
7.327520375490285e-8
7.829806402937507e-8
7.839490219616037e-8
1.6394550747176337e-8
8.69995601830132e-8
8.473443728715482e-8
1.0658204115333644e-7
5.6849979587804634e-8
1.8282459506032483e-8
9.657483802755313e-9
6.5670669059003265e-9
4.636037300358512e-9
2.4815041703354506e-9
4.630588467059742e-11
8.388981658164296e-10
1.3054055125604201e-9
1.2757023202878837e-9
8.399035986313435e-10
7.127653193868864e-9
4.648107244441824e-9
4.2947993832303395e-9
4.489705238853749e-9
5.034684893437638e-9
2.2185646649764136e-8
6.113554649098792e-8
5.14331315207945e-8
4.133907776250637e-8
3.9667983822280844e-8
4.116948172506456e-8
4.4452123381063595e-8
4.9208086284050766e-8
5.5457020763405085e-8
6.323194667489385e-8
7.230057909537353e-8
5.0217498801329444e-8
4.146165487002288e-8
3.1830602404275056e-8
2.7124343573598525e-8
2.5554669353217702e-8
1.4237944805323098e-8
5.140751081676042e-9
2.4117544358308753e-9
1.6073625842112016e-9
1.7667720758421343e-9
3.5476368962166907e-9
1.1584674988044945e-8
2.893928906397871e-8
1.623918816665183e-8
1.339266810431539e-8
1.3350717285156504e-8
1.4935090793211478e-8
1.8330584671732028e-8
2.4661080422463192e-8
3.688832327332701e-8
7.437826081791824e-8
7.44895394436741e-8
4.623851314619679e-8
4.6293239143379765e-8
5.779651405121151e-8
8.539435783921636e-8
1.3750731923376408e-7
1.6533644547013906e-7
1.5022386990141845e-7
1.474450363173226e-7
1.6335447489294697e-7
1.4867389165018837e-7
1.799134499755133e-7
1.0760560083499266e-7
3.6087207773100465e-8
1.7594684903446766e-8
1.1946756893173252e-8
8.99090773704849e-9
7.094263641774456e-9
2.982349979189094e-9
6.406039569890682e-10
3.951275883610212e-11
2.6915321379830075e-10
2.1032372080270035e-9
1.0523785776750044e-8
2.4863919732639173e-8
1.3282375879287469e-8
1.1391095334021351e-8
1.1715321937336055e-8
1.3396826445935632e-8
1.6647592322027974e-8
5.9116964792347337e-8
1.2212655237308848e-7
7.083317945856561e-8
5.738432584221812e-8
5.6218199718789097e-8
6.053070378668611e-8
6.966605126843432e-8
8.487241228096938e-8
1.0766736624227342e-7
1.3566386198700217e-7
1.5628513476039454e-7
8.428376184100434e-8
6.071499895718956e-8
5.282775452915257e-8
3.957824834909985e-8
3.349064080002961e-8
3.151101752495585e-8
1.5022341056515064e-8
5.3579486072345895e-9
2.4059242201944003e-9
1.308092173686269e-9
1.1298423204673205e-9
3.1952862413753514e-9
1.8030336199648575e-8
2.0130908725196083e-8
1.4466464303735433e-8
1.3423856413773382e-8
1.4070187222638892e-8
1.599948434753961e-8
1.949324684721735e-8
6.834080539941104e-8
1.0726259468658733e-7
6.32338915063117e-8
5.928317560453864e-8
6.793600740521185e-8
8.905862216045244e-8
1.3090175913127768e-7
1.9468012440869133e-7
2.1531196322014184e-7
1.9257513966624665e-7
1.8347192688274953e-7
1.9865687464074172e-7
1.9137444509262695e-7
2.2283796217023016e-7
7.917559015851498e-8
2.5142846022886975e-8
1.3318057531203894e-8
9.236285584113233e-9
6.710463302038965e-9
4.8169902160344904e-9
1.2437958934788111e-9
7.057297221314568e-12
6.85379549942546e-11
9.682343720337512e-10
4.937424637777668e-9
2.9013434798919357e-8
1.981952320899116e-8
1.3735145720346842e-8
1.2969943382802665e-8
1.4112061036311858e-8
1.6887054966937484e-8
6.242340805346734e-8
1.4138016840332825e-7
9.072773542662182e-8
7.233325827991865e-8
6.963834698489297e-8
7.323736077225126e-8
8.150267368007422e-8
9.49802388597485e-8
1.1491539534658323e-7
1.4180330279442008e-7
1.7262022405242913e-7
9.453830072774047e-8
8.021085740807489e-8
7.894978603433634e-8
6.575162823579889e-8
6.16543870419467e-8
4.9280426180600896e-8
1.8511063608907193e-8
7.492778126803302e-9
3.789400415485258e-9
2.3293747140468714e-9
2.3906209374774108e-9
7.57657237229845e-9
3.791174833037049e-8
2.5311569432249685e-8
2.0934036079688008e-8
2.0540585709133815e-8
2.2146678966510858e-8
2.561633764646675e-8
3.1578504933742686e-8
4.1601284467128725e-8
1.336863986090748e-7
1.5194951994815503e-7
9.175390452982482e-8
8.934296266505102e-8
1.079139267252468e-7
1.5321980922922288e-7
2.3962212928588137e-7
2.8762443926102097e-7
2.496352934308168e-7
2.3423027858228108e-7
2.621884904566057e-7
2.351230682833706e-7
2.714158719639989e-7
1.22317538206122e-7
3.4985265407652976e-8
1.6384365054943325e-8
1.0946891267064008e-8
8.117557635592731e-9
6.347651696534392e-9
3.280768946016203e-9
1.0599297257602096e-9
8.110528470854889e-10
1.8150376632740324e-9
5.1918386930914125e-9
1.8241986038217247e-8
4.918278728876145e-8
2.3452784826181136e-8
1.952179858071771e-8
2.0180176817757896e-8
2.3707932818168292e-8
3.0878345525128916e-8
8.942974561008341e-8
1.7872898726732224e-7
1.0286411491662191e-7
8.2209913166261e-8
7.970502261564903e-8
8.519007974196871e-8
9.76874651685954e-8
1.1900681588329184e-7
1.5155052324714354e-7
1.9374129586396717e-7
2.3128667080134086e-7
1.192425784770586e-7
8.782629095394377e-8
9.277098613229467e-8
8.654598979640732e-8
7.771323323450977e-8
7.122068780763234e-8
2.9710101608366127e-8
1.1338255534158408e-8
5.2233377085257315e-9
2.5224295150405517e-9
1.0257301369174998e-9
2.2561065266349007e-9
2.439687565315912e-8
2.369346494004616e-8
2.0857996114559664e-8
2.085952715542271e-8
2.2453317994185425e-8
2.559475920569206e-8
3.0746648788959876e-8
1.1711967314810192e-7
1.7873125243246175e-7
1.0655538228943785e-7
1.0123908640789437e-7
1.1791688219197474e-7
1.584558769721263e-7
2.3915986851417306e-7
3.3478044703744004e-7
3.169681446703022e-7
2.758866879844261e-7
2.7635130075984696e-7
3.3639563473771685e-7
2.7900558330180787e-7
2.4474332912477834e-7
1.0852248523470245e-7
2.6090466156489235e-8
1.0228223505279966e-8
6.444456758672815e-9
4.523655057682176e-9
2.89554224344451e-9
1.2899445874957295e-9
2.3457317063214115e-10
5.383868434801082e-10
1.923156863037195e-9
5.896540116440572e-9
2.359559989355293e-8
3.779210238288749e-8
2.0620346336000927e-8
1.8251369509609714e-8
1.959285101846435e-8
2.373838667797638e-8
7.95899990506835e-8
1.8116634435545796e-7
1.264852809714881e-7
9.815538452784565e-8
9.220875229728006e-8
9.472815272185031e-8
1.0288139161195692e-7
1.1688152407260252e-7
1.3791343200031158e-7
1.6684440203743672e-7
2.0181518791938663e-7
1.2218037293213278e-7
1.1302981756035921e-7
1.34025864808163e-7
1.4675273573123918e-7
1.500055049070444e-7
8.123892031384239e-8
3.206649323456223e-8
1.5078384848504003e-8
8.26507552921994e-9
4.861363808483489e-9
3.355868558497898e-9
1.123319688334881e-8
3.0139760921120133e-8
2.82593578064609e-8
2.8917106567147573e-8
3.096734130635253e-8
3.4637436722050616e-8
4.0480410576885177e-8
4.9527519103436534e-8
6.373930950647075e-8
2.3371445714994703e-7
2.3547187697214613e-7
1.4799138840940673e-7
1.4904084075703082e-7
1.880186063368295e-7
2.827786219798684e-7
4.280559122201131e-7
4.0486485435447574e-7
3.421963589926667e-7
3.5274704229528765e-7
4.7662929702878424e-7
3.566226239241035e-7
2.8177564821615785e-7
1.589184047530426e-7
4.343954784133098e-8
1.2982156826875044e-8
6.841748510096057e-9
5.0731879392189585e-9
3.284425439905187e-9
2.7256744129025922e-9
1.5795980848246241e-9
1.4424804012969587e-9
2.513839661254166e-9
5.547806466477611e-9
1.4829289038634898e-8
7.44268537919464e-8
3.8119987211543764e-8
2.7103946886053765e-8
2.6844656168334354e-8
3.1537001508632654e-8
4.211236169328678e-8
1.0546549749387817e-7
2.220023220451446e-7
1.4030838815767052e-7
1.0817042855115698e-7
1.016185301642099e-7
1.052592906736938e-7
1.1665735382915591e-7
1.370348863310113e-7
1.6884596703585095e-7
2.126600968010219e-7
2.5402812897232436e-7
1.4851522871463287e-7
1.216415268998382e-7
1.407005592954402e-7
1.8338663017953182e-7
2.087547698474659e-7
1.214071224049519e-7
4.901402711346754e-8
2.309823691389412e-8
1.2303134920526311e-8
6.341087507905756e-9
1.0469844987878543e-9
4.45334803674431e-9
1.0874030812739399e-8
2.1655874476584125e-8
2.722269638460587e-8
3.1271752556078656e-8
3.5756376276824184e-8
4.176482555647e-8
5.032331112900123e-8
2.0572074553542548e-7
2.73716206372503e-7
1.7084930667118806e-7
1.699589601412242e-7
2.097302040113607e-7
3.057964279390683e-7
4.786827393637636e-7
5.086793132357067e-7
4.183420776392307e-7
4.0306615452969305e-7
5.028309726240462e-7
9.333658393512069e-7
5.779846696462368e-7
2.3262022843716255e-7
8.017844563934513e-8
3.4980240411849875e-8
7.638637206740852e-9
2.2356515405843693e-9
1.3666466903992652e-9
5.93844273314318e-10
1.9915675941936114e-10
7.689561753837037e-10
1.401328480216981e-9
2.096164093457515e-9
4.408074314724471e-9
1.1104625121149875e-8
5.3349992830116987e-8
3.625358866955566e-8
2.399210618363041e-8
2.3755428784162057e-8
2.8574151672567682e-8
8.217034599935136e-8
1.897703252487932e-7
1.7274783163617188e-7
1.287176564634279e-7
1.155968061605173e-7
1.1471403073106563e-7
1.2111019316748958e-7
1.345719914916683e-7
1.567522682972048e-7
1.8935844854266582e-7
2.2515675458556808e-7
1.7161253662192407e-7
1.6209501917585242e-7
2.1989722673056782e-7
3.819114210137167e-7
2.8285734377174075e-7
1.2679491929823248e-7
6.682631490516786e-8
4.095623560884448e-8
2.775288683935368e-8
1.9366096732725607e-8
6.83329965796902e-9
4.160470974810824e-9
7.775023625436915e-9
2.2892184896933054e-8
3.503110569018461e-8
4.459735300146003e-8
5.4063402536819586e-8
6.541351213913245e-8
8.052305543300189e-8
1.0195685318057092e-7
4.4867445662014143e-7
3.5905309279355983e-7
2.472786268837488e-7
2.687558444445942e-7
3.751950553707996e-7
6.177519145920834e-7
6.880142055039877e-7
5.409927868836268e-7
5.30825136447164e-7
7.398271336365776e-7
1.8786599436509427e-6
1.0605322618363488e-6
3.841326450303847e-7
1.0370795046465456e-7
3.493927290538523e-8
1.3623826609565306e-8
2.559951606083261e-9
8.235065315036259e-10
6.229891857092183e-10
2.912590107063233e-10
6.949863975765068e-10
3.910992250624524e-9
3.2125407191041395e-9
4.4146401628950555e-9
8.625423965876994e-9
2.158284552826777e-8
1.213998274968532e-7
4.5531586900831385e-8
3.5115144414036044e-8
3.894270312459066e-8
5.259585878654406e-8
9.793072877841061e-8
2.2121707074019544e-7
1.9433771355088984e-7
1.4168791142910725e-7
1.2593447739231867e-7
1.2534857880191918e-7
1.349070300556966e-7
1.5546972571140107e-7
1.895379135489119e-7
2.2803534898336794e-7
1.6877618655251548e-7
2.337759934886229e-7
2.025640798456232e-7
2.3688789280417396e-7
4.124735225917355e-7
3.9195982595908066e-7
2.2850762362654525e-7
1.2190758179595426e-7
7.968989693843664e-8
6.017336388387201e-8
4.882571832300551e-8
4.499367148495487e-9
1.9506114841082514e-8
1.3782229903081886e-8
4.057331287635397e-9
2.545140947851534e-8
4.302670364764206e-8
5.770409655963548e-8
7.248231278215008e-8
8.980689281817638e-8
4.15216261747382e-7
4.2650768252210225e-7
3.0116847729935407e-7
3.324042505832345e-7
4.70466438707608e-7
7.840348535814939e-7
8.505520293854835e-7
6.676472776357333e-7
6.735884103393775e-7
1.0146958246948867e-6
3.3148226807744826e-6
5.9903661547200366e-6
7.977738198981723e-6
6.490031797867085e-6
3.894166175815754e-6
5.722047565934418e-7
5.248943907040127e-8
2.8103160578881e-9
2.06914158997233e-9
2.029308978527216e-9
1.2895941797299318e-9
1.9784233180424185e-10
1.870992463630806e-10
2.037226083818615e-10
1.6651680538070287e-10
2.1684305130276423e-11
1.5566573606971834e-11
4.124316390221307e-11
2.852972710530269e-10
3.0157710411369667e-9
6.914999923182806e-9
6.343374468202716e-9
1.6124952500272146e-8
4.2820960574497645e-8
7.379059079033081e-8
7.941064122639629e-8
7.048573365242955e-8
6.324317865339434e-8
6.133549267052209e-8
6.478843856462341e-8
6.582063481457316e-8
1.1633718112480035e-9
9.650664035997833e-9
8.392131539435611e-9
4.7313606782221754e-8
1.9078626428728846e-7
6.223665795926216e-7
1.7405589477015137e-6
3.752105443505812e-6
7.503627789408862e-7
1.8464654614643156e-7
5.074921800453396e-8
7.706200029641353e-9
9.966946727150642e-9
1.732713461906348e-8
1.8320934927861448e-8
1.0270272404252702e-8
1.2377089390383317e-8
4.8089619506594984e-8
8.812061210082604e-8
1.298096047201731e-7
1.761745079064763e-7
9.781822351866048e-7
6.769387702611028e-7
6.002849606097374e-7
8.051720423088224e-7
1.4011653983357972e-6
1.4548524223746188e-6
1.0838214457216614e-6
1.1845139258511085e-6
2.4214668378609483e-6
0.000025214671130798823
3.2969402523530307e-6
2.3888101798606004e-6
1.0013115680663948e-6
2.8850650785256e-7
2.281967789089921e-7
1.0228455050271236e-7
3.5096339140851915e-8
6.4324615010973e-9
9.355350973930918e-11
7.903628105880231e-10
1.5344489140990907e-9
9.876589194763477e-11
4.886118941144725e-10
2.9879341549313515e-9
2.7901098148347563e-9
1.845933198493998e-10
1.942189830578198e-12
3.4645785036565295e-13
9.080417375974088e-13
1.449381990701243e-12
2.2161623248396722e-12
4.3575660313131903e-13
2.6047805024149413e-13
3.677978639349487e-13
4.374970447279896e-14
7.599929152645289e-13
9.963832265127216e-13
8.895460152206048e-13
6.630144385132133e-13
4.2143621221943467e-13
1.9904737189861533e-13
0.
3.1912051999303857e-12
5.643247178360306e-12
6.6257046421032155e-12
3.907268089222824e-12
5.768358216279502e-13
2.9043689576355405e-12
4.2004201214873194e-12
5.19428510258444e-12
6.146022026586848e-12
7.158260844204336e-12
8.28016476745005e-12
9.542657574182124e-12
1.0972396985676206e-11
1.259844631324883e-11
1.4456900311214815e-11
1.659533705853665e-11
1.9077918061690038e-11
2.199178030052939e-11
2.5456201262126637e-11
1.7182956765266305e-11
8.901033743750253e-11
1.2816201285346252e-10
1.4606299582195365e-10
1.5237164089243457e-10
1.525823374140991e-10
1.5085217549107756e-10
1.4944835842694874e-10
1.4926845138639156e-10
1.5054608900774086e-10
1.5326167203655627e-10
1.5732146079003343e-10
1.3569877230438804e-10
1.743631705793062e-10
2.7936194833874413e-10
4.3387276993278946e-10
4.789473896672598e-10
2.6453776700879935e-10
5.647195233016077e-10
2.0272980080704617e-9
6.1134022490111104e-9
3.7547455236155793e-11
5.64776901244702e-13
2.926404407827106e-14
0.
0.
0.
0.
0.
0.
0.
2.7071613154122687e-13
1.1287799444610303e-13
1.1706842452245087e-13
1.36784696180334e-13
1.6489561451641786e-13
2.012173026610385e-13
2.4730622288421505e-13
3.0565391244175036e-13
3.7962974068455304e-13
4.736469645204975e-13
5.934558939714968e-13
4.1228774676903015e-12
6.712129166408307e-13
1.0842608502008627e-13
1.2574674735416013e-13
2.888490667076062e-13
4.583979695869328e-13
6.713585524413078e-13
9.613089266703142e-13
1.3692606007397458e-12
1.95170638185879e-12
2.7900599867927734e-12
4.0035059807707596e-12
5.766950741825766e-12
8.33498064612364e-12
1.2069606398389359e-11
1.7460260508613117e-11
2.5103762544854082e-11
3.5583970427535556e-11
4.9205182748875115e-11
6.569729152124962e-11
2.546214943873381e-10
1.4953636075084846e-10
1.977879035064872e-10
8.231812652318547e-10
1.5222315398479765e-9
1.996518268245896e-9
2.288224255406933e-9
2.520138234501711e-9
2.7453173539956668e-9
2.9777754919837867e-9
3.217697841058335e-9
3.7953209225394516e-9
9.037580532167556e-10
1.8694986036893174e-10
4.669723916779199e-10
7.485417885575058e-10
1.4028440395358407e-9
3.943524412707163e-9
3.746748133591351e-9
3.263277199185716e-10
6.409089251768505e-10
6.691964673881612e-10
6.839688598128908e-10
7.202857989089879e-10
7.877452821885294e-10
8.968617162357765e-10
1.0676112873319578e-9
1.3410713364316642e-9
1.8077041136522665e-9
2.6816178521093344e-9
4.374355934754496e-9
1.4538875731830618e-8
1.592194645496294e-8
1.2996981122044032e-8
1.6062538595331937e-8
2.443985961213046e-8
4.376331103534703e-8
7.391731249855914e-8
7.986433177165537e-8
8.01337374568603e-8
8.6643067807487e-8
7.768702846149657e-8
8.620546766618492e-8
9.262691754945594e-8
8.935882711105541e-8
4.046392082768968e-8
1.709673251544477e-8
1.0498887920975379e-8
7.768067388374951e-9
6.039785057324533e-9
3.184687923600867e-9
5.208872404262467e-10
2.80437558442648e-10
6.267747064224306e-10
3.6504088832106525e-10
2.203496267953662e-9
1.2228203503041767e-8
6.54651267795543e-9
5.606713343458283e-9
5.686905509056056e-9
6.319986886409346e-9
2.4718187749044354e-8
6.239130686661699e-8
4.334715203704642e-8
3.501412473115901e-8
3.391687648633327e-8
3.565740396233711e-8
3.9306910503873557e-8
4.48724336715957e-8
5.266129181754227e-8
6.280094690941818e-8
7.430664147898676e-8
8.398512918613872e-8
4.6779054864549505e-8
3.4691283614876354e-8
2.366270529141035e-8
1.717970157016334e-8
1.5075691575764802e-8
1.2553942725703835e-8
4.695224004767932e-9
1.6692174006196341e-9
7.022685806866354e-10
3.316999697316902e-10
5.638848208536507e-10
3.1588425784875157e-9
1.5093488425348727e-8
8.59501963747354e-9
7.056755216181161e-9
6.9665471197159955e-9
7.609695136799762e-9
8.960667914527173e-9
1.1302768559518771e-8
4.1182592686377804e-8
6.690642081788951e-8
3.9608310974381994e-8
3.728689797668984e-8
4.29045756878635e-8
5.631741911663948e-8
8.271392965727017e-8
1.2603108363424393e-7
1.520309652263424e-7
1.4222875290737904e-7
1.3505520586372412e-7
1.5676779950217656e-7
1.0743954138400929e-7
4.595235166185282e-8
2.2436968759892435e-8
1.5021560713916726e-8
1.1655327947753259e-8
9.621528215149454e-9
5.702133211617524e-9
1.8546101031096152e-9
8.024761447218156e-10
7.443891580923329e-10
1.7891544514936007e-9
5.876666766688039e-9
2.8567402063028297e-8
1.9461241832307837e-8
1.3568974912804072e-8
1.2766818859016863e-8
1.3901366616236724e-8
1.6763991939901177e-8
2.216145187823473e-8
6.1887946446349e-8
1.0321555333200283e-7
5.51040784830314e-8
4.555127067591642e-8
4.563425883200453e-8
5.085365696175718e-8
6.164224255105812e-8
7.984360749909806e-8
1.0264620369767432e-7
1.1177284610041397e-7
1.007355144200628e-7
8.012949513552389e-8
4.671309565801791e-8
3.586156573997801e-8
2.4278317270598667e-8
1.815908515666582e-8
1.6442318064578008e-8
1.2214029449594943e-8
4.206063878874154e-9
1.579750328444627e-9
6.724202794749999e-10
3.0915688562464986e-10
7.403426988120518e-10
4.888467694844008e-9
1.4294592475350338e-8
8.710941231999474e-9
7.576755304974003e-9
7.676682255595495e-9
8.511346833755408e-9
1.012239470317468e-8
1.2862662290954721e-8
4.7476367742629594e-8
7.470946953277625e-8
4.404952554083422e-8
4.1477319162280575e-8
4.7810121302228137e-8
6.304277067146401e-8
9.320530611756075e-8
1.4104290861210774e-7
1.6324913010872613e-7
1.500870825664214e-7
1.4357627775939803e-7
1.6564953346099628e-7
1.2259334687453643e-7
4.980726969540463e-8
2.3253288465438826e-8
1.5233196229151725e-8
1.1671372198465306e-8
9.517101125217662e-9
6.049761246491786e-9
1.9715195743573796e-9
8.361586760603313e-10
7.714492995018053e-10
1.8331722068474802e-9
5.889311221733561e-9
2.7896618333875108e-8
2.1314613513071386e-8
1.4459087563679843e-8
1.3478485578207673e-8
1.461982304770694e-8
1.7604202374980783e-8
5.313454155295281e-8
1.0372604159407352e-7
5.854322854863291e-8
4.792041725927182e-8
4.733313184891204e-8
5.147186943778476e-8
6.004578137448194e-8
7.437190936839535e-8
9.539121684911306e-8
1.175607597572135e-7
1.2561811916509116e-7
1.161590817426464e-7
8.404384277154935e-8
5.101130059077647e-8
4.3650721891339466e-8
3.065529765260044e-8
2.337228480910883e-8
2.1908670523177442e-8
1.2894725235471226e-8
3.978478214229984e-9
1.308348285152093e-9
1.2286206363103656e-10
7.459588035267306e-10
7.037919589465329e-10
7.2369043384711e-9
9.291924740862126e-9
7.823391081371678e-9
7.716697914705697e-9
8.27208085473805e-9
9.414289277622925e-9
1.1287737390924636e-8
4.8754015712841696e-8
9.636770034324765e-8
5.700890442766845e-8
5.1980122753451145e-8
5.758790252099233e-8
7.18131987067108e-8
9.895873484634722e-8
1.4620727796963451e-7
1.9662370080936581e-7
1.9674081774949644e-7
1.7784910004215732e-7
2.0160291251571043e-7
1.0292385889066315e-7
4.075277415468685e-8
2.1890335848051293e-8
1.5521087257678955e-8
1.2144799430249912e-8
1.0153195201566979e-8
5.211880494735883e-9
1.9930887311051064e-9
1.277506722392262e-9
1.7203124848231792e-9
3.849107687027866e-9
1.1072624474521393e-8
4.919734486636269e-8
2.6123966084053252e-8
1.9084884459379476e-8
1.8486698930888324e-8
2.0803104735762637e-8
2.6209363781156346e-8
3.684184845721858e-8
8.081802105046122e-8
1.2300600850629156e-7
6.471355807575207e-8
5.371289462429205e-8
5.4163426187698144e-8
6.114549083082333e-8
7.56999812209654e-8
1.0027705533903606e-7
1.2827979918379638e-7
1.3432963870173238e-7
1.1750962854368775e-7
1.0227454320610948e-7
5.6667432421683474e-8
4.668567846422925e-8
3.538282547607051e-8
2.5944057204448967e-8
2.3508402393686276e-8
1.84112284879085e-8
6.389135495122609e-9
2.3130321285808865e-9
8.826626060837119e-10
1.4485212252757568e-10
1.119745820370427e-10
3.906353096711031e-9
1.5271972882782744e-8
1.006067252471732e-8
8.983161651205844e-9
9.163363043006302e-9
1.0124915791807192e-8
1.1909913238019258e-8
1.4857159708807768e-8
5.86294918362379e-8
9.513037030739283e-8
5.581975074777031e-8
5.2178810267600346e-8
5.966094650124673e-8
7.794032480969311e-8
1.1409526419240317e-7
1.7110161228450417e-7
1.9525862617450439e-7
1.7633790774289192e-7
1.6704199587038962e-7
1.9375978593231005e-7
1.431527951671378e-7
5.160942474739779e-8
2.333681418415182e-8
1.5158159272517475e-8
1.1484028658695465e-8
9.2356556104127e-9
6.1932332982242644e-9
2.1242476799047787e-9
1.0135438771133701e-9
1.0971570056696182e-9
2.4813090248432944e-9
7.245332493537189e-9
3.2142872523958525e-8
2.6330818103992433e-8
1.7411990186686155e-8
1.6157921819037442e-8
1.761454576160688e-8
2.1471912998984312e-8
6.118736832024409e-8
1.18561781207246e-7
6.685380694766481e-8
5.4476870175744345e-8
5.3608556411166625e-8
5.810601381111453e-8
6.760411971476171e-8
8.358071168681315e-8
1.0732333672063033e-7
1.340352517152132e-7
1.4788010554319718e-7
1.399097176506769e-7
9.409324696034388e-8
5.7551492103857563e-8
5.461542648998008e-8
4.302957409674711e-8
3.344294631402843e-8
3.2178028592623784e-8
1.7272873736369096e-8
5.441077219294565e-9
1.8568177483602002e-9
1.764291804946595e-10
1.2479543062886958e-9
1.9952447442645096e-9
6.643090818557811e-9
9.884581906058024e-9
9.211791658521852e-9
9.397017707132354e-9
1.0199904862919794e-8
1.1642807377137496e-8
1.3918526995183139e-8
6.084386189240135e-8
1.188968242300179e-7
7.026434965533644e-8
6.439184478290931e-8
7.175928116911665e-8
9.0307890163212e-8
1.26097989897413e-7
1.8742985336780553e-7
2.398106236101699e-7
2.2556119103577382e-7
2.0283621648822425e-7
2.3890844949442827e-7
1.2520127967911646e-7
4.35329757258503e-8
2.1825155234895056e-8
1.4966847404089566e-8
1.1451742237002238e-8
9.42925186708141e-9
5.655489842014077e-9
2.2096637542177087e-9
1.4749910493385517e-9
2.0331077634753218e-9
4.3614552362723625e-9
1.1752925051587414e-8
5.1441378977485536e-8
3.227520929096923e-8
2.2509825013390557e-8
2.153759118343882e-8
2.425393951704003e-8
3.083812349907177e-8
4.4108003066605375e-8
8.995688083480847e-8
1.409920459200956e-7
7.417410224547363e-8
6.10454801698117e-8
6.106985259158692e-8
6.831538040175539e-8
8.368373842691673e-8
1.1009482262343523e-7
1.442169766074331e-7
1.6203145036949432e-7
1.4793658869034257e-7
1.1257372127331341e-7
6.354367719197743e-8
5.6924290089287914e-8
4.936371726988406e-8
3.782671879412953e-8
3.573744644903818e-8
2.4994499098222082e-8
8.438688618854146e-9
3.2032730644490912e-9
1.2424348884295778e-9
1.0267034389379971e-10
2.9980410466562746e-10
4.540377477260693e-9
1.5708418244175288e-8
1.188969501766224e-8
1.1171442329704716e-8
1.162439608041827e-8
1.2939187507422773e-8
1.5227924709116394e-8
1.8910820376503156e-8
7.60962290196867e-8
1.1845873066443387e-7
6.97555395898099e-8
6.569394252170656e-8
7.582873230348578e-8
1.0054882646343334e-7
1.4982019605342716e-7
2.1933441656509353e-7
2.2760705012695028e-7
2.0063863534611354e-7
1.9517641761598695e-7
2.159379992540011e-7
1.8531105191854342e-7
5.8582299138697914e-8
2.3516203683865972e-8
1.4334598311826059e-8
1.0591818815738577e-8
8.192044714563095e-9
6.298539887048155e-9
2.368069778335324e-9
1.1526659649676794e-9
1.3001145611964003e-9
2.7934428301749113e-9
7.51781749410272e-9
2.9874556553898474e-8
3.3796699057005425e-8
2.0553678772246092e-8
1.8612583962856235e-8
2.0176036390589186e-8
2.4694987170136854e-8
6.78231005554894e-8
1.3462546967517913e-7
7.72472658483244e-8
6.227081666752901e-8
6.066238718902663e-8
6.499857650779842e-8
7.457324089114903e-8
9.073219158655142e-8
1.1512302189581806e-7
1.45706689648728e-7
1.7041823574819862e-7
1.7122547658436563e-7
1.0017643072615324e-7
6.504892318141478e-8
6.823489949781511e-8
6.306868954242718e-8
5.2590617618471567e-8
5.092091684842854e-8
2.2487368054866962e-8
7.592313006240714e-9
2.8006047140221878e-9
3.2643571283711424e-10
2.119760721632127e-9
4.683818777212856e-9
4.312249294641576e-9
1.0349570908648778e-8
1.11479890158936e-8
1.1943775537439107e-8
1.3226729782624523e-8
1.5211213851266366e-8
1.818838673912706e-8
8.018074028347059e-8
1.4996152042195408e-7
8.881219833546264e-8
8.252642437589959e-8
9.348562794143573e-8
1.2050794587317082e-7
1.736877589546629e-7
2.5872054926989684e-7
2.939020551521225e-7
2.5730248899737625e-7
2.3741208181497975e-7
2.7067753732962605e-7
1.653106510535921e-7
4.840597775969717e-8
2.099237683586724e-8
1.337580060882882e-8
9.989490915739664e-9
7.803700427793534e-9
5.946502965277601e-9
2.5179418448040764e-9
1.7056960620309342e-9
2.330484471056344e-9
4.69966092815767e-9
1.1623633962609113e-8
4.557377450233056e-8
4.2834673295366197e-8
2.7126304802976294e-8
2.5251870904096328e-8
2.831224273763637e-8
3.630614804288562e-8
5.2944412955521125e-8
9.918668557595528e-8
1.640621074044798e-7
8.678851648140905e-8
7.033892422195129e-8
6.935785737639783e-8
7.629200855599809e-8
9.157580346352761e-8
1.1825558488543238e-7
1.5686893824408497e-7
1.9168374582432774e-7
1.8933278511517502e-7
1.1990885705271158e-7
7.21319987744615e-8
7.060230859264067e-8
7.257553389646682e-8
6.146718394275588e-8
6.08273221793548e-8
3.372275083902508e-8
1.1760823032838513e-8
4.831937690281136e-9
1.957776002229713e-9
9.869207347898719e-12
1.4355886632133823e-9
4.533672285507332e-9
1.4993585891733697e-8
1.4110896576257435e-8
1.4299840741054808e-8
1.5342178300971697e-8
1.728964739636913e-8
2.039820100274163e-8
2.5218346482501746e-8
1.0438437224250356e-7
1.5170060327901022e-7
9.052190183403195e-8
8.667947523757417e-8
1.021417474364435e-7
1.3962147676431577e-7
2.142418381362583e-7
2.9122445413709974e-7
2.6610979722269036e-7
2.3576468992838914e-7
2.4500941338520336e-7
2.418872147710845e-7
2.2890662715393661e-7
7.162263756728495e-8
2.335521214405676e-8
1.239736925731283e-8
8.824666433438129e-9
6.498993302396766e-9
5.347359383746584e-9
2.7102636984574695e-9
1.36510859412146e-9
1.5635644681365548e-9
3.0915593310293962e-9
7.473787033000736e-9
2.513487997011472e-8
4.909457263158621e-8
2.5371142320768037e-8
2.1933126479212555e-8
2.3502577369871948e-8
2.8913502393311917e-8
7.505279458341238e-8
1.5376902143484406e-7
9.158246085191595e-8
7.253371708776534e-8
6.952943260936885e-8
7.320718897854139e-8
8.228561716987758e-8
9.779902260886654e-8
1.2142154869036345e-7
1.5302990183438714e-7
1.8514706148135982e-7
1.9240947393772615e-7
1.083219752967304e-7
7.674758904580435e-8
8.645524006172434e-8
9.98402209136114e-8
9.782162651436553e-8
8.179811808167853e-8
3.0848624914862664e-8
1.189319519049405e-8
4.9185343820516785e-9
8.007641958198765e-10
4.196048920000053e-9
1.3789773567824852e-8
2.8649026848731376e-9
9.88308055281029e-9
1.3601381482787241e-8
1.576562406909025e-8
1.803322219525559e-8
2.1007720532697388e-8
2.5166551169784745e-8
1.1257255136357675e-7
1.9603317616849335e-7
1.1775875404049672e-7
1.1217965933012096e-7
1.3094007381864046e-7
1.7630728724149706e-7
2.671765648317582e-7
3.7623737758824194e-7
3.5276462831490207e-7
3.042085598509948e-7
3.066733085607229e-7
2.903133810554542e-7
2.0576151265986677e-7
5.883061400916877e-8
1.93359134982776e-8
1.0351467413845317e-8
7.531572350973502e-9
5.417319286104596e-9
4.7594153446047995e-9
3.007381095548317e-9
2.10768603103698e-9
2.7245846083655355e-9
4.966854186421946e-9
1.094773235539291e-8
3.497754243086008e-8
6.717587709166719e-8
3.47902806523437e-8
3.0655323200885906e-8
3.403402149344608e-8
4.421572495052076e-8
6.642028967249598e-8
1.0851999997110008e-7
1.9294337806970555e-7
1.0448849748670433e-7
8.259297847496491e-8
7.963927081732606e-8
8.548125612907759e-8
9.971799295668757e-8
1.250346554898498e-7
1.6410582661370216e-7
2.1018557172575012e-7
2.1796734603459917e-7
1.288255433138759e-7
8.634203740918332e-8
9.017375926648002e-8
1.1248270410458775e-7
1.2007911191214917e-7
1.1058535023323194e-7
4.65796615206854e-8
1.8559124299487485e-8
8.5690578753646e-9
3.767841568812692e-9
2.332747345727904e-10
5.792078863035622e-9
3.2124202309134274e-9
1.2081961464805248e-8
1.6468340938646348e-8
1.8829859788944363e-8
2.1228970454197762e-8
2.4429778384176465e-8
2.8985304944714893e-8
3.5660559175090855e-8
1.5462179179212584e-7
2.0192313889708658e-7
1.2431264540266823e-7
1.2276486532583186e-7
1.5042671586118094e-7
2.173405559373116e-7
3.4183347598906215e-7
3.8214286933720417e-7
3.181912454025357e-7
3.02761790842301e-7
3.6536476621700784e-7
2.956306820789292e-7
2.0923120211106685e-7
9.69227042732476e-8
2.4420268005972448e-8
9.27750029813889e-9
5.8488942438523384e-9
4.301678538952406e-9
2.9797762097156166e-9
2.812389125709478e-9
1.8373620030603387e-9
1.989640692216779e-9
3.366581018210498e-9
7.012405102620835e-9
1.8978576121118913e-8
8.471392694406381e-8
3.4666136018987565e-8
2.699130911073893e-8
2.8178952811869173e-8
3.4904994616269923e-8
8.199727274119471e-8
1.7353011354928862e-7
1.1253444101861015e-7
8.666336964371731e-8
8.10556372173516e-8
8.333762136076077e-8
9.133440669229154e-8
1.0570335089189895e-7
1.2800030427070665e-7
1.5857946056594555e-7
1.8883604216483839e-7
1.654018396847456e-7
1.289444947711892e-7
1.0017431586930348e-7
1.120309691225712e-7
1.6825687643493072e-7
2.2595802322014134e-7
1.202741572169907e-7
4.9128064586274644e-8
2.322853963259999e-8
1.1440165571316402e-8
3.03335035765594e-9
1.1077881013404816e-8
4.9904595608210925e-8
1.4215473993135808e-8
6.125459143621557e-9
1.6036843486028507e-8
2.1660383196185943e-8
2.6310909076323506e-8
3.1438795519381564e-8
3.7927117312609547e-8
1.7318713615032277e-7
2.684049143040709e-7
1.6801365995371804e-7
1.6729498433735915e-7
2.0635254063326427e-7
3.0072561632399137e-7
4.757993620459589e-7
5.178614289115398e-7
4.256658975583541e-7
4.1016944154383217e-7
5.193681268406661e-7
3.3534289268053993e-7
1.6061773200156378e-7
7.779907316141892e-8
1.9429138156685543e-8
6.313377125573622e-9
3.807022431262421e-9
2.8178924166919923e-9
1.8353729661354188e-9
2.7638298396467708e-9
3.1943292299806503e-9
3.458188720684204e-9
5.145823370474487e-9
9.574712418522643e-9
2.348258407892176e-8
1.1394090596415791e-7
5.274421342736149e-8
3.9886353003714604e-8
4.2843198141509095e-8
5.65013524999902e-8
8.762275294267433e-8
1.1450059172131802e-7
2.2180308104670293e-7
1.314752708675118e-7
9.977304808596889e-8
9.303369861603289e-8
9.674085691600426e-8
1.0923511791389243e-7
1.3271611103780963e-7
1.7008129556353945e-7
2.1201777315550052e-7
1.6352579098289035e-7
1.512418961955586e-7
1.1739533638712703e-7
1.2151166014299567e-7
1.8289031093540197e-7
2.961741876902089e-7
1.7611340608479708e-7
7.603139858995574e-8
3.822326879066767e-8
2.1237017298425638e-8
1.1183984742412403e-8
4.316136630562524e-10
3.282698722081102e-8
1.8232258865657035e-8
3.530644530090828e-9
1.721306425542007e-8
2.5291690560616902e-8
3.141343842873193e-8
3.77196791909309e-8
4.545667197741274e-8
5.581890124926663e-8
2.605532867608668e-7
2.853121481987935e-7
1.8792575543637229e-7
1.9671209353058074e-7
2.601753226456563e-7
4.137600205662012e-7
5.79358646485008e-7
4.817534428613244e-7
4.2718960114816966e-7
5.026381005490638e-7
9.041162902397015e-7
5.179305524164496e-7
1.856422157126262e-7
6.844475487774188e-8
3.109340693528385e-8
7.107289502687996e-9
2.191594281364657e-9
1.481340252582809e-9
8.848743359751108e-10
7.441392939208038e-10
2.4414653159352383e-9
3.4620187159342324e-9
3.804124832278731e-9
6.040359119527731e-9
1.2280736203666137e-8
3.9531884044894085e-8
7.446052206638079e-8
3.783151489386967e-8
3.553893894320343e-8
4.3665672003053134e-8
8.331511500969904e-8
1.8180849382488076e-7
1.4775317325082793e-7
1.0906909806367171e-7
9.80379247903886e-8
9.789430085206642e-8
1.0489936777238998e-7
1.1946055691890646e-7
1.4318693337992572e-7
1.7322795054023658e-7
1.6979933748778015e-7
3.1926088636675076e-9
1.7733795331974523e-7
1.7767487843543964e-7
1.7871011086376605e-7
3.1060451499702417e-7
3.5870196113464967e-7
2.379829151316342e-7
1.1982811481217902e-7
7.399506783212331e-8
5.242783447814877e-8
3.2646272011614344e-8
2.8101307958905836e-8
3.7941553960065566e-8
3.0527073520738035e-8
1.1301859358543952e-8
1.1762269338858814e-8
2.9013023099888346e-8
4.1942355993861215e-8
5.3911054028908595e-8
6.704643122688344e-8
3.083937285992079e-7
3.949074352472946e-7
2.7540455870886176e-7
2.9994801014621707e-7
4.154441771876414e-7
6.879745222439966e-7
8.193210577554582e-7
6.421652655725973e-7
6.227275320691091e-7
8.830088493994267e-7
2.5393857232876437e-6
8.585852861327343e-7
1.9306538521337187e-7
4.50816665519627e-8
1.2318835652842511e-8
3.5276651040860706e-9
1.6971663532389054e-10
1.1183985504580183e-10
1.3975277178815052e-10
3.057391929071426e-10
9.156162807997794e-10
2.9329418712534105e-9
1.953738250570802e-9
2.4543324874090737e-9
6.504985555653307e-9
3.2023769918394995e-8
1.61463722789459e-7
7.205866087319993e-8
5.318049223390596e-8
6.441930410551669e-8
6.965467097808303e-8
9.055336232387403e-8
2.0725370590708951e-7
1.8249919051481688e-7
1.3015204338594321e-7
1.142381416542698e-7
1.1416432848446081e-7
1.2544657245502963e-7
1.484050128229816e-7
1.753442393607691e-7
1.4334734827648615e-7
1.4190314753979225e-8
8.985499737829513e-8
2.5253388578428274e-7
2.7144332475409844e-7
3.7765418219893434e-7
3.4156517944067084e-7
3.890164360193085e-7
2.785321623397402e-7
1.7735791203309185e-7
1.5699138428001223e-7
1.740558900974453e-7
1.5904197342802325e-8
2.0666192840136987e-8
2.9199603825795634e-8
2.325761670349542e-8
1.554534673409508e-9
2.5364113483088424e-8
4.795450032177465e-8
6.756436080659373e-8
8.750869933244718e-8
1.1043382061612401e-7
5.752270705566106e-7
4.5711377156680455e-7
3.571268061889402e-7
4.298431107003501e-7
6.814647762553966e-7
1.0341031930577113e-6
8.107150143351122e-7
7.234270795406535e-7
9.745098813500422e-7
2.7527642997028767e-6
9.193424229464744e-6
0.000012424894959326337
7.889074455345117e-6
1.0917371982308033e-6
1.2238274654736992e-7
1.2755735163847277e-8
7.982633920647562e-10
2.118249699043324e-9
1.938385946904745e-9
9.792480517834096e-10
1.1717486777327097e-10
3.458980071283233e-10
2.7286036413263454e-10
1.4991240325223513e-10
7.592355274180988e-11
6.097785244820026e-11
1.7467359652293204e-10
1.4678044395164616e-9
9.228780109270947e-9
8.112599449972983e-9
1.0824584574404538e-8
2.9004155344470528e-8
7.480193363260328e-8
9.900048082955409e-8
8.87821158074791e-8
7.593856628516077e-8
6.885538845139989e-8
6.663234313393181e-8
6.577530468931988e-8
4.9956730563333855e-8
7.049471568424673e-9
5.092914323844239e-8
7.242775640440222e-8
1.3483856136965958e-7
1.360926333380102e-7
1.918237124389107e-7
4.202273902062713e-7
2.696716097020466e-7
1.5602262263641034e-8
2.41895559676957e-7
3.58087646913136e-8
2.621388392149719e-7
2.1557435632049238e-7
2.6946941685036805e-8
4.5445876472417164e-10
2.4473393581085977e-10
1.5003196720300106e-10
2.0022007788704992e-11
1.657686817776466e-11
2.1247461244307764e-11
2.0513635371160836e-11
1.7783225352780588e-11
1.4751131800306843e-11
1.2723400627692072e-11
1.0559143189575599e-11
8.159207691272211e-12
5.7648691957145156e-12
3.6282826921890634e-12
1.884063571083017e-12
5.306367314105683e-13
3.7299969084431787e-13
1.2069934230088921e-12
1.196273416167454e-12
3.811786061037379e-12
6.117026628251779e-12
7.936106521399979e-12
1.32630675087525e-12
4.226357709468427e-12
4.921426150782575e-12
5.63998068719505e-12
6.453524099535549e-12
7.324301640187094e-12
8.215299512721653e-12
9.088809622303323e-12
9.900694076692417e-12
1.0596662408142918e-11
1.1109197934008112e-11
1.1354291409661732e-11
1.1227032549012958e-11
1.0594588299753948e-11
9.286466322713648e-12
7.07945458681619e-12
1.1064373878903614e-9
4.2458760268288224e-10
2.8454357310125843e-10
2.445166561054658e-10
1.8561062823874999e-10
1.3601711981115976e-10
1.0727235196663198e-10
9.100336485201968e-11
8.149503736867505e-11
7.589548047444664e-11
7.275749198402884e-11
1.0749841381807697e-10
1.2993697191109654e-10
9.788645804588628e-11
7.478753262920688e-11
4.436892961133806e-10
8.428172965293047e-10
1.1824904601636909e-9
8.773503703429237e-10
1.7113797625207826e-10
4.3165185397710736e-11
6.89499409569091e-12
5.178948620496576e-14
0.
3.420798384917037e-14
0.
0.
0.
0.
0.
0.
4.989576018016026e-13
2.321722019159882e-13
2.4358273171597407e-13
2.8627188072140354e-13
3.46730723222466e-13
4.24916339691102e-13
5.243292586069871e-13
6.504759338201876e-13
8.107967086457427e-13
1.0150586494623222e-12
1.2760151059565688e-12
1.4002582138783492e-11
1.6036350179267198e-12
2.6658141088839374e-13
2.9032657446933625e-13
6.760804888852824e-13
1.0781599242992474e-12
1.5848298898917551e-12
2.2768890698021637e-12
3.253877234614162e-12
4.653674183221008e-12
6.675689099349808e-12
9.61238948939602e-12
1.3892650058979685e-11
2.013730288864792e-11
2.9216505348919835e-11
4.2269985089139e-11
6.059622218965241e-11
8.527142251725199e-11
1.1649382743694197e-10
4.301938532642483e-10
3.2470431108712677e-10
1.269527051052868e-10
1.0427607928197862e-9
2.1786298268889297e-9
3.0531648199903536e-9
3.606714829571568e-9
4.013393519195697e-9
4.379618358890189e-9
4.741821565452281e-9
5.106532730818285e-9
5.4689959840430735e-9
5.949302441990672e-9
1.5194086884556397e-9
3.9857312147323637e-10
8.519862988885086e-10
1.2981522970406398e-9
2.3374112696778514e-9
6.108740223740711e-9
6.838875542696336e-9
9.6268364304047e-10
1.265690275208201e-9
1.2483520311971366e-9
1.2597528230451979e-9
1.3332527900847396e-9
1.482604929691896e-9
1.7349896424508885e-9
2.1487580198510233e-9
2.8505564914706494e-9
4.137718266417369e-9
6.754134233642043e-9
1.7072168237943347e-8
1.9505940765389586e-8
1.4430512932405671e-8
1.6679967523603836e-8
2.3766043328029122e-8
3.983303039820948e-8
6.95198047246213e-8
8.381110885909908e-8
8.176464947396389e-8
8.564071081845673e-8
8.898235588742878e-8
8.631385853171656e-8
1.0004003875546815e-7
7.141401854096636e-8
3.115034242026726e-8
1.4990518261441262e-8
1.0047131533947416e-8
7.718836762089198e-9
6.1337598165976214e-9
2.5358616255137483e-9
4.588913512681119e-10
1.8533544089935619e-10
3.862122443396138e-10
2.297800613164915e-10
4.234113578677904e-9
1.2166533428710826e-8
6.985765366497608e-9
6.123251230368509e-9
6.292242632872983e-9
7.084371370681668e-9
8.555318269893107e-9
3.372826961867926e-8
7.283921183856674e-8
4.290253170760843e-8
3.4799672224013826e-8
3.40549095775195e-8
3.650081824172035e-8
4.160067249678539e-8
4.987970762948537e-8
6.194002955208244e-8
7.590805681819235e-8
8.372972430975822e-8
4.772096450418599e-8
3.255730861103848e-8
2.2223854066325678e-8
1.5464598305944556e-8
1.2851582797840136e-8
1.1714722744085572e-8
6.019352000048115e-9
2.1279499874963626e-9
9.758936581392709e-10
6.144500226489036e-10
7.352196693783893e-10
2.013772626661596e-9
9.025457858326429e-9
1.1384258221529765e-8
7.417065077946531e-9
6.648034673483528e-9
6.9069947942530504e-9
7.899247275233765e-9
9.793589817278787e-9
1.3180869330433553e-8
3.9679201295292754e-8
5.419978523577894e-8
3.286337109724632e-8
3.205500342521014e-8
3.846561377623675e-8
5.3392189655610526e-8
8.334664554819207e-8
1.238932523977286e-7
1.3032827229852494e-7
1.213116672804089e-7
1.223664212707905e-7
1.3217555316124283e-7
1.2179917573289964e-7
5.492931533604136e-8
2.4114589885712292e-8
1.4802403367466378e-8
1.112303393551833e-8
8.938159979890247e-9
6.304376493427985e-9
1.972307152922686e-9
6.224846564090057e-10
3.200217819418472e-10
8.439819234178381e-10
3.4375575374539274e-9
1.7381934424447543e-8
1.7485663527923605e-8
1.141272160888158e-8
1.0447102459759258e-8
1.1123233306014592e-8
1.3075691102603051e-8
4.318942388469774e-8
8.950272478626638e-8
5.194617903283174e-8
4.2400194793404206e-8
4.170572126674291e-8
4.4998218143726834e-8
5.1796431428634966e-8
6.29688888276161e-8
7.941316035580806e-8
9.832045542516119e-8
1.086612094372764e-7
1.0390112423274255e-7
6.933276309216674e-8
4.4468207795197735e-8
3.4840093581296755e-8
2.3364246363019417e-8
1.8303923705472253e-8
1.701014701545171e-8
9.337597569237727e-9
2.9064029614242414e-9
9.813181172275091e-10
1.2996425175510546e-10
3.758931990779161e-10
2.591939678916688e-10
9.014223019819428e-9
8.759505403053688e-9
7.042052097320674e-9
6.847872108337517e-9
7.322465666948938e-9
8.36617528113526e-9
1.0121224577000166e-8
4.253521176853478e-8
8.136027172402247e-8
4.8082251989595465e-8
4.406535906895163e-8
4.911103912163226e-8
6.170121497929854e-8
8.578732432581589e-8
1.277188150315472e-7
1.7165097898038109e-7
1.7209771423740748e-7
1.572348615521583e-7
1.7774663443868472e-7
9.530655617358004e-8
3.980172263478662e-8
2.1432235308375115e-8
1.522015508020602e-8
1.2004464861174654e-8
1.003978105594239e-8
5.040083517062832e-9
1.8512211283074466e-9
1.087264348798651e-9
1.3724751337088837e-9
3.1469789324031766e-9
9.418134524502005e-9
4.254115914132944e-8
2.252750896760104e-8
1.653348236353371e-8
1.5976800108539878e-8
1.784910714994771e-8
2.2216303413821714e-8
3.065671124485619e-8
7.238222904637753e-8
1.1099357430003237e-7
5.8498103624257275e-8
4.8607413897088454e-8
4.9032402425395756e-8
5.5311352754068717e-8
6.832766862376831e-8
9.01388888293446e-8
1.1413615609978728e-7
1.1720081451550467e-7
1.0155348184986252e-7
9.079985989367237e-8
5.073527966228794e-8
3.9944594929364246e-8
2.8160342666050255e-8
2.0482267857459374e-8
1.830943563572312e-8
1.46129996318749e-8
5.15654681670442e-9
1.8519955754373904e-9
7.181507037406894e-10
1.7746586091232107e-10
3.0391811217043355e-10
3.6984088787909364e-9
1.426850551501875e-8
8.858942443903382e-9
7.734053732254085e-9
7.825716681706036e-9
8.630354691688293e-9
1.0170155226115115e-8
1.2748739570392402e-8
4.954061279282416e-8
8.113302398332144e-8
4.7699015781076084e-8
4.462014821483148e-8
5.103325497991883e-8
6.659514601161246e-8
9.727200774073051e-8
1.470012308384239e-7
1.73675620996503e-7
1.5966031208196008e-7
1.5083837069409012e-7
1.7593057897864262e-7
1.2350515542598716e-7
4.8106425693445175e-8
2.270379644286553e-8
1.504410343979818e-8
1.1536743016029986e-8
9.409218001254052e-9
5.9008339859345806e-9
1.9751192761777756e-9
9.154835051282474e-10
9.459822080541728e-10
2.1941029577172248e-9
6.708219091137164e-9
3.1083787837549464e-8
2.2806354929090293e-8
1.5525238228328294e-8
1.4524421106964373e-8
1.5844946408386146e-8
1.9244226352730085e-8
5.607428598365314e-8
1.0778618512002046e-7
6.046401981566817e-8
4.9451396150237874e-8
4.8824260644996866e-8
5.3113012739533525e-8
6.205623579678746e-8
7.706381188429605e-8
9.908183430798338e-8
1.2209508238128118e-7
1.3022983880025194e-7
1.198926499510512e-7
8.703662599662597e-8
5.226873450405332e-8
4.649120692430962e-8
3.394837470331145e-8
2.5843592772812495e-8
2.4416191423669307e-8
1.4294311795741837e-8
4.419093041462464e-9
1.4591637052279718e-9
1.3057767979052588e-10
9.076557740524602e-10
1.1672259512627328e-9
6.443911989081858e-9
9.191012365864938e-9
8.014715101673197e-9
7.994419248291092e-9
8.600609865084076e-9
9.78827532342271e-9
1.1708063513070167e-8
5.105802903740441e-8
1.0146959040608775e-7
6.00755859805248e-8
5.4822775419191634e-8
6.078880283139743e-8
7.590142253014258e-8
1.047921458638161e-7
1.5498368834484195e-7
2.0663703724502638e-7
2.0388498626052894e-7
1.836478243179713e-7
2.107454148754189e-7
1.0659895940519042e-7
4.060530167709096e-8
2.1509699953303463e-8
1.5155065504005968e-8
1.1776526023938216e-8
9.81928341898152e-9
5.239542827780834e-9
2.0280697142480706e-9
1.3356638348977683e-9
1.8299766154980306e-9
4.0358150548863175e-9
1.1350564787864731e-8
5.038341871597137e-8
2.761365005380212e-8
1.9959819344677658e-8
1.9296079757922892e-8
2.1754894738375744e-8
2.7541653831571252e-8
3.9032797484893e-8
8.284510087763202e-8
1.265985923888121e-7
6.652112505201487e-8
5.50604138799231e-8
5.537677458265803e-8
6.233592222940384e-8
7.693024762123133e-8
1.0170148807266268e-7
1.3095928513654868e-7
1.3966823650259426e-7
1.2318838514437353e-7
1.035651087786392e-7
5.748227431774326e-8
4.873337829679136e-8
3.8618076496812014e-8
2.8631605172764057e-8
2.6277687668897718e-8
2.0034114283122072e-8
6.865500463186749e-9
2.516285300329102e-9
9.61002850831221e-10
1.2326168741908531e-10
1.8953109857490715e-11
3.9283825385958255e-9
1.5022585390412962e-8
1.0334745916295549e-8
9.378296893502683e-9
9.62502808227997e-9
1.06563841050873e-8
1.2531193545525465e-8
1.5599915933929098e-8
6.215707329551102e-8
9.985413122312713e-8
5.8667387692235975e-8
5.497593835001266e-8
6.304765838601381e-8
8.273663865248455e-8
1.217859884433854e-7
1.817682778012071e-7
2.018408116128179e-7
1.806068341997361e-7
1.72265567817933e-7
1.9774039435695246e-7
1.5289622962292018e-7
5.252705865691556e-8
2.2964869899895988e-8
1.4678369366158039e-8
1.1035696236369042e-8
8.764221019740635e-9
6.162380958916745e-9
2.1590639804697275e-9
1.0405133753381148e-9
1.1477841047194405e-9
2.5533704382144563e-9
7.24988025567406e-9
3.11061557772796e-8
2.798272978613556e-8
1.8067414380099165e-8
1.6650456025326563e-8
1.8127822517693936e-8
2.213677121006479e-8
6.225321058258787e-8
1.2138213728961956e-7
6.872139891580318e-8
5.578963712037611e-8
5.470361641328409e-8
5.904806229688766e-8
6.835628212755829e-8
8.402917939096708e-8
1.0745208709763759e-7
1.348803348887911e-7
1.518179188724617e-7
1.4626855291692385e-7
9.353784801563106e-8
5.8263433923655024e-8
5.744335070553531e-8
4.7603319755003895e-8
3.7736214096597136e-8
3.66533000424887e-8
1.8444379796391492e-8
5.914607377078524e-9
2.067917651799195e-9
2.0832875207841936e-10
1.4533916696742638e-9
2.61263868546865e-9
6.071270119191293e-9
9.783379178462927e-9
9.543505052690452e-9
9.88671379074656e-9
1.0798396251768798e-8
1.2353291695051778e-8
1.476606222235274e-8
6.483802231094275e-8
1.2508946236880238e-7
7.395914912615662e-8
6.808688987230306e-8
7.627878478665244e-8
9.672544690045067e-8
1.3643348818979844e-7
2.0351777362275197e-7
2.51964034366431e-7
2.3061182345639045e-7
2.084624630772375e-7
2.460423700081508e-7
1.3424049629455498e-7
4.397448416987654e-8
2.1164852101408843e-8
1.423817620558091e-8
1.079584952974192e-8
8.756475657030297e-9
5.697190820457726e-9
2.2573154027090376e-9
1.5153677135921626e-9
2.0881704504015974e-9
4.392382388940928e-9
1.1502171823948508e-8
4.8994160040160075e-8
3.45341992775248e-8
2.3423602620030494e-8
2.2233470379934526e-8
2.5010287551948088e-8
3.189365837278385e-8
4.591976150945698e-8
9.1093182119171e-8
1.4510207582145785e-7
7.63633917369592e-8
6.251276460456605e-8
6.221282420435294e-8
6.916473145462993e-8
8.409129552090457e-8
1.0988901717648935e-7
1.4471938363369476e-7
1.6748629006739782e-7
1.565178679466128e-7
1.115914884433873e-7
6.415296259261783e-8
5.943987832634252e-8
5.45542466493767e-8
4.297055016449005e-8
4.140140653724503e-8
2.6999532810741113e-8
9.125762866018364e-9
3.550658524867626e-9
1.3947138806400438e-9
7.516191802152848e-11
5.584143716948882e-10
4.572979307378487e-9
1.50798849758509e-8
1.221437569690878e-8
1.1752776022841505e-8
1.2346214428556568e-8
1.379431262868052e-8
1.624453006477444e-8
2.0141487687364723e-8
8.190913113361151e-8
1.2485295671372331e-7
7.382095219011249e-8
6.990735610759776e-8
8.123647626345654e-8
1.0877092617606821e-7
1.6376364481143767e-7
2.3569614109612355e-7
2.3424475207173577e-7
2.060268467609372e-7
2.042560367820212e-7
2.1871853061391567e-7
1.9856997355357718e-7
6.073762965854183e-8
2.292642389867478e-8
1.3478602316955254e-8
9.855426803557284e-9
7.477365576154875e-9
5.9893353889726874e-9
2.4223861695371044e-9
1.1873862007674712e-9
1.3516907862610079e-9
2.831832688419091e-9
7.35468080854381e-9
2.7677046361736738e-8
3.7016393001092184e-8
2.1484044854340337e-8
1.9196247906241746e-8
2.0740501243556625e-8
2.5429932143179562e-8
6.864059776955509e-8
1.3759250766054238e-7
7.972140104809807e-8
6.387977998687849e-8
6.187882485271396e-8
6.588286573126588e-8
7.50167570021092e-8
9.047745164919568e-8
1.1388902689742191e-7
1.4408488080794227e-7
1.7120497259965484e-7
1.7538347805420896e-7
9.903462815300967e-8
6.62890246588161e-8
7.189338070790644e-8
7.147817849342336e-8
6.232588904505366e-8
5.9061037502467777e-8
2.4242152977367785e-8
8.508297871048764e-9
3.25317359320139e-9
4.199241226978451e-10
2.5790410689843184e-9
6.493462999834117e-9
2.1072830956690684e-9
9.994655163256083e-9
1.1564355708325855e-8
1.2686884384542005e-8
1.4187191173211492e-8
1.6377577777869018e-8
1.9590321484607913e-8
8.69398880104039e-8
1.5902514623541559e-7
9.451504566329614e-8
8.852081693516077e-8
1.0122048673954877e-7
1.3224936349465512e-7
1.9380868445861445e-7
2.8655573177043144e-7
3.058611130332265e-7
2.6385440516738574e-7
2.492201335659736e-7
2.710943238642631e-7
1.7864187395370797e-7
4.974857037675935e-8
1.9953483585222387e-8
1.2176886904065079e-8
9.022534400371437e-9
6.835924721113171e-9
5.646045387688293e-9
2.60407868677767e-9
1.7742652701309035e-9
2.3942185686630934e-9
4.681149226002135e-9
1.1143312869076418e-8
4.0913568153193935e-8
4.772811433385538e-8
2.8597231424155377e-8
2.621890158010749e-8
2.9322895271111076e-8
3.776750038392555e-8
5.563815899124184e-8
9.986535077435475e-8
1.6897338996471822e-7
8.97765822983635e-8
7.215258573449839e-8
7.059093962674774e-8
7.696013768070175e-8
9.140481924092797e-8
1.1676091740904368e-7
1.5450656693612296e-7
1.9311385800361665e-7
1.9622780324135855e-7
1.1792305831505952e-7
7.348961558706723e-8
7.413321540679934e-8
8.168410024977253e-8
7.363640861047322e-8
7.317712621961636e-8
3.6436793609145234e-8
1.3150689861691696e-8
5.602247405300402e-9
2.322858833533462e-9
5.7251925927689153e-11
2.2836694626469493e-9
3.2083247417480183e-9
1.3743393195488346e-8
1.4409627014958499e-8
1.5141936541969704e-8
1.6488805821895e-8
1.869641940407828e-8
2.2089997577625916e-8
2.7260666535519532e-8
1.1471610564905066e-7
1.6127958275991833e-7
9.71152893082358e-8
9.389575249651647e-8
1.1198395498780479e-7
1.5571468703354742e-7
2.419756712500151e-7
3.12461419020195e-7
2.7370189695759e-7
2.4659233120808314e-7
2.67116969201825e-7
2.4825937322087234e-7
2.2435979083614244e-7
7.718439658361887e-8
2.276025907166601e-8
1.1097137339189671e-8
7.714891842770343e-9
5.604345225123648e-9
4.481524192351346e-9
2.766850615115218e-9
1.445365507784367e-9
1.6418172005529921e-9
3.1056940055031337e-9
7.1544815986882996e-9
2.2355653257687616e-8
5.748613970308195e-8
2.7100232110142277e-8
2.2799689145695175e-8
2.426861269878051e-8
2.993342651675821e-8
7.54748780818882e-8
1.562812339998292e-7
9.514119125319154e-8
7.465572761319786e-8
7.096797735348771e-8
7.408073535602203e-8
8.246835869868965e-8
9.697928968464453e-8
1.1915869994666515e-7
1.4916948210703683e-7
1.8035855596966816e-7
1.8332644859106443e-7
1.0894620543499778e-7
8.001897473515148e-8
9.128378341121685e-8
1.1606639445196811e-7
1.2550497986350293e-7
9.206038143164333e-8
3.458243400704786e-8
1.4191100715996573e-8
6.182250294026098e-9
1.1706297816798208e-9
5.527890816742001e-9
2.166395255152432e-8
6.283662051472448e-9
8.806040202872834e-9
1.4012762934424268e-8
1.6929313605482576e-8
1.9691071552632145e-8
2.309792794881978e-8
2.771230287989057e-8
1.252282442927445e-7
2.1023118811167536e-7
1.2764126458837013e-7
1.232276489756119e-7
1.4621985937166992e-7
2.0161035534368728e-7
3.1219426962112256e-7
4.1415780397388536e-7
3.6323602022641776e-7
3.204779825111681e-7
3.4299521813032756e-7
2.902310893335278e-7
1.9285675086163877e-7
6.421431041101134e-8
1.832263206252274e-8
8.708637789382729e-9
6.184868727386869e-9
4.3544823682417755e-9
3.650629981539295e-9
3.1101019422388605e-9
2.295405028414935e-9
2.8338744817707025e-9
4.8888678925555135e-9
1.0218889306310225e-8
2.983073100231502e-8
8.264991145431288e-8
3.7943516775307756e-8
3.2277892935028723e-8
3.5597639452371676e-8
4.6560766435843146e-8
7.10473198200448e-8
1.0801280936767635e-7
1.974914051930556e-7
1.0899471933622059e-7
8.502931727217072e-8
8.106240345502392e-8
8.599921310206359e-8
9.904051954263233e-8
1.2254820797829807e-7
1.5928200641056582e-7
2.0369586294362515e-7
2.0355936739677423e-7
1.2883233444733644e-7
9.066523854087026e-8
9.570809527851154e-8
1.283879748326581e-7
1.575924564693575e-7
1.2893425606499399e-7
5.2170706238283626e-8
2.231548717989177e-8
1.0868121195187641e-8
5.00158097869388e-9
3.792253946012227e-10
9.981401272212734e-9
8.721219951305098e-9
9.596965309884245e-9
1.6453851342863368e-8
2.0071272647105682e-8
2.322670983771701e-8
2.7033158727344183e-8
3.219225338795117e-8
3.954884321988696e-8
1.7599377136212257e-7
2.177678992823703e-7
1.3660707157247592e-7
1.3722514486021954e-7
1.718912090230588e-7
2.5589065477979784e-7
3.992830698958473e-7
4.0135118425561997e-7
3.3399383523457405e-7
3.355278599965802e-7
4.4640130360090867e-7
3.2669376554330935e-7
1.857779218239001e-7
9.445803634579508e-8
2.5808223253934357e-8
7.902396523501565e-9
4.3852010256234006e-9
3.315330083487142e-9
2.026055566025176e-9
2.226145047744352e-9
2.118124525722498e-9
2.1890109540732354e-9
3.357830205014983e-9
6.498208190435827e-9
1.6035151573025974e-8
7.754838141724518e-8
3.9854840480535433e-8
2.8697540483790172e-8
2.9386263231895066e-8
3.6485680036120976e-8
8.111508488419679e-8
1.7299072498450695e-7
1.1849809379855466e-7
8.996699505011939e-8
8.310583203767861e-8
8.454394530808652e-8
9.174534620292125e-8
1.0522814508707294e-7
1.2649469045303643e-7
1.5562771081900214e-7
1.80284576415853e-7
1.23592016874434e-7
1.364633921456146e-7
1.1009032895624985e-7
1.2041330864526177e-7
1.9910532766815e-7
2.909872990674882e-7
1.3828551094118902e-7
6.122947080920038e-8
3.163463651885079e-8
1.7024417047456955e-8
5.654203546394977e-9
1.7806840615647187e-8
5.0766691385627364e-8
1.930339415869721e-8
2.4321355583195205e-9
1.5643035833571414e-8
2.343460551348002e-8
2.953602619876244e-8
3.585758870987004e-8
4.3506853814404454e-8
2.0123757893250394e-7
2.9333195665468955e-7
1.8858437265517005e-7
1.92393752671185e-7
2.448539732032634e-7
3.7229499925814005e-7
5.756125643539362e-7
5.408897605125969e-7
4.524423246370191e-7
4.770338361618637e-7
7.115531184563552e-7
3.754537207626267e-7
1.3964824375090902e-7
6.265320090122619e-8
2.1359252156232577e-8
5.01806230242269e-9
2.2894604410255133e-9
1.8023081404167468e-9
1.0042468390901016e-9
1.5620638609971976e-9
3.713142853556431e-9
3.984506133393992e-9
5.11190590982413e-9
8.618106229942845e-9
1.8949789939014723e-8
7.624756759381164e-8
6.771507403065507e-8
4.407679214307503e-8
4.568227254263416e-8
6.03005004131714e-8
9.356544435287305e-8
1.0963822456739985e-7
2.1881070054997504e-7
1.400236237555725e-7
1.0402698409304878e-7
9.53795375084619e-8
9.787979223942265e-8
1.0931792097939765e-7
1.3168963691973245e-7
1.6719296381429793e-7
1.983865377240681e-7
1.0163293832982176e-7
1.533353866622053e-7
1.313859826223636e-7
1.341318686716595e-7
2.1797298469783938e-7
3.6158252815491285e-7
2.0866441909724339e-7
9.921633394589618e-8
5.511352635175418e-8
3.388675096650958e-8
2.036142534765774e-8
7.321930504133729e-10
3.746788480571785e-8
2.2838132626368716e-8
2.982024606718446e-9
1.477625272881604e-8
2.659575847617541e-8
3.52872236634367e-8
4.359851819754141e-8
5.318727175760557e-8
6.547063624587684e-8
3.1865171067030335e-7
3.173396276527891e-7
2.177088491796227e-7
2.357797906830441e-7
3.2646500732759e-7
5.401679406069666e-7
6.472325123125006e-7
5.121786239710783e-7
4.952575934312186e-7
6.825758199580848e-7
1.7323990223345314e-6
8.23161596111861e-7
2.2221814888498555e-7
5.97773178477689e-8
2.022476938696317e-8
7.301248689704378e-9
1.2264489050839934e-9
3.96855295886809e-10
3.847836480227829e-10
2.923468432023069e-10
9.161600968978371e-10
3.5298349880056536e-9
2.925481175537018e-9
3.944177336128774e-9
9.02478029062541e-9
2.4049608320961904e-8
1.313138005469683e-7
4.7601937059327215e-8
3.780874849572833e-8
4.4708981212792316e-8
7.310171999752513e-8
1.672674167869873e-7
1.6149121767014027e-7
1.1752682647405411e-7
1.0297220532921551e-7
1.0120811887915579e-7
1.075233340289924e-7
1.2179009805374704e-7
1.441029219027182e-7
1.6311075049092767e-7
1.1212239760820039e-7
6.485852070096587e-8
6.673756546333475e-8
2.351317803273226e-7
2.83313658611884e-7
3.7688911606774226e-7
3.3063990306301234e-7
3.6921120566318745e-7
2.3028217060597037e-7
1.4801466431581027e-7
1.3718855630540512e-7
1.0428401792351647e-7
9.607621519917412e-9
3.022250972288161e-8
3.448638450254709e-8
2.5051590968519978e-8
5.571832280567762e-10
2.5836765346370724e-8
4.68498499819861e-8
6.521837592678649e-8
8.409475770833092e-8
3.8367957251827287e-7
4.4724295337461196e-7
3.374188626622959e-7
3.9085403719019443e-7
5.859149564149176e-7
9.644660972807948e-7
8.527227999528919e-7
6.996408977425769e-7
8.164887506111948e-7
1.699570232144099e-6
0.00001775026835775128
5.005968137242496e-6
7.440222167383241e-7
1.1042223638891265e-7
1.5751293965768918e-8
8.157310562724234e-10
1.7105566366234984e-9
2.3269460284946463e-9
7.621642183249833e-10
1.696984598979675e-10
3.2149918740037574e-10
3.8019943059725763e-10
5.430284988366082e-10
3.5448785223085195e-10
3.4134775569337354e-10
9.173911536529089e-10
6.65211857717204e-9
4.4248810556954286e-8
2.371043766826369e-8
1.6999676054977023e-8
2.0033540525981624e-8
3.846983170628202e-8
1.131653684846555e-7
1.7831211641393766e-7
1.3739880931153704e-7
1.1250623611530215e-7
1.0423437463827896e-7
1.0529467889165497e-7
1.0954196654154695e-7
1.0185074938769318e-7
5.19338298335256e-8
2.7644577313719733e-8
6.134288377193639e-8
1.9232128437494795e-8
5.994608010399037e-8
1.7512107662946407e-7
3.795269588018305e-7
6.21744830927366e-7
1.1010425002350137e-6
9.817410397648955e-7
6.141753193371008e-7
1.7143013651358838e-7
3.182218291947235e-8
9.795848048357644e-9
2.6085065910017962e-8
3.309619536668691e-8
3.021817872295924e-8
9.54938354966693e-9
2.7837267883202954e-8
6.803307955829382e-8
1.065721979145307e-7
1.467653310405775e-7
7.983842793170901e-7
5.502204430069401e-7
5.072252528776138e-7
7.026517404356627e-7
1.240767174692547e-6
1.1757430184726903e-6
9.079958707969587e-7
1.0797062240609761e-6
2.7076355400906726e-6
0.000015446393654598635
2.366323656586705e-6
1.7059364058487633e-6
6.446210817060992e-7
1.1055763415513128e-7
5.292906521778519e-8
2.099658198576365e-8
1.9777311099944076e-9
9.063244789832197e-10
3.275167862140527e-10
1.1008490782314475e-9
4.177760941715851e-10
6.334398204963262e-10
4.4076332176610096e-10
3.566641974409207e-10
3.8070740147585434e-11
1.7416755565920204e-12
5.469039494264842e-13
5.387439807432593e-13
2.508213066163381e-12
5.798067058079773e-12
1.7978165625675373e-11
1.546857450428293e-11
1.3504878039091635e-11
1.1499441602590274e-11
9.259334552195728e-12
6.9988803783925544e-12
4.932581684054682e-12
8.808065659137826e-13
1.7803986158809622e-12
9.773404978334724e-13
3.767732596618467e-13
6.54945974526853e-14
3.874653650790363e-12
6.781957494867606e-12
8.103606927789559e-12
5.618200101432841e-12
0.
3.188235605173937e-12
4.920667922709332e-12
6.198995589439833e-12
7.3833751572639e-12
8.617031199976805e-12
9.969852395628742e-12
1.1487101198311237e-11
1.3208929304884453e-11
1.518034627129921e-11
1.7458205770033756e-11
2.0117667294263016e-11
2.3260576493539706e-11
2.7025788027802957e-11
3.160471783087549e-11
3.261317125200522e-11
1.42542314069661e-10
1.6891846911560277e-10
1.6732884862483493e-10
1.6145492905291078e-10
1.5640169190167112e-10
1.5328380699232205e-10
1.5219840562205332e-10
1.5297628606809807e-10
1.554065673148315e-10
1.5930290430422173e-10
1.378131963725164e-10
1.7653878496917168e-10
2.8219608734043496e-10
4.3795888696755693e-10
4.83776942031147e-10
2.671791922098077e-10
5.791418637917684e-10
2.079263873576063e-9
5.684173540015919e-9
3.6012126388826754e-11
5.560651856226744e-13
2.87558460013943e-14
0.
0.
0.
0.
0.
0.
0.
0.
2.7585919655364365e-13
1.3447127157281145e-13
1.4196357330996517e-13
1.6726498026760868e-13
2.0294663287767868e-13
2.490837171368974e-13
3.077731871524192e-13
3.822846038287544e-13
4.770285022470411e-13
5.977922324497633e-13
7.521270473429608e-13
9.416484698657854e-12
9.80109755105243e-13
1.8298325123579645e-13
1.5757806730201455e-13
3.902683856123123e-13
6.307565254735141e-13
9.320720404994795e-13
1.3424921969938089e-12
1.9213756718294223e-12
2.750791546397984e-12
3.949166873322577e-12
5.689466009419435e-12
8.223141351699266e-12
1.1907920101068416e-11
1.7228401942402726e-11
2.4778111791934546e-11
3.514350316733923e-11
4.864189881694077e-11
6.502335123755617e-11
8.34964787513422e-11
3.2708517985165797e-10
1.1427198864917709e-10
4.431171405624467e-10
1.3236029478839772e-9
2.0657272322789772e-9
2.454776093296134e-9
2.7083619048604824e-9
2.947626091492313e-9
3.2015609865267876e-9
3.470781008623941e-9
3.7482761728524065e-9
4.6196270866413636e-9
1.9256306944942837e-9
5.017640068607927e-11
3.7006306403458315e-10
6.114662282043934e-10
1.0010492245813e-9
1.982541181645939e-9
5.131914279018067e-9
4.3869868514896984e-11
1.015412727928074e-9
1.0925435413730492e-9
1.0819601107597022e-9
1.092542248285449e-9
1.1401176500521966e-9
1.2289437270078697e-9
1.3635426767737938e-9
1.5493141867808188e-9
1.7878954407618006e-9
2.064046699976484e-9
9.852406940793539e-9
1.3494687762476122e-8
1.1096321990934402e-8
1.3674492993292621e-8
2.0455783692282812e-8
3.5705621867565645e-8
6.330202003545836e-8
7.530799605286372e-8
7.464080041542073e-8
7.938547843620371e-8
8.023619111170203e-8
2.2832711817791938e-8
8.827440949556977e-8
8.626713410515085e-8
1.0813025598434669e-7
5.543371057675365e-8
1.809476239510102e-8
9.703451678180336e-9
6.62744239810327e-9
4.696093853639496e-9
2.4600526075607335e-9
5.424080436652307e-11
8.434139585650577e-10
1.3070255441882363e-9
1.2487937462615874e-9
1.0228624621163374e-9
7.239877255959774e-9
4.746573692151969e-9
4.391778617960748e-9
4.595115996481391e-9
5.15783495005819e-9
2.2731132526151855e-8
6.240240712474622e-8
5.1987056571708884e-8
4.17861700385435e-8
4.011735441079312e-8
4.16647165609637e-8
4.5035247711486733e-8
4.993247968761146e-8
5.639271949769444e-8
6.446305549430266e-8
7.390493423972278e-8
5.090777670662209e-8
4.196964184460004e-8
3.2149601823129646e-8
2.7271451031474955e-8
2.5709871440595525e-8
1.4595013450592405e-8
5.259089283176747e-9
2.45072331857633e-9
1.6191777919223471e-9
1.75889393112643e-9
3.5017136339088665e-9
1.1364531422396518e-8
2.9459284980359457e-8
1.6440923971097496e-8
1.3500575334088783e-8
1.3427546757762628e-8
1.4994207898795678e-8
1.8369510358409658e-8
2.4658650308071968e-8
3.6775767104678753e-8
7.484589706286091e-8
7.535561412917996e-8
4.669838229635402e-8
4.6683630129202704e-8
5.8180073001402146e-8
8.57718863980197e-8
1.3802009261781268e-7
1.6669532227442092e-7
1.5150277342735375e-7
1.4835852169632521e-7
1.6399009327652012e-7
1.4972296566831228e-7
1.8125184837063053e-7
1.0712218349691369e-7
3.608062663191606e-8
1.7683037927959116e-8
1.2030725087519587e-8
9.064650800275554e-9
7.160305453951976e-9
2.9848612498822127e-9
6.465352472517431e-10
4.712020728927792e-11
2.8559943684789625e-10
2.1527417180236343e-9
1.0745180549403246e-8
2.493529585074103e-8
1.3380807323159402e-8
1.1491963700667122e-8
1.1827641091993416e-8
1.35330447028171e-8
1.682696082378522e-8
5.962075008760826e-8
1.2292800025470384e-7
7.120089967016231e-8
5.770907257841488e-8
5.656476333351101e-8
6.094514823797217e-8
7.020952705493102e-8
8.563826096417069e-8
1.0876743466497789e-7
1.3707262270976517e-7
1.576002081015014e-7
8.515247442495792e-8
6.113605953427531e-8
5.3115206813182356e-8
3.974529917587153e-8
3.356524355383889e-8
3.1603439627459355e-8
1.5159134597703128e-8
5.3976767640547376e-9
2.4183109037245594e-9
1.3111206035911268e-9
1.126949836364308e-9
3.18200804670221e-9
1.7953146601000044e-8
2.0291788258828634e-8
1.4549400060416012e-8
1.3489278474474648e-8
1.4132369164412472e-8
1.6065066985072467e-8
1.9567584854374602e-8
6.861556361757154e-8
1.0791017719271173e-7
6.359285544385548e-8
5.9586919985358033e-8
6.824011354392707e-8
8.938047192728234e-8
1.3124507430300175e-7
1.952421807327698e-7
2.164870594442767e-7
1.9368941738938352e-7
1.8430907858305077e-7
1.9917639461721854e-7
1.9238038767811095e-7
2.2363635182900696e-7
7.918150629241181e-8
2.525807170478937e-8
1.3417188160299117e-8
9.312501729171392e-9
6.7746719777433895e-9
4.8599222538629395e-9
1.2497937073432616e-9
9.11282626362804e-12
6.7379633411785e-11
9.781616745163735e-10
4.991546464021295e-9
2.9413093917407813e-8
1.9871793462965072e-8
1.3804656000354981e-8
1.3045864020000798e-8
1.4199593761332694e-8
1.6994672114889278e-8
6.279837065311231e-8
1.421801203368202e-7
9.113341470830666e-8
7.2685255135664e-8
7.000489735807441e-8
7.365671988684206e-8
8.201671823906233e-8
9.564694299208979e-8
1.1581368291383479e-7
1.4301245194659903e-7
1.7413843083367875e-7
9.522965231213866e-8
8.062068516194134e-8
7.918836726623312e-8
6.58269434457399e-8
6.161552646067171e-8
4.943318975929509e-8
1.8598448523682662e-8
7.516503490233041e-9
3.79701234486399e-9
2.3329613809008234e-9
2.3954812185810496e-9
7.579155415493041e-9
3.812094914349535e-8
2.549699768569511e-8
2.1047645967909936e-8
2.0636368856834404e-8
2.224206247500867e-8
2.572244680660433e-8
3.1707650153654234e-8
4.1772502879776044e-8
1.3411874624809507e-7
1.5268544808972316e-7
9.214958086456403e-8
8.968314357267731e-8
1.082584364536297e-7
1.5358581243175592e-7
2.4011304031659547e-7
2.8882366645522047e-7
2.5082082570761005e-7
2.3510177960743168e-7
2.6268876511950094e-7
2.3601828114171415e-7
2.7281686414275076e-7
1.224802494010754e-7
3.5146981510625475e-8
1.6506102093984743e-8
1.1038746456559023e-8
8.190774919900531e-9
6.415509962038478e-9
3.2952758951684196e-9
1.0646005645096378e-9
8.141007107706214e-10
1.8240088475906113e-9
5.2281913469113294e-9
1.8421283407993884e-8
4.916690324436168e-8
2.3527609928671142e-8
1.960637820860018e-8
2.027504391315086e-8
2.3820743839609603e-8
3.1020854592474655e-8
8.989096302785156e-8
1.7958080778773978e-7
1.0329844797590542e-7
8.259379439539917e-8
8.011155478471371e-8
8.566636320511861e-8
9.829112044104348e-8
1.1982283345924824e-7
1.5268765312094101e-7
1.952438696985767e-7
2.3295509848646367e-7
1.2011251817126806e-7
8.830573432965156e-8
9.309040628286013e-8
8.661097666773542e-8
7.759955316813539e-8
7.123709416620792e-8
2.9806847082645426e-8
1.1359081213032719e-8
5.227022937110009e-9
2.5236121659581073e-9
1.032877230568841e-9
2.283699120439978e-9
2.4524122851749833e-8
2.3891573028120233e-8
2.0976140336443558e-8
2.0956386825087773e-8
2.254769497906651e-8
2.5697852496087486e-8
3.0869893200207586e-8
1.174684258671994e-7
1.7950769888672304e-7
1.0697732348294015e-7
1.0159174196943334e-7
1.182595581186629e-7
1.5879097657369115e-7
2.394762674750942e-7
3.356429475331504e-7
3.1845544592628363e-7
2.7704314590449775e-7
2.7705474063862674e-7
3.3631452930335457e-7
2.7959773458907386e-7
2.4680416937022587e-7
1.0881111053404264e-7
2.6201548930330707e-8
1.0326806440234543e-8
6.52120169605539e-9
4.579033950952608e-9
2.944180498955878e-9
1.3008289742282269e-9
2.3476445024923603e-10
5.377507546386355e-10
1.9333156203623163e-9
5.94943936180191e-9
2.3929044667657742e-8
3.7733636292595854e-8
2.069033477031367e-8
1.8337448464206866e-8
1.9692804087957096e-8
2.385863333442367e-8
8.003201003191219e-8
1.8222606046184354e-7
1.2702532303485352e-7
9.862365403663863e-8
9.269193638840053e-8
9.52673652804474e-8
1.035162095169391e-7
1.1766173943869196e-7
1.3890323785850447e-7
1.681171188954126e-7
2.034402123159376e-7
1.2289834830554637e-7
1.1352962292732332e-7
1.3432112450636495e-7
1.4642749680571557e-7
1.495328422768625e-7
8.143396020054229e-8
3.209186848027866e-8
1.5064399209110054e-8
8.248139102395737e-9
4.852034558432507e-9
3.371183907133089e-9
1.1294357703775037e-8
3.05933563012586e-8
2.8494895071667912e-8
2.908101520782643e-8
3.110786674612286e-8
3.477682991179703e-8
4.063527635599506e-8
4.9717120712682e-8
6.399336949867405e-8
2.3418352302766883e-7
2.3643480950925684e-7
1.4849010348536794e-7
1.494455582523997e-7
1.8837008773199236e-7
2.8301096062786326e-7
4.287848473281764e-7
4.066674168796595e-7
3.434757703774423e-7
3.533407142202254e-7
4.7570874101387445e-7
3.566998777799932e-7
2.837154472441718e-7
1.6035421386883284e-7
4.350981131042866e-8
1.3086632202720544e-8
6.92997614166416e-9
5.139796390080866e-9
3.338241039097865e-9
2.768893663931244e-9
1.5814670896310348e-9
1.4434347378207311e-9
2.525267092701751e-9
5.590640652495005e-9
1.4994525952417673e-8
7.547500258628063e-8
3.814176856582333e-8
2.7203298992961786e-8
2.6965255411366754e-8
3.168016238174311e-8
4.228486148492191e-8
1.0607046436262179e-7
2.232759691790383e-7
1.4089517813236947e-7
1.0869013616697887e-7
1.0216230687344442e-7
1.058772680062781e-7
1.1740466662722064e-7
1.379867180611083e-7
1.7010336268079467e-7
2.1434422264436937e-7
2.563290738718709e-7
1.4938431776446933e-7
1.221734401461891e-7
1.4113794699879626e-7
1.8304418317683968e-7
2.0768312388172516e-7
1.2155461110247987e-7
4.898206316661359e-8
2.3034235064128125e-8
1.2249855202300425e-8
6.3077743483151425e-9
1.0664114312159727e-9
4.221179516641845e-9
1.1248203735262952e-8
2.1901870597484092e-8
2.739422839564949e-8
3.141090705987263e-8
3.5886514074395856e-8
4.1902246065662026e-8
5.04846757314972e-8
2.0601704303148253e-7
2.7475010418563124e-7
1.7136733951973715e-7
1.7034751681024403e-7
2.100053218266749e-7
3.0579201187706797e-7
4.787007854027857e-7
5.107926086942471e-7
4.200238871161643e-7
4.036973453893039e-7
5.01488602106022e-7
9.231045305142101e-7
5.736155782481268e-7
2.3342030619436866e-7
8.121855852088055e-8
3.536325901977311e-8
7.655660456653263e-9
2.2810896712408594e-9
1.4093032523768455e-9
6.120821694446537e-10
2.1007656023028177e-10
7.73282710295579e-10
1.390895808529047e-9
2.1112963257545604e-9
4.461618105061934e-9
1.1300434583247854e-8
5.505185836421978e-8
3.611013784927204e-8
2.408117999095236e-8
2.38913589350826e-8
2.874555074670053e-8
8.280162324801471e-8
1.9133889245189048e-7
1.7342998570071432e-7
1.2929418671966204e-7
1.1620429679638119e-7
1.1537792351440146e-7
1.218538823659999e-7
1.354283144425784e-7
1.5777498505288434e-7
1.9067797384117155e-7
2.2729615842600168e-7
1.724684993391818e-7
1.627823995635316e-7
2.2006611217020298e-7
3.8077617223728356e-7
2.8316234268797374e-7
1.2635239106043168e-7
6.635813043523945e-8
4.054987829666247e-8
2.7388125275192276e-8
1.902878515005783e-8
6.8900182842518535e-9
3.872471965091451e-9
8.140041682847583e-9
2.3221778588345766e-8
3.5290765358311854e-8
4.480970741645778e-8
5.425538758316295e-8
6.560912987827485e-8
8.074945678190963e-8
1.0225318899350542e-7
4.483838406817455e-7
3.601662048086359e-7
2.4772319784752206e-7
2.689193703793518e-7
3.748120443072664e-7
6.166369045794385e-7
6.904351720278972e-7
5.427199193022156e-7
5.30770981582165e-7
7.354341314587911e-7
1.8428035916633636e-6
1.043605947990888e-6
3.822074385622069e-7
1.0417282264725307e-7
3.5550882992543567e-8
1.3754399797579718e-8
2.5909287081202607e-9
8.608147505345009e-10
6.525168628711431e-10
3.020908979269058e-10
7.282892689634543e-10
3.950543196255604e-9
3.2202471526220664e-9
4.474929569035645e-9
8.742132495349482e-9
2.2060143554644476e-8
1.235646644234716e-7
4.533044693116885e-8
3.52393860610257e-8
3.915193866839572e-8
5.284941674196804e-8
9.895296686993908e-8
2.2332120341559154e-7
1.950072619679744e-7
1.4227323326696426e-7
1.2658089200880704e-7
1.2607241215339712e-7
1.3573895371016392e-7
1.564777017921822e-7
1.9091440895626183e-7
2.3053003517850236e-7
1.7364651097786962e-7
2.3563133820374672e-7
2.031449854624197e-7
2.3669945154746806e-7
4.127895251325328e-7
3.938122554022716e-7
2.263205036492914e-7
1.2026557952352346e-7
7.833048579249292e-8
5.878604268871709e-8
4.7165143684103223e-8
4.536767838168782e-9
1.9527754793402943e-8
1.3491476032112478e-8
4.493806388228655e-9
2.5825527430041384e-8
4.328694134413504e-8
5.788177997559158e-8
7.26099663892831e-8
8.991235196927128e-8
4.14256284743129e-7
4.274420842579515e-7
3.012762918030998e-7
3.319771281349099e-7
4.687958769613177e-7
7.806145051171159e-7
8.537018019608537e-7
6.694694996266806e-7
6.719452208991346e-7
1.002554501521382e-6
3.193313718673169e-6
6.275748448731866e-6
8.579559702395407e-6
7.145534570564813e-6
3.7048164494772844e-6
4.165366706858783e-7
4.061755375141307e-8
1.8559719955333305e-9
2.0192412526639444e-9
1.933879692069174e-9
1.2447991615200799e-9
1.0569704958057108e-10
2.3821713733955725e-10
1.902066026244756e-10
1.576569932314623e-10
3.5942230777221846e-11
2.8150565346443685e-11
6.809843045442457e-11
5.004706758444828e-10
4.408345517984772e-9
6.376937647696178e-9
7.1855551307584615e-9
1.8372987824572182e-8
4.898153036708228e-8
8.164242858173429e-8
8.536154963189758e-8
7.536015908079137e-8
6.773394379990944e-8
6.568959960201929e-8
6.9006157329029e-8
6.965306988350492e-8
2.1772861461655725e-9
6.023646672434627e-9
1.6659469059111532e-8
6.085466531988901e-8
2.1567611892010784e-7
6.027869427092746e-7
1.5614215776242957e-6
3.0321769572814937e-6
7.592360832970535e-7
1.8199440272495494e-7
5.0050191988643144e-8
7.543810815178732e-9
9.91016115446281e-9
1.712866572486559e-8
1.767989860449875e-8
8.439241673020508e-9
1.5760638831145873e-8
5.1853920100847025e-8
9.122750903499224e-8
1.3224467363113024e-7
1.7821188480550097e-7
9.930622700910844e-7
6.731708455363896e-7
5.945433884880744e-7
7.948225632371902e-7
1.3808271773238914e-6
1.4480166114474248e-6
1.0775305924866891e-6
1.1709108761428408e-6
2.3580718044976273e-6
0.000024305007034204272
3.350734978209073e-6
2.478233091930316e-6
1.054503366281904e-6
3.2138195107647767e-7
1.3897275002901088e-7
1.3492421391183883e-7
4.063653562909449e-8
1.0228592382760498e-8
2.8424604407685743e-10
8.236258813671882e-10
1.537239120130196e-9
5.514095021223395e-10
7.696847481890532e-10
2.9202549493244416e-9
1.9834812362834903e-9
2.375840379580299e-10
4.1117314423681396e-12
1.6403817289251587e-13
7.799108790784055e-13
1.313332456252932e-12
1.9867518202037035e-12
5.647234216697114e-13
2.2456214974063506e-13
2.830934293796005e-13
3.6118375820155406e-14
6.403687186977497e-13
9.60884540156998e-13
9.050358214535443e-13
6.971642722983854e-13
4.593323822595981e-13
2.3604512733287117e-13
3.2264347027869995e-14
3.11575573043751e-12
5.486580051197745e-12
6.41580442904932e-12
3.688673357737819e-12
6.471586048403781e-13
2.8790183820012755e-12
4.12726070381276e-12
5.090462600593872e-12
6.017223997958016e-12
7.005542561005492e-12
8.10223272641334e-12
9.336704792556006e-12
1.0734151380894301e-11
1.2321854215960296e-11
1.4133757532517722e-11
1.6214369019065408e-11
1.8623802826329822e-11
2.1443722304324506e-11
2.4785761758526562e-11
1.6287810646320866e-11
8.328014158106536e-11
1.2234401268268465e-10
1.4209436633443098e-10
1.5023583713892249e-10
1.5148984592416045e-10
1.501445676958723e-10
1.487841656109307e-10
1.4850665862183725e-10
1.4963726317857159e-10
1.5219242764707266e-10
1.5609102125967207e-10
1.3356825648350274e-10
1.7022665421310759e-10
2.718516756137704e-10
4.270477632870084e-10
4.824426689517983e-10
2.884591200937516e-10
4.954102982715576e-10
1.8859252712329923e-9
5.271011825397617e-9
8.427240238304286e-11
5.31690749471063e-13
4.582811876231366e-14
0.
0.
0.
0.
0.
0.
0.
2.718811160106293e-13
1.1207538127840249e-13
1.1609678302904663e-13
1.3557472515339853e-13
1.6336939605622935e-13
1.992816118594927e-13
2.448445651600151e-13
3.0251685863229376e-13
3.756235091269683e-13
4.685195815999376e-13
5.868786345673456e-13
3.9616322985952596e-12
6.579779633709978e-13
1.0532718849340309e-13
1.2434849828207785e-13
2.8448800481562423e-13
4.5101713128176294e-13
6.6022109539707e-13
9.45054142915181e-13
1.3457500327470234e-12
1.9177209307411405e-12
2.7408086723937994e-12
3.931899841616623e-12
5.662580568642682e-12
8.182821494057654e-12
1.1848763612870273e-11
1.7143831095006957e-11
2.4662363415326842e-11
3.499656958020631e-11
4.847691311987114e-11
6.486975997572722e-11
2.514365811320574e-10
1.5077831371915005e-10
1.867652270358226e-10
7.992689343752953e-10
1.4941994025056429e-9
1.9741425720801736e-9
2.2699688082028943e-9
2.5029004914449907e-9
2.7274638462989656e-9
2.9586279640800346e-9
3.19707275777045e-9
3.7484950217733745e-9
8.588424727536173e-10
1.9745338845399861e-10
4.72897489546764e-10
7.592997273337202e-10
1.4383302030184714e-9
4.155465377384446e-9
3.5012080995343754e-9
3.3814292804472593e-10
6.309422395564465e-10
6.590159660830264e-10
6.756112319792802e-10
7.139718573432947e-10
7.837713950953672e-10
8.96074442953983e-10
1.0719681084059022e-9
1.3549622914387063e-9
1.8416199557006882e-9
2.7627241373981377e-9
4.550975337607278e-9
1.4691622817735923e-8
1.6054676577716836e-8
1.3066612997396624e-8
1.611870996131589e-8
2.4486539839170054e-8
4.3786412678247185e-8
7.400538146400064e-8
8.005475263296293e-8
8.026176484202781e-8
8.674178842657677e-8
7.805294860964017e-8
8.63072042825331e-8
9.287566191631776e-8
8.920566232513532e-8
4.0344690459623723e-8
1.7080970399130325e-8
1.0505454459935864e-8
7.777796248722293e-9
6.0506069724812804e-9
3.178653638488157e-9
5.20361266993187e-10
2.7948209562024947e-10
6.243890205684556e-10
3.575590497090912e-10
2.2326819625118855e-9
1.2245106886542479e-8
6.561738857139653e-9
5.621904214681376e-9
5.70343459931414e-9
6.3395440001479274e-9
2.478556471763385e-8
6.251564874434612e-8
4.33833812582211e-8
3.5045751823127684e-8
3.395084121672989e-8
3.569817821768937e-8
3.9360468494465297e-8
4.494766299410972e-8
5.277061936518462e-8
6.295680650689319e-8
7.450543646409945e-8
8.418192232818636e-8
4.687036171664905e-8
3.473354074704271e-8
2.3685260307328736e-8
1.718401719536585e-8
1.5070272650811997e-8
1.2567148536154384e-8
4.708051273538696e-9
1.6720996295522557e-9
7.025466263708253e-10
3.304353796427545e-10
5.595017578585922e-10
3.14242105240778e-9
1.5096504689967575e-8
8.599111581706657e-9
7.056588375897374e-9
6.9647544533074926e-9
7.60640948030457e-9
8.955237822366695e-9
1.129360668992591e-8
4.117502769730002e-8
6.69556331244209e-8
3.963401326712292e-8
3.730413027847502e-8
4.291497711658396e-8
5.631419364080393e-8
8.267941647267657e-8
1.259774779458346e-7
1.5211202462099346e-7
1.4235451894977212e-7
1.3513211389502777e-7
1.5687905588153413e-7
1.0730483146829223e-7
4.5922074342465105e-8
2.244313341645849e-8
1.5033127737967963e-8
1.1667081569375778e-8
9.633727700653087e-9
5.700225052632274e-9
1.8546462622414687e-9
8.035895210136945e-10
7.465081480066759e-10
1.7941142595371123e-9
5.892086317166359e-9
2.8646405159916135e-8
1.9464113212477733e-8
1.3578584845833256e-8
1.2778600774674266e-8
1.3916014714973582e-8
1.6783548603499856e-8
2.21900475033197e-8
6.193936103691486e-8
1.0324692211366918e-7
5.511700357833556e-8
4.556617129567079e-8
4.56538570860175e-8
5.088276186733333e-8
6.168960336348138e-8
7.99207055172019e-8
1.0273613756375359e-7
1.1179992244320181e-7
1.0071084985432347e-7
8.022459083893665e-8
4.6748830437199235e-8
3.5867287708063635e-8
2.4272223165384075e-8
1.8148872324656338e-8
1.6428113546561264e-8
1.2215559400282803e-8
4.207999540851318e-9
1.5797351582136755e-9
6.720853134998039e-10
3.0867280559360447e-10
7.389630723518326e-10
4.879764887440694e-9
1.4305190494392625e-8
8.712298748788838e-9
7.576084524267616e-9
7.67518091661477e-9
8.509166275006662e-9
1.01193760781776e-8
1.2858371599800493e-8
4.7463905503458894e-8
7.472088214874544e-8
4.4053797147664865e-8
4.1477397881166534e-8
4.780487094151006e-8
6.302614962207337e-8
9.316382151206949e-8
1.409882607052043e-7
1.632816973154673e-7
1.5014272261298792e-7
1.4360203508376802e-7
1.6570948181046483e-7
1.224867355215259e-7
4.9799743460786813e-8
2.32655659056962e-8
1.5245922533755507e-8
1.1683040880713036e-8
9.528826507335217e-9
6.0510472767393686e-9
1.9718291700036214e-9
8.366114649105076e-10
7.719756841567887e-10
1.8346632538472002e-9
5.895893791813781e-9
2.7940240170701204e-8
2.130872732083296e-8
1.4461378418658433e-8
1.3482583331283063e-8
1.4625149811111744e-8
1.7611032375680303e-8
5.315597200630883e-8
1.0374799280528376e-7
5.8550310572909327e-8
4.7929739629636e-8
4.734594641640501e-8
5.149075929488664e-8
6.0075383432394e-8
7.441976386646424e-8
9.546321111430468e-8
1.1763466544324383e-7
1.256426454189088e-7
1.1614115622554251e-7
8.412925157788068e-8
5.1042404238754485e-8
4.364285699974817e-8
3.0632797884633843e-8
2.334833853856063e-8
2.1880458280752053e-8
1.2893137401639908e-8
3.977452760397035e-9
1.3074620753159807e-9
1.2268324434497166e-10
7.44906869070461e-10
7.011305821056324e-10
7.232596412134828e-9
9.29810473451922e-9
7.824058040875563e-9
7.715801135683163e-9
8.270415393282644e-9
9.412063865257705e-9
1.1284991046894113e-8
4.8738853605641183e-8
9.636204495240062e-8
5.700586356388692e-8
5.197296928393308e-8
5.75744713891516e-8
7.178703049503677e-8
9.890537147027965e-8
1.461100071685966e-7
1.9656312501659328e-7
1.967899064001275e-7
1.778984316535826e-7
2.0154859061458346e-7
1.0285935653267061e-7
4.0766758516207474e-8
2.190955963905794e-8
1.5538203681678883e-8
1.2160502651542814e-8
1.0167215885905657e-8
5.212613131714085e-9
1.9935910349230343e-9
1.2778828282014378e-9
1.7208217360129495e-9
3.85128929389956e-9
1.1083947155297643e-8
4.923545819646056e-8
2.6114706809823615e-8
1.9085272632643733e-8
1.8489293816455523e-8
2.0806649279259645e-8
2.6213284810835887e-8
3.684496265382351e-8
8.084763542606493e-8
1.2301875042941732e-7
6.472189306240887e-8
5.3724899544906066e-8
5.4180914367295105e-8
6.117285677519785e-8
7.574558751724855e-8
1.0035041962880587e-7
1.283533644225453e-7
1.3433812665237406e-7
1.1748909886382921e-7
1.0236806866894748e-7
5.671114004449571e-8
4.6688106221137117e-8
3.5355877908454476e-8
2.5916776629103296e-8
2.3475547476622487e-8
1.8399358903404783e-8
6.387570237723855e-9
2.311601180025998e-9
8.819444011650032e-10
1.4511295387293918e-10
1.1360136232907543e-10
3.905564456009741e-9
1.5290912979834633e-8
1.0064339653886751e-8
8.983362219351592e-9
9.162343538877426e-9
1.0123262664502136e-8
1.1907867832130131e-8
1.4854935597654884e-8
5.861039239338149e-8
9.512776962225925e-8
5.581498537448282e-8
5.2169448155585274e-8
5.964372964253824e-8
7.79061331161332e-8
1.1402476391318625e-7
1.7100681231627898e-7
1.9527482336405516e-7
1.7638840844810523e-7
1.6705620431477484e-7
1.938210835183205e-7
1.4302624865879771e-7
5.1617941974948584e-8
2.3358691711821367e-8
1.5177588613425485e-8
1.1500706299991247e-8
9.251917943684501e-9
6.197032099696457e-9
2.1248290637704447e-9
1.0138146653458879e-9
1.0971750006234671e-9
2.4821460924609036e-9
7.251896952115732e-9
3.2194892688830576e-8
2.631554599144917e-8
1.741139514439088e-8
1.6160050338006148e-8
1.7617637220404593e-8
2.1475260310208905e-8
6.121030538683697e-8
1.1858786506479101e-7
6.686285475234551e-8
5.4489662408396577e-8
5.3626473651665495e-8
5.813232575443698e-8
6.764471288469761e-8
8.36452526982435e-8
1.0742073615729664e-7
1.3414374829133807e-7
1.4793297229869358e-7
1.3990450778741958e-7
9.420624228072035e-8
5.759360442152938e-8
5.460613959518438e-8
4.2979528224244906e-8
3.338914096529899e-8
3.211742318013022e-8
1.726615547112492e-8
5.4371226836243984e-9
1.8544636153105793e-9
1.7598317318764133e-10
1.2451355361174194e-9
1.9857822474265733e-9
6.655557432571176e-9
9.896025399992431e-9
9.213838955865263e-9
9.396121554571147e-9
1.0197612450326953e-8
1.1639636749251312e-8
1.3914734160883708e-8
6.081879665690895e-8
1.1888281053770128e-7
7.025473747700287e-8
6.437547852456497e-8
7.173141383533387e-8
9.025608461205747e-8
1.2599489687305023e-7
1.8725357573029744e-7
2.397410925477897e-7
2.256358261086257e-7
2.0288166926197283e-7
2.3891597613559456e-7
1.251021317553844e-7
4.3555371183375544e-8
2.185438680523079e-8
1.499224473885592e-8
1.1473601740171384e-8
9.450257602415145e-9
5.657971889890633e-9
2.210249787695286e-9
1.4752901157055199e-9
2.0335600898579193e-9
4.364259995412489e-9
1.1767877001737004e-8
5.15304519505917e-8
3.225383418939484e-8
2.2508140938098992e-8
2.1539698593355244e-8
2.4256979470597407e-8
3.084020239114215e-8
4.410491118536013e-8
9.000099090436247e-8
1.4101451320574282e-7
7.418733789697214e-8
6.106466760715578e-8
6.109746687495362e-8
6.835768602210127e-8
8.375267705054898e-8
1.102064668886577e-7
1.4434941909534394e-7
1.620784839345717e-7
1.4791488403579404e-7
1.1272103860868435e-7
6.360186750264621e-8
5.6930545515292274e-8
4.931077530647776e-8
3.77651621593069e-8
3.5662430878033794e-8
2.49781990975605e-8
8.434016737381098e-9
3.1998076767151276e-9
1.2407476881557263e-9
1.033179522469134e-10
2.9522147285501665e-10
4.5434223752231625e-9
1.5739379052650984e-8
1.1896280895371161e-8
1.1172035341994822e-8
1.1622699293501194e-8
1.2936290725797819e-8
1.5224327131344267e-8
1.8906991433168026e-8
7.605956466204704e-8
1.1845304346553699e-7
6.974478127039714e-8
6.567452285091638e-8
7.579363440265884e-8
1.0047898804584629e-7
1.496779066219188e-7
2.1918700690988582e-7
2.276620120942738e-7
2.0070036130484425e-7
1.9515625879331217e-7
2.1605676544706252e-7
1.8515248834226874e-7
5.858674823349567e-8
2.3547320007729442e-8
1.4363193838742587e-8
1.061514381132182e-8
8.21386989773692e-9
6.308670032699895e-9
2.368749972947045e-9
1.1528885559499113e-9
1.3000827978109016e-9
2.794841929041774e-9
7.527423306390746e-9
2.994779055717302e-8
3.3760298435993105e-8
2.055116581549537e-8
1.861544948892895e-8
2.0180512510293365e-8
2.4699541721086403e-8
6.786016031473992e-8
1.3467384484127307e-7
7.726156145826684e-8
6.229142848319589e-8
6.069102818001574e-8
6.503976996876386e-8
7.463506721118154e-8
9.082795349944083e-8
1.1526849643385386e-7
1.4589381550157722e-7
1.7057416615854323e-7
1.713051281710619e-7
1.0032156818123171e-7
6.509777674320054e-8
6.82273875010767e-8
6.296555479619885e-8
5.245652895974115e-8
5.080110533254166e-8
2.2474273002087606e-8
7.582167896276888e-9
2.794750866278279e-9
3.250837296131417e-10
2.112946152852978e-9
4.65538723949669e-9
4.361752898279047e-9
1.036838333355546e-8
1.1151869040780035e-8
1.1942093090736274e-8
1.3222214326652247e-8
1.5204854774194456e-8
1.8180682334029766e-8
8.012995831267498e-8
1.4993695226911988e-7
8.879080723031194e-8
8.249162839842782e-8
9.342635553634989e-8
1.2039555295055033e-7
1.7346082819366326e-7
2.5839573685662314e-7
2.9390557698353406e-7
2.5740946675339456e-7
2.3739978411645137e-7
2.7088601352025595e-7
1.651545036531067e-7
4.8424916331190456e-8
2.103246367568186e-8
1.341171018384144e-8
1.0018173853445663e-8
7.831523577826126e-9
5.955760762448477e-9
2.5182901399762006e-9
1.7057865071517596e-9
2.3311400294236394e-9
4.704074489428533e-9
1.1644366110091771e-8
4.5717839528863494e-8
4.2778262446159125e-8
2.7120557288424294e-8
2.525426556582956e-8
2.8316276622561655e-8
3.6307755588229694e-8
5.293454397742619e-8
9.925877076928657e-8
1.641075574677942e-7
8.680851916589635e-8
7.036922894241199e-8
6.940119587104871e-8
7.635686919951819e-8
9.167840985579551e-8
1.1842096718189113e-7
1.570988725921507e-7
1.918622221202553e-7
1.893881561088629e-7
1.20109024209765e-7
7.219689995779176e-8
7.061082916714861e-8
7.247308498632833e-8
6.130549244318662e-8
6.064749183949263e-8
3.3703173837162214e-8
1.1747132213117002e-8
4.822686494135791e-9
1.9531305352772803e-9
1.1295204288012689e-11
1.4216438323315917e-9
4.558634453087203e-9
1.5039020864364244e-8
1.412217280040376e-8
1.430052248616027e-8
1.5338216111023868e-8
1.7283023747786772e-8
2.0389836591778682e-8
2.5209042676348884e-8
1.0430232265498773e-7
1.5168567979611073e-7
9.049484674519516e-8
8.663437416844681e-8
1.020609719017623e-7
1.3945835163401618e-7
2.1392252376971778e-7
2.91061064142252e-7
2.662233150078722e-7
2.3579149170452127e-7
2.448280833636277e-7
2.420091240923867e-7
2.2909794310993136e-7
7.15851980136342e-8
2.3391605170610705e-8
1.2436085624130517e-8
8.855725980692733e-9
6.524785127545452e-9
5.369958242918974e-9
2.711157525475585e-9
1.3648510342346876e-9
1.5634131304264935e-9
3.0940561316441438e-9
7.487681885951446e-9
2.5222395280490612e-8
4.898403594302731e-8
2.536131418751611e-8
2.193633936098672e-8
2.3509060192481866e-8
2.8919733049847566e-8
7.511349829361186e-8
1.5386289342686582e-7
9.160155953882118e-8
7.256447454402266e-8
6.957275960401698e-8
7.32683621876662e-8
8.237438900542185e-8
9.793120544846033e-8
1.2161846111454146e-7
1.5330451205716836e-7
1.854749623342696e-7
1.927973541932456e-7
1.0846626166787672e-7
7.678342353403017e-8
8.645171385154279e-8
9.962260541150117e-8
9.741385650113963e-8
8.164507131336937e-8
3.0808200434211354e-8
1.186284594494209e-8
4.900790430453447e-9
7.95444641612316e-10
4.175906553542617e-9
1.3671581892647872e-8
2.7917427000795423e-9
9.91619493847468e-9
1.360926444475052e-8
1.576179409796266e-8
1.802282081080824e-8
2.0992757072867373e-8
2.5147989375226276e-8
1.1245454035872611e-7
1.9598094041693824e-7
1.177027286984359e-7
1.120940354196108e-7
1.3079413148756905e-7
1.760221802766227e-7
2.6660754615085325e-7
3.7580264490666875e-7
3.5291990610557603e-7
3.042347751729299e-7
3.0633589183063725e-7
2.9064504637850287e-7
2.0607543201460642e-7
5.8793654378451554e-8
1.9379450539257275e-8
1.0396804299940667e-8
7.56715738883992e-9
5.446969408829239e-9
4.78677174495019e-9
3.0072848807267545e-9
2.1063000704421017e-9
2.7251260021653562e-9
4.973444035946549e-9
1.0974909989653976e-8
3.513440571466795e-8
6.696819442060056e-8
3.4766551948909844e-8
3.065471500153477e-8
3.4037251528748895e-8
4.4212754516703016e-8
6.639027953308694e-8
1.08638171911021e-7
1.930452399533493e-7
1.045122678653496e-7
8.263650437067556e-8
7.970267866460156e-8
8.557391762176202e-8
9.985855494457862e-8
1.252537459399741e-7
1.6443419544756773e-7
2.105995581390945e-7
2.1847766174185922e-7
1.2902813987728858e-7
8.638270711826424e-8
9.017595670553629e-8
1.1229111697055043e-7
1.1954108474514572e-7
1.1028858096736756e-7
4.652499675656065e-8
1.851153025140363e-8
8.537975802050621e-9
3.750953715114899e-9
2.301427911882022e-10
5.730609923397388e-9
3.0885756889234262e-9
1.2149144432143223e-8
1.648950887676959e-8
1.8830096431689694e-8
2.1218279747100008e-8
2.4412065048874838e-8
2.8962352453017954e-8
3.5633662583294977e-8
1.54407103522331e-7
2.0187084073843387e-7
1.2423279644290527e-7
1.2264147208961004e-7
1.5020584765125572e-7
2.168835534567544e-7
3.4109604650633084e-7
3.8215062054532674e-7
3.182722889197926e-7
3.0251792331501184e-7
3.643790675547351e-7
2.954339693578136e-7
2.1002527199356325e-7
9.692596500635972e-8
2.44307690530666e-8
9.319147628156445e-9
5.886840405316965e-9
4.327946545894261e-9
3.006029546403697e-9
2.82297757570636e-9
1.8342110196248674e-9
1.988222258080004e-9
3.3704400421619184e-9
7.031227258641876e-9
1.906811890481798e-8
8.463069029583665e-8
3.461521412813154e-8
2.6988866466439972e-8
2.8185886206091277e-8
3.4910871022754894e-8
8.209915427861247e-8
1.7372395447460558e-7
1.1254716427843517e-7
8.670091517062994e-8
8.111363495207396e-8
8.34188208353884e-8
9.14470310579524e-8
1.0586062346644407e-7
1.2822016967041302e-7
1.588846092253178e-7
1.8929113639835373e-7
1.664024869890347e-7
1.2901420421264354e-7
1.0014051586502549e-7
1.1201625703019849e-7
1.6781975944737432e-7
2.2476266496408659e-7
1.2006361378705225e-7
4.896025155678101e-8
2.3108412060219136e-8
1.1362070723581652e-8
2.9993174678187186e-9
1.0984002476451553e-8
4.9700563375993815e-8
1.411933791408206e-8
6.200368228965024e-9
1.606058842530049e-8
2.165282240296011e-8
2.6283913976357085e-8
3.139743464018942e-8
3.787360721983594e-8
1.7286567547948443e-7
2.682629129433853e-7
1.6784038049294049e-7
1.6704025448768545e-7
2.0590813982739652e-7
2.9981337975127377e-7
4.743623612150537e-7
5.178988994750401e-7
4.257186614338531e-7
4.095246356366324e-7
5.169928157253396e-7
3.351948177343527e-7
1.6142578071815059e-7
7.80127821534544e-8
1.9425101453490256e-8
6.3529503863465334e-9
3.846120504868254e-9
2.843017888914163e-9
1.859642906700297e-9
2.7879580578858843e-9
3.184708294141708e-9
3.4539746998613696e-9
5.153175156636541e-9
9.606747899068817e-9
2.3618605377437942e-8
1.1458847865706933e-7
5.258635139633342e-8
3.9859239520898707e-8
4.283592947566828e-8
5.6482129621283275e-8
8.755560883208013e-8
1.1471258195274203e-7
2.2208850153846878e-7
1.3147648560669107e-7
9.982025637976528e-8
9.311273378104617e-8
9.685466509304971e-8
1.0939684667503646e-7
1.3294834636859874e-7
1.7042195856357207e-7
2.1260444492123596e-7
1.649793607748669e-7
1.5141518649892715e-7
1.1733078466326182e-7
1.2146736188108158e-7
1.8247278639582447e-7
2.9467681776493844e-7
1.7575519775909978e-7
7.572872242546067e-8
3.799260898126614e-8
2.107067335292726e-8
1.1072251502787227e-8
4.354188867767323e-10
3.246096998794466e-8
1.8136682617658344e-8
3.6592359903981055e-9
1.7272885969739958e-8
2.529641604999776e-8
3.138309307921861e-8
3.7664241704357394e-8
4.538055276300325e-8
5.5724342544872134e-8
2.5984675163162496e-7
2.851008643143611e-7
1.8764086759425923e-7
1.962827172850503e-7
2.5937456464047566e-7
4.120894517708753e-7
5.784569864898676e-7
4.81845640012277e-7
4.266199248581362e-7
5.005343548910686e-7
8.952120235854294e-7
5.147637232049977e-7
1.8569320532235784e-7
6.890426526834378e-8
3.12662501053877e-8
7.111236182561438e-9
2.219407911820712e-9
1.5099185733534437e-9
8.977358170596662e-10
7.602597028942065e-10
2.46615077717619e-9
3.4396715777321743e-9
3.801831451795479e-9
6.060672172756015e-9
1.235881443080688e-8
4.002767511331342e-8
7.369253525261395e-8
3.775175627323327e-8
3.55350762171003e-8
4.36742057774511e-8
8.354394022646207e-8
1.8226604392236313e-7
1.47689761093078e-7
1.09067915420585e-7
9.808400570691022e-8
9.797071997507596e-8
1.0500105779809916e-7
1.195888804602573e-7
1.4335938543175104e-7
1.7356822187899745e-7
1.709547063313629e-7
5.024524119876366e-9
1.7813396331585956e-7
1.7691703216519533e-7
1.7796132077247505e-7
3.095187154194894e-7
3.5953132503044886e-7
2.3607278718595806e-7
1.1860194019595036e-7
7.310121100836426e-8
5.1561260942572657e-8
3.1773889621280434e-8
2.8532650015047946e-8
3.8110891780303623e-8
3.041047225066186e-8
1.1050150804229856e-8
1.1931877345727603e-8
2.90496052446142e-8
4.188036907879252e-8
5.377371822187946e-8
6.684337357508758e-8
3.073408477439602e-7
3.944227264971624e-7
2.7470480547131884e-7
2.988659365227163e-7
4.1335917497673774e-7
6.839197642495662e-7
8.190236958004697e-7
6.421646956536365e-7
6.208172735997545e-7
8.752400590805855e-7
2.479538708010161e-6
8.439155749932518e-7
1.9104752254418565e-7
4.500643112085939e-8
1.2479858671555344e-8
3.618021295570054e-9
2.0261230488204406e-10
9.277465578346979e-11
1.522393320155909e-10
3.107743796558866e-10
9.529156415893883e-10
2.9905065283202517e-9
2.002406481838237e-9
2.550119694999926e-9
6.820755384449992e-9
3.243813769103106e-8
1.6609889146155258e-7
7.148719064039126e-8
5.3437508878477385e-8
6.496815129498377e-8
7.066276254934966e-8
9.143370502853981e-8
2.084517938768443e-7
1.823463162330614e-7
1.3009612297531852e-7
1.1429425067971968e-7
1.1429200734095104e-7
1.2565351358067592e-7
1.4879360279305833e-7
1.7634169716347325e-7
1.4553607530979224e-7
1.318303179042132e-8
9.35021296057723e-8
2.520311622640753e-7
2.682514620320695e-7
3.768991088030895e-7
3.4299413705091436e-7
3.867086441960632e-7
2.730027942469686e-7
1.736917655402075e-7
1.527526434631577e-7
1.6936043558190099e-7
1.5774481435038127e-8
2.085752421191263e-8
2.9174338394310416e-8
2.2949568720226723e-8
1.102955034976229e-9
2.5643115962845767e-8
4.7990466081935943e-8
6.740107163451424e-8
8.717528379013468e-8
1.0994054056923742e-7
5.717447761801001e-7
4.5604643725489535e-7
3.554824100443214e-7
4.2704130042262767e-7
6.754707218957524e-7
1.0299763800755189e-6
8.105930761729533e-7
7.206507219950707e-7
9.640020466616933e-7
2.673756092773267e-6
9.603624761559396e-6
0.000013311843696523922
7.34279712015955e-6
9.217705962897729e-7
1.0705946375315171e-7
1.1234268793942548e-8
8.664995774350621e-10
2.071614858727115e-9
1.9371315044398547e-9
8.526376653927179e-10
1.5512609819147437e-10
3.335899176272564e-10
2.7099857545771673e-10
1.5257235038340718e-10
8.735423793335508e-11
7.491969678537248e-11
2.2597955991309776e-10
1.9940834088685463e-9
1.2230243834562734e-8
8.295562124838301e-9
1.1613872308828088e-8
3.140967460055315e-8
8.062685313821107e-8
1.0360896807937341e-7
9.180764726106069e-8
7.86373394077995e-8
7.157334649614208e-8
6.940945865607305e-8
6.841167491085992e-8
5.199734778132689e-8
7.872547909510303e-9
5.599860278846251e-8
7.535009959410038e-8
1.4296672519139275e-7
1.4610148599329926e-7
1.9873147052265633e-7
3.97647541384887e-7
4.711861678249364e-7
1.7062815836452856e-8
1.8703981506030046e-7
8.800139419643251e-8
7.747801093924286e-8
5.478240400365579e-7
4.85820330105258e-8
2.210728876662062e-9
3.037829304827654e-10
1.3422535202556398e-10
2.538266876333015e-11
8.981009046079943e-12
2.1163078343333728e-11
2.0542723832816096e-11
1.870191104081738e-11
1.6046975100002263e-11
1.4216658229251968e-11
1.2117679982668157e-11
9.624816427361924e-12
7.011084368054879e-12
4.596552985242323e-12
2.5745279811893563e-12
9.61783707973259e-13
1.6205572662248514e-12
8.22489225468306e-13
1.832938597572658e-12
4.648474884081723e-12
7.380290432063019e-12
9.314982451075973e-12
8.993575388821562e-12
2.1759152596700237e-11
2.9666893016940705e-12
4.881307356875592e-12
5.979965489070805e-12
6.9650221740187475e-12
7.917883378008888e-12
8.835715101941369e-12
9.688622832073402e-12
1.0429716881766971e-11
1.0996269571859801e-11
1.1308201526625036e-11
1.126456644381394e-11
1.0737421850820526e-11
9.56281591283814e-12
7.527103879068359e-12
1.15786189195692e-9
3.8980064135636413e-10
2.5364379483795983e-10
2.2794009401980361e-10
1.9426424484643927e-10
1.4863397668175123e-10
1.1656468983934438e-10
9.72576699173754e-11
8.562288667479581e-11
7.852612738688321e-11
7.427963478476425e-11
1.0716837921101793e-10
1.3036156281673452e-10
9.9741235814921e-11
6.950229275010117e-11
4.478225874317564e-10
8.63065814111392e-10
1.2160507738515586e-9
9.409613651195874e-10
9.126085768968259e-11
8.104592440533535e-11
7.349066674078162e-13
1.2281352400274744e-13
0.
0.
2.397500475882042e-14
0.
0.
0.
0.
0.
5.043180809365794e-13
2.308152549607339e-13
2.416832987376368e-13
2.8377524036444387e-13
3.4345727031813307e-13
4.206301206348718e-13
5.187262153857596e-13
6.431610401401508e-13
8.01252311570852e-13
1.0026045998200967e-12
1.2597573675879837e-12
1.285653243586882e-11
1.557302809922071e-12
2.543909101738855e-13
2.869097737162528e-13
6.627039223725769e-13
1.0546886743073658e-12
1.5487938027179716e-12
2.2236683737076513e-12
3.1761339199721486e-12
4.540252183307259e-12
6.509879044030555e-12
9.369390357232348e-12
1.3536195972468635e-11
1.961595860436594e-11
2.8461878858970317e-11
4.1203041459693025e-11
5.915367899400814e-11
8.346275130832893e-11
1.144662077692467e-10
4.2358925146637523e-10
3.2732154960600797e-10
9.863516313147347e-11
9.80181253730628e-10
2.101763543850509e-9
2.996212662547207e-9
3.5718414985724306e-9
3.9899068058753015e-9
4.36050764581194e-9
4.723991455747098e-9
5.088987644231405e-9
5.451820591204148e-9
5.871591362969298e-9
1.3845143726310632e-9
4.3731413042957454e-10
8.794955986015396e-10
1.345103726056609e-9
2.470397014743022e-9
6.758431423714918e-9
5.6895191054966405e-9
1.0088753979150637e-9
1.2594426359448593e-9
1.2454337693167115e-9
1.2648775439418325e-9
1.3479205138814712e-9
1.5094708806335297e-9
1.7793922587636313e-9
2.22118689096835e-9
2.9726184037971092e-9
4.358689838096159e-9
7.197575642747746e-9
1.7783198016576572e-8
2.0133811440071097e-8
1.4774549842161449e-8
1.6987134483352904e-8
2.410051252890284e-8
4.024335506242801e-8
7.013432576919154e-8
8.469838911863815e-8
8.251848802867414e-8
8.628694136057281e-8
8.981210705219831e-8
8.70094824939455e-8
1.0097535096419388e-7
7.162923010980514e-8
3.118021194329332e-8
1.5040481172459328e-8
1.0095983680236435e-8
7.759889522841649e-9
6.167599554098559e-9
2.5383696159347263e-9
4.6129654158250657e-10
1.8311939063545721e-10
3.8006173745815124e-10
2.5210079109610426e-10
4.329059241742465e-9
1.227716860644773e-8
7.055230831313295e-9
6.185575658268047e-9
6.357710862055355e-9
7.160421652281906e-9
8.651213257929956e-9
3.405347837673607e-8
7.342833664927009e-8
4.320826048889233e-8
3.505572561628557e-8
3.4314766231259686e-8
3.679363270686655e-8
4.1958659503422226e-8
5.034885300885526e-8
6.257658077466649e-8
7.671661117117255e-8
8.456280728632522e-8
4.8233701461721293e-8
3.28950254233251e-8
2.2493737791723997e-8
1.5646284611811313e-8
1.2995256548045572e-8
1.1851425097472313e-8
6.106078439324417e-9
2.1569508068074093e-9
9.876240553258582e-10
6.199464799637737e-10
7.387230832318733e-10
2.0230474236536374e-9
9.074908467544491e-9
1.1509026541986377e-8
7.49379400710905e-9
6.715089086510539e-9
6.975144780958224e-9
7.97507780246632e-9
9.884077822603697e-9
1.3295916314019949e-8
4.006516737880211e-8
5.4741107727446974e-8
3.316526175813804e-8
3.2325546438746485e-8
3.876144810710959e-8
5.3760043452209784e-8
8.385716420417882e-8
1.2463540121943556e-7
1.3113249391073411e-7
1.2200017464089152e-7
1.2299358292588916e-7
1.3292952272851348e-7
1.2236782947728492e-7
5.511792879158026e-8
2.4195648913317564e-8
1.4856786049114573e-8
1.1163888910580518e-8
8.971664242984713e-9
6.32568124579723e-9
1.9794951799217964e-9
6.261721535620851e-10
3.241774977529113e-10
8.536857592482812e-10
3.4661016548987224e-9
1.7508899642416375e-8
1.7584110107312377e-8
1.1478381060496186e-8
1.0507941784852733e-8
1.1189177042663075e-8
1.3155271703901659e-8
4.342945033438365e-8
8.99753927919571e-8
5.2215711589049263e-8
4.2624481155248754e-8
4.1931382964073276e-8
4.5249174928414754e-8
5.2097470927383384e-8
6.335454438658339e-8
7.992809668140603e-8
9.898874836667757e-8
1.0942354633948013e-7
1.0465656446042428e-7
6.984221982994593e-8
4.4777265818500225e-8
3.5131741217970555e-8
2.3573024100964554e-8
1.8464115364646535e-8
1.716182564911426e-8
9.422510391123367e-9
2.9327188509355866e-9
9.900134033315847e-10
1.3067823627097333e-10
3.810634791982368e-10
2.5464651440659095e-10
9.068274816581196e-9
8.822373856302025e-9
7.096032812837912e-9
6.901501646924186e-9
7.380146609282475e-9
8.431925919810403e-9
1.0200096998457844e-8
4.2858899580140176e-8
8.197578195923135e-8
4.843616846979244e-8
4.438046433900631e-8
4.945176748327668e-8
6.211580450665222e-8
8.634473747840178e-8
1.2851878039619104e-7
1.7266773457037635e-7
1.7304640363314234e-7
1.580572712188744e-7
1.7872920981238464e-7
9.581256325161778e-8
3.9975715723964756e-8
2.151829570937114e-8
1.5277141363318885e-8
1.204730436656242e-8
1.007636523831368e-8
5.061676249078343e-9
1.8596868739348867e-9
1.0930262241229114e-9
1.380603445802819e-9
3.164740519609917e-9
9.466777362416597e-9
4.2759732661905904e-8
2.2651722747014087e-8
1.662188314762739e-8
1.6061767123118446e-8
1.794467858592544e-8
2.233715653256168e-8
3.082763912260172e-8
7.274601805941169e-8
1.115752317398742e-7
5.881162710721476e-8
4.887257779800707e-8
4.930590186280842e-8
5.562912155485253e-8
6.873580429928916e-8
9.070602265513512e-8
1.1491520621467072e-7
1.1809296619377761e-7
1.023933052889911e-7
9.148606794064435e-8
5.110778465582021e-8
4.026858705445695e-8
2.8424716266264192e-8
2.0677623561061668e-8
1.848770845694125e-8
1.4750187558441738e-8
5.20324131840754e-9
1.8690113978725134e-9
7.246143282173272e-10
1.7851200441141123e-10
3.049985177075463e-10
3.7298648673634674e-9
1.437946005804453e-8
8.934482805558492e-9
7.802421849219404e-9
7.895853250780424e-9
8.708091505537793e-9
1.0261778936593617e-8
1.2863183114812968e-8
4.9968883217061035e-8
8.17958430391271e-8
4.8076005016842805e-8
4.496288180993859e-8
5.1414385181150476e-8
6.707968051433099e-8
9.796264542168977e-8
1.4799710919335565e-7
1.747218790967653e-7
1.60545613383678e-7
1.5165395305196436e-7
1.7688415616004684e-7
1.242806498705909e-7
4.83523547353426e-8
2.2802857114504355e-8
1.510269747282467e-8
1.1578545901052863e-8
9.442583132873139e-9
5.928068141409205e-9
1.9847705000123594e-9
9.202245612748595e-10
9.513954406168906e-10
2.205950808738932e-9
6.740609047447427e-9
3.121761708902518e-8
2.2940120364170243e-8
1.5610066569625905e-8
1.4602012992536164e-8
1.5929161452696906e-8
1.9346951929672835e-8
5.6365208237089103e-8
1.0837756819509816e-7
6.080755091384616e-8
4.973513104225887e-8
4.910793863722462e-8
5.342651445184239e-8
6.242985351150264e-8
7.753963670403541e-8
9.971761560323701e-8
1.2294021929645906e-7
1.3123879665037607e-7
1.2091004237621994e-7
8.766508097360926e-8
5.2649976960083706e-8
4.6874314271271315e-8
3.427052957464745e-8
2.6092759810624705e-8
2.4656498107491385e-8
1.4418374633990505e-8
4.458539681109969e-9
1.4728026858533942e-9
1.3184567559213766e-10
9.169528137118425e-10
1.182294229863229e-9
6.496551352812468e-9
9.261248527922093e-9
8.083070602945014e-9
8.065073162137874e-9
8.677718319762332e-9
9.876509346079336e-9
1.181364071640418e-8
5.1499189997729334e-8
1.0230904000601243e-7
6.056166148836314e-8
5.5261616193900955e-8
6.127056594686372e-8
7.649927790702129e-8
1.0561656038766126e-7
1.5618929256285818e-7
2.0809894318907723e-7
2.0514358647347446e-7
1.847357306925654e-7
2.1211970448340738e-7
1.0732924978921291e-7
4.082810542800264e-8
2.1608063442154998e-8
1.521561102653521e-8
1.1820792096452365e-8
9.85647387406036e-9
5.26785805970846e-9
2.039128106408655e-9
1.343196982758121e-9
1.8405150666484901e-9
4.05773021035493e-9
1.1406095648889442e-8
5.0634910983213975e-8
2.779480276111883e-8
2.0081570912723263e-8
1.9411055792942967e-8
2.1883889612139634e-8
2.7705805125528457e-8
3.926808449456659e-8
8.331305933954928e-8
1.2738448635797173e-7
6.694448553237238e-8
5.5414327709097514e-8
5.5737782571385076e-8
6.274985748428395e-8
7.745337465202897e-8
1.0241930460460341e-7
1.3196762700771213e-7
1.4090368051309808e-7
1.2438607524592772e-7
1.0441658663684495e-7
5.795481702116758e-8
4.916887148108207e-8
3.902449842154857e-8
2.8944389881683688e-8
2.6572700387952825e-8
2.0238500900375492e-8
6.933446953225275e-9
2.54236469779178e-9
9.71100586503972e-10
1.240584979544383e-10
2.124464040552784e-11
3.968070023533046e-9
1.5145871335317174e-8
1.0432755370449133e-8
9.47185538334211e-9
9.722967800621029e-9
1.0765711241568983e-8
1.2660039072722195e-8
1.5759990751465155e-8
6.277451827293965e-8
1.007825812745445e-7
5.92018543359037e-8
5.54692875919059e-8
6.360581500257756e-8
8.346267452992231e-8
1.2284783704070124e-7
1.8327314381542193e-7
2.0327539506840442e-7
1.818001736768231e-7
1.73407308311143e-7
1.9898064512169347e-7
1.5408851167501392e-7
5.286215841712405e-8
2.3081659241927865e-8
1.4740596367478673e-8
1.1078555686953638e-8
8.79670354061216e-9
6.1944067743508734e-9
2.17188116266035e-9
1.0468896118490405e-9
1.155262742858838e-9
2.5688528052760023e-9
7.288756005032322e-9
3.1243170858747286e-8
2.818928691011554e-8
1.8187266476293298e-8
1.6757143217468147e-8
1.8242815387995502e-8
2.2277503982465832e-8
6.263455444708898e-8
1.2218019328647677e-7
6.919376514290107e-8
5.617460179601606e-8
5.508361869849841e-8
5.946188215086403e-8
6.884054437840633e-8
8.463259122475101e-8
1.0824231385690331e-7
1.359340207390662e-7
1.531446260033823e-7
1.4768636997380207e-7
9.42964839841134e-8
5.875582180757603e-8
5.797429840112889e-8
4.8126315777854696e-8
3.816662407681912e-8
3.706973193466994e-8
1.862025641724926e-8
5.975556573698081e-9
2.090806112908981e-9
2.1105743377501266e-10
1.4706138024191622e-9
2.650851630365251e-9
6.1083091190562835e-9
9.864853262685304e-9
9.635929389036396e-9
9.987159704478907e-9
1.0910250040605995e-8
1.2482226720707414e-8
1.4920333264576737e-8
6.549052453618536e-8
1.2628895098307976e-7
7.465945536093513e-8
6.873106339074915e-8
7.70009487743303e-8
9.764757015579929e-8
1.3775159536218379e-7
2.0545812803764537e-7
2.54039156297042e-7
2.3228421434502823e-7
2.0997113619228875e-7
2.4779404981578955e-7
1.3538076950230104e-7
4.426750133074255e-8
2.1271638285529017e-8
1.4296156884192886e-8
1.083720145506711e-8
8.78801429363636e-9
5.731410506801552e-9
2.272145894812079e-9
1.5256390957290784e-9
2.1023438788706742e-9
4.419993206447945e-9
1.1566119377118218e-8
4.9223312139502505e-8
3.4820943791577055e-8
2.3598289622984114e-8
2.2393728142608927e-8
2.5189170446350552e-8
3.2123034301107474e-8
4.6253939194508684e-8
9.17005824827463e-8
1.4618244893606817e-7
7.694821764866421e-8
6.299282727900885e-8
6.269396362611707e-8
6.970496539619382e-8
8.475635250701893e-8
1.1077651267749892e-7
1.4596439995618102e-7
1.6913830082705021e-7
1.582469524240191e-7
1.1259970448720726e-7
6.475732192992129e-8
6.003741307118609e-8
5.520431956822298e-8
4.351865475540007e-8
4.194036714408712e-8
2.7293347067860848e-8
9.22834606450648e-9
3.593462055431827e-9
1.4120958484725064e-9
7.53706045623563e-11
5.702564587720945e-10
4.620206627450894e-9
1.5206569043768505e-8
1.2342123292263567e-8
1.1884390475131779e-8
1.2488233211594734e-8
1.3954749572492907e-8
1.643399913241141e-8
2.037572005103633e-8
8.284339660285912e-8
1.261799786162449e-7
7.46005836075152e-8
7.064337069664591e-8
8.20913463349301e-8
1.0992331193862793e-7
1.65508691851334e-7
2.380033067076094e-7
2.3617679760120304e-7
2.076708848810057e-7
2.0595392381657717e-7
2.203124756555179e-7
2.0028927211566553e-7
6.122330523139969e-8
2.3059113097968255e-8
1.353526762155274e-8
9.892143491255672e-9
7.503714102077828e-9
6.016822275400158e-9
2.439575091099129e-9
1.196269469316553e-9
1.36220664177652e-9
2.851788321150663e-9
7.399560636573974e-9
2.7804164564192206e-8
3.737085091161368e-8
2.1659246036516872e-8
1.9344940368191348e-8
2.089882487292073e-8
2.5624588710142848e-8
6.913327110357163e-8
1.3865929672195417e-7
8.037809444750649e-8
6.440433527542116e-8
6.238698870773357e-8
6.642492887986179e-8
7.563560921786988e-8
9.122631796427882e-8
1.1483969837931749e-7
1.4532676299028448e-7
1.728014301290807e-7
1.771648823563788e-7
9.995814574821735e-8
6.694535182084945e-8
7.262916404069332e-8
7.237033829035207e-8
6.317598222124426e-8
5.977924202295053e-8
2.449540061456386e-8
8.610627833340491e-9
3.296320955076624e-9
4.271370719314398e-10
2.6147172778638517e-9
6.607552575530115e-9
2.0685853855054204e-9
1.0079494535892537e-8
1.1688728445170964e-8
1.2833137711837807e-8
1.4355329533125527e-8
1.6573829289475804e-8
1.982551828193951e-8
8.794802401658855e-8
1.6077078104455174e-7
9.555471954920895e-8
8.950479108990908e-8
1.0236049802457013e-7
1.3377303857442105e-7
1.961040289009576e-7
2.8978443863182045e-7
3.086449584803617e-7
2.6611538830976636e-7
2.5148567710148124e-7
2.731048518068936e-7
1.803527255861634e-7
5.0163477429825824e-8
2.005955690927631e-8
1.2218285542360967e-8
9.051182605281646e-9
6.854590215824242e-9
5.672675705887159e-9
2.624581849064657e-9
1.7889178864228398e-9
2.413239362524875e-9
4.714521579996613e-9
1.121196038909275e-8
4.1089474043132635e-8
4.824732502531319e-8
2.885868122906119e-8
2.644596132002345e-8
2.9573618583860527e-8
3.809235874905352e-8
5.6121608999422e-8
1.0063114573708679e-7
1.7044553990098237e-7
9.05924636962174e-8
7.280399822034233e-8
7.122729940545428e-8
7.765433740532892e-8
9.223022612503309e-8
1.1781991287778075e-7
1.559495788986382e-7
1.950985218132754e-7
1.9846492529429595e-7
1.1911416438674531e-7
7.429270664065526e-8
7.496600654250151e-8
8.27528423033046e-8
7.474833092455643e-8
7.422934828812617e-8
3.6848651447027944e-8
1.3319845463164578e-8
5.681734863666827e-9
2.3578439723707566e-9
5.871969973619534e-11
2.3311419699192297e-9
3.199692327747897e-9
1.385097900501808e-8
1.4571399875701335e-8
1.532985531425475e-8
1.670160016249692e-8
1.894166582516526e-8
2.2381092602030183e-8
2.7618662211008456e-8
1.1621026380717638e-7
1.6321581128740513e-7
9.829571339346717e-8
9.504977703290771e-8
1.1338209377266001e-7
1.5771061736675713e-7
2.4510261182901924e-7
3.158622458482841e-7
2.762997372148556e-7
2.4901193675911083e-7
2.700150106617199e-7
2.5047001607586964e-7
2.258775171915381e-7
7.798594946370763e-8
2.2915544132865977e-8
1.1135046798051728e-8
7.73293018874807e-9
5.618892506362607e-9
4.48825258632834e-9
2.788229105497861e-9
1.4590608725713615e-9
1.6569861736189538e-9
3.1302561679142686e-9
7.201842735290778e-9
2.245875086551774e-8
5.8232630291029136e-8
2.737603463054898e-8
2.3011665402753152e-8
2.44885008165078e-8
3.0205179145691836e-8
7.608790977785025e-8
1.5766036412915637e-7
9.606881166241951e-8
7.537479303819914e-8
7.164601006444448e-8
7.478478541533519e-8
8.3248807326485e-8
9.789378676873001e-8
1.2028171062937497e-7
1.5058991259966137e-7
1.821181473846136e-7
1.8499061533483773e-7
1.1019242232273281e-7
8.097961581770383e-8
9.231389629561811e-8
1.1762580512718036e-7
1.2756831696831534e-7
9.307289620230324e-8
3.498348018580663e-8
1.4393051300169425e-8
6.282887864208639e-9
1.1966783885043223e-9
5.6186299393619396e-9
2.213634961252049e-8
6.424640249159204e-9
8.862305547224894e-9
1.4172932513139071e-8
1.7147674325811658e-8
1.995686719350576e-8
2.3415617967993682e-8
2.8095403982467663e-8
1.2688849117755126e-7
2.1283689414674933e-7
1.2926562349277055e-7
1.2483678171343732e-7
1.48188523315541e-7
2.0444889609453862e-7
3.1671989753423045e-7
4.1911663244383295e-7
3.668527064919835e-7
3.2387319823306075e-7
3.4721177002186294e-7
2.927375082352356e-7
1.9395549759841064e-7
6.493394617768783e-8
1.8433868908527816e-8
8.720078422118199e-9
6.185677238014946e-9
4.357078864040113e-9
3.6445520161052694e-9
3.135040134983361e-9
2.320090923269342e-9
2.860252452346224e-9
4.926630360306247e-9
1.0283999232906268e-8
2.994723739355642e-8
8.391945298881633e-8
3.838448072605683e-8
3.261343060257541e-8
3.595652955137327e-8
4.702935254809541e-8
7.175019285097971e-8
1.0891898503917265e-7
1.99416411807835e-7
1.1016014114826464e-7
8.592082265912546e-8
8.190206257933096e-8
8.688251146540074e-8
1.000504990938295e-7
1.2379204687905546e-7
1.6090853866688592e-7
2.058196596564418e-7
2.0537743780196142e-7
1.304013434171758e-7
9.186991197393866e-8
9.69218965278286e-8
1.3015775578543762e-7
1.6046155771640073e-7
1.3059119855269737e-7
5.280974003035968e-8
2.2653779421917852e-8
1.105732572388845e-8
5.098344603076525e-9
3.8215797868455954e-10
1.0228473744925194e-8
8.917536077869842e-9
9.628061492543726e-9
1.663823746397753e-8
2.0342539233163508e-8
2.3562578130936304e-8
2.743541965229143e-8
3.267615935186197e-8
4.014226157210966e-8
1.7862626381170667e-7
2.207031264879599e-7
1.3852623232470068e-7
1.3921346475301748e-7
1.7448154523631378e-7
2.599491236847037e-7
4.0527604184798144e-7
4.0590467858510006e-7
3.377957888042844e-7
3.398699955154061e-7
4.535348884432739e-7
3.307956102546478e-7
1.869161965208828e-7
9.498152560704348e-8
2.6083068111409745e-8
7.92383766233701e-9
4.373393280812199e-9
3.3105327187180217e-9
2.0171102253568515e-9
2.220046562421231e-9
2.1458680199511327e-9
2.2152627619418796e-9
3.386750129843639e-9
6.540774545425612e-9
1.6099372453468833e-8
7.764214231690606e-8
4.042739057469862e-8
2.902575417639699e-8
2.9699447186709395e-8
3.6869682462633563e-8
8.180532798772543e-8
1.746093916004541e-7
1.1986508378290933e-7
9.098077708737596e-8
8.402421975588925e-8
8.546804856207862e-8
9.274331379545032e-8
1.0637482809264655e-7
1.2788856785426002e-7
1.5737329619853158e-7
1.8220898615747006e-7
1.2356929325727958e-7
1.3869488032773867e-7
1.1190971964941451e-7
1.2209083153967002e-7
2.0191089995248875e-7
2.9519295244142635e-7
1.3995520147959752e-7
6.207490150864656e-8
3.219235146229401e-8
1.7395113601976218e-8
5.829690300851538e-9
1.821123254067644e-8
5.079922908960186e-8
1.9570081435944262e-8
2.328622871348839e-9
1.579073311653544e-8
2.375805097690322e-8
2.998943964407986e-8
3.643241272054497e-8
4.421632124092187e-8
2.0426905203762972e-7
2.97391289201395e-7
1.913959541834866e-7
1.9541707604626925e-7
2.489445963404632e-7
3.789883690499701e-7
5.848720671614238e-7
5.469325663811919e-7
4.578934254009122e-7
4.84183040663038e-7
7.263498480164518e-7
3.809821740760865e-7
1.40629060425857e-7
6.255988777543947e-8
2.1583752478738264e-8
5.020462435516906e-9
2.2610501086141387e-9
1.7808815967781886e-9
9.909774504433002e-10
1.5364442434622585e-9
3.7511224991828086e-9
4.041198462236039e-9
5.1558197525687825e-9
8.665581073479756e-9
1.899678942723762e-8
7.578791652307507e-8
6.907309379784489e-8
4.466644764109432e-8
4.6206796017849736e-8
6.092933965077527e-8
9.4203836504738e-8
1.1046567886080425e-7
2.208668999803277e-7
1.4180944760594633e-7
1.0530365191422228e-7
9.651739747846843e-8
9.903183898136178e-8
1.1060232502471538e-7
1.3325364425027874e-7
1.6920389033674002e-7
2.004580350510586e-7
1.007982479913914e-7
1.5570726717663495e-7
1.33895762074987e-7
1.364186249810856e-7
2.2165751633542479e-7
3.658145365227183e-7
2.1175460889591375e-7
1.0084605006243582e-7
5.621373213091607e-8
3.4733656822302995e-8
2.100423867482097e-8
8.750134665603908e-10
3.733099256747135e-8
2.305728027565266e-8
3.2124541511353427e-9
1.483635816893532e-8
2.694441559408441e-8
3.5852442712571533e-8
4.4351978678994215e-8
5.4136987426550495e-8
6.665133299811819e-8
3.2429385801329214e-7
3.221785741206939e-7
2.2138305193951398e-7
2.4004445749760014e-7
3.3288463546708317e-7
5.512383781725742e-7
6.56093382877664e-7
5.187800272248981e-7
5.031609317594587e-7
6.974700702817003e-7
1.7957229443454838e-6
8.48340258042552e-7
2.2717754779618203e-7
6.038894591138778e-8
2.0079678547797126e-8
7.288175883262246e-9
1.2080174103657137e-9
3.705032413628181e-10
3.685295755266399e-10
2.8658471184423976e-10
8.832740599497958e-10
3.504729520762067e-9
2.8603833014321005e-9
3.813728253883353e-9
8.91165508329056e-9
2.390861491643411e-8
1.3104285080124788e-7
4.863035970637786e-8
3.825546170427792e-8
4.51010213070129e-8
7.320961240013249e-8
1.683418535638686e-7
1.637402965356746e-7
1.1917231912081253e-7
1.0432855197407797e-7
1.0249439730323324e-7
1.0887405552224952e-7
1.2331971404946695e-7
1.4587328141661084e-7
1.6471469948814498e-7
1.1131120874119307e-7
6.705340658659977e-8
5.919890839398627e-8
2.2736801000191208e-7
2.9491640645575797e-7
3.8499553215291815e-7
3.3315151764197605e-7
3.754244064636786e-7
2.3797358249078667e-7
1.5225249169083302e-7
1.422777381151134e-7
1.0561801823791693e-7
9.054283101043909e-9
2.9884080809485476e-8
3.4451134131740574e-8
2.5544843540715226e-8
1.2473624201884137e-9
2.5721837152665795e-8
4.741519442617086e-8
6.635892874437905e-8
8.577172756551805e-8
3.896478290458694e-7
4.536702370901667e-7
3.4365873564280405e-7
3.9924737794048037e-7
6.005406051323846e-7
9.851694573287663e-7
8.613911274055506e-7
7.093257722376907e-7
8.347241332908427e-7
1.772143403292171e-6
0.000019056405146786588
5.768513732398068e-6
8.343797180712326e-7
1.2090224038301562e-7
1.6902242186283422e-8
8.45565005808873e-10
1.7494436854755413e-9
2.3943209437526204e-9
8.70166662755623e-10
1.2706950136684353e-10
3.3049848605161634e-10
3.6205048508956034e-10
4.94419312537234e-10
3.388729226776974e-10
2.99576814803244e-10
7.620035735273014e-10
5.20810713369619e-9
3.527715981479515e-8
2.3387661987225098e-8
1.5930839724786668e-8
1.8683912852973585e-8
3.676651495681205e-8
1.0770053889628693e-7
1.7657089642903086e-7
1.3811814627131873e-7
1.1279743042871184e-7
1.0391577654477079e-7
1.0429824012416452e-7
1.0771405659925956e-7
9.938444071137012e-8
4.9929454795884296e-8
2.566411113349295e-8
6.276336566618904e-8
2.6225937105468396e-8
4.123279862603455e-8
1.4359310078398648e-7
3.6567784869764424e-7
6.528301144117852e-7
1.1646755160732721e-6
1.1070796468294177e-6
6.243262635565275e-7
1.7369018727928006e-7
3.282720729500703e-8
9.526858986663972e-9
2.5877627712099337e-8
3.297209772156813e-8
3.1070691521964875e-8
1.238666579469441e-8
2.4522802372445685e-8
6.639074954215931e-8
1.0690557634751204e-7
1.4891865854259953e-7
8.095862566130467e-7
5.584839083143353e-7
5.205788190258351e-7
7.282568225777953e-7
1.2877272538572681e-6
1.183826135179922e-6
9.223939910194932e-7
1.1197431747106233e-6
2.965601806675363e-6
0.000013338763375685516
2.329968607889912e-6
1.706942801692091e-6
5.718640659707613e-7
1.1518593798093646e-7
3.911323413611067e-8
1.6186363662286638e-8
3.1558513229443127e-10
1.156914053302932e-9
4.380683330505591e-10
7.59451747617915e-10
1.2973774535694751e-9
1.947769348076082e-9
1.22235274395525e-9
2.502072791442378e-10
2.337822067648296e-11
1.2090828321339955e-12
4.633558881538358e-13
4.679917260146618e-13
2.3741202106922054e-12
5.7067728528838355e-12
1.797015100195881e-11
1.3594385220315221e-11
1.1353068297585864e-11
9.429347142015282e-12
7.457611498169976e-12
5.549944695580351e-12
3.5368204234610633e-12
2.0744343326531527e-12
1.3337881017740052e-12
6.626643261315536e-13
1.6898414383222402e-13
2.1280892482648835e-13
3.986087227820336e-12
7.0954607854864685e-12
8.567353763968127e-12
6.180489310108734e-12
2.4893865027927794e-13
3.178263232245757e-12
5.032625410810092e-12
6.384235892200435e-12
7.62448054998983e-12
8.909477927059355e-12
1.0315778370922343e-11
1.1893280775814896e-11
1.3686539064476451e-11
1.574544172851379e-11
1.813307326147835e-11
2.093290899942144e-11
2.4257936828379536e-11
2.8262444278059887e-11
3.315947608942792e-11
3.6487026439717766e-11
1.552327530112277e-10
1.760723497215588e-10
1.7068816750076733e-10
1.6321259027468541e-10
1.5765080896072713e-10
1.5448832420906255e-10
1.535401235980164e-10
1.545209712872776e-10
1.571749450661216e-10
1.6129934644777336e-10
1.4112407879824337e-10
1.829104935451588e-10
2.9359424525655023e-10
4.47553971320403e-10
4.782276186942693e-10
2.2838319516295603e-10
6.860092164376539e-10
2.306508290984026e-9
1.235002962743985e-9
1.8522310044026304e-11
4.252819827975638e-13
0.
0.
0.
0.
0.
0.
0.
0.
0.
2.7578344281781544e-13
1.3593980691160831e-13
1.4371044852214753e-13
1.6943608157995612e-13
2.0568996534130102e-13
2.5257181294107593e-13
3.122235237790523e-13
3.8797574681979326e-13
4.843235410988485e-13
6.071626933940751e-13
7.64189608648692e-13
1.0215843605624703e-11
1.0081860508474507e-12
1.9047186230064176e-13
1.597779331872106e-13
3.986276847102139e-13
6.453425943110291e-13
9.54391152849489e-13
1.3753550020384639e-12
1.9692281650775738e-12
2.8203613285214883e-12
4.050469895767403e-12
5.8372356153186625e-12
8.4386333721849e-12
1.2220604187058582e-11
1.7675938453709673e-11
2.5400904139360898e-11
3.596866781857833e-11
4.96577742465004e-11
6.616626754815077e-11
8.468063482149075e-11
3.3246749640455444e-10
1.0837929233158535e-10
4.678180824606533e-10
1.3668492163309574e-9
2.1039917270313794e-9
2.4835921435870354e-9
2.7343440431250314e-9
2.9744709116509686e-9
3.2307263457990476e-9
3.5026998242280302e-9
3.782860144326528e-9
4.661031942834877e-9
2.0284238158100808e-9
7.809232278915973e-11
3.581753157074872e-10
5.973970551370979e-10
9.695541433519454e-10
1.8752505831662292e-9
4.805397234606282e-9
1.469653376362491e-11
1.0596271826106608e-9
1.1564280970848957e-9
1.1495653894353255e-9
1.1621810885035543e-9
1.2129496795124062e-9
1.3063735190677344e-9
1.4457021022708142e-9
1.6323183514646015e-9
1.8580524621771687e-9
2.0886047939275235e-9
9.636652764258962e-9
1.3297639173981692e-8
1.0989289178971515e-8
1.3582415733518524e-8
2.0364591472037266e-8
3.5617065168823624e-8
6.316047262292424e-8
7.501590592316412e-8
7.440365023288869e-8
7.92022763834028e-8
7.991552596271234e-8
2.1631471941681512e-8
8.806535145537615e-8
8.599593304589244e-8
1.0788652631890233e-7
5.5716609954968635e-8
1.8133282616266446e-8
9.696407482569892e-9
6.616994266652441e-9
4.685288209226176e-9
2.464833446223817e-9
5.2809012552874585e-11
8.427828632527931e-10
1.3070208236396659e-9
1.2541906602102454e-9
9.877457145792737e-10
7.2214546100486305e-9
4.729284860043393e-9
4.374548348146949e-9
4.576284672846053e-9
5.135743026754731e-9
2.263371468244497e-8
6.217957951961402e-8
5.1898369817475184e-8
4.171449305697807e-8
4.004469818259117e-8
4.158379917426286e-8
4.493859904706001e-8
4.981033706145925e-8
5.6232120247113136e-8
6.424835994119514e-8
7.362175826330036e-8
5.079384843197236e-8
4.1890098242007714e-8
3.210319570954469e-8
2.72560794030688e-8
2.5693138514736233e-8
1.4533119514819669e-8
5.23872430558959e-9
2.444399886602184e-9
1.6176753216740847e-9
1.76118484105833e-9
3.5119892772039e-9
1.1411438038912174e-8
2.9372068221948164e-8
1.640910070211888e-8
1.348579288573871e-8
1.3418766751383814e-8
1.4989510148075888e-8
1.8370084362108576e-8
2.4669646292833062e-8
3.6812374733164157e-8
7.478951935051404e-8
7.521981943448976e-8
4.6628113380462734e-8
4.662589324581115e-8
5.8126943047011923e-8
8.572836499366921e-8
1.3796598660451832e-7
1.6648123368824563e-7
1.5129528851403769e-7
1.4821932708509225e-7
1.639095630035384e-7
1.495559139730358e-7
1.8104012157347847e-7
1.072422906935922e-7
3.608850010493401e-8
1.766869749645815e-8
1.2016126544887001e-8
9.051529436284103e-9
7.148491685670398e-9
2.9849539362562193e-9
6.455281661517415e-10
4.571454258806271e-11
2.826020218871807e-10
2.143789920715191e-9
1.0704502755486527e-8
2.4928931456606913e-8
1.3365260889257873e-8
1.1475316516509547e-8
1.180882069674712e-8
1.35100258682166e-8
1.6796457223148944e-8
5.953731371875648e-8
1.2280312884802075e-7
7.114777870716314e-8
5.766086313963128e-8
5.651208947607377e-8
6.088053134566662e-8
7.012242971047922e-8
8.551229506372289e-8
1.0858329659925393e-7
1.3683824081084796e-7
1.5739479165204972e-7
8.500791716834197e-8
6.107260412438529e-8
5.3078384497117725e-8
3.972847535898066e-8
3.3564189537171334e-8
3.159829729939062e-8
1.5137982192410936e-8
5.391971365216058e-9
2.416833288556834e-9
1.3110188804399685e-9
1.127860712924039e-9
3.185593231362553e-9
1.797501585894572e-8
2.0266566296510447e-8
1.453818584647153e-8
1.3481303926609392e-8
1.4125326176960182e-8
1.6058069436504287e-8
1.9560102040849997e-8
6.858654554329949e-8
1.078206700035761e-7
6.354415343840964e-8
5.954738261906977e-8
6.820308775631244e-8
8.934663247034112e-8
1.3122030181806822e-7
1.9519256341853083e-7
2.1631540080054583e-7
1.935195541152613e-7
1.841908397763212e-7
1.991260185879104e-7
1.922275115692575e-7
2.23533501399673e-7
7.919884294312659e-8
2.5239722477313413e-8
1.3399290006014546e-8
9.29843702822425e-9
6.762679991308502e-9
4.852063142576456e-9
1.248844626670265e-9
8.740841641148e-12
6.75188704886183e-11
9.76560192841727e-10
4.9819893282373e-9
2.9339156356379212e-8
1.9867080055302908e-8
1.3794440985529977e-8
1.3034079382112965e-8
1.418577265927902e-8
1.6977593909067295e-8
6.273875131978264e-8
1.4205621599726006e-7
9.107649147523377e-8
7.263414958743165e-8
6.995017919099828e-8
7.359244946760437e-8
8.193580558090404e-8
9.553924048685269e-8
1.1566522292353577e-7
1.428095206732982e-7
1.7388340501021536e-7
9.511825369803698e-8
8.056231403355381e-8
7.916686091398451e-8
6.583557944224632e-8
6.164566136813057e-8
4.9418832139981525e-8
1.8586895462044494e-8
7.514341635503598e-9
3.796841679950445e-9
2.3330593657038023e-9
2.395262259391697e-9
7.581146360909882e-9
3.8090619482944776e-8
2.5467140776066963e-8
2.1031589890023172e-8
2.0624015801422805e-8
2.2230432613444415e-8
2.5709863899428092e-8
3.169241070301197e-8
4.1752007884479825e-8
1.340777526346241e-7
1.5258714165573664e-7
9.209986977175416e-8
8.964359393582447e-8
1.0822380333458176e-7
1.5356127030995978e-7
2.400894295759832e-7
2.886620559983025e-7
2.5064608896333e-7
2.3498596445310965e-7
2.6265699624330503e-7
2.358941375520485e-7
2.725941504850923e-7
1.2247886301044955e-7
3.5121407340308226e-8
1.6483880150574955e-8
1.1021472132617874e-8
8.176953178152012e-9
6.4025494900473635e-9
3.2930142659296822e-9
1.0639101379931452e-9
8.137269511360199e-10
1.8226788190627647e-9
5.222015081342672e-9
1.8388451609242487e-8
4.91849541124512e-8
2.351866279559848e-8
1.9594188918076632e-8
2.0260872586410413e-8
2.3803825890117834e-8
3.09997771016168e-8
8.981825753366421e-8
1.794528218535737e-7
1.0323729496743107e-7
8.253746382537511e-8
8.005001824915174e-8
8.559219875725015e-8
9.819451891132752e-8
1.1968892694321516e-7
1.5249756217359712e-7
1.9499232972738918e-7
2.3268434978429686e-7
1.1996978653196234e-7
8.823401181755555e-8
9.305362232248867e-8
8.662736982625777e-8
7.764978111048971e-8
7.125640065288148e-8
2.979580424516364e-8
1.1358502964104102e-8
5.22806605091674e-9
2.52426112138577e-9
1.0317584341128024e-9
2.278711839921263e-9
2.450617766217057e-8
2.385770465950367e-8
2.0958668587342356e-8
2.0943591786978626e-8
2.2536090645742552e-8
2.5685604759443433e-8
3.085530051617491e-8
1.1743646273848263e-7
1.7940714999276885e-7
1.0692577487702754e-7
1.0155263622902888e-7
1.1822797146649958e-7
1.5877445283376197e-7
2.3949024037452176e-7
3.355690596281157e-7
3.182365698135472e-7
2.768789863572605e-7
2.7698496133792907e-7
3.364269158290633e-7
2.7954614359728435e-7
2.464292152304774e-7
1.0878117630285317e-7
2.618411949647034e-8
1.030777471568478e-8
6.5059768649287544e-9
4.56810615697917e-9
2.934381617232061e-9
1.2988285211143388e-9
2.348285275303536e-10
5.380891297756058e-10
1.9317245465152124e-9
5.939818399818951e-9
2.3864197938505674e-8
3.77574440387392e-8
2.0681539203609384e-8
1.8324489910059358e-8
1.967727177321284e-8
2.3839982775265402e-8
7.995951886945081e-8
1.820533163552073e-7
1.269486842544508e-7
9.855400089891189e-8
9.261753497231569e-8
9.518209594027453e-8
1.034134736379728e-7
1.1753289278183652e-7
1.3873704731971605e-7
1.6790096367981058e-7
2.031625647743902e-7
1.2278650722164138e-7
1.1345957629214612e-7
1.3429889198282753e-7
1.4654147742456237e-7
1.4967622617007826e-7
8.141273440081169e-8
3.209515713412727e-8
1.5071855287658928e-8
8.254323849333791e-9
4.8556240181890365e-9
3.36924619448535e-9
1.1285979307715015e-8
3.050550423406455e-8
2.845394549103625e-8
2.9056067121086093e-8
3.1088858739910526e-8
3.475948381275677e-8
4.061677128824301e-8
4.969444126433322e-8
6.396191575735353e-8
2.3416318867779658e-7
2.3631011004875525e-7
1.4843438019729432e-7
1.494098767498845e-7
1.883584314343239e-7
2.8305557799442043e-7
4.287672661890219e-7
4.064040585926593e-7
3.433017303112884e-7
3.5331354756429794e-7
4.76036739839973e-7
3.567759082556387e-7
2.83372286978429e-7
1.600914185261929e-7
4.350543954826062e-8
1.3066774701389231e-8
6.912211354206564e-9
5.126402291651904e-9
3.3273352471544275e-9
2.7602179211613418e-9
1.5814831540331976e-9
1.443639233398434e-9
2.523503028044457e-9
5.582951744893755e-9
1.4963071705496722e-8
7.527175422403207e-8
3.814824714626212e-8
2.7189910003076035e-8
2.6947204308865702e-8
3.165856697362538e-8
4.2259754331740424e-8
1.0596895860257492e-7
2.230677984732492e-7
1.4081186076986464e-7
1.0861186243113333e-7
1.0207721666895306e-7
1.0577779727729675e-7
1.1728152803715997e-7
1.378268319063939e-7
1.6988916270358628e-7
2.1405486156098277e-7
2.55925788365157e-7
1.4925085506299976e-7
1.2210054415577495e-7
1.4108684889496999e-7
1.831686563169498e-7
2.0796924475327025e-7
1.215497893272508e-7
4.9000066677617315e-8
2.3053977224903353e-8
1.2264763794389196e-8
6.316860488511165e-9
1.0630105567068987e-9
4.270400624812806e-9
1.1171590232249582e-8
2.1855993850881807e-8
2.7366667703940842e-8
3.139201498613251e-8
3.587131450579929e-8
4.188771892488639e-8
5.0468110860465964e-8
2.0602080101442892e-7
2.746208115786364e-7
1.713143210181389e-7
1.70321832884555e-7
2.1001706442219186e-7
3.058953457221155e-7
4.788541653386991e-7
5.104940929113828e-7
4.1978435589633486e-7
4.0367564008274886e-7
5.019139697345272e-7
9.255472646717561e-7
5.746929645527742e-7
2.3331415868590021e-7
8.101332383895591e-8
3.52897842049108e-8
7.653306239262122e-9
2.2715838756054434e-9
1.4002418838669995e-9
6.082053654669439e-10
2.077152714409295e-10
7.726696440685244e-10
1.3935231532978692e-9
2.1085554904480452e-9
4.451187406206195e-9
1.1261056104059325e-8
5.4696473426351484e-8
3.615136602475918e-8
2.4069136761480716e-8
2.386914123759461e-8
2.871698235722303e-8
8.268604631030115e-8
1.9105529978783605e-7
1.7333565507191329e-7
1.2920980575015714e-7
1.1610959001816427e-7
1.1527117428481955e-7
1.217324288031052e-7
1.3528764382573533e-7
1.576073592786507e-7
1.9046231485630314e-7
2.2693176032997652e-7
1.723543567711295e-7
1.6269254489219915e-7
2.2009496523688043e-7
3.81118919660932e-7
2.8315702823884537e-7
1.264684373937746e-7
6.647006529266255e-8
4.06455051857822e-8
2.7472835679618163e-8
1.9106232820950874e-8
6.883425910798625e-9
3.9324936418640586e-9
8.06461130982414e-9
2.315779744411373e-8
3.524618893532366e-8
4.477905722178539e-8
5.423271994426343e-8
6.558982387050071e-8
8.07288810721081e-8
1.0222495972696036e-7
4.4858482055226106e-7
3.600439480833124e-7
2.4770978847880275e-7
2.6897376772857635e-7
3.750191500032625e-7
6.170797553807997e-7
6.901212332766875e-7
5.425020847634566e-7
5.309292836096612e-7
7.365752243055628e-7
1.8509599648539032e-6
1.0474801157707946e-6
3.8272886322518047e-7
1.040964803709416e-7
3.542352263755015e-8
1.3729897986107331e-8
2.5845276414916926e-9
8.52730020382122e-10
6.461452312545764e-10
2.997406929184965e-10
7.210996633567197e-10
3.943858807476162e-9
3.2191026032225296e-9
4.4627068698373735e-9
8.718824116652979e-9
2.1961443621327015e-8
1.2317246982231943e-7
4.538639266329253e-8
3.5222771258080755e-8
3.9117711442071336e-8
5.280727781620979e-8
9.875574822564664e-8
2.2292924820883488e-7
1.9492211714828652e-7
1.4219089060096956e-7
1.2648100631212468e-7
1.2595620034356228e-7
1.3560329028664772e-7
1.5631247576220255e-7
1.9068611243372904e-7
2.3008821948664212e-7
1.7266010388330696e-7
2.3538175233612455e-7
2.031247134515208e-7
2.368314178742908e-7
4.128485046604989e-7
3.9348954261546673e-7
2.2682723686710022e-7
1.206316993355197e-7
7.863209389722712e-8
5.909332263151736e-8
4.75303524606367e-8
4.533826157637593e-9
1.9520503367334727e-8
1.3552966221491727e-8
4.4018957018376365e-9
2.5752155244115373e-8
4.324451676763192e-8
5.786295249645657e-8
7.260762068398588e-8
8.99212357189673e-8
4.14579498286364e-7
4.2737339164741805e-7
3.013511514586042e-7
3.321792094497756e-7
4.6931277798458864e-7
7.816127468528574e-7
8.532687683822051e-7
6.692561444005684e-7
6.724778233700104e-7
1.0054274744300006e-6
3.2200020708094147e-6
6.213563980132527e-6
8.444208268561044e-6
6.998044310030886e-6
3.7979949686044925e-6
4.446148515823176e-7
4.285810700707232e-8
2.035684306536163e-9
2.031432109626342e-9
1.95283574370863e-9
1.2534808823098457e-9
1.2332022153685106e-10
2.2763373446733636e-10
1.929633939619552e-10
1.5953490445367763e-10
3.238917936655253e-11
2.536367254218721e-11
6.147237071689629e-11
4.4417887693032503e-10
4.0588499109783025e-9
6.449275077641003e-9
7.000030340472652e-9
1.787197194630259e-8
4.7608336775776075e-8
7.994146610884392e-8
8.409965008960664e-8
7.432659364263199e-8
6.67752458186436e-8
6.47553064033778e-8
6.809975717803747e-8
6.882895614568828e-8
1.9169929014852145e-9
6.872686477630227e-9
1.4694658301769333e-8
5.769791907304701e-8
2.102625733987168e-7
6.074120988693474e-7
1.5971556205372358e-6
3.184705116323117e-6
7.5715223196842e-7
1.824807163283575e-7
5.0180429400940555e-8
7.577176961254014e-9
9.921261898135304e-9
1.716922724430349e-8
1.7818608393920378e-8
8.839542079953357e-9
1.503470273401912e-8
5.107110503934857e-8
9.060403299576776e-8
1.3177954375862655e-7
1.778484287582546e-7
9.902533588605385e-7
6.741356334294314e-7
5.959540848742525e-7
7.973229813041664e-7
1.385711029454889e-6
1.4497431156397408e-6
1.0790984738224743e-6
1.1741744141430358e-6
2.372750370035015e-6
0.000024540090104743977
3.3384994347961802e-6
2.4582694487035747e-6
1.04268405671382e-6
3.142965991438498e-7
1.5655677867131343e-7
1.2601204388370302e-7
3.92119234227367e-8
9.223117492383076e-9
2.341999944414805e-10
8.142450258562576e-10
1.5368137456503484e-9
4.3707844650217463e-10
6.353387967209991e-10
2.7259037230645717e-9
2.2638744830562674e-9
2.1257092810000974e-10
3.566545691006084e-12
1.8281824860383646e-13
8.102672381563558e-13
1.3696234231570542e-12
2.0403487631899914e-12
8.42482745528123e-13
1.874897872842193e-13
3.633984064297103e-14
3.1910036314156417e-13
6.519507595896075e-13
7.970473557599783e-13
7.337229094558891e-13
5.657409521359669e-13
3.699627446965378e-13
1.790617371851769e-13
0.
3.1128316998612396e-12
5.514156139711927e-12
6.463069812402387e-12
3.740074152218574e-12
6.307981342106729e-13
2.885176804789706e-12
4.1446256012797706e-12
5.1149610016214356e-12
6.047530852813201e-12
7.041413797622433e-12
8.143944268704642e-12
9.38490420826263e-12
1.0789776859927823e-11
1.2386294137449785e-11
1.4208816511227969e-11
1.630262788601032e-11
1.872867553487059e-11
2.1569856068035195e-11
2.4939542974806742e-11
1.649516897025361e-11
8.457987095456205e-11
1.2369154708441242e-10
1.4302970525347763e-10
1.5074048781672646e-10
1.5174156356949171e-10
1.5030032349333512e-10
1.4892719710265777e-10
1.4867162025989996e-10
1.4983639700161166e-10
1.5242903699165053e-10
1.5636528077932195e-10
1.3406113240411116e-10
1.7118711364021883e-10
2.7359446137747053e-10
4.2864336501415097e-10
4.815770643238057e-10
2.828901691429631e-10
5.116412330253375e-10
1.91833128404967e-9
5.917390656705723e-9
6.75560325710278e-11
5.381842982434422e-13
4.0541636691658366e-14
0.
0.
0.
0.
0.
0.
0.
2.716237881244505e-13
1.1227470402097983e-13
1.1633661586452236e-13
1.3587243587850037e-13
1.6374399146494542e-13
1.9975602145507866e-13
2.454470404425356e-13
3.0328340402365797e-13
3.7660175322018164e-13
4.697710520809719e-13
5.884817539410894e-13
3.999315929504187e-12
6.611448252526036e-13
1.0606167384957798e-13
1.2469048298383117e-13
2.8554093175402314e-13
4.5279552235443633e-13
6.629017921459759e-13
9.489642599605659e-13
1.3514028978627827e-12
1.9258890028472342e-12
2.7526416544312542e-12
3.949098726504033e-12
5.687643180723163e-12
8.21935591672254e-12
1.190179920054307e-11
1.7219875787145325e-11
2.476860769073488e-11
3.513837031572812e-11
4.8653565851250435e-11
6.50719004350519e-11
2.522105249065114e-10
1.5051199592701912e-10
1.8935576849234017e-10
8.049512140407046e-10
1.5009518901246332e-9
1.9796151891922607e-9
2.274481479507546e-9
2.507180669967088e-9
2.7318999015987114e-9
2.963382434645269e-9
3.202190293926013e-9
3.75991647830689e-9
8.693928714962517e-10
1.9502576477408855e-10
4.715483874573084e-10
7.568146950393645e-10
1.4299646080088774e-9
4.104447525919611e-9
3.559487527053724e-9
3.355309696337939e-10
6.332955726668288e-10
6.614042221107272e-10
6.77572333384191e-10
7.154573183827899e-10
7.847139755590582e-10
8.962794057026061e-10
1.0709841111636747e-9
1.3517764784210827e-9
1.8338093889829035e-9
2.7440043128066867e-9
4.510323793512723e-9
1.4656365998504107e-8
1.602377357979864e-8
1.305046190703188e-8
1.6105756839963273e-8
2.447594829970171e-8
4.3781692240083815e-8
7.39856305653347e-8
8.001046932872768e-8
8.023219120072295e-8
8.671924481333796e-8
7.796707140836977e-8
8.628391675440225e-8
9.281745231802603e-8
8.92433428709339e-8
4.037340098414762e-8
1.708485485881092e-8
1.0503980278798416e-8
7.775543983489763e-9
6.048080973604351e-9
3.1801208139806153e-9
5.204906434795226e-10
2.7971213709839313e-10
6.249624132161051e-10
3.5934199649489685e-10
2.225753008761705e-9
1.2241256877113545e-8
6.558191970307916e-9
5.618351966708463e-9
5.699563480806926e-9
6.33495841206294e-9
2.4769815699351367e-8
6.248680354281229e-8
4.3375283423284106e-8
3.5038653250326524e-8
3.394317855086289e-8
3.568892307697199e-8
3.934822507531985e-8
4.493034422627332e-8
5.2745303339088326e-8
6.292058178164506e-8
7.445922484427684e-8
8.413648055496547e-8
4.684932212043696e-8
3.4724061469770346e-8
2.3680337731216712e-8
1.718331675580906e-8
1.507185428204539e-8
1.2564264059082908e-8
4.705085383056978e-9
1.6714452905193765e-9
7.024937446085826e-10
3.307418085390102e-10
5.605525506817663e-10
3.146379063310556e-9
1.5096083961714976e-8
8.598293497498008e-9
7.056759202787151e-9
6.96531147691438e-9
7.60733394330437e-9
8.956697339780163e-9
1.1295996423041317e-8
4.1177560843475235e-8
6.694504524933734e-8
3.962852975580288e-8
3.730060064259189e-8
4.2913131478885556e-8
5.631575223831446e-8
8.268874206304704e-8
1.2599186537036054e-7
1.5209454058475786e-7
1.4232610262243372e-7
1.351151785060206e-7
1.5685428794005145e-7
1.0733812262169743e-7
4.592971597439802e-8
2.244185829765921e-8
1.5030494677033152e-8
1.1664371381755518e-8
9.63089608541073e-9
5.700731784379877e-9
1.854654830289117e-9
8.033325167724331e-10
7.460121367238132e-10
1.7929526833227916e-9
5.8884714444401064e-9
2.862786033603996e-8
1.946364123600401e-8
1.3576438714310815e-8
1.2775927252706772e-8
1.3912670069647556e-8
1.677906537628226e-8
2.2183469995891472e-8
6.192774305601525e-8
1.0324055313551172e-7
5.511452733177643e-8
4.556312942298114e-8
4.5649708510596716e-8
5.087642456945817e-8
6.167907005883575e-8
7.990335769818941e-8
1.0271613339877104e-7
1.1179519664610849e-7
1.0071841208726561e-7
8.020316098169605e-8
4.674101664019438e-8
3.5866531373217936e-8
2.4274130699152173e-8
1.815164902069229e-8
1.6431814540982458e-8
1.2215425371750998e-8
4.2076149403921376e-9
1.5797677815167805e-9
6.721772247242586e-10
3.087930122458975e-10
7.393034437611446e-10
4.881926963827605e-9
1.4302905029436605e-8
8.712130367223584e-9
7.576382535963853e-9
7.675679955010741e-9
8.50984306441041e-9
1.0120282362383874e-8
1.2859631030958466e-8
4.7467708224905285e-8
7.471939710237188e-8
4.40534778794665e-8
4.147801337998448e-8
4.780682690496568e-8
6.303100680799101e-8
9.317498635725906e-8
1.4100312731146232e-7
1.6327586438844e-7
1.501310967975053e-7
1.4359740672849e-7
1.6569696823219147e-7
1.2251361184959268e-7
4.980204371958595e-8
2.326284883894203e-8
1.5243014632239703e-8
1.1680349528232042e-8
9.526104251208163e-9
6.050797679535481e-9
1.971774458942481e-9
8.365120355209223e-10
7.718588933583614e-10
1.8343274852245077e-9
5.89438193421425e-9
2.7930091440182904e-8
2.1310367911617255e-8
1.446098584992847e-8
1.348174730505258e-8
1.4624032090242309e-8
1.7609587781414457e-8
5.315141084713697e-8
1.0374388358160552e-7
5.854927653362989e-8
4.792806024120071e-8
4.734343657723442e-8
5.148686046454617e-8
6.006904861524056e-8
7.440927695990141e-8
9.544728079184718e-8
1.1761868462543998e-7
1.2563873500962676e-7
1.161473677669513e-7
8.411011945610862e-8
5.10357332679008e-8
4.364544688219413e-8
3.0638717477046984e-8
2.335447140974445e-8
2.1887588055218907e-8
1.2893736403357882e-8
3.977765838209703e-9
1.3076965360918045e-9
1.227279868396497e-10
7.451718877762195e-10
7.017817265495151e-10
7.233750866580503e-9
9.296777715600998e-9
7.824032091215469e-9
7.71614947878824e-9
8.27095812249591e-9
9.412760847834064e-9
1.1285845407172668e-8
4.87432897043015e-8
9.636495685547459e-8
5.700749006397897e-8
5.197548314044943e-8
5.757855427904794e-8
7.179435123095496e-8
9.891956614482845e-8
1.4613533508980379e-7
1.9658025644107672e-7
1.9678060018295642e-7
1.778887239773458e-7
2.0156414387311342e-7
1.0287606188858288e-7
4.076386836375369e-8
2.1905185163988887e-8
1.553425608561501e-8
1.2156857563142705e-8
1.0163958840835703e-8
5.2124945793824474e-9
1.99349258931271e-9
1.2778072217963625e-9
1.7207197357427058e-9
3.850810842014203e-9
1.108135825334448e-8
4.922691349854201e-8
2.6117236410775084e-8
1.9085404543936837e-8
1.8488889130528583e-8
2.0806044064094492e-8
2.621265295943111e-8
3.684464860718331e-8
8.084147911431258e-8
1.2301720362544332e-7
6.472071013547047e-8
5.3722715182519846e-8
5.4177441535283114e-8
6.116713775163676e-8
7.573574187999415e-8
1.0033435080919095e-7
1.2833781417789426e-7
1.3433845203597854e-7
1.174962185026531e-7
1.0234748403049326e-7
5.670164900188467e-8
4.668835290043975e-8
3.536301660896092e-8
2.5923814511760063e-8
2.348387149054397e-8
1.8402557399860495e-8
6.3880661133799585e-9
2.3119880667905536e-9
8.821331417258177e-10
1.450530588499418e-10
1.1321391858589384e-10
3.905831929080228e-9
1.5286660058920066e-8
1.0063656186218922e-8
8.983491219547123e-9
9.162769564834933e-9
1.0123860168727314e-8
1.1908595179726626e-8
1.4855764556688592e-8
5.8616075808463144e-8
9.513012225359057e-8
5.5817111763124376e-8
5.217258625725857e-8
5.964884878917334e-8
7.791558545667193e-8
1.1404344336681808e-7
1.7103210795918086e-7
1.9527369467290818e-7
1.7637864518883088e-7
1.6705493415049235e-7
1.9380890620260365e-7
1.430585189542092e-7
5.16165476059194e-8
2.3353719520378104e-8
1.5173095149861162e-8
1.1496827605693937e-8
9.24811741622438e-9
6.196195068435966e-9
2.124715084677439e-9
1.0137621680482586e-9
1.0971845658011746e-9
2.4819763326248345e-9
7.250411022745127e-9
3.2182800745426925e-8
2.6319545784703532e-8
1.741175885079579e-8
1.615974404566417e-8
1.7617117919964773e-8
2.147472788316823e-8
6.12055787687033e-8
1.185831778146839e-7
6.686159287314367e-8
5.448734887992551e-8
5.362293496774266e-8
5.8126858356586136e-8
6.763598805675422e-8
8.363106753742042e-8
1.0739910829464857e-7
1.3412001405308142e-7
1.4792298986315215e-7
1.3990845472840134e-7
9.418084178800996e-8
5.7584524147327276e-8
5.4609349109164996e-8
4.299235050676814e-8
3.340266608259131e-8
3.2132547627514034e-8
1.7268080277774802e-8
5.43817143391703e-9
1.8550628151206896e-9
1.7609344517485631e-10
1.2458342274370878e-9
1.9880867644499318e-9
6.652709720409349e-9
9.893467088398505e-9
9.213527654908021e-9
9.39652183952383e-9
1.0198364370263654e-8
1.1640628362924202e-8
1.3915920401445548e-8
6.08259523350086e-8
1.1888837404121648e-7
7.025831945094163e-8
6.43805539880916e-8
7.17393560850977e-8
9.02700629656655e-8
1.260217468374257e-7
1.872989421905739e-7
2.3976157301728886e-7
2.2562126605690668e-7
2.0287364529830224e-7
2.389177362596062e-7
1.2512775553379253e-7
4.3550597487017334e-8
2.1847650323941632e-8
1.4986326690858767e-8
1.1468488871972921e-8
9.445330660032786e-9
5.657451555593736e-9
2.2101382147142658e-9
1.4752381485027516e-9
2.0334793237966765e-9
4.36364642193906e-9
1.1764447060711987e-8
5.150979180243971e-8
3.225942277181453e-8
2.250886429180867e-8
2.153949736003251e-8
2.425659196915487e-8
3.084013654231349e-8
4.410626589846055e-8
8.999166883695755e-8
1.410112127089166e-7
7.41852908838193e-8
6.106101404279285e-8
6.109181665516574e-8
6.834866099443743e-8
8.373756676970598e-8
1.1018164607074096e-7
1.4432038033815253e-7
1.62070513742847e-7
1.4792329180442e-7
1.1268798935091235e-7
6.35891771963285e-8
5.693018362221696e-8
4.932452195156333e-8
3.778072638430045e-8
3.5681164113921736e-8
2.498262808624243e-8
8.435311842643585e-9
3.2007060843095346e-9
1.241178468361397e-9
1.0316513320541344e-10
2.963248148787923e-10
4.542800003615828e-9
1.5732278443684488e-8
1.1894960257816038e-8
1.1172140459975449e-8
1.1623365279333178e-8
1.29372746675651e-8
1.522553075959644e-8
1.8908333037578488e-8
7.606997847253896e-8
1.1845686352407713e-7
6.974877615001433e-8
6.568048478398965e-8
7.580352428439368e-8
1.0049764378329534e-7
1.4971480144097497e-7
2.1922629403604632e-7
2.27652640074883e-7
2.0068874029508853e-7
1.9516409180666346e-7
2.1603157435046195e-7
1.8519358042643402e-7
5.858656563260189e-8
2.3540180013223556e-8
1.435651377733032e-8
1.0609675248955493e-8
8.208734458601181e-9
6.306329019731723e-9
2.3686205083276857e-9
1.1528519513358731e-9
1.300109987306615e-9
2.7945478449850436e-9
7.52522796561983e-9
2.9930633402160606e-8
3.3769553012042906e-8
2.0552084298575565e-8
1.8615046452720336e-8
2.0179746080221694e-8
2.4698824306265476e-8
6.785229656267863e-8
1.3466438179429075e-7
7.725939387978681e-8
6.22875181208192e-8
6.068518337886094e-8
6.50310105899267e-8
7.46215551250172e-8
9.080663045114102e-8
1.1523575751318625e-7
1.4585178189907275e-7
1.705403222013821e-7
1.7128983603387524e-7
1.0028880445412027e-7
6.508737818476293e-8
6.823056177135859e-8
6.299162209368611e-8
5.2489757510661375e-8
5.083086211677083e-8
2.247784798308554e-8
7.584754427840763e-9
2.7962128035929598e-9
3.2541522433920514e-10
2.11462194283214e-9
4.662293949210398e-9
4.349969810855419e-9
1.0364087229872699e-8
1.1151183340351633e-8
1.1942763184539963e-8
1.3223594412997586e-8
1.5206722522310382e-8
1.8182940085122787e-8
8.01438452103643e-8
1.499460198434099e-7
8.879779448291691e-8
8.250168042732681e-8
9.344248032717989e-8
1.2042493630337867e-7
1.735187017104261e-7
2.5847870898353357e-7
2.939101800997725e-7
2.573882410127329e-7
2.3740668984253953e-7
2.7084056091754296e-7
1.651949395064786e-7
4.842115065970443e-8
2.1023143105471095e-8
1.340326399698355e-8
1.0011415996240393e-8
7.82494699631329e-9
5.9536328237091465e-9
2.518244954752406e-9
1.7057915026288487e-9
2.331020071318924e-9
4.703090473242394e-9
1.163957315713526e-8
4.5683948578831734e-8
4.279252509256782e-8
2.7122396902463048e-8
2.525411788391758e-8
2.8315785485208085e-8
3.630797698669471e-8
5.2937779839469307e-8
9.924311677735395e-8
1.640995498842059e-7
8.680528961519319e-8
7.03632539483807e-8
6.939210270718992e-8
7.634277834997413e-8
9.165560718057158e-8
1.1838370761117781e-7
1.5704707095390554e-7
1.9182384055715152e-7
1.8937956234984342e-7
1.2006370322067394e-7
7.21829506527435e-8
7.06103559837115e-8
7.249933572810246e-8
6.13456776475647e-8
6.069198265294398e-8
3.370859648036499e-8
1.1750676274254908e-8
4.825015551870232e-9
1.954289904436389e-9
1.0954959903402385e-11
1.425014089730889e-9
4.552791597022024e-9
1.5028452490330253e-8
1.4119806086870349e-8
1.4300709748802176e-8
1.5339546211714523e-8
1.728504201573597e-8
2.039235025609063e-8
2.5211901214360996e-8
1.0432447576480642e-7
1.5169279605520077e-7
9.050341906276224e-8
8.664715929156592e-8
1.0208262918545873e-7
1.3950054625690424e-7
2.1400374278030727e-7
2.9110637941270427e-7
2.6620122435346535e-7
2.3578942755782592e-7
2.448759901837881e-7
2.4198407681769476e-7
2.2905660061710468e-7
7.159545480549661e-8
2.3383234035663482e-8
1.2426961451651916e-8
8.848385120410977e-9
6.518680485970468e-9
5.3646139762342595e-9
2.7109883316805413e-9
1.3649358203046089e-9
1.5634768801126482e-9
3.0935106352333014e-9
7.484473650137963e-9
2.520178352951207e-8
4.901144951230223e-8
2.5364135053220216e-8
2.1935966925361103e-8
2.350793016495239e-8
2.8918759113938768e-8
7.510026024352116e-8
1.5384325289262113e-7
9.15987425742764e-8
7.255851185551169e-8
6.956374179957546e-8
7.325515869184796e-8
8.235477584977124e-8
9.790153171774093e-8
1.2157380072892616e-7
1.5324197607409816e-7
1.8540055259935617e-7
1.9270904752876073e-7
1.0843417368041033e-7
7.677660589050454e-8
8.645447734769908e-8
9.967703217795224e-8
9.751374303759569e-8
8.16834813078672e-8
3.081848811201416e-8
1.1870374246968025e-8
4.905153595145691e-9
7.967395742423697e-10
4.180818896690211e-9
1.3700171198935647e-8
2.8093823448402872e-9
9.908472550186244e-9
1.360770338472414e-8
1.576310449942567e-8
1.802576807800073e-8
2.0996875250493625e-8
2.515307596284766e-8
1.1248549331746254e-7
1.9599812034753038e-7
1.1771894935005492e-7
1.1211721050857659e-7
1.308321917804241e-7
1.7609463945705866e-7
2.6675015480163707e-7
3.759155445059454e-7
3.5288991891810706e-7
3.0423441345032786e-7
3.0642263777654726e-7
2.9057069572559295e-7
2.0600475709885998e-7
5.880359520662644e-8
1.9369287380448956e-8
1.0386049667247766e-8
7.558707288823166e-9
5.439918016776132e-9
4.780276252800677e-9
3.007361351564933e-9
2.1066694752471334e-9
2.7250451852177224e-9
4.971951867100368e-9
1.0968579890652324e-8
3.509730304281285e-8
6.70193289051451e-8
3.477293458750556e-8
3.0655466996534125e-8
3.4037145041535775e-8
4.421432226678538e-8
6.639870283983817e-8
1.0861187727515918e-7
1.9302477488198213e-7
1.0450876739911264e-7
8.262782637655183e-8
7.968919320022443e-8
8.555357153325136e-8
9.982706942009529e-8
1.2520404011507975e-7
1.643592686160277e-7
2.1050546850706041e-7
2.183611332506965e-7
1.289827721836059e-7
8.63751374539224e-8
9.017764832041256e-8
1.1233979334508367e-7
1.196729553235901e-7
1.103624200829744e-7
4.6539065672342164e-8
1.8523358403758062e-8
8.545631116355512e-9
3.7550939755334845e-9
2.3089304970518418e-10
5.7454438676951274e-9
3.1183779975236098e-9
1.2133299173571475e-8
1.6484856415727677e-8
1.8830544086784308e-8
2.1221420586668426e-8
2.4416980926556612e-8
2.896865069428228e-8
3.564108845680971e-8
1.544625841258564e-7
2.018885814261298e-7
1.2425514128494525e-7
1.226742016915449e-7
1.5026262799356403e-7
2.1699860300605069e-7
3.4128149257503437e-7
3.821577362207524e-7
3.1825970901382447e-7
3.025827681838115e-7
3.6462282934594005e-7
2.9548682570011437e-7
2.0983842683926546e-7
9.692763981827759e-8
2.442863993395217e-8
9.309265025025371e-9
5.877795373579711e-9
4.321692491556063e-9
2.999754022298359e-9
2.8204989392734783e-9
1.835001412736399e-9
1.9886008328953386e-9
3.3695782242019756e-9
7.026839871986316e-9
1.9046940280489874e-8
8.465355547479853e-8
3.462815156158475e-8
2.699002081560073e-8
2.8184813887361483e-8
3.491018599366971e-8
8.207634087370444e-8
1.7368116933674325e-7
1.1254661922726719e-7
8.669385571084009e-8
8.110155945546503e-8
8.34012491128626e-8
9.142212430777922e-8
1.0582536240307812e-7
1.2817044897291197e-7
1.5881523182133953e-7
1.8918672687083412e-7
1.6616666571878002e-7
1.2900125894123277e-7
1.0015143290588302e-7
1.1202258849039294e-7
1.6792836346387234e-7
2.250548379179103e-7
1.201161685183776e-7
4.900129525287216e-8
2.3137653762249042e-8
1.138102529507952e-8
3.0075377474879967e-9
1.1006673282604705e-8
4.975136362078651e-8
1.4142681298441452e-8
6.182532943061155e-9
1.605530926235944e-8
2.1655224393247877e-8
2.6291116189629863e-8
3.1408230379884926e-8
3.78874998363319e-8
1.729471032296233e-7
2.683039222830116e-7
1.6788633802360253e-7
1.6710573775719532e-7
2.0602011761391454e-7
3.000399725904042e-7
4.747197258698721e-7
5.179025823384499e-7
4.2571525767239437e-7
4.096879495442998e-7
5.175725040471298e-7
3.3523681298868704e-7
1.6123422953878615e-7
7.796384755282126e-8
1.9426326037092925e-8
6.343496035112604e-9
3.8367493876184415e-9
2.8370059048692957e-9
1.8538097138331365e-9
2.7822298441663685e-9
3.1870829160050935e-9
3.4550466970707952e-9
5.151503612735328e-9
9.599230041225978e-9
2.3586307612000643e-8
1.1443777143566263e-7
5.262531501802541e-8
3.9866626853249814e-8
4.2838614910913e-8
5.648792303808891e-8
8.75732321178927e-8
1.1466409951080869e-7
2.2202519674437901e-7
1.3147935982154145e-7
9.981135077815554e-8
9.30960477412223e-8
9.682974672632564e-8
1.0936076152265317e-7
1.328959630973514e-7
1.7034459561727216e-7
2.124694342720052e-7
1.6463456224334702e-7
1.5137854906369815e-7
1.1734994682575719e-7
1.2148142940348917e-7
1.825774747957163e-7
2.9504450196913846e-7
1.7584453942141188e-7
7.580254170339359e-8
3.804860466996477e-8
2.1110965805811022e-8
1.1099243708033254e-8
4.344970761222628e-10
3.255003974011596e-8
1.8159927248316296e-8
3.6284581718729243e-9
1.7259001908550667e-8
2.5296010503192625e-8
3.139129697654446e-8
3.767866006065329e-8
4.5400165690963645e-8
5.574868582176867e-8
2.6002320779964374e-7
2.851594342248561e-7
1.877144725194601e-7
1.9639122681848976e-7
2.5957387649233067e-7
4.12501659370505e-7
5.786900089055753e-7
4.818350866866168e-7
4.2676640308063307e-7
5.010497185241005e-7
8.973599002948911e-7
5.155320539107607e-7
1.8568392907740162e-7
6.879436930835973e-8
3.122601664882257e-8
7.110338641918193e-9
2.2127182237869095e-9
1.5030441545011408e-9
8.946402244579539e-10
7.563631035326752e-10
2.460348743719317e-9
3.4451025738173675e-9
3.8024346466488096e-9
6.0559040901782756e-9
1.2340252860171007e-8
3.990858659368783e-8
7.387720154107147e-8
3.7771705799218206e-8
3.553683634734365e-8
4.367316469519378e-8
8.349082403714875e-8
1.8216049641418417e-7
1.4770868595492397e-7
1.0907094107201e-7
9.807543761191101e-8
9.795489227199527e-8
1.0497937647163167e-7
1.1956124907499688e-7
1.4332197525190731e-7
1.734919400685122e-7
1.706833505195911e-7
4.581419782329581e-9
1.779558866689825e-7
1.7710728521016912e-7
1.7814669276287102e-7
3.097887198484014e-7
3.5933938006442216e-7
2.3653358252790011e-7
1.1889618670438283e-7
7.33156228891358e-8
5.176876507164306e-8
3.19819366299069e-8
2.8429081328765894e-8
3.806999923193453e-8
3.043868732522845e-8
1.1110736632772515e-8
1.1891513949915594e-8
2.9041669065946796e-8
4.1896484906423095e-8
5.380828219886975e-8
6.689410481336563e-8
3.076007137950035e-7
3.945494065611756e-7
2.748802207211284e-7
2.9913379228870726e-7
4.138706301692762e-7
6.849122053677734e-7
8.191185012143422e-7
6.421788564360948e-7
6.212884786471212e-7
8.771159768619138e-7
2.4937912935646464e-6
8.474190349183464e-7
1.9152958997284724e-7
4.502371199956983e-8
1.2440623885550716e-8
3.596552749766525e-9
1.9475776998660115e-10
9.738699304366906e-11
1.492505652729554e-10
3.095411664839005e-10
9.438012179446243e-10
2.9768276863794505e-9
1.990593656223209e-9
2.5268090949066226e-9
6.743755879208389e-9
3.233856077120175e-8
1.6499442736627114e-7
7.16251164770363e-8
5.3378861557456314e-8
6.48425789557286e-8
7.042146302291095e-8
9.122485654495174e-8
2.0816974368525792e-7
1.8238811781853728e-7
1.3011302628820768e-7
1.1428395998740628e-7
1.1426469477403681e-7
1.2560777361691998e-7
1.487056052016285e-7
1.7610967902637555e-7
1.4501452270046786e-7
1.3428602683042996e-8
9.262949620423085e-8
2.521964929881039e-7
2.6902771217722707e-7
3.77101374933861e-7
3.426548334876795e-7
3.8727148503714535e-7
2.7432052537152414e-7
1.7456442406351257e-7
1.537594621329839e-7
1.7050776799488094e-7
1.5805664942273965e-8
2.081127531571724e-8
2.918045156804288e-8
2.3023773112096087e-8
1.211101402684803e-9
2.5577231465912513e-8
4.7983517330727524e-8
6.744246554069256e-8
8.725805481386339e-8
1.1006231935602481e-7
5.725935622190984e-7
4.563145654228919e-7
3.5588652268876593e-7
4.277245903603359e-7
6.769253694914515e-7
1.031004867000559e-6
8.106404094950106e-7
7.213308797387007e-7
9.665308644650915e-7
2.6924971306322017e-6
9.50265287455394e-6
0.000013093731564675456
7.501810001809185e-6
9.587669806008379e-7
1.1046058068679467e-7
1.1573916693124021e-8
8.520974991880673e-10
2.082245664356302e-9
1.9366148705374957e-9
8.833228108573284e-10
1.4586512690461043e-10
3.3669156371853024e-10
2.712410042546097e-10
1.5149705490775613e-10
8.47105011924712e-11
7.139299283595155e-11
2.1264548615677172e-10
1.8550671360348787e-9
1.1419960619921103e-8
8.243624192598964e-9
1.1422245638887574e-8
3.082078795048948e-8
7.921214124621262e-8
1.0251636536956674e-7
9.10940612631288e-8
7.799706684937535e-8
7.092427613973791e-8
6.874243801646135e-8
6.777469467743798e-8
5.150163040853792e-8
7.698688001986729e-9
5.481683627833213e-8
7.468953193075467e-8
1.4115243061355712e-7
1.4371065957659072e-7
1.969552168602365e-7
4.029616456148388e-7
4.1181844827816475e-7
8.65683459890766e-9
1.9779413245487883e-7
7.358539163589242e-8
1.0388838877695954e-7
4.389257300607968e-7
4.080410844431188e-8
1.134784760936292e-9
2.3379922452052473e-10
1.5196472428957013e-10
2.3835703123930994e-11
1.1753063451358524e-11
2.12505988067859e-11
2.049826542857352e-11
1.8689286116462103e-11
1.5992986298388997e-11
1.4113443173714501e-11
1.1971208178143692e-11
9.455366416731883e-12
6.844642603773286e-12
4.453170737204564e-12
2.464400391870202e-12
8.902137478396757e-13
7.395056879971147e-13
9.072173693006448e-13
1.7101107781329568e-12
4.501228149619935e-12
7.18579135960052e-12
9.217283329907882e-12
9.643625391421677e-12
6.15209405595786e-12
3.795302419109171e-12
5.128151302344907e-12
6.1173959621986335e-12
7.063467322942479e-12
7.99703556913997e-12
8.902125012095117e-12
9.744039839515026e-12
1.0473528755328652e-11
1.1026465545408714e-11
1.1321694699782145e-11
1.1257181485517134e-11
1.0703776730434185e-11
9.495863089465676e-12
7.417410200381322e-12
1.1498763475932713e-9
3.9816248729800396e-10
2.607877077855998e-10
2.327640421346118e-10
1.9300031158990565e-10
1.4561112703369465e-10
1.1416709349122455e-10
9.559587023338317e-11
8.450031114551041e-11
7.778775386743342e-11
7.38257916162993e-11
1.0721321683432491e-10
1.3020745204356599e-10
9.91915354925952e-11
7.10410438327272e-11
4.473113096419106e-10
8.583342415580159e-10
1.2080942457688777e-9
9.233920950574081e-10
1.1347054904153038e-10
6.575492388865974e-11
5.27099830624491e-13
9.671346716354012e-14
0.
2.3369649674791002e-14
2.2510512358335604e-14
0.
0.
0.
0.
0.
5.030329455621771e-13
2.311874535578587e-13
2.421921791136165e-13
2.844389113546502e-13
3.4432272866668577e-13
4.2175835675676366e-13
5.201961148774426e-13
6.450739377091853e-13
8.037417612442847e-13
1.0058457302456567e-12
1.263979420069093e-12
1.3129076740850874e-11
1.5689281631144888e-12
2.5740918388500347e-13
2.8780893911738473e-13
6.661124323625681e-13
1.060643069431271e-12
1.5579195852484463e-12
2.2371304888858495e-12
3.1957828449264538e-12
4.5688976551658596e-12
6.5517275565696984e-12
9.430687179424916e-12
1.362608200629108e-11
1.9747430571431094e-11
2.865232468170121e-11
4.1472846589472235e-11
5.951995934249084e-11
8.392539615712927e-11
1.1499126775465702e-10
4.252924836507062e-10
3.2677931282710865e-10
1.0555380357740712e-10
9.957170296197589e-10
2.1212361503591987e-9
3.0110646271713855e-9
3.5812505528756165e-9
3.996462987944874e-9
4.365975641633601e-9
4.729163418745076e-9
5.094124550239872e-9
5.456908013595893e-9
5.892310423582312e-9
1.4177173171831109e-9
4.279174549964278e-10
8.728144217852525e-10
1.333524636188835e-9
2.4368963764642576e-9
6.590908999925786e-9
5.971306056049648e-9
9.98324963418653e-10
1.2609687281737971e-9
1.2460898882050378e-9
1.2635601921805986e-9
1.3442666327066061e-9
1.5028305205634088e-9
1.7684608126112657e-9
2.203405987276707e-9
2.9427279311739913e-9
4.3047113389982465e-9
7.089456900146043e-9
1.7608069170566022e-8
1.9978265668965648e-8
1.4689440838301291e-8
1.6911262903097005e-8
2.401809938544239e-8
4.0142686273106904e-8
6.998373339583624e-8
8.44789664701327e-8
8.233201280724211e-8
8.61275949217641e-8
8.960716447451025e-8
8.68376467860102e-8
1.0074417949103923e-7
7.157862654222877e-8
3.117390751044425e-8
1.5028422694052533e-8
1.0084027527085276e-8
7.749805666956347e-9
6.159289895325883e-9
2.5378331641830546e-9
4.6070742969617277e-10
1.836861891945405e-10
3.8162858892803057e-10
2.464811850569519e-10
4.305250766122473e-9
1.2249883199555825e-8
7.038027634183762e-9
6.170123615987943e-9
6.341467824584221e-9
7.141539226819439e-9
8.627382685742597e-9
3.397297730091117e-8
7.328320670573741e-8
4.3133237724766606e-8
3.4992866135681375e-8
3.4250940961928606e-8
3.67216543274027e-8
4.1870554224626734e-8
5.023322125461575e-8
6.241952051738548e-8
7.651730662290916e-8
8.435842959985763e-8
4.810736550254251e-8
3.2812103013517156e-8
2.2427402891545897e-8
1.5601709637427914e-8
1.2960091216454297e-8
1.1817938524089767e-8
6.084670199018267e-9
2.1498034378041496e-9
9.847447430627765e-10
6.186120491971641e-10
7.379044412937624e-10
2.020888872677711e-9
9.063257006049833e-9
1.1478485368413013e-8
7.47506544397819e-9
6.698742868965053e-9
6.958548129216596e-9
7.95663203830982e-9
9.862101015321881e-9
1.3268039825844614e-8
3.997092789355054e-8
5.460835947845963e-8
3.3091256905943e-8
3.225926657575608e-8
3.8689038630127e-8
5.3670145287201615e-8
8.373263841045497e-8
1.2445401076687258e-7
1.309350957543547e-7
1.2183125561830292e-7
1.228400353371901e-7
1.327443229352314e-7
1.2222972047830923e-7
5.507249163485287e-8
2.417600536304842e-8
1.484352787923612e-8
1.1153908537056498e-8
8.963466807278801e-9
6.3205114729362995e-9
1.977751060783175e-9
6.252647641612048e-10
3.231439197624697e-10
8.512745312167945e-10
3.4590289807745502e-9
1.747744039192982e-8
1.7559990029172228e-8
1.146225593925594e-8
1.0492987237502497e-8
1.1172957249263226e-8
1.3135684402506077e-8
4.337052961527454e-8
8.985966775325702e-8
5.2149826631178755e-8
4.2569647081526054e-8
4.187620105577541e-8
4.518778591257433e-8
5.2023790374633205e-8
6.326008870100255e-8
7.980191183857761e-8
9.882505869578555e-8
1.0923718717959198e-7
1.0447226683492781e-7
6.971742556832107e-8
4.470173510868268e-8
3.5060386246847035e-8
2.352193623290655e-8
1.8424961356551566e-8
1.7124752957898654e-8
9.401687450154697e-9
2.926268376599502e-9
9.8788451823094e-10
1.3050605804549344e-10
3.79787022335494e-10
2.558045641617289e-10
9.05526136451058e-9
8.807053125707158e-9
7.082870720972745e-9
6.888423501501285e-9
7.366081378236882e-9
8.415896051952753e-9
1.018087425912291e-8
4.277992819258604e-8
8.182537357378796e-8
4.834966769419855e-8
4.430345989169269e-8
4.936851760786547e-8
6.201454063073053e-8
8.620865279241674e-8
1.2832354917228066e-7
1.7241937918990307e-7
1.7281439134073315e-7
1.578561769454927e-7
1.7848924494663112e-7
9.56893336493535e-8
3.993336185065833e-8
2.149732057174975e-8
1.526324422789182e-8
1.2036854858776874e-8
1.0067439901372552e-8
5.056420327749299e-9
1.8576212148125505e-9
1.0916148231551308e-9
1.3786078956055602e-9
3.160380705785646e-9
9.454840082153105e-9
4.27061721329721e-8
2.2621356009423932e-8
1.660025757602654e-8
1.604097386502848e-8
1.7921282074814294e-8
2.2307558900912933e-8
3.078575618804231e-8
7.265707950273495e-8
1.114331818064899e-7
5.8735069756225326e-8
4.880782548096623e-8
4.923910889027185e-8
5.5551507103901884e-8
6.863609995341873e-8
9.05674606210647e-8
1.1472492257169746e-7
1.1787516437421467e-7
1.0218833394448487e-7
9.131847703718544e-8
5.101683802600265e-8
4.0189480619709875e-8
2.836012138995883e-8
2.0629900978826914e-8
1.844416444489803e-8
1.4716668665338665e-8
5.191829777275359e-9
1.8648536240146866e-9
7.230358403488615e-10
1.7825919431201291e-10
3.0474409862783825e-10
3.722211590878955e-9
1.4352408710560102e-8
8.916052524944565e-9
7.785737838478103e-9
7.878736631755715e-9
8.689120359671434e-9
1.0239420342335157e-8
1.2835259289880198e-8
4.986433904008784e-8
8.163398892348339e-8
4.798394319850865e-8
4.487918436270415e-8
5.1321311420229896e-8
6.69613579838393e-8
9.779400115859e-8
1.477539415082037e-7
1.7446640029660046e-7
1.6032943729511923e-7
1.514548207561873e-7
1.7665134992913657e-7
1.2409138878018283e-7
4.829238113727279e-8
2.2778705506318507e-8
1.5088415559819096e-8
1.156835828990994e-8
9.434451210131222e-9
5.92142874143614e-9
1.9824160828143796e-9
9.190664639943301e-10
9.500714807043767e-10
2.2030538211463166e-9
6.732693128754788e-9
3.1184921185776794e-8
2.2907447008552156e-8
1.5589347458015553e-8
1.4583060859401582e-8
1.5908590103067474e-8
1.932185613416085e-8
5.629417908008014e-8
1.0823319693510208e-7
6.072368957363336e-8
4.9665868846430787e-8
4.903869194472391e-8
5.334998921070812e-8
6.233865590130873e-8
7.742349444915183e-8
9.956243779905707e-8
1.2273395073598428e-7
1.3099252310712572e-7
1.2066168842756114e-7
8.751173965905114e-8
5.255695410119053e-8
4.6780801806509673e-8
3.4191835620294446e-8
2.6031897586225605e-8
2.4597801307703332e-8
1.438808691401055e-8
4.4489062062643824e-9
1.469470737984849e-9
1.3153553142317209e-10
9.146804135253298e-10
1.1786033896315058e-9
6.48373107714739e-9
9.24412175728661e-9
8.066388968222418e-9
8.047826297055635e-9
8.658894158508e-9
9.85496865455083e-9
1.1787866518169598e-8
5.139148781897498e-8
1.0210409376077926e-7
6.044298316975557e-8
5.515446300827417e-8
6.115292409784624e-8
7.6353274934804e-8
1.0541520839777712e-7
1.5589483096373405e-7
2.0774201429570813e-7
2.048364051083114e-7
1.844702046069351e-7
2.1178430430946876e-7
1.0715095543071746e-7
4.077375416342987e-8
2.1584089169251267e-8
1.5200864473887953e-8
1.181001284569806e-8
9.847418048760714e-9
5.260952295762614e-9
2.03643014107911e-9
1.341358203786854e-9
1.837942084842054e-9
4.0523808685684225e-9
1.1392545986638471e-8
5.0573581338058865e-8
2.7750559503458732e-8
2.005184338823133e-8
1.938298450317322e-8
2.1852395277279567e-8
2.7665725084275767e-8
3.9210631183619965e-8
8.319885567008804e-8
1.271926469367963e-7
6.684114106251763e-8
5.5327940570255096e-8
5.564966881046586e-8
6.264883267969342e-8
7.732571330154609e-8
1.0224415124541198e-7
1.317215716704549e-7
1.4060209180876542e-7
1.240936340051199e-7
1.0420888995477073e-7
5.7839530923075465e-8
4.906258990955673e-8
3.89252357192777e-8
2.886798236316593e-8
2.650062956282091e-8
2.0188609281529794e-8
6.916859844025438e-9
2.5359954986275896e-9
9.686339138952612e-10
1.2386451565404721e-10
2.0680309987706013e-11
3.9583852952753794e-9
1.5115822614012612e-8
1.040883962900096e-8
9.449017166763352e-9
9.699056690522392e-9
1.0739018609521185e-8
1.2628580858300355e-8
1.5720909107253863e-8
6.262375447754972e-8
1.0055591336081772e-7
5.907135998204923e-8
5.534882050248709e-8
6.346950863739808e-8
8.328534659179207e-8
1.2258845379160953e-7
1.82905610075244e-7
2.0292524952878327e-7
1.8150893485698126e-7
1.7312860344833724e-7
1.9867807093582544e-7
1.537973540665807e-7
5.2780373009460885e-8
2.305318929880298e-8
1.4725444441936082e-8
1.1068124394993106e-8
8.788799289837827e-9
6.186602475086792e-9
2.1687542623018165e-9
1.045333559296956e-9
1.1534370039096993e-9
2.5650744403032093e-9
7.2792736731781034e-9
3.120978455377729e-8
2.813882866447557e-8
1.8158004376641698e-8
1.6731099566937113e-8
1.821474529921865e-8
2.2243150023033298e-8
6.254150264486635e-8
1.219854121169126e-7
6.907845878718848e-8
5.608063785546251e-8
5.4990873184257415e-8
5.9360892289267955e-8
6.872237785930802e-8
8.448537342230806e-8
1.0804954884884987e-7
1.3567699785299584e-7
1.5282091444651325e-7
1.473403002236221e-7
9.411147468214583e-8
5.863569656026344e-8
5.7844730383013727e-8
4.7998559865656045e-8
3.806145947169005e-8
3.696801549425682e-8
1.857734809230296e-8
5.960674637721832e-9
2.0852138275197874e-9
2.1038922579907224e-10
1.4664052465280008e-9
2.6414976979258145e-9
6.099333898000324e-9
9.84499224403819e-9
9.613372331616985e-9
9.962635813718475e-9
1.0882936878021133e-8
1.2450740823419816e-8
1.4882660233430075e-8
6.53311950965337e-8
1.2599609831548007e-7
7.448846317675609e-8
6.857375686647507e-8
7.682457312107525e-8
9.742231768854737e-8
1.3742954477395052e-7
2.0498406251502506e-7
2.535326297727732e-7
2.3187615694640448e-7
2.0960293042912183e-7
2.4736687065598567e-7
1.3510226221334381e-7
4.419600869834432e-8
2.1245632738915887e-8
1.428205990847112e-8
1.0827150591465705e-8
8.78035245783489e-9
5.723071802409068e-9
2.268528081042985e-9
1.523132729973666e-9
2.0988853847538877e-9
4.4132585258618855e-9
1.1550530567381618e-8
4.9167533789984776e-8
3.4750886679716386e-8
2.355563736366675e-8
2.2354606457291685e-8
2.514550387383891e-8
3.2067040809945535e-8
4.617236061724421e-8
9.15523925641436e-8
1.4591873667012797e-7
7.680545620396382e-8
6.287565267673546e-8
6.257653934302072e-8
6.957313727613922e-8
8.459409520124576e-8
1.1056003191960302e-7
1.4566072872749348e-7
1.687351747887279e-7
1.5782480628187775e-7
1.1235387011381247e-7
6.460988618236307e-8
5.989159756279853e-8
5.504553938965855e-8
4.338470689021914e-8
4.1808661107806504e-8
2.722166737609115e-8
9.203303035530076e-9
3.5830054265589615e-9
1.407847648702035e-9
7.531996464517695e-11
5.673532214935601e-10
4.608692588851809e-9
1.517571899811717e-8
1.2310954317106011e-8
1.1852259434735259e-8
1.2453554319818886e-8
1.3915569696190182e-8
1.6387728592422136e-8
2.0318519748330322e-8
8.261522474321611e-8
1.2585598336600834e-7
7.441020374432589e-8
7.046361345869137e-8
8.188252430336902e-8
1.0964174994410957e-7
1.6508224277109467e-7
2.374398213487077e-7
2.357053263046007e-7
2.0726963770192782e-7
2.0553933317039747e-7
2.1992369164302196e-7
1.998697732985173e-7
6.11047145144669e-8
2.302678359815809e-8
1.3521497900051082e-8
9.883230440942989e-9
7.49731876936786e-9
6.010145812723426e-9
2.4353823641927846e-9
1.1941014963739062e-9
1.359639827533862e-9
2.8469202703592893e-9
7.388620706943988e-9
2.777322853824267e-8
3.7284201287400475e-8
2.1616461980786452e-8
1.9308641621940386e-8
2.086017846820949e-8
2.5577072996603978e-8
6.901308406059519e-8
1.3839895756529682e-7
8.021778419180106e-8
6.427629875002209e-8
6.226296871547879e-8
6.62926545603133e-8
7.548462376157018e-8
9.104365228217395e-8
1.1460786379134362e-7
1.4502396441104298e-7
1.7241215083494114e-7
1.7673045560084936e-7
9.97328907132984e-8
6.678519440506459e-8
7.244964583330058e-8
7.215240402320913e-8
6.296814183944448e-8
5.960395905058831e-8
2.4433638963570694e-8
8.58563547606493e-9
3.2857727343748986e-9
4.2536868570559394e-10
2.6059961608575917e-9
6.579600052166775e-9
2.078137736694289e-9
1.0058837520569855e-8
1.165837748734219e-8
1.2797424578794342e-8
1.4314262070659238e-8
1.652589045573711e-8
1.9768065160445963e-8
8.770180579957114e-8
1.6034454774154396e-7
9.530081404515428e-8
8.926443938859024e-8
1.0208197012117313e-7
1.334006634371202e-7
1.9554289318172203e-7
2.889955510492106e-7
3.0796575679711617e-7
2.655637025593663e-7
2.509324972437026e-7
2.7261491263538475e-7
1.7993523181175624e-7
5.006219282864671e-8
2.0033757740670343e-8
1.220826576726103e-8
9.044254777584674e-9
6.8500821028021635e-9
5.66622202134652e-9
2.619580750979305e-9
1.7853418620614805e-9
2.4085990787795332e-9
4.706386009083702e-9
1.1195239451586059e-8
4.104673666633659e-8
4.812034460406887e-8
2.8794824279013167e-8
2.6390526272413478e-8
2.95124127815505e-8
3.801305577887146e-8
5.60036008941827e-8
1.004443747030388e-7
1.7008622816612985e-7
9.039328241256017e-8
7.26449984222262e-8
7.107200145864752e-8
7.748495943973034e-8
9.20288875025196e-8
1.1756167470149274e-7
1.5559778157125232e-7
1.9461461291626883e-7
1.9791935841522388e-7
1.1882369850719096e-7
7.409672279035105e-8
7.476278037374952e-8
8.249184325111412e-8
7.447638366287503e-8
7.397229813879515e-8
3.674823872400785e-8
1.3278539113629273e-8
5.662304224313921e-9
2.349285399309306e-9
5.836280034810896e-11
2.319503937132108e-9
3.20195907000136e-9
1.3824836527752474e-8
1.4531941528857925e-8
1.5283974165305373e-8
1.6649625485200814e-8
1.8881755147772823e-8
2.2309978437168787e-8
2.7531207199706526e-8
1.1584523262813476e-7
1.627430110759463e-7
9.800738165714186e-8
9.476782243548077e-8
1.1304039723546976e-7
1.5722264020597099e-7
2.443380373832383e-7
3.150320016529695e-7
2.7566583074980637e-7
2.4842115704458613e-7
2.693066948742366e-7
2.499305748578284e-7
2.2550863207088856e-7
7.779009948575717e-8
2.2877706144480194e-8
1.1125878870008483e-8
7.728598571522132e-9
5.6153878273834904e-9
4.486658522268511e-9
2.7830231317352337e-9
1.455716200067974e-9
1.653283272068594e-9
3.12426768096773e-9
7.19030913237779e-9
2.243370589122316e-8
5.804991651692981e-8
2.7308641164379642e-8
2.2959907686549104e-8
2.4434823311376713e-8
3.0138842439851675e-8
7.593843024963751e-8
1.5732390278583786e-7
9.584233091892354e-8
7.519926727523548e-8
7.148053262365028e-8
7.461299221153343e-8
8.305841437764721e-8
9.767074675173293e-8
1.2000788199590673e-7
1.50243629041847e-7
1.8168926542967325e-7
1.8458578168815885e-7
1.0988804634838425e-7
8.074496141633037e-8
9.206255118816508e-8
1.1724508426369602e-7
1.270634639711517e-7
9.282633945602082e-8
3.48856871408638e-8
1.4343699919149934e-8
6.2582572515048895e-9
1.1902813273674202e-9
5.596429487967714e-9
2.2020464446649285e-8
6.390163823088984e-9
8.848695549446894e-9
1.4133869273511841e-8
1.7094345997035525e-8
1.989192165488562e-8
2.3337975999444253e-8
2.800176956864524e-8
1.264828975266846e-7
2.1220057598788841e-7
1.2886878122928982e-7
1.2444352338724177e-7
1.477072142641857e-7
2.0375456440721519e-7
3.1561268916921137e-7
4.1790622045641736e-7
3.659705523145973e-7
3.2304421265249324e-7
3.4618064849853677e-7
2.9212629135967597e-7
1.9368947380108575e-7
6.475815629419421e-8
1.8406808167907393e-8
8.717383658979789e-9
6.1855667530289195e-9
4.356496403875467e-9
3.6460938464500698e-9
3.1289793382719e-9
2.3140589717977856e-9
2.8538170863997593e-9
4.917433625092495e-9
1.026816588425015e-8
2.991902378485225e-8
8.360846849529494e-8
3.827666535061879e-8
3.25314853651269e-8
3.5868914008866166e-8
4.6914982183397246e-8
7.157877416867515e-8
1.0869815509020563e-7
1.989467683188464e-7
1.0987556228364231e-7
8.570319710178358e-8
8.169714920945346e-8
8.666700742652706e-8
9.980416118706368e-8
1.2348876101180884e-7
1.6051203895763206e-7
2.053021192560633e-7
2.0493615517499987e-7
1.3001815135337017e-7
9.157552596033849e-8
9.662554934369753e-8
1.297256947900707e-7
1.5975919801739297e-7
1.3018751675165163e-7
5.26539378753212e-8
2.2571108244870027e-8
1.1011010029328001e-8
5.074623490279107e-9
3.814650913915839e-10
1.0167776483641304e-8
8.869653407753217e-9
9.620689191393726e-9
1.659332481950405e-8
2.0276309435931315e-8
2.3480509106637308e-8
2.7337093641324605e-8
3.255786084107269e-8
3.99971910329967e-8
1.7798276588076726e-7
2.1998620371758034e-7
1.380571919125138e-7
1.3872730531559547e-7
1.7384785535968226e-7
2.589556783418617e-7
4.0381058371074716e-7
4.0479384163032785e-7
3.3686752059804176e-7
3.3880822872537427e-7
4.5178639703222034e-7
3.2979227618234347e-7
1.8663898764305822e-7
9.485590372645993e-8
2.601588330215341e-8
7.918668127968028e-9
4.376344149670498e-9
3.3117669269879974e-9
2.0193212107827604e-9
2.221606721463391e-9
2.1390849934040047e-9
2.2088428686277352e-9
3.379704621399291e-9
6.530431610009321e-9
1.6083845471622473e-8
7.7621726353924e-8
4.0287095991219054e-8
2.8945550379774285e-8
2.962298511666448e-8
3.677596308686913e-8
8.163726985333747e-8
1.742149084257465e-7
1.1953120173824888e-7
9.07332384947775e-8
8.380004377783756e-8
8.524253071575509e-8
9.249981402545576e-8
1.060950709432407e-7
1.275484900337346e-7
1.5694734006860863e-7
1.8173982906789657e-7
1.2357998857505054e-7
1.3814714584039268e-7
1.1146336732149266e-7
1.216803328675972e-7
2.012255454726305e-7
2.941698602501948e-7
1.3954760225630543e-7
6.186849126419818e-8
3.205587364613094e-8
1.7304133392983563e-8
5.7864158984335986e-9
1.811194628965165e-8
5.079319723386615e-8
1.950522190519178e-8
2.3542610133546622e-9
1.5754929983830355e-8
2.3679110597723823e-8
2.987860026100927e-8
3.629180325046127e-8
4.404272764296334e-8
2.0352829790111707e-7
2.963999140516048e-7
1.9070855817229841e-7
1.946773908818649e-7
2.4794300090184986e-7
3.77348171659748e-7
5.826089021687802e-7
5.454600491758836e-7
4.5656245078296375e-7
4.824327068420565e-7
7.227117415470829e-7
3.7962570963921057e-7
1.4038929194542903e-7
6.258408786836703e-8
2.1529292340677417e-8
5.019908271394517e-9
2.268027819314267e-9
1.7861900522563947e-9
9.942275840819314e-10
1.5427293746954295e-9
3.741984996316697e-9
4.0272969211936335e-9
5.145125003606055e-9
8.654099434764973e-9
1.8985589361193053e-8
7.590131385143339e-8
6.873876291475131e-8
4.452220075179501e-8
4.6078837557679607e-8
6.077632615681026e-8
9.405088655224713e-8
1.1026495368631095e-7
2.2036659877775034e-7
1.413730819116264e-7
1.0499184976075928e-7
9.623962699191316e-8
9.875068808166502e-8
1.1028891725155055e-7
1.3287199632003429e-7
1.6871317562137306e-7
1.9995411785181227e-7
1.0100784754546491e-7
1.5512622197640578e-7
1.3327852897156889e-7
1.3585734435461463e-7
2.207545167833995e-7
3.6479204073367634e-7
2.1099852952497883e-7
1.0044706514746428e-7
5.594410094414323e-8
3.452541699145128e-8
2.084549655286258e-8
8.391412726947343e-10
3.7366730313180466e-8
2.3004388088879452e-8
3.1558264431835958e-9
1.4822283539422953e-8
2.68595233105411e-8
3.571431951415858e-8
4.416761819951941e-8
5.3904473340117027e-8
6.636220133135475e-8
3.2291316717794084e-7
3.2099615655224505e-7
2.2048385735204462e-7
2.3899969439661244e-7
3.31310111906665e-7
5.485233990909461e-7
6.539334968014433e-7
5.171682553960629e-7
5.012253367498337e-7
6.938060782680202e-7
1.7800055386063692e-6
8.420986457450495e-7
2.2595019887006392e-7
6.023755070609844e-8
2.0114779610145778e-8
7.292580683647506e-9
1.2125706913234258e-9
3.7694180106980215e-10
3.72567466561881e-10
2.8797607217339715e-10
8.912386099271928e-10
3.511226475478734e-9
2.8761437922543063e-9
3.8455589337017926e-9
8.941988982302796e-9
2.3943406506856715e-8
1.3117023341865985e-7
4.83762629815951e-8
3.8146643758727545e-8
4.500634326554896e-8
7.318690669981896e-8
1.6808335234617545e-7
1.631908201183095e-7
1.1876993696621918e-7
1.039972390183818e-7
1.0218049171657414e-7
1.0854463814994772e-7
1.229468992596847e-7
1.4544234897643248e-7
1.643268047712259e-7
1.1151834112803045e-7
6.652238051464398e-8
6.107514281581704e-8
2.2959272861684232e-7
2.9209684292443334e-7
3.8299078525186943e-7
3.325288814970051e-7
3.739225643814369e-7
2.3605890926404738e-7
1.5120447062853627e-7
1.4102852160045464e-7
1.0531933570182846e-7
9.188801200360444e-9
2.9967429335594395e-8
3.446157997242321e-8
2.542578277096845e-8
1.0759173686047006e-9
2.575402118506539e-8
4.727946134096424e-8
6.608095965183547e-8
8.536129643593569e-8
3.881922259393499e-7
4.521043067859114e-7
3.4213081937162667e-7
3.9718607096967285e-7
5.969390293438107e-7
9.801088987455512e-7
8.592906024651554e-7
7.069560551807712e-7
8.302238995298033e-7
1.7539915992095589e-6
0.000018768932841522568
5.5671216419778916e-6
8.107058602104826e-7
1.1817656958846584e-7
1.6602468225395585e-8
8.366829214443062e-10
1.7396191565259715e-9
2.3815095659480747e-9
8.416261313491983e-10
1.3817797535585414e-10
3.281066214896989e-10
3.661447341899527e-10
5.058048368359141e-10
3.4255855155635703e-10
3.093795944566813e-10
7.979037686830052e-10
5.533686764347705e-9
3.729178992178995e-8
2.345231223008336e-8
1.6189265940128038e-8
1.9012519576260534e-8
3.7185784010584024e-8
1.09065990281312e-7
1.7706554350111326e-7
1.379687166266358e-7
1.1274572289808902e-7
1.0401474509386933e-7
1.0456577749027962e-7
1.0818513044220669e-7
1.0000296529658416e-7
5.042089243095249e-8
2.61891045142029e-8
6.246176278967045e-8
2.4533520638294365e-8
4.5681650457924566e-8
1.5105837785410829e-7
3.7023062484973603e-7
6.449470632151599e-7
1.148797326981458e-6
1.0738988418845755e-6
6.217440856636057e-7
1.7305467121495143e-7
3.25891524439113e-8
9.580605123330076e-9
2.5919231863279482e-8
3.300155039497937e-8
3.0869070150392684e-8
1.1683353562506369e-8
2.538732159027494e-8
6.685324799337593e-8
1.0687131763453463e-7
1.484271151460142e-7
8.069507061258624e-7
5.564806384475218e-7
5.172837012470252e-7
7.218689418431209e-7
1.276116561529645e-6
1.1819946400199818e-6
9.188603265384953e-7
1.1096331462704105e-6
2.8980454641654287e-6
0.000013823588378204156
2.3378019620736813e-6
1.7056068131003612e-6
5.906105654037184e-7
1.2286158354122991e-7
4.19502077771852e-8
1.73475493096701e-8
6.256846731510881e-10
1.1254247792556857e-9
4.111021701688944e-10
8.697580995620455e-10
9.762317751179154e-10
1.7002232357530081e-9
1.111402336980958e-9
3.948317365479605e-10
1.6784918951024224e-11
1.3102637524281215e-12
4.7843943418956e-13
5.210175989272152e-13
2.491495006872027e-12
5.8656481951049494e-12
1.8191222130672285e-11
1.4504298529690011e-11
1.2287512117406703e-11
1.027030229390691e-11
8.153125387104768e-12
6.08571209472301e-12
4.142164734545749e-12
2.116554344801637e-12
1.4881350040784834e-12
7.640472440035206e-13
2.325813627906157e-13
1.7031766920049046e-13
3.962115303133205e-12
7.018861624413071e-12
8.45209496675104e-12
6.039259882967708e-12
1.8284864148451722e-13
3.1818822332906655e-12
5.005568117756204e-12
6.3387917252937005e-12
7.565092600225659e-12
8.837290961723101e-12
1.023027233242935e-11
1.1792767635207612e-11
1.3568171232779134e-11
1.560520476989592e-11
1.7965340017830895e-11
2.072997924585687e-11
2.4009244416773432e-11
2.7953601575898522e-11
3.2770556536076114e-11
3.551334609037553e-11
1.5215750276319973e-10
1.7440042994248974e-10
1.6990982072445927e-10
1.6279898890595797e-10
1.5734948459492998e-10
1.5419379396219577e-10
1.5321122935979028e-10
1.5414281916065505e-10
1.5674282017217226e-10
1.6081224389061838e-10
1.403134545997888e-10
1.8135074580872728e-10
2.9082988758841024e-10
4.4534114847309773e-10
4.796990688244827e-10
2.3822724565887013e-10
6.598241512628573e-10
2.250262805462215e-9
1.6985968391589952e-9
2.05400851967101e-11
4.957578388284819e-13
0.
0.
0.
0.
0.
0.
0.
0.
0.
2.7579116261124125e-13
1.3558379502166827e-13
1.4328721473244748e-13
1.6890989549779747e-13
2.05025299768026e-13
2.5172684641281685e-13
3.1114494920718773e-13
3.865966067076066e-13
4.825551398516695e-13
6.048910351893325e-13
7.612649883314297e-13
1.001494831221109e-11
1.001350996666197e-12
1.886428878494775e-13
1.5924745022641312e-13
3.9659872959211015e-13
6.417992165170598e-13
9.48967242327949e-13
1.3673671967976723e-12
1.9575946997332757e-12
2.8034452344543095e-12
4.025835236859994e-12
5.801300060454671e-12
8.386231877118897e-12
1.2144588734413315e-11
1.7567207832116348e-11
2.524977198617826e-11
3.576880775958346e-11
4.941236589286173e-11
6.589094473376901e-11
8.439595187064356e-11
3.31167409883083e-10
1.0983091293499482e-10
4.6180797928602663e-10
1.3563998181192413e-9
2.0948134694032803e-9
2.476673223356285e-9
2.7280822669729163e-9
2.9679861328492167e-9
3.2236737258474695e-9
3.4949785232696314e-9
3.774493567762755e-9
4.651267276060769e-9
2.003445141848447e-9
7.126124941781156e-11
3.6106124631285517e-10
6.00770925265515e-10
9.770267590181336e-10
1.900337378303431e-9
4.886942900621038e-9
2.1388472750075886e-11
1.0489288544835572e-9
1.1405160256029221e-9
1.1324821037738257e-9
1.144403373235392e-9
1.1941927526283458e-9
1.2862623827488179e-9
1.42416870423839e-9
1.6103122596137293e-9
1.8389947725732586e-9
2.0804804414845747e-9
9.688522516994166e-9
1.3344898502915713e-8
1.1015001043638161e-8
1.3604574050989327e-8
2.0386606540937008e-8
3.563861472383795e-8
6.319495193778324e-8
7.508609601130886e-8
7.44606232090424e-8
7.924646394802265e-8
7.999274525037943e-8
2.191856219531126e-8
8.811607987216087e-8
8.606090822476886e-8
1.0794614830999728e-7
5.564950072971733e-8
1.8124134732975822e-8
9.698108361514671e-9
6.6194945618167086e-9
4.6878642387504554e-9
2.4637118765541745e-9
5.315328687351106e-11
8.4293863761857e-10
1.3070282045336045e-9
1.2529112449340183e-9
9.960869320155891e-10
7.2259233010540845e-9
4.733436258259525e-9
4.3786784716175505e-9
4.580795104191083e-9
5.1410316443744006e-9
2.265705218838162e-8
6.22330476821632e-8
5.191988742830088e-8
4.1731876249642566e-8
4.0062297675093435e-8
4.1603371689877526e-8
4.496193305515902e-8
4.983976214308349e-8
5.627072520637976e-8
6.429986940588719e-8
7.368960118173535e-8
5.0821359467715196e-8
4.190946349755998e-8
3.211461532211117e-8
2.7260073495658866e-8
2.569747583999849e-8
1.454800718972169e-8
5.243625420600589e-9
2.445933177150039e-9
1.6180519992175076e-9
1.7606586863311218e-9
3.5095789785495266e-9
1.1400387953833444e-8
2.9393103513226097e-8
1.6416825514526046e-8
1.34894485423107e-8
1.3420997116566316e-8
1.499078567913252e-8
1.8370137587710802e-8
2.46672748063579e-8
3.680400382325795e-8
7.480376025105706e-8
7.52528547389485e-8
4.664526693245343e-8
4.66400505572889e-8
5.814009209099667e-8
8.573945143667557e-8
1.3797999290540232e-7
1.6653328252041698e-7
1.5134551374016e-7
1.482532895209956e-7
1.6392977039640027e-7
1.49596435915638e-7
1.810915905487799e-7
1.0721442708400261e-7
3.608675652520864e-8
1.7672147014297848e-8
1.2019616293095194e-8
9.054658523899462e-9
7.15130869120087e-9
2.98494414357673e-9
6.457703554250216e-10
4.605059843783734e-11
2.8331985564078056e-10
2.145931923284851e-9
1.0714203659225978e-8
2.4930647301389728e-8
1.3369041101701067e-8
1.1479339827362536e-8
1.181336032046886e-8
1.351557284074157e-8
1.6803803404697658e-8
5.955745464487534e-8
1.2283349313427136e-7
7.116082110787412e-8
5.767265305438415e-8
5.652492872458441e-8
6.08962277137965e-8
7.014351175915404e-8
8.554268650585692e-8
1.0862762914880858e-7
1.3689471893017817e-7
1.5744469960380366e-7
8.504273335614871e-8
6.108808070682539e-8
5.3087608732290006e-8
3.9732885233487394e-8
3.35648063702622e-8
3.1599870952026536e-8
1.5143139252423372e-8
5.393377285809555e-9
2.4172083120575786e-9
1.3110554452071795e-9
1.1276520692468614e-9
3.184764365119086e-9
1.797000065024638e-8
2.0272676576762305e-8
1.45409603004408e-8
1.3483309246884925e-8
1.4127118882563462e-8
1.605986857196557e-8
1.956204496281875e-8
6.859403853602628e-8
1.0784279522778798e-7
6.35562270853816e-8
5.9557248227821556e-8
6.821242819359251e-8
8.935539523531171e-8
1.3122727129436382e-7
1.952058830041462e-7
2.1635749681349085e-7
1.9356094397644002e-7
1.8421996068341144e-7
1.9913926238995268e-7
1.9226477261628606e-7
2.2355919238646458e-7
7.919517420232222e-8
2.5244145504795172e-8
1.3403545453698828e-8
9.30177357217316e-9
6.765520836201027e-9
4.853929844837713e-9
1.249073987389353e-9
8.829945479749112e-12
6.748236094772807e-11
9.769494983133929e-10
4.984275822768676e-9
2.935672998126693e-8
1.9868342439123095e-8
1.3796944269629766e-8
1.3036944701107514e-8
1.4189125520250957e-8
1.6981734884114098e-8
6.27531909861467e-8
1.4208631946154504e-7
9.109051165305027e-8
7.264667275268623e-8
6.996353368759111e-8
7.360807735008133e-8
8.195540880954997e-8
9.55652449710775e-8
1.157009632771099e-7
1.4285828047167205e-7
1.739446788929962e-7
9.514515601440419e-8
8.057665294019236e-8
7.917261055967467e-8
6.583417576807492e-8
6.163916250167626e-8
4.942265042360792e-8
1.8589773877859223e-8
7.514919612239633e-9
3.79691768962174e-9
2.3330572220170574e-9
2.395331372587554e-9
7.580736216944484e-9
3.809804735676742e-8
2.5474345924265803e-8
2.1035536870271725e-8
2.0627095813683302e-8
2.2233358922087286e-8
2.5713044396230605e-8
3.169626479859922e-8
4.1757176353471194e-8
1.340885737303359e-7
1.5261154580957861e-7
9.211233385579872e-8
8.965364334076463e-8
1.0823284748401163e-7
1.535683166627925e-7
2.4009693810205984e-7
2.8870212977452256e-7
2.5068882244730464e-7
2.3501473180079317e-7
2.626662481762491e-7
2.3592476772869603e-7
2.7264803867501445e-7
1.224799753698166e-7
3.512758858001474e-8
1.648915716339202e-8
1.1025560420614186e-8
8.18022274137112e-9
6.405611590205743e-9
3.293562580654929e-9
1.0640790006439787e-9
8.138214476655428e-10
1.8230044812284527e-9
5.2234971419551924e-9
1.8396252051918622e-8
4.9181101313949564e-8
2.3520925917816654e-8
1.959718059092849e-8
2.026433264176434e-8
2.3807954721336476e-8
3.1004932481145284e-8
8.983586716458564e-8
1.7948402571494984e-7
1.0325234490185139e-7
8.255124183170167e-8
8.006500222404173e-8
8.561018588018686e-8
9.821786017805258e-8
1.1972117348575945e-7
1.525432279101863e-7
1.950527493846827e-7
2.3274965903384886e-7
1.20004156540138e-7
8.825150257955124e-8
9.306298060386831e-8
8.66242904734031e-8
7.763869406339732e-8
7.125246476483222e-8
2.9798620898635232e-8
1.1358733809047583e-8
5.227867763674433e-9
2.5241317282077375e-9
1.0320291681920657e-9
2.2798967892614294e-9
2.4510594406281798e-8
2.3865813730305067e-8
2.0962936010039077e-8
2.094677128239776e-8
2.2539008469850245e-8
2.5688702501240866e-8
3.0858993286069363e-8
1.1744496555233753e-7
1.7943222525392228e-7
1.0693875575925443e-7
1.0156265492333395e-7
1.1823636747579247e-7
1.587796628971066e-7
2.3948898376058625e-7
3.355890351860344e-7
3.1829009061432026e-7
2.769193344102526e-7
2.7700321711869126e-7
3.364029943435365e-7
2.7956000620729794e-7
2.4651830746215125e-7
1.0878895183921489e-7
2.618833674238097e-8
1.031226408101313e-8
6.509557628598888e-9
4.570677568875255e-9
2.9366819711761802e-9
1.299303577544816e-9
2.3481623183563256e-10
5.380153409884538e-10
1.9321104106168983e-9
5.9421050792614835e-9
2.387948347394292e-8
3.775216071026328e-8
2.0683743306287705e-8
1.832764808192822e-8
1.9681040395168953e-8
2.3844509387575726e-8
7.997697653994021e-8
1.820949506935401e-7
1.2696752112213422e-7
9.857100204206414e-8
9.263560553425051e-8
9.520272928207477e-8
1.0343825495911277e-7
1.1756388784899422e-7
1.3877693780876372e-7
1.6795276896958909e-7
2.032290566366631e-7
1.228136237946379e-7
1.1347682429312275e-7
1.343050860707354e-7
1.465159627741721e-7
1.4964381353310287e-7
8.141819343184767e-8
3.209460304517105e-8
1.507022445356224e-8
8.252942987814107e-9
4.8548250160982035e-9
3.3697309111225956e-9
1.1288050905671722e-8
3.052622014418154e-8
2.8463730220823924e-8
2.9062136230452872e-8
3.109356510560624e-8
3.4763837256191445e-8
4.062144783237485e-8
4.9700171507694204e-8
6.396981592980928e-8
2.341698950682061e-7
2.3634120396629956e-7
1.4844863434595772e-7
1.494194525260099e-7
1.8836271047955761e-7
2.8304747983892536e-7
4.2877478545028884e-7
4.0646851502212617e-7
3.4334477844781226e-7
3.533223211490205e-7
4.7596336285702407e-7
3.56760401948529e-7
2.8345409047078666e-7
1.6015386489706756e-7
4.3506714988678537e-8
1.3071466695254233e-8
6.916382153485059e-9
5.129547603180252e-9
3.329893412728098e-9
2.7622564789953916e-9
1.5814895988416632e-9
1.443601495071758e-9
2.5239313993629216e-9
5.584781837538951e-9
1.4970504394821078e-8
7.531972065966662e-8
3.814700548227158e-8
2.7193226910386475e-8
2.6951606540933635e-8
3.1663827870596146e-8
4.226590273030376e-8
1.0599332778768312e-7
2.2311795159236527e-7
1.4083233685932866e-7
1.0863093292231846e-7
1.0209783625310596e-7
1.0580180799447532e-7
1.1731115774468075e-7
1.3786520508445445e-7
1.6994047600549484e-7
2.1412410368244782e-7
2.5602205841874576e-7
1.4928327660336496e-7
1.2211855534656145e-7
1.4109981622784554e-7
1.8314086413211548e-7
2.0790387749729229e-7
1.215515728989167e-7
4.899613600941078e-8
2.3049516660352298e-8
1.2261369346369957e-8
6.314787038807044e-9
1.06382278847061e-9
4.258894796686965e-9
1.118954193024846e-8
2.1866862316977115e-8
2.737332264115566e-8
3.139669024845998e-8
3.5875171443501674e-8
4.1891473623049116e-8
5.0472416605014303e-8
2.060215695709529e-7
2.7465323578331206e-7
1.7132811051206738e-7
1.7032923480643065e-7
2.1001605428471327e-7
3.0587373835320647e-7
4.788222529081723e-7
5.105675387658717e-7
4.198431806002746e-7
4.0368345497940933e-7
5.018180125445383e-7
9.249827299328785e-7
5.7444477844954e-7
2.3334042666526233e-7
8.106157964565934e-8
3.5307179211179e-8
7.653882768887278e-9
2.273805221405093e-9
1.402356548340253e-9
6.091097297368041e-10
2.082646417411717e-10
7.728222400228469e-10
1.3929186198949258e-9
2.1092070348398807e-9
4.453645438752199e-9
1.1270300103503172e-8
5.477953534904113e-8
3.614198378849921e-8
2.4072116809093937e-8
2.387449347945523e-8
2.8723847369991575e-8
8.271349392621018e-8
1.9112274450821702e-7
1.733589295980489e-7
1.292304464073777e-7
1.1613254978193103e-7
1.1529694421113543e-7
1.2176168671627933e-7
1.3532150395684155e-7
1.5764772037835773e-7
1.9051426861777543e-7
2.270191073693937e-7
1.7238269310346355e-7
1.6271491875189585e-7
2.2008981849646725e-7
3.810415527818652e-7
2.8315974673068115e-7
1.2644185255046753e-7
6.644421335211267e-8
4.0623384881118674e-8
2.7453211500899487e-8
1.908826404723217e-8
6.885112007113666e-9
3.9184658607700516e-9
8.082270786480897e-9
2.3172886452853002e-8
3.5256860640060127e-8
4.4786572704001334e-8
5.4238461329936476e-8
6.559488190901414e-8
8.073436527192225e-8
1.022324084164726e-7
4.4854130717064463e-7
3.600753113256012e-7
2.4771491541451895e-7
2.689632568496998e-7
3.749738690010902e-7
6.169814218667017e-7
6.90199527648331e-7
