# Supplementary material for: Observability and Controllability of Nonlinear Networks: The Role of Symmetry
Source: Phys Rev X. Author manuscript; Available in PMC 2018 Nov 13. (PMC6234006; doi:10.1103/PhysRevX.5.011005)
Supplement: Code Archive [file NIHMS982008-supplement-Code_Archive.zip › MathematicaData/FNObsDELTAHetN3M1ChaosK16IC1]

9.657176802482018e-9
6.0849112302651144e-9
5.69338302078437e-10
1.0677186796810297e-10
2.458956472610045e-11
9.702450541563907e-12
6.386942259421439e-12
4.821604407758153e-12
4.567892078998393e-12
5.158138403822587e-12
5.740107479351164e-12
6.011846927339548e-12
2.09565040529379e-11
2.6151202580630585e-11
2.7888227066637955e-11
3.100915307895484e-11
3.225993847380263e-11
1.514065402381988e-11
4.861960905010731e-12
1.968157598843846e-12
1.159372355641409e-12
9.508306573790301e-13
9.43757121102866e-13
1.0215091960356425e-12
1.145242507532154e-12
1.3013605601412847e-12
1.4860763771627806e-12
1.6998407600830013e-12
1.945005056929976e-12
2.22476193651014e-12
2.542620987949479e-12
8.959002848303204e-13
4.077726452295915e-12
6.000551892554465e-12
7.844537121338033e-12
9.990642603928026e-12
1.2657636378352419e-11
1.6049707884182767e-11
2.040652977048997e-11
2.6024661915670394e-11
3.325464643644381e-11
4.2445808278633744e-11
2.307594598053151e-11
1.4694008960478064e-11
8.023407988549014e-11
9.904815227873765e-11
7.300087711521661e-11
5.252239350222429e-11
3.6555882470654196e-11
2.2103370891731936e-11
7.038668329894419e-12
1.07094128954666e-11
3.3847078257998756e-11
6.657623010306862e-11
1.1611895180405244e-10
1.9575667298895638e-10
3.3032471670019966e-10
5.561067939203347e-10
8.340882003677299e-10
8.818698582225499e-10
6.499167656749939e-10
2.0500377106059248e-10
2.723811937136826e-10
5.172603072125352e-10
8.098262192305291e-10
1.084234627935159e-9
2.9303464197036403e-10
6.948186827877061e-11
1.308276669134312e-10
1.5987849360249028e-10
1.5294976142639538e-10
1.371885511289147e-10
1.2473750217619363e-10
8.308690174775832e-11
6.923159207492777e-11
6.80818557567868e-11
7.707891844051054e-11
1.0280935183893336e-10
1.5472416047701935e-10
1.8844992530991095e-10
1.0806605912966448e-10
1.718202915242982e-10
8.075186496333309e-10
1.8902595284404794e-9
1.1318955984153749e-9
1.34594767032986e-11
2.3259034350130396e-13
0.
0.
0.
0.
0.
0.
3.901966706716602e-13
7.6201370609324e-14
7.429402095241747e-14
8.454506931169034e-14
1.0002475983206821e-13
1.2012391024822198e-13
1.4554119826681498e-13
1.7754612072121128e-13
2.1787749642948942e-13
2.6881014369531336e-13
3.332978300483937e-13
1.068314459414402e-12
2.6627260009560385e-13
2.7477608139610525e-14
6.905332769650478e-14
1.38446466040528e-13
2.1166896100632076e-13
3.044086211704563e-13
4.3071106671043014e-13
6.075060024722708e-13
8.579135134787067e-13
1.2149910763593547e-12
1.7268619591904042e-12
2.464155282009636e-12
3.530943100482138e-12
5.080567446486882e-12
7.33752202003211e-12
1.0624655539278922e-11
1.5388375652330018e-11
2.2198124646317146e-11
1.0057848042418596e-10
9.932572644673986e-11
8.024122023819911e-11
1.0713552329534493e-11
1.9148134253248414e-10
4.625547999600983e-10
7.880356280627556e-10
1.1110334317320689e-9
1.3911333407105454e-9
1.619895812943455e-9
1.812072043735977e-9
1.9853437265468104e-9
1.0597853674083242e-9
1.5841729658923678e-10
3.7254827540543073e-10
5.906521280955528e-10
1.2720002588702246e-9
6.139742771143347e-9
1.496969416864031e-9
2.381139110003637e-10
3.7318444778590537e-10
4.1100488551789445e-10
4.495237097688136e-10
5.052906193218605e-10
5.867542653158507e-10
7.054459224298102e-10
8.816136141235567e-10
1.1533237029250323e-9
1.5976277580498305e-9
2.3874473938735915e-9
3.9615326995777674e-9
1.4109071010566637e-8
1.8981153738086927e-8
1.318273650750433e-8
1.4399217484728787e-8
1.9164819963074858e-8
2.9430587314712595e-8
4.9728829810912216e-8
7.229927037555545e-8
7.434993958108259e-8
7.26382115147122e-8
7.479972393590774e-8
7.901916819989147e-8
7.630921207195507e-8
4.0052802901606914e-8
1.963035828970144e-8
1.1823245010337823e-8
8.920216466398988e-9
7.2943128992369485e-9
5.1565682294903834e-9
1.5420282136175005e-9
3.938834531649918e-10
3.305957956832153e-11
1.4413550505040716e-10
1.4672612978993622e-9
9.340543374544065e-9
1.0034613021888877e-8
6.759787625473988e-9
6.233554316836422e-9
6.6035485341976995e-9
7.651838854581253e-9
9.556764788944963e-9
3.2794238278517706e-8
6.160575515044586e-8
3.40554549970979e-8
2.7828163297934183e-8
2.7368493386316274e-8
2.9547451556609356e-8
3.4048917742328914e-8
4.130389955586275e-8
5.110974135634491e-8
5.910154965774199e-8
5.778311354835353e-8
3.70237877541891e-8
2.3781025559270988e-8
1.5231576384680047e-8
1.0134255590228263e-8
8.115761420935159e-9
7.347027423653902e-9
4.407921777107148e-9
1.524371018240007e-9
6.617870516117715e-10
3.885820424547625e-10
4.2185483818844023e-10
1.113545268283038e-9
4.801264703058511e-9
7.95640625655176e-9
4.897765953925564e-9
4.289284607526728e-9
4.4012767763051985e-9
4.987449316179191e-9
6.130240806246287e-9
8.171686301630406e-9
2.5658251898790744e-8
3.8010760228225535e-8
2.3309757861064647e-8
2.269130059919793e-8
2.691655183554454e-8
3.6395042783933085e-8
5.4817229690790524e-8
8.426081313140104e-8
1.0189711493941811e-7
9.752340266774231e-8
9.377730014040897e-8
1.0830517717820384e-7
7.136179002957387e-8
3.5237748613149866e-8
1.8353360926932997e-8
1.2549347998536205e-8
9.978798078106203e-9
8.340783973600429e-9
4.521301937349373e-9
1.428488900540351e-9
5.721491277364953e-10
4.5006987701103674e-10
1.137693908199597e-9
4.179574227240754e-9
2.134852104682901e-8
1.3029429094930741e-8
9.458057811628233e-9
9.003560985601156e-9
9.811995581657802e-9
1.1764188115277783e-8
3.622174015832272e-8
6.920012987492342e-8
3.8865967444321097e-8
3.1884393993644714e-8
3.142180281291288e-8
3.395088539290554e-8
3.912143210273539e-8
4.7472980955601426e-8
5.911211097851224e-8
7.025132034857163e-8
7.231117571997536e-8
6.496472593595148e-8
4.82260170756308e-8
3.054428402540388e-8
2.1382538265078172e-8
1.3755943215705616e-8
1.067378874708545e-8
9.697803430301954e-9
5.721653573566703e-9
1.7651802070987225e-9
5.858322148076224e-10
9.150341726588715e-11
1.4547484365779033e-10
4.1242154099446155e-10
6.0083524385530005e-9
6.035404597828843e-9
4.618033752702423e-9
4.414014908251278e-9
4.6925021375388164e-9
5.360465963493191e-9
6.509420834572769e-9
2.701675210060879e-8
5.2860868887567064e-8
3.172100729378911e-8
2.9049784030070715e-8
3.217915147539661e-8
3.98376181572688e-8
5.396154145950149e-8
7.832358595071168e-8
1.1084231128577622e-7
1.2613811783009418e-7
1.195702922566093e-7
1.1186756244171059e-7
5.758990192900046e-8
2.863547253541825e-8
1.738591171425823e-8
1.316553611054664e-8
1.0837387210526663e-8
8.737098166364387e-9
3.5131606360436293e-9
1.4091103228271008e-9
9.236042464689886e-10
1.250119196205166e-9
2.9475233422661363e-9
9.36352316087041e-9
3.255977966284244e-8
1.5947780683590473e-8
1.2600328196849551e-8
1.2542851752702637e-8
1.4248218148422613e-8
1.795423504541172e-8
2.5074298620588247e-8
5.592808809334462e-8
7.897625348837177e-8
4.1597721758813606e-8
3.468868316332851e-8
3.495766444534971e-8
3.92599726723971e-8
4.800397930296706e-8
6.188066453929106e-8
7.453125722407627e-8
7.173407477274198e-8
5.964769786403575e-8
5.6075807182095844e-8
3.2334770457525936e-8
2.308045407361527e-8
1.4658064118053737e-8
1.0682395107013429e-8
9.381247701839432e-9
7.541727627808439e-9
2.7237693446971434e-9
9.845042544640909e-10
4.084023786579645e-10
1.8487753837550184e-10
4.330253116007092e-10
2.7081984862776735e-9
9.484957813188344e-9
5.498586730876528e-9
4.667797372162278e-9
4.681212864299052e-9
5.1640200932856796e-9
6.125594052932589e-9
7.775431790604211e-9
2.8972111323640654e-8
4.840328450587205e-8
2.8946987637139804e-8
2.723261065036123e-8
3.113113353501103e-8
4.022427338823874e-8
5.755898458207311e-8
8.700138845185884e-8
1.1449491278114841e-7
1.1434181624056526e-7
1.0686572492578237e-7
1.201587293138841e-7
6.847763212197598e-8
3.251310311390365e-8
1.7856514593958527e-8
1.279457799833005e-8
1.0292431865683917e-8
8.601071056710416e-9
4.119334401015646e-9
1.4305005468071254e-9
7.311125128388785e-10
8.027534530746434e-10
1.923691520935893e-9
6.264589447403302e-9
2.8611739494495818e-8
1.4998216468389453e-8
1.1211669156079549e-8
1.0848755516183162e-8
1.2027606232486482e-8
1.4742860317644467e-8
4.175341219820684e-8
7.523599228898411e-8
4.1472374157129134e-8
3.410929558307529e-8
3.372866063427812e-8
3.66710084983995e-8
4.269707716365642e-8
5.252306623472335e-8
6.595943023709339e-8
7.71508964759911e-8
7.658486622845186e-8
6.717812163170955e-8
5.3713800323013304e-8
3.294313758688687e-8
2.5009751089298062e-8
1.6220465651579574e-8
1.2328246864185638e-8
1.1256026223093664e-8
7.051199141808153e-9
2.1597967094714675e-9
6.943592500599949e-10
7.578074362467783e-11
3.0119188807598055e-10
2.3014683827297738e-11
5.134090635637081e-9
6.1795387480443175e-9
4.830432621743643e-9
4.647125115941329e-9
4.940090223552434e-9
5.619831499209386e-9
6.7714038013235076e-9
2.8833608680131004e-8
5.78484505702155e-8
3.473908564205076e-8
3.1649978326421466e-8
3.486199642111003e-8
4.2863855133329824e-8
5.7588294918228886e-8
8.294644331348954e-8
1.1733616248662992e-7
1.3446231046834867e-7
1.2721094483980788e-7
1.1805061290040235e-7
5.907782819770909e-8
2.8413907581643366e-8
1.7301404011383974e-8
1.3118660002051117e-8
1.0722261768489419e-8
8.633964954312411e-9
3.5034288690217674e-9
1.4494063854258195e-9
1.0110670255339988e-9
1.429686870619382e-9
3.318376955380378e-9
1.0278919134196392e-8
3.5296716699353855e-8
1.718558360468723e-8
1.3568989062340026e-8
1.3545164440777689e-8
1.5477422612570958e-8
1.9686729151946914e-8
2.7888448994492832e-8
5.8871005211284285e-8
8.237405738581673e-8
4.3303332545660584e-8
3.606865560005981e-8
3.631516838962792e-8
4.076687514553658e-8
4.9858950808863354e-8
6.434418561794355e-8
7.781884895669471e-8
7.559019643557653e-8
6.32273985647381e-8
5.8455314726334263e-8
3.3566950028913955e-8
2.519590627679361e-8
1.657587811594841e-8
1.2107140257948995e-8
1.0739780884788521e-8
8.552972606632306e-9
3.0441581531796787e-9
1.1017498664738751e-9
4.4852356568542396e-10
1.740088516005845e-10
3.89074372214079e-10
2.8105108455543756e-9
9.730370814887113e-9
5.8110983056181005e-9
4.994258415794769e-9
5.0298152886511424e-9
5.551860513264952e-9
6.57414153194606e-9
8.312883988099428e-9
3.135801117305108e-8
5.2039827244820404e-8
3.10451538142402e-8
2.9168242433268428e-8
3.3313007252062474e-8
4.3041439977233716e-8
6.165028644350409e-8
9.306171802671252e-8
1.2059803705255406e-7
1.1846425080327912e-7
1.1040291205379045e-7
1.2644210272818857e-7
7.312245160518155e-8
3.295574408716455e-8
1.7707662346781182e-8
1.2592795128725364e-8
1.0031630314595047e-8
8.355547211412002e-9
4.1864428974859615e-9
1.4564989651680849e-9
7.584249490220342e-10
8.577892492425508e-10
2.0247127382366386e-9
6.393240242813893e-9
2.9453940025286204e-8
1.5912402865315366e-8
1.1727142154269307e-8
1.1301403690095342e-8
1.2529267705518372e-8
1.5397982108418696e-8
4.297663271865814e-8
7.77978622522784e-8
4.2936252367490904e-8
3.52150541999111e-8
3.47267123762342e-8
3.76341471929623e-8
4.3648332980653845e-8
5.347286246641712e-8
6.706867190948768e-8
7.926233136533434e-8
8.04347188755857e-8
7.171350969400069e-8
5.423024172869478e-8
3.371748101027194e-8
2.7348221869136956e-8
1.8337885786776994e-8
1.409124085429001e-8
1.3078727518792518e-8
7.769303550929271e-9
2.383761919774133e-9
7.799115591597685e-10
8.211468638353366e-11
3.769710493670606e-10
1.082786839487076e-10
5.536266334462973e-9
6.32259962730838e-9
5.1224464679946785e-9
4.989274466447578e-9
5.329411056631804e-9
6.07116157507214e-9
7.3099284630833314e-9
3.122725411855869e-8
6.193872697735611e-8
3.7094147855188576e-8
3.3860874039324524e-8
3.738635725288905e-8
4.614741584846783e-8
6.237131696785065e-8
9.036306521770487e-8
1.2667076025639988e-7
1.4043319723587922e-7
1.3064177113003078e-7
1.287418366724788e-7
6.303199053729949e-8
2.8646006139715586e-8
1.7031334339966748e-8
1.2763395947409369e-8
1.0284541427951765e-8
8.420688301438081e-9
3.601378353835881e-9
1.4798769255176944e-9
1.0411720736633724e-9
1.4810141028418498e-9
3.379061245993347e-9
1.0152070010498736e-8
3.777985210737762e-8
1.8253281908951997e-8
1.417321773928353e-8
1.4076756900967487e-8
1.6080025339982713e-8
2.051171069417256e-8
2.9233154876737685e-8
6.021977460574915e-8
8.553369140206659e-8
4.489556184830857e-8
3.7243915566281927e-8
3.7343169832313927e-8
4.170780758116538e-8
5.0704261434158724e-8
6.521479428701518e-8
7.997889878791584e-8
8.022374968922731e-8
6.831611213654495e-8
5.9335429692042656e-8
3.424811963607956e-8
2.7288759744633347e-8
1.8867703694789047e-8
1.3967115215221029e-8
1.2638430465496492e-8
9.677074957752124e-9
3.3501249031879987e-9
1.2345248278063038e-9
5.037913671121313e-10
1.7679427898956738e-10
3.773948490266513e-10
3.132092559046874e-9
9.862413026296072e-9
6.169548584765565e-9
5.405939947357192e-9
5.485391087023058e-9
6.071371094530173e-9
7.190137713143366e-9
9.075014083075995e-9
3.444459138500951e-8
5.600342083247102e-8
3.3376227149371484e-8
3.1411284375165504e-8
3.5965224465074686e-8
4.6683711986529904e-8
6.731865393374437e-8
1.0160516870892833e-7
1.2758262007668513e-7
1.2200952347778416e-7
1.1378417005612799e-7
1.3326195676183072e-7
8.038652423825922e-8
3.3689063823458493e-8
1.7417074931543757e-8
1.2193959256199433e-8
9.579864946131598e-9
7.911326877188971e-9
4.288415670026572e-9
1.4864758556525798e-9
7.777406197414088e-10
8.955161916219561e-10
2.0747246688206323e-9
6.318695657704731e-9
2.92534524912761e-8
1.7046104214611437e-8
1.2254491647820307e-8
1.1716896962425875e-8
1.2966365108057273e-8
1.5961072017027757e-8
4.396450941850284e-8
8.051904785238186e-8
4.4600450810245565e-8
3.641532864857749e-8
3.574937879011401e-8
3.853189893766921e-8
4.438714698327975e-8
5.396864357199072e-8
6.742917174060151e-8
8.070396215150383e-8
8.459613506917384e-8
7.748610062580401e-8
5.391268121453087e-8
3.438878423170434e-8
3.02131423248932e-8
2.127665527078053e-8
1.667554281317896e-8
1.5799178211425054e-8
8.613005679759512e-9
2.671840386584519e-9
8.992381667357863e-10
9.398606484726756e-11
4.852643545886254e-10
3.1128780352016624e-10
6.052878666045711e-9
6.443199029360911e-9
5.480383401717118e-9
5.429592983162547e-9
5.839965404981912e-9
6.668519444820283e-9
8.026253833214797e-9
3.4421830573493816e-8
6.700492092095225e-8
4.001948434187249e-8
3.66756433972827e-8
4.0685210808240795e-8
5.0579361967599126e-8
6.907154633236605e-8
1.0098282632209573e-7
1.3899574740615269e-7
1.467225224438409e-7
1.341751555004963e-7
1.426903957082984e-7
6.87192973988533e-8
2.884813366734734e-8
1.6524117045836603e-8
1.2169806559636576e-8
9.625920025701718e-9
7.97971335026716e-9
3.7235456884569443e-9
1.5147600165145396e-9
1.0721418024564294e-9
1.5294526213665785e-9
3.408362025385667e-9
9.83491923422311e-9
4.006338091172204e-8
1.9691651259228746e-8
1.4900850532822688e-8
1.4681948000600208e-8
1.6754672690921888e-8
2.144588658375747e-8
3.080357960842942e-8
6.149587667843134e-8
8.929043670143941e-8
4.678543703460022e-8
3.857801056661748e-8
3.8443773919335534e-8
4.261502940680887e-8
5.134226478629872e-8
6.561574872084507e-8
8.165862479028182e-8
8.552035680192873e-8
7.492829793032457e-8
5.9463878398754375e-8
3.4851884430171965e-8
2.984359109278915e-8
2.2107354883526737e-8
1.6718765006772148e-8
1.5551344713365558e-8
1.1118558404126528e-8
3.757287505395606e-9
1.4220918560135478e-9
5.839760866903729e-10
1.7696425489277235e-10
3.4004402796593197e-10
3.578421960456128e-9
9.829811296500118e-9
6.581280271310102e-9
5.920708189890595e-9
6.070433087089513e-9
6.745200014449408e-9
7.990636007865444e-9
1.0061807734609815e-8
3.857612368711764e-8
6.097382592248478e-8
3.6357022796294085e-8
3.434234714043695e-8
3.9513409191232616e-8
5.169916477129677e-8
7.53510097419362e-8
1.1344947115300783e-7
1.3570706746644296e-7
1.2588074388133747e-7
1.1815066491206563e-7
1.3994509694049854e-7
9.102551524999922e-8
3.4574332058393726e-8
1.68917287180578e-8
1.154309680083115e-8
8.913922374103307e-9
7.226361036163926e-9
4.372058639914812e-9
1.5223685204595942e-9
8.005101438211679e-10
9.397922947991985e-10
2.1205634561043653e-9
6.159706001817727e-9
2.7842598322101428e-8
1.8664707998256328e-8
1.2923795575873772e-8
1.2213455924515218e-8
1.3479204089666774e-8
1.66299297389511e-8
4.496273750096605e-8
8.363171099041074e-8
4.660696667852536e-8
3.7805085465867576e-8
3.687545753980351e-8
3.944173008850038e-8
4.5006720228983007e-8
5.4137978929685666e-8
6.715083892122498e-8
8.123963882236507e-8
8.845388130091547e-8
8.418524112235613e-8
5.2958023182762606e-8
3.508653538264885e-8
3.3867075664535505e-8
2.5646709796416966e-8
2.074543687367614e-8
2.0036893670411882e-8
9.698494682701542e-9
3.0913984490694146e-9
1.0820093767994757e-9
1.1466832581341129e-10
6.648498787262765e-10
7.129867353766306e-10
6.2591835448728754e-9
6.5055635646990825e-9
5.9117746694530285e-9
5.995825692964263e-9
6.511268810205257e-9
7.460090314789762e-9
8.9754704172884e-9
3.8766388820323625e-8
7.349706594308782e-8
4.382601559255864e-8
4.042361399413242e-8
4.518634788053361e-8
5.681215627443049e-8
7.881740455272424e-8
1.1653714844102188e-7
1.5462167379365298e-7
1.5307459513483637e-7
1.385167595057224e-7
1.585887036126714e-7
7.699335883232482e-8
2.8995855322249725e-8
1.568496669762834e-8
1.125722662440393e-8
8.70765551499242e-9
7.196937914826766e-9
3.854696564337741e-9
1.5593048951323834e-9
1.1108927667515796e-9
1.584187499202925e-9
3.4163326083543277e-9
9.352127862371495e-9
4.0377297816224496e-8
2.1779756289703326e-8
1.5845527324005465e-8
1.5429292727316096e-8
1.758240413484756e-8
2.2620268403268862e-8
3.286689562609106e-8
6.270354256671016e-8
9.37772143281754e-8
4.906224328067459e-8
4.0103918181254125e-8
3.9617578657596254e-8
4.345784265390422e-8
5.1702256113475546e-8
6.538375621188766e-8
8.233782411552031e-8
9.086372067625963e-8
8.32217491553769e-8
5.865046300407245e-8
3.545623731554704e-8
3.297915087044044e-8
2.6877915946379394e-8
2.104921851008681e-8
2.028307606048203e-8
1.2938708090812386e-8
4.338213359312708e-9
1.7047680378231117e-9
7.075003760644046e-10
1.6832833922993357e-10
2.3302678557187863e-10
4.166314961095017e-9
9.552536096727611e-9
7.045073888978272e-9
6.56810912105874e-9
6.831257103878692e-9
7.63214857002528e-9
9.045979429122171e-9
1.1355068099243528e-8
4.4259556862096844e-8
6.731205635657946e-8
4.026575573561023e-8
3.8284378072924476e-8
4.4418944587601596e-8
5.88711070905605e-8
8.718620084881129e-8
1.2992782470573633e-7
1.4454954737295843e-7
1.3034380160923209e-7
1.2451334667677115e-7
1.450656692714095e-7
1.065774104505144e-7
3.577895006812251e-8
1.6061036072957928e-8
1.054575145527886e-8
7.982288696395148e-9
6.2579741973475045e-9
4.3519488983969696e-9
1.5695698383796858e-9
8.309698002717976e-10
9.941020989255612e-10
2.1591406587432662e-9
5.8973250747915054e-9
2.489920361218968e-8
2.1145389792363767e-8
1.3809234596934408e-8
1.282257744369433e-8
1.4094957915234592e-8
1.7448985854319354e-8
4.5911242184580256e-8
8.708362110048298e-8
4.904651192127365e-8
3.941134596509657e-8
3.8095457063584866e-8
4.03207663427999e-8
4.542724683473275e-8
5.385520025409603e-8
6.600835687008868e-8
8.025953692642224e-8
9.067935289002771e-8
9.050043411858344e-8
5.1523550513066e-8
3.597254834916671e-8
3.8436771902478194e-8
3.247607628933276e-8
2.768466279324512e-8
2.668063717264922e-8
1.1173685035037434e-8
3.749644622931026e-9
1.3840996043898964e-9
1.552498476185538e-10
9.867037886679861e-10
1.5979747640281695e-9
5.305700640307653e-9
6.457301147737678e-9
6.428250156981149e-9
6.735417530179036e-9
7.413922342549451e-9
8.535669267035683e-9
1.0266159258344624e-8
4.4871092001039516e-8
8.193410698133063e-8
4.890981793066413e-8
4.55729056062837e-8
5.156207014117428e-8
6.598342305975553e-8
9.374745133817773e-8
1.3997708231261243e-7
1.7267728980566674e-7
1.5921703007320656e-7
1.4507655723842215e-7
1.7132325032632022e-7
8.949887974184301e-8
2.924529130683286e-8
1.4426815273147193e-8
9.923814678551816e-9
7.498293305604468e-9
6.000165662923211e-9
3.932885469736562e-9
1.6250701241866735e-9
1.165035396527674e-9
1.6469332091478278e-9
3.3909604638741285e-9
8.675256128227986e-9
3.6401994603532874e-8
2.5066222254134818e-8
1.7125258637341265e-8
1.6375223995615524e-8
1.862130482656543e-8
2.414457516059965e-8
3.570488814836939e-8
6.368397996623059e-8
9.90416745126897e-8
5.183373793371732e-8
4.1842110272660674e-8
4.0835341754572936e-8
4.4160191836225546e-8
5.165310004243809e-8
6.428258033773232e-8
8.130571469415093e-8
9.466648653539544e-8
9.235840652411904e-8
5.696721812657615e-8
3.6274052937663674e-8
3.682280093569523e-8
3.419121459169971e-8
2.8469098081444613e-8
2.8382395352032957e-8
1.5221604915822384e-8
5.237118371205312e-9
2.16671306514281e-9
9.155620595803679e-10
1.3920162844214278e-10
5.5672398583607505e-11
4.7963092072634396e-9
8.950657435968164e-9
7.554928338407527e-9
7.394545589601613e-9
7.845750411874462e-9
8.834260404343496e-9
1.048092188869236e-8
1.3103225282468098e-8
5.240978932121809e-8
7.554601209017126e-8
4.5553247132485e-8
4.378820567382346e-8
5.1512324123199767e-8
6.96941792835433e-8
1.055922592313462e-7
1.5232893685786459e-7
1.5334972835707193e-7
1.363323550214821e-7
1.3532141158989694e-7
1.4797024212335372e-7
1.264399244165419e-7
3.791407599645792e-8
1.4918008213903246e-8
9.104464175570762e-9
6.736877109075097e-9
5.020926775491754e-9
3.995671024222583e-9
1.6401221018296302e-9
8.789082517942941e-10
1.062337918735737e-9
2.1806133811352638e-9
5.502198684512438e-9
2.0632628356313208e-8
2.5395274826490874e-8
1.5052381787016104e-8
1.359155899916186e-8
1.4847780523993993e-8
1.8477876132091564e-8
4.6685031298443394e-8
9.066209620073761e-8
5.2072988871181865e-8
4.128435102312261e-8
3.940732481227949e-8
4.1130117013807483e-8
4.5583031094124933e-8
5.3043018472886245e-8
6.390446571054037e-8
7.737714649648524e-8
8.957700180900475e-8
9.295070841140434e-8
5.0228063234669e-8
3.745491183971854e-8
4.3946395753308486e-8
4.384468912753285e-8
4.09177544248303e-8
3.626858247682179e-8
1.3434215182417441e-8
4.896749017402646e-9
1.941506751490104e-9
2.494110705488407e-10
1.6299485936316917e-9
3.8849399832276934e-9
2.765863621818522e-9
6.198560094275517e-9
7.039536717264486e-9
7.727201821792914e-9
8.67309465714599e-9
1.0058832530709195e-8
1.2099109932144435e-8
5.3893976026730035e-8
9.316100122626591e-8
5.598596554117364e-8
5.299589471932486e-8
6.111799871576028e-8
8.042221787671573e-8
1.1835382623374768e-7
1.7538458755597593e-7
1.900317374344447e-7
1.6640291153631302e-7
1.5794940294220804e-7
1.7379715724977743e-7
1.0717419783900616e-7
3.026444644838922e-8
1.2752052048620557e-8
8.078564786133473e-9
5.990086683455271e-9
4.459144625581419e-9
3.6803320410983596e-9
1.7398616178437122e-9
1.2553271307554007e-9
1.7233481943402815e-9
3.317788427427017e-9
7.786473616422109e-9
2.8729454408270653e-8
3.102172078234832e-8
1.9001546806369166e-8
1.7632067288976007e-8
1.998143256079724e-8
2.6231031727896776e-8
3.9891803997711894e-8
6.417999606758866e-8
1.0497759984568168e-7
5.531260232488457e-8
4.385632761457224e-8
4.2093026222730186e-8
4.4676466662443086e-8
5.1130593855135984e-8
6.224042635027955e-8
7.815691577710315e-8
9.45033702804097e-8
9.815055925819784e-8
5.518893003821635e-8
3.78567278892673e-8
4.159192353340335e-8
4.590961313514636e-8
4.2918419177384434e-8
4.203738345806704e-8
1.8366787716940915e-8
6.811933941579214e-9
3.020482902988745e-9
1.318164205854923e-9
6.105751826277407e-11
8.990138277711197e-10
4.281991853467406e-9
7.91613800457916e-9
8.089942007286673e-9
8.47781289219396e-9
9.256272639820898e-9
1.054445062097379e-8
1.2535676495897869e-8
1.5595758592509666e-8
6.488582516603061e-8
8.663315206146016e-8
5.309170660079643e-8
5.195037652784773e-8
6.251657301850853e-8
8.742499999512566e-8
1.3624271419436506e-7
1.7991205957324117e-7
1.6213839995595017e-7
1.469106127601243e-7
1.5741861295096043e-7
1.5205591385063823e-7
1.340392832589422e-7
4.287498404507336e-8
1.3687567304141898e-8
7.18318423839764e-9
5.132376865110104e-9
3.6233135506307635e-9
2.95818889715281e-9
1.740380040622585e-9
9.740288174765804e-10
1.1561412509194657e-9
2.1733353955933914e-9
4.949446402507693e-9
1.5746532648797424e-8
3.416468292763068e-8
1.7020730675574795e-8
1.4633109484151768e-8
1.5814358013857532e-8
1.9844773111414678e-8
4.7083366023287745e-8
9.382191598365752e-8
5.6021542007417094e-8
4.356933768996533e-8
4.087725580698438e-8
4.190750883291141e-8
4.552856355712359e-8
5.184320236129437e-8
6.117226749286999e-8
7.312075394919192e-8
8.48336264692055e-8
8.714867050708628e-8
5.042727524149403e-8
4.037163561115614e-8
5.026431409292408e-8
6.41944112455145e-8
6.980297911118444e-8
4.7648906380166e-8
1.7660656554242885e-8
7.245705732161884e-9
3.165323714472139e-9
5.265481456236065e-10
3.1740477882795463e-9
1.1404608928446135e-8
9.628468370025256e-10
5.480922223699092e-9
7.729910512338729e-9
9.110597001831881e-9
1.0534788413379225e-8
1.2363825998178484e-8
1.4893099848108715e-8
6.833755737397825e-8
1.0879830055925632e-7
6.654760108895133e-8
6.456638997531808e-8
7.678562620199075e-8
1.0567191200538126e-7
1.6302333229270227e-7
2.231849949571262e-7
2.0409566115397192e-7
1.8063005707922473e-7
1.8972591263177746e-7
1.6882201967253835e-7
1.1171274379786583e-7
3.4411343575447645e-8
1.0982480009376474e-8
5.742936944485132e-9
4.17108727692775e-9
2.8327163911486006e-9
2.5035993759628135e-9
1.931716997374293e-9
1.451014754508813e-9
1.841550544827163e-9
3.193178040608423e-9
6.6978136292890344e-9
2.025558841504212e-8
4.4938118841322714e-8
2.224401134691763e-8
1.9491273591743633e-8
2.192613413808741e-8
2.9380751643745298e-8
4.682582757049299e-8
6.374996630246578e-8
1.10918711721364e-7
6.00087657634034e-8
4.6362751617100626e-8
4.3506009903312105e-8
4.5108298236916914e-8
5.031547682321809e-8
5.96670784420679e-8
7.36142479486013e-8
8.956343522776432e-8
9.234413395507404e-8
5.507987859131057e-8
4.137242232307885e-8
4.763724399465117e-8
6.537263755410004e-8
7.653892943232625e-8
6.017014593149028e-8
2.404256226697965e-8
1.0163576528330287e-8
4.95063423113794e-9
2.301552140408681e-9
1.4708704866042654e-10
4.0733159510270466e-9
6.413649448714418e-10
6.147644658815099e-9
8.55937641830735e-9
9.953358896861374e-9
1.1354900418447489e-8
1.3179620134681264e-8
1.5743531670164078e-8
1.9486772738297152e-8
8.612781513394679e-8
1.026458351829031e-7
6.485476083620162e-8
6.533292380632188e-8
8.166578943444043e-8
1.2048857214117995e-7
1.9028721345334997e-7
2.0708545407851766e-7
1.75204013708534e-7
1.7187476056449293e-7
2.149694182249108e-7
1.7001188481694242e-7
1.0684377035791134e-7
5.1500292848717185e-8
1.345554303237722e-8
5.01024952330371e-9
3.1451584372372817e-9
2.246564718863541e-9
1.4806997761149046e-9
1.593867461089004e-9
1.2239699046117847e-9
1.3304337798415215e-9
2.142962838381116e-9
4.238874574045338e-9
1.0999072515230567e-8
5.0690483267837725e-8
2.108171056149795e-8
1.6301689888200968e-8
1.7205806277952273e-8
2.1873238128273395e-8
4.671123556820991e-8
9.521009167380225e-8
6.176771040413553e-8
4.672828906265521e-8
4.281412088788694e-8
4.295674381058531e-8
4.568571455433019e-8
5.096205987668675e-8
5.905920324460125e-8
6.959675128947463e-8
7.87648315082176e-8
6.892738716121011e-8
5.416002177348321e-8
4.601804935081441e-8
5.727171960368773e-8
1.0131358881235683e-7
1.2994136195567826e-7
6.364095942249756e-8
2.8123136895448394e-8
1.3572606729200841e-8
6.829972799888336e-9
1.7440705602851544e-9
8.58437694107892e-9
2.508326467790257e-8
6.466558096752625e-9
3.471391514494896e-9
8.307317260267236e-9
1.1133838222077894e-8
1.3552154441036095e-8
1.6254999866784583e-8
1.969016835522862e-8
9.473529785892074e-8
1.326815172719468e-7
8.43472998635705e-8
8.517437384171007e-8
1.0667991384515968e-7
1.5809760146342994e-7
2.5054110231454287e-7
2.6688187667244103e-7
2.2376848171187483e-7
2.2285280541558385e-7
2.937540184684527e-7
1.7686223422922052e-7
7.849532289471478e-8
3.9981176614011896e-8
1.0670897363281453e-8
3.3774883369373048e-9
2.018907091928943e-9
1.4506034604207936e-9
9.177460314749343e-10
1.5285675830567519e-9
2.000020049311961e-9
2.1608699831050728e-9
3.078245209710278e-9
5.491325583084475e-9
1.3046318914136966e-8
6.216860605050906e-8
3.0566345660757754e-8
2.2999710098880222e-8
2.520477784057893e-8
3.4925210599575307e-8
6.011091183819761e-8
6.125417258155083e-8
1.1406076957325496e-7
6.74044843297803e-8
5.011413827956199e-8
4.561333051987021e-8
4.6045197093019e-8
5.0089997354180894e-8
5.8096421582427185e-8
7.039125204314704e-8
8.271481679775014e-8
6.592674590321134e-8
5.83560652031254e-8
4.8545282350152045e-8
5.550640988948644e-8
9.780925922337427e-8
1.529465531567909e-7
8.272527048733499e-8
3.942814873932937e-8
2.025289802003541e-8
1.1373917532710885e-8
6.141886210289838e-9
7.380480538621427e-10
1.780910246894596e-8
7.575342704455157e-9
2.4075995046178496e-9
8.450903503242271e-9
1.200760838269197e-8
1.4825963133113853e-8
1.782383627765669e-8
2.1558284177023617e-8
2.660849563619276e-8
1.297863961892169e-7
1.2924497238174316e-7
8.646224078259278e-8
9.159053396936309e-8
1.2255336675730445e-7
1.9661856428655514e-7
2.757776406078924e-7
2.3359960781670372e-7
2.1150581737292485e-7
2.529454671622852e-7
4.5699899468563027e-7
2.565394783097323e-7
8.698387592345056e-8
3.38104948652925e-8
1.5963726998056452e-8
3.636208137481741e-9
1.1628939924847311e-9
8.254668981137365e-10
4.6165106457412305e-10
4.3345381050977766e-10
1.4324341001277068e-9
1.968480329557762e-9
2.232845554390743e-9
3.4247673353201588e-9
6.953342993877995e-9
2.2554093980051396e-8
3.915024121471002e-8
2.0452705824688115e-8
1.9696421496066234e-8
2.5288157048466664e-8
4.399436644447423e-8
9.119373817644087e-8
7.224620191420143e-8
5.2564090587188374e-8
4.647238673129417e-8
4.54944974416748e-8
4.756947367781601e-8
5.2499968657770334e-8
6.035148221706936e-8
6.907341080097776e-8
6.605477522279772e-8
1.4208759942249485e-8
5.631551631670253e-8
5.567567656913363e-8
6.994114059690413e-8
1.4910365059754928e-7
1.795673150727465e-7
1.1853138607572254e-7
7.070702677035859e-8
4.4178563981349534e-8
2.9602604853069003e-8
1.6323644332892667e-8
1.931394672847135e-8
2.398269569215168e-8
1.746784032064042e-8
3.987899640086066e-9
7.047363432518243e-9
1.39526860096181e-8
1.91643302132451e-8
2.4208843653002473e-8
2.993245315714983e-8
1.5621130351230335e-7
1.7715826636668722e-7
1.2226597913725615e-7
1.3271149921827903e-7
1.8329374387397926e-7
3.030673487375325e-7
3.7763038190693864e-7
3.040876709494729e-7
2.948870626126035e-7
4.0889349205881735e-7
1.0654848649200723e-6
3.406508961787419e-7
8.312636303512452e-8
2.2819442719749167e-8
7.2664956637975144e-9
2.110046061488182e-9
2.0399611553239118e-10
5.01241730611913e-11
1.7980342668017613e-10
2.2405259392328655e-10
6.949266403949952e-10
1.546511151329921e-9
1.2052391578788924e-9
1.6848490328395554e-9
4.751696890566137e-9
2.1496032686155863e-8
1.0772314214387231e-7
3.4603591635881704e-8
2.7943973960081515e-8
3.517301782684353e-8
4.490860910627247e-8
4.810777228017526e-8
1.022821021761492e-7
8.341721438455612e-8
5.8625853316167e-8
5.074039510407907e-8
4.966260620335023e-8
5.2976957921856133e-8
6.01244711293515e-8
6.765019427455444e-8
5.787542872695182e-8
2.4176047393000187e-9
4.451511431656767e-8
5.97728081710947e-8
7.77774958806865e-8
1.3475915920416045e-7
1.5880286056289865e-7
1.8105691412546703e-7
1.299551820518122e-7
9.458718914462163e-8
7.889892295716026e-8
7.322379257862882e-8
3.425813060208851e-9
1.5483555785071907e-8
1.893914784931343e-8
1.0778077934088827e-8
2.9054449954501354e-9
1.3497453340420231e-8
2.12402853477455e-8
2.818386379520189e-8
3.562727071973893e-8
4.454740770069238e-8
2.635635052272791e-7
1.900342951557701e-7
1.431967944631201e-7
1.68302270146436e-7
2.595999656478982e-7
4.190422946670349e-7
3.6034544111528854e-7
3.133837467893088e-7
3.9163370663761296e-7
8.822408322687667e-7
7.489728371038386e-6
3.501517952959857e-6
5.911422407670984e-7
9.915485833592357e-8
1.5491419089368174e-8
1.6435649674728421e-9
6.014153731368607e-10
1.116964503955657e-9
4.753679877165359e-10
4.5138815413790645e-11
1.6628175363497428e-10
1.6608258083414297e-10
2.1883090691074157e-10
1.717146812906679e-10
1.4102542757772494e-10
3.411641389989725e-10
2.3621291941056236e-9
1.586508096645574e-8
1.1563670104656002e-8
7.413805258511269e-9
1.1944969791810069e-8
3.645692248624393e-8
7.540674057168581e-8
6.599275996483583e-8
5.2785201893268506e-8
4.581115567422989e-8
4.2720788096810236e-8
4.1325763331676075e-8
3.8899071179617415e-8
3.055133554048678e-8
1.1253872528753312e-9
4.9892358186817136e-8
5.289010254588651e-8
3.924863002670364e-8
6.555199178593859e-8
1.5917760862880905e-7
2.1159163772211776e-7
4.989101741963175e-7
1.524534949836464e-6
1.6393642325090276e-6
4.0593055098080033e-7
9.308431129435417e-8
1.5067322157620856e-8
1.57765636524762e-8
3.435938159223986e-8
4.549299674919309e-8
3.691320450731252e-8
6.717267230183393e-9
2.145093807807348e-8
4.35009437422551e-8
6.40076736212878e-8
3.392346463117809e-7
3.1462945265048173e-7
2.793417449559377e-7
3.7207164437243785e-7
6.39396344359635e-7
6.554205637355711e-7
4.877678378384816e-7
5.38760142852472e-7
1.1802416890965256e-6
0.000011607139365225341
1.4978604647486266e-6
7.808241156942793e-7
3.098859552904863e-7
2.35482994926421e-8
1.1941256474070513e-7
3.114223075589782e-8
4.265928956183326e-9
1.1144664904822423e-10
3.0959077277007777e-10
8.601119502671416e-10
1.2086993023035508e-10
1.9576778841707742e-10
1.736322341029895e-9
8.567605024913187e-10
4.669759435810233e-11
1.3738894204049893e-12
5.438937224282544e-13
4.3522218824860475e-13
4.942823920306132e-13
3.432163430671166e-13
4.4224315430396436e-13
5.049195302499229e-12
9.76686758989076e-12
1.52109788839258e-11
2.1257655391454788e-11
2.6688558134690538e-11
2.8942452057531222e-11
2.6248350014143464e-11
2.0647893134990644e-11
1.493278577656504e-11
1.0239850805921438e-11
6.883687814057464e-12
4.306050789139682e-11
3.717772096871564e-12
1.5580761239713123e-13
2.164525880113243e-13
6.176982440900963e-13
1.303668200990502e-12
1.7502797179146895e-12
2.1064493828057406e-12
2.449557049622003e-12
2.813696893516957e-12
3.215453324309736e-12
3.664277384066105e-12
4.166233295455388e-12
4.725180896872785e-12
5.34291079591964e-12
6.0190238750325e-12
6.750680751664773e-12
7.532873911647078e-12
8.359207601884064e-12
9.223492163176576e-12
3.027429864636876e-13
2.195163897359609e-11
3.3300809169175825e-11
4.333820159747122e-11
5.416441792827572e-11
6.577049350256058e-11
7.702100329090146e-11
8.636732140486799e-11
9.286476409256572e-11
9.668169633634339e-11
9.867905893574652e-11
7.241784247442191e-11
5.245653478286362e-11
4.5908325096508586e-11
4.883008567700022e-11
6.458565713014943e-11
1.0452077737921967e-10
1.9145866587701184e-10
3.1074274919733087e-10
2.9700914596759954e-10
9.489157834539013e-11
4.156925937142148e-10
1.1532758732306914e-9
2.4328316301277036e-9
1.905595294679984e-10
5.85776422469961e-13
0.
0.
8.125919184618426e-14
0.
3.034223351493012e-13
5.238837428705226e-14
4.850485769853738e-14
5.3326756532143884e-14
6.137701810093515e-14
7.20125228501399e-14
8.55018478419043e-14
1.0245304628583815e-13
1.2372149430972146e-13
1.5042808935682954e-13
1.840226244285314e-13
2.263794698347297e-13
4.974772764635755e-13
1.419085979236356e-13
0.
4.274412564044561e-14
8.156663971936695e-14
1.227967515590757e-13
1.7518445559140443e-13
2.464706529128083e-13
3.4591827115563056e-13
4.861041810142804e-13
6.849039475302305e-13
9.681712721274477e-13
1.373625670388138e-12
1.956608844537987e-12
2.7986134766408556e-12
4.019746841700831e-12
5.796312359540784e-12
8.383677299179593e-12
1.2140577761132897e-11
6.295675368369134e-11
6.395301176904275e-11
6.617782399304608e-11
4.220120089196849e-11
2.3769756676256208e-11
1.4443725162046432e-10
3.278186765143612e-10
5.660912206571273e-10
8.328432449382465e-10
1.0943731632892614e-9
1.3245020135643246e-9
1.078164629051861e-10
2.2951908056118676e-10
3.538259959159161e-10
7.147632549997472e-10
3.1781977264000153e-9
1.880725059756613e-9
1.053711193900069e-10
2.4851922340085525e-10
2.9115164226865687e-10
3.27984840185602e-10
3.740126263792283e-10
4.352183888417209e-10
5.17987321443688e-10
6.321581182997219e-10
7.942605743011586e-10
1.0335370228809682e-9
1.4050650048007001e-9
2.0216932105750964e-9
3.1420268215781904e-9
5.438208708195368e-9
1.7007296872497414e-8
2.215773092711468e-8
1.4928184673699277e-8
1.5970721866427406e-8
2.090924477202174e-8
3.165858343209362e-8
5.291793403268579e-8
7.691852313937234e-8
7.91593495090225e-8
7.689091335567158e-8
7.852397084561562e-8
8.38212540536241e-8
7.94418310461555e-8
4.1912688704469314e-8
2.0853991099081368e-8
1.2634498760006831e-8
9.553111960716063e-9
7.851654124794336e-9
5.487883554415313e-9
1.6321761919804412e-9
4.2203146903324276e-10
3.6165412816426874e-11
1.487033271804926e-10
1.5600664609257124e-9
1.006988967184981e-8
1.0481066715324882e-8
7.122140877148821e-9
6.585659350672515e-9
6.9832968361039694e-9
8.093303206452094e-9
1.0104943907623687e-8
3.478625523052691e-8
6.524135757956924e-8
3.609435614854994e-8
2.959186257518941e-8
2.9206112133792427e-8
3.167022045278877e-8
3.6704951116616516e-8
4.484760593931225e-8
5.590064514996379e-8
6.48361456502085e-8
6.333050076493039e-8
4.11814799150127e-8
2.6192129399951354e-8
1.671214833766639e-8
1.1096146767996206e-8
8.86132717948864e-9
7.99986229299351e-9
4.8916339175335746e-9
1.6899074354279496e-9
7.296631509466045e-10
4.2914852715603206e-10
4.710610703169565e-10
1.239769578004691e-9
5.269595079634821e-9
9.05217865376045e-9
5.510204768490832e-9
4.80664309465909e-9
4.925871075715437e-9
5.5816808361981e-9
6.865920322614819e-9
2.3320278594595724e-8
4.042580684658803e-8
2.453109985117869e-8
2.3181538693884735e-8
2.653216903630281e-8
3.4179306770074025e-8
4.8553379453245513e-8
7.32940265777113e-8
1.005460717295289e-7
1.057054188833807e-7
9.965609603342442e-8
9.708692515117524e-8
1.140994573250065e-7
7.986683634742618e-8
3.623204999546732e-8
1.784146264456606e-8
1.2044431182797795e-8
9.34895397139186e-9
7.553298392211731e-9
3.3940998460519733e-9
7.935275608519366e-10
3.216785288516516e-11
1.4470652916801288e-10
5.9748452291087e-10
4.766435110122664e-9
1.7835637291336e-8
9.26256507712895e-9
7.770412975043854e-9
7.842018747789375e-9
8.76787948597837e-9
1.058806065979393e-8
3.8728193653319166e-8
8.087602346949279e-8
4.727855051198082e-8
3.861096669569301e-8
3.792017106531159e-8
4.073497160512416e-8
4.647653341497878e-8
5.5675638473794734e-8
6.89194066900583e-8
8.45009484184114e-8
9.507266520090194e-8
5.329983525930712e-8
3.784942699301902e-8
2.7087348293913714e-8
1.936890281598225e-8
1.6438946950204494e-8
1.4931020829476313e-8
7.192314143440457e-9
2.5890061394021876e-9
1.2298893854245042e-9
8.248301749821359e-10
1.065684166607185e-9
2.9345621404255065e-9
1.3046068536517713e-8
1.4152789812267262e-8
9.512993244452823e-9
8.630230229589765e-9
9.035468719300523e-9
1.0407049514391028e-8
1.3006801717071525e-8
1.768263156903637e-8
4.908763799967239e-8
6.424747677140542e-8
3.842167287431713e-8
3.676265592883854e-8
4.3069176014512933e-8
5.7962995500297015e-8
8.725250048189122e-8
1.2899711678230838e-7
1.407805382737893e-7
1.2954191855545716e-7
1.2551325458672976e-7
1.4399839167724295e-7
1.1283919155932555e-7
5.114478438837226e-8
2.4189315138540203e-8
1.5710336160314426e-8
1.209788354290853e-8
9.914275963932186e-9
6.24268353965359e-9
1.945201246678383e-9
7.178789437892473e-10
5.158041324619805e-10
1.3023648248948055e-9
4.7509795548321235e-9
2.395920325812194e-8
1.814822584019818e-8
1.2523948008264898e-8
1.1704253282412864e-8
1.2633418148668242e-8
1.504803079995132e-8
1.9547853508958735e-8
5.7985481329147677e-8
1.0096753998443367e-7
5.497056569161642e-8
4.5395346501165627e-8
4.52320535736932e-8
4.97963902885689e-8
5.90785441091271e-8
7.444836537482891e-8
9.545754067606082e-8
1.117616012282299e-7
1.1007146248021461e-7
7.246093701573202e-8
4.6322460650027606e-8
3.5857961713259836e-8
2.4807130481842e-8
1.967258364056889e-8
1.824600922683288e-8
1.1373177261958702e-8
3.862070171748134e-9
1.5870770989109557e-9
8.03968666173513e-10
6.498094125044165e-10
1.7354613460552325e-9
8.757886122414839e-9
1.598830884206891e-8
1.017976181605118e-8
9.019343856917414e-9
9.25754142338779e-9
1.0412832311632024e-8
1.261268502830607e-8
4.389659172335984e-8
7.527152369137956e-8
4.4464598401524e-8
4.096443292052264e-8
4.574742603930747e-8
5.75335633638637e-8
7.988574177637852e-8
1.1790680001388913e-7
1.5623228233084343e-7
1.5703832343546127e-7
1.4401540265051353e-7
1.3936394107057029e-7
1.6465405094640535e-7
1.2352325000753364e-7
4.57227321811865e-8
2.0967850108526895e-8
1.3814791623288398e-8
1.0405321581295057e-8
8.236675326992035e-9
4.172054635269863e-9
9.915022483263953e-10
1.2882285238064654e-10
1.100679853761606e-10
1.379563556639243e-9
7.07335589822091e-9
2.9489834634449202e-8
1.4039517607936003e-8
1.136133687993738e-8
1.1350192895235346e-8
1.2709286259945385e-8
1.549324607292813e-8
5.4440513983610946e-8
1.1382000883553555e-7
6.719694287501974e-8
5.4662195902432425e-8
5.352547456037445e-8
5.734200796675903e-8
6.525595361484757e-8
7.80039537957052e-8
9.657568551225405e-8
1.197811091559935e-7
1.4027395875079093e-7
7.562504004589895e-8
5.7925636674937665e-8
4.8488369086527114e-8
3.648827419418529e-8
3.200924865824072e-8
2.900896396550665e-8
1.251049434653791e-8
4.635966095691709e-9
2.2286329291849442e-9
1.418146052590505e-9
1.6643963060980839e-9
4.813050296695979e-9
2.3815548766669854e-8
2.0798610036104668e-8
1.512515939284881e-8
1.4120493060699503e-8
1.4927368244123723e-8
1.7189463507106732e-8
2.1320116750617234e-8
2.854096666978461e-8
8.32026778364217e-8
1.0327308981657972e-7
6.127634826129768e-8
5.8260056774756994e-8
6.79487184998408e-8
9.14206611593172e-8
1.3757452827970271e-7
1.944865811839695e-7
1.94676031167559e-7
1.747988423565291e-7
1.7198233531340424e-7
1.9019317224061152e-7
1.7755337483372112e-7
6.853469564230576e-8
2.842769564591068e-8
1.7417463091678216e-8
1.2947100050657124e-8
1.0231583739694407e-8
7.438049356038243e-9
2.4741928344319693e-9
9.400080972094714e-10
7.904032780525826e-10
1.8845423414528305e-9
6.025016034602494e-9
2.6969200916731218e-8
2.7211413698593928e-8
1.7361708543420138e-8
1.5841235366385628e-8
1.6995399352594063e-8
2.0309763609689255e-8
2.6658492317713017e-8
7.553377114481975e-8
1.3606998953278972e-7
7.486684437184779e-8
6.137462669727074e-8
6.075740151809888e-8
6.638506146223919e-8
7.803171794730611e-8
9.741868597265662e-8
1.253471222797848e-7
1.5419323547337888e-7
1.6602901700282085e-7
9.493816796124186e-8
6.464353923393573e-8
5.848283634889158e-8
4.4812119903510536e-8
3.699343927797381e-8
3.538240213987768e-8
1.852986341997861e-8
6.429959528767746e-9
2.7609117654383946e-9
1.3812193194516663e-9
9.618210384971696e-10
2.618063244313928e-9
1.605019784838067e-8
2.138680034458169e-8
1.5334143183333233e-8
1.4198419417901114e-8
1.4828945411576246e-8
1.6769937327753295e-8
2.0272368473384886e-8
7.154877301444464e-8
1.1656951494412345e-7
6.854827368606059e-8
6.335134118287582e-8
7.10982383378971e-8
9.033423737467274e-8
1.2741931842415312e-7
1.8780178125328043e-7
2.2772405477299059e-7
2.0990308892873896e-7
1.9115551936314356e-7
1.916810996931068e-7
2.1145342910685188e-7
1.9647398403738365e-7
5.938431500669844e-8
2.297551795049148e-8
1.3859786816153523e-8
1.0030717129959671e-8
7.517575776772286e-9
4.845045689535003e-9
1.182753513768336e-9
2.1276742063596188e-10
3.6098574939871626e-10
1.9524943234338856e-9
7.898336157989979e-9
4.291705986148915e-8
2.0313989689305525e-8
1.5253761720021226e-8
1.487167042940751e-8
1.6550319867521498e-8
2.025487404394796e-8
6.899691613990265e-8
1.481025544567545e-7
9.056684361169189e-8
7.273937407877807e-8
7.038532422249859e-8
7.439919307662408e-8
8.32900383257888e-8
9.762793464850921e-8
1.1845964964030941e-7
1.4554622055617065e-7
1.7451048407124185e-7
9.480927671468189e-8
7.992098643906667e-8
7.868217686017161e-8
6.527757611855611e-8
6.095571479131094e-8
4.991093753854163e-8
1.889784708875205e-8
7.565137568136852e-9
3.814177635521041e-9
2.3791830575390273e-9
2.5381101493153534e-9
7.931339719507138e-9
3.899265426511029e-8
2.639447959515425e-8
2.157522208651299e-8
2.107057090475901e-8
2.268572062018763e-8
2.62526454967186e-8
3.2427813434269545e-8
4.2872732395952596e-8
1.3235548108962519e-7
1.5212147383283266e-7
9.129325827175269e-8
8.773903719781489e-8
1.0381142964386407e-7
1.4281091250625462e-7
2.1814849544158707e-7
2.8218918996687237e-7
2.5445478552103553e-7
2.2914289280816955e-7
2.3759203863891926e-7
2.3848589631564826e-7
2.643678633129873e-7
9.369141408439421e-8
3.165607410276079e-8
1.713605761727007e-8
1.2141105563222893e-8
9.15441556701938e-9
7.3651930124581445e-9
3.0685853862602838e-9
1.1872417652510425e-9
1.1152329287688646e-9
2.4574813258918377e-9
6.851325158420423e-9
2.5752845081942003e-8
4.2849239755695686e-8
2.3643627198089683e-8
2.066603352579351e-8
2.1901099837797066e-8
2.6228251212288012e-8
3.484872894653709e-8
9.298449922279466e-8
1.7578568382724922e-7
9.880744592245568e-8
7.974254492473832e-8
7.780398321455982e-8
8.360706643683052e-8
9.629072970383592e-8
1.1744953002868851e-7
1.487130476914096e-7
1.869461770301871e-7
2.180059502959206e-7
1.1353728997461986e-7
8.447625505727338e-8
8.84242068980492e-8
7.904482450632456e-8
7.046658308023885e-8
6.51630239666401e-8
2.7392027880776884e-8
1.0314804572696153e-8
4.748180806065282e-9
2.3800393648124558e-9
1.3085062702746256e-9
3.4703399010006675e-9
2.7431473101447225e-8
2.5067797389799362e-8
2.1119635634694052e-8
2.0785864409399907e-8
2.226605554981583e-8
2.540471483579398e-8
3.0672100861075374e-8
1.1178506113135733e-7
1.700302427754761e-7
1.009050543442151e-7
9.47452336493475e-8
1.084055283905358e-7
1.4172919197452736e-7
2.0697173410799919e-7
2.9838689016512315e-7
3.1014286426277176e-7
2.6897400971559666e-7
2.540309800530404e-7
2.7856123711226984e-7
2.639003634735007e-7
2.55074034298428e-7
8.157936350948526e-8
2.3610191598260445e-8
1.1641455138787807e-8
8.008445474638193e-9
5.595195489656403e-9
4.018598483880564e-9
1.3426029118316017e-9
3.5713017134556573e-10
7.257471383001335e-10
2.4697304500185107e-9
7.841046321276495e-9
3.720102784462698e-8
3.119146475905083e-8
2.018231955340089e-8
1.8817649018283134e-8
2.0698216950244405e-8
2.5461394969992024e-8
8.2333968979286e-8
1.8151422792743482e-7
1.1868455973411085e-7
9.331602703909909e-8
8.85407744975117e-8
9.169247495086611e-8
1.0027402251797308e-7
1.1444510555419163e-7
1.3503118845373843e-7
1.6216336035350447e-7
1.9335850548081006e-7
1.1429502026185925e-7
1.0588607920665998e-7
1.2186171270991687e-7
1.216275622082557e-7
1.2288144872378842e-7
7.381017658885679e-8
2.8029500078829776e-8
1.2669670823683319e-8
6.851396100614317e-9
4.2102052718176185e-9
3.7625149276605735e-9
1.3140574649453603e-8
3.785844822247188e-8
3.010262055041287e-8
2.86866835788707e-8
2.984691522399341e-8
3.302460864550018e-8
3.855168891930445e-8
4.7439264740582376e-8
6.17927652969498e-8
2.082047531254368e-7
2.1554884996673816e-7
1.3317679068036067e-7
1.3126837440626002e-7
1.6039366471430002e-7
2.3062881381129547e-7
3.547204624037714e-7
3.854075686645712e-7
3.23538703290603e-7
3.0700183312415424e-7
3.5708058184136143e-7
3.073815357141134e-7
2.9775194049285737e-7
1.3537224794326997e-7
3.4806156972592874e-8
1.4393833617218844e-8
9.230724299511611e-9
6.8040217770593166e-9
5.0095365649300105e-9
3.505119758514128e-9
1.560175469679777e-9
1.5652494085316152e-9
3.006684775834969e-9
7.109215243225735e-9
2.1471632278896692e-8
7.762550085291943e-8
3.316207543141772e-8
2.6646218749867627e-8
2.758995850867438e-8
3.312171504919312e-8
4.4843579398047195e-8
1.0837943702187802e-7
2.163982772322375e-7
1.2789315359892696e-7
1.0059051696271655e-7
9.591201430187376e-8
1.0058309153261769e-7
1.1264840010553762e-7
1.3318730298614273e-7
1.638909133876135e-7
2.0407069016062015e-7
2.437405184386043e-7
1.3308027600159946e-7
1.089766133494443e-7
1.2690073209208213e-7
1.443333627085678e-7
1.4936860502966832e-7
1.0379833282240413e-7
4.003692812643112e-8
1.7494690191180087e-8
8.899021945681949e-9
4.572144055855488e-9
1.5896244239145896e-9
2.5441630490038497e-9
2.386200950448193e-8
2.5808531330985303e-8
2.7175768097463294e-8
2.922691211541332e-8
3.254366411332134e-8
3.7690008457729595e-8
4.5521878478325696e-8
1.7515936324334834e-7
2.4094734191629344e-7
1.4703041037590776e-7
1.4235427027995776e-7
1.691578713811294e-7
2.334057421803256e-7
3.576414178718864e-7
4.5406499822850715e-7
3.9315236933839846e-7
3.4827461315720994e-7
3.692597640978773e-7
4.997957010713516e-7
3.744637870312209e-7
2.1875768472446545e-7
1.0550235212674766e-7
2.6847689441697033e-8
7.923124565042923e-9
4.342403172054842e-9
3.0830494616641605e-9
1.5692294308724207e-9
1.063057634898291e-9
7.310653570091773e-10
1.229242523093089e-9
2.720557545979259e-9
6.6444971243411695e-9
2.126545640976424e-8
6.431658819393852e-8
2.7824195755464322e-8
2.3292706125742466e-8
2.4885681474219617e-8
3.0778594218241444e-8
9.055474979337208e-8
2.0350004097174063e-7
1.5337950577045626e-7
1.1681976089567669e-7
1.0760171453899456e-7
1.0854778099433559e-7
1.1570959333944405e-7
1.2883551974124097e-7
1.4881032615647193e-7
1.7635788359057453e-7
2.094694829591971e-7
1.4315576277647343e-7
1.3999797822939725e-7
1.8252743465856842e-7
2.5954907008256155e-7
2.3283074972138285e-7
9.988886321140696e-8
4.585789657320465e-8
2.4720720825255257e-8
1.5011609295347204e-8
9.525155660565778e-9
6.007130188335548e-9
1.3066146036345116e-8
2.2030901501951813e-8
2.987948876711889e-8
3.5635874392221923e-8
4.0936629587858344e-8
4.741029831839389e-8
5.633288221586816e-8
6.926829696226365e-8
8.878488363893032e-8
3.413665385679278e-7
3.023172769697212e-7
1.974614541807607e-7
2.039364667737499e-7
2.6480656525299157e-7
4.0991160421905743e-7
5.756329716919965e-7
4.911880925759495e-7
4.2535913151602064e-7
4.6699203928353805e-7
7.11620778643683e-7
4.926286434319633e-7
2.733069657491245e-7
1.2542178379106594e-7
4.666196193914025e-8
1.094910180146303e-8
4.600315886350259e-9
3.3666240685340683e-9
1.989249863526274e-9
1.6661907964152313e-9
2.3979939783527164e-9
2.465345749064429e-9
3.4440548163449005e-9
6.477262877167787e-9
1.508321756637464e-8
6.17509143120035e-8
5.636209448249628e-8
3.540740990552157e-8
3.4378612826939415e-8
4.111300696682566e-8
5.714648690153226e-8
1.157912368744137e-7
2.43778784079566e-7
1.6529367039361022e-7
1.2485423817253246e-7
1.1502216950751393e-7
1.1701326736273452e-7
1.272745443400074e-7
1.464692790854245e-7
1.7653890629359607e-7
2.169945828991626e-7
2.451366562660619e-7
1.711589616434205e-7
1.478691588147472e-7
1.780529460917753e-7
2.875843393889719e-7
3.255870152585546e-7
1.456476408507735e-7
6.763059887303047e-8
3.689512499262167e-8
2.2168496495577196e-8
1.2868796632780333e-8
1.664445366781563e-9
1.4686036608574379e-8
3.363567629929796e-9
2.0209855809048652e-8
3.179385884303617e-8
4.0036785054699744e-8
4.785334899405085e-8
5.716100277905876e-8
6.955398291203861e-8
2.9259988699262756e-7
3.418584803382471e-7
2.2214985801466646e-7
2.2765577198290476e-7
2.910181657887335e-7
4.42854407657242e-7
6.608846394010437e-7
5.994630378197857e-7
5.038382521505529e-7
5.302722927343293e-7
7.729128412082289e-7
2.003874082600269e-6
1.0523321983035942e-6
2.7985852318476394e-7
6.848846408498164e-8
2.1191093796923802e-8
7.226139476575349e-9
1.0307726975273692e-9
2.0937230143269042e-10
5.352489130731781e-11
5.760974841014559e-11
5.592249111122985e-10
4.20896004469391e-9
2.3387841949960418e-9
4.159518786220217e-9
9.045676177444293e-9
2.735900745246224e-8
7.494690183964648e-8
3.15558427495213e-8
2.8326152690462127e-8
3.400865355298955e-8
7.74809048526866e-8
1.8560741196701197e-7
2.0191424904386513e-7
1.4961118684728075e-7
1.3048054528534934e-7
1.2692574880514928e-7
1.324162104687044e-7
1.460203172685186e-7
1.686208378655486e-7
1.9862959702856075e-7
2.0889182817767315e-7
2.039537124641078e-7
1.9799170778756243e-7
3.053557993259622e-7
4.29379480814748e-7
3.376283658466954e-7
1.9126372904063133e-7
1.1684867444046904e-7
8.60962511980807e-8
7.545595704198024e-8
7.163737835394799e-8
3.59036902198622e-9
8.691716854318382e-9
7.842285677881767e-10
1.7493039626335475e-8
3.686574600938813e-8
5.326107180503375e-8
6.862047408311416e-8
8.566791013609016e-8
1.0697645940581553e-7
1.3574733173222286e-7
6.506191309465507e-7
4.4518577844503467e-7
3.247559037432473e-7
3.682773373234899e-7
5.414804885064378e-7
8.807530042937172e-7
8.136418175657445e-7
6.601743623663442e-7
7.196895346491709e-7
1.2166754500428493e-6
5.033492993113566e-6
2.5194243728285853e-6
6.210699400315305e-7
1.2378114567660183e-7
2.678217992025319e-8
6.4918709571699095e-9
9.613266910951033e-10
3.158770496110787e-10
2.2317650582043934e-10
1.5076968302264913e-10
2.9957549724864697e-10
1.3527366668722331e-9
2.0704896391800378e-9
1.5568334878347337e-9
2.8285652826455837e-9
1.167623402092869e-8
5.485390673092527e-8
9.572592271518545e-8
4.409922709585484e-8
4.414904481247992e-8
6.149782222162988e-8
7.755757105045143e-8
2.0293478359089865e-7
2.256000726887333e-7
1.6435063164728513e-7
1.410821505319071e-7
1.3700534917182e-7
1.448579912647911e-7
1.6326099060710566e-7
1.8844508330205158e-7
1.8881441676306338e-7
6.168402165796917e-8
2.7381700505814033e-7
2.969044025967723e-7
3.8535027638076687e-7
4.043671520372418e-7
3.864595578003382e-7
4.15301708914923e-7
2.5458571344723977e-7
1.9390296908235064e-7
2.209177963522189e-7
1.1082037749644516e-7
5.020230975085395e-9
1.7059008522534198e-8
2.014443514206508e-8
8.03141014872279e-9
1.771134376872753e-8
4.5965355762795275e-8
7.110647434636059e-8
9.539162929814252e-8
1.222198434572827e-7
6.0696009890178e-7
5.296420549918179e-7
4.0501060893074223e-7
4.7517974176260204e-7
7.250291575705781e-7
1.1491581825631048e-6
9.614845068043013e-7
8.116806715983029e-7
9.814477737958872e-7
2.140547797405998e-6
0.000018076998272769116
2.883139414117893e-6
2.5484409458293403e-6
1.265691944837141e-6
4.2731666903397066e-7
1.6543435839215166e-7
1.0194882075806594e-7
3.853490222362449e-8
4.997270658647476e-9
3.995676279443205e-10
1.2370336863415844e-9
1.5745101254042634e-9
3.032509210966182e-11
3.4376480852953466e-10
3.4704084211827527e-9
9.843547211699187e-10
1.0928512415917455e-10
5.922542681382265e-13
0.
5.4291058486045e-13
3.6350061486742173e-13
2.2115107999588977e-13
1.188790688709955e-12
3.4287868369930968e-12
7.88632472582328e-12
1.4676794949246733e-11
2.10435035784667e-11
2.3988287070524853e-11
2.255996869376711e-11
1.8492696026548088e-11
1.3990603845945795e-11
1.0031380237258326e-11
3.590334097688299e-11
6.94036309430771e-11
1.9404019574356308e-11
6.441205151391389e-12
2.3892868542198393e-12
1.6046957041011564e-12
1.5750406451332202e-12
1.721861430203631e-12
1.9368195851339116e-12
2.1975896395003484e-12
2.5002710061673253e-12
2.8464879571745316e-12
3.239803768962286e-12
3.6842496189684926e-12
4.1835345316827205e-12
4.7404762092901e-12
5.356461461474575e-12
6.03108182825607e-12
6.761913257837735e-12
7.544848022252723e-12
2.2504880443236686e-13
1.4845640354709745e-11
2.2988393886195906e-11
3.045882473616964e-11
3.8975774767820226e-11
4.9048591321455804e-11
6.047150358774271e-11
7.225339345892478e-11
8.28128624341008e-11
9.079606930521528e-11
9.588358772262119e-11
7.033101314226518e-11
4.082002226378029e-11
2.814791290157731e-11
2.5334894846978462e-11
3.2119211225539006e-11
5.3418450703076054e-11
1.0212667260190239e-10
2.0564456454687624e-10
3.718459806180589e-10
4.169049143129672e-10
2.453740937772005e-10
2.0080654105031118e-10
8.835448521871305e-10
2.1033606384505096e-9
2.5355087062611153e-10
1.2319999962189033e-12
6.092526591954425e-14
0.
0.
0.
1.6519086747863943e-13
4.809173001493881e-14
4.578433136560675e-14
5.038857362889608e-14
5.782492291085644e-14
6.7623220620765e-14
8.00527930111359e-14
9.567460305194074e-14
1.1527073848306543e-13
1.398657580217779e-13
1.7078458823023698e-13
2.918983913066832e-13
8.667854768044158e-14
0.
2.962921345151144e-14
5.441459534854392e-14
8.09084900160708e-14
1.146913631101107e-13
1.6064659734992903e-13
2.2458860320887026e-13
3.1438143929191523e-13
4.4114601810751726e-13
6.208741329099249e-13
8.767557563022735e-13
1.242623307690305e-12
1.7680792589150128e-12
2.5261220240754876e-12
3.62435560047402e-12
5.220999844542021e-12
7.546296578405917e-12
4.4118735964242164e-11
4.5139706328323556e-11
5.1998217427780525e-11
5.081653052025365e-11
3.134291062831338e-11
1.673074283926473e-11
1.0514487644313987e-10
2.442016880494575e-10
4.35600697008535e-10
6.666137966283709e-10
9.125160587297454e-10
1.1455698679343524e-9
2.3192050305842277e-11
2.1872666527887672e-10
3.374762800380502e-10
7.327943863808265e-10
4.0261212751209745e-9
9.306756128664167e-10
1.2165322496806308e-10
2.24207678177937e-10
2.62244795009687e-10
2.976748657386448e-10
3.4161797739595334e-10
3.9913499076699784e-10
4.758862372719576e-10
5.80529848600723e-10
7.274047891200062e-10
9.414803078313544e-10
1.2688980211898955e-9
1.8018810291828614e-9
2.745085846139907e-9
1.3489851773664319e-8
2.1984790692640798e-8
1.4207157949027113e-8
1.4583395622875894e-8
1.8199285472473255e-8
2.5864516433763774e-8
4.083563605689433e-8
6.459150292200069e-8
7.817045265661211e-8
7.620906058010172e-8
7.493128718041289e-8
8.515277082527873e-8
5.703973367539588e-8
3.078285021837888e-8
1.6729656838846722e-8
1.1319470335883543e-8
9.074955146510696e-9
7.675966863966088e-9
4.179676213271856e-9
1.2767608927922924e-9
4.531619137263546e-10
2.522423691326241e-10
6.552497622069233e-10
2.8366953592818335e-9
1.5619937740758797e-8
1.0031447480353561e-8
7.326379723034349e-9
6.96704307433552e-9
7.544247563989437e-9
8.942690672759482e-9
1.1484197823561165e-8
3.524164424991456e-8
5.9059669636045965e-8
3.1665458265826705e-8
2.608596337630993e-8
2.58919055197946e-8
2.8361316799924148e-8
3.339204936448786e-8
4.145234633797669e-8
5.090383263262146e-8
5.345053438218141e-8
4.596810052442809e-8
3.623075414663908e-8
2.1461865162484174e-8
1.2532711867008855e-8
7.78741723401909e-9
5.928565856516606e-9
5.2174871826430495e-9
3.771037456730607e-9
1.3234653514656966e-9
5.288471630597829e-10
2.7405811477036247e-10
2.42414353841153e-10
6.140350134572259e-10
2.6487053809421295e-9
6.512256767478658e-9
3.6995693045795523e-9
3.132851683825084e-9
3.1569140720834683e-9
3.5256663266214646e-9
4.268483530964355e-9
5.5870285379456606e-9
1.93530317644103e-8
3.1521553527916476e-8
1.9507581133245516e-8
1.9008307601972137e-8
2.248353829801302e-8
3.010952783197909e-8
4.4686957042608415e-8
6.928106067399348e-8
9.061303738959556e-8
9.079937383280033e-8
8.67078509814287e-8
9.695176934608157e-8
5.68267235322363e-8
3.018364317709757e-8
1.6898122475708215e-8
1.199638345426209e-8
9.78336667065729e-9
8.246316821695852e-9
3.897701295437143e-9
1.2808457817868187e-9
5.57908337962232e-10
4.830925146402323e-10
1.2192212523764864e-9
4.483192000456149e-9
2.1683836974756087e-8
1.1591123033027658e-8
8.753700630711536e-9
8.461558823569115e-9
9.30091661263015e-9
1.1223786585747984e-8
3.39005456252547e-8
6.23814686086552e-8
3.453520806029082e-8
2.8425571970598575e-8
2.8110347561360693e-8
3.052948715344348e-8
3.5438314523944555e-8
4.335015288552058e-8
5.393678097721151e-8
6.191209851959554e-8
5.9490155014946676e-8
5.054982297952265e-8
4.3148807321059745e-8
2.6171304196624687e-8
1.6350520292101735e-8
1.0029938908506077e-8
7.565310038911901e-9
6.685277378173658e-9
4.4401287340386535e-9
1.3766412892321796e-9
4.401864737769498e-10
6.573910625553796e-11
1.079429580883782e-10
2.774688879717184e-10
3.935674187079408e-9
4.859351275517254e-9
3.534063744168861e-9
3.3174651868549042e-9
3.4972138283256103e-9
3.976643932808344e-9
4.815512404223474e-9
2.050335223883392e-8
4.1873823544923845e-8
2.5504392769095355e-8
2.3415352674012116e-8
2.59663868846596e-8
3.207646295816073e-8
4.316838607431937e-8
6.221273982179186e-8
8.953931452922202e-8
1.0849293681104173e-7
1.070693610555486e-7
8.88648403072959e-8
4.719966800160068e-8
2.562462053305521e-8
1.625143756070076e-8
1.259836876334755e-8
1.0620310610939584e-8
8.17316062475975e-9
3.0644323837891603e-9
1.2658116444021957e-9
8.412460417316248e-10
1.1442000158557994e-9
2.7580745315073178e-9
9.162559248951377e-9
2.6907382224383392e-8
1.3645799205874398e-8
1.1078716368554383e-8
1.1139668528167506e-8
1.2700721001619225e-8
1.6007225573752244e-8
2.2298643105755887e-8
5.028077492929723e-8
6.857425251347892e-8
3.60738158898852e-8
3.0174324253776524e-8
3.050245256661198e-8
3.4395805754654846e-8
4.2231933720030395e-8
5.421346926129911e-8
6.264909242614008e-8
5.6371598708179386e-8
4.4988370021722965e-8
4.6395344582483035e-8
2.6925389243108616e-8
1.687799989755712e-8
9.895300885429105e-9
7.05764596340636e-9
6.00555280166837e-9
5.045576566302164e-9
1.9539769431424826e-9
6.9039751932683e-10
2.853837443163556e-10
1.3740477951573893e-10
3.166020052358033e-10
1.7870394945144282e-9
7.318694692762922e-9
4.022445397338298e-9
3.3155909733559496e-9
3.2859808518141817e-9
3.6056494311549207e-9
4.268305003949147e-9
5.418824525386874e-9
2.0731262268326425e-8
3.646173151412474e-8
2.217070255679661e-8
2.10518522520299e-8
2.4235753336557517e-8
3.1417235384231835e-8
4.4918602300434075e-8
6.821891859652895e-8
9.396956438504422e-8
9.910095334572585e-8
9.379680148799464e-8
9.851356672317962e-8
5.4078876798449597e-8
2.8522752489258906e-8
1.6581327945544507e-8
1.2165484636109245e-8
1.00301916084182e-8
8.34929369790504e-9
3.5939672633544365e-9
1.2707710872610208e-9
6.495493971818298e-10
6.958724586949791e-10
1.70873935074175e-9
5.8713201159076745e-9
2.4858547825255183e-8
1.2486687888336498e-8
9.644759505789559e-9
9.437014238067934e-9
1.0496756582137357e-8
1.2852703462686226e-8
3.679834650131694e-8
6.478308890420371e-8
3.544389490366951e-8
2.9245434285315545e-8
2.9008362629347406e-8
3.166513724963727e-8
3.705208415860691e-8
4.5764096047290395e-8
5.706481836159808e-8
6.399081912254196e-8
5.941638556954449e-8
4.9654923138017e-8
4.5391867812796995e-8
2.717065999175543e-8
1.756716101424018e-8
1.0641659556995733e-8
7.892268830029353e-9
6.941052400044473e-9
4.853270508878008e-9
1.512465025495984e-9
4.701478716358385e-10
5.568764595968774e-11
1.6665471230617855e-10
1.1513685062411754e-10
3.38296913338148e-9
4.844714589673545e-9
3.524290369675556e-9
3.3073338329145654e-9
3.4799948823018066e-9
3.9433287659470346e-9
4.750117075077704e-9
2.0584397012673458e-8
4.289471336416711e-8
2.6187418761444886e-8
2.3944327764732408e-8
2.6433781526338663e-8
3.246669367541978e-8
4.337600081175559e-8
6.20454031101172e-8
8.926635687578373e-8
1.0974334862174154e-7
1.0931171733724142e-7
8.814663254050929e-8
4.661742824708435e-8
2.516451417183212e-8
1.60973117221842e-8
1.2541759439300749e-8
1.0569526569941075e-8
8.030298820906999e-9
2.995840751414286e-9
1.2673059784096958e-9
8.769141815082152e-10
1.2289400208229295e-9
2.947333243467473e-9
9.71921325282088e-9
2.7342103876980443e-8
1.3934240886359112e-8
1.1362688217687236e-8
1.1464493009483954e-8
1.3124539995186858e-8
1.663240787191887e-8
2.3351179410029925e-8
5.1102645135119695e-8
6.885084104943699e-8
3.618060734406611e-8
3.026464882003216e-8
3.059891341048997e-8
3.4525995221227816e-8
4.243606457013841e-8
5.447031363110415e-8
6.2618902138052e-8
5.601199415613092e-8
4.4584626266565105e-8
4.62650091753287e-8
2.685897963400694e-8
1.7095069965615592e-8
1.0052435117726941e-8
7.147858958743364e-9
6.08282164258229e-9
5.1283289010087876e-9
1.990658900132506e-9
7.002997215789631e-10
2.8573622996084313e-10
1.2840903838398378e-10
2.900489688098369e-10
1.7227860522475697e-9
7.207964919493868e-9
3.984883009587363e-9
3.2905828497507623e-9
3.262165793251687e-9
3.577283202326869e-9
4.228827585789177e-9
5.356777161552022e-9
2.0691304388436648e-8
3.652101923608506e-8
2.2208843781020973e-8
2.1082329575084866e-8
2.4262954426729123e-8
3.1439056486448354e-8
4.49282152422926e-8
6.821272671326212e-8
9.395222325637728e-8
9.900389317988542e-8
9.362986349123262e-8
9.85888973796699e-8
5.40604255059333e-8
2.8190083634219926e-8
1.634145213010755e-8
1.1990772728658787e-8
9.866584026748056e-9
8.210212806534451e-9
3.552651975168276e-9
1.2599995042679197e-9
6.513361889301439e-10
7.08925745935621e-10
1.7333240706085823e-9
5.896614860164765e-9
2.499252870183555e-8
1.2543927658641522e-8
9.669833539184336e-9
9.45865498870383e-9
1.0526824346832848e-8
1.2906086064499075e-8
3.67214444409493e-8
6.456147892348428e-8
3.5295654934672934e-8
2.9095717271149663e-8
2.883166884706691e-8
3.1436269289404127e-8
3.673358364735255e-8
4.5299039799605425e-8
5.641665064899096e-8
6.331226136895003e-8
5.890375806772649e-8
4.92316943760372e-8
4.456084147533098e-8
2.6744997164681586e-8
1.7600724664751137e-8
1.071242098558912e-8
7.954296992906941e-9
7.021791972563195e-9
4.871791997254015e-9
1.5149909665129409e-9
4.726349640935121e-10
5.510857660187481e-11
1.751285736160757e-10
9.024107465176864e-11
3.3436620301274067e-9
4.744038882519421e-9
3.481200100826465e-9
3.276348837519181e-9
3.4508488821699246e-9
3.9107357547618815e-9
4.708599132772747e-9
2.0480348148814342e-8
4.265816697666172e-8
2.604928791621197e-8
2.3844531454013027e-8
2.6353749571898774e-8
3.24134336471942e-8
4.338114592900482e-8
6.21716684860152e-8
8.945509538554305e-8
1.0941511063589767e-7
1.0847057855868989e-7
8.867716844696439e-8
4.655314596816095e-8
2.481823870499369e-8
1.5809005102214342e-8
1.2290925454633928e-8
1.0321359014051241e-8
7.897428333699487e-9
2.9685415776372915e-9
1.254514515781651e-9
8.715834348776689e-10
1.225682408555179e-9
2.9270316796713558e-9
9.57424124120336e-9
2.7519362178326213e-8
1.3935991667108515e-8
1.1327287801610266e-8
1.1418321730472371e-8
1.3073498081545699e-8
1.658259544041074e-8
2.3321133793967723e-8
5.067067899628694e-8
6.8427205697234e-8
3.5916906529852295e-8
2.999914288698555e-8
3.0280593615749844e-8
3.409518168510188e-8
4.17970119376263e-8
5.35396802757592e-8
6.169908443194055e-8
5.543372040938638e-8
4.41048750441615e-8
4.5210636721637756e-8
2.621896662763154e-8
1.695125582570781e-8
1.0044406239364287e-8
7.156517623856983e-9
6.114525070233802e-9
5.132184459727855e-9
1.9711820629691837e-9
6.96508774560212e-10
2.844671106311222e-10
1.2500406288245612e-10
2.795224038733631e-10
1.705050669559824e-9
7.005208876499129e-9
3.903758126220072e-9
3.2389470668155803e-9
3.216465502346244e-9
3.528944083064844e-9
4.170920959924097e-9
5.279634981801625e-9
2.0508155959638795e-8
3.611975115034259e-8
2.1993783670044545e-8
2.0917019751107013e-8
2.411883057054696e-8
3.132384618686716e-8
4.488592979585068e-8
6.827742378121676e-8
9.365222791368964e-8
9.801831711003776e-8
9.261852088197602e-8
9.862164689330418e-8
5.426027001054184e-8
2.7842138301848783e-8
1.6011983727593132e-8
1.1716785169482375e-8
9.60524500985437e-9
8.000645270293489e-9
3.5175873448444964e-9
1.2440563684403651e-9
6.441778596667656e-10
7.05647713452433e-10
1.718022941233284e-9
5.787456197710339e-9
2.4893576630701307e-8
1.2535310591331482e-8
9.61424044478989e-9
9.388722124347217e-9
1.0445411100477497e-8
1.2811843558057521e-8
3.63142815133242e-8
6.398671437290286e-8
3.4977534540036954e-8
2.8786525086223394e-8
2.8475846148916016e-8
3.098074167527656e-8
3.6099923842779106e-8
4.437310947041498e-8
5.515405078530208e-8
6.209661194082415e-8
5.811539147898731e-8
4.8650389233509206e-8
4.312396272140248e-8
2.6025028575067508e-8
1.751118350139196e-8
1.074167682250253e-8
8.00326810226876e-9
7.1069873188488005e-9
4.850591144564458e-9
1.5035976366722426e-9
4.727664149655561e-10
5.5105687938431166e-11
1.8185618324779649e-10
6.859460071920971e-11
3.3309469124340394e-9
4.59757674287857e-9
3.4159624572665995e-9
3.2284022535759026e-9
3.405819710159337e-9
3.86150603135642e-9
4.648272487261594e-9
2.0298782841476095e-8
4.217410170803683e-8
2.575897466498539e-8
2.3627260644621925e-8
2.6169541135878406e-8
3.227124817078265e-8
4.333386213710437e-8
6.232335026056088e-8
8.967496605312471e-8
1.0870101361836606e-7
1.0696078721476353e-7
8.944426090701574e-8
4.6488419093907205e-8
2.4348405940211823e-8
1.540117312489311e-8
1.1931762171945388e-8
9.968535263628199e-9
7.710552544899756e-9
2.9337533456588184e-9
1.2353135391227479e-9
8.600763320520005e-10
1.2121976315191104e-9
2.8782582533419464e-9
9.311044488183365e-9
2.771044433764568e-8
1.3903849986004832e-8
1.1242455087542058e-8
1.1313879252443405e-8
1.2951544557412824e-8
1.6441005037915904e-8
2.3163037572684404e-8
4.994030108160632e-8
6.774253335106509e-8
3.550160133842597e-8
2.9586753273514025e-8
2.9791519620001818e-8
3.34390626465156e-8
4.083057798676077e-8
5.213727663407008e-8
6.030278885010575e-8
5.455674769113075e-8
4.33930701744369e-8
4.3642497949984896e-8
2.5288986181592887e-8
1.669577934433854e-8
9.998948800028813e-9
7.147018119655928e-9
6.142153883816274e-9
5.116592597376225e-9
1.9362792240230306e-9
6.88949762255515e-10
2.82154549750093e-10
1.2074101370382852e-10
2.6613839048770655e-10
1.6816632885815982e-9
6.71090399919238e-9
3.784376237321964e-9
3.1609805117911355e-9
3.146721521562066e-9
3.455126261387828e-9
4.0830815797575095e-9
5.164068916487193e-9
2.0212899623897243e-8
3.5481658901211725e-8
2.1650315577225855e-8
2.0649152055576866e-8
2.3879814903900016e-8
3.112155336577739e-8
4.478021349293233e-8
6.830475791247858e-8
9.309861460624192e-8
9.650994343655428e-8
9.112272881006325e-8
9.849568182630877e-8
5.452160071148898e-8
2.7354798696703695e-8
1.5553481559973284e-8
1.1335387757887694e-8
9.244939394961863e-9
7.706541449880741e-9
3.468178349631258e-9
1.2214913779402392e-9
6.333740555773807e-10
6.991471967216737e-10
1.692342834353808e-9
5.62622178538613e-9
2.466550539515661e-8
1.2510227209754192e-8
9.525004821866904e-9
9.2792395308467e-9
1.0317894915038618e-8
1.2662061099145527e-8
3.570945129647431e-8
6.312675755763612e-8
3.450503259133447e-8
2.833193713118653e-8
2.7957194272999396e-8
3.0322454506822804e-8
3.5192084963286706e-8
4.305598658030869e-8
5.335470548891429e-8
6.031705694956798e-8
5.691863826297648e-8
4.776722043441879e-8
4.1103725505215545e-8
2.5014736540340007e-8
1.7344906334797482e-8
1.0756314027971627e-8
8.053980794362358e-9
7.210779805358592e-9
4.804026583875033e-9
1.484477160470338e-9
4.719653972129316e-10
5.51508798320445e-11
1.904767764783398e-10
3.869472770559501e-11
3.305687919305167e-9
4.392786479693259e-9
3.3202520554674837e-9
3.1561293798102585e-9
3.3370424690285776e-9
3.7860502592383595e-9
4.556140907731593e-9
2.001064914469867e-8
4.142809849840452e-8
2.5314979669457194e-8
2.328940709648161e-8
2.5875616648868897e-8
3.202997926081507e-8
4.3215320059565656e-8
6.246492454969926e-8
8.984619079173624e-8
1.0749414367170127e-7
1.047482459755935e-7
9.038744397035263e-8
4.6364997268472394e-8
2.369131301705106e-8
1.4836608457531265e-8
1.1438398147016355e-8
9.489065958284982e-9
7.441122556666203e-9
2.8841645247294634e-9
1.2082818396163348e-9
8.435031256289921e-10
1.1920469365323454e-9
2.807993336735798e-9
8.947397365303044e-9
2.7921853235421194e-8
1.3847073231364164e-8
1.1113933635926872e-8
1.1158047711295533e-8
1.2769656244022083e-8
1.622793733471706e-8
2.291929070207394e-8
4.8889704483858884e-8
6.672996226793502e-8
3.4894724251182605e-8
2.8990284651871283e-8
2.90906906890261e-8
3.2508061392690634e-8
3.9472148937812425e-8
5.016823359435864e-8
5.828056450390751e-8
5.3237308923710004e-8
4.23339846901818e-8
4.14148088548228e-8
2.4004976005325648e-8
1.6300892976968146e-8
9.90465396848319e-9
7.111445815115059e-9
6.161800924980419e-9
5.071521876342458e-9
1.8830961025578226e-9
6.767187320035974e-10
2.78297743843796e-10
1.1471519503443531e-10
2.469592435795225e-10
1.6438878783031838e-9
6.293165087595772e-9
3.612821616000602e-9
3.04559043612457e-9
3.04210607469878e-9
3.3438704563243687e-9
3.950798087546611e-9
4.990885556319506e-9
1.9754434468259466e-8
3.45248945839417e-8
2.1134162761108202e-8
2.0241114710093848e-8
2.3508061654334474e-8
3.079170025672673e-8
4.4568110757335825e-8
6.823690620283831e-8
9.213439975177827e-8
9.42973482687306e-8
8.900478262227744e-8
9.802205743410884e-8
5.484120012133464e-8
2.666756120215925e-8
1.4921726010388517e-8
1.081303839449014e-8
8.758009519719552e-9
7.299183309260129e-9
3.396569056942753e-9
1.1899562328130604e-9
6.18164941023835e-10
6.892864560425357e-10
1.654950600402879e-9
5.404046533117524e-9
2.421358288771278e-8
1.246529692653986e-8
9.392580784782635e-9
9.119265802070904e-9
1.0132161516628864e-8
1.2443337418335364e-8
3.484539994802154e-8
6.187204712830014e-8
3.38179067030951e-8
2.7677088595152674e-8
2.7216442139072112e-8
2.9391026688847744e-8
3.3920509995310606e-8
4.1227284884591295e-8
5.0849989269262465e-8
5.775103116333651e-8
5.510665911004361e-8
4.642303548388677e-8
3.83324568000742e-8
2.362763627903933e-8
1.7061153527318987e-8
1.0741068164687071e-8
8.099899112360223e-9
7.332892801277941e-9
4.716194538387979e-9
1.4544681488766878e-9
4.696391091552706e-10
5.5241420200108135e-11
2.0168682485294207e-10
3.8472117776851974e-12
3.2513432128431282e-9
4.110911817481865e-9
3.1811595285429987e-9
3.048098108302859e-9
3.232828172565156e-9
3.6712129909387024e-9
4.416210417467051e-9
1.9559816127617473e-8
4.0298745485332346e-8
2.464889184074906e-8
2.2774695331343238e-8
2.5417620504214154e-8
3.1635230842578625e-8
4.2975024977971695e-8
6.25551132026429e-8
8.985504590924575e-8
1.0549026419865729e-7
1.0156127664784528e-7
9.145795867376402e-8
4.6144651781234924e-8
2.2781576133010982e-8
1.4065418709452011e-8
1.077115852755593e-8
8.849774954770008e-9
7.053646924715535e-9
2.8136136750345746e-9
1.1707825147250389e-9
8.202369144363696e-10
1.1629598839894424e-9
2.709444343429249e-9
8.458019334303105e-9
2.810862283097268e-8
1.3754599165312816e-8
1.0923917261410272e-8
1.0930677441762303e-8
1.2504790154223288e-8
1.591628375890503e-8
2.2558117680260455e-8
4.7400544021978396e-8
6.524777142182443e-8
3.4017302853877685e-8
2.8137028667868477e-8
2.8098299638018247e-8
3.1204547651876766e-8
3.759167756388988e-8
4.7447628734048344e-8
5.538240727506307e-8
5.126039297783176e-8
4.0768874780735684e-8
3.8303592677570764e-8
2.226605788024749e-8
1.569786151942284e-8
9.724966622131995e-9
7.026264848490799e-9
6.158050341803989e-9
4.969719127313826e-9
1.8031055120910984e-9
6.572354151686132e-10
2.719811907708967e-10
1.0626062776931385e-10
2.1949391474625664e-10
1.5824928742330808e-9
5.712162466286237e-9
3.3690437817848242e-9
2.8761066413930737e-9
2.8861990847948635e-9
3.177203695050654e-9
3.752751267421375e-9
4.73287525875662e-9
1.904780936310362e-8
3.310259275743219e-8
2.0365185733085953e-8
1.962489944767894e-8
2.2935463839284967e-8
3.026239692256986e-8
4.417545513073342e-8
6.797241703782047e-8
9.04793951386119e-8
9.108072865703479e-8
8.60477994822485e-8
9.683406208216662e-8
5.5222000918943844e-8
2.570983639667356e-8
1.4063756526602643e-8
1.0108455679247441e-8
8.112314280638603e-9
6.743759601871696e-9
3.2926571828590393e-9
1.1464564847904335e-9
5.970742411272527e-10
6.745577497030882e-10
1.601138050043624e-9
5.103088751580082e-9
2.3348942666322175e-8
1.2390542480185934e-8
9.198213454330201e-9
8.887804802556576e-9
9.864333891380347e-9
1.2127322787656518e-8
3.3622983385228904e-8
6.00540957754047e-8
3.282658070123583e-8
2.674182489443303e-8
2.6168557633640366e-8
2.8087575621168968e-8
3.216247383493343e-8
3.87266328481909e-8
4.741836666097655e-8
5.4089495978750585e-8
5.2365085143701075e-8
4.4372734051973324e-8
3.4620399214205096e-8
2.1758220506292394e-8
1.6583531427449778e-8
1.0660130060222065e-8
8.122174819598993e-9
7.461905465765649e-9
4.557890778661163e-9
1.4077417599246283e-9
4.644549974473758e-10
5.544994921335374e-11
2.1577019013924592e-10
6.435369141066151e-11
3.1378526158642983e-9
3.729823734764567e-9
2.980618362409027e-9
2.8874387546685848e-9
3.075599073919539e-9
3.497163231542257e-9
4.204574013624182e-9
1.8857821637965554e-8
3.859771033481962e-8
2.3655174831811555e-8
2.1994668678403616e-8
2.470830322967386e-8
3.099699301800118e-8
4.2524450351712765e-8
6.250791589172916e-8
8.94572688940556e-8
1.0219307236394801e-7
9.703319700388376e-8
9.244771283690554e-8
4.577203370961157e-8
2.1541858056798158e-8
1.3029948518722755e-8
9.885659493442541e-9
8.017571776416748e-9
6.501376454800204e-9
2.713817232991311e-9
1.11953882467558e-9
7.880000577253862e-10
1.1213226553462154e-9
2.5728433088610683e-9
7.81305070927159e-9
2.8123217695388906e-8
1.3608489589719148e-8
1.0645192817467191e-8
1.0601410384057628e-8
1.2122049318016818e-8
1.546408144329832e-8
2.20279527701893e-8
4.5310032297075575e-8
6.30912150926311e-8
3.2758606347092366e-8
2.6927529271741484e-8
2.670828836741956e-8
2.9403625204868675e-8
3.5030648879741804e-8
4.375692360157393e-8
5.1284147730194084e-8
4.8310376871264814e-8
3.847171002521128e-8
3.4063407594689464e-8
1.9964450380334738e-8
1.4780595403491937e-8
9.391567919291214e-9
6.845215026411983e-9
6.0955050409168255e-9
4.759860194372972e-9
1.68317822797778e-9
6.261512036790794e-10
2.616545696757762e-10
9.463732288231176e-11
1.8058516410709714e-10
1.4820734357816376e-9
4.927479864220504e-9
3.0266020816063682e-9
2.6285701461291295e-9
2.6546798868339074e-9
2.9282514544446802e-9
3.4571250807032665e-9
4.349863613917411e-9
1.7960083199324167e-8
3.099817937981078e-8
1.9224272081143293e-8
1.8697145813359783e-8
2.205578820316494e-8
2.9417101647538024e-8
4.347307780540392e-8
6.731184783520404e-8
8.765992341807175e-8
8.645378800840196e-8
8.198350137616065e-8
9.42492651279494e-8
5.5647563217577935e-8
2.4397237001353244e-8
1.292139525159915e-8
9.177075810947584e-9
7.277362773993821e-9
6.005043405895899e-9
3.14096019349197e-9
1.0873900726718079e-9
5.682608269132118e-10
6.52659106932902e-10
1.5242630905853905e-9
4.703059722833149e-9
2.1774267537776245e-8
1.2271302956998971e-8
8.91490097364046e-9
8.555237452822803e-9
9.480896888216494e-9
1.1674001437623077e-8
3.191016458213368e-8
5.743576401299436e-8
3.140677053321365e-8
2.541771084868846e-8
2.4701734896989015e-8
2.628688108897817e-8
2.9770237537836038e-8
3.537255279431565e-8
4.281668833686773e-8
4.895255755120451e-8
4.822827508865844e-8
4.122474295691413e-8
2.981263672392922e-8
1.9295803909035428e-8
1.5780508520503665e-8
1.0439050488753379e-8
8.075792724687954e-9
7.556130680361353e-9
4.282179329052434e-9
1.3346530181086569e-9
4.537665550687789e-10
5.592649531575757e-11
2.3211884904949153e-10
1.496905911244888e-10
2.900338479920508e-9
3.225852908934319e-9
2.6936173847534786e-9
2.649095274351185e-9
2.8385370969513745e-9
3.23340414526133e-9
3.884596900834802e-9
1.7763217943495112e-8
3.604076112734323e-8
2.2176011254986636e-8
2.0813382819436136e-8
2.3609367066162224e-8
2.9966049847698825e-8
4.170448210226237e-8
6.213602288146518e-8
8.812620734992354e-8
9.68483013537328e-8
9.072727748465742e-8
9.270078565597653e-8
4.5159117957023784e-8
1.9888783730651256e-8
1.1672167288539645e-8
8.739960653089244e-9
6.969046390640282e-9
5.730612987287137e-9
2.572787561235075e-9
1.050782373272573e-9
7.439773540514214e-10
1.062186895595485e-9
2.386118388810639e-9
6.985331900873971e-9
2.7540439571149547e-8
1.3382238419337112e-8
1.023871985065014e-8
1.0127591000862227e-8
1.1572579909848995e-8
1.4812084622083692e-8
2.1254618516327238e-8
4.2407969873214344e-8
5.996986767163113e-8
3.096744625391908e-8
2.523095250099579e-8
2.478741413035788e-8
2.695830617685626e-8
3.1619007680745867e-8
3.888048221579717e-8
4.562308368745703e-8
4.395132196696057e-8
3.514087222764938e-8
2.8511110906596213e-8
1.7009617650283133e-8
1.3387561774600476e-8
8.773429614807686e-9
6.474404649395798e-9
5.8912332352212855e-9
4.349977229232751e-9
1.5028567328073815e-9
5.7585552863324e-10
2.4455043012123893e-10
7.921433811036827e-11
1.2665669977121307e-10
1.3151630982376359e-9
3.911436533018575e-9
2.551633680683209e-9
2.2685012326814963e-9
2.3111342523565426e-9
2.556236311765851e-9
3.0156802912332232e-9
3.781622193652329e-9
1.6278791241162568e-8
2.789424436320266e-8
1.7534222858832793e-8
1.72994087738326e-8
2.070044156363887e-8
2.8061362469042498e-8
4.222612291518216e-8
6.584887829246452e-8
8.289919808772723e-8
7.99043864281202e-8
7.65028890898304e-8
8.912264342422251e-8
5.6023831150331806e-8
2.2639271236103693e-8
1.1441720047752876e-8
7.979552409523887e-9
6.233702624426857e-9
5.060846399943863e-9
2.915718038303287e-9
1.0086834749834714e-9
5.295872206771462e-10
6.202166596576961e-10
1.4154823412109505e-9
4.184278834356567e-9
1.9155327918600578e-8
1.2086850828320305e-8
8.504255125796234e-9
8.080590839876162e-9
8.935855003730533e-9
1.1028144186457628e-8
2.9537560646244838e-8
5.368809590232136e-8
2.9388390135090297e-8
2.3561759031429537e-8
2.2674820595290502e-8
2.3840108641239022e-8
2.6582941766329486e-8
3.099063505104301e-8
3.6835070101787083e-8
4.196110945704551e-8
4.207079064562477e-8
3.636390435752153e-8
2.3872776530414423e-8
1.6142665046069067e-8
1.442443855547212e-8
9.918974861160465e-9
7.851485116634952e-9
7.486894628509498e-9
3.817967436943477e-9
1.218062843561325e-9
4.319653095664623e-10
5.691878572079809e-11
2.4733257763495547e-10
2.667068871033439e-10
2.403073358603812e-9
2.5773808667144762e-9
2.285703324156065e-9
2.2952845152281103e-9
2.4798127459281344e-9
2.831864067229193e-9
3.398717871943088e-9
1.6042536192704814e-8
3.2195772232119796e-8
1.9971917532819744e-8
1.9017183151259917e-8
2.189474333458789e-8
2.8284520631415245e-8
4.0213282048105305e-8
6.101428926952636e-8
8.475307350752006e-8
8.843410349852886e-8
8.219379579607203e-8
9.047506621811982e-8
4.415220087993382e-8
1.7750093258661776e-8
9.950297557660809e-9
7.308210349299855e-9
5.70550757861e-9
4.701881880241234e-9
2.3710712027559025e-9
9.605235441317963e-10
6.848477627255799e-10
9.78963367358816e-10
2.135465651292411e-9
5.958957559587846e-9
2.5351598703987875e-8
1.3036575531865229e-8
9.648390277499663e-9
9.449637910267562e-9
1.0788452685983526e-8
1.3876862470772514e-8
2.0130819711511612e-8
3.8434192300392823e-8
5.5474432755961516e-8
2.844137240810741e-8
2.288227803015709e-8
2.218074866697458e-8
2.3718761249570716e-8
2.72201070523382e-8
3.2699694500770355e-8
3.815746653765198e-8
3.773509634817947e-8
3.053549270397632e-8
2.1726675528650966e-8
1.3384693456062224e-8
1.1274837797843075e-8
7.605744590130926e-9
5.711379106307889e-9
5.340761209294065e-9
3.589171425505e-9
1.2282415559906064e-9
4.920269857918517e-10
2.1537228390751087e-10
6.024228090955003e-11
5.5680282336230976e-11
1.0301433748548171e-9
2.6693542199003345e-9
1.9021151791392128e-9
1.7458769054924654e-9
1.7999846766149267e-9
1.997822895489481e-9
2.353476272887014e-9
2.9357595212072136e-9
1.3653807390667958e-8
2.332634268406865e-8
1.502846818630308e-8
1.51837594968223e-8
1.859340999697987e-8
2.5856070914700413e-8
3.9982615966344236e-8
6.272990773128498e-8
7.50197129348366e-8
7.085091826192144e-8
6.926827309717741e-8
7.992971122264766e-8
5.595400616160449e-8
2.0359890253800495e-8
9.598681359105338e-9
6.498871136182036e-9
4.987613228811421e-9
3.92682944701365e-9
2.570445134619342e-9
9.059720802031178e-10
4.787296322426044e-10
5.723443742986243e-10
1.2636718611522957e-9
3.5328707424017462e-9
1.5380925465513297e-8
1.1808387029135245e-8
7.911422320603467e-9
7.407546265517823e-9
8.166655150734015e-9
1.0113900937316745e-8
2.6296967352784074e-8
4.836354623545831e-8
2.6541906143522424e-8
2.0991954658675553e-8
1.992095441162527e-8
2.059018904097913e-8
2.246114010991506e-8
2.548041752276122e-8
2.9423120285040914e-8
3.296837239062332e-8
3.332878981841074e-8
2.9015767748291397e-8
1.6994326992031473e-8
1.2245381048517876e-8
1.2130679290397584e-8
8.745032785144732e-9
7.167418563264473e-9
6.879042178246827e-9
3.0613228448737103e-9
1.023935880747197e-9
3.860762080098909e-10
5.866393637372495e-11
2.494529230872821e-10
4.124811468222493e-10
1.4729212568850456e-9
1.7713321460045842e-9
1.7095493971741715e-9
1.7676820105413708e-9
1.9320615108028937e-9
2.214030527105439e-9
2.653133697799951e-9
1.3293682215475627e-8
2.6400720461251963e-8
1.667088652447585e-8
1.6259135732583212e-8
1.917859303368738e-8
2.5480773615585915e-8
3.7436444428608506e-8
5.8126693760984934e-8
7.718492850545925e-8
7.58455531628444e-8
7.1049815579187e-8
8.217354340491003e-8
4.241413923540411e-8
1.509638184769594e-8
7.870089058073752e-9
5.604590267358517e-9
4.27233423123305e-9
3.440051250514301e-9
2.0705837476659553e-9
8.448071755440813e-10
6.068135225081604e-10
8.631616906307727e-10
1.8070607537982794e-9
4.741017707004176e-9
2.034541597916496e-8
1.2511775304695407e-8
8.792321438027389e-9
8.48408139835516e-9
9.674944479134718e-9
1.2539500160545956e-8
1.8496683740192127e-8
3.3085406729700704e-8
4.903652429743514e-8
2.491863982064281e-8
1.9691447590047834e-8
1.874223550723665e-8
1.960017511409806e-8
2.1869626690605837e-8
2.547987446144797e-8
2.938536337347738e-8
3.019731901270627e-8
2.6061034303728163e-8
1.4754103983464366e-8
9.431650636177054e-9
8.038075631197228e-9
5.310606586896538e-9
4.086122622291177e-9
3.917950140084128e-9
2.26891394687535e-9
7.985298317832894e-10
3.459419384683621e-10
1.638839087516486e-10
4.241591986042867e-11
2.416392869419544e-11
5.24658875947103e-10
1.2596175228148046e-9
1.0281788977923942e-9
9.873680826418397e-10
1.0343246941050341e-9
1.151658704918237e-9
1.3503334921879375e-9
1.6660559426528586e-9
9.493606699645528e-9
1.6631584894769507e-8
1.1306246495579833e-8
1.195642828935253e-8
1.5268188977409078e-8
2.217883837864114e-8
3.581428419743148e-8
5.615763694627601e-8
6.252885628297817e-8
5.871236468561903e-8
5.987719978297275e-8
6.552715545756383e-8
5.381472258889934e-8
1.753073062958277e-8
7.428897454925879e-9
4.771119948068878e-9
3.5900157100199186e-9
2.68649013192899e-9
2.025233710469975e-9
7.741285630538289e-10
4.1325196046695766e-10
5.021066983778915e-10
1.0562680710495441e-9
2.7490836848507654e-9
1.0841462941826154e-8
1.1395035595490106e-8
7.056359648864023e-9
6.458631324360234e-9
7.088510319064327e-9
8.826597367397832e-9
2.1948241701288448e-8
4.087890593967496e-8
2.256512661955987e-8
1.7493413420251498e-8
1.6274080404616806e-8
1.6429235667660542e-8
1.73946693614399e-8
1.9008048557438467e-8
2.1040686245222095e-8
2.2768398741749316e-8
2.2779090251512008e-8
1.9877762850986594e-8
9.902822576590518e-9
7.769350201105993e-9
8.302352599805204e-9
6.059791247606277e-9
5.2215380426208396e-9
4.760412208973581e-9
1.8471007089411658e-9
6.754060195063131e-10
2.832481776228007e-10
6.114634213105123e-11
1.9845829507032336e-10
5.250829522999482e-10
3.144868639888722e-10
8.149952703537269e-10
9.00430565019515e-10
9.73264234197953e-10
1.0819337118744055e-9
1.2452389749404188e-9
1.4869094696826496e-9
8.789844401486518e-9
1.764981558823802e-8
1.168382328898692e-8
1.1957622652178607e-8
1.4770652272270684e-8
2.063346439761403e-8
3.201641094015141e-8
5.0958166928674554e-8
6.210960047726655e-8
5.831169082963795e-8
5.692028436550757e-8
6.389687713192924e-8
3.88114937426049e-8
1.1977127170823926e-8
5.532300444825927e-9
3.722117549198349e-9
2.776098486821962e-9
2.0949548165214934e-9
1.5881331583381513e-9
6.987327190284468e-10
5.053022976647132e-10
7.043492010879318e-10
1.39088359718803e-9
3.3748158577941338e-9
1.320868368901096e-8
1.1707718761882963e-8
7.545903459720616e-9
7.111721864912522e-9
8.097344766978674e-9
1.0624103604632575e-8
1.609667823770883e-8
2.6039028122539692e-8
3.9910114083596356e-8
2.0099458623705224e-8
1.5514302780897458e-8
1.4488391263486315e-8
1.4906546871887547e-8
1.647979874020456e-8
1.950241175438537e-8
2.459915622768388e-8
3.1271688260762716e-8
2.8512467956888155e-8
1.0705113161933957e-8
3.807954735184576e-9
1.9594804840639636e-9
1.2828773508729634e-9
1.0065240063813574e-9
9.159917303127465e-10
4.826171304565661e-10
2.622411650808383e-10
2.3809760924822304e-10
1.9038133749317543e-10
7.28607248473345e-11
3.385620392673022e-11
7.694655730086871e-11
1.1340132515393816e-10
1.3546665662165235e-10
1.6297993166145274e-10
1.9295377583468423e-10
2.330273167239105e-10
2.948295066310847e-10
3.961071552937326e-10
2.964591005644414e-9
7.108028776038761e-9
5.861349842276706e-9
7.049601838421567e-9
9.963364476028271e-9
1.5868470353636174e-8
2.7735643712407347e-8
4.2743955933077986e-8
4.4184753967485855e-8
4.290441444835899e-8
4.7582806857423085e-8
4.627196590892038e-8
4.39424444783096e-8
1.4159325643692387e-8
5.073269691744818e-9
2.934927562210819e-9
2.1565971002474557e-9
1.501829554633593e-9
1.223914146566773e-9
6.023804762117153e-10
3.300596404240269e-10
3.9992703439159037e-10
7.822682596945264e-10
1.8590028957858163e-9
6.335307318039245e-9
1.0763917767867018e-8
5.8147631076253645e-9
5.125032549597921e-9
5.585074576374129e-9
7.017693412927044e-9
1.6243062648024275e-8
3.0570761015453735e-8
1.7101013014826104e-8
1.2894577758954214e-8
1.1732576626619465e-8
1.1626145715293798e-8
1.2160066096941077e-8
1.336514438952773e-8
1.5589132296857298e-8
1.9357871049625194e-8
2.1021494457795108e-8
1.67350124152812e-8
5.676619924108365e-9
2.4922888034096864e-9
1.5488025209017749e-9
1.175597896324731e-9
1.130868369079838e-9
9.661045861617018e-10
5.884751951657684e-10
3.641964871331829e-10
1.201908891310552e-10
2.469569093966167e-11
3.578813237618682e-11
9.761576450329555e-11
6.113538404069243e-11
1.6144668719958643e-10
2.1082408473673144e-10
2.48015409689151e-10
2.893042151695551e-10
3.458198728378467e-10
4.29211869878701e-10
1.3919171844795525e-9
4.8345976264930315e-9
4.254295725172918e-9
5.2549551707157685e-9
7.50633329968325e-9
1.1937362850301031e-8
2.0834505377810905e-8
3.38760304588776e-8
3.699566614563338e-8
3.5579364023381545e-8
3.874411363429993e-8
3.714127949588886e-8
2.8427561074320534e-8
8.466943391375238e-9
3.1763646314301842e-9
1.89071653785393e-9
1.3908177586448235e-9
9.318592400044315e-10
8.339763499243679e-10
5.074064344564736e-10
3.7255499816426253e-10
4.902375940793663e-10
8.877973605206565e-10
1.951736126627688e-9
6.421056001582119e-9
1.0378096337405972e-8
5.697181373966157e-9
5.1516635915158896e-9
5.8523670641802576e-9
7.845743649292744e-9
1.24554883463495e-8
1.6967842693134865e-8
2.7419119732373433e-8
1.3982905032329636e-8
1.0862636515014562e-8
1.0481679223165858e-8
1.0136295711263153e-8
9.2716455608545e-9
1.025144731562791e-8
1.3995792058221759e-8
2.0252573685260744e-8
2.6296622857489836e-8
1.0926881808252245e-8
6.589023965371319e-9
6.244208656681523e-9
7.75336249326455e-9
9.775674109458127e-9
9.677606943559286e-9
4.027935519200997e-9
1.5463500586235667e-9
6.813726515290802e-10
2.772559607601416e-10
3.651906520663078e-11
3.375695330989698e-10
5.964903554700241e-10
1.3752906890644677e-9
1.5996617279995498e-9
1.7652103206105688e-9
1.9756828065091744e-9
2.2818769766811063e-9
2.7360050248181617e-9
3.4222282719736464e-9
1.1513090117767481e-8
8.444696801299e-9
2.779007381136842e-9
2.2019525929018253e-9
3.2456818065265655e-9
6.262720773169643e-9
1.304923830549834e-8
1.970978950722233e-8
2.0591094210005675e-8
2.2821334080330385e-8
3.0328365109306736e-8
2.346201577507898e-8
2.0726462520574076e-8
9.637493196870351e-9
2.7755089898264942e-9
1.289688844076699e-9
8.969303079958286e-10
5.754005538326574e-10
4.0725958676153887e-10
3.4902991844715797e-10
2.2061038934147423e-10
2.5227217325344316e-10
4.3923039995709953e-10
9.297985815339791e-10
2.638281216003978e-9
9.236987147328983e-9
3.955289082084357e-9
3.2416772615145926e-9
3.4885200540760754e-9
4.459428010759743e-9
8.956665535962618e-9
1.7237274191385965e-8
1.0342423860710409e-8
7.822130357095648e-9
5.9633847207074835e-9
4.5544782383198806e-9
4.6373957060239494e-9
6.061502262993599e-9
8.794885518349272e-9
1.2896216724496777e-8
1.7848028057029125e-8
2.0907378977830483e-8
1.132038025783796e-8
8.472227830192428e-9
9.462669679048757e-9
1.4702651439122638e-8
2.0334088389093988e-8
1.1922910881792626e-8
4.8840461060678974e-9
2.1157394826745824e-9
9.434494560317447e-10
1.3880926819392296e-10
1.167653794496646e-9
4.23302813700228e-9
6.561337357847588e-10
1.0106484346800844e-9
1.7258494001327795e-9
2.1549269125506137e-9
2.5543064457905988e-9
3.0334634957599825e-9
3.672520802337268e-9
1.4457987721264432e-8
1.9559314936488194e-8
1.085387418243375e-8
8.872091878834018e-9
7.96117304259183e-9
7.808834731183218e-9
9.174687860968097e-9
1.0096223873090395e-8
9.37681391464684e-9
1.0392810282687591e-8
1.4695032215430918e-8
8.908722111935955e-9
6.6005479731337905e-9
3.5990476763279057e-9
1.1325824918525681e-9
5.480551303863288e-10
3.987994936125991e-10
2.035668745776524e-10
1.5122831286584767e-10
2.0538035015871045e-10
1.807530405161496e-10
2.0282710765598664e-10
3.1961869281503163e-10
6.21244639379936e-10
1.6431320355841485e-9
6.605839277431801e-9
2.7589402137037925e-9
2.2817554787347647e-9
2.5888108180941525e-9
3.6482778797589097e-9
6.384510005516739e-9
2.452478423629432e-9
2.9159821460051097e-9
2.6344379932964307e-9
3.274871480369228e-9
4.542636724948262e-9
6.546711473833396e-9
9.677872169083147e-9
1.4593588201113452e-8
2.2052972469958417e-8
3.162467058841016e-8
3.596411720114038e-8
2.1324844569302243e-8
1.594328783989205e-8
1.7198473840744967e-8
2.6926567469507856e-8
4.186052279223121e-8
2.7128597790047553e-8
1.1948473114839657e-8
5.524055089550813e-9
2.8173591335383655e-9
1.3357077570404798e-9
2.713678543558684e-10
4.033551902325823e-9
1.5403692473017088e-9
1.7200739619319997e-9
3.2893788242717003e-9
4.193634888693432e-9
4.973600202259072e-9
5.879518801632089e-9
7.077842568865043e-9
8.76708629212021e-9
3.6484267639295086e-8
3.656975855413647e-8
2.2134131817112055e-8
2.1233332977948234e-8
2.5378313901764422e-8
3.5965160631836785e-8
4.953049380954616e-8
4.063253887834585e-8
2.9510536851166382e-8
2.5438343513131622e-8
3.013106764836114e-8
9.065093122280084e-9
3.561874978912106e-9
1.8556857145324954e-9
6.729847310797094e-10
1.9544761873312e-10
1.1393531012062747e-10
9.619492599309331e-11
6.072655986076892e-11
5.5570001440889977e-11
4.954701844193947e-11
3.5833900252797255e-11
5.875866746501465e-11
1.3363774362227284e-10
3.412697901585893e-10
1.4194966013820309e-9
1.0382028295516712e-9
6.628782756115404e-10
6.808618783156939e-10
9.294311749484673e-10
7.628016804141341e-10
4.111330385917512e-9
4.931870843388721e-9
5.178673920922396e-9
6.14397746189899e-9
7.739575861109034e-9
1.0111267603041665e-8
1.3566251211285809e-8
1.8464164824610842e-8
2.471241030643461e-8
2.9634659879366594e-8
2.2157913762697574e-8
2.303488179303202e-8
2.001821278098151e-8
2.38506331230632e-8
4.989506121986545e-8
6.637784095315599e-8
3.5903540079065126e-8
1.9315553551300627e-8
1.0432454226591682e-8
5.810483488712507e-9
1.9836308707045313e-9
8.773016656124243e-9
1.035974694846629e-8
4.850080083909583e-9
2.3884105377660356e-10
3.346614548298761e-9
5.1912658877764025e-9
6.652059993271044e-9
8.161250927278385e-9
9.972465788926336e-9
4.6687306466314836e-8
5.577640439001426e-8
3.540310350499177e-8
3.5490275891456855e-8
4.458231981355931e-8
6.709510488435724e-8
9.38408185527187e-8
7.773616461314117e-8
6.496823270753371e-8
7.103564285516032e-8
1.179358286306622e-7
3.238288742777359e-8
9.869575966908951e-9
3.94072620104788e-9
1.7036877432470518e-9
3.5515791643950035e-10
1.1387935986770827e-10
8.172389544346826e-11
6.195186291960408e-11
7.328674612290924e-11
2.1840898867692143e-10
2.3270816557891423e-10
2.541313985767413e-10
4.0738513251911506e-10
9.026370967847845e-10
3.1150236299535233e-9
4.954981043071982e-9
2.7051406717046512e-9
2.709286651736117e-9
3.7046708739595586e-9
6.3752895330929855e-9
7.021338065637761e-9
1.6889438829164245e-8
1.422249415992395e-8
1.235948798292906e-8
1.3068458393430456e-8
1.5365211170997764e-8
1.9420072527340307e-8
2.5875278300487556e-8
3.4879713613480285e-8
4.118236797920216e-8
2.4123778391125785e-8
3.161552941559165e-8
2.956571606439916e-8
3.384139888284663e-8
6.64510264089473e-8
9.58813983391581e-8
6.648853934005447e-8
4.0419092208077524e-8
2.453775361996207e-8
1.5736236063871365e-8
1.0420191037017331e-8
9.745423910001856e-10
1.021421075120985e-8
7.669009128964264e-9
1.587100320335301e-9
3.945413490326798e-9
7.534228574179602e-9
1.0202027594497174e-8
1.2770672006273467e-8
1.572412985383667e-8
1.94857093780998e-8
9.923572929166281e-8
8.034792947773867e-8
5.4874991753470655e-8
5.8874381923446715e-8
8.129298832944593e-8
1.3149728830614186e-7
1.3829495774369285e-7
1.079102705046709e-7
1.0842411622825856e-7
1.6251390628035276e-7
5.115773412371832e-7
1.4546663293394038e-7
3.223516595982504e-8
8.228067493454675e-9
2.340027128821036e-9
7.983549187539888e-10
1.4245655984494396e-10
1.609136596366419e-11
1.587976861270774e-11
3.07958727704034e-11
6.650803475315828e-11
2.606472965566987e-10
2.2882745384586602e-10
2.409780552274176e-10
5.086315601581919e-10
1.8693418609515577e-9
9.808562775966373e-9
6.287268075254613e-9
4.1350294101245035e-9
4.742197411982324e-9
8.13582694562897e-9
1.9146178336248732e-8
2.2084269625420565e-8
1.767996056100024e-8
1.6728832606337107e-8
1.7806757304591192e-8
2.0416579343888714e-8
2.4479100647968395e-8
2.9289357988795528e-8
3.118582264717107e-8
2.1201658015475984e-8
2.1599883946172023e-8
1.3946770706970203e-8
4.2029581110398405e-8
6.112700319983961e-8
7.23287588049321e-8
9.648750314500715e-8
1.6792884271821287e-7
1.4696292638442975e-7
1.2985635115737284e-7
1.4477840018523226e-7
3.1550596916074675e-8
4.736119223759685e-9
1.6135059943899838e-8
2.0345144013966707e-8
1.3250509339282481e-8
6.562418091019872e-10
8.286310693414855e-9
1.4501719459405939e-8
1.9944057535398688e-8
2.5628146732931792e-8
1.434295701422304e-7
1.3066369045370737e-7
9.715658008783984e-8
1.1191248331326405e-7
1.6840523399407255e-7
2.621364549855701e-7
2.136809533553865e-7
1.7929495280446126e-7
2.1988796549642809e-7
5.278200050947954e-7
3.7140456529204207e-6
2.327404461054703e-6
4.2389058657255047e-7
6.00101691192576e-8
7.997473113249735e-9
6.651953070033247e-10
3.3872299996408637e-10
4.665706663849059e-10
3.5991391170497847e-10
4.33939227925436e-11
5.237274695108375e-11
5.563819862894305e-11
5.674625851657432e-11
4.2728268261417585e-11
2.1591891142123494e-11
3.364312763340051e-11
1.6012681942394219e-10
1.6456387644861894e-9
4.47746607787335e-9
1.7087885566898919e-9
1.8611100784641555e-9
4.5505281849407285e-9
1.278638535980954e-8
2.5064534645953864e-8
2.2440401922505803e-8
1.9113093646848956e-8
1.805729319801662e-8
1.8330622077929022e-8
1.8747525342738377e-8
1.7470063240558082e-8
1.140603929925916e-8
2.933748326366859e-8
2.4404710243128227e-8
1.509405796603606e-8
8.063207197407005e-8
8.105270033685648e-8
1.080353970244145e-7
2.9624250189482983e-7
1.0757978425770884e-6
1.6741556917256359e-6
3.6406356003801827e-7
8.799366749090727e-8
2.0160420779681564e-8
5.9780332441989465e-9
2.196219366356275e-8
3.2319763385728105e-8
2.614548110076558e-8
5.118729566227947e-9
1.2618645985871227e-8
2.5932602012643072e-8
3.812245108960648e-8
5.1088892944601693e-8
3.7077885386819e-7
2.0313282694431473e-7
1.7804760971624518e-7
2.392410247377204e-7
4.0988617158640213e-7
3.7924554279766987e-7
2.915393396554351e-7
3.4422747083501137e-7
8.701543009992226e-7
4.74652598236494e-6
8.07015971937043e-7
4.865603339711268e-7
1.9918196105481254e-7
3.679168782616285e-8
1.5929191533838063e-8
6.193009896658428e-9
1.1280925785996344e-9
4.1123004389087196e-10
4.580782666003112e-10
1.559875649879884e-10
8.720117556578495e-10
1.0371042548483436e-9
5.183578884111774e-10
7.044003812461675e-11
4.442655057925562e-12
5.585160294564015e-13
4.5183920984857506e-13
5.647124848022873e-13
5.425264572858209e-13
6.549407264331845e-14
3.912413062590954e-12
7.771791717667038e-12
1.2551418877743471e-11
1.8497365612552083e-11
2.523999180994684e-11
3.0991324615146856e-11
3.2157638998646974e-11
2.7314950979061085e-11
2.023169407521118e-11
1.3940202466807801e-11
9.213164850194595e-12
6.241823992762535e-12
8.443122336388604e-12
3.54834945784876e-13
1.09876831328262e-12
6.836735544302803e-13
5.662115275188395e-13
1.4530189992097019e-12
2.0042388953189624e-12
2.433340319383719e-12
2.8406602041247966e-12
3.268938725198719e-12
3.7381476076579396e-12
4.258725975435056e-12
4.83632477326926e-12
5.473297399054964e-12
6.16896120013117e-12
6.919511171361058e-12
7.718061839875582e-12
8.555317845501965e-12
9.420928924687756e-12
6.474172381876029e-13
2.008363644170462e-11
3.0631452503370655e-11
4.0138223235023666e-11
5.054688304817356e-11
6.192998340104741e-11
7.325600400430206e-11
8.293832797749979e-11
8.983645416359927e-11
9.394067889233602e-11
9.606604710452302e-11
7.365580436823691e-11
5.4562963763084e-11
4.759370984971313e-11
4.8807436827473806e-11
6.039726491214707e-11
9.08940499120967e-11
1.5847043144707245e-10
2.6136969813632657e-10
2.6430614577147117e-10
9.743310811006468e-11
3.4054981270327283e-10
9.940987347650885e-10
2.2811720433872673e-9
2.0972776822891273e-10
1.2016517391493667e-11
0.
0.
0.
0.
0.
3.6651547686538286e-13
6.083391272242234e-14
5.616118081043205e-14
6.233099881460615e-14
7.244454593115612e-14
8.573625193389795e-14
1.0256338182870353e-13
1.2370833934925903e-13
1.5026357713166312e-13
1.8366120741074537e-13
2.2575466395981153e-13
4.817621641435959e-13
1.3818746877146143e-13
0.
4.231806043569426e-14
8.033845702447276e-14
1.2075690795138338e-13
1.7214264407755226e-13
2.420713198883137e-13
3.396024918705629e-13
4.770353567177504e-13
6.718422784013623e-13
9.492783105906537e-13
1.3461677379336915e-12
1.916513412514584e-12
2.739815483715788e-12
3.933269974638163e-12
5.6691017722420845e-12
8.197492177026478e-12
1.1872059997047476e-11
1.7164793815760256e-11
8.216145544963273e-11
8.197386888077437e-11
7.350852230624536e-11
1.544934476699932e-11
1.0952309898349002e-10
3.1144130929430684e-10
5.807048741687701e-10
8.811158790980761e-10
1.169020071547584e-9
1.4159148642053021e-9
1.619175354127398e-9
3.6851227618348815e-10
2.2595818247815678e-10
3.681738992657936e-10
6.625561108289028e-10
2.0705896536829897e-9
7.128103885571371e-9
4.2806187597757e-11
2.7241787575178467e-10
3.2930293249120363e-10
3.663395485022809e-10
4.120644253862205e-10
4.747403244843492e-10
5.617078430566609e-10
6.841847440426718e-10
8.614467458584939e-10
1.1285208951391385e-9
1.5535727514148042e-9
2.282333951943078e-9
3.666742465779076e-9
1.4590394749140195e-8
2.111602086749586e-8
1.4061705789804871e-8
1.4858880888318255e-8
1.91323216653706e-8
2.8280958418171547e-8
4.639695268495023e-8
7.099708492440588e-8
7.769334975260172e-8
7.50103634327089e-8
7.557220407345177e-8
7.676352101972259e-8
8.006200017317196e-8
9.297957322996337e-8
5.270076351424255e-8
2.244909104479916e-8
1.2290402678072912e-8
8.78323169415373e-9
6.821072716245727e-9
4.698163931083771e-9
1.069249307938714e-9
9.94943235187481e-11
5.954096912316547e-10
6.960528866976229e-10
5.457321123051251e-10
1.0642123473664758e-8
6.760529262583759e-9
5.371144181913931e-9
5.2696856426650025e-9
5.72064360873824e-9
6.653590045745976e-9
2.7433993340956504e-8
6.580832042963042e-8
4.3018480451427264e-8
3.48525636671864e-8
3.387154154499092e-8
3.576345132998449e-8
3.967435960632609e-8
4.5664220281883124e-8
5.404270129655768e-8
6.474286732823721e-8
7.613247561713171e-8
4.3994439652120046e-8
3.271929783737134e-8
2.2990298441432506e-8
1.7564406561538006e-8
1.5710743193566876e-8
1.2856762170496512e-8
5.029439098603096e-9
2.0037822827129366e-9
1.1119121849152738e-9
9.659938983582414e-10
1.6009072593861995e-9
4.534595110871938e-9
1.9227491918991035e-8
1.3139227006924737e-8
9.524232096513388e-9
8.94194733527728e-9
9.6145150870854e-9
1.1397951750691504e-8
1.477203697408754e-8
2.110297893561983e-8
4.8859663450344426e-8
5.7901037938022026e-8
3.523605508762014e-8
3.434743812381285e-8
4.114149712989298e-8
5.7015283555833574e-8
8.828647956352603e-8
1.2686524488228678e-7
1.2994804889980692e-7
1.2036616262941333e-7
1.1979049981322318e-7
1.3214667576946586e-7
1.193029285300685e-7
5.612193918081105e-8
2.5448391012950094e-8
1.5804900959864032e-8
1.1964887491975968e-8
9.693503032397306e-9
6.626021926713504e-9
2.0298077473010426e-9
6.349589387785392e-10
3.069464901170338e-10
8.355317174240004e-10
3.5757669691316377e-9
1.8763248785780412e-8
1.7115172216580246e-8
1.1489118152474766e-8
1.0611861806740756e-8
1.1336627584853562e-8
1.3337274570531003e-8
1.704379261308955e-8
5.402079601739701e-8
9.82658771569842e-8
5.4137941374758997e-8
4.4591283325960605e-8
4.428806815173448e-8
4.848833675670539e-8
5.70252120804565e-8
7.1101224203316e-8
9.082891480450164e-8
1.0851829191139373e-7
1.1049835342962887e-7
6.904589993966949e-8
4.537914742870466e-8
3.4547659208657415e-8
2.3967371437541842e-8
1.930986982231634e-8
1.7918388950975755e-8
1.056414886555475e-8
3.6131857258080135e-9
1.5302007667602149e-9
8.234625759171266e-10
7.585814859333064e-10
2.0476196292046714e-9
9.870845051527441e-9
1.603102389177862e-8
1.0299849898905282e-8
9.16245571422131e-9
9.438336184397949e-9
1.0665038555408158e-8
1.29987716743975e-8
4.4185175743088096e-8
7.409631230954054e-8
4.3758597374092375e-8
4.04242914223358e-8
4.529508868266494e-8
5.723456624052295e-8
7.995536329573545e-8
1.1842761820866136e-7
1.552508412496512e-7
1.5425874459061456e-7
1.4174796321792776e-7
1.3801425605833964e-7
1.6166500590528452e-7
1.2621182447501082e-7
4.7415217108780396e-8
2.1428452903178368e-8
1.3993713202623353e-8
1.0516910812689621e-8
8.31405560151614e-9
4.298515400857082e-9
1.0035416874780307e-9
9.831865612007186e-11
3.1523666520269484e-11
1.2083983436371211e-9
6.615664790436142e-9
2.9007791417540336e-8
1.3797418817793135e-8
1.1137672136393363e-8
1.1105274582204384e-8
1.240342825925935e-8
1.5066969425122665e-8
5.367918440487123e-8
1.1324756660095083e-7
6.722599278360878e-8
5.469197316584043e-8
5.355212208689022e-8
5.7345042505870776e-8
6.519040646708987e-8
7.779467448093141e-8
9.614151220235526e-8
1.1918013918415043e-7
1.39933517308174e-7
7.557638822116445e-8
5.804314000645124e-8
4.808645578029386e-8
3.6151655624199825e-8
3.1771715613708696e-8
2.8653724611948208e-8
1.2277821092914983e-8
4.567273516811226e-9
2.2119286657348023e-9
1.4334633528123764e-9
1.730982036071077e-9
5.004111040739092e-9
2.4456569440079306e-8
2.1018893486859388e-8
1.5267880248740426e-8
1.4251811436808686e-8
1.5076248177716077e-8
1.738482215483567e-8
2.1608753829182505e-8
2.901824182000853e-8
8.348708255929102e-8
1.0314040351426634e-7
6.119166579048573e-8
5.8181272674372445e-8
6.786649074361115e-8
9.133810091144643e-8
1.3748887701049145e-7
1.9428794223782494e-7
1.944838859747475e-7
1.7475927995966002e-7
1.719435772083026e-7
1.9012931426340668e-7
1.774885170795994e-7
6.92754714327296e-8
2.882331610547096e-8
1.7659170827232117e-8
1.3129783506250039e-8
1.0393469055088364e-8
7.534054346503772e-9
2.4932241073908036e-9
9.36446170544259e-10
7.707423375217287e-10
1.8485192271961934e-9
5.9794480607826614e-9
2.696822224112789e-8
2.7051119672184697e-8
1.73053027555665e-8
1.579834156106412e-8
1.6942838025884436e-8
2.022545039675444e-8
2.6500848293943344e-8
7.564572377236085e-8
1.36447182074883e-7
7.511834108902865e-8
6.162524695715067e-8
6.104700299509878e-8
6.674774185439104e-8
7.851461691509872e-8
9.809437075923152e-8
1.262884903237044e-7
1.5529416435401154e-7
1.6694453634531122e-7
9.581068050557204e-8
6.511201956556817e-8
5.844526302669881e-8
4.451779052053371e-8
3.6678662277945e-8
3.503142792075034e-8
1.846823701771309e-8
6.401520967007732e-9
2.7464752721137033e-9
1.3796278866044772e-9
9.80552621147895e-10
2.6736123651920977e-9
1.6121333169907516e-8
2.1687136943120492e-8
1.5452734616435378e-8
1.4275884338502147e-8
1.4898222049030054e-8
1.6847488361044073e-8
2.0375400325197277e-8
7.165795190316325e-8
1.1684392791338544e-7
6.867051184266776e-8
6.341555182518183e-8
7.110915229378144e-8
9.024640456645329e-8
1.2711897845211375e-7
1.8729180121760231e-7
2.2800514047868006e-7
2.107608457084909e-7
1.9179681257489049e-7
1.9180338240186978e-7
2.1249489533090887e-7
1.9607832460374338e-7
5.978256247249138e-8
2.3322933605410623e-8
1.4125474456515914e-8
1.0236224688223916e-8
7.703504217704841e-9
4.916047301051533e-9
1.1936817100968468e-9
2.0916037182026677e-10
3.470714565645451e-10
1.9460480164147244e-9
7.981513900585239e-9
4.316207410718579e-8
2.0269002961101605e-8
1.5288242651239715e-8
1.492518119736881e-8
1.6612901213248045e-8
2.0321360753361902e-8
6.941151639783869e-8
1.4897367797929589e-7
9.09665551380155e-8
7.313822984891769e-8
7.084257612772303e-8
7.496439987885568e-8
8.402860976327997e-8
9.863531549843977e-8
1.1986350135884025e-7
1.4744935580098244e-7
1.7681714304073623e-7
9.586173874480579e-8
8.040894947495945e-8
7.850081149203986e-8
6.47137931061025e-8
6.016632750914141e-8
4.966420847550897e-8
1.888982079224917e-8
7.53230992754984e-9
3.790041973357563e-9
2.3702053283107283e-9
2.552079746952028e-9
7.941809291524495e-9
3.933731458845825e-8
2.6748518324645658e-8
2.172835243984032e-8
2.1168410617013835e-8
2.2769096113328695e-8
2.6343822790218924e-8
3.255093552079273e-8
4.306968010853554e-8
1.3230946950455826e-7
1.5261375338263757e-7
9.146943246108343e-8
8.780080782261016e-8
1.0373146731068886e-7
1.424207931589036e-7
2.172649796663226e-7
2.824961056788271e-7
2.557782001296577e-7
2.2997267847928442e-7
2.374659535260466e-7
2.3974625627890956e-7
2.647849735498675e-7
9.377799232848192e-8
3.204263190073694e-8
1.7466144810200962e-8
1.2400056845698614e-8
9.377389233537813e-9
7.537416040143089e-9
3.086263208616154e-9
1.191832415318645e-9
1.113898002805823e-9
2.466684903522669e-9
6.93020964918532e-9
2.6313654012259004e-8
4.249266056668549e-8
2.3669959214251753e-8
2.0745682170771984e-8
2.2001246285522153e-8
2.634190440999112e-8
3.496638360052261e-8
9.367477930316305e-8
1.7679195986877538e-7
9.92672845665091e-8
8.021625097525559e-8
7.836137231058973e-8
8.432102782646643e-8
9.72696977839998e-8
1.1886008996352086e-7
1.507451685290903e-7
1.8954801283879496e-7
2.2053433155927904e-7
1.150312173371811e-7
8.513912849466247e-8
8.847243515324074e-8
7.836043402088203e-8
6.943459811918341e-8
6.451337809933985e-8
2.7396428772994357e-8
1.0266632210606545e-8
4.709115630435478e-9
2.3612386280708075e-9
1.3232044086220132e-9
3.527998191106397e-9
2.7521379581523185e-8
2.5485842909234352e-8
2.1281075132943788e-8
2.087336324779967e-8
2.2327803037750286e-8
2.546247551399905e-8
3.074418275205787e-8
1.1168994913510337e-7
1.705506022272306e-7
1.0110645958050518e-7
9.480482975928336e-8
1.0829711805320505e-7
1.4126962747390984e-7
2.0577959791747136e-7
2.9725093646070704e-7
3.1158444530329944e-7
2.704975675170666e-7
2.5451018715457955e-7
2.771654932923289e-7
2.649376788700583e-7
2.5887036004900644e-7
8.14521581349896e-8
2.3951677532617055e-8
1.1967157362862664e-8
8.258664497949549e-9
5.793743023557157e-9
4.178333236421549e-9
1.3573896594242715e-9
3.53855401458876e-10
7.173841210813969e-10
2.4893302115291096e-9
8.00314262699005e-9
3.860814007368722e-8
3.0953264858861866e-8
2.0245682817296538e-8
1.8934810563320925e-8
2.084329064918348e-8
2.5630109891006388e-8
8.311210098276683e-8
1.8318507210069451e-7
1.192792875022108e-7
9.392699873636507e-8
8.924588981439871e-8
9.255323965572741e-8
1.013714529119559e-7
1.1589116670564078e-7
1.369696038419554e-7
1.6473515654275977e-7
1.966201217296773e-7
1.1549635055392416e-7
1.0645720519278691e-7
1.2153632828383471e-7
1.1976278824657307e-7
1.2046679841004814e-7
7.380552323609133e-8
2.7918326812743115e-8
1.2540987662858718e-8
6.757111123042451e-9
4.157549162819691e-9
3.770005694275347e-9
1.309572925458765e-8
3.9187087956494376e-8
3.059924820996574e-8
2.8914332413841746e-8
2.997606190631335e-8
3.3114982732712494e-8
3.863641076228812e-8
4.755100392291572e-8
6.198384481182511e-8
2.0756178755667978e-7
2.162352937344005e-7
1.3331549674296378e-7
1.3115384964019427e-7
1.5986652202286883e-7
2.2914385172651826e-7
3.524981771618815e-7
3.8698607248049944e-7
3.252465994396423e-7
3.071453492771897e-7
3.54166240917083e-7
3.0747165815224233e-7
3.0322940455426496e-7
1.3518793463014855e-7
3.510156779760525e-8
1.477264103902732e-8
9.544357842034378e-9
7.038817223439552e-9
5.24011369326257e-9
3.5575713958606445e-9
1.5585233229057716e-9
1.5630667671137364e-9
3.0300614069851943e-9
7.232358353081879e-9
2.2109875880214564e-8
7.645380603730861e-8
3.3097736940328145e-8
2.675748196522724e-8
2.775020030461956e-8
3.330715891320314e-8
4.502887091074714e-8
1.0948731818725402e-7
2.1822930692365344e-7
1.285382767041195e-7
1.0128323036434887e-7
9.672974344676474e-8
1.0160886355378381e-7
1.1400349237445377e-7
1.35049885683219e-7
1.664855125875059e-7
2.075641367639963e-7
2.481504721378601e-7
1.345757218800899e-7
1.0962199877453282e-7
1.2699319068282905e-7
1.4226015830096094e-7
1.4569323531783518e-7
1.0343732930493147e-7
3.982624249789204e-8
1.7269258633207778e-8
8.738849200961663e-9
4.483563229949113e-9
1.6217626721483439e-9
2.8327565476818427e-9
2.518407331447008e-8
2.6386999683405008e-8
2.7427506516707426e-8
2.9345547517413558e-8
3.2601014148064e-8
3.772165192074731e-8
4.5555954923555286e-8
1.7446977075153177e-7
2.415767595923365e-7
1.4711182430268082e-7
1.4212857512963472e-7
1.6843623599233808e-7
2.3154014464958498e-7
3.538668582888352e-7
4.5395797393122646e-7
3.957271752863464e-7
3.4901865506656374e-7
3.6663897073463557e-7
4.881875950779251e-7
3.7066256646756817e-7
2.2472622380908234e-7
1.0826445517849993e-7
2.6778674072125143e-8
8.19293584039997e-9
4.599263862358164e-9
3.2557798519431776e-9
1.704805362283862e-9
1.1324376510104674e-9
7.104826052937749e-10
1.2190125177241322e-9
2.763158215543391e-9
6.846332403046814e-9
2.2381001185521405e-8
6.211826016973489e-8
2.7759314978380488e-8
2.344786081729856e-8
2.5111608875750326e-8
3.104769040650251e-8
9.181319269783712e-8
2.0648377461840932e-7
1.5412341821829939e-7
1.1762971423930873e-7
1.085636036240305e-7
1.0969340087729428e-7
1.1709276224340673e-7
1.305270595672184e-7
1.508873787109229e-7
1.7889877816804388e-7
2.126924876246295e-7
1.4404467114569318e-7
1.4057999647572908e-7
1.8183504407111854e-7
2.5264565138219135e-7
2.306373646480577e-7
9.936196303301423e-8
4.508673763065836e-8
2.408720600972668e-8
1.4526298841472152e-8
9.186102846104713e-9
5.977818808687656e-9
1.458158721596868e-8
2.3392014997256338e-8
3.061714696866833e-8
3.6016784031152073e-8
4.112436655229828e-8
4.749224814499569e-8
5.636290262057075e-8
6.929622992915528e-8
8.888312823844613e-8
3.3853013338809356e-7
3.0288573184217686e-7
1.971167707810505e-7
2.0293510253580417e-7
2.623978780146366e-7
4.0431571572000106e-7
5.73194969692958e-7
4.940047702385392e-7
4.2540668958301363e-7
4.6171527711328526e-7
6.887659619622555e-7
4.826265228628819e-7
2.7780070554851236e-7
1.311498521179147e-7
4.6377796676510856e-8
1.1170956373829652e-8
4.882290484968165e-9
3.604027195015664e-9
2.1398746089490555e-9
1.8395173030890736e-9
2.3883471566478027e-9
2.422111001869379e-9
3.4729574976081965e-9
6.632453836276985e-9
1.568152669496546e-8
6.637261485881151e-8
5.507869879019185e-8
3.5405369233787135e-8
3.4573029726292226e-8
4.136441249624715e-8
5.7363359562438434e-8
1.1760185052845383e-7
2.473629758404487e-7
1.6599143292406204e-7
1.257177120422989e-7
1.1608290628032194e-7
1.183054729770031e-7
1.2887334001037966e-7
1.4848042574269045e-7
1.790978173175616e-7
2.204142127261743e-7
2.5136280728273135e-7
1.7195304192710625e-7
1.4821867020076447e-7
1.7790503636786673e-7
2.8122155185339124e-7
3.2059617172405984e-7
1.441692274818204e-7
6.606705811435971e-8
3.5638507713832514e-8
2.120070832615525e-8
1.2181413242208424e-8
1.7531421996078489e-9
1.3555396233538839e-8
4.638863714065055e-9
2.1150709204603904e-8
3.2281197195464165e-8
4.021803945276867e-8
4.784428541030865e-8
5.702827233191579e-8
6.934494529563183e-8
2.8942873294237267e-7
3.420402528990575e-7
2.2132730510803678e-7
2.2594500430524412e-7
2.8736001856349106e-7
4.34512390413342e-7
6.535187027741899e-7
6.032677218002759e-7
5.04050755954146e-7
5.2276282960129e-7
7.419383566427956e-7
1.8113522396104725e-6
9.699232075846817e-7
2.6908910509981443e-7
6.870521549330749e-8
2.273784475383756e-8
7.450414022471062e-9
1.1500317313852277e-9
3.205457712303003e-10
1.1346961674549046e-10
6.837261527737815e-11
6.943694915344866e-10
3.57393027694189e-9
2.4458177243619652e-9
4.450734544859879e-9
9.649639533142917e-9
3.096291258908483e-8
6.691776182488025e-8
3.121135905828297e-8
2.8703217334472905e-8
3.4635744912394984e-8
8.098182676797303e-8
1.9161101577254845e-7
2.0249140746048507e-7
1.4996223914399967e-7
1.3138763544822303e-7
1.282199142865678e-7
1.340259789832579e-7
1.4800133433867913e-7
1.7129144701357283e-7
2.032514001780774e-7
2.20555538443781e-7
2.0545117117395443e-7
1.9748842300108344e-7
3.000675681697861e-7
4.4371908176280993e-7
3.3379299058176226e-7
1.819788980630725e-7
1.0949135618226933e-7
7.890125093959396e-8
6.651309718517513e-8
6.278699580686328e-8
4.338734948267954e-9
7.945827151343984e-9
7.39856067180255e-10
1.9119149749891885e-8
3.7955736710051276e-8
5.3772415611936197e-8
6.868909262590022e-8
8.540337535613114e-8
1.0646702155136352e-7
1.350979090699505e-7
6.364012906448211e-7
4.431594437024719e-7
3.209190143401182e-7
3.6154345497472706e-7
5.269534969855842e-7
8.602167350070436e-7
8.157588619776116e-7
6.564290799076967e-7
7.014689906722993e-7
1.1409178364192738e-6
4.246691029057319e-6
2.153702136610506e-6
5.557265425789424e-7
1.1563771382178862e-7
2.67153131393867e-8
7.308005434172442e-9
1.2957563249903097e-9
1.3557259614824511e-10
1.2805701404845334e-10
1.6683839847287024e-10
3.464273904933229e-10
1.892450871125973e-9
2.278618889792053e-9
1.9372301245106594e-9
3.844964598853127e-9
1.6865918375452182e-8
6.530053466437107e-8
8.277172683118535e-8
4.464465559846294e-8
4.6336823635436275e-8
6.369189899728995e-8
8.474327027415326e-8
2.1328903935866258e-7
2.2603697843807528e-7
1.6422312338139487e-7
1.4195856192207978e-7
1.386403873012597e-7
1.4728733559634556e-7
1.670803204851113e-7
1.9569643989067567e-7
2.044468293938884e-7
7.995941324378031e-8
2.882195407405348e-7
2.886617085251587e-7
3.6427005948598756e-7
4.229023215567525e-7
3.922469591336081e-7
3.7836688625941903e-7
2.2508224608349007e-7
1.6833900964535916e-7
1.7836273013460608e-7
1.1864190530755382e-7
4.629145697440884e-9
1.7236189405941983e-8
1.8998287376751187e-8
5.4032274803674135e-9
2.0525980203651332e-8
4.757911249156353e-8
7.139250249207677e-8
9.457174954163162e-8
1.2044568804302318e-7
5.888876896901458e-7
5.24059165657502e-7
3.9572150689308084e-7
4.592766514816381e-7
6.912089469650515e-7
1.113719089114814e-6
9.661768561009586e-7
8.011200345216234e-7
9.338413745361737e-7
1.8754959415028924e-6
0.0000146557976282378
3.2032904601448253e-6
2.88054891803547e-6
1.3988755600101357e-6
5.056142134333607e-7
9.085677713591029e-8
4.1171559028772796e-7
1.333541067634163e-7
4.243919278060939e-8
3.805078007220116e-9
1.1730209450499023e-9
2.172959182232582e-9
1.9323367234505035e-9
2.46197427596653e-10
4.171037386057167e-10
2.3493912928382313e-9
2.5594485785971697e-9
1.264175768831124e-10
1.985017066965526e-12
2.66749624228658e-13
7.136212479034612e-14
3.6820606060693654e-13
7.328837336594524e-13
1.466726581322439e-12
3.0879661812229e-12
6.589488625075266e-12
1.3132969060335504e-11
1.6725252170424412e-11
1.3944689630644439e-11
1.0777929994070594e-11
8.192736609125018e-12
6.0197793208006165e-12
1.1026684773028744e-11
1.369032045301394e-11
1.1746030197329816e-11
4.553836395058935e-12
9.333478013575522e-13
7.148682108882305e-13
1.0766081502116826e-12
1.408321751656619e-12
1.68767581012982e-12
1.955893320949311e-12
2.2408176813922066e-12
2.557686520731297e-12
2.915526266578623e-12
3.3206756598373047e-12
3.778171445870124e-12
4.292057163162374e-12
4.865177643734945e-12
5.49874246257387e-12
6.1918596508636986e-12
6.941271462843873e-12
6.105427180019638e-13
1.0990460267411862e-11
1.7374536889555878e-11
2.3256181886371087e-11
3.0031293065610934e-11
3.828525616252162e-11
4.821043608686244e-11
5.948519378089079e-11
7.106557452267674e-11
8.136882335272138e-11
8.909487181384946e-11
7.076245039812984e-11
3.668471301184622e-11
2.0882596966840788e-11
1.5391005249204745e-11
1.770170635907119e-11
2.953838923998063e-11
5.702231279042875e-11
1.1464999942486531e-10
2.3155378509070617e-10
4.0662725846116656e-10
4.3582875562370547e-10
2.464890941598965e-10
2.0455873143959036e-10
8.584822391062583e-10
1.981250213729332e-9
4.168060882560704e-10
1.376207588018443e-11
1.0224941733804323e-13
0.
0.
0.
3.0539074108033716e-14
3.813617115049082e-14
4.401665038049797e-14
5.046495228699557e-14
5.84325031658401e-14
6.84552566725433e-14
8.105019840460574e-14
9.684862836438458e-14
1.1665714337699627e-13
1.4151466548089741e-13
2.0202431128169306e-13
6.069914011299796e-14
0.
2.2644315668796898e-14
4.058687668220325e-14
5.985578794466008e-14
8.448738207124688e-14
1.1798352465771728e-13
1.6450096309714116e-13
2.296461378072798e-13
3.213195301919144e-13
4.5083066502850583e-13
6.345039579559803e-13
8.960383727919018e-13
1.27002397049652e-12
1.8071828756905165e-12
2.582168435691823e-12
3.705032608879272e-12
5.3375989717318155e-12
3.427410748704484e-11
3.490337030674991e-11
4.182138852149793e-11
4.6754120379227744e-11
4.37785395790015e-11
2.572544910893824e-11
1.6747804142175916e-11
9.497216171912592e-11
2.1962498276068605e-10
3.9487787449322106e-10
6.12445185745378e-10
8.516087961979849e-10
7.880825117991456e-11
2.102475831671296e-10
3.400467887223485e-10
9.003611513472843e-10
5.8449110929417516e-9
2.0228337254083688e-10
1.4820745200830564e-10
2.0972870833231522e-10
2.448181888869557e-10
2.814788606558346e-10
3.2642658903671456e-10
3.838141139375207e-10
4.587153939541948e-10
5.587808170951855e-10
6.963451188885938e-10
8.922653554360954e-10
1.183745270525195e-9
1.6418020275109817e-9
2.414721562532568e-9
1.3259623210534038e-8
2.3429940868539656e-8
1.4797150649528731e-8
1.4803680149031627e-8
1.7991926937510766e-8
2.476117054513781e-8
3.774995290893605e-8
5.972761884500173e-8
7.826503674983012e-8
7.878118001778679e-8
7.618384454633974e-8
8.50442125621277e-8
5.040393873724718e-8
2.7812596200313613e-8
1.57721973614625e-8
1.1128121526385013e-8
9.113121832881719e-9
7.723545015265889e-9
3.706159201438746e-9
1.1959052295988793e-9
4.928906108764059e-10
3.7647749747339637e-10
9.46205418462061e-10
3.6423365125451918e-9
1.8322126809226264e-8
1.0152368579259183e-8
7.635620349484645e-9
7.356048671312281e-9
8.049601284493397e-9
9.653526537827477e-9
1.2581996102779724e-8
3.639270971528598e-8
5.782673708704577e-8
3.0725377472778656e-8
2.538901141925222e-8
2.5292045448790845e-8
2.7871173570888044e-8
3.310544920771502e-8
4.140273693976052e-8
5.0115210978902944e-8
4.9879274155238356e-8
4.107153110834012e-8
3.5399201655348305e-8
2.048773733991596e-8
1.1493558727893498e-8
6.923585759173251e-9
5.164168033187676e-9
4.480336256618699e-9
3.4370291047101788e-9
1.2374015613559149e-9
4.789664814797166e-10
2.354464856180477e-10
1.859221760914913e-10
4.59631537516533e-10
2.024418420788456e-9
5.814418228205967e-9
3.216916493128492e-9
2.68856921817299e-9
2.6898051640018748e-9
2.985543625005343e-9
3.5901360209880695e-9
4.659563150282466e-9
1.697546146985488e-8
2.8806546631151694e-8
1.7947203128920076e-8
1.752508146047979e-8
2.0736963955815205e-8
2.7703103268150256e-8
4.091475997964937e-8
6.350343232957528e-8
8.536602525417915e-8
8.754393551224693e-8
8.365796799778982e-8
9.124287644427986e-8
5.183630799120983e-8
2.8166671411658986e-8
1.614608929982793e-8
1.1621642910024688e-8
9.564434880728505e-9
8.045479000159934e-9
3.626407921709793e-9
1.215359538607948e-9
5.492549494934517e-10
4.980085397407756e-10
1.254711258070452e-9
4.591869967325723e-9
2.1285715582605958e-8
1.1050385327901186e-8
8.452846510011202e-9
8.214604500477348e-9
9.060743565713054e-9
1.096767881041978e-8
3.27718057737179e-8
5.934368779841572e-8
3.26708761566796e-8
2.6903462066537467e-8
2.661892602837607e-8
2.89402799719617e-8
3.3649465325145295e-8
4.121998575879344e-8
5.111783089188283e-8
5.7628395954156134e-8
5.383875119454055e-8
4.47924114137072e-8
4.0116109075642635e-8
2.405993574895044e-8
1.4374371809441264e-8
8.660212364841923e-9
6.46776654964828e-9
5.657712791355325e-9
3.9005539312711335e-9
1.2196840125770218e-9
3.858934121287456e-10
5.668704506538778e-11
9.780133603281257e-11
2.1908949648127822e-10
3.220429126004013e-9
4.2978553395832575e-9
3.074531015786654e-9
2.8691598011727523e-9
3.015695667532752e-9
3.4224662969234938e-9
4.137860266835486e-9
1.793074423226963e-8
3.730889377769741e-8
2.291964048081325e-8
2.1114601710912373e-8
2.347896291909852e-8
2.904743312537783e-8
3.9089529963869396e-8
5.62926616665267e-8
8.144781517378863e-8
1.0073025363500694e-7
1.0109749878962425e-7
8.055332702311168e-8
4.330587941375763e-8
2.414533518947087e-8
1.5527654760688534e-8
1.2136243260883024e-8
1.0308149454316299e-8
7.777955516457077e-9
2.866940376386646e-9
1.1972937537756575e-9
8.016384909640994e-10
1.0947588365831113e-9
2.655622773100913e-9
8.941102781995885e-9
2.4757920194363304e-8
1.2741360430403606e-8
1.0429421481204053e-8
1.0520885649072383e-8
1.2012615127772584e-8
1.5148289498542513e-8
2.1100943316533787e-8
4.7582443128857906e-8
6.406482012433055e-8
3.3655998797220686e-8
2.815148461679515e-8
2.845727723699271e-8
3.2092922583274825e-8
3.939011871288604e-8
5.035087135222344e-8
5.714307414964938e-8
5.014233045771655e-8
3.9335193691110996e-8
4.149432371626279e-8
2.419382020559971e-8
1.425606873073089e-8
8.11356597389712e-9
5.744557969039905e-9
4.8363404817849606e-9
4.1074446127384055e-9
1.6357602300361996e-9
5.761406351972848e-10
2.387539032639423e-10
1.1584129122007656e-10
2.6082331307472344e-10
1.440063277206959e-9
6.178783374563516e-9
3.3550809655852853e-9
2.7396469516909685e-9
2.70427089835076e-9
2.960835282693724e-9
3.5000530223060583e-9
4.439160986548252e-9
1.7428380098378434e-8
3.143702226669262e-8
1.9347307878737705e-8
1.8523180021531387e-8
2.1471556302854466e-8
2.7979597870194187e-8
4.0142762069322276e-8
6.121830027938073e-8
8.55893384503934e-8
9.207057063902355e-8
8.778130680817588e-8
8.97694718072571e-8
4.892260782557999e-8
2.663009865556913e-8
1.5755941520748057e-8
1.1648856300716821e-8
9.683266723073486e-9
8.024059317639501e-9
3.3530319320958656e-9
1.1933085702520057e-9
6.104899095427738e-10
6.498874368842796e-10
1.6071451866160774e-9
5.611617340024835e-9
2.2981864988709332e-8
1.1515041123849767e-8
8.977336706937618e-9
8.812845717441814e-9
9.813043739632866e-9
1.2013997158498155e-8
3.444139598238206e-8
6.011665849522733e-8
3.278617912089071e-8
2.704945186965072e-8
2.6824910022170758e-8
2.927851120716968e-8
3.4251783012813956e-8
4.2251582621017504e-8
5.235497151826928e-8
5.7596443784242e-8
5.2111946943192025e-8
4.266803349408612e-8
4.057218007422608e-8
2.417283686576092e-8
1.4612079846082451e-8
8.658290929472335e-9
6.373077291087156e-9
5.536652772624186e-9
3.9889028864237475e-9
1.2598266156116303e-9
3.8959812374566854e-10
4.8685527389047294e-11
1.2904190737952375e-10
1.1134098905488242e-10
2.7286022238723437e-9
4.141691308026016e-9
2.9474540589856562e-9
2.744951971457159e-9
2.8787262138057587e-9
3.257069429046117e-9
3.92132293044947e-9
1.729430297208807e-8
3.667931370367901e-8
2.262894851615581e-8
2.0804563077010544e-8
2.3076636462514686e-8
2.844436777800913e-8
3.80786997504658e-8
5.4526896428844e-8
7.892298066275892e-8
9.911026226198486e-8
1.0073161526241842e-7
7.772702233402894e-8
4.18760355404253e-8
2.341563931072104e-8
1.5203784246049322e-8
1.1953533946233365e-8
1.017077256833758e-8
7.54980026682695e-9
2.7646009151448383e-9
1.177963423223752e-9
8.135009554299895e-10
1.1368090480930908e-9
2.752609801008277e-9
9.253153810791285e-9
2.441501807006215e-8
1.2670493068305905e-8
1.0426134501162382e-8
1.0552449479138196e-8
1.2088496630079427e-8
1.5305994220222868e-8
2.143914729224576e-8
4.732683373189477e-8
6.292947319673979e-8
3.3020765712724746e-8
2.7618458647441445e-8
2.7919644607727714e-8
3.149847960648982e-8
3.867898836210391e-8
4.935977918507363e-8
5.54906074832554e-8
4.814409670736415e-8
3.751626947727888e-8
3.9914614325386846e-8
2.3333687635250668e-8
1.3620146894108063e-8
7.688419927709681e-9
5.420156322868529e-9
4.548982703083845e-9
3.882913966945363e-9
1.562520313585102e-9
5.48600644096201e-10
2.2566479415243505e-10
1.0465814177278428e-10
2.2992094439668485e-10
1.3072514600295393e-9
5.765798497930453e-9
3.134764725689917e-9
2.5561024674824236e-9
2.5205968903266745e-9
2.7565491362715076e-9
3.253635994505832e-9
4.118287156047848e-9
1.6445487371818704e-8
2.9988150571609946e-8
1.8536573703080047e-8
1.779692809842072e-8
2.067655251708798e-8
2.698824992177316e-8
3.8761414771864085e-8
5.918581025992427e-8
8.309857203623265e-8
8.986498751791103e-8
8.583163270815215e-8
8.725440089091677e-8
4.7435112844834e-8
2.5839857046929565e-8
1.533083838026635e-8
1.136015575665766e-8
9.451284714554714e-9
7.819067766552893e-9
3.253008995259255e-9
1.1622653689371246e-9
5.995720231873013e-10
6.447352163932171e-10
1.592665864099184e-9
5.5448116443670155e-9
2.2514248310520702e-8
1.126698527701798e-8
8.793878441645043e-9
8.638621332093551e-9
9.625805231564152e-9
1.1795171885999187e-8
3.367051212182073e-8
5.85662666580751e-8
3.1890819591947e-8
2.628889931680181e-8
2.604766053903334e-8
2.840163254636098e-8
3.318396290961793e-8
4.0860567048641015e-8
5.047615896840573e-8
5.52322701149105e-8
4.9644108792646695e-8
4.037047632603625e-8
3.851607752352641e-8
2.2965198206120827e-8
1.3755816928290095e-8
8.121684820210703e-9
5.969706692207507e-9
5.181550639933277e-9
3.7448980392626e-9
1.1856724032170028e-9
3.6746821062606515e-10
4.6365268576261234e-11
1.235263214587212e-10
9.42594379829759e-11
2.5181949666057686e-9
3.857967443471949e-9
2.7460782689760327e-9
2.5572388451801015e-9
2.681208446714627e-9
3.0323444618679867e-9
3.648609706018455e-9
1.6253451502809823e-8
3.467110076689875e-8
2.1475452708197008e-8
1.980473974338695e-8
2.2028957781882453e-8
2.722285660967606e-8
3.6529031412774967e-8
5.242035844209647e-8
7.604358346931962e-8
9.575462099700963e-8
9.755015861943257e-8
7.508000452184298e-8
4.0439452406516556e-8
2.2635920498189174e-8
1.4715634186848742e-8
1.1581904408350555e-8
9.855631267223751e-9
7.308748138662449e-9
2.6757667068290467e-9
1.1415466357381686e-9
7.903059849136217e-10
1.1065020598754125e-9
2.678071721157353e-9
8.996739607234215e-9
2.3690473078253203e-8
1.2297112622244257e-8
1.0121007965156368e-8
1.0245864481174414e-8
1.174070376243869e-8
1.487166270361182e-8
2.08430027022276e-8
4.587687330870497e-8
6.086751506536252e-8
3.189306486580909e-8
2.664194863757151e-8
2.6896488244841482e-8
3.029372044210004e-8
3.711417750928291e-8
4.720707970104265e-8
5.2824531212776295e-8
4.5563423211007105e-8
3.526283539295517e-8
3.7374996897067006e-8
2.1833046834122874e-8
1.246918951300608e-8
6.984121452065825e-9
4.917853207046248e-9
4.12120908944709e-9
3.5217729313033045e-9
1.4212763648842397e-9
5.01074719437947e-10
2.0716846378622077e-10
9.534055305960527e-11
2.0480677659170244e-10
1.1732466974037473e-9
5.1888134615521044e-9
2.822340621981388e-9
2.301041231621536e-9
2.2681965214603215e-9
2.4790193084011174e-9
2.923602441938927e-9
3.696487551883876e-9
1.506424779152597e-8
2.7770515720179267e-8
1.7298301775277253e-8
1.6710504005229913e-8
1.951846517832797e-8
2.5598964682053026e-8
3.692410206156312e-8
5.6594253428179206e-8
7.971779355916028e-8
8.643999761559509e-8
8.27488354507425e-8
8.401006241832794e-8
4.562907850323606e-8
2.4878692499772344e-8
1.4774986914118303e-8
1.0957757071338898e-8
9.119909748654945e-9
7.541899540102307e-9
3.137832810572926e-9
1.1209095863474472e-9
5.78636472887437e-10
6.232590196861566e-10
1.5393927078992386e-9
5.354708169243355e-9
2.174859584331403e-8
1.0882921851123366e-8
8.492968163848852e-9
8.343161701986952e-9
9.297531062963585e-9
1.1394938828175162e-8
3.245769402545698e-8
5.636635415681327e-8
3.064822591811112e-8
2.522989864568246e-8
2.496155361155721e-8
2.7168800737570663e-8
3.166881074811992e-8
3.887032606748841e-8
4.7814694353399606e-8
5.204077054270619e-8
4.6457519071053935e-8
3.744644734930768e-8
3.5689900284436256e-8
2.1303383241468118e-8
1.2548627321466974e-8
7.380382443281662e-9
5.420638433609159e-9
4.701620564254018e-9
3.4010512401938e-9
1.0797532264309e-9
3.366045244900422e-10
4.3852217454217537e-11
1.1326865590213797e-10
7.981124652152915e-11
2.269029641469867e-9
3.4810943705186193e-9
2.4796734054687498e-9
2.3092988748801166e-9
2.4207968553776203e-9
2.7368303318621407e-9
3.291282078108204e-9
1.4874840513162481e-8
3.196253135071588e-8
1.9913632798129024e-8
1.8456214813698146e-8
2.0622611138838825e-8
2.5594492565042383e-8
3.4483721265148014e-8
4.967280726921879e-8
7.229937417129469e-8
9.12814313231429e-8
9.3201775128978e-8
7.167559878897896e-8
3.8582117952170225e-8
2.1624250812753057e-8
1.4070654542513156e-8
1.1085008837902232e-8
9.432935593226698e-9
6.996449855225701e-9
2.5620321655257094e-9
1.0929824085850628e-9
7.57259933926887e-10
1.0609878895941366e-9
2.5667285020039884e-9
8.615613895815083e-9
2.272197439795199e-8
1.178863581609188e-8
9.700767445812213e-9
9.820538921492734e-9
1.1254613238205125e-8
1.4258896957376282e-8
1.9990720179069707e-8
4.3902479556972704e-8
5.812985550864428e-8
3.039881794754807e-8
2.5349082761287713e-8
2.5544284634349405e-8
2.8705821516586487e-8
3.506047238420414e-8
4.440786115012529e-8
4.943120209157927e-8
4.2357908626635416e-8
3.252963933538939e-8
3.4180033249309794e-8
1.9886579748051443e-8
1.0918168322209639e-8
6.049001247301523e-9
4.253654123718801e-9
3.5568043629274484e-9
3.044138278942761e-9
1.2335017811843994e-9
4.3818452137601774e-10
1.829767496514849e-10
8.359939076516304e-11
1.7287887134374357e-10
9.997815854602902e-10
4.430700656527055e-9
2.411387660769018e-9
1.9657185934756076e-9
1.936491737736702e-9
2.1144598645377114e-9
2.490359554478419e-9
3.1432896257556288e-9
1.3251385409141187e-8
2.4852102528537603e-8
1.566939285019243e-8
1.5282716422189263e-8
1.799799434436333e-8
2.3777370206379323e-8
3.4519567140451984e-8
5.320761405381432e-8
7.528483039608556e-8
8.192116890372638e-8
7.86764288480024e-8
7.975779841105253e-8
4.3267830691585335e-8
2.3622754096377033e-8
1.4046121846451298e-8
1.0427998019183862e-8
8.683152848924418e-9
7.17771530354056e-9
2.9876652775946005e-9
1.0665978985543856e-9
5.507403802359368e-10
5.941226025411807e-10
1.4672779893909993e-9
5.098873000911187e-9
2.0734135489269013e-8
1.0375252821621312e-8
8.094429502840453e-9
7.95138334222904e-9
8.861705870620972e-9
1.086273897705224e-8
3.085476058671572e-8
5.347406326843957e-8
2.90175735446883e-8
2.3841766991842518e-8
2.3540401896307292e-8
2.555976139072375e-8
2.9698007073604306e-8
3.629256698114551e-8
4.438641442103784e-8
4.795897793529993e-8
4.241054862704112e-8
3.375481188574234e-8
3.207347143331012e-8
1.9144158371792678e-8
1.094853165693136e-8
6.403568542208755e-9
4.697569422946398e-9
4.069750557916846e-9
2.948288456533463e-9
9.403489427120692e-10
2.96068375627233e-10
4.06918586167085e-11
9.95100428840189e-11
6.138200383684168e-11
1.943236415290726e-9
2.987170182712164e-9
2.130296140666374e-9
1.9840715922670345e-9
2.079203029705684e-9
2.349226304898214e-9
2.822690085345817e-9
1.3067297067908975e-8
2.8412503708719996e-8
1.7867292131230574e-8
1.669001562720286e-8
1.8781129511021028e-8
2.3462573609587876e-8
3.180608135411967e-8
4.6075812468289876e-8
6.739583377550174e-8
8.54159204773751e-8
8.749316111403042e-8
6.721023613527802e-8
3.61454623880824e-8
2.0298234799983678e-8
1.3224310848162424e-8
1.0431955368847994e-8
8.8776220202174e-9
6.586738384516526e-9
2.412867678297996e-9
1.0291987122031699e-9
7.137370025175386e-10
1.0009114910559236e-9
2.4198726261036875e-9
8.113592389461084e-9
2.1449070454535976e-8
1.1120371300188467e-8
9.148405475543562e-9
9.261382196794631e-9
1.0615359144291207e-8
1.3452627376002794e-8
1.8868321199399424e-8
4.1311494786091134e-8
5.454673175204459e-8
2.8447153944063998e-8
2.366585106574527e-8
2.3793145438295005e-8
2.6667018089987274e-8
3.2457399503715514e-8
4.0924364090349206e-8
4.531678643229169e-8
3.861894487164103e-8
2.9543489985983583e-8
3.046242188026127e-8
1.7428907536478455e-8
8.828593859025946e-9
4.819781494079557e-9
3.3830164999969372e-9
2.818007079984924e-9
2.4194074485875805e-9
9.883708123132363e-10
3.562722617505621e-10
1.5174231291674468e-10
6.864445056980159e-11
1.3117270831700245e-10
7.720443997651501e-10
3.4383992680672527e-9
1.8732741156786565e-9
1.5264275374053582e-9
1.5018617399353216e-9
1.6367565063122138e-9
1.9226802201525226e-9
2.418526105883174e-9
1.0886042516481958e-8
2.1048737608731435e-8
1.354733961673929e-8
1.3422704912757723e-8
1.6016496840979456e-8
2.140171999273242e-8
3.138064308239277e-8
4.878211140996309e-8
6.948783653973843e-8
7.600921037214742e-8
7.334475754415533e-8
7.417961646730003e-8
4.016799035538771e-8
2.197553658835493e-8
1.3090536905487661e-8
9.732613734062654e-9
8.10987528209575e-9
6.700012870336939e-9
2.7905409176923954e-9
9.95329395290533e-10
5.141283376745368e-10
5.55846880204615e-10
1.3725786249517078e-9
4.763413289766836e-9
1.9402137698972215e-8
9.70891346339528e-9
7.571594390664866e-9
7.437494485026954e-9
8.290037426871176e-9
1.0164568173444472e-8
2.8753670709236338e-8
4.968799470548002e-8
2.688604964055535e-8
2.2031248484267014e-8
2.1693038057688774e-8
2.3478827130690628e-8
2.7167650458983867e-8
3.3013902538373045e-8
4.007436253173311e-8
4.288857763599111e-8
3.745429499670133e-8
2.9308791666557765e-8
2.7612262323722003e-8
1.6367795168693347e-8
8.820875556389655e-9
5.118804347161746e-9
3.747079901419628e-9
3.2393968255670112e-9
2.3547304027880684e-9
7.578980254287795e-10
2.431543525008461e-10
3.6833989185429685e-11
8.124464695665578e-11
3.71123529385124e-11
1.5144314659242616e-9
2.340608897709788e-9
1.6724233664056153e-9
1.5576874908942122e-9
1.6312959118183621e-9
1.8409708443583341e-9
2.208261555875845e-9
1.070094577528988e-8
2.3773508246635057e-8
1.519535677668863e-8
1.4384554691975271e-8
1.637734559359053e-8
2.0678596978023945e-8
2.8306934084875473e-8
4.137071890782257e-8
6.09763403827938e-8
7.773651449356426e-8
8.001928344701146e-8
6.134557125143812e-8
3.294538314273194e-8
1.8559421370651112e-8
1.2114368078398822e-8
9.57452587211019e-9
8.149145708463468e-9
6.048923393352269e-9
2.2169560805254815e-9
9.45490358787895e-10
6.566325648284009e-10
9.22084670413724e-10
2.227333230752111e-9
7.456501319724393e-9
1.9776243803582678e-8
1.024338627691837e-8
8.42398031303453e-9
8.528196260619564e-9
9.777154617446677e-9
1.2395266348300113e-8
1.7395795684568706e-8
3.791968225956176e-8
4.9867709527684304e-8
2.5907511030621967e-8
2.1488178556373787e-8
2.1550329886414252e-8
2.410108504820939e-8
2.9275560004723998e-8
3.686346603116944e-8
4.088994083668959e-8
3.517338615833199e-8
2.7698404106348223e-8
2.7316660537742334e-8
1.4166584088774714e-8
5.950159196720001e-9
3.2145248496820943e-9
2.250838265148679e-9
1.8602176155158243e-9
1.6104706182129394e-9
6.722034104374785e-10
2.5143865030715547e-10
1.1286762001630046e-10
5.0731451437581374e-11
7.673646768524323e-11
4.722637308430696e-10
2.142114784857488e-9
1.1703733619583654e-9
9.522788806011305e-10
9.33657305564354e-10
1.012179461070069e-9
1.1804964854554158e-9
1.4711584077978676e-9
7.820672129267667e-9
1.6126168282926444e-8
1.0801198039739332e-8
1.1014538459137516e-8
1.3448179562444396e-8
1.8317415371525933e-8
2.7297211260259404e-8
4.3013546521704405e-8
6.192349756194798e-8
6.829208091497821e-8
6.63776183974687e-8
6.686355834021724e-8
3.6096705860667806e-8
1.9814454504040945e-8
1.183809922288054e-8
8.820205775373923e-9
7.3579559919587875e-9
6.073814076305102e-9
2.53164471849788e-9
9.01823788860824e-10
4.661232351714862e-10
5.056412446986337e-10
1.2484144573458616e-9
4.3243852489212935e-9
1.7653270960528122e-8
8.834298312771099e-9
6.885969825562791e-9
6.763813805615013e-9
7.540669242246564e-9
9.249306176288304e-9
2.600215418009731e-8
4.47390071088959e-8
2.4106608197863782e-8
1.9679828976318858e-8
1.930903021817206e-8
2.0820999088918956e-8
2.3987056498114906e-8
2.8986965668836123e-8
3.494391741428337e-8
3.7111370045315706e-8
3.214445522750518e-8
2.4968804449717536e-8
2.2845415568241718e-8
1.2760909738952501e-8
5.953800535175062e-9
3.4328589026212023e-9
2.5023424608282295e-9
2.1537477408593515e-9
1.581246970786692e-9
5.209167611767537e-10
1.7504904003959082e-10
3.285986290596565e-11
5.693628521228043e-11
3.958970444386903e-12
9.471646501352228e-10
1.4947010516062989e-9
1.0727579591622595e-9
9.990645125783932e-10
1.044385667663933e-9
1.1749631197397199e-9
1.4031858568954048e-9
7.612901611247749e-9
1.7737543123042666e-8
1.1722990121639528e-8
1.1389490483597542e-8
1.325372428669202e-8
1.7057728386928477e-8
2.374941823654371e-8
3.523168306870136e-8
5.258800440919696e-8
6.770026868330878e-8
7.025176012253053e-8
5.36425683922939e-8
2.8741394235670065e-8
1.6279268990743706e-8
1.065929969004366e-8
8.449309853351589e-9
7.194427315430889e-9
5.343146741089136e-9
1.959594589929555e-9
8.356570158948146e-10
5.817367004357295e-10
8.18689664341655e-10
1.975053788223658e-9
6.597558744363563e-9
1.7575597387636233e-8
9.09211183158287e-9
7.4738924277022e-9
7.56692929754283e-9
8.678244867068519e-9
1.1008787231494827e-8
1.546397460713097e-8
3.34852970562239e-8
4.377858659074812e-8
2.262511934155785e-8
1.8706657257948876e-8
1.8748246590220855e-8
2.1031802486175957e-8
2.5789772410513818e-8
3.319143666410236e-8
3.859275683942413e-8
3.628308529952908e-8
3.149093904414096e-8
2.3279674998245966e-8
6.372897456033974e-9
2.3189207651380677e-9
1.2895820678436468e-9
8.796243930928241e-10
7.058361450269138e-10
6.399669171652026e-10
3.0278015120724013e-10
1.406094987775061e-10
8.820233911707038e-11
5.5010788781880824e-11
9.264677546413293e-12
6.080570818320722e-11
4.926409691538273e-10
2.8616404112293933e-10
2.305596664314944e-10
2.1930329799824455e-10
2.2721797920505517e-10
2.488595615616394e-10
2.846823265031578e-10
3.948839160083479e-9
9.887454308507556e-9
7.312087989252009e-9
7.945751645446692e-9
1.0163066488149238e-8
1.4355519514910513e-8
2.202866308113281e-8
3.5540532887917094e-8
5.210067281315219e-8
5.825978622325367e-8
5.730219835745681e-8
5.727934707203681e-8
3.075073474811881e-8
1.6978398561161186e-8
1.0197294193461738e-8
7.623788012275997e-9
6.3728768332576144e-9
5.253898845985381e-9
2.191622064610348e-9
7.791934570936974e-10
4.0321602441315124e-10
4.397947037432412e-10
1.0856546952914887e-9
3.750391595869227e-9
1.535586592711114e-8
7.685736556167253e-9
5.986801506883186e-9
5.880714552900421e-9
6.558469679975517e-9
8.049551416774912e-9
2.2402826341339792e-8
3.828801878137306e-8
2.0501915315512166e-8
1.6656025926688675e-8
1.628725998300903e-8
1.7538357121823838e-8
2.0238546984626042e-8
2.4626035399482343e-8
3.020828259933167e-8
3.336715958270668e-8
3.1292864116009266e-8
2.7708887706334022e-8
1.9953464469011125e-8
5.596766034238345e-9
2.223015261787043e-9
1.3223745630848525e-9
9.419355013035256e-10
8.002367337731796e-10
6.23064642552517e-10
2.3376834300318484e-10
1.0046505472406785e-10
4.0178200200471485e-11
2.4333459611773884e-11
6.992918919155632e-11
1.5166425696502424e-10
3.852235519793186e-10
2.9315784653209604e-10
2.7459193101273356e-10
2.8386090018401834e-10
3.1238112341079373e-10
3.6113946538760727e-10
3.6437257543442782e-9
1.000853631713393e-8
7.280788907203428e-9
7.555760511466895e-9
9.24834104736889e-9
1.2401771574847324e-8
1.7868447204047648e-8
2.7279507307907887e-8
4.168754360638566e-8
5.464537987818149e-8
5.753909971701052e-8
4.3538720307081505e-8
2.3220224581517696e-8
1.3288577854525855e-8
8.752828539702597e-9
6.974198433301801e-9
5.945515252263883e-9
4.417793428414516e-9
1.6215764430505897e-9
6.916378018347003e-10
4.835666048915027e-10
6.831048874265797e-10
1.64468817854418e-9
5.476427101839383e-9
1.467642998966666e-8
7.579915735107225e-9
6.2276691357681086e-9
6.306627873014825e-9
7.237576914425346e-9
9.190688495815453e-9
1.2929139736777556e-8
2.7702343275323052e-8
3.5924766241141496e-8
1.8460685515377178e-8
1.527761472631578e-8
1.5480284629004977e-8
1.7833190913400082e-8
2.274677363927216e-8
2.9102723592225446e-8
2.9282286803074206e-8
2.3354995003539408e-8
1.9737048329406787e-8
1.1834853651754454e-8
4.063468084931878e-9
2.015822129618204e-9
1.406123627870869e-9
1.1817183278950902e-9
1.3498720571607324e-9
1.3407330299810388e-9
4.623976552842591e-10
1.365668175853518e-10
4.858676048866147e-11
3.010247093739228e-11
8.882353618877099e-11
4.316231984434e-10
1.8026247890632868e-9
9.900622899450157e-10
8.207063276801013e-10
8.233979598490376e-10
9.198034770541864e-10
1.1154984583046196e-9
1.4604244854405324e-9
2.2597016478579918e-10
2.9449828683971205e-9
3.254768185535068e-9
4.279123406945969e-9
6.155936473023904e-9
9.441162791642654e-9
1.5402343280598002e-8
2.6036493607866373e-8
3.951865382813298e-8
4.535559354894036e-8
4.557395004785755e-8
4.477658656413234e-8
2.3746552661235672e-8
1.3254047173234519e-8
8.04841877019016e-9
6.0567606109131955e-9
5.085503989124545e-9
4.182852331136699e-9
1.745351313683632e-9
6.185620835326731e-10
3.2089487380575827e-10
3.534681443238951e-10
8.723753705771008e-10
3.000978737251764e-9
1.2335904062508462e-8
6.176396191055729e-9
4.807450420164664e-9
4.723194287765915e-9
5.271270211660013e-9
6.477035514002783e-9
1.7706875122736514e-8
2.9947648783666464e-8
1.590523679526668e-8
1.2887594986397413e-8
1.2667003573762362e-8
1.3872990335656571e-8
1.645897953628032e-8
2.0018213142255603e-8
2.1790012430690008e-8
2.0286073089527466e-8
1.7880989031411905e-8
1.6670810309873888e-8
9.52013982601873e-9
3.5297723993817266e-9
2.0469419022249766e-9
1.5348827834731777e-9
1.3411883332996977e-9
1.5167764232176352e-9
1.0659505849828714e-9
2.8806688648967163e-10
7.163738047057814e-11
9.807897656436294e-13
2.0130769391359056e-11
5.933769608461971e-11
7.281247408062743e-10
1.0450457287308605e-9
7.537400929403164e-10
7.105857437176436e-10
7.549048123685215e-10
8.680158246051177e-10
1.0668258306039675e-9
1.3616314733803044e-11
1.5549139859252462e-9
2.194993816575761e-9
3.0439189385001394e-9
4.432264020286206e-9
6.701833136736303e-9
1.0556412011367114e-8
1.725985693886639e-8
2.7810360774077885e-8
3.7931428246649074e-8
4.119932562260403e-8
3.0380752634093185e-8
1.5992766389770216e-8
9.360538559960348e-9
6.255338367957429e-9
5.044301614008379e-9
4.318290132822701e-9
3.2075627885341374e-9
1.1782268622977355e-9
5.031707019869471e-10
3.5512996311030175e-10
5.054707388862535e-10
1.212509993310523e-9
4.016234393052412e-9
1.0849717201800285e-8
5.592168091388014e-9
4.592719046068561e-9
4.654299045450457e-9
5.348977106487188e-9
6.806600014449475e-9
9.602502541997952e-9
2.0191992090620145e-8
2.6088611131022482e-8
1.342397744200222e-8
1.0751798575443657e-8
9.049745139735237e-9
7.927379317005082e-9
9.117464425698325e-9
1.3768117182679313e-8
2.0707272561954604e-8
2.4816609677989408e-8
2.651900007822011e-8
2.1925594269815414e-8
1.0275944497678833e-8
6.758694115949385e-9
5.063837192046092e-9
3.970522277990448e-9
3.6729585202067332e-9
3.0884890612850213e-9
1.143807246153877e-9
3.6776211513510997e-10
1.3633207045191695e-10
7.142064951337052e-11
2.100954230058379e-10
1.1146296288912555e-9
4.68963574679402e-9
2.5677045959033623e-9
2.1168731937301415e-9
2.1088631083638447e-9
2.333891153159284e-9
2.7959219486785643e-9
3.604302319226297e-9
1.0234175373466545e-8
1.2924771855483264e-8
4.313411423680581e-9
2.60152517213775e-9
2.922161884824361e-9
4.577135211541551e-9
8.131225141147723e-9
1.4955907704732933e-8
2.4305940135934455e-8
2.9404895052933488e-8
3.083078600582924e-8
2.87479058007596e-8
1.4679039337582334e-8
8.35572828154093e-9
5.2296875729614105e-9
4.007116055805136e-9
3.4132510321582534e-9
2.7918883700340227e-9
1.161508537679246e-9
4.0901412082146595e-10
2.136526284236472e-10
2.405153555683465e-10
5.93145606048194e-10
2.0246140485795242e-9
8.363624966924931e-9
4.1913456293538576e-9
3.2605702069515623e-9
3.2063366957399964e-9
3.584880349463963e-9
4.416508559408777e-9
1.1630026979007052e-8
1.9535072453293403e-8
1.031359939082807e-8
7.419377211704638e-9
5.270265950390811e-9
4.4484353715129024e-9
5.366029859249772e-9
8.370164182499514e-9
1.4067420945432566e-8
2.1156691615743434e-8
2.5764907541122002e-8
2.7721841776535057e-8
2.142507409123597e-8
1.0650561942870074e-8
7.673772548290496e-9
5.526696171891141e-9
4.360657934129594e-9
4.032068173812286e-9
2.7726164746912577e-9
8.120431411633523e-10
2.2403008357949472e-10
9.013361776963564e-12
7.924325480461734e-11
1.2562118486769115e-10
2.0331681018420424e-9
2.9205928243879747e-9
2.102940244701555e-9
1.973447630782333e-9
2.0841867020155453e-9
2.37735949789788e-9
2.891044814724539e-9
9.636013536980185e-9
1.751062559171128e-8
9.257006048986888e-9
6.364835583108316e-9
4.40152726472499e-9
3.727830581498145e-9
4.578731679252763e-9
7.338849467434447e-9
1.259653517678472e-8
1.8525185438388097e-8
2.154500938455231e-8
1.402166623561808e-8
6.803895887435749e-9
4.172267711803756e-9
2.958053856012013e-9
2.521677881357788e-9
2.226921457672228e-9
1.6413755114428464e-9
6.015628286375619e-10
2.589165071355186e-10
1.886222216404396e-10
2.738153588626419e-10
6.485992547558574e-10
2.121094509986885e-9
5.7870128998656336e-9
2.9771702514768487e-9
2.44770176051795e-9
2.488539803045409e-9
2.8740334296190813e-9
3.681371793656512e-9
5.237792868801683e-9
7.732834736435824e-9
5.06342228319553e-9
2.431876832372721e-9
2.8924134708072033e-9
4.432417636723821e-9
7.3752672522043584e-9
1.2936105231649141e-8
2.300643160355162e-8
3.5540222024154836e-8
4.168152993452891e-8
4.29462185633429e-8
3.9741611162160287e-8
2.0363394725062613e-8
1.4075577316254192e-8
1.0010274766963741e-8
7.531637107613442e-9
6.706308342863396e-9
5.620110433594734e-9
2.111555748409529e-9
6.963019263086649e-10
2.6394231666762056e-10
1.3095677024104342e-10
3.681679347146882e-10
2.015562717155721e-9
8.449655877950423e-9
4.6374585359585745e-9
3.8251873629381e-9
3.805774856263702e-9
4.201480827315473e-9
5.0151768557269865e-9
6.434665402634864e-9
1.9577335153983633e-8
2.920521182162661e-8
1.534707886064124e-8
1.2799328825767442e-8
1.2957097795250774e-8
1.4401103984626113e-8
1.612432644436041e-8
1.729192309942569e-8
1.7861896917231125e-8
1.6834422602342055e-8
1.622365265509586e-8
1.097684013104099e-8
4.229724715440874e-9
2.155136307221597e-9
1.4620591259999755e-9
1.2552205317781308e-9
1.3055113020760889e-9
1.0623425528386533e-9
4.2386087045230517e-10
1.4539200011217938e-10
7.912180613861905e-11
9.555424067099449e-11
2.2950872089309114e-10
7.587527304723091e-10
3.1441107900470606e-9
1.5820373631147948e-9
1.2348783726555882e-9
1.222477248399263e-9
1.3800766056173933e-9
1.7221918185617354e-9
3.7626699025482996e-10
1.721292978424418e-9
2.344262601241153e-9
3.2493223172738523e-9
4.727159107213296e-9
7.126090877642178e-9
1.1150799920415361e-8
1.8031648544802862e-8
2.8900415881310694e-8
4.085107306441637e-8
4.701853970253729e-8
4.815146545941778e-8
4.009548765888042e-8
2.1461244926978674e-8
1.5716334121576247e-8
1.0760067627741032e-8
8.268585985394301e-9
7.480126238318767e-9
5.154819313733608e-9
1.5374069358396794e-9
4.393765072200123e-10
2.6056400473864855e-11
1.5985593283646296e-10
1.9948892775140527e-10
3.753333888622187e-9
5.351032998474307e-9
3.8732950342673125e-9
3.6375293640165864e-9
3.838573125231611e-9
4.370383985800245e-9
5.299673247707837e-9
1.891507621805431e-8
3.506039845964324e-8
1.9195707944146113e-8
1.5853370149716076e-8
1.5791774220406116e-8
1.7411340744627394e-8
2.073783533958229e-8
2.628547937135364e-8
3.350070847983423e-8
3.6805772580730294e-8
3.281361182800756e-8
1.6645952588191934e-8
4.5916572689626786e-9
1.9628502311866134e-9
1.1968944081840075e-9
8.619698241459399e-10
7.089454011455023e-10
5.60377477509571e-10
2.2027520403406946e-10
9.76737470384132e-11
6.133087421600706e-11
6.017980672354704e-11
1.1589327278179798e-10
3.72127756854717e-10
1.0079186546355778e-9
4.983060354182255e-10
3.920851715029946e-10
3.776389003166014e-10
4.0583396789971903e-10
4.718784539044301e-10
5.898572189708238e-10
5.206856846691186e-9
1.1596887274940482e-8
8.4573242561808e-9
9.179855002094809e-9
1.1769448517349624e-8
1.6746973640184195e-8
2.596645049025961e-8
4.2031641917298225e-8
6.063135677896325e-8
6.761484834889485e-8
6.683272752474201e-8
6.421154078633362e-8
3.4021082372808407e-8
2.386268244481981e-8
1.651384004523451e-8
1.2231777676906952e-8
1.0759720118058463e-8
9.008811343154288e-9
3.3913419439882616e-9
1.133848182591532e-9
4.351414816216586e-10
2.098613735370201e-10
5.735189101929068e-10
3.2096966100515687e-9
1.3317080494356299e-8
7.340665717349976e-9
6.069264700883596e-9
6.039571515240956e-9
6.6617047603569875e-9
7.938538144228296e-9
1.0160686330429571e-8
3.1989503109981975e-8
4.8691521944309374e-8
2.602114913670513e-8
2.190866322763396e-8
2.2299214753280064e-8
2.5307528234951063e-8
3.1243596382628375e-8
4.0389359261925765e-8
4.685055025511755e-8
4.120397981429396e-8
3.225368911637005e-8
3.547638308268957e-8
1.5038169059570464e-8
5.499694589231019e-9
3.015261138615896e-9
2.135016703027961e-9
1.7103988658115626e-9
1.4700578254888177e-9
6.638256110272899e-10
2.479337477326641e-10
1.2653156409986213e-10
1.1434086393678804e-10
2.586023969393105e-10
9.001858353748401e-10
3.808424321517804e-9
1.8983497651546897e-9
1.4525736982419478e-9
1.404689165291093e-9
1.5387142769665961e-9
1.8472722958463647e-9
7.924453280532213e-9
1.7730290389660226e-8
1.175028226246937e-8
1.144808033885306e-8
1.3331476795795706e-8
1.7139788686010302e-8
2.3772541072657775e-8
3.5003993244001454e-8
5.218129435694046e-8
6.991989418987253e-8
7.733129455332823e-8
7.659212760028158e-8
6.493190070986614e-8
3.580408798262192e-8
2.6345276252006136e-8
1.7698004540880276e-8
1.34549813356202e-8
1.2099361416160633e-8
8.305731399724055e-9
2.4953068169404815e-9
7.274689534040106e-10
5.0455439375558955e-11
2.697334117810698e-10
2.85391217387618e-10
6.050358907021533e-9
8.486690555715651e-9
6.192080915153643e-9
5.828162154808595e-9
6.152611840855017e-9
7.000823959614373e-9
8.478091515990279e-9
3.130153743097239e-8
5.911210273899752e-8
3.297754487459425e-8
2.771779298310967e-8
2.806171961675628e-8
3.139447773703833e-8
3.7844649343490855e-8
4.832989596946233e-8
6.143856108655632e-8
6.610180727413265e-8
5.731270121342596e-8
4.9401235622984466e-8
2.3181197528171303e-8
1.0563057917844751e-8
6.514921139944826e-9
4.928739691233741e-9
4.0991112548121115e-9
3.1566666288568386e-9
1.189797055829735e-9
4.995903216236004e-10
3.3064907946868243e-10
4.3999578775876167e-10
1.0543033731250607e-9
3.495967458873589e-9
9.941032091960952e-9
5.034654650900874e-9
4.079545404505567e-9
4.087838184356946e-9
4.640234165503785e-9
5.8188735352054025e-9
8.066013829584836e-9
2.1487102000081406e-8
3.4656547034009976e-8
2.1093250557004197e-8
2.020267694133424e-8
2.3497479060624744e-8
3.08668287376274e-8
4.4782496403849477e-8
6.867610262691547e-8
9.522493479141881e-8
1.0313591380374618e-7
9.923110964174111e-8
9.62872234667567e-8
5.178900968906162e-8
3.670516690685221e-8
2.5145727947753305e-8
1.846544876925698e-8
1.6146822670274084e-8
1.34996174029036e-8
5.064226057164668e-9
1.711660179898823e-9
6.627399774507026e-10
3.132859339341884e-10
8.39672524184899e-10
4.800622662893557e-9
1.9572753850370376e-8
1.0862785335000846e-8
9.017522823455123e-9
8.983291395802e-9
9.9072078841778e-9
1.1794768831428805e-8
1.5070953438386403e-8
4.8508050083108996e-8
7.49259372176586e-8
4.0687539440669396e-8
3.478366372658429e-8
3.596283869474663e-8
4.1546976558325453e-8
5.242887847765765e-8
6.963149824641507e-8
8.313639574281657e-8
7.565545224408656e-8
6.202623393548181e-8
7.04383447976223e-8
3.807897682304378e-8
1.642000740288104e-8
9.023969130958332e-9
6.469975450654198e-9
5.2248669894812366e-9
4.414449315778263e-9
1.965348146905864e-9
7.089231705573273e-10
3.62094168748646e-10
3.680652832399529e-10
8.817134147811536e-10
3.013950159900947e-9
1.289501070589991e-8
6.467769253922338e-9
4.955474317697425e-9
4.820696240179786e-9
5.330941751305625e-9
6.4846626673720384e-9
2.158691023359961e-8
4.266025804587565e-8
2.5859780285438682e-8
2.3459081557494568e-8
2.568654196746369e-8
3.124912412940876e-8
4.123469812059172e-8
5.8085225246454343e-8
8.341883753877553e-8
1.0878087322205341e-7
1.1795963473135463e-7
1.1464810514757689e-7
9.680145754099364e-8
5.423382068580705e-8
4.031120160691125e-8
2.696237951705548e-8
2.032137696475797e-8
1.82322086530013e-8
1.2415628650346658e-8
3.74674802407939e-9
1.1103618829554144e-9
8.499453520718464e-11
4.1897983358617325e-10
3.822917240508638e-10
9.147215715576766e-9
1.250235660165232e-8
9.227030793451263e-9
8.716407249002735e-9
9.212273607383376e-9
1.0482022887975742e-8
1.2683413557897823e-8
4.770867939241129e-8
9.109849469901614e-8
5.142004924130711e-8
4.3772638531333955e-8
4.492356536238927e-8
5.106649121578378e-8
6.278233255379453e-8
8.214883567594845e-8
1.0724321208051567e-7
1.1824282839201096e-7
1.0585461626804344e-7
9.220383153930408e-8
4.563957072671405e-8
2.1623887540907414e-8
1.3339584087440447e-8
1.012126847576542e-8
8.411125627368973e-9
6.526791233073034e-9
2.4802248819693265e-9
1.0408724441571983e-9
7.030331565974325e-10
9.605237887317103e-10
2.294006095399463e-9
7.513351585089886e-9
2.2003812713636937e-8
1.1073199491202047e-8
8.951937042943541e-9
8.980714686450938e-9
1.0226564486893176e-8
1.2886322762367035e-8
1.7979629451733004e-8
4.358386182287456e-8
6.61905345876855e-8
3.8352769102127274e-8
3.52099986937468e-8
3.937791589813269e-8
4.9835038517419606e-8
6.981243741911841e-8
1.0381344937632813e-7
1.4094105211035108e-7
1.5047615148279964e-7
1.4235344515079916e-7
1.373954152863222e-7
7.440533839039275e-8
5.3413761781160185e-8
3.6660536124250566e-8
2.671932934149985e-8
2.3252852457122733e-8
1.9394382304907175e-8
7.226099360627473e-9
2.4704878133780664e-9
9.647165089126412e-10
4.4894481027991857e-10
1.1841926769463486e-9
6.936146008399964e-9
2.752143406847069e-8
1.5438595652576642e-8
1.2894651529530828e-8
1.2871899954718382e-8
1.4201144233344253e-8
1.689627736407077e-8
2.1557305792591334e-8
7.041740490044807e-8
1.0973501625651071e-7
6.027349539547097e-8
5.2138580263291595e-8
5.461236134393588e-8
6.410315845035092e-8
8.253217799176575e-8
1.121995997437006e-7
1.3667837267447285e-7
1.271270157306316e-7
1.0783952809354431e-7
1.2263607556611356e-7
6.77096911986365e-8
3.030588071111876e-8
1.6624681059656662e-8
1.1882674659109723e-8
9.579494703893064e-9
8.091658871190061e-9
3.657338110411332e-9
1.3080863879199857e-9
6.721130902675316e-10
7.059357586289107e-10
1.696173926553915e-9
5.718851604669334e-9
2.488077257366165e-8
1.2555104132625625e-8
9.57434258337922e-9
9.309624279665458e-9
1.0309781763645722e-8
1.257586918485818e-8
3.952002241595234e-8
7.578975112030129e-8
4.467741123747656e-8
3.946372822151154e-8
4.2111273772162e-8
4.99232274236593e-8
6.419252409810564e-8
8.817834560463645e-8
1.2388663027090627e-7
1.5934495544981923e-7
1.714498186642871e-7
1.6499179022812236e-7
1.3668350932356712e-7
7.735918065498917e-8
5.8548291197977606e-8
3.936719990431535e-8
2.9323182959899693e-8
2.6259519919600533e-8
1.766363601911455e-8
5.358848655930857e-9
1.6168307757494806e-9
1.3568061907228384e-10
6.187661494370219e-10
4.859944530722147e-10
1.3375403038192813e-8
1.758691645371269e-8
1.3196175289346872e-8
1.2534954914848724e-8
1.327472358361146e-8
1.511058926952969e-8
1.82727098736315e-8
6.94125018830317e-8
1.3349817438171062e-7
7.591870594578168e-8
6.522328765355757e-8
6.759642009557444e-8
7.773268773703374e-8
9.692589618280788e-8
1.2891669993236245e-7
1.705916289678315e-7
1.8880432320542186e-7
1.704314278819165e-7
1.5135554636459534e-7
7.507163509327491e-8
3.562274096183365e-8
2.17457832100788e-8
1.63532004672697e-8
1.3540109889496298e-8
1.0674919639528813e-8
4.124132566528789e-9
1.7280445867595705e-9
1.181347586732784e-9
1.6354955895779305e-9
3.884478447758103e-9
1.2564585109581513e-8
3.833389406415682e-8
1.9116363598757582e-8
1.5375427529270612e-8
1.5409335023435625e-8
1.756088173433281e-8
2.2170600424334987e-8
3.101550341664288e-8
7.235385374369915e-8
1.0796528919142167e-7
6.121568536697716e-8
5.503999357334786e-8
6.028315851911508e-8
7.465774162572998e-8
1.0229930819890316e-7
1.4908910675220044e-7
2.0024861180044545e-7
2.129027384515169e-7
1.9934669511861653e-7
1.8891058683481531e-7
1.0253518162089873e-7
7.489382943158693e-8
5.2057717440523493e-8
3.7568638630785304e-8
3.24879736038739e-8
2.698787447338262e-8
9.96690615570445e-9
3.458223567005672e-9
1.3648432766454217e-9
6.286274831893993e-10
1.6311626242827635e-9
9.836653794042393e-9
3.743093047787476e-8
2.1358981769575897e-8
1.8002489446463015e-8
1.802938062413026e-8
1.9909597839826025e-8
2.367758588120739e-8
3.016017412943574e-8
9.948538737182043e-8
1.5584856536124988e-7
8.63437839385479e-8
7.538284822286395e-8
7.976166092019024e-8
9.477950119377604e-8
1.238721688163294e-7
1.7095489377098034e-7
2.092596306580976e-7
1.952477066375293e-7
1.6824711038405034e-7
1.9292252944317185e-7
1.0745866872400196e-7
4.798886638231246e-8
2.5970805745784398e-8
1.83080504679512e-8
1.4651727654785325e-8
1.2445672301830092e-8
5.792959006321635e-9
2.062258506115557e-9
1.0678263632039465e-9
1.149272322047748e-9
2.7510281879047442e-9
9.132384857771621e-9
4.058320539673618e-8
2.0708657837248833e-8
1.567268259943618e-8
1.520828161384224e-8
1.6843509502440142e-8
2.0571992199649313e-8
6.269527793021507e-8
1.193164009962649e-7
6.948274132845913e-8
6.049934117992517e-8
6.361798624184643e-8
7.424102455122071e-8
9.385535698932341e-8
1.266769971663432e-7
1.7525912324973649e-7
2.239533236881845e-7
2.410802466754822e-7
2.3122965406369405e-7
1.8507303473052669e-7
1.0549801074066541e-7
8.200291396447037e-8
5.594889271082006e-8
4.088687658275888e-8
3.648993221232777e-8
2.4098574930980298e-8
7.38464509300161e-9
2.281006943411597e-9
2.1468903700170923e-10
8.76536176279818e-10
5.913243195999967e-10
1.9249411932368265e-8
2.3911461496107296e-8
1.8381187730732846e-8
1.760595118679326e-8
1.8704702349010746e-8
2.131060804779897e-8
2.5755900801212783e-8
9.809071845158958e-8
1.8979486786981383e-7
1.0852014025060264e-7
9.394503065810469e-8
9.813742690200869e-8
1.139185930171788e-7
1.4368410305407179e-7
1.9349089110565868e-7
2.57330497365999e-7
2.815957720054248e-7
2.5300823762810534e-7
2.3208397723213216e-7
1.1373896320928135e-7
5.3026268750643715e-8
3.162027733054041e-8
2.3286925687901845e-8
1.9164850126773365e-8
1.5485608111969068e-8
6.1506916847382225e-9
2.572895052308461e-9
1.78238855327641e-9
2.4992276082629664e-9
5.894712429070008e-9
1.8785957029881688e-8
6.0630385551609e-8
2.9905864511112604e-8
2.3868112391396715e-8
2.3867957067836138e-8
2.719881107717487e-8
3.4371453633392794e-8
4.8132215883410686e-8
1.0929822379338755e-7
1.6305808833111244e-7
9.133864902175458e-8
8.104535591348856e-8
8.753997889629396e-8
1.0675741154943148e-7
1.4384411155804924e-7
2.0639843607078534e-7
2.7596742379256695e-7
2.946170652390909e-7
2.744424957171071e-7
2.5148317153976623e-7
1.3641737664124755e-7
1.0190108862533292e-7
7.259925008891447e-8
5.160073725997785e-8
4.417360811753419e-8
3.640521819180243e-8
1.3325522817900062e-8
4.723573103858938e-9
1.893914769912152e-9
8.725897327175108e-10
2.218402472851218e-9
1.3855126850042503e-8
4.9384894052517665e-8
2.8972557458749542e-8
2.47526085127814e-8
2.491490134638866e-8
2.755826532361026e-8
3.276279742358902e-8
4.16467842689477e-8
1.380969170365343e-7
2.1708119936001173e-7
1.211769695173662e-7
1.0665959582775088e-7
1.1384331218990231e-7
1.3671754720726752e-7
1.8095973869882847e-7
2.5225636658758264e-7
3.063450139609858e-7
2.8302094928936017e-7
2.4563546301051356e-7
2.8523682193561765e-7
1.6083415476745732e-7
7.021300169834555e-8
3.695105067119018e-8
2.533717858509875e-8
2.0006467445258864e-8
1.7183615264608735e-8
8.383381834786352e-9
2.977350910516868e-9
1.5612005719019912e-9
1.7277824950007094e-9
4.103805652513057e-9
1.3359728594447672e-8
6.08358184732621e-8
3.174163937740636e-8
2.375780461643851e-8
2.2976416763236666e-8
2.543090605447837e-8
3.108149077797906e-8
9.22604612836575e-8
1.7634495070928886e-7
1.0213829134996105e-7
8.804966688134166e-8
9.161116557351914e-8
1.0562856717392839e-7
1.3170499077308728e-7
1.7509155509268692e-7
2.390578960144859e-7
3.0468878584973244e-7
3.3048947813702447e-7
3.181407586616513e-7
2.412820666334168e-7
1.382291458461748e-7
1.1114534418587624e-7
7.786044385663035e-8
5.5226437633696666e-8
4.89720952296478e-8
3.1405421225836144e-8
9.82298273972629e-9
3.138958454990824e-9
3.4703297689650926e-10
1.1828613388784469e-9
7.049140520348626e-10
2.7585880933711554e-8
3.155329308089275e-8
2.514155863621652e-8
2.4388082365164383e-8
2.6040570738103226e-8
2.9715751367174945e-8
3.589434298606443e-8
1.3587035431995248e-7
2.6481833199411084e-7
1.5215380404398015e-7
1.3271191013418433e-7
1.3967834140973541e-7
1.6360020722400545e-7
2.0863190899973104e-7
2.840010724385809e-7
3.764707992148628e-7
4.007967402778919e-7
3.5501851230862854e-7
3.413368558087663e-7
1.642637645523561e-7
7.392551708988571e-8
4.223271600220097e-8
2.9981125976032855e-8
2.4450963567816854e-8
2.0461917845497477e-8
8.509382409652534e-9
3.5580706374695584e-9
2.5137264364152846e-9
3.5833212402531873e-9
8.37682198587081e-9
2.6207788796897098e-8
9.12631773897471e-8
4.454124546934808e-8
3.514992934296913e-8
3.5026325223701295e-8
3.988303411131908e-8
5.040389420761614e-8
7.04954284320794e-8
1.5597338742103138e-7
2.3576963778652574e-7
1.3105559733747926e-7
1.1508031818562941e-7
1.2289348237594206e-7
1.4788171413572808e-7
1.961884146464951e-7
2.7741782413605996e-7
3.705786544349883e-7
4.00624056146806e-7
3.734953521987702e-7
3.240534965285896e-7
1.7536094693745784e-7
1.344766755827293e-7
9.96187631648989e-8
6.921666959155679e-8
5.837026158460704e-8
4.725094882384199e-8
1.7204359775125927e-8
6.30210502241934e-9
2.5922793712396343e-9
1.2211506952145572e-9
3.020650591639628e-9
1.9629367362074836e-8
6.297428530544817e-8
3.867084969462223e-8
3.3719855941554125e-8
3.4207703742773103e-8
3.794011365401259e-8
4.5094611066718336e-8
5.715865393528419e-8
1.894394196847326e-7
2.987953345364552e-7
1.6812890307642183e-7
1.4923072488204458e-7
1.6067054945280828e-7
1.9501010251624207e-7
2.6134420057363594e-7
3.664969486768688e-7
4.348733634851104e-7
3.931056914006795e-7
3.421257601721836e-7
4.018467450823652e-7
2.325185092296173e-7
9.746419850756211e-8
4.87973803027908e-8
3.191159489621029e-8
2.466791820055578e-8
2.1544266294138093e-8
1.1306235629550014e-8
4.0215491143484186e-9
2.156081082703302e-9
2.4772713981506596e-9
5.811876246308201e-9
1.8444094740658983e-8
8.596977510720979e-8
4.6918622008301674e-8
3.4554141090363184e-8
3.324957299369532e-8
3.675167799216029e-8
4.492141044302612e-8
1.2923226642185432e-7
2.5096971194027384e-7
1.4523799124433027e-7
1.2412462400840373e-7
1.279155075403563e-7
1.4581659035862299e-7
1.7933155589902963e-7
2.346640303614521e-7
3.158921941615585e-7
4.022118655357602e-7
4.4303719258259324e-7
4.329644895760971e-7
3.031385632014924e-7
1.7401966266520646e-7
1.4485809245726666e-7
1.0577308683601074e-7
7.210494196859145e-8
6.331610173615392e-8
3.8569430164670614e-8
1.2557129415243084e-8
4.223494427910088e-9
5.832686152186577e-10
1.4826948258650043e-9
8.962273426696375e-10
3.950856687868473e-8
4.032558239887367e-8
3.391940341857455e-8
3.356066005460109e-8
3.612467489673429e-8
4.1336690801607664e-8
4.9903640741880774e-8
1.853077898253972e-7
3.653043770058302e-7
2.1113258443714898e-7
1.857755932312529e-7
1.971611321418882e-7
2.3325178432688985e-7
3.0115307580282085e-7
4.1412243805077164e-7
5.400183906780812e-7
5.47309335875461e-7
4.743078654411298e-7
4.849421380463619e-7
2.2987746061016745e-7
9.745787400147519e-8
5.171562817524903e-8
3.4684485755308696e-8
2.7888815881419685e-8
2.442310282574862e-8
1.0973209086525372e-8
4.605547555254036e-9
3.3621295842643663e-9
4.906569756298739e-9
1.1331668516921603e-8
3.461444073360686e-8
1.3294073130603227e-7
6.475093034457486e-8
5.024957475199654e-8
4.980231323705163e-8
5.65989490360343e-8
7.14025852700526e-8
9.922771305359058e-8
2.1339011673699837e-7
3.3209170478130064e-7
1.8369054946623222e-7
1.5968185992296932e-7
1.6858993442565756e-7
2.0004565160960222e-7
2.6089780337953824e-7
3.6280314821162195e-7
4.848178066770663e-7
5.364060137235798e-7
5.061817994783033e-7
4.034252407502385e-7
2.174284928513233e-7
1.71013334097238e-7
1.3355721883683716e-7
9.027733344348558e-8
7.478947044122533e-8
5.801551405795536e-8
2.1249855341963955e-8
8.19544765305316e-9
3.5178917659871628e-9
1.7649323834581552e-9
4.226844630978944e-9
2.855965016729765e-8
7.675000105096228e-8
5.082388384848352e-8
4.573477946735684e-8
4.697864603454767e-8
5.234263839826629e-8
6.221015860049972e-8
7.852433322586254e-8
2.577441388309004e-7
4.087023756999808e-7
2.3239622337986955e-7
2.083564149847103e-7
2.2659334736241632e-7
2.784392267760043e-7
3.7840806344375233e-7
5.3065409364388e-7
6.008393336915283e-7
5.251529059933727e-7
4.5780389682364725e-7
5.365243132935098e-7
3.2914118505771747e-7
1.2952539881960626e-7
5.9502484939146994e-8
3.613908241644954e-8
2.707590050955792e-8
2.4117978940410012e-8
1.4154251468970332e-8
5.091460357749046e-9
2.841622090013548e-9
3.44010627435201e-9
7.918437621447002e-9
2.4276855710691155e-8
1.1447538956779183e-7
6.838037013325083e-8
4.9147725563220906e-8
4.6933764046255264e-8
5.17463936018532e-8
6.31712546598495e-8
1.7388290459646392e-7
3.484889662077754e-7
2.0251713104015536e-7
1.7150368122291316e-7
1.748986584853208e-7
1.9681279426037822e-7
2.3817276580261776e-7
3.0573514186514335e-7
4.042826249354352e-7
5.140677364325294e-7
5.817922757943791e-7
5.931001173192046e-7
3.707528723149108e-7
2.112455394318526e-7
1.79144721521968e-7
1.3762092902874511e-7
9.073246696050452e-8
7.856077968668452e-8
4.361661464014111e-8
1.5286700953948507e-8
5.55858400416289e-9
1.0163975359099634e-9
1.6261613732902656e-9
1.4786839338926924e-9
5.4250806939320805e-8
4.9387673613662814e-8
4.5178024074381295e-8
4.6174631464150675e-8
5.038495109075917e-8
5.7942967881097976e-8
6.992522859334603e-8
2.4926697556078096e-7
5.006354485617918e-7
2.9212623528211233e-7
2.601057472604117e-7
2.7900999892464314e-7
3.343732432038997e-7
4.385994133412245e-7
6.082414071918243e-7
7.589221658555061e-7
7.113200788550307e-7
6.015556332433342e-7
6.55753748102061e-7
3.1539627960013664e-7
1.2068783533825465e-7
5.667841623776094e-8
3.506373400471344e-8
2.7521538481603295e-8
2.5301593015377234e-8
1.2980662554455802e-8
5.53687269362273e-9
4.2832114465165685e-9
6.464177884901464e-9
1.4656091642907207e-8
4.330499621045543e-8
1.8527687549361043e-7
9.351172415822502e-8
7.068207986663594e-8
6.943720577291094e-8
7.855539168410982e-8
9.842570428414264e-8
1.3406834002309424e-7
2.806324231859739e-7
4.6059048291635563e-7
2.542864874549818e-7
2.1849440893788498e-7
2.2758033524230023e-7
2.6544411977881623e-7
3.388010400341766e-7
4.6086441484906666e-7
6.153611460957104e-7
7.084692605235253e-7
6.974449478245713e-7
4.903515965142943e-7
2.6137576270707834e-7
2.079299216940724e-7
1.706961849984623e-7
1.135461143489083e-7
9.29576675229544e-8
6.528919199802772e-8
2.4732645806106932e-8
1.034563715686301e-8
4.7655739544473756e-9
2.7198040903326816e-9
6.4124110526751535e-9
4.4682700465614495e-8
8.747690148740393e-8
6.554087919327128e-8
6.203427247174839e-8
6.507126900041954e-8
7.309044951713119e-8
8.691545943973717e-8
1.0902096127818333e-7
3.48736215680083e-7
5.581865979183469e-7
3.226966067726205e-7
2.933717816795695e-7
3.2336529441120834e-7
4.0400367556200616e-7
5.587035306406186e-7
7.717948409593163e-7
8.012271558437904e-7
6.714760191267371e-7
5.894327114517392e-7
6.617695378862729e-7
4.610502334508785e-7
1.6466741902728398e-7
6.533685284868596e-8
3.559568833292728e-8
2.5472082590834006e-8
2.298851191020604e-8
1.5943304144438116e-8
5.969265854329049e-9
3.5896430834115957e-9
4.667283679261191e-9
1.0427435910399453e-8
3.0433258254931355e-8
1.4062514291626975e-7
1.0027267538174412e-7
6.928025225461238e-8
6.535166523662623e-8
7.167980200970234e-8
8.704200814577491e-8
2.2433679047645747e-7
4.7541651648829143e-7
2.79791931099171e-7
2.3429660006184542e-7
2.357634330634449e-7
2.6089057760737723e-7
3.0910503427012953e-7
3.8689000724759823e-7
4.997095238546074e-7
6.353439103109235e-7
7.605065159688321e-7
8.801888118455595e-7
4.81823050351011e-7
2.5927120240527015e-7
2.09242480747283e-7
1.6196412066727645e-7
1.0928946583752547e-7
9.188149263198724e-8
4.368524595478641e-8
1.734910672447172e-8
7.0829286684744835e-9
1.7292702937768722e-9
1.3642630002134686e-9
3.6818529983401676e-9
5.797743456166435e-8
5.623502877800428e-8
5.890852321994441e-8
6.383100177253737e-8
7.147625496180671e-8
8.30498555093401e-8
1.0030146519339754e-7
3.311272996531361e-7
6.832580767751398e-7
4.0616063553657044e-7
3.683736737668176e-7
4.0152561304154193e-7
4.907010457307943e-7
6.587073312280233e-7
9.115967727471299e-7
1.0197161199107322e-6
8.612978541721365e-7
7.205310426936904e-7
7.956817891133553e-7
4.305041391447583e-7
1.3706784957441087e-7
5.2826867420135635e-8
2.905909036968709e-8
2.1681679617035956e-8
2.047981465588118e-8
1.3208637651717464e-8
5.984780780986129e-9
5.175074756818896e-9
8.196306175617051e-9
1.8034579623368928e-8
5.0644423557492415e-8
2.304346072338533e-7
1.367754088662892e-7
9.864533976551351e-8
9.529153984482797e-8
1.06458751993063e-7
1.3034717921638493e-7
1.6764888156976358e-7
3.514207700298433e-7
6.336998663527061e-7
3.514824088401711e-7
2.973671701848053e-7
3.0408175307831345e-7
3.464000001891842e-7
4.2918248852429906e-7
5.662692693944921e-7
7.54841278962757e-7
9.392424116590249e-7
1.0604055816148867e-6
6.520978289314899e-7
3.2752648157482347e-7
2.4507354383019684e-7
1.9551509585331498e-7
1.3412827340866008e-7
1.1146501170921788e-7
6.337170621326613e-8
2.6224921093845212e-8
1.2451247038909973e-8
6.397109844972278e-9
4.53954013091841e-9
1.1678011722149565e-8
8.10414535685392e-8
8.94407416828752e-8
8.16110985754669e-8
8.429186505781847e-8
9.19749680898497e-8
1.0502690702726827e-7
1.2522975167630468e-7
1.5555937479269348e-7
4.715962989162029e-7
7.640364888939515e-7
4.554627555510214e-7
4.2350374613452025e-7
4.768234026351548e-7
6.116423448912639e-7
8.648445982836817e-7
1.1192295679967446e-6
1.0032002766629485e-6
8.138680473695522e-7
7.378232589401486e-7
7.240689701078124e-7
6.313975914394265e-7
1.9908863627835307e-7
6.16053656021618e-8
2.8315905231308617e-8
1.861075016816113e-8
1.6423918696505242e-8
1.4217013708497302e-8
6.167385483230282e-9
4.3218670571590095e-9
6.192370857581582e-9
1.3211884987224463e-8
3.579044759758678e-8
1.5226169605004623e-7
1.5268694890777778e-7
9.79247640764633e-8
9.021434556791814e-8
9.758037129072986e-8
1.1603862439509106e-7
2.731151601182019e-7
6.373467690453051e-7
3.874750609733899e-7
3.1948740338658273e-7
3.154407896549372e-7
3.4089007313665276e-7
3.923036665573132e-7
4.7540152255669583e-7
6.001990402890713e-7
7.87816850382163e-7
1.1485836961096724e-6
7.329842496396188e-7
7.40282017398443e-7
5.42798910538674e-7
2.6323863115727097e-7
1.511465772654008e-7
1.1388835263655971e-7
9.29301968221288e-8
3.6778132505479904e-8
1.5977736324820222e-8
6.942820641086075e-9
9.500262568383773e-10
2.8607176011669468e-9
9.589931314112755e-9
3.7192970819737156e-8
5.292168595582028e-8
7.040206326229258e-8
8.69763104282243e-8
1.0398927757806714e-7
1.2447093595327368e-7
1.5155843048316036e-7
4.403983592361377e-7
9.258026183155894e-7
5.730886985954498e-7
5.382558320986795e-7
6.053102908562691e-7
7.693240005837682e-7
1.0732240132529263e-6
1.3757094734662158e-6
1.2087216015408533e-6
9.498139622719426e-7
8.431551901655489e-7
7.717621584434453e-7
5.670400110841058e-7
1.372241477637298e-7
3.7330339373299586e-8
1.5934097934577657e-8
9.790072156851291e-9
8.119891445985795e-9
7.127816210444189e-9
4.571209859531492e-9
5.483852900356208e-9
9.60583516911344e-9
2.02714843642047e-8
5.23978131386034e-8
2.1827314411627261e-7
2.1051364413558677e-7
1.3595846685773765e-7
1.2561961010706634e-7
1.342824067121668e-7
1.520750427066523e-7
1.7072542446960572e-7
4.026941686885269e-7
8.644336818654406e-7
4.934777111543071e-7
4.078980542450396e-7
4.055672539616504e-7
4.4599788079653e-7
5.301075704946094e-7
6.763547123599292e-7
9.34125824050525e-7
1.5079294221920516e-6
5.01441049059647e-7
4.3372772022945227e-7
4.842973924500778e-7
3.594375538099577e-7
1.7916578290027705e-7
1.2635622252968126e-7
1.1386374962921731e-7
5.033511746330999e-8
2.124943692831787e-8
1.0116184928511732e-8
4.4969798278083024e-9
3.814367307220889e-9
2.680806177046611e-8
6.36055353518938e-8
7.109472874241664e-8
8.900571498559379e-8
1.10119301516532e-7
1.3270902487205299e-7
1.5907721224039686e-7
1.9260761579952147e-7
2.35683667794163e-7
6.574761837407233e-7
1.0468483335773654e-6
6.679523234245973e-7
6.511669487090121e-7
7.680121359600997e-7
1.0428902674343648e-6
1.47955433354527e-6
1.472385806895712e-6
1.121557052526164e-6
9.570327581365321e-7
1.0201306729395252e-6
7.201520930134515e-7
6.108979972320098e-7
2.327396287345351e-7
4.66089407422637e-8
1.413252629857905e-8
6.436237373699064e-9
3.8819724220225646e-9
2.9851795213205655e-9
2.859690595183337e-9
4.0980268213787865e-9
7.450220807005159e-9
1.5139215936626395e-8
3.651261410485214e-8
1.2823359927274044e-7
2.652386030198008e-7
1.3924915839036926e-7
1.1962285114604664e-7
1.2209982257896537e-7
1.3228923671734708e-7
2.9369596172094e-7
8.12945775659546e-7
5.48433645940916e-7
4.4234410670552396e-7
4.24445484068676e-7
4.436848702293206e-7
4.937486510321421e-7
5.907093992337266e-7
8.159661314590932e-7
1.5977532371047082e-6
1.332710853410222e-7
3.323517502499653e-7
1.7377583022394643e-7
1.3575289317389946e-7
1.4300895580459483e-7
1.5858412196002497e-7
1.5170331850232138e-7
9.335938498690528e-8
4.971040106267177e-8
4.006360222193792e-8
3.484857422458486e-8
2.9100507575005804e-8
1.516694904367706e-8
9.975153306981569e-9
2.065919843203017e-8
5.054818353850563e-9
1.2589308648706147e-8
6.73444337580967e-8
1.07857352169041e-7
1.1200743323266965e-7
3.899160094892202e-8
3.804962291653585e-7
1.1784124090191269e-6
1.0810912623878362e-6
1.035946547323021e-6
1.221090734345398e-6
1.675072695226055e-6
1.701093941884832e-6
1.3450114363305915e-6
1.407227720707841e-6
1.4834353865793838e-6
7.154605530964158e-7
1.672660027506283e-7
1.3537812514912398e-7
4.604358572913307e-8
3.043269554543021e-9
4.467505618978578e-9
3.4819199079333915e-9
3.588121134178574e-9
4.728678092407014e-9
9.395604081674609e-9
1.9419491319557633e-8
1.3661950157405242e-8
1.0803864632416155e-8
9.984162196024303e-9
7.912266207953972e-9
1.7069663949319983e-8
5.056378994122517e-8
4.4892523652522155e-8
4.659172331895613e-8
5.142214344615953e-8
5.9580213412699294e-8
1.5314978727063956e-7
5.423237089880783e-7
5.164095201315282e-7
4.2681185450521545e-7
4.0932790606726156e-7
4.1883030780127845e-7
4.431306014778875e-7
4.822238459406798e-7
5.485760930179114e-7
7.050462756495041e-7
1.4154333773483297e-6
5.79113711793594e-7
2.5157715691855634e-7
1.1924047633094354e-7
7.728120482005426e-8
6.409694615744362e-8
2.6991195371868616e-8
9.369592911067117e-9
3.4715291878562467e-9
3.399073683291449e-9
1.2420523868435562e-8
5.395249250606195e-8
2.387801496523732e-7
1.8901209533374554e-7
1.7086278903517123e-7
1.778504668640216e-7
1.9638722180692708e-7
2.2498803542569035e-7
2.628457087943744e-7
3.038306892119926e-7
3.355263694198841e-7
9.903130277586046e-7
1.0941274840955855e-6
6.967182957987955e-7
6.81281059772738e-7
8.152192648432476e-7
1.1302122748950583e-6
1.5315660954067194e-6
1.3713299157385711e-6
1.0868695231594724e-6
1.012316077499696e-6
1.0215041979386878e-6
9.143736297590302e-7
7.405644869734401e-7
3.9671400957314415e-7
1.0458589979592773e-7
3.252877115723815e-8
1.3043234289528424e-8
6.910003548829971e-9
5.1723427515623655e-9
2.0283603877000393e-9
1.5147904359525203e-9
3.723496841136945e-9
9.917124302386524e-9
2.8998933072314557e-8
1.2486223073667034e-7
1.911046423610073e-7
1.1633033780438284e-7
1.0483386141998305e-7
1.0909051815184548e-7
1.209837667385454e-7
2.727396231273976e-7
8.307317097247173e-7
5.871905503737904e-7
4.821788091094603e-7
4.6646575360846005e-7
4.875369669871473e-7
5.373826469329156e-7
6.279872069366293e-7
8.212890607065437e-7
1.5576746318253001e-6
3.258557796880318e-7
9.599415444480213e-8
1.6030527427669163e-8
3.075687178834739e-8
6.570798520915524e-9
3.2287147358977527e-8
4.508433970185916e-8
4.2989011093518316e-8
2.4230526091228835e-8
1.506260125606174e-8
2.4926710129403905e-9
3.1821929677720305e-8
9.550354934304556e-8
1.5764144538537363e-7
9.268101435238124e-8
2.036692318207029e-8
1.9357883748266404e-8
5.537956308183998e-8
1.0086424602060935e-7
1.5717664824903465e-7
2.2180670530193364e-7
8.009730663546565e-7
1.3985060152981492e-6
8.902081920334466e-7
8.839056590699806e-7
1.0789002579066576e-6
1.5257010930965098e-6
1.9537465963297636e-6
1.6064051532731185e-6
1.367808823473568e-6
1.4484981624144527e-6
2.993407769763813e-7
1.5389377657715133e-7
3.3339081955526536e-7
2.3114269145151826e-7
2.93082000100909e-8
2.618071449595843e-9
1.119483845340478e-9
3.04415969757341e-9
1.0315139027926206e-8
2.0010538642749394e-8
1.6574592495510982e-8
1.3325830793380152e-8
6.373964490466982e-9
1.861776724314625e-8
1.7551377982259415e-7
1.2457679076443617e-7
1.1113179458876686e-7
1.1631835329774991e-7
1.283035807435687e-7
1.412644106816049e-7
1.4193286695950068e-7
3.644879769161312e-7
1.1518219122756273e-6
7.75826297601107e-7
6.499381093425581e-7
6.414428743383564e-7
6.931012495952622e-7
8.25879272101409e-7
1.2303897311413946e-6
1.1762057942441298e-6
9.919050606356911e-8
7.637848268259733e-7
4.6958120079629283e-7
2.496298824248945e-7
7.024114851815807e-8
2.349621908814582e-8
9.166421718240647e-9
6.991745367318778e-8
5.644137334993101e-8
1.6094591223142085e-7
3.963647085074225e-8
1.0212604550009862e-6
4.136259919760402e-8
7.587375959497478e-9
4.4330153730409166e-10
2.922827382496221e-10
3.236220695150663e-11
7.755464334170015e-14
3.2673527983206104e-11
3.5000380677491283e-11
2.3787856227612956e-11
1.6498211069607923e-11
1.610837165534746e-11
1.4758876009390103e-11
1.4231299194896936e-11
1.4868499479315007e-11
1.6996964683660277e-11
2.108213362860672e-11
2.7248568009990768e-11
3.2642382468568195e-11
3.1619588707369444e-11
2.4485674373217183e-11
1.7607908534173034e-11
3.4434185360482025e-11
7.263340001623952e-12
7.456995759715515e-13
1.846402099049698e-12
2.2320175173920663e-12
2.0794574280745554e-12
2.0869267204528092e-12
2.2600502683371523e-12
2.550320768990346e-12
2.9300695723472685e-12
3.3845136143569346e-12
3.904080189862505e-12
4.479487042371392e-12
5.097770397585604e-12
5.738569597420034e-12
6.370282961291291e-12
6.946181229158763e-12
7.400673206369025e-12
7.646228173609814e-12
2.3455815105687484e-11
5.3760254454526513e-11
6.772497687805558e-11
8.191047868483178e-11
9.926756396994406e-11
1.2000016560202322e-10
1.42909916520146e-10
1.6549785327375255e-10
1.847075238327451e-10
1.9846961271108945e-10
2.0669424207078789e-10
2.107810555443052e-10
7.240422113369907e-11
3.118489816271153e-11
6.932672133425188e-11
6.061789370256301e-11
1.1345441848363475e-11
2.0082586926030328e-10
6.344562151182532e-10
1.4303832152511303e-9
1.9717028789734206e-9
1.777039708600522e-9
7.386940416981744e-10
1.6451973157518286e-9
5.125882057225128e-9
7.659514007990384e-11
5.408322468808814e-12
1.1986432187192635e-13
0.
0.
0.
0.
0.
0.
0.
0.
0.
0.
0.
0.
0.
0.
3.2963643769191264e-14
0.
0.
0.
0.
0.
0.
0.
0.
2.6567510862215772e-14
3.6385229478815084e-14
4.986945082661263e-14
6.842216460398959e-14
9.399342849209619e-14
1.293031555419743e-13
1.7814855178297148e-13
2.4582734116245616e-13
3.39679016457586e-13
4.697124389238065e-13
6.491115078851709e-13
6.0049080055547e-12
5.8529268003021e-12
3.3749889645638513e-12
4.8527558838844085e-12
2.0867351615835563e-11
4.690883405811492e-11
8.354382321693213e-11
1.2715540758224762e-10
1.7136258909324128e-10
2.12253024245896e-10
2.500080556484747e-10
6.396406815029662e-11
2.334183792773914e-11
4.574682819043635e-11
8.844358339850313e-11
2.686660473081333e-10
4.516497485631295e-10
1.3457270506032156e-10
5.455272249260634e-11
2.1412973933117996e-11
2.700111324919626e-12
1.269049875886489e-11
2.8316201231248454e-11
4.547076278812879e-11
6.601049163964555e-11
9.368296886758353e-11
1.352128619543432e-10
2.0296257780388203e-10
3.220731884093015e-10
5.499983534328701e-10
1.0201960612829922e-9
5.68909776530177e-9
1.0657706339886078e-8
8.422366598343429e-9
9.946826825960072e-9
1.3974976950068292e-8
2.232047818501672e-8
3.890680415114123e-8
5.849039735265561e-8
6.162174109287574e-8
6.102120641236257e-8
6.392514968859596e-8
6.664990835930831e-8
6.363791545749032e-8
3.282586987532597e-8
1.587572826606649e-8
9.634007195330591e-9
7.3125240433084905e-9
5.94608142678683e-9
4.1851550301861306e-9
1.2537134015667107e-9
3.266759266595069e-10
5.028705500030377e-11
1.828300506462652e-10
1.3525264424181462e-9
8.110572978037736e-9
8.688551347332444e-9
5.8029507947029165e-9
5.339261991843385e-9
5.660204912125423e-9
6.576946658389371e-9
2.2185765702582078e-8
4.6694615876548646e-8
2.735183544567938e-8
2.2092915052631084e-8
2.139354511586946e-8
2.2558124460418935e-8
2.509465788927488e-8
2.905815202180282e-8
3.4472329191689043e-8
4.0331418457583735e-8
4.3334308937446066e-8
4.063019550099313e-8
2.5523616919858995e-8
1.7133729236227086e-8
1.0599897747135512e-8
7.0070351350379256e-9
5.673931987916446e-9
5.121098341397128e-9
2.5116433487712084e-9
8.12414713295187e-10
2.995283317168555e-10
8.129893775041936e-11
2.8088277553867172e-11
5.527717687439187e-10
4.531854918494703e-9
3.276052880767379e-9
2.5511841964234435e-9
2.456330424172224e-9
2.6302441980808768e-9
3.0325966531409986e-9
3.729134737878493e-9
1.586184553986938e-8
3.0396614599961616e-8
1.8826746749975077e-8
1.7964598525536603e-8
2.0718602140116052e-8
2.6782750588340147e-8
3.8018873302908756e-8
5.756425233491575e-8
8.156281314168984e-8
8.930075768528955e-8
8.486395523574205e-8
8.594646338671916e-8
4.543086559236643e-8
2.2630737110624466e-8
1.3329337714667535e-8
9.959324022054206e-9
8.160905516755588e-9
6.708148318975402e-9
2.8494904945677436e-9
1.0692762940688502e-9
6.300451214493335e-10
7.872330288841453e-10
1.871312315047472e-9
6.0018331297403396e-9
2.3769184537144003e-8
1.169401485637091e-8
9.053465811404016e-9
8.912124694404987e-9
1.0020541925061728e-8
1.2474306195188006e-8
1.7139503270371948e-8
4.044677676747214e-8
5.8562780201936125e-8
3.057611590259717e-8
2.5163734245127173e-8
2.4979786479104567e-8
2.7485641250699703e-8
3.2665041357547845e-8
4.07056965783315e-8
4.787253559293283e-8
4.525290867081125e-8
3.602212306482653e-8
3.185039800950041e-8
1.8754658107476856e-8
1.2110559190736563e-8
7.300295594835835e-9
5.341024599022444e-9
4.684842042733326e-9
3.673346894345101e-9
1.3198648989212288e-9
4.968048277096433e-10
2.189916473471627e-10
1.1073733285634317e-10
2.4535207245363494e-10
1.4454436776029048e-9
4.614307873652846e-9
2.6895788013358026e-9
2.2890831298707996e-9
2.2964873157553494e-9
2.532792894231654e-9
3.003255877820463e-9
3.811420580691346e-9
1.552756123789123e-8
2.7153757488438503e-8
1.703648258802256e-8
1.6714007176453565e-8
1.9855986270760628e-8
2.662146746635656e-8
3.9467304740972924e-8
6.143341046370878e-8
8.184394506279323e-8
8.261672155735726e-8
7.874242031559344e-8
8.838128896822939e-8
5.102776653362796e-8
2.45328996156349e-8
1.3452697850149655e-8
9.647321263030326e-9
7.775960030260312e-9
6.4732140619926364e-9
3.1520966552404473e-9
1.0771787570476407e-9
5.349843148022469e-10
5.731005310384928e-10
1.3799430150721527e-9
4.520556953250932e-9
2.0996118707015668e-8
1.1213663369075258e-8
8.338131901372242e-9
8.049347372610693e-9
8.907855415085663e-9
1.0897497318221149e-8
3.0775915165951807e-8
5.524809153375522e-8
3.02021385214812e-8
2.4578015762145858e-8
2.4019474106117638e-8
2.57302961366147e-8
2.9370332056734966e-8
3.5193438562376716e-8
4.279143943564867e-8
4.8299397494746954e-8
4.6025154008593976e-8
3.8291915549533766e-8
3.027724367071464e-8
1.9079094313027344e-8
1.3516896796570264e-8
8.472000530827835e-9
6.433045525572248e-9
5.850482540101983e-9
3.636235131627167e-9
1.1286978830433732e-9
3.741029446793939e-10
4.986772521200762e-11
1.5581896487793691e-10
3.035987944505919e-12
2.661678733726683e-9
3.151779188433988e-9
2.4672699840320772e-9
2.3729209748576654e-9
2.5205883253314357e-9
2.8641532659742383e-9
3.445862316492321e-9
1.573615937899085e-8
3.264922263677698e-8
2.0226479542042193e-8
1.8957676363907476e-8
2.144855729436892e-8
2.707204839707193e-8
3.7320833885180264e-8
5.509410083901955e-8
7.958696248196675e-8
9.26578047134213e-8
8.908503543231426e-8
8.236344127918536e-8
4.141164031738096e-8
2.018347212257679e-8
1.2357206624844475e-8
9.439370596573482e-9
7.720085730941783e-9
6.20556173293872e-9
2.5238857712279815e-9
1.0392962578278512e-9
7.220579624986084e-10
1.0189335959169763e-9
2.362146274089052e-9
7.302224143850978e-9
2.533579401622813e-8
1.2327322576109987e-8
9.71939586566148e-9
9.69865589563143e-9
1.1082211488686857e-8
1.4099704851650988e-8
1.9985908340057465e-8
4.1851036042410695e-8
5.7766410006647535e-8
2.9942575816048627e-8
2.4605515325750945e-8
2.439686563853559e-8
2.684414200631498e-8
3.193293079889668e-8
3.969130964701812e-8
4.577134866077225e-8
4.192141740372451e-8
3.2631242114627725e-8
2.9385598732094454e-8
1.719261223319355e-8
1.1586863766132176e-8
6.973775131782986e-9
5.035399404637518e-9
4.416746710635841e-9
3.525464291948414e-9
1.2757778410754686e-9
4.757050178138035e-10
2.0223197561660953e-10
7.817867022670333e-11
1.441300969620534e-10
1.097216324881455e-9
3.8429526777466055e-9
2.3002077473342223e-9
1.9745320947992074e-9
1.9837147019816197e-9
2.181864819023263e-9
2.5713763352515036e-9
3.2319035032570392e-9
1.4002220294841734e-8
2.5108246629342215e-8
1.588703525473482e-8
1.5676933674068377e-8
1.871295075358394e-8
2.5187226909193537e-8
3.746781173943338e-8
5.852237994611006e-8
7.80953724452167e-8
7.869455498742977e-8
7.502153912315675e-8
8.47419353190323e-8
4.885856262802729e-8
2.2439544803234804e-8
1.2172019825373786e-8
8.732285696820386e-9
6.988597532712959e-9
5.7880293117468875e-9
2.89445541857626e-9
1.0030499829461403e-9
5.216057631565518e-10
5.923400816123122e-10
1.3992808001252564e-9
4.411033387502974e-9
2.033375811651889e-8
1.1014618587015033e-8
8.114080546393745e-9
7.821411501496047e-9
8.676432840823617e-9
1.0673155221262923e-8
2.930946607497687e-8
5.226031091640044e-8
2.843888717131757e-8
2.3013208320718526e-8
2.2359030286917073e-8
2.3786068646933934e-8
2.6916380946036057e-8
3.1906123445815255e-8
3.8341060406077526e-8
4.295171074389724e-8
4.082920506137926e-8
3.36168593099168e-8
2.5395963733515735e-8
1.6308037281916922e-8
1.2155487708820601e-8
7.698653098834316e-9
5.8748439664411944e-9
5.412753663410852e-9
3.232279405211847e-9
1.0097541757995011e-9
3.426710885871752e-10
4.66061405181455e-11
1.6210715856874493e-10
8.410683682993234e-11
2.162889556910162e-9
2.5308398042557932e-9
2.0556145372697395e-9
2.0012520586026864e-9
2.134546715490679e-9
2.4260094494186436e-9
2.9117045097608995e-9
1.3793761727380748e-8
2.8828938212538284e-8
1.8033446765478514e-8
1.7097385812301977e-8
1.9558270223572367e-8
2.497857530676227e-8
3.4888723031699086e-8
5.215429030267913e-8
7.527198167959281e-8
8.568328052059995e-8
8.162338589636496e-8
7.931687601747656e-8
3.909641712056907e-8
1.812892688657108e-8
1.0891220531524515e-8
8.254241227321082e-9
6.65898478940435e-9
5.4245608911746e-9
2.317789780975152e-9
9.524797445270535e-10
6.724498758918282e-10
9.588985933122268e-10
2.1832495375798125e-9
6.5427515357722946e-9
2.4379397583087906e-8
1.178111500693042e-8
9.14828035864007e-9
9.091730921017564e-9
1.0396769322418761e-8
1.3283874427255326e-8
1.8981688857682094e-8
3.8436979459821284e-8
5.342201002826594e-8
2.7507517907281496e-8
2.241807053790472e-8
2.2035436938584244e-8
2.39854762192017e-8
2.814090526315147e-8
3.448008267138564e-8
3.970621402333149e-8
3.6874815876840296e-8
2.8781823128314506e-8
2.366162056825366e-8
1.3903434558893711e-8
9.304153468914403e-9
5.575314084334022e-9
4.047477729579436e-9
3.5965382268076844e-9
2.7715242264111144e-9
9.869862962430428e-10
3.808121231160283e-10
1.6674652140459554e-10
5.921117784217056e-11
8.363924272552997e-11
7.98436910352142e-10
2.6157348686570462e-9
1.644392268579263e-9
1.4382885632782371e-9
1.4535960564046062e-9
1.5994302090442654e-9
1.8791069947015823e-9
2.3475891137529273e-9
1.1182832546664322e-8
2.0488929815557805e-8
1.332024752606865e-8
1.3457674699303091e-8
1.640741412356476e-8
2.255297643760041e-8
3.426908491025481e-8
5.422167799808049e-8
7.09829756725238e-8
7.037554884498777e-8
6.769484607816701e-8
7.768304443777716e-8
4.66693488981438e-8
2.0119591369283458e-8
1.0542513991595303e-8
7.471088449008757e-9
5.9063643193427e-9
4.838599830471633e-9
2.610607974889125e-9
9.013659310386936e-10
4.720814541419893e-10
5.476410317108442e-10
1.2695835733683953e-9
3.857600837441601e-9
1.7847249953719607e-8
1.041938431707045e-8
7.491141127828226e-9
7.16725931799461e-9
7.94031329498722e-9
9.789961355177163e-9
2.6347976059697848e-8
4.72277874537654e-8
2.564991238752542e-8
2.0562694669888317e-8
1.9785110232619874e-8
2.0799246622005266e-8
2.3176296843684587e-8
2.6944295201229327e-8
3.1738141214457716e-8
3.52462902610189e-8
3.367259518319525e-8
2.7520501797500497e-8
1.8828552562072914e-8
1.2576030638962493e-8
9.695629221001147e-9
6.1819310133773476e-9
4.782467208275258e-9
4.4762356573920645e-9
2.464809903641669e-9
7.868741506656333e-10
2.807082824481556e-10
4.404112226570473e-11
1.4462526291062878e-10
1.4454469999883217e-10
1.5290402654561144e-9
1.724269370379749e-9
1.4753108868577303e-9
1.4613118661050868e-9
1.5683393940689196e-9
1.7842702815412061e-9
2.136442883091569e-9
1.0858845911495257e-8
2.2959425051988835e-8
1.4657797320850247e-8
1.4220067544291741e-8
1.662275810878469e-8
2.17162235388076e-8
3.108963764163354e-8
4.752375204591105e-8
6.81865550727251e-8
7.474990484624575e-8
7.068653734779311e-8
7.362564402509591e-8
3.5942372472956825e-8
1.55370636307085e-8
9.02736948155547e-9
6.749910475760013e-9
5.346857807009913e-9
4.398915894395872e-9
2.049151970028628e-9
8.344325583056988e-10
5.938580782814342e-10
8.499412900998741e-10
1.8888832954592078e-9
5.4347797324812796e-9
2.2140802098326072e-8
1.0890831503143512e-8
8.244889035908904e-9
8.13248965587111e-9
9.29605475602356e-9
1.1928287043649184e-8
1.7200290775700688e-8
3.3515331061769926e-8
4.7217112140185575e-8
2.4094398976287857e-8
1.9406566869050414e-8
1.885857352266331e-8
2.0260042842501494e-8
2.340898003557161e-8
2.8325727738408576e-8
3.304003603290856e-8
3.251807204070479e-8
2.7856787073940548e-8
1.8942924287508673e-8
1.0402019030102891e-8
5.5857827824132995e-9
3.265922342423129e-9
2.395820757026658e-9
2.1549786786945724e-9
1.5637979701706976e-9
5.622363544451391e-10
2.363710904200556e-10
1.155581925352363e-10
4.2281257249929104e-11
1.4987363298112336e-11
3.465363007736391e-10
1.1140051716973175e-9
7.63078918805784e-10
6.856256451536799e-10
6.969411280148071e-10
7.637280444774205e-10
8.873837127015985e-10
1.0895054610843322e-9
7.0696904140176396e-9
1.3962588758194562e-8
9.672632078331324e-9
1.0265454534617468e-8
1.304333923817809e-8
1.863259323473334e-8
2.937195571307993e-8
4.7411515642100945e-8
6.028617059437575e-8
5.8923918214328895e-8
5.781721950801946e-8
6.640873965005096e-8
4.310146734237685e-8
1.711238288427441e-8
8.515517211241087e-9
5.915845601928411e-9
4.60744537767273e-9
3.6904618653160624e-9
2.216387482259392e-9
7.678872900684132e-10
4.0469290852976123e-10
4.799195529720525e-10
1.0836975808182128e-9
3.140211879968836e-9
1.418211207379202e-8
9.52663282778752e-9
6.5997131593604436e-9
6.243984271811798e-9
6.902809579721372e-9
8.536965987781839e-9
2.2326777137086503e-8
4.027799434247982e-8
2.1822882966366464e-8
1.725877095937478e-8
1.638676061296833e-8
1.696359217452233e-8
1.8544566160702375e-8
2.1066276426738845e-8
2.426047555821876e-8
2.678537371204525e-8
2.6255381595088428e-8
2.2475538004108186e-8
1.252871577074967e-8
8.521769921061016e-9
5.706774926684549e-9
3.555708894852079e-9
2.8034903324795084e-9
2.641541516299579e-9
1.309520998773336e-9
4.4604518396053804e-10
1.7879089459648637e-10
4.303060830308442e-11
9.295774157137298e-11
1.8336931011199884e-10
5.390719137153438e-10
7.277682411898638e-10
6.796690453584326e-10
6.914815764993116e-10
7.480472921964359e-10
8.499685175421708e-10
1.0100182618440322e-9
6.512873982532053e-9
1.4603627171500008e-8
9.866264287473546e-9
1.0072493311933706e-8
1.231315494290675e-8
1.6799707814543934e-8
2.5134345797200155e-8
3.9842200165374095e-8
5.635754080400749e-8
5.909115926307928e-8
5.6222162909618575e-8
6.235240858493465e-8
3.115960985386995e-8
1.227273242951563e-8
6.77382068264281e-9
4.964665431952063e-9
3.847329531287002e-9
3.142238990858662e-9
1.6786047396939339e-9
6.807120770442491e-10
4.889319242509199e-10
6.999210584609024e-10
1.5039436129248391e-9
4.104597741797098e-9
1.7712177574051715e-8
9.565905863627326e-9
6.967264442727757e-9
6.796618895541604e-9
7.765593913200055e-9
1.0029156196518892e-8
1.466096348069248e-8
2.6995180003482803e-8
3.8708922337091294e-8
1.952909974007019e-8
1.552564054091307e-8
1.4989967394015735e-8
1.6145549786497415e-8
1.9049122018768543e-8
2.447632925125626e-8
3.20598754592588e-8
3.2756438554081957e-8
2.509947379695785e-8
9.576928825850973e-9
3.007531462195763e-9
1.4969058804304108e-9
9.695565447470655e-10
7.403440635341364e-10
8.175894160777784e-10
9.168922488289019e-10
4.374807692813413e-10
1.3276477293071114e-10
4.7563534974861316e-11
2.25011598829153e-11
4.60712492788212e-11
2.9269429137865726e-10
5.760285047848714e-10
4.239636526153338e-10
4.0268783537478417e-10
4.2785963544630746e-10
4.909426108560374e-10
6.024701528824395e-10
7.899988661458027e-10
1.4785988950657344e-9
5.345929155589553e-9
4.753478312143917e-9
5.8446845562719455e-9
8.245914258436833e-9
1.2826840904981561e-8
2.1747688602475332e-8
3.6382301931152194e-8
4.468092128153708e-8
4.376060889251313e-8
4.478821960139892e-8
4.954476488222644e-8
3.659668656473009e-8
1.3237848419672594e-8
6.1046225944977165e-9
4.105007938565366e-9
3.145940758443327e-9
2.4169802819050326e-9
1.6603969880080972e-9
5.947402908719765e-10
3.1638403060892943e-10
3.838218117566328e-10
8.34452567478552e-10
2.2746052436495855e-9
9.603421939512448e-9
8.168999804941284e-9
5.342565262922751e-9
4.971045313710706e-9
5.479989646469259e-9
6.811034080114411e-9
1.7023442272313762e-8
3.087178031651959e-8
1.6683967168370657e-8
1.2977433653396334e-8
1.2198939876545576e-8
1.2605032975082188e-8
1.3965255581288733e-8
1.6558425567201036e-8
2.0690409792579833e-8
2.3589843067331365e-8
2.1196515919022025e-8
1.8567730585299963e-8
6.063535303815755e-9
2.416234263488187e-9
1.5084547564112804e-9
1.1759506813869426e-9
1.1418951992735432e-9
1.5468204284187376e-9
9.003897216177949e-10
2.5874508477819947e-10
7.581054203311421e-11
3.821053994509702e-12
3.931393911448143e-11
2.469164616142726e-11
4.2237048332077786e-10
4.133452267833363e-10
4.07914536807985e-10
4.3076469604533435e-10
4.79594472078301e-10
5.612309378266725e-10
6.903327657841037e-10
4.50545202504619e-10
3.4001483517713097e-9
3.374163720288964e-9
4.286982577534856e-9
6.100265377320693e-9
9.396578671886925e-9
1.56127748762576e-8
2.6685190996350888e-8
3.705787429695049e-8
3.7825136672820015e-8
3.757067562847085e-8
4.1891909698482066e-8
2.3383938292602638e-8
8.260149928667035e-9
4.211112877034905e-9
2.9937609130261372e-9
2.2683911531281537e-9
1.7746739401854955e-9
1.1589567565756083e-9
4.819522560307739e-10
3.50071650890545e-10
4.968208909811219e-10
1.0178721829867187e-9
2.59745339985824e-9
1.0905013763666332e-8
7.51371281066093e-9
5.147590067355673e-9
4.939687477090641e-9
5.644666624144266e-9
7.369737790849459e-9
1.1016290495544626e-8
1.8525372175883084e-8
2.7414919358714084e-8
1.3862294094594919e-8
1.1132571256480344e-8
1.044296195608143e-8
9.289889180616311e-9
8.956276022828325e-9
1.1260580243722887e-8
1.681942044724143e-8
2.4382619602182836e-8
2.9920235965539743e-8
1.4035270250290402e-8
7.331070398619505e-9
6.331536670619598e-9
6.560681671838335e-9
6.384247749747801e-9
7.003016039824929e-9
3.826716657208681e-9
1.257842872422181e-9
4.884483061058109e-10
1.8756656682300294e-10
2.1898971216489397e-11
3.7799475847827256e-11
1.3679880421619276e-9
2.3311049398847556e-9
1.935734745113946e-9
1.892387798326594e-9
2.0137080975561676e-9
2.2801054102987784e-9
2.727390224985403e-9
3.4469901736246116e-9
1.0797385950227917e-8
9.798117576568826e-9
3.1386471016566877e-9
2.276030085488382e-9
3.081753258188958e-9
5.4758510489383395e-9
1.0812762703041622e-8
1.9594586229535842e-8
2.3844126382487573e-8
2.472179819597964e-8
2.7806993963715716e-8
2.7014300037709747e-8
2.3632011539276314e-8
8.220156758415145e-9
3.4074647056272998e-9
2.1735407983265025e-9
1.6480157927501455e-9
1.1732934931093591e-9
9.115964050124811e-10
3.7032744664295957e-10
2.006269269265435e-10
2.4748854195868997e-10
5.088560952853922e-10
1.2844218355265054e-9
4.832585912182684e-9
5.95229870350964e-9
3.5426328174595277e-9
3.2134353022775857e-9
3.5314702094902002e-9
4.4306625971309316e-9
1.0176954255397691e-8
1.8730552809480056e-8
1.0399630636687836e-8
7.801280762830374e-9
5.697840787351e-9
4.470762378405065e-9
4.821817717423643e-9
6.710102046467718e-9
1.034892484563966e-8
1.5984441797413576e-8
2.2992700715249123e-8
2.8983551678834795e-8
1.3170251169833746e-8
8.518173010588652e-9
8.912094921521059e-9
9.915272472113365e-9
1.0269892338841883e-8
9.680132241657125e-9
3.569151496440233e-9
1.2444247492222908e-9
4.601858271649316e-10
2.7952237922628796e-11
4.1456523227553617e-10
8.461457201232042e-10
9.585255945983506e-10
1.695609225138297e-9
1.8882812489298206e-9
2.0649176586489157e-9
2.3183944519123382e-9
2.6961322708082012e-9
3.2586168687081023e-9
1.1893127682045051e-8
1.856920908180023e-8
9.831109374785274e-9
7.324364675101331e-9
5.690744988335297e-9
5.041016616096629e-9
6.178340602833336e-9
9.697678460530594e-9
1.2555317543426234e-8
1.3406186347875605e-8
1.525957702778249e-8
1.3396061529636542e-8
9.315520597857872e-9
3.2414672084719887e-9
1.5281639003263685e-9
1.0776075615712565e-9
8.198720410611722e-10
5.587161274020135e-10
4.6120159293678464e-10
2.2345014293396033e-10
1.6422685735702247e-10
2.2412484891325468e-10
4.271526958536227e-10
1.003456249853225e-9
3.728368410324682e-9
4.028011758894963e-9
2.4899337445866917e-9
2.334951483302965e-9
2.683145643308592e-9
3.590661184898881e-9
5.619061013941033e-9
4.446614651145016e-9
3.837492765767191e-9
2.5055023246347745e-9
3.0951965507923865e-9
4.4771168093997705e-9
6.805335235859593e-9
1.067930858808071e-8
1.7148580930550017e-8
2.739376028628738e-8
4.07552759945408e-8
5.1154088073677934e-8
2.515964475003195e-8
1.579879409281935e-8
1.600906908281692e-8
1.8677644170408238e-8
1.9192724250715476e-8
1.9714996741798153e-8
8.704832019055034e-9
3.147720124735547e-9
1.3478332141619064e-9
5.548447687073287e-10
2.273558222748454e-12
3.4046597381421464e-10
2.358965973498727e-9
3.862814033365892e-9
3.873916584677326e-9
4.0443595963536664e-9
4.416206998285173e-9
5.041547373607575e-9
6.016504278774897e-9
7.52576640189739e-9
2.723441883355636e-8
3.3053484073818664e-8
1.8534051605515136e-8
1.6618583424246574e-8
1.8246746290070883e-8
2.304178035175207e-8
3.1563642112878697e-8
3.450067172172495e-8
2.3766800719118422e-8
1.6421774596630844e-8
1.492647694585177e-8
7.109658163551771e-9
4.42639708935295e-9
1.5023530949467648e-9
5.075861765465083e-10
3.0596773616810023e-10
2.908201222246678e-10
2.394123857176492e-10
1.8880146941859547e-10
1.0748367152632783e-10
5.253457338286103e-11
5.642363678597586e-11
1.0337649569000671e-10
2.4162070958150363e-10
7.958141961200655e-10
1.7509237709837283e-9
8.912207199444657e-10
7.841036843521182e-10
8.742637046066149e-10
1.1454956127478166e-9
3.0216373858031905e-10
3.309822863346528e-9
3.766854797884758e-9
4.373752856427422e-9
5.59312963734505e-9
7.49106821328324e-9
1.0351449582000153e-8
1.4652389467108964e-8
2.099704586646167e-8
2.9747613944302643e-8
3.9952525263516573e-8
4.7020467934095e-8
2.4772915468569556e-8
1.860790681952077e-8
2.1822531106940724e-8
2.9065159172384083e-8
3.375953054347394e-8
2.4038989541428735e-8
8.881925661617207e-9
3.5457432909520615e-9
1.4904351377081904e-9
1.8753498909043312e-10
1.5735143649414517e-9
5.258315858431752e-9
2.039394486227925e-10
2.815202905217603e-9
3.873774006542983e-9
4.539086461096001e-9
5.240331797393859e-9
6.152927347330402e-9
7.425962035521216e-9
3.062454012325644e-8
4.593896161458473e-8
2.650271402213109e-8
2.4251834454730344e-8
2.714297121547265e-8
3.506632461193638e-8
5.068249335812464e-8
6.515275959129996e-8
5.580484423330475e-8
4.5950358257678784e-8
4.4798946161106354e-8
2.3340142521368888e-8
1.1801794613261352e-8
3.5563215586329913e-9
1.1024675437440933e-9
5.500468144745695e-10
3.912325693284316e-10
2.976584149725517e-10
2.731607307605707e-10
1.9263483131730867e-10
1.3162974621560919e-10
1.5982811867375489e-10
2.690800932659078e-10
5.472580942992066e-10
1.6216455021228512e-9
3.4804975373152653e-9
1.7027201409991528e-9
1.4622575503327749e-9
1.5979360045588028e-9
2.058364676990221e-9
3.1161780570758486e-9
7.003001268487396e-9
1.6907444576311804e-8
1.1716693881692779e-8
1.1121560537894955e-8
1.2647690789364463e-8
1.5825995223145345e-8
2.120166547225893e-8
2.9910748018374766e-8
4.325863978143822e-8
6.063198275741818e-8
7.208676097139581e-8
3.888679519092192e-8
2.778403907393735e-8
3.0406627824678966e-8
4.208987838665578e-8
5.266707850620445e-8
4.315311729570101e-8
1.7370065399103035e-8
7.212323695726391e-9
3.4293694043682274e-9
1.5303235596580953e-9
1.7824558863734645e-10
2.7303296410456924e-9
6.075789194432604e-12
4.595520989106728e-9
6.21789076676202e-9
7.182624827899019e-9
8.17927455913954e-9
9.496499918629699e-9
1.1363733702497377e-8
1.4107663574272296e-8
5.6939128478387234e-8
6.398694400853408e-8
3.8171016820434654e-8
3.63436817704164e-8
4.285998584359934e-8
5.946533837731831e-8
8.814126419195267e-8
9.009741053554113e-8
7.08412762278775e-8
6.419334588059707e-8
7.378014327256225e-8
4.7842452754493973e-8
2.1629468712611877e-8
1.0152626182416764e-8
2.6190208637504047e-9
9.557322908911877e-10
5.880678844024243e-10
4.495213169305329e-10
3.291311307994596e-10
3.4330644362677974e-10
2.4261064886249276e-10
2.553458428818396e-10
4.027404099663621e-10
7.788865050277069e-10
1.9956500227106393e-9
9.015345330182971e-9
3.703489131424921e-9
2.8454725042343575e-9
2.966321022723197e-9
3.705407727189821e-9
9.854579233808527e-9
2.326326039578261e-8
1.735879241253827e-8
1.491108670777839e-8
1.5470853671431883e-8
1.763296814383263e-8
2.1351737489606825e-8
2.7062073287008384e-8
3.536779955903462e-8
4.6428231624874e-8
5.778756376970223e-8
5.688807901051484e-8
4.055954926517527e-8
3.341701907380401e-8
4.0242974488285824e-8
7.112474954325166e-8
9.593161703595879e-8
4.8595042421753626e-8
2.1459785817315255e-8
1.0146774465649979e-8
4.969124293848499e-9
1.1234510093770706e-9
6.464824923722563e-9
1.8920165370156144e-8
4.56751278755824e-9
2.797902979205387e-9
6.326297583336359e-9
8.39345429291972e-9
1.0180029280898979e-8
1.2197053013847318e-8
1.478070373945883e-8
6.676993013677727e-8
9.047379210688778e-8
5.5501348491014604e-8
5.408967457342309e-8
6.530624912024104e-8
9.317477616846982e-8
1.4257053144318538e-7
1.4784469537275783e-7
1.194129759520882e-7
1.1402649841880435e-7
1.4371869786645018e-7
6.961204674541854e-8
2.851170978990306e-8
1.4459052843055912e-8
3.768935838189881e-9
1.1890889388184005e-9
7.005228489489182e-10
5.266893928178254e-10
3.4931682141861965e-10
5.490586220187519e-10
6.694791912316404e-10
7.278683114650589e-10
1.030327762741766e-9
1.8225389318481175e-9
4.3261366326774465e-9
2.059857606153638e-8
9.818993050608526e-9
7.400034245100898e-9
8.062945842384382e-9
1.1082415940391103e-8
1.900037801907686e-8
2.1790367026186232e-8
4.5041147982697897e-8
2.9703562406657704e-8
2.4572035426438834e-8
2.4946098969590305e-8
2.8259748835652873e-8
3.4617773436592184e-8
4.510785145257152e-8
6.08753507470629e-8
7.885609996367982e-8
7.267615294258376e-8
5.673670940982919e-8
4.587185925890798e-8
5.099972943253849e-8
8.816638259258576e-8
1.432420409167238e-7
8.025693873589597e-8
3.8294001133730014e-8
1.9421876456704462e-8
1.0707961720087042e-8
5.601641208224254e-9
9.549894570007613e-10
1.7137447296460724e-8
6.943094716084569e-9
2.6781825495109856e-9
8.396191006134068e-9
1.1766652315651899e-8
1.446243087337575e-8
1.736017177114376e-8
2.1000533056898383e-8
2.5956030917907748e-8
1.1919866547924319e-7
1.1513814743061538e-7
7.425009223213644e-8
7.586664621147357e-8
9.780296160955042e-8
1.5106633700420275e-7
2.0601904883317565e-7
1.6903550514254123e-7
1.466663667241639e-7
1.674181226762098e-7
2.8531183332813965e-7
1.369644151749218e-7
4.176340514622439e-8
1.6620336578092215e-8
7.75035909376491e-9
1.7219781907070424e-9
5.572427975207442e-10
3.923380563217708e-10
2.45687110632364e-10
2.2917344732806986e-10
6.953007049375023e-10
8.913027223733608e-10
1.0084912150281155e-9
1.541038899494307e-9
3.1362579041756564e-9
1.035379347227237e-8
1.685411985137397e-8
8.991895501411063e-9
8.663401872569877e-9
1.1053314733945875e-8
2.1482904873918478e-8
4.6701156341271857e-8
3.9489788717225654e-8
3.094493224325903e-8
2.9520158415552914e-8
3.132602956581467e-8
3.563493068206296e-8
4.277374870609328e-8
5.3200398605864067e-8
6.535935662678748e-8
6.758503732342874e-8
2.442133649365595e-8
5.815275420533307e-8
5.6225460440949977e-8
6.929622050623106e-8
1.4654864776770406e-7
1.7913716283460057e-7
1.1836601296143492e-7
7.02845664272547e-8
4.325501091570266e-8
2.8259703869399912e-8
1.4577520592979443e-8
2.1096084735620513e-8
2.46054503005375e-8
1.7194292513474988e-8
3.4859492286768303e-9
7.4349955962358e-9
1.422894839533568e-8
1.937167868446235e-8
2.4382371821769272e-8
3.0107767144656494e-8
1.511397790128113e-7
1.6955667696717515e-7
1.1438839334228354e-7
1.2133471006576753e-7
1.634687945469033e-7
2.6391529325082204e-7
3.2755289404685453e-7
2.5900707426636996e-7
2.4367423747989724e-7
3.254101128020577e-7
8.040407590890127e-7
2.2414937399104637e-7
5.527019727787197e-8
1.574299687669932e-8
5.2940977300284395e-9
1.5600625710477729e-9
1.8633927558536917e-10
4.8094972758572126e-11
1.1210843917137935e-10
1.5088666823988845e-10
5.000014536015028e-10
1.0179504417683652e-9
8.262025010270499e-10
1.1784603809995997e-9
3.2081563035958198e-9
1.3011813641517572e-8
6.534277568808354e-8
2.1128906838183445e-8
1.765122913412832e-8
2.269118175453002e-8
3.1091321861630796e-8
3.292946904511891e-8
6.946070901946969e-8
5.9204357589671313e-8
4.4680205542954746e-8
4.170304540196009e-8
4.419367759105305e-8
5.1147698289570706e-8
6.286363428337222e-8
7.638353066010096e-8
7.189297776606236e-8
1.3923676759324567e-8
5.7766153231438414e-8
7.359921714937048e-8
9.279361668894159e-8
1.6192379486599104e-7
1.8829323207671117e-7
2.0793894177665864e-7
1.455398537137784e-7
1.0336013300285308e-7
8.39246483807665e-8
7.724237834572937e-8
3.0717856204317446e-9
1.842067123515507e-8
2.14171259610484e-8
1.1550988085601884e-8
4.245387398548841e-9
1.6506805997154374e-8
2.5515905257718262e-8
3.3642816130584694e-8
4.241542842877268e-8
5.300327278647111e-8
2.9942524124180654e-7
2.1608133013002058e-7
1.5917293707649904e-7
1.8274658250211166e-7
2.747676013929279e-7
4.3873262629213325e-7
3.7626081660718435e-7
3.181781100571756e-7
3.834553169411957e-7
8.179917963492401e-7
6.84311694239194e-6
2.3587037555231633e-6
3.990295974682843e-7
7.053229292425657e-8
1.1787150319265579e-8
1.5284027547803097e-9
2.9905732018188017e-10
7.599886345936254e-10
2.9175349064431506e-10
3.4573115041063503e-12
1.0712084902907571e-10
1.324644662160929e-10
2.2892565035135713e-10
1.652638399713756e-10
1.5340971892939108e-10
3.9958982522704134e-10
3.1775499629574775e-9
2.2482105801742568e-8
9.977905433336328e-9
6.961811315953146e-9
1.118103518921739e-8
3.652521099504844e-8
6.669989804833784e-8
5.5873802936530446e-8
4.6518489037973176e-8
4.314463395088251e-8
4.3344341088245766e-8
4.524727126136887e-8
4.590685565802521e-8
3.910962448581404e-8
6.536227845068852e-9
6.654529805108041e-8
5.978479268746883e-8
2.855945995295402e-8
9.148724967966213e-8
1.9419439298107384e-7
2.5471630516441506e-7
5.530621230492162e-7
1.4540479811422828e-6
1.4071088108380722e-6
4.2962950480014884e-7
9.342775644345254e-8
1.2286207795751246e-8
1.9027528597931753e-8
3.702804692209516e-8
4.6504629097539e-8
3.606045935728951e-8
4.066415270036688e-9
2.6597599516231624e-8
5.1156516534497725e-8
7.42131683949699e-8
3.8378791519538666e-7
3.565970027467785e-7
3.11960999352349e-7
4.0839142983638375e-7
6.923687771332806e-7
7.351321306260692e-7
5.372151246876153e-7
5.708780427912534e-7
1.1551290931674027e-6
0.000013574844283662794
1.7384675133119222e-6
8.553824954687882e-7
3.4086835045657146e-7
5.6251255166436446e-8
3.081015474921844e-7
5.361388207457733e-8
1.9144235431984422e-8
8.645869489457857e-10
5.250809072505626e-10
2.330204402273852e-10
9.543481576293034e-11
2.5659443864328826e-10
4.874297624581206e-10
1.6095482000105787e-10
1.0562884648634244e-10
6.733424107356353e-12
9.217680673302916e-13
6.123831093452008e-13
6.193815089297089e-13
4.274837152004892e-13
4.535965139309043e-13
4.425637722405129e-12
7.947659187567587e-12
1.212780160826768e-11
1.7231246282530104e-11
2.348605236433016e-11
3.08894156893206e-11
3.7761313383847666e-11
3.915876067071124e-11
3.2268470784405433e-11
2.2802218823136648e-11
1.5017541200526674e-11
4.1561349989251564e-11
1.0277454410201272e-10
2.839266384065785e-11
8.118119913469853e-12
2.8301841621327637e-12
1.9264222517869204e-12
1.944304023982319e-12
2.16149657486975e-12
2.454074622794373e-12
2.799267304066982e-12
3.1944241860325824e-12
3.642101219973872e-12
4.145993688608024e-12
4.709290379521974e-12
5.3337345532728935e-12
6.018884818831812e-12
6.761512972380471e-12
7.555403095735527e-12
8.391576424854743e-12
9.25945198820618e-12
3.546550878963416e-14
1.8177358310891018e-11
2.806858086061647e-11
3.7022474958388226e-11
4.69313633263981e-11
5.8007861403026436e-11
6.942626180706391e-11
7.966555466294788e-11
8.737053281472165e-11
9.221036667036068e-11
9.483009325888684e-11
7.28374574646166e-11
5.2789355706708234e-11
4.505937716752112e-11
4.529546954254793e-11
5.505101250049958e-11
8.156709124625525e-11
1.4140104394574003e-10
2.458591460220521e-10
2.8452868185333664e-10
1.5418597814601943e-10
2.110083150830563e-10
8.17605982196461e-10
1.9037536809354214e-9
3.4564944247837614e-10
5.606021647951192e-12
7.578193427541473e-14
0.
0.
0.
1.5959833619639205e-13
4.941004781178991e-14
4.712550746908586e-14
5.181910041659586e-14
5.939848080665227e-14
6.939086233399756e-14
8.207108654944467e-14
9.80096401517524e-14
1.1800273385562101e-13
1.430929450366289e-13
1.7462834754354835e-13
2.1434936514490521e-13
4.341110463847864e-13
1.259034307469126e-13
0.
3.953680849599759e-14
7.447878024866212e-14
1.1167154024961813e-13
1.5898909316978376e-13
2.233771703753306e-13
3.131346387810737e-13
4.395196886806781e-13
6.185085290961849e-13
8.731692624824427e-13
1.2370996978881104e-12
1.7595193848430824e-12
2.512836856376343e-12
3.603791864373859e-12
5.1894516403634166e-12
7.498860946030848e-12
1.0858550402883143e-11
5.831639556042592e-11
5.948648949895558e-11
6.431808069584149e-11
4.968086991002179e-11
7.354636824165935e-13
9.526617181377437e-11
2.4955975350371057e-10
4.6294848749306613e-10
7.184930777576803e-10
9.861424074016876e-10
1.2352020266904402e-9
3.334883106380938e-11
2.3493687305116843e-10
3.6199470267586363e-10
7.799723454773891e-10
4.1831387720192e-9
1.022381762814308e-9
1.4027314416795063e-10
2.4975571532630514e-10
2.903173381923867e-10
3.286397006590998e-10
3.7660563774092805e-10
4.3972235258167e-10
5.242707935561596e-10
6.399392924838127e-10
8.028496128912926e-10
1.0411916706275397e-9
1.4072973567199527e-9
2.006366639736581e-9
3.0736090682032048e-9
5.206804113529445e-9
1.7311166837308412e-8
2.3158162153595052e-8
1.5360973464688613e-8
1.6232076489529818e-8
2.098871409529674e-8
3.1329602870453496e-8
5.1821268315033454e-8
7.68078981437382e-8
8.0603529816795e-8
7.785828571333655e-8
7.902181003680824e-8
8.563286927574571e-8
7.680576588168573e-8
4.038862235170466e-8
2.0340650281529073e-8
1.2570874311509628e-8
9.603351053299541e-9
7.939323430593061e-9
5.36380829893611e-9
1.5848971435493028e-9
4.3179649050180837e-10
7.129741988675626e-11
2.3171306388623496e-10
1.7804645460425933e-9
1.1103993459276773e-8
1.0564393026472743e-8
7.2689603605492116e-9
6.751816203888123e-9
7.18288102608937e-9
8.353679462106858e-9
1.047546858443977e-8
3.5443802142290894e-8
6.532379665983374e-8
3.593594116578851e-8
2.9500978352067944e-8
2.9159969526913515e-8
3.169426491766083e-8
3.686289530332456e-8
4.523078310795213e-8
5.643994492460889e-8
6.474995446210594e-8
6.203811268424e-8
4.15024352467675e-8
2.6091556587039784e-8
1.6518200908629084e-8
1.0867818474432015e-8
8.614356167341549e-9
7.75545228224023e-9
4.886652613420574e-9
1.685655788506774e-9
7.177902763352649e-10
4.13134300632359e-10
4.397366794132995e-10
1.1521574777641333e-9
4.897348539410731e-9
8.932941466872986e-9
5.374399811548427e-9
4.6660027125462e-9
4.768877799012368e-9
5.391395534887733e-9
6.6152938769293605e-9
2.2696251065694586e-8
3.980014795091466e-8
2.4171905925016275e-8
2.2821627695915316e-8
2.608729997049554e-8
3.353592376291789e-8
4.749793867095439e-8
7.157376569841572e-8
9.88811503965382e-8
1.0505973178131056e-7
9.920927961144714e-8
9.637803323395806e-8
1.133965838292776e-7
7.744494695045786e-8
3.548573372205045e-8
1.76948075739436e-8
1.2019438226080456e-8
9.3659280610995e-9
7.578752343088636e-9
3.328089781909796e-9
7.855732757286816e-10
3.798185559238731e-11
1.3180313234441353e-10
6.268915743028844e-10
4.89139271136154e-9
1.7506472038705203e-8
9.1852293552221e-9
7.737298701844316e-9
7.822581080499803e-9
8.756174292578825e-9
1.0584339137394995e-8
3.8588005469433044e-8
8.017324615698094e-8
4.670918553969709e-8
3.817230602564227e-8
3.7516465944648124e-8
4.034214236110608e-8
4.609560485305953e-8
5.532315339337352e-8
6.859732617163968e-8
8.403803420322814e-8
9.396525690841933e-8
5.296434465561281e-8
3.7291930819134446e-8
2.645837732222743e-8
1.8832213924806217e-8
1.5916805295010508e-8
1.4470393590503606e-8
7.082825379832776e-9
2.5390900902092717e-9
1.1994739215838175e-9
8.00071962463559e-10
1.0283429661731076e-9
2.8211087775909386e-9
1.2471825308339999e-8
1.395544995593678e-8
9.312144442582287e-9
8.424490221379686e-9
8.80808716961995e-9
1.0136860190645274e-8
1.2661750789114705e-8
1.720529872874793e-8
4.7872979168061704e-8
6.307847960037913e-8
3.772229891662323e-8
3.608479216034972e-8
4.22544402130321e-8
5.6809409443405976e-8
8.541875284386841e-8
1.2663365801247722e-7
1.3925191737140253e-7
1.2837022444594688e-7
1.2415683990512005e-7
1.4279147635969482e-7
1.1011334394155854e-7
5.038885623703756e-8
2.4059685054900113e-8
1.5692725484583395e-8
1.2116194023181674e-8
9.956658323600281e-9
6.1878837195107164e-9
1.9264022973405244e-9
7.139684670217438e-10
5.127618313524431e-10
1.296481639616853e-9
4.75322267177594e-9
2.409974410220615e-8
1.785593709553832e-8
1.2389116090581197e-8
1.1599329460497251e-8
1.2529321021177467e-8
1.4927749182597747e-8
1.9390826963052812e-8
5.7539873021892844e-8
9.984791016195674e-8
5.432008799775742e-8
4.488792662247751e-8
4.475613201396552e-8
4.931463550372314e-8
5.857267777208578e-8
7.389778553910638e-8
9.473489531849411e-8
1.1042085929121853e-7
1.0802757905893487e-7
7.198890115790464e-8
4.578037424318651e-8
3.507188844085167e-8
2.4125422592059657e-8
1.907618429118621e-8
1.764453600977197e-8
1.1134029614707596e-8
3.780805997105465e-9
1.5480601986429004e-9
7.833806404269247e-10
6.355117460340045e-10
1.6936459024744018e-9
8.467842196729786e-9
1.5827071496401286e-8
1.0000800086218566e-8
8.835469742256796e-9
9.058224844041871e-9
1.01839332285256e-8
1.2334664867922278e-8
4.2915462457451213e-8
7.387181981543619e-8
4.3652592594215466e-8
4.020303378281163e-8
4.487652166846732e-8
5.6391946325132666e-8
7.820393396321344e-8
1.1536389972537149e-7
1.535718255101865e-7
1.5534422952993648e-7
1.426159975670464e-7
1.3773837612859225e-7
1.631224623084142e-7
1.2047994750875514e-7
4.5272934026709976e-8
2.096539546639286e-8
1.3871684578611821e-8
1.0477632599600032e-8
8.319560595545017e-9
4.142664488146161e-9
9.86977014944873e-10
1.2692548678260536e-10
1.0060463207481584e-10
1.3614736493520547e-9
7.085807805125837e-9
2.8817269308688762e-8
1.3828996266014623e-8
1.1237997673881177e-8
1.1243269492073937e-8
1.2595060161025022e-8
1.5352199289895767e-8
5.401265145346474e-8
1.1271678952341999e-7
6.641883273618723e-8
5.407645672422461e-8
5.299680384063325e-8
5.683280626375609e-8
6.475871140738062e-8
7.75288407226614e-8
9.61341902498601e-8
1.1927942105380947e-7
1.3930468027469656e-7
7.523934940715232e-8
5.7218438999510985e-8
4.738118155155249e-8
3.547189027532606e-8
3.0994184840777124e-8
2.8167006215458317e-8
1.2291786469427317e-8
4.5358831076753295e-9
2.1738042299172142e-9
1.3844913777895623e-9
1.6320156835801722e-9
4.698022632373785e-9
2.3089061378915013e-8
2.0652851967821757e-8
1.490829449292109e-8
1.3879418390207056e-8
1.46561405557932e-8
1.6871798194044646e-8
2.0930562112748976e-8
2.803891319705803e-8
8.146669294173956e-8
1.016048067383945e-7
6.024605203054384e-8
5.723994633957595e-8
6.669776098795417e-8
8.961225085933069e-8
1.3468126500303015e-7
1.9115106342498801e-7
1.927199594184361e-7
1.7314949494686362e-7
1.6988693224034013e-7
1.8881275020372146e-7
1.7349963963970707e-7
6.770543661407928e-8
2.841529489175922e-8
1.7509323404192666e-8
1.3049985586774507e-8
1.0349732460958871e-8
7.442479083586361e-9
2.4562449352675904e-9
9.333928242547424e-10
7.789402433118736e-10
1.8648622143644756e-9
6.015001563535037e-9
2.7209207526191338e-8
2.667550449117043e-8
1.7150893482186427e-8
1.5685647101792557e-8
1.6840233717282262e-8
2.0122235372077137e-8
2.6394325175789392e-8
7.50252690647439e-8
1.347592996302967e-7
7.408265830388029e-8
6.079466876101079e-8
6.024371075637878e-8
6.59025905256821e-8
7.758022964038357e-8
9.701771911094325e-8
1.2494527996011557e-7
1.533174775554275e-7
1.6403005227371438e-7
9.472818865715405e-8
6.410976082630236e-8
5.736598427337067e-8
4.358642227218445e-8
3.583091610592729e-8
3.421962670202169e-8
1.820441665529982e-8
6.29621235204241e-9
2.692284349065617e-9
1.3471399534441447e-9
9.498879298027702e-10
2.583656827455595e-9
1.5577771920654737e-8
2.133670997489733e-8
1.514757261856518e-8
1.397435270213929e-8
1.4573308102350867e-8
1.6472620545468968e-8
1.9914948117829456e-8
7.013598210165477e-8
1.1473375396363275e-7
6.744203565805011e-8
6.226927795994643e-8
6.980402174356244e-8
8.854268492867213e-8
1.246249395748293e-7
1.8366538122158602e-7
2.2451470709898347e-7
2.0812472176551507e-7
1.8934127846565724e-7
1.8903720565188172e-7
2.101815480945812e-7
1.9231665923494817e-7
5.879969536217106e-8
2.3099456413595468e-8
1.4049835432342676e-8
1.019571500839377e-8
7.684266826541048e-9
4.869683889438302e-9
1.1807454404222112e-9
2.0801665904554023e-10
3.436228990063911e-10
1.9316914749982712e-9
7.947533342963997e-9
4.272975013831049e-8
1.9961896688331028e-8
1.5096736035686313e-8
1.4752054551038145e-8
1.6426939381709458e-8
2.0097619769714407e-8
6.86424315779828e-8
1.4709806363256582e-7
8.966900531438475e-8
7.21156374335194e-8
6.987094785676054e-8
7.396011259171332e-8
8.293858059107359e-8
9.740946708170379e-8
1.1844525888908273e-7
1.457599600360077e-7
1.747213060714698e-7
9.460738882088914e-8
7.91540746800322e-8
7.701078966304113e-8
6.330772376046893e-8
5.876557018812353e-8
4.875171338323839e-8
1.8586629831491723e-8
7.390398040104478e-9
3.7113163500222773e-9
2.3187722322093358e-9
2.496918307023874e-9
7.75058798831796e-9
3.8619038897609604e-8
2.63705572084622e-8
2.13537631029688e-8
2.0776930861009145e-8
2.2335056219728945e-8
2.5835339849244952e-8
3.192167754047669e-8
4.224372444808765e-8
1.2969951547082066e-7
1.499895120949866e-7
8.98698523949517e-8
8.624376002169547e-8
1.018551282927951e-7
1.3976210942084343e-7
2.1316492341246143e-7
2.7807122715084477e-7
2.5245384934329314e-7
2.2691170281791287e-7
2.3393936253876942e-7
2.3691621292329773e-7
2.609814203941618e-7
9.232750963203143e-8
3.174356989520811e-8
1.738341533197634e-8
1.2362875493959945e-8
9.355861115000321e-9
7.511596011264691e-9
3.0510476845801277e-9
1.1779382625201377e-9
1.0990460018683564e-9
2.438793365536669e-9
6.872264417837536e-9
2.6206823278943118e-8
4.171294485128573e-8
2.3338175083422018e-8
2.0481607854075224e-8
2.1730283538005375e-8
2.601858252043883e-8
3.4531252161550935e-8
9.262818265423626e-8
1.7452604105813317e-7
9.790702057342672e-8
7.914258516227543e-8
7.73342937548733e-8
8.324236425228734e-8
9.606384881875668e-8
1.1744230095409506e-7
1.4900158462467322e-7
1.8729275504285343e-7
2.1754561467939714e-7
1.1360217430463049e-7
8.39092591216659e-8
8.695391597622167e-8
7.669500613622763e-8
6.782744902867174e-8
6.319430023797706e-8
2.695806925326266e-8
1.007313305183651e-8
4.610694510389162e-9
2.31041208544622e-9
1.3007752396560085e-9
3.4723535621718157e-9
2.6989526024431606e-8
2.518470034755451e-8
2.094153521799706e-8
2.050677249884176e-8
2.192020590078928e-8
2.4990867226653234e-8
3.0174549200093795e-8
1.0957955364739963e-7
1.6764367523169745e-7
9.935751294000385e-8
9.313024036231417e-8
1.063347666670051e-7
1.386102978659629e-7
2.0174273599531832e-7
2.9180373118875186e-7
3.0724432141278636e-7
2.6700124711574485e-7
2.50916545227889e-7
2.725412471709401e-7
2.6167708100706e-7
2.566273158859501e-7
8.016354493633173e-8
2.3778820420829523e-8
1.1967967197635998e-8
8.274859599866744e-9
5.808974330331776e-9
4.19358412696584e-9
1.3454546907768113e-9
3.4671425614192265e-10
7.026302366910706e-10
2.461564874787252e-9
7.956853102684235e-9
3.865589140698731e-8
3.0386421306895426e-8
1.9967715873072668e-8
1.869998978166011e-8
2.0592559919619855e-8
2.531977707767079e-8
8.224293511601783e-8
1.8108725677207348e-7
1.1765473977867386e-7
9.269133426594541e-8
8.810962070020377e-8
9.141324396606147e-8
1.0016902021087255e-7
1.1457475836181638e-7
1.3548367537855484e-7
1.6301332814091013e-7
1.9457833321208188e-7
1.140187710666185e-7
1.0492906888013562e-7
1.1945405342896926e-7
1.1708395335963585e-7
1.1767537040207539e-7
7.27832321798997e-8
2.746420974548121e-8
1.229235682685382e-8
6.609004973646628e-9
4.0652463872393455e-9
3.700747936021795e-9
1.2819077961942244e-8
3.908995635021892e-8
3.027295448492811e-8
2.8490092372024992e-8
2.948481863826673e-8
3.2546978619104646e-8
3.796333484771545e-8
4.672579947095866e-8
6.093093625321917e-8
2.0365328847256182e-7
2.1273451176342958e-7
1.3105381665425537e-7
1.288474488691403e-7
1.5692654260044227e-7
2.2467944914806963e-7
3.4578399109779344e-7
3.8161226530135283e-7
3.2108760166291414e-7
3.0272744771695226e-7
3.4792469891664964e-7
3.033266271834346e-7
3.0137302215853917e-7
1.330995481934056e-7
3.47718646622574e-8
1.4770048167331322e-8
9.580816462274573e-9
7.06203529222415e-9
5.277714734062251e-9
3.5343474481166925e-9
1.5369379259268195e-9
1.5400174018724898e-9
2.997529582854998e-9
7.18298899437794e-9
2.2070699304469877e-8
7.48031370397434e-8
3.258177311148197e-8
2.640942730186336e-8
2.7409253009440628e-8
3.289822750633448e-8
4.446013733368993e-8
1.0841361266882755e-7
2.157208167931074e-7
1.2683086659082046e-7
9.999685281757166e-8
9.554923399125972e-8
1.0041868950729599e-7
1.127295060933732e-7
1.3361901154643905e-7
1.648083912944167e-7
2.055177413880488e-7
2.456587661248954e-7
1.3288080412233113e-7
1.0806474651154936e-7
1.250548029217854e-7
1.392207413893208e-7
1.4205423200455244e-7
1.0195024820389022e-7
3.9207954127410856e-8
1.6923396484791005e-8
8.538089711392165e-9
4.374179055369188e-9
1.5983956079867153e-9
2.866716445803315e-9
2.5326355750238186e-8
2.6187206120881198e-8
2.7053235066519796e-8
2.8872229305160228e-8
3.2039070612846696e-8
3.705439779477521e-8
4.474773999590759e-8
1.71222783725096e-7
2.3767872479549676e-7
1.4461372924823634e-7
1.3960142910475227e-7
1.6527398483255818e-7
2.2686446742106263e-7
3.4641366168590805e-7
4.4667287794775657e-7
3.9084094899580134e-7
3.4422251675932927e-7
3.603177835256438e-7
4.7660572556924286e-7
3.642591159290477e-7
2.2413481119069972e-7
1.0782016032256318e-7
2.643800784677522e-8
8.230321851687934e-9
4.669947762636861e-9
3.2986319071518487e-9
1.7476845579343761e-9
1.1479460493536271e-9
6.904668289600464e-10
1.1963113636150788e-9
2.74248452566939e-9
6.836640696918689e-9
2.255429114940848e-8
6.027142988011676e-8
2.7316261654432053e-8
2.3161840305947028e-8
2.4831890946112805e-8
3.070218637709705e-8
9.10991842169429e-8
2.0467854942000632e-7
1.5206132128910468e-7
1.1613936032643569e-7
1.0726497712445546e-7
1.0844103799523755e-7
1.1580840613628411e-7
1.2913944342399396e-7
1.4930361527623389e-7
1.7698015919220677e-7
2.1027138554850909e-7
1.4192825501524712e-7
1.3855141225318553e-7
1.7893177502869785e-7
2.4633515057282763e-7
2.268592036473104e-7
9.810484684746842e-8
4.424504465291153e-8
2.351094064955691e-8
1.4123164999946207e-8
8.90677224020089e-9
5.834129847595244e-9
1.4873596558839504e-8
2.3620052024897854e-8
3.04398816217531e-8
3.557328989308681e-8
4.049677995032419e-8
4.6701445054998314e-8
5.539148514008365e-8
6.809776168737115e-8
8.737919440335069e-8
3.3182399441363996e-7
2.9806505615632965e-7
1.936615605545392e-7
1.9911720567628995e-7
2.5702008259239646e-7
3.9529900051401165e-7
5.630365244539894e-7
4.8784958751416e-7
4.1929154164006545e-7
4.5301935218129766e-7
6.698779461492774e-7
4.723044908358551e-7
2.7596984685805075e-7
1.3190985144044243e-7
4.5676106218619825e-8
1.116426539756737e-8
4.9671756371416946e-9
3.6786122650720917e-9
2.1869958796368196e-9
1.899225815814484e-9
2.351080054082943e-9
2.3721807892764523e-9
3.440965983330509e-9
6.612250014468399e-9
1.5730314289036328e-8
6.753756756801558e-8
5.373861135480862e-8
3.488243059742382e-8
3.414837726707438e-8
4.087635973836371e-8
5.668093571170441e-8
1.1680682653746633e-7
2.4523449150973174e-7
1.6374011471140328e-7
1.2413499301342978e-7
1.1471759361753328e-7
1.1698723701225886e-7
1.2749907134801697e-7
1.4694085265779937e-7
1.772387455414221e-7
2.180705877848021e-7
2.492352456706215e-7
1.6900214693547255e-7
1.4576639303700113e-7
1.751559018833584e-7
2.7491541511978864e-7
3.1446828330486283e-7
1.4219661910883167e-7
6.477790563551377e-8
3.470827932403676e-8
2.0527444441769297e-8
1.1724298862933452e-8
1.705459126116346e-9
1.3059527060763194e-8
5.0658365798828894e-9
2.1226402090664663e-8
3.196199168360341e-8
3.96122347324923e-8
4.701237756577509e-8
5.597607123292329e-8
6.804133481186341e-8
2.835541606188444e-7
3.364944267736244e-7
2.1728713647007467e-7
2.2144428047092175e-7
2.810202889579434e-7
4.2377254644629146e-7
6.397688604948427e-7
5.959796231145213e-7
4.969894402853342e-7
5.123544448846386e-7
7.190720144061951e-7
1.710981039014576e-6
9.24462118828118e-7
2.608804195033076e-7
6.811705573777261e-8
2.3293620657251256e-8
7.42357918432166e-9
1.1972131949508151e-9
3.7437503131831945e-10
1.4146369389707254e-10
7.416527925778203e-11
7.536170325374342e-10
3.307163556485812e-9
2.471831881979989e-9
4.520099566314258e-9
9.807600252564121e-9
3.2341984035792324e-8
6.296990491819769e-8
3.0615756225385716e-8
2.8437363547724076e-8
3.44049854501778e-8
8.14880812650252e-8
1.9153158550899417e-7
1.9966451007777057e-7
1.478103876697439e-7
1.2973207872165694e-7
1.2675096456345327e-7
1.3256187070870418e-7
1.4639859919457624e-7
1.6941530483304325e-7
2.011205622654463e-7
2.1995928136052825e-7
2.0097559487460252e-7
1.93289837982077e-7
2.9285543529270626e-7
4.439776907659846e-7
3.287449987581038e-7
1.7676034966248344e-7
1.057183984699681e-7
7.532239455406624e-8
6.23285161064534e-8
5.7993980734251e-8
4.5313236872149335e-9
7.702365272976382e-9
1.294568573793736e-9
1.9534211587707715e-8
3.783919430123973e-8
5.311181487380821e-8
6.755873920655965e-8
8.382633830895332e-8
1.0441310489484733e-7
1.3249250839972838e-7
6.209185727419016e-7
4.352487919311883e-7
3.1401750367620763e-7
3.5268834282190067e-7
5.120220384444015e-7
8.372540065957387e-7
8.048696106849922e-7
6.457562080450976e-7
6.842386956240352e-7
1.094455520465172e-6
3.891426700757561e-6
1.987395683268573e-6
5.224020303147173e-7
1.1127553854089366e-7
2.6614162966014042e-8
7.70411317602797e-9
1.4167198011460562e-9
5.5294902338704647e-11
7.400475253866498e-11
1.7462763571022863e-10
3.7092216530913003e-10
2.1593978589169995e-9
2.3668059440929163e-9
2.129158614746301e-9
4.3861612856229215e-9
1.8391190467991507e-8
7.039965081404826e-8
7.711541918134186e-8
4.411631379511138e-8
4.644090135618875e-8
6.385369704396203e-8
8.688976534167365e-8
2.1480191665805786e-7
2.2268226473459053e-7
1.6160465675939685e-7
1.4007962818342448e-7
1.3708317244839608e-7
1.4583764693335156e-7
1.656984650136795e-7
1.9481714823253693e-7
2.0643938461305458e-7
8.770122096595736e-8
2.783678347143487e-7
2.7483329715520447e-7
3.4642125938120216e-7
4.242300462628616e-7
3.9140986076709723e-7
3.599388186506746e-7
2.1229675764124987e-7
1.577434635475459e-7
1.6150555739467217e-7
1.2049705645370533e-7
4.362812201829826e-9
1.744405790816999e-8
1.8587382495324773e-8
4.312207701430853e-9
2.147540604654867e-8
4.75639700659539e-8
7.034963301735294e-8
9.260864239641775e-8
1.1758952684705338e-7
5.732426400001743e-7
5.138689980949215e-7
3.854380872331517e-7
4.449533455895312e-7
6.652485262370658e-7
1.0793780599516897e-6
9.554256962137649e-7
7.863009615058177e-7
9.015949080214955e-7
1.7458687648208108e-6
0.000012304057773005272
3.3561163537717765e-6
3.079443175827812e-6
1.5064604481774005e-6
5.446504276343911e-7
1.488734801817977e-7
1.2482147347197928e-7
7.077527140534874e-7
9.380568064732733e-8
1.612353731478217e-8
2.1784371767962435e-9
1.8054770705515868e-9
3.0157911667804067e-9
2.031942505444715e-9
3.2808738531666757e-10
3.662018510510187e-10
3.96568697583526e-9
6.413521125412933e-10
1.1137131180476769e-10
4.932812235250732e-13
4.222440088661255e-14
0.
6.538979796496876e-14
5.428332172343259e-14
6.156806763434143e-13
2.3546171882851785e-12
6.28194261805496e-12
1.3083027910735476e-11
2.109995753179195e-11
2.618561875171394e-11
2.580013914161095e-11
2.135721942808934e-11
4.857585771419769e-11
6.202710869750077e-11
6.941595130869808e-11
7.163895185847064e-11
3.161205239106858e-11
7.780116039194191e-12
2.899805050977243e-12
1.896865361376133e-12
1.7538802260025131e-12
1.8585126301621226e-12
2.0655169978390094e-12
2.3337677138167216e-12
2.651685264480969e-12
3.017946296669936e-12
3.434976557111139e-12
3.906315209657046e-12
4.435337808846532e-12
5.024429568205395e-12
5.6743651129213e-12
6.3837304761000846e-12
8.200388222253556e-13
9.12319952366197e-12
1.4598788031229365e-11
1.9621369615272318e-11
2.54073372401745e-11
3.252396235860664e-11
4.128638876147591e-11
5.1692876916040966e-11
6.317531930769165e-11
7.445421543070062e-11
8.394531090539986e-11
6.998368289893887e-11
3.1754103129640764e-11
1.3490281308370915e-11
6.883532802497238e-12
7.785312497642735e-12
1.6533043379941183e-11
3.6796499738804565e-11
7.760352228674242e-11
1.5901571290689215e-10
3.147458249969163e-10
4.921831177517762e-10
4.493843233193038e-10
1.934597197055262e-10
3.4490763424579575e-10
1.0176868931897578e-9
2.3270345070196116e-9
1.8150144303724332e-10
5.167638129187428e-12
2.859223908796915e-14
0.
0.
0.
2.827451458357637e-14
3.800107867997107e-14
4.4931700959211455e-14
5.195623933686003e-14
6.041175075691923e-14
7.097098875692056e-14
8.42124716994673e-14
1.0081232347623383e-13
1.216258726262027e-13
1.5255836459075637e-13
4.5926526779064055e-14
0.
0.
3.2034808522521454e-14
4.699235714649432e-14
6.614141787420779e-14
9.217270630995026e-14
1.2827128693230222e-13
1.7872543663667757e-13
2.4956002202619993e-13
3.493744825784647e-13
4.905344210873953e-13
6.9092836810675e-13
9.765652323354466e-13
1.3854531067669514e-12
1.9733857156028416e-12
2.822535405119182e-12
4.054020122941962e-12
2.7947186010471986e-11
2.8250803505735568e-11
3.4369201053330283e-11
4.057727069568572e-11
4.3357688015205825e-11
3.7986001321631424e-11
1.758183619354192e-11
2.7217162296445945e-11
1.0758071620316553e-10
2.335845712844522e-10
4.085220447977092e-10
6.235646744599746e-10
1.1031376121011339e-10
1.966309108237255e-10
3.394926725449904e-10
1.0803890248740774e-9
3.497241091709781e-9
4.045685711502188e-11
1.4583654470225386e-10
1.9403384714183377e-10
2.2796075239676801e-10
2.64481229679654e-10
3.0861945821644385e-10
3.640259088283507e-10
4.352437233130141e-10
5.289866483534692e-10
6.558466222223541e-10
8.3334193746312e-10
1.091926883142644e-9
1.4878554312287975e-9
2.133561787427e-9
1.2741035564120849e-8
2.4108190052479727e-8
1.506526376410632e-8
1.4804260715383128e-8
1.7656604360367415e-8
2.3732461033876323e-8
3.519367248599703e-8
5.508595462443659e-8
7.625814100471848e-8
8.036702821474083e-8
7.729109437624068e-8
8.181489391782136e-8
4.54941405906534e-8
2.5570599230758207e-8
1.5037763804221496e-8
1.094957736753096e-8
9.106587446762432e-9
7.647912318599785e-9
3.3330224513590967e-9
1.137229208418492e-9
5.284583881665437e-10
4.866502678211766e-10
1.2044260791616244e-9
4.381488125403968e-9
1.975313514355962e-8
1.0199944112237031e-8
7.85121511600091e-9
7.647158373542505e-9
8.444997556582537e-9
1.0231857491592319e-8
1.3511560148378448e-8
3.710170235038688e-8
5.63740107528699e-8
2.97773084323071e-8
2.4662893186085402e-8
2.4639460111996034e-8
2.728417077351343e-8
3.263545856424071e-8
4.09989265933059e-8
4.874626676154721e-8
4.6311750471623456e-8
3.700379725060108e-8
3.413410777160972e-8
1.944832521178817e-8
1.043844425551585e-8
6.114821974423247e-9
4.484818755165289e-9
3.8405904468456125e-9
3.069309002710027e-9
1.1395075421009731e-9
4.310610277661285e-10
2.037701808588888e-10
1.451890759611052e-10
3.4839641283606963e-10
1.5736122869515321e-9
5.116949696628308e-9
2.7796909210181993e-9
2.297859488271149e-9
2.2852731794127034e-9
2.5235415329942666e-9
3.0173771759009996e-9
3.888580201241785e-9
1.4879345355449187e-8
2.6204526152602392e-8
1.646757850464405e-8
1.6142672661423437e-8
1.9141544524519254e-8
2.5561715585284754e-8
3.7650636308459655e-8
5.849385033682393e-8
8.032644198840531e-8
8.416877084878923e-8
8.064716211147871e-8
8.571424911580498e-8
4.7726689939867286e-8
2.642797290459126e-8
1.5437710917853867e-8
1.1236024595259618e-8
9.316872794549405e-9
7.806790504369424e-9
3.3912987411274975e-9
1.155821957824619e-9
5.379825964202705e-10
5.054895567390162e-10
1.2725741134903231e-9
4.644528014550041e-9
2.0642625537005298e-8
1.054885526181405e-8
8.150776694516545e-9
7.955120228489642e-9
8.799297590762866e-9
1.0678290655392697e-8
3.1611873634903096e-8
5.6467912068765845e-8
3.0943766483855746e-8
2.548234487468163e-8
2.5215189800070984e-8
2.7427545156601942e-8
3.191794672603797e-8
3.9112664616461215e-8
4.829809806122115e-8
5.3513999881897354e-8
4.877291666382943e-8
3.981685251441599e-8
3.70335660906454e-8
2.2023867392214447e-8
1.2571521931188759e-8
7.454406890929299e-9
5.521610734179448e-9
4.787589927935643e-9
3.3983018279598205e-9
1.0739519754341313e-9
3.377244240805106e-10
4.9601831262357126e-11
8.762646677958277e-11
1.728531386743996e-10
2.645943880917185e-9
3.767138829607167e-9
2.657973838405559e-9
2.468183040911547e-9
2.5876397560474764e-9
2.931515664160005e-9
3.538897639425745e-9
1.5651196977164067e-8
3.3158892950820746e-8
2.0563762792404293e-8
1.9033402073732764e-8
2.1247545133642645e-8
2.635972334326831e-8
3.552112985274526e-8
5.118331879298398e-8
7.440746750124309e-8
9.358327137446129e-8
9.537397904087082e-8
7.347443926534436e-8
3.9921226630493543e-8
2.275172297080619e-8
1.4799197276098212e-8
1.1647738710743973e-8
9.954916190248469e-9
7.379723471739625e-9
2.687371209185039e-9
1.1323987768325136e-9
7.628495822310081e-10
1.0453929874847102e-9
2.5489340445047868e-9
8.676859504499148e-9
2.2881996988206266e-8
1.1927505482489106e-8
9.827024272597649e-9
9.939195656447174e-9
1.136201109112334e-8
1.4334765524123858e-8
1.996787484392535e-8
4.500740470555453e-8
5.992962584854796e-8
3.1435025692732265e-8
2.6283020041964035e-8
2.6559607042596038e-8
2.994582029253754e-8
3.672775592331169e-8
4.6744779159466385e-8
5.21962137573747e-8
4.483204403587428e-8
3.465283930286384e-8
3.702478585153441e-8
2.1609591670317253e-8
1.1834423925037955e-8
6.556653383433386e-9
4.613069143383043e-9
3.846670425865119e-9
3.2948422079524e-9
1.3472217932529613e-9
4.750634516048033e-10
1.9817036093681004e-10
9.638976351261019e-11
2.0963901921854633e-10
1.1404974677885414e-9
5.078504796894523e-9
2.7354969017297502e-9
2.215931759922437e-9
2.1793299898242766e-9
2.3806430446067376e-9
2.809142878374568e-9
3.5570881458651024e-9
1.4490499574747339e-8
2.6888442763849472e-8
1.6799479196882817e-8
1.6255953557689988e-8
1.901025216642464e-8
2.4945964708101616e-8
3.5975010153875763e-8
5.514491240272397e-8
7.811094868847616e-8
8.552074398682129e-8
8.215528231205225e-8
8.203192794009297e-8
4.4490385494050764e-8
2.4852673640997195e-8
1.4922653686562396e-8
1.1104801178621999e-8
9.295989738519842e-9
7.66526670247363e-9
3.1298383641915183e-9
1.1199216995313035e-9
5.733734030171703e-10
6.073512526808944e-10
1.5106552843379751e-9
5.344653205372665e-9
2.1242062219231697e-8
1.0653399148635046e-8
8.367325767057952e-9
8.235829597169924e-9
9.178787229234135e-9
1.1236852607635811e-8
3.222001021146106e-8
5.581107331056998e-8
3.034437707839697e-8
2.5019994891541855e-8
2.47963297339354e-8
2.7047814707872113e-8
3.1615055774227133e-8
3.8918475478085586e-8
4.789198566653409e-8
5.1725008351888903e-8
4.568806163774778e-8
3.6648755041781254e-8
3.5916556042699666e-8
2.12842035029767e-8
1.1973894891972589e-8
6.963132298301939e-9
5.091655627129035e-9
4.376769403617599e-9
3.229723497719679e-9
1.035900947277184e-9
3.2046917986088693e-10
4.2824888179624375e-11
9.999141366375653e-11
9.758192418075839e-11
2.167313236565292e-9
3.457147650898077e-9
2.416292854125573e-9
2.2359465348074682e-9
2.3380929453180674e-9
2.641302052338861e-9
3.177253291373779e-9
1.4369179595118285e-8
3.108113050755863e-8
1.942109447898444e-8
1.7994626062174296e-8
2.0094934980642195e-8
2.4905984657920768e-8
3.3475709879981726e-8
4.807538787604259e-8
7.001207476327723e-8
8.95038468340399e-8
9.265504448276842e-8
6.893539414580578e-8
3.77089840583746e-8
2.171290531610912e-8
1.4275750827424844e-8
1.131263782135749e-8
9.70259353145803e-9
7.05400487351389e-9
2.5494778428620628e-9
1.092854848347622e-9
7.537064642091096e-10
1.050859987741074e-9
2.564290829511189e-9
8.757668994391228e-9
2.191193230108783e-8
1.1550778899915609e-8
9.573609823804337e-9
9.714236055078626e-9
1.1134860615207387e-8
1.4089626363295601e-8
1.9700499787231946e-8
4.3756870650168466e-8
5.750899293661386e-8
3.01202292982186e-8
2.5176616469096648e-8
2.5439148339459837e-8
2.8690159313131678e-8
3.519503885588576e-8
4.46721761798265e-8
4.925235432533594e-8
4.168084626816209e-8
3.19617727456485e-8
3.432966682061658e-8
2.000242796423997e-8
1.0393509372745406e-8
5.6591481974287096e-9
3.960139753846844e-9
3.2809566592580676e-9
2.8291030309288065e-9
1.1800205754055443e-9
4.166427469485449e-10
1.7408313417691183e-10
8.219363035938926e-11
1.70856399722238e-10
9.443966807342937e-10
4.345680317534251e-9
2.338045273931664e-9
1.885788027256213e-9
1.8502092118216626e-9
2.0169568989908536e-9
2.3746746466213294e-9
2.9989465269411638e-9
1.26887534525473e-8
2.4103886484153136e-8
1.5242462171375107e-8
1.4872352621173571e-8
1.7509535327386357e-8
2.3097723529262416e-8
3.343847034903298e-8
5.144549120526536e-8
7.348119489424796e-8
8.135041610721342e-8
7.853203116533818e-8
7.729987950604233e-8
4.1798867643796725e-8
2.359914054758762e-8
1.4279411462211263e-8
1.0670352334364552e-8
8.962760344645213e-9
7.364293787273874e-9
2.9725733569873957e-9
1.0687566601476413e-9
5.504582876299078e-10
5.861735078956714e-10
1.460188470470118e-9
5.181792202101709e-9
2.0216319201599545e-8
1.014506983835844e-8
7.996519161162496e-9
7.882486636928326e-9
8.792296606871789e-9
1.0770091151885793e-8
3.0783852128016105e-8
5.3024496695924306e-8
2.8758658404022642e-8
2.368925054474701e-8
2.3454188341327517e-8
2.5557487591837086e-8
2.983407597785806e-8
3.664401301058369e-8
4.485663524721032e-8
4.788598835917581e-8
4.167804707026261e-8
3.296471887567243e-8
3.268616308064711e-8
1.927419046306319e-8
1.034022425065127e-8
5.953478351942989e-9
4.336618668284908e-9
3.708637782130446e-9
2.7694913904560858e-9
8.974825381466928e-10
2.7914101528282334e-10
3.9239472320465515e-11
8.583059359507458e-11
7.863138185567278e-11
1.816607437559877e-9
2.976550866260669e-9
2.0662092151418767e-9
1.9069789177838646e-9
1.9911657749691654e-9
2.2468364430432024e-9
2.6998311929824356e-9
1.252163965512071e-8
2.7508486796210335e-8
1.737083052282968e-8
1.6212862341657132e-8
1.8220502137111038e-8
2.270656856491293e-8
3.0657639353293256e-8
4.419301612604854e-8
6.466093188307628e-8
8.343187885558292e-8
8.719556210818447e-8
6.383166709408055e-8
3.511344742977075e-8
2.0470648672856575e-8
1.353856563220675e-8
1.0771027553301977e-8
9.26807238543055e-9
6.676510354683188e-9
2.4018255484387673e-9
1.0328903913591444e-9
7.133038604862533e-10
9.951129965841002e-10
2.434765938387871e-9
8.362696318729144e-9
2.0465762249502898e-8
1.0857313677334899e-8
9.024958091730382e-9
9.167943249151135e-9
1.0513399916156303e-8
1.3304105174009074e-8
1.859761341863113e-8
4.130741275163251e-8
5.3944078294069175e-8
2.8197617168253247e-8
2.354143307912821e-8
2.3764402943217515e-8
2.6780518901028368e-8
3.281849848145406e-8
4.1536513821913176e-8
4.54178005943589e-8
3.8101178245591276e-8
2.9184329565859084e-8
3.103786948879702e-8
1.7656187629731498e-8
8.247299910139466e-9
4.412555318992876e-9
3.076308068819712e-9
2.529652937968822e-9
2.195210180796472e-9
9.352437364809672e-10
3.344501069531763e-10
1.425575261480018e-10
6.713884555114668e-11
1.2920880683655152e-10
7.144857220599141e-10
3.3556230798710013e-9
1.8004643184625066e-9
1.4451777728077773e-9
1.413619683448572e-9
1.536762983702889e-9
1.8038277079550134e-9
2.26998029272019e-9
1.0302312447975644e-8
2.029611767659282e-8
1.3117508907277819e-8
1.3001649543039563e-8
1.5503179099509302e-8
2.0665590442695294e-8
3.017032346809879e-8
4.675923651596137e-8
6.746289948191843e-8
7.559374420560571e-8
7.347082350625775e-8
7.126878078537329e-8
3.843281348362854e-8
2.2019213276630427e-8
1.3440650883436098e-8
1.0084394479262242e-8
8.506170962786018e-9
6.965191933842667e-9
2.7799915443705373e-9
1.0018187466721672e-9
5.159523221978526e-10
5.481521204155384e-10
1.3698217195093888e-9
4.894289944099881e-9
1.878686893328555e-8
9.446946596054512e-9
7.473562367032304e-9
7.37694776868779e-9
8.232464394730996e-9
1.0084596129965098e-8
2.877548761394353e-8
4.930061584581694e-8
2.666124020226354e-8
2.192825251938886e-8
2.1678953194344222e-8
2.3588214670375337e-8
2.748509077162665e-8
3.365905864601791e-8
4.094164676638512e-8
4.3127264710440544e-8
3.690243732906611e-8
2.870112301202515e-8
2.8688881797778145e-8
1.6594957051657413e-8
8.162402447871615e-9
4.647623087413465e-9
3.369139426449927e-9
2.8609624543406737e-9
2.169292617776257e-9
7.149454450915414e-10
2.257168020186615e-10
3.522193271284566e-11
6.671403508049047e-11
5.6667844501859356e-11
1.3853783695024533e-9
2.3408065670331643e-9
1.6104498623676963e-9
1.4809445784573127e-9
1.5429574314178518e-9
1.7379486053882164e-9
2.084590916939987e-9
1.014186500664675e-8
2.286856872724537e-8
1.4704844350705465e-8
1.3903970104989718e-8
1.5799965238050286e-8
1.9878576004504342e-8
2.70543407443201e-8
3.9258689833136906e-8
5.786155581812507e-8
7.558557719327872e-8
8.001724199207336e-8
5.7379020766535456e-8
3.1794385239901066e-8
1.885954107690952e-8
1.2570234825998771e-8
1.005302541634339e-8
8.689221634545617e-9
6.185870798334194e-9
2.2124831744962205e-9
9.544753904461173e-10
6.590745069322793e-10
9.188661337435006e-10
2.2568390436468616e-9
7.814051622235926e-9
1.8603097205347096e-8
9.951874641509846e-9
8.302684870877115e-9
8.445745103287642e-9
9.689239965536662e-9
1.2259114831531914e-8
1.7124866012297512e-8
3.808357451349983e-8
4.932999415094968e-8
2.5717159573728617e-8
2.1440918578200463e-8
2.1632466380524914e-8
2.439208383084714e-8
2.9942850165307285e-8
3.796586238681038e-8
4.148982782763106e-8
3.5097825002078395e-8
2.791829877216081e-8
2.875150152380798e-8
1.411376944346912e-8
5.363600281157972e-9
2.846366142665032e-9
1.9742232524275845e-9
1.6025666716638432e-9
1.4093789755472987e-9
6.258319275624351e-10
2.324542421596449e-10
1.0486972886342586e-10
4.9451962654164326e-11
7.532927916873513e-11
4.226871281620837e-10
2.059384969857367e-9
1.1026162625554047e-9
8.780103370451284e-10
8.53313598724008e-10
9.21156598191641e-10
1.0720957098991532e-9
1.335100400107382e-9
7.2821633613950435e-9
1.5449160553370247e-8
1.0414989174746734e-8
1.062637601161401e-8
1.2958456723215255e-8
1.758451556205351e-8
2.603660635109602e-8
4.0833428032199246e-8
5.979030513288205e-8
6.816768592297866e-8
6.692813084847285e-8
6.357213042714957e-8
3.4152268415239076e-8
1.996910835337613e-8
1.234223791166864e-8
9.312678231418408e-9
7.902411997715434e-9
6.438121843065503e-9
2.5313107884250895e-9
9.148970174931404e-10
4.709229380361147e-10
4.984653119872339e-10
1.2513040107863496e-9
4.514430638530047e-9
1.6937801157011025e-8
8.548699532600898e-9
6.7967825319617946e-9
6.721291589407121e-9
7.505720409221207e-9
9.194415392702534e-9
2.616663127432396e-8
4.449666606559988e-8
2.396465782092526e-8
1.9670082482294452e-8
1.941424944406861e-8
2.1099746559461608e-8
2.4565163772738077e-8
3.00457209295055e-8
3.6389972061494064e-8
3.790674199644701e-8
3.2081621360404145e-8
2.49198102101905e-8
2.4762119226534404e-8
1.2842273304924391e-8
5.33182639977362e-9
3.01626166313218e-9
2.1690703122789816e-9
1.8218676368632135e-9
1.4189416556384336e-9
4.850972974763992e-10
1.6005917945274856e-10
3.127133133262363e-11
4.4024770901785144e-11
2.334079953969592e-11
8.415096407939788e-10
1.5010463185088161e-9
1.0213264875124157e-9
9.340887813794676e-10
9.691618042180625e-10
1.0870022551528124e-9
1.2974165210590071e-9
7.120955207559624e-9
1.6964144982678056e-8
1.131338429804569e-8
1.0974891903385565e-8
1.2735836924011912e-8
1.6306100979495096e-8
2.2513147694408918e-8
3.305376028913617e-8
4.929548229789435e-8
6.557202462763718e-8
7.075070817758955e-8
4.926510398565809e-8
2.7557526716364697e-8
1.675368562715179e-8
1.129328679115741e-8
9.10045814082131e-9
7.916841108871762e-9
5.540806915216577e-9
1.967354728856356e-9
8.524869793659432e-10
5.886539923895994e-10
8.200612092362201e-10
2.0249028156663897e-9
7.090351747286839e-9
1.6242106178885134e-8
8.791993331211551e-9
7.372204681023302e-9
7.513560120459982e-9
8.625010687394947e-9
1.0910416377551642e-8
1.5226501373647612e-8
3.3909141348295744e-8
4.342278312856055e-8
2.255962022403315e-8
1.8793381262081414e-8
1.9001290876777775e-8
2.157660356051502e-8
2.688645244258212e-8
3.501331233342258e-8
3.9963151631744426e-8
3.6582469027137894e-8
3.082802096619128e-8
2.201045272719494e-8
5.899882514501797e-9
2.0603160179802535e-9
1.1093724307934626e-9
7.375866332342186e-10
5.762015990259962e-10
5.40218164628495e-10
2.868746876220709e-10
1.3775243957559266e-10
9.226356054809853e-11
6.37952813678538e-11
1.1604983147655743e-11
3.7160581972142674e-11
4.567298306688826e-10
2.5709259660141786e-10
1.9820392352794745e-10
1.8401402206218537e-10
1.87279813079074e-10
2.0161231426141636e-10
2.2587459512557782e-10
3.5955507913939413e-9
9.453838303056612e-9
7.065222368019724e-9
7.680271152850818e-9
9.798121889786388e-9
1.3754139591145358e-8
2.0895795133609443e-8
3.3452801058800334e-8
5.012638087935256e-8
5.8664806473147364e-8
5.8522675348224754e-8
5.385226495198012e-8
2.8761249213446114e-8
1.7298665490247153e-8
1.0891455307287197e-8
8.28666290167389e-9
7.094346806933659e-9
5.734183102863207e-9
2.209394166700314e-9
8.018212724389541e-10
4.1246615042015614e-10
4.3458312404339553e-10
1.097912613961961e-9
4.015118031572777e-9
1.457102615777733e-8
7.402950213482776e-9
5.926579436360374e-9
5.875947374632757e-9
6.568065693358286e-9
8.046409934738834e-9
2.2788930301145704e-8
3.833182197309363e-8
2.0523651840279736e-8
1.6805660634251176e-8
1.6575884211563004e-8
1.8055779123734204e-8
2.1164321759080897e-8
2.6233843247646985e-8
3.246861421185377e-8
3.50192406331092e-8
3.187647003324831e-8
2.7710646668448004e-8
1.9993849629412635e-8
5.182761444857777e-9
1.957664402687069e-9
1.1301875294471629e-9
7.84548506697544e-10
6.456918952132749e-10
5.507830270157963e-10
2.2258221752964326e-10
9.595551268876902e-11
4.042881417329045e-11
1.937314910174903e-11
5.980352308668735e-11
1.2522675422925186e-10
3.806072118618837e-10
2.689704520290095e-10
2.450987762057589e-10
2.498126163325523e-10
2.7234887189826745e-10
3.124540999297957e-10
3.3768095668445744e-9
9.614896678501636e-9
7.088688220121788e-9
7.336067156861659e-9
8.935074892930947e-9
1.1880875760915682e-8
1.689866709533874e-8
2.5398078128637565e-8
3.869471065647375e-8
5.294582519785196e-8
5.8842875437106385e-8
3.924030018448426e-8
2.2195704731575343e-8
1.398228041489036e-8
9.589855151277448e-9
7.818514359726862e-9
6.8670187710864325e-9
4.6874494443402195e-9
1.649756939041003e-9
7.194622263833248e-10
4.972217962314756e-10
6.924393706081655e-10
1.7222543980538354e-9
6.125880787229443e-9
1.3291282966873061e-8
7.316305507847031e-9
6.178006881231328e-9
6.313663014879201e-9
7.254539391220515e-9
9.17558911356709e-9
1.2790853173854316e-8
2.8509411710641746e-8
3.5937021665611794e-8
1.861181928140156e-8
1.555917228961925e-8
1.5934520254282536e-8
1.8593222531802404e-8
2.400180619181154e-8
3.0564978672615624e-8
2.9400448898279866e-8
2.2477475337610597e-8
1.8945054903273906e-8
1.2201878927737743e-8
4.3256049692797586e-9
1.998331802077135e-9
1.315485180940954e-9
1.0728225171791188e-9
1.1889510667007838e-9
1.1970571680477332e-9
4.5728900389494253e-10
1.3032530157343714e-10
4.623391939568643e-11
3.206516887467047e-11
9.139311133076395e-11
3.9966913420309223e-10
1.933156839996512e-9
1.0392842857851027e-9
8.290059762211356e-10
8.206280722478448e-10
9.131852199528717e-10
1.109139967579783e-9
1.4603614116012874e-9
2.2789947032598436e-10
2.9742235041632447e-9
3.278047112838659e-9
4.267814461426901e-9
6.0743417164426475e-9
9.187075635807147e-9
1.4720106667942585e-8
2.4527987270495262e-8
3.8221396807677324e-8
4.6641020803765313e-8
4.7788694918800785e-8
4.179825753384244e-8
2.2080706525130516e-8
1.3806291542301454e-8
8.950187740929811e-9
6.900942628716948e-9
5.9910007641455966e-9
4.780170357896345e-9
1.7927132536557439e-9
6.541867721875028e-10
3.3642005468853274e-10
3.5285840012192577e-10
8.995249348363601e-10
3.3517034323829643e-9
1.1580592702832624e-8
5.9526880205712e-9
4.811222719075029e-9
4.787764135605242e-9
5.359736605498163e-9
6.5681608306236925e-9
1.841711833213439e-8
3.04860063311364e-8
1.6201998139532543e-8
1.3266907232188538e-8
1.3172211885500278e-8
1.4596640514608085e-8
1.7563503348460548e-8
2.1744971576669984e-8
2.388707516307793e-8
2.1133562534281806e-8
1.7344885344389244e-8
1.5704258458803865e-8
1.009640813225336e-8
3.6362662037615992e-9
1.877719010972475e-9
1.3001705924357134e-9
1.0980151695966186e-9
1.2154213771205922e-9
9.327629481864163e-10
2.662473805467839e-10
6.141098050901948e-11
1.7247408268722517e-12
9.191825685539671e-12
6.897524697271968e-11
6.023831096090627e-10
1.1333718715907139e-9
7.411918176079597e-10
6.769446491512341e-10
7.111383979446317e-10
8.160009076049485e-10
1.0065546738208897e-9
1.8151380508586618e-11
1.7508230483426437e-9
2.3628444286980878e-9
3.179537088367229e-9
4.526311990573552e-9
6.691130513034803e-9
1.026948802102694e-8
1.63250332075913e-8
2.6029362968100188e-8
3.74196119383433e-8
4.3712835781930577e-8
2.7205175879649225e-8
1.5509434472980325e-8
1.029731809807984e-8
7.277724463105684e-9
6.057229129897307e-9
5.403094881116725e-9
3.552806898978923e-9
1.2379995366902943e-9
5.451283524438809e-10
3.782523322819674e-10
5.277958663838393e-10
1.3252212760309329e-9
4.815123279457015e-9
9.675297107432416e-9
5.454019266610639e-9
4.650760592133739e-9
4.772158208102283e-9
5.492691830516292e-9
6.94934643464318e-9
9.678000036757748e-9
2.1532092180212738e-8
2.66995946414914e-8
1.3857802928575086e-8
1.1328481646194065e-8
9.989586605049173e-9
8.931048586570966e-9
1.0010758613575482e-8
1.4580590271697082e-8
2.0303637152793915e-8
2.2763633546850043e-8
2.4247110560484594e-8
2.1912474984404317e-8
1.0815347171648526e-8
6.334846948195053e-9
4.282661744554554e-9
3.2396278282678672e-9
2.8790749391125495e-9
2.452128597403035e-9
1.0555908716687784e-9
3.2297048742100877e-10
1.1875291142131854e-10
7.579483329299701e-11
2.1569044412193056e-10
9.607809573509431e-10
4.844001231662368e-9
2.606313452224548e-9
2.0340103647376447e-9
1.987867712517424e-9
2.187596539197841e-9
2.6254878870131353e-9
3.410400367064169e-9
9.172545371813933e-9
1.0737258438516969e-8
3.4283053241353033e-9
2.348590910737873e-9
2.943711641226739e-9
4.699577936727735e-9
8.166820886832891e-9
1.462801932176906e-8
2.4413452908719505e-8
3.195670306036027e-8
3.4353116844901105e-8
2.7360120580257823e-8
1.4033066088787325e-8
9.218806359000704e-9
6.299648183871269e-9
4.986398478558954e-9
4.443994699905764e-9
3.467696508871495e-9
1.253929240742632e-9
4.6050798240952997e-10
2.3722723787704667e-10
2.490834095352317e-10
6.430872688279053e-10
2.4552872009204027e-9
7.884658597084014e-9
4.135210466505434e-9
3.3869469592709456e-9
3.389017374708598e-9
3.803939358250368e-9
4.667093530627858e-9
1.2779071535462324e-8
2.0784030020674472e-8
1.0992867953167468e-8
8.459388500160832e-9
6.566723435840542e-9
5.371521181357205e-9
5.890392804028235e-9
8.733919852576688e-9
1.4291798174399316e-8
1.997411582205557e-8
2.271285268192159e-8
2.4193881455141e-8
2.2286290270465245e-8
1.1028914686084711e-8
6.6658358984023856e-9
4.275191783606555e-9
3.2464273686811676e-9
2.8185646514352147e-9
2.164406804954852e-9
6.991911428067256e-10
1.7488020049395536e-10
8.910288035875312e-12
3.0696181027373526e-11
1.7819353119099772e-10
1.5585298901200346e-9
3.2308384390051466e-9
2.018206814743244e-9
1.8080593657881131e-9
1.877293083668428e-9
2.132396372984821e-9
2.6025069413618358e-9
8.365186247110908e-9
1.5656337869165865e-8
7.933649101117312e-9
4.570341048889096e-9
3.0721375828482927e-9
3.096761987749868e-9
4.418489499703423e-9
7.37074225805537e-9
1.2681771695413835e-8
1.990472402685333e-8
2.5436039945021907e-8
1.361010853420564e-8
7.4792546989806e-9
5.331260320780589e-9
4.0449721597812455e-9
3.561874169255043e-9
3.300644835356323e-9
2.046468212763606e-9
7.048881977164406e-10
3.157131319552281e-10
2.234516159219405e-10
3.1622242043145534e-10
8.005171387510537e-10
2.9815150798618268e-9
5.367292772390017e-9
3.1288563390575904e-9
2.7061420094361945e-9
2.796062495231531e-9
3.2317984513999456e-9
4.100280423147587e-9
5.719024806098856e-9
1.1202941797072857e-8
8.509070190263478e-9
3.0075557613093417e-9
2.7820681975598676e-9
4.059317321093847e-9
6.921639512243093e-9
1.2689569392239782e-8
2.309218664385073e-8
3.319751328716942e-8
3.619231136663485e-8
3.7501835508898894e-8
3.91851988494511e-8
2.2166800077705957e-8
1.2837250289265426e-8
7.811981532234606e-9
5.601022727600362e-9
4.702040270328048e-9
3.987494531601438e-9
1.866770559173562e-9
5.778351430986919e-10
2.1616556885923134e-10
1.3963361386737975e-10
3.809247266133313e-10
1.6306813628512701e-9
8.504939543170557e-9
4.6961793723589e-9
3.5820201836250743e-9
3.4676417720330462e-9
3.796342129650476e-9
4.540946958526621e-9
5.884904405653441e-9
1.6958306312406904e-8
2.6495261627380516e-8
1.3814882513278187e-8
1.1318153321138839e-8
1.1074566909162945e-8
1.1052443959516113e-8
1.0610927023730604e-8
1.1434634096870344e-8
1.4662265562747897e-8
1.8088016360586007e-8
1.972900540958274e-8
1.1883548764322114e-8
5.164447856139762e-9
3.329670492162462e-9
2.5414739687226015e-9
2.218220507033477e-9
2.220750344134683e-9
1.6685586208524098e-9
5.666244966960842e-10
2.078945491210857e-10
1.0934129825526506e-10
1.202393265353258e-10
3.129492507333625e-10
1.2144341214874778e-9
3.4821102999885396e-9
1.888408327693283e-9
1.577551565673283e-9
1.5947453507473623e-9
1.8031833636578974e-9
2.2266237709296017e-9
3.0151319991647663e-9
1.7048020024356258e-9
1.661852485165506e-9
2.452383763454822e-9
3.841213787772971e-9
6.194134699221592e-9
1.0341962723180045e-8
1.7744741551052346e-8
2.8830579104323612e-8
3.731118673984403e-8
3.943922235584043e-8
4.0084308629095826e-8
4.251123741615862e-8
2.3474818450573765e-8
1.29915147714785e-8
7.530119211579157e-9
5.487364356464175e-9
4.536959736836052e-9
3.5878718264060024e-9
1.2616911145308167e-9
3.172284817173975e-10
2.4011768159707625e-11
3.904018027944677e-11
3.352609238290125e-10
2.6176409067276485e-9
6.232475185368808e-9
3.6826403079067313e-9
3.2361405846106626e-9
3.3322428288121526e-9
3.7693790096774264e-9
4.590896450220643e-9
1.5664975478573728e-8
3.008194589779036e-8
1.6546745980514273e-8
1.3285747955874692e-8
1.2879917275309458e-8
1.3765084721407972e-8
1.581035805314502e-8
1.9324339814401688e-8
2.4286757452499466e-8
2.7277087262077666e-8
2.3055668554982722e-8
6.810660502035001e-9
2.159343304738738e-9
1.0425953447383437e-9
6.325229480668616e-10
4.397632332269386e-10
3.7827073735095307e-10
2.573735997806659e-10
1.317308067617611e-10
1.2449267063056033e-10
1.6489366042019879e-10
1.0888229538004193e-10
1.3457278760422025e-10
3.5418344121613803e-10
4.798652617797863e-10
2.8929721992404326e-10
2.638804475169145e-10
2.9187304450445576e-10
3.6626352048553755e-10
5.107030016892776e-10
7.916349812320253e-10
3.114287379471885e-9
8.033225191860939e-9
6.5221147915092224e-9
7.632405947015706e-9
1.0404190580039139e-8
1.573309453903282e-8
2.596721205119596e-8
