# Supplementary material for: Observability and Controllability of Nonlinear Networks: The Role of Symmetry
Source: Phys Rev X. Author manuscript; Available in PMC 2018 Nov 13. (PMC6234006; doi:10.1103/PhysRevX.5.011005)
Supplement: Code Archive [file NIHMS982008-supplement-Code_Archive.zip › MathematicaData/FNObsDELTAHetN3M1ChaosK17IC1]

6.723590207110838e-9
2.941077012974521e-9
3.0482811315580026e-10
1.0203593461731693e-10
9.296236509049684e-12
5.007468104639669e-12
3.0919818715417596e-12
5.336436752190101e-12
5.928142781624447e-12
7.68093301604996e-12
9.600816923748658e-12
1.1522490770503886e-11
1.0572576134248767e-11
1.0702675378968796e-11
1.2717227184275057e-11
1.578370676723035e-11
1.95344882612953e-11
2.3748714185871344e-11
2.8253810966454193e-11
3.268622085144255e-11
3.44681307723507e-11
1.776378200643018e-11
4.997880221247822e-12
1.6493824182342621e-12
7.771049617347732e-13
5.333800512714438e-13
4.706050254248835e-13
4.69900633283728e-13
4.936062305381617e-13
5.275289084424496e-13
5.655186160586922e-13
2.017442725848024e-13
1.2395843324119625e-12
1.8352348013057947e-12
2.3477989730423292e-12
2.891196827666981e-12
3.5172960088453614e-12
4.260373982737272e-12
5.151634532684347e-12
6.224973910185946e-12
7.520101439632896e-12
9.08444456524446e-12
1.4683581485565221e-12
4.231438615104134e-12
8.31100143297316e-12
1.1620896649097724e-11
1.4580468891837865e-11
1.7448616146739208e-11
2.0446565078439242e-11
2.3823729656819695e-11
2.790331446872807e-11
3.310860668749928e-11
3.996958791257848e-11
4.912602941075509e-11
6.134454701188733e-11
7.75556304211802e-11
9.89021290350659e-11
1.2678188626016892e-10
1.628574040860063e-10
2.089858339535724e-10
2.669922618576468e-10
3.3817977748145353e-10
5.878253800173002e-12
1.778016067030322e-10
1.4698224069110355e-10
1.1143220275194257e-10
9.188605972087578e-11
8.155070209820682e-11
7.595432354427332e-11
7.286298611025311e-11
7.115590178741121e-11
7.02530698254973e-11
6.984547230105937e-11
6.072261147631439e-11
5.289343298378188e-11
4.7243042984684876e-11
4.1876658920534134e-11
3.6054831280917384e-11
2.8948493475092804e-11
1.458558223570698e-11
1.9871725291478152e-11
1.0965152642162376e-10
3.8024386202324454e-10
8.685897052366857e-10
1.5769625159628505e-9
1.8656051699941413e-10
2.391007689702544e-13
2.7792922703236382e-14
0.
3.202486108818196e-14
0.
0.
0.
3.436558294793294e-13
5.303059072657699e-14
4.927301280815055e-14
5.503224323109156e-14
6.431155607319918e-14
7.646984556928314e-14
9.18544956107025e-14
1.1119460753747719e-13
1.3550457314069632e-13
1.661130174849471e-13
2.0474282908262616e-13
4.919472218241332e-13
1.3607251184962377e-13
0.
3.9772520775948986e-14
7.658117137050326e-14
1.1562566500732835e-13
1.652143278697116e-13
2.3271484152988075e-13
3.269602021089538e-13
4.599607295109026e-13
6.488118926250947e-13
9.182810118689407e-13
1.3045581021132043e-12
1.8608157997188536e-12
2.665406305159072e-12
3.833751240529404e-12
5.534777338605447e-12
8.011362740383686e-12
1.1599281622215828e-11
5.817714689507896e-11
5.889958589223259e-11
5.90504065083597e-11
3.168937466048929e-11
3.7354749500787435e-11
1.5839259503329354e-10
3.342428254648437e-10
5.507549240318421e-10
7.800427073574494e-10
9.940544587384475e-10
1.1767308548642918e-9
1.3295662834426767e-9
3.5210293139250265e-10
1.779557336964791e-10
2.9414833293260613e-10
5.144222774335302e-10
1.486955234515047e-9
6.75002634383717e-9
1.1260319797090012e-10
2.0918353562967043e-10
2.59510009577848e-10
2.882294322998744e-10
3.2288246302927636e-10
3.706144219286843e-10
4.371820788291664e-10
5.312375698319612e-10
6.676828173848613e-10
8.737079454326917e-10
1.202474187188252e-9
1.7682546527049929e-9
2.8483555401694904e-9
1.1249724301922988e-8
1.642822853647719e-8
1.1069059035566219e-8
1.1695412869767918e-8
1.4933853542014728e-8
2.167152913829729e-8
3.467342780495287e-8
5.3790800791378195e-8
6.251092883856086e-8
6.060294181687201e-8
5.95462213319204e-8
6.831212144171855e-8
4.618121048235121e-8
2.5670148322600192e-8
1.4235133895971746e-8
9.668123226262831e-9
7.796576466658144e-9
6.602472240031737e-9
3.5399162746575732e-9
1.0693311404220224e-9
3.7005537775164835e-10
1.9221964391239336e-10
5.166426053914626e-10
2.343824640089748e-9
1.2969265156977748e-8
8.101755633319935e-9
5.999403521736005e-9
5.7325016902478995e-9
6.21846864806822e-9
7.373039982867877e-9
9.4607170594544e-9
2.8807853363881475e-8
4.845672282819458e-8
2.618064667498275e-8
2.1506709968836416e-8
2.119838497944104e-8
2.2938421731303082e-8
2.6492285621749267e-8
3.207769916114985e-8
3.8945108838216575e-8
4.2611419587346345e-8
3.884908455492373e-8
2.690463471784892e-8
1.6783694566938125e-8
1.0099571068522836e-8
6.582093501115134e-9
5.1971287432697655e-9
4.650478182037761e-9
2.9607826504563318e-9
1.0278622972204528e-9
4.423723009447283e-10
2.613057724912055e-10
2.856067737697195e-10
7.356040388734637e-10
3.04325979473731e-9
5.458889696657513e-9
3.2837937806286442e-9
2.8465965702937044e-9
2.9081920595280365e-9
3.2896327201578195e-9
4.042598870395755e-9
5.395478575658323e-9
1.6982663194701394e-8
2.62665396659743e-8
1.6349277025653126e-8
1.5947548991038497e-8
1.880396886169274e-8
2.4993976486921046e-8
3.65966706918484e-8
5.590430909206409e-8
7.393521904910406e-8
7.556557594396512e-8
7.17923908028576e-8
7.747695755381772e-8
4.3570912336111434e-8
2.4168603029214926e-8
1.413416246212088e-8
1.0334481709392816e-8
8.575045503588768e-9
7.157407307063271e-9
3.0889056443530428e-9
1.058224993958898e-9
5.031174605825229e-10
4.91387838064458e-10
1.2344275928710213e-9
4.447670781643105e-9
1.896877108130551e-8
9.710229143839553e-9
7.544198345949904e-9
7.383916585779214e-9
8.1893382426763e-9
9.970405534138362e-9
2.890385048438791e-8
5.158982422774977e-8
2.8531170155747214e-8
2.348144435652878e-8
2.3136865139830903e-8
2.4956401698950042e-8
2.8646006628228606e-8
3.4463778931916526e-8
4.2123184201413184e-8
4.834551973574224e-8
4.764203204443166e-8
4.13250127581385e-8
3.214532813953494e-8
2.0398634292830575e-8
1.2852008981666056e-8
8.151123256793289e-9
6.332903185360065e-9
5.660056038881769e-9
3.390876586993512e-9
1.051007587595609e-9
3.536340646464303e-10
7.319925611563012e-11
2.043524194166727e-11
4.5014457731441684e-10
4.248356480567306e-9
4.0732944485604384e-9
3.032367814295114e-9
2.8713992613847072e-9
3.0469896116977036e-9
3.489575274298742e-9
4.2634892480860185e-9
1.736586451479665e-8
3.425311589627599e-8
2.0884591052505375e-8
1.919443464857583e-8
2.123019472124276e-8
2.6063268306495132e-8
3.468397347397156e-8
4.916470630298674e-8
7.003817652554356e-8
8.688410383615691e-8
8.825524112238884e-8
6.688180957080783e-8
3.6604655667813926e-8
2.074971844621155e-8
1.364605957043904e-8
1.08276382148616e-8
9.241717801549152e-9
6.71506288684038e-9
2.4396610378641038e-9
1.06248954498095e-9
7.59203312506988e-10
1.0855771102677425e-9
2.621725970314714e-9
8.813971503691313e-9
2.1409891464066432e-8
1.1368003635049514e-8
9.442198627595956e-9
9.606442967969326e-9
1.1056563001516989e-8
1.4076848510620295e-8
1.9865063934666883e-8
4.1959758129913005e-8
5.5452189049316683e-8
2.9284200975968647e-8
2.4448806860342115e-8
2.455836825232671e-8
2.7377967477586195e-8
3.300717934035275e-8
4.150858517947121e-8
4.823851663693462e-8
4.477214945032826e-8
3.602064595303875e-8
3.4024968703091297e-8
2.0117038679929245e-8
1.2767209769539967e-8
7.727754027737943e-9
5.692621237598448e-9
4.949261922954773e-9
3.924870672118869e-9
1.42774485249779e-9
5.327107428576329e-10
2.432266086587284e-10
1.5979615048016862e-10
3.903424200643016e-10
1.893602875695886e-9
5.857284162401831e-9
3.3067323571457446e-9
2.7768882825668396e-9
2.778962047891818e-9
3.0757296935578223e-9
3.67726200724864e-9
4.72831631377299e-9
1.7033793773611108e-8
2.8907279992853863e-8
1.7709992973009645e-8
1.687064396580464e-8
1.939846837470947e-8
2.4999717075468026e-8
3.5312615537644786e-8
5.281875061371812e-8
7.336800918570609e-8
8.000455260984477e-8
7.626206937254805e-8
7.442211040132238e-8
4.0378284576923885e-8
2.2343768586109203e-8
1.359739563134143e-8
1.0273696944118708e-8
8.613965656620848e-9
6.989075004110233e-9
2.7748351446285278e-9
1.03312115415493e-9
5.775253358773961e-10
6.772387369500895e-10
1.6604632100514083e-9
5.683275214182372e-9
2.0275245537032798e-8
1.0214487564310189e-8
8.116219446892368e-9
8.046504136816459e-9
9.038134121207607e-9
1.1177244011337453e-8
3.053601498123872e-8
5.195926452241106e-8
2.8394111510604638e-8
2.3407779554953464e-8
2.3111305288789784e-8
2.502279548733636e-8
2.8898124902461855e-8
3.501608370277432e-8
4.2816944648671345e-8
4.804896437839276e-8
4.553049664622535e-8
3.8434170727368645e-8
3.20781483799109e-8
2.0063413451534436e-8
1.2904148026843894e-8
8.045510846167049e-9
6.149370484950135e-9
5.480066278360256e-9
3.4784198061716942e-9
1.0747411241954183e-9
3.512315943190045e-10
5.896874672234474e-11
6.803978996803159e-11
2.878004916017742e-10
3.5123961621381252e-9
3.810989238189459e-9
2.8298089010491664e-9
2.6755743662314875e-9
2.8319066603503623e-9
3.230299312914671e-9
3.924028385336727e-9
1.641325928149428e-8
3.3161959908135005e-8
2.0319575184494734e-8
1.865202436316085e-8
2.0593973656564216e-8
2.5206332244729872e-8
3.339267720095051e-8
4.710265917591554e-8
6.713934712371455e-8
8.44823261317748e-8
8.697487268803878e-8
6.399603131534574e-8
3.499475844009145e-8
1.979549045988866e-8
1.3133566341065437e-8
1.0474314429364272e-8
8.938766881756776e-9
6.3906585101131824e-9
2.3192896807232578e-9
1.0333754289469543e-9
7.652077272898898e-10
1.1206036260041598e-9
2.6959015488065958e-9
9.024389831511497e-9
2.1003717667413344e-8
1.122966652859351e-8
9.367501787516508e-9
9.56279508514575e-9
1.1050071432035073e-8
1.414325686699501e-8
2.010976100905521e-8
4.124697118953963e-8
5.380368047682965e-8
2.8352766645389813e-8
2.3644399093168315e-8
2.372228909758212e-8
2.6414134200689323e-8
3.179632912148584e-8
3.9851587360985916e-8
4.590359830675545e-8
4.208149006314209e-8
3.3495141481345165e-8
3.18559676421056e-8
1.8845921129870437e-8
1.1935896755085104e-8
7.1848856605779404e-9
5.2727890313781495e-9
4.5795341327014745e-9
3.6497517650245375e-9
1.332331340420859e-9
4.962163251213989e-10
2.2439891786421009e-10
1.4048948052529157e-10
3.379256091800872e-10
1.6835569606114737e-9
5.295807986645247e-9
2.9990089971192604e-9
2.5201801285582526e-9
2.5211587973350375e-9
2.787210488893476e-9
3.3259913227676807e-9
4.264806826260189e-9
1.5720892764625325e-8
2.6989329735100677e-8
1.6635844359279488e-8
1.5921991835424492e-8
1.8382952080637518e-8
2.37768291743171e-8
3.36927022236025e-8
5.054684512462237e-8
7.043042696351999e-8
7.698643009114838e-8
7.349962625625842e-8
7.174020117901411e-8
3.8833023327835776e-8
2.1344797630139618e-8
1.2980568777821095e-8
9.815909210322866e-9
8.219443327440638e-9
6.668353638111915e-9
2.6556723025045032e-9
9.912857513597973e-10
5.592530863601182e-10
6.631292965047823e-10
1.6206916591965891e-9
5.5080691411757515e-9
1.9693995794656026e-8
9.90223048293568e-9
7.858459164512002e-9
7.79050760680402e-9
8.755967427771908e-9
1.084135745789318e-8
2.9413553451508098e-8
4.991829146616269e-8
2.722467369059036e-8
2.2399224749213377e-8
2.2068228076712087e-8
2.3831672026973118e-8
2.743133283989075e-8
3.3096871196509206e-8
4.026314313493133e-8
4.495073673850227e-8
4.23677640675919e-8
3.549171418606431e-8
2.943857255464617e-8
1.8510765578787093e-8
1.1913384975975225e-8
7.421954129748985e-9
5.673525042527542e-9
5.065827823013616e-9
3.1970177952958535e-9
9.895778362309465e-10
3.253637544850559e-10
5.4646417151832775e-11
6.821493901806837e-11
2.4660915638449903e-10
3.187201994121807e-9
3.43385001561426e-9
2.564366133103953e-9
2.428967158469864e-9
2.572011870585267e-9
2.9329987722341857e-9
3.55993911110177e-9
1.5098076658446384e-8
3.067197336871003e-8
1.8887173007794236e-8
1.7421449818931456e-8
1.932323674427365e-8
2.375876758970857e-8
3.1620963024235254e-8
4.480710697016088e-8
6.407791351242375e-8
8.059709415066423e-8
8.284376615325913e-8
6.145975979698951e-8
3.3397807411837815e-8
1.8762541767508134e-8
1.242478769308523e-8
9.901309294231305e-9
8.428960645426969e-9
6.066083980184691e-9
2.2098166915095e-9
9.840536426857916e-10
7.311329013931483e-10
1.0732219116522188e-9
2.5733916187505504e-9
8.561658149568353e-9
2.0267300295701695e-8
1.0778735791487407e-8
8.971923602356187e-9
9.154090861543672e-9
1.0580494429237407e-8
1.3553885374197181e-8
1.9301631586540138e-8
3.930318786066066e-8
5.125140173365581e-8
2.693554355371135e-8
2.240053703560948e-8
2.2406031418155065e-8
2.4851837817737672e-8
2.976095728647066e-8
3.706695357291577e-8
4.2472079987188247e-8
3.874194041340458e-8
3.0530147401045735e-8
2.8669878239493443e-8
1.7003121526653242e-8
1.0636178853455122e-8
6.372465591568257e-9
4.675245681062087e-9
4.065077464917928e-9
3.2262212774043932e-9
1.1749580921210317e-9
4.409435304100559e-10
2.003927586252468e-10
1.2305920150483974e-10
2.908159018900431e-10
1.471725822528304e-9
4.56015233690861e-9
2.5997128685990175e-9
2.1905952418611044e-9
2.192764372287229e-9
2.4232004761966183e-9
2.8884383628494566e-9
3.697315315864973e-9
1.4003836187301909e-8
2.4312903431108598e-8
1.5140248388045862e-8
1.4618277497647541e-8
1.7011162446641017e-8
2.21674245182967e-8
3.16381899489118e-8
4.7756820128363195e-8
6.666945471225928e-8
7.276295402719821e-8
6.956631337392778e-8
6.846246205974317e-8
3.699531322630017e-8
2.0155769924266935e-8
1.2211626456021046e-8
9.225551835319082e-9
7.70710318881248e-9
6.267147872522377e-9
2.5190053368284806e-9
9.378901081704976e-10
5.299695741777015e-10
6.312222246973602e-10
1.5381092071847642e-9
5.190882299193298e-9
1.8856794192384944e-8
9.456967495538753e-9
7.480821606676923e-9
7.4086999071770895e-9
8.326139064200769e-9
1.0314326701394253e-8
2.7838246186503493e-8
4.7229445520148625e-8
2.5706170673721013e-8
2.108928672295993e-8
2.071346961532477e-8
2.228333039519126e-8
2.552112753518981e-8
3.0594464455328614e-8
3.695058849600001e-8
4.100952528078295e-8
3.844091566982378e-8
3.188173536663511e-8
2.6086278594439572e-8
1.6537103517826843e-8
1.0593695058715177e-8
6.594588193163834e-9
5.046431161830564e-9
4.517865402394737e-9
2.818730784648006e-9
8.754468970094197e-10
2.910911964053258e-10
4.9903696615620606e-11
6.475486938181858e-11
2.0360082544142067e-10
2.7991852459758365e-9
2.963558278103523e-9
2.230536769201104e-9
2.1179978820077774e-9
2.244280377475613e-9
2.558725028566918e-9
3.103023742038262e-9
1.3428213407886689e-8
2.7478709747967214e-8
1.704731791343011e-8
1.5842563419012126e-8
1.769539544957448e-8
2.1909224927643518e-8
2.9366680150697956e-8
4.190190274590205e-8
6.020633952974768e-8
7.562516059618819e-8
7.752041483416019e-8
5.8262069368131035e-8
3.1400178109747485e-8
1.748332833942404e-8
1.1541598872687725e-8
9.185273347024723e-9
7.79370336174869e-9
5.663616457722636e-9
2.074553973354887e-9
9.217183119473047e-10
6.862954795286908e-10
1.0089993443480438e-9
2.4092596477591263e-9
7.952228399709291e-9
1.9313456978538593e-8
1.0194584114664982e-8
8.458336829274703e-9
8.621899135382826e-9
9.966185691542324e-9
1.277730332280506e-8
1.8224694722287448e-8
3.6818124749225946e-8
4.8024864297060435e-8
2.5149610027616515e-8
2.0838169057664847e-8
2.0760352279933737e-8
2.2910842949189583e-8
2.7252837391984392e-8
3.366953595240837e-8
3.833101394568319e-8
3.476435541025557e-8
2.705891830301693e-8
2.487140623889274e-8
1.4760305257966029e-8
8.958314206425748e-9
5.322107806365851e-9
3.902413748252493e-9
3.3964344081455777e-9
2.6801734184107786e-9
9.74566301357788e-10
3.703716578429125e-10
1.7004171594404138e-10
1.0182759092074924e-10
2.3278612125588246e-10
1.2030107825346976e-9
3.6507975432999105e-9
2.1001075173618106e-9
1.7757264268543734e-9
1.7785243879215545e-9
1.9638558539376963e-9
2.3366713712471767e-9
2.982855695566282e-9
1.1833197632400406e-8
2.0941826742978166e-8
1.3255934842588221e-8
1.2974035961495569e-8
1.5278851179702708e-8
2.013157000794718e-8
2.9033856520920707e-8
4.421295246748094e-8
6.189399304309981e-8
6.74326532218739e-8
6.462086785171127e-8
6.426020141990968e-8
3.4659842568300136e-8
1.8674436662864465e-8
1.125874769678271e-8
8.494615558767537e-9
7.0754899881514065e-9
5.7690941105431924e-9
2.3480942979925415e-9
8.711557803283726e-10
4.930331109080428e-10
5.903405903186636e-10
1.4330181970419125e-9
4.793442760292011e-9
1.7775033121259393e-8
8.890831262930836e-9
7.002731906255036e-9
6.925907607478442e-9
7.782466143147661e-9
9.64677127962311e-9
2.5859045731778942e-8
4.3850505533019356e-8
2.380121884986014e-8
1.945107555627739e-8
1.9025880244393195e-8
2.0364683050972516e-8
2.316970646176839e-8
2.7537109768077402e-8
3.292902079335021e-8
3.62297198319942e-8
3.3666573414028427e-8
2.749273166607831e-8
2.2061997730102678e-8
1.4120512396095381e-8
8.894231363389876e-9
5.521753058564845e-9
4.22915057312375e-9
3.797407968715382e-9
2.3351731950261453e-9
7.299965977405138e-10
2.4706594097659866e-10
4.4130382628298064e-11
5.88553666612622e-11
1.5140682015137622e-10
2.2982288835970083e-9
2.3824291169650617e-9
1.8115960084542261e-9
1.725613536687394e-9
1.8298849987045655e-9
2.0852491074921695e-9
2.5253081626633937e-9
1.131110463692337e-8
2.345210713166973e-8
1.4729675760759875e-8
1.385041931659416e-8
1.563749508034062e-8
1.9564655608818178e-8
2.6498265074884163e-8
3.818837424886823e-8
5.524335278260222e-8
6.92926468849765e-8
7.082449446106059e-8
5.412217036831272e-8
2.886632296018539e-8
1.589497588823551e-8
1.0451250145562343e-8
8.304275681873321e-9
7.016477956244277e-9
5.160685736653834e-9
1.905067861604315e-9
8.439239359848063e-10
6.301200900431286e-10
9.282206327851968e-10
2.2043647760126394e-9
7.202272595430547e-9
1.8081389008492597e-8
9.453585811464763e-9
7.810439987477268e-9
7.951707601566813e-9
9.192613905057162e-9
1.1798222690925995e-8
1.6863476085044142e-8
3.3713127264213594e-8
4.397942003648973e-8
2.2919772646804582e-8
1.8899539768683424e-8
1.8736492566669708e-8
2.055487664247471e-8
2.42629915786682e-8
2.9708647041879104e-8
3.3617938742404205e-8
3.039548931363571e-8
2.3481424680088815e-8
2.072935291615144e-8
1.2120497691868808e-8
6.764840996407014e-9
3.961809261267396e-9
2.900543864722276e-9
2.52381790863461e-9
1.979390443551925e-9
7.220591687777691e-10
2.8094108267177215e-10
1.3196755441715308e-10
7.607583739942006e-11
1.605032969293625e-10
8.565117557904488e-10
2.5369294204411455e-9
1.4771567586384542e-9
1.2539285917460155e-9
1.2558187458929826e-9
1.3836480113227783e-9
1.639936992268018e-9
2.0819171041796755e-9
9.09485122010173e-9
1.6723299092109985e-8
1.089632104522355e-8
1.0910403286002894e-8
1.3098293324041708e-8
1.7558418391254168e-8
2.5724716867003618e-8
3.968794340594384e-8
5.581666545684196e-8
6.073787821430094e-8
5.8443068847814134e-8
5.882438213010606e-8
3.166552115827126e-8
1.6829043108088073e-8
1.008430010294703e-8
7.596756674112051e-9
6.30466605289434e-9
5.154849160814009e-9
2.1336057649782597e-9
7.879873918301253e-10
4.469106395814492e-10
5.388044921237653e-10
1.3014710040912253e-9
4.304251025912899e-9
1.6372660514515627e-8
8.171561909967885e-9
6.4000519522744136e-9
6.318900518721463e-9
7.0993146529133704e-9
8.807397186016791e-9
2.3386553622034023e-8
3.961532916286422e-8
2.141817469561676e-8
1.7412056789286796e-8
1.693936684331758e-8
1.8014438762276586e-8
2.0324774215548513e-8
2.3892971325361914e-8
2.8206182392817137e-8
3.0670054413038894e-8
2.815339435492395e-8
2.2488945941275404e-8
1.747151600919304e-8
1.1217907113939896e-8
6.676554009127999e-9
4.118481255620683e-9
3.1537095785842316e-9
2.8393400125580226e-9
1.7173364629447615e-9
5.445995848396251e-10
1.9043320457783803e-10
3.734344975843758e-11
4.892422740473271e-11
8.824855303571884e-11
1.643674623102723e-9
1.6680300949437629e-9
1.285921379213553e-9
1.229680848465976e-9
1.3046503535224075e-9
1.4846807268641893e-9
1.7929343402168893e-9
8.62191015626966e-9
1.83801149381183e-8
1.1814661927258334e-8
1.1339062050653533e-8
1.3035767006205911e-8
1.6588172070321828e-8
2.2835663995358457e-8
3.3413672923222104e-8
4.883826028170531e-8
6.120849533449553e-8
6.242317060055121e-8
4.869786499987551e-8
2.5637052848889614e-8
1.3929982806483598e-8
9.114342249640726e-9
7.229614424434085e-9
6.07588378676679e-9
4.5344819040656324e-9
1.6926604454577353e-9
7.470969999449906e-10
5.599667156584605e-10
8.269610074130592e-10
1.9500767567664674e-9
6.289076339785677e-9
1.6473031819393115e-8
8.51071967693998e-9
6.992783900046481e-9
7.108190292875224e-9
8.21926875593112e-9
1.0564635757714728e-8
1.5143102590375464e-8
2.9846107690759537e-8
3.891797549723894e-8
2.0149421613606707e-8
1.6517411926219216e-8
1.6292096556371165e-8
1.7788111731877097e-8
2.090520713682597e-8
2.5559651173264824e-8
2.9236992020248025e-8
2.7317953274262874e-8
2.2536273254666443e-8
1.8139230483733024e-8
8.6811446754369e-9
3.7798714998907255e-9
2.2051747185979298e-9
1.6081969929056796e-9
1.3914260108613498e-9
1.0915130587053962e-9
4.095463355054074e-10
1.7065044774134117e-10
8.724598912088639e-11
4.804401320808523e-11
7.163986872606851e-11
4.0569018843807134e-10
1.1888409399262842e-9
7.049598468188096e-10
5.998539350423518e-10
5.978031438176338e-10
6.522647185550892e-10
7.620590934613047e-10
9.489423190400609e-10
5.667606153925179e-9
1.149362575362634e-8
7.965799040527179e-9
8.337393823098006e-9
1.0365903562717245e-8
1.431275177716747e-8
2.1516397096862615e-8
3.389128291211153e-8
4.8070477453493886e-8
5.235217786903969e-8
5.0751169929264553e-8
5.1738478573573644e-8
2.779584389154957e-8
1.453563403261763e-8
8.646868903998104e-9
6.503435074762992e-9
5.374380163734868e-9
4.404377501105694e-9
1.8644633430133193e-9
6.846104488038944e-10
3.8944788295402627e-10
4.73814574656314e-10
1.1371783854624735e-9
3.7067908764008197e-9
1.4540108209362078e-8
7.253407913109648e-9
5.639244707552245e-9
5.5554750892845055e-9
6.2408470392765235e-9
7.751673841481022e-9
2.0305191873587126e-8
3.431676510271065e-8
1.8447546257297674e-8
1.4892670016154876e-8
1.4393576653295338e-8
1.5201259534868402e-8
1.7015153492105264e-8
1.9820821982935666e-8
2.3205224043471518e-8
2.5199544042106316e-8
2.335265441694547e-8
1.9020158133810118e-8
1.3592189035413479e-8
7.630278097855206e-9
3.690095284860443e-9
2.273023992938765e-9
1.7327960087906802e-9
1.5604906662526296e-9
9.351911673511648e-10
3.105929795373954e-10
1.1918120884472265e-10
3.137779797786403e-11
3.176126642169094e-11
1.0422410903744915e-11
7.756003902516592e-10
7.951860409330799e-10
6.27078817700698e-10
6.024519640969039e-10
6.379873327597811e-10
7.216924774887046e-10
8.632365776845706e-10
5.2126688285596866e-9
1.202582139441492e-8
8.169411519696584e-9
8.188352664761592e-9
9.757397369640465e-9
1.2813925056223652e-8
1.8151401450489696e-8
2.7245515158283113e-8
4.0524730918373795e-8
5.088183733267533e-8
5.192266087358891e-8
4.149825389096766e-8
2.149882158767094e-8
1.1510806864538766e-8
7.489641135366563e-9
5.933218270209796e-9
4.953638450048008e-9
3.760148356917708e-9
1.426602226036197e-9
6.269316435199349e-10
4.725167182403613e-10
7.001460964800283e-10
1.635864939804946e-9
5.1888566190370026e-9
1.4344662401306143e-8
7.3046200667592015e-9
5.958825165364241e-9
6.045501960911935e-9
6.993509361614788e-9
9.008232176228273e-9
1.2963192480788803e-8
2.5048105562917683e-8
3.261884268875403e-8
1.674926745006177e-8
1.3661621591262392e-8
1.3481592764726734e-8
1.4857124064526955e-8
1.7912394868555054e-8
2.314477882570861e-8
2.8993313663758596e-8
2.7685829021810088e-8
1.978021304875609e-8
8.689874460684549e-9
2.4398044051472562e-9
1.0640569644887608e-9
6.178757357720563e-10
4.1745068939028787e-10
3.905860319030572e-10
4.620264166914574e-10
3.4935728373721685e-10
1.3156960162584988e-10
4.666510792524459e-11
2.915905665841679e-11
4.8820852124335915e-11
1.9084901880860333e-10
4.878856563242726e-10
3.0557322441941336e-10
2.7443332707601166e-10
2.880041231050986e-10
3.3401716567953175e-10
4.2152451284358063e-10
5.776462961109414e-10
1.6413831872060504e-9
5.29614531059795e-9
4.452508751409996e-9
5.2158600532554754e-9
7.010351487806714e-9
1.0273371498908292e-8
1.6202314159004822e-8
2.648199820774631e-8
3.822962307686344e-8
4.192181759838827e-8
4.123292302390093e-8
4.2446562224850794e-8
2.274800782040367e-8
1.1693225791473259e-8
6.90361775406421e-9
5.1876099067677846e-9
4.268407826376594e-9
3.5003168011953066e-9
1.526981144129735e-9
5.565580346947448e-10
3.180413319693282e-10
3.917783137496979e-10
9.324897517217199e-10
2.9839968375942e-9
1.212940947650721e-8
6.073721541770635e-9
4.676811181442659e-9
4.594669937240785e-9
5.161660371917893e-9
6.422855001328073e-9
1.6479029621941357e-8
2.7721596045321966e-8
1.4782281289749603e-8
1.184319627854805e-8
1.1406119395323676e-8
1.2077735577770683e-8
1.3703802460123366e-8
1.6508907189073572e-8
2.0639266889301608e-8
2.42068008496885e-8
2.14957621694816e-8
1.5757378082770787e-8
5.795850666690189e-9
1.7992528865532422e-9
8.762295527008485e-10
5.35754436116052e-10
3.8966584367039067e-10
4.3437477564074676e-10
4.700353475406983e-10
2.2504480602458053e-10
5.910854931533225e-11
1.6188544750866688e-11
5.50403380112622e-12
3.037248847663133e-11
2.7983116702902475e-10
2.602631269798143e-10
2.1890529442721155e-10
2.205476997546503e-10
2.4377964628346293e-10
2.898930826147404e-10
3.691405463526628e-10
1.0948943936957084e-9
4.391623047094586e-9
3.773381104870796e-9
4.352941821540397e-9
5.723343107152924e-9
8.10908594948859e-9
1.2221270665376267e-8
1.930669139352725e-8
2.974569629746547e-8
3.7776477000160754e-8
3.8924246614519866e-8
3.18293091735484e-8
1.6160572616537075e-8
8.548568430954178e-9
5.53802927121049e-9
4.392839170850303e-9
3.6405852430287413e-9
2.814248620784729e-9
1.0936692363580815e-9
4.783819874317986e-10
3.6376915212115027e-10
5.415429120868455e-10
1.249809908060406e-9
3.881149317658613e-9
1.1482623590906316e-8
5.750768700144078e-9
4.647839919792774e-9
4.7049546149902094e-9
5.448056135431962e-9
7.040790973142868e-9
1.0191240612026022e-8
1.9130280181262106e-8
2.492130959892681e-8
1.2745051104280874e-8
1.0475990775075224e-8
1.0443845500411083e-8
1.0896655239182451e-8
1.0806636175656708e-8
1.1658692060888308e-8
1.4537253344412667e-8
1.7392123799887633e-8
1.873406139912914e-8
1.092494512304942e-8
4.882046154098866e-9
3.4828444751764605e-9
2.9462333422416194e-9
2.596249311481324e-9
2.708904028352201e-9
1.957953841127249e-9
6.24203230786419e-10
2.1959827765245934e-10
9.134588411397971e-11
6.103144684728197e-11
1.8277247137975088e-10
9.832585844777775e-10
2.388430765980682e-9
1.4841688309026524e-9
1.305696651824041e-9
1.3387174713384208e-9
1.5071220004790065e-9
1.8286399696323518e-9
2.3842559755299003e-9
3.9715851834389624e-9
2.0680788473074822e-9
1.4857011268189543e-9
2.107414012124598e-9
3.365241016640594e-9
5.626755018410415e-9
9.81820648162848e-9
1.7299291789763407e-8
2.6025775521745474e-8
2.923086044065649e-8
2.9642743919922085e-8
3.029580769648888e-8
1.61078343454712e-8
8.176488470045338e-9
4.813270080461506e-9
3.6289386567593176e-9
2.9812084640264373e-9
2.4349551542058116e-9
1.1047467060055948e-9
3.987565553491542e-10
2.2966058434931353e-10
2.881685007918406e-10
6.783948346223421e-10
2.1202902438230155e-9
8.955815769716779e-9
4.54467288214735e-9
3.4559747366107536e-9
3.384425450782156e-9
3.804382327782165e-9
4.7487068383830755e-9
1.1762727564859414e-8
1.9673487928956002e-8
1.0451400722622107e-8
8.408404866609683e-9
8.020363947974176e-9
7.53973144353994e-9
6.6748140143260565e-9
6.815846772515545e-9
8.778516282080834e-9
1.2394515790380246e-8
1.6130277745223705e-8
1.8513082698500017e-8
9.80902290751408e-9
5.1000212211426805e-9
4.185045471062234e-9
3.4931936841634853e-9
3.096138494735348e-9
3.1340178158816767e-9
1.5959729288996954e-9
4.632951571625708e-10
1.417115724291624e-10
1.0180500934670492e-11
4.555688142023383e-11
1.257740893223011e-10
1.808358617716921e-9
1.5300252566095828e-9
1.2520018391371445e-9
1.230212050485136e-9
1.3283787560277778e-9
1.535078085648613e-9
1.883432029723005e-9
5.759384424798631e-9
6.654342859066085e-9
2.0312361858638764e-9
1.4498739388642527e-9
1.919489877896725e-9
3.1384693458162086e-9
5.472306437811977e-9
9.763457155603329e-9
1.6404819050516488e-8
2.18020548735927e-8
2.3356780304268457e-8
1.8908767098506536e-8
9.252128157936847e-9
4.930464264087414e-9
3.2241749350595307e-9
2.6003598681563496e-9
2.148482478096785e-9
1.6851902866110999e-9
6.785165679389157e-10
2.960150497374174e-10
2.2917815516963937e-10
3.4374416353093777e-10
7.791674209061354e-10
2.3537064278227346e-9
7.569891393026907e-9
3.7295172426569325e-9
2.9797107972234133e-9
3.0110604867542922e-9
3.4965759666044624e-9
4.5475764438025505e-9
6.650077367710718e-9
1.1671009903224758e-8
1.4772097659825194e-8
5.6515694138410825e-9
3.217045626669654e-9
3.0937510611590204e-9
4.3549082076548465e-9
7.212071476340013e-9
1.2547485143620588e-8
2.058992767988943e-8
2.771496697192099e-8
3.072026061880555e-8
2.036553695822553e-8
1.0717393398789458e-8
8.73405740869202e-9
7.260531971555304e-9
6.028940719250766e-9
5.893118263147279e-9
4.052293853908081e-9
1.3188801703874833e-9
4.872534829925307e-10
2.0700341975743385e-10
1.206634720375393e-10
3.485047047952265e-10
2.062753850756662e-9
4.616592239666498e-9
2.970643577846632e-9
2.6430773613638903e-9
2.7153000357408417e-9
3.048638448007205e-9
3.6763768868077103e-9
4.749384901919679e-9
1.3848166678230321e-8
1.8691828173166695e-8
9.818773271773314e-9
7.607822354511405e-9
6.059256838947677e-9
5.226842752711307e-9
6.0580024189645394e-9
9.237836367816693e-9
1.3553115649358077e-8
1.553575413658759e-8
1.6564159617302613e-8
1.5199880113566378e-8
7.535471847053937e-9
3.812773897415804e-9
2.323422779693952e-9
1.815780591876601e-9
1.5375681329331668e-9
1.2293944415934747e-9
5.82546092171956e-10
2.069947234025803e-10
1.2155843700807454e-10
1.5771678217417434e-10
3.6494002400002843e-10
1.1051055373209786e-9
4.839135985062736e-9
2.5397377869502166e-9
1.9023109891230263e-9
1.8589350899463135e-9
2.097060933258218e-9
2.6377379948281386e-9
5.784686886648425e-9
6.197665453370307e-9
2.050417110513955e-9
1.7018031097988415e-9
2.31010850893169e-9
3.5773729846726197e-9
5.737464106244044e-9
9.318993693468753e-9
1.4977391748031264e-8
2.2537875983639737e-8
2.95246483442889e-8
3.338201772143575e-8
1.9095821548028458e-8
1.1487015416159283e-8
1.0375164216403383e-8
8.34991972481627e-9
7.142441227595876e-9
6.980186420353148e-9
3.3633394381234e-9
1.0215692415745364e-9
3.3362481343527023e-10
2.9853672452971444e-11
1.342552862356373e-10
1.7521768690007891e-10
3.699709354526013e-9
3.0327591830119795e-9
2.5639148698192206e-9
2.5450809000023595e-9
2.7546104882082207e-9
3.1770527668494167e-9
3.878084178340622e-9
1.337334898677044e-8
2.2536852585778983e-8
1.2213040898263288e-8
1.020077802345889e-8
1.0242497206814466e-8
1.1305900792248942e-8
1.2985738170296226e-8
1.4396738115114905e-8
1.436395679311108e-8
1.2326127923651584e-8
1.0494050791466415e-8
5.512009774915589e-9
1.7359618800138914e-9
7.414138403933556e-10
4.6233974427007766e-10
4.2380718501903356e-10
5.956311441351026e-10
4.936590843391541e-10
2.0142323008400456e-10
8.789645722461353e-11
7.058856287187278e-11
1.0221078998964094e-10
2.1461285325924175e-10
6.136613841489811e-10
2.1766189149264737e-9
1.069393966707307e-9
8.504297301937966e-10
8.697405539709712e-10
1.0325391163299663e-9
1.3855814033768576e-9
2.1134668491269907e-9
6.9424171613946e-10
3.909579199825496e-9
3.761421197409832e-9
4.608528241146741e-9
6.291459905842968e-9
9.178551503648454e-9
1.4150739323610612e-8
2.2588025699397108e-8
3.473646128499036e-8
4.533764026677592e-8
4.909820744966589e-8
3.239747067960424e-8
1.827663152769956e-8
1.5854254715051525e-8
1.3223549825444665e-8
1.0896041823480693e-8
1.0636469612756168e-8
6.893523866468518e-9
2.2556542666042027e-9
8.611922342555466e-10
3.7023395079929355e-10
1.9342762561947033e-10
5.418327285293859e-10
3.5630059087743932e-9
7.13110935514029e-9
4.808514568995239e-9
4.350755587429233e-9
4.494985059570298e-9
5.049870966599501e-9
6.073745001962186e-9
7.8049295305524e-9
2.4018294101249367e-8
3.250251846212696e-8
1.7528242316187404e-8
1.498943314070139e-8
1.5523036462396068e-8
1.809892072689292e-8
2.3231565469492495e-8
3.095904167539032e-8
3.453410755350941e-8
2.9379590004025925e-8
2.2636805723836366e-8
1.3191871927729393e-8
3.7045610665817132e-9
1.2063852715648839e-9
5.990104025686805e-10
3.823526832787075e-10
2.908273295160309e-10
2.788270542156442e-10
1.876640704631361e-10
9.213492928789709e-11
6.627390685379702e-11
6.429355972003645e-11
8.654712058965852e-11
1.848122883504198e-10
6.326790051536495e-10
3.025148484045587e-10
1.986343251933008e-10
1.7461248848472212e-10
1.7547593274002636e-10
1.903449633969444e-10
2.35530958626118e-9
7.143704984392212e-9
5.539763847709817e-9
5.812162590122309e-9
7.0745473062514896e-9
9.286788782296531e-9
1.285630182937234e-8
1.8521914099146266e-8
2.71056889145204e-8
3.8256312648889966e-8
4.854721587357262e-8
5.401144189500829e-8
3.025714204503103e-8
1.956332846033922e-8
1.8799734530113817e-8
1.5310902774029847e-8
1.3194507374981069e-8
1.2834208433458904e-8
5.724823734476349e-9
1.801352427973458e-9
6.15431987146327e-10
5.940061907363019e-11
2.94595817460577e-10
1.3019879523346887e-10
5.867399041312367e-9
4.783739234815174e-9
4.2182348412705815e-9
4.249627425416484e-9
4.624073017798994e-9
5.336594952710772e-9
6.497864768871919e-9
2.3657854172909152e-8
4.015627964356975e-8
2.2266606613161066e-8
1.9072123680048117e-8
1.966720294478568e-8
2.256157644763425e-8
2.8123676689796637e-8
3.697050276761563e-8
4.508953165302827e-8
4.210437980629146e-8
3.388317473033551e-8
3.4562182483344284e-8
1.1239326439174417e-8
4.138433602749841e-9
2.3553372063347164e-9
1.6925018520175831e-9
1.3254685001694075e-9
1.1201083447307301e-9
5.287527726431271e-10
2.2141279118956638e-10
1.5729138563704245e-10
2.187170256786882e-10
4.759964934761308e-10
1.3447693784216646e-9
5.219231758174532e-9
2.5362865745542777e-9
1.914555539718119e-9
1.876635236955247e-9
2.128370677130398e-9
2.7073190774244612e-9
3.871369427505579e-9
9.899186412269135e-9
1.841823288868437e-8
1.1803876555948144e-8
1.1504391922712905e-8
1.3435054448726429e-8
1.741104838963335e-8
2.4419843012676314e-8
3.6151395768529544e-8
5.295652406300118e-8
6.832413393331318e-8
7.385291648350245e-8
4.623097449171655e-8
2.7444813093030663e-8
2.5224341699147497e-8
2.1732031031408288e-8
1.812987765513219e-8
1.7912406807585854e-8
1.0678942375443824e-8
3.5280192050847145e-9
1.391711133258157e-9
6.035826930999909e-10
2.7726421652737576e-10
7.490975543316706e-10
5.69517850474615e-9
9.86875719011069e-9
7.0717165898372815e-9
6.541669120812666e-9
6.81505942322248e-9
7.673228542353e-9
9.214783041172977e-9
1.178747674546375e-8
3.788899694856087e-8
5.113349539955239e-8
2.822396467201868e-8
2.468121689975651e-8
2.610586886224574e-8
3.106755200161466e-8
4.056399633991388e-8
5.3793323383289586e-8
5.6485289520589714e-8
4.583673270327864e-8
3.7079812905264985e-8
4.7021071663435784e-8
2.3149142895571472e-8
7.217482891626288e-9
3.5478072334457013e-9
2.415013985472349e-9
1.8454093297551767e-9
1.5383186325502287e-9
9.365352402553137e-10
3.4557484738874836e-10
1.9418678406292312e-10
2.2854116220313108e-10
4.957648267096036e-10
1.3942436278287797e-9
6.138583385056351e-9
3.844736199190843e-9
2.6830599935598675e-9
2.5377907487090804e-9
2.800048564591575e-9
3.4554609490332197e-9
1.091152689914237e-8
2.3212641436655277e-8
1.4786759682419477e-8
1.3464994524268544e-8
1.4696142891843541e-8
1.7623531555950656e-8
2.2572291294298142e-8
3.039420881657973e-8
4.203469918056767e-8
5.7094679203266457e-8
7.159141984241477e-8
7.991086190262597e-8
4.2841033964415514e-8
2.9376682693217055e-8
3.019236387336393e-8
2.5705457790210114e-8
2.2715830176182408e-8
2.1814086372647225e-8
8.888320356502447e-9
2.918977207932609e-9
1.0428047745558477e-9
1.046247933688567e-10
5.93328021242249e-10
1.7366896349612653e-10
7.819313065772015e-9
6.77907044872349e-9
6.308431751716248e-9
6.4812859221768135e-9
7.106971276765291e-9
8.21797238343895e-9
9.988371850270543e-9
3.7745617125340746e-8
6.361559064851712e-8
3.5899888877146664e-8
3.145679834685526e-8
3.3243292987176754e-8
3.927322285218272e-8
5.0745083934635165e-8
6.907777140284965e-8
8.388828290697422e-8
7.646071259118822e-8
6.334615576635625e-8
7.33602513672475e-8
2.8734549310593347e-8
1.0071837528855728e-8
5.489412236041733e-9
3.9195023605800585e-9
3.0135325662133426e-9
2.51928580664117e-9
1.3440575939117884e-9
5.629597183248488e-10
4.166567762031427e-10
5.99653997113076e-10
1.272785741328493e-9
3.4280040212578727e-9
1.4324448642821936e-8
7.513824493342987e-9
5.503554363275525e-9
5.374817767732599e-9
6.145898214728148e-9
7.954253553760102e-9
1.1692557268297539e-8
2.3197396464421087e-8
3.9117403304068164e-8
2.3026948465958662e-8
2.085708271860772e-8
2.2854007556618645e-8
2.7930866245509794e-8
3.708464610451345e-8
5.227600443212326e-8
7.419655448050915e-8
9.605552932525317e-8
1.0570730690814679e-7
6.14840446568197e-8
3.84039091350643e-8
3.754927483628908e-8
3.428209116598916e-8
2.9417652734344866e-8
2.944553863701965e-8
1.5689146424194625e-8
5.306442329640791e-9
2.1734538698469102e-9
9.512807583640172e-10
3.665202289961893e-10
9.218236253568568e-10
8.756046581033591e-9
1.271179492822166e-8
9.84898891189195e-9
9.37525578261626e-9
9.878404591219419e-9
1.1162816726443032e-8
1.339210464995899e-8
1.705163041574851e-8
5.7054042569342694e-8
7.575269037333683e-8
4.268964040308694e-8
3.816107577729446e-8
4.1369134522857306e-8
5.0777229622059066e-8
6.880729084823533e-8
9.299775929572041e-8
9.474541012771181e-8
7.78065211431578e-8
6.680530352480227e-8
8.34453597585882e-8
4.995302825561421e-8
1.495324284307728e-8
6.876484353267575e-9
4.562138303402236e-9
3.442262049970599e-9
2.7586413625921836e-9
1.895812089933229e-9
7.104717666932572e-10
4.0582942658870853e-10
4.995282654678693e-10
1.0586697579099549e-9
2.8240523992823484e-9
1.1871894318320202e-8
9.110905823809123e-9
6.065052616485899e-9
5.670642229858624e-9
6.265379960265841e-9
7.805512936736076e-9
2.1698353076807654e-8
4.4117324833362174e-8
2.7016953982216618e-8
2.343031382945043e-8
2.4452283814331795e-8
2.807023521625871e-8
3.4427834003705474e-8
4.442863091648003e-8
5.910001795923321e-8
7.81184327564179e-8
9.745374127877876e-8
1.1001535117088821e-7
5.682818970175226e-8
4.128967511778681e-8
4.5582588290877605e-8
4.190477972802555e-8
3.862478763900179e-8
3.536452208781509e-8
1.3217637580552443e-8
4.596333840636272e-9
1.7281640843831634e-9
1.8215774456097888e-10
1.1732441027119479e-9
1.1920195527143856e-9
8.739004744069703e-9
8.9762423295295e-9
8.957150929484324e-9
9.44439090459202e-9
1.0466529950250638e-8
1.2141856139092158e-8
1.4736245300429815e-8
5.746529871062532e-8
9.489576030478042e-8
5.4346381400251167e-8
4.86096710987045e-8
5.256384505831855e-8
6.394114420845814e-8
8.56928219726784e-8
1.198488259351466e-7
1.3987440590807563e-7
1.2254284447703136e-7
1.0454170460193184e-7
1.2443068492188083e-7
5.335654126027706e-8
1.702940147573057e-8
8.602844453125838e-9
5.9532490793735454e-9
4.492221312057342e-9
3.658623270192605e-9
2.334305423375594e-9
9.955061994648657e-10
7.480874831601904e-10
1.0739611269679045e-9
2.1905722315439777e-9
5.565435533958893e-9
2.324537849519108e-8
1.4764965415056829e-8
1.0277658937709409e-8
9.905851921311803e-9
1.1340341314027076e-8
1.4835030090439824e-8
2.2262263749093915e-8
3.941491233120249e-8
6.593981436000864e-8
3.760300043343005e-8
3.276855258750377e-8
3.4605948803866304e-8
4.07240910975546e-8
5.199218278993513e-8
7.054815000567993e-8
9.757200668836425e-8
1.2718780409955487e-7
1.4416866313734678e-7
7.805008712281701e-8
5.160801704380422e-8
5.378947622197258e-8
5.3459296113132074e-8
4.817967249718415e-8
4.80223165058473e-8
2.2335503322073895e-8
7.90726869974386e-9
3.3909999134552817e-9
1.5032198657830985e-9
4.451356321566319e-10
9.066362499539504e-10
1.2833609852858544e-8
1.5463485081190636e-8
1.3242853526515956e-8
1.3083187318333903e-8
1.3997292077562552e-8
1.590280917381132e-8
1.9069222770308274e-8
2.4157026961280818e-8
8.426486001021437e-8
1.0850965724577423e-7
6.24224172017496e-8
5.702132805238004e-8
6.33752698934445e-8
8.034140765697028e-8
1.1291601924658755e-7
1.519567836386045e-7
1.4556495065841006e-7
1.2044085677149862e-7
1.0925233624341589e-7
1.2845544175889452e-7
8.872611092030811e-8
2.472847160000787e-8
1.0243725903387744e-8
6.4249431943591946e-9
4.771503188955048e-9
3.6558536143927684e-9
2.874177264246503e-9
1.1733082977516516e-9
6.79827189280676e-10
8.487368171214163e-10
1.7218634718443142e-9
4.305672049761036e-9
1.6530017191179223e-8
1.718041188487156e-8
1.061441481140622e-8
9.721499828185268e-9
1.0711186756508355e-8
1.3441240092185166e-8
3.473566302757625e-8
7.036713381332182e-8
4.286299409588658e-8
3.6090032856916225e-8
3.660881435194192e-8
4.0797585600909706e-8
4.847659370724012e-8
6.051140279403723e-8
7.793434412050934e-8
1.0051411886602725e-7
1.2445906734182292e-7
1.4141855502489361e-7
7.279557182476309e-8
5.608383809214861e-8
6.614852934360092e-8
6.841637086624033e-8
6.726453816257877e-8
5.441539691679513e-8
1.9398931358493812e-8
7.285236195459794e-9
2.9165137860099e-9
3.3998288306219663e-10
2.3699479628003357e-9
4.3374370893328465e-9
7.86579306174462e-9
1.1242540470111022e-8
1.2321724911906826e-8
1.3455132526942043e-8
1.5131946730001322e-8
1.764214052295295e-8
2.138944248305046e-8
8.599827931752829e-8
1.3722643980595586e-7
7.986361275929945e-8
7.299291799458658e-8
8.090428389477047e-8
1.0168261250877843e-7
1.4182124854413384e-7
2.0037609000934571e-7
2.14186639127555e-7
1.8096140883366772e-7
1.6115532008575373e-7
1.8124086595150624e-7
8.999458964756492e-8
2.5548338612730416e-8
1.1370942585248982e-8
7.392126880753437e-9
5.499012014570349e-9
4.2433140314499705e-9
3.3542593357837412e-9
1.5589859094330113e-9
1.182581984501244e-9
1.6624037909455972e-9
3.2152231542702204e-9
7.618118739302485e-9
2.9182989232685142e-8
2.6241039552776678e-8
1.683714469007154e-8
1.588001296774816e-8
1.8166106847526922e-8
2.405770059116281e-8
3.702069503108298e-8
5.865026943973395e-8
1.0028440139090605e-7
5.6511171270345124e-8
4.781655766151346e-8
4.9075255955130325e-8
5.6006396126193496e-8
6.91439229676056e-8
9.06432704443501e-8
1.2211345423857618e-7
1.5924551547534751e-7
1.8511588256381025e-7
9.65736989383566e-8
6.808229566774184e-8
7.520563768254743e-8
8.385925342610624e-8
8.213998930378137e-8
7.664474739895606e-8
3.1394528843824326e-8
1.1978349694001277e-8
5.4445649473245335e-9
2.4660209339140474e-9
4.716755285976953e-10
1.9458133545359324e-10
1.5562674356822324e-8
1.778243883593625e-8
1.7357087983941856e-8
1.8016195114138884e-8
1.9682196368730862e-8
2.254044418517481e-8
2.7036068161470453e-8
3.405810667226674e-8
1.2451225682358932e-7
1.5291742299878016e-7
9.010275836740064e-8
8.430124314163556e-8
9.638114985578119e-8
1.268428757115652e-7
1.8492903922711517e-7
2.3794307906166566e-7
2.1020547893188287e-7
1.776701348036824e-7
1.7285511613897126e-7
1.8175375823944957e-7
1.3740044814027833e-7
3.837968415128108e-8
1.3485746900294456e-8
7.589404403325297e-9
5.518842817494644e-9
4.028472894235311e-9
3.430134570177765e-9
1.7731537564173677e-9
1.0542005034321482e-9
1.3036959843979018e-9
2.480503981268873e-9
5.733262138033955e-9
1.933975243992563e-8
3.111657520392991e-8
1.7014946143644416e-8
1.5068885674356593e-8
1.650337354527793e-8
2.0885543597795484e-8
5.018445918863071e-8
1.027857586464402e-7
6.361800800228943e-8
5.222906100653364e-8
5.171984386503599e-8
5.6197296782843055e-8
6.495477920611395e-8
7.87152572737491e-8
9.843705121063253e-8
1.2390949541658017e-7
1.5139945197911925e-7
1.7027557587924638e-7
9.278668491083347e-8
7.546090310927169e-8
9.305536701449803e-8
1.1410014042369722e-7
1.2288884345937063e-7
7.838426133480542e-8
2.889065262411767e-8
1.2020207047304472e-8
5.2204649603900435e-9
7.398158194186777e-10
5.10144703539866e-9
1.4494204571112007e-8
4.499759150293701e-9
1.320222292247363e-8
1.657837738309518e-8
1.9026173795585582e-8
2.1855197690588658e-8
2.568375786342209e-8
3.113408955646011e-8
1.2926305991203358e-7
1.959154133717004e-7
1.1654186467823852e-7
1.0929835545647496e-7
1.2487278993773378e-7
1.6356050733010105e-7
2.3886151162737537e-7
3.2654436216471027e-7
3.0625806357364566e-7
2.5810891965967823e-7
2.4809950465846134e-7
2.349344315692677e-7
1.3775777722530917e-7
3.7536877647411605e-8
1.350026810971602e-8
7.720488834631764e-9
5.691686955326072e-9
4.075067557632077e-9
3.744817351052933e-9
2.3321459187076503e-9
1.7977074532251224e-9
2.401419309411505e-9
4.313312383828831e-9
9.392131516175459e-9
3.093328622984645e-8
4.7457170173847405e-8
2.6433308878278012e-8
2.4023584609727406e-8
2.7393115880837985e-8
3.686343630710279e-8
5.860739189846879e-8
8.081482643722197e-8
1.4379320978141178e-7
8.148408759568814e-8
6.698817491387113e-8
6.691126537312125e-8
7.41820470793131e-8
8.871090124576205e-8
1.1249190414079974e-7
1.4734925239071144e-7
1.9003630858226837e-7
2.2017457799144137e-7
1.1968726166606176e-7
9.02193601623723e-8
1.0354358308917939e-7
1.3368410979935798e-7
1.5058453261179685e-7
1.1425598131547262e-7
4.471215510437881e-8
1.904225803249424e-8
9.349308220753391e-9
4.4123682592324325e-9
3.427384703065654e-10
3.2385118750865462e-9
1.0708828712711164e-8
1.8965645541001778e-8
2.2224001958368637e-8
2.472516605641289e-8
2.7835824659496592e-8
3.22723554271562e-8
3.878207723877142e-8
4.8567386106101006e-8
1.8777149887619764e-7
2.1507273566163337e-7
1.3082478575910378e-7
1.2608710378546656e-7
1.4944965155837742e-7
2.0640339836311004e-7
3.1033251608370154e-7
3.555485751254673e-7
2.935206117472276e-7
2.6201849129235087e-7
2.8433373191359225e-7
2.5047790131525175e-7
1.6722981904143407e-7
6.085588251470498e-8
1.6840427089865988e-8
7.6253205135355e-9
5.248766695610092e-9
3.750978289199493e-9
2.9606020178418736e-9
2.4829703640093214e-9
1.6396932444295399e-9
1.9232857168113766e-9
3.3160643530667084e-9
6.943080567287314e-9
1.9949927674545358e-8
6.035394170406638e-8
2.6922702193619033e-8
2.2435451883722388e-8
2.4271624894642515e-8
3.1049331436720055e-8
6.79187588916786e-8
1.4158902116826376e-7
9.161035104097432e-8
7.322220363423569e-8
7.074385977574057e-8
7.499770305707474e-8
8.445839815466782e-8
9.963177089940113e-8
1.2142834610758793e-7
1.4965626327085684e-7
1.798718715592715e-7
1.935607181540009e-7
1.2303100151130563e-7
1.0348319805935358e-7
1.2805127362545675e-7
1.9541013488442488e-7
2.2869063062368097e-7
1.0854946287922246e-7
4.526588942085871e-8
2.1610501104518215e-8
1.0535769931500003e-8
2.079771009469758e-9
1.2698789894497409e-8
3.582391040097838e-8
2.5886918566728162e-9
1.3712996677864844e-8
2.1763526839677627e-8
2.7013494879908927e-8
3.2081236559098096e-8
3.821987658425082e-8
4.6429475603175954e-8
1.9942969791359874e-7
2.8043893036857487e-7
1.726403991162946e-7
1.6756626775292568e-7
1.99576756668101e-7
2.768540015755415e-7
4.224670992037635e-7
5.024688308482715e-7
4.1900083337123573e-7
3.753827609554165e-7
4.150026770555599e-7
2.911768796819954e-7
1.5492602698618371e-7
5.882108875128288e-8
1.5317796112867693e-8
6.567140849496837e-9
4.584252753406987e-9
3.1760702467143735e-9
2.6262962640217433e-9
3.2229472933801388e-9
2.8454992332031633e-9
3.395101107333892e-9
5.432228615339168e-9
1.0619095785645501e-8
2.890423446368874e-8
9.828152906703913e-8
4.2619922674923776e-8
3.5896676351563814e-8
4.046631715377122e-8
5.5510156315060875e-8
9.13714077520045e-8
1.0481688302311932e-7
1.967840809667859e-7
1.1583223535570151e-7
9.209220444135155e-8
8.930700320101281e-8
9.613261394182339e-8
1.1147614787943103e-7
1.371210481291474e-7
1.7504702415848841e-7
2.2127620316485524e-7
2.38769177433601e-7
1.556738799063631e-7
1.2410769979021158e-7
1.4230904783710222e-7
2.1780978096501501e-7
2.941287941735203e-7
1.5794573574242734e-7
6.756776201301304e-8
3.350784421865144e-8
1.842025325131995e-8
9.512633513031749e-9
1.8096291974115166e-10
1.8911863170239743e-8
6.199322126206099e-10
1.7192424266906377e-8
2.740850281250551e-8
3.404985350203225e-8
4.0216804071652806e-8
4.761625454245582e-8
5.755376629755119e-8
7.170475283649743e-8
2.9713939651429475e-7
3.0693917232216663e-7
1.957712442664471e-7
1.9661866770309013e-7
2.454370948217972e-7
3.6241895254626997e-7
5.365024550808928e-7
5.015576349662003e-7
4.1371076618254485e-7
4.1443437369024553e-7
5.49393866794817e-7
3.688097809636703e-7
1.6552267918286948e-7
8.152293970211007e-8
2.2889170865300482e-8
6.583970557025284e-9
3.5569093828809266e-9
2.732358164947678e-9
1.653430905600354e-9
2.20760337729293e-9
2.81875260173181e-9
2.940555829903994e-9
4.227115868519062e-9
7.698704036916331e-9
1.8267952577986136e-8
8.581731096764764e-8
4.671692085949566e-8
3.368938430326858e-8
3.526804742983328e-8
4.55867307867995e-8
8.648396068961351e-8
1.8397566293108815e-7
1.317596013639003e-7
1.0195301724902617e-7
9.567831161729729e-8
9.888726440453807e-8
1.0876730480393612e-7
1.2565077797337167e-7
1.5073091307855323e-7
1.8393267612059068e-7
2.161187372200068e-7
1.862913067574687e-7
1.880897771866762e-7
1.5486136819059502e-7
1.8187677572387683e-7
3.3547036858877894e-7
3.663433877968548e-7
1.6295584631094483e-7
7.988060185700944e-8
4.6142847354520636e-8
2.747911707443177e-8
9.317519801798883e-9
3.944673379210286e-8
3.935088597191478e-8
1.5511279135324864e-8
8.775934800711631e-9
2.6570770766406313e-8
3.8615049597330094e-8
4.8869245784808154e-8
5.98788316000629e-8
7.34102138483925e-8
3.2504566621071e-7
4.098434878019436e-7
2.681153926095183e-7
2.7420451982962874e-7
3.4860693196688253e-7
5.265001499763981e-7
7.749999548181818e-7
6.95285914805608e-7
5.827976807481162e-7
6.155340466666275e-7
9.158574760987127e-7
4.1654374156203597e-7
1.4141244843540366e-7
6.062289840577745e-8
2.0450092756450623e-8
4.533069385053168e-9
1.967802062253462e-9
1.572938752237533e-9
9.409282429217775e-10
1.7767048290474716e-9
4.7623874033727695e-9
5.213472741348553e-9
6.514903647965234e-9
1.0790888942879835e-8
2.377399976881738e-8
9.515546794187215e-8
8.565592148982098e-8
5.636339760297491e-8
5.990633700136298e-8
8.18770036337738e-8
1.245928742291434e-7
1.246313439502881e-7
2.502628260601138e-7
1.674782367788636e-7
1.2738538620965891e-7
1.1910013934798975e-7
1.2438304863405276e-7
1.4055139644639852e-7
1.695067144653923e-7
2.134282680152782e-7
2.582650524501789e-7
1.8730326772904452e-7
2.3510524587442814e-7
1.9437274647275595e-7
2.118051345489029e-7
3.745081087972866e-7
4.56439522854893e-7
2.4317013774054946e-7
1.2219734022902776e-7
7.421961067364795e-8
5.054618697395181e-8
3.4099909827279366e-8
1.9391049781340896e-10
2.735296024114301e-8
1.553664884692533e-8
6.752924361037998e-9
2.9320964442285046e-8
4.638279488221918e-8
6.045684829575294e-8
7.489047835001735e-8
9.217761224327714e-8
1.1486435531672352e-7
5.202731565854436e-7
4.5690386500031966e-7
3.164829881852197e-7
3.401631583660878e-7
4.6351129033245934e-7
7.446921713395695e-7
8.771753580681396e-7
6.910834346028564e-7
6.491459292605021e-7
8.419669410920971e-7
1.8496755265837048e-6
8.221144732127726e-7
2.1597662039460094e-7
6.098361112693536e-8
2.226445759401732e-8
6.607276312727044e-9
1.1204738550122688e-9
4.5433991161726653e-10
4.4781239891750406e-10
4.6364553209042416e-10
1.858938126160962e-9
4.485547362746625e-9
3.75538726328892e-9
5.667611480722223e-9
1.3573150567853862e-8
3.847345311103442e-8
1.6166633343356848e-7
5.9237361594661614e-8
5.164640313468634e-8
6.420195996786912e-8
9.431426436085571e-8
2.1200096359148236e-7
1.978399796338278e-7
1.4747856508741987e-7
1.3234821590513642e-7
1.3274486140765553e-7
1.433253977735636e-7
1.6411395529608244e-7
1.9632166828561066e-7
2.3382020848648477e-7
2.1191268826653968e-7
2.93681598381591e-8
1.6230624061282698e-7
2.9221332223085923e-7
4.3750573472243645e-7
5.132294876813554e-7
4.2632178666169075e-7
3.9460359083912817e-7
2.1905085144206484e-7
1.4837477360001808e-7
1.470150297896528e-7
6.113527998675912e-8
1.7812535910281774e-8
3.178317272454003e-8
3.103026349710139e-8
1.5289499399305538e-8
1.5258211139343214e-8
4.780729236901224e-8
7.594982002784871e-8
1.0260930793239557e-7
1.3160678176159424e-7
5.828367846660493e-7
6.239957658137769e-7
4.6896931416252926e-7
5.343968114013644e-7
7.777355443384713e-7
1.2558116884205425e-6
1.1621312195240126e-6
9.268281247528604e-7
1.0014543510110923e-6
1.744733342312659e-6
9.326767348380685e-6
2.462127845714924e-6
4.108315491930255e-7
6.77021862430837e-8
1.071424727828327e-8
1.9413390577489854e-10
2.543573379483797e-9
1.5738630151545172e-9
5.443771374991586e-10
3.179473387447538e-10
4.5188971203528847e-10
1.056214157438594e-9
1.1467144966261014e-9
7.40020671373068e-10
1.254368132042921e-9
5.061940065328384e-9
4.822693520647172e-8
1.1962735846650318e-7
4.0354445110608426e-8
3.72539773000568e-8
4.1084744728487766e-8
7.564623513698986e-8
2.0976535451585806e-7
2.522959269679612e-7
1.869531128441617e-7
1.608229051507932e-7
1.576584477593902e-7
1.6900450217210676e-7
1.9024474681235902e-7
2.0318410289928075e-7
1.3487237090175377e-7
3.214464086350943e-8
9.67961585977585e-9
5.0753291060276765e-8
2.2626924742453455e-7
4.2854254745776114e-7
4.933236640140201e-7
6.793097411342272e-7
6.949832336953504e-7
4.790066052883346e-7
3.7569936469928005e-7
1.0694325208343601e-7
6.611160191152226e-9
1.9466134152196253e-8
2.721902075634372e-8
2.4837501756171002e-8
7.753827820303445e-9
2.815522332720295e-8
7.395774178143764e-8
1.2013846728751725e-7
1.67690434490485e-7
2.2153404319059186e-7
1.1531952860204979e-6
7.49549551468518e-7
6.528090626442174e-7
8.480649510086787e-7
1.4226958731053852e-6
1.618386995011028e-6
1.195089830775625e-6
1.2124095422707875e-6
2.073466520353285e-6
0.00001224697072205715
5.196399644801724e-6
3.6239417100362344e-6
1.3655853000489167e-6
4.487866488554928e-7
1.2878136253349379e-7
3.272352642800388e-8
1.940705150695469e-7
5.317045358533532e-7
2.653303229776948e-7
2.5181497419981807e-8
2.6128956144417064e-9
2.1225731646928919e-10
6.749608694075704e-11
1.5684925403666228e-9
9.370737474583444e-10
9.704949694351833e-10
1.5307332473621621e-9
4.592605651642332e-10
8.241547473299432e-11
3.348016737061439e-12
2.844293500777584e-13
1.6284961202142135e-13
2.3169370856076253e-13
1.1299317851184877e-13
1.4685989170709738e-12
7.602257235987214e-12
7.93038694115752e-12
1.0008442368412238e-11
1.2547438809399023e-11
1.502678496863416e-11
1.7293511687899676e-11
1.9758744802582355e-11
1.837241816618609e-11
1.8570416701206054e-11
2.2372834826578332e-11
2.9149660653456846e-11
3.758336169753154e-11
4.6530012644861204e-11
5.549458242575783e-11
6.415334124853845e-11
6.775203280791821e-11
2.490146602882361e-11
5.5223474819893364e-12
1.731938508388295e-12
9.028687031515295e-13
6.974090267793533e-13
6.524800375582323e-13
6.570345039264524e-13
6.767062511398012e-13
6.980979003022697e-13
7.144218448996645e-13
3.952576345941946e-13
1.714624565467124e-12
2.8112620345967865e-12
3.687467984788561e-12
4.58592994458543e-12
5.60899456869336e-12
6.818743318800011e-12
8.267627475234217e-12
1.0009373871241652e-11
1.2103090306138363e-11
1.4613345119371895e-11
2.002945986045928e-12
8.214861914792125e-12
1.6966907336204693e-11
2.5766804845911396e-11
3.534001588310018e-11
4.635748064143043e-11
5.965703625002878e-11
7.630760544174501e-11
9.762836906606255e-11
1.2515523230677396e-10
1.6051012743127936e-10
2.0511617596141055e-10
2.597352794991964e-10
3.239521914307563e-10
3.9597695619524336e-10
4.731974501989094e-10
5.53415987013858e-10
6.360073830900531e-10
7.222869535808038e-10
8.151340227744208e-10
6.633441762039688e-10
3.0964209668746327e-12
1.2675992548160085e-10
1.1579513642333088e-10
9.633624910212393e-11
8.397036596288127e-11
7.69002231781532e-11
7.29234997408161e-11
7.07111248940133e-11
6.952553038657992e-11
6.896052257593868e-11
5.805353615564835e-11
5.020747083889286e-11
4.485372435773296e-11
3.995638805083565e-11
3.51542793306603e-11
3.073103411660661e-11
2.3544889625081068e-11
3.350429657527964e-12
7.816859022857049e-11
3.070577181119266e-10
7.213361893720345e-10
1.5717138563202727e-9
1.733172651416139e-10
6.154820708681379e-14
0.
0.
0.
0.
0.
0.
2.835191348335411e-13
5.1615230830691264e-14
4.752228032048292e-14
5.288666231002608e-14
6.165811864419083e-14
7.317573867398989e-14
8.775522292263936e-14
1.0607988544302936e-13
1.2910483269690715e-13
1.5808114831322237e-13
1.9463025327403725e-13
4.4389616368365296e-13
1.2521739377116947e-13
0.
3.716146782858941e-14
7.12297981257517e-14
1.0738610097916757e-13
1.533149731070548e-13
2.1582183139473947e-13
3.0305619695378385e-13
4.26093002987258e-13
6.006847891410589e-13
8.496316489997182e-13
1.206229258496939e-12
1.7193587033518727e-12
2.4610282116520933e-12
3.537332374604431e-12
5.1037580546636186e-12
7.384620229092778e-12
1.0692341039683337e-11
5.459972411412857e-11
5.532348087684933e-11
5.6318965996002944e-11
3.319909978599462e-11
2.7415474058503398e-11
1.3589397491255632e-10
2.9743391838106383e-10
5.025859152309793e-10
7.269715820828737e-10
9.423930336504501e-10
1.1293022436831928e-9
1.2851898886650307e-9
3.009615774744811e-10
1.7604936451065075e-10
2.8809480772881604e-10
5.15349166947192e-10
1.577212133562746e-9
6.079789467048746e-9
7.07154877025618e-11
2.0065607668588595e-10
2.478401682385811e-10
2.765278826787662e-10
3.1104544683425285e-10
3.5809636273272986e-10
4.232608184179172e-10
5.149107580558734e-10
6.473879992249896e-10
8.467365246119982e-10
1.163619133521228e-9
1.7062642384440866e-9
2.7355080076553675e-9
1.1071827941844575e-8
1.6439483738719788e-8
1.1039606928111551e-8
1.1627423848489212e-8
1.4794347854669568e-8
2.1369971782519695e-8
3.403374441219564e-8
5.301142376930488e-8
6.249783946338923e-8
6.079338312490818e-8
5.9553336264660055e-8
6.831242265177546e-8
4.4958292922066975e-8
2.526646001811311e-8
1.4183847451590031e-8
9.706056790443254e-9
7.865634915845426e-9
6.677227455602173e-9
3.4887708653158103e-9
1.0611749880641505e-9
3.744512250836643e-10
2.025696353130167e-10
5.409452030270273e-10
2.4258172124978625e-9
1.328037324207221e-8
8.061376858898884e-9
6.011576076767365e-9
5.759678726901136e-9
6.2578684888069575e-9
7.429325830595557e-9
9.545646325487562e-9
2.8913325740300592e-8
4.8236431972683824e-8
2.6025651032591573e-8
2.1402163705583072e-8
2.1119758372339542e-8
2.289040453601059e-8
2.6495342613600537e-8
3.215679882699576e-8
3.903729760457995e-8
4.239479484342717e-8
3.8232325329783764e-8
2.698611229396716e-8
1.6649806509584975e-8
9.86969431228458e-9
6.392992264447931e-9
5.025212013666784e-9
4.48154948974912e-9
2.906209478083794e-9
1.009961090054967e-9
4.319573545585513e-10
2.53631439107736e-10
2.753736220762599e-10
7.06241501548671e-10
2.90174906037063e-9
5.395377935867485e-9
3.2150937053212126e-9
2.7766056715618125e-9
2.831760023882996e-9
3.199887276005624e-9
3.929411976288753e-9
5.24111938016273e-9
1.657417551337241e-8
2.5848982359897903e-8
1.610201376673766e-8
1.570644607923426e-8
1.851327359315003e-8
2.458358485011788e-8
3.594008831786145e-8
5.4893789409782434e-8
7.307711643261626e-8
7.520255164511778e-8
7.150901442002091e-8
7.635201281648397e-8
4.269826599252306e-8
2.3986922628978235e-8
1.4144814516826166e-8
1.0377550489564185e-8
8.641141719743542e-9
7.201987984237313e-9
3.062278509707636e-9
1.0538840790632263e-9
5.028201567522764e-10
4.909283416109198e-10
1.2362133357962725e-9
4.482924484809035e-9
1.8791388651213297e-8
9.602345165254482e-9
7.494286937377603e-9
7.347300653082123e-9
8.154160373789898e-9
9.929244470299141e-9
2.87995346494577e-8
5.122502955668505e-8
2.8305681746627276e-8
2.331455716356366e-8
2.2991773796408424e-8
2.482726294236623e-8
2.8538989981471652e-8
3.4390711502037993e-8
4.206309729258655e-8
4.812352376100345e-8
4.707410486151159e-8
4.0580309575870754e-8
3.2161029762098385e-8
2.023670363741597e-8
1.2507902885086563e-8
7.889740521693026e-9
6.107329989331377e-9
5.436489462779499e-9
3.3119728343535075e-9
1.026522453102473e-9
3.4378168186881195e-10
7.157335464943327e-11
1.670929790916748e-11
4.423862862076859e-10
4.095559546765032e-9
4.026404992117521e-9
2.9735529638468778e-9
2.8077462867365927e-9
2.975923850577862e-9
3.406656744665909e-9
4.162119428520204e-9
1.6967001462102086e-8
3.362450323385692e-8
2.0529714876854e-8
1.8864656273210653e-8
2.085804654513537e-8
2.5586523785440847e-8
3.4003656131136636e-8
4.812225429533508e-8
6.858603586798961e-8
8.566181502705609e-8
8.765759384726559e-8
6.525370024540831e-8
3.6020035966164745e-8
2.0695430962560968e-8
1.368572758735681e-8
1.0894482314028857e-8
9.335204177107743e-9
6.705615784757394e-9
2.4215387046005162e-9
1.058184325369877e-9
7.557414472139961e-10
1.0797480714631074e-9
2.6185681329240865e-9
8.877011443486107e-9
2.0951671875810854e-8
1.1218695728543927e-8
9.352802955076358e-9
9.527689143282333e-9
1.0968674864097735e-8
1.3959196906921493e-8
1.967836427552257e-8
4.174776814521132e-8
5.492863831211663e-8
2.9022275452999237e-8
2.425384846367839e-8
2.438860705014764e-8
2.722635595127184e-8
3.287854065166223e-8
4.1379793538544105e-8
4.7892428528037395e-8
4.4086800154557346e-8
3.530511074285617e-8
3.3881524757458266e-8
1.997965418959666e-8
1.240388291332865e-8
7.441248971503813e-9
5.465058141884569e-9
4.72880509258213e-9
3.782294907079824e-9
1.3887862793984204e-9
5.16264918522655e-10
2.3575240878211864e-10
1.5642533254872607e-10
3.812113250783032e-10
1.8221412182500193e-9
5.783268967049422e-9
3.234720526426627e-9
2.704220950535749e-9
2.701488349801215e-9
2.98794364993461e-9
3.5719742676563916e-9
4.594553184993788e-9
1.6565561677601615e-8
2.8295070311187764e-8
1.7358270875923463e-8
1.654140776436296e-8
1.9021033078015178e-8
2.4501513244223114e-8
3.457101280869735e-8
5.1674594634591996e-8
7.208985181410714e-8
7.927598339191774e-8
7.581418182378912e-8
7.28166319117446e-8
3.954501743828875e-8
2.223809026028919e-8
1.3639166672528441e-8
1.033840763578361e-8
8.705086420661688e-9
7.029905355421753e-9
2.754152696132921e-9
1.029031752079883e-9
5.746595442287125e-10
6.710234573078124e-10
1.6521563404272781e-9
5.708095435151959e-9
1.9887709450490098e-8
1.006392358453976e-8
8.033606351720283e-9
7.977172545933521e-9
8.963612709376048e-9
1.1081256829887198e-8
3.035906124640643e-8
5.149010794716745e-8
2.8125969378610833e-8
2.320973344135013e-8
2.2939628663448654e-8
2.4869999089707364e-8
2.877036364799239e-8
3.492421724765353e-8
4.2720576413491375e-8
4.771854284328868e-8
4.48349646602083e-8
3.7619950387832054e-8
3.209201259061041e-8
1.9913131409778337e-8
1.247455348149942e-8
7.720230055215061e-9
5.877281790959074e-9
5.208297949367801e-9
3.367839643439875e-9
1.0424122863265205e-9
3.3884432356392375e-10
5.767769970248934e-11
6.042525714134999e-11
2.894147942545061e-10
3.3714808147522892e-9
3.765714872369533e-9
2.766219262693374e-9
2.605650460103513e-9
2.7537345156907104e-9
3.1395545752740675e-9
3.81422197425564e-9
1.5962106839445813e-8
3.2416754313565614e-8
1.9898210696755467e-8
1.8261545374851012e-8
2.015491745621165e-8
2.4646954269413752e-8
3.260007637122545e-8
4.589344976652838e-8
6.542735380464885e-8
8.296062760618831e-8
8.622716083350159e-8
6.209190133924087e-8
3.435704997994455e-8
1.9766874460976013e-8
1.3200843066118545e-8
1.0570566929850306e-8
9.065514303257764e-9
6.384257889255821e-9
2.301234999146498e-9
1.0289594679779178e-9
7.606275589295585e-10
1.1123822787994121e-9
2.6909216132615223e-9
9.105050313653262e-9
2.044317191958592e-8
1.1047776311850756e-8
9.257534050929015e-9
9.464673459113985e-9
1.093851446850812e-8
1.3990241102406957e-8
1.985960027960736e-8
4.1008394489682206e-8
5.3209374836378805e-8
2.8060488162794522e-8
2.3430968077338657e-8
2.3541634668104247e-8
2.626115443313281e-8
3.168130640007192e-8
3.975047283377626e-8
4.555191772462035e-8
4.134129450789802e-8
3.272974736657112e-8
3.174260397722258e-8
1.8719934320992695e-8
1.1512626327123881e-8
6.85085494503071e-9
5.008938932339555e-9
4.3237764952507825e-9
3.482557292818579e-9
1.2869722016551125e-9
4.771632814094059e-10
2.159056014266285e-10
1.371597400621973e-10
3.2911419543166357e-10
1.606362148112687e-9
5.217943935532849e-9
2.9196460217483364e-9
2.439192747873421e-9
2.4345839385101847e-9
2.6891359580069934e-9
3.208607886086499e-9
4.116242717745965e-9
1.5190997702000084e-8
2.629592765651263e-8
1.6237197220669488e-8
1.5547636406108555e-8
1.7951964511996535e-8
2.3204616751643146e-8
3.283472078882982e-8
4.9214041747515235e-8
6.894665572160743e-8
7.618106336462164e-8
7.30359898066935e-8
6.984414671496016e-8
3.785991762285168e-8
2.1247424130293147e-8
1.3050734517278921e-8
9.90941880221418e-9
8.34318533972782e-9
6.728230038950116e-9
2.6339333489498455e-9
9.874851307195633e-10
5.56226864804645e-10
6.559026750803176e-10
1.6118764956144108e-9
5.544839186734714e-9
1.9233296733838058e-8
9.725528709478205e-9
7.76423596239925e-9
7.71261709902536e-9
8.672350866341204e-9
1.0732574496791996e-8
2.923009706760057e-8
4.940384597433278e-8
2.6931232044789378e-8
2.2187248141099706e-8
2.1890007952632047e-8
2.3681563041475444e-8
2.732074032351478e-8
3.3044112573144973e-8
4.02245876016577e-8
4.464892726132738e-8
4.163291678200137e-8
3.4610160799759266e-8
2.952434942493386e-8
1.8368220111377726e-8
1.1417786043373673e-8
7.046492459497197e-9
5.358813622195284e-9
4.7503191838271635e-9
3.0711859489811897e-9
9.526756102516475e-10
3.111057229516181e-10
5.3195721347098627e-11
5.901270302386451e-11
2.500514344796298e-10
3.0294553396527024e-9
3.386722218358144e-9
2.4940935373668294e-9
2.3509200479876697e-9
2.484479547370187e-9
2.8313163267739333e-9
3.436988652019663e-9
1.4588568669381758e-8
2.983672320874271e-8
1.8415440103033827e-8
1.6982111333572108e-8
1.8826275490380273e-8
2.3120559882599332e-8
3.0707627377991824e-8
4.339962090761314e-8
6.208059392724361e-8
7.886965641291357e-8
8.206610965635433e-8
5.9201093321240595e-8
3.266389515721689e-8
1.8756816268848563e-8
1.2526920014745707e-8
1.003458181290225e-8
8.597343851216963e-9
6.069407689093324e-9
2.1908240033133796e-9
9.800125396224793e-10
7.264809559316624e-10
1.064577745951529e-9
2.570984977491941e-9
8.673099880493587e-9
1.9599585931974133e-8
1.0568472484135e-8
8.848737193455143e-9
9.045865360368283e-9
1.0457520030858386e-8
1.3383355136772353e-8
1.9017596812530826e-8
3.9068690511752774e-8
5.060103413440217e-8
2.6620932699495645e-8
2.2177665964071944e-8
2.2226198801267526e-8
2.471455399824985e-8
2.968644677628867e-8
3.7037559509552627e-8
4.217696220564011e-8
3.799200591853037e-8
2.974466349846619e-8
2.8643278713952917e-8
1.689681653865297e-8
1.015359829239981e-8
5.996771987363312e-9
4.37862561425497e-9
3.776923229622533e-9
3.0403917890190436e-9
1.124715133178948e-9
4.197114940685188e-10
1.9091583519262126e-10
1.1946547671786107e-10
2.814449829459344e-10
1.3861669553234067e-9
4.47803577734368e-9
2.5128446431179653e-9
2.101409229341926e-9
2.0972251123169587e-9
2.314890285193584e-9
2.758797030041091e-9
3.5333020973177073e-9
1.3415682926376047e-8
2.3551017290873926e-8
1.470166630267857e-8
1.4204325595438255e-8
1.653116246294298e-8
2.1523618563353228e-8
3.0660649080338716e-8
4.622446969351049e-8
6.499290971883449e-8
7.192425721359898e-8
6.912117690273298e-8
6.626925609411506e-8
3.585897280301427e-8
2.0069757575610708e-8
1.2318023656165511e-8
9.355207767139278e-9
7.870606782462524e-9
6.35341132154207e-9
2.496427602802852e-9
9.347135629441584e-10
5.270856674503982e-10
6.233731222790166e-10
1.5298912662866392e-9
5.244319475712206e-9
1.83286496481469e-8
9.253608409213044e-9
7.376900228185993e-9
7.324925074617547e-9
8.236783214430713e-9
1.0197041272075847e-8
2.7660577201967124e-8
4.6682944895247926e-8
2.5393905143215896e-8
2.0870312067249907e-8
2.0537199701928376e-8
2.214733085447177e-8
2.5444038326434906e-8
3.060484032635744e-8
3.700503857809853e-8
4.078292017894254e-8
3.771119111010102e-8
3.0969434873612686e-8
2.6272471680987517e-8
1.6407656711129515e-8
1.0034337611581666e-8
6.1734518348136805e-9
4.692403587850707e-9
4.162096912660315e-9
2.680678786515452e-9
8.345910759765196e-10
2.751562901683382e-10
4.8268892545130375e-11
5.415891205055034e-11
2.0866590700627182e-10
2.6260328920821577e-9
2.9142504777656524e-9
2.154208051353381e-9
2.0326349650866392e-9
2.1483052042393475e-9
2.4471431369564727e-9
2.968115994850341e-9
1.2865593271313838e-8
2.6565711186606052e-8
1.6532360739893614e-8
1.5360384219343142e-8
1.71461579258187e-8
2.1197044235539294e-8
2.8334886713240287e-8
4.029224367162642e-8
5.7919329104864174e-8
7.372235569509082e-8
7.676044923568194e-8
5.562110589204155e-8
3.056572610871878e-8
1.75088235177883e-8
1.1687128711999238e-8
9.363267446458488e-9
8.011310895341166e-9
5.681860033451231e-9
2.0551287908539766e-9
9.184207277670802e-10
6.818553811475713e-10
1.0003822964991726e-9
2.410909153385537e-9
8.101108259033075e-9
1.8529743957700818e-8
9.955683581187186e-9
8.32369213778334e-9
8.505984543119971e-9
9.834698134100519e-9
1.2592636428843289e-8
1.7910374932330584e-8
3.660409314356074e-8
4.73321962986112e-8
2.482142308986901e-8
2.0615119421868344e-8
2.0592986611434505e-8
2.2805855487339836e-8
2.7244764877875238e-8
3.375452613671403e-8
3.815933748884448e-8
3.408487721177644e-8
2.634055304597889e-8
2.5000226971483847e-8
1.468176120811153e-8
8.415763683640427e-9
4.914925290504516e-9
3.5818960597412517e-9
3.0851973846283265e-9
2.4822461276454053e-9
9.207687444761154e-10
3.475809555762537e-10
1.5984695827733196e-10
9.800470269454016e-11
2.230083290002875e-10
1.1116615967234406e-9
3.561821103503787e-9
2.00649286155091e-9
1.6799303879035729e-9
1.6759458880864031e-9
1.8475480443782333e-9
2.197394520902342e-9
2.8065021774072334e-9
1.1200861287306752e-8
2.0129849937920152e-8
1.2788161745124673e-8
1.253023217007835e-8
1.4759960450889941e-8
1.942702834056185e-8
2.7947624210415067e-8
4.2491763614777785e-8
6.005270605437698e-8
6.660531316496142e-8
6.423109099366315e-8
6.178567681595265e-8
3.335490072001486e-8
1.860802187268789e-8
1.140981379523009e-8
8.667638625725172e-9
7.28527201202576e-9
5.888649401540418e-9
2.325603791155177e-9
8.690140686757948e-10
4.905112689516673e-10
5.820957565009652e-10
1.4262155471510075e-9
4.8673114597087825e-9
1.7187649018101162e-8
8.660920727878857e-9
6.891074007553528e-9
6.838729337989223e-9
7.690270012187773e-9
9.524358997054529e-9
2.570008161591314e-8
4.3290961764317895e-8
2.3480659821756393e-8
1.9235244816463156e-8
1.8863116733331558e-8
2.0257425892016786e-8
2.314607750849917e-8
2.763912911965388e-8
3.311878316267251e-8
3.614204984773823e-8
3.302178504331255e-8
2.663319190586972e-8
2.2384787286353798e-8
1.4007432294022321e-8
8.280714090614896e-9
5.06883940855288e-9
3.848023010396687e-9
3.4145103055890383e-9
2.19007613955002e-9
6.865105353687068e-10
2.3000097879448812e-10
4.233228654511733e-11
4.729678874939477e-11
1.5800405542136453e-10
2.1175103902393835e-9
2.329825241906883e-9
1.7308230436712477e-9
1.6351965918760572e-9
1.7281511357389724e-9
1.9669144970930966e-9
2.3821826474905253e-9
1.071165467134698e-8
2.2488310134159565e-8
1.4186876333190369e-8
1.3339573209928163e-8
1.505113369098143e-8
1.879573033966082e-8
2.536776347676124e-8
3.6398560373462424e-8
5.2698595850814983e-8
6.727908962152068e-8
7.014682154558e-8
5.110722634638486e-8
2.7938967696954633e-8
1.596080079913663e-8
1.0647783884632911e-8
8.533215067083706e-9
7.2887247418262825e-9
5.200034586827388e-9
1.8860949541426913e-9
8.418022884777885e-10
6.262161228237787e-10
9.20177858732922e-10
2.2116090555002056e-9
7.393728819040135e-9
1.718092732475439e-8
9.188186559637632e-9
7.667648998824026e-9
7.83188068774541e-9
9.05696878703893e-9
1.1604575618049494e-8
1.652488384909267e-8
3.354023534984741e-8
4.326941631393793e-8
2.25926862035285e-8
1.8690421473250962e-8
1.859836107592123e-8
2.0505659207827854e-8
2.435928848721116e-8
2.99771403343449e-8
3.369818377271444e-8
2.997298427632511e-8
2.306526016451162e-8
2.119571906839323e-8
1.2045371310308764e-8
6.166316428589764e-9
3.5486759414548017e-9
2.578029700428513e-9
2.2127467628968683e-9
1.7832134944891771e-9
6.676636520262388e-10
2.580808422160491e-10
1.217592058994754e-10
7.216424179520159e-11
1.5062062520171796e-10
7.656199163655219e-10
2.433911703050945e-9
1.3782324662917362e-9
1.1548893983000059e-9
1.150369765518546e-9
1.2642364747175402e-9
1.4967950083044106e-9
1.9001094173207685e-9
8.450281422468189e-9
1.5898402440509057e-8
1.0421274888457726e-8
1.0457375737818057e-8
1.2563296897014141e-8
1.6820648248736425e-8
2.4564765760332954e-8
3.782450425558288e-8
5.3880663004040956e-8
5.999123972097019e-8
5.8159311663860783e-8
5.613758199839422e-8
3.020664518269599e-8
1.6791807350576287e-8
1.0286918428229927e-8
7.818470184590423e-9
6.5645655720019555e-9
5.314021669664781e-9
2.1126568245528103e-9
7.873634348380845e-10
4.4502321601463414e-10
5.305482128382304e-10
1.29714628394826e-9
4.401610923785366e-9
1.574923932674214e-8
7.918347415965964e-9
6.284527308271479e-9
6.232443100655455e-9
7.008938672533389e-9
8.685453757510212e-9
2.3263394882197998e-8
3.907362832608962e-8
2.1106737003802503e-8
1.7214788755561652e-8
1.680660031552621e-8
1.7955890186571107e-8
2.0381501972711156e-8
2.4126562808111936e-8
2.8597518223859036e-8
3.0839342095573e-8
2.776773024923433e-8
2.188987208229435e-8
1.8026468232426432e-8
1.1098782819927682e-8
6.0348199382215755e-9
3.667416617896626e-9
2.7756054782947848e-9
2.461864104765285e-9
1.5755591718097228e-9
5.014957723395835e-10
1.7356982614557688e-10
3.548280381289051e-11
3.755149948272368e-11
9.550890943379044e-11
1.4713814477291437e-9
1.6088889253123383e-9
1.2036343085406142e-9
1.1387070907502925e-9
1.2026237270577655e-9
1.3660507804681276e-9
1.6492630207048112e-9
8.020823516846623e-9
1.741914341657687e-8
1.1274512841326387e-8
1.082861227627925e-8
1.244477811689456e-8
1.580226402287583e-8
2.165816066920027e-8
3.151357201486253e-8
4.613553257210427e-8
5.921140577222772e-8
6.191994630637936e-8
4.538792220276594e-8
2.4643188162567316e-8
1.4043309392865704e-8
9.365567454316582e-9
7.511228561843737e-9
6.402623351664017e-9
4.601714947673235e-9
1.6754535312103754e-9
7.46634311051097e-10
5.57018619206417e-10
8.202738000061094e-10
1.9645015921074372e-9
6.524603329330198e-9
1.5473072160598756e-8
8.225977324114591e-9
6.848220552326716e-9
6.990926465646204e-9
8.086862580178806e-9
1.0371312924377388e-8
1.4792960314063645e-8
2.9740488551827285e-8
3.8232968441900714e-8
1.984694692340759e-8
1.6343317116502564e-8
1.620758661203102e-8
1.7830434817551768e-8
2.1172794053878986e-8
2.616261229715147e-8
2.9906322522150886e-8
2.7721088323717588e-8
2.3248331021653597e-8
1.9531972096258674e-8
7.956791211048785e-9
3.19714914653916e-9
1.8516351423248814e-9
1.3349587417986568e-9
1.1335868137461373e-9
9.269268598157216e-10
3.6228128876215924e-10
1.5190346544533066e-10
7.958488006096526e-11
4.534962964235245e-11
6.244882620506705e-11
3.2832616096476835e-10
1.0585468513464015e-9
6.045936633178939e-10
5.050523101708987e-10
4.985703177582138e-10
5.403889888016989e-10
6.276686268851328e-10
7.769798629167575e-10
5.07704652264869e-9
1.0727511678030872e-8
7.525203666141314e-9
7.91462649730897e-9
9.859374861418172e-9
1.3598159707880656e-8
2.0360463578264923e-8
3.199669552197681e-8
4.617962218208977e-8
5.178938970904714e-8
5.064144624672613e-8
4.900204106409937e-8
2.6236462462950684e-8
1.453696951424982e-8
8.90291837753906e-9
6.773985023454548e-9
5.68200304531041e-9
4.606485754440911e-9
1.8472153017325407e-9
6.860268497369578e-10
3.885276784939045e-10
4.661873462236714e-10
1.1366739697958395e-9
3.8286716258965445e-9
1.3929220301223472e-8
6.986055958203747e-9
5.5268354820881335e-9
5.476364962162062e-9
6.159602187963307e-9
7.639248865453728e-9
2.023953120548381e-8
3.3840641656732e-8
1.8172631484967233e-8
1.4736608685534404e-8
1.4313855989487552e-8
1.5219190647954383e-8
1.7193167190399862e-8
2.0260633402220875e-8
2.395789588102316e-8
2.596505891603156e-8
2.3805984678139253e-8
1.9539867360324175e-8
1.493728034652686e-8
7.064130204612162e-9
3.107673002552499e-9
1.9004841765775576e-9
1.4248272118002293e-9
1.2599267131165008e-9
8.177516120732213e-10
2.749157355428366e-10
1.0591335173239122e-10
3.018919012818943e-11
2.3123757743586083e-11
1.4964564007959665e-11
6.39501968619879e-10
7.22594390843767e-10
5.485969864434182e-10
5.194935169903199e-10
5.462219982309267e-10
6.152964559866525e-10
7.339328152947326e-10
4.679827325536563e-9
1.1168262094576974e-8
7.688730635640541e-9
7.733035084371643e-9
9.224130148601118e-9
1.2089966530307064e-8
1.7035393274985216e-8
2.5392123816655424e-8
3.7884169156981206e-8
4.912159830923519e-8
5.1716634535403016e-8
3.810846105363034e-8
2.049932721039608e-8
1.1672722166036467e-8
7.789990609538591e-9
6.259543126748953e-9
5.323509742649114e-9
3.860738792297844e-9
1.413072478421721e-9
6.286148650439382e-10
4.710542548939848e-10
6.958968432590668e-10
1.6587685675896483e-9
5.462387747801511e-9
1.3297714628774071e-8
7.016779177325847e-9
5.82377514603363e-9
5.941361391166411e-9
6.876327793914789e-9
8.831049934657022e-9
1.2625494630601642e-8
2.5040768442543445e-8
3.2026635046666115e-8
1.6507498462336444e-8
1.3552696821113474e-8
1.3483876449029234e-8
1.5040571645280702e-8
1.8447215361961546e-8
2.4205684422613196e-8
2.948672167587462e-8
2.5553150010942357e-8
1.8138956041305562e-8
8.45303314857164e-9
2.4053122812193673e-9
1.0408653056200401e-9
6.06189223645943e-10
4.2403229507394924e-10
4.383857079524833e-10
6.463420030458889e-10
3.378091313683331e-10
9.422510036810462e-11
3.6671596531499776e-11
2.7391586704092654e-11
5.815829164501902e-11
2.3672793122714674e-10
6.90145895476293e-10
4.068181566896264e-10
3.5425432830349175e-10
3.662000540537032e-10
4.205709795653109e-10
5.26298950177634e-10
7.153546048129886e-10
1.271476296554931e-9
4.744528136980071e-9
4.128071770173421e-9
4.896636316941384e-9
6.6137374496756695e-9
9.686616881144234e-9
1.5200656148775575e-8
2.477761376208964e-8
3.663068947605145e-8
4.1686326638772624e-8
4.138579795809778e-8
3.997359740678536e-8
2.1216037098703295e-8
1.1739922493694026e-8
7.203850497459244e-9
5.496255605815599e-9
4.609338869675693e-9
3.740665923302163e-9
1.5165491963631061e-9
5.605177184057373e-10
3.184811348370069e-10
3.8580165032737194e-10
9.373757758271943e-10
3.127086801164961e-9
1.1616435214558765e-8
5.812196282932112e-9
4.579433626200856e-9
4.533192389086094e-9
5.100652895373096e-9
6.334092734988876e-9
1.6496702569891347e-8
2.738176953870188e-8
1.4585351739498974e-8
1.175995875376447e-8
1.1408785378325442e-8
1.2205237357871e-8
1.4053617119916008e-8
1.724050046646491e-8
2.1700132395482712e-8
2.401797050637462e-8
1.9597045808485346e-8
1.4566956721851806e-8
5.87740309567027e-9
1.8162528990409508e-9
8.747460266139022e-10
5.415558614324301e-10
4.13973634710816e-10
5.160780838473163e-10
6.242552331837217e-10
1.7504622307969162e-10
4.4551598204543563e-11
1.0397662846585485e-11
4.199168346277776e-12
4.209212381934292e-11
3.5887766447273677e-10
3.6593265056523926e-10
2.870217979003158e-10
2.8093417833962304e-10
3.0623684240099865e-10
3.6109154774262976e-10
4.567850381064053e-10
7.991020619394162e-10
3.849984894983131e-9
3.4634516573173052e-9
4.054401916903207e-9
5.361164573305089e-9
7.591368508626511e-9
1.1370847862634489e-8
1.7806588010487644e-8
2.7585924302262293e-8
3.659447283233609e-8
3.9162677100103006e-8
2.8821102844821483e-8
1.5281290905449414e-8
8.747239242483959e-9
5.863467887910508e-9
4.737630744040397e-9
4.022238183196656e-9
2.947417160772999e-9
1.0866037268968355e-9
4.826353146359794e-10
3.6445546822613463e-10
5.411853360213531e-10
1.2815542367355371e-9
4.1730013171551774e-9
1.0506096107214028e-8
5.492425242113234e-9
4.541469823090935e-9
4.630667523066413e-9
5.364990702102431e-9
6.9057671762855385e-9
9.908803296159822e-9
1.925520028922134e-8
2.452276823709734e-8
1.2609123579338076e-8
1.0433255425668108e-8
1.036835581281372e-8
1.0538574956283567e-8
1.0361570064489936e-8
1.1597054581722093e-8
1.4785872703971005e-8
1.736093634181964e-8
1.845046303717146e-8
1.1986938130394083e-8
5.299819609537809e-9
3.6261895809129184e-9
2.9250701645223457e-9
2.498485066125846e-9
2.516755091000992e-9
1.9315187818341542e-9
6.363075133633128e-10
2.1800566707820888e-10
9.111120244591321e-11
6.649623132577523e-11
1.9421853447393884e-10
9.515055266205008e-10
2.7245301837810474e-9
1.5917530450495171e-9
1.3651323684110787e-9
1.386206898125816e-9
1.5557643392229508e-9
1.8890019587236653e-9
2.472168705313373e-9
4.526703374298668e-9
2.4539763145323676e-9
1.4997798705808082e-9
2.033454868539721e-9
3.214899486732868e-9
5.3377623282600175e-9
9.221830753458144e-9
1.6165397448860904e-8
2.5100180797547116e-8
2.949934915314373e-8
3.0166954607991124e-8
2.8606052190041978e-8
1.4871591140078063e-8
8.270503706395523e-9
5.126943268558412e-9
3.944490516160281e-9
3.3201623588813635e-9
2.6915796157588612e-9
1.1054462850172122e-9
4.0565859234658996e-10
2.319220575561394e-10
2.854258180442052e-10
6.902788109468615e-10
2.2732626068832665e-9
8.664820431082942e-9
4.328672413893829e-9
3.393448698271037e-9
3.356252839994207e-9
3.780180753778439e-9
4.7053363521410986e-9
1.1892059829368172e-8
1.9566505814868734e-8
1.0382649172349321e-8
8.396839404087717e-9
7.949532617949503e-9
7.303976883566671e-9
6.4885819326303265e-9
6.875380856811155e-9
9.164623162307673e-9
1.2964421130550865e-8
1.6353028948244434e-8
1.8242041192193204e-8
1.088311831518682e-8
5.428177912310213e-9
4.165746335230879e-9
3.280260425769756e-9
2.8092049224276475e-9
2.7577282412649264e-9
1.5788433262406743e-9
4.501406817313407e-10
1.3207235805072206e-10
1.1241897432225787e-11
2.7623169515985322e-11
1.5622859056712908e-10
1.7425204100324843e-9
1.6879902274692418e-9
1.3003808646677867e-9
1.2508086850234104e-9
1.3395044814803016e-9
1.5446394557532837e-9
1.898469083972993e-9
5.756073371494256e-9
7.20495424318871e-9
2.2235212529094285e-9
1.4947927642819874e-9
1.893655986969469e-9
3.0283940515672287e-9
5.1857572873153e-9
9.096138345807617e-9
1.5375824342092343e-8
2.162250233420261e-8
2.4169039130756918e-8
1.7121426035468262e-8
8.747311251292987e-9
5.133608640559598e-9
3.5168100492522817e-9
2.905203314985218e-9
2.478035967258341e-9
1.832550798970085e-9
6.819424959424086e-10
3.0312104161340355e-10
2.3287254902431434e-10
3.4918231408767443e-10
8.180428661233955e-10
2.6219076184625622e-9
6.890851616780345e-9
3.5630035460883664e-9
2.9340195317767918e-9
2.9928065542290517e-9
3.4770628574825787e-9
4.4969712965297735e-9
6.497568663019991e-9
1.1967947837713072e-8
1.4546900937981478e-8
5.496566808344761e-9
3.159097742953671e-9
3.0981560218280564e-9
4.4437462456432754e-9
7.496261588287593e-9
1.3236074024291147e-8
2.145443259660587e-8
2.7519935410217888e-8
2.9585387239251213e-8
2.222357753369556e-8
1.1350073819661831e-8
8.594994865254848e-9
6.657159282609006e-9
5.353145720612693e-9
5.046950289732638e-9
3.799277754213541e-9
1.2753535500429425e-9
4.539775577317821e-10
1.9312168163798883e-10
1.2856964829547414e-10
3.65240698712685e-10
1.879510526304412e-9
5.19183185570385e-9
3.0775369013644083e-9
2.6504569327032644e-9
2.6895076879455323e-9
3.0081469572606226e-9
3.6317507149080663e-9
4.7157777586228485e-9
1.3382124092469148e-8
1.86047501642209e-8
9.728388320188492e-9
7.479690140807768e-9
5.868372853983718e-9
5.003337445788049e-9
5.7726033321449234e-9
8.814471208239015e-9
1.3534763724379062e-8
1.6367184314918207e-8
1.7511059759014266e-8
1.4908273942919867e-8
7.0822906239712526e-9
3.96597795184141e-9
2.5831646464848636e-9
2.0707191885827997e-9
1.8051056805768222e-9
1.447427517248773e-9
5.992613514750394e-10
2.1689439118497482e-10
1.2618060174000126e-10
1.6060606156645824e-10
3.849850818444e-10
1.2430862766492407e-9
4.887564379706719e-9
2.445451779206625e-9
1.907248742312848e-9
1.887696186126455e-9
2.134099993361576e-9
2.6728541566984937e-9
6.097718601415942e-9
6.627613339823809e-9
2.1359166006375114e-9
1.70122153782106e-9
2.288643632936352e-9
3.579716345335232e-9
5.840997074993992e-9
9.683372751954284e-9
1.5813391364545275e-8
2.3577880812665382e-8
2.9590646391320993e-8
3.2138809836842694e-8
2.1136246137686874e-8
1.1969081419521672e-8
9.744212056937714e-9
7.263562618747696e-9
5.967079570725337e-9
5.654616804702598e-9
3.1799784611703487e-9
9.36132639315016e-10
2.8953660028606456e-10
2.9354504730731595e-11
7.603200403191652e-11
2.700792590190805e-10
3.5091776748634645e-9
3.289388334124784e-9
2.5734438582170093e-9
2.484997316531811e-9
2.6606820423855094e-9
3.0599342798888263e-9
3.743180703382039e-9
1.2629852333415942e-8
2.1843666637145167e-8
1.180595309793848e-8
9.74721934924217e-9
9.673743308149756e-9
1.048743337272913e-8
1.1623938767677988e-8
1.2279251497425709e-8
1.2397175511420765e-8
1.1949554077676534e-8
1.1160491868472693e-8
5.221671544155565e-9
1.7804978134414274e-9
8.775179737490949e-10
6.049969663656336e-10
5.885987488602037e-10
7.801173001229189e-10
5.764407890768353e-10
2.1009450591554026e-10
9.486967985866969e-11
7.750603358182763e-11
1.1549006305629067e-10
2.546009593633973e-10
7.82076048571986e-10
2.165939263179811e-9
1.1110348004507573e-9
9.177619636310914e-10
9.474050222707393e-10
1.1210765592254132e-9
1.4858952530684804e-9
2.2159836821101223e-9
5.990530032065685e-10
3.56917034220262e-9
3.548315868632606e-9
4.4556378615036685e-9
6.206737568941635e-9
9.246802507341608e-9
1.4596078892412678e-8
2.3784802844215117e-8
3.619537047481819e-8
4.456035204555042e-8
4.6220752162239646e-8
3.5710132333711985e-8
1.926290768217494e-8
1.513714682094049e-8
1.1494907590862248e-8
9.092372421138118e-9
8.486461947569227e-9
6.265819802554882e-9
2.1024721136206003e-9
7.650057767526917e-10
3.2860772153674223e-10
2.063642274212067e-10
5.753490185174005e-10
3.0950689603207154e-9
8.120785450098159e-9
4.914611127222129e-9
4.265441266087807e-9
4.33697388891372e-9
4.84760861091075e-9
5.838066770846359e-9
7.54983709437158e-9
2.239199739210515e-8
3.1425824388854605e-8
1.675280204282567e-8
1.411409286103259e-8
1.4381411940879395e-8
1.642173282333109e-8
2.055972476686953e-8
2.7157735085861045e-8
3.2239571151672156e-8
2.8765151791690854e-8
2.0916085870062536e-8
1.1053830794681505e-8
2.8893790038482703e-9
1.0370212237142679e-9
5.445700059066952e-10
3.5108284663879125e-10
2.7491468969690907e-10
2.736640043463416e-10
1.6837649695259633e-10
1.0128860116135783e-10
9.789204194161758e-11
7.855805635431653e-11
5.836414426834346e-11
1.2370647297614236e-10
6.762883376456426e-10
5.129130967776902e-10
5.001173557252772e-10
5.209860675289445e-10
5.762484584505327e-10
7.270095516019291e-10
2.040074485580496e-9
6.440052509278145e-9
5.093713128887278e-9
5.489693035879938e-9
6.831203238519619e-9
9.16687212935275e-9
1.3002956023176769e-8
1.9239824424380612e-8
2.8774449490233008e-8
4.035723321265392e-8
4.877527354182064e-8
5.1464415083398626e-8
3.3964585291147965e-8
2.030523978771981e-8
1.7023435810620423e-8
1.2527493440256987e-8
1.0222786708384354e-8
9.670007424850405e-9
5.2533826071104134e-9
1.5725955766544507e-9
5.017528714992798e-10
5.430719482412556e-11
1.5241056877468125e-10
3.838255281721325e-10
5.7998554075172065e-9
5.211110321803144e-9
4.162459403584596e-9
4.046610461845193e-9
4.341283985755844e-9
4.9903965164653405e-9
6.0913536224489894e-9
2.154602622775341e-8
3.7859230652696116e-8
2.087215401212111e-8
1.7552272306794703e-8
1.7734559693342738e-8
1.9800058171954614e-8
2.3806383128845726e-8
3.0176349539652917e-8
3.7388225909993395e-8
3.820865316204252e-8
3.174686013608406e-8
2.7616905172930982e-8
9.891398670412885e-9
4.117791679598885e-9
2.513660470114809e-9
1.866201476581834e-9
1.5222250525171196e-9
1.211783319443049e-9
4.790047184107828e-10
2.0626498044016141e-10
1.4356951785994394e-10
1.9509556975605148e-10
4.478232084943134e-10
1.3997219765465939e-9
4.143508734998925e-9
2.0535513192821407e-9
1.6388734188430333e-9
1.6332529695456588e-9
1.853213885720451e-9
2.3331197552545344e-9
3.265649168428063e-9
9.456596205451129e-9
1.7035882685676364e-8
1.1090196971587385e-8
1.1054003095641114e-8
1.3189547124964551e-8
1.7514459713021702e-8
2.5277381304889424e-8
3.842551619922092e-8
5.586636825527578e-8
6.725677476209282e-8
6.835879285590745e-8
5.202472888776064e-8
2.8973076874772034e-8
2.350611633401941e-8
1.789822627800358e-8
1.4121992374761889e-8
1.3218418011648184e-8
9.483599632128117e-9
3.164958695687871e-9
1.1738619735969893e-9
5.074332634808209e-10
3.01530871087377e-10
8.303395317907909e-10
4.7104265934758735e-9
1.1535506022112637e-8
7.178798234616811e-9
6.297490809458441e-9
6.426160876208671e-9
7.1862327804299344e-9
8.641747716546353e-9
1.1140826712277233e-8
3.414002359793978e-8
4.8363460566110985e-8
2.6271888266635956e-8
2.2506393483428367e-8
2.324928605302531e-8
2.680472058158987e-8
3.364033474663872e-8
4.3842374584095256e-8
4.974119395461414e-8
4.2819318999911796e-8
3.376504158110363e-8
4.021479581775672e-8
1.9073153881082842e-8
7.03694164120561e-9
3.818215807684671e-9
2.717367420155734e-9
2.1543834509247507e-9
1.8327051868414804e-9
8.713757998525191e-10
3.2528897401004116e-10
1.8104854095424434e-10
2.0262642197251234e-10
4.632252393776927e-10
1.455135323300409e-9
6.142183598268425e-9
3.099099895982696e-9
2.3346101160375544e-9
2.2613450428179563e-9
2.5065051609443005e-9
3.072737219871593e-9
1.0415020799057281e-8
2.1631838482074253e-8
1.373263101352843e-8
1.2773712288659165e-8
1.4229498090619785e-8
1.7459961595821355e-8
2.2981205196258978e-8
3.1926482628114356e-8
4.5376866339953636e-8
6.154578086184044e-8
7.328791738146874e-8
7.654221489559039e-8
4.9050467921266636e-8
3.045851538579083e-8
2.648620692628866e-8
1.9656781134870874e-8
1.6095027948961112e-8
1.5300902022245558e-8
7.914896736213395e-9
2.407918163659118e-9
7.894088813215812e-10
8.755673439120077e-11
2.756657926469535e-10
4.741409042804112e-10
8.733916112209894e-9
7.491980774977056e-9
6.146437664199672e-9
6.0307661467049685e-9
6.491376541980951e-9
7.465129280301305e-9
9.098488377508764e-9
3.314514761308126e-8
5.859417956957996e-8
3.278668074297471e-8
2.8064182486139003e-8
2.8885991021194477e-8
3.294210426531267e-8
4.063196213126009e-8
5.305121114625537e-8
6.730233602867259e-8
6.933235656453078e-8
5.904100349565033e-8
5.664262411852159e-8
2.4507405710723663e-8
1.0421082568751935e-8
6.3054929626791634e-9
4.722929899286498e-9
3.8181133480417405e-9
3.078435041102693e-9
1.2552388186457054e-9
5.378639429985622e-10
3.908469726095865e-10
5.604643953670688e-10
1.279093513291704e-9
3.887498867462934e-9
1.2545277128699618e-8
6.137009061294115e-9
4.85923904789609e-9
4.857601091545384e-9
5.56360160601489e-9
7.109721157930637e-9
1.0166028785646875e-8
2.272300363290303e-8
3.625998644627484e-8
2.15724814134217e-8
2.0014519241269602e-8
2.2463062143066724e-8
2.824036678822624e-8
3.8796122324095907e-8
5.6544286424774634e-8
8.013738175452613e-8
9.608815612851813e-8
9.713760240101072e-8
7.10361095128238e-8
4.061456870003329e-8
3.4194398166706655e-8
2.6539622988169296e-8
2.1032921297038988e-8
1.9862056230802847e-8
1.3666349485245198e-8
4.536756461857654e-9
1.717676868063247e-9
7.464071990632121e-10
4.1626632641323256e-10
1.1337807890025593e-9
6.896979011545505e-9
1.542458420637936e-8
9.961570797610522e-9
8.86235921333462e-9
9.090029807411052e-9
1.0178239164829687e-8
1.222683801823824e-8
1.5715946049128856e-8
4.9469261881157984e-8
7.01323614841188e-8
3.869025371949055e-8
3.369150069651003e-8
3.543056895502863e-8
4.175019035982446e-8
5.385524098317304e-8
7.22112551807586e-8
8.286774103471306e-8
7.256237183470144e-8
5.999653386274991e-8
7.306877007233071e-8
3.8753182133266e-8
1.4762450721131147e-8
7.86111408517189e-9
5.584804671517402e-9
4.400200537598287e-9
3.701472675820884e-9
1.8486091762923945e-9
6.771601415609914e-10
3.8131590372250303e-10
4.505851991729387e-10
1.030736285903184e-9
3.1419201703415842e-9
1.3737266338441025e-8
7.177944526687839e-9
5.323794078785505e-9
5.144531548355868e-9
5.721551249810648e-9
7.066748754166908e-9
2.1136601999785838e-8
4.141892736353536e-8
2.5029521023974307e-8
2.2224075994013133e-8
2.3732427361613487e-8
2.7970916151242192e-8
3.541561957644957e-8
4.742716563641791e-8
6.530365359516852e-8
8.693840164874217e-8
1.0344943011784574e-7
1.0841716554753184e-7
6.624145712386844e-8
4.2611125889165736e-8
3.8853393264962944e-8
2.9530245776227646e-8
2.4401051753569632e-8
2.3332751439994594e-8
1.131979045331555e-8
3.518077740882891e-9
1.1872847390040089e-9
1.3299990921548688e-10
4.789555110170376e-10
4.845066305230476e-10
1.2310172461620627e-8
1.0160925845471111e-8
8.626250042266371e-9
8.56760053206141e-9
9.26514885831679e-9
1.0666379667796879e-8
1.2983824755359039e-8
4.833766993562624e-8
8.527344039178705e-8
4.820111257645191e-8
4.1850867010990136e-8
4.374920443245159e-8
5.084269540207283e-8
6.420908456943057e-8
8.605592088352808e-8
1.1046315599747941e-7
1.1243497193165331e-7
9.664159258050041e-8
9.850906581711599e-8
4.307646706178526e-8
1.7824469552090452e-8
1.0553244333960427e-8
7.84280151566641e-9
6.25666295883838e-9
5.1431473038150454e-9
2.22126472388969e-9
9.452879455800521e-10
6.982219380785888e-10
1.0139784749147276e-9
2.2729745773870043e-9
6.683870076890814e-9
2.3784073494564462e-8
1.1512596235812013e-8
8.961124069843491e-9
8.92273315030871e-9
1.023770640406058e-8
1.3159256625437918e-8
1.900547473754297e-8
3.9183317097430824e-8
6.089101154733912e-8
3.497127778601467e-8
3.136749798645058e-8
3.4089013466920813e-8
4.149554945648764e-8
5.519407986093994e-8
7.810451798570829e-8
1.0901618202314664e-7
1.3182677385167286e-7
1.3427530965946008e-7
9.251350528576059e-8
5.437295204352792e-8
4.7858921295428155e-8
3.843983318588714e-8
3.0767856819411244e-8
2.9418000439829613e-8
1.9060023373543178e-8
6.324842954781597e-9
2.4542838408882196e-9
1.0724710759509108e-9
5.522615631385884e-10
1.481604841409982e-9
9.923983395456144e-9
1.971854268984389e-8
1.337156683758564e-8
1.2115000100667764e-8
1.2513005213575539e-8
1.4040166500932124e-8
1.6851892047921474e-8
2.159166577386789e-8
6.96630401310501e-8
9.805763190476686e-8
5.47990647807453e-8
4.840815030940098e-8
5.172964697386331e-8
6.219312044853177e-8
8.223605778156964e-8
1.1250120273533768e-7
1.2784981582599213e-7
1.1164005081655304e-7
9.493372819394753e-8
1.1754296255503004e-7
6.539533554278405e-8
2.4019702108019558e-8
1.2377892389900322e-8
8.671415128724924e-9
6.753017929107298e-9
5.628882382291094e-9
3.0462269198866474e-9
1.107155142747336e-9
6.29052920657726e-10
7.635827326593809e-10
1.7197142013135102e-9
5.056095716435356e-9
2.2550059333907286e-8
1.262604304057852e-8
9.140672350572993e-9
8.773350608069621e-9
9.755853868416876e-9
1.2096448861346765e-8
3.4285226401810644e-8
6.629693169666769e-8
3.934783934476283e-8
3.4100141620344705e-8
3.55633103257465e-8
4.089734543340991e-8
5.0460859279848114e-8
6.580819656709062e-8
8.846935546373918e-8
1.163262258117882e-7
1.3937505326280912e-7
1.4811324870573655e-7
8.534973495259609e-8
5.7005608090690145e-8
5.5052929752939714e-8
4.354433157592473e-8
3.6507077505643166e-8
3.492140590731327e-8
1.5655203399774162e-8
5.0204182416864525e-9
1.7533277281975712e-9
1.987308594435313e-10
8.220307331584924e-10
2.828547739978987e-10
1.610407086450744e-8
1.3224897442396947e-8
1.1731318681843577e-8
1.1839146285139518e-8
1.2884594892421537e-8
1.4859157556188872e-8
1.8066060322414836e-8
6.848892931609411e-8
1.1977075503465787e-7
6.824895760283876e-8
6.002865118987438e-8
6.364557266692444e-8
7.528353448864574e-8
9.721289558155867e-8
1.3317932494399198e-7
1.700679940127047e-7
1.6733324252156595e-7
1.4365595827399785e-7
1.5690933038190844e-7
6.779584431507676e-8
2.6434906184888712e-8
1.5077472568437218e-8
1.100801635629323e-8
8.640130207844084e-9
7.211680784424965e-9
3.406382426182093e-9
1.439497716721744e-9
1.0760424302503394e-9
1.5707909204839934e-9
3.44009133439597e-9
9.723833851038824e-9
3.821158352906799e-8
1.8741245051510397e-8
1.4229297094708425e-8
1.4070195436802303e-8
1.6148582708231386e-8
2.086197137317785e-8
3.042196860551069e-8
5.917478774789661e-8
9.209714536653682e-8
5.1907100358198416e-8
4.554752062014116e-8
4.8424301701535786e-8
5.7569421393451545e-8
7.465040872923974e-8
1.0308156066947462e-7
1.4227421508396432e-7
1.749022623775946e-7
1.817788427365827e-7
1.1605493224017411e-7
7.048250766557974e-8
6.531714612402619e-8
5.5191524125513973e-8
4.4910295491773996e-8
4.350805942532669e-8
2.5900731580953397e-8
8.688203938964361e-9
3.477174078885545e-9
1.5307673419597605e-9
7.097355736409853e-10
1.8490679858653861e-9
1.4217092518633974e-8
2.426430479438406e-8
1.7536647450313962e-8
1.6268005618808028e-8
1.6959243405601642e-8
1.9086985040692405e-8
2.2893789908820823e-8
2.922571361762465e-8
9.667239880760623e-8
1.340812648628647e-7
7.585834165372878e-8
6.794047993885012e-8
7.373585278377836e-8
9.041399722189593e-8
1.2241070133661756e-7
1.6940284974539228e-7
1.8648233145582713e-7
1.605657317696574e-7
1.3957956650652853e-7
1.7392623015780743e-7
1.0290159224244843e-7
3.515938701766579e-8
1.71980287338799e-8
1.1737924668060134e-8
9.003706606421408e-9
7.394481625882223e-9
4.465949370908063e-9
1.6279837057655965e-9
9.337940702092162e-10
1.157057771395951e-9
2.5443817454522172e-9
7.161203993225699e-9
3.164485914714548e-8
2.011467322663878e-8
1.4064559629747105e-8
1.3361458326224327e-8
1.4835167547958768e-8
1.845895749694165e-8
5.021565095160291e-8
9.737301725180404e-8
5.745405397998845e-8
4.893388804804212e-8
5.015538430902027e-8
5.659603266231892e-8
6.837275327945115e-8
8.715621766139397e-8
1.1467410357520789e-7
1.491012246918188e-7
1.8031919187648594e-7
1.9575092732192804e-7
1.0625609138778325e-7
7.399493600332745e-8
7.615436687240255e-8
6.398147762374028e-8
5.482391508360634e-8
5.1506293676545506e-8
2.1141589283861698e-8
7.103471057713013e-9
2.588937672873105e-9
3.028084825887228e-10
1.4161303374846453e-9
4.4919431970505246e-10
1.8931292090388636e-8
1.6645662879482618e-8
1.5628780877734077e-8
1.6108482893678015e-8
1.7682304994821026e-8
2.044578790800711e-8
2.482979116938444e-8
9.567903408867376e-8
1.6478609978745195e-7
9.465800305812047e-8
8.437822094108191e-8
9.079143473395946e-8
1.0944501802891262e-7
1.4475075418134883e-7
2.022064593720834e-7
2.5142840526426047e-7
2.352250845701195e-7
2.0193859278549513e-7
2.3474090980906082e-7
1.018121679563955e-7
3.634782557518394e-8
1.952858607862821e-8
1.3843729618015973e-8
1.0674497232321131e-8
8.935184553018363e-9
4.826118412019858e-9
2.0366010992274105e-9
1.539711032679631e-9
2.248185148483593e-9
4.779513479800418e-9
1.2885102260629808e-8
5.423525723005448e-8
2.878991952058315e-8
2.1087130397758536e-8
2.063772778498678e-8
2.3674511249515483e-8
3.075516455370064e-8
4.53411403229993e-8
8.312417277802515e-8
1.3161431351804723e-7
7.333910216028678e-8
6.320062018247243e-8
6.597047437493195e-8
7.683094058740506e-8
9.733345889542134e-8
1.3128336363544474e-7
1.7913499092521212e-7
2.2457452748688099e-7
2.4107544369425883e-7
1.412609261451665e-7
8.933329469944233e-8
8.752605397277327e-8
7.93034139999835e-8
6.629053343512294e-8
6.465311152601397e-8
3.4351197946853855e-8
1.187538056118697e-8
4.946495522163022e-9
2.2025495420684264e-9
8.865921611988474e-10
2.157590545437005e-9
2.036932196658373e-8
2.879325850576021e-8
2.2604311981851828e-8
2.1622969413228866e-8
2.2823872592313297e-8
2.57992450670175e-8
3.0930282725585936e-8
3.931587769344004e-8
1.3356864022873065e-7
1.8102816280706533e-7
1.0381734240544171e-7
9.436141395643864e-8
1.041386240202237e-7
1.304925455013662e-7
1.811600268523272e-7
2.5086378317438944e-7
2.6118768577503964e-7
2.2128637319884203e-7
1.9740330082015608e-7
2.411393894069189e-7
1.5705942269431346e-7
4.875324601663057e-8
2.200218925128763e-8
1.4370188029499828e-8
1.0830289084338084e-8
8.685054083610851e-9
6.013219568416547e-9
2.2575745595219625e-9
1.3105235053511027e-9
1.6504832244222494e-9
3.5116220285839715e-9
9.377132887290857e-9
3.942652459429374e-8
3.089099578585232e-8
2.052641973953569e-8
1.9210755842148843e-8
2.1270679249043796e-8
2.656957911206767e-8
6.927939458646949e-8
1.3604386303517485e-7
8.047185982723575e-8
6.747762192115745e-8
6.80941172344056e-8
7.551770863862004e-8
8.943292804746184e-8
1.1149499020779818e-7
1.4352303755194656e-7
1.8415715182749787e-7
2.2423240488322386e-7
2.4922010134628374e-7
1.293665828915769e-7
9.427444268055721e-8
1.031466993476699e-7
9.461000144457292e-8
8.390653799192567e-8
7.395349967269797e-8
2.8052272322044586e-8
1.0087973135598097e-8
3.88448561834701e-9
4.896277058726827e-10
2.478430132463919e-9
2.53785223752739e-9
1.9240775059751568e-8
2.0287702102492572e-8
2.053256814177086e-8
2.177142093162039e-8
2.4182880658009423e-8
2.8072645469157996e-8
3.405736730193471e-8
1.3319703570497826e-7
2.2428348976846556e-7
1.301424671451443e-7
1.1781032754725969e-7
1.2895957355915845e-7
1.5901140900944844e-7
2.1636986254717267e-7
3.06737156283669e-7
3.592322649755359e-7
3.172551088533211e-7
2.755234125848955e-7
3.2698177750912394e-7
1.5075456387236548e-7
4.778084398736449e-8
2.332077054718026e-8
1.5759033522593007e-8
1.195027697865885e-8
9.824093867051935e-9
6.4009637045386405e-9
2.7604116911721255e-9
2.1115396827636648e-9
3.061433783819148e-9
6.264324514999085e-9
1.5963442549050235e-8
6.683731715726726e-8
4.3532329666553623e-8
3.0211291865027396e-8
2.911929310916317e-8
3.3356320494394093e-8
4.361380766698321e-8
6.509102973888158e-8
1.1133169590032637e-7
1.8174705098857926e-7
1.0067365722258392e-7
8.522488948212432e-8
8.738049834223944e-8
9.9708763747049e-8
1.2335905774365658e-7
1.622996803959605e-7
2.1817258835716398e-7
2.7802416720024253e-7
3.1065738096076997e-7
1.6838486930975909e-7
1.118170102181248e-7
1.1555673136631766e-7
1.1464404199243316e-7
1.0041142343341049e-7
9.59784214162315e-8
4.4472366908217387e-8
1.63040979570598e-8
7.1592548560675095e-9
3.249251337114838e-9
1.080576773513658e-9
2.1831935826490997e-9
2.834355550877952e-8
3.286192012933798e-8
2.8731881848357515e-8
2.862555801197246e-8
3.073238856121006e-8
3.495809530745794e-8
4.190904156702829e-8
5.300483893705766e-8
1.8545306089549987e-7
2.431639452633658e-7
1.418420709834791e-7
1.3117757593243963e-7
1.4768857409929504e-7
1.9000628286693582e-7
2.7134433867698347e-7
3.682555251296005e-7
3.5380148196577985e-7
2.974401057721379e-7
2.7573884048934367e-7
3.160231529933901e-7
2.341657000844308e-7
6.612980245792205e-8
2.6306701253105398e-8
1.5936885897416176e-8
1.1774508393912922e-8
9.139946726140144e-9
7.283237811514988e-9
3.022338750463977e-9
1.785880494131884e-9
2.26718879365864e-9
4.609412159489353e-9
1.1555070579518258e-8
4.4258522402971616e-8
4.763951536297722e-8
2.9260055445950607e-8
2.67754024563165e-8
2.951054913136174e-8
3.702921277909174e-8
9.16800765169462e-8
1.8386131782740287e-7
1.1008624694583614e-7
9.08079709144957e-8
9.017483954917859e-8
9.823802627782565e-8
1.1396891252249531e-7
1.3882649619995962e-7
1.7456453291585837e-7
2.2029067257037407e-7
2.6847049402996317e-7
3.041294720146909e-7
1.5696802620587863e-7
1.195980970819719e-7
1.3665084906804473e-7
1.41430281983397e-7
1.3300665226185352e-7
1.0022399037121897e-7
3.679602761524602e-8
1.4565056832673252e-8
6.03478961690174e-9
8.810491294868177e-10
4.471747420949958e-9
8.40206693315405e-9
1.603055213211913e-8
2.378130572639487e-8
2.6694933190620953e-8
2.9450357563998433e-8
3.326989726071158e-8
3.88586536408025e-8
4.7117289562305794e-8
1.864953810437364e-7
3.042957866078883e-7
1.7924982670303388e-7
1.654287474796384e-7
1.8507629388549072e-7
2.3501187536369883e-7
3.313181858093005e-7
4.687164382094102e-7
4.927872006544189e-7
4.158894702182414e-7
3.7400842510279497e-7
4.14904411533479e-7
2.2333642698293895e-7
6.157617129992908e-8
2.5658239329718243e-8
1.5964329826355426e-8
1.1952660945022019e-8
9.412424490740135e-9
7.642044110099888e-9
3.65407964081134e-9
2.832706667276311e-9
4.0190163012959824e-9
7.81697923675218e-9
1.863429232063434e-8
7.11712612398917e-8
6.73075512251477e-8
4.28170385040647e-8
4.028869593057766e-8
4.599419821107151e-8
6.054592503314965e-8
9.132168228155099e-8
1.4364700711822125e-7
2.4534851917120424e-7
1.3610156091731456e-7
1.1293903272575404e-7
1.1355501458942278e-7
1.267501186383007e-7
1.5284986708562809e-7
1.956526904424152e-7
2.5777571518539994e-7
3.307918964786025e-7
3.8285039748960937e-7
2.002310638333038e-7
1.403713266598047e-7
1.5080382956885822e-7
1.6671090199108898e-7
1.5918938514339866e-7
1.3769023249570362e-7
5.6392076306213274e-8
2.2754253094284387e-8
1.073335759772699e-8
5.040425161920971e-9
1.3105220491652548e-9
1.2559446917557387e-9
3.177870569724618e-8
3.569002726627855e-8
3.602700239415987e-8
3.796155085495401e-8
4.1749671716988665e-8
4.794550164995747e-8
5.753379311581738e-8
7.235582738103019e-8
2.6143790562750224e-7
3.273252632802761e-7
1.9551086021490378e-7
1.8486448619299974e-7
2.1360896018671328e-7
2.845243440993409e-7
4.1899631099595287e-7
5.328890258485295e-7
4.6578861406054564e-7
3.972396096286392e-7
3.9226589277065623e-7
3.9778892003473414e-7
3.2085889003532336e-7
9.10549857345729e-8
2.9619811749939548e-8
1.5665990854989736e-8
1.1250594381738199e-8
8.459388514424976e-9
7.263344843652751e-9
3.9500228153931145e-9
2.422814347165469e-9
3.0375788096963313e-9
5.784501626412548e-9
1.3432995570401354e-8
4.5088191992618996e-8
7.751980184696844e-8
4.1733637734322126e-8
3.681052258441342e-8
4.0236120451871566e-8
5.072009563822006e-8
1.1712321892355316e-7
2.4203779873959113e-7
1.4905214023462933e-7
1.206077268265689e-7
1.1758810638156155e-7
1.256076458158101e-7
1.4252407002537939e-7
1.694206250908394e-7
2.0792852246565927e-7
2.577786104792186e-7
3.1369893973819146e-7
3.607668433095253e-7
1.9841242220668119e-7
1.5534218005118518e-7
1.7762183023385997e-7
2.1264451657351574e-7
2.2040300217330773e-7
1.247715008820563e-7
4.8207006170826076e-8
2.1762491812967328e-8
9.993484913438187e-9
1.8657022053510886e-9
8.604653591155782e-9
2.515437033993833e-8
8.921601124530705e-9
2.6112211510485803e-8
3.42772682331512e-8
4.015246510181092e-8
4.655703737551038e-8
5.4943678246632994e-8
6.668154378364996e-8
2.6514495096872444e-7
4.1439828191367206e-7
2.5032023912075556e-7
2.3716242149860524e-7
2.734241410146808e-7
3.617753288732166e-7
5.323466077711294e-7
7.105955659750861e-7
6.428959357185686e-7
5.406059114983957e-7
5.241688761991476e-7
4.830656804153838e-7
3.057641461205591e-7
8.109291062119132e-8
2.5894160318446055e-8
1.3713644951853766e-8
1.0093262200457316e-8
7.521156256865605e-9
6.984360371439908e-9
4.779232554916269e-9
3.816866293787848e-9
5.121072334234619e-9
9.257966684552986e-9
2.0362344108414428e-8
6.649293434310971e-8
1.1334897175637585e-7
6.154715146744271e-8
5.5466944151071613e-8
6.273545906234782e-8
8.277693137699318e-8
1.2390083200811396e-7
1.7854359779044417e-7
3.2501206615924463e-7
1.834436434692308e-7
1.4851825011521426e-7
1.459228724472788e-7
1.5885981235402106e-7
1.8626216695953125e-7
2.3150371753891763e-7
2.980830914799444e-7
3.8206893373576667e-7
4.485032484786921e-7
2.4964693498262403e-7
1.829725953148552e-7
1.9668630622050326e-7
2.426297933803547e-7
2.7020110057279967e-7
1.793144517540248e-7
7.104240162850409e-8
3.293626612798561e-8
1.7210298044362946e-8
8.632638767190004e-9
1.7513364043256277e-9
3.1404868656776373e-9
2.0483519223479944e-8
3.56756669934415e-8
4.4240451150080215e-8
5.068624888226159e-8
5.785649164671128e-8
6.750340714397347e-8
8.12856576489249e-8
1.0164266804044935e-7
3.795542226955215e-7
4.4537080245394637e-7
2.758787139380541e-7
2.690651365071171e-7
3.226238179864586e-7
4.513828633122129e-7
6.784759139658371e-7
7.414701937992278e-7
6.030342819897081e-7
5.434283028337575e-7
6.007224877409616e-7
5.015756402091711e-7
3.4573693037044044e-7
1.3219049754783094e-7
3.232302047499429e-8
1.3069621376385389e-8
8.650005590577023e-9
6.506466085445347e-9
5.05811962637267e-9
4.776506068428274e-9
3.4343601616173288e-9
4.030397153867418e-9
6.894462034380927e-9
1.453071096882733e-8
4.1390768915257694e-8
1.433320750189074e-7
6.184610530146131e-8
5.078636626339286e-8
5.449569142886422e-8
6.870908929710644e-8
1.4363523959284243e-7
3.0931724650520384e-7
2.0253340701726253e-7
1.5993626018257086e-7
1.5245170567552075e-7
1.59248392940598e-7
1.7650354273115e-7
2.0492823126805973e-7
2.466218775053706e-7
3.0374599649302213e-7
3.777917189080827e-7
4.4581149629678014e-7
3.093752556336215e-7
2.2675576174276775e-7
2.3488112704507645e-7
3.1844207715013416e-7
3.575457234893339e-7
1.4891999852290436e-7
6.468763291107028e-8
3.469797219494807e-8
1.871196193499217e-8
5.053712736167236e-9
2.003696243274299e-8
3.810382574782973e-8
1.908287469916113e-9
2.4275359273493485e-8
4.2403820667446077e-8
5.530636327886587e-8
6.722547545720207e-8
8.098864654350635e-8
9.884266280193858e-8
3.87263133884586e-7
5.700530094444764e-7
3.606877742660441e-7
3.5562818538983357e-7
4.294346347035556e-7
6.049996481775522e-7
9.179622282301085e-7
9.99376153486275e-7
8.04918510515146e-7
7.278994536125874e-7
8.261244215012917e-7
5.609292813182567e-7
2.889661828697896e-7
1.125799283528321e-7
2.5007442039061383e-8
9.070840946335206e-9
5.884884190081939e-9
4.3739595648897146e-9
3.433552486344994e-9
5.371573198409086e-9
5.578079181676433e-9
6.428065182846297e-9
1.0164213845349103e-8
2.01085937298602e-8
5.3846228892761666e-8
2.2632838136308657e-7
9.477197693718825e-8
7.710642420972757e-8
8.43391802869873e-8
1.0809362106566408e-7
1.4526489810202313e-7
2.0950398335996614e-7
4.17230617670938e-7
2.506276807759923e-7
1.962770743531204e-7
1.8730035970392974e-7
1.9816475896882665e-7
2.25739778029522e-7
2.735467600004617e-7
3.4836820397931507e-7
4.5542043725598287e-7
5.092039048557219e-7
4.0500695711475414e-7
2.8308900682874484e-7
2.7190072850848387e-7
3.617362080333609e-7
4.633310332270149e-7
2.1668542414053297e-7
9.339905497505811e-8
5.167604313494266e-8
3.1837155840649994e-8
1.856147849044521e-8
3.770704731972224e-9
1.6662291271851774e-8
4.145942764849966e-9
2.904817791642356e-8
5.097074549182605e-8
6.784656287065419e-8
8.298261906686936e-8
9.995288902256549e-8
1.2172786840561836e-7
1.5174411098185062e-7
5.819917470406552e-7
6.196689359955231e-7
4.091442136679046e-7
4.19406917736234e-7
5.343163589580785e-7
8.046743735059959e-7
1.128575585150149e-6
9.62191406345262e-7
7.960222988643452e-7
8.217427281793227e-7
1.1608814774583918e-6
7.264781389973483e-7
3.1476422075788924e-7
1.3098866584865508e-7
3.998230179366115e-8
9.10871258225702e-9
4.0094025597659365e-9
3.0842150795982255e-9
1.851303154119659e-9
2.6016700358110585e-9
5.604613415489239e-9
5.751582297729252e-9
7.543819963328738e-9
1.3774439443812373e-8
3.217943139405644e-8
1.386334185151743e-7
1.0914940390524207e-7
7.266439571677971e-8
7.320750957919578e-8
8.911295217474518e-8
1.6195286425756774e-7
3.7124046733105407e-7
2.823958820113601e-7
2.1596249041523587e-7
1.9969054631276022e-7
2.0346606579602674e-7
2.2097060435350589e-7
2.5358459120283644e-7
3.0820184016131126e-7
4.04520436910378e-7
5.791235474234253e-7
9.456519563007346e-8
2.1441131034714408e-7
3.8874242287204247e-7
4.251548610014738e-7
5.248036786370629e-7
4.3803938949299883e-7
2.1391876857983884e-7
1.0307183567250322e-7
6.139283083959433e-8
4.330900660922853e-8
2.0148816816720234e-8
3.015068789730541e-8
2.676301887333417e-8
1.3691440216494282e-8
9.395573619094363e-9
4.07086312421406e-8
7.16477217721133e-8
9.951960209826168e-8
1.276733025834347e-7
1.6023172589107422e-7
5.956076121591823e-7
7.908417749403756e-7
5.537865499754129e-7
5.898902893762535e-7
7.806746942098213e-7
1.2186388269309952e-6
1.5407611637401562e-6
1.200191533889631e-6
1.039045425703634e-6
1.198216941650048e-6
2.1618004991363304e-6
9.353164152203349e-7
2.418668786968069e-7
6.377994779424397e-8
2.2118384397068707e-8
3.945073374194916e-9
4.756835278820596e-10
3.247958737369381e-11
1.9488850276701316e-10
8.925988083854566e-10
5.700520250855186e-9
8.44013945244079e-9
6.615672265249732e-9
1.1489225762559235e-8
2.9793262317494205e-8
9.669323231451135e-8
2.3315668288248076e-7
1.1153620207307306e-7
1.0031863458284158e-7
1.0398566407913662e-7
1.0224845781369263e-7
2.0130566939608317e-7
4.6508171405680595e-7
3.5874975977155837e-7
2.678795341564647e-7
2.450270125506982e-7
2.5159622725467875e-7
2.820974001505905e-7
3.465600586363127e-7
4.798725371492071e-7
6.519306326458642e-7
3.804468659339892e-8
1.0261240012275698e-7
1.9724517342971316e-7
4.6504504046680627e-7
7.357817269504203e-7
5.328326258289187e-7
3.2423759733933544e-7
1.8501450884899524e-7
1.0703265135001233e-7
7.809669624395684e-8
6.963197099815517e-8
3.4517854808810733e-9
1.5936687322414497e-8
9.952813046688932e-9
6.885645092221747e-9
3.6788127242218245e-8
7.60541069771001e-8
1.1684972815079666e-7
1.5794965417438261e-7
2.035440356058852e-7
2.593388781538134e-7
1.0258546370367092e-6
8.893005916614213e-7
6.826385944063339e-7
7.856185211532472e-7
1.15291555685082e-6
1.7942526365194163e-6
1.5352202084481247e-6
1.211223229297885e-6
1.2866770293583056e-6
2.1374105813721336e-6
8.828186076074343e-6
3.873053542799587e-6
7.683389813945277e-7
1.1783515654912458e-7
1.922381731285009e-8
2.0810887369998545e-9
2.3592595194290224e-9
1.7235085750747053e-9
8.786835326117396e-10
1.3915507967519778e-10
4.867628219983441e-10
1.906113302565889e-9
2.654525770246841e-9
1.6576482168720871e-9
2.720200447920952e-9
9.830995901086494e-9
6.57672441081772e-8
2.0557428983842903e-7
8.286690683671388e-8
6.437071461539184e-8
9.047087608843015e-8
2.810652679904508e-7
3.9374215179367326e-7
3.1174904554022893e-7
2.7120614744483386e-7
2.649971411498127e-7
2.853158064471385e-7
3.4367450111584015e-7
4.953097577626163e-7
3.046200531451887e-7
4.8406091767934935e-8
2.74187750237216e-7
2.681847448793609e-7
3.4481145327221294e-7
3.7783106414008716e-7
3.5142198502059117e-7
4.896471073797863e-7
2.6183780796759094e-8
1.7437839792175855e-7
7.427835889821278e-8
2.141376564829229e-7
1.5461362950150088e-7
1.5252823320450554e-8
3.9133892234808727e-10
1.9615832354629638e-10
3.758195123492185e-11
4.914897208323686e-12
1.602078484128676e-11
2.6193992139125552e-11
3.4014792383316434e-11
2.2792402019269095e-11
1.5609577853695166e-11
1.047906421782051e-11
9.015986242487398e-12
7.782586839975106e-12
7.572800168926301e-12
8.134961961468271e-12
9.361278577429508e-12
1.1430533752326008e-11
1.4811547322311607e-11
2.0351888602225996e-11
2.8925624893514618e-11
2.6870401889157587e-11
2.8633405438290873e-11
3.3265339925218966e-11
3.818150005424263e-11
3.9974427864593664e-11
2.7061214515229773e-11
8.280393908432441e-12
1.53377020037978e-12
7.564663629212746e-13
1.7787566066755681e-12
2.42307974538756e-12
2.978903044203312e-12
3.5591703018104122e-12
4.2170917826656055e-12
4.985653137477394e-12
5.892908468184161e-12
6.968446875757544e-12
8.24656793902794e-12
9.76844007817577e-12
1.1583991182898633e-11
3.9288542099671804e-12
1.3289725358773921e-11
1.7339116455345943e-11
2.0781201633478443e-11
2.4607241862714618e-11
2.9117137874882846e-11
3.446079423928209e-11
4.074607868355564e-11
4.8046811219795317e-11
5.6375036935821164e-11
6.563409327048552e-11
1.6470760790886394e-11
1.6052743164961788e-10
3.704533261048391e-10
6.593276342333422e-10
9.378109498711128e-10
1.0298565566970622e-9
9.70045164998057e-10
8.787899772137508e-10
7.980923377616384e-10
7.308336771187082e-10
6.709500866131479e-10
6.105240145096222e-10
5.401312175541307e-10
4.47215376355262e-10
3.1285694605853495e-10
1.0540093315805079e-10
2.3341861544401565e-10
8.215011092401313e-10
1.9159456894505637e-9
4.0084668088480476e-9
1.0102766102380902e-8
2.2933134515349454e-9
1.409917670841281e-9
5.611613800911025e-10
2.6119762637211826e-10
1.633525830623974e-10
1.2519415772150738e-10
1.0765117222842462e-10
9.871293249363034e-11
9.385674142425967e-11
9.110816860639272e-11
5.781276215324544e-11
3.1496494412798e-11
1.5994859318160458e-11
7.70714122964378e-12
8.749622181680588e-12
2.8164566736948173e-11
9.094597854246609e-11
2.34804648614392e-10
3.1663106039145546e-10
2.1357185990011725e-10
1.275911915848308e-10
7.928096150486203e-10
2.0268075376066995e-9
1.0543992592575692e-10
1.050871589028498e-11
0.
0.
0.
0.
1.4463007282758786e-13
2.9731639342407845e-14
2.7095314167628036e-14
2.9308149701084575e-14
3.327538899956787e-14
3.8602032187118956e-14
4.5397582000908024e-14
5.395423293626018e-14
6.469025577047796e-14
7.815737289462314e-14
9.50686617684956e-14
1.163468420002427e-13
2.1713860512249093e-13
6.296646488077488e-14
0.
0.
3.852105616862356e-14
5.740358595719272e-14
8.144375257643314e-14
1.1412873009568333e-13
1.596048649946374e-13
2.2347928952595194e-13
3.1368358849343784e-13
4.416279598918167e-13
6.238711255777243e-13
8.845835685506229e-13
1.2592209956228493e-12
1.7999579279211675e-12
2.583621811587994e-12
3.722839243909985e-12
5.380402909731086e-12
3.085641635353549e-11
3.1613994611734914e-11
3.576195519109144e-11
3.2552760011511385e-11
1.419519390803105e-11
2.6762808104243726e-11
9.821448479990886e-11
2.0531792394869362e-10
3.4512988739144365e-10
5.045963446516789e-10
6.648897988591317e-10
2.517772069931228e-11
1.428442952012246e-10
2.234907862605484e-10
5.31561551706876e-10
3.4588431149486606e-9
3.309489696468678e-10
7.971247231666727e-11
1.3389347098118095e-10
1.581952210541315e-10
1.815364274512056e-10
2.098745054878474e-10
2.462185911902027e-10
2.9395059978703055e-10
3.581232520363767e-10
4.4693770354582457e-10
5.744198079361158e-10
7.659809868940664e-10
1.0711583490573106e-9
1.596293191028341e-9
2.599379848542986e-9
1.0948262811509352e-8
1.633799004155896e-8
1.0994534564846019e-8
1.1603676174658075e-8
1.4796559472976218e-8
2.143089948376337e-8
3.422749262188663e-8
5.3215528074757374e-8
6.21634370579292e-8
6.02814500143538e-8
5.923474239762863e-8
6.79513293740651e-8
4.5795318245171605e-8
2.516932605622338e-8
1.3845184833043459e-8
9.426485198712113e-9
7.599271219092213e-9
6.417064473593847e-9
3.442888729807207e-9
1.0456139639170926e-9
3.6968800104962605e-10
2.0816751434605669e-10
5.522080359079704e-10
2.3993868083456962e-9
1.3054408164558578e-8
8.141905710385447e-9
6.0093884385316255e-9
5.73794352449076e-9
6.228441756464043e-9
7.397564938918327e-9
9.519086552510054e-9
2.8616452751614816e-8
4.789661868228393e-8
2.5827678317442152e-8
2.118742327864013e-8
2.0853482241739133e-8
2.252801495895481e-8
2.5966785416128723e-8
3.136396978466516e-8
3.796719697218101e-8
4.1434771555762745e-8
3.7702637739300776e-8
2.5963167977512314e-8
1.63183551133557e-8
9.920810074003845e-9
6.468194185974017e-9
5.109680505582845e-9
4.584517822686412e-9
2.9002932547493323e-9
1.005936372597009e-9
4.326664978364816e-10
2.5306434810722603e-10
2.7089747995129727e-10
6.988430205527052e-10
2.9319520647941937e-9
5.1982771943570685e-9
3.148511351187728e-9
2.735724213242847e-9
2.7960826920911687e-9
3.160712971524457e-9
3.878128915970223e-9
1.3677712604434232e-8
2.4720714150521333e-8
1.5412468168655658e-8
1.4742695190904326e-8
1.6955960961262706e-8
2.1750947476907128e-8
3.04333357310033e-8
4.520699380703646e-8
6.438028348687514e-8
7.399397272715742e-8
7.193200565173078e-8
6.889192000646479e-8
7.84430838196716e-8
4.55460556823169e-8
2.271049381476342e-8
1.2596011879992873e-8
9.09193152843938e-9
7.335628205765252e-9
5.818560629084743e-9
2.1041382111971692e-9
5.463793890797354e-10
7.788733656568942e-11
3.6195363609721195e-11
8.24994152964942e-10
5.1338216209698185e-9
1.1645436641733846e-8
6.749455656364537e-9
5.888537280113843e-9
6.057171842979601e-9
6.8704915031079235e-9
8.417472071938818e-9
2.8862098350142925e-8
5.650723336221623e-8
3.2160759405007836e-8
2.6270096782521297e-8
2.5715986916055054e-8
2.748122264713535e-8
3.1116582512512504e-8
3.683382873366279e-8
4.471582067788082e-8
5.315627155428583e-8
5.745344281047243e-8
3.299874236221956e-8
2.3186431908917368e-8
1.584629802138795e-8
1.126043822010622e-8
9.524544851570967e-9
8.591358511038627e-9
4.188719015038779e-9
1.5116596523190784e-9
7.283650850934902e-10
5.095216712072398e-10
6.880665333823939e-10
1.8600985935655365e-9
7.935744910292806e-9
8.625328003342372e-9
5.7534805956103945e-9
5.203425834615803e-9
5.449266710540025e-9
6.294259681051128e-9
7.909633353495719e-9
1.0849375076379703e-8
2.9174373963071617e-8
3.923057263630264e-8
2.3877974805856984e-8
2.3011894632974044e-8
2.6959913664196505e-8
3.592448683174298e-8
5.3090653328783595e-8
7.97786298207914e-8
9.563288069340156e-8
9.117770369270739e-8
8.635701366901204e-8
1.0062691209327961e-7
6.330749863938191e-8
3.184914275646072e-8
1.7060687053743836e-8
1.1924904423452321e-8
9.580840446057031e-9
8.0179391527943e-9
4.075409878511176e-9
1.3187577356609837e-9
5.683310731203898e-10
5.029314643931321e-10
1.2592569330960033e-9
4.481902064629321e-9
2.1827441352238568e-8
1.2252299266356972e-8
9.095374044103177e-9
8.741200075517298e-9
9.593733389705113e-9
1.158729739054804e-8
1.5277551167779193e-8
4.216446922326636e-8
6.838173717546519e-8
3.688484991819597e-8
3.0489833102914483e-8
3.0283416869175183e-8
3.313601687152e-8
3.8909860352164176e-8
4.818649641787566e-8
6.002927280041192e-8
6.754686569368421e-8
6.413762901115669e-8
4.3391766941173745e-8
2.8120072404243158e-8
2.033752936777122e-8
1.374384793614838e-8
1.0957401052500441e-8
1.004754658815961e-8
6.2590672223282185e-9
2.1377720268404036e-9
8.960293314693916e-10
4.875570466323892e-10
4.648127767027923e-10
1.2308363167861064e-9
5.62199122824553e-9
9.818178773384698e-9
6.148532748076868e-9
5.410993501775156e-9
5.551050094978604e-9
6.266681980427027e-9
7.647290066751654e-9
2.5868374489087978e-8
4.467001787190285e-8
2.67834672780948e-8
2.4797795276247754e-8
2.7689116523657997e-8
3.457212397677102e-8
4.722337504652813e-8
6.863076056845546e-8
9.495163433109336e-8
1.0466964254706947e-7
9.871235422740062e-8
9.331101836580954e-8
1.1056105377050026e-7
6.608184565241652e-8
2.8850142865515917e-8
1.5317186164851793e-8
1.0882123931800197e-8
8.55799253432384e-9
6.830667560770278e-9
2.673265241808019e-9
6.950804941256584e-10
1.3978181984255087e-10
1.728270870008955e-10
1.3008320379829618e-9
6.793502727339405e-9
1.7316110344146068e-8
9.433330191003294e-9
8.062485558111063e-9
8.242252596799372e-9
9.35380375699613e-9
1.1518930142812655e-8
3.8818056580388546e-8
7.67217178396158e-8
4.410648369893939e-8
3.60506814246911e-8
3.534052166426422e-8
3.784015841946454e-8
4.296446905222442e-8
5.107513008268518e-8
6.250066859044507e-8
7.576490758503708e-8
8.548169976718244e-8
4.737410597727128e-8
3.5500693663844397e-8
2.726699144794564e-8
2.0060053700724423e-8
1.744459271017382e-8
1.5768691883709224e-8
7.079949088375782e-9
2.59841298455089e-9
1.2646767191815194e-9
8.655771633107629e-10
1.1325526512652617e-9
3.1655230118637037e-9
1.4325620427682235e-8
1.3351053926395938e-8
9.360087034163642e-9
8.62319090551926e-9
9.092743243993948e-9
1.0513196657602177e-8
1.3168148356887864e-8
1.792249189455023e-8
4.8406184812207296e-8
6.160567295159268e-8
3.678943779141142e-8
3.4906746817186743e-8
4.034767351943727e-8
5.322432798195053e-8
7.805379037276059e-8
1.1449458376595557e-7
1.2907818266880037e-7
1.1881498140129342e-7
1.1216764967494121e-7
1.3300771850425389e-7
9.187018974678619e-8
4.0950222879265175e-8
2.0385176905057788e-8
1.3859435977126139e-8
1.0858097041394475e-8
8.94754906477411e-9
5.1151883382677105e-9
1.6570827411053745e-9
7.250393009002408e-10
6.855444706032426e-10
1.6624765232443602e-9
5.504786304493421e-9
2.6567784992768705e-8
1.6759801591716195e-8
1.1961596849251927e-8
1.1350326917928418e-8
1.2417073755541858e-8
1.5027706635011766e-8
1.9938733913121404e-8
5.375188696832028e-8
8.956818173348469e-8
4.8664074184231805e-8
4.017861957661827e-8
3.9890318845185506e-8
4.3633276898517753e-8
5.122832751732924e-8
6.355793365340126e-8
8.02511088316216e-8
9.454494496465495e-8
9.613348900491229e-8
5.888919221058174e-8
3.984230124940227e-8
3.2591142481288617e-8
2.3376926813926156e-8
1.9160150247677886e-8
1.8007864690079255e-8
1.0059349956029345e-8
3.4494720562017915e-9
1.4795532066949312e-9
7.972665330199308e-10
7.19777724264965e-10
1.9610967770186147e-9
9.832412827842186e-9
1.4085734995823346e-8
9.446680562732184e-9
8.531383414015206e-9
8.84323475863125e-9
1.001789301236366e-8
1.22153251734283e-8
4.100172031926094e-8
6.778238723450644e-8
4.009715107621882e-8
3.686727292411075e-8
4.09347999549484e-8
5.097902100501142e-8
6.971695261986399e-8
1.0113121687405479e-7
1.3471522083898513e-7
1.3869762763482524e-7
1.2702736729517684e-7
1.204828481554931e-7
1.4677149728113623e-7
9.656911524806447e-8
3.5841981170136733e-8
1.7572501970962967e-8
1.205397913249357e-8
9.187460402973733e-9
7.279987249872235e-9
3.3308956775326186e-9
8.420893432791288e-10
1.9672772399726853e-10
3.11575914770667e-10
1.7083203625200954e-9
7.765761346393642e-9
2.548177203387677e-8
1.2626227706692533e-8
1.0426537374196e-8
1.0533637274987748e-8
1.192147938940375e-8
1.4719969725694899e-8
4.8923570524655546e-8
9.881389828662658e-8
5.7797572385014057e-8
4.701279839880091e-8
4.589199475200694e-8
4.8894585932053025e-8
5.516699571130033e-8
6.509142720569611e-8
7.915726379890304e-8
9.63746429153172e-8
1.1211769710456146e-7
6.106706273091933e-8
4.910031951020056e-8
4.235468147241289e-8
3.273209576084591e-8
2.958723325458501e-8
2.5966491278498815e-8
1.0487761487419171e-8
3.999487054900194e-9
1.996828241568951e-9
1.3496326320005358e-9
1.708570687955127e-9
5.0067749084246095e-9
2.3720385815995232e-8
1.7919030874863693e-8
1.3443209821373605e-8
1.2706613631517151e-8
1.3535740934936171e-8
1.5690217456808796e-8
1.959955721794782e-8
2.646952064501977e-8
7.334034801795806e-8
8.839492846589776e-8
5.264978152170962e-8
4.988578940569089e-8
5.7687562420439077e-8
7.645220752439205e-8
1.1274724397000726e-7
1.6057712637738217e-7
1.673944251679288e-7
1.4992324161864575e-7
1.4320577973053692e-7
1.6750065275752152e-7
1.3422469822381513e-7
5.162586684149194e-8
2.3258122188698365e-8
1.512121391353992e-8
1.151126250708404e-8
9.209931424631618e-9
6.121450088165432e-9
2.029511993887667e-9
8.938322828652055e-10
8.949562044042646e-10
2.0856348104617232e-9
6.374219205327111e-9
2.8946009909087623e-8
2.2899275706544404e-8
1.539493594306712e-8
1.4334624777049695e-8
1.5600141183081304e-8
1.8916913389749127e-8
2.528816994224227e-8
6.606487605824044e-8
1.1384942887122592e-7
6.236308685097761e-8
5.1180411005389864e-8
5.05425651995172e-8
5.493687711750265e-8
6.39914685975867e-8
7.873793465175245e-8
9.943589894002814e-8
1.2089156957742127e-7
1.3127933675955254e-7
7.319334872325812e-8
5.240125802798285e-8
4.832285892393455e-8
3.740561637290729e-8
3.185491598508194e-8
3.03499593517865e-8
1.466753926024533e-8
5.17602222177124e-9
2.2991514092953184e-9
1.229586896385173e-9
1.018891773915397e-9
2.859100073185072e-9
1.62203598954188e-8
1.7965586979725758e-8
1.3151400973736758e-8
1.2273211265677378e-8
1.2891445718807597e-8
1.4666647144633718e-8
1.7860631260719886e-8
6.066522382562121e-8
9.594810713723992e-8
5.658367227112144e-8
5.217359176185623e-8
5.8180762052393554e-8
7.307763682923688e-8
1.0125905678153982e-7
1.4734616974247595e-7
1.8494855821737384e-7
1.7644736764474165e-7
1.5926018869265667e-7
1.5443665527007488e-7
1.8313430165146989e-7
1.41209028668273e-7
4.36385531444631e-8
1.898597375603085e-8
1.2297759769484809e-8
9.084157847023828e-9
6.923719850016626e-9
3.925757760505207e-9
9.84839734837715e-10
2.7327720459132704e-10
5.065252125328341e-10
2.136856299579136e-9
8.336943315433973e-9
3.715285326702707e-8
1.6830580851959587e-8
1.3194572056007733e-8
1.3103030396596052e-8
1.4771119459920866e-8
1.8306163043248755e-8
5.9428512682525456e-8
1.228460387790911e-7
7.365250255327861e-8
5.934230049725231e-8
5.7423926869671585e-8
6.058257582330521e-8
6.754084944391388e-8
7.856445213743914e-8
9.414553014681736e-8
1.1368412525063073e-7
1.3377977708297938e-7
7.417622758698e-8
6.434023970079591e-8
6.289086909659573e-8
5.226411356412562e-8
4.972014466438084e-8
3.961127939987532e-8
1.4728715945270201e-8
5.95427705155256e-9
3.0739861095619457e-9
2.0425550337376433e-9
2.4422849422774152e-9
7.652290143011016e-9
3.3703881952379554e-8
2.2078686773176093e-8
1.8002219355499485e-8
1.7578876700558102e-8
1.8975169236875146e-8
2.2069385820841114e-8
2.747278267196957e-8
3.673633114081622e-8
1.0658770807024037e-7
1.2088738857281897e-7
7.256192433045622e-8
6.926811900548707e-8
8.091419188472816e-8
1.0895456202031295e-7
1.629000189018571e-7
2.2048382127306075e-7
2.100327943861271e-7
1.8610878498841333e-7
1.8348958946146003e-7
2.025448239270588e-7
1.9420497074447728e-7
6.471146800545605e-8
2.5355163119080458e-8
1.5296756971970816e-8
1.128047604893794e-8
8.647638527907508e-9
6.641715008096659e-9
2.4417015624705026e-9
1.0873349707299385e-9
1.1499077775112988e-9
2.5344691836811344e-9
7.0497720476266215e-9
2.843427525978407e-8
3.210477616283962e-8
1.9668291018604795e-8
1.7808474514265372e-8
1.9237165213972915e-8
2.3396159604079484e-8
3.161751746413206e-8
7.876441282018251e-8
1.4108177358381358e-7
7.823928817583372e-8
6.35100946903313e-8
6.209139641885942e-8
6.671599975121918e-8
7.662457848447854e-8
9.278827080968476e-8
1.1588694580365161e-7
1.4278714635701324e-7
1.6338507262827554e-7
8.606044999819554e-8
6.596581538735259e-8
6.851288438009335e-8
5.902152270065408e-8
5.324894632869629e-8
4.910837557023384e-8
2.0324265346294573e-8
7.611643549818687e-9
3.541945239271502e-9
1.8809585264050982e-9
1.3523897099414646e-9
3.887742422876548e-9
2.4850871705395275e-8
2.11017865874323e-8
1.7232476133293496e-8
1.6769033689444195e-8
1.7921826424858386e-8
2.0507084977408096e-8
2.493340007358859e-8
8.697292416056294e-8
1.3047963614815127e-7
7.735112762525124e-8
7.206804354540281e-8
8.139974745061221e-8
1.0421767714225952e-7
1.4799959926858576e-7
2.1478320500224022e-7
2.439769573968362e-7
2.1727802326416303e-7
1.9827226660019977e-7
2.0243762218217652e-7
2.1802555453605064e-7
1.957302748010666e-7
5.378656639780887e-8
1.9369122645245558e-8
1.1255702032720301e-8
8.076479860845718e-9
5.746480641200776e-9
4.015503182283698e-9
1.1239679926921207e-9
3.858008132377926e-10
7.655502442795676e-10
2.5376398329268233e-9
8.372664401521548e-9
4.359081383365873e-8
2.292014329341503e-8
1.649261987083328e-8
1.594722698997606e-8
1.786975392899135e-8
2.2267016925954473e-8
6.964038789937795e-8
1.473382726921491e-7
9.194091595741689e-8
7.299444026814647e-8
6.969243333976192e-8
7.24850333378336e-8
7.948946911338276e-8
9.073379110055211e-8
1.0658313303867459e-7
1.2661499661978307e-7
1.483342946540696e-7
8.722157359011291e-8
8.166060786559121e-8
9.090727882445684e-8
8.514539879166669e-8
8.597119858480232e-8
5.536334064706951e-8
2.0413698025906327e-8
8.953472932681793e-9
4.8318921036065705e-9
3.1476664885802136e-9
3.4081112612563297e-9
1.1758002530120339e-8
3.559709208958304e-8
2.5424945771050515e-8
2.297492110749643e-8
2.3402930935570577e-8
2.5717660904326183e-8
3.00630990244081e-8
3.728117522156468e-8
4.925884335543809e-8
1.5285381397598504e-7
1.606620343713631e-7
9.818803219557427e-8
9.524601315665255e-8
1.1354958150396221e-7
1.5735911899894884e-7
2.3916042578030214e-7
2.93538405493398e-7
2.5660451543414904e-7
2.3137834873997236e-7
2.431237652449875e-7
2.413948262265721e-7
2.512999929800786e-7
8.344433176335956e-8
2.6686688439307374e-8
1.4001594539020568e-8
9.893492327062019e-9
7.258793116575779e-9
5.864996698839626e-9
2.8953925564587704e-9
1.3355139286370967e-9
1.464294659820986e-9
2.9709088263348677e-9
7.391012003691437e-9
2.531286659775093e-8
4.82881045864483e-8
2.5294972916250905e-8
2.1889995220836257e-8
2.3372888350218866e-8
2.8550734306537948e-8
3.9212167772405504e-8
9.091680142868352e-8
1.701355526847058e-7
9.663375670682618e-8
7.71273600868252e-8
7.426767026505524e-8
7.849087812957406e-8
8.842376328862632e-8
1.0477224798425673e-7
1.283110548727396e-7
1.5738972248157172e-7
1.8449122220872739e-7
9.848662925612441e-8
8.135449409370086e-8
9.396557924795418e-8
9.49861713224603e-8
9.383117663687225e-8
7.361673864691362e-8
2.781635492478442e-8
1.1448582672496673e-8
5.665705230898324e-9
3.004544076339134e-9
1.6902028293602474e-9
4.734808492347172e-9
2.7581402645230755e-8
2.3021595588392422e-8
2.159896621502286e-8
2.2213624073432296e-8
2.4312943982122433e-8
2.8057017730716474e-8
3.407077949317802e-8
1.2395874138111932e-7
1.733798271799416e-7
1.0435341048253881e-7
9.906402794968517e-8
1.1448480915584029e-7
1.5147043034439062e-7
2.2312704752346824e-7
3.1190674944444126e-7
3.0573941635896344e-7
2.6382203957283263e-7
2.5368879190135116e-7
2.87596384439313e-7
2.624954691687363e-7
2.072250811340477e-7
7.16228752192052e-8
1.930600683622243e-8
8.852604401260456e-9
6.03215214654227e-9
4.035381830164505e-9
2.786326670457902e-9
1.2462840555672026e-9
5.788485042864514e-10
1.086032542353205e-9
2.813691640838631e-9
7.722372831483415e-9
3.23091552805458e-8
3.3996684963023087e-8
2.0679783401354807e-8
1.9063914699540378e-8
2.1127666961378777e-8
2.653313139534497e-8
7.823795408098258e-8
1.6890268944142272e-7
1.1323184415222566e-7
8.801015318995246e-8
8.244564721275891e-8
8.419305716171172e-8
9.055663633405396e-8
1.0127751734394859e-7
1.1662061266337618e-7
1.3632243450602154e-7
1.5836826860119286e-7
1.0245370413381682e-7
1.0218696356948381e-7
1.2872220015300162e-7
1.4880507150548942e-7
1.5029235742887515e-7
7.204646687743998e-8
2.9351023752643573e-8
1.4363077436957814e-8
8.25603639856194e-9
5.314374184199893e-9
4.811023274864019e-9
1.803593885844641e-8
2.8577978106330834e-8
2.7308884825715126e-8
2.8180675933895063e-8
3.04151279659766e-8
3.429841644896658e-8
4.0440837978644525e-8
4.9989909700542815e-8
6.515514818498978e-8
2.2218821638988717e-7
2.1068388125479926e-7
1.328646463114285e-7
1.324120641912851e-7
1.6341391691317875e-7
2.3714364694175136e-7
3.5976888908615807e-7
3.724765150082426e-7
3.113681425596109e-7
2.99057360237671e-7
3.555839988152675e-7
3.026418046562885e-7
2.472884287230966e-7
1.1260587652082457e-7
2.866810012084556e-8
1.1283208233974698e-8
7.155231487126676e-9
5.22393271190236e-9
3.665083848505222e-9
3.0886003009052867e-9
1.7553672270189298e-9
1.8871758891799747e-9
3.338376710612289e-9
7.232461455288235e-9
2.0361570713861083e-8
8.171944880620019e-8
3.394667252859874e-8
2.6928717990017795e-8
2.8130247652002232e-8
3.4565566952642505e-8
4.866658472123857e-8
1.0080943479697506e-7
1.9765304183219141e-7
1.1839423708169868e-7
9.216980252792942e-8
8.687292138084418e-8
8.98864151159424e-8
9.898088689945189e-8
1.1451270514709334e-7
1.3721830316480772e-7
1.6608069111368475e-7
1.935024514999216e-7
1.1421270685688407e-7
1.008122374569483e-7
1.253081234944573e-7
1.6195572250457604e-7
1.786798524808247e-7
9.903079863919848e-8
3.991985939360894e-8
1.8772246838843412e-8
1.012733487121236e-8
5.4903882050470495e-9
1.9215033188498756e-9
2.753048091117595e-9
1.765694772500631e-8
2.2850558356868227e-8
2.5972809493330414e-8
2.891602034316239e-8
3.279364614748844e-8
3.837886155120874e-8
4.663136009630571e-8
1.8078659208565122e-7
2.2863119225566108e-7
1.4185374860285384e-7
1.388539866683329e-7
1.6675860397774557e-7
2.32912814715586e-7
3.5722415877937917e-7
4.322130412897897e-7
3.677355688850144e-7
3.312549102461024e-7
3.6117313268869785e-7
5.120775636381409e-7
3.638060902715751e-7
1.678942492424088e-7
7.894610709314665e-8
2.2549113955831545e-8
5.992353722198536e-9
3.0646341040449265e-9
2.1637043566187093e-9
9.782993554464653e-10
8.530233014138088e-10
1.0970067121338132e-9
1.5162071086099015e-9
2.849978705835442e-9
6.303745318467042e-9
1.8501274993044172e-8
6.943842167979698e-8
2.760302902869366e-8
2.266140370478361e-8
2.4399751889866064e-8
3.0931983861751104e-8
8.245597840414976e-8
1.8024715209304255e-7
1.3938274467722592e-7
1.0521179156947832e-7
9.591208999199333e-8
9.584030610415881e-8
1.0117804797115559e-7
1.1142492482080191e-7
1.2699854443123204e-7
1.4795259881841133e-7
1.7138375177561266e-7
1.2529341285051168e-7
1.2748908409264052e-7
1.8056671932548646e-7
2.918115007919423e-7
2.2160785927497625e-7
9.758220004259597e-8
4.8310131458323624e-8
2.7553891699832734e-8
1.7686045289540205e-8
1.1973580393935357e-8
7.560631160295875e-9
7.649635660223204e-9
1.685346666717138e-8
2.6169722431861726e-8
3.296042756042843e-8
3.891655236853359e-8
4.5780719615000306e-8
5.490257538544782e-8
6.786777798502582e-8
8.721639046882996e-8
3.41388433314035e-7
2.7842410345031187e-7
1.8510158092402112e-7
1.9294424460911896e-7
2.5261058237485616e-7
3.926393769442523e-7
5.375424367773504e-7
4.5363095687794853e-7
3.9714534032391897e-7
4.421182003032525e-7
6.875927292175776e-7
4.678423308018419e-7
2.1727605355503951e-7
9.488910167492536e-8
3.761771458738738e-8
8.630066053801764e-9
3.491980440024452e-9
2.5771038968713586e-9
1.4477816853784696e-9
1.3430090309142655e-9
2.6241759575061552e-9
2.8053682979396536e-9
3.676479529929838e-9
6.485387163263311e-9
1.441541659843186e-8
5.632176180591142e-8
5.6059840702172786e-8
3.467160923832181e-8
3.406226973457889e-8
4.1952535232135863e-8
6.127753062511057e-8
1.0448256093626831e-7
2.1411782307476996e-7
1.4653494923378388e-7
1.0994901672296033e-7
1.0052209460982894e-7
1.0147388814892454e-7
1.0938144129942411e-7
1.2438782379242514e-7
1.4740766585689217e-7
1.7660576071584688e-7
1.9199476968725657e-7
1.4244348689175959e-7
1.2864002681251348e-7
1.6591736697971152e-7
2.9954750099390697e-7
3.01965531756768e-7
1.3787880918394838e-7
6.853619663276358e-8
3.896015967738259e-8
2.441379859031394e-8
1.5009025494179013e-8
1.4448492156381572e-9
1.2598248201110792e-8
2.2955049023762327e-9
1.791169536592168e-8
2.9113202979547125e-8
3.726665390657157e-8
4.5025754833978174e-8
5.4191751972635535e-8
6.630396027359507e-8
2.846512204842616e-7
3.0724841596460956e-7
2.0218579880759125e-7
2.0861992912206598e-7
2.683845185290871e-7
4.1017635495261713e-7
6.020203921239036e-7
5.397521281285764e-7
4.5939275879707186e-7
4.91018449597483e-7
7.295367785424793e-7
1.9440519528108197e-6
9.416639648427437e-7
2.2330850075695077e-7
5.4582137779405505e-8
1.6269750444282432e-8
5.248851741400251e-9
6.017116187166921e-10
3.991177965798006e-11
6.496069395725129e-13
8.381246649469166e-11
5.845442495489005e-10
3.527427189398179e-9
2.4454540115158283e-9
4.063693993253693e-9
8.586021487113999e-9
2.536438338789941e-8
7.536809952668587e-8
3.002477417056444e-8
2.702163945910002e-8
3.349626771385472e-8
6.840704817702152e-8
1.6235125712849868e-7
1.7754581357529417e-7
1.3116091021187043e-7
1.1354320225372086e-7
1.097004057648078e-7
1.1362804043095234e-7
1.2392770132269043e-7
1.400107959995887e-7
1.5753388987479623e-7
1.5342395721554136e-7
1.5620271868104297e-7
1.6358902068508074e-7
2.7519359661574683e-7
3.5786267405002245e-7
3.119505133509709e-7
1.9406108441273112e-7
1.2594617252767667e-7
9.690686110634558e-8
9.176989608814094e-8
7.00251982814064e-8
1.4812028452409227e-9
9.113846465920194e-9
1.817897678598778e-9
1.5417892967505757e-8
3.316636567152285e-8
4.8083948305313766e-8
6.219748279142552e-8
7.797376236155697e-8
9.774842713607793e-8
1.2449747945925597e-7
6.136240902415615e-7
3.930391320064303e-7
2.879198505282642e-7
3.2648085590577016e-7
4.783595568998949e-7
7.748612272770396e-7
7.283009162748597e-7
5.942240616233561e-7
6.442926219619422e-7
1.0640968590572648e-6
4.014429239820778e-6
1.910844132120719e-6
4.3506119190668017e-7
9.171107039998877e-8
2.097610040568897e-8
5.206498205081467e-9
5.046762034187887e-10
3.023499113136512e-10
1.650510942933745e-10
1.9134491763039413e-10
3.558038407911438e-10
1.5808182352529436e-9
1.77688130663755e-9
1.5137953028998297e-9
2.990475151039581e-9
1.3694719831013183e-8
6.672903123522877e-8
7.937159660956414e-8
4.089183368906389e-8
4.3195633836655024e-8
6.184693153864045e-8
7.322569023427958e-8
1.8408544121333055e-7
1.9493433560761706e-7
1.4111888182829152e-7
1.2114557004363977e-7
1.1744119904031447e-7
1.2345952367500946e-7
1.371556826460487e-7
1.5355672467123455e-7
1.4883559908097892e-7
6.158068752141378e-8
1.793795521471818e-7
2.0375097966377608e-7
2.930650290797907e-7
3.2907020589389856e-7
3.5477054398128174e-7
3.770765071782798e-7
2.4383143898325523e-7
1.9883841830366785e-7
2.3135484535808732e-7
9.030053204370417e-8
2.13823605244791e-9
1.831360081580905e-8
2.029061298698587e-8
5.85702317064175e-9
1.9358983117618124e-8
4.34631886606521e-8
6.427979173198746e-8
8.481193872261682e-8
1.0802607561273119e-7
5.639593282055719e-7
4.6184907824531563e-7
3.481101688394793e-7
4.032299360408866e-7
6.04737023143433e-7
9.695406632956787e-7
8.530050197316507e-7
7.119974481541011e-7
8.280978496697641e-7
1.6312961315566612e-6
0.000011534580425216206
3.0309159903954084e-6
2.6482373066081463e-6
1.2214435024434657e-6
4.5718047589138777e-7
1.0600205506264092e-7
1.6393665360397828e-7
4.6779874334410786e-7
7.052373027273731e-8
9.083176553866272e-9
1.6042559236240493e-9
1.6579212672861342e-9
2.91286703398996e-9
1.4841900778300281e-9
6.574434314384461e-10
9.115661384374862e-10
3.5685296095454214e-10
1.634050889118699e-10
3.2880113914484617e-12
1.6084846854699927e-13
1.6915012730281492e-13
7.749331617253465e-14
1.4886452631961013e-13
2.732180314916296e-13
3.6236809704831823e-13
9.73012557715925e-14
1.5424654602235965e-12
5.7253203441713396e-12
1.0356530974509304e-11
1.416268967726178e-11
1.7800403038338793e-11
2.212782433363419e-11
2.1132727474503356e-11
2.2755594534400394e-11
2.8364629879952654e-11
3.6484719725977995e-11
4.549347427615972e-11
5.4598502601143596e-11
6.344712969537084e-11
6.850450144914861e-11
2.885539416088119e-11
6.2361990392174e-12
1.8706386241798486e-12
9.359528159401788e-13
7.076004399111441e-13
6.572031727584631e-13
6.610631451421568e-13
6.817375884053782e-13
7.049502188760744e-13
7.236457717632262e-13
7.329176048905044e-13
7.279414798468163e-13
1.5318166965900595e-13
2.620101227004067e-12
4.065559965385969e-12
5.247391646915696e-12
6.481351543553438e-12
7.898347823742269e-12
9.57877351900873e-12
1.15910011974532e-11
1.4003178303431297e-11
1.6884464318438976e-11
2.029934832988824e-11
6.6440439118089094e-12
6.744672246642468e-12
2.0318885703769672e-11
3.6142101048628664e-11
5.580299073519828e-11
8.12548901670573e-11
1.1467238032237271e-10
1.5676459354193737e-10
2.0300593252286395e-10
2.4248945992848086e-10
2.673333658835153e-10
2.803891132361329e-10
2.887535200607408e-10
2.972202191397032e-10
3.078304699665662e-10
3.2113346413332424e-10
3.3700892913908107e-10
3.5497669113899755e-10
3.741858204975058e-10
3.931095610920618e-10
1.1398926272924706e-9
1.6269104554806533e-10
1.1917136091041667e-10
1.304862677134811e-10
1.063191967770839e-10
8.94771885525549e-11
7.985150222030793e-11
7.447517676398137e-11
7.147773711504416e-11
6.98327410848399e-11
6.898411760915658e-11
5.854480119247956e-11
4.99018893545383e-11
4.3605974982879954e-11
3.756531048887158e-11
3.1050618046044634e-11
2.3791751669686127e-11
1.4246082757360692e-11
6.3690786884673205e-12
5.7578010901531604e-11
2.24415616417556e-10
5.755009536261346e-10
1.318579134535593e-9
1.6499259181264952e-10
8.356114544380816e-13
0.
0.
0.
0.
0.
1.3006248126681485e-13
4.606477605712825e-14
4.026146327514816e-14
4.372485756752532e-14
5.011119055417303e-14
5.865882867274408e-14
6.952934672051152e-14
8.31988554055274e-14
1.0034908537083401e-13
1.2187930172318115e-13
1.4895415626010336e-13
1.830769345199528e-13
3.915012172668064e-13
1.1185450544182947e-13
0.
3.437076696681619e-14
6.515469835196322e-14
9.788586276637438e-14
1.3950629534561798e-13
1.9614898100030676e-13
2.751487879578896e-13
3.864626413900329e-13
5.442357941920356e-13
7.689146082903224e-13
1.090309503433201e-12
1.5521389218493212e-12
2.218754980559373e-12
3.1850205970469717e-12
4.590322335686472e-12
6.637096137399924e-12
9.611349886941806e-12
5.0514038287279736e-11
5.1418289298191886e-11
5.452972865065103e-11
3.881585935728771e-11
8.50009253558176e-12
9.792106589353089e-11
2.3737278559183483e-10
4.2388513804141103e-10
6.393960937211936e-10
8.575025640571116e-10
1.0547227889448843e-9
5.2879901307807784e-11
1.9376848167677505e-10
2.9734854659459597e-10
6.211502235530276e-10
3.0639117023497022e-9
1.0984497483561336e-9
1.0697548658570461e-10
2.0705741847357365e-10
2.407104550737895e-10
2.715565234411888e-10
3.103103712855023e-10
3.616389312658271e-10
4.307602218550214e-10
5.257521523326802e-10
6.601395821720005e-10
8.577286041289596e-10
1.1630641689102306e-9
1.6666036132248244e-9
2.5731497190465506e-9
4.408226295277929e-9
1.3849405842445179e-8
1.8448763092610327e-8
1.2335974212470005e-8
1.3003592269671235e-8
1.6644570876233346e-8
2.435671432471161e-8
3.9310927115771014e-8
5.953227343462689e-8
6.58031536945656e-8
6.32298268962993e-8
6.248543976095666e-8
7.135860556926532e-8
5.266597864305222e-8
2.8926979457525285e-8
1.569457820164964e-8
1.0378586103132978e-8
8.248456315778067e-9
6.958820589623016e-9
4.0087808969302105e-9
1.184789561984706e-9
3.7625117473926867e-10
1.4610144403437127e-10
4.10410669312118e-10
2.114183609949823e-9
1.2317947624199177e-8
8.498254492141018e-9
6.1945613041352555e-9
5.878821574999447e-9
6.341516022464939e-9
7.471310192340024e-9
9.509140511111197e-9
2.999513697308964e-8
5.207889985208844e-8
2.8390947733380454e-8
2.3338827948447444e-8
2.3020031338197174e-8
2.4911677213327512e-8
2.8758313341968627e-8
3.484145299515937e-8
4.264741798049178e-8
4.7988582818719415e-8
4.554015638238534e-8
3.0213960108157064e-8
1.925106713528434e-8
1.1992907330797144e-8
7.96280966891637e-9
6.36992701899802e-9
5.728058261576569e-9
3.4957890430424235e-9
1.2137332310048652e-9
5.319531489190715e-10
3.2514376458304565e-10
3.7520026484187264e-10
9.7576885201277e-10
4.024942928342367e-9
6.6588943820789415e-9
4.0676176359908966e-9
3.550153024203235e-9
3.6432476838260427e-9
4.13912879560861e-9
5.11268399372925e-9
1.7032993644083187e-8
2.9739313698842567e-8
1.824977323122701e-8
1.7263336060236425e-8
1.966817960845741e-8
2.5035727340942728e-8
3.4817948251463486e-8
5.142488650978003e-8
7.246040701764696e-8
8.202133550716087e-8
7.90717992444449e-8
7.547424814239248e-8
8.667611460029837e-8
5.096398596478599e-8
2.55879020142785e-8
1.409933157889572e-8
1.011483160948328e-8
8.155023480034628e-9
6.5004743289768575e-9
2.371206102156964e-9
6.096801509330009e-10
7.509713766530736e-11
5.188970757445329e-12
8.294274100476555e-10
5.43517464202861e-9
1.2682917113614182e-8
7.353215344488493e-9
6.414856554825377e-9
6.593360184829096e-9
7.467112751424437e-9
9.126655726942933e-9
3.1705877789539365e-8
6.266664432107499e-8
3.586994655326515e-8
2.939734628432176e-8
2.8879773816950716e-8
3.0988225164044714e-8
3.525947347020677e-8
4.199083750129584e-8
5.136977003299037e-8
6.168769538554401e-8
6.753745463586669e-8
3.863627693175027e-8
2.7112102018259973e-8
1.8628728149960553e-8
1.329599908630111e-8
1.1270028253517974e-8
1.015604293857152e-8
4.9448397339134e-9
1.7870962728760097e-9
8.654598370436861e-10
6.145783295492915e-10
8.453014100597243e-10
2.2815055247368074e-9
9.661570785641504e-9
1.0465324450666774e-8
6.9707425134156e-9
6.304219057830135e-9
6.607712004887056e-9
7.644573148693123e-9
9.629634171164534e-9
1.3253805455488172e-8
3.464057540485794e-8
4.588019380325993e-8
2.7632522909487072e-8
2.6388893418640315e-8
3.065443470582061e-8
4.0517885283172014e-8
5.942257347369749e-8
8.869013240338342e-8
1.0579775787678794e-7
1.004488200497816e-7
9.47011223084562e-8
1.1050695469587995e-7
6.943846722149476e-8
3.517157717394207e-8
1.8874464242855066e-8
1.3174106227069645e-8
1.0584539137581765e-8
8.879091670267311e-9
4.489010864860958e-9
1.452499237558448e-9
6.227317697273003e-10
5.428307524388206e-10
1.3626170546353347e-9
4.895721539205726e-9
2.3879893843605185e-8
1.3344576792007676e-8
9.930932216155345e-9
9.54991562558271e-9
1.0478797186171668e-8
1.2645691223288888e-8
1.6648836876150896e-8
4.632564444609257e-8
7.538515656180714e-8
4.080078473162382e-8
3.3848917226289396e-8
3.3755305828434315e-8
3.711828853178051e-8
4.3860391205060806e-8
5.4738608892102e-8
6.877640553822518e-8
7.799405847665384e-8
7.464146666853146e-8
5.0682569498285855e-8
3.263575297827305e-8
2.3625113431442562e-8
1.6000697936243958e-8
1.2753976709946723e-8
1.168187232667055e-8
7.328351127354777e-9
2.501592929352461e-9
1.0460361350898834e-9
5.711123022059021e-10
5.52978153663761e-10
1.4658244644185881e-9
6.6270141228848565e-9
1.1722568077735441e-8
7.301949730412025e-9
6.41462857884103e-9
6.578256573189669e-9
7.429068229064862e-9
9.074121820639564e-9
3.0203937856739e-8
5.180047136796915e-8
3.083748332168983e-8
2.8357896171757035e-8
3.145481127888641e-8
3.900859320014029e-8
5.291459050583641e-8
7.639745545325719e-8
1.0528874187962475e-7
1.1600597026750016e-7
1.0915270973930658e-7
1.027307413182674e-7
1.2151178684708269e-7
7.228321097081475e-8
3.1891737848362e-8
1.699547631751299e-8
1.206736316913751e-8
9.508866062685778e-9
7.603124399342797e-9
2.944960353954116e-9
7.693272752321703e-10
1.5307999682551214e-10
1.8153679019593047e-10
1.421080454920158e-9
7.53122128428567e-9
1.8802201064820745e-8
1.0328354533291955e-8
8.851810254563541e-9
9.056932645879592e-9
1.027861115697124e-8
1.2651169958389377e-8
4.283617752473623e-8
8.481497279392504e-8
4.8840473086642624e-8
4.0045652261888997e-8
3.93887555113717e-8
4.234328409033519e-8
4.831329608288182e-8
5.7772699903968375e-8
7.116235791398335e-8
8.679068075997717e-8
9.829933378882095e-8
5.446070999309973e-8
4.048694230379598e-8
3.09831886221034e-8
2.2765210230309333e-8
1.973984949323633e-8
1.787229285191267e-8
8.110946972399667e-9
2.9693034284471027e-9
1.44312544369498e-9
9.916933460560123e-10
1.3069749183587466e-9
3.6403349357289895e-9
1.6362323294364018e-8
1.5544720579983094e-8
1.083579040481352e-8
9.963099682790262e-9
1.049969286669622e-8
1.2142002199348797e-8
1.5218944464711518e-8
2.073842823015813e-8
5.530620961845915e-8
7.015347887581178e-8
4.163203451373648e-8
3.9270327813879113e-8
4.512204775589932e-8
5.9146627385680085e-8
8.618212635525489e-8
1.2593828696838464e-7
1.4214923266423075e-7
1.306061465769075e-7
1.226971587601701e-7
1.457084873787691e-7
9.958189685052271e-8
4.485382001447821e-8
2.2462737603366827e-8
1.5278273870185406e-8
1.1978752478572654e-8
9.911745285709645e-9
5.596253433874928e-9
1.814446219810623e-9
7.943592514521309e-10
7.464830551150477e-10
1.8148614824428544e-9
6.056241744168801e-9
2.9321381492652475e-8
1.8184489303167058e-8
1.3042542419941549e-8
1.2394848797427904e-8
1.3563907036290258e-8
1.6409253879195635e-8
2.1749784041247924e-8
5.89521809415132e-8
9.829490915398176e-8
5.352908109228057e-8
4.4341361982796314e-8
4.41825821426103e-8
4.854154426366388e-8
5.730214420116797e-8
7.154827286821643e-8
9.089968073597439e-8
1.07457207977103e-7
1.0938103389474136e-7
6.750226358741415e-8
4.528721414023593e-8
3.678642977660704e-8
2.633035210677474e-8
2.150943164039779e-8
2.0176886450466428e-8
1.1422343819910342e-8
3.911151331970797e-9
1.6719323600612287e-9
9.023667136325337e-10
8.247758672150675e-10
2.245353477878e-9
1.1124004578753117e-8
1.6292850339644715e-8
1.0845437752289757e-8
9.768608216788586e-9
1.0116411596816799e-8
1.1459084808752624e-8
1.3978755843675072e-8
4.646709246542345e-8
7.673018470525753e-8
4.520135859773768e-8
4.137511441025708e-8
4.572913476831696e-8
5.666185999480292e-8
7.705707564602808e-8
1.11212640239781e-7
1.4809005479498133e-7
1.5289111490010462e-7
1.3978491994629915e-7
1.319426888067133e-7
1.6085586898539527e-7
1.0451210563950862e-7
3.939552981056911e-8
1.9446109290078783e-8
1.3341306899899263e-8
1.0192140406530559e-8
8.117873413078412e-9
3.6499731631781573e-9
9.273910082751335e-10
2.150557485391772e-10
3.32536938834062e-10
1.8682559239618547e-9
8.621347542683277e-9
2.7455502149691297e-8
1.3753805539048298e-8
1.1406244498557088e-8
1.1539420279686568e-8
1.3062711998830989e-8
1.612101859746286e-8
5.3778641347793074e-8
1.0872548990716018e-7
6.361908516592314e-8
5.1898821088507974e-8
5.0814975895100834e-8
5.433126960988208e-8
6.156261670327718e-8
7.30016228699852e-8
8.925916316959352e-8
1.091952734690511e-7
1.2734004628403504e-7
6.921008438171615e-8
5.510660725302141e-8
4.712516323657129e-8
3.6256514665255834e-8
3.258059436194677e-8
2.8754560257084416e-8
1.1750728557415678e-8
4.463864028999946e-9
2.223801647447082e-9
1.508512890372859e-9
1.924937019037262e-9
5.612470222776658e-9
2.6521263971996778e-8
2.0448575032841155e-8
1.5231865054343838e-8
1.4359559484802715e-8
1.528217151218904e-8
1.771319227826323e-8
2.213774039240828e-8
2.992740539863937e-8
8.208966315398277e-8
9.904553630624767e-8
5.872999461307103e-8
5.5406366088285666e-8
6.37757803799189e-8
8.407591163190204e-8
1.2331990532744994e-7
1.7547447191678372e-7
1.8368628712456705e-7
1.6421498903571356e-7
1.559783172975942e-7
1.8322780947575157e-7
1.443820996312466e-7
5.63045597173929e-8
2.5599320720771112e-8
1.666850696151637e-8
1.269861372485478e-8
1.022527482127043e-8
6.69873900358449e-9
2.213111939077827e-9
9.757470514160205e-10
9.719851727680667e-10
2.2743941148190723e-9
7.015051390150509e-9
3.2163893627649176e-8
2.4709085703707422e-8
1.673732856770236e-8
1.5620194287379505e-8
1.700809108735783e-8
2.0614913824147747e-8
2.752157267612876e-8
7.230514349443641e-8
1.2457515999067606e-7
6.834162945729089e-8
5.626362501537399e-8
5.5748353633250296e-8
6.08368835844021e-8
7.120556834278865e-8
8.809744869101937e-8
1.1183394691087456e-7
1.3628893329643038e-7
1.4779088435071148e-7
8.292498806938177e-8
5.880704656276203e-8
5.363392092785113e-8
4.1268623299171004e-8
3.49190672385975e-8
3.3242205852020353e-8
1.6343368697173533e-8
5.749052456568827e-9
2.5442128358048916e-9
1.3633302444832043e-9
1.148362167502931e-9
3.2177902075687443e-9
1.7984158058585733e-8
2.046315071343918e-8
1.4841520826068987e-8
1.3803660789286592e-8
1.4480251193184581e-8
1.6469209984122494e-8
2.0062145896620262e-8
6.75865457364578e-8
1.0711271386112467e-7
6.297723650829541e-8
5.786466611511524e-8
6.428265524623028e-8
8.038192208327808e-8
1.1080674766067931e-7
1.6062246788713564e-7
2.0237285783424756e-7
1.9386945054018567e-7
1.7449718330658615e-7
1.6812360393609417e-7
2.0060105181561595e-7
1.5184879657451272e-7
4.7752070718233996e-8
2.099958944564542e-8
1.3629477850781562e-8
1.0088475879740737e-8
7.765425739397716e-9
4.3052935584947475e-9
1.080465768730355e-9
2.970215992728573e-10
5.423938662889228e-10
2.337324608192602e-9
9.272361753047274e-9
4.004098041774565e-8
1.8241271150273033e-8
1.4396481772974319e-8
1.4326892863408991e-8
1.6157052352243757e-8
2.001050285840515e-8
6.518355893685049e-8
1.348697958181339e-7
8.077656663847568e-8
6.527368230159932e-8
6.33494667802534e-8
6.705684176219161e-8
7.505183225761422e-8
8.769440141452254e-8
1.05592291052127e-7
1.280645991747852e-7
1.5111134213852166e-7
8.330955346510619e-8
7.148287723331009e-8
6.901897958935338e-8
5.685720511426353e-8
5.359371266806004e-8
4.330759705316507e-8
1.6236432000789944e-8
6.530090511715815e-9
3.3621760285298543e-9
2.2436581190463724e-9
2.714234468348774e-9
8.442552129679663e-9
3.784473629064557e-8
2.493789284456409e-8
2.015988342197438e-8
1.9620236029679692e-8
2.1150914735878466e-8
2.4593485371848324e-8
3.0628381316307355e-8
4.099734186583948e-8
1.1773893679989914e-7
1.3412833929090611e-7
8.019947333055814e-8
7.6271042880566e-8
8.871793074449767e-8
1.1885130733798384e-7
1.7683091782962112e-7
2.400984105969276e-7
2.3004356161073896e-7
2.0318099724774722e-7
1.9881959690097123e-7
2.2126654176772858e-7
2.0852469344006757e-7
7.02679921990085e-8
2.7901034948428506e-8
1.6904874869749895e-8
1.2475048798702145e-8
9.646409815996397e-9
7.332175796734835e-9
2.652396119120591e-9
1.1822582210271885e-9
1.245930979952453e-9
2.7638096282457617e-9
7.77292956213005e-9
3.184001649201161e-8
3.439980210834094e-8
2.133139523261878e-8
1.938271690225991e-8
2.095494522020454e-8
2.5469422564539995e-8
3.4352281981625095e-8
8.615192916130125e-8
1.5420870187965912e-7
8.55596014129551e-8
6.967803205448602e-8
6.834675021226241e-8
7.371764768198763e-8
8.504753979900425e-8
1.0350975206285215e-7
1.2990678449974225e-7
1.6050478903158323e-7
1.8349584150733726e-7
9.677818763172747e-8
7.339912343578927e-8
7.522424816473815e-8
6.40868540294418e-8
5.720005457668594e-8
5.303537479514207e-8
2.2319690016841362e-8
8.315487381875768e-9
3.853273320127102e-9
2.051404394159516e-9
1.5136667332486715e-9
4.3509581654262305e-9
2.7513439905676936e-8
2.385623715977306e-8
1.926222678171924e-8
1.8663689532049377e-8
1.9911769350997863e-8
2.2772114822826715e-8
2.7694109819739913e-8
9.577947249832378e-8
1.444143236319022e-7
8.537810489118605e-8
7.928496989810193e-8
8.921755916855989e-8
1.136936274832937e-7
1.6057838174822425e-7
2.3264305371734853e-7
2.6668695694617374e-7
2.3817628512014578e-7
2.161451175307897e-7
2.1850914246944964e-7
2.382102592890965e-7
2.1218478824181858e-7
5.8416450382648586e-8
2.1408524081255166e-8
1.2544226089559949e-8
9.016385604100836e-9
6.505223475380233e-9
4.478976670864782e-9
1.2283848324215672e-9
4.163892050220526e-10
8.220251918728904e-10
2.7827257027345766e-9
9.353048609050173e-9
4.886546008904302e-8
2.467184711727737e-8
1.7960666996902878e-8
1.742704268765827e-8
1.95411287281924e-8
2.4326190664938714e-8
7.635040551531431e-8
1.617905755934911e-7
1.006250772430469e-7
8.01468810661084e-8
7.675693182095755e-8
8.009622070517865e-8
8.816353216362882e-8
1.0105012717319577e-7
1.1921230202579939e-7
1.4218724845106257e-7
1.671177099419966e-7
9.729879425908378e-8
9.00769551277883e-8
9.87650946996113e-8
9.104162183773949e-8
9.09119571839781e-8
6.008807385326493e-8
2.2152094337712396e-8
9.65443477887312e-9
5.192659752103049e-9
3.400044778670442e-9
3.7547517409812744e-9
1.2821187103996554e-8
4.0763890276308134e-8
2.8582659692032908e-8
2.556075171010122e-8
2.592495861512001e-8
2.8437236851427924e-8
3.322552557085284e-8
4.121846611824282e-8
5.4518915186285444e-8
1.6714998672394271e-7
1.7712245853176502e-7
1.0781935725755161e-7
1.0418848448661729e-7
1.236459345464905e-7
1.7036644049927072e-7
2.579000119896105e-7
3.195945124383553e-7
2.8063971247384364e-7
2.514504098609738e-7
2.612163115795753e-7
2.624677094600442e-7
2.74283231883647e-7
8.994196932193339e-8
2.930562457295286e-8
1.555908826441964e-8
1.1019704835314722e-8
8.157848887067179e-9
6.626637568743473e-9
3.1369540202399938e-9
1.4426310484500841e-9
1.5823284297732974e-9
3.243858323538495e-9
8.180344429105425e-9
2.857615438103248e-8
5.1125410475753294e-8
2.7348310472502408e-8
2.3809874777790663e-8
2.5458190344187523e-8
3.106852273130331e-8
4.2536712692760586e-8
9.952303855844971e-8
1.8612658177092177e-7
1.0556736733021193e-7
8.456314413085393e-8
8.1711043258387e-8
8.668712434439149e-8
9.808026845582404e-8
1.1676451873444954e-7
1.436605220246621e-7
1.768361962343767e-7
2.076753152590585e-7
1.1008350441779933e-7
8.991899800664191e-8
1.0240431444496352e-7
1.0153501202705493e-7
9.869941335368886e-8
7.905987065963007e-8
3.0066531838084686e-8
1.2288187490652387e-8
6.051656129251469e-9
3.217591776294336e-9
1.8976987657680607e-9
5.385283178448221e-9
3.173074913965053e-8
2.5970162053838565e-8
2.401869017003174e-8
2.4562491467720267e-8
2.6818245271605374e-8
3.092169688917891e-8
3.755465715480547e-8
1.3521714140153464e-7
1.90787893837818e-7
1.1447609382665044e-7
1.0828292765353115e-7
1.245996866188631e-7
1.63914049360677e-7
2.399935888122095e-7
3.3692991564062753e-7
3.346062194377159e-7
2.880769321970448e-7
2.741091563631089e-7
3.054762016053837e-7
2.8383325705541716e-7
2.3299543444740822e-7
7.677031241107794e-8
2.117120785190078e-8
9.969225473856205e-9
6.8422531243378835e-9
4.628071927624156e-9
3.264275553548525e-9
1.3635749837165452e-9
6.16093753769956e-10
1.1681179468839766e-9
3.101132314688515e-9
8.692821939926422e-9
3.763375473667578e-8
3.600993009829144e-8
2.2453013294137677e-8
2.083732195407521e-8
2.3125236549691216e-8
2.8998370430745938e-8
8.588851667940543e-8
1.860262005640905e-7
1.23766818753526e-7
9.656356331997802e-8
9.077096927394008e-8
9.300474617713664e-8
1.0038117664828948e-7
1.1266337332938262e-7
1.3017686831441271e-7
1.5265128573975822e-7
1.7794694297871478e-7
1.1356112468528962e-7
1.1214614595158184e-7
1.3874183280046084e-7
1.5579157357380533e-7
1.5753304255124685e-7
7.732272728921722e-8
3.119446822818324e-8
1.5150040150147614e-8
8.666852951177961e-9
5.605354040912691e-9
5.270857981124635e-9
1.9840021346780458e-8
3.3242166144514224e-8
3.070342411437203e-8
3.1256380267606984e-8
3.353546451350673e-8
3.7715863694847104e-8
4.442898297281322e-8
5.493251636411392e-8
7.167675045640482e-8
2.405833126500628e-7
2.3114418888557534e-7
1.4507880235320736e-7
1.4393229139453619e-7
1.7662004773540942e-7
2.544632418277042e-7
3.860709921762648e-7
4.0648837803723994e-7
3.3928035317756205e-7
3.2200483328814733e-7
3.75428493800972e-7
3.2455740690604923e-7
2.773114748964448e-7
1.214753497889394e-7
3.107816378023708e-8
1.2621573086556153e-8
8.121591900132475e-9
5.944950302716219e-9
4.291459476034047e-9
3.4202082578557355e-9
1.867709331611601e-9
2.0254670860078217e-9
3.650121489787299e-9
8.05101562999635e-9
2.3200456715583713e-8
8.6118287435066e-8
3.6408995206238904e-8
2.9247504727272195e-8
3.064029920917329e-8
3.759241690600259e-8
5.2631574055823595e-8
1.1061763206399607e-7
2.1700079107760432e-7
1.2925214395382838e-7
1.0106249796550372e-7
9.562505628536454e-8
9.93245148775003e-8
1.0981617946484126e-7
1.2757022873620028e-7
1.534595272960744e-7
1.864190327522907e-7
2.1847456828318415e-7
1.2685230343709657e-7
1.1083642080930604e-7
1.3591159644264713e-7
1.6984839112340464e-7
1.848184177231477e-7
1.0562466740964675e-7
4.213215825027644e-8
1.9641949653368984e-8
1.0529595948060764e-8
5.710863673473563e-9
2.223424949147917e-9
4.128940019810408e-9
2.1384485782517403e-8
2.590522727552554e-8
2.8834105783392936e-8
3.183636436705797e-8
3.5971925830061926e-8
4.2035826128413084e-8
5.106866587224592e-8
1.9515583897529848e-7
2.503668124483184e-7
1.546832155171446e-7
1.5072369151047696e-7
1.7996114795798038e-7
2.4936743527090493e-7
3.805741155367439e-7
4.6905470803604354e-7
4.0196355394895897e-7
3.5801120623586045e-7
3.824549332996025e-7
5.236544078329e-7
3.8257665021605905e-7
1.9006724685104335e-7
9.026977979680587e-8
2.3778671325092236e-8
6.7550017012765825e-9
3.645217414085113e-9
2.559629126461231e-9
1.2278276270663772e-9
1.0491132780221862e-9
1.1165851265591973e-9
1.613444296884719e-9
3.1556511563247432e-9
7.175185770705978e-9
2.191141691391974e-8
7.010058688551869e-8
2.9569551965191398e-8
2.4738362248527298e-8
2.6753226534188595e-8
3.3839718277623936e-8
9.092170474701122e-8
2.000097892471643e-7
1.5203799703005547e-7
1.1529054280865884e-7
1.0555918596771297e-7
1.0584185747582526e-7
1.12055669308085e-7
1.2369625192844029e-7
1.412660243668434e-7
1.6500990260163258e-7
1.9267223185543057e-7
1.383627488534824e-7
1.399171083904797e-7
1.9342311458379924e-7
2.9975657920253e-7
2.355514353256955e-7
1.0177953995035213e-7
4.9483488722522125e-8
2.7925507058371965e-8
1.7743258951477508e-8
1.1953932612043226e-8
8.312305893269725e-9
1.1503949519530299e-8
2.0457279491662222e-8
2.9726514575348598e-8
3.659760304544478e-8
4.2793603740660957e-8
5.011136202514246e-8
5.99798761915557e-8
7.412773927851949e-8
9.536150510412525e-8
3.645871389128491e-7
3.037152272766871e-7
2.0060938841677877e-7
2.0780959692979407e-7
2.698021844658035e-7
4.1560695338353987e-7
5.781816820196269e-7
4.946030815920159e-7
4.2755747637729876e-7
4.6492958425824986e-7
6.935794119294623e-7
4.832908112954545e-7
2.4171210518561623e-7
1.1038667311986674e-7
3.974110388298577e-8
9.486832304847932e-9
4.135612588051452e-9
3.098197008957333e-9
1.7623299697835493e-9
1.7154118307143317e-9
2.8031297511081333e-9
2.904159478645834e-9
3.9802651892060136e-9
7.246378352055189e-9
1.6602390536329017e-8
6.901799384467641e-8
5.773687514982717e-8
3.730152603762248e-8
3.7009038960638716e-8
4.549551588438446e-8
6.568480098024914e-8
1.1537163175670344e-7
2.3720524162266976e-7
1.595808674526862e-7
1.2041698704298623e-7
1.1062406006395519e-7
1.1209788088160203e-7
1.2121780858840955e-7
1.3821102358205957e-7
1.6422029463198068e-7
1.9795738495159932e-7
2.2090041947273434e-7
1.5813929790290224e-7
1.4161344624396655e-7
1.795399432638454e-7
3.094439270994662e-7
3.1861556514352755e-7
1.4231758800339756e-7
6.899730073146378e-8
3.871404245470999e-8
2.3947288152279565e-8
1.4499979005432501e-8
2.1908851491559505e-9
1.1230347862243624e-8
4.889130954210691e-9
2.1044129067659746e-8
3.249955192084195e-8
4.09234003659918e-8
4.9094097922586834e-8
5.8900009049715385e-8
7.199612782173843e-8
3.0201993462292844e-7
3.34009211309812e-7
2.182944684664976e-7
2.236967262581583e-7
2.8507390491784334e-7
4.3065088410160863e-7
6.402634373093152e-7
5.890775762970248e-7
4.950147733957058e-7
5.144709909923028e-7
7.276018377269399e-7
1.7417636249152502e-6
8.818988553186585e-7
2.2462746261312263e-7
5.840661445421142e-8
1.9486647161555727e-8
5.978456357521131e-9
8.441391408079927e-10
2.0782740866930634e-10
7.959048907884875e-11
1.0725978692490458e-10
9.269428742754703e-10
4.034847069628609e-9
2.8258238653072937e-9
5.119227794260366e-9
1.0366799691423785e-8
3.348522663708778e-8
6.620198392747995e-8
3.1805068227555396e-8
2.991255603514765e-8
3.727223132692449e-8
7.953970080471597e-8
1.8464044984759824e-7
1.9244179026825454e-7
1.4221762860731512e-7
1.2426436980458587e-7
1.2090146547139538e-7
1.258769109971186e-7
1.3802746984026696e-7
1.5748866934343375e-7
1.816978474178113e-7
1.8977821861755898e-7
1.7905474710387093e-7
1.8088194984250174e-7
2.9435269815578903e-7
4.120825151641363e-7
3.2311791021759883e-7
1.8570970064550283e-7
1.1628800025476317e-7
8.622880962566793e-8
7.627297467569328e-8
6.886858487297172e-8
3.0595403059349734e-9
7.583278717336912e-9
1.234896975002699e-9
1.9474263646758324e-8
3.771460806913465e-8
5.3077156442091366e-8
6.780649604580347e-8
8.450768548032388e-8
1.056982248094957e-7
1.3465142881340724e-7
6.360601274146942e-7
4.2215986379281076e-7
3.059703925115252e-7
3.4323346857578983e-7
4.955105080625768e-7
8.049744600080419e-7
7.875445691226747e-7
6.332625653320533e-7
6.630832402870326e-7
1.0269034804209307e-6
3.292999426483952e-6
1.628516294309869e-6
4.014307168994988e-7
8.978550577016549e-8
2.2866818562821468e-8
6.933105219764308e-9
9.752401216387163e-10
7.03021145017216e-11
9.364481529004737e-12
2.2253628495987668e-10
5.077336990583298e-10
2.7020968124248924e-9
2.303879949481207e-9
2.3495768558802023e-9
5.249350617251999e-9
2.2031711544144893e-8
9.457657354058081e-8
7.223186065327164e-8
4.595613564132386e-8
5.114879224704647e-8
7.474324852332093e-8
8.945327982142606e-8
2.129064006868854e-7
2.1022674147870774e-7
1.5224601549825337e-7
1.3230701565090164e-7
1.295319950737507e-7
1.3740651156370893e-7
1.5474140044298795e-7
1.785916323047447e-7
1.862731949564451e-7
9.503795840844743e-8
2.199930651806373e-7
2.2265389810315525e-7
3.0781185773992745e-7
3.9038585506314015e-7
3.8383823087876244e-7
3.3891339013451934e-7
2.0749928063289546e-7
1.6039103105053886e-7
1.6634575143217661e-7
1.0354618144596471e-7
2.000200339599475e-9
1.801713961945391e-8
1.763801414854334e-8
1.107483696971098e-9
2.4702228896014254e-8
4.876226171142804e-8
6.970829703200346e-8
9.069116140152774e-8
1.1477286916010535e-7
5.718766536108385e-7
4.887219077103511e-7
3.62741709485088e-7
4.139231624171181e-7
6.082253254535642e-7
9.891991481680232e-7
9.220025149407784e-7
7.508613798748628e-7
8.277134783892541e-7
1.4585351008159885e-6
7.321562640672258e-6
4.035967519000075e-6
3.904003283036252e-6
1.9589500016241015e-6
7.651214636627145e-7
2.8337139649847504e-7
8.27622099004308e-8
9.40502683006738e-9
6.339785002518521e-8
1.1751567137842256e-7
2.2168468098563053e-7
1.386208595917106e-7
6.35465194764274e-8
3.357911743325455e-8
2.9823665954997943e-9
4.4509408570234514e-8
4.810561105013858e-8
3.6732101147852225e-8
2.2603180840334928e-9
8.11859278591745e-9
1.4744050022002252e-8
2.8172343971329175e-8
5.5577389083411176e-8
1.1893069431997498e-7
4.2802146222162056e-7
7.024535538566633e-9
4.779429538102004e-9
2.2534323404422056e-9
1.184179506037397e-10
2.6039038849455063e-11
4.403574577521172e-13
1.2028989733372567e-13
3.2153408413140655e-13
6.017448713272662e-13
9.374148519462763e-13
9.033210133908251e-13
4.459288583917082e-13
3.3809965817123286e-12
6.707106548414761e-12
9.556223294967347e-12
1.1957011878082359e-11
1.4420120932613448e-11
1.7591378404173994e-11
2.1988510453834646e-11
2.7739078002491753e-11
3.4527798454861305e-11
4.1896518011119917e-11
4.957104059186722e-11
5.7420779027953455e-11
6.433598031321508e-11
4.709894687705718e-11
1.0996720018515996e-11
6.619960382900464e-13
1.1038866324604641e-13
2.1195369821780427e-13
4.4801287678405235e-13
6.571586204110491e-13
8.714134362637993e-13
1.1114936181979036e-12
1.3927825794892743e-12
1.7287156076995454e-12
2.1327957535129273e-12
2.6200488538517767e-12
1.6871041467017525e-12
4.0721485806143395e-12
5.287557751747186e-12
5.9586133692347455e-12
6.201853429619254e-12
5.991223426611675e-12
5.3932161632302245e-12
4.666605005156672e-12
4.135333785732077e-12
4.019451043723539e-12
4.420492678756975e-12
5.391556279287022e-12
6.993590817601117e-12
9.323810227577028e-12
1.2529987782366893e-11
1.6822181652228884e-11
2.2487135089284943e-11
2.990770517359273e-11
3.958911385902414e-11
5.219294149045983e-11
3.9657068462501246e-11
5.780998566770853e-11
7.096624320732e-11
6.885203992121642e-11
6.63532812918667e-11
6.503216111143496e-11
6.455462221620242e-11
6.452937604054626e-11
6.472173469823853e-11
6.501995475170237e-11
6.538165539239483e-11
5.586659296854399e-11
4.8170789746181126e-11
4.2683698628430344e-11
3.748538158602991e-11
3.217570442654156e-11
2.707171382467693e-11
2.183523497589701e-11
5.787923724711696e-12
4.2501693931240157e-11
1.9251048133216474e-10
5.127573496793712e-10
1.1603953599134865e-9
3.5577396398454914e-10
4.209205691167751e-12
4.232273077724842e-14
0.
0.
0.
0.
1.2049706737577572e-13
4.5445986571496923e-14
3.9517302721378403e-14
4.2805540979318475e-14
4.896588311075871e-14
5.723327217902022e-14
6.77559164682618e-14
8.098959543123083e-14
9.759319320136441e-14
1.1843317274471657e-13
1.4463210322242656e-13
1.7763908361785528e-13
3.670818322772621e-13
1.0635790204589068e-13
0.
3.289985025893393e-14
6.225963543586109e-14
9.347987525782763e-14
1.3317740234454127e-13
1.8719400925010954e-13
2.625117273204522e-13
3.686052486213757e-13
5.189278860506231e-13
7.329172156287955e-13
1.0389033599597563e-12
1.478413718093816e-12
2.11255966192471e-12
3.031415334151633e-12
4.367371516366146e-12
6.312900317803055e-12
9.14060660722158e-12
4.856403989370824e-11
4.940357946879052e-11
5.2536996258727877e-11
3.820016788970275e-11
5.738686301833482e-12
8.950462685993407e-11
2.2161789320333565e-10
4.0113426002066074e-10
6.123672883606244e-10
8.298355453056157e-10
1.0290336962490017e-9
4.3762505013115244e-11
1.8887109588436755e-10
2.9246441974581596e-10
6.228934408242257e-10
3.2386583883642364e-9
9.517279524305697e-10
1.0396242698787077e-10
1.9885502650090582e-10
2.3216168808113685e-10
2.6276325122240713e-10
3.009227392534784e-10
3.5120467476815506e-10
4.187017299567686e-10
5.112566060395012e-10
6.419581723983971e-10
8.337911135545688e-10
1.1296628429015575e-9
1.6164601216486575e-9
2.490221682248906e-9
4.2526597168579905e-9
1.359906970820541e-8
1.8367386247264864e-8
1.2260176264043825e-8
1.2901196295038581e-8
1.647667129144192e-8
2.4034766794913486e-8
3.8679088976716914e-8
5.888258998023285e-8
6.5801673828956e-8
6.331794265500319e-8
6.238708275303984e-8
7.146160683607919e-8
5.141235707609556e-8
2.8552243943488097e-8
1.5702545738978432e-8
1.04520143676005e-8
8.34361237376313e-9
7.064916956775324e-9
3.9812938508189316e-9
1.179984391585026e-9
3.7950295928603724e-10
1.508385017842936e-10
4.209818288501985e-10
2.162378075754991e-9
1.2587401218770465e-8
8.431401347837963e-9
6.1904209042031194e-9
5.890139001653861e-9
6.361684987970934e-9
7.500595378097411e-9
9.551350371038612e-9
3.007257112612201e-8
5.190326349358004e-8
2.826452246634874e-8
2.3262115397763486e-8
2.297296157086797e-8
2.4902119940450426e-8
2.881112999868461e-8
3.499202747363588e-8
4.286585244199634e-8
4.79793998134447e-8
4.509385017337338e-8
3.0426180896608464e-8
1.9166724077626967e-8
1.1761455673722838e-8
7.766065108767515e-9
6.186390661043504e-9
5.545074351245983e-9
3.446537061525305e-9
1.1966726668918662e-9
5.216677456877824e-10
3.1789246714195674e-10
3.663149686732355e-10
9.486308663521972e-10
3.877382946590683e-9
6.640236958078397e-9
4.016797606766355e-9
3.4926831958820535e-9
3.578551625459762e-9
4.062627062952934e-9
5.016776423863101e-9
1.6726029326988307e-8
2.93804307998853e-8
1.8040977768957856e-8
1.7058146614382567e-8
1.9421381802311088e-8
2.469240875000478e-8
3.427910894408182e-8
5.055119998057578e-8
7.144012099582115e-8
8.155865245084622e-8
7.89587897668608e-8
7.531880013585894e-8
8.568285058792558e-8
4.987828888615689e-8
2.5542714850646933e-8
1.4220362984361867e-8
1.023955015977057e-8
8.295809222591362e-9
6.594541289289721e-9
2.3637928248877642e-9
6.124549136355423e-10
7.522713932657618e-11
6.925242382697359e-13
8.245902804574869e-10
5.519380866163751e-9
1.242379499500244e-8
7.295714632069313e-9
6.3917157960042054e-9
6.580022432300942e-9
7.455926575707646e-9
9.112301652868838e-9
3.16937207771258e-8
6.245975314150445e-8
3.569627231750063e-8
2.9291532128058575e-8
2.881251475037802e-8
3.096529439182944e-8
3.530594910940064e-8
4.2150800674307465e-8
5.168243529576766e-8
6.204714443197765e-8
6.755015348427455e-8
3.8907904112731796e-8
2.695658662212614e-8
1.8255006129124143e-8
1.296652872595523e-8
1.0939330375074943e-8
9.855432820835899e-9
4.886985416062183e-9
1.7598284773990135e-9
8.490580203065289e-10
6.034530793985201e-10
8.318587594545414e-10
2.2326791683538804e-9
9.35859102403303e-9
1.048509884298164e-8
6.91821831815917e-9
6.235072085015843e-9
6.526499587326991e-9
7.54807074392915e-9
9.511209647308908e-9
1.3103419414399012e-8
3.410134092829029e-8
4.544109342516139e-8
2.7351589731791908e-8
2.6098836792989448e-8
3.02852204879554e-8
3.996509024455634e-8
5.8496284897661206e-8
8.739150987558596e-8
1.0513897073071001e-7
1.0030525227212896e-7
9.446837198869129e-8
1.0974034761440774e-7
6.797190072628471e-8
3.5066363850721754e-8
1.9040935209023886e-8
1.3342750749303499e-8
1.0763140763377e-8
9.049052251269495e-9
4.482895678918977e-9
1.454205157923761e-9
6.23721385342939e-10
5.387096642045981e-10
1.3578133201870727e-9
4.935884212662206e-9
2.3955901506480136e-8
1.3185145676628504e-8
9.876528783986177e-9
9.518428851472581e-9
1.0451017375406518e-8
1.2609832059688269e-8
1.6587739340760278e-8
4.633311716353805e-8
7.51063287108915e-8
4.065002117036828e-8
3.3770816807552887e-8
3.3726145874528335e-8
3.7153247489447266e-8
4.400186041475754e-8
5.504794068477948e-8
6.919415124710015e-8
7.803133358394815e-8
7.407332833964421e-8
5.1210826781915865e-8
3.268068959416477e-8
2.323539464754036e-8
1.5621067714094368e-8
1.2400395836469689e-8
1.130808952907081e-8
7.222322732334395e-9
2.467434725954297e-9
1.0270035438428023e-9
5.612958620119528e-10
5.482710624002351e-10
1.4474999620214233e-9
6.44870074601107e-9
1.1804127086227837e-8
7.2685463517309405e-9
6.357608894220686e-9
6.50897441039807e-9
7.347283842099766e-9
8.976416117914208e-9
2.9790471124018447e-8
5.132872058845399e-8
3.0555538812248564e-8
2.806948009522611e-8
3.109768426937893e-8
3.850049414010342e-8
5.210454783037159e-8
7.507670836529217e-8
1.0379670947236546e-7
1.1546791469168744e-7
1.0914142577077956e-7
1.0260549311322885e-7
1.2027408636332986e-7
7.070800255489903e-8
3.201755848358811e-8
1.7263708650602517e-8
1.231000468413553e-8
9.753563372356802e-9
7.790325550477478e-9
2.9490149921815756e-9
7.758156135957822e-10
1.5128320730227769e-10
1.6829134267188617e-10
1.4112999906371049e-9
7.668594233554977e-9
1.834881772524176e-8
1.0241355452770938e-8
8.824366301842215e-9
9.045800092617487e-9
1.0270451175667182e-8
1.2635678447088002e-8
4.291049085117425e-8
8.472679767109563e-8
4.870817653799172e-8
4.000399118443127e-8
3.9413841493758776e-8
4.245601616126486e-8
4.8565254572196465e-8
5.8251189125206055e-8
7.196365602818873e-8
8.782405443591188e-8
9.898823624833301e-8
5.514012107534315e-8
4.044025589748387e-8
3.0396602270244905e-8
2.2185156572809217e-8
1.9119805293608916e-8
1.7339431619108338e-8
8.035014324436568e-9
2.925731273031446e-9
1.4160414983465798e-9
9.756302595010314e-10
1.293110904754831e-9
3.5754172992858735e-9
1.5876907345652934e-8
1.569115164298131e-8
1.0812112453063538e-8
9.899117544587026e-9
1.0415494803180926e-8
1.204081995664932e-8
1.5100712159973873e-8
2.0606483583745634e-8
5.456606758577865e-8
6.967956751961213e-8
4.129334996134823e-8
3.88914965611097e-8
4.460642159581615e-8
5.8325254312358106e-8
8.474694698854803e-8
1.240691387287096e-7
1.4159807977359494e-7
1.3068896119290985e-7
1.2248113124295652e-7
1.4529112399369966e-7
9.714644084859602e-8
4.483516538719117e-8
2.2795821979018022e-8
1.5589307712608895e-8
1.2278242618807702e-8
1.0206006886007478e-8
5.614127354031254e-9
1.8210617818234067e-9
7.969811019707708e-10
7.408996635225326e-10
1.811916209269732e-9
6.1326377589150025e-9
2.980362879144246e-8
1.793484039413999e-8
1.2980509431669708e-8
1.237208572943878e-8
1.3549818240096927e-8
1.638644988936598e-8
2.1692015735442476e-8
5.9132089686652495e-8
9.814588449797281e-8
5.3440977001287806e-8
4.4351579798777123e-8
4.427745559896657e-8
4.875962231068257e-8
5.7727883878867554e-8
7.231176651438035e-8
9.200496620597044e-8
1.0823438897562453e-7
1.090984198762577e-7
6.863158297260351e-8
4.554507178992334e-8
3.6243525050725224e-8
2.5672103427162348e-8
2.084902642324421e-8
1.947137643909753e-8
1.129607279278878e-8
3.858950592415337e-9
1.6399151839160807e-9
8.865018969534242e-10
8.217031857854386e-10
2.226334198930743e-9
1.0806102141096049e-8
1.6533580499673278e-8
1.0845268315905131e-8
9.71547277366711e-9
1.0040186438984193e-8
1.1365846438481759e-8
1.3869615268605863e-8
4.5895961729975535e-8
7.622049661681588e-8
4.4873179950205175e-8
4.100550061595519e-8
4.523409156887956e-8
5.590301086769623e-8
7.576647500416503e-8
1.0907847216236795e-7
1.4613787706277087e-7
1.5272975306108875e-7
1.401013124759866e-7
1.3180458144887984e-7
1.603310462022672e-7
1.018239380582166e-7
3.9667118219377594e-8
1.990955173330197e-8
1.3746226655607546e-8
1.0564055418552833e-8
8.44950271654239e-9
3.670701403983732e-9
9.388765253886313e-10
2.1215140393520546e-10
3.1395776899283617e-10
1.8636648410435138e-9
8.846971509028586e-9
2.6657331367534516e-8
1.3628947381081639e-8
1.1389955105613883e-8
1.1553013484891963e-8
1.3085664133394116e-8
1.613921361822155e-8
5.4063571161554084e-8
1.0896057482021117e-7
6.358417327002912e-8
5.198595514077932e-8
5.101187140888055e-8
5.468177946240515e-8
6.21556726742609e-8
7.398267098294146e-8
9.081026534256355e-8
1.1133331660717929e-7
1.29477080784119e-7
7.040948912840995e-8
5.521808261042933e-8
4.621870085447268e-8
3.520252849590434e-8
3.136034030047321e-8
2.7921650789356768e-8
1.1656339376364306e-8
4.390530285249746e-9
2.175748745153815e-9
1.4812201888639733e-9
1.9072601354449663e-9
5.5047483539428676e-9
2.5837584069076294e-8
2.0773483707835995e-8
1.5255816061680564e-8
1.4305306604559036e-8
1.5192748566305607e-8
1.760175026007925e-8
2.2013551855225073e-8
2.981150893526806e-8
8.10005333775063e-8
9.857462574649723e-8
5.8318870358184934e-8
5.489325331189583e-8
6.301546800822186e-8
8.2770946840376e-8
1.2094955366790967e-7
1.7288131172547333e-7
1.836041946851174e-7
1.646213652205102e-7
1.5559750665861536e-7
1.8381613181316583e-7
1.4025240874319785e-7
5.6338007839094757e-8
2.61508268690347e-8
1.7174761079566424e-8
1.314929872489794e-8
1.067018728862568e-8
6.780213995169521e-9
2.2251387160905444e-9
9.804160404671113e-10
9.65754006505793e-10
2.2787066901668194e-9
7.14746037070203e-9
3.329680379193653e-8
2.427544911395027e-8
1.6665879445802033e-8
1.561856195656851e-8
1.7025101136759787e-8
2.062495195620498e-8
2.748551385962473e-8
7.278195942214666e-8
1.2470168480566737e-7
6.836496405853538e-8
5.642347805823757e-8
5.604573580420988e-8
6.134242746138935e-8
7.205898424457563e-8
8.952011268266618e-8
1.139634552587307e-7
1.3846717259684428e-7
1.4860489892725785e-7
8.477284186735525e-8
5.9322708696411895e-8
5.288751520800802e-8
4.008127693762102e-8
3.3611077942755986e-8
3.194976034480627e-8
1.6200995138783757e-8
5.6584839224979094e-9
2.485254341323557e-9
1.3343300184391902e-9
1.1485313522094455e-9
3.2014346161911605e-9
1.7422459011339448e-8
2.0917199274519555e-8
1.4894377103529549e-8
1.3758123845251095e-8
1.4392969841483909e-8
1.635637254658869e-8
1.9932131128924656e-8
6.673449951627083e-8
1.0657267543427207e-7
6.257552130880025e-8
5.735614340771746e-8
6.354039305407774e-8
7.915342444813096e-8
1.0858774783717617e-7
1.5704520389335478e-7
2.0024905991702493e-7
1.944769309136862e-7
1.7509027204268985e-7
1.6750225862212394e-7
2.017829877259509e-7
1.4751184509078025e-7
4.809405287469027e-8
2.1695004356018418e-8
1.4239126963662234e-8
1.0599779656126868e-8
8.251746037797036e-9
4.374014048005507e-9
1.097366588116956e-9
2.9211735919099797e-10
5.190526533464334e-10
2.3469330684242326e-9
9.607565798050593e-9
3.898476881229972e-8
1.8027132537049414e-8
1.4396159761008987e-8
1.4381498962027592e-8
1.623217752644614e-8
2.0085499378353555e-8
6.580543011101889e-8
1.3570284311084895e-7
8.089544888275134e-8
6.5562119438135e-8
6.380873174682227e-8
6.775713849229821e-8
7.612308839580868e-8
8.934108586135128e-8
1.0808317021330437e-7
1.3156949938918225e-7
1.552831316966126e-7
8.503232382858338e-8
7.177422878866672e-8
6.762355229473343e-8
5.481139247073076e-8
5.1043309397287786e-8
4.228636314703922e-8
1.6082943606637977e-8
6.389201075054398e-9
3.2673879466582776e-9
2.1903934328993993e-9
2.6890271507188064e-9
8.243632538344916e-9
3.799012913081859e-8
2.54978543185882e-8
2.0258577420936812e-8
1.958229462423307e-8
2.1051739605640887e-8
2.4461676588217038e-8
3.0487513400331006e-8
4.089372400109439e-8
1.1599286715585732e-7
1.3366616001270602e-7
7.965214760045919e-8
7.55062492705267e-8
8.748842583675299e-8
1.1659164757471884e-7
1.7267599363756634e-7
2.369246653466726e-7
2.3083827323117258e-7
2.0376030019963542e-7
1.9758294698747913e-7
2.2310522415712792e-7
2.0294868259631282e-7
7.016031750501977e-8
2.8696214833685246e-8
1.7655041855878143e-8
1.309996141394487e-8
1.0236439421254513e-8
7.583500536188237e-9
2.6686234326622957e-9
1.1873890930312464e-9
1.2391428630575108e-9
2.7822270631100634e-9
7.981706008633422e-9
3.3592850368138777e-8
3.351317681490264e-8
2.122841038399069e-8
1.9411059974466612e-8
2.1019619281322885e-8
2.552890060440852e-8
3.4342742935633655e-8
8.708709331265954e-8
1.54854774369965e-7
8.574820082732963e-8
7.006299444866524e-8
6.894333493638823e-8
7.46331206075171e-8
8.64821901452214e-8
1.0578182144717614e-7
1.3333024636956572e-7
1.6472796428170131e-7
1.8689643581169687e-7
9.929097534466863e-8
7.414934953107106e-8
7.423707392213604e-8
6.181947488994833e-8
5.4391281558951405e-8
5.0969801946873156e-8
2.211698554484343e-8
8.132898663675204e-9
3.73238676144666e-9
1.9909387211040936e-9
1.5214277255629186e-9
4.3579343629263885e-9
2.7005340706858645e-8
2.4577331318545112e-8
1.9395804908141392e-8
1.8628520027164228e-8
1.9801758611704966e-8
2.2619278476726112e-8
2.7518137669307617e-8
9.437979595733898e-8
1.4382163152253898e-7
8.482052443443282e-8
7.84984657386349e-8
8.797848379093695e-8
1.11498082951652e-7
1.5642597086931703e-7
2.266728753328732e-7
2.654628092623071e-7
2.3973698198423636e-7
2.1640601076413097e-7
2.1580267652621798e-7
2.407701654249363e-7
2.0936145509931025e-7
5.8415279819230285e-8
2.2302124259011323e-8
1.3377445661545628e-8
9.665721667063108e-9
7.0944666905601135e-9
4.711180667027601e-9
1.2495151548735622e-9
4.0681786467453803e-10
7.961415119510751e-10
2.8207327629057283e-9
9.813038823004853e-9
5.081701412888984e-8
2.4192785059981045e-8
1.796875303027958e-8
1.7541820923720625e-8
1.9696240003316733e-8
2.448740366715553e-8
7.748865267213374e-8
1.6369647370723768e-7
1.0095038645319955e-7
8.071919480868855e-8
7.7584191830682e-8
8.126849008775845e-8
8.984237254076438e-8
1.0347738568454956e-7
1.2270115194099598e-7
1.470065925868426e-7
1.732125958386353e-7
9.935493287537886e-8
9.048940110639039e-8
9.667431755461941e-8
8.666688856092095e-8
8.536470857376229e-8
5.9309014030042614e-8
2.1799505193889866e-8
9.343702120146182e-9
4.980522589570157e-9
3.277820897292589e-9
3.7117077538810503e-9
1.2412557946832882e-8
4.336430000755631e-8
2.944428256377895e-8
2.577354868902505e-8
2.5908737988672817e-8
2.8311436707343812e-8
3.304220196325751e-8
4.1022144251880984e-8
5.438963945483879e-8
1.6404093169212218e-7
1.7660402546827456e-7
1.0696213574467407e-7
1.0288762389740192e-7
1.2141452815312176e-7
1.6602866339502065e-7
2.5027556518338533e-7
3.16986770068402e-7
2.8243105506458143e-7
2.513390995683882e-7
2.5686811178944024e-7
2.64269662540984e-7
2.752896274288744e-7
8.894070335199082e-8
3.0257422469596965e-8
1.656320026483138e-8
1.18305510666453e-8
8.846023793885758e-9
7.186096240622859e-9
3.1597110882136168e-9
1.4407675354760086e-9
1.5735367787602124e-9
3.2862797000013457e-9
8.486899149270612e-9
3.0712953113895815e-8
4.888564009206066e-8
2.712620882131997e-8
2.3866264770974532e-8
2.5585977456529617e-8
3.1190399427842544e-8
4.2535780364560764e-8
1.0114629883302961e-7
1.8775750592908856e-7
1.0595892415361724e-7
8.525385129667846e-8
8.271423403564932e-8
8.813892899388788e-8
1.0022890262925881e-7
1.1999522373390508e-7
1.4842344745689017e-7
1.8321289270371137e-7
2.1478172851373897e-7
1.1290870676810406e-7
9.0726629443688e-8
1.0118328252568167e-7
9.684122926144609e-8
9.204096662320249e-8
7.68830398484801e-8
2.9595972554396365e-8
1.1861862807688027e-8
5.768524087642311e-9
3.0692621171035846e-9
1.9243514585018346e-9
5.525815939516964e-9
3.3832647045608535e-8
2.7025882629286295e-8
2.42755062746305e-8
2.45350064911176e-8
2.66518904011698e-8
3.067333987951876e-8
3.7261086589935855e-8
1.3262808888669721e-7
1.900141948857018e-7
1.1352886024376157e-7
1.0686284901143259e-7
1.2223802935526114e-7
1.59486215532281e-7
2.3146387300398355e-7
3.2823940134479363e-7
3.359676034792583e-7
2.8975148380106033e-7
2.716926598894289e-7
2.949198423630987e-7
2.8415552704656775e-7
2.4623793884865766e-7
7.516697849390238e-8
2.200735724163204e-8
1.095391021709116e-8
7.619225146803109e-9
5.218341693822732e-9
3.774275973496135e-9
1.3950101121131332e-9
5.912235086586697e-10
1.142872305692079e-9
3.186970787805969e-9
9.281396004807603e-9
4.265825135696135e-8
3.446268720302703e-8
2.239832643032167e-8
2.102645705886276e-8
2.3396763557331495e-8
2.928419152404843e-8
8.782273793845563e-8
1.8986317841918143e-7
1.2428741191194962e-7
9.747397742597861e-8
9.205606967376676e-8
9.473996033546892e-8
1.0272257732781987e-7
1.1583125271999373e-7
1.344285798343065e-7
1.5819227251474028e-7
1.8481399998453437e-7
1.1540098113572701e-7
1.125010432539235e-7
1.357014625075949e-7
1.4501480856866938e-7
1.4749818016646416e-7
7.665713662306435e-8
3.0184459963603916e-8
1.4340888820140195e-8
8.097005312782632e-9
5.251721080817812e-9
5.16817428327033e-9
1.9282606142115735e-8
3.698767468792366e-8
3.197970454187519e-8
3.1653026565805224e-8
3.3541925359492525e-8
3.7511495060827315e-8
4.410180498026844e-8
5.455707733621125e-8
7.137528847318474e-8
2.342613176358776e-7
2.302397765437858e-7
1.434078398196506e-7
1.4132035041251102e-7
1.7193367292520804e-7
2.449708387073568e-7
3.723669459080261e-7
4.068084225347938e-7
3.4081000329189825e-7
3.179536508450365e-7
3.5946420966563395e-7
3.211452127997685e-7
2.948437279308144e-7
1.1942288392317954e-7
3.169401885381846e-8
1.3757211988602015e-8
9.10181442667909e-9
6.6581629325987295e-9
5.013998809070764e-9
3.5627717573302275e-9
1.827304815346716e-9
2.0021381080841318e-9
3.72616761191075e-9
8.47151472740676e-9
2.544644937501317e-8
8.047770631942184e-8
3.566549635451906e-8
2.9269526673472367e-8
3.082622908452535e-8
3.7765564410794934e-8
5.254780850671918e-8
1.132956840098295e-7
2.2061523947166258e-7
1.297735889288613e-7
1.0209084881080812e-7
9.710764689204486e-8
1.0138273180190424e-7
1.1269451320160995e-7
1.316293401959091e-7
1.5912022665876144e-7
1.9397259950040842e-7
2.282101539066881e-7
1.2907928520269344e-7
1.1126495964538154e-7
1.344624229281041e-7
1.5899626734492295e-7
1.6905063087725633e-7
1.0411397094467045e-7
4.0643987643033475e-8
1.844911283320336e-8
9.714592368061535e-9
5.24156170988131e-9
2.3049111983354e-9
5.2978756370994944e-9
2.533916458141414e-8
2.745485385042397e-8
2.9306023973539368e-8
3.1801642741052914e-8
3.5652537071613787e-8
4.15305999651972e-8
5.0440798379622885e-8
1.8957966398803675e-7
2.4888120090580597e-7
1.5262415012299174e-7
1.4762327997280173e-7
1.7462340156346462e-7
2.388582517458885e-7
3.6160870102961044e-7
4.624850524375703e-7
4.054307454813238e-7
3.55630715476665e-7
3.67891228263189e-7
4.7597047852658326e-7
3.673245142437863e-7
2.0713859164994266e-7
9.705184423596753e-8
2.3396971794728655e-8
7.579516913240752e-9
4.457422939083751e-9
3.0787377954829273e-9
1.6454562277791017e-9
1.2709351753746184e-9
1.0015279103558479e-9
1.5708431963918294e-9
3.302224988990681e-9
7.866014467854147e-9
2.5855946350038896e-8
6.131313035680705e-8
2.8920828098781485e-8
2.4946697706000424e-8
2.7186008144728865e-8
3.431444720912803e-8
9.424025115419871e-8
2.074188227034532e-7
1.524166008458311e-7
1.1636473933493145e-7
1.0723588140177874e-7
1.0805538204065035e-7
1.1485220277752875e-7
1.2715656399783012e-7
1.4544479357600258e-7
1.699246300876152e-7
1.9877274555609302e-7
1.3893367951349873e-7
1.401382085584784e-7
1.8845982619463738e-7
2.7151445431669814e-7
2.3000318585384252e-7
9.840889891975949e-8
4.593643139391867e-8
2.5122483015527295e-8
1.5565805597663198e-8
1.0327113145353016e-8
7.892104357763199e-9
1.7159964879532885e-8
2.4440054442788458e-8
3.175783005441588e-8
3.738176060478053e-8
4.2836272033896036e-8
4.968134103769867e-8
5.9225797781305634e-8
7.316916026805145e-8
9.437139371415222e-8
3.4907298592915974e-7
3.0102494154617167e-7
1.9639900471373434e-7
2.0128053667864084e-7
2.576449142783658e-7
3.9076470726905325e-7
5.60398266744823e-7
4.973021445167737e-7
4.2249547359392454e-7
4.4243081387045125e-7
6.162993920318249e-7
4.508953928690558e-7
2.5645124842787184e-7
1.2610880713572022e-7
3.832485915479303e-8
1.0265852580243517e-8
5.07851148480268e-9
3.8451033437600064e-9
2.2652064891904906e-9
2.3245950196863043e-9
2.681955811785587e-9
2.7383408665133177e-9
4.058084411538506e-9
7.756634225210012e-9
1.8711299198937054e-8
8.629289091891869e-8
5.3174789746281396e-8
3.679855826461718e-8
3.712531394569016e-8
4.563182976336467e-8
6.528337570747381e-8
1.2000823344209616e-7
2.452673338955443e-7
1.595900954026458e-7
1.214754302358052e-7
1.124070865662875e-7
1.1453828176260084e-7
1.2440486788937136e-7
1.4228812404576422e-7
1.6934330748700364e-7
2.0469489834928226e-7
2.3405404806413863e-7
1.5790698964403824e-7
1.4099959276091514e-7
1.768154197780673e-7
2.838460517352655e-7
3.04310829830477e-7
1.3606543826280975e-7
6.303814702067105e-8
3.4030688533230436e-8
2.03429171345835e-8
1.1898870907159054e-8
2.5068168171136886e-9
7.59099803115187e-9
9.012554665427364e-9
2.373007395245253e-8
3.356396753704553e-8
4.0891329386580604e-8
4.83311875183902e-8
5.75946506809079e-8
7.025937502216474e-8
2.8696402687927585e-7
3.295059233566869e-7
2.123545359058826e-7
2.1489423743475502e-7
2.693420379751649e-7
3.984611782056181e-7
6.047930960080105e-7
5.925588764435148e-7
4.90774025021498e-7
4.873014812450743e-7
6.353721704140455e-7
1.2793018457681536e-6
7.032515584659332e-7
2.053855161225649e-7
6.220400981886103e-8
2.5231243027721573e-8
5.973203071019803e-9
1.3017582542529625e-9
6.487067394156625e-10
2.489634911128702e-10
1.8685162356876165e-10
1.6543296801370897e-9
2.8384944133174676e-9
3.1104027775106334e-9
5.697954594477451e-9
1.27292760522048e-8
5.142710468236521e-8
5.057572681126836e-8
3.084550896392858e-8
3.073018937430188e-8
3.864066322985037e-8
8.857008951005008e-8
2.0027751602710165e-7
1.910030602400711e-7
1.414525625946692e-7
1.2527759643325342e-7
1.229771980971395e-7
1.2867421884681981e-7
1.4152211134828882e-7
1.622430272492005e-7
1.9040167331021845e-7
2.1371524019980584e-7
1.8063679636585228e-7
1.7878544117151544e-7
2.778324115195086e-7
4.472660935726303e-7
3.0644239197646527e-7
1.5911488515988193e-7
9.4330226683484e-8
6.505478455916121e-8
5.131165346758967e-8
4.511917182119707e-8
6.115949196887167e-9
4.487296490404036e-9
6.3307743446190815e-9
2.4080383907717614e-8
4.02327783359108e-8
5.3659720605114536e-8
6.68993371894141e-8
8.240923813313206e-8
1.0262118227463328e-7
1.3084340276667435e-7
5.83593523296457e-7
4.100100689554095e-7
2.9039349107190453e-7
3.19140603439668e-7
4.4825853218162376e-7
7.280394257893904e-7
7.805110374830393e-7
6.185682824635862e-7
6.111096936435525e-7
8.505608433595659e-7
2.113059303437891e-6
1.1278369579208037e-6
3.2289560445904924e-7
8.420422915619445e-8
2.7491049564954793e-8
9.884865944188578e-9
1.5881652589312494e-9
4.365168588427701e-10
4.0218518073578855e-10
3.233484323184562e-10
1.0377404983439016e-9
4.485424752519772e-9
3.563636647763564e-9
4.80368608355201e-9
1.1165735926004043e-8
2.9053855531448608e-8
1.5941880847286273e-7
5.828771447757615e-8
4.6253328445562104e-8
5.4171693517181207e-8
7.768695517043108e-8
1.0609033050755086e-7
2.3548045292614115e-7
2.060218626364629e-7
1.4994062801075968e-7
1.3256938159976736e-7
1.312643772825865e-7
1.4028252423226012e-7
1.5942287191282337e-7
1.8863649035859505e-7
2.1452154472684043e-7
1.549795482236235e-7
2.2272497684088465e-7
2.0359126851507981e-7
2.714841199233178e-7
4.379325779868153e-7
3.956098985757741e-7
2.603433081528073e-7
1.5146935447406878e-7
1.0793267283216232e-7
9.221931857633293e-8
8.407341639738632e-8
1.5139430781218493e-9
1.74940823207645e-8
1.2534096599711308e-8
6.70820205434186e-9
3.0434424268477174e-8
5.0590454590834284e-8
6.816974952773985e-8
8.636160138807836e-8
1.0794496340359405e-7
5.103653792173554e-7
4.6619127480688886e-7
3.3419913344778804e-7
3.7010378481582426e-7
5.227449166593848e-7
8.566390609674015e-7
9.179550882104935e-7
7.274433175060483e-7
7.31647580859399e-7
1.077208353388552e-6
3.224369999035692e-6
7.442050032412579e-6
9.959100764880187e-6
6.522822137709307e-6
1.7532474432131828e-6
1.8600112972478345e-7
1.783432817221073e-8
8.621518390393103e-10
2.483517966313479e-9
2.0999854846348866e-9
1.0189344329977474e-9
6.585849147192599e-11
2.723544593935989e-10
2.045893867313049e-10
9.253165387911517e-11
2.1133294211291963e-11
2.6714872667954696e-11
1.1295872631614971e-10
1.3008930872118152e-9
8.846979055849054e-9
5.2282659079047366e-9
9.616071322296339e-9
2.398308248825338e-8
6.260260861349707e-8
9.574785679753161e-8
9.4392790330151e-8
8.173625072319728e-8
7.266204805005216e-8
6.90265035128893e-8
6.941634849272171e-8
6.574536712174541e-8
1.1252932705979684e-10
6.250343462211389e-9
5.145563504089879e-8
1.1944553072665835e-7
3.0081332843651833e-7
6.355680914707013e-7
1.7660514084656213e-6
2.5819763231993634e-6
6.651121817941575e-7
1.6291386018007653e-7
4.6611065138388796e-8
5.450857495411688e-9
1.2329992418484616e-8
2.0003070152266742e-8
1.8869299877518293e-8
3.4341135618449916e-9
2.8709017930755402e-8
6.839182782666485e-8
1.0899826034195354e-7
1.5222772203119583e-7
2.0233063670774864e-7
1.1886349374577766e-6
7.230387137132098e-7
6.290666330765859e-7
8.235246317372418e-7
1.3934859623585238e-6
1.5433669160918473e-6
1.151305224503267e-6
1.1985577222353324e-6
2.144421893706302e-6
0.000014440427191655723
4.575999487865396e-6
3.366729965461421e-6
1.3237439138944703e-6
4.3066200755303347e-7
9.877300091668692e-8
1.257783490633209e-7
5.739926948539802e-7
2.2357298536540328e-7
3.419462375710235e-8
3.922939409643844e-9
1.753136578842864e-9
3.0622457153783788e-9
2.657762037659124e-9
2.679893933010533e-10
2.958221006368294e-10
2.1553715997853705e-9
1.436832342570241e-9
8.231432787268622e-11
8.405389814241865e-13
1.6983219141209204e-13
1.5047198179937773e-13
8.574079235882154e-14
1.205869312152695e-13
1.7252446450338866e-13
2.2866261997727214e-13
2.2729127862523774e-13
1.364225311718341e-13
1.599285374055109e-12
4.776279830623723e-12
9.982348751221786e-12
1.7534770402888948e-11
2.578829753790689e-11
2.7568267462633143e-11
3.134390538554064e-11
3.798165396603769e-11
4.5717332331605886e-11
5.3979294879263513e-11
6.308570589080287e-11
2.648190670538243e-11
5.277501530785557e-12
9.864421100729422e-13
4.572778096334966e-13
5.328157422869965e-13
6.462852989354826e-13
7.367833906553207e-13
8.12980923538606e-13
8.83883154284751e-13
9.53360952180746e-13
1.02215170434513e-12
1.0892432075515557e-12
1.1524984103161407e-12
3.714408132989964e-14
2.2669793513777183e-12
3.5127525473175658e-12
4.5462160668425295e-12
5.629342790415373e-12
6.8749281464732494e-12
8.35457701737145e-12
1.013067741713078e-11
1.2266996697813288e-11
1.4830622739164675e-11
1.788849734048247e-11
2.1497005446155428e-11
1.1028883845269125e-11
4.0569247940570286e-13
1.0907128406076604e-11
2.5071421831135916e-11
4.395331764889897e-11
6.964435926461533e-11
1.027307341296918e-10
1.3736857556528538e-10
1.6170458030949183e-10
1.7224918716397581e-10
1.7584726532330422e-10
1.7852220863693926e-10
1.8265364847132094e-10
1.8869105094040695e-10
1.9634446475918594e-10
2.049836613917464e-10
2.1364482772366077e-10
2.207806596065548e-10
2.2363088648050207e-10
1.1618442696824815e-9
2.1832294738346783e-10
9.794491653420019e-11
1.244153316943859e-10
1.039282848237013e-10
8.79553146840592e-11
7.857379121653207e-11
7.32790323723176e-11
7.031429633951324e-11
6.868633066010818e-11
6.784989370921403e-11
5.872078449288982e-11
5.088124362739923e-11
4.490495414357188e-11
3.8689366649011886e-11
3.1121364290918495e-11
2.082744019281484e-11
3.824408158239932e-12
2.5151919605385157e-11
7.652562041412346e-11
2.396621013506741e-10
5.776234027887217e-10
1.3070523078904033e-9
1.548266642276939e-10
1.1750965551857289e-12
0.
0.
0.
0.
0.
0.
2.2827379856712175e-13
5.149626954779146e-14
4.6775781735429033e-14
5.177403283666485e-14
6.014541858367808e-14
7.117758159618247e-14
8.515273026536181e-14
1.0271521558418699e-13
1.247724500990761e-13
1.525140620619512e-13
1.8747981102404437e-13
4.0308736172771516e-13
1.1504119807082914e-13
0.
3.526646656561953e-14
6.690669596204077e-14
1.0054731347169935e-13
1.43323732625616e-13
2.015435351517411e-13
2.827506758334689e-13
3.9719021545648893e-13
5.594174499610957e-13
7.904758207618016e-13
1.1210522720239635e-12
1.5961576606922757e-12
2.2820547435974434e-12
3.2764276277029256e-12
4.722787850138641e-12
6.829469772810324e-12
9.890510690205004e-12
1.4297204058824499e-11
6.831289296987902e-11
6.816050712535778e-11
6.145133433053111e-11
1.3990140549579098e-11
8.849879447583178e-11
2.5416157137957063e-10
4.752201921926573e-10
7.222963400443634e-10
9.598254276267898e-10
1.1643215480906815e-9
1.3330874720043282e-9
2.925818442600014e-10
1.8987016735403016e-10
3.0687491728087374e-10
5.546758652477501e-10
1.7624693406782449e-9
5.4580512577873436e-9
1.857993238344482e-11
2.2758786395241876e-10
2.730514880949137e-10
3.034671529683128e-10
3.4134012781908656e-10
3.9332287584662233e-10
4.654659297974741e-10
5.670778584446892e-10
7.141754522155602e-10
9.358770441188453e-10
1.2888630686864604e-9
1.894302830620228e-9
3.0444718376501208e-9
1.1821268530814258e-8
1.725883534446295e-8
1.1494101554531158e-8
1.2038552530025757e-8
1.5253405182975208e-8
2.1962868470394623e-8
3.4891328392406485e-8
5.419781271466211e-8
6.36720437041404e-8
6.181055198595656e-8
6.050391208617216e-8
6.073880421929288e-8
6.768097846648084e-8
6.47171607355519e-8
3.4447699621734265e-8
1.640092692320444e-8
1.00752836468163e-8
7.622477601030833e-9
6.133652478331704e-9
3.45937144766385e-9
7.339415811184144e-10
6.846564903814253e-11
4.229272147201621e-10
3.60431727295987e-10
1.2610051957728305e-9
1.034008655611141e-8
5.6042877687805245e-9
4.6792732792582455e-9
4.683552151420845e-9
5.154628963156648e-9
6.074618959623257e-9
2.3947866378266237e-8
5.437010342660833e-8
3.389076216751281e-8
2.7557858746932984e-8
2.681680929645636e-8
2.8335509075709676e-8
3.146083609092665e-8
3.622107059561308e-8
4.2772229346045984e-8
5.0816697407058296e-8
5.863995707666225e-8
3.381400991144776e-8
2.463295950893427e-8
1.6953296982067414e-8
1.286469540614467e-8
1.139991581755369e-8
9.492510945009177e-9
3.816353903457959e-9
1.5073805942477982e-9
8.381476016911762e-10
7.390228976866367e-10
1.2276559117893505e-9
3.394520734081272e-9
1.404373607637405e-8
1.0180509438908067e-8
7.273959249578788e-9
6.79146943972094e-9
7.291895591389894e-9
8.654556193370033e-9
1.1256093673634101e-8
1.6183332623267767e-8
3.5949787877114266e-8
4.36323803375457e-8
2.662937228768867e-8
2.5807324942534037e-8
3.0502679148356006e-8
4.1255805170607705e-8
6.20050437625222e-8
9.169806232460221e-8
1.0279795912037511e-7
9.604052107452575e-8
9.196631307509585e-8
1.0772627921875249e-7
7.491835643075394e-8
3.807590484243589e-8
1.9721896856200904e-8
1.3335842142821488e-8
1.0578751080099853e-8
8.84291578029191e-9
4.884434862926626e-9
1.5109801420900727e-9
5.685409297536987e-10
3.9628909498618726e-10
1.0312429374390216e-9
4.01473909601879e-9
2.089064457897389e-8
1.296743046883765e-8
9.455205170244083e-9
9.004322319896949e-9
9.793984271059875e-9
1.1696789049740603e-8
1.5188893385176914e-8
4.470827473051843e-8
7.565681012429712e-8
4.125876811269309e-8
3.416101233268833e-8
3.39868722078089e-8
3.722287449954713e-8
4.370941181101592e-8
5.4169834980561916e-8
6.808538834973353e-8
7.887018870492391e-8
7.777007069754995e-8
5.0348867122804084e-8
3.30802061169139e-8
2.382773938297765e-8
1.6295669653024854e-8
1.3156985341328387e-8
1.2072803819314421e-8
7.222654909589826e-9
2.4782671559374055e-9
1.063335498501013e-9
6.085507493853905e-10
6.368743124029184e-10
1.6964927095671822e-9
7.531379395008385e-9
1.211989815265242e-8
7.643958342529166e-9
6.75093284553671e-9
6.949260087525953e-9
7.879865833392413e-9
9.67377296842743e-9
3.152890257278823e-8
5.303300764502272e-8
3.152400753997294e-8
2.9027089453699997e-8
3.225397619128315e-8
4.0114764659228395e-8
5.463721990882004e-8
7.913190098758718e-8
1.0835928682466687e-7
1.176386298115311e-7
1.1016884963876705e-7
1.0393754371158103e-7
1.2377271831896065e-7
7.541860704059763e-8
3.3234868470337315e-8
1.748551625742845e-8
1.2328421441807932e-8
9.689367898509025e-9
7.768294349271594e-9
3.0707418969702333e-9
7.876418349884764e-10
1.3770628819508694e-10
1.390457762308706e-10
1.3391185781024925e-9
7.301269794863231e-9
1.916079396649558e-8
1.0439124368386262e-8
8.919738204724125e-9
9.109023877593527e-9
1.03172292605385e-8
1.2667317635512476e-8
4.3320278048225294e-8
8.650141695823672e-8
5.002420277256967e-8
4.1016461873297016e-8
4.034235004891947e-8
4.335561522576973e-8
4.943365911670271e-8
5.904988173647267e-8
7.26749198162066e-8
8.87343077759842e-8
1.01011669853004e-7
5.586325237957917e-8
4.170401184372242e-8
3.1912278685935715e-8
2.3518065808968038e-8
2.045252243763277e-8
1.8455464153842076e-8
8.28629326474266e-9
3.0472872643310006e-9
1.4913437022062105e-9
1.037266060331421e-9
1.3861023601121969e-9
3.865975130449487e-9
1.7333182812747666e-8
1.6107859971313664e-8
1.1265660946416247e-8
1.0373795228322658e-8
1.0944935390717913e-8
1.2672234943546906e-8
1.590730975468756e-8
2.1719410605100948e-8
5.738803200168337e-8
7.232771275177164e-8
4.2891212818628715e-8
4.043737655701879e-8
4.6446507705044785e-8
6.08796707940037e-8
8.8712136899966e-8
1.294068195492066e-7
1.4539557114245926e-7
1.3335357453606913e-7
1.252999545823962e-7
1.488018759053696e-7
1.0238857526678073e-7
4.609605339198104e-8
2.3012491672048737e-8
1.5614396167589317e-8
1.222907397728229e-8
1.0117939532958187e-8
5.741999027756344e-9
1.857952214587273e-9
8.079957027150064e-10
7.527920275638635e-10
1.8324218376368888e-9
6.1312851791280076e-9
2.973951465694121e-8
1.8569198345427642e-8
1.330064903518796e-8
1.2632181090282171e-8
1.3816051115556805e-8
1.6703566752525474e-8
2.2120939955147628e-8
6.017938005706292e-8
1.0061961523337207e-7
5.484863565540596e-8
4.545259924547448e-8
4.531002271867165e-8
4.98038522610866e-8
5.88220118954124e-8
7.349077909242192e-8
9.346711048552416e-8
1.1073509277059244e-7
1.1305212502116791e-7
6.956484552928633e-8
4.670964232946022e-8
3.797087562739249e-8
2.720745481891841e-8
2.2240379279492094e-8
2.0863336767719582e-8
1.1778574746268152e-8
4.035460313457628e-9
1.7273735396848428e-9
9.347131685225033e-10
8.591548218816676e-10
2.3408507966041114e-9
1.1581494081191445e-8
1.686534911052066e-8
1.1235251142818138e-8
1.0123168664971306e-8
1.0486143882212177e-8
1.1880859472188072e-8
1.4497592268062506e-8
4.806815311084177e-8
7.921555238347752e-8
4.6623777448857376e-8
4.2647120559555646e-8
4.7102727872694066e-8
5.832611709757749e-8
7.927253941701955e-8
1.1432838830685234e-7
1.5202221581026382e-7
1.5668010011151492e-7
1.431185762315191e-7
1.3502934212623865e-7
1.646487307500194e-7
1.0720136891688926e-7
4.037411452219398e-8
1.9897622442351266e-8
1.3632262764906161e-8
1.0410285803137452e-8
8.296206914770418e-9
3.7370553653504845e-9
9.489549819819599e-10
2.192065194843716e-10
3.3793792504124543e-10
1.9055100559245393e-9
8.800349654827869e-9
2.8108586582957916e-8
1.4072775394957564e-8
1.1667777076858046e-8
1.1802281844135271e-8
1.3358418927840898e-8
1.6483166146380958e-8
5.503030924694725e-8
1.1137683403045867e-7
6.521684492026621e-8
5.322179256696879e-8
5.2130891923900804e-8
5.5763089904846426e-8
6.321705222692336e-8
7.500617593650087e-8
9.176865531282527e-8
1.1234979231745355e-7
1.3114467369807903e-7
7.125245026268026e-8
5.673079898286399e-8
4.8551121283995666e-8
3.736816174375226e-8
3.357466065374543e-8
2.962059458126583e-8
1.2100055791724502e-8
4.599237112139341e-9
2.292560663178298e-9
1.5567287153179345e-9
1.989266093423388e-9
5.801946130544495e-9
2.7406641171175757e-8
2.1098062250600913e-8
1.5722006627743392e-8
1.4824380376976451e-8
1.5778733556220238e-8
1.8290554580575624e-8
2.286144500824745e-8
3.0908307607409785e-8
8.465750200688394e-8
1.0202368936234441e-7
6.045251046163067e-8
5.6992316950223715e-8
6.555573991147999e-8
8.636160032217358e-8
1.2657910029428762e-7
1.7993174122141392e-7
1.8812380836005885e-7
1.680448754961277e-7
1.5952239661286343e-7
1.8738981949697256e-7
1.4779189037954056e-7
5.759828819296012e-8
2.6162852864289477e-8
1.7016217504888518e-8
1.2955682039247265e-8
1.0437292317418066e-8
6.8437197892126325e-9
2.261610003415664e-9
9.97181810401039e-10
9.932983806515111e-10
2.3239420735527267e-9
7.167979362486587e-9
3.286387005441936e-8
2.5268884704609786e-8
1.7113447584495574e-8
1.5969994409513012e-8
1.738793757835683e-8
2.1073802786207684e-8
2.8130929077030542e-8
7.393537567933832e-8
1.2749388130476463e-7
6.997863754009717e-8
5.763489697864205e-8
5.7133137237864004e-8
6.238168130531369e-8
7.306002902212792e-8
9.045730150743418e-8
1.1492233586459714e-7
1.4018226182565457e-7
1.5217628584477095e-7
8.532944058480014e-8
6.048785355226019e-8
5.5190307162777394e-8
4.249498665625085e-8
3.5944001898557734e-8
3.4211226569136744e-8
1.681654718870917e-8
5.917894981209843e-9
2.6196278887981383e-9
1.4042854098012539e-9
1.184266850391594e-9
3.319642315169121e-9
1.8552982372020975e-8
2.108535578416792e-8
1.529853804005047e-8
1.423103142826947e-8
1.492984728675228e-8
1.698148275343399e-8
2.068692551499357e-8
6.960945590135997e-8
1.1025201150281438e-7
6.478921795219429e-8
5.949997122197386e-8
6.606543145717589e-8
8.256717685220186e-8
1.1375578970507408e-7
1.6479057829426215e-7
2.0743112931906695e-7
1.9853394321256575e-7
1.7857972929688875e-7
1.7196923857693252e-7
2.051586854013746e-7
1.5538175317180966e-7
4.8838767019915717e-8
2.145023474208106e-8
1.3902433583983709e-8
1.0287360509914478e-8
7.925052502121771e-9
4.3974408849091555e-9
1.1041107850483416e-9
3.0423520237819203e-10
5.554315982434091e-10
2.3902804919958057e-9
9.48025328467179e-9
4.0964289779464466e-8
1.866057529119501e-8
1.472602249212495e-8
1.4654225889246842e-8
1.6525669058194137e-8
2.046615474335647e-8
6.666588489928572e-8
1.3804228416877508e-7
8.271483261767237e-8
6.6860010608748e-8
6.490956961857321e-8
6.873307034514904e-8
7.695987267112478e-8
8.996549018758851e-8
1.0838025866652341e-7
1.315126268193311e-7
1.5526361661478333e-7
8.557267529718721e-8
7.339312063943084e-8
7.08906846937305e-8
5.8408706022336453e-8
5.50185637915369e-8
4.444013678539602e-8
1.666741812363727e-8
6.707388543414825e-9
3.4547211467285637e-9
2.3065755126978013e-9
2.792587012963506e-9
8.689160818032133e-9
3.89221342026194e-8
2.5643382022800095e-8
2.0738029623007426e-8
2.018627543648269e-8
2.1762886006183696e-8
2.5306011224393366e-8
3.151579062259356e-8
4.218293465099607e-8
1.2105106276920952e-7
1.378287492415708e-7
8.237585065174129e-8
7.830550549478043e-8
9.104128723887009e-8
1.2190297415167413e-7
1.8126887275418937e-7
2.459121093612824e-7
2.353950157523363e-7
2.0777553848256908e-7
2.0321218621336333e-7
2.2610127993816085e-7
2.1317701351261992e-7
7.181536082236411e-8
2.8483268757594057e-8
1.72326849910457e-8
1.2708150784975001e-8
9.833989423191134e-9
7.480143731377403e-9
2.7074041079598453e-9
1.2074973580444512e-9
1.2731736446425596e-9
2.8237175848067646e-9
7.940921457556181e-9
3.2525843524434834e-8
3.5166592361293224e-8
2.1803521306386432e-8
1.9810669836539604e-8
2.141685629740329e-8
2.6029542021094348e-8
3.510370407577935e-8
8.803730154309146e-8
1.5771279744322802e-7
8.754211685870731e-8
7.13156586333804e-8
6.997795150677035e-8
7.550827532389003e-8
8.71548910640332e-8
1.061301620669366e-7
1.332688795339076e-7
1.6475566449333292e-7
1.8848737195643515e-7
9.936893022619186e-8
7.532679807986146e-8
7.719177438244765e-8
6.580034744704554e-8
5.868751236196458e-8
5.437884470966796e-8
2.2888531062014346e-8
8.533703680061409e-9
3.95599804602403e-9
2.107022640129662e-9
1.5568038857989445e-9
4.476394154078725e-9
2.8292662542880134e-8
2.450998580229005e-8
1.97999976496909e-8
1.91888899351779e-8
2.0474166365466485e-8
2.3416406563765625e-8
2.847796331441881e-8
9.839644848286397e-8
1.483229524652561e-7
8.766295462449169e-8
8.138146299488165e-8
9.154625391595129e-8
1.1662043160695495e-7
1.6464928113247402e-7
2.3840566795231314e-7
2.7303296078043794e-7
2.436616203881017e-7
2.2101160736574282e-7
2.2333900316521674e-7
2.4334272404332234e-7
2.1688057408468525e-7
5.970332518950364e-8
2.1838197812045947e-8
1.2772559140086008e-8
9.177094218616276e-9
6.628940306521886e-9
4.567188859232033e-9
1.2537405594983508e-9
4.2632313679985267e-10
8.412009764575197e-10
2.8440192227242905e-9
9.55697035421801e-9
4.993820962251574e-8
2.522836486625272e-8
1.8363176610764942e-8
1.7816681214575496e-8
1.997734973766212e-8
2.4867885537222313e-8
7.801775944143407e-8
1.6547013123696767e-7
1.0296223241735901e-7
8.202775105922457e-8
7.857697718406105e-8
8.201733490507984e-8
9.030519608425643e-8
1.0353837275002301e-7
1.221886589646585e-7
1.4578745072721076e-7
1.7141915073557897e-7
9.977749452025159e-8
9.231297577057998e-8
1.0119664636654884e-7
9.329592957350688e-8
9.305700750805695e-8
6.144586835815977e-8
2.2673665306201587e-8
9.890946351258222e-9
5.322703084816295e-9
3.4875275099489234e-9
3.856140501689836e-9
1.3173634502544878e-8
4.179111986902432e-8
2.9325871625093423e-8
2.6239266059765695e-8
2.6619513910259407e-8
2.9202335971359414e-8
3.412087202260488e-8
4.2328589295099806e-8
5.5982130248666394e-8
1.7152464910052809e-7
1.8171618487678672e-7
1.1059059470383604e-7
1.0683696017306633e-7
1.2675111983615207e-7
1.745890152330056e-7
2.6417141855698644e-7
3.2704825910096764e-7
2.869529286833115e-7
2.569808261668376e-7
2.6685771898966417e-7
2.6798156011275765e-7
2.8008414420116593e-7
9.189202251281406e-8
2.988752850506343e-8
1.5836121219358722e-8
1.120627854178086e-8
8.304801948766294e-9
6.750052450801397e-9
3.198637638630695e-9
1.4723773475513012e-9
1.6159436120685304e-9
3.3121599987653584e-9
8.352620675924255e-9
2.9176109636396957e-8
5.2260813434533345e-8
2.7947530671693202e-8
2.4329420426273375e-8
2.6012339290985715e-8
3.174216007156531e-8
4.3449474437787615e-8
1.0163882339463635e-7
1.9026748911315483e-7
1.0796467653592752e-7
8.650540212517766e-8
8.361043005630886e-8
8.872957969450645e-8
1.0042581979710517e-7
1.1960069696993917e-7
1.4720507545298828e-7
1.812733689520386e-7
2.130074853516265e-7
1.1287965562540623e-7
9.214709890103561e-8
1.0486022981474979e-7
1.0401237183641023e-7
1.0101349917345492e-7
8.0783043398705e-8
3.074151800612653e-8
1.2579586110388829e-8
6.199471588097752e-9
3.298572046947904e-9
1.950733505171892e-9
5.5389785172551826e-9
3.252050799193021e-8
2.6628104101219486e-8
2.4645072018388198e-8
2.5211332782551386e-8
2.7530877446558824e-8
3.1745464212344244e-8
3.855544373265917e-8
1.386821433288478e-7
1.956773072050104e-7
1.173963272698391e-7
1.1102614367715364e-7
1.277311895637654e-7
1.6799945513063027e-7
2.459106549409296e-7
3.449897902778217e-7
3.4224306065194655e-7
2.944844843725689e-7
2.801043198286141e-7
3.1207957917232497e-7
2.8967680364801613e-7
2.3788984818641284e-7
7.843339698355991e-8
2.1568197529213104e-8
1.0131465096490714e-8
6.949040546524819e-9
4.707881166262378e-9
3.320673568346666e-9
1.390016988168982e-9
6.304655933109416e-10
1.1942136826894396e-9
3.1669934247138864e-9
8.876298670715755e-9
3.8415639818498484e-8
3.682343898018928e-8
2.295146850695867e-8
2.129747542178482e-8
2.3634306779976148e-8
2.963345431642075e-8
8.769102080372662e-8
1.9014837432112075e-7
1.2658702874851292e-7
9.878257813479327e-8
9.287310707869593e-8
9.517693767797178e-8
1.0274747711895714e-7
1.1534560497349224e-7
1.3330956311064937e-7
1.5637558424397606e-7
1.8239393685536811e-7
1.1636303727172764e-7
1.1480378719547983e-7
1.4187156699663723e-7
1.59327485514837e-7
1.608122688104512e-7
7.881191671820451e-8
3.184306266057401e-8
1.548741026866028e-8
8.867440014630283e-9
5.741250402881508e-9
5.413251963943637e-9
2.0382326484721974e-8
3.4001753625740904e-8
3.144962443151886e-8
3.2041535640474736e-8
3.4391061116559995e-8
3.8685116809580965e-8
4.55739927308353e-8
5.63475445145198e-8
7.351478279297591e-8
2.465702057678252e-7
2.368993146744723e-7
1.486872440344718e-7
1.4749360950615594e-7
1.8096355849818657e-7
2.6067747882566033e-7
3.952823502456488e-7
4.156616413136213e-7
3.4672541695932853e-7
3.28962322152831e-7
3.8346710354340965e-7
3.3116903884557846e-7
2.828990470633902e-7
1.2407335049802567e-7
3.166581349412638e-8
1.2823469002837085e-8
8.241010799095304e-9
6.040154868205756e-9
4.362372803083647e-9
3.482005038048822e-9
1.9053114169462907e-9
2.0672072853686394e-9
3.7241884611487375e-9
8.215193665134175e-9
2.3672765649774668e-8
8.804774521304662e-8
3.7210995251650143e-8
2.9884544331592805e-8
3.1303823485862155e-8
3.8399224260493783e-8
5.373305228983439e-8
1.1290089521824095e-7
2.21759278962493e-7
1.32165120107936e-7
1.0335999262335196e-7
9.781817804078268e-8
1.016250830341482e-7
1.1238727086550507e-7
1.3059118439889705e-7
1.5714012084793136e-7
1.9097171708191468e-7
2.2399232947256335e-7
1.3004224970872747e-7
1.135188527643086e-7
1.3896258227344997e-7
1.7361983711593743e-7
1.887398724278879e-7
1.0755434770379033e-7
4.295252932178349e-8
2.006285266246716e-8
1.0768128373018418e-8
5.8475628798874724e-9
2.293892864827875e-9
4.288197564733811e-9
2.1861003464818836e-8
2.651701558189924e-8
2.9548473885544822e-8
3.2643492620485146e-8
3.689382477184183e-8
4.3118353016996907e-8
5.238524375675478e-8
1.9993220192365415e-7
2.5655856873421653e-7
1.5852370423254398e-7
1.5446113009083565e-7
1.8441304503147122e-7
2.555239109487493e-7
3.89864066761314e-7
4.798525621163037e-7
4.1082012278303377e-7
3.657889234835067e-7
3.907201710691772e-7
5.350861203958397e-7
3.9039422472964976e-7
1.9404347500427833e-7
9.19939745806586e-8
2.420943283098308e-8
6.8529464978201e-9
3.690113942666816e-9
2.594290837818665e-9
1.243492128872078e-9
1.064875623691987e-9
1.142671337375537e-9
1.6478108713285045e-9
3.2183916721491334e-9
7.318422757589547e-9
2.2339583084074412e-8
7.17817010833183e-8
3.0234759351913905e-8
2.528354756719314e-8
2.7336875647633138e-8
3.456738823976115e-8
9.272678826834339e-8
2.0431514678348034e-7
1.554768386495583e-7
1.1791799920761944e-7
1.079773758397629e-7
1.0828146993850055e-7
1.1465774104543721e-7
1.2659599951417682e-7
1.4462636246471402e-7
1.6905003124774216e-7
1.9771291682143665e-7
1.4189583447689453e-7
1.4324986034134344e-7
1.9757559137027041e-7
3.0596693756207506e-7
2.397551836111342e-7
1.034346820757007e-7
5.037268338211316e-8
2.8491374263550646e-8
1.8131838085983282e-8
1.2241718013785924e-8
8.582183211607254e-9
1.1800322091585412e-8
2.088860026462404e-8
3.0397816088721413e-8
3.747466500268805e-8
4.3850836373133955e-8
5.136774026971146e-8
6.149357600090237e-8
7.600060580404705e-8
9.776036606056192e-8
3.733562503697644e-7
3.110961013250244e-7
2.0553818221735934e-7
2.1292922561746707e-7
2.764647112532076e-7
4.258571209812687e-7
5.916482342314649e-7
5.054402216280941e-7
4.3682086116743535e-7
4.750156034271788e-7
7.090072765195831e-7
4.932746793676179e-7
2.4672659238190996e-7
1.1237606549841515e-7
4.046446328587148e-8
9.624801315512829e-9
4.181675119018693e-9
3.1313331899868682e-9
1.7840029350907423e-9
1.7352611634561782e-9
2.858405854093841e-9
2.9634954419458716e-9
4.054815675655353e-9
7.383800186693024e-9
1.691816855514408e-8
7.023630054576747e-8
5.9084978519797024e-8
3.812541224396165e-8
3.780842170599447e-8
4.6449997563266234e-8
6.695055337167759e-8
1.1763282599290439e-7
2.422976191649204e-7
1.6319882631599322e-7
1.231632795943157e-7
1.1316021949917466e-7
1.1468564449891776e-7
1.2404077514539664e-7
1.4146894177282757e-7
1.681722883380909e-7
2.0292915745349447e-7
2.2687869287102817e-7
1.625562836099673e-7
1.452589797154979e-7
1.8361498198262172e-7
3.1569606433046516e-7
3.244512863098972e-7
1.4453850734336167e-7
7.012000945372801e-8
3.945419349647009e-8
2.446409340218146e-8
1.4853718771063212e-8
2.334105784696883e-9
1.1214783969808279e-8
5.025602369497762e-9
2.1490313622069285e-8
3.325772272569822e-8
4.1929911006429013e-8
5.0332384732111766e-8
6.040364040170476e-8
7.38427255060566e-8
3.091657901500341e-7
3.4208929574793364e-7
2.2368467835462305e-7
2.2926954565868602e-7
2.922349723567633e-7
4.4155182472092375e-7
6.55655586299212e-7
6.019263492399803e-7
5.056941535611324e-7
5.257405278178467e-7
7.442985941293817e-7
1.7874199607593246e-6
9.04617173682077e-7
2.3031777685951887e-7
5.949163814172603e-8
1.9695131535848865e-8
6.060386326726866e-9
8.460313912096401e-10
2.004964614597244e-10
7.480838204812182e-11
1.0767978546132492e-10
9.311148546278563e-10
4.094261093426959e-9
2.828928082279325e-9
5.182664136116154e-9
1.0536419269224698e-8
3.391253542256278e-8
6.815054535435159e-8
3.2540887349481864e-8
3.0551882833982615e-8
3.8020259899014584e-8
8.079569788355751e-8
1.88242743757152e-7
1.9676899288456993e-7
1.4548599332333268e-7
1.2712065338400525e-7
1.2368874378725567e-7
1.2880489341730627e-7
1.4129910067744405e-7
1.6137609418995248e-7
1.865979395163835e-7
1.9563663303506178e-7
1.8505258871579517e-7
1.8621164824858031e-7
3.0180998749134177e-7
4.188678007612135e-7
3.2874142648705554e-7
1.8867889937469082e-7
1.1810795046709047e-7
8.791201405076755e-8
7.821857332749143e-8
7.044150336580641e-8
3.225131054471755e-9
7.531910572749424e-9
1.3131558511245413e-9
1.9825308985132603e-8
3.851908058379011e-8
5.43266413853386e-8
6.947924958559107e-8
8.664060207405912e-8
1.0839279076875801e-7
1.3808603811826508e-7
6.510184094731655e-7
4.3230920268632544e-7
3.1363347986662837e-7
3.5202306371792595e-7
5.08491121358269e-7
8.254521888831664e-7
8.047244925307429e-7
6.469773284722077e-7
6.780056248718751e-7
1.052207272314469e-6
3.3965075735055845e-6
1.6786638567131622e-6
4.1348251547631875e-7
9.176907251892506e-8
2.314538529799374e-8
6.939180473835677e-9
9.62591444818263e-10
8.831473428547729e-11
2.4733802845836232e-11
2.2326658829332723e-10
5.076879129703202e-10
2.707572709023365e-9
2.3111683130047444e-9
2.3349552302528596e-9
5.194370087100624e-9
2.2271244579357824e-8
9.476186200997414e-8
7.435912441876606e-8
4.6936719867291194e-8
5.208593291204245e-8
7.557514042975738e-8
9.063103116165395e-8
2.1678739885467205e-7
2.150591120358066e-7
1.5582882602217272e-7
1.3540088538935586e-7
1.3255903600197466e-7
1.4064539784524117e-7
1.5847228818264384e-7
1.831094463696306e-7
1.9122719430964614e-7
9.612534535019897e-8
2.313127608928904e-7
2.3278548257944886e-7
3.1890168800531297e-7
3.9807951116394365e-7
3.8920452486735953e-7
3.45979090988229e-7
2.1100352144472727e-7
1.6327567181397366e-7
1.709980174473936e-7
1.0399380233876776e-7
2.1770072236196395e-9
1.7911761202251462e-8
1.7643613551481577e-8
1.167175163828188e-9
2.503040192513422e-8
4.977035408028687e-8
7.138421206030037e-8
9.301900301716801e-8
1.1781459432955873e-7
5.848697689146369e-7
5.002748954424942e-7
3.7206552660950473e-7
4.251017708528102e-7
6.25491705794958e-7
1.0157469059222504e-6
9.411433213053808e-7
7.669700712909635e-7
8.477243823349603e-7
1.5029273820664286e-6
7.705409342495664e-6
4.050827364107116e-6
3.876638922183387e-6
1.921321205553485e-6
7.389825531754828e-7
2.6809010008674497e-7
7.103802802455552e-8
2.503665591344322e-8
9.479755746379504e-8
2.04850806543179e-7
1.85279797645991e-7
8.47073454346898e-8
7.736752484680376e-8
2.4066490884093315e-7
4.089241376566385e-8
2.23060472293612e-8
1.5200353988965646e-8
1.1062029419666652e-8
1.4657872640773523e-8
3.599075027563519e-8
8.052697387298153e-9
8.451378076707271e-10
2.4790367527728008e-9
6.910649471724433e-10
5.1790289926928476e-11
1.5114672026256797e-13
3.2236111938121577e-14
5.233645929821691e-14
7.542125991867027e-14
1.7112535218649275e-13
3.1630658459820274e-13
4.312586937412158e-13
1.1845683554016378e-12
2.9777625829062416e-13
3.5244751361340336e-12
7.122603427093228e-12
1.0814215437590633e-11
1.491627979235014e-11
1.9856210075701013e-11
2.5807423090458218e-11
3.257206775679392e-11
3.98040225955285e-11
4.7288161111256694e-11
5.4913246377727194e-11
6.167116124038304e-11
4.7443889051963204e-11
1.1520245553873267e-11
3.1108181128975806e-12
1.302780608795317e-12
8.797401670637404e-13
7.879758072879495e-13
7.939004341882613e-13
4.955064509226319e-13
5.046084772602115e-13
1.0438483491871627e-12
1.4614057120318966e-12
1.872871139688163e-12
2.33119660859723e-12
2.8684918722167488e-12
3.5104688460223447e-12
4.282778578447913e-12
5.214172033370761e-12
6.338387019743884e-12
8.786876772783756e-13
5.34904341603818e-12
8.250262195853699e-12
1.0555717245496911e-11
1.2567284345554925e-11
1.440386428454059e-11
1.6170192306767742e-11
1.8031714757006075e-11
2.025681923632361e-11
2.3217573704979388e-11
2.7357764645476566e-11
3.3169395641997395e-11
4.120552146317479e-11
5.212455119549798e-11
6.675059955075042e-11
8.613929649443268e-11
1.1164227253201505e-10
1.4495873438911288e-10
1.881460660262337e-10
2.435334763744986e-10
2.653293463159513e-10
7.326701794515071e-11
1.0165512514091929e-10
8.96997302633144e-11
7.957303573856884e-11
7.351798983927296e-11
7.013167195739283e-11
6.830082000527206e-11
6.736832084392219e-11
6.696931865124623e-11
6.690442917107358e-11
5.708686840567584e-11
5.053435540952633e-11
4.6149206748314716e-11
4.194581601072962e-11
3.749297324768486e-11
3.242107854572527e-11
2.0645207303171207e-11
1.3953496787355305e-11
1.00057180942519e-10
3.4592855012755463e-10
7.775576560100332e-10
1.5247178453956753e-9
1.1515173144447949e-10
2.591079270009526e-13
2.622399324197779e-14
0.
5.235571424150327e-14
0.
0.
1.460300235117565e-13
4.8060343087452925e-14
4.247680192577709e-14
4.6468741145118034e-14
5.355619448271578e-14
6.29823628750413e-14
7.494785040788184e-14
8.998707065822297e-14
1.0886148446808966e-13
1.3257170542592923e-13
1.6241370916779987e-13
2.00061072545011e-13
4.634125945141215e-13
1.3063299449413146e-13
0.
3.829043644753687e-14
7.370505199129701e-14
1.1126493979568249e-13
1.589565562917179e-13
2.2386105445488733e-13
3.1446184026162765e-13
4.422902154826645e-13
6.23755890278789e-13
8.826224488739401e-13
1.2536079576512706e-12
1.787704836627748e-12
2.5600394910766213e-12
3.681271748320978e-12
5.313383499332643e-12
7.689401632042164e-12
1.1131963042378571e-11
5.633353616180254e-11
5.6930974575759134e-11
5.691292531600599e-11
3.0650472643300146e-11
3.5327497680959455e-11
1.5130532072712733e-10
3.2142398908022727e-10
5.339550121489806e-10
7.624816439361895e-10
9.783207299878377e-10
1.1633962513730729e-9
1.3346156311112885e-10
1.910044840656218e-10
2.970232532223404e-10
5.828839804018188e-10
2.369080715657647e-9
2.160217008407837e-9
7.045551936466769e-11
2.1046191264685747e-10
2.4758008847731794e-10
2.7798042452146577e-10
3.159860016045345e-10
3.669093175610072e-10
4.362314050908964e-10
5.324122745444078e-10
6.69769313102062e-10
8.738446572404891e-10
1.1932421203461832e-9
1.7288686837834672e-9
2.7157094620586288e-9
4.769583537559588e-9
1.3790150785081506e-8
1.7843861965376297e-8
1.209543876272186e-8
1.2888410967779265e-8
1.6677471426503935e-8
2.471197270662756e-8
4.02986516039415e-8
6.025811935289298e-8
6.512600366697933e-8
6.262778076758309e-8
6.21664520832947e-8
7.048909908491262e-8
5.456576113865256e-8
2.9952865014642325e-8
1.619522500499949e-8
1.055331355694554e-8
8.325421619669947e-9
7.0137584792349334e-9
4.185250400293369e-9
1.2234740844288177e-9
3.679181104604413e-10
1.0947218507719e-10
3.239185487662113e-10
1.9000511385400787e-9
1.1496262508630674e-8
8.403678018220185e-9
6.087658721246322e-9
5.760858808499728e-9
6.1961439020843695e-9
7.272475093257963e-9
9.20856110447742e-9
2.9679234158717953e-8
5.241912822606632e-8
2.8708013365784345e-8
2.3594217812557134e-8
2.3264875098263462e-8
2.5156249684052112e-8
2.899785708602056e-8
3.507513141087107e-8
4.297961651500576e-8
4.8821701618392794e-8
4.702781045331797e-8
3.0662807459756966e-8
1.960914147958132e-8
1.2217634778125578e-8
8.16437452148078e-9
6.563385114688208e-9
5.902771703636145e-9
3.536323570087589e-9
1.2306830736589546e-9
5.454170345544027e-10
3.407395686817701e-10
4.05238878472445e-10
1.0554335949361186e-9
4.326937920695704e-9
6.905826548954983e-9
4.238778468970454e-9
3.7078490249802737e-9
3.812032064877436e-9
4.340215441507964e-9
5.376281081548183e-9
1.7647863170476895e-8
3.051559807681526e-8
1.8688357701554744e-8
1.7665629637302155e-8
2.011837052387985e-8
2.5611346651101536e-8
3.5640345210187005e-8
5.265808497380434e-8
7.39902726666896e-8
8.328687211471949e-8
8.011524926658865e-8
7.647523989758707e-8
8.810952286375947e-8
5.2117186091437705e-8
2.6282731870105325e-8
1.4442037888772621e-8
1.0333635037981016e-8
8.329324446031058e-9
6.6530295866948805e-9
2.4382105333507706e-9
6.232197045853153e-10
7.061036650335058e-11
1.2170307192939669e-11
8.028446846382674e-10
5.40933989888706e-9
1.2827051611075149e-8
7.435064244862203e-9
6.485353444487062e-9
6.66312807275431e-9
7.540580338660296e-9
9.20617512074192e-9
3.214495852472161e-8
6.377427312027395e-8
3.65729949382205e-8
2.9992186460360264e-8
2.9483093026111822e-8
3.165678576375175e-8
3.6045809554772884e-8
4.296228070602865e-8
5.261729667155123e-8
6.330594776003526e-8
6.951422915444034e-8
3.973283737871431e-8
2.784965166505298e-8
1.9108607597720654e-8
1.3652076436589244e-8
1.1577365063265224e-8
1.0424379470870565e-8
5.069083440175845e-9
1.8338029737287567e-9
8.903649122167617e-10
6.362835372000855e-10
8.813217212321118e-10
2.3768209129447805e-9
1.0036058707193176e-8
1.0840387643492354e-8
7.217465050272491e-9
6.527412110883615e-9
6.843855874233925e-9
7.922600828953892e-9
9.989185915576869e-9
1.3767453115560856e-8
3.5702659244547484e-8
4.7138292884602805e-8
2.834206171674885e-8
2.7026973556491957e-8
3.1352787077587865e-8
4.138725400514519e-8
6.062254679046344e-8
9.037845283426451e-8
1.0773429354003324e-7
1.0223581792547638e-7
9.631140824771896e-8
1.1237969834797964e-7
7.056216300381386e-8
3.587604105461742e-8
1.9278310962620796e-8
1.345270644182816e-8
1.0811898196118293e-8
9.076667776769522e-9
4.57831426120041e-9
1.4806879280805965e-9
6.329556032113358e-10
5.478431283588475e-10
1.3772211972924026e-9
4.9698252042083026e-9
2.4263028950802873e-8
1.353801247469216e-8
1.0085183190142546e-8
9.700658106568356e-9
1.0643135158713386e-8
1.2839513669678714e-8
1.6893742112509195e-8
4.714523216954007e-8
7.677573164390724e-8
4.158372659458993e-8
3.45266442008461e-8
3.4461883307762917e-8
3.7936139172458725e-8
4.488678550812118e-8
5.610900079373141e-8
7.061011501555683e-8
8.015007530581049e-8
7.6756336944767e-8
5.223780476037556e-8
3.3568020082976234e-8
2.4239006807257833e-8
1.6407516176789072e-8
1.3072393181169186e-8
1.1964199787727574e-8
7.528013362141759e-9
2.56995963703448e-9
1.0739640936198655e-9
5.872616211279872e-10
5.715959083598868e-10
1.5146452119125565e-9
6.819351832986179e-9
1.2128875540821686e-8
7.537428554980124e-9
6.616014566497694e-9
6.783183331237798e-9
7.660960433222714e-9
9.359913744819825e-9
3.1047046500331736e-8
5.320313712209035e-8
3.163277227674811e-8
2.9051545805845786e-8
3.218254605116911e-8
3.985607714979199e-8
5.3983979740725805e-8
7.783248715225117e-8
1.0722857723514883e-7
1.182588476688311e-7
1.1128420903346369e-7
1.0464049624281534e-7
1.2359718862216654e-7
7.336758020637476e-8
3.2547391747573514e-8
1.738038570260307e-8
1.2344341948155808e-8
9.737316724906143e-9
7.787966955499418e-9
3.0024484637913963e-9
7.855406213199734e-10
1.5529309927423493e-10
1.8080915996378903e-10
1.4427933578788837e-9
7.696108976361456e-9
1.9046177623150665e-8
1.0499664105731594e-8
9.009306502102802e-9
9.221599647214213e-9
1.0465830995699232e-8
1.2879107094542684e-8
4.366925459054768e-8
8.647320010256852e-8
4.980238194407694e-8
4.0866905102649194e-8
4.0230090000657317e-8
4.329050390106921e-8
4.945394684765088e-8
5.9222246241777354e-8
7.306102659878118e-8
8.921061941591296e-8
1.0104764296687484e-7
5.601892921859442e-8
4.15112906013813e-8
3.1667040261573476e-8
2.324085331765741e-8
2.012470563420635e-8
1.8229436758490066e-8
8.31137876366384e-9
3.039324962087973e-9
1.4761203955120927e-9
1.0156717154363191e-9
1.3416404982117436e-9
3.730873978350265e-9
1.6720822312474316e-8
1.602069250769282e-8
1.1139155000919043e-8
1.0232725510030797e-8
1.078056855879429e-8
1.24668681106021e-8
1.5629629696128008e-8
2.1307259719056e-8
5.663439418461304e-8
7.185763837414462e-8
4.258795387573946e-8
4.012177260569811e-8
4.6040080865742945e-8
6.026110476460888e-8
8.767078566567285e-8
1.2805447950325076e-7
1.447755805980799e-7
1.330506154793853e-7
1.248404216527677e-7
1.4827139043580939e-7
1.0084727166933729e-7
4.566190026481614e-8
2.2938020140187807e-8
1.5612738415465265e-8
1.2249575579517613e-8
1.0150087528018081e-8
5.698209523620757e-9
1.84784103885024e-9
8.08964723861678e-10
7.581728766543459e-10
1.8456331268035775e-9
6.1797878006899025e-9
2.995427399424365e-8
1.8444962488258847e-8
1.3257359917210267e-8
1.2607403769713452e-8
1.3798663473338439e-8
1.6691092224214948e-8
2.211510282533929e-8
6.005082899809817e-8
1.000823284830615e-7
5.452537913537463e-8
4.5205651405259995e-8
4.508543380319379e-8
4.958909657101641e-8
5.861992236594818e-8
7.330995889175478e-8
9.326019315957264e-8
1.1024310935467502e-7
1.120891940023026e-7
6.944333229111462e-8
4.645005772573551e-8
3.757784714744368e-8
2.684729280527093e-8
2.189978232840555e-8
2.0523212091416914e-8
1.1685266927414718e-8
3.998956952696874e-9
1.7071235837755561e-9
9.21889241519394e-10
8.462039928739085e-10
2.3018256391751203e-9
1.1347357720622043e-8
1.6784643758546214e-8
1.1135651692950664e-8
1.0017854053450941e-8
1.0369879793249554e-8
1.1745053323896426e-8
1.4329414886809262e-8
4.751948327869547e-8
7.851369884702088e-8
4.6213576853355085e-8
4.225800812391495e-8
4.6654018062697135e-8
5.773434300856828e-8
7.839949198860285e-8
1.1300676677115204e-7
1.505911854974373e-7
1.5580410527722856e-7
1.4246307720209262e-7
1.3428894377387047e-7
1.6369108441912992e-7
1.0578487687379097e-7
4.0168299531646766e-8
1.9895677860277334e-8
1.3660391449718437e-8
1.044840671048171e-8
8.335212413763653e-9
3.7185104627797613e-9
9.465252069060351e-10
2.1845775607662858e-10
3.3436904097288214e-10
1.900680817455642e-9
8.828862351233842e-9
2.7754957205099134e-8
1.3970190735159542e-8
1.1606860906892366e-8
1.1749510828729782e-8
1.3302105302455465e-8
1.64135047909565e-8
5.48212223796934e-8
1.1081066201686419e-7
6.48205445643378e-8
5.292323622694132e-8
5.186214812143973e-8
5.550599970706951e-8
6.296937974409273e-8
7.477557434958026e-8
9.156575880007771e-8
1.1214631593988354e-7
1.3078905491033424e-7
7.106043356521624e-8
5.636284921918414e-8
4.7984080661889075e-8
3.6834804901615356e-8
3.302308449186257e-8
2.9210163586884043e-8
1.1997204524849348e-8
4.549198034310548e-9
2.263849889241131e-9
1.5375067440757405e-9
1.967264873625943e-9
5.722773165545006e-9
2.700655028921042e-8
2.10179938300655e-8
1.560593416215728e-8
1.469461555962473e-8
1.5631707924872956e-8
1.8116987011331966e-8
2.264654156348396e-8
3.0627884182138875e-8
8.374921076939543e-8
1.0118728680523631e-7
5.993298145545423e-8
5.6479274445616755e-8
6.493211551311833e-8
8.547516447927376e-8
1.251832977606608e-7
1.7820316753957541e-7
1.870442506934167e-7
1.6722210653741633e-7
1.5856206575836349e-7
1.8655106002759704e-7
1.4591359322926289e-7
5.7276261040202516e-8
2.6156969265107714e-8
1.705448258356431e-8
1.300239116393271e-8
1.0493735956488071e-8
6.828553691500233e-9
2.252503997257246e-9
9.932658078517898e-10
9.870728863173374e-10
2.3140138665499476e-9
7.165520920910087e-9
3.298407657677814e-8
2.5024688213445864e-8
1.700556303546742e-8
1.588617707034493e-8
1.730194869119824e-8
2.096785344784938e-8
2.7978968519856673e-8
7.366012949239124e-8
1.2681382624633417e-7
6.958323592707473e-8
5.73384779222261e-8
5.686745070145186e-8
6.212832291222832e-8
7.281693998152059e-8
9.023143471528756e-8
1.1469475641038454e-7
1.3977833364125922e-7
1.5132196012118386e-7
8.519251581447046e-8
6.020055598908086e-8
5.4626545785865946e-8
4.189878511899217e-8
3.5363954360871694e-8
3.365333172922748e-8
1.6667543597415333e-8
5.854215349812764e-9
2.5864191742150672e-9
1.3868707473475757e-9
1.1752200216385336e-9
3.2898126009122018e-9
1.827080742694744e-8
2.104327825799414e-8
1.51989386318215e-8
1.4114364713043982e-8
1.4797247328843918e-8
1.6826934670751853e-8
2.0500114537754267e-8
6.889950818120289e-8
1.0934994452080132e-7
6.424570323800231e-8
5.897285328404618e-8
6.544351990440962e-8
8.17244368088184e-8
1.1247680587194428e-7
1.6287716494391525e-7
2.0568546823838605e-7
1.9754955481231134e-7
1.7771899855438311e-7
1.708567784751044e-7
2.0435623451742332e-7
1.5344846251844152e-7
4.8647952342593233e-8
2.1507612821724068e-8
1.3983580237779843e-8
1.036204021707124e-8
8.003468100650385e-9
4.392455390270936e-9
1.1023787826832664e-9
3.0130329378108653e-10
5.467490356994337e-10
2.3801570724850447e-9
9.51133821010557e-9
4.049495516514611e-8
1.8504040696426004e-8
1.4645280132543613e-8
1.4587743664127603e-8
1.6454260528309682e-8
2.0373595209406226e-8
6.645642318854183e-8
1.374720978955064e-7
8.226766256939659e-8
6.654105525754478e-8
6.463892783616107e-8
6.849273798112198e-8
7.675288104345853e-8
8.980899607766263e-8
1.0830149995879141e-7
1.3151928202230925e-7
1.5526825528474064e-7
8.543104995513322e-8
7.299357499446521e-8
7.008780733131932e-8
5.751476849774291e-8
5.4026859210152655e-8
4.3920256381980176e-8
1.6523315079759375e-8
6.6285050498479216e-9
3.4081497372879272e-9
2.2776478763691903e-9
2.7669145527489202e-9
8.578136067599345e-9
3.8727489503590125e-8
2.5606481414932525e-8
2.0620117231580422e-8
2.0037624652151914e-8
2.1587693364646776e-8
2.5097869628784283e-8
3.126217315304901e-8
4.1864757795466246e-8
1.198019356129287e-7
1.3680566457407448e-7
8.170520734251852e-8
7.761541531473128e-8
9.016399797401731e-8
1.20588706997903e-7
1.79142734915464e-7
2.43721094957769e-7
2.3428247183331498e-7
2.0677774690898693e-7
2.0180606656919243e-7
2.253628421366691e-7
2.1071549413777508e-7
7.139971584298964e-8
2.8531892584875084e-8
1.7334266620702326e-8
1.280204071041684e-8
9.929785894560885e-9
7.507834045008373e-9
2.6977301272775785e-9
1.2024657027760814e-9
1.2648565649913781e-9
2.8136915333283788e-9
7.950605639500648e-9
3.278144831870205e-8
3.475379416050707e-8
2.1661570241577516e-8
1.9712401566539473e-8
2.1319280805088723e-8
2.590657676992532e-8
3.491669440793783e-8
8.78038836681156e-8
1.5701331859625523e-7
8.710048153198381e-8
7.100714067801615e-8
6.972273360733221e-8
7.529145405419089e-8
8.698612940877103e-8
1.0603799697076271e-7
1.3327445355580558e-7
1.6474734401252538e-7
1.8812305846681163e-7
9.933414423264553e-8
7.5031717217017e-8
7.646810126886302e-8
6.481197433175162e-8
5.7613156967886746e-8
5.354706319353696e-8
2.2698235695155196e-8
8.434052192681933e-9
3.900281425035402e-9
2.0780566595378085e-9
1.5481675766304734e-9
4.447894430827076e-9
2.7996593355570685e-8
2.4524629301373397e-8
1.970055532351813e-8
1.905095765657504e-8
2.0308485284772958e-8
2.3219872137994364e-8
2.8241237750494207e-8
9.740420565149373e-8
1.4721547819956625e-7
8.696213122854579e-8
8.066984736825097e-8
9.066427354547624e-8
1.1535137157945731e-7
1.6260816924711413e-7
2.3551569687352878e-7
2.7120959855317067e-7
2.426918872184463e-7
2.1985251209641218e-7
2.214355076066815e-7
2.426873056660618e-7
2.1519875813043846e-7
5.936966642644093e-8
2.1946054328219607e-8
1.2917481611417705e-8
9.293729464908798e-9
6.7389404209989104e-9
4.605329979461588e-9
1.2525541432213883e-9
4.2146524608443865e-10
8.303296891981202e-10
2.8385914355250737e-9
9.617892223653192e-9
5.0237501069380276e-8
2.4968731781316406e-8
1.8265514177939633e-8
1.7748898823065458e-8
1.9908119132582378e-8
2.477419272446727e-8
7.788740135702308e-8
1.6503877900705189e-7
1.0246586291110099e-7
8.170446367998646e-8
7.833089450473902e-8
8.182995389670419e-8
9.018559700293638e-8
1.0351294513039346e-7
1.2229663354095764e-7
1.460594941277735e-7
1.7182692161272015e-7
9.965435633836763e-8
9.185959129509084e-8
1.0008718072451029e-7
9.163698553006556e-8
9.11371389241213e-8
6.093546035251319e-8
2.2455411011599438e-8
9.754056173950364e-9
5.236898591793516e-9
3.4348646261402086e-9
3.820343558814008e-9
1.2984005859298943e-8
4.21909631283012e-8
2.9352631566840622e-8
2.6124622704096914e-8
2.6444479629102655e-8
2.898266986950261e-8
3.38546810209314e-8
4.2005994880846235e-8
5.5588626294022026e-8
1.6967105214930736e-7
1.8045572706752563e-7
1.0969406379443178e-7
1.0585975844289437e-7
1.2542789115416373e-7
1.7246086716551142e-7
2.607293231862626e-7
3.2462188621624133e-7
2.858316720799613e-7
2.5555787009156203e-7
2.643324608790373e-7
2.6701666645196163e-7
2.791723133670731e-7
9.114329469830317e-8
2.996964281157108e-8
1.6009757925571845e-8
1.135576735607609e-8
8.432625617325602e-9
6.857783650175647e-9
3.1891984535993487e-9
1.4643022432112153e-9
1.6054788862805461e-9
3.305892306340822e-9
8.384632152726686e-9
2.9537962228773144e-8
5.140608360413748e-8
2.774273225747652e-8
2.4214677471589364e-8
2.5906915892970295e-8
3.1605768891401e-8
4.322347753697232e-8
1.0151623072357048e-7
1.896557102879607e-7
1.074686546035446e-7
8.619521676837458e-8
8.338698194896237e-8
8.857944077510001e-8
1.0036876695925571e-7
1.1968218850167622e-7
1.4747921826123382e-7
1.8172078209211022e-7
2.1343791991460329e-7
1.1285697869089067e-7
9.178599756119101e-8
1.0396165501108666e-7
1.0222199639796817e-7
9.87543190847118e-8
7.985637042173407e-8
3.045483337603451e-8
1.2399451674991846e-8
6.0910200288107466e-9
3.2406752111802693e-9
1.944470257727699e-9
5.539752068524224e-9
3.288699707404253e-8
2.6722672211501776e-8
2.4553998901327864e-8
2.5044545569828254e-8
2.7313735988175004e-8
3.148031993997479e-8
3.823511808929752e-8
1.37180380541587e-7
1.942798949921058e-7
1.1643895353766028e-7
1.0999400609789896e-7
1.2636631739180882e-7
1.6587743374706504e-7
2.4230666983176464e-7
3.4091114445717446e-7
3.407376124296937e-7
2.9327864067028696e-7
2.779537934418671e-7
3.076752736236852e-7
2.882002372895877e-7
2.4014418624031333e-7
7.760591097998602e-8
2.166138296104921e-8
1.0325507439763787e-8
7.108837484641408e-9
4.826926003648407e-9
3.4304505994424915e-9
1.3916137037259539e-9
6.204653266224646e-10
1.1817998891605026e-9
3.1721268133369255e-9
8.972559913011246e-9
3.941188857413519e-8
3.621423642214929e-8
2.281217451039653e-8
2.1229848777951716e-8
2.3575336922020756e-8
2.9546954080344448e-8
8.772265663296936e-8
1.9008622474279577e-7
1.260156260696324e-7
9.845572172385434e-8
9.26666035564144e-8
9.506146123950457e-8
1.0272854257824806e-7
1.1544395278559686e-7
1.3355047046237492e-7
1.567696450947874e-7
1.8291723204301772e-7
1.160933957946074e-7
1.1422890889493206e-7
1.403592529561831e-7
1.5570650938436687e-7
1.5758781410868267e-7
7.827717995536291e-8
3.142291393018797e-8
1.5196525171690403e-8
8.67105889046594e-9
5.6157537600418044e-9
5.351501250323942e-9
2.0135752400518794e-8
3.470775891421923e-8
3.157705952019453e-8
3.1946013197911744e-8
3.418158358976592e-8
3.839479492938562e-8
4.520916521112966e-8
5.590324553005303e-8
7.298303729072098e-8
2.4350125947835804e-7
2.3524864019796768e-7
1.473751258574878e-7
1.4595614276690506e-7
1.787073362812203e-7
2.567403477615667e-7
3.896324448553486e-7
4.135441454856632e-7
3.452118837628761e-7
3.261424162890787e-7
3.7728664164018846e-7
3.285257457545643e-7
2.858563643996154e-7
1.2302100837812702e-7
3.164868028023429e-8
1.3042181930204494e-8
8.446042751533616e-9
6.1855108686496235e-9
4.515102387485979e-9
3.507056823448422e-9
1.8850276479248397e-9
2.0507230299277315e-9
3.724537076703569e-9
8.276318278842445e-9
2.408730955147651e-8
8.623740390757985e-8
3.6816365253488914e-8
2.9729835128130528e-8
3.1184467158804155e-8
3.8241329222081445e-8
5.3437925466376676e-8
1.1299615420293066e-7
2.2149221700588148e-7
1.3156823264149164e-7
1.0304097937884047e-7
9.763575822141913e-8
1.0155442915249336e-7
1.1244492919967037e-7
1.3081628724473617e-7
1.5757746227773121e-7
1.9163824777620554e-7
2.249600503492103e-7
1.29754571470749e-7
1.1294478401308308e-7
1.378616370087141e-7
1.6994021385067723e-7
1.8384331339028548e-7
1.0671724921704799e-7
4.2363879972186174e-8
1.9650918187710712e-8
1.0497726927416304e-8
5.6907242013549525e-9
2.297443867046018e-9
4.576441517197794e-9
2.2685795048735102e-8
2.674518325158385e-8
2.9489495560372754e-8
3.243547523578345e-8
3.6585718260003834e-8
4.2723289675096364e-8
5.190067203182872e-8
1.973424144765536e-7
2.5465207449127384e-7
1.570519006265972e-7
1.5275125624792953e-7
1.819561018097448e-7
2.513218114767752e-7
3.827927793070535e-7
4.757752266995487e-7
4.0944829378490457e-7
3.6313673424620857e-7
3.847717361564968e-7
5.194060208937374e-7
3.8421355895793403e-7
1.9689348462013794e-7
9.360837095742968e-8
2.396519548132215e-8
7.015561229539369e-9
3.868826634464175e-9
2.70818481550725e-9
1.332919079392299e-9
1.1202134729280175e-9
1.104849034943173e-9
1.627894695707445e-9
3.238531826449142e-9
7.4476663210695635e-9
2.3138313931791672e-8
6.898778541929949e-8
2.9886985170173776e-8
2.519596521524528e-8
2.729858249985172e-8
3.4504878615626224e-8
9.310466032192212e-8
2.0509696932894376e-7
1.547045506454114e-7
1.1751907355634934e-7
1.0777988095918096e-7
1.0820747046652291e-7
1.146793160632416e-7
1.2669463499194565e-7
1.4476989689943013e-7
1.6918734431231494e-7
1.9790219421634612e-7
1.411243407929161e-7
1.4247908865722027e-7
1.9530965649251045e-7
2.973872675501331e-7
2.3754861818727477e-7
1.0211284815539509e-7
4.921917460284837e-8
2.76095909499412e-8
1.745181465478645e-8
1.172415265319469e-8
8.404771067705145e-9
1.3080892816728413e-8
2.173176452781081e-8
3.0734760853751725e-8
3.745572248649094e-8
4.3601256310796224e-8
5.094865867957763e-8
6.092737478373327e-8
7.529150781849947e-8
9.690917331132312e-8
3.672177190178406e-7
3.085691615039009e-7
2.0323736171648174e-7
2.0998658625374825e-7
2.716852621428519e-7
4.169394032690971e-7
5.841780125664449e-7
5.033714517002675e-7
4.33059372082248e-7
4.664626436153919e-7
6.841000903416947e-7
4.818754796277707e-7
2.4864476329569116e-7
1.1574132008696221e-7
3.995272933787062e-8
9.758056643110215e-9
4.387870588347633e-9
3.301871470839587e-9
1.8913691681097518e-9
1.8726895821821333e-9
2.8217358513903204e-9
2.9015633947902783e-9
4.053150027735417e-9
7.471115669778966e-9
1.733392584321957e-8
7.397319071879716e-8
5.745991380801164e-8
3.777579921685537e-8
3.763331181789524e-8
4.624491564926805e-8
6.653753049895263e-8
1.1823061850769135e-7
2.430751574174348e-7
1.6227909086833996e-7
1.2272454576311178e-7
1.1295362830339769e-7
1.1462294753341783e-7
1.2409188218570937e-7
1.4161179216742186e-7
1.6837481150741358e-7
2.032716719784994e-7
2.2873786999656269e-7
1.6134303381048367e-7
1.441811877917049e-7
1.818886798412023e-7
3.078115847774488e-7
3.199797334059437e-7
1.4226831658349068e-7
6.825278850386285e-8
3.801447564616984e-8
2.335285690170005e-8
1.4036166736963617e-8
2.383365189391968e-9
1.0455063099132384e-8
5.9759920647224906e-9
2.205347710243001e-8
3.334442804711081e-8
4.167571877423376e-8
4.983199486263153e-8
5.969611294793915e-8
7.293651515690917e-8
3.035082475276848e-7
3.389134023405316e-7
2.2080608177917203e-7
2.256013616691252e-7
2.863547902825991e-7
4.3044056268550256e-7
6.43353173210953e-7
5.996898468018233e-7
5.016553404753006e-7
5.154416123852596e-7
7.143692909666484e-7
1.6372887101492969e-6
8.450261093633345e-7
2.2220474154432562e-7
5.962620609175009e-8
2.091009891402381e-8
6.0956278773563535e-9
9.5014173224565e-10
2.9701671399573824e-10
1.1704756294573242e-10
1.2102552500983767e-10
1.1039116946907051e-9
3.6979316912569234e-9
2.9433848332375386e-9
5.304274025186625e-9
1.1027610712757406e-8
3.736896077717653e-8
6.234554003246956e-8
3.204019671250961e-8
3.061444937981299e-8
3.8225113721663296e-8
8.300889796771537e-8
1.9136156699104356e-7
1.9532197028222773e-7
1.4439445270745398e-7
1.2661362149141564e-7
1.2349211635475818e-7
1.2877796906040622e-7
1.4140099092995324e-7
1.6173601205744046e-7
1.8794088591454164e-7
2.010936792888787e-7
1.8406425185454542e-7
1.841017860094933e-7
2.9567821950876564e-7
4.282910091907215e-7
3.2281374913648995e-7
1.8030371446951186e-7
1.1138953586741787e-7
8.12564453319459e-8
6.98718020441752e-8
6.453273491244963e-8
3.781278353130625e-9
6.8530640723490065e-9
2.540384000293313e-9
2.0933788853270537e-8
3.9001402119297644e-8
5.419386629030384e-8
6.884684818974472e-8
8.557575788554853e-8
1.0692411698302604e-7
1.3623049246468114e-7
6.334537520982785e-7
4.265062320754315e-7
3.075595042752714e-7
3.4337583874202673e-7
4.925261956973425e-7
8.006560409480078e-7
7.988540877218423e-7
6.391513287649225e-7
6.596621370953748e-7
9.948479373671768e-7
2.989394545061934e-6
1.5038985439851967e-6
3.8393405161549734e-7
8.858624994103157e-8
2.378911076592119e-8
7.771618179693953e-9
1.1429072675427105e-9
3.7117864252825775e-11
7.961102360612733e-11
2.399013848234297e-10
5.983163245745483e-10
3.2167352376645375e-9
2.5601228881771502e-9
2.806937491066348e-9
6.5618891696608735e-9
2.3960016438011758e-8
1.1051680115031317e-7
6.900339889458458e-8
4.694675341138927e-8
5.3035950698801364e-8
7.638229357540894e-8
9.507396910503931e-8
2.219196178082196e-7
2.127937392625591e-7
1.5421934892925441e-7
1.3463823863286594e-7
1.3225088713226335e-7
1.406570744673877e-7
1.5899015479255065e-7
1.8519322725015118e-7
1.9839591866419196e-7
1.106214156092034e-7
2.29227878132777e-7
2.236285648847166e-7
3.049960664992398e-7
4.099275812044401e-7
3.913004045619816e-7
3.202478206760011e-7
1.929166944599736e-7
1.4619367790958092e-7
1.4440734756260587e-7
1.0622839892698262e-7
1.9247006753959635e-9
1.7866865420976553e-8
1.643622184344989e-8
9.027499695985046e-10
2.6598174025674413e-8
5.012876129665024e-8
7.06370969120182e-8
9.132517872629772e-8
1.1523837849543011e-7
5.651307959239297e-7
4.912177919652809e-7
3.618414939011956e-7
4.1006839979492426e-7
5.97047728123253e-7
9.750134068912967e-7
9.359566765116443e-7
7.553939607779051e-7
8.140806327207685e-7
1.3707113290603214e-6
5.9796843322342826e-6
4.600716291282517e-6
4.7280217320817894e-6
2.5551324329147158e-6
1.0731991703704432e-6
4.519093360531122e-7
1.8958023002420555e-7
8.2258359113783e-8
6.061708253128154e-8
2.3818773539608957e-8
1.2068624312577372e-9
6.449433423774814e-9
2.9528995961404715e-9
1.0884397023265401e-9
9.912648720102135e-11
1.7499648220355714e-11
2.0131618164668802e-11
1.5218475094339082e-11
6.73941868217859e-11
3.870348956839496e-11
3.26573305166298e-11
4.0880224798303595e-10
1.6772201407863666e-9
4.575562869972503e-9
9.789113655190105e-9
1.3915686641154924e-8
1.5557543243724965e-8
1.7818507096938633e-8
2.3147054780129196e-8
3.6776684035309605e-8
1.1502892543637792e-8
1.6301993630061617e-8
1.8286062121221908e-8
2.5322138985425655e-8
6.975345317209227e-8
3.366101473302942e-7
2.034570188551092e-6
1.4521572470063376e-6
1.492592869533453e-6
9.527277535588002e-7
3.911662808664809e-7
1.284136384923629e-7
2.0941439086360643e-7
1.9731905232728014e-7
4.276773953361519e-7
3.990702341011572e-8
1.3063024571495165e-7
6.736122086239108e-7
2.6429655343783e-8
4.3018199310314023e-10
3.136064132089751e-10
6.589041175724786e-11
3.5893790957650607e-12
2.6067904271110764e-11
3.0127360240746347e-11
2.7028394056027285e-11
1.4735950007331942e-11
8.244308294924725e-12
8.057160237748355e-12
7.882528439709432e-12
7.750465562459963e-12
8.10931416948964e-12
8.956124631776582e-12
7.688091811344826e-12
7.641886604802502e-12
9.526526023795751e-12
1.3253747193471845e-11
1.8400100906679948e-11
2.4299448064729136e-11
3.039783400725915e-11
3.6376919414871577e-11
4.0923804649092586e-11
2.6227140373409193e-11
3.1124283025482334e-12
1.66693383391207e-12
2.7184350045121032e-12
3.216895998496129e-12
3.700312779719086e-12
4.257508860900814e-12
4.907927198733752e-12
5.664288681869339e-12
6.542020864095661e-12
7.560482668895212e-12
3.247758481452244e-12
6.305286659749255e-12
7.690946687582512e-12
9.043045854636434e-12
1.0655617071717595e-11
1.2617823413403133e-11
1.4985058382256422e-11
1.78104884680748e-11
2.11478289257043e-11
2.50462318080678e-11
2.954470552188387e-11
9.123772865091338e-11
8.178067015846545e-11
1.1897623861417067e-10
1.5874060037845513e-10
2.0183565860670695e-10
2.5098342092967354e-10
3.088251849587572e-10
3.7825660534786266e-10
4.628217688669762e-10
5.67067729910032e-10
6.969104527978425e-10
8.599400616849044e-10
1.065497316667824e-9
1.3242798969335321e-9
1.6471711142805792e-9
2.0430242470660184e-9
2.515487167686054e-9
3.0596547869408937e-9
3.65968726886615e-9
3.3976138883794895e-9
1.4310674343540678e-9
4.5794705953116275e-10
1.769207856141614e-10
9.645757554581496e-11
6.849724756576276e-11
5.650838677597108e-11
5.05527661398666e-11
4.732865561477431e-11
4.552486007020099e-11
4.454542148374317e-11
4.409027537284935e-11
6.477284831776057e-11
7.514243842956522e-11
7.470342591825337e-11
5.629507483697264e-11
1.86952875368836e-12
1.5517710586190985e-10
3.973343901004361e-10
4.90478171874232e-10
5.341049826726043e-10
5.169894169733071e-10
6.110091137749334e-10
2.2696287896867643e-10
9.580125903727825e-13
4.031080151844243e-14
0.
0.
0.
0.
0.
3.2285504039427877e-13
7.501278311241061e-14
6.7876880321649e-14
7.50259971197305e-14
8.708312731222483e-14
1.0298891419967789e-13
1.231407758015885e-13
1.4846602223649406e-13
1.8027025226765685e-13
2.2026575737695814e-13
2.706698992774953e-13
5.803525025869017e-13
1.6390939135272195e-13
0.
5.1497274844185027e-14
9.702052196559166e-14
1.4557020544356097e-13
2.0742851298395322e-13
2.9171003256548596e-13
4.0934632576267104e-13
5.752006749975256e-13
8.104067361548052e-13
1.1455330515629915e-12
1.625177281243676e-12
2.3147815813878224e-12
3.3107608199823963e-12
4.755401712316915e-12
6.858164479651225e-12
9.924200051213695e-12
1.438701273525519e-11
2.0830582501060747e-11
9.849151659935741e-11
9.905856451381324e-11
9.490752762870118e-11
3.772077650111693e-11
9.432673013339944e-11
3.1356802223377974e-10
6.120687582305849e-10
9.528779318411628e-10
1.2890714032360805e-9
1.58626234246697e-9
1.8336831514825058e-9
3.2351224643856823e-10
2.9451727350126856e-10
4.5396797258884954e-10
8.286488214505193e-10
2.8119102628107734e-9
5.394330589106062e-9
1.507570200099705e-10
3.933001947346893e-10
4.4261954774282163e-10
4.854079667222921e-10
5.442140875383937e-10
6.2696634952137e-10
7.427709403897472e-10
9.065884163921826e-10
1.1444647757740453e-9
1.5037570619677305e-9
2.0763097733719425e-9
3.0573089555285838e-9
4.91420160427729e-9
8.879243093525701e-9
1.978859278072245e-8
2.2626004622563292e-8
1.4918564643744305e-8
1.561242378085495e-8
1.9989835847782296e-8
2.952369289992003e-8
4.7970594463666156e-8
6.905154445079439e-8
7.147111205316638e-8
6.832231765156098e-8
6.804593734273068e-8
7.617832930050782e-8
6.472950253345572e-8
3.4868795278066004e-8
1.8152318275158175e-8
1.150851946181789e-8
8.929349964781307e-9
7.445298313113789e-9
4.752349688658832e-9
1.3864530387535155e-9
3.9305453907478976e-10
8.683893491833999e-11
2.762614240018067e-10
1.8418681930961955e-9
1.1364432403848139e-8
9.307896182895445e-9
6.602582915531553e-9
6.199622036646926e-9
6.6363768031475265e-9
7.756691848969197e-9
2.6066111560868268e-8
5.4016826733554994e-8
3.1723946690788405e-8
2.5978570247932184e-8
2.5442222312472405e-8
2.713238636193478e-8
3.055831736682832e-8
3.587569677353262e-8
4.3239482842325915e-8
5.168802550607723e-8
5.761551346675226e-8
5.722305743495643e-8
3.5168665987255405e-8
2.3977400095224515e-8
1.5382740868061016e-8
1.0497058593220274e-8
8.670577686576996e-9
7.739931868327056e-9
3.6246519113725936e-9
1.1786312273469152e-9
4.4786891733500617e-10
1.6787859655239575e-10
2.1699990808031722e-10
1.3698601252691014e-9
8.678438003930143e-9
5.708765933653209e-9
4.4183911963518755e-9
4.255179442900851e-9
4.5801560743302046e-9
5.331697740314355e-9
6.650960057072977e-9
2.444857428448165e-8
4.36630419766303e-8
2.6090100611938628e-8
2.3998215106671915e-8
2.6630840871344253e-8
3.298526945256584e-8
4.458512507039555e-8
6.421135737705994e-8
8.993006639693142e-8
1.0313042920900235e-7
9.91285190221637e-8
8.744304595890281e-8
4.70744007232508e-8
2.570668672266343e-8
1.611355415566716e-8
1.2416969172290528e-8
1.0453650949847242e-8
8.172371869339867e-9
3.0963363238062094e-9
1.2450259842749667e-9
7.940252181242622e-10
1.0453811586398185e-9
2.5267131881021455e-9
8.439389865445961e-9
2.5515582165378267e-8
1.3003024676394269e-8
1.0526362071168098e-8
1.055632956583438e-8
1.1996520230365071e-8
1.505396573345559e-8
2.0843248884606862e-8
4.748309913756528e-8
6.640610924675693e-8
3.5334348139417344e-8
2.9563675080210925e-8
2.9767875084729962e-8
3.325438098224238e-8
4.0206626022017825e-8
5.111896727876233e-8
6.196140963189444e-8
6.172688876861072e-8
5.2548586247590215e-8
4.572564538934642e-8
2.725059740641363e-8
1.8521576572445217e-8
1.1735202988663166e-8
8.83869144675908e-9
7.825855196924923e-9
5.91381172045879e-9
2.078465026201422e-9
7.914137414334252e-10
3.7408947787016063e-10
2.755733313155057e-10
7.018447856787421e-10
3.3125003588452334e-9
8.931980372210739e-9
5.159586746930054e-9
4.3869412470769e-9
4.420285577019163e-9
4.92065330442214e-9
5.919621069326784e-9
7.668598570626338e-9
2.5724195040202942e-8
4.120787500198961e-8
2.4642333225146572e-8
2.307143918230469e-8
2.6136307260916226e-8
3.328469099237734e-8
4.660376478966775e-8
6.900863541911336e-8
9.322380967670834e-8
9.799234093171606e-8
9.193007966996166e-8
9.426290301979226e-8
5.155662733602744e-8
2.759212649992576e-8
1.6380952509331354e-8
1.2201421375150095e-8
1.0126595183722117e-8
8.328449779884349e-9
3.431086573860236e-9
1.2539623092528634e-9
6.833974543770796e-10
7.837797153930675e-10
1.9143765281348246e-9
6.5030452023993796e-9
2.478044695872653e-8
1.2432496354050297e-8
9.766034427336652e-9
9.633508481632917e-9
1.0786170716481765e-8
1.3302872841572027e-8
3.6853701043259654e-8
6.398674686222297e-8
3.5285227465428303e-8
2.921421562415688e-8
2.89851799553017e-8
3.156272972722626e-8
3.6717261670223704e-8
4.494812911519283e-8
5.5920038516125166e-8
6.484292726753857e-8
6.433864393161107e-8
5.68096508094013e-8
4.491583703160264e-8
2.8267853414079804e-8
1.9575190199940317e-8
1.2544320854744328e-8
9.706036888673394e-9
8.750640554288189e-9
5.320072779411597e-9
1.6314730543146885e-9
5.336511965202066e-10
8.669649595771638e-11
1.0248851053656561e-10
4.774152827033951e-10
5.7432319831991785e-9
5.814750077015477e-9
4.391644918671261e-9
4.17939665689091e-9
4.438941432331879e-9
5.0755876333946275e-9
6.178170493922926e-9
2.4808302410946885e-8
4.85297774333393e-8
2.91358065457628e-8
2.6364483668843085e-8
2.8727781221714527e-8
3.474708610211e-8
4.556576437030467e-8
6.369852637017597e-8
8.962261225118577e-8
1.0981408815782265e-7
1.1005111559513311e-7
8.48129919730114e-8
4.5505560539833165e-8
2.484965037432174e-8
1.6213979604652552e-8
1.2779692193167664e-8
1.0814672184648495e-8
7.94127595237138e-9
2.921354927982294e-9
1.2892500419143565e-9
9.498846359794326e-10
1.3864613127728372e-9
3.3109063573958704e-9
1.0916041148835795e-8
2.706256675057622e-8
1.421625000247215e-8
1.1762303269953495e-8
1.1968143732378448e-8
1.3810026909711922e-8
1.7668612151243284e-8
2.5130381130272936e-8
5.165264752877924e-8
6.874858014903075e-8
3.650844134231272e-8
3.063834727809611e-8
3.096685828699049e-8
3.481137960636706e-8
4.2470195234630676e-8
5.4353105204308364e-8
6.500319990037421e-8
6.285999364888447e-8
5.2798620575521995e-8
4.84709201922005e-8
2.851324069138435e-8
1.9910729507866534e-8
1.2622210409903645e-8
9.382526350066741e-9
8.276667384631008e-9
6.4511347120729915e-9
2.293889580776218e-9
8.50874861482827e-10
3.803798528472624e-10
2.3973622859294127e-10
6.027491894644196e-10
3.066842376416578e-9
9.103751019678653e-9
5.257655785896675e-9
4.4627675269219566e-9
4.486865449227204e-9
4.977101778157109e-9
5.9560020871837525e-9
7.657378822547933e-9
2.6430759712440143e-8
4.304286022382679e-8
2.5676168960516428e-8
2.3939222914168363e-8
2.6998197187437037e-8
3.419668593127534e-8
4.758337668509452e-8
7.014614952953465e-8
9.519950258089636e-8
1.0080695675465014e-7
9.447918060760232e-8
9.590455432789329e-8
5.2083347960306205e-8
2.7442584473287024e-8
1.6329386993207833e-8
1.2206604672010952e-8
1.0113646427391113e-8
8.290290667170737e-9
3.4032775069119955e-9
1.2632790023353804e-9
7.129384791473897e-10
8.48146432540747e-10
2.0549289030225206e-9
6.867657098982741e-9
2.5679368327447508e-8
1.283479654799313e-8
1.0089259077058458e-8
9.966927652337293e-9
1.1187875955577222e-8
1.385186102754733e-8
3.776696971231015e-8
6.511298053216453e-8
3.584410442051475e-8
2.9668655564803377e-8
2.9430673702618573e-8
3.204929518618555e-8
3.7297321732635364e-8
4.5686661134319115e-8
5.6861399247091866e-8
6.591943740631861e-8
6.542633935510355e-8
5.783704930847122e-8
4.552504265066444e-8
2.8693925645405037e-8
2.041634274213126e-8
1.315558055265277e-8
1.018077956773497e-8
9.219509339395555e-9
5.575566284216942e-9
1.7080892459366202e-9
5.580262915478739e-10
8.500411040837821e-11
1.3085291466306993e-10
4.26672107811035e-10
5.781085103757244e-9
5.867018259244589e-9
4.473529303347454e-9
4.271050902839282e-9
4.540337875713505e-9
5.189686678995776e-9
6.308877641692646e-9
2.5455874150115463e-8
4.9817895276279767e-8
2.989319566788297e-8
2.7045170593798832e-8
2.946546456206555e-8
3.5640602663627e-8
4.67526253278733e-8
6.539213542235255e-8
9.194005055388755e-8
1.1208412560579389e-7
1.116729122652687e-7
8.729197152996547e-8
4.629537837199122e-8
2.4871495963612468e-8
1.6157792498186155e-8
1.270023766013837e-8
1.0698845235641875e-8
7.928651970553736e-9
2.9394561316069245e-9
1.2995219599315317e-9
9.661229512285945e-10
1.4184086873688506e-9
3.367623465573526e-9
1.0988301718368363e-8
2.7886611936764605e-8
1.4534143962734758e-8
1.1985199195619382e-8
1.2186834595775258e-8
1.4072290596432473e-8
1.8037143581279186e-8
2.573582644260358e-8
5.2241711299496235e-8
6.970644305887524e-8
3.699074389172655e-8
3.1010630233950705e-8
3.130966605437952e-8
3.51523155505373e-8
4.282510185272353e-8
5.4768914648671256e-8
6.573872613911455e-8
6.409165763448022e-8
5.4101117990968604e-8
4.881519980676681e-8
2.8774794885505506e-8
2.055741025820877e-8
1.3192350694089671e-8
9.836734877077982e-9
8.726537361822257e-9
6.7322273807423925e-9
2.3735176550580357e-9
8.837830344823715e-10
3.939330323808402e-10
2.419945766527072e-10
6.08392486896169e-10
3.1762580035896215e-9
9.177968226209432e-9
5.367496912155817e-9
4.580763067465955e-9
4.614733633883427e-9
5.121819297268139e-9
6.127325492141721e-9
7.869585632611621e-9
2.7255990107085584e-8
4.41420147673933e-8
2.631457057099525e-8
2.4538098610347764e-8
2.768344456296478e-8
3.509549153058784e-8
4.890713564512302e-8
7.215204561437784e-8
9.736122807168304e-8
1.020926704113385e-7
9.538399114113854e-8
9.852677853731666e-8
5.350814301245985e-8
2.7589410532401244e-8
1.62596565876035e-8
1.2108051341020378e-8
9.98041290611551e-9
8.211685628359634e-9
3.4340513025976227e-9
1.2707910797640601e-9
7.195764802709871e-10
8.618948256246234e-10
2.0761900577895334e-9
6.85466259016334e-9
2.6278158159195018e-8
1.3106274340289332e-8
1.0241411263913315e-8
1.0097777813779579e-8
1.1331291217943457e-8
1.403926926674249e-8
3.809808457121061e-8
6.591676256954211e-8
3.6304936792665045e-8
3.001144209432552e-8
2.9731721361987648e-8
3.2324727012211835e-8
3.7541522118838715e-8
4.58838472083345e-8
5.7057851128662825e-8
6.644698387187107e-8
6.659812202597702e-8
5.9320402500236265e-8
4.546651947259378e-8
2.891898207501837e-8
2.1189799300999962e-8
1.3801249588789187e-8
1.073644655226985e-8
9.788463128236952e-9
5.774868442853035e-9
1.7707698598183777e-9
5.828493109519586e-10
8.714226598379271e-11
1.4964636863075737e-10
4.1142436077883506e-10
6.024243697432134e-9
5.921373957030719e-9
4.576988192546132e-9
4.39079053211613e-9
4.676444151432613e-9
5.348190322252108e-9
6.499689939109894e-9
2.6266193113498362e-8
5.112392289459398e-8
3.0639185511817756e-8
2.7745807948624875e-8
3.026210480269943e-8
3.6666710710975944e-8
4.8221636348230335e-8
6.764191739807771e-8
9.502074853516206e-8
1.1453737581485072e-7
1.1285925251536315e-7
9.078156526084751e-8
4.741627640036516e-8
2.4908204686862768e-8
1.604123760505912e-8
1.254528561941077e-8
1.0500714356394634e-8
7.910087440028546e-9
2.970324673254717e-9
1.307749462938582e-9
9.74744940855489e-10
1.4333759999215612e-9
3.3788315027549164e-9
1.0876714360610672e-8
2.8874443381498944e-8
1.4858651456617455e-8
1.217778370631659e-8
1.2358377056777042e-8
1.4268199434723363e-8
1.8307956264261948e-8
2.618325650619968e-8
5.264804901747906e-8
7.071901045385147e-8
3.749438239001439e-8
3.137980565962719e-8
3.162624235112946e-8
3.5428948752983685e-8
4.304769311507979e-8
