# Supplementary material for: Observability and Controllability of Nonlinear Networks: The Role of Symmetry
Source: Phys Rev X. Author manuscript; Available in PMC 2018 Nov 13. (PMC6234006; doi:10.1103/PhysRevX.5.011005)
Supplement: Code Archive [file NIHMS982008-supplement-Code_Archive.zip › MathematicaData/FNObsDELTAHetN3M1ChaosK18IC1]

4.137140873166132e-9
1.214267384016173e-9
1.3553198581162734e-10
4.6463211068734094e-11
3.362894632899477e-12
3.0581484115502284e-12
1.2605898841324525e-12
4.911373186281955e-12
5.265601025631572e-12
4.901411551624636e-12
4.241490064553923e-12
3.985024245066925e-12
3.27264558298447e-12
3.778037253556362e-12
4.6029713851616635e-12
5.522567151321751e-12
6.643314302676974e-12
8.214900272056687e-12
1.0498434201113977e-11
1.3623590770617128e-11
1.7487597387181882e-11
2.1810682673006654e-11
2.6317980979844827e-11
3.0839433887283617e-11
3.5009404036727015e-11
3.564475283077848e-11
1.6875792362468093e-11
3.98346713586124e-12
1.0386866782285612e-12
3.5744958701708543e-13
1.695781269021494e-13
0.
3.514737969040628e-13
5.495492427552108e-13
7.063114070365114e-13
8.587930515561962e-13
1.0231739108552301e-12
1.2082952559993844e-12
1.4202690672720563e-12
1.664301408939222e-12
1.945572458965055e-12
2.269652536208191e-12
5.3784021581887016e-14
1.3289196150200988e-12
1.9348839818133726e-12
2.2387008758477404e-12
2.3860101967628234e-12
2.4514198142167673e-12
2.495845653867707e-12
2.574212512075792e-12
2.724253135733453e-12
2.9608350192730628e-12
3.2823633009201274e-12
3.681488870986255e-12
4.152333639498944e-12
4.693636397136301e-12
5.30958232783801e-12
6.010147799742578e-12
6.811611553095219e-12
7.737899729231645e-12
8.82320577558145e-12
1.011559342152439e-11
8.494102958491684e-12
1.81955950295018e-11
2.0756338620203758e-11
2.1749692568773453e-11
2.275817985383692e-11
2.4036598734896662e-11
2.553805758447314e-11
2.7164234560139476e-11
2.882099723629181e-11
3.043125401819268e-11
3.193826582224466e-11
4.1955982063842236e-11
4.596944036512339e-11
4.05705504537936e-11
3.081220227355138e-11
2.0305782612842106e-11
9.796461380195914e-12
6.993152199249612e-13
1.1008821628941115e-11
2.049614878234018e-11
2.8171238853310206e-11
3.3788621430545014e-11
3.950716851571196e-11
4.8966064435846443e-11
6.359161080396893e-11
8.147377903054021e-11
9.965351623659304e-11
1.1585585426451877e-10
1.2865201505468809e-10
1.3722476935317854e-10
1.412494239192828e-10
2.5604729425612113e-11
1.4172430344770539e-11
1.0068437925903668e-11
1.8416527813050795e-11
2.1280402832576304e-11
2.2081000900321604e-11
2.271342385400128e-11
2.365650363796866e-11
2.4904145412695388e-11
2.634944786304653e-11
2.788264725191468e-11
3.836300991880368e-11
4.9388009487171697e-11
5.660776063144124e-11
5.850481119212312e-11
5.7904766105611067e-11
5.744708251856801e-11
5.8068518395198175e-11
6.018472716606831e-11
6.525889346513842e-11
7.472200543235043e-11
8.79017401914747e-11
9.464894050372628e-11
6.691829616193738e-11
2.0757737733468442e-11
1.2434617616724536e-11
3.411668452061631e-11
4.896622920983566e-11
5.926708581170922e-11
6.60348561165347e-11
4.004420287129594e-12
3.960450800590618e-12
2.0447012062608242e-11
2.6279071493203308e-11
2.695983377735312e-11
2.665300642201446e-11
2.6751929875061794e-11
2.7366793271582467e-11
2.8340524680443533e-11
2.950825305794229e-11
3.07421859950646e-11
3.195312695782086e-11
4.4661470052953395e-11
5.1313566830083556e-11
4.86022821156658e-11
4.203854484540272e-11
3.5022314186846766e-11
2.8428020108317866e-11
2.2620409369740924e-11
1.818119599153377e-11
1.605929047236532e-11
1.723170268567458e-11
2.1475908843225897e-11
2.5583664187435885e-11
2.3665519603057052e-11
1.1288698622048296e-11
1.0963412751726105e-11
3.873390384958154e-11
6.722457456711794e-11
9.289800808427676e-11
1.1356160353580864e-10
1.958524518977005e-11
1.217916720335047e-11
6.134218309755791e-12
1.7063831504488614e-11
2.0943386533249863e-11
2.1987462880996038e-11
2.2556688386008365e-11
2.3389883977415453e-11
2.454759895001928e-11
2.593225573364299e-11
2.7430748029481542e-11
3.82465120504443e-11
5.023672447468869e-11
5.936008471553266e-11
6.379864387420135e-11
6.581389877915066e-11
6.753422450576771e-11
6.938718875412425e-11
7.212910185676504e-11
7.825387915160996e-11
9.01493408137975e-11
1.0871551438711316e-10
1.2527396294275659e-10
9.950821988493873e-11
4.2992708360590716e-11
2.915539915179068e-12
2.2300872105755978e-11
3.916822584268229e-11
5.0793912305790516e-11
5.855596711722503e-11
6.312946194226903e-11
2.7771935465392838e-12
6.0047643779822075e-12
1.998596938076224e-11
2.51555661533637e-11
2.5853186295976307e-11
2.576674032120814e-11
2.6061120619201016e-11
2.6817468321948895e-11
2.7891874282772154e-11
2.9133460149948795e-11
3.0423804591475816e-11
4.348804039716218e-11
5.416394466202136e-11
5.60390251351894e-11
5.208580742244499e-11
4.717051527789187e-11
4.356500898489237e-11
4.2679673526632854e-11
4.6150398367594606e-11
5.5385244353683905e-11
6.909144539245029e-11
8.07782435039864e-11
8.098265544616931e-11
6.413028508549069e-11
3.463889680144136e-11
2.1558861620380594e-12
2.717077492576764e-11
5.138384064843501e-11
7.024604785449479e-11
8.394171877336495e-11
9.274891885251502e-11
1.0015649382993935e-11
1.1509700433417886e-11
1.2987101007532643e-11
2.0254927248678108e-11
2.2483746626721857e-11
2.301930895780222e-11
2.3561174265536618e-11
2.4460534292264417e-11
2.5666623773385467e-11
2.705837795816313e-11
2.8522947021367633e-11
4.0593197146705906e-11
5.330936802398426e-11
6.10432574976686e-11
6.288170902810992e-11
6.301475651886721e-11
6.51005813409942e-11
7.114585262006914e-11
8.097516692659541e-11
9.278267998179742e-11
1.0630052424767065e-10
1.201243856044682e-10
1.212550365926911e-10
8.952108509863138e-11
4.218277904096221e-11
3.915655095312217e-12
2.3314693317606772e-11
4.278471284906817e-11
5.670372498797198e-11
6.622805025021464e-11
2.891597127203233e-12
3.4514836670101492e-12
1.8487731526432548e-11
2.497574660020637e-11
2.610396785663165e-11
2.59634881688286e-11
2.6123715276453414e-11
2.6772699975635185e-11
2.7777796473838094e-11
2.8981077438892938e-11
3.02555839479059e-11
3.151051959195629e-11
4.4568898269496844e-11
5.243381259354259e-11
5.077382801010104e-11
4.476514794318196e-11
3.823450567247345e-11
3.233456742243425e-11
2.7625853636771028e-11
2.491066457119467e-11
2.5353420102280878e-11
2.985036968734059e-11
3.722029340916211e-11
4.243278010641783e-11
3.861988809433527e-11
2.2629585367441922e-11
2.6719746217159542e-12
3.1683628024462084e-11
5.973545828585764e-11
8.399831447864911e-11
1.029877477205138e-10
1.5107217294633155e-11
1.0984807718986758e-11
8.57157268461058e-12
1.823181708259885e-11
2.1717272648004124e-11
2.2567358778302377e-11
2.307132311386424e-11
2.3880305655700056e-11
2.502109203169629e-11
2.6384935417319992e-11
2.7855482614031472e-11
3.9192012417332756e-11
5.166518439859795e-11
6.068007514688856e-11
6.46210510762627e-11
6.653065635280246e-11
6.928035276797722e-11
7.352021172217571e-11
7.870017625540134e-11
8.613379878412086e-11
9.844900192489429e-11
1.160309817787644e-10
1.271998537393787e-10
9.743292693926312e-11
4.371959966456106e-11
3.9573424923951995e-12
2.2169686988956066e-11
4.004795875025025e-11
5.252336373993115e-11
6.092551955896627e-11
6.592683789148478e-11
1.6113372151965192e-12
4.297389201623137e-12
1.9159547914777965e-11
2.4603331867040225e-11
2.5473705119940646e-11
2.545427475771515e-11
2.5776723943531145e-11
2.6550888249726044e-11
2.7642257331867187e-11
2.890274597737805e-11
3.021422523395371e-11
4.3243714509226844e-11
5.43172403120646e-11
5.687711481929906e-11
5.342879814557561e-11
4.892548462743785e-11
4.585514173622127e-11
4.580990337089361e-11
5.055851286918722e-11
6.136766313883918e-11
7.624361731897342e-11
8.799361029183693e-11
8.697381416244685e-11
6.780497677846428e-11
3.619705124707504e-11
2.820517474485114e-12
2.6417598811653887e-11
5.010069193101474e-11
6.833249632358538e-11
8.146352771280609e-11
8.984140475855615e-11
8.673077065586777e-12
1.2416048008767086e-11
1.356455328369624e-11
2.0676173675733902e-11
2.2774189275728576e-11
2.325381029873012e-11
2.3774576982824972e-11
2.4663097921756094e-11
2.585970822197659e-11
2.7240321354020858e-11
2.8691326134817385e-11
4.0901075533810296e-11
5.35900317156066e-11
6.091439589439645e-11
6.219926564928595e-11
6.18308429015484e-11
6.348735086911032e-11
6.937109999066668e-11
7.976644677956296e-11
9.267694465256707e-11
1.0672129134942134e-10
1.1974955654869025e-10
1.1917105838344608e-10
8.776317455347432e-11
4.1866515854225494e-11
3.952168786675606e-12
2.35293068766385e-11
4.338633357500641e-11
5.7666873554597876e-11
6.747839448459478e-11
2.3068310420262067e-12
8.206461052638552e-12
1.8101304399877094e-11
2.4720221697505865e-11
2.5939731457979028e-11
2.5833257622124354e-11
2.6005729411151115e-11
2.6661472736883846e-11
2.7672941487226527e-11
2.888361939151724e-11
3.016670716409309e-11
3.143103695020023e-11
4.4515601283815865e-11
5.257827509417589e-11
5.110509573336788e-11
4.5183156472527796e-11
3.872062859353397e-11
3.2927426778516934e-11
2.840310507016832e-11
2.599300225936287e-11
2.6898247356118225e-11
3.197435898447167e-11
3.980209544778902e-11
4.498590175852936e-11
4.0568398407603704e-11
2.3766754696137906e-11
2.0872853100389824e-12
3.121809681851031e-11
5.905207356326876e-11
8.292959685946187e-11
1.015065247014091e-10
1.4372916067500968e-11
1.0872525219363842e-11
8.969095559256255e-12
1.8468763434637612e-11
2.1874298949627284e-11
2.2686123853729885e-11
2.3177100153345638e-11
2.3981051112423196e-11
2.5118202160997202e-11
2.6477647058680772e-11
2.7942416062643688e-11
3.9368045900622804e-11
5.189847759769424e-11
6.082174872797201e-11
6.457830634811754e-11
6.636035153325092e-11
6.917853704705571e-11
7.38160360417371e-11
7.956329071053885e-11
8.73583944420853e-11
9.974436713149228e-11
1.1697377723120723e-10
1.269215818818679e-10
9.659671358097805e-11
4.357316711065672e-11
3.966157927541682e-12
2.228908668936695e-11
4.034071032240806e-11
5.296928625841026e-11
6.14884043626469e-11
6.656688943072605e-11
1.352830935485183e-12
3.8610984105969745e-12
1.899141889487818e-11
2.4490369444918235e-11
2.5396249161709235e-11
2.5390644734147243e-11
2.57188496153854e-11
2.6496633195978145e-11
2.7591443724217042e-11
2.885578499698648e-11
3.017159400382015e-11
4.3189378313707405e-11
5.4337344797753166e-11
5.703670336276803e-11
5.36948103226942e-11
4.9278150835114633e-11
4.6319277469252496e-11
4.644798869588889e-11
5.145692201398592e-11
6.257061929011337e-11
7.764454225759958e-11
8.937734920899997e-11
8.81066796117228e-11
6.846563569308178e-11
3.6432397372707814e-11
2.890475256698774e-12
2.6314605370192757e-11
4.9880516908872285e-11
6.797922434952972e-11
8.099271928733139e-11
8.928147306260292e-11
8.412703544983342e-12
1.2654788982289732e-11
1.3681519403268712e-11
2.0761419910451514e-11
2.2832977251763722e-11
2.3301354700775126e-11
2.3817847426680054e-11
2.4704141812923362e-11
2.589879133880614e-11
2.7277113409902993e-11
2.8725349211818292e-11
4.096157773816757e-11
5.3640333484221436e-11
6.087635468450486e-11
6.204661078267905e-11
6.157370228984476e-11
6.313336802616929e-11
6.895789404090194e-11
7.94270964694293e-11
9.254140626153443e-11
1.0669775923917906e-10
1.1957550249925617e-10
1.1868853535998543e-10
8.738132038421362e-11
4.178250059599094e-11
3.945684856144611e-12
2.3582784229665452e-11
4.3516695169633884e-11
5.787006631627778e-11
6.773978868067285e-11
2.1853893743729453e-12
9.591942420316896e-12
1.802261022687968e-11
2.4667959974795237e-11
2.5906140955351236e-11
2.5806665630121708e-11
2.598164322697573e-11
2.6638764289874012e-11
2.7651527138933374e-11
2.8863711830687814e-11
3.014854682433384e-11
3.1414792809589226e-11
4.450424467059888e-11
5.2607069039176e-11
5.117264981642431e-11
4.5268866063749085e-11
3.882052772487114e-11
3.3049467807673924e-11
2.8563358146915163e-11
2.6216404960266053e-11
2.721725879337506e-11
3.241206712103845e-11
4.033084930299643e-11
4.550328157967493e-11
4.0957402436445364e-11
2.3988749533562674e-11
1.976329252682351e-12
3.112927026463455e-11
5.891770067790365e-11
8.271696203872863e-11
1.0121096459044959e-10
1.4225603027573641e-11
1.0852838639671964e-11
9.047700353438962e-12
1.8516729052501528e-11
2.190605903948693e-11
2.2710171919323376e-11
2.3198532598573137e-11
2.4001454864701745e-11
2.5137862279603436e-11
2.6496405403916818e-11
2.7959995187035747e-11
3.940338603172041e-11
5.194440691650797e-11
6.084719903899695e-11
6.456430678399814e-11
6.631762324622592e-11
6.914496943642036e-11
7.385876531021361e-11
7.972316718934338e-11
8.759663249784702e-11
9.999820735512514e-11
1.171525736875899e-10
1.2685255308327465e-10
9.64248126111201e-11
4.354199956859549e-11
3.9670852569365624e-12
2.231392971195917e-11
4.0400687097493517e-11
5.306051331761169e-11
6.160356308648558e-11
6.669784504768645e-11
1.2999571230609717e-12
3.767561962650736e-12
1.895725256885688e-11
2.4467362238424555e-11
2.5380454829347174e-11
2.5377683368466926e-11
2.5707060279247735e-11
2.648557755959155e-11
2.7581087975884226e-11
2.88462116715532e-11
3.0162899048557165e-11
4.317820407261931e-11
5.434115278908372e-11
5.706903833017139e-11
5.3749064840644287e-11
4.935031515567494e-11
4.641436806425276e-11
4.657883474757066e-11
5.164099994871766e-11
6.281618677697442e-11
7.79289894728224e-11
8.965758272107613e-11
8.833627956153596e-11
6.859920296744208e-11
3.647938966058309e-11
2.904111899117809e-12
2.6293972329419356e-11
4.9836055755272984e-11
6.790773205193956e-11
8.089745862590852e-11
8.916818964824566e-11
8.360124890025706e-12
1.2705867883511553e-11
1.370526695184424e-11
2.0778711408223107e-11
2.284489871377915e-11
2.3310999682154587e-11
2.382662176160623e-11
2.4712466355201598e-11
2.5906718683799203e-11
2.7284574922263136e-11
2.873224926841909e-11
4.097379756321005e-11
5.365032937136591e-11
6.086825998622979e-11
6.201522005724399e-11
6.152106386050265e-11
6.306080395622206e-11
6.887241628163826e-11
7.935499383027067e-11
9.250975974213129e-11
1.0668908197669933e-10
1.1953689691104734e-10
1.185890459582318e-10
8.730357607923507e-11
4.176527597983961e-11
3.9442603400162105e-12
2.3593704316161667e-11
4.3543229559444965e-11
5.791144287880646e-11
6.779303995402776e-11
2.1606431643694684e-12
9.898152596480755e-12
1.80066130418711e-11
2.4657329511559382e-11
2.5899308173343795e-11
2.5801257945398393e-11
2.597674385380003e-11
2.6634144564162588e-11
2.7647170931733028e-11
2.8859661396897843e-11
3.014484959980934e-11
3.141148401187465e-11
4.450192755086473e-11
5.261290237525954e-11
5.118639471757699e-11
4.5286327904703474e-11
3.884088118748635e-11
3.307435214824545e-11
2.8596033445837853e-11
2.6261986572782612e-11
2.72823822720444e-11
3.250134787213847e-11
4.043853223267256e-11
4.560851368774251e-11
4.103633455797173e-11
2.403368029464186e-11
1.9540303868824815e-12
3.111134479215326e-11
5.8890488669152e-11
8.267387546399928e-11
1.0115104785369146e-10
1.4195739692819023e-11
1.0848951923174277e-11
9.063591359751774e-12
1.8526482369840266e-11
2.1912516919353012e-11
2.2715059034176545e-11
2.320288036651831e-11
2.400559743612686e-11
2.5141852701309446e-11
2.65002121705212e-11
2.7963562622415714e-11
3.9410547477450745e-11
5.1953686253352394e-11
6.085223378590546e-11
6.456125193134003e-11
6.63086214873153e-11
6.913767067557967e-11
7.3866739534476e-11
7.975500472977042e-11
8.764459483477819e-11
1.0004940238319628e-10
1.1718840120370916e-10
1.2683804161878616e-10
9.638984684228928e-11
4.3535657272387544e-11
3.967212055293287e-12
2.2318962144710785e-11
4.0412903053393676e-11
5.307905449697316e-11
6.162696002995396e-11
6.67244661382909e-11
1.2892080075401614e-12
3.748335219416671e-12
1.8950314332891467e-11
2.446266800176261e-11
2.5377255331525985e-11
2.5375053143721253e-11
2.5704663209173568e-11
2.648333164305113e-11
2.7578982481979202e-11
2.8844266385068897e-11
3.0161134499022584e-11
4.317591904390109e-11
5.434191987208231e-11
5.707557691498686e-11
5.3760085624672e-11
4.936497464406549e-11
4.6433754970241025e-11
4.660547855940113e-11
5.167844650805054e-11
6.286612671475423e-11
7.79867843200886e-11
8.971447110276163e-11
8.838287732149864e-11
6.862629931504066e-11
3.648893598037661e-11
2.9068496162424806e-12
2.6289819973562868e-11
4.9827029235903944e-11
6.78931961388812e-11
8.087812856245972e-11
8.914521285507513e-11
8.349477512926312e-12
1.2716362577977306e-11
1.3710082298850645e-11
2.0782208927536436e-11
2.2847325563566695e-11
2.3312956903117013e-11
2.3828408778298156e-11
2.471415772990867e-11
2.5908328056342243e-11
2.7286088716250097e-11
2.8733646843516362e-11
4.097626832141453e-11
5.365234544019105e-11
6.086662218802394e-11
6.200883746580104e-11
6.151034988424888e-11
6.304600478553116e-11
6.885499699421494e-11
7.93402005584569e-11
9.250316579998855e-11
1.0668717232543973e-10
1.1952893566093275e-10
1.185687934438024e-10
8.728776123260297e-11
4.176174195020256e-11
3.943955609916611e-12
2.3595941919603e-11
4.354861689161214e-11
5.7919838006028294e-11
6.780380533229975e-11
2.1556243695755044e-12
9.961456438474742e-12
1.800334981471737e-11
2.465516426061797e-11
2.5897919109557503e-11
2.5800153735290836e-11
2.5975747470658768e-11
2.6633206202927885e-11
2.764628525436202e-11
2.885883659145173e-11
3.014409857777578e-11
3.141080469904329e-11
4.4501438791813534e-11
5.2614097768094397e-11
5.118916582734327e-11
4.5289883359428836e-11
3.884504430339333e-11
3.307940816906071e-11
2.8602675247241322e-11
2.627124985563749e-11
2.7295592149050347e-11
3.2519491660520804e-11
4.0460417616955125e-11
4.5629858546381795e-11
4.10523787527797e-11
2.40427381979929e-11
1.9494436543994945e-12
3.11076960167816e-11
5.888494469346908e-11
8.266509822754047e-11
1.0113891043860273e-10
1.418969228603161e-11
1.084817476872187e-11
9.066778964103621e-12
1.8528454834648282e-11
2.191382049214952e-11
2.2716051998329656e-11
2.3203763079414624e-11
2.400643781367915e-11
2.5142663002249766e-11
2.650098545204454e-11
2.7964286481138097e-11
3.9412010429798245e-11
5.195556028002098e-11
6.08532591825322e-11
6.456062396759652e-11
6.630678863353294e-11
6.913614679305474e-11
7.386835902054312e-11
7.97614429457663e-11
8.765432118713945e-11
1.0005978598029587e-10
1.1719565839012354e-10
1.2683509019964864e-10
9.638275912325883e-11
4.3534378571238004e-11
3.967284509954616e-12
2.231998195198514e-11
4.0415363938890184e-11
5.308284233981186e-11
6.163171272518546e-11
6.672987948190131e-11
1.2870261957108319e-12
3.744430271348197e-12
1.8948892524637016e-11
2.4461729899081295e-11
2.5376596197494738e-11
2.5374510107182898e-11
2.5704179303887185e-11
2.6482874817261147e-11
2.7578555203840696e-11
2.8843870733581125e-11
3.0160775937007086e-11
4.317545227110848e-11
5.4342053678546214e-11
5.707692619335446e-11
5.37623169474642e-11
4.936796622271421e-11
4.6437658751204405e-11
4.661089960265096e-11
5.1686060652873926e-11
6.287623801031588e-11
7.799853350373826e-11
8.97260024584109e-11
8.839236242365293e-11
6.86318172059091e-11
3.649087377998261e-11
2.90744148656162e-12
2.6288959285472457e-11
4.982519046779171e-11
6.789026393392339e-11
8.087419965361714e-11
8.914056738935981e-11
8.34731578044753e-12
1.2718493885444192e-11
1.3711062618836303e-11
2.0782931713852607e-11
2.284782054854629e-11
2.331335741110474e-11
2.3828768988696322e-11
2.4714502110656337e-11
2.5908654714547202e-11
2.7286397036726397e-11
2.873393248736572e-11
4.097677497146293e-11
5.365275448364036e-11
6.086627068526346e-11
6.200754566255579e-11
6.150817104795578e-11
6.304304111961166e-11
6.885145988340803e-11
7.933719942092541e-11
9.250182315006464e-11
1.0668678001853145e-10
1.1952730665604846e-10
1.1856466565758566e-10
8.728455058091085e-11
4.1761052381234955e-11
3.943895801370916e-12
2.3596390574684905e-11
4.354969928926369e-11
5.7921554226609215e-11
6.780605070063955e-11
2.154634318774455e-12
9.97437905218898e-12
1.8002699985171357e-11
2.465471472901728e-11
2.589763565124341e-11
2.5799932613145807e-11
2.5975548234249057e-11
2.6633016035766697e-11
2.7646105501924808e-11
2.8858670349029586e-11
3.014394345086722e-11
3.1410673064886224e-11
4.4501343733781195e-11
5.261435130660622e-11
5.1189756138516765e-11
4.529058720347853e-11
3.884589006148837e-11
3.308042587395561e-11
2.8604019692781276e-11
2.6273130000102112e-11
2.7298278580564523e-11
3.2523198295317055e-11
4.04648826358728e-11
4.5634224090392156e-11
4.105561657415862e-11
2.404459264807121e-11
1.948530242501133e-12
3.110694412802298e-11
5.888383783514615e-11
8.26633408362814e-11
1.0113643613177866e-10
1.4188425243294086e-11
1.0848006508051562e-11
9.067451943978744e-12
1.8528846031230526e-11
2.1914075701152242e-11
2.2716246835042516e-11
2.3203945662269017e-11
2.4006610362072297e-11
2.5142828235461466e-11
2.6501142358842022e-11
2.7964433799125612e-11
3.941230061948871e-11
5.1955942183624316e-11
6.085346731564039e-11
6.456050089395726e-11
6.630641761897154e-11
6.913585383373869e-11
7.386866848886328e-11
7.976275352432568e-11
8.765629798923738e-11
1.0006189558279792e-10
1.1719713046501556e-10
1.2683448196413097e-10
9.63813195768005e-11
4.353412108202935e-11
3.967298040794759e-12
2.232020248340477e-11
4.041586760353533e-11
5.308359277117176e-11
6.163268555422303e-11
6.67309615462661e-11
1.286596839037383e-12
3.7436216386801746e-12
1.8948601268312533e-11
2.4461538463754437e-11
2.5376473796326175e-11
2.5374402391230697e-11
2.5704076070337972e-11
2.6482781955654785e-11
2.757846805005792e-11
2.8843789510480218e-11
3.016070600478009e-11
4.3175358430372756e-11
5.43421002156054e-11
5.707720350702503e-11
5.376277392370548e-11
4.9368579307289585e-11
4.64384865420145e-11
4.661196619925635e-11
5.168759231919e-11
6.28783296412894e-11
7.800088854161713e-11
8.972836464314735e-11
8.839426935212957e-11
6.863294561371866e-11
3.649128388745642e-11
2.907569331581753e-12
2.6288759595814923e-11
4.982481442299902e-11
6.788967606448569e-11
8.08733957921804e-11
8.913959632718593e-11
8.346855289195147e-12
1.271892833793127e-11
1.3711273156658077e-11
2.078306881030232e-11
2.2847909314039513e-11
2.331344120608661e-11
2.3828843613812092e-11
2.4714571481190986e-11
2.5908721321953754e-11
2.7286458447735903e-11
2.8733989373148883e-11
4.097688231189175e-11
5.365284378813868e-11
6.086620452558218e-11
6.200728499480478e-11
6.15077227649404e-11
6.304243264785679e-11
6.885073457649352e-11
7.933660023727665e-11
9.25015426547848e-11
1.066866870046857e-10
1.1952699442327347e-10
1.185638274642282e-10
8.728389647512328e-11
4.176089649106076e-11
3.943890787508684e-12
2.359646086747253e-11
4.354992467695036e-11
5.792189371972258e-11
6.780648217481774e-11
2.1544084093823742e-12
9.976984661501513e-12
1.800255074112479e-11
2.4654646857859824e-11
2.5897581960684547e-11
2.579988481129309e-11
2.5975503661707757e-11
2.6632977074700334e-11
2.7646068952358244e-11
2.8858635967231804e-11
3.014391494215213e-11
3.141064250094193e-11
4.4501322939356393e-11
5.261439602143925e-11
5.118989048381231e-11
4.5290739991295566e-11
3.8846052608327204e-11
3.308061455374614e-11
2.860430043257493e-11
2.627353028677711e-11
2.7298829306454408e-11
3.2523923419214195e-11
4.046577744454531e-11
4.563508709127957e-11
4.1056262113184434e-11
2.4044965722188728e-11
1.9483405765961117e-12
3.1106802204744526e-11
5.888359578930755e-11
8.26629736495718e-11
1.0113592905985503e-10
1.4188196422326864e-11
1.0847982045304926e-11
9.06759076538949e-12
1.8528929824699276e-11
2.1914130612323144e-11
2.2716284830630085e-11
2.320397856494211e-11
2.4006645096722945e-11
2.5142859961688422e-11
2.6501174545068718e-11
2.7964463187679944e-11
3.941236494635947e-11
5.1956022467179065e-11
6.085351682614443e-11
6.456046201691605e-11
6.630634325746222e-11
6.913580951885794e-11
7.386873432122643e-11
7.976302468508677e-11
8.765669833811272e-11
1.0006232247310289e-10
1.1719742835293618e-10
1.268343659105251e-10
9.638102780876227e-11
4.353405101802998e-11
3.967286673816265e-12
2.2320225540292075e-11
4.0415981336963436e-11
5.308374414712642e-11
6.163286882267645e-11
6.673118755898425e-11
1.2864992834953693e-12
3.743462264233135e-12
1.8948555885983243e-11
2.4461505439996682e-11
2.537644186627067e-11
2.5374385702838467e-11
2.5704057364772276e-11
2.6482763251510583e-11
2.7578450408417064e-11
2.8843774893337295e-11
3.0160689476518116e-11
4.317534242658372e-11
5.4342114862888696e-11
5.7077245195142e-11
5.376286940904314e-11
4.9368686994242485e-11
4.6438624807143627e-11
4.661220378002079e-11
5.1687904949524066e-11
6.287872848199757e-11
7.80013755589185e-11
8.972881499839642e-11
8.839464664315924e-11
6.863315573778157e-11
3.649132899260214e-11
2.907583696254436e-12
2.6288707900024988e-11
4.982474504541077e-11
6.788957052830508e-11
8.087325237927835e-11
8.913939030323795e-11
8.34677036489391e-12
1.2719035589672981e-11
1.371130968136435e-11
2.0783113701180053e-11
2.2847934204259182e-11
2.331345164005518e-11
2.3828857438263274e-11
2.471458578750775e-11
2.590873502640413e-11
2.7286471947314876e-11
2.8734002749835988e-11
4.09769051767513e-11
5.3652857755855567e-11
6.086619489288404e-11
6.2007213800484e-11
6.150765390630027e-11
6.304229445743685e-11
6.88505808239418e-11
7.93364533917934e-11
9.250148749160028e-11
1.0668668119352512e-10
1.1952690533490725e-10
1.1856366304558652e-10
8.728375319457944e-11
4.176084576009351e-11
3.9438959971931725e-12
2.3596492020306336e-11
4.354994463928611e-11
5.7921936320578924e-11
6.780658481130199e-11
2.1543735376014147e-12
9.977529898765677e-12
1.800252660345178e-11
2.4654611863914507e-11
2.5897568470258548e-11
2.5799876878222148e-11
2.597549719709636e-11
2.6632968772031237e-11
2.7646061339172706e-11
2.8858627168031825e-11
3.01439087209943e-11
3.1410643480119016e-11
4.450131094610887e-11
5.261440242014114e-11
5.1189907203097356e-11
4.5290789783583143e-11
3.884610410195543e-11
3.308067898707319e-11
2.860433700958538e-11
2.6273604229516725e-11
2.7298932950160397e-11
3.25241040097313e-11
4.046594215410458e-11
4.563527079004828e-11
4.1056421479783167e-11
2.404506525680579e-11
1.948326793198682e-12
3.110675409359645e-11
5.888354289379476e-11
8.266288864446875e-11
1.0113582881119976e-10
1.4188141423660726e-11
1.0847963689944055e-11
9.067598722718941e-12
1.8528947798919653e-11
2.1914160058352586e-11
2.2716296206008757e-11
2.320398257174236e-11
2.400665404667937e-11
2.5142867795226636e-11
2.65011807149034e-11
2.7964469156021877e-11
3.9412370445206733e-11
5.1956034584320145e-11
6.085351009966989e-11
6.456046664028512e-11
6.630634232801895e-11
6.91357803973868e-11
7.386874682750629e-11
7.976307281535813e-11
8.765677753058851e-11
1.0006241067783996e-10
1.1719748621121258e-10
1.2683435075831962e-10
9.638098395798485e-11
4.353406086276788e-11
3.967267988929188e-12
2.232024699644782e-11
4.04160081098642e-11
5.308379754751948e-11
6.16329229943102e-11
6.67312570229466e-11
1.2864927650244202e-12
3.74342919641017e-12
1.8948528154928935e-11
2.4461484285222615e-11
2.5376437352206363e-11
2.53743775725743e-11
2.5704054265572817e-11
2.648275909805464e-11
2.7578446930229537e-11
2.8843771448202858e-11
3.016068133941105e-11
4.3175346620087534e-11
5.434211384974632e-11
5.707724964570356e-11
5.376289878890764e-11
4.936872291034567e-11
4.6438658717641676e-11
4.661226039015451e-11
5.1687993418279596e-11
6.287883867551771e-11
7.800148056501442e-11
8.972894073319649e-11
8.839475364180768e-11
6.863321781362067e-11
3.6491368819161325e-11
2.9075671002889217e-12
2.6288726047991573e-11
4.9824715008447333e-11
6.788953019410241e-11
8.087320837210535e-11
8.913934072917357e-11
8.34676852411013e-12
1.2719025173012397e-11
1.371131312017013e-11
2.0783107957851512e-11
2.284793622711975e-11
2.3313460524376575e-11
2.3828863636106524e-11
2.4714587579008292e-11
2.5908737784657667e-11
2.728647390341444e-11
2.8734002927931238e-11
4.09769052935121e-11
5.365286143172345e-11
6.086617960087695e-11
6.20072115257183e-11
6.150762005956927e-11
6.304226595730007e-11
6.885057454294363e-11
7.933644372461083e-11
9.25014791398559e-11
1.066866693914218e-10
1.195269093762023e-10
1.1856361841148607e-10
8.728374094662575e-11
4.1760845625010804e-11
3.943886939690824e-12
2.359652280561484e-11
4.3549983217514015e-11
5.792194763415372e-11
6.780658513145876e-11
2.1543682581180257e-12
9.97762562088172e-12
1.8002524450927157e-11
2.4654627191235468e-11
2.5897567068728964e-11
2.5799871126853382e-11
2.5975494418708054e-11
2.6632967496893824e-11
2.7646059959447716e-11
2.8858628119650956e-11
3.014390732449052e-11
3.1410639827935316e-11
4.450131354329241e-11
5.2614376901798836e-11
5.118989160173028e-11
4.5290798433542964e-11
3.8846092926830686e-11
3.308070134076447e-11
2.8604355100131083e-11
2.627361251287737e-11
2.7298965183340362e-11
3.252410447026807e-11
4.046599108472967e-11
4.5635307513248466e-11
4.105645626799946e-11
2.4045045808053195e-11
1.9483221957500793e-12
3.110675069361124e-11
5.888351694206294e-11
8.266288269512165e-11
1.0113581124399397e-10
1.4188140945578527e-11
1.0847964102944292e-11
9.067620481002037e-12
1.8528960296887326e-11
2.191415585558748e-11
2.2716298623706553e-11
2.3203991464999528e-11
2.4006652814441003e-11
2.5142869061359478e-11
2.650118238556861e-11
2.796447281133026e-11
3.941237314559093e-11
5.195603705348891e-11
6.085352510195857e-11
6.456046400715062e-11
6.630631079778178e-11
6.913577897389469e-11
7.386874691679457e-11
7.976308143000687e-11
8.765679640625989e-11
1.0006242682998126e-10
1.1719749558967648e-10
1.2683434910865156e-10
9.638093214968481e-11
4.35340462034379e-11
3.967271555758585e-12
2.2320235856904902e-11
4.041599681429702e-11
5.308378201441814e-11
6.163294266172531e-11
6.673124953432361e-11
1.2864721384512491e-12
3.743430900873348e-12
1.8948524140360447e-11
2.4461477805026355e-11
2.537643315505058e-11
2.5374375536885552e-11
2.570405425470352e-11
2.648275802335764e-11
2.7578445780690168e-11
2.8843769567170803e-11
3.0160680214459066e-11
4.317533384619819e-11
5.434209433425307e-11
5.707727274122305e-11
5.37628871700787e-11
4.936871965819511e-11
4.6438693118148254e-11
4.661225858272916e-11
5.168799887039672e-11
6.287884412490785e-11
7.80015013659864e-11
8.972896144576918e-11
8.839475133727289e-11
6.86332201515558e-11
3.6491380573480386e-11
2.9075671021057125e-12
2.628873250338408e-11
4.982471228227537e-11
6.7889495777754e-11
8.087320664118632e-11
8.913936088070431e-11
8.346743010052242e-12
1.2719055229026483e-11
1.3711328788871918e-11
2.078310247289963e-11
2.284794549229791e-11
2.33134549890206e-11
2.3828862345899848e-11
2.471458934902932e-11
2.5908738203557338e-11
2.728647402041587e-11
2.873400442844713e-11
4.0976908748080835e-11
5.3652868925603194e-11
6.086618860368935e-11
6.200722586716617e-11
6.150762469232475e-11
6.304226957515293e-11
6.885054441425985e-11
7.933644428049313e-11
9.250149528658345e-11
1.0668666470523056e-10
1.1952690232236447e-10
1.1856361460928002e-10
8.728374934086466e-11
4.176085818814039e-11
3.943887998678721e-12
2.3596506026798636e-11
4.354997416472647e-11
5.7921962885026006e-11
6.780661270542792e-11
2.1543739332764696e-12
9.977657841133373e-12
1.800252021515481e-11
2.465460752282591e-11
2.5897574762356178e-11
2.579987422913434e-11
2.59754924251436e-11
2.6632966729665798e-11
2.764606004170996e-11
2.8858627922894227e-11
3.0143908187750275e-11
3.1410636158664425e-11
4.45013158032166e-11
5.2614403423372275e-11
5.1189936200307e-11
4.529078716020043e-11
3.8846085870581185e-11
3.308069499239746e-11
2.8604346688579956e-11
2.6273622106688987e-11
2.7298959339185567e-11
3.2524105374795425e-11
4.0465976435815706e-11
4.563531000460142e-11
4.105646390194337e-11
2.4045057374430045e-11
1.9483321893386295e-12
3.110678222181638e-11
5.88835309807013e-11
8.266287895888997e-11
1.011357971120837e-10
1.4188141168234652e-11
1.0847987186415734e-11
9.067623014900892e-12
1.852894884249835e-11
2.191415815496519e-11
2.2716300374877708e-11
2.320399037311657e-11
2.4006654238549645e-11
2.5142868502210994e-11
2.6501182203979246e-11
2.7964472666809268e-11
3.941237766357683e-11
5.1956034194961674e-11
6.085351543208954e-11
6.45604500240939e-11
6.630632709840647e-11
6.913577769479331e-11
7.386875564846267e-11
7.976308276975715e-11
8.765679698668767e-11
1.0006243122459821e-10
1.1719750150078956e-10
1.2683434996999315e-10
9.638097620884938e-11
4.353404132953631e-11
3.9672594589115535e-12
2.2320232815783658e-11
4.0415977677572e-11
5.308379814303593e-11
6.163291457130777e-11
6.673125298993426e-11
1.2864805693245081e-12
3.743425257146147e-12
1.8948533658423027e-11
2.4461484529689893e-11
2.5376431087217505e-11
2.537437536434496e-11
2.5704050364519094e-11
2.6482758484412694e-11
2.75784455293432e-11
2.8843770566757646e-11
3.0160682781666126e-11
4.317533591323737e-11
5.4342099133468506e-11
5.707725827115819e-11
5.3762877764864965e-11
4.93687069400846e-11
4.6438681301042314e-11
4.6612253249810635e-11
5.168801482586383e-11
6.287885666565436e-11
7.800149961048077e-11
8.97289718648925e-11
8.839475927686749e-11
6.863320441946905e-11
3.649139998250628e-11
2.9075724953090084e-12
2.6288734580401933e-11
4.982474716734449e-11
6.788953475706104e-11
8.087320666894169e-11
8.913935354287885e-11
8.346746441484463e-12
1.2719037254563857e-11
1.371132424195984e-11
2.0783107709356355e-11
2.2847945517505317e-11
2.3313452326439446e-11
2.3828858537602652e-11
2.4714587962825644e-11
2.5908738318273227e-11
2.7286475461516005e-11
2.873400309119948e-11
4.0976905591583955e-11
5.365285900275205e-11
6.086618844193974e-11
6.200722343801877e-11
6.150762401796647e-11
6.304225673915303e-11
6.885054563029529e-11
7.933644002716401e-11
9.25014795331747e-11
1.0668667097289785e-10
1.1952689300101e-10
1.1856361234543194e-10
8.728372741130567e-11
4.1760844971613613e-11
3.9439019353010895e-12
2.3596504978787822e-11
4.354998376193736e-11
5.792197201377935e-11
6.780659028753846e-11
2.154355111526975e-12
9.977648769691547e-12
1.800251916625864e-11
2.4654613290924065e-11
2.5897566323852906e-11
2.5799875230392496e-11
2.5975495225017093e-11
2.663296647776986e-11
2.7646060241686646e-11
2.8858626885667755e-11
3.014390851594847e-11
3.14106348957615e-11
4.450132165902327e-11
5.2614414451345817e-11
5.118990282332616e-11
4.529081173877846e-11
3.884609236706106e-11
3.3080688515929764e-11
2.8604381607875635e-11
2.6273617170672086e-11
2.7298962315971695e-11
3.252414404781015e-11
4.046600678443131e-11
4.5635288308225246e-11
4.105647767490922e-11
2.4045046124476895e-11
1.9483094954395557e-12
3.110675983960007e-11
5.888353745656801e-11
8.266290254586933e-11
1.0113581529828439e-10
1.4188140670126942e-11
1.0847996036508725e-11
9.067619808586335e-12
1.8528950277260005e-11
2.1914147580107924e-11
2.2716295942482285e-11
2.320398705517274e-11
2.400665229320835e-11
2.514287031309383e-11
2.6501182548868735e-11
2.7964470446683503e-11
3.94123769726909e-11
5.1956036351932296e-11
6.085353149855612e-11
6.45604515933731e-11
6.630632019868525e-11
6.913577362739331e-11
7.386875887041383e-11
7.97630763198439e-11
8.765679847013837e-11
1.0006243228498232e-10
1.1719750605947583e-10
1.2683433486371312e-10
9.638093167539196e-11
4.353402903099646e-11
3.9672782444228254e-12
2.2320256938853e-11
4.041601174598267e-11
5.308376234044687e-11
6.163294187378284e-11
6.673124483360453e-11
1.2864971268832374e-12
3.743426667482702e-12
1.8948522049155094e-11
2.4461489476733583e-11
2.5376434084727626e-11
2.5374381611174197e-11
2.5704052723738134e-11
2.6482758174456318e-11
2.7578445487606764e-11
2.884376940945569e-11
3.01606824070794e-11
4.317534394743613e-11
5.4342098393081235e-11
5.707724504539251e-11
5.3762906199533206e-11
4.936873280907723e-11
4.643867604431012e-11
4.661226934740909e-11
5.168799735983974e-11
6.287885253163616e-11
7.800150743421465e-11
8.972896242577879e-11
8.839475856663261e-11
6.863323589186864e-11
3.649138019252707e-11
2.907538906428689e-12
2.628875951163664e-11
4.982470881623482e-11
6.78895253283172e-11
8.087318013306922e-11
8.913936365333055e-11
8.346755497114524e-12
1.271905114175992e-11
1.3711322307862018e-11
2.0783118992622437e-11
2.2847938542776795e-11
2.3313458675080814e-11
2.382886456359401e-11
2.471458843250278e-11
2.5908738027915264e-11
2.7286475116928275e-11
2.873400349206791e-11
4.097690553406693e-11
5.365286348304401e-11
6.086617958303768e-11
6.200722623517714e-11
6.150761622247398e-11
6.30422505129199e-11
6.885054196209722e-11
7.933644503548136e-11
9.25014786929856e-11
1.066866760045315e-10
1.1952689244365645e-10
1.1856360102131764e-10
8.728373739032427e-11
4.176084885290364e-11
3.943904260176743e-12
2.3596485443230622e-11
4.3549978679088976e-11
5.792197669460199e-11
6.780659679394024e-11
2.154358665833068e-12
9.97766227355909e-12
1.8002520929549897e-11
2.4654621089174276e-11
2.5897560501677638e-11
2.5799875850726224e-11
2.5975493472777354e-11
2.663296764626428e-11
2.7646059259863574e-11
2.88586268036922e-11
3.0143906701528044e-11
3.141064193036586e-11
4.450131308303693e-11
5.261441048194793e-11
5.1189895171308456e-11
4.529081702537964e-11
3.8846091829665204e-11
3.308068251653258e-11
2.860435947365325e-11
2.6273611188034158e-11
2.7298991849933758e-11
3.25241146369681e-11
4.046600233304702e-11
4.563533108948461e-11
4.105645056719931e-11
2.404507032870206e-11
1.9483181155506692e-12
3.110674714292084e-11
5.888350606229934e-11
8.266287344405741e-11
1.0113581793670144e-10
1.4188131354586982e-11
1.0847981203007631e-11
9.067622179231475e-12
1.8528957039229336e-11
2.1914149433425967e-11
2.271629506566963e-11
2.3203984332918e-11
2.4006651751813035e-11
2.514286920639291e-11
2.6501182417911045e-11
2.796447143798351e-11
3.941237152152422e-11
5.195604285537983e-11
6.085351866133422e-11
6.456046172263277e-11
6.630631401148869e-11
6.913577827349867e-11
7.38687523235003e-11
7.976308726305451e-11
8.765679955935048e-11
1.0006243209400345e-10
1.1719750266005235e-10
1.2683434277426835e-10
9.638096418575973e-11
4.353406223433513e-11
3.967273162632807e-12
2.232023269108986e-11
4.0416012166733445e-11
5.308381067659777e-11
6.163292182359008e-11
6.673125857800476e-11
1.2864752035908945e-12
3.743434919760336e-12
1.8948515021899725e-11
2.4461466354244506e-11
2.537642867973144e-11
2.537437664144309e-11
2.570404964395771e-11
2.6482757845016003e-11
2.7578445875462344e-11
2.8843769254906064e-11
3.016068436745376e-11
4.317532451479282e-11
5.434210319092143e-11
5.707724316655872e-11
5.3762901956368263e-11
4.9368715549436654e-11
4.6438673617798626e-11
4.6612241738628235e-11
5.16880146313607e-11
6.287884544614324e-11
7.800150488259184e-11
8.972894015528183e-11
8.839475681633423e-11
6.863321598645474e-11
3.649138377550022e-11
2.907594129501338e-12
2.6288725179181898e-11
4.982470664610761e-11
6.788954229048903e-11
8.087321927788686e-11
8.913934199333623e-11
8.34674281340665e-12
1.2719044824562326e-11
1.3711293426010021e-11
2.078311830408394e-11
2.284794109381547e-11
2.3313456398691222e-11
2.3828860197115202e-11
2.4714588869209918e-11
2.5908738634290717e-11
2.728647428398581e-11
2.8734004232485204e-11
4.097690757203903e-11
5.3652849940063476e-11
6.086618991257955e-11
6.200722807148897e-11
6.15076218937834e-11
6.304225355486007e-11
6.88505443796469e-11
7.933643322798763e-11
9.250147929685666e-11
1.0668668404210836e-10
1.1952688242853084e-10
1.1856361622682029e-10
8.728374081103002e-11
4.176085344003263e-11
3.943901554563957e-12
2.3596516802237534e-11
4.354999878108165e-11
5.792198314905571e-11
6.780661396903853e-11
2.1543278704826174e-12
9.977650977333432e-12
1.8002542726197337e-11
2.4654622220676074e-11
2.589756598521267e-11
2.5799876619233e-11
2.5975494383337652e-11
2.6632966332295896e-11
2.764605966917343e-11
2.885862769131157e-11
3.0143905303199135e-11
3.141063548952614e-11
4.450132599689646e-11
5.261440518399884e-11
5.118993603447552e-11
4.529079520250138e-11
3.884612323483069e-11
3.3080673369215774e-11
2.86043577032088e-11
2.6273628416268624e-11
2.729897295035076e-11
3.252413261899728e-11
4.046599693023147e-11
4.563531701046534e-11
4.105643695081357e-11
2.4045055607993488e-11
1.948305143938189e-12
3.110678778966418e-11
5.888353195720775e-11
8.26628631401478e-11
1.0113578858728911e-10
1.4188142798953202e-11
1.084800285455199e-11
9.067609561241414e-12
1.8528961561688032e-11
2.1914145402054953e-11
2.2716298654061393e-11
2.320398468984738e-11
2.4006653082827446e-11
2.5142869953133225e-11
2.6501182650610112e-11
2.7964470917310795e-11
3.9412375265882393e-11
5.1956040219201514e-11
6.08535267880378e-11
6.456046303897754e-11
6.630632048263466e-11
6.913576672807102e-11
7.386875540477823e-11
7.976309279117377e-11
8.7656799418429e-11
1.00062431856202e-10
1.1719750047477024e-10
1.2683432906811592e-10
9.638095467886964e-11
4.353405312522603e-11
3.9672639036152196e-12
2.2320269758672326e-11
4.0415987922148377e-11
5.308377672704249e-11
6.163290845166189e-11
6.673126752968436e-11
1.2864944990587792e-12
3.743416743254719e-12
1.8948540280580708e-11
2.446148466497295e-11
2.537643225438992e-11
2.5374378549643425e-11
2.570405051734353e-11
2.6482758462982515e-11
2.7578445895755237e-11
2.884377058883303e-11
3.016068389095497e-11
4.317532892802401e-11
5.4342087139834733e-11
5.7077252528285013e-11
5.3762893224897846e-11
4.9368726116583056e-11
4.6438687706135675e-11
4.661227444513469e-11
5.1688007493877547e-11
6.287884875733907e-11
7.800149443019879e-11
8.972895454812703e-11
8.839476812076868e-11
6.863323423256965e-11
3.649136921762525e-11
2.9075853107566763e-12
2.6288743378315656e-11
4.9824709947925924e-11
6.78895146443742e-11
8.087318361778683e-11
8.913937548717661e-11
8.346747569289224e-12
1.2719059621761691e-11
1.3711312779645532e-11
2.0783119976326953e-11
2.284793576388223e-11
2.331345615950435e-11
2.3828862206776773e-11
2.4714589843521136e-11
2.590873846224098e-11
2.728647479034172e-11
2.8734003829163925e-11
4.097690884489034e-11
5.3652862100442514e-11
6.086617117530555e-11
6.200722393421702e-11
6.150763802283177e-11
6.304225396879497e-11
6.885054936087038e-11
7.933644862440747e-11
9.25014722269367e-11
1.0668667055590368e-10
1.1952688484418965e-10
1.1856362475451613e-10
8.728371531918253e-11
4.1760833262216186e-11
3.943881094413839e-12
2.3596486859782103e-11
4.354998604777126e-11
5.792197132265789e-11
6.780659927307649e-11
2.1543426483724367e-12
9.977645418881923e-12
1.800252564208064e-11
2.4654615929846323e-11
2.589756703180167e-11
2.579987142407286e-11
2.5975493055751307e-11
2.6632966994183492e-11
2.7646059692188678e-11
2.8858628470675983e-11
3.01439070578303e-11
3.141063581794304e-11
4.450132148211239e-11
5.261439776639569e-11
5.118991360981892e-11
4.52908198101558e-11
3.88461117954521e-11
3.308070589935797e-11
2.8604385885197728e-11
2.6273608764776836e-11
2.729893343159448e-11
3.252413365341915e-11
4.0466002731331747e-11
4.5635321225344365e-11
4.1056446785397214e-11
2.4045055697595792e-11
1.9483277967289494e-12
3.110675266991797e-11
5.888352359795787e-11
8.266286192068804e-11
1.0113582265734989e-10
1.4188124810427364e-11
1.084797721105493e-11
9.067604042278494e-12
1.852896943389733e-11
2.191415193334857e-11
2.271629809479407e-11
2.3203989608209493e-11
2.4006652397716842e-11
2.514287048685851e-11
2.650118237708345e-11
2.7964471744900617e-11
3.941237688190876e-11
5.195603812571759e-11
6.085352152458848e-11
6.456044675025422e-11
6.630630093517018e-11
6.913577163155781e-11
7.38687546176938e-11
7.976308813942382e-11
8.76567998959797e-11
1.0006243191513778e-10
1.1719750672695658e-10
1.26834323740462e-10
9.638093944937304e-11
4.353404893339921e-11
3.967263028807392e-12
2.2320263878393268e-11
4.041599705905738e-11
5.308379739521261e-11
6.163294088461104e-11
6.673126373394836e-11
1.2864926960511632e-12
3.743413384296145e-12
1.894852794338536e-11
2.4461485214477373e-11
2.5376432839734787e-11
2.5374376151445957e-11
2.5704050466515704e-11
2.6482758159428175e-11
2.7578446060780515e-11
2.884377070110966e-11
3.016068608011207e-11
4.317533692846347e-11
5.434210607962546e-11
5.7077263303473214e-11
5.376289502329194e-11
4.936872516229526e-11
4.6438667589211765e-11
4.661226756055205e-11
5.1687986439115444e-11
6.28788363874408e-11
7.800151861686937e-11
8.972898310174077e-11
8.839476592220933e-11
6.863323173093031e-11
3.649137989892873e-11
2.907562971761715e-12
2.6288729874272936e-11
4.98247151466636e-11
6.788952911968155e-11
8.087319339087168e-11
8.913935678684336e-11
8.346749490628864e-12
1.2719052070258336e-11
1.3711309116826812e-11
2.07831047619937e-11
2.284794054334244e-11
2.3313456033490588e-11
2.3828860746925728e-11
2.4714588900893075e-11
2.5908738238783283e-11
2.72864760940827e-11
2.8734003863235184e-11
4.097690886050144e-11
5.365286687208135e-11
6.086617071696759e-11
6.200721703008397e-11
6.150762613811406e-11
6.304226340544975e-11
6.885053511392316e-11
7.933644312074307e-11
9.250148382982784e-11
1.0668668161779267e-10
1.1952689299198403e-10
1.1856360673829062e-10
8.728371899651499e-11
4.1760856968678086e-11
3.9439293340260686e-12
2.359649625992843e-11
4.354996458092084e-11
5.792198099286652e-11
6.780658811885112e-11
2.1543575341629425e-12
9.97766738442e-12
1.80025091088603e-11
2.465461207106775e-11
2.589756284464695e-11
2.579987138336741e-11
2.5975496513268283e-11
2.663296707712243e-11
2.7646059697075784e-11
2.8858625657032093e-11
3.014390546551216e-11
3.1410638793267466e-11
4.450131361291881e-11
5.261441943849296e-11
5.1189913533657415e-11
4.52907854927004e-11
3.884612605775619e-11
3.308070328296389e-11
2.8604374036075762e-11
2.6273631652331096e-11
2.7298935342489377e-11
3.252411752889561e-11
4.046600771305658e-11
4.5635330296902195e-11
4.105644002005388e-11
2.4045052949799456e-11
1.9483154104151923e-12
3.1106789708817165e-11
5.888351474420783e-11
8.266289519211564e-11
1.0113580618893707e-10
1.4188146905594416e-11
1.0847972335678989e-11
9.067626716057564e-12
1.852896197695672e-11
2.19141577156254e-11
2.2716291493393304e-11
2.3203987148073697e-11
2.40066547375e-11
2.5142868925791852e-11
2.65011826605418e-11
2.7964472613944775e-11
3.941237354396935e-11
5.195603895385511e-11
6.085352150061605e-11
6.456046735656455e-11
6.630630925806503e-11
6.913576901314743e-11
7.386875204564723e-11
7.97630879610385e-11
8.765680031245336e-11
1.000624333263033e-10
1.1719750717962292e-10
1.2683433515064238e-10
9.638094143748785e-11
4.3534040609937053e-11
3.967277013471049e-12
2.232023355451151e-11
4.041599426761927e-11
5.308380840227303e-11
6.163293467278593e-11
6.673127099373836e-11
1.2864678884656385e-12
3.7434165862497915e-12
1.8948520520456718e-11
2.44614773670896e-11
2.5376432376719644e-11
2.5374376572395686e-11
2.570405260006459e-11
2.6482758457403922e-11
2.7578444823777252e-11
2.884376828047378e-11
3.0160683025835897e-11
4.317533264795143e-11
5.43421068179657e-11
5.707726905037959e-11
5.376289525591683e-11
4.936872427945535e-11
4.643868166914204e-11
4.661227254886957e-11
5.168798665687094e-11
6.287886297541759e-11
7.80015040476994e-11
8.972897435622505e-11
8.839479224452692e-11
6.863322337537452e-11
3.649138649785134e-11
2.907573274304031e-12
2.628875288763349e-11
4.982470476505452e-11
6.78894993796955e-11
8.087320633839905e-11
8.913936464975768e-11
8.346756635118642e-12
1.2719043310108946e-11
1.3711327483823489e-11
2.0783123418305082e-11
2.2847940253309532e-11
2.3313453295033063e-11
2.3828862621597582e-11
2.471459170556783e-11
2.5908738393654972e-11
2.7286475149509378e-11
2.8734006117736345e-11
4.0976901438846694e-11
5.3652846881658287e-11
6.086617141337958e-11
6.200721060373069e-11
6.150762606744432e-11
6.304226550697635e-11
6.88505340425711e-11
7.933643380494928e-11
9.250147799202991e-11
1.0668667393511377e-10
1.195268909778298e-10
1.185636196312049e-10
8.728373157865823e-11
4.176087026976573e-11
3.94392543090676e-12
2.359649913983651e-11
4.354999419600745e-11
5.792197122925794e-11
6.780660386737715e-11
2.1543443637711185e-12
9.977655042830185e-12
1.8002527854437358e-11
2.4654611577317877e-11
2.589756223576395e-11
2.579987138771309e-11
2.5975494277999184e-11
2.6632967454679744e-11
2.7646059645775e-11
2.8858629503444973e-11
3.014390912079808e-11
3.1410636120611784e-11
4.4501319124721446e-11
5.2614396812367466e-11
5.1189879253319895e-11
4.5290778821507294e-11
3.8846121336678675e-11
3.3080684063643966e-11
2.8604363637567592e-11
2.6273621946284265e-11
2.7298978731476003e-11
3.2524119310259215e-11
4.0466008477800867e-11
4.563531316325449e-11
4.105647361042661e-11
2.404503810451602e-11
1.9483286873844485e-12
3.1106786530891324e-11
5.888351214107965e-11
8.266287213836636e-11
1.0113580116570631e-10
1.4188122024985079e-11
1.084796303706908e-11
9.067631917081962e-12
1.8528950569830954e-11
2.191415749587185e-11
2.271628865718255e-11
2.3203986870733402e-11
2.4006651951048834e-11
2.514286894316582e-11
2.65011825361152e-11
2.7964471006179946e-11
3.9412376916480664e-11
5.195603392346725e-11
6.085352085015973e-11
6.456045968926058e-11
6.630632946498637e-11
6.913576140839148e-11
7.386875317942761e-11
7.976308616754825e-11
8.765680003927296e-11
1.0006243258801753e-10
1.1719750116075983e-10
1.2683432352026237e-10
9.638094956962961e-11
4.353406354957791e-11
3.967265172718207e-12
2.232024617334925e-11
4.041599581553106e-11
5.308377101825532e-11
6.163293919917047e-11
6.673126171733887e-11
1.286469236133068e-12
3.743432321702442e-12
1.8948513316318132e-11
2.446147803902644e-11
2.5376433134713112e-11
2.537437414935586e-11
2.5704052605341062e-11
2.6482758133443178e-11
2.757844589310828e-11
2.884376947509234e-11
3.016068294965621e-11
4.317534084394736e-11
5.434210565206147e-11
5.70772762522425e-11
5.376287679601391e-11
4.936872622458954e-11
4.643868199341663e-11
4.6612239974889693e-11
5.1687974606961395e-11
6.287886843273295e-11
7.80015035535373e-11
8.972897621158021e-11
8.839476492095535e-11
6.863322472255192e-11
3.649137129979231e-11
2.9075567825323417e-12
2.6288750547043512e-11
4.9824731664372856e-11
6.788948736212705e-11
8.087317559360324e-11
8.913935541056715e-11
8.346755798447348e-12
1.271907210319693e-11
1.3711299218122941e-11
2.0783114192152695e-11
2.2847940244171306e-11
2.3313456796023688e-11
2.382886424911677e-11
2.471458892370512e-11
2.5908738426378463e-11
2.7286475158466002e-11
2.8734003831305305e-11
4.0976908916578243e-11
5.3652861763921595e-11
6.086618724264309e-11
6.200724404561734e-11
6.150762888430677e-11
6.304228199903727e-11
6.885055721802772e-11
7.933641975690212e-11
9.250148454861584e-11
1.0668667679460178e-10
1.195268924714138e-10
1.1856360951756697e-10
8.728374400061055e-11
4.1760854906530364e-11
3.943896753580008e-12
2.359648452006909e-11
4.354997187087323e-11
5.792197503532241e-11
6.780659377377012e-11
2.1543665692906987e-12
9.97765422986531e-12
1.8002536895843078e-11
2.4654607466943518e-11
2.5897558019907567e-11
2.5799875830188102e-11
2.5975496631792763e-11
2.663296741883759e-11
2.7646059596796597e-11
2.885862858852047e-11
3.0143910906347685e-11
3.14106358951057e-11
4.4501326763056484e-11
5.2614407300703466e-11
5.118989869260106e-11
4.529080583968597e-11
3.884611356410696e-11
3.30806942155693e-11
2.8604371334434385e-11
2.6273636725759444e-11
2.7298966508148572e-11
3.2524142927270166e-11
4.0466008759180776e-11
4.5635332088172326e-11
4.105644220663092e-11
2.4045054294631706e-11
1.9482962812628364e-12
3.110676521141039e-11
5.888356012008837e-11
8.266288183630992e-11
1.0113582520024847e-10
1.4188129536695803e-11
1.084798516170767e-11
9.067630410962424e-12
1.852896252113604e-11
2.1914151662682613e-11
2.2716284626631342e-11
2.3203989627628974e-11
2.4006650783195973e-11
2.51428689417687e-11
2.650118240137364e-11
2.796447100488372e-11
3.941237337569086e-11
5.1956030190635214e-11
6.085352652601684e-11
6.45604599422133e-11
6.63063178732319e-11
6.91357694556015e-11
7.386874195873839e-11
7.976308497419037e-11
8.765679921421401e-11
1.0006243130424648e-10
1.1719750389330515e-10
1.2683433017848848e-10
9.638093679755012e-11
4.3534052712093737e-11
3.96727582349375e-12
2.2320259060551806e-11
4.0416009213192624e-11
5.3083771101815915e-11
6.16329364308019e-11
6.673125262800666e-11
1.2864592488561218e-12
3.743415842773815e-12
1.8948529027075868e-11
2.4461477834264437e-11
2.537643684194361e-11
2.5374374154043225e-11
2.570405244437063e-11
2.6482758146359116e-11
2.7578445891545672e-11
2.8843770385812627e-11
3.016068082285347e-11
4.3175333429577007e-11
5.4342106570253614e-11
5.707726267389223e-11
5.3762895891012183e-11
4.936871023218031e-11
4.6438673190041224e-11
4.661225607186186e-11
5.168801500744366e-11
6.287886377647422e-11
7.800151751706177e-11
8.972894519405129e-11
8.839479241435583e-11
6.8633239090838e-11
3.6491372426207265e-11
2.907572604012172e-12
2.628874932122441e-11
4.9824708524320825e-11
6.788951786411761e-11
8.08732051764532e-11
8.913934270845134e-11
8.346754901666433e-12
1.2719040124221878e-11
1.371130847158016e-11
2.0783109393902147e-11
2.2847940069242666e-11
2.3313454119693996e-11
2.382886262073619e-11
2.4714587121080704e-11
2.5908738404776964e-11
2.7286475087706417e-11
2.873400508607331e-11
4.0976908914399766e-11
5.365286176953915e-11
6.086619412131151e-11
6.200722637965212e-11
6.150763626160461e-11
6.304227674241977e-11
6.885053464440362e-11
7.933644316718126e-11
9.250147889212992e-11
1.0668666383675999e-10
1.1952690234740775e-10
1.1856361980730334e-10
8.72837179817441e-11
4.17608390451419e-11
3.9439135268137384e-12
2.359649677541387e-11
4.354999684914602e-11
5.792197264504213e-11
6.780658581289829e-11
2.1543467671766734e-12
9.977666153861141e-12
1.8002518444105347e-11
2.4654607471764814e-11
2.5897558018368183e-11
2.579987598729981e-11
2.5975495570644728e-11
2.6632967422294857e-11
2.7646059332309393e-11
2.885862858770577e-11
3.0143910589604706e-11
3.141063315852436e-11
4.4501327233064236e-11
5.2614396535258575e-11
5.118988246357461e-11
4.529079573805316e-11
3.8846113567493313e-11
3.3080694196033854e-11
2.860437571567451e-11
2.6273637224876358e-11
2.7298990025117014e-11
3.252411938903327e-11
4.0465998147304543e-11
4.563530475655025e-11
4.10564303805805e-11
2.4045072082880708e-11
1.948295856484577e-12
3.110676623212538e-11
5.888353030457332e-11
8.266286513923612e-11
1.0113581884146313e-10
1.4188140864806403e-11
1.0847977967193895e-11
9.067620062893198e-12
1.852895582424377e-11
2.1914151656031555e-11
2.2716292288321824e-11
2.3203987145987283e-11
2.4006650783404287e-11
2.5142868940847344e-11
2.6501182663145065e-11
2.7964471883182778e-11
3.941237337584909e-11
5.19560301827166e-11
6.085352654131068e-11
6.456045398447901e-11
6.630631750859893e-11
6.913576879622307e-11
7.386874759382503e-11
7.976308410894173e-11
8.765679909107265e-11
1.000624325530067e-10
1.1719750188916781e-10
1.268343383776861e-10
9.638094869151078e-11
4.3534038379480876e-11
3.967277470181687e-12
2.2320223077863955e-11
4.041600697677453e-11
5.308379617898025e-11
6.163291624911404e-11
6.673123869126265e-11
1.2864616165423053e-12
3.7434163424372655e-12
1.8948529271833086e-11
2.4461477835955485e-11
2.5376433128523963e-11
2.5374374149838408e-11
2.5704050358876303e-11
2.6482758132505795e-11
2.7578445890327827e-11
2.884377038705604e-11
3.016068284844476e-11
4.3175337026484827e-11
5.4342096051328494e-11
5.707726262190992e-11
5.3762894805549905e-11
4.9368710242280676e-11
4.643866827975647e-11
4.661225603547199e-11
5.168803405989618e-11
6.28788594247986e-11
7.800152031673077e-11
8.972894648503599e-11
8.839477905532762e-11
6.863322834281587e-11
3.649140432429819e-11
2.907577148149695e-12
2.6288766130288613e-11
4.9824725916283264e-11
6.788952086005139e-11
8.087321974180941e-11
8.913937705700989e-11
8.346754601135235e-12
1.2719050816274008e-11
1.3711308318351917e-11
2.0783099616638545e-11
2.2847940066368123e-11
2.331345928482935e-11
2.3828862622021848e-11
2.471458711865085e-11
2.5908738427069088e-11
2.7286475158317297e-11
2.873400485595957e-11
4.09769089090081e-11
5.365286044156716e-11
6.086619441804487e-11
6.20072263724484e-11
6.150763547905955e-11
6.304227676526899e-11
6.885054176574209e-11
7.933646093043995e-11
9.250147900833423e-11
1.0668668089293857e-10
1.1952689711158833e-10
1.185636189759439e-10
8.728374355252075e-11
4.176083918256109e-11
3.9439132698612335e-12
2.3596512024834047e-11
4.354998186860489e-11
5.7921971015081983e-11
6.780660834461752e-11
2.1543545394174085e-12
9.977673950227989e-12
1.8002519841075708e-11
2.465460712575013e-11
2.5897558020365437e-11
2.5799875991317402e-11
2.597549444803794e-11
2.6632967454665588e-11
2.7646059688106968e-11
2.885862749007169e-11
3.014391058974639e-11
3.141063589960168e-11
4.450132722472347e-11
5.2614407610947294e-11
5.118988251996046e-11
4.529078530689703e-11
3.884611353565662e-11
3.308070908058212e-11
2.8604382561637806e-11
2.627363189655263e-11
2.7298996289161615e-11
3.2524120239306694e-11
4.046602486047492e-11
4.563525952565702e-11
4.1056447000098114e-11
2.4045037107935778e-11
1.94829582298734e-12
3.110676616065598e-11
5.888352003893647e-11
8.26628927845451e-11
1.0113581857982329e-10
1.4188140737068073e-11
1.084799821808148e-11
9.067605656331297e-12
1.8528955874941976e-11
2.1914151657878668e-11
2.271628462891631e-11
2.3203989630784597e-11
2.400665078217569e-11
2.5142868864568667e-11
2.650118239952403e-11
2.796447188213202e-11
3.941237337720253e-11
5.195603392461508e-11
6.085352707417799e-11
6.45604545154038e-11
6.630631753938752e-11
6.91357688009491e-11
7.386874778178263e-11
7.976308410296664e-11
8.765679907076487e-11
1.000624314462469e-10
1.1719750201218485e-10
1.2683434480121233e-10
9.638095707401308e-11
4.3534051499382535e-11
3.9672651319506645e-12
2.2320223218358252e-11
4.041600704665844e-11
5.3083796123932865e-11
6.163291625829397e-11
6.673123702240226e-11
1.28649375598143e-12
3.743425721046236e-12
1.8948529018877916e-11
2.4461477835146334e-11
2.5376436841531868e-11
2.5374374147637012e-11
2.5704051233867548e-11
2.6482758480599718e-11
2.7578445890237292e-11
2.8843769442478722e-11
3.016068120011536e-11
4.317533344218503e-11
5.4342096032590346e-11
5.707726282192471e-11
5.3762894800329645e-11
4.936871023576174e-11
4.64386732237037e-11
4.661223964359179e-11
5.168800134117216e-11
6.287886391396557e-11
7.800152040076355e-11
8.972894591975064e-11
8.839476557085812e-11
6.863322706048109e-11
3.649140432388327e-11
2.907577234404543e-12
2.6288752138589217e-11
4.9824708143035024e-11
6.78895342114953e-11
8.087323630805052e-11
8.913936314156003e-11
8.346754673053308e-12
1.2719041241291334e-11
1.3711308308048556e-11
2.07830996413407e-11
2.2847940075700303e-11
2.3313459766575475e-11
2.3828858816182455e-11
2.4714588236478594e-11
2.5908738417033568e-11
2.7286475086343876e-11
2.8734003831887184e-11
4.097689878924104e-11
5.365285485706815e-11
6.08661940963278e-11
6.20072172272679e-11
6.150763627668615e-11
6.304227678175453e-11
6.885054175746e-11
7.933645369321254e-11
9.2501479029421e-11
1.0668668088996133e-10
1.1952689050503748e-10
1.1856361894980612e-10
8.728373998991147e-11
4.176083926216533e-11
3.943910590518838e-12
2.359645687980565e-11
4.3549952471129674e-11
5.7921971043025986e-11
6.780660834372538e-11
2.154354529617566e-12
9.977673945386149e-12
1.8002527134040923e-11
2.465460713880692e-11
2.5897558020365437e-11
2.5799875991317402e-11
2.597549444803794e-11
2.6632967454665588e-11
2.7646059688106968e-11
2.885862749007169e-11
3.014391058974639e-11
3.141063589960168e-11
4.450132722472347e-11
5.2614407610947294e-11
5.118988251996046e-11
4.529078530689703e-11
3.884611353565662e-11
3.308070908058212e-11
2.8604382561637806e-11
2.627363189655263e-11
2.7298996289161615e-11
3.2524120239306694e-11
4.046602486047492e-11
4.563525952565702e-11
4.1056447000098114e-11
2.4045037107935778e-11
1.94829582298734e-12
3.110676616065598e-11
5.888352003893647e-11
8.26628927845451e-11
1.0113581857982329e-10
1.4188140737068073e-11
1.084799821808148e-11
9.067605656331297e-12
1.8528955874941976e-11
2.1914151657878668e-11
2.271628462891631e-11
2.3203989630784597e-11
2.400665078217569e-11
2.5142868864568667e-11
2.650118239952403e-11
2.796447188213202e-11
3.941237337720253e-11
5.195603392461508e-11
6.085352707417799e-11
6.45604545154038e-11
6.630631753938752e-11
6.91357688009491e-11
7.386874778178263e-11
7.976308410296664e-11
8.765679907076487e-11
1.000624314462469e-10
1.1719750201218485e-10
1.2683434480121233e-10
9.638095707401308e-11
4.3534051499382535e-11
3.9672651319506645e-12
2.2320223218358252e-11
4.041600704665844e-11
5.3083796123932865e-11
6.163291625829397e-11
6.673123702240226e-11
1.28649375598143e-12
3.743425721046236e-12
1.8948529018877916e-11
2.4461477835146334e-11
2.5376436841531868e-11
2.5374374147637012e-11
2.5704051233867548e-11
2.6482758480599718e-11
2.7578445890237292e-11
2.8843769442478722e-11
3.016068120011536e-11
4.317533344218503e-11
5.4342096032590346e-11
5.707726282192471e-11
5.3762894800329645e-11
4.936871023576174e-11
4.64386732237037e-11
4.661223964359179e-11
5.168800134117216e-11
6.287886391396557e-11
7.800152040076355e-11
8.972894591975064e-11
8.839476557085812e-11
6.863322706048109e-11
3.649140432388327e-11
2.907577234404543e-12
2.6288752138589217e-11
4.9824708143035024e-11
6.78895342114953e-11
8.087323630805052e-11
8.913936314156003e-11
8.346754673053308e-12
1.2719041241291334e-11
1.3711308308048556e-11
2.07830996413407e-11
2.2847940075700303e-11
2.3313459766575475e-11
2.3828858816182455e-11
2.4714588236478594e-11
2.5908738417033568e-11
2.7286475086343876e-11
2.8734003831887184e-11
4.097689878924104e-11
5.365285485706815e-11
6.08661940963278e-11
6.20072172272679e-11
6.150763627668615e-11
6.304227678175453e-11
6.885054175746e-11
7.933645369321254e-11
9.2501479029421e-11
1.0668668088996133e-10
1.1952689050503748e-10
1.1856361894980612e-10
8.728373998991147e-11
4.176083926216533e-11
3.943910590518838e-12
2.359645687980565e-11
4.3549952471129674e-11
5.7921971043025986e-11
6.780660834372538e-11
2.154354529617566e-12
9.977673945386149e-12
1.8002527134040923e-11
2.465460713880692e-11
2.5897558020365437e-11
2.5799875991317402e-11
2.597549444803794e-11
2.6632967454665588e-11
2.7646059688106968e-11
2.885862749007169e-11
3.014391058974639e-11
3.141063589960168e-11
4.450132722472347e-11
5.2614407610947294e-11
5.118988251996046e-11
4.529078530689703e-11
3.884611353565662e-11
3.308070908058212e-11
2.8604382561637806e-11
2.627363189655263e-11
2.7298996289161615e-11
3.2524120239306694e-11
4.046602486047492e-11
4.563525952565702e-11
4.1056447000098114e-11
2.4045037107935778e-11
1.94829582298734e-12
3.110676616065598e-11
5.888352003893647e-11
8.26628927845451e-11
1.0113581857982329e-10
1.4188140737068073e-11
1.084799821808148e-11
9.067605656331297e-12
1.8528955874941976e-11
2.1914151657878668e-11
2.271628462891631e-11
2.3203989630784597e-11
2.400665078217569e-11
2.5142868864568667e-11
2.650118239952403e-11
2.796447188213202e-11
3.941237337720253e-11
5.195603392461508e-11
6.085352707417799e-11
6.45604545154038e-11
6.630631753938752e-11
6.91357688009491e-11
7.386874778178263e-11
7.976308410296664e-11
8.765679907076487e-11
1.000624314462469e-10
1.1719750201218485e-10
1.2683434480121233e-10
9.638095707401308e-11
4.3534051499382535e-11
3.9672651319506645e-12
2.2320223218358252e-11
4.041600704665844e-11
5.3083796123932865e-11
6.163291625829397e-11
6.673123702240226e-11
1.28649375598143e-12
3.743425721046236e-12
1.8948529018877916e-11
2.4461477835146334e-11
2.5376436841531868e-11
2.5374374147637012e-11
2.5704051233867548e-11
2.6482758480599718e-11
2.7578445890237292e-11
2.8843769442478722e-11
3.016068120011536e-11
4.317533344218503e-11
5.4342096032590346e-11
5.707726282192471e-11
5.3762894800329645e-11
4.936871023576174e-11
4.64386732237037e-11
4.661223964359179e-11
5.168800134117216e-11
6.287886391396557e-11
7.800152040076355e-11
8.972894591975064e-11
8.839476557085812e-11
6.863322706048109e-11
3.649140432388327e-11
2.907577234404543e-12
2.6288752138589217e-11
4.9824708143035024e-11
6.78895342114953e-11
8.087323630805052e-11
8.913936314156003e-11
8.346754673053308e-12
1.2719041241291334e-11
1.3711308308048556e-11
2.07830996413407e-11
2.2847940075700303e-11
2.3313459766575475e-11
2.3828858816182455e-11
2.4714588236478594e-11
2.5908738417033568e-11
2.7286475086343876e-11
2.8734003831887184e-11
4.097689878924104e-11
5.365285485706815e-11
6.08661940963278e-11
6.20072172272679e-11
6.150763627668615e-11
6.304227678175453e-11
6.885054175746e-11
7.933645369321254e-11
9.2501479029421e-11
1.0668668088996133e-10
1.1952689050503748e-10
1.1856361894980612e-10
8.728373998991147e-11
4.176083926216533e-11
3.943910590518838e-12
2.359645687980565e-11
4.3549952471129674e-11
5.7921971043025986e-11
6.780660834372538e-11
2.154354529617566e-12
9.977673945386149e-12
1.8002527134040923e-11
2.465460713880692e-11
2.5897558020365437e-11
2.5799875991317402e-11
2.597549444803794e-11
2.6632967454665588e-11
2.7646059688106968e-11
2.885862749007169e-11
3.014391058974639e-11
3.141063589960168e-11
4.450132722472347e-11
5.2614407610947294e-11
5.118988251996046e-11
4.529078530689703e-11
3.884611353565662e-11
3.308070908058212e-11
2.8604382561637806e-11
2.627363189655263e-11
2.7298996289161615e-11
3.2524120239306694e-11
4.046602486047492e-11
4.563525952565702e-11
4.1056447000098114e-11
2.4045037107935778e-11
1.94829582298734e-12
3.110676616065598e-11
5.888352003893647e-11
8.26628927845451e-11
1.0113581857982329e-10
1.4188140737068073e-11
1.084799821808148e-11
9.067605656331297e-12
1.8528955874941976e-11
2.1914151657878668e-11
2.271628462891631e-11
2.3203989630784597e-11
2.400665078217569e-11
2.5142868864568667e-11
2.650118239952403e-11
2.796447188213202e-11
3.941237337720253e-11
5.195603392461508e-11
6.085352707417799e-11
6.45604545154038e-11
6.630631753938752e-11
6.91357688009491e-11
7.386874778178263e-11
7.976308410296664e-11
8.765679907076487e-11
1.000624314462469e-10
1.1719750201218485e-10
1.2683434480121233e-10
9.638095707401308e-11
4.3534051499382535e-11
3.9672651319506645e-12
2.2320223218358252e-11
4.041600704665844e-11
5.3083796123932865e-11
6.163291625829397e-11
6.673123702240226e-11
1.28649375598143e-12
3.743425721046236e-12
1.8948529018877916e-11
2.4461477835146334e-11
2.5376436841531868e-11
2.5374374147637012e-11
2.5704051233867548e-11
2.6482758480599718e-11
2.7578445890237292e-11
2.8843769442478722e-11
3.016068120011536e-11
4.317533344218503e-11
5.4342096032590346e-11
5.707726282192471e-11
5.3762894800329645e-11
4.936871023576174e-11
4.64386732237037e-11
4.661223964359179e-11
5.168800134117216e-11
6.287886391396557e-11
7.800152040076355e-11
8.972894591975064e-11
8.839476557085812e-11
6.863322706048109e-11
3.649140432388327e-11
2.907577234404543e-12
2.6288752138589217e-11
4.9824708143035024e-11
6.78895342114953e-11
8.087323630805052e-11
8.913936314156003e-11
8.346754673053308e-12
1.2719041241291334e-11
1.3711308308048556e-11
2.07830996413407e-11
2.2847940075700303e-11
2.3313459766575475e-11
2.3828858816182455e-11
2.4714588236478594e-11
2.5908738417033568e-11
2.7286475086343876e-11
2.8734003831887184e-11
4.097689878924104e-11
5.365285485706815e-11
6.08661940963278e-11
6.20072172272679e-11
6.150763627668615e-11
6.304227678175453e-11
6.885054175746e-11
7.933645369321254e-11
9.2501479029421e-11
1.0668668088996133e-10
1.1952689050503748e-10
1.1856361894980612e-10
8.728373998991147e-11
4.176083926216533e-11
3.943910590518838e-12
2.359645687980565e-11
4.3549952471129674e-11
5.7921971043025986e-11
6.780660834372538e-11
2.154354529617566e-12
9.977673945386149e-12
1.8002527134040923e-11
2.465460713880692e-11
2.5897558020365437e-11
2.5799875991317402e-11
2.597549444803794e-11
2.6632967454665588e-11
2.7646059688106968e-11
2.885862749007169e-11
3.014391058974639e-11
3.141063589960168e-11
4.450132722472347e-11
5.2614407610947294e-11
5.118988251996046e-11
4.529078530689703e-11
3.884611353565662e-11
3.308070908058212e-11
2.8604382561637806e-11
2.627363189655263e-11
2.7298996289161615e-11
3.2524120239306694e-11
4.046602486047492e-11
4.563525952565702e-11
4.1056447000098114e-11
2.4045037107935778e-11
1.94829582298734e-12
3.110676616065598e-11
5.888352003893647e-11
8.26628927845451e-11
1.0113581857982329e-10
1.4188140737068073e-11
1.084799821808148e-11
9.067605656331297e-12
1.8528955874941976e-11
2.1914151657878668e-11
2.271628462891631e-11
2.3203989630784597e-11
2.400665078217569e-11
2.5142868864568667e-11
2.650118239952403e-11
2.796447188213202e-11
3.941237337720253e-11
5.195603392461508e-11
6.085352707417799e-11
6.45604545154038e-11
6.630631753938752e-11
6.91357688009491e-11
7.386874778178263e-11
7.976308410296664e-11
8.765679907076487e-11
1.000624314462469e-10
1.1719750201218485e-10
1.2683434480121233e-10
9.638095707401308e-11
4.3534051499382535e-11
3.9672651319506645e-12
2.2320223218358252e-11
4.041600704665844e-11
5.3083796123932865e-11
6.163291625829397e-11
6.673123702240226e-11
1.28649375598143e-12
3.743425721046236e-12
1.8948529018877916e-11
2.4461477835146334e-11
2.5376436841531868e-11
2.5374374147637012e-11
2.5704051233867548e-11
2.6482758480599718e-11
2.7578445890237292e-11
2.8843769442478722e-11
3.016068120011536e-11
4.317533344218503e-11
5.4342096032590346e-11
5.707726282192471e-11
5.3762894800329645e-11
4.936871023576174e-11
4.64386732237037e-11
4.661223964359179e-11
5.168800134117216e-11
6.287886391396557e-11
7.800152040076355e-11
8.972894591975064e-11
8.839476557085812e-11
6.863322706048109e-11
3.649140432388327e-11
2.907577234404543e-12
2.6288752138589217e-11
4.9824708143035024e-11
6.78895342114953e-11
8.087323630805052e-11
8.913936314156003e-11
8.346754673053308e-12
1.2719041241291334e-11
1.3711308308048556e-11
2.07830996413407e-11
2.2847940075700303e-11
2.3313459766575475e-11
2.3828858816182455e-11
2.4714588236478594e-11
2.5908738417033568e-11
2.7286475086343876e-11
2.8734003831887184e-11
4.097689878924104e-11
5.365285485706815e-11
6.08661940963278e-11
6.20072172272679e-11
6.150763627668615e-11
6.304227678175453e-11
6.885054175746e-11
7.933645369321254e-11
9.2501479029421e-11
1.0668668088996133e-10
1.1952689050503748e-10
1.1856361894980612e-10
8.728373998991147e-11
4.176083926216533e-11
3.943910590518838e-12
2.359645687980565e-11
4.3549952471129674e-11
5.7921971043025986e-11
6.780660834372538e-11
2.154354529617566e-12
9.977673945386149e-12
1.8002527134040923e-11
2.465460713880692e-11
2.5897558020365437e-11
2.5799875991317402e-11
2.597549444803794e-11
2.6632967454665588e-11
2.7646059688106968e-11
2.885862749007169e-11
3.014391058974639e-11
3.141063589960168e-11
4.450132722472347e-11
5.2614407610947294e-11
5.118988251996046e-11
4.529078530689703e-11
3.884611353565662e-11
3.308070908058212e-11
2.8604382561637806e-11
2.627363189655263e-11
2.7298996289161615e-11
3.2524120239306694e-11
4.046602486047492e-11
4.563525952565702e-11
4.1056447000098114e-11
2.4045037107935778e-11
1.94829582298734e-12
3.110676616065598e-11
5.888352003893647e-11
8.26628927845451e-11
1.0113581857982329e-10
1.4188140737068073e-11
1.084799821808148e-11
9.067605656331297e-12
1.8528955874941976e-11
2.1914151657878668e-11
2.271628462891631e-11
2.3203989630784597e-11
2.400665078217569e-11
2.5142868864568667e-11
2.650118239952403e-11
2.796447188213202e-11
3.941237337720253e-11
5.195603392461508e-11
6.085352707417799e-11
6.45604545154038e-11
6.630631753938752e-11
6.91357688009491e-11
7.386874778178263e-11
7.976308410296664e-11
8.765679907076487e-11
1.000624314462469e-10
1.1719750201218485e-10
1.2683434480121233e-10
9.638095707401308e-11
4.3534051499382535e-11
3.9672651319506645e-12
2.2320223218358252e-11
4.041600704665844e-11
5.3083796123932865e-11
6.163291625829397e-11
6.673123702240226e-11
1.28649375598143e-12
3.743425721046236e-12
1.8948529018877916e-11
2.4461477835146334e-11
2.5376436841531868e-11
2.5374374147637012e-11
2.5704051233867548e-11
2.6482758480599718e-11
2.7578445890237292e-11
2.8843769442478722e-11
3.016068120011536e-11
4.317533344218503e-11
5.4342096032590346e-11
5.707726282192471e-11
5.3762894800329645e-11
4.936871023576174e-11
4.64386732237037e-11
4.661223964359179e-11
5.168800134117216e-11
6.287886391396557e-11
7.800152040076355e-11
8.972894591975064e-11
8.839476557085812e-11
6.863322706048109e-11
3.649140432388327e-11
2.907577234404543e-12
2.6288752138589217e-11
4.9824708143035024e-11
6.78895342114953e-11
8.087323630805052e-11
8.913936314156003e-11
8.346754673053308e-12
1.2719041241291334e-11
1.3711308308048556e-11
2.07830996413407e-11
2.2847940075700303e-11
2.3313459766575475e-11
2.3828858816182455e-11
2.4714588236478594e-11
2.5908738417033568e-11
2.7286475086343876e-11
2.8734003831887184e-11
4.097689878924104e-11
5.365285485706815e-11
6.08661940963278e-11
6.20072172272679e-11
6.150763627668615e-11
6.304227678175453e-11
6.885054175746e-11
7.933645369321254e-11
9.2501479029421e-11
1.0668668088996133e-10
1.1952689050503748e-10
1.1856361894980612e-10
8.728373998991147e-11
4.176083926216533e-11
3.943910590518838e-12
2.359645687980565e-11
4.3549952471129674e-11
5.7921971043025986e-11
6.780660834372538e-11
2.154354529617566e-12
9.977673945386149e-12
1.8002527134040923e-11
2.465460713880692e-11
2.5897558020365437e-11
2.5799875991317402e-11
2.597549444803794e-11
2.6632967454665588e-11
2.7646059688106968e-11
2.885862749007169e-11
3.014391058974639e-11
3.141063589960168e-11
4.450132722472347e-11
5.2614407610947294e-11
5.118988251996046e-11
4.529078530689703e-11
3.884611353565662e-11
3.308070908058212e-11
2.8604382561637806e-11
2.627363189655263e-11
2.7298996289161615e-11
3.2524120239306694e-11
4.046602486047492e-11
4.563525952565702e-11
4.1056447000098114e-11
2.4045037107935778e-11
1.94829582298734e-12
3.110676616065598e-11
5.888352003893647e-11
8.26628927845451e-11
1.0113581857982329e-10
1.4188140737068073e-11
1.084799821808148e-11
9.067605656331297e-12
1.8528955874941976e-11
2.1914151657878668e-11
2.271628462891631e-11
2.3203989630784597e-11
2.400665078217569e-11
2.5142868864568667e-11
2.650118239952403e-11
2.796447188213202e-11
3.941237337720253e-11
5.195603392461508e-11
6.085352707417799e-11
6.45604545154038e-11
6.630631753938752e-11
6.91357688009491e-11
7.386874778178263e-11
7.976308410296664e-11
8.765679907076487e-11
1.000624314462469e-10
1.1719750201218485e-10
1.2683434480121233e-10
9.638095707401308e-11
4.3534051499382535e-11
3.9672651319506645e-12
2.2320223218358252e-11
4.041600704665844e-11
5.3083796123932865e-11
6.163291625829397e-11
6.673123702240226e-11
1.28649375598143e-12
3.743425721046236e-12
1.8948529018877916e-11
2.4461477835146334e-11
2.5376436841531868e-11
2.5374374147637012e-11
2.5704051233867548e-11
2.6482758480599718e-11
2.7578445890237292e-11
2.8843769442478722e-11
3.016068120011536e-11
4.317533344218503e-11
5.4342096032590346e-11
5.707726282192471e-11
5.3762894800329645e-11
4.936871023576174e-11
4.64386732237037e-11
4.661223964359179e-11
5.168800134117216e-11
6.287886391396557e-11
7.800152040076355e-11
8.972894591975064e-11
8.839476557085812e-11
6.863322706048109e-11
3.649140432388327e-11
2.907577234404543e-12
2.6288752138589217e-11
4.9824708143035024e-11
6.78895342114953e-11
8.087323630805052e-11
8.913936314156003e-11
8.346754673053308e-12
1.2719041241291334e-11
1.3711308308048556e-11
2.07830996413407e-11
2.2847940075700303e-11
2.3313459766575475e-11
2.3828858816182455e-11
2.4714588236478594e-11
2.5908738417033568e-11
2.7286475086343876e-11
2.8734003831887184e-11
4.097689878924104e-11
5.365285485706815e-11
6.08661940963278e-11
6.20072172272679e-11
6.150763627668615e-11
6.304227678175453e-11
6.885054175746e-11
7.933645369321254e-11
9.2501479029421e-11
1.0668668088996133e-10
1.1952689050503748e-10
1.1856361894980612e-10
8.728373998991147e-11
4.176083926216533e-11
3.943910590518838e-12
2.359645687980565e-11
4.3549952471129674e-11
5.7921971043025986e-11
6.780660834372538e-11
2.154354529617566e-12
9.977673945386149e-12
1.8002527134040923e-11
2.465460713880692e-11
2.5897558020365437e-11
2.5799875991317402e-11
2.597549444803794e-11
2.6632967454665588e-11
2.7646059688106968e-11
2.885862749007169e-11
3.014391058974639e-11
3.141063589960168e-11
4.450132722472347e-11
5.2614407610947294e-11
5.118988251996046e-11
4.529078530689703e-11
3.884611353565662e-11
3.308070908058212e-11
2.8604382561637806e-11
2.627363189655263e-11
2.7298996289161615e-11
3.2524120239306694e-11
4.046602486047492e-11
4.563525952565702e-11
4.1056447000098114e-11
2.4045037107935778e-11
1.94829582298734e-12
3.110676616065598e-11
5.888352003893647e-11
8.26628927845451e-11
1.0113581857982329e-10
1.4188140737068073e-11
1.084799821808148e-11
9.067605656331297e-12
1.8528955874941976e-11
2.1914151657878668e-11
2.271628462891631e-11
2.3203989630784597e-11
2.400665078217569e-11
2.5142868864568667e-11
2.650118239952403e-11
2.796447188213202e-11
3.941237337720253e-11
5.195603392461508e-11
6.085352707417799e-11
6.45604545154038e-11
6.630631753938752e-11
6.91357688009491e-11
7.386874778178263e-11
7.976308410296664e-11
8.765679907076487e-11
1.000624314462469e-10
1.1719750201218485e-10
1.2683434480121233e-10
9.638095707401308e-11
4.3534051499382535e-11
3.9672651319506645e-12
2.2320223218358252e-11
4.041600704665844e-11
5.3083796123932865e-11
6.163291625829397e-11
6.673123702240226e-11
1.28649375598143e-12
3.743425721046236e-12
1.8948529018877916e-11
2.4461477835146334e-11
2.5376436841531868e-11
2.5374374147637012e-11
2.5704051233867548e-11
2.6482758480599718e-11
2.7578445890237292e-11
2.8843769442478722e-11
3.016068120011536e-11
4.317533344218503e-11
5.4342096032590346e-11
5.707726282192471e-11
5.3762894800329645e-11
4.936871023576174e-11
4.64386732237037e-11
4.661223964359179e-11
5.168800134117216e-11
6.287886391396557e-11
7.800152040076355e-11
8.972894591975064e-11
8.839476557085812e-11
6.863322706048109e-11
3.649140432388327e-11
2.907577234404543e-12
2.6288752138589217e-11
4.9824708143035024e-11
6.78895342114953e-11
8.087323630805052e-11
8.913936314156003e-11
8.346754673053308e-12
1.2719041241291334e-11
1.3711308308048556e-11
2.07830996413407e-11
2.2847940075700303e-11
2.3313459766575475e-11
2.3828858816182455e-11
2.4714588236478594e-11
2.5908738417033568e-11
2.7286475086343876e-11
2.8734003831887184e-11
4.097689878924104e-11
5.365285485706815e-11
6.08661940963278e-11
6.20072172272679e-11
6.150763627668615e-11
6.304227678175453e-11
6.885054175746e-11
7.933645369321254e-11
9.2501479029421e-11
1.0668668088996133e-10
1.1952689050503748e-10
1.1856361894980612e-10
8.728373998991147e-11
4.176083926216533e-11
3.943910590518838e-12
2.359645687980565e-11
4.3549952471129674e-11
5.7921971043025986e-11
6.780660834372538e-11
2.154354529617566e-12
9.977673945386149e-12
1.8002527134040923e-11
2.465460713880692e-11
2.5897558020365437e-11
2.5799875991317402e-11
2.597549444803794e-11
2.6632967454665588e-11
2.7646059688106968e-11
2.885862749007169e-11
3.014391058974639e-11
3.141063589960168e-11
4.450132722472347e-11
5.2614407610947294e-11
5.118988251996046e-11
4.529078530689703e-11
3.884611353565662e-11
3.308070908058212e-11
2.8604382561637806e-11
2.627363189655263e-11
2.7298996289161615e-11
3.2524120239306694e-11
4.046602486047492e-11
4.563525952565702e-11
4.1056447000098114e-11
2.4045037107935778e-11
1.94829582298734e-12
3.110676616065598e-11
5.888352003893647e-11
8.26628927845451e-11
1.0113581857982329e-10
1.4188140737068073e-11
1.084799821808148e-11
9.067605656331297e-12
1.8528955874941976e-11
2.1914151657878668e-11
2.271628462891631e-11
2.3203989630784597e-11
2.400665078217569e-11
2.5142868864568667e-11
2.650118239952403e-11
2.796447188213202e-11
3.941237337720253e-11
5.195603392461508e-11
6.085352707417799e-11
6.45604545154038e-11
6.630631753938752e-11
6.91357688009491e-11
7.386874778178263e-11
7.976308410296664e-11
8.765679907076487e-11
1.000624314462469e-10
1.1719750201218485e-10
1.2683434480121233e-10
9.638095707401308e-11
4.3534051499382535e-11
3.9672651319506645e-12
2.2320223218358252e-11
4.041600704665844e-11
5.3083796123932865e-11
6.163291625829397e-11
6.673123702240226e-11
1.28649375598143e-12
3.743425721046236e-12
1.8948529018877916e-11
2.4461477835146334e-11
2.5376436841531868e-11
2.5374374147637012e-11
2.5704051233867548e-11
2.6482758480599718e-11
2.7578445890237292e-11
2.8843769442478722e-11
3.016068120011536e-11
4.317533344218503e-11
5.4342096032590346e-11
5.707726282192471e-11
5.3762894800329645e-11
4.936871023576174e-11
4.64386732237037e-11
4.661223964359179e-11
5.168800134117216e-11
6.287886391396557e-11
7.800152040076355e-11
8.972894591975064e-11
8.839476557085812e-11
6.863322706048109e-11
3.649140432388327e-11
2.907577234404543e-12
2.6288752138589217e-11
4.9824708143035024e-11
6.78895342114953e-11
8.087323630805052e-11
8.913936314156003e-11
8.346754673053308e-12
1.2719041241291334e-11
1.3711308308048556e-11
2.07830996413407e-11
2.2847940075700303e-11
2.3313459766575475e-11
2.3828858816182455e-11
2.4714588236478594e-11
2.5908738417033568e-11
2.7286475086343876e-11
2.8734003831887184e-11
4.097689878924104e-11
5.365285485706815e-11
6.08661940963278e-11
6.20072172272679e-11
6.150763627668615e-11
6.304227678175453e-11
6.885054175746e-11
7.933645369321254e-11
9.2501479029421e-11
1.0668668088996133e-10
1.1952689050503748e-10
1.1856361894980612e-10
8.728373998991147e-11
4.176083926216533e-11
3.943910590518838e-12
2.359645687980565e-11
4.3549952471129674e-11
5.7921971043025986e-11
6.780660834372538e-11
2.154354529617566e-12
9.977673945386149e-12
1.8002527134040923e-11
2.465460713880692e-11
2.5897558020365437e-11
2.5799875991317402e-11
2.597549444803794e-11
2.6632967454665588e-11
2.7646059688106968e-11
2.885862749007169e-11
3.014391058974639e-11
3.141063589960168e-11
4.450132722472347e-11
5.2614407610947294e-11
5.118988251996046e-11
4.529078530689703e-11
3.884611353565662e-11
3.308070908058212e-11
2.8604382561637806e-11
2.627363189655263e-11
2.7298996289161615e-11
3.2524120239306694e-11
4.046602486047492e-11
4.563525952565702e-11
4.1056447000098114e-11
2.4045037107935778e-11
1.94829582298734e-12
3.110676616065598e-11
5.888352003893647e-11
8.26628927845451e-11
1.0113581857982329e-10
1.4188140737068073e-11
1.084799821808148e-11
9.067605656331297e-12
1.8528955874941976e-11
2.1914151657878668e-11
2.271628462891631e-11
2.3203989630784597e-11
2.400665078217569e-11
2.5142868864568667e-11
2.650118239952403e-11
2.796447188213202e-11
3.941237337720253e-11
5.195603392461508e-11
6.085352707417799e-11
6.45604545154038e-11
6.630631753938752e-11
6.91357688009491e-11
7.386874778178263e-11
7.976308410296664e-11
8.765679907076487e-11
1.000624314462469e-10
1.1719750201218485e-10
1.2683434480121233e-10
9.638095707401308e-11
4.3534051499382535e-11
3.9672651319506645e-12
2.2320223218358252e-11
4.041600704665844e-11
5.3083796123932865e-11
6.163291625829397e-11
6.673123702240226e-11
1.28649375598143e-12
3.743425721046236e-12
1.8948529018877916e-11
2.4461477835146334e-11
2.5376436841531868e-11
2.5374374147637012e-11
2.5704051233867548e-11
2.6482758480599718e-11
2.7578445890237292e-11
2.8843769442478722e-11
3.016068120011536e-11
4.317533344218503e-11
5.4342096032590346e-11
5.707726282192471e-11
5.3762894800329645e-11
4.936871023576174e-11
4.64386732237037e-11
4.661223964359179e-11
5.168800134117216e-11
6.287886391396557e-11
7.800152040076355e-11
8.972894591975064e-11
8.839476557085812e-11
6.863322706048109e-11
3.649140432388327e-11
2.907577234404543e-12
2.6288752138589217e-11
4.9824708143035024e-11
6.78895342114953e-11
8.087323630805052e-11
8.913936314156003e-11
8.346754673053308e-12
1.2719041241291334e-11
1.3711308308048556e-11
2.07830996413407e-11
2.2847940075700303e-11
2.3313459766575475e-11
2.3828858816182455e-11
2.4714588236478594e-11
2.5908738417033568e-11
2.7286475086343876e-11
2.8734003831887184e-11
4.097689878924104e-11
5.365285485706815e-11
6.08661940963278e-11
6.20072172272679e-11
6.150763627668615e-11
6.304227678175453e-11
6.885054175746e-11
7.933645369321254e-11
9.2501479029421e-11
1.0668668088996133e-10
1.1952689050503748e-10
1.1856361894980612e-10
8.728373998991147e-11
4.176083926216533e-11
3.943910590518838e-12
2.359645687980565e-11
4.3549952471129674e-11
5.7921971043025986e-11
6.780660834372538e-11
2.154354529617566e-12
9.977673945386149e-12
1.8002527134040923e-11
2.465460713880692e-11
2.5897558020365437e-11
2.5799875991317402e-11
2.597549444803794e-11
2.6632967454665588e-11
2.7646059688106968e-11
2.885862749007169e-11
3.014391058974639e-11
3.141063589960168e-11
4.450132722472347e-11
5.2614407610947294e-11
5.118988251996046e-11
4.529078530689703e-11
3.884611353565662e-11
3.308070908058212e-11
2.8604382561637806e-11
2.627363189655263e-11
2.7298996289161615e-11
3.2524120239306694e-11
4.046602486047492e-11
4.563525952565702e-11
4.1056447000098114e-11
2.4045037107935778e-11
1.94829582298734e-12
3.110676616065598e-11
5.888352003893647e-11
8.26628927845451e-11
1.0113581857982329e-10
1.4188140737068073e-11
1.084799821808148e-11
9.067605656331297e-12
1.8528955874941976e-11
2.1914151657878668e-11
2.271628462891631e-11
2.3203989630784597e-11
2.400665078217569e-11
2.5142868864568667e-11
2.650118239952403e-11
2.796447188213202e-11
3.941237337720253e-11
5.195603392461508e-11
6.085352707417799e-11
6.45604545154038e-11
6.630631753938752e-11
6.91357688009491e-11
7.386874778178263e-11
7.976308410296664e-11
8.765679907076487e-11
1.000624314462469e-10
1.1719750201218485e-10
1.2683434480121233e-10
9.638095707401308e-11
4.3534051499382535e-11
3.9672651319506645e-12
2.2320223218358252e-11
4.041600704665844e-11
5.3083796123932865e-11
6.163291625829397e-11
6.673123702240226e-11
1.28649375598143e-12
3.743425721046236e-12
1.8948529018877916e-11
2.4461477835146334e-11
2.5376436841531868e-11
2.5374374147637012e-11
2.5704051233867548e-11
2.6482758480599718e-11
2.7578445890237292e-11
2.8843769442478722e-11
3.016068120011536e-11
4.317533344218503e-11
5.4342096032590346e-11
5.707726282192471e-11
5.3762894800329645e-11
4.936871023576174e-11
4.64386732237037e-11
4.661223964359179e-11
5.168800134117216e-11
6.287886391396557e-11
7.800152040076355e-11
8.972894591975064e-11
8.839476557085812e-11
6.863322706048109e-11
3.649140432388327e-11
2.907577234404543e-12
2.6288752138589217e-11
4.9824708143035024e-11
6.78895342114953e-11
8.087323630805052e-11
8.913936314156003e-11
8.346754673053308e-12
1.2719041241291334e-11
1.3711308308048556e-11
2.07830996413407e-11
2.2847940075700303e-11
2.3313459766575475e-11
2.3828858816182455e-11
2.4714588236478594e-11
2.5908738417033568e-11
2.7286475086343876e-11
2.8734003831887184e-11
4.097689878924104e-11
5.365285485706815e-11
6.08661940963278e-11
6.20072172272679e-11
6.150763627668615e-11
6.304227678175453e-11
6.885054175746e-11
7.933645369321254e-11
9.2501479029421e-11
1.0668668088996133e-10
1.1952689050503748e-10
1.1856361894980612e-10
8.728373998991147e-11
4.176083926216533e-11
3.943910590518838e-12
2.359645687980565e-11
4.3549952471129674e-11
5.7921971043025986e-11
6.780660834372538e-11
2.154354529617566e-12
9.977673945386149e-12
1.8002527134040923e-11
2.465460713880692e-11
2.5897558020365437e-11
2.5799875991317402e-11
2.597549444803794e-11
2.6632967454665588e-11
2.7646059688106968e-11
2.885862749007169e-11
3.014391058974639e-11
3.141063589960168e-11
4.450132722472347e-11
5.2614407610947294e-11
5.118988251996046e-11
4.529078530689703e-11
3.884611353565662e-11
3.308070908058212e-11
2.8604382561637806e-11
2.627363189655263e-11
2.7298996289161615e-11
3.2524120239306694e-11
4.046602486047492e-11
4.563525952565702e-11
4.1056447000098114e-11
2.4045037107935778e-11
1.94829582298734e-12
3.110676616065598e-11
5.888352003893647e-11
8.26628927845451e-11
1.0113581857982329e-10
1.4188140737068073e-11
1.084799821808148e-11
9.067605656331297e-12
1.8528955874941976e-11
2.1914151657878668e-11
2.271628462891631e-11
2.3203989630784597e-11
2.400665078217569e-11
2.5142868864568667e-11
2.650118239952403e-11
2.796447188213202e-11
3.941237337720253e-11
5.195603392461508e-11
6.085352707417799e-11
6.45604545154038e-11
6.630631753938752e-11
6.91357688009491e-11
7.386874778178263e-11
7.976308410296664e-11
8.765679907076487e-11
1.000624314462469e-10
1.1719750201218485e-10
1.2683434480121233e-10
9.638095707401308e-11
4.3534051499382535e-11
3.9672651319506645e-12
2.2320223218358252e-11
4.041600704665844e-11
5.3083796123932865e-11
6.163291625829397e-11
6.673123702240226e-11
1.28649375598143e-12
3.743425721046236e-12
1.8948529018877916e-11
2.4461477835146334e-11
2.5376436841531868e-11
2.5374374147637012e-11
2.5704051233867548e-11
2.6482758480599718e-11
2.7578445890237292e-11
2.8843769442478722e-11
3.016068120011536e-11
4.317533344218503e-11
5.4342096032590346e-11
5.707726282192471e-11
5.3762894800329645e-11
4.936871023576174e-11
4.64386732237037e-11
4.661223964359179e-11
5.168800134117216e-11
6.287886391396557e-11
7.800152040076355e-11
8.972894591975064e-11
8.839476557085812e-11
6.863322706048109e-11
3.649140432388327e-11
2.907577234404543e-12
2.6288752138589217e-11
4.9824708143035024e-11
6.78895342114953e-11
8.087323630805052e-11
8.913936314156003e-11
8.346754673053308e-12
1.2719041241291334e-11
1.3711308308048556e-11
2.07830996413407e-11
2.2847940075700303e-11
2.3313459766575475e-11
2.3828858816182455e-11
2.4714588236478594e-11
2.5908738417033568e-11
2.7286475086343876e-11
2.8734003831887184e-11
4.097689878924104e-11
5.365285485706815e-11
6.08661940963278e-11
6.20072172272679e-11
6.150763627668615e-11
6.304227678175453e-11
6.885054175746e-11
7.933645369321254e-11
9.2501479029421e-11
1.0668668088996133e-10
1.1952689050503748e-10
1.1856361894980612e-10
8.728373998991147e-11
4.176083926216533e-11
3.943910590518838e-12
2.359645687980565e-11
4.3549952471129674e-11
5.7921971043025986e-11
6.780660834372538e-11
2.154354529617566e-12
9.977673945386149e-12
1.8002527134040923e-11
2.465460713880692e-11
2.5897558020365437e-11
2.5799875991317402e-11
2.597549444803794e-11
2.6632967454665588e-11
2.7646059688106968e-11
2.885862749007169e-11
3.014391058974639e-11
3.141063589960168e-11
4.450132722472347e-11
5.2614407610947294e-11
5.118988251996046e-11
4.529078530689703e-11
3.884611353565662e-11
3.308070908058212e-11
2.8604382561637806e-11
2.627363189655263e-11
2.7298996289161615e-11
3.2524120239306694e-11
4.046602486047492e-11
4.563525952565702e-11
4.1056447000098114e-11
2.4045037107935778e-11
1.94829582298734e-12
3.110676616065598e-11
5.888352003893647e-11
8.26628927845451e-11
1.0113581857982329e-10
1.4188140737068073e-11
1.084799821808148e-11
9.067605656331297e-12
1.8528955874941976e-11
2.1914151657878668e-11
2.271628462891631e-11
2.3203989630784597e-11
2.400665078217569e-11
2.5142868864568667e-11
2.650118239952403e-11
2.796447188213202e-11
3.941237337720253e-11
5.195603392461508e-11
6.085352707417799e-11
6.45604545154038e-11
6.630631753938752e-11
6.91357688009491e-11
7.386874778178263e-11
7.976308410296664e-11
8.765679907076487e-11
1.000624314462469e-10
1.1719750201218485e-10
1.2683434480121233e-10
9.638095707401308e-11
4.3534051499382535e-11
3.9672651319506645e-12
2.2320223218358252e-11
4.041600704665844e-11
5.3083796123932865e-11
6.163291625829397e-11
6.673123702240226e-11
1.28649375598143e-12
3.743425721046236e-12
1.8948529018877916e-11
2.4461477835146334e-11
2.5376436841531868e-11
2.5374374147637012e-11
2.5704051233867548e-11
2.6482758480599718e-11
2.7578445890237292e-11
2.8843769442478722e-11
3.016068120011536e-11
4.317533344218503e-11
5.4342096032590346e-11
5.707726282192471e-11
5.3762894800329645e-11
4.936871023576174e-11
4.64386732237037e-11
4.661223964359179e-11
5.168800134117216e-11
6.287886391396557e-11
7.800152040076355e-11
8.972894591975064e-11
8.839476557085812e-11
6.863322706048109e-11
3.649140432388327e-11
2.907577234404543e-12
2.6288752138589217e-11
4.9824708143035024e-11
6.78895342114953e-11
8.087323630805052e-11
8.913936314156003e-11
8.346754673053308e-12
1.2719041241291334e-11
1.3711308308048556e-11
2.07830996413407e-11
2.2847940075700303e-11
2.3313459766575475e-11
2.3828858816182455e-11
2.4714588236478594e-11
2.5908738417033568e-11
2.7286475086343876e-11
2.8734003831887184e-11
4.097689878924104e-11
5.365285485706815e-11
6.08661940963278e-11
6.20072172272679e-11
6.150763627668615e-11
6.304227678175453e-11
6.885054175746e-11
7.933645369321254e-11
9.2501479029421e-11
1.0668668088996133e-10
1.1952689050503748e-10
1.1856361894980612e-10
8.728373998991147e-11
4.176083926216533e-11
3.943910590518838e-12
2.359645687980565e-11
4.3549952471129674e-11
5.7921971043025986e-11
6.780660834372538e-11
2.154354529617566e-12
9.977673945386149e-12
1.8002527134040923e-11
2.465460713880692e-11
2.5897558020365437e-11
2.5799875991317402e-11
2.597549444803794e-11
2.6632967454665588e-11
2.7646059688106968e-11
2.885862749007169e-11
3.014391058974639e-11
3.141063589960168e-11
4.450132722472347e-11
5.2614407610947294e-11
5.118988251996046e-11
4.529078530689703e-11
3.884611353565662e-11
3.308070908058212e-11
2.8604382561637806e-11
2.627363189655263e-11
2.7298996289161615e-11
3.2524120239306694e-11
4.046602486047492e-11
4.563525952565702e-11
4.1056447000098114e-11
2.4045037107935778e-11
1.94829582298734e-12
3.110676616065598e-11
5.888352003893647e-11
8.26628927845451e-11
1.0113581857982329e-10
1.4188140737068073e-11
1.084799821808148e-11
9.067605656331297e-12
1.8528955874941976e-11
2.1914151657878668e-11
2.271628462891631e-11
2.3203989630784597e-11
2.400665078217569e-11
2.5142868864568667e-11
2.650118239952403e-11
2.796447188213202e-11
3.941237337720253e-11
5.195603392461508e-11
6.085352707417799e-11
6.45604545154038e-11
6.630631753938752e-11
6.91357688009491e-11
7.386874778178263e-11
7.976308410296664e-11
8.765679907076487e-11
1.000624314462469e-10
1.1719750201218485e-10
1.2683434480121233e-10
9.638095707401308e-11
4.3534051499382535e-11
3.9672651319506645e-12
2.2320223218358252e-11
4.041600704665844e-11
5.3083796123932865e-11
6.163291625829397e-11
6.673123702240226e-11
1.28649375598143e-12
3.743425721046236e-12
1.8948529018877916e-11
2.4461477835146334e-11
2.5376436841531868e-11
2.5374374147637012e-11
2.5704051233867548e-11
2.6482758480599718e-11
2.7578445890237292e-11
2.8843769442478722e-11
3.016068120011536e-11
4.317533344218503e-11
5.4342096032590346e-11
5.707726282192471e-11
5.3762894800329645e-11
4.936871023576174e-11
4.64386732237037e-11
4.661223964359179e-11
5.168800134117216e-11
6.287886391396557e-11
7.800152040076355e-11
8.972894591975064e-11
8.839476557085812e-11
6.863322706048109e-11
3.649140432388327e-11
2.907577234404543e-12
2.6288752138589217e-11
4.9824708143035024e-11
6.78895342114953e-11
8.087323630805052e-11
8.913936314156003e-11
8.346754673053308e-12
1.2719041241291334e-11
1.3711308308048556e-11
2.07830996413407e-11
2.2847940075700303e-11
2.3313459766575475e-11
2.3828858816182455e-11
2.4714588236478594e-11
2.5908738417033568e-11
2.7286475086343876e-11
2.8734003831887184e-11
4.097689878924104e-11
5.365285485706815e-11
6.08661940963278e-11
6.20072172272679e-11
6.150763627668615e-11
6.304227678175453e-11
6.885054175746e-11
7.933645369321254e-11
9.2501479029421e-11
1.0668668088996133e-10
1.1952689050503748e-10
1.1856361894980612e-10
8.728373998991147e-11
4.176083926216533e-11
3.943910590518838e-12
2.359645687980565e-11
4.3549952471129674e-11
5.7921971043025986e-11
6.780660834372538e-11
2.154354529617566e-12
9.977673945386149e-12
1.8002527134040923e-11
2.465460713880692e-11
2.5897558020365437e-11
2.5799875991317402e-11
2.597549444803794e-11
2.6632967454665588e-11
2.7646059688106968e-11
2.885862749007169e-11
3.014391058974639e-11
3.141063589960168e-11
4.450132722472347e-11
5.2614407610947294e-11
5.118988251996046e-11
4.529078530689703e-11
3.884611353565662e-11
3.308070908058212e-11
2.8604382561637806e-11
2.627363189655263e-11
2.7298996289161615e-11
3.2524120239306694e-11
4.046602486047492e-11
4.563525952565702e-11
4.1056447000098114e-11
2.4045037107935778e-11
1.94829582298734e-12
3.110676616065598e-11
5.888352003893647e-11
8.26628927845451e-11
1.0113581857982329e-10
1.4188140737068073e-11
1.084799821808148e-11
9.067605656331297e-12
1.8528955874941976e-11
2.1914151657878668e-11
2.271628462891631e-11
2.3203989630784597e-11
2.400665078217569e-11
2.5142868864568667e-11
2.650118239952403e-11
2.796447188213202e-11
3.941237337720253e-11
5.195603392461508e-11
6.085352707417799e-11
6.45604545154038e-11
6.630631753938752e-11
6.91357688009491e-11
7.386874778178263e-11
7.976308410296664e-11
8.765679907076487e-11
1.000624314462469e-10
1.1719750201218485e-10
1.2683434480121233e-10
9.638095707401308e-11
4.3534051499382535e-11
3.9672651319506645e-12
2.2320223218358252e-11
4.041600704665844e-11
5.3083796123932865e-11
6.163291625829397e-11
6.673123702240226e-11
1.28649375598143e-12
3.743425721046236e-12
1.8948529018877916e-11
2.4461477835146334e-11
2.5376436841531868e-11
2.5374374147637012e-11
2.5704051233867548e-11
2.6482758480599718e-11
2.7578445890237292e-11
2.8843769442478722e-11
3.016068120011536e-11
4.317533344218503e-11
5.4342096032590346e-11
5.707726282192471e-11
5.3762894800329645e-11
4.936871023576174e-11
4.64386732237037e-11
4.661223964359179e-11
5.168800134117216e-11
6.287886391396557e-11
7.800152040076355e-11
8.972894591975064e-11
8.839476557085812e-11
6.863322706048109e-11
3.649140432388327e-11
2.907577234404543e-12
2.6288752138589217e-11
4.9824708143035024e-11
6.78895342114953e-11
8.087323630805052e-11
8.913936314156003e-11
8.346754673053308e-12
1.2719041241291334e-11
1.3711308308048556e-11
2.07830996413407e-11
2.2847940075700303e-11
2.3313459766575475e-11
2.3828858816182455e-11
2.4714588236478594e-11
2.5908738417033568e-11
2.7286475086343876e-11
2.8734003831887184e-11
4.097689878924104e-11
5.365285485706815e-11
6.08661940963278e-11
6.20072172272679e-11
6.150763627668615e-11
6.304227678175453e-11
6.885054175746e-11
7.933645369321254e-11
9.2501479029421e-11
1.0668668088996133e-10
1.1952689050503748e-10
1.1856361894980612e-10
8.728373998991147e-11
4.176083926216533e-11
3.943910590518838e-12
2.359645687980565e-11
4.3549952471129674e-11
5.7921971043025986e-11
6.780660834372538e-11
2.154354529617566e-12
9.977673945386149e-12
1.8002527134040923e-11
2.465460713880692e-11
2.5897558020365437e-11
2.5799875991317402e-11
2.597549444803794e-11
2.6632967454665588e-11
2.7646059688106968e-11
2.885862749007169e-11
3.014391058974639e-11
3.141063589960168e-11
4.450132722472347e-11
5.2614407610947294e-11
5.118988251996046e-11
4.529078530689703e-11
3.884611353565662e-11
3.308070908058212e-11
2.8604382561637806e-11
2.627363189655263e-11
2.7298996289161615e-11
3.2524120239306694e-11
4.046602486047492e-11
4.563525952565702e-11
4.1056447000098114e-11
2.4045037107935778e-11
1.94829582298734e-12
3.110676616065598e-11
5.888352003893647e-11
8.26628927845451e-11
1.0113581857982329e-10
1.4188140737068073e-11
1.084799821808148e-11
9.067605656331297e-12
1.8528955874941976e-11
2.1914151657878668e-11
2.271628462891631e-11
2.3203989630784597e-11
2.400665078217569e-11
2.5142868864568667e-11
2.650118239952403e-11
2.796447188213202e-11
3.941237337720253e-11
5.195603392461508e-11
6.085352707417799e-11
6.45604545154038e-11
6.630631753938752e-11
6.91357688009491e-11
7.386874778178263e-11
7.976308410296664e-11
8.765679907076487e-11
1.000624314462469e-10
1.1719750201218485e-10
1.2683434480121233e-10
9.638095707401308e-11
4.3534051499382535e-11
3.9672651319506645e-12
2.2320223218358252e-11
4.041600704665844e-11
5.3083796123932865e-11
6.163291625829397e-11
6.673123702240226e-11
1.28649375598143e-12
3.743425721046236e-12
1.8948529018877916e-11
2.4461477835146334e-11
2.5376436841531868e-11
2.5374374147637012e-11
2.5704051233867548e-11
2.6482758480599718e-11
2.7578445890237292e-11
2.8843769442478722e-11
3.016068120011536e-11
4.317533344218503e-11
5.4342096032590346e-11
5.707726282192471e-11
5.3762894800329645e-11
4.936871023576174e-11
4.64386732237037e-11
4.661223964359179e-11
5.168800134117216e-11
6.287886391396557e-11
7.800152040076355e-11
8.972894591975064e-11
8.839476557085812e-11
6.863322706048109e-11
3.649140432388327e-11
2.907577234404543e-12
2.6288752138589217e-11
4.9824708143035024e-11
6.78895342114953e-11
8.087323630805052e-11
8.913936314156003e-11
8.346754673053308e-12
1.2719041241291334e-11
1.3711308308048556e-11
2.07830996413407e-11
2.2847940075700303e-11
2.3313459766575475e-11
2.3828858816182455e-11
2.4714588236478594e-11
2.5908738417033568e-11
2.7286475086343876e-11
2.8734003831887184e-11
4.097689878924104e-11
5.365285485706815e-11
6.08661940963278e-11
6.20072172272679e-11
6.150763627668615e-11
6.304227678175453e-11
6.885054175746e-11
7.933645369321254e-11
9.2501479029421e-11
1.0668668088996133e-10
1.1952689050503748e-10
1.1856361894980612e-10
8.728373998991147e-11
4.176083926216533e-11
3.943910590518838e-12
2.359645687980565e-11
4.3549952471129674e-11
5.7921971043025986e-11
6.780660834372538e-11
2.154354529617566e-12
9.977673945386149e-12
1.8002527134040923e-11
2.465460713880692e-11
2.5897558020365437e-11
2.5799875991317402e-11
2.597549444803794e-11
2.6632967454665588e-11
2.7646059688106968e-11
2.885862749007169e-11
3.014391058974639e-11
3.141063589960168e-11
4.450132722472347e-11
5.2614407610947294e-11
5.118988251996046e-11
4.529078530689703e-11
3.884611353565662e-11
3.308070908058212e-11
2.8604382561637806e-11
2.627363189655263e-11
2.7298996289161615e-11
3.2524120239306694e-11
4.046602486047492e-11
4.563525952565702e-11
4.1056447000098114e-11
2.4045037107935778e-11
1.94829582298734e-12
3.110676616065598e-11
5.888352003893647e-11
8.26628927845451e-11
1.0113581857982329e-10
1.4188140737068073e-11
1.084799821808148e-11
9.067605656331297e-12
1.8528955874941976e-11
2.1914151657878668e-11
2.271628462891631e-11
2.3203989630784597e-11
2.400665078217569e-11
2.5142868864568667e-11
2.650118239952403e-11
2.796447188213202e-11
3.941237337720253e-11
5.195603392461508e-11
6.085352707417799e-11
6.45604545154038e-11
6.630631753938752e-11
6.91357688009491e-11
7.386874778178263e-11
7.976308410296664e-11
8.765679907076487e-11
1.000624314462469e-10
1.1719750201218485e-10
1.2683434480121233e-10
9.638095707401308e-11
4.3534051499382535e-11
3.9672651319506645e-12
2.2320223218358252e-11
4.041600704665844e-11
5.3083796123932865e-11
6.163291625829397e-11
6.673123702240226e-11
1.28649375598143e-12
3.743425721046236e-12
1.8948529018877916e-11
2.4461477835146334e-11
2.5376436841531868e-11
2.5374374147637012e-11
2.5704051233867548e-11
2.6482758480599718e-11
2.7578445890237292e-11
2.8843769442478722e-11
3.016068120011536e-11
4.317533344218503e-11
5.4342096032590346e-11
5.707726282192471e-11
5.3762894800329645e-11
4.936871023576174e-11
4.64386732237037e-11
4.661223964359179e-11
5.168800134117216e-11
6.287886391396557e-11
7.800152040076355e-11
8.972894591975064e-11
8.839476557085812e-11
6.863322706048109e-11
3.649140432388327e-11
2.907577234404543e-12
2.6288752138589217e-11
4.9824708143035024e-11
6.78895342114953e-11
8.087323630805052e-11
8.913936314156003e-11
8.346754673053308e-12
1.2719041241291334e-11
1.3711308308048556e-11
2.07830996413407e-11
2.2847940075700303e-11
2.3313459766575475e-11
2.3828858816182455e-11
2.4714588236478594e-11
2.5908738417033568e-11
2.7286475086343876e-11
2.8734003831887184e-11
4.097689878924104e-11
5.365285485706815e-11
6.08661940963278e-11
6.20072172272679e-11
6.150763627668615e-11
6.304227678175453e-11
6.885054175746e-11
7.933645369321254e-11
9.2501479029421e-11
1.0668668088996133e-10
1.1952689050503748e-10
1.1856361894980612e-10
8.728373998991147e-11
4.176083926216533e-11
3.943910590518838e-12
2.359645687980565e-11
4.3549952471129674e-11
5.7921971043025986e-11
6.780660834372538e-11
2.154354529617566e-12
9.977673945386149e-12
1.8002527134040923e-11
2.465460713880692e-11
2.5897558020365437e-11
2.5799875991317402e-11
2.597549444803794e-11
2.6632967454665588e-11
2.7646059688106968e-11
2.885862749007169e-11
3.014391058974639e-11
3.141063589960168e-11
4.450132722472347e-11
5.2614407610947294e-11
5.118988251996046e-11
4.529078530689703e-11
3.884611353565662e-11
3.308070908058212e-11
2.8604382561637806e-11
2.627363189655263e-11
2.7298996289161615e-11
3.2524120239306694e-11
4.046602486047492e-11
4.563525952565702e-11
4.1056447000098114e-11
2.4045037107935778e-11
1.94829582298734e-12
3.110676616065598e-11
5.888352003893647e-11
8.26628927845451e-11
1.0113581857982329e-10
1.4188140737068073e-11
1.084799821808148e-11
9.067605656331297e-12
1.8528955874941976e-11
2.1914151657878668e-11
2.271628462891631e-11
2.3203989630784597e-11
2.400665078217569e-11
2.5142868864568667e-11
2.650118239952403e-11
2.796447188213202e-11
3.941237337720253e-11
5.195603392461508e-11
6.085352707417799e-11
6.45604545154038e-11
6.630631753938752e-11
6.91357688009491e-11
7.386874778178263e-11
7.976308410296664e-11
8.765679907076487e-11
1.000624314462469e-10
1.1719750201218485e-10
1.2683434480121233e-10
9.638095707401308e-11
4.3534051499382535e-11
3.9672651319506645e-12
2.2320223218358252e-11
4.041600704665844e-11
5.3083796123932865e-11
6.163291625829397e-11
6.673123702240226e-11
1.28649375598143e-12
3.743425721046236e-12
1.8948529018877916e-11
2.4461477835146334e-11
2.5376436841531868e-11
2.5374374147637012e-11
2.5704051233867548e-11
2.6482758480599718e-11
2.7578445890237292e-11
2.8843769442478722e-11
3.016068120011536e-11
4.317533344218503e-11
5.4342096032590346e-11
5.707726282192471e-11
5.3762894800329645e-11
4.936871023576174e-11
4.64386732237037e-11
4.661223964359179e-11
5.168800134117216e-11
6.287886391396557e-11
7.800152040076355e-11
8.972894591975064e-11
8.839476557085812e-11
6.863322706048109e-11
3.649140432388327e-11
2.907577234404543e-12
2.6288752138589217e-11
4.9824708143035024e-11
6.78895342114953e-11
8.087323630805052e-11
8.913936314156003e-11
8.346754673053308e-12
1.2719041241291334e-11
1.3711308308048556e-11
2.07830996413407e-11
2.2847940075700303e-11
2.3313459766575475e-11
2.3828858816182455e-11
2.4714588236478594e-11
2.5908738417033568e-11
2.7286475086343876e-11
2.8734003831887184e-11
4.097689878924104e-11
5.365285485706815e-11
6.08661940963278e-11
6.20072172272679e-11
6.150763627668615e-11
6.304227678175453e-11
6.885054175746e-11
7.933645369321254e-11
9.2501479029421e-11
1.0668668088996133e-10
1.1952689050503748e-10
1.1856361894980612e-10
8.728373998991147e-11
4.176083926216533e-11
3.943910590518838e-12
2.359645687980565e-11
4.3549952471129674e-11
5.7921971043025986e-11
6.780660834372538e-11
2.154354529617566e-12
9.977673945386149e-12
1.8002527134040923e-11
2.465460713880692e-11
2.5897558020365437e-11
2.5799875991317402e-11
2.597549444803794e-11
2.6632967454665588e-11
2.7646059688106968e-11
2.885862749007169e-11
3.014391058974639e-11
3.141063589960168e-11
4.450132722472347e-11
5.2614407610947294e-11
5.118988251996046e-11
4.529078530689703e-11
3.884611353565662e-11
3.308070908058212e-11
2.8604382561637806e-11
2.627363189655263e-11
2.7298996289161615e-11
3.2524120239306694e-11
4.046602486047492e-11
4.563525952565702e-11
4.1056447000098114e-11
2.4045037107935778e-11
1.94829582298734e-12
3.110676616065598e-11
5.888352003893647e-11
8.26628927845451e-11
1.0113581857982329e-10
1.4188140737068073e-11
1.084799821808148e-11
9.067605656331297e-12
1.8528955874941976e-11
2.1914151657878668e-11
2.271628462891631e-11
2.3203989630784597e-11
2.400665078217569e-11
2.5142868864568667e-11
2.650118239952403e-11
2.796447188213202e-11
3.941237337720253e-11
5.195603392461508e-11
6.085352707417799e-11
6.45604545154038e-11
6.630631753938752e-11
6.91357688009491e-11
7.386874778178263e-11
7.976308410296664e-11
8.765679907076487e-11
1.000624314462469e-10
1.1719750201218485e-10
1.2683434480121233e-10
9.638095707401308e-11
4.3534051499382535e-11
3.9672651319506645e-12
2.2320223218358252e-11
4.041600704665844e-11
5.3083796123932865e-11
6.163291625829397e-11
6.673123702240226e-11
1.28649375598143e-12
3.743425721046236e-12
1.8948529018877916e-11
2.4461477835146334e-11
2.5376436841531868e-11
2.5374374147637012e-11
2.5704051233867548e-11
2.6482758480599718e-11
2.7578445890237292e-11
2.8843769442478722e-11
3.016068120011536e-11
4.317533344218503e-11
5.4342096032590346e-11
5.707726282192471e-11
5.3762894800329645e-11
4.936871023576174e-11
4.64386732237037e-11
4.661223964359179e-11
5.168800134117216e-11
6.287886391396557e-11
7.800152040076355e-11
8.972894591975064e-11
8.839476557085812e-11
6.863322706048109e-11
3.649140432388327e-11
2.907577234404543e-12
2.6288752138589217e-11
4.9824708143035024e-11
6.78895342114953e-11
8.087323630805052e-11
8.913936314156003e-11
8.346754673053308e-12
1.2719041241291334e-11
1.3711308308048556e-11
2.07830996413407e-11
2.2847940075700303e-11
2.3313459766575475e-11
2.3828858816182455e-11
2.4714588236478594e-11
2.5908738417033568e-11
2.7286475086343876e-11
2.8734003831887184e-11
4.097689878924104e-11
5.365285485706815e-11
6.08661940963278e-11
6.20072172272679e-11
6.150763627668615e-11
6.304227678175453e-11
6.885054175746e-11
7.933645369321254e-11
9.2501479029421e-11
1.0668668088996133e-10
1.1952689050503748e-10
1.1856361894980612e-10
8.728373998991147e-11
4.176083926216533e-11
3.943910590518838e-12
2.359645687980565e-11
4.3549952471129674e-11
5.7921971043025986e-11
6.780660834372538e-11
2.154354529617566e-12
9.977673945386149e-12
1.8002527134040923e-11
2.465460713880692e-11
2.5897558020365437e-11
2.5799875991317402e-11
2.597549444803794e-11
2.6632967454665588e-11
2.7646059688106968e-11
2.885862749007169e-11
3.014391058974639e-11
3.141063589960168e-11
4.450132722472347e-11
5.2614407610947294e-11
5.118988251996046e-11
4.529078530689703e-11
3.884611353565662e-11
3.308070908058212e-11
2.8604382561637806e-11
2.627363189655263e-11
2.7298996289161615e-11
3.2524120239306694e-11
4.046602486047492e-11
4.563525952565702e-11
4.1056447000098114e-11
2.4045037107935778e-11
1.94829582298734e-12
3.110676616065598e-11
5.888352003893647e-11
8.26628927845451e-11
1.0113581857982329e-10
1.4188140737068073e-11
1.084799821808148e-11
9.067605656331297e-12
1.8528955874941976e-11
2.1914151657878668e-11
2.271628462891631e-11
2.3203989630784597e-11
2.400665078217569e-11
2.5142868864568667e-11
2.650118239952403e-11
2.796447188213202e-11
3.941237337720253e-11
5.195603392461508e-11
6.085352707417799e-11
6.45604545154038e-11
6.630631753938752e-11
6.91357688009491e-11
7.386874778178263e-11
7.976308410296664e-11
8.765679907076487e-11
1.000624314462469e-10
1.1719750201218485e-10
1.2683434480121233e-10
9.638095707401308e-11
4.3534051499382535e-11
3.9672651319506645e-12
2.2320223218358252e-11
4.041600704665844e-11
5.3083796123932865e-11
6.163291625829397e-11
6.673123702240226e-11
1.28649375598143e-12
3.743425721046236e-12
1.8948529018877916e-11
2.4461477835146334e-11
2.5376436841531868e-11
2.5374374147637012e-11
2.5704051233867548e-11
2.6482758480599718e-11
2.7578445890237292e-11
2.8843769442478722e-11
3.016068120011536e-11
4.317533344218503e-11
5.4342096032590346e-11
5.707726282192471e-11
5.3762894800329645e-11
4.936871023576174e-11
4.64386732237037e-11
4.661223964359179e-11
5.168800134117216e-11
6.287886391396557e-11
7.800152040076355e-11
8.972894591975064e-11
8.839476557085812e-11
6.863322706048109e-11
3.649140432388327e-11
2.907577234404543e-12
2.6288752138589217e-11
4.9824708143035024e-11
6.78895342114953e-11
8.087323630805052e-11
8.913936314156003e-11
8.346754673053308e-12
1.2719041241291334e-11
1.3711308308048556e-11
2.07830996413407e-11
2.2847940075700303e-11
2.3313459766575475e-11
2.3828858816182455e-11
2.4714588236478594e-11
2.5908738417033568e-11
2.7286475086343876e-11
2.8734003831887184e-11
4.097689878924104e-11
5.365285485706815e-11
6.08661940963278e-11
6.20072172272679e-11
6.150763627668615e-11
6.304227678175453e-11
6.885054175746e-11
7.933645369321254e-11
9.2501479029421e-11
1.0668668088996133e-10
1.1952689050503748e-10
1.1856361894980612e-10
8.728373998991147e-11
4.176083926216533e-11
3.943910590518838e-12
2.359645687980565e-11
4.3549952471129674e-11
5.7921971043025986e-11
6.780660834372538e-11
2.154354529617566e-12
9.977673945386149e-12
1.8002527134040923e-11
2.465460713880692e-11
2.5897558020365437e-11
2.5799875991317402e-11
2.597549444803794e-11
2.6632967454665588e-11
2.7646059688106968e-11
2.885862749007169e-11
3.014391058974639e-11
3.141063589960168e-11
4.450132722472347e-11
5.2614407610947294e-11
5.118988251996046e-11
4.529078530689703e-11
3.884611353565662e-11
3.308070908058212e-11
2.8604382561637806e-11
2.627363189655263e-11
2.7298996289161615e-11
3.2524120239306694e-11
4.046602486047492e-11
4.563525952565702e-11
4.1056447000098114e-11
2.4045037107935778e-11
1.94829582298734e-12
3.110676616065598e-11
5.888352003893647e-11
8.26628927845451e-11
1.0113581857982329e-10
1.4188140737068073e-11
1.084799821808148e-11
9.067605656331297e-12
1.8528955874941976e-11
2.1914151657878668e-11
2.271628462891631e-11
2.3203989630784597e-11
2.400665078217569e-11
2.5142868864568667e-11
2.650118239952403e-11
2.796447188213202e-11
3.941237337720253e-11
5.195603392461508e-11
6.085352707417799e-11
6.45604545154038e-11
6.630631753938752e-11
6.91357688009491e-11
7.386874778178263e-11
7.976308410296664e-11
8.765679907076487e-11
1.000624314462469e-10
1.1719750201218485e-10
1.2683434480121233e-10
9.638095707401308e-11
4.3534051499382535e-11
3.9672651319506645e-12
2.2320223218358252e-11
4.041600704665844e-11
5.3083796123932865e-11
6.163291625829397e-11
6.673123702240226e-11
1.28649375598143e-12
3.743425721046236e-12
1.8948529018877916e-11
2.4461477835146334e-11
2.5376436841531868e-11
2.5374374147637012e-11
2.5704051233867548e-11
2.6482758480599718e-11
2.7578445890237292e-11
2.8843769442478722e-11
3.016068120011536e-11
4.317533344218503e-11
5.4342096032590346e-11
5.707726282192471e-11
5.3762894800329645e-11
4.936871023576174e-11
4.64386732237037e-11
4.661223964359179e-11
5.168800134117216e-11
6.287886391396557e-11
7.800152040076355e-11
8.972894591975064e-11
8.839476557085812e-11
6.863322706048109e-11
3.649140432388327e-11
2.907577234404543e-12
2.6288752138589217e-11
4.9824708143035024e-11
6.78895342114953e-11
8.087323630805052e-11
8.913936314156003e-11
8.346754673053308e-12
1.2719041241291334e-11
1.3711308308048556e-11
2.07830996413407e-11
2.2847940075700303e-11
2.3313459766575475e-11
2.3828858816182455e-11
2.4714588236478594e-11
2.5908738417033568e-11
2.7286475086343876e-11
2.8734003831887184e-11
4.097689878924104e-11
5.365285485706815e-11
6.08661940963278e-11
6.20072172272679e-11
6.150763627668615e-11
6.304227678175453e-11
6.885054175746e-11
7.933645369321254e-11
9.2501479029421e-11
1.0668668088996133e-10
1.1952689050503748e-10
1.1856361894980612e-10
8.728373998991147e-11
4.176083926216533e-11
3.943910590518838e-12
2.359645687980565e-11
4.3549952471129674e-11
5.7921971043025986e-11
6.780660834372538e-11
2.154354529617566e-12
9.977673945386149e-12
1.8002527134040923e-11
2.465460713880692e-11
2.5897558020365437e-11
2.5799875991317402e-11
2.597549444803794e-11
2.6632967454665588e-11
2.7646059688106968e-11
2.885862749007169e-11
3.014391058974639e-11
3.141063589960168e-11
4.450132722472347e-11
5.2614407610947294e-11
5.118988251996046e-11
4.529078530689703e-11
3.884611353565662e-11
3.308070908058212e-11
2.8604382561637806e-11
2.627363189655263e-11
2.7298996289161615e-11
3.2524120239306694e-11
4.046602486047492e-11
4.563525952565702e-11
4.1056447000098114e-11
2.4045037107935778e-11
1.94829582298734e-12
3.110676616065598e-11
5.888352003893647e-11
8.26628927845451e-11
1.0113581857982329e-10
1.4188140737068073e-11
1.084799821808148e-11
9.067605656331297e-12
1.8528955874941976e-11
2.1914151657878668e-11
2.271628462891631e-11
2.3203989630784597e-11
2.400665078217569e-11
2.5142868864568667e-11
2.650118239952403e-11
2.796447188213202e-11
3.941237337720253e-11
5.195603392461508e-11
6.085352707417799e-11
6.45604545154038e-11
6.630631753938752e-11
6.91357688009491e-11
7.386874778178263e-11
7.976308410296664e-11
8.765679907076487e-11
1.000624314462469e-10
1.1719750201218485e-10
1.2683434480121233e-10
9.638095707401308e-11
4.3534051499382535e-11
3.9672651319506645e-12
2.2320223218358252e-11
4.041600704665844e-11
5.3083796123932865e-11
6.163291625829397e-11
6.673123702240226e-11
1.28649375598143e-12
3.743425721046236e-12
1.8948529018877916e-11
2.4461477835146334e-11
2.5376436841531868e-11
2.5374374147637012e-11
2.5704051233867548e-11
2.6482758480599718e-11
2.7578445890237292e-11
2.8843769442478722e-11
3.016068120011536e-11
4.317533344218503e-11
5.4342096032590346e-11
5.707726282192471e-11
5.3762894800329645e-11
4.936871023576174e-11
4.64386732237037e-11
4.661223964359179e-11
5.168800134117216e-11
6.287886391396557e-11
7.800152040076355e-11
8.972894591975064e-11
8.839476557085812e-11
6.863322706048109e-11
3.649140432388327e-11
2.907577234404543e-12
2.6288752138589217e-11
4.9824708143035024e-11
6.78895342114953e-11
8.087323630805052e-11
8.913936314156003e-11
8.346754673053308e-12
1.2719041241291334e-11
1.3711308308048556e-11
2.07830996413407e-11
2.2847940075700303e-11
2.3313459766575475e-11
2.3828858816182455e-11
2.4714588236478594e-11
2.5908738417033568e-11
2.7286475086343876e-11
2.8734003831887184e-11
4.097689878924104e-11
5.365285485706815e-11
6.08661940963278e-11
6.20072172272679e-11
6.150763627668615e-11
6.304227678175453e-11
6.885054175746e-11
7.933645369321254e-11
9.2501479029421e-11
1.0668668088996133e-10
1.1952689050503748e-10
1.1856361894980612e-10
8.728373998991147e-11
4.176083926216533e-11
3.943910590518838e-12
2.359645687980565e-11
4.3549952471129674e-11
5.7921971043025986e-11
6.780660834372538e-11
2.154354529617566e-12
9.977673945386149e-12
1.8002527134040923e-11
2.465460713880692e-11
2.5897558020365437e-11
2.5799875991317402e-11
2.597549444803794e-11
2.6632967454665588e-11
2.7646059688106968e-11
2.885862749007169e-11
3.014391058974639e-11
3.141063589960168e-11
4.450132722472347e-11
5.2614407610947294e-11
5.118988251996046e-11
4.529078530689703e-11
3.884611353565662e-11
3.308070908058212e-11
2.8604382561637806e-11
2.627363189655263e-11
2.7298996289161615e-11
3.2524120239306694e-11
4.046602486047492e-11
4.563525952565702e-11
4.1056447000098114e-11
2.4045037107935778e-11
1.94829582298734e-12
3.110676616065598e-11
5.888352003893647e-11
8.26628927845451e-11
1.0113581857982329e-10
1.4188140737068073e-11
1.084799821808148e-11
9.067605656331297e-12
1.8528955874941976e-11
2.1914151657878668e-11
2.271628462891631e-11
2.3203989630784597e-11
2.400665078217569e-11
2.5142868864568667e-11
2.650118239952403e-11
2.796447188213202e-11
3.941237337720253e-11
5.195603392461508e-11
6.085352707417799e-11
6.45604545154038e-11
6.630631753938752e-11
6.91357688009491e-11
7.386874778178263e-11
7.976308410296664e-11
8.765679907076487e-11
1.000624314462469e-10
1.1719750201218485e-10
1.2683434480121233e-10
9.638095707401308e-11
4.3534051499382535e-11
3.9672651319506645e-12
2.2320223218358252e-11
4.041600704665844e-11
5.3083796123932865e-11
6.163291625829397e-11
6.673123702240226e-11
1.28649375598143e-12
3.743425721046236e-12
1.8948529018877916e-11
2.4461477835146334e-11
2.5376436841531868e-11
2.5374374147637012e-11
2.5704051233867548e-11
2.6482758480599718e-11
2.7578445890237292e-11
2.8843769442478722e-11
3.016068120011536e-11
4.317533344218503e-11
5.4342096032590346e-11
5.707726282192471e-11
5.3762894800329645e-11
4.936871023576174e-11
4.64386732237037e-11
4.661223964359179e-11
5.168800134117216e-11
6.287886391396557e-11
7.800152040076355e-11
8.972894591975064e-11
8.839476557085812e-11
6.863322706048109e-11
3.649140432388327e-11
2.907577234404543e-12
2.6288752138589217e-11
4.9824708143035024e-11
6.78895342114953e-11
8.087323630805052e-11
8.913936314156003e-11
8.346754673053308e-12
1.2719041241291334e-11
1.3711308308048556e-11
2.07830996413407e-11
2.2847940075700303e-11
2.3313459766575475e-11
2.3828858816182455e-11
2.4714588236478594e-11
2.5908738417033568e-11
2.7286475086343876e-11
2.8734003831887184e-11
4.097689878924104e-11
5.365285485706815e-11
6.08661940963278e-11
6.20072172272679e-11
6.150763627668615e-11
6.304227678175453e-11
6.885054175746e-11
7.933645369321254e-11
9.2501479029421e-11
1.0668668088996133e-10
1.1952689050503748e-10
1.1856361894980612e-10
8.728373998991147e-11
4.176083926216533e-11
3.943910590518838e-12
2.359645687980565e-11
4.3549952471129674e-11
5.7921971043025986e-11
6.780660834372538e-11
2.154354529617566e-12
9.977673945386149e-12
1.8002527134040923e-11
2.465460713880692e-11
2.5897558020365437e-11
2.5799875991317402e-11
2.597549444803794e-11
2.6632967454665588e-11
2.7646059688106968e-11
2.885862749007169e-11
3.014391058974639e-11
3.141063589960168e-11
4.450132722472347e-11
5.2614407610947294e-11
5.118988251996046e-11
4.529078530689703e-11
3.884611353565662e-11
3.308070908058212e-11
2.8604382561637806e-11
2.627363189655263e-11
2.7298996289161615e-11
3.2524120239306694e-11
4.046602486047492e-11
4.563525952565702e-11
4.1056447000098114e-11
2.4045037107935778e-11
1.94829582298734e-12
3.110676616065598e-11
5.888352003893647e-11
8.26628927845451e-11
1.0113581857982329e-10
1.4188140737068073e-11
1.084799821808148e-11
9.067605656331297e-12
1.8528955874941976e-11
2.1914151657878668e-11
2.271628462891631e-11
2.3203989630784597e-11
2.400665078217569e-11
2.5142868864568667e-11
2.650118239952403e-11
2.796447188213202e-11
3.941237337720253e-11
5.195603392461508e-11
6.085352707417799e-11
6.45604545154038e-11
6.630631753938752e-11
6.91357688009491e-11
7.386874778178263e-11
7.976308410296664e-11
8.765679907076487e-11
1.000624314462469e-10
1.1719750201218485e-10
1.2683434480121233e-10
9.638095707401308e-11
4.3534051499382535e-11
3.9672651319506645e-12
2.2320223218358252e-11
4.041600704665844e-11
5.3083796123932865e-11
6.163291625829397e-11
6.673123702240226e-11
1.28649375598143e-12
3.743425721046236e-12
1.8948529018877916e-11
2.4461477835146334e-11
2.5376436841531868e-11
2.5374374147637012e-11
2.5704051233867548e-11
2.6482758480599718e-11
2.7578445890237292e-11
2.8843769442478722e-11
3.016068120011536e-11
4.317533344218503e-11
5.4342096032590346e-11
5.707726282192471e-11
5.3762894800329645e-11
4.936871023576174e-11
4.64386732237037e-11
4.661223964359179e-11
5.168800134117216e-11
6.287886391396557e-11
7.800152040076355e-11
8.972894591975064e-11
8.839476557085812e-11
6.863322706048109e-11
3.649140432388327e-11
2.907577234404543e-12
2.6288752138589217e-11
4.9824708143035024e-11
6.78895342114953e-11
8.087323630805052e-11
8.913936314156003e-11
8.346754673053308e-12
1.2719041241291334e-11
1.3711308308048556e-11
2.07830996413407e-11
2.2847940075700303e-11
2.3313459766575475e-11
2.3828858816182455e-11
2.4714588236478594e-11
2.5908738417033568e-11
2.7286475086343876e-11
2.8734003831887184e-11
4.097689878924104e-11
5.365285485706815e-11
6.08661940963278e-11
6.20072172272679e-11
6.150763627668615e-11
6.304227678175453e-11
6.885054175746e-11
7.933645369321254e-11
9.2501479029421e-11
1.0668668088996133e-10
1.1952689050503748e-10
1.1856361894980612e-10
8.728373998991147e-11
4.176083926216533e-11
3.943910590518838e-12
2.359645687980565e-11
4.3549952471129674e-11
5.7921971043025986e-11
6.780660834372538e-11
2.154354529617566e-12
9.977673945386149e-12
1.8002527134040923e-11
2.465460713880692e-11
2.5897558020365437e-11
2.5799875991317402e-11
2.597549444803794e-11
2.6632967454665588e-11
2.7646059688106968e-11
2.885862749007169e-11
3.014391058974639e-11
3.141063589960168e-11
4.450132722472347e-11
5.2614407610947294e-11
5.118988251996046e-11
4.529078530689703e-11
3.884611353565662e-11
3.308070908058212e-11
2.8604382561637806e-11
2.627363189655263e-11
2.7298996289161615e-11
3.2524120239306694e-11
4.046602486047492e-11
4.563525952565702e-11
4.1056447000098114e-11
2.4045037107935778e-11
1.94829582298734e-12
3.110676616065598e-11
5.888352003893647e-11
8.26628927845451e-11
1.0113581857982329e-10
1.4188140737068073e-11
1.084799821808148e-11
9.067605656331297e-12
1.8528955874941976e-11
2.1914151657878668e-11
2.271628462891631e-11
2.3203989630784597e-11
2.400665078217569e-11
2.5142868864568667e-11
2.650118239952403e-11
2.796447188213202e-11
3.941237337720253e-11
5.195603392461508e-11
6.085352707417799e-11
6.45604545154038e-11
6.630631753938752e-11
6.91357688009491e-11
7.386874778178263e-11
7.976308410296664e-11
8.765679907076487e-11
1.000624314462469e-10
1.1719750201218485e-10
1.2683434480121233e-10
9.638095707401308e-11
4.3534051499382535e-11
3.9672651319506645e-12
2.2320223218358252e-11
4.041600704665844e-11
5.3083796123932865e-11
6.163291625829397e-11
6.673123702240226e-11
1.28649375598143e-12
3.743425721046236e-12
1.8948529018877916e-11
2.4461477835146334e-11
2.5376436841531868e-11
2.5374374147637012e-11
2.5704051233867548e-11
2.6482758480599718e-11
2.7578445890237292e-11
2.8843769442478722e-11
3.016068120011536e-11
4.317533344218503e-11
5.4342096032590346e-11
5.707726282192471e-11
5.3762894800329645e-11
4.936871023576174e-11
4.64386732237037e-11
4.661223964359179e-11
5.168800134117216e-11
6.287886391396557e-11
7.800152040076355e-11
8.972894591975064e-11
8.839476557085812e-11
6.863322706048109e-11
3.649140432388327e-11
2.907577234404543e-12
2.6288752138589217e-11
4.9824708143035024e-11
6.78895342114953e-11
8.087323630805052e-11
8.913936314156003e-11
8.346754673053308e-12
1.2719041241291334e-11
1.3711308308048556e-11
2.07830996413407e-11
2.2847940075700303e-11
2.3313459766575475e-11
2.3828858816182455e-11
2.4714588236478594e-11
2.5908738417033568e-11
2.7286475086343876e-11
2.8734003831887184e-11
4.097689878924104e-11
5.365285485706815e-11
6.08661940963278e-11
6.20072172272679e-11
6.150763627668615e-11
6.304227678175453e-11
6.885054175746e-11
7.933645369321254e-11
9.2501479029421e-11
1.0668668088996133e-10
1.1952689050503748e-10
1.1856361894980612e-10
8.728373998991147e-11
4.176083926216533e-11
3.943910590518838e-12
2.359645687980565e-11
4.3549952471129674e-11
5.7921971043025986e-11
6.780660834372538e-11
2.154354529617566e-12
9.977673945386149e-12
1.8002527134040923e-11
2.465460713880692e-11
2.5897558020365437e-11
2.5799875991317402e-11
2.597549444803794e-11
2.6632967454665588e-11
2.7646059688106968e-11
2.885862749007169e-11
3.014391058974639e-11
3.141063589960168e-11
4.450132722472347e-11
5.2614407610947294e-11
5.118988251996046e-11
4.529078530689703e-11
3.884611353565662e-11
3.308070908058212e-11
2.8604382561637806e-11
2.627363189655263e-11
2.7298996289161615e-11
3.2524120239306694e-11
4.046602486047492e-11
4.563525952565702e-11
4.1056447000098114e-11
2.4045037107935778e-11
1.94829582298734e-12
3.110676616065598e-11
5.888352003893647e-11
8.26628927845451e-11
1.0113581857982329e-10
1.4188140737068073e-11
1.084799821808148e-11
9.067605656331297e-12
1.8528955874941976e-11
2.1914151657878668e-11
2.271628462891631e-11
2.3203989630784597e-11
2.400665078217569e-11
2.5142868864568667e-11
2.650118239952403e-11
2.796447188213202e-11
3.941237337720253e-11
5.195603392461508e-11
6.085352707417799e-11
6.45604545154038e-11
6.630631753938752e-11
6.91357688009491e-11
7.386874778178263e-11
7.976308410296664e-11
8.765679907076487e-11
1.000624314462469e-10
1.1719750201218485e-10
1.2683434480121233e-10
9.638095707401308e-11
4.3534051499382535e-11
3.9672651319506645e-12
2.2320223218358252e-11
4.041600704665844e-11
5.3083796123932865e-11
6.163291625829397e-11
6.673123702240226e-11
1.28649375598143e-12
3.743425721046236e-12
1.8948529018877916e-11
2.4461477835146334e-11
2.5376436841531868e-11
2.5374374147637012e-11
2.5704051233867548e-11
2.6482758480599718e-11
2.7578445890237292e-11
2.8843769442478722e-11
3.016068120011536e-11
4.317533344218503e-11
5.4342096032590346e-11
5.707726282192471e-11
5.3762894800329645e-11
4.936871023576174e-11
4.64386732237037e-11
4.661223964359179e-11
5.168800134117216e-11
6.287886391396557e-11
7.800152040076355e-11
8.972894591975064e-11
8.839476557085812e-11
6.863322706048109e-11
3.649140432388327e-11
2.907577234404543e-12
2.6288752138589217e-11
4.9824708143035024e-11
6.78895342114953e-11
8.087323630805052e-11
8.913936314156003e-11
8.346754673053308e-12
1.2719041241291334e-11
1.3711308308048556e-11
2.07830996413407e-11
2.2847940075700303e-11
2.3313459766575475e-11
2.3828858816182455e-11
2.4714588236478594e-11
2.5908738417033568e-11
2.7286475086343876e-11
2.8734003831887184e-11
4.097689878924104e-11
5.365285485706815e-11
6.08661940963278e-11
6.20072172272679e-11
6.150763627668615e-11
6.304227678175453e-11
6.885054175746e-11
7.933645369321254e-11
9.2501479029421e-11
1.0668668088996133e-10
1.1952689050503748e-10
1.1856361894980612e-10
8.728373998991147e-11
4.176083926216533e-11
3.943910590518838e-12
2.359645687980565e-11
4.3549952471129674e-11
5.7921971043025986e-11
6.780660834372538e-11
2.154354529617566e-12
9.977673945386149e-12
1.8002527134040923e-11
2.465460713880692e-11
2.5897558020365437e-11
2.5799875991317402e-11
2.597549444803794e-11
2.6632967454665588e-11
2.7646059688106968e-11
2.885862749007169e-11
3.014391058974639e-11
3.141063589960168e-11
4.450132722472347e-11
5.2614407610947294e-11
5.118988251996046e-11
4.529078530689703e-11
3.884611353565662e-11
3.308070908058212e-11
2.8604382561637806e-11
2.627363189655263e-11
2.7298996289161615e-11
3.2524120239306694e-11
4.046602486047492e-11
4.563525952565702e-11
4.1056447000098114e-11
2.4045037107935778e-11
1.94829582298734e-12
3.110676616065598e-11
5.888352003893647e-11
8.26628927845451e-11
1.0113581857982329e-10
1.4188140737068073e-11
1.084799821808148e-11
9.067605656331297e-12
1.8528955874941976e-11
2.1914151657878668e-11
2.271628462891631e-11
2.3203989630784597e-11
2.400665078217569e-11
2.5142868864568667e-11
2.650118239952403e-11
2.796447188213202e-11
3.941237337720253e-11
5.195603392461508e-11
6.085352707417799e-11
6.45604545154038e-11
6.630631753938752e-11
6.91357688009491e-11
7.386874778178263e-11
7.976308410296664e-11
8.765679907076487e-11
1.000624314462469e-10
1.1719750201218485e-10
1.2683434480121233e-10
9.638095707401308e-11
4.3534051499382535e-11
3.9672651319506645e-12
2.2320223218358252e-11
4.041600704665844e-11
5.3083796123932865e-11
6.163291625829397e-11
6.673123702240226e-11
1.28649375598143e-12
3.743425721046236e-12
1.8948529018877916e-11
2.4461477835146334e-11
2.5376436841531868e-11
2.5374374147637012e-11
2.5704051233867548e-11
2.6482758480599718e-11
2.7578445890237292e-11
2.8843769442478722e-11
3.016068120011536e-11
4.317533344218503e-11
5.4342096032590346e-11
5.707726282192471e-11
5.3762894800329645e-11
4.936871023576174e-11
4.64386732237037e-11
4.661223964359179e-11
5.168800134117216e-11
6.287886391396557e-11
7.800152040076355e-11
8.972894591975064e-11
8.839476557085812e-11
6.863322706048109e-11
3.649140432388327e-11
2.907577234404543e-12
2.6288752138589217e-11
4.9824708143035024e-11
6.78895342114953e-11
8.087323630805052e-11
8.913936314156003e-11
8.346754673053308e-12
1.2719041241291334e-11
1.3711308308048556e-11
2.07830996413407e-11
2.2847940075700303e-11
2.3313459766575475e-11
2.3828858816182455e-11
2.4714588236478594e-11
2.5908738417033568e-11
2.7286475086343876e-11
2.8734003831887184e-11
4.097689878924104e-11
5.365285485706815e-11
6.08661940963278e-11
6.20072172272679e-11
6.150763627668615e-11
6.304227678175453e-11
6.885054175746e-11
7.933645369321254e-11
9.2501479029421e-11
1.0668668088996133e-10
1.1952689050503748e-10
1.1856361894980612e-10
8.728373998991147e-11
4.176083926216533e-11
3.943910590518838e-12
2.359645687980565e-11
4.3549952471129674e-11
5.7921971043025986e-11
6.780660834372538e-11
2.154354529617566e-12
9.977673945386149e-12
1.8002527134040923e-11
2.465460713880692e-11
2.5897558020365437e-11
2.5799875991317402e-11
2.597549444803794e-11
2.6632967454665588e-11
2.7646059688106968e-11
2.885862749007169e-11
3.014391058974639e-11
3.141063589960168e-11
4.450132722472347e-11
5.2614407610947294e-11
5.118988251996046e-11
4.529078530689703e-11
3.884611353565662e-11
3.308070908058212e-11
2.8604382561637806e-11
2.627363189655263e-11
2.7298996289161615e-11
3.2524120239306694e-11
4.046602486047492e-11
4.563525952565702e-11
4.1056447000098114e-11
2.4045037107935778e-11
1.94829582298734e-12
3.110676616065598e-11
5.888352003893647e-11
8.26628927845451e-11
1.0113581857982329e-10
1.4188140737068073e-11
1.084799821808148e-11
9.067605656331297e-12
1.8528955874941976e-11
2.1914151657878668e-11
2.271628462891631e-11
2.3203989630784597e-11
2.400665078217569e-11
2.5142868864568667e-11
2.650118239952403e-11
2.796447188213202e-11
3.941237337720253e-11
5.195603392461508e-11
6.085352707417799e-11
6.45604545154038e-11
6.630631753938752e-11
6.91357688009491e-11
7.386874778178263e-11
7.976308410296664e-11
8.765679907076487e-11
1.000624314462469e-10
1.1719750201218485e-10
1.2683434480121233e-10
9.638095707401308e-11
4.3534051499382535e-11
3.9672651319506645e-12
2.2320223218358252e-11
4.041600704665844e-11
5.3083796123932865e-11
6.163291625829397e-11
6.673123702240226e-11
1.28649375598143e-12
3.743425721046236e-12
1.8948529018877916e-11
2.4461477835146334e-11
2.5376436841531868e-11
2.5374374147637012e-11
2.5704051233867548e-11
2.6482758480599718e-11
2.7578445890237292e-11
2.8843769442478722e-11
3.016068120011536e-11
4.317533344218503e-11
5.4342096032590346e-11
5.707726282192471e-11
5.3762894800329645e-11
4.936871023576174e-11
4.64386732237037e-11
4.661223964359179e-11
5.168800134117216e-11
6.287886391396557e-11
7.800152040076355e-11
8.972894591975064e-11
8.839476557085812e-11
6.863322706048109e-11
3.649140432388327e-11
2.907577234404543e-12
2.6288752138589217e-11
4.9824708143035024e-11
6.78895342114953e-11
8.087323630805052e-11
8.913936314156003e-11
8.346754673053308e-12
1.2719041241291334e-11
1.3711308308048556e-11
2.07830996413407e-11
2.2847940075700303e-11
2.3313459766575475e-11
2.3828858816182455e-11
2.4714588236478594e-11
2.5908738417033568e-11
2.7286475086343876e-11
2.8734003831887184e-11
4.097689878924104e-11
5.365285485706815e-11
6.08661940963278e-11
6.20072172272679e-11
6.150763627668615e-11
6.304227678175453e-11
6.885054175746e-11
7.933645369321254e-11
9.2501479029421e-11
1.0668668088996133e-10
1.1952689050503748e-10
1.1856361894980612e-10
8.728373998991147e-11
4.176083926216533e-11
3.943910590518838e-12
2.359645687980565e-11
4.3549952471129674e-11
5.7921971043025986e-11
6.780660834372538e-11
2.154354529617566e-12
9.977673945386149e-12
1.8002527134040923e-11
2.465460713880692e-11
2.5897558020365437e-11
2.5799875991317402e-11
2.597549444803794e-11
2.6632967454665588e-11
2.7646059688106968e-11
2.885862749007169e-11
3.014391058974639e-11
3.141063589960168e-11
4.450132722472347e-11
5.2614407610947294e-11
5.118988251996046e-11
4.529078530689703e-11
3.884611353565662e-11
3.308070908058212e-11
2.8604382561637806e-11
2.627363189655263e-11
2.7298996289161615e-11
3.2524120239306694e-11
4.046602486047492e-11
4.563525952565702e-11
4.1056447000098114e-11
2.4045037107935778e-11
1.94829582298734e-12
3.110676616065598e-11
5.888352003893647e-11
8.26628927845451e-11
1.0113581857982329e-10
1.4188140737068073e-11
1.084799821808148e-11
9.067605656331297e-12
1.8528955874941976e-11
2.1914151657878668e-11
2.271628462891631e-11
2.3203989630784597e-11
2.400665078217569e-11
2.5142868864568667e-11
2.650118239952403e-11
2.796447188213202e-11
3.941237337720253e-11
5.195603392461508e-11
6.085352707417799e-11
6.45604545154038e-11
6.630631753938752e-11
6.91357688009491e-11
7.386874778178263e-11
7.976308410296664e-11
8.765679907076487e-11
1.000624314462469e-10
1.1719750201218485e-10
1.2683434480121233e-10
9.638095707401308e-11
4.3534051499382535e-11
3.9672651319506645e-12
2.2320223218358252e-11
4.041600704665844e-11
5.3083796123932865e-11
6.163291625829397e-11
6.673123702240226e-11
1.28649375598143e-12
3.743425721046236e-12
1.8948529018877916e-11
2.4461477835146334e-11
2.5376436841531868e-11
2.5374374147637012e-11
2.5704051233867548e-11
2.6482758480599718e-11
2.7578445890237292e-11
2.8843769442478722e-11
3.016068120011536e-11
4.317533344218503e-11
5.4342096032590346e-11
5.707726282192471e-11
5.3762894800329645e-11
4.936871023576174e-11
4.64386732237037e-11
4.661223964359179e-11
5.168800134117216e-11
6.287886391396557e-11
7.800152040076355e-11
8.972894591975064e-11
8.839476557085812e-11
6.863322706048109e-11
3.649140432388327e-11
2.907577234404543e-12
2.6288752138589217e-11
4.9824708143035024e-11
6.78895342114953e-11
8.087323630805052e-11
8.913936314156003e-11
8.346754673053308e-12
1.2719041241291334e-11
1.3711308308048556e-11
2.07830996413407e-11
2.2847940075700303e-11
2.3313459766575475e-11
2.3828858816182455e-11
2.4714588236478594e-11
2.5908738417033568e-11
2.7286475086343876e-11
2.8734003831887184e-11
4.097689878924104e-11
5.365285485706815e-11
6.08661940963278e-11
6.20072172272679e-11
6.150763627668615e-11
6.304227678175453e-11
6.885054175746e-11
7.933645369321254e-11
9.2501479029421e-11
1.0668668088996133e-10
1.1952689050503748e-10
1.1856361894980612e-10
8.728373998991147e-11
4.176083926216533e-11
3.943910590518838e-12
2.359645687980565e-11
4.3549952471129674e-11
5.7921971043025986e-11
6.780660834372538e-11
2.154354529617566e-12
9.977673945386149e-12
1.8002527134040923e-11
2.465460713880692e-11
2.5897558020365437e-11
2.5799875991317402e-11
2.597549444803794e-11
2.6632967454665588e-11
2.7646059688106968e-11
2.885862749007169e-11
3.014391058974639e-11
3.141063589960168e-11
4.450132722472347e-11
5.2614407610947294e-11
5.118988251996046e-11
4.529078530689703e-11
3.884611353565662e-11
3.308070908058212e-11
2.8604382561637806e-11
2.627363189655263e-11
2.7298996289161615e-11
3.2524120239306694e-11
4.046602486047492e-11
4.563525952565702e-11
4.1056447000098114e-11
2.4045037107935778e-11
1.94829582298734e-12
3.110676616065598e-11
5.888352003893647e-11
8.26628927845451e-11
1.0113581857982329e-10
1.4188140737068073e-11
1.084799821808148e-11
9.067605656331297e-12
1.8528955874941976e-11
2.1914151657878668e-11
2.271628462891631e-11
2.3203989630784597e-11
2.400665078217569e-11
2.5142868864568667e-11
2.650118239952403e-11
2.796447188213202e-11
3.941237337720253e-11
5.195603392461508e-11
6.085352707417799e-11
6.45604545154038e-11
6.630631753938752e-11
6.91357688009491e-11
7.386874778178263e-11
7.976308410296664e-11
8.765679907076487e-11
1.000624314462469e-10
1.1719750201218485e-10
1.2683434480121233e-10
9.638095707401308e-11
4.3534051499382535e-11
3.9672651319506645e-12
2.2320223218358252e-11
4.041600704665844e-11
5.3083796123932865e-11
6.163291625829397e-11
6.673123702240226e-11
1.28649375598143e-12
3.743425721046236e-12
1.8948529018877916e-11
2.4461477835146334e-11
2.5376436841531868e-11
2.5374374147637012e-11
2.5704051233867548e-11
2.6482758480599718e-11
2.7578445890237292e-11
2.8843769442478722e-11
3.016068120011536e-11
4.317533344218503e-11
5.4342096032590346e-11
5.707726282192471e-11
5.3762894800329645e-11
4.936871023576174e-11
4.64386732237037e-11
4.661223964359179e-11
5.168800134117216e-11
6.287886391396557e-11
7.800152040076355e-11
8.972894591975064e-11
8.839476557085812e-11
6.863322706048109e-11
3.649140432388327e-11
2.907577234404543e-12
2.6288752138589217e-11
4.9824708143035024e-11
6.78895342114953e-11
8.087323630805052e-11
8.913936314156003e-11
8.346754673053308e-12
1.2719041241291334e-11
1.3711308308048556e-11
2.07830996413407e-11
2.2847940075700303e-11
2.3313459766575475e-11
2.3828858816182455e-11
2.4714588236478594e-11
2.5908738417033568e-11
2.7286475086343876e-11
2.8734003831887184e-11
4.097689878924104e-11
5.365285485706815e-11
6.08661940963278e-11
6.20072172272679e-11
6.150763627668615e-11
6.304227678175453e-11
6.885054175746e-11
7.933645369321254e-11
9.2501479029421e-11
1.0668668088996133e-10
1.1952689050503748e-10
1.1856361894980612e-10
8.728373998991147e-11
4.176083926216533e-11
3.943910590518838e-12
2.359645687980565e-11
4.3549952471129674e-11
5.7921971043025986e-11
6.780660834372538e-11
2.154354529617566e-12
9.977673945386149e-12
1.8002527134040923e-11
2.465460713880692e-11
2.5897558020365437e-11
2.5799875991317402e-11
2.597549444803794e-11
2.6632967454665588e-11
2.7646059688106968e-11
2.885862749007169e-11
3.014391058974639e-11
3.141063589960168e-11
4.450132722472347e-11
5.2614407610947294e-11
5.118988251996046e-11
4.529078530689703e-11
3.884611353565662e-11
3.308070908058212e-11
2.8604382561637806e-11
2.627363189655263e-11
2.7298996289161615e-11
3.2524120239306694e-11
4.046602486047492e-11
4.563525952565702e-11
4.1056447000098114e-11
2.4045037107935778e-11
1.94829582298734e-12
3.110676616065598e-11
5.888352003893647e-11
8.26628927845451e-11
1.0113581857982329e-10
1.4188140737068073e-11
1.084799821808148e-11
9.067605656331297e-12
1.8528955874941976e-11
2.1914151657878668e-11
2.271628462891631e-11
2.3203989630784597e-11
2.400665078217569e-11
2.5142868864568667e-11
2.650118239952403e-11
2.796447188213202e-11
3.941237337720253e-11
5.195603392461508e-11
6.085352707417799e-11
6.45604545154038e-11
6.630631753938752e-11
6.91357688009491e-11
7.386874778178263e-11
7.976308410296664e-11
8.765679907076487e-11
1.000624314462469e-10
1.1719750201218485e-10
1.2683434480121233e-10
9.638095707401308e-11
4.3534051499382535e-11
3.9672651319506645e-12
2.2320223218358252e-11
4.041600704665844e-11
5.3083796123932865e-11
6.163291625829397e-11
6.673123702240226e-11
1.28649375598143e-12
3.743425721046236e-12
1.8948529018877916e-11
2.4461477835146334e-11
2.5376436841531868e-11
2.5374374147637012e-11
2.5704051233867548e-11
2.6482758480599718e-11
2.7578445890237292e-11
2.8843769442478722e-11
3.016068120011536e-11
4.317533344218503e-11
5.4342096032590346e-11
5.707726282192471e-11
5.3762894800329645e-11
4.936871023576174e-11
4.64386732237037e-11
4.661223964359179e-11
5.168800134117216e-11
6.287886391396557e-11
7.800152040076355e-11
8.972894591975064e-11
8.839476557085812e-11
6.863322706048109e-11
3.649140432388327e-11
2.907577234404543e-12
2.6288752138589217e-11
4.9824708143035024e-11
6.78895342114953e-11
8.087323630805052e-11
8.913936314156003e-11
8.346754673053308e-12
1.2719041241291334e-11
1.3711308308048556e-11
2.07830996413407e-11
2.2847940075700303e-11
2.3313459766575475e-11
2.3828858816182455e-11
2.4714588236478594e-11
2.5908738417033568e-11
2.7286475086343876e-11
2.8734003831887184e-11
4.097689878924104e-11
5.365285485706815e-11
6.08661940963278e-11
6.20072172272679e-11
6.150763627668615e-11
6.304227678175453e-11
6.885054175746e-11
7.933645369321254e-11
9.2501479029421e-11
1.0668668088996133e-10
1.1952689050503748e-10
1.1856361894980612e-10
8.728373998991147e-11
4.176083926216533e-11
3.943910590518838e-12
2.359645687980565e-11
4.3549952471129674e-11
5.7921971043025986e-11
6.780660834372538e-11
2.154354529617566e-12
9.977673945386149e-12
1.8002527134040923e-11
2.465460713880692e-11
2.5897558020365437e-11
2.5799875991317402e-11
2.597549444803794e-11
2.6632967454665588e-11
2.7646059688106968e-11
2.885862749007169e-11
3.014391058974639e-11
3.141063589960168e-11
4.450132722472347e-11
5.2614407610947294e-11
5.118988251996046e-11
4.529078530689703e-11
3.884611353565662e-11
3.308070908058212e-11
2.8604382561637806e-11
2.627363189655263e-11
2.7298996289161615e-11
3.2524120239306694e-11
4.046602486047492e-11
4.563525952565702e-11
4.1056447000098114e-11
2.4045037107935778e-11
1.94829582298734e-12
3.110676616065598e-11
5.888352003893647e-11
8.26628927845451e-11
1.0113581857982329e-10
1.4188140737068073e-11
1.084799821808148e-11
9.067605656331297e-12
1.8528955874941976e-11
2.1914151657878668e-11
2.271628462891631e-11
2.3203989630784597e-11
2.400665078217569e-11
2.5142868864568667e-11
2.650118239952403e-11
2.796447188213202e-11
3.941237337720253e-11
5.195603392461508e-11
6.085352707417799e-11
6.45604545154038e-11
6.630631753938752e-11
6.91357688009491e-11
7.386874778178263e-11
7.976308410296664e-11
8.765679907076487e-11
1.000624314462469e-10
1.1719750201218485e-10
1.2683434480121233e-10
9.638095707401308e-11
4.3534051499382535e-11
3.9672651319506645e-12
2.2320223218358252e-11
4.041600704665844e-11
5.3083796123932865e-11
6.163291625829397e-11
6.673123702240226e-11
1.28649375598143e-12
3.743425721046236e-12
1.8948529018877916e-11
2.4461477835146334e-11
2.5376436841531868e-11
2.5374374147637012e-11
2.5704051233867548e-11
2.6482758480599718e-11
2.7578445890237292e-11
2.8843769442478722e-11
3.016068120011536e-11
4.317533344218503e-11
5.4342096032590346e-11
5.707726282192471e-11
5.3762894800329645e-11
4.936871023576174e-11
4.64386732237037e-11
4.661223964359179e-11
5.168800134117216e-11
6.287886391396557e-11
7.800152040076355e-11
8.972894591975064e-11
8.839476557085812e-11
6.863322706048109e-11
3.649140432388327e-11
2.907577234404543e-12
2.6288752138589217e-11
4.9824708143035024e-11
6.78895342114953e-11
8.087323630805052e-11
8.913936314156003e-11
8.346754673053308e-12
1.2719041241291334e-11
1.3711308308048556e-11
2.07830996413407e-11
2.2847940075700303e-11
2.3313459766575475e-11
2.3828858816182455e-11
2.4714588236478594e-11
2.5908738417033568e-11
2.7286475086343876e-11
2.8734003831887184e-11
4.097689878924104e-11
5.365285485706815e-11
6.08661940963278e-11
6.20072172272679e-11
6.150763627668615e-11
6.304227678175453e-11
6.885054175746e-11
7.933645369321254e-11
9.2501479029421e-11
1.0668668088996133e-10
1.1952689050503748e-10
1.1856361894980612e-10
8.728373998991147e-11
4.176083926216533e-11
3.943910590518838e-12
2.359645687980565e-11
4.3549952471129674e-11
5.7921971043025986e-11
6.780660834372538e-11
2.154354529617566e-12
9.977673945386149e-12
1.8002527134040923e-11
2.465460713880692e-11
2.5897558020365437e-11
2.5799875991317402e-11
2.597549444803794e-11
2.6632967454665588e-11
2.7646059688106968e-11
2.885862749007169e-11
3.014391058974639e-11
3.141063589960168e-11
4.450132722472347e-11
5.2614407610947294e-11
5.118988251996046e-11
4.529078530689703e-11
3.884611353565662e-11
3.308070908058212e-11
2.8604382561637806e-11
2.627363189655263e-11
2.7298996289161615e-11
3.2524120239306694e-11
4.046602486047492e-11
4.563525952565702e-11
4.1056447000098114e-11
2.4045037107935778e-11
1.94829582298734e-12
3.110676616065598e-11
5.888352003893647e-11
8.26628927845451e-11
1.0113581857982329e-10
1.4188140737068073e-11
1.084799821808148e-11
9.067605656331297e-12
1.8528955874941976e-11
2.1914151657878668e-11
2.271628462891631e-11
2.3203989630784597e-11
2.400665078217569e-11
2.5142868864568667e-11
2.650118239952403e-11
2.796447188213202e-11
3.941237337720253e-11
5.195603392461508e-11
6.085352707417799e-11
6.45604545154038e-11
6.630631753938752e-11
6.91357688009491e-11
7.386874778178263e-11
7.976308410296664e-11
8.765679907076487e-11
1.000624314462469e-10
1.1719750201218485e-10
1.2683434480121233e-10
9.638095707401308e-11
4.3534051499382535e-11
3.9672651319506645e-12
2.2320223218358252e-11
4.041600704665844e-11
5.3083796123932865e-11
6.163291625829397e-11
6.673123702240226e-11
1.28649375598143e-12
3.743425721046236e-12
1.8948529018877916e-11
2.4461477835146334e-11
2.5376436841531868e-11
2.5374374147637012e-11
2.5704051233867548e-11
2.6482758480599718e-11
2.7578445890237292e-11
2.8843769442478722e-11
3.016068120011536e-11
4.317533344218503e-11
5.4342096032590346e-11
5.707726282192471e-11
5.3762894800329645e-11
4.936871023576174e-11
4.64386732237037e-11
4.661223964359179e-11
5.168800134117216e-11
6.287886391396557e-11
7.800152040076355e-11
8.972894591975064e-11
8.839476557085812e-11
6.863322706048109e-11
3.649140432388327e-11
2.907577234404543e-12
2.6288752138589217e-11
4.9824708143035024e-11
6.78895342114953e-11
8.087323630805052e-11
8.913936314156003e-11
8.346754673053308e-12
1.2719041241291334e-11
1.3711308308048556e-11
2.07830996413407e-11
2.2847940075700303e-11
2.3313459766575475e-11
2.3828858816182455e-11
2.4714588236478594e-11
2.5908738417033568e-11
2.7286475086343876e-11
2.8734003831887184e-11
4.097689878924104e-11
5.365285485706815e-11
6.08661940963278e-11
6.20072172272679e-11
6.150763627668615e-11
6.304227678175453e-11
6.885054175746e-11
7.933645369321254e-11
9.2501479029421e-11
1.0668668088996133e-10
1.1952689050503748e-10
1.1856361894980612e-10
8.728373998991147e-11
4.176083926216533e-11
3.943910590518838e-12
2.359645687980565e-11
4.3549952471129674e-11
5.7921971043025986e-11
6.780660834372538e-11
2.154354529617566e-12
9.977673945386149e-12
1.8002527134040923e-11
2.465460713880692e-11
2.5897558020365437e-11
2.5799875991317402e-11
2.597549444803794e-11
2.6632967454665588e-11
2.7646059688106968e-11
2.885862749007169e-11
3.014391058974639e-11
3.141063589960168e-11
4.450132722472347e-11
5.2614407610947294e-11
5.118988251996046e-11
4.529078530689703e-11
3.884611353565662e-11
3.308070908058212e-11
2.8604382561637806e-11
2.627363189655263e-11
2.7298996289161615e-11
3.2524120239306694e-11
4.046602486047492e-11
4.563525952565702e-11
4.1056447000098114e-11
2.4045037107935778e-11
1.94829582298734e-12
3.110676616065598e-11
5.888352003893647e-11
8.26628927845451e-11
1.0113581857982329e-10
1.4188140737068073e-11
1.084799821808148e-11
9.067605656331297e-12
1.8528955874941976e-11
2.1914151657878668e-11
2.271628462891631e-11
2.3203989630784597e-11
2.400665078217569e-11
2.5142868864568667e-11
2.650118239952403e-11
2.796447188213202e-11
3.941237337720253e-11
5.195603392461508e-11
6.085352707417799e-11
6.45604545154038e-11
6.630631753938752e-11
6.91357688009491e-11
7.386874778178263e-11
7.976308410296664e-11
8.765679907076487e-11
1.000624314462469e-10
1.1719750201218485e-10
1.2683434480121233e-10
9.638095707401308e-11
4.3534051499382535e-11
3.9672651319506645e-12
2.2320223218358252e-11
4.041600704665844e-11
5.3083796123932865e-11
6.163291625829397e-11
6.673123702240226e-11
1.28649375598143e-12
3.743425721046236e-12
1.8948529018877916e-11
2.4461477835146334e-11
2.5376436841531868e-11
2.5374374147637012e-11
2.5704051233867548e-11
2.6482758480599718e-11
2.7578445890237292e-11
2.8843769442478722e-11
3.016068120011536e-11
4.317533344218503e-11
5.4342096032590346e-11
5.707726282192471e-11
5.3762894800329645e-11
4.936871023576174e-11
4.64386732237037e-11
4.661223964359179e-11
5.168800134117216e-11
6.287886391396557e-11
7.800152040076355e-11
8.972894591975064e-11
8.839476557085812e-11
6.863322706048109e-11
3.649140432388327e-11
2.907577234404543e-12
2.6288752138589217e-11
4.9824708143035024e-11
6.78895342114953e-11
8.087323630805052e-11
8.913936314156003e-11
8.346754673053308e-12
1.2719041241291334e-11
1.3711308308048556e-11
2.07830996413407e-11
2.2847940075700303e-11
2.3313459766575475e-11
2.3828858816182455e-11
2.4714588236478594e-11
2.5908738417033568e-11
2.7286475086343876e-11
2.8734003831887184e-11
4.097689878924104e-11
5.365285485706815e-11
6.08661940963278e-11
6.20072172272679e-11
6.150763627668615e-11
6.304227678175453e-11
6.885054175746e-11
7.933645369321254e-11
9.2501479029421e-11
1.0668668088996133e-10
1.1952689050503748e-10
1.1856361894980612e-10
8.728373998991147e-11
4.176083926216533e-11
3.943910590518838e-12
2.359645687980565e-11
4.3549952471129674e-11
5.7921971043025986e-11
6.780660834372538e-11
2.154354529617566e-12
9.977673945386149e-12
1.8002527134040923e-11
2.465460713880692e-11
2.5897558020365437e-11
2.5799875991317402e-11
2.597549444803794e-11
2.6632967454665588e-11
2.7646059688106968e-11
2.885862749007169e-11
3.014391058974639e-11
3.141063589960168e-11
4.450132722472347e-11
5.2614407610947294e-11
5.118988251996046e-11
4.529078530689703e-11
3.884611353565662e-11
3.308070908058212e-11
2.8604382561637806e-11
2.627363189655263e-11
2.7298996289161615e-11
3.2524120239306694e-11
4.046602486047492e-11
4.563525952565702e-11
4.1056447000098114e-11
2.4045037107935778e-11
1.94829582298734e-12
3.110676616065598e-11
5.888352003893647e-11
8.26628927845451e-11
1.0113581857982329e-10
1.4188140737068073e-11
1.084799821808148e-11
9.067605656331297e-12
1.8528955874941976e-11
2.1914151657878668e-11
2.271628462891631e-11
2.3203989630784597e-11
2.400665078217569e-11
2.5142868864568667e-11
2.650118239952403e-11
2.796447188213202e-11
3.941237337720253e-11
5.195603392461508e-11
6.085352707417799e-11
6.45604545154038e-11
6.630631753938752e-11
6.91357688009491e-11
7.386874778178263e-11
7.976308410296664e-11
8.765679907076487e-11
1.000624314462469e-10
1.1719750201218485e-10
1.2683434480121233e-10
9.638095707401308e-11
4.3534051499382535e-11
3.9672651319506645e-12
2.2320223218358252e-11
4.041600704665844e-11
5.3083796123932865e-11
6.163291625829397e-11
6.673123702240226e-11
1.28649375598143e-12
3.743425721046236e-12
1.8948529018877916e-11
2.4461477835146334e-11
2.5376436841531868e-11
2.5374374147637012e-11
2.5704051233867548e-11
2.6482758480599718e-11
2.7578445890237292e-11
2.8843769442478722e-11
3.016068120011536e-11
4.317533344218503e-11
5.4342096032590346e-11
5.707726282192471e-11
5.3762894800329645e-11
4.936871023576174e-11
4.64386732237037e-11
4.661223964359179e-11
5.168800134117216e-11
6.287886391396557e-11
7.800152040076355e-11
8.972894591975064e-11
8.839476557085812e-11
6.863322706048109e-11
3.649140432388327e-11
2.907577234404543e-12
2.6288752138589217e-11
4.9824708143035024e-11
6.78895342114953e-11
8.087323630805052e-11
8.913936314156003e-11
8.346754673053308e-12
1.2719041241291334e-11
1.3711308308048556e-11
2.07830996413407e-11
2.2847940075700303e-11
2.3313459766575475e-11
2.3828858816182455e-11
2.4714588236478594e-11
2.5908738417033568e-11
2.7286475086343876e-11
2.8734003831887184e-11
4.097689878924104e-11
5.365285485706815e-11
6.08661940963278e-11
6.20072172272679e-11
6.150763627668615e-11
6.304227678175453e-11
6.885054175746e-11
7.933645369321254e-11
9.2501479029421e-11
1.0668668088996133e-10
1.1952689050503748e-10
1.1856361894980612e-10
8.728373998991147e-11
4.176083926216533e-11
3.943910590518838e-12
2.359645687980565e-11
4.3549952471129674e-11
5.7921971043025986e-11
6.780660834372538e-11
2.154354529617566e-12
9.977673945386149e-12
1.8002527134040923e-11
2.465460713880692e-11
2.5897558020365437e-11
2.5799875991317402e-11
2.597549444803794e-11
2.6632967454665588e-11
2.7646059688106968e-11
2.885862749007169e-11
3.014391058974639e-11
3.141063589960168e-11
4.450132722472347e-11
5.2614407610947294e-11
5.118988251996046e-11
4.529078530689703e-11
3.884611353565662e-11
3.308070908058212e-11
2.8604382561637806e-11
2.627363189655263e-11
2.7298996289161615e-11
3.2524120239306694e-11
4.046602486047492e-11
4.563525952565702e-11
4.1056447000098114e-11
2.4045037107935778e-11
1.94829582298734e-12
3.110676616065598e-11
5.888352003893647e-11
8.26628927845451e-11
1.0113581857982329e-10
1.4188140737068073e-11
1.084799821808148e-11
9.067605656331297e-12
1.8528955874941976e-11
2.1914151657878668e-11
2.271628462891631e-11
2.3203989630784597e-11
2.400665078217569e-11
2.5142868864568667e-11
2.650118239952403e-11
2.796447188213202e-11
3.941237337720253e-11
5.195603392461508e-11
6.085352707417799e-11
6.45604545154038e-11
6.630631753938752e-11
6.91357688009491e-11
7.386874778178263e-11
7.976308410296664e-11
8.765679907076487e-11
1.000624314462469e-10
1.1719750201218485e-10
1.2683434480121233e-10
9.638095707401308e-11
4.3534051499382535e-11
3.9672651319506645e-12
2.2320223218358252e-11
4.041600704665844e-11
5.3083796123932865e-11
6.163291625829397e-11
6.673123702240226e-11
1.28649375598143e-12
3.743425721046236e-12
1.8948529018877916e-11
2.4461477835146334e-11
2.5376436841531868e-11
2.5374374147637012e-11
2.5704051233867548e-11
2.6482758480599718e-11
2.7578445890237292e-11
2.8843769442478722e-11
3.016068120011536e-11
4.317533344218503e-11
5.4342096032590346e-11
5.707726282192471e-11
5.3762894800329645e-11
4.936871023576174e-11
4.64386732237037e-11
4.661223964359179e-11
5.168800134117216e-11
6.287886391396557e-11
7.800152040076355e-11
8.972894591975064e-11
8.839476557085812e-11
6.863322706048109e-11
3.649140432388327e-11
2.907577234404543e-12
2.6288752138589217e-11
4.9824708143035024e-11
6.78895342114953e-11
8.087323630805052e-11
8.913936314156003e-11
8.346754673053308e-12
1.2719041241291334e-11
1.3711308308048556e-11
2.07830996413407e-11
2.2847940075700303e-11
2.3313459766575475e-11
2.3828858816182455e-11
2.4714588236478594e-11
2.5908738417033568e-11
2.7286475086343876e-11
2.8734003831887184e-11
4.097689878924104e-11
5.365285485706815e-11
6.08661940963278e-11
6.20072172272679e-11
6.150763627668615e-11
6.304227678175453e-11
6.885054175746e-11
7.933645369321254e-11
9.2501479029421e-11
1.0668668088996133e-10
1.1952689050503748e-10
1.1856361894980612e-10
8.728373998991147e-11
4.176083926216533e-11
3.943910590518838e-12
2.359645687980565e-11
4.3549952471129674e-11
5.7921971043025986e-11
6.780660834372538e-11
2.154354529617566e-12
9.977673945386149e-12
1.8002527134040923e-11
2.465460713880692e-11
2.5897558020365437e-11
2.5799875991317402e-11
2.597549444803794e-11
2.6632967454665588e-11
2.7646059688106968e-11
2.885862749007169e-11
3.014391058974639e-11
3.141063589960168e-11
4.450132722472347e-11
5.2614407610947294e-11
5.118988251996046e-11
4.529078530689703e-11
3.884611353565662e-11
3.308070908058212e-11
2.8604382561637806e-11
2.627363189655263e-11
2.7298996289161615e-11
3.2524120239306694e-11
4.046602486047492e-11
4.563525952565702e-11
4.1056447000098114e-11
2.4045037107935778e-11
1.94829582298734e-12
3.110676616065598e-11
5.888352003893647e-11
8.26628927845451e-11
1.0113581857982329e-10
1.4188140737068073e-11
1.084799821808148e-11
9.067605656331297e-12
1.8528955874941976e-11
2.1914151657878668e-11
2.271628462891631e-11
2.3203989630784597e-11
2.400665078217569e-11
2.5142868864568667e-11
2.650118239952403e-11
2.796447188213202e-11
3.941237337720253e-11
5.195603392461508e-11
6.085352707417799e-11
6.45604545154038e-11
6.630631753938752e-11
6.91357688009491e-11
7.386874778178263e-11
7.976308410296664e-11
8.765679907076487e-11
1.000624314462469e-10
1.1719750201218485e-10
1.2683434480121233e-10
9.638095707401308e-11
4.3534051499382535e-11
3.9672651319506645e-12
2.2320223218358252e-11
4.041600704665844e-11
5.3083796123932865e-11
6.163291625829397e-11
6.673123702240226e-11
1.28649375598143e-12
3.743425721046236e-12
1.8948529018877916e-11
2.4461477835146334e-11
2.5376436841531868e-11
2.5374374147637012e-11
2.5704051233867548e-11
2.6482758480599718e-11
2.7578445890237292e-11
2.8843769442478722e-11
3.016068120011536e-11
4.317533344218503e-11
5.4342096032590346e-11
5.707726282192471e-11
5.3762894800329645e-11
4.936871023576174e-11
4.64386732237037e-11
4.661223964359179e-11
5.168800134117216e-11
6.287886391396557e-11
7.800152040076355e-11
8.972894591975064e-11
8.839476557085812e-11
6.863322706048109e-11
3.649140432388327e-11
2.907577234404543e-12
2.6288752138589217e-11
4.9824708143035024e-11
6.78895342114953e-11
8.087323630805052e-11
8.913936314156003e-11
8.346754673053308e-12
1.2719041241291334e-11
1.3711308308048556e-11
2.07830996413407e-11
2.2847940075700303e-11
2.3313459766575475e-11
2.3828858816182455e-11
2.4714588236478594e-11
2.5908738417033568e-11
2.7286475086343876e-11
2.8734003831887184e-11
4.097689878924104e-11
5.365285485706815e-11
6.08661940963278e-11
6.20072172272679e-11
6.150763627668615e-11
6.304227678175453e-11
6.885054175746e-11
7.933645369321254e-11
9.2501479029421e-11
1.0668668088996133e-10
1.1952689050503748e-10
1.1856361894980612e-10
8.728373998991147e-11
4.176083926216533e-11
3.943910590518838e-12
2.359645687980565e-11
4.3549952471129674e-11
5.7921971043025986e-11
6.780660834372538e-11
2.154354529617566e-12
9.977673945386149e-12
1.8002527134040923e-11
2.465460713880692e-11
2.5897558020365437e-11
2.5799875991317402e-11
2.597549444803794e-11
2.6632967454665588e-11
2.7646059688106968e-11
2.885862749007169e-11
3.014391058974639e-11
3.141063589960168e-11
4.450132722472347e-11
5.2614407610947294e-11
5.118988251996046e-11
4.529078530689703e-11
3.884611353565662e-11
3.308070908058212e-11
2.8604382561637806e-11
2.627363189655263e-11
2.7298996289161615e-11
3.2524120239306694e-11
4.046602486047492e-11
4.563525952565702e-11
4.1056447000098114e-11
2.4045037107935778e-11
1.94829582298734e-12
3.110676616065598e-11
5.888352003893647e-11
8.26628927845451e-11
1.0113581857982329e-10
1.4188140737068073e-11
1.084799821808148e-11
9.067605656331297e-12
1.8528955874941976e-11
2.1914151657878668e-11
2.271628462891631e-11
2.3203989630784597e-11
2.400665078217569e-11
2.5142868864568667e-11
2.650118239952403e-11
2.796447188213202e-11
3.941237337720253e-11
5.195603392461508e-11
6.085352707417799e-11
6.45604545154038e-11
6.630631753938752e-11
6.91357688009491e-11
7.386874778178263e-11
7.976308410296664e-11
8.765679907076487e-11
1.000624314462469e-10
1.1719750201218485e-10
1.2683434480121233e-10
9.638095707401308e-11
4.3534051499382535e-11
3.9672651319506645e-12
2.2320223218358252e-11
4.041600704665844e-11
5.3083796123932865e-11
6.163291625829397e-11
6.673123702240226e-11
1.28649375598143e-12
3.743425721046236e-12
1.8948529018877916e-11
2.4461477835146334e-11
2.5376436841531868e-11
2.5374374147637012e-11
2.5704051233867548e-11
2.6482758480599718e-11
2.7578445890237292e-11
2.8843769442478722e-11
3.016068120011536e-11
4.317533344218503e-11
5.4342096032590346e-11
5.707726282192471e-11
5.3762894800329645e-11
4.936871023576174e-11
4.64386732237037e-11
4.661223964359179e-11
5.168800134117216e-11
6.287886391396557e-11
7.800152040076355e-11
8.972894591975064e-11
8.839476557085812e-11
6.863322706048109e-11
3.649140432388327e-11
2.907577234404543e-12
2.6288752138589217e-11
4.9824708143035024e-11
6.78895342114953e-11
8.087323630805052e-11
8.913936314156003e-11
8.346754673053308e-12
1.2719041241291334e-11
1.3711308308048556e-11
2.07830996413407e-11
2.2847940075700303e-11
2.3313459766575475e-11
2.3828858816182455e-11
2.4714588236478594e-11
2.5908738417033568e-11
2.7286475086343876e-11
2.8734003831887184e-11
4.097689878924104e-11
5.365285485706815e-11
6.08661940963278e-11
6.20072172272679e-11
6.150763627668615e-11
6.304227678175453e-11
6.885054175746e-11
7.933645369321254e-11
9.2501479029421e-11
1.0668668088996133e-10
1.1952689050503748e-10
1.1856361894980612e-10
8.728373998991147e-11
4.176083926216533e-11
3.943910590518838e-12
2.359645687980565e-11
4.3549952471129674e-11
5.7921971043025986e-11
6.780660834372538e-11
2.154354529617566e-12
9.977673945386149e-12
1.8002527134040923e-11
2.465460713880692e-11
2.5897558020365437e-11
2.5799875991317402e-11
2.597549444803794e-11
2.6632967454665588e-11
2.7646059688106968e-11
2.885862749007169e-11
3.014391058974639e-11
3.141063589960168e-11
4.450132722472347e-11
5.2614407610947294e-11
5.118988251996046e-11
4.529078530689703e-11
3.884611353565662e-11
3.308070908058212e-11
2.8604382561637806e-11
2.627363189655263e-11
2.7298996289161615e-11
3.2524120239306694e-11
4.046602486047492e-11
4.563525952565702e-11
4.1056447000098114e-11
2.4045037107935778e-11
1.94829582298734e-12
3.110676616065598e-11
5.888352003893647e-11
8.26628927845451e-11
1.0113581857982329e-10
1.4188140737068073e-11
1.084799821808148e-11
9.067605656331297e-12
1.8528955874941976e-11
2.1914151657878668e-11
2.271628462891631e-11
2.3203989630784597e-11
2.400665078217569e-11
2.5142868864568667e-11
2.650118239952403e-11
2.796447188213202e-11
3.941237337720253e-11
5.195603392461508e-11
6.085352707417799e-11
6.45604545154038e-11
6.630631753938752e-11
6.91357688009491e-11
7.386874778178263e-11
7.976308410296664e-11
8.765679907076487e-11
1.000624314462469e-10
1.1719750201218485e-10
1.2683434480121233e-10
9.638095707401308e-11
4.3534051499382535e-11
3.9672651319506645e-12
2.2320223218358252e-11
4.041600704665844e-11
5.3083796123932865e-11
6.163291625829397e-11
6.673123702240226e-11
1.28649375598143e-12
3.743425721046236e-12
1.8948529018877916e-11
2.4461477835146334e-11
2.5376436841531868e-11
2.5374374147637012e-11
2.5704051233867548e-11
2.6482758480599718e-11
2.7578445890237292e-11
2.8843769442478722e-11
3.016068120011536e-11
4.317533344218503e-11
5.4342096032590346e-11
5.707726282192471e-11
5.3762894800329645e-11
4.936871023576174e-11
4.64386732237037e-11
4.661223964359179e-11
5.168800134117216e-11
6.287886391396557e-11
7.800152040076355e-11
8.972894591975064e-11
8.839476557085812e-11
6.863322706048109e-11
3.649140432388327e-11
2.907577234404543e-12
2.6288752138589217e-11
4.9824708143035024e-11
6.78895342114953e-11
8.087323630805052e-11
8.913936314156003e-11
8.346754673053308e-12
1.2719041241291334e-11
1.3711308308048556e-11
2.07830996413407e-11
2.2847940075700303e-11
2.3313459766575475e-11
2.3828858816182455e-11
2.4714588236478594e-11
2.5908738417033568e-11
2.7286475086343876e-11
2.8734003831887184e-11
4.097689878924104e-11
5.365285485706815e-11
6.08661940963278e-11
6.20072172272679e-11
6.150763627668615e-11
6.304227678175453e-11
6.885054175746e-11
7.933645369321254e-11
9.2501479029421e-11
1.0668668088996133e-10
1.1952689050503748e-10
1.1856361894980612e-10
8.728373998991147e-11
4.176083926216533e-11
3.943910590518838e-12
2.359645687980565e-11
4.3549952471129674e-11
5.7921971043025986e-11
6.780660834372538e-11
2.154354529617566e-12
9.977673945386149e-12
1.8002527134040923e-11
2.465460713880692e-11
2.5897558020365437e-11
2.5799875991317402e-11
2.597549444803794e-11
2.6632967454665588e-11
2.7646059688106968e-11
2.885862749007169e-11
3.014391058974639e-11
3.141063589960168e-11
4.450132722472347e-11
5.2614407610947294e-11
5.118988251996046e-11
4.529078530689703e-11
3.884611353565662e-11
3.308070908058212e-11
2.8604382561637806e-11
2.627363189655263e-11
2.7298996289161615e-11
3.2524120239306694e-11
4.046602486047492e-11
4.563525952565702e-11
4.1056447000098114e-11
2.4045037107935778e-11
1.94829582298734e-12
3.110676616065598e-11
5.888352003893647e-11
8.26628927845451e-11
1.0113581857982329e-10
1.4188140737068073e-11
1.084799821808148e-11
9.067605656331297e-12
1.8528955874941976e-11
2.1914151657878668e-11
2.271628462891631e-11
2.3203989630784597e-11
2.400665078217569e-11
2.5142868864568667e-11
2.650118239952403e-11
2.796447188213202e-11
3.941237337720253e-11
5.195603392461508e-11
6.085352707417799e-11
6.45604545154038e-11
6.630631753938752e-11
6.91357688009491e-11
7.386874778178263e-11
7.976308410296664e-11
8.765679907076487e-11
1.000624314462469e-10
1.1719750201218485e-10
1.2683434480121233e-10
9.638095707401308e-11
4.3534051499382535e-11
3.9672651319506645e-12
2.2320223218358252e-11
4.041600704665844e-11
5.3083796123932865e-11
6.163291625829397e-11
6.673123702240226e-11
1.28649375598143e-12
3.743425721046236e-12
1.8948529018877916e-11
2.4461477835146334e-11
2.5376436841531868e-11
2.5374374147637012e-11
2.5704051233867548e-11
2.6482758480599718e-11
2.7578445890237292e-11
2.8843769442478722e-11
3.016068120011536e-11
4.317533344218503e-11
5.4342096032590346e-11
5.707726282192471e-11
5.3762894800329645e-11
4.936871023576174e-11
4.64386732237037e-11
4.661223964359179e-11
5.168800134117216e-11
6.287886391396557e-11
7.800152040076355e-11
8.972894591975064e-11
8.839476557085812e-11
6.863322706048109e-11
3.649140432388327e-11
2.907577234404543e-12
2.6288752138589217e-11
4.9824708143035024e-11
6.78895342114953e-11
8.087323630805052e-11
8.913936314156003e-11
8.346754673053308e-12
1.2719041241291334e-11
1.3711308308048556e-11
2.07830996413407e-11
2.2847940075700303e-11
2.3313459766575475e-11
2.3828858816182455e-11
2.4714588236478594e-11
2.5908738417033568e-11
2.7286475086343876e-11
2.8734003831887184e-11
4.097689878924104e-11
5.365285485706815e-11
6.08661940963278e-11
6.20072172272679e-11
6.150763627668615e-11
6.304227678175453e-11
6.885054175746e-11
7.933645369321254e-11
9.2501479029421e-11
1.0668668088996133e-10
1.1952689050503748e-10
1.1856361894980612e-10
8.728373998991147e-11
4.176083926216533e-11
3.943910590518838e-12
2.359645687980565e-11
4.3549952471129674e-11
5.7921971043025986e-11
6.780660834372538e-11
2.154354529617566e-12
9.977673945386149e-12
1.8002527134040923e-11
2.465460713880692e-11
2.5897558020365437e-11
2.5799875991317402e-11
2.597549444803794e-11
2.6632967454665588e-11
2.7646059688106968e-11
2.885862749007169e-11
3.014391058974639e-11
3.141063589960168e-11
4.450132722472347e-11
5.2614407610947294e-11
5.118988251996046e-11
4.529078530689703e-11
3.884611353565662e-11
3.308070908058212e-11
2.8604382561637806e-11
2.627363189655263e-11
2.7298996289161615e-11
3.2524120239306694e-11
4.046602486047492e-11
4.563525952565702e-11
4.1056447000098114e-11
2.4045037107935778e-11
1.94829582298734e-12
3.110676616065598e-11
5.888352003893647e-11
8.26628927845451e-11
1.0113581857982329e-10
1.4188140737068073e-11
1.084799821808148e-11
9.067605656331297e-12
1.8528955874941976e-11
2.1914151657878668e-11
2.271628462891631e-11
2.3203989630784597e-11
2.400665078217569e-11
2.5142868864568667e-11
2.650118239952403e-11
2.796447188213202e-11
3.941237337720253e-11
5.195603392461508e-11
6.085352707417799e-11
6.45604545154038e-11
6.630631753938752e-11
6.91357688009491e-11
7.386874778178263e-11
7.976308410296664e-11
8.765679907076487e-11
1.000624314462469e-10
1.1719750201218485e-10
1.2683434480121233e-10
9.638095707401308e-11
4.3534051499382535e-11
3.9672651319506645e-12
2.2320223218358252e-11
4.041600704665844e-11
5.3083796123932865e-11
6.163291625829397e-11
6.673123702240226e-11
1.28649375598143e-12
3.743425721046236e-12
1.8948529018877916e-11
2.4461477835146334e-11
2.5376436841531868e-11
2.5374374147637012e-11
2.5704051233867548e-11
2.6482758480599718e-11
2.7578445890237292e-11
2.8843769442478722e-11
3.016068120011536e-11
4.317533344218503e-11
5.4342096032590346e-11
5.707726282192471e-11
5.3762894800329645e-11
4.936871023576174e-11
4.64386732237037e-11
4.661223964359179e-11
5.168800134117216e-11
6.287886391396557e-11
7.800152040076355e-11
8.972894591975064e-11
8.839476557085812e-11
6.863322706048109e-11
3.649140432388327e-11
2.907577234404543e-12
2.6288752138589217e-11
4.9824708143035024e-11
6.78895342114953e-11
8.087323630805052e-11
8.913936314156003e-11
8.346754673053308e-12
1.2719041241291334e-11
1.3711308308048556e-11
2.07830996413407e-11
2.2847940075700303e-11
2.3313459766575475e-11
2.3828858816182455e-11
2.4714588236478594e-11
2.5908738417033568e-11
2.7286475086343876e-11
2.8734003831887184e-11
4.097689878924104e-11
5.365285485706815e-11
6.08661940963278e-11
6.20072172272679e-11
6.150763627668615e-11
6.304227678175453e-11
6.885054175746e-11
7.933645369321254e-11
9.2501479029421e-11
1.0668668088996133e-10
1.1952689050503748e-10
1.1856361894980612e-10
8.728373998991147e-11
4.176083926216533e-11
3.943910590518838e-12
2.359645687980565e-11
4.3549952471129674e-11
5.7921971043025986e-11
6.780660834372538e-11
2.154354529617566e-12
9.977673945386149e-12
1.8002527134040923e-11
2.465460713880692e-11
2.5897558020365437e-11
2.5799875991317402e-11
2.597549444803794e-11
2.6632967454665588e-11
2.7646059688106968e-11
2.885862749007169e-11
3.014391058974639e-11
3.141063589960168e-11
4.450132722472347e-11
5.2614407610947294e-11
5.118988251996046e-11
4.529078530689703e-11
3.884611353565662e-11
3.308070908058212e-11
2.8604382561637806e-11
2.627363189655263e-11
2.7298996289161615e-11
3.2524120239306694e-11
4.046602486047492e-11
4.563525952565702e-11
4.1056447000098114e-11
2.4045037107935778e-11
1.94829582298734e-12
3.110676616065598e-11
5.888352003893647e-11
8.26628927845451e-11
1.0113581857982329e-10
1.4188140737068073e-11
1.084799821808148e-11
9.067605656331297e-12
1.8528955874941976e-11
2.1914151657878668e-11
2.271628462891631e-11
2.3203989630784597e-11
2.400665078217569e-11
2.5142868864568667e-11
2.650118239952403e-11
2.796447188213202e-11
3.941237337720253e-11
5.195603392461508e-11
6.085352707417799e-11
6.45604545154038e-11
6.630631753938752e-11
6.91357688009491e-11
7.386874778178263e-11
7.976308410296664e-11
8.765679907076487e-11
1.000624314462469e-10
1.1719750201218485e-10
1.2683434480121233e-10
9.638095707401308e-11
4.3534051499382535e-11
3.9672651319506645e-12
2.2320223218358252e-11
4.041600704665844e-11
5.3083796123932865e-11
6.163291625829397e-11
6.673123702240226e-11
1.28649375598143e-12
3.743425721046236e-12
1.8948529018877916e-11
2.4461477835146334e-11
2.5376436841531868e-11
2.5374374147637012e-11
2.5704051233867548e-11
2.6482758480599718e-11
2.7578445890237292e-11
2.8843769442478722e-11
3.016068120011536e-11
4.317533344218503e-11
5.4342096032590346e-11
5.707726282192471e-11
5.3762894800329645e-11
4.936871023576174e-11
4.64386732237037e-11
4.661223964359179e-11
5.168800134117216e-11
6.287886391396557e-11
7.800152040076355e-11
8.972894591975064e-11
8.839476557085812e-11
6.863322706048109e-11
3.649140432388327e-11
2.907577234404543e-12
2.6288752138589217e-11
4.9824708143035024e-11
6.78895342114953e-11
8.087323630805052e-11
8.913936314156003e-11
8.346754673053308e-12
1.2719041241291334e-11
1.3711308308048556e-11
2.07830996413407e-11
2.2847940075700303e-11
2.3313459766575475e-11
2.3828858816182455e-11
2.4714588236478594e-11
2.5908738417033568e-11
2.7286475086343876e-11
2.8734003831887184e-11
4.097689878924104e-11
5.365285485706815e-11
6.08661940963278e-11
6.20072172272679e-11
6.150763627668615e-11
6.304227678175453e-11
6.885054175746e-11
7.933645369321254e-11
9.2501479029421e-11
1.0668668088996133e-10
1.1952689050503748e-10
1.1856361894980612e-10
8.728373998991147e-11
4.176083926216533e-11
3.943910590518838e-12
2.359645687980565e-11
4.3549952471129674e-11
5.7921971043025986e-11
6.780660834372538e-11
2.154354529617566e-12
9.977673945386149e-12
1.8002527134040923e-11
2.465460713880692e-11
2.5897558020365437e-11
2.5799875991317402e-11
2.597549444803794e-11
2.6632967454665588e-11
2.7646059688106968e-11
2.885862749007169e-11
3.014391058974639e-11
3.141063589960168e-11
4.450132722472347e-11
5.2614407610947294e-11
5.118988251996046e-11
4.529078530689703e-11
3.884611353565662e-11
3.308070908058212e-11
2.8604382561637806e-11
2.627363189655263e-11
2.7298996289161615e-11
3.2524120239306694e-11
4.046602486047492e-11
4.563525952565702e-11
4.1056447000098114e-11
2.4045037107935778e-11
1.94829582298734e-12
3.110676616065598e-11
5.888352003893647e-11
8.26628927845451e-11
1.0113581857982329e-10
1.4188140737068073e-11
1.084799821808148e-11
9.067605656331297e-12
1.8528955874941976e-11
2.1914151657878668e-11
2.271628462891631e-11
2.3203989630784597e-11
2.400665078217569e-11
2.5142868864568667e-11
2.650118239952403e-11
2.796447188213202e-11
3.941237337720253e-11
5.195603392461508e-11
6.085352707417799e-11
6.45604545154038e-11
6.630631753938752e-11
6.91357688009491e-11
7.386874778178263e-11
7.976308410296664e-11
8.765679907076487e-11
1.000624314462469e-10
1.1719750201218485e-10
1.2683434480121233e-10
9.638095707401308e-11
4.3534051499382535e-11
3.9672651319506645e-12
2.2320223218358252e-11
4.041600704665844e-11
5.3083796123932865e-11
6.163291625829397e-11
6.673123702240226e-11
1.28649375598143e-12
3.743425721046236e-12
1.8948529018877916e-11
2.4461477835146334e-11
2.5376436841531868e-11
2.5374374147637012e-11
2.5704051233867548e-11
2.6482758480599718e-11
2.7578445890237292e-11
2.8843769442478722e-11
3.016068120011536e-11
4.317533344218503e-11
5.4342096032590346e-11
5.707726282192471e-11
5.3762894800329645e-11
4.936871023576174e-11
4.64386732237037e-11
4.661223964359179e-11
5.168800134117216e-11
6.287886391396557e-11
7.800152040076355e-11
8.972894591975064e-11
8.839476557085812e-11
6.863322706048109e-11
3.649140432388327e-11
2.907577234404543e-12
2.6288752138589217e-11
4.9824708143035024e-11
6.78895342114953e-11
8.087323630805052e-11
8.913936314156003e-11
8.346754673053308e-12
1.2719041241291334e-11
1.3711308308048556e-11
2.07830996413407e-11
2.2847940075700303e-11
2.3313459766575475e-11
2.3828858816182455e-11
2.4714588236478594e-11
2.5908738417033568e-11
2.7286475086343876e-11
2.8734003831887184e-11
4.097689878924104e-11
5.365285485706815e-11
6.08661940963278e-11
6.20072172272679e-11
6.150763627668615e-11
6.304227678175453e-11
6.885054175746e-11
7.933645369321254e-11
9.2501479029421e-11
1.0668668088996133e-10
1.1952689050503748e-10
1.1856361894980612e-10
8.728373998991147e-11
4.176083926216533e-11
3.943910590518838e-12
2.359645687980565e-11
4.3549952471129674e-11
5.7921971043025986e-11
6.780660834372538e-11
2.154354529617566e-12
9.977673945386149e-12
1.8002527134040923e-11
2.465460713880692e-11
2.5897558020365437e-11
2.5799875991317402e-11
2.597549444803794e-11
2.6632967454665588e-11
2.7646059688106968e-11
2.885862749007169e-11
3.014391058974639e-11
3.141063589960168e-11
4.450132722472347e-11
5.2614407610947294e-11
5.118988251996046e-11
4.529078530689703e-11
3.884611353565662e-11
3.308070908058212e-11
2.8604382561637806e-11
2.627363189655263e-11
2.7298996289161615e-11
3.2524120239306694e-11
4.046602486047492e-11
4.563525952565702e-11
4.1056447000098114e-11
2.4045037107935778e-11
1.94829582298734e-12
3.110676616065598e-11
5.888352003893647e-11
8.26628927845451e-11
1.0113581857982329e-10
1.4188140737068073e-11
1.084799821808148e-11
9.067605656331297e-12
1.8528955874941976e-11
2.1914151657878668e-11
2.271628462891631e-11
2.3203989630784597e-11
2.400665078217569e-11
2.5142868864568667e-11
2.650118239952403e-11
2.796447188213202e-11
3.941237337720253e-11
5.195603392461508e-11
6.085352707417799e-11
6.45604545154038e-11
6.630631753938752e-11
6.91357688009491e-11
7.386874778178263e-11
7.976308410296664e-11
8.765679907076487e-11
1.000624314462469e-10
1.1719750201218485e-10
1.2683434480121233e-10
9.638095707401308e-11
4.3534051499382535e-11
3.9672651319506645e-12
2.2320223218358252e-11
4.041600704665844e-11
5.3083796123932865e-11
6.163291625829397e-11
6.673123702240226e-11
1.28649375598143e-12
3.743425721046236e-12
1.8948529018877916e-11
2.4461477835146334e-11
2.5376436841531868e-11
2.5374374147637012e-11
2.5704051233867548e-11
2.6482758480599718e-11
2.7578445890237292e-11
2.8843769442478722e-11
3.016068120011536e-11
4.317533344218503e-11
5.4342096032590346e-11
5.707726282192471e-11
5.3762894800329645e-11
4.936871023576174e-11
4.64386732237037e-11
4.661223964359179e-11
5.168800134117216e-11
6.287886391396557e-11
7.800152040076355e-11
8.972894591975064e-11
8.839476557085812e-11
6.863322706048109e-11
3.649140432388327e-11
2.907577234404543e-12
2.6288752138589217e-11
4.9824708143035024e-11
6.78895342114953e-11
8.087323630805052e-11
8.913936314156003e-11
8.346754673053308e-12
1.2719041241291334e-11
1.3711308308048556e-11
2.07830996413407e-11
2.2847940075700303e-11
2.3313459766575475e-11
2.3828858816182455e-11
2.4714588236478594e-11
2.5908738417033568e-11
2.7286475086343876e-11
2.8734003831887184e-11
4.097689878924104e-11
5.365285485706815e-11
6.08661940963278e-11
6.20072172272679e-11
6.150763627668615e-11
6.304227678175453e-11
6.885054175746e-11
7.933645369321254e-11
9.2501479029421e-11
1.0668668088996133e-10
1.1952689050503748e-10
1.1856361894980612e-10
8.728373998991147e-11
4.176083926216533e-11
3.943910590518838e-12
2.359645687980565e-11
4.3549952471129674e-11
5.7921971043025986e-11
6.780660834372538e-11
2.154354529617566e-12
9.977673945386149e-12
1.8002527134040923e-11
2.465460713880692e-11
2.5897558020365437e-11
2.5799875991317402e-11
2.597549444803794e-11
2.6632967454665588e-11
2.7646059688106968e-11
2.885862749007169e-11
3.014391058974639e-11
3.141063589960168e-11
4.450132722472347e-11
5.2614407610947294e-11
5.118988251996046e-11
4.529078530689703e-11
3.884611353565662e-11
3.308070908058212e-11
2.8604382561637806e-11
2.627363189655263e-11
2.7298996289161615e-11
3.2524120239306694e-11
4.046602486047492e-11
4.563525952565702e-11
4.1056447000098114e-11
2.4045037107935778e-11
1.94829582298734e-12
3.110676616065598e-11
5.888352003893647e-11
8.26628927845451e-11
1.0113581857982329e-10
1.4188140737068073e-11
1.084799821808148e-11
9.067605656331297e-12
1.8528955874941976e-11
2.1914151657878668e-11
2.271628462891631e-11
2.3203989630784597e-11
2.400665078217569e-11
2.5142868864568667e-11
2.650118239952403e-11
2.796447188213202e-11
3.941237337720253e-11
5.195603392461508e-11
6.085352707417799e-11
6.45604545154038e-11
6.630631753938752e-11
6.91357688009491e-11
7.386874778178263e-11
7.976308410296664e-11
8.765679907076487e-11
1.000624314462469e-10
1.1719750201218485e-10
1.2683434480121233e-10
9.638095707401308e-11
4.3534051499382535e-11
3.9672651319506645e-12
2.2320223218358252e-11
4.041600704665844e-11
5.3083796123932865e-11
6.163291625829397e-11
6.673123702240226e-11
1.28649375598143e-12
3.743425721046236e-12
1.8948529018877916e-11
2.4461477835146334e-11
2.5376436841531868e-11
2.5374374147637012e-11
2.5704051233867548e-11
2.6482758480599718e-11
2.7578445890237292e-11
2.8843769442478722e-11
3.016068120011536e-11
4.317533344218503e-11
5.4342096032590346e-11
5.707726282192471e-11
5.3762894800329645e-11
4.936871023576174e-11
4.64386732237037e-11
4.661223964359179e-11
5.168800134117216e-11
6.287886391396557e-11
7.800152040076355e-11
8.972894591975064e-11
8.839476557085812e-11
6.863322706048109e-11
3.649140432388327e-11
2.907577234404543e-12
2.6288752138589217e-11
4.9824708143035024e-11
6.78895342114953e-11
8.087323630805052e-11
8.913936314156003e-11
8.346754673053308e-12
1.2719041241291334e-11
1.3711308308048556e-11
2.07830996413407e-11
2.2847940075700303e-11
2.3313459766575475e-11
2.3828858816182455e-11
2.4714588236478594e-11
2.5908738417033568e-11
2.7286475086343876e-11
2.8734003831887184e-11
4.097689878924104e-11
5.365285485706815e-11
6.08661940963278e-11
6.20072172272679e-11
6.150763627668615e-11
6.304227678175453e-11
6.885054175746e-11
7.933645369321254e-11
9.2501479029421e-11
1.0668668088996133e-10
1.1952689050503748e-10
1.1856361894980612e-10
8.728373998991147e-11
4.176083926216533e-11
3.943910590518838e-12
2.359645687980565e-11
4.3549952471129674e-11
5.7921971043025986e-11
6.780660834372538e-11
2.154354529617566e-12
9.977673945386149e-12
1.8002527134040923e-11
2.465460713880692e-11
2.5897558020365437e-11
2.5799875991317402e-11
2.597549444803794e-11
2.6632967454665588e-11
2.7646059688106968e-11
2.885862749007169e-11
3.014391058974639e-11
3.141063589960168e-11
4.450132722472347e-11
5.2614407610947294e-11
5.118988251996046e-11
4.529078530689703e-11
3.884611353565662e-11
3.308070908058212e-11
2.8604382561637806e-11
2.627363189655263e-11
2.7298996289161615e-11
3.2524120239306694e-11
4.046602486047492e-11
4.563525952565702e-11
4.1056447000098114e-11
2.4045037107935778e-11
1.94829582298734e-12
3.110676616065598e-11
5.888352003893647e-11
8.26628927845451e-11
1.0113581857982329e-10
1.4188140737068073e-11
1.084799821808148e-11
9.067605656331297e-12
1.8528955874941976e-11
2.1914151657878668e-11
2.271628462891631e-11
2.3203989630784597e-11
2.400665078217569e-11
2.5142868864568667e-11
2.650118239952403e-11
2.796447188213202e-11
3.941237337720253e-11
5.195603392461508e-11
6.085352707417799e-11
6.45604545154038e-11
6.630631753938752e-11
6.91357688009491e-11
7.386874778178263e-11
7.976308410296664e-11
8.765679907076487e-11
1.000624314462469e-10
1.1719750201218485e-10
1.2683434480121233e-10
9.638095707401308e-11
4.3534051499382535e-11
3.9672651319506645e-12
2.2320223218358252e-11
4.041600704665844e-11
5.3083796123932865e-11
6.163291625829397e-11
6.673123702240226e-11
1.28649375598143e-12
3.743425721046236e-12
1.8948529018877916e-11
2.4461477835146334e-11
2.5376436841531868e-11
2.5374374147637012e-11
2.5704051233867548e-11
2.6482758480599718e-11
2.7578445890237292e-11
2.8843769442478722e-11
3.016068120011536e-11
4.317533344218503e-11
5.4342096032590346e-11
5.707726282192471e-11
5.3762894800329645e-11
4.936871023576174e-11
4.64386732237037e-11
4.661223964359179e-11
5.168800134117216e-11
6.287886391396557e-11
7.800152040076355e-11
8.972894591975064e-11
8.839476557085812e-11
6.863322706048109e-11
3.649140432388327e-11
2.907577234404543e-12
2.6288752138589217e-11
4.9824708143035024e-11
6.78895342114953e-11
8.087323630805052e-11
8.913936314156003e-11
8.346754673053308e-12
1.2719041241291334e-11
1.3711308308048556e-11
2.07830996413407e-11
2.2847940075700303e-11
2.3313459766575475e-11
2.3828858816182455e-11
2.4714588236478594e-11
2.5908738417033568e-11
2.7286475086343876e-11
2.8734003831887184e-11
4.097689878924104e-11
5.365285485706815e-11
6.08661940963278e-11
6.20072172272679e-11
6.150763627668615e-11
6.304227678175453e-11
6.885054175746e-11
7.933645369321254e-11
9.2501479029421e-11
1.0668668088996133e-10
1.1952689050503748e-10
1.1856361894980612e-10
8.728373998991147e-11
4.176083926216533e-11
3.943910590518838e-12
2.359645687980565e-11
4.3549952471129674e-11
5.7921971043025986e-11
6.780660834372538e-11
2.154354529617566e-12
9.977673945386149e-12
1.8002527134040923e-11
2.465460713880692e-11
2.5897558020365437e-11
2.5799875991317402e-11
2.597549444803794e-11
2.6632967454665588e-11
2.7646059688106968e-11
2.885862749007169e-11
3.014391058974639e-11
3.141063589960168e-11
4.450132722472347e-11
5.2614407610947294e-11
5.118988251996046e-11
4.529078530689703e-11
3.884611353565662e-11
3.308070908058212e-11
2.8604382561637806e-11
2.627363189655263e-11
2.7298996289161615e-11
3.2524120239306694e-11
4.046602486047492e-11
4.563525952565702e-11
4.1056447000098114e-11
2.4045037107935778e-11
1.94829582298734e-12
3.110676616065598e-11
5.888352003893647e-11
8.26628927845451e-11
1.0113581857982329e-10
1.4188140737068073e-11
1.084799821808148e-11
9.067605656331297e-12
1.8528955874941976e-11
2.1914151657878668e-11
2.271628462891631e-11
2.3203989630784597e-11
2.400665078217569e-11
2.5142868864568667e-11
2.650118239952403e-11
2.796447188213202e-11
3.941237337720253e-11
5.195603392461508e-11
6.085352707417799e-11
6.45604545154038e-11
6.630631753938752e-11
6.91357688009491e-11
7.386874778178263e-11
7.976308410296664e-11
8.765679907076487e-11
1.000624314462469e-10
1.1719750201218485e-10
1.2683434480121233e-10
9.638095707401308e-11
4.3534051499382535e-11
3.9672651319506645e-12
2.2320223218358252e-11
4.041600704665844e-11
5.3083796123932865e-11
6.163291625829397e-11
6.673123702240226e-11
1.28649375598143e-12
3.743425721046236e-12
1.8948529018877916e-11
2.4461477835146334e-11
2.5376436841531868e-11
2.5374374147637012e-11
2.5704051233867548e-11
2.6482758480599718e-11
2.7578445890237292e-11
2.8843769442478722e-11
3.016068120011536e-11
4.317533344218503e-11
5.4342096032590346e-11
5.707726282192471e-11
5.3762894800329645e-11
4.936871023576174e-11
4.64386732237037e-11
4.661223964359179e-11
5.168800134117216e-11
6.287886391396557e-11
7.800152040076355e-11
8.972894591975064e-11
8.839476557085812e-11
6.863322706048109e-11
3.649140432388327e-11
2.907577234404543e-12
2.6288752138589217e-11
4.9824708143035024e-11
6.78895342114953e-11
8.087323630805052e-11
8.913936314156003e-11
8.346754673053308e-12
1.2719041241291334e-11
1.3711308308048556e-11
2.07830996413407e-11
2.2847940075700303e-11
2.3313459766575475e-11
2.3828858816182455e-11
2.4714588236478594e-11
2.5908738417033568e-11
2.7286475086343876e-11
2.8734003831887184e-11
4.097689878924104e-11
5.365285485706815e-11
6.08661940963278e-11
6.20072172272679e-11
6.150763627668615e-11
6.304227678175453e-11
6.885054175746e-11
7.933645369321254e-11
9.2501479029421e-11
1.0668668088996133e-10
1.1952689050503748e-10
1.1856361894980612e-10
8.728373998991147e-11
4.176083926216533e-11
3.943910590518838e-12
2.359645687980565e-11
4.3549952471129674e-11
5.7921971043025986e-11
6.780660834372538e-11
2.154354529617566e-12
9.977673945386149e-12
1.8002527134040923e-11
2.465460713880692e-11
2.5897558020365437e-11
2.5799875991317402e-11
2.597549444803794e-11
2.6632967454665588e-11
2.7646059688106968e-11
2.885862749007169e-11
3.014391058974639e-11
3.141063589960168e-11
4.450132722472347e-11
5.2614407610947294e-11
5.118988251996046e-11
4.529078530689703e-11
3.884611353565662e-11
3.308070908058212e-11
2.8604382561637806e-11
2.627363189655263e-11
2.7298996289161615e-11
3.2524120239306694e-11
4.046602486047492e-11
4.563525952565702e-11
4.1056447000098114e-11
2.4045037107935778e-11
1.94829582298734e-12
3.110676616065598e-11
5.888352003893647e-11
8.26628927845451e-11
1.0113581857982329e-10
1.4188140737068073e-11
1.084799821808148e-11
9.067605656331297e-12
1.8528955874941976e-11
2.1914151657878668e-11
2.271628462891631e-11
2.3203989630784597e-11
2.400665078217569e-11
2.5142868864568667e-11
2.650118239952403e-11
2.796447188213202e-11
3.941237337720253e-11
5.195603392461508e-11
6.085352707417799e-11
6.45604545154038e-11
6.630631753938752e-11
6.91357688009491e-11
7.386874778178263e-11
7.976308410296664e-11
8.765679907076487e-11
1.000624314462469e-10
1.1719750201218485e-10
1.2683434480121233e-10
9.638095707401308e-11
4.3534051499382535e-11
3.9672651319506645e-12
2.2320223218358252e-11
4.041600704665844e-11
5.3083796123932865e-11
6.163291625829397e-11
6.673123702240226e-11
1.28649375598143e-12
3.743425721046236e-12
1.8948529018877916e-11
2.4461477835146334e-11
2.5376436841531868e-11
2.5374374147637012e-11
2.5704051233867548e-11
2.6482758480599718e-11
2.7578445890237292e-11
2.8843769442478722e-11
3.016068120011536e-11
4.317533344218503e-11
5.4342096032590346e-11
5.707726282192471e-11
5.3762894800329645e-11
4.936871023576174e-11
4.64386732237037e-11
4.661223964359179e-11
5.168800134117216e-11
6.287886391396557e-11
7.800152040076355e-11
8.972894591975064e-11
8.839476557085812e-11
6.863322706048109e-11
3.649140432388327e-11
2.907577234404543e-12
2.6288752138589217e-11
4.9824708143035024e-11
6.78895342114953e-11
8.087323630805052e-11
8.913936314156003e-11
8.346754673053308e-12
1.2719041241291334e-11
1.3711308308048556e-11
2.07830996413407e-11
2.2847940075700303e-11
2.3313459766575475e-11
2.3828858816182455e-11
2.4714588236478594e-11
2.5908738417033568e-11
2.7286475086343876e-11
2.8734003831887184e-11
4.097689878924104e-11
5.365285485706815e-11
6.08661940963278e-11
6.20072172272679e-11
6.150763627668615e-11
6.304227678175453e-11
6.885054175746e-11
7.933645369321254e-11
9.2501479029421e-11
1.0668668088996133e-10
1.1952689050503748e-10
1.1856361894980612e-10
8.728373998991147e-11
4.176083926216533e-11
3.943910590518838e-12
2.359645687980565e-11
4.3549952471129674e-11
5.7921971043025986e-11
6.780660834372538e-11
2.154354529617566e-12
9.977673945386149e-12
1.8002527134040923e-11
2.465460713880692e-11
2.5897558020365437e-11
2.5799875991317402e-11
2.597549444803794e-11
2.6632967454665588e-11
2.7646059688106968e-11
2.885862749007169e-11
3.014391058974639e-11
3.141063589960168e-11
4.450132722472347e-11
5.2614407610947294e-11
5.118988251996046e-11
4.529078530689703e-11
3.884611353565662e-11
3.308070908058212e-11
2.8604382561637806e-11
2.627363189655263e-11
2.7298996289161615e-11
3.2524120239306694e-11
4.046602486047492e-11
4.563525952565702e-11
4.1056447000098114e-11
2.4045037107935778e-11
1.94829582298734e-12
3.110676616065598e-11
5.888352003893647e-11
8.26628927845451e-11
1.0113581857982329e-10
1.4188140737068073e-11
1.084799821808148e-11
9.067605656331297e-12
1.8528955874941976e-11
2.1914151657878668e-11
2.271628462891631e-11
2.3203989630784597e-11
2.400665078217569e-11
2.5142868864568667e-11
2.650118239952403e-11
2.796447188213202e-11
3.941237337720253e-11
5.195603392461508e-11
6.085352707417799e-11
6.45604545154038e-11
6.630631753938752e-11
6.91357688009491e-11
7.386874778178263e-11
7.976308410296664e-11
8.765679907076487e-11
1.000624314462469e-10
1.1719750201218485e-10
1.2683434480121233e-10
9.638095707401308e-11
4.3534051499382535e-11
3.9672651319506645e-12
2.2320223218358252e-11
4.041600704665844e-11
5.3083796123932865e-11
6.163291625829397e-11
6.673123702240226e-11
1.28649375598143e-12
3.743425721046236e-12
1.8948529018877916e-11
2.4461477835146334e-11
2.5376436841531868e-11
2.5374374147637012e-11
2.5704051233867548e-11
2.6482758480599718e-11
2.7578445890237292e-11
2.8843769442478722e-11
3.016068120011536e-11
4.317533344218503e-11
5.4342096032590346e-11
5.707726282192471e-11
5.3762894800329645e-11
4.936871023576174e-11
4.64386732237037e-11
4.661223964359179e-11
5.168800134117216e-11
6.287886391396557e-11
7.800152040076355e-11
8.972894591975064e-11
8.839476557085812e-11
6.863322706048109e-11
3.649140432388327e-11
2.907577234404543e-12
2.6288752138589217e-11
4.9824708143035024e-11
6.78895342114953e-11
8.087323630805052e-11
8.913936314156003e-11
8.346754673053308e-12
1.2719041241291334e-11
1.3711308308048556e-11
2.07830996413407e-11
2.2847940075700303e-11
2.3313459766575475e-11
2.3828858816182455e-11
2.4714588236478594e-11
2.5908738417033568e-11
2.7286475086343876e-11
2.8734003831887184e-11
4.097689878924104e-11
5.365285485706815e-11
6.08661940963278e-11
6.20072172272679e-11
6.150763627668615e-11
6.304227678175453e-11
6.885054175746e-11
7.933645369321254e-11
9.2501479029421e-11
1.0668668088996133e-10
1.1952689050503748e-10
1.1856361894980612e-10
8.728373998991147e-11
4.176083926216533e-11
3.943910590518838e-12
2.359645687980565e-11
4.3549952471129674e-11
5.7921971043025986e-11
6.780660834372538e-11
2.154354529617566e-12
9.977673945386149e-12
1.8002527134040923e-11
2.465460713880692e-11
2.5897558020365437e-11
2.5799875991317402e-11
2.597549444803794e-11
2.6632967454665588e-11
2.7646059688106968e-11
2.885862749007169e-11
3.014391058974639e-11
3.141063589960168e-11
4.450132722472347e-11
5.2614407610947294e-11
5.118988251996046e-11
4.529078530689703e-11
3.884611353565662e-11
3.308070908058212e-11
2.8604382561637806e-11
2.627363189655263e-11
2.7298996289161615e-11
3.2524120239306694e-11
4.046602486047492e-11
4.563525952565702e-11
4.1056447000098114e-11
2.4045037107935778e-11
1.94829582298734e-12
3.110676616065598e-11
5.888352003893647e-11
8.26628927845451e-11
1.0113581857982329e-10
1.4188140737068073e-11
1.084799821808148e-11
9.067605656331297e-12
1.8528955874941976e-11
2.1914151657878668e-11
2.271628462891631e-11
2.3203989630784597e-11
2.400665078217569e-11
2.5142868864568667e-11
2.650118239952403e-11
2.796447188213202e-11
3.941237337720253e-11
5.195603392461508e-11
6.085352707417799e-11
6.45604545154038e-11
6.630631753938752e-11
6.91357688009491e-11
7.386874778178263e-11
7.976308410296664e-11
8.765679907076487e-11
1.000624314462469e-10
1.1719750201218485e-10
1.2683434480121233e-10
9.638095707401308e-11
4.3534051499382535e-11
3.9672651319506645e-12
2.2320223218358252e-11
4.041600704665844e-11
5.3083796123932865e-11
6.163291625829397e-11
6.673123702240226e-11
1.28649375598143e-12
3.743425721046236e-12
1.8948529018877916e-11
2.4461477835146334e-11
2.5376436841531868e-11
2.5374374147637012e-11
2.5704051233867548e-11
2.6482758480599718e-11
2.7578445890237292e-11
2.8843769442478722e-11
3.016068120011536e-11
4.317533344218503e-11
5.4342096032590346e-11
5.707726282192471e-11
5.3762894800329645e-11
4.936871023576174e-11
4.64386732237037e-11
4.661223964359179e-11
5.168800134117216e-11
6.287886391396557e-11
7.800152040076355e-11
8.972894591975064e-11
8.839476557085812e-11
6.863322706048109e-11
3.649140432388327e-11
2.907577234404543e-12
2.6288752138589217e-11
4.9824708143035024e-11
6.78895342114953e-11
8.087323630805052e-11
8.913936314156003e-11
8.346754673053308e-12
1.2719041241291334e-11
1.3711308308048556e-11
2.07830996413407e-11
2.2847940075700303e-11
2.3313459766575475e-11
2.3828858816182455e-11
2.4714588236478594e-11
2.5908738417033568e-11
2.7286475086343876e-11
2.8734003831887184e-11
4.097689878924104e-11
5.365285485706815e-11
6.08661940963278e-11
6.20072172272679e-11
6.150763627668615e-11
6.304227678175453e-11
6.885054175746e-11
7.933645369321254e-11
9.2501479029421e-11
1.0668668088996133e-10
1.1952689050503748e-10
1.1856361894980612e-10
8.728373998991147e-11
4.176083926216533e-11
3.943910590518838e-12
2.359645687980565e-11
4.3549952471129674e-11
5.7921971043025986e-11
6.780660834372538e-11
2.154354529617566e-12
9.977673945386149e-12
1.8002527134040923e-11
2.465460713880692e-11
2.5897558020365437e-11
2.5799875991317402e-11
2.597549444803794e-11
2.6632967454665588e-11
2.7646059688106968e-11
2.885862749007169e-11
3.014391058974639e-11
3.141063589960168e-11
4.450132722472347e-11
5.2614407610947294e-11
5.118988251996046e-11
4.529078530689703e-11
3.884611353565662e-11
3.308070908058212e-11
2.8604382561637806e-11
2.627363189655263e-11
2.7298996289161615e-11
3.2524120239306694e-11
4.046602486047492e-11
4.563525952565702e-11
4.1056447000098114e-11
2.4045037107935778e-11
1.94829582298734e-12
3.110676616065598e-11
5.888352003893647e-11
8.26628927845451e-11
1.0113581857982329e-10
1.4188140737068073e-11
1.084799821808148e-11
9.067605656331297e-12
1.8528955874941976e-11
2.1914151657878668e-11
2.271628462891631e-11
2.3203989630784597e-11
2.400665078217569e-11
2.5142868864568667e-11
2.650118239952403e-11
2.796447188213202e-11
3.941237337720253e-11
5.195603392461508e-11
6.085352707417799e-11
6.45604545154038e-11
6.630631753938752e-11
6.91357688009491e-11
7.386874778178263e-11
7.976308410296664e-11
8.765679907076487e-11
1.000624314462469e-10
1.1719750201218485e-10
1.2683434480121233e-10
9.638095707401308e-11
4.3534051499382535e-11
3.9672651319506645e-12
2.2320223218358252e-11
4.041600704665844e-11
5.3083796123932865e-11
6.163291625829397e-11
6.673123702240226e-11
1.28649375598143e-12
3.743425721046236e-12
1.8948529018877916e-11
2.4461477835146334e-11
2.5376436841531868e-11
2.5374374147637012e-11
2.5704051233867548e-11
2.6482758480599718e-11
2.7578445890237292e-11
2.8843769442478722e-11
3.016068120011536e-11
4.317533344218503e-11
5.4342096032590346e-11
5.707726282192471e-11
5.3762894800329645e-11
4.936871023576174e-11
4.64386732237037e-11
4.661223964359179e-11
5.168800134117216e-11
6.287886391396557e-11
7.800152040076355e-11
8.972894591975064e-11
8.839476557085812e-11
6.863322706048109e-11
3.649140432388327e-11
2.907577234404543e-12
2.6288752138589217e-11
4.9824708143035024e-11
6.78895342114953e-11
8.087323630805052e-11
8.913936314156003e-11
8.346754673053308e-12
1.2719041241291334e-11
1.3711308308048556e-11
2.07830996413407e-11
2.2847940075700303e-11
2.3313459766575475e-11
2.3828858816182455e-11
2.4714588236478594e-11
2.5908738417033568e-11
2.7286475086343876e-11
2.8734003831887184e-11
4.097689878924104e-11
5.365285485706815e-11
6.08661940963278e-11
6.20072172272679e-11
6.150763627668615e-11
6.304227678175453e-11
6.885054175746e-11
7.933645369321254e-11
9.2501479029421e-11
1.0668668088996133e-10
1.1952689050503748e-10
1.1856361894980612e-10
8.728373998991147e-11
4.176083926216533e-11
3.943910590518838e-12
2.359645687980565e-11
4.3549952471129674e-11
5.7921971043025986e-11
6.780660834372538e-11
2.154354529617566e-12
9.977673945386149e-12
1.8002527134040923e-11
2.465460713880692e-11
2.5897558020365437e-11
2.5799875991317402e-11
2.597549444803794e-11
2.6632967454665588e-11
2.7646059688106968e-11
2.885862749007169e-11
3.014391058974639e-11
3.141063589960168e-11
4.450132722472347e-11
5.2614407610947294e-11
5.118988251996046e-11
4.529078530689703e-11
3.884611353565662e-11
3.308070908058212e-11
2.8604382561637806e-11
2.627363189655263e-11
2.7298996289161615e-11
3.2524120239306694e-11
4.046602486047492e-11
4.563525952565702e-11
4.1056447000098114e-11
2.4045037107935778e-11
1.94829582298734e-12
3.110676616065598e-11
5.888352003893647e-11
8.26628927845451e-11
1.0113581857982329e-10
1.4188140737068073e-11
1.084799821808148e-11
9.067605656331297e-12
1.8528955874941976e-11
2.1914151657878668e-11
2.271628462891631e-11
2.3203989630784597e-11
2.400665078217569e-11
2.5142868864568667e-11
2.650118239952403e-11
2.796447188213202e-11
3.941237337720253e-11
5.195603392461508e-11
6.085352707417799e-11
6.45604545154038e-11
6.630631753938752e-11
6.91357688009491e-11
7.386874778178263e-11
7.976308410296664e-11
8.765679907076487e-11
1.000624314462469e-10
1.1719750201218485e-10
1.2683434480121233e-10
9.638095707401308e-11
4.3534051499382535e-11
3.9672651319506645e-12
2.2320223218358252e-11
4.041600704665844e-11
5.3083796123932865e-11
6.163291625829397e-11
6.673123702240226e-11
1.28649375598143e-12
3.743425721046236e-12
1.8948529018877916e-11
2.4461477835146334e-11
2.5376436841531868e-11
2.5374374147637012e-11
2.5704051233867548e-11
2.6482758480599718e-11
2.7578445890237292e-11
2.8843769442478722e-11
3.016068120011536e-11
4.317533344218503e-11
5.4342096032590346e-11
5.707726282192471e-11
5.3762894800329645e-11
4.936871023576174e-11
4.64386732237037e-11
4.661223964359179e-11
5.168800134117216e-11
6.287886391396557e-11
7.800152040076355e-11
8.972894591975064e-11
8.839476557085812e-11
6.863322706048109e-11
3.649140432388327e-11
2.907577234404543e-12
2.6288752138589217e-11
4.9824708143035024e-11
6.78895342114953e-11
8.087323630805052e-11
8.913936314156003e-11
8.346754673053308e-12
1.2719041241291334e-11
1.3711308308048556e-11
2.07830996413407e-11
2.2847940075700303e-11
2.3313459766575475e-11
2.3828858816182455e-11
2.4714588236478594e-11
2.5908738417033568e-11
2.7286475086343876e-11
2.8734003831887184e-11
4.097689878924104e-11
5.365285485706815e-11
6.08661940963278e-11
6.20072172272679e-11
6.150763627668615e-11
6.304227678175453e-11
6.885054175746e-11
7.933645369321254e-11
9.2501479029421e-11
1.0668668088996133e-10
1.1952689050503748e-10
1.1856361894980612e-10
8.728373998991147e-11
4.176083926216533e-11
3.943910590518838e-12
2.359645687980565e-11
4.3549952471129674e-11
5.7921971043025986e-11
6.780660834372538e-11
2.154354529617566e-12
9.977673945386149e-12
1.8002527134040923e-11
2.465460713880692e-11
2.5897558020365437e-11
2.5799875991317402e-11
2.597549444803794e-11
2.6632967454665588e-11
2.7646059688106968e-11
2.885862749007169e-11
3.014391058974639e-11
3.141063589960168e-11
4.450132722472347e-11
5.2614407610947294e-11
5.118988251996046e-11
4.529078530689703e-11
3.884611353565662e-11
3.308070908058212e-11
2.8604382561637806e-11
2.627363189655263e-11
2.7298996289161615e-11
3.2524120239306694e-11
4.046602486047492e-11
4.563525952565702e-11
4.1056447000098114e-11
2.4045037107935778e-11
1.94829582298734e-12
3.110676616065598e-11
5.888352003893647e-11
8.26628927845451e-11
1.0113581857982329e-10
1.4188140737068073e-11
1.084799821808148e-11
9.067605656331297e-12
1.8528955874941976e-11
2.1914151657878668e-11
2.271628462891631e-11
2.3203989630784597e-11
2.400665078217569e-11
2.5142868864568667e-11
2.650118239952403e-11
2.796447188213202e-11
3.941237337720253e-11
5.195603392461508e-11
6.085352707417799e-11
6.45604545154038e-11
6.630631753938752e-11
6.91357688009491e-11
7.386874778178263e-11
7.976308410296664e-11
8.765679907076487e-11
1.000624314462469e-10
1.1719750201218485e-10
1.2683434480121233e-10
9.638095707401308e-11
4.3534051499382535e-11
3.9672651319506645e-12
2.2320223218358252e-11
4.041600704665844e-11
5.3083796123932865e-11
6.163291625829397e-11
6.673123702240226e-11
1.28649375598143e-12
3.743425721046236e-12
1.8948529018877916e-11
2.4461477835146334e-11
2.5376436841531868e-11
2.5374374147637012e-11
2.5704051233867548e-11
2.6482758480599718e-11
2.7578445890237292e-11
2.8843769442478722e-11
3.016068120011536e-11
4.317533344218503e-11
5.4342096032590346e-11
5.707726282192471e-11
5.3762894800329645e-11
4.936871023576174e-11
4.64386732237037e-11
4.661223964359179e-11
5.168800134117216e-11
6.287886391396557e-11
7.800152040076355e-11
8.972894591975064e-11
8.839476557085812e-11
6.863322706048109e-11
3.649140432388327e-11
2.907577234404543e-12
2.6288752138589217e-11
4.9824708143035024e-11
6.78895342114953e-11
8.087323630805052e-11
8.913936314156003e-11
8.346754673053308e-12
1.2719041241291334e-11
1.3711308308048556e-11
2.07830996413407e-11
2.2847940075700303e-11
2.3313459766575475e-11
2.3828858816182455e-11
2.4714588236478594e-11
2.5908738417033568e-11
2.7286475086343876e-11
2.8734003831887184e-11
4.097689878924104e-11
5.365285485706815e-11
6.08661940963278e-11
6.20072172272679e-11
6.150763627668615e-11
6.304227678175453e-11
6.885054175746e-11
7.933645369321254e-11
9.2501479029421e-11
1.0668668088996133e-10
1.1952689050503748e-10
1.1856361894980612e-10
8.728373998991147e-11
4.176083926216533e-11
3.943910590518838e-12
2.359645687980565e-11
4.3549952471129674e-11
5.7921971043025986e-11
6.780660834372538e-11
2.154354529617566e-12
9.977673945386149e-12
1.8002527134040923e-11
2.465460713880692e-11
2.5897558020365437e-11
2.5799875991317402e-11
2.597549444803794e-11
2.6632967454665588e-11
2.7646059688106968e-11
2.885862749007169e-11
3.014391058974639e-11
3.141063589960168e-11
4.450132722472347e-11
5.2614407610947294e-11
5.118988251996046e-11
4.529078530689703e-11
3.884611353565662e-11
3.308070908058212e-11
2.8604382561637806e-11
2.627363189655263e-11
2.7298996289161615e-11
3.2524120239306694e-11
4.046602486047492e-11
4.563525952565702e-11
4.1056447000098114e-11
2.4045037107935778e-11
1.94829582298734e-12
3.110676616065598e-11
5.888352003893647e-11
8.26628927845451e-11
1.0113581857982329e-10
1.4188140737068073e-11
1.084799821808148e-11
9.067605656331297e-12
1.8528955874941976e-11
2.1914151657878668e-11
2.271628462891631e-11
2.3203989630784597e-11
2.400665078217569e-11
2.5142868864568667e-11
2.650118239952403e-11
2.796447188213202e-11
3.941237337720253e-11
5.195603392461508e-11
6.085352707417799e-11
6.45604545154038e-11
6.630631753938752e-11
6.91357688009491e-11
7.386874778178263e-11
7.976308410296664e-11
8.765679907076487e-11
1.000624314462469e-10
1.1719750201218485e-10
1.2683434480121233e-10
9.638095707401308e-11
4.3534051499382535e-11
3.9672651319506645e-12
2.2320223218358252e-11
4.041600704665844e-11
5.3083796123932865e-11
6.163291625829397e-11
6.673123702240226e-11
1.28649375598143e-12
3.743425721046236e-12
1.8948529018877916e-11
2.4461477835146334e-11
2.5376436841531868e-11
2.5374374147637012e-11
2.5704051233867548e-11
2.6482758480599718e-11
2.7578445890237292e-11
2.8843769442478722e-11
3.016068120011536e-11
4.317533344218503e-11
5.4342096032590346e-11
5.707726282192471e-11
5.3762894800329645e-11
4.936871023576174e-11
4.64386732237037e-11
4.661223964359179e-11
5.168800134117216e-11
6.287886391396557e-11
7.800152040076355e-11
8.972894591975064e-11
8.839476557085812e-11
6.863322706048109e-11
3.649140432388327e-11
2.907577234404543e-12
2.6288752138589217e-11
4.9824708143035024e-11
6.78895342114953e-11
8.087323630805052e-11
8.913936314156003e-11
8.346754673053308e-12
1.2719041241291334e-11
1.3711308308048556e-11
2.07830996413407e-11
2.2847940075700303e-11
2.3313459766575475e-11
2.3828858816182455e-11
2.4714588236478594e-11
2.5908738417033568e-11
2.7286475086343876e-11
2.8734003831887184e-11
4.097689878924104e-11
5.365285485706815e-11
6.08661940963278e-11
6.20072172272679e-11
6.150763627668615e-11
6.304227678175453e-11
6.885054175746e-11
7.933645369321254e-11
9.2501479029421e-11
1.0668668088996133e-10
1.1952689050503748e-10
1.1856361894980612e-10
8.728373998991147e-11
4.176083926216533e-11
3.943910590518838e-12
2.359645687980565e-11
4.3549952471129674e-11
5.7921971043025986e-11
6.780660834372538e-11
2.154354529617566e-12
9.977673945386149e-12
1.8002527134040923e-11
2.465460713880692e-11
2.5897558020365437e-11
2.5799875991317402e-11
2.597549444803794e-11
2.6632967454665588e-11
2.7646059688106968e-11
2.885862749007169e-11
3.014391058974639e-11
3.141063589960168e-11
4.450132722472347e-11
5.2614407610947294e-11
5.118988251996046e-11
4.529078530689703e-11
3.884611353565662e-11
3.308070908058212e-11
2.8604382561637806e-11
2.627363189655263e-11
2.7298996289161615e-11
3.2524120239306694e-11
4.046602486047492e-11
4.563525952565702e-11
4.1056447000098114e-11
2.4045037107935778e-11
1.94829582298734e-12
3.110676616065598e-11
5.888352003893647e-11
8.26628927845451e-11
1.0113581857982329e-10
1.4188140737068073e-11
1.084799821808148e-11
9.067605656331297e-12
1.8528955874941976e-11
2.1914151657878668e-11
2.271628462891631e-11
2.3203989630784597e-11
2.400665078217569e-11
2.5142868864568667e-11
2.650118239952403e-11
2.796447188213202e-11
3.941237337720253e-11
5.195603392461508e-11
6.085352707417799e-11
6.45604545154038e-11
6.630631753938752e-11
6.91357688009491e-11
7.386874778178263e-11
7.976308410296664e-11
8.765679907076487e-11
1.000624314462469e-10
1.1719750201218485e-10
1.2683434480121233e-10
9.638095707401308e-11
4.3534051499382535e-11
3.9672651319506645e-12
2.2320223218358252e-11
4.041600704665844e-11
5.3083796123932865e-11
6.163291625829397e-11
6.673123702240226e-11
1.28649375598143e-12
3.743425721046236e-12
1.8948529018877916e-11
2.4461477835146334e-11
2.5376436841531868e-11
2.5374374147637012e-11
2.5704051233867548e-11
2.6482758480599718e-11
2.7578445890237292e-11
2.8843769442478722e-11
3.016068120011536e-11
4.317533344218503e-11
5.4342096032590346e-11
5.707726282192471e-11
5.3762894800329645e-11
4.936871023576174e-11
4.64386732237037e-11
4.661223964359179e-11
5.168800134117216e-11
6.287886391396557e-11
7.800152040076355e-11
8.972894591975064e-11
8.839476557085812e-11
6.863322706048109e-11
3.649140432388327e-11
2.907577234404543e-12
2.6288752138589217e-11
4.9824708143035024e-11
6.78895342114953e-11
8.087323630805052e-11
8.913936314156003e-11
8.346754673053308e-12
1.2719041241291334e-11
1.3711308308048556e-11
2.07830996413407e-11
2.2847940075700303e-11
2.3313459766575475e-11
2.3828858816182455e-11
2.4714588236478594e-11
2.5908738417033568e-11
2.7286475086343876e-11
2.8734003831887184e-11
4.097689878924104e-11
5.365285485706815e-11
6.08661940963278e-11
6.20072172272679e-11
6.150763627668615e-11
6.304227678175453e-11
6.885054175746e-11
7.933645369321254e-11
9.2501479029421e-11
1.0668668088996133e-10
1.1952689050503748e-10
1.1856361894980612e-10
8.728373998991147e-11
4.176083926216533e-11
3.943910590518838e-12
2.359645687980565e-11
4.3549952471129674e-11
5.7921971043025986e-11
6.780660834372538e-11
2.154354529617566e-12
9.977673945386149e-12
1.8002527134040923e-11
2.465460713880692e-11
2.5897558020365437e-11
2.5799875991317402e-11
2.597549444803794e-11
2.6632967454665588e-11
2.7646059688106968e-11
2.885862749007169e-11
3.014391058974639e-11
3.141063589960168e-11
4.450132722472347e-11
5.2614407610947294e-11
5.118988251996046e-11
4.529078530689703e-11
3.884611353565662e-11
3.308070908058212e-11
2.8604382561637806e-11
2.627363189655263e-11
2.7298996289161615e-11
3.2524120239306694e-11
4.046602486047492e-11
4.563525952565702e-11
4.1056447000098114e-11
2.4045037107935778e-11
1.94829582298734e-12
3.110676616065598e-11
5.888352003893647e-11
8.26628927845451e-11
1.0113581857982329e-10
1.4188140737068073e-11
1.084799821808148e-11
9.067605656331297e-12
1.8528955874941976e-11
2.1914151657878668e-11
2.271628462891631e-11
2.3203989630784597e-11
2.400665078217569e-11
2.5142868864568667e-11
2.650118239952403e-11
2.796447188213202e-11
3.941237337720253e-11
5.195603392461508e-11
6.085352707417799e-11
6.45604545154038e-11
6.630631753938752e-11
6.91357688009491e-11
7.386874778178263e-11
7.976308410296664e-11
8.765679907076487e-11
1.000624314462469e-10
1.1719750201218485e-10
1.2683434480121233e-10
9.638095707401308e-11
4.3534051499382535e-11
3.9672651319506645e-12
2.2320223218358252e-11
4.041600704665844e-11
5.3083796123932865e-11
6.163291625829397e-11
6.673123702240226e-11
1.28649375598143e-12
3.743425721046236e-12
1.8948529018877916e-11
2.4461477835146334e-11
2.5376436841531868e-11
2.5374374147637012e-11
2.5704051233867548e-11
2.6482758480599718e-11
2.7578445890237292e-11
2.8843769442478722e-11
3.016068120011536e-11
4.317533344218503e-11
5.4342096032590346e-11
5.707726282192471e-11
5.3762894800329645e-11
4.936871023576174e-11
4.64386732237037e-11
4.661223964359179e-11
5.168800134117216e-11
6.287886391396557e-11
7.800152040076355e-11
8.972894591975064e-11
8.839476557085812e-11
6.863322706048109e-11
3.649140432388327e-11
2.907577234404543e-12
2.6288752138589217e-11
4.9824708143035024e-11
6.78895342114953e-11
8.087323630805052e-11
8.913936314156003e-11
8.346754673053308e-12
1.2719041241291334e-11
1.3711308308048556e-11
2.07830996413407e-11
2.2847940075700303e-11
2.3313459766575475e-11
2.3828858816182455e-11
2.4714588236478594e-11
2.5908738417033568e-11
2.7286475086343876e-11
2.8734003831887184e-11
4.097689878924104e-11
5.365285485706815e-11
6.08661940963278e-11
6.20072172272679e-11
6.150763627668615e-11
6.304227678175453e-11
6.885054175746e-11
7.933645369321254e-11
9.2501479029421e-11
1.0668668088996133e-10
1.1952689050503748e-10
1.1856361894980612e-10
8.728373998991147e-11
4.176083926216533e-11
3.943910590518838e-12
2.359645687980565e-11
4.3549952471129674e-11
5.7921971043025986e-11
6.780660834372538e-11
2.154354529617566e-12
9.977673945386149e-12
1.8002527134040923e-11
2.465460713880692e-11
2.5897558020365437e-11
2.5799875991317402e-11
2.597549444803794e-11
2.6632967454665588e-11
2.7646059688106968e-11
2.885862749007169e-11
3.014391058974639e-11
3.141063589960168e-11
4.450132722472347e-11
5.2614407610947294e-11
5.118988251996046e-11
4.529078530689703e-11
3.884611353565662e-11
3.308070908058212e-11
2.8604382561637806e-11
2.627363189655263e-11
2.7298996289161615e-11
3.2524120239306694e-11
4.046602486047492e-11
4.563525952565702e-11
4.1056447000098114e-11
2.4045037107935778e-11
1.94829582298734e-12
3.110676616065598e-11
5.888352003893647e-11
8.26628927845451e-11
1.0113581857982329e-10
1.4188140737068073e-11
1.084799821808148e-11
9.067605656331297e-12
1.8528955874941976e-11
2.1914151657878668e-11
2.271628462891631e-11
2.3203989630784597e-11
2.400665078217569e-11
2.5142868864568667e-11
2.650118239952403e-11
2.796447188213202e-11
3.941237337720253e-11
5.195603392461508e-11
6.085352707417799e-11
6.45604545154038e-11
6.630631753938752e-11
6.91357688009491e-11
7.386874778178263e-11
7.976308410296664e-11
8.765679907076487e-11
1.000624314462469e-10
1.1719750201218485e-10
1.2683434480121233e-10
9.638095707401308e-11
4.3534051499382535e-11
3.9672651319506645e-12
2.2320223218358252e-11
4.041600704665844e-11
5.3083796123932865e-11
6.163291625829397e-11
6.673123702240226e-11
1.28649375598143e-12
3.743425721046236e-12
1.8948529018877916e-11
2.4461477835146334e-11
2.5376436841531868e-11
2.5374374147637012e-11
2.5704051233867548e-11
2.6482758480599718e-11
2.7578445890237292e-11
2.8843769442478722e-11
3.016068120011536e-11
4.317533344218503e-11
5.4342096032590346e-11
5.707726282192471e-11
5.3762894800329645e-11
4.936871023576174e-11
4.64386732237037e-11
4.661223964359179e-11
5.168800134117216e-11
6.287886391396557e-11
7.800152040076355e-11
8.972894591975064e-11
8.839476557085812e-11
6.863322706048109e-11
3.649140432388327e-11
2.907577234404543e-12
2.6288752138589217e-11
4.9824708143035024e-11
6.78895342114953e-11
8.087323630805052e-11
8.913936314156003e-11
8.346754673053308e-12
1.2719041241291334e-11
1.3711308308048556e-11
2.07830996413407e-11
2.2847940075700303e-11
2.3313459766575475e-11
2.3828858816182455e-11
2.4714588236478594e-11
2.5908738417033568e-11
2.7286475086343876e-11
2.8734003831887184e-11
4.097689878924104e-11
5.365285485706815e-11
6.08661940963278e-11
6.20072172272679e-11
6.150763627668615e-11
6.304227678175453e-11
6.885054175746e-11
7.933645369321254e-11
9.2501479029421e-11
1.0668668088996133e-10
1.1952689050503748e-10
1.1856361894980612e-10
8.728373998991147e-11
4.176083926216533e-11
3.943910590518838e-12
2.359645687980565e-11
4.3549952471129674e-11
5.7921971043025986e-11
6.780660834372538e-11
2.154354529617566e-12
9.977673945386149e-12
1.8002527134040923e-11
2.465460713880692e-11
2.5897558020365437e-11
2.5799875991317402e-11
2.597549444803794e-11
2.6632967454665588e-11
2.7646059688106968e-11
2.885862749007169e-11
3.014391058974639e-11
3.141063589960168e-11
4.450132722472347e-11
5.2614407610947294e-11
5.118988251996046e-11
4.529078530689703e-11
3.884611353565662e-11
3.308070908058212e-11
2.8604382561637806e-11
2.627363189655263e-11
2.7298996289161615e-11
3.2524120239306694e-11
4.046602486047492e-11
4.563525952565702e-11
4.1056447000098114e-11
2.4045037107935778e-11
1.94829582298734e-12
3.110676616065598e-11
5.888352003893647e-11
8.26628927845451e-11
1.0113581857982329e-10
1.4188140737068073e-11
1.084799821808148e-11
9.067605656331297e-12
1.8528955874941976e-11
2.1914151657878668e-11
2.271628462891631e-11
2.3203989630784597e-11
2.400665078217569e-11
2.5142868864568667e-11
2.650118239952403e-11
2.796447188213202e-11
3.941237337720253e-11
5.195603392461508e-11
6.085352707417799e-11
6.45604545154038e-11
6.630631753938752e-11
6.91357688009491e-11
7.386874778178263e-11
7.976308410296664e-11
8.765679907076487e-11
1.000624314462469e-10
1.1719750201218485e-10
1.2683434480121233e-10
9.638095707401308e-11
4.3534051499382535e-11
3.9672651319506645e-12
2.2320223218358252e-11
4.041600704665844e-11
5.3083796123932865e-11
6.163291625829397e-11
6.673123702240226e-11
1.28649375598143e-12
3.743425721046236e-12
1.8948529018877916e-11
2.4461477835146334e-11
2.5376436841531868e-11
2.5374374147637012e-11
2.5704051233867548e-11
2.6482758480599718e-11
2.7578445890237292e-11
2.8843769442478722e-11
3.016068120011536e-11
4.317533344218503e-11
5.4342096032590346e-11
5.707726282192471e-11
5.3762894800329645e-11
4.936871023576174e-11
4.64386732237037e-11
4.661223964359179e-11
5.168800134117216e-11
6.287886391396557e-11
7.800152040076355e-11
8.972894591975064e-11
8.839476557085812e-11
6.863322706048109e-11
3.649140432388327e-11
2.907577234404543e-12
2.6288752138589217e-11
4.9824708143035024e-11
6.78895342114953e-11
8.087323630805052e-11
8.913936314156003e-11
8.346754673053308e-12
1.2719041241291334e-11
1.3711308308048556e-11
2.07830996413407e-11
2.2847940075700303e-11
2.3313459766575475e-11
2.3828858816182455e-11
2.4714588236478594e-11
2.5908738417033568e-11
2.7286475086343876e-11
2.8734003831887184e-11
4.097689878924104e-11
5.365285485706815e-11
6.08661940963278e-11
6.20072172272679e-11
6.150763627668615e-11
6.304227678175453e-11
6.885054175746e-11
7.933645369321254e-11
9.2501479029421e-11
1.0668668088996133e-10
1.1952689050503748e-10
1.1856361894980612e-10
8.728373998991147e-11
4.176083926216533e-11
3.943910590518838e-12
2.359645687980565e-11
4.3549952471129674e-11
5.7921971043025986e-11
6.780660834372538e-11
2.154354529617566e-12
9.977673945386149e-12
1.8002527134040923e-11
2.465460713880692e-11
2.5897558020365437e-11
2.5799875991317402e-11
2.597549444803794e-11
2.6632967454665588e-11
2.7646059688106968e-11
2.885862749007169e-11
3.014391058974639e-11
3.141063589960168e-11
4.450132722472347e-11
5.2614407610947294e-11
5.118988251996046e-11
4.529078530689703e-11
3.884611353565662e-11
3.308070908058212e-11
2.8604382561637806e-11
2.627363189655263e-11
2.7298996289161615e-11
3.2524120239306694e-11
4.046602486047492e-11
4.563525952565702e-11
4.1056447000098114e-11
2.4045037107935778e-11
1.94829582298734e-12
3.110676616065598e-11
5.888352003893647e-11
8.26628927845451e-11
1.0113581857982329e-10
1.4188140737068073e-11
1.084799821808148e-11
9.067605656331297e-12
1.8528955874941976e-11
2.1914151657878668e-11
2.271628462891631e-11
2.3203989630784597e-11
2.400665078217569e-11
2.5142868864568667e-11
2.650118239952403e-11
2.796447188213202e-11
3.941237337720253e-11
5.195603392461508e-11
6.085352707417799e-11
6.45604545154038e-11
6.630631753938752e-11
6.91357688009491e-11
7.386874778178263e-11
7.976308410296664e-11
8.765679907076487e-11
1.000624314462469e-10
1.1719750201218485e-10
1.2683434480121233e-10
9.638095707401308e-11
4.3534051499382535e-11
3.9672651319506645e-12
2.2320223218358252e-11
4.041600704665844e-11
5.3083796123932865e-11
6.163291625829397e-11
6.673123702240226e-11
1.28649375598143e-12
3.743425721046236e-12
1.8948529018877916e-11
2.4461477835146334e-11
2.5376436841531868e-11
2.5374374147637012e-11
2.5704051233867548e-11
2.6482758480599718e-11
2.7578445890237292e-11
2.8843769442478722e-11
3.016068120011536e-11
4.317533344218503e-11
5.4342096032590346e-11
5.707726282192471e-11
5.3762894800329645e-11
4.936871023576174e-11
4.64386732237037e-11
4.661223964359179e-11
5.168800134117216e-11
6.287886391396557e-11
7.800152040076355e-11
8.972894591975064e-11
8.839476557085812e-11
6.863322706048109e-11
3.649140432388327e-11
2.907577234404543e-12
2.6288752138589217e-11
4.9824708143035024e-11
6.78895342114953e-11
8.087323630805052e-11
8.913936314156003e-11
8.346754673053308e-12
1.2719041241291334e-11
1.3711308308048556e-11
2.07830996413407e-11
2.2847940075700303e-11
2.3313459766575475e-11
2.3828858816182455e-11
2.4714588236478594e-11
2.5908738417033568e-11
2.7286475086343876e-11
2.8734003831887184e-11
4.097689878924104e-11
5.365285485706815e-11
6.08661940963278e-11
6.20072172272679e-11
6.150763627668615e-11
6.304227678175453e-11
6.885054175746e-11
7.933645369321254e-11
9.2501479029421e-11
1.0668668088996133e-10
1.1952689050503748e-10
1.1856361894980612e-10
8.728373998991147e-11
4.176083926216533e-11
3.943910590518838e-12
2.359645687980565e-11
4.3549952471129674e-11
5.7921971043025986e-11
6.780660834372538e-11
2.154354529617566e-12
9.977673945386149e-12
1.8002527134040923e-11
2.465460713880692e-11
2.5897558020365437e-11
2.5799875991317402e-11
2.597549444803794e-11
2.6632967454665588e-11
2.7646059688106968e-11
2.885862749007169e-11
3.014391058974639e-11
3.141063589960168e-11
4.450132722472347e-11
5.2614407610947294e-11
5.118988251996046e-11
4.529078530689703e-11
3.884611353565662e-11
3.308070908058212e-11
2.8604382561637806e-11
2.627363189655263e-11
2.7298996289161615e-11
3.2524120239306694e-11
4.046602486047492e-11
4.563525952565702e-11
4.1056447000098114e-11
2.4045037107935778e-11
1.94829582298734e-12
3.110676616065598e-11
5.888352003893647e-11
8.26628927845451e-11
1.0113581857982329e-10
1.4188140737068073e-11
1.084799821808148e-11
9.067605656331297e-12
1.8528955874941976e-11
2.1914151657878668e-11
2.271628462891631e-11
2.3203989630784597e-11
2.400665078217569e-11
2.5142868864568667e-11
2.650118239952403e-11
2.796447188213202e-11
3.941237337720253e-11
5.195603392461508e-11
6.085352707417799e-11
6.45604545154038e-11
6.630631753938752e-11
6.91357688009491e-11
7.386874778178263e-11
7.976308410296664e-11
8.765679907076487e-11
1.000624314462469e-10
1.1719750201218485e-10
1.2683434480121233e-10
9.638095707401308e-11
4.3534051499382535e-11
3.9672651319506645e-12
2.2320223218358252e-11
4.041600704665844e-11
5.3083796123932865e-11
6.163291625829397e-11
6.673123702240226e-11
1.28649375598143e-12
3.743425721046236e-12
1.8948529018877916e-11
2.4461477835146334e-11
2.5376436841531868e-11
2.5374374147637012e-11
2.5704051233867548e-11
2.6482758480599718e-11
2.7578445890237292e-11
2.8843769442478722e-11
3.016068120011536e-11
4.317533344218503e-11
5.4342096032590346e-11
5.707726282192471e-11
5.3762894800329645e-11
4.936871023576174e-11
4.64386732237037e-11
4.661223964359179e-11
5.168800134117216e-11
6.287886391396557e-11
7.800152040076355e-11
8.972894591975064e-11
8.839476557085812e-11
6.863322706048109e-11
3.649140432388327e-11
2.907577234404543e-12
2.6288752138589217e-11
4.9824708143035024e-11
6.78895342114953e-11
8.087323630805052e-11
8.913936314156003e-11
8.346754673053308e-12
1.2719041241291334e-11
1.3711308308048556e-11
2.07830996413407e-11
2.2847940075700303e-11
2.3313459766575475e-11
2.3828858816182455e-11
2.4714588236478594e-11
2.5908738417033568e-11
2.7286475086343876e-11
2.8734003831887184e-11
4.097689878924104e-11
5.365285485706815e-11
6.08661940963278e-11
6.20072172272679e-11
6.150763627668615e-11
6.304227678175453e-11
6.885054175746e-11
7.933645369321254e-11
9.2501479029421e-11
1.0668668088996133e-10
1.1952689050503748e-10
1.1856361894980612e-10
8.728373998991147e-11
4.176083926216533e-11
3.943910590518838e-12
2.359645687980565e-11
4.3549952471129674e-11
5.7921971043025986e-11
6.780660834372538e-11
2.154354529617566e-12
9.977673945386149e-12
1.8002527134040923e-11
2.465460713880692e-11
2.5897558020365437e-11
2.5799875991317402e-11
2.597549444803794e-11
2.6632967454665588e-11
2.7646059688106968e-11
2.885862749007169e-11
3.014391058974639e-11
3.141063589960168e-11
4.450132722472347e-11
5.2614407610947294e-11
5.118988251996046e-11
4.529078530689703e-11
3.884611353565662e-11
3.308070908058212e-11
2.8604382561637806e-11
2.627363189655263e-11
2.7298996289161615e-11
3.2524120239306694e-11
4.046602486047492e-11
4.563525952565702e-11
4.1056447000098114e-11
2.4045037107935778e-11
1.94829582298734e-12
3.110676616065598e-11
5.888352003893647e-11
8.26628927845451e-11
1.0113581857982329e-10
1.4188140737068073e-11
1.084799821808148e-11
9.067605656331297e-12
1.8528955874941976e-11
2.1914151657878668e-11
2.271628462891631e-11
2.3203989630784597e-11
2.400665078217569e-11
2.5142868864568667e-11
2.650118239952403e-11
2.796447188213202e-11
3.941237337720253e-11
5.195603392461508e-11
6.085352707417799e-11
6.45604545154038e-11
6.630631753938752e-11
6.91357688009491e-11
7.386874778178263e-11
7.976308410296664e-11
8.765679907076487e-11
1.000624314462469e-10
1.1719750201218485e-10
1.2683434480121233e-10
9.638095707401308e-11
4.3534051499382535e-11
3.9672651319506645e-12
2.2320223218358252e-11
4.041600704665844e-11
5.3083796123932865e-11
6.163291625829397e-11
6.673123702240226e-11
1.28649375598143e-12
3.743425721046236e-12
1.8948529018877916e-11
2.4461477835146334e-11
2.5376436841531868e-11
2.5374374147637012e-11
2.5704051233867548e-11
2.6482758480599718e-11
2.7578445890237292e-11
2.8843769442478722e-11
3.016068120011536e-11
4.317533344218503e-11
5.4342096032590346e-11
5.707726282192471e-11
5.3762894800329645e-11
4.936871023576174e-11
4.64386732237037e-11
4.661223964359179e-11
5.168800134117216e-11
6.287886391396557e-11
7.800152040076355e-11
8.972894591975064e-11
8.839476557085812e-11
6.863322706048109e-11
3.649140432388327e-11
2.907577234404543e-12
2.6288752138589217e-11
4.9824708143035024e-11
6.78895342114953e-11
8.087323630805052e-11
8.913936314156003e-11
8.346754673053308e-12
1.2719041241291334e-11
1.3711308308048556e-11
2.07830996413407e-11
2.2847940075700303e-11
2.3313459766575475e-11
2.3828858816182455e-11
2.4714588236478594e-11
2.5908738417033568e-11
2.7286475086343876e-11
2.8734003831887184e-11
4.097689878924104e-11
5.365285485706815e-11
6.08661940963278e-11
6.20072172272679e-11
6.150763627668615e-11
6.304227678175453e-11
6.885054175746e-11
7.933645369321254e-11
9.2501479029421e-11
1.0668668088996133e-10
1.1952689050503748e-10
1.1856361894980612e-10
8.728373998991147e-11
4.176083926216533e-11
3.943910590518838e-12
2.359645687980565e-11
4.3549952471129674e-11
5.7921971043025986e-11
6.780660834372538e-11
2.154354529617566e-12
9.977673945386149e-12
1.8002527134040923e-11
2.465460713880692e-11
2.5897558020365437e-11
2.5799875991317402e-11
2.597549444803794e-11
2.6632967454665588e-11
2.7646059688106968e-11
2.885862749007169e-11
3.014391058974639e-11
3.141063589960168e-11
4.450132722472347e-11
5.2614407610947294e-11
5.118988251996046e-11
4.529078530689703e-11
3.884611353565662e-11
3.308070908058212e-11
2.8604382561637806e-11
2.627363189655263e-11
2.7298996289161615e-11
3.2524120239306694e-11
4.046602486047492e-11
4.563525952565702e-11
4.1056447000098114e-11
2.4045037107935778e-11
1.94829582298734e-12
3.110676616065598e-11
5.888352003893647e-11
8.26628927845451e-11
1.0113581857982329e-10
1.4188140737068073e-11
1.084799821808148e-11
9.067605656331297e-12
1.8528955874941976e-11
2.1914151657878668e-11
2.271628462891631e-11
2.3203989630784597e-11
2.400665078217569e-11
2.5142868864568667e-11
2.650118239952403e-11
2.796447188213202e-11
3.941237337720253e-11
5.195603392461508e-11
6.085352707417799e-11
6.45604545154038e-11
6.630631753938752e-11
6.91357688009491e-11
7.386874778178263e-11
7.976308410296664e-11
8.765679907076487e-11
1.000624314462469e-10
1.1719750201218485e-10
1.2683434480121233e-10
9.638095707401308e-11
4.3534051499382535e-11
3.9672651319506645e-12
2.2320223218358252e-11
4.041600704665844e-11
5.3083796123932865e-11
6.163291625829397e-11
6.673123702240226e-11
1.28649375598143e-12
3.743425721046236e-12
1.8948529018877916e-11
2.4461477835146334e-11
2.5376436841531868e-11
2.5374374147637012e-11
2.5704051233867548e-11
2.6482758480599718e-11
2.7578445890237292e-11
2.8843769442478722e-11
3.016068120011536e-11
4.317533344218503e-11
5.4342096032590346e-11
5.707726282192471e-11
5.3762894800329645e-11
4.936871023576174e-11
4.64386732237037e-11
4.661223964359179e-11
5.168800134117216e-11
6.287886391396557e-11
7.800152040076355e-11
8.972894591975064e-11
8.839476557085812e-11
6.863322706048109e-11
3.649140432388327e-11
2.907577234404543e-12
2.6288752138589217e-11
4.9824708143035024e-11
6.78895342114953e-11
8.087323630805052e-11
8.913936314156003e-11
8.346754673053308e-12
1.2719041241291334e-11
1.3711308308048556e-11
2.07830996413407e-11
2.2847940075700303e-11
2.3313459766575475e-11
2.3828858816182455e-11
2.4714588236478594e-11
2.5908738417033568e-11
2.7286475086343876e-11
2.8734003831887184e-11
4.097689878924104e-11
5.365285485706815e-11
6.08661940963278e-11
6.20072172272679e-11
6.150763627668615e-11
6.304227678175453e-11
6.885054175746e-11
7.933645369321254e-11
9.2501479029421e-11
1.0668668088996133e-10
1.1952689050503748e-10
1.1856361894980612e-10
8.728373998991147e-11
4.176083926216533e-11
3.943910590518838e-12
2.359645687980565e-11
4.3549952471129674e-11
5.7921971043025986e-11
6.780660834372538e-11
2.154354529617566e-12
9.977673945386149e-12
1.8002527134040923e-11
2.465460713880692e-11
2.5897558020365437e-11
2.5799875991317402e-11
2.597549444803794e-11
2.6632967454665588e-11
2.7646059688106968e-11
2.885862749007169e-11
3.014391058974639e-11
3.141063589960168e-11
4.450132722472347e-11
5.2614407610947294e-11
5.118988251996046e-11
4.529078530689703e-11
3.884611353565662e-11
3.308070908058212e-11
2.8604382561637806e-11
2.627363189655263e-11
2.7298996289161615e-11
3.2524120239306694e-11
4.046602486047492e-11
4.563525952565702e-11
4.1056447000098114e-11
2.4045037107935778e-11
1.94829582298734e-12
3.110676616065598e-11
5.888352003893647e-11
8.26628927845451e-11
1.0113581857982329e-10
1.4188140737068073e-11
1.084799821808148e-11
9.067605656331297e-12
1.8528955874941976e-11
2.1914151657878668e-11
2.271628462891631e-11
2.3203989630784597e-11
2.400665078217569e-11
2.5142868864568667e-11
2.650118239952403e-11
2.796447188213202e-11
3.941237337720253e-11
5.195603392461508e-11
6.085352707417799e-11
6.45604545154038e-11
6.630631753938752e-11
6.91357688009491e-11
7.386874778178263e-11
7.976308410296664e-11
8.765679907076487e-11
1.000624314462469e-10
1.1719750201218485e-10
1.2683434480121233e-10
9.638095707401308e-11
4.3534051499382535e-11
3.9672651319506645e-12
2.2320223218358252e-11
4.041600704665844e-11
5.3083796123932865e-11
6.163291625829397e-11
6.673123702240226e-11
1.28649375598143e-12
3.743425721046236e-12
1.8948529018877916e-11
2.4461477835146334e-11
2.5376436841531868e-11
2.5374374147637012e-11
2.5704051233867548e-11
2.6482758480599718e-11
2.7578445890237292e-11
2.8843769442478722e-11
3.016068120011536e-11
4.317533344218503e-11
5.4342096032590346e-11
5.707726282192471e-11
5.3762894800329645e-11
4.936871023576174e-11
4.64386732237037e-11
4.661223964359179e-11
5.168800134117216e-11
6.287886391396557e-11
7.800152040076355e-11
8.972894591975064e-11
8.839476557085812e-11
6.863322706048109e-11
3.649140432388327e-11
2.907577234404543e-12
2.6288752138589217e-11
4.9824708143035024e-11
6.78895342114953e-11
8.087323630805052e-11
8.913936314156003e-11
8.346754673053308e-12
1.2719041241291334e-11
1.3711308308048556e-11
2.07830996413407e-11
2.2847940075700303e-11
2.3313459766575475e-11
2.3828858816182455e-11
2.4714588236478594e-11
2.5908738417033568e-11
2.7286475086343876e-11
2.8734003831887184e-11
4.097689878924104e-11
5.365285485706815e-11
6.08661940963278e-11
6.20072172272679e-11
6.150763627668615e-11
6.304227678175453e-11
6.885054175746e-11
7.933645369321254e-11
9.2501479029421e-11
1.0668668088996133e-10
1.1952689050503748e-10
1.1856361894980612e-10
8.728373998991147e-11
4.176083926216533e-11
3.943910590518838e-12
2.359645687980565e-11
4.3549952471129674e-11
5.7921971043025986e-11
6.780660834372538e-11
2.154354529617566e-12
9.977673945386149e-12
1.8002527134040923e-11
2.465460713880692e-11
2.5897558020365437e-11
2.5799875991317402e-11
2.597549444803794e-11
2.6632967454665588e-11
2.7646059688106968e-11
2.885862749007169e-11
3.014391058974639e-11
3.141063589960168e-11
4.450132722472347e-11
5.2614407610947294e-11
5.118988251996046e-11
4.529078530689703e-11
3.884611353565662e-11
3.308070908058212e-11
2.8604382561637806e-11
2.627363189655263e-11
2.7298996289161615e-11
3.2524120239306694e-11
4.046602486047492e-11
4.563525952565702e-11
4.1056447000098114e-11
2.4045037107935778e-11
1.94829582298734e-12
3.110676616065598e-11
5.888352003893647e-11
8.26628927845451e-11
1.0113581857982329e-10
1.4188140737068073e-11
1.084799821808148e-11
9.067605656331297e-12
1.8528955874941976e-11
2.1914151657878668e-11
2.271628462891631e-11
2.3203989630784597e-11
2.400665078217569e-11
2.5142868864568667e-11
2.650118239952403e-11
2.796447188213202e-11
3.941237337720253e-11
5.195603392461508e-11
6.085352707417799e-11
6.45604545154038e-11
6.630631753938752e-11
6.91357688009491e-11
7.386874778178263e-11
7.976308410296664e-11
8.765679907076487e-11
1.000624314462469e-10
1.1719750201218485e-10
1.2683434480121233e-10
9.638095707401308e-11
4.3534051499382535e-11
3.9672651319506645e-12
2.2320223218358252e-11
4.041600704665844e-11
5.3083796123932865e-11
6.163291625829397e-11
6.673123702240226e-11
1.28649375598143e-12
3.743425721046236e-12
1.8948529018877916e-11
2.4461477835146334e-11
2.5376436841531868e-11
2.5374374147637012e-11
2.5704051233867548e-11
2.6482758480599718e-11
2.7578445890237292e-11
2.8843769442478722e-11
3.016068120011536e-11
4.317533344218503e-11
5.4342096032590346e-11
5.707726282192471e-11
5.3762894800329645e-11
4.936871023576174e-11
4.64386732237037e-11
4.661223964359179e-11
5.168800134117216e-11
6.287886391396557e-11
7.800152040076355e-11
8.972894591975064e-11
8.839476557085812e-11
6.863322706048109e-11
3.649140432388327e-11
2.907577234404543e-12
2.6288752138589217e-11
4.9824708143035024e-11
6.78895342114953e-11
8.087323630805052e-11
8.913936314156003e-11
8.346754673053308e-12
1.2719041241291334e-11
1.3711308308048556e-11
2.07830996413407e-11
2.2847940075700303e-11
2.3313459766575475e-11
2.3828858816182455e-11
2.4714588236478594e-11
2.5908738417033568e-11
2.7286475086343876e-11
2.8734003831887184e-11
4.097689878924104e-11
5.365285485706815e-11
6.08661940963278e-11
6.20072172272679e-11
6.150763627668615e-11
6.304227678175453e-11
6.885054175746e-11
7.933645369321254e-11
9.2501479029421e-11
1.0668668088996133e-10
1.1952689050503748e-10
1.1856361894980612e-10
8.728373998991147e-11
4.176083926216533e-11
3.943910590518838e-12
2.359645687980565e-11
4.3549952471129674e-11
5.7921971043025986e-11
6.780660834372538e-11
2.154354529617566e-12
9.977673945386149e-12
1.8002527134040923e-11
2.465460713880692e-11
2.5897558020365437e-11
2.5799875991317402e-11
2.597549444803794e-11
2.6632967454665588e-11
2.7646059688106968e-11
2.885862749007169e-11
3.014391058974639e-11
3.141063589960168e-11
4.450132722472347e-11
5.2614407610947294e-11
5.118988251996046e-11
4.529078530689703e-11
3.884611353565662e-11
3.308070908058212e-11
2.8604382561637806e-11
2.627363189655263e-11
2.7298996289161615e-11
3.2524120239306694e-11
4.046602486047492e-11
4.563525952565702e-11
4.1056447000098114e-11
2.4045037107935778e-11
1.94829582298734e-12
3.110676616065598e-11
5.888352003893647e-11
8.26628927845451e-11
1.0113581857982329e-10
1.4188140737068073e-11
1.084799821808148e-11
9.067605656331297e-12
1.8528955874941976e-11
2.1914151657878668e-11
2.271628462891631e-11
2.3203989630784597e-11
2.400665078217569e-11
2.5142868864568667e-11
2.650118239952403e-11
2.796447188213202e-11
3.941237337720253e-11
5.195603392461508e-11
6.085352707417799e-11
6.45604545154038e-11
6.630631753938752e-11
6.91357688009491e-11
7.386874778178263e-11
7.976308410296664e-11
8.765679907076487e-11
1.000624314462469e-10
1.1719750201218485e-10
1.2683434480121233e-10
9.638095707401308e-11
4.3534051499382535e-11
3.9672651319506645e-12
2.2320223218358252e-11
4.041600704665844e-11
5.3083796123932865e-11
6.163291625829397e-11
6.673123702240226e-11
1.28649375598143e-12
3.743425721046236e-12
1.8948529018877916e-11
2.4461477835146334e-11
2.5376436841531868e-11
2.5374374147637012e-11
2.5704051233867548e-11
2.6482758480599718e-11
2.7578445890237292e-11
2.8843769442478722e-11
3.016068120011536e-11
4.317533344218503e-11
5.4342096032590346e-11
5.707726282192471e-11
5.3762894800329645e-11
4.936871023576174e-11
4.64386732237037e-11
4.661223964359179e-11
5.168800134117216e-11
6.287886391396557e-11
7.800152040076355e-11
8.972894591975064e-11
8.839476557085812e-11
6.863322706048109e-11
3.649140432388327e-11
2.907577234404543e-12
2.6288752138589217e-11
4.9824708143035024e-11
6.78895342114953e-11
8.087323630805052e-11
8.913936314156003e-11
8.346754673053308e-12
1.2719041241291334e-11
1.3711308308048556e-11
2.07830996413407e-11
2.2847940075700303e-11
2.3313459766575475e-11
2.3828858816182455e-11
2.4714588236478594e-11
2.5908738417033568e-11
2.7286475086343876e-11
2.8734003831887184e-11
4.097689878924104e-11
5.365285485706815e-11
6.08661940963278e-11
6.20072172272679e-11
6.150763627668615e-11
6.304227678175453e-11
6.885054175746e-11
7.933645369321254e-11
9.2501479029421e-11
1.0668668088996133e-10
1.1952689050503748e-10
1.1856361894980612e-10
8.728373998991147e-11
4.176083926216533e-11
3.943910590518838e-12
2.359645687980565e-11
4.3549952471129674e-11
5.7921971043025986e-11
6.780660834372538e-11
2.154354529617566e-12
9.977673945386149e-12
1.8002527134040923e-11
2.465460713880692e-11
2.5897558020365437e-11
2.5799875991317402e-11
2.597549444803794e-11
2.6632967454665588e-11
2.7646059688106968e-11
2.885862749007169e-11
3.014391058974639e-11
3.141063589960168e-11
4.450132722472347e-11
5.2614407610947294e-11
5.118988251996046e-11
4.529078530689703e-11
3.884611353565662e-11
3.308070908058212e-11
2.8604382561637806e-11
2.627363189655263e-11
2.7298996289161615e-11
3.2524120239306694e-11
4.046602486047492e-11
4.563525952565702e-11
4.1056447000098114e-11
2.4045037107935778e-11
1.94829582298734e-12
3.110676616065598e-11
5.888352003893647e-11
8.26628927845451e-11
1.0113581857982329e-10
1.4188140737068073e-11
1.084799821808148e-11
9.067605656331297e-12
1.8528955874941976e-11
2.1914151657878668e-11
2.271628462891631e-11
2.3203989630784597e-11
2.400665078217569e-11
2.5142868864568667e-11
2.650118239952403e-11
2.796447188213202e-11
3.941237337720253e-11
5.195603392461508e-11
6.085352707417799e-11
6.45604545154038e-11
6.630631753938752e-11
6.91357688009491e-11
7.386874778178263e-11
7.976308410296664e-11
8.765679907076487e-11
1.000624314462469e-10
1.1719750201218485e-10
1.2683434480121233e-10
9.638095707401308e-11
4.3534051499382535e-11
3.9672651319506645e-12
2.2320223218358252e-11
4.041600704665844e-11
5.3083796123932865e-11
6.163291625829397e-11
6.673123702240226e-11
1.28649375598143e-12
3.743425721046236e-12
1.8948529018877916e-11
2.4461477835146334e-11
2.5376436841531868e-11
2.5374374147637012e-11
2.5704051233867548e-11
2.6482758480599718e-11
2.7578445890237292e-11
2.8843769442478722e-11
3.016068120011536e-11
4.317533344218503e-11
5.4342096032590346e-11
5.707726282192471e-11
5.3762894800329645e-11
4.936871023576174e-11
4.64386732237037e-11
4.661223964359179e-11
5.168800134117216e-11
6.287886391396557e-11
7.800152040076355e-11
8.972894591975064e-11
8.839476557085812e-11
6.863322706048109e-11
3.649140432388327e-11
2.907577234404543e-12
2.6288752138589217e-11
4.9824708143035024e-11
6.78895342114953e-11
8.087323630805052e-11
8.913936314156003e-11
8.346754673053308e-12
1.2719041241291334e-11
1.3711308308048556e-11
2.07830996413407e-11
2.2847940075700303e-11
2.3313459766575475e-11
2.3828858816182455e-11
2.4714588236478594e-11
2.5908738417033568e-11
2.7286475086343876e-11
2.8734003831887184e-11
4.097689878924104e-11
5.365285485706815e-11
6.08661940963278e-11
6.20072172272679e-11
6.150763627668615e-11
6.304227678175453e-11
6.885054175746e-11
7.933645369321254e-11
9.2501479029421e-11
1.0668668088996133e-10
1.1952689050503748e-10
1.1856361894980612e-10
8.728373998991147e-11
4.176083926216533e-11
3.943910590518838e-12
2.359645687980565e-11
4.3549952471129674e-11
5.7921971043025986e-11
6.780660834372538e-11
2.154354529617566e-12
9.977673945386149e-12
1.8002527134040923e-11
2.465460713880692e-11
2.5897558020365437e-11
2.5799875991317402e-11
2.597549444803794e-11
2.6632967454665588e-11
2.7646059688106968e-11
2.885862749007169e-11
3.014391058974639e-11
3.141063589960168e-11
4.450132722472347e-11
5.2614407610947294e-11
5.118988251996046e-11
4.529078530689703e-11
3.884611353565662e-11
3.308070908058212e-11
2.8604382561637806e-11
2.627363189655263e-11
2.7298996289161615e-11
3.2524120239306694e-11
4.046602486047492e-11
4.563525952565702e-11
4.1056447000098114e-11
2.4045037107935778e-11
1.94829582298734e-12
3.110676616065598e-11
5.888352003893647e-11
8.26628927845451e-11
1.0113581857982329e-10
1.4188140737068073e-11
1.084799821808148e-11
9.067605656331297e-12
1.8528955874941976e-11
2.1914151657878668e-11
2.271628462891631e-11
2.3203989630784597e-11
2.400665078217569e-11
2.5142868864568667e-11
2.650118239952403e-11
2.796447188213202e-11
3.941237337720253e-11
5.195603392461508e-11
6.085352707417799e-11
6.45604545154038e-11
6.630631753938752e-11
6.91357688009491e-11
7.386874778178263e-11
7.976308410296664e-11
8.765679907076487e-11
1.000624314462469e-10
1.1719750201218485e-10
1.2683434480121233e-10
9.638095707401308e-11
4.3534051499382535e-11
3.9672651319506645e-12
2.2320223218358252e-11
4.041600704665844e-11
5.3083796123932865e-11
6.163291625829397e-11
6.673123702240226e-11
1.28649375598143e-12
3.743425721046236e-12
1.8948529018877916e-11
2.4461477835146334e-11
2.5376436841531868e-11
2.5374374147637012e-11
2.5704051233867548e-11
2.6482758480599718e-11
2.7578445890237292e-11
2.8843769442478722e-11
3.016068120011536e-11
4.317533344218503e-11
5.4342096032590346e-11
5.707726282192471e-11
5.3762894800329645e-11
4.936871023576174e-11
4.64386732237037e-11
4.661223964359179e-11
5.168800134117216e-11
6.287886391396557e-11
7.800152040076355e-11
8.972894591975064e-11
8.839476557085812e-11
6.863322706048109e-11
3.649140432388327e-11
2.907577234404543e-12
2.6288752138589217e-11
4.9824708143035024e-11
6.78895342114953e-11
8.087323630805052e-11
8.913936314156003e-11
8.346754673053308e-12
1.2719041241291334e-11
1.3711308308048556e-11
2.07830996413407e-11
2.2847940075700303e-11
2.3313459766575475e-11
2.3828858816182455e-11
2.4714588236478594e-11
2.5908738417033568e-11
2.7286475086343876e-11
2.8734003831887184e-11
4.097689878924104e-11
5.365285485706815e-11
6.08661940963278e-11
6.20072172272679e-11
6.150763627668615e-11
6.304227678175453e-11
6.885054175746e-11
7.933645369321254e-11
9.2501479029421e-11
1.0668668088996133e-10
1.1952689050503748e-10
1.1856361894980612e-10
8.728373998991147e-11
4.176083926216533e-11
3.943910590518838e-12
2.359645687980565e-11
4.3549952471129674e-11
5.7921971043025986e-11
6.780660834372538e-11
2.154354529617566e-12
9.977673945386149e-12
1.8002527134040923e-11
2.465460713880692e-11
2.5897558020365437e-11
2.5799875991317402e-11
2.597549444803794e-11
2.6632967454665588e-11
2.7646059688106968e-11
2.885862749007169e-11
3.014391058974639e-11
3.141063589960168e-11
4.450132722472347e-11
5.2614407610947294e-11
5.118988251996046e-11
4.529078530689703e-11
3.884611353565662e-11
3.308070908058212e-11
2.8604382561637806e-11
2.627363189655263e-11
2.7298996289161615e-11
3.2524120239306694e-11
4.046602486047492e-11
4.563525952565702e-11
4.1056447000098114e-11
2.4045037107935778e-11
1.94829582298734e-12
3.110676616065598e-11
5.888352003893647e-11
8.26628927845451e-11
1.0113581857982329e-10
1.4188140737068073e-11
1.084799821808148e-11
9.067605656331297e-12
1.8528955874941976e-11
2.1914151657878668e-11
2.271628462891631e-11
2.3203989630784597e-11
2.400665078217569e-11
2.5142868864568667e-11
2.650118239952403e-11
2.796447188213202e-11
3.941237337720253e-11
5.195603392461508e-11
6.085352707417799e-11
6.45604545154038e-11
6.630631753938752e-11
6.91357688009491e-11
7.386874778178263e-11
7.976308410296664e-11
8.765679907076487e-11
1.000624314462469e-10
1.1719750201218485e-10
1.2683434480121233e-10
9.638095707401308e-11
4.3534051499382535e-11
3.9672651319506645e-12
2.2320223218358252e-11
4.041600704665844e-11
5.3083796123932865e-11
6.163291625829397e-11
6.673123702240226e-11
1.28649375598143e-12
3.743425721046236e-12
1.8948529018877916e-11
2.4461477835146334e-11
2.5376436841531868e-11
2.5374374147637012e-11
2.5704051233867548e-11
2.6482758480599718e-11
2.7578445890237292e-11
2.8843769442478722e-11
3.016068120011536e-11
4.317533344218503e-11
5.4342096032590346e-11
5.707726282192471e-11
5.3762894800329645e-11
4.936871023576174e-11
4.64386732237037e-11
4.661223964359179e-11
5.168800134117216e-11
6.287886391396557e-11
7.800152040076355e-11
8.972894591975064e-11
8.839476557085812e-11
6.863322706048109e-11
3.649140432388327e-11
2.907577234404543e-12
2.6288752138589217e-11
4.9824708143035024e-11
6.78895342114953e-11
8.087323630805052e-11
8.913936314156003e-11
8.346754673053308e-12
1.2719041241291334e-11
1.3711308308048556e-11
2.07830996413407e-11
2.2847940075700303e-11
2.3313459766575475e-11
2.3828858816182455e-11
2.4714588236478594e-11
2.5908738417033568e-11
2.7286475086343876e-11
2.8734003831887184e-11
4.097689878924104e-11
5.365285485706815e-11
6.08661940963278e-11
6.20072172272679e-11
6.150763627668615e-11
6.304227678175453e-11
6.885054175746e-11
7.933645369321254e-11
9.2501479029421e-11
1.0668668088996133e-10
1.1952689050503748e-10
1.1856361894980612e-10
8.728373998991147e-11
4.176083926216533e-11
3.943910590518838e-12
2.359645687980565e-11
4.3549952471129674e-11
5.7921971043025986e-11
6.780660834372538e-11
2.154354529617566e-12
9.977673945386149e-12
1.8002527134040923e-11
2.465460713880692e-11
2.5897558020365437e-11
2.5799875991317402e-11
2.597549444803794e-11
2.6632967454665588e-11
2.7646059688106968e-11
2.885862749007169e-11
3.014391058974639e-11
3.141063589960168e-11
4.450132722472347e-11
5.2614407610947294e-11
5.118988251996046e-11
4.529078530689703e-11
3.884611353565662e-11
3.308070908058212e-11
2.8604382561637806e-11
2.627363189655263e-11
2.7298996289161615e-11
3.2524120239306694e-11
4.046602486047492e-11
4.563525952565702e-11
4.1056447000098114e-11
2.4045037107935778e-11
1.94829582298734e-12
3.110676616065598e-11
5.888352003893647e-11
8.26628927845451e-11
1.0113581857982329e-10
1.4188140737068073e-11
1.084799821808148e-11
9.067605656331297e-12
1.8528955874941976e-11
2.1914151657878668e-11
2.271628462891631e-11
2.3203989630784597e-11
2.400665078217569e-11
2.5142868864568667e-11
2.650118239952403e-11
2.796447188213202e-11
3.941237337720253e-11
5.195603392461508e-11
6.085352707417799e-11
6.45604545154038e-11
6.630631753938752e-11
6.91357688009491e-11
7.386874778178263e-11
7.976308410296664e-11
8.765679907076487e-11
1.000624314462469e-10
1.1719750201218485e-10
1.2683434480121233e-10
9.638095707401308e-11
4.3534051499382535e-11
3.9672651319506645e-12
2.2320223218358252e-11
4.041600704665844e-11
5.3083796123932865e-11
6.163291625829397e-11
6.673123702240226e-11
1.28649375598143e-12
3.743425721046236e-12
1.8948529018877916e-11
2.4461477835146334e-11
2.5376436841531868e-11
2.5374374147637012e-11
2.5704051233867548e-11
2.6482758480599718e-11
2.7578445890237292e-11
2.8843769442478722e-11
3.016068120011536e-11
4.317533344218503e-11
5.4342096032590346e-11
5.707726282192471e-11
5.3762894800329645e-11
4.936871023576174e-11
4.64386732237037e-11
4.661223964359179e-11
5.168800134117216e-11
6.287886391396557e-11
7.800152040076355e-11
8.972894591975064e-11
8.839476557085812e-11
6.863322706048109e-11
3.649140432388327e-11
2.907577234404543e-12
2.6288752138589217e-11
4.9824708143035024e-11
6.78895342114953e-11
8.087323630805052e-11
8.913936314156003e-11
8.346754673053308e-12
1.2719041241291334e-11
1.3711308308048556e-11
2.07830996413407e-11
2.2847940075700303e-11
2.3313459766575475e-11
2.3828858816182455e-11
2.4714588236478594e-11
2.5908738417033568e-11
2.7286475086343876e-11
2.8734003831887184e-11
4.097689878924104e-11
5.365285485706815e-11
6.08661940963278e-11
6.20072172272679e-11
6.150763627668615e-11
6.304227678175453e-11
6.885054175746e-11
7.933645369321254e-11
9.2501479029421e-11
1.0668668088996133e-10
1.1952689050503748e-10
1.1856361894980612e-10
8.728373998991147e-11
4.176083926216533e-11
3.943910590518838e-12
2.359645687980565e-11
4.3549952471129674e-11
5.7921971043025986e-11
6.780660834372538e-11
2.154354529617566e-12
9.977673945386149e-12
1.8002527134040923e-11
2.465460713880692e-11
2.5897558020365437e-11
2.5799875991317402e-11
2.597549444803794e-11
2.6632967454665588e-11
2.7646059688106968e-11
2.885862749007169e-11
3.014391058974639e-11
3.141063589960168e-11
4.450132722472347e-11
5.2614407610947294e-11
5.118988251996046e-11
4.529078530689703e-11
3.884611353565662e-11
3.308070908058212e-11
2.8604382561637806e-11
2.627363189655263e-11
2.7298996289161615e-11
3.2524120239306694e-11
4.046602486047492e-11
4.563525952565702e-11
4.1056447000098114e-11
2.4045037107935778e-11
1.94829582298734e-12
3.110676616065598e-11
5.888352003893647e-11
8.26628927845451e-11
1.0113581857982329e-10
1.4188140737068073e-11
1.084799821808148e-11
9.067605656331297e-12
1.8528955874941976e-11
2.1914151657878668e-11
2.271628462891631e-11
2.3203989630784597e-11
2.400665078217569e-11
2.5142868864568667e-11
2.650118239952403e-11
2.796447188213202e-11
3.941237337720253e-11
5.195603392461508e-11
6.085352707417799e-11
6.45604545154038e-11
6.630631753938752e-11
6.91357688009491e-11
7.386874778178263e-11
7.976308410296664e-11
8.765679907076487e-11
1.000624314462469e-10
1.1719750201218485e-10
1.2683434480121233e-10
9.638095707401308e-11
4.3534051499382535e-11
3.9672651319506645e-12
2.2320223218358252e-11
4.041600704665844e-11
5.3083796123932865e-11
6.163291625829397e-11
6.673123702240226e-11
1.28649375598143e-12
3.743425721046236e-12
1.8948529018877916e-11
2.4461477835146334e-11
2.5376436841531868e-11
2.5374374147637012e-11
2.5704051233867548e-11
2.6482758480599718e-11
2.7578445890237292e-11
2.8843769442478722e-11
3.016068120011536e-11
4.317533344218503e-11
5.4342096032590346e-11
5.707726282192471e-11
5.3762894800329645e-11
4.936871023576174e-11
4.64386732237037e-11
4.661223964359179e-11
5.168800134117216e-11
6.287886391396557e-11
7.800152040076355e-11
8.972894591975064e-11
8.839476557085812e-11
6.863322706048109e-11
3.649140432388327e-11
2.907577234404543e-12
2.6288752138589217e-11
4.9824708143035024e-11
6.78895342114953e-11
8.087323630805052e-11
8.913936314156003e-11
8.346754673053308e-12
1.2719041241291334e-11
1.3711308308048556e-11
2.07830996413407e-11
2.2847940075700303e-11
2.3313459766575475e-11
2.3828858816182455e-11
2.4714588236478594e-11
2.5908738417033568e-11
2.7286475086343876e-11
2.8734003831887184e-11
4.097689878924104e-11
5.365285485706815e-11
6.08661940963278e-11
6.20072172272679e-11
6.150763627668615e-11
6.304227678175453e-11
6.885054175746e-11
7.933645369321254e-11
9.2501479029421e-11
1.0668668088996133e-10
1.1952689050503748e-10
1.1856361894980612e-10
8.728373998991147e-11
4.176083926216533e-11
3.943910590518838e-12
2.359645687980565e-11
4.3549952471129674e-11
5.7921971043025986e-11
6.780660834372538e-11
2.154354529617566e-12
9.977673945386149e-12
1.8002527134040923e-11
2.465460713880692e-11
2.5897558020365437e-11
2.5799875991317402e-11
2.597549444803794e-11
2.6632967454665588e-11
2.7646059688106968e-11
2.885862749007169e-11
3.014391058974639e-11
3.141063589960168e-11
4.450132722472347e-11
5.2614407610947294e-11
5.118988251996046e-11
4.529078530689703e-11
3.884611353565662e-11
3.308070908058212e-11
2.8604382561637806e-11
2.627363189655263e-11
2.7298996289161615e-11
3.2524120239306694e-11
4.046602486047492e-11
4.563525952565702e-11
4.1056447000098114e-11
2.4045037107935778e-11
1.94829582298734e-12
3.110676616065598e-11
5.888352003893647e-11
8.26628927845451e-11
1.0113581857982329e-10
1.4188140737068073e-11
1.084799821808148e-11
9.067605656331297e-12
1.8528955874941976e-11
2.1914151657878668e-11
2.271628462891631e-11
2.3203989630784597e-11
2.400665078217569e-11
2.5142868864568667e-11
2.650118239952403e-11
2.796447188213202e-11
3.941237337720253e-11
5.195603392461508e-11
6.085352707417799e-11
6.45604545154038e-11
6.630631753938752e-11
6.91357688009491e-11
7.386874778178263e-11
7.976308410296664e-11
8.765679907076487e-11
1.000624314462469e-10
1.1719750201218485e-10
1.2683434480121233e-10
9.638095707401308e-11
4.3534051499382535e-11
3.9672651319506645e-12
2.2320223218358252e-11
4.041600704665844e-11
5.3083796123932865e-11
6.163291625829397e-11
6.673123702240226e-11
1.28649375598143e-12
3.743425721046236e-12
1.8948529018877916e-11
2.4461477835146334e-11
2.5376436841531868e-11
2.5374374147637012e-11
2.5704051233867548e-11
2.6482758480599718e-11
2.7578445890237292e-11
2.8843769442478722e-11
3.016068120011536e-11
4.317533344218503e-11
5.4342096032590346e-11
5.707726282192471e-11
5.3762894800329645e-11
4.936871023576174e-11
4.64386732237037e-11
4.661223964359179e-11
5.168800134117216e-11
6.287886391396557e-11
7.800152040076355e-11
8.972894591975064e-11
8.839476557085812e-11
6.863322706048109e-11
3.649140432388327e-11
2.907577234404543e-12
2.6288752138589217e-11
4.9824708143035024e-11
6.78895342114953e-11
8.087323630805052e-11
8.913936314156003e-11
8.346754673053308e-12
1.2719041241291334e-11
1.3711308308048556e-11
2.07830996413407e-11
2.2847940075700303e-11
2.3313459766575475e-11
2.3828858816182455e-11
2.4714588236478594e-11
2.5908738417033568e-11
2.7286475086343876e-11
2.8734003831887184e-11
4.097689878924104e-11
5.365285485706815e-11
6.08661940963278e-11
6.20072172272679e-11
6.150763627668615e-11
6.304227678175453e-11
6.885054175746e-11
7.933645369321254e-11
9.2501479029421e-11
1.0668668088996133e-10
1.1952689050503748e-10
1.1856361894980612e-10
8.728373998991147e-11
4.176083926216533e-11
3.943910590518838e-12
2.359645687980565e-11
4.3549952471129674e-11
5.7921971043025986e-11
6.780660834372538e-11
2.154354529617566e-12
9.977673945386149e-12
1.8002527134040923e-11
2.465460713880692e-11
2.5897558020365437e-11
2.5799875991317402e-11
2.597549444803794e-11
2.6632967454665588e-11
2.7646059688106968e-11
2.885862749007169e-11
3.014391058974639e-11
3.141063589960168e-11
4.450132722472347e-11
5.2614407610947294e-11
5.118988251996046e-11
4.529078530689703e-11
3.884611353565662e-11
3.308070908058212e-11
2.8604382561637806e-11
2.627363189655263e-11
2.7298996289161615e-11
3.2524120239306694e-11
4.046602486047492e-11
4.563525952565702e-11
4.1056447000098114e-11
2.4045037107935778e-11
1.94829582298734e-12
3.110676616065598e-11
5.888352003893647e-11
8.26628927845451e-11
1.0113581857982329e-10
1.4188140737068073e-11
1.084799821808148e-11
9.067605656331297e-12
1.8528955874941976e-11
2.1914151657878668e-11
2.271628462891631e-11
2.3203989630784597e-11
2.400665078217569e-11
2.5142868864568667e-11
2.650118239952403e-11
2.796447188213202e-11
3.941237337720253e-11
5.195603392461508e-11
6.085352707417799e-11
6.45604545154038e-11
6.630631753938752e-11
6.91357688009491e-11
7.386874778178263e-11
7.976308410296664e-11
8.765679907076487e-11
1.000624314462469e-10
1.1719750201218485e-10
1.2683434480121233e-10
9.638095707401308e-11
4.3534051499382535e-11
3.9672651319506645e-12
2.2320223218358252e-11
4.041600704665844e-11
5.3083796123932865e-11
6.163291625829397e-11
6.673123702240226e-11
1.28649375598143e-12
3.743425721046236e-12
1.8948529018877916e-11
2.4461477835146334e-11
2.5376436841531868e-11
2.5374374147637012e-11
2.5704051233867548e-11
2.6482758480599718e-11
2.7578445890237292e-11
2.8843769442478722e-11
3.016068120011536e-11
4.317533344218503e-11
5.4342096032590346e-11
5.707726282192471e-11
5.3762894800329645e-11
4.936871023576174e-11
4.64386732237037e-11
4.661223964359179e-11
5.168800134117216e-11
6.287886391396557e-11
7.800152040076355e-11
8.972894591975064e-11
8.839476557085812e-11
6.863322706048109e-11
3.649140432388327e-11
2.907577234404543e-12
2.6288752138589217e-11
4.9824708143035024e-11
6.78895342114953e-11
8.087323630805052e-11
8.913936314156003e-11
8.346754673053308e-12
1.2719041241291334e-11
1.3711308308048556e-11
2.07830996413407e-11
2.2847940075700303e-11
2.3313459766575475e-11
2.3828858816182455e-11
2.4714588236478594e-11
2.5908738417033568e-11
2.7286475086343876e-11
2.8734003831887184e-11
4.097689878924104e-11
5.365285485706815e-11
6.08661940963278e-11
6.20072172272679e-11
6.150763627668615e-11
6.304227678175453e-11
6.885054175746e-11
7.933645369321254e-11
9.2501479029421e-11
1.0668668088996133e-10
1.1952689050503748e-10
1.1856361894980612e-10
8.728373998991147e-11
4.176083926216533e-11
3.943910590518838e-12
2.359645687980565e-11
4.3549952471129674e-11
5.7921971043025986e-11
6.780660834372538e-11
2.154354529617566e-12
9.977673945386149e-12
1.8002527134040923e-11
2.465460713880692e-11
2.5897558020365437e-11
2.5799875991317402e-11
2.597549444803794e-11
2.6632967454665588e-11
2.7646059688106968e-11
2.885862749007169e-11
3.014391058974639e-11
3.141063589960168e-11
4.450132722472347e-11
5.2614407610947294e-11
5.118988251996046e-11
4.529078530689703e-11
3.884611353565662e-11
3.308070908058212e-11
2.8604382561637806e-11
2.627363189655263e-11
2.7298996289161615e-11
3.2524120239306694e-11
4.046602486047492e-11
4.563525952565702e-11
4.1056447000098114e-11
2.4045037107935778e-11
1.94829582298734e-12
3.110676616065598e-11
5.888352003893647e-11
8.26628927845451e-11
1.0113581857982329e-10
1.4188140737068073e-11
1.084799821808148e-11
9.067605656331297e-12
1.8528955874941976e-11
2.1914151657878668e-11
2.271628462891631e-11
2.3203989630784597e-11
2.400665078217569e-11
2.5142868864568667e-11
2.650118239952403e-11
2.796447188213202e-11
3.941237337720253e-11
5.195603392461508e-11
6.085352707417799e-11
6.45604545154038e-11
6.630631753938752e-11
6.91357688009491e-11
7.386874778178263e-11
7.976308410296664e-11
8.765679907076487e-11
1.000624314462469e-10
1.1719750201218485e-10
1.2683434480121233e-10
9.638095707401308e-11
4.3534051499382535e-11
3.9672651319506645e-12
2.2320223218358252e-11
4.041600704665844e-11
5.3083796123932865e-11
6.163291625829397e-11
6.673123702240226e-11
1.28649375598143e-12
3.743425721046236e-12
1.8948529018877916e-11
2.4461477835146334e-11
2.5376436841531868e-11
2.5374374147637012e-11
2.5704051233867548e-11
2.6482758480599718e-11
2.7578445890237292e-11
2.8843769442478722e-11
3.016068120011536e-11
4.317533344218503e-11
5.4342096032590346e-11
5.707726282192471e-11
5.3762894800329645e-11
4.936871023576174e-11
4.64386732237037e-11
4.661223964359179e-11
5.168800134117216e-11
6.287886391396557e-11
7.800152040076355e-11
8.972894591975064e-11
8.839476557085812e-11
6.863322706048109e-11
3.649140432388327e-11
2.907577234404543e-12
2.6288752138589217e-11
4.9824708143035024e-11
6.78895342114953e-11
8.087323630805052e-11
8.913936314156003e-11
8.346754673053308e-12
1.2719041241291334e-11
1.3711308308048556e-11
2.07830996413407e-11
2.2847940075700303e-11
2.3313459766575475e-11
2.3828858816182455e-11
2.4714588236478594e-11
2.5908738417033568e-11
2.7286475086343876e-11
2.8734003831887184e-11
4.097689878924104e-11
5.365285485706815e-11
6.08661940963278e-11
6.20072172272679e-11
6.150763627668615e-11
6.304227678175453e-11
6.885054175746e-11
7.933645369321254e-11
9.2501479029421e-11
1.0668668088996133e-10
1.1952689050503748e-10
1.1856361894980612e-10
8.728373998991147e-11
4.176083926216533e-11
3.943910590518838e-12
2.359645687980565e-11
4.3549952471129674e-11
5.7921971043025986e-11
6.780660834372538e-11
2.154354529617566e-12
9.977673945386149e-12
1.8002527134040923e-11
2.465460713880692e-11
2.5897558020365437e-11
2.5799875991317402e-11
2.597549444803794e-11
2.6632967454665588e-11
2.7646059688106968e-11
2.885862749007169e-11
3.014391058974639e-11
3.141063589960168e-11
4.450132722472347e-11
5.2614407610947294e-11
5.118988251996046e-11
4.529078530689703e-11
3.884611353565662e-11
3.308070908058212e-11
2.8604382561637806e-11
2.627363189655263e-11
2.7298996289161615e-11
3.2524120239306694e-11
4.046602486047492e-11
4.563525952565702e-11
4.1056447000098114e-11
2.4045037107935778e-11
1.94829582298734e-12
3.110676616065598e-11
5.888352003893647e-11
8.26628927845451e-11
1.0113581857982329e-10
1.4188140737068073e-11
1.084799821808148e-11
9.067605656331297e-12
1.8528955874941976e-11
2.1914151657878668e-11
2.271628462891631e-11
2.3203989630784597e-11
2.400665078217569e-11
2.5142868864568667e-11
2.650118239952403e-11
2.796447188213202e-11
3.941237337720253e-11
5.195603392461508e-11
6.085352707417799e-11
6.45604545154038e-11
6.630631753938752e-11
6.91357688009491e-11
7.386874778178263e-11
7.976308410296664e-11
8.765679907076487e-11
1.000624314462469e-10
1.1719750201218485e-10
1.2683434480121233e-10
9.638095707401308e-11
4.3534051499382535e-11
3.9672651319506645e-12
2.2320223218358252e-11
4.041600704665844e-11
5.3083796123932865e-11
6.163291625829397e-11
6.673123702240226e-11
1.28649375598143e-12
3.743425721046236e-12
1.8948529018877916e-11
2.4461477835146334e-11
2.5376436841531868e-11
2.5374374147637012e-11
2.5704051233867548e-11
2.6482758480599718e-11
2.7578445890237292e-11
2.8843769442478722e-11
3.016068120011536e-11
4.317533344218503e-11
5.4342096032590346e-11
5.707726282192471e-11
5.3762894800329645e-11
4.936871023576174e-11
4.64386732237037e-11
4.661223964359179e-11
5.168800134117216e-11
6.287886391396557e-11
7.800152040076355e-11
8.972894591975064e-11
8.839476557085812e-11
6.863322706048109e-11
3.649140432388327e-11
2.907577234404543e-12
2.6288752138589217e-11
4.9824708143035024e-11
6.78895342114953e-11
8.087323630805052e-11
8.913936314156003e-11
8.346754673053308e-12
1.2719041241291334e-11
1.3711308308048556e-11
2.07830996413407e-11
2.2847940075700303e-11
2.3313459766575475e-11
2.3828858816182455e-11
2.4714588236478594e-11
2.5908738417033568e-11
2.7286475086343876e-11
2.8734003831887184e-11
4.097689878924104e-11
5.365285485706815e-11
6.08661940963278e-11
6.20072172272679e-11
6.150763627668615e-11
6.304227678175453e-11
6.885054175746e-11
7.933645369321254e-11
9.2501479029421e-11
1.0668668088996133e-10
1.1952689050503748e-10
1.1856361894980612e-10
8.728373998991147e-11
4.176083926216533e-11
3.943910590518838e-12
2.359645687980565e-11
4.3549952471129674e-11
5.7921971043025986e-11
6.780660834372538e-11
2.154354529617566e-12
9.977673945386149e-12
1.8002527134040923e-11
2.465460713880692e-11
2.5897558020365437e-11
2.5799875991317402e-11
2.597549444803794e-11
2.6632967454665588e-11
2.7646059688106968e-11
2.885862749007169e-11
3.014391058974639e-11
3.141063589960168e-11
4.450132722472347e-11
5.2614407610947294e-11
5.118988251996046e-11
4.529078530689703e-11
3.884611353565662e-11
3.308070908058212e-11
2.8604382561637806e-11
2.627363189655263e-11
2.7298996289161615e-11
3.2524120239306694e-11
4.046602486047492e-11
4.563525952565702e-11
4.1056447000098114e-11
2.4045037107935778e-11
1.94829582298734e-12
3.110676616065598e-11
5.888352003893647e-11
8.26628927845451e-11
1.0113581857982329e-10
1.4188140737068073e-11
1.084799821808148e-11
9.067605656331297e-12
1.8528955874941976e-11
2.1914151657878668e-11
2.271628462891631e-11
2.3203989630784597e-11
2.400665078217569e-11
2.5142868864568667e-11
2.650118239952403e-11
2.796447188213202e-11
3.941237337720253e-11
5.195603392461508e-11
6.085352707417799e-11
6.45604545154038e-11
6.630631753938752e-11
6.91357688009491e-11
7.386874778178263e-11
7.976308410296664e-11
8.765679907076487e-11
1.000624314462469e-10
1.1719750201218485e-10
1.2683434480121233e-10
9.638095707401308e-11
4.3534051499382535e-11
3.9672651319506645e-12
2.2320223218358252e-11
4.041600704665844e-11
5.3083796123932865e-11
6.163291625829397e-11
6.673123702240226e-11
1.28649375598143e-12
3.743425721046236e-12
1.8948529018877916e-11
2.4461477835146334e-11
2.5376436841531868e-11
2.5374374147637012e-11
2.5704051233867548e-11
2.6482758480599718e-11
2.7578445890237292e-11
2.8843769442478722e-11
3.016068120011536e-11
4.317533344218503e-11
5.4342096032590346e-11
5.707726282192471e-11
5.3762894800329645e-11
4.936871023576174e-11
4.64386732237037e-11
4.661223964359179e-11
5.168800134117216e-11
6.287886391396557e-11
7.800152040076355e-11
8.972894591975064e-11
8.839476557085812e-11
6.863322706048109e-11
3.649140432388327e-11
2.907577234404543e-12
2.6288752138589217e-11
4.9824708143035024e-11
6.78895342114953e-11
8.087323630805052e-11
8.913936314156003e-11
8.346754673053308e-12
1.2719041241291334e-11
1.3711308308048556e-11
2.07830996413407e-11
2.2847940075700303e-11
2.3313459766575475e-11
2.3828858816182455e-11
2.4714588236478594e-11
2.5908738417033568e-11
2.7286475086343876e-11
2.8734003831887184e-11
4.097689878924104e-11
5.365285485706815e-11
6.08661940963278e-11
6.20072172272679e-11
6.150763627668615e-11
6.304227678175453e-11
6.885054175746e-11
7.933645369321254e-11
9.2501479029421e-11
1.0668668088996133e-10
1.1952689050503748e-10
1.1856361894980612e-10
8.728373998991147e-11
4.176083926216533e-11
3.943910590518838e-12
2.359645687980565e-11
4.3549952471129674e-11
5.7921971043025986e-11
6.780660834372538e-11
2.154354529617566e-12
9.977673945386149e-12
1.8002527134040923e-11
2.465460713880692e-11
2.5897558020365437e-11
2.5799875991317402e-11
2.597549444803794e-11
2.6632967454665588e-11
2.7646059688106968e-11
2.885862749007169e-11
3.014391058974639e-11
3.141063589960168e-11
4.450132722472347e-11
5.2614407610947294e-11
5.118988251996046e-11
4.529078530689703e-11
3.884611353565662e-11
3.308070908058212e-11
2.8604382561637806e-11
2.627363189655263e-11
2.7298996289161615e-11
3.2524120239306694e-11
4.046602486047492e-11
4.563525952565702e-11
4.1056447000098114e-11
2.4045037107935778e-11
1.94829582298734e-12
3.110676616065598e-11
5.888352003893647e-11
8.26628927845451e-11
1.0113581857982329e-10
1.4188140737068073e-11
1.084799821808148e-11
9.067605656331297e-12
1.8528955874941976e-11
2.1914151657878668e-11
2.271628462891631e-11
2.3203989630784597e-11
2.400665078217569e-11
2.5142868864568667e-11
2.650118239952403e-11
2.796447188213202e-11
3.941237337720253e-11
5.195603392461508e-11
6.085352707417799e-11
6.45604545154038e-11
6.630631753938752e-11
6.91357688009491e-11
7.386874778178263e-11
7.976308410296664e-11
8.765679907076487e-11
1.000624314462469e-10
1.1719750201218485e-10
1.2683434480121233e-10
9.638095707401308e-11
4.3534051499382535e-11
3.9672651319506645e-12
2.2320223218358252e-11
4.041600704665844e-11
5.3083796123932865e-11
6.163291625829397e-11
6.673123702240226e-11
1.28649375598143e-12
3.743425721046236e-12
1.8948529018877916e-11
2.4461477835146334e-11
2.5376436841531868e-11
2.5374374147637012e-11
2.5704051233867548e-11
2.6482758480599718e-11
2.7578445890237292e-11
2.8843769442478722e-11
3.016068120011536e-11
4.317533344218503e-11
5.4342096032590346e-11
5.707726282192471e-11
5.3762894800329645e-11
4.936871023576174e-11
4.64386732237037e-11
4.661223964359179e-11
5.168800134117216e-11
6.287886391396557e-11
7.800152040076355e-11
8.972894591975064e-11
8.839476557085812e-11
6.863322706048109e-11
3.649140432388327e-11
2.907577234404543e-12
2.6288752138589217e-11
4.9824708143035024e-11
6.78895342114953e-11
8.087323630805052e-11
8.913936314156003e-11
8.346754673053308e-12
1.2719041241291334e-11
1.3711308308048556e-11
2.07830996413407e-11
2.2847940075700303e-11
2.3313459766575475e-11
2.3828858816182455e-11
2.4714588236478594e-11
2.5908738417033568e-11
2.7286475086343876e-11
2.8734003831887184e-11
4.097689878924104e-11
5.365285485706815e-11
6.08661940963278e-11
6.20072172272679e-11
6.150763627668615e-11
6.304227678175453e-11
6.885054175746e-11
7.933645369321254e-11
9.2501479029421e-11
1.0668668088996133e-10
1.1952689050503748e-10
1.1856361894980612e-10
8.728373998991147e-11
4.176083926216533e-11
3.943910590518838e-12
2.359645687980565e-11
4.3549952471129674e-11
5.7921971043025986e-11
6.780660834372538e-11
2.154354529617566e-12
9.977673945386149e-12
1.8002527134040923e-11
2.465460713880692e-11
2.5897558020365437e-11
2.5799875991317402e-11
2.597549444803794e-11
2.6632967454665588e-11
2.7646059688106968e-11
2.885862749007169e-11
3.014391058974639e-11
3.141063589960168e-11
4.450132722472347e-11
5.2614407610947294e-11
5.118988251996046e-11
4.529078530689703e-11
3.884611353565662e-11
3.308070908058212e-11
2.8604382561637806e-11
2.627363189655263e-11
2.7298996289161615e-11
3.2524120239306694e-11
4.046602486047492e-11
4.563525952565702e-11
4.1056447000098114e-11
2.4045037107935778e-11
1.94829582298734e-12
3.110676616065598e-11
5.888352003893647e-11
8.26628927845451e-11
1.0113581857982329e-10
1.4188140737068073e-11
1.084799821808148e-11
9.067605656331297e-12
1.8528955874941976e-11
2.1914151657878668e-11
2.271628462891631e-11
2.3203989630784597e-11
2.400665078217569e-11
2.5142868864568667e-11
2.650118239952403e-11
2.796447188213202e-11
3.941237337720253e-11
5.195603392461508e-11
6.085352707417799e-11
6.45604545154038e-11
6.630631753938752e-11
6.91357688009491e-11
7.386874778178263e-11
7.976308410296664e-11
8.765679907076487e-11
1.000624314462469e-10
1.1719750201218485e-10
1.2683434480121233e-10
9.638095707401308e-11
4.3534051499382535e-11
3.9672651319506645e-12
2.2320223218358252e-11
4.041600704665844e-11
5.3083796123932865e-11
6.163291625829397e-11
6.673123702240226e-11
1.28649375598143e-12
3.743425721046236e-12
1.8948529018877916e-11
2.4461477835146334e-11
2.5376436841531868e-11
2.5374374147637012e-11
2.5704051233867548e-11
2.6482758480599718e-11
2.7578445890237292e-11
2.8843769442478722e-11
3.016068120011536e-11
4.317533344218503e-11
5.4342096032590346e-11
5.707726282192471e-11
5.3762894800329645e-11
4.936871023576174e-11
4.64386732237037e-11
4.661223964359179e-11
5.168800134117216e-11
6.287886391396557e-11
7.800152040076355e-11
8.972894591975064e-11
8.839476557085812e-11
6.863322706048109e-11
3.649140432388327e-11
2.907577234404543e-12
2.6288752138589217e-11
4.9824708143035024e-11
6.78895342114953e-11
8.087323630805052e-11
8.913936314156003e-11
8.346754673053308e-12
1.2719041241291334e-11
1.3711308308048556e-11
2.07830996413407e-11
2.2847940075700303e-11
2.3313459766575475e-11
2.3828858816182455e-11
2.4714588236478594e-11
2.5908738417033568e-11
2.7286475086343876e-11
2.8734003831887184e-11
4.097689878924104e-11
5.365285485706815e-11
6.08661940963278e-11
6.20072172272679e-11
6.150763627668615e-11
6.304227678175453e-11
6.885054175746e-11
7.933645369321254e-11
9.2501479029421e-11
1.0668668088996133e-10
1.1952689050503748e-10
1.1856361894980612e-10
8.728373998991147e-11
4.176083926216533e-11
3.943910590518838e-12
2.359645687980565e-11
4.3549952471129674e-11
5.7921971043025986e-11
6.780660834372538e-11
2.154354529617566e-12
9.977673945386149e-12
1.8002527134040923e-11
2.465460713880692e-11
2.5897558020365437e-11
2.5799875991317402e-11
2.597549444803794e-11
2.6632967454665588e-11
2.7646059688106968e-11
2.885862749007169e-11
3.014391058974639e-11
3.141063589960168e-11
4.450132722472347e-11
5.2614407610947294e-11
5.118988251996046e-11
4.529078530689703e-11
3.884611353565662e-11
3.308070908058212e-11
2.8604382561637806e-11
2.627363189655263e-11
2.7298996289161615e-11
3.2524120239306694e-11
4.046602486047492e-11
4.563525952565702e-11
4.1056447000098114e-11
2.4045037107935778e-11
1.94829582298734e-12
3.110676616065598e-11
5.888352003893647e-11
8.26628927845451e-11
1.0113581857982329e-10
1.4188140737068073e-11
1.084799821808148e-11
9.067605656331297e-12
1.8528955874941976e-11
2.1914151657878668e-11
2.271628462891631e-11
2.3203989630784597e-11
2.400665078217569e-11
2.5142868864568667e-11
2.650118239952403e-11
2.796447188213202e-11
3.941237337720253e-11
5.195603392461508e-11
6.085352707417799e-11
6.45604545154038e-11
6.630631753938752e-11
6.91357688009491e-11
7.386874778178263e-11
7.976308410296664e-11
8.765679907076487e-11
1.000624314462469e-10
1.1719750201218485e-10
1.2683434480121233e-10
9.638095707401308e-11
4.3534051499382535e-11
3.9672651319506645e-12
2.2320223218358252e-11
4.041600704665844e-11
5.3083796123932865e-11
6.163291625829397e-11
6.673123702240226e-11
1.28649375598143e-12
3.743425721046236e-12
1.8948529018877916e-11
2.4461477835146334e-11
2.5376436841531868e-11
2.5374374147637012e-11
2.5704051233867548e-11
