# Supplementary material for: Observability and Controllability of Nonlinear Networks: The Role of Symmetry
Source: Phys Rev X. Author manuscript; Available in PMC 2018 Nov 13. (PMC6234006; doi:10.1103/PhysRevX.5.011005)
Supplement: Code Archive [file NIHMS982008-supplement-Code_Archive.zip › MathematicaData/FNObsDELTAHetN3M1ChaosK19IC1]

1.904460570604353e-9
3.5417175991956874e-10
4.3367515885952604e-11
1.882088269643824e-12
1.087797979534658e-12
1.799096788817539e-12
3.220540689103137e-13
3.2226960568949617e-12
3.045991384874243e-12
1.9841365126683447e-12
1.1470861907634692e-12
1.1639086140228446e-12
3.885829631623789e-12
5.483965872795627e-12
5.675365334197061e-12
5.644896809060355e-12
5.592405629681264e-12
5.559573271692249e-12
5.602703240921345e-12
5.81915171926806e-12
6.364225210911678e-12
7.441706263553278e-12
9.234453645490692e-12
1.17854034557455e-11
1.4925586078024143e-11
1.8351191247699647e-11
2.1799739578182966e-11
2.5155572470328692e-11
2.833709918346253e-11
3.047504860070696e-11
2.3832921014128183e-11
1.2652303523397735e-13
5.79037324338968e-14
5.076418387810345e-14
1.3231803572873276e-13
1.95504355719728e-13
2.493014691214506e-13
3.0005503568239066e-13
3.517881496029179e-13
4.0712472664173227e-13
4.677534543360736e-13
5.348457165837629e-13
2.3951465153838844e-13
6.114262185378975e-13
7.508534919467406e-13
8.007318774771988e-13
8.126381608876214e-13
8.14514975274803e-13
8.292425996403173e-13
8.708947729310801e-13
9.418901880991397e-13
1.0383937176560774e-12
1.1562132556353572e-12
1.2932649188359566e-12
1.4498240505731718e-12
1.6279318371955811e-12
1.831133280060675e-12
2.0643514631423876e-12
2.334088289410488e-12
2.6485763531505568e-12
3.018155239976489e-12
3.4552611831237115e-12
1.3497354728457404e-12
2.6954445600901602e-12
3.1962867479832735e-12
3.5103814508204027e-12
3.802245894591612e-12
4.108610167602507e-12
4.435793469441308e-12
4.782955875244586e-12
5.147667052267808e-12
5.527269270312461e-12
5.919138101896961e-12
3.800094358029689e-12
2.167932532082756e-12
1.3071746522421072e-12
9.912223790909524e-13
1.0120600887470179e-12
1.1867167509065081e-12
1.352551917787264e-12
1.318616520267518e-12
6.673316148897311e-13
2.565983538147026e-12
9.955419998652388e-12
7.42930154804495e-12
6.426961957135109e-12
5.961670915854861e-12
5.660911677933958e-12
5.4162774411274844e-12
5.191500903267752e-12
4.9748956214449074e-12
4.764184779785546e-12
4.5606296930534535e-12
2.4369525903715453e-12
4.98103567620876e-12
5.776797747509967e-12
6.000269333995401e-12
6.160099626741172e-12
6.3730755615577056e-12
6.64671097490044e-12
6.9667334683867824e-12
7.318100548736523e-12
7.688827366666384e-12
8.069906512237459e-12
7.668658003316734e-12
6.701585309930029e-12
5.917879758117652e-12
5.674491891999384e-12
6.04915651252416e-12
6.998957544691553e-12
8.53650494598985e-12
1.093548749783907e-11
1.5477072468019706e-11
2.925990596710191e-11
1.3618442859112834e-11
1.4094021080373312e-12
2.222613129439491e-12
3.861564221613491e-12
4.68577754788052e-12
5.0692265688799655e-12
5.181997874655827e-12
5.122584326025164e-12
4.956598044243318e-12
2.574082765516336e-12
4.841249005509948e-12
5.722755300351682e-12
5.962959758118599e-12
6.106727835953954e-12
6.299596066749684e-12
6.5566216837822866e-12
6.864195848788711e-12
7.206500810487608e-12
7.570675565516755e-12
7.947032469969189e-12
8.328354376696518e-12
8.546046857417907e-12
8.003535839451446e-12
7.389306210827374e-12
7.22354283825393e-12
7.712424349871293e-12
8.89233540675702e-12
1.0863382050918684e-11
1.4099099435786863e-11
2.0610933584703427e-11
4.162059776144356e-11
2.078367622614199e-11
4.414121217907591e-12
5.85418992545186e-13
2.8852260962557944e-12
4.0868331365361335e-12
4.700427886221646e-12
4.955135216035707e-12
4.980924543723892e-12
4.863073844703199e-12
2.6854716972396046e-12
4.787515329271604e-12
5.669286280271162e-12
5.9142301331056345e-12
6.058736967267715e-12
6.250723213584642e-12
6.506531494614691e-12
6.812976127274126e-12
7.1543469422437604e-12
7.517822771519492e-12
7.893721375712128e-12
7.911133013003675e-12
7.320018891304976e-12
6.786391155217219e-12
6.707053778856644e-12
7.225440966388592e-12
8.367091863607196e-12
1.0231298955748962e-11
1.326773347841996e-11
1.934623943300041e-11
3.900772408501836e-11
2.118374554783836e-11
4.783633997919809e-12
1.2512018336001148e-13
2.374304509025231e-12
3.562561216836482e-12
4.191306024949917e-12
4.481331759972408e-12
4.555154469776985e-12
4.4913819948616285e-12
4.344238809968661e-12
2.7172017493599096e-12
4.7608101654409295e-12
5.582521103650746e-12
5.822309106036545e-12
5.9777922480800405e-12
6.1810325301806384e-12
6.445184303028686e-12
6.7573302792509955e-12
7.102539782490963e-12
7.468663250367601e-12
7.846502736916718e-12
7.867868959730308e-12
7.28884109063323e-12
6.77080911557468e-12
6.703456001317357e-12
7.2283750999893035e-12
8.373005898302478e-12
1.0239409676982063e-11
1.3281112737477243e-11
1.9374582656728097e-11
3.910344516807151e-11
2.152729485268137e-11
4.945329358272127e-12
0.
2.2768007996242825e-12
3.4780580681318765e-12
4.117384989502664e-12
4.4169322571303065e-12
4.4995495700919245e-12
4.44389460419467e-12
4.30403325986718e-12
2.7292307550137583e-12
4.763537474821842e-12
5.5824869074578275e-12
5.8216876033788396e-12
5.977152391573943e-12
6.180473584017663e-12
6.444699206502925e-12
6.7568744902967964e-12
7.102101380005106e-12
7.468205810712764e-12
7.84601483854142e-12
7.87454164702715e-12
7.301233345564798e-12
6.786502472706547e-12
6.721177772730349e-12
7.2481262233451525e-12
8.39578451803888e-12
1.0267594773717968e-11
1.3319720504335489e-11
1.943805337931521e-11
3.926118953569569e-11
2.1638346798820264e-11
4.9938391308135715e-12
0.
2.257087996284694e-12
3.4638463044180107e-12
4.1067468042211594e-12
4.4087405701359906e-12
4.4931420825063215e-12
4.438723642014776e-12
2.782381767081467e-12
4.8321888427951635e-12
5.682633764649435e-12
5.919560725400696e-12
6.064071680182255e-12
6.257646864873725e-12
6.514874237925728e-12
6.82226321058755e-12
7.164167060191833e-12
7.527838865682952e-12
7.903692912569348e-12
8.284542283164591e-12
8.631822885475758e-12
8.207069116470078e-12
7.669532150372953e-12
7.55227997110201e-12
8.083572617339536e-12
9.321723744279201e-12
1.1393731383365042e-11
1.482796993572846e-11
2.1822555946778832e-11
4.4687974910929654e-11
2.2977699206179838e-11
5.400316730093846e-12
2.4182824127390684e-14
2.4574593103047874e-12
3.76787302677757e-12
4.45460659887534e-12
4.761683900109533e-12
4.8265033458664714e-12
4.738135250839259e-12
2.742103442747975e-12
4.78397856786892e-12
5.658264437824748e-12
5.9025394717186465e-12
6.0471902462419476e-12
6.239297472294707e-12
6.495088249434144e-12
6.801443856519151e-12
7.142686267226794e-12
7.506015726093195e-12
7.8817815566033e-12
7.931840460894269e-12
7.369294977538054e-12
6.854207849514161e-12
6.786925784341807e-12
7.31600300333731e-12
8.472283451414974e-12
1.0361548664261116e-11
1.3446830595138447e-11
1.9642871873555436e-11
3.975328483140103e-11
2.1756828369564195e-11
5.0380047789688494e-12
3.2053949859840554e-14
2.2635315577699844e-12
3.479439956644661e-12
4.126683164300862e-12
4.429996072001862e-12
4.513753308329387e-12
4.457496117233787e-12
4.316150860735501e-12
2.729344715506116e-12
4.75987063506112e-12
5.579769297795978e-12
5.819381998308074e-12
5.974879358971851e-12
6.178148199441488e-12
6.442287814709262e-12
6.7544078034215325e-12
7.099581657816668e-12
7.465666460414033e-12
7.843465496077142e-12
7.873273596629031e-12
7.301613998453984e-12
6.788331448997721e-12
6.724050457634466e-12
7.25176256679227e-12
8.400164372415746e-12
1.027304727883687e-11
1.3327335848352905e-11
1.9451098917712893e-11
3.9295401968942694e-11
2.1675754985880688e-11
5.011129717329782e-12
3.2879664311024225e-14
2.2482085677975245e-12
3.4566062173071666e-12
4.100720034629766e-12
4.403684812341333e-12
4.488849450230823e-12
4.435149474200965e-12
4.296775745109932e-12
2.7323552475389684e-12
4.763286293794955e-12
5.5817627927425845e-12
5.820927782504307e-12
5.9763923719279295e-12
6.17972136004767e-12
6.4439460531370404e-12
6.756122730245911e-12
7.101324444567355e-12
7.46742772163272e-12
7.845226727967093e-12
7.87593443555421e-12
7.304545111681218e-12
6.7910410314806094e-12
6.726522406082086e-12
7.2541818109422565e-12
8.40284200483643e-12
1.027631578877591e-11
1.3331697201677236e-11
1.945791302831807e-11
3.931097746890578e-11
2.167687883784507e-11
5.010890935741036e-12
3.1836565069038184e-14
2.249672385719925e-12
3.45828712732413e-12
4.102419242705568e-12
4.405289780231646e-12
4.490346793411328e-12
4.436469276523521e-12
2.783325941587464e-12
4.8321233834665e-12
5.682442091529677e-12
5.9193517565421905e-12
6.063865579627374e-12
6.257433776956061e-12
6.5146573483450625e-12
6.822048829635354e-12
7.163954886003555e-12
7.52762589352206e-12
7.90347709695419e-12
8.28432683446829e-12
8.632212793657106e-12
8.208013656047864e-12
7.670851876202762e-12
7.55381067767867e-12
8.0853080246126e-12
9.323714401369947e-12
1.1396188795996484e-11
1.483138335894964e-11
2.1828226666886672e-11
4.470236898354001e-11
2.2988051534325384e-11
5.404970582751573e-12
2.7077756864156022e-14
2.455432237905962e-12
3.7663361528649846e-12
4.453443508652127e-12
4.760773544615783e-12
4.825743290472113e-12
4.737531645957664e-12
2.742391923277911e-12
4.7839541194780096e-12
5.658212923038797e-12
5.902474685714273e-12
6.047139010259139e-12
6.239239355103238e-12
6.4950429626279265e-12
6.801387724636801e-12
7.142635090812678e-12
7.505962499090827e-12
7.881726399861716e-12
7.931938246538677e-12
7.369530756042126e-12
6.854528248309638e-12
6.787296405263209e-12
7.316441496439052e-12
8.472806985268631e-12
1.0362174501174374e-11
1.344767624134178e-11
1.964427575194397e-11
3.9756820830985966e-11
2.1759531946521034e-11
5.0391948825296135e-12
3.281754137887054e-14
2.263009045581e-12
3.479050547844826e-12
4.1264088673467005e-12
4.429761437536576e-12
4.513522786234606e-12
4.457352720666965e-12
4.3160067720262425e-12
2.7293873539843836e-12
4.7598598022889e-12
5.579746186068752e-12
5.8193624173640285e-12
5.9748674728901685e-12
6.178128537206214e-12
6.4422789300495795e-12
6.754399322973515e-12
7.099564080661409e-12
7.465652556920814e-12
7.843447355130601e-12
7.87330413420734e-12
7.301667558377344e-12
6.788412971916145e-12
6.724150216366987e-12
7.2518678120029366e-12
8.400287309261593e-12
1.0273196101275978e-11
1.3327551852191096e-11
1.9451442548652883e-11
3.929631015037332e-11
2.1676458306823304e-11
5.011432609097015e-12
3.305585554065666e-14
2.248076489052882e-12
3.456505515221751e-12
4.100646298361059e-12
4.403618859334738e-12
4.488818359849873e-12
4.435091456333894e-12
4.2967534709599495e-12
2.7323891937661037e-12
4.763291635403357e-12
5.581766892739968e-12
5.820917166263485e-12
5.9763895713584665e-12
6.179722232834977e-12
6.4439422874782185e-12
6.7561236689443975e-12
7.101324007007593e-12
7.46742083562774e-12
7.845223239244839e-12
7.875944732703142e-12
7.304571774421723e-12
6.791057943054993e-12
6.7265418530447836e-12
7.25422767380802e-12
8.402881122969496e-12
1.02763512670126e-11
1.3331743866374295e-11
1.9457997234467547e-11
3.931121319570256e-11
2.167707488129436e-11
5.0109828240215965e-12
3.187389689968641e-14
2.24966078928707e-12
3.4582449237775006e-12
4.102400182189407e-12
4.405296003533463e-12
4.490332511601017e-12
4.4364704739952165e-12
2.7833318359132647e-12
4.832135050296717e-12
5.682455410252457e-12
5.9193462328334825e-12
6.063862659986397e-12
6.257434964434191e-12
6.5146638095730454e-12
6.822058065910945e-12
7.16395782801035e-12
7.527625905672225e-12
7.903478850383644e-12
8.284326567591108e-12
8.632223483011312e-12
8.208019304591076e-12
7.670855840488538e-12
7.55380480550225e-12
8.085324971836603e-12
9.323724431595092e-12
1.1396189143872053e-11
1.4831399139105056e-11
2.1828257636195362e-11
4.470243833519412e-11
2.2988075679234306e-11
5.4049828691009585e-12
2.708957291704269e-14
2.4554137734960375e-12
3.766354608291136e-12
4.45342335363229e-12
4.760791843148183e-12
4.825758571605833e-12
4.73753385756048e-12
2.7423959379596226e-12
4.783950886968604e-12
5.658203458651862e-12
5.902475760859645e-12
6.0471382587118325e-12
6.239243754713498e-12
6.495044025569176e-12
6.801391589500488e-12
7.142633140289238e-12
7.505960013622147e-12
7.88172365737564e-12
7.931929039592678e-12
7.3695242041619e-12
6.854529353204572e-12
6.787289135861638e-12
7.31644939731736e-12
8.472809150246925e-12
1.0362185507331266e-11
1.344768033939011e-11
1.9644297747821388e-11
3.9756837174583806e-11
2.1759558161723924e-11
5.03917255627648e-12
3.282126569630579e-14
2.263004456503853e-12
3.479023840746294e-12
4.126392768868168e-12
4.429767899531206e-12
4.513537555771748e-12
4.45737424824548e-12
4.316018664549911e-12
2.7294014998345188e-12
4.759850705325258e-12
5.579749825564745e-12
5.819360421330479e-12
5.9748646824505e-12
6.178121830059135e-12
6.442275173097632e-12
6.754397900932904e-12
7.099569421389426e-12
7.465655886722413e-12
7.84344865133499e-12
7.873301164362064e-12
7.301661141744427e-12
6.7884121717804816e-12
6.7241645924276725e-12
7.251880159887874e-12
8.400282324131377e-12
1.0273202707927621e-11
1.332755771418902e-11
1.945143729896194e-11
3.9296314415726953e-11
2.1676454589295015e-11
5.011435762691584e-12
3.3066110217148805e-14
2.2480603655662206e-12
3.4565088817305137e-12
4.100633301268592e-12
4.403617556943357e-12
4.488818962766603e-12
4.435099924497616e-12
4.296730889185271e-12
2.732380294250042e-12
4.763292247349524e-12
5.581772166604841e-12
5.820921917514959e-12
5.976400347641584e-12
6.179721271827552e-12
6.443938524475209e-12
6.756111966795794e-12
7.101324078123118e-12
7.46742795890148e-12
7.84522688577066e-12
7.87592541821622e-12
7.304553586616875e-12
6.791061368908099e-12
6.7265354557868844e-12
7.254217434161675e-12
8.40288010998179e-12
1.0276371779682898e-11
1.3331749116201296e-11
1.9458004116055606e-11
3.9311214136728755e-11
2.167708019395468e-11
5.010990816942276e-12
3.1885784906222966e-14
2.249632391621962e-12
3.458258427797074e-12
4.102378081994901e-12
4.405294183878415e-12
4.490359968150088e-12
4.436450544218168e-12
2.7833480908280456e-12
4.832119905884402e-12
5.682448507971063e-12
5.9193497780659644e-12
6.0638662607427145e-12
6.257437027988253e-12
6.514661346108294e-12
6.822055379524526e-12
7.163952391177045e-12
7.527626282739074e-12
7.903471344752194e-12
8.284324145745976e-12
8.632217902899754e-12
8.208019569781333e-12
7.670853741090292e-12
7.553819988907717e-12
8.085303491291586e-12
9.32373592439539e-12
1.1396209170370686e-11
1.4831395439294413e-11
2.1828251161544014e-11
4.4702436340163844e-11
2.298806332526654e-11
5.404980751581386e-12
2.7094456387201603e-14
2.455430422068688e-12
3.766333405781299e-12
4.453417697539959e-12
4.760790518067014e-12
4.825734683813917e-12
4.7375280471122454e-12
2.7423881243722326e-12
4.7839559653839214e-12
5.658203051284961e-12
5.9024824155991775e-12
6.0471466702687065e-12
6.239244136813399e-12
6.4950354924772976e-12
6.801393887881286e-12
7.142626660805045e-12
7.505959709399495e-12
7.881722283224666e-12
7.93193007292003e-12
7.36953228071376e-12
6.854539669544175e-12
6.787299995343194e-12
7.316464553668194e-12
8.472804185796851e-12
1.0362180839962576e-11
1.3447690640894967e-11
1.9644271845381423e-11
3.975683777386373e-11
2.175955471222602e-11
5.039207579006711e-12
3.2801316327947596e-14
2.2630198976259914e-12
3.4790276860263004e-12
4.126396604241541e-12
4.42976152663632e-12
4.5135445806681275e-12
4.4573434176621224e-12
4.3160300139363375e-12
2.7294155320575185e-12
4.759869120085875e-12
5.579751800651235e-12
5.819354768373139e-12
5.974868861838325e-12
6.178126910402463e-12
6.442273783743294e-12
6.7543871866046245e-12
7.099562069746673e-12
7.465648228763704e-12
7.843451232438283e-12
7.8733019213492e-12
7.301670530062273e-12
6.788418344707557e-12
6.724163415654265e-12
7.251888859085648e-12
8.400295506329685e-12
1.0273212016054404e-11
1.3327560800564147e-11
1.9451456668560014e-11
3.929631422135664e-11
2.1676467454503237e-11
5.0114371943771775e-12
3.308505504448062e-14
2.2480859606688847e-12
3.456506848084532e-12
4.1006341496038734e-12
4.40362142962535e-12
4.488811861482874e-12
4.435093844068618e-12
4.296736334131994e-12
2.732380239140291e-12
4.763293215960446e-12
5.581762270810447e-12
5.820921498876127e-12
5.976389928322802e-12
6.1797187955173265e-12
6.4439438095184734e-12
6.756107029230036e-12
7.10131994331262e-12
7.4674236410909e-12
7.845223120700732e-12
7.875943570015516e-12
7.304567355231714e-12
6.7910682728123224e-12
6.7265552222444425e-12
7.254238327987978e-12
8.402881459307904e-12
1.0276362978989657e-11
1.3331764762924408e-11
1.945799028344823e-11
3.9311214005277006e-11
2.1677057036326694e-11
5.010994287357333e-12
3.1885586600403654e-14
2.2496418971349977e-12
3.4582554868681068e-12
4.102404248295396e-12
4.4053144685339054e-12
4.4903472945152745e-12
4.4364486420633165e-12
2.783340291823229e-12
4.832128952803234e-12
5.682454176501968e-12
5.919346008249615e-12
6.063866030105543e-12
6.2574370472793965e-12
6.514657725310714e-12
6.82204798230988e-12
7.163958685049681e-12
7.527629172083968e-12
7.903473783109691e-12
8.2843253811656e-12
8.632217766073485e-12
8.208019917298142e-12
7.670853719205435e-12
7.553810237876644e-12
8.085324336036439e-12
9.323735436458151e-12
1.1396217156488133e-11
1.4831401823314525e-11
2.182825808073331e-11
4.4702435101078144e-11
2.2988047622355674e-11
5.404967087046417e-12
2.710764658323034e-14
2.4554201287836947e-12
3.766333373220927e-12
4.4534268731430326e-12
4.760781862369415e-12
4.825754231255656e-12
4.737528059989166e-12
2.7423805213683283e-12
4.7839467711731254e-12
5.658208385909004e-12
5.9024824208587125e-12
6.04713845862581e-12
6.239244139337419e-12
6.49504011639412e-12
6.801393287288084e-12
7.142630114400326e-12
7.505959581295175e-12
7.881722283560705e-12
7.931934525159932e-12
7.369532278582754e-12
6.854539662945677e-12
6.787300029138135e-12
7.316458238715246e-12
8.472792527757023e-12
1.0362181043569476e-11
1.3447690549303721e-11
1.964428619735139e-11
3.975683776834399e-11
2.1759557531490185e-11
5.039231485579608e-12
3.280122137758384e-14
2.2630293587018596e-12
3.479015779089321e-12
4.1263965908209095e-12
4.429770050511369e-12
4.5135338639144125e-12
4.457355885071462e-12
4.316029902007856e-12
2.729415594809314e-12
4.759869124369097e-12
5.579757022039549e-12
5.819357607471084e-12
5.974868716105846e-12
6.178126783437416e-12
6.4422737835292426e-12
6.754387187516353e-12
7.09956207021698e-12
7.465650338819033e-12
7.843451229401998e-12
7.873301920047931e-12
7.301670529429154e-12
6.788411645809352e-12
6.7241634151282414e-12
7.25189886753258e-12
8.400283868916463e-12
1.0273218119718078e-11
1.3327566977144034e-11
1.9451445623355893e-11
3.9296314213974293e-11
2.1676467844499205e-11
5.0114371955829055e-12
3.308503636576594e-14
2.248073948992241e-12
3.456504257247638e-12
4.100636989907024e-12
4.403621459458721e-12
4.488811862297509e-12
4.435104382351886e-12
4.296735991733061e-12
2.732380209469384e-12
4.7632931925209045e-12
5.581762270481263e-12
5.8209214992134315e-12
5.976384930194343e-12
6.1797187998540446e-12
6.443943811093327e-12
6.756114565880845e-12
7.101319937839148e-12
7.467423475359433e-12
7.845223027683461e-12
7.875943561716671e-12
7.304567354503023e-12
6.791068287007844e-12
6.726535287942957e-12
7.2542447090253066e-12
8.402892977219668e-12
1.027635476981209e-11
1.3331756729156298e-11
1.9458004624393632e-11
3.9311214005295327e-11
2.167703064388682e-11
5.010994324398382e-12
3.1885625093927543e-14
2.249632033194987e-12
3.4582555380732605e-12
4.102404470323669e-12
4.4052920032349326e-12
4.4903386906421095e-12
4.436458482269274e-12
2.7833308975949297e-12
4.832128953737063e-12
5.682448559280401e-12
5.919345842275281e-12
6.063860703490197e-12
6.2574370443939764e-12
6.514657728605097e-12
6.822047982015142e-12
7.1639586863674675e-12
7.527629168352563e-12
7.903473781542072e-12
8.2843253819084e-12
8.632217759073846e-12
8.208015787803524e-12
7.670860048227069e-12
7.553810237494837e-12
8.085324071311966e-12
9.323735455291429e-12
1.1396217159790658e-11
1.4831401822260112e-11
2.1828258115734594e-11
4.4702435093140383e-11
2.2988047539311746e-11
5.404966541203229e-12
2.7107646892546487e-14
2.4554200870470476e-12
3.766333328576854e-12
4.453426856580042e-12
4.760781879072216e-12
4.8257542576516656e-12
4.737528063031562e-12
2.7423889877601025e-12
4.783946781590668e-12
5.658208388272033e-12
5.9024824208587125e-12
6.04713845862581e-12
6.239244139337419e-12
6.49504011639412e-12
6.801393287288084e-12
7.142630114400326e-12
7.505959581295175e-12
7.881722283560705e-12
7.931934525159932e-12
7.369532278582754e-12
6.854539662945677e-12
6.787300029138135e-12
7.316458238715246e-12
8.472792527757023e-12
1.0362181043569476e-11
1.3447690549303721e-11
1.964428619735139e-11
3.975683776834399e-11
2.1759557531490185e-11
5.039231485579608e-12
3.280122137758384e-14
2.2630293587018596e-12
3.479015779089321e-12
4.1263965908209095e-12
4.429770050511369e-12
4.5135338639144125e-12
4.457355885071462e-12
4.316029902007856e-12
2.729415594809314e-12
4.759869124369097e-12
5.579757022039549e-12
5.819357607471084e-12
5.974868716105846e-12
6.178126783437416e-12
6.4422737835292426e-12
6.754387187516353e-12
7.09956207021698e-12
7.465650338819033e-12
7.843451229401998e-12
7.873301920047931e-12
7.301670529429154e-12
6.788411645809352e-12
6.7241634151282414e-12
7.25189886753258e-12
8.400283868916463e-12
1.0273218119718078e-11
1.3327566977144034e-11
1.9451445623355893e-11
3.9296314213974293e-11
2.1676467844499205e-11
5.0114371955829055e-12
3.308503636576594e-14
2.248073948992241e-12
3.456504257247638e-12
4.100636989907024e-12
4.403621459458721e-12
4.488811862297509e-12
4.435104382351886e-12
4.296735991733061e-12
2.732380209469384e-12
4.7632931925209045e-12
5.581762270481263e-12
5.8209214992134315e-12
5.976384930194343e-12
6.1797187998540446e-12
6.443943811093327e-12
6.756114565880845e-12
7.101319937839148e-12
7.467423475359433e-12
7.845223027683461e-12
7.875943561716671e-12
7.304567354503023e-12
6.791068287007844e-12
6.726535287942957e-12
7.2542447090253066e-12
8.402892977219668e-12
1.027635476981209e-11
1.3331756729156298e-11
1.9458004624393632e-11
3.9311214005295327e-11
2.167703064388682e-11
5.010994324398382e-12
3.1885625093927543e-14
2.249632033194987e-12
3.4582555380732605e-12
4.102404470323669e-12
4.4052920032349326e-12
4.4903386906421095e-12
4.436458482269274e-12
2.7833308975949297e-12
4.832128953737063e-12
5.682448559280401e-12
5.919345842275281e-12
6.063860703490197e-12
6.2574370443939764e-12
6.514657728605097e-12
6.822047982015142e-12
7.1639586863674675e-12
7.527629168352563e-12
7.903473781542072e-12
8.2843253819084e-12
8.632217759073846e-12
8.208015787803524e-12
7.670860048227069e-12
7.553810237494837e-12
8.085324071311966e-12
9.323735455291429e-12
1.1396217159790658e-11
1.4831401822260112e-11
2.1828258115734594e-11
4.4702435093140383e-11
2.2988047539311746e-11
5.404966541203229e-12
2.7107646892546487e-14
2.4554200870470476e-12
3.766333328576854e-12
4.453426856580042e-12
4.760781879072216e-12
4.8257542576516656e-12
4.737528063031562e-12
2.7423889877601025e-12
4.783946781590668e-12
5.658208388272033e-12
5.9024824208587125e-12
6.04713845862581e-12
6.239244139337419e-12
6.49504011639412e-12
6.801393287288084e-12
7.142630114400326e-12
7.505959581295175e-12
7.881722283560705e-12
7.931934525159932e-12
7.369532278582754e-12
6.854539662945677e-12
6.787300029138135e-12
7.316458238715246e-12
8.472792527757023e-12
1.0362181043569476e-11
1.3447690549303721e-11
1.964428619735139e-11
3.975683776834399e-11
2.1759557531490185e-11
5.039231485579608e-12
3.280122137758384e-14
2.2630293587018596e-12
3.479015779089321e-12
4.1263965908209095e-12
4.429770050511369e-12
4.5135338639144125e-12
4.457355885071462e-12
4.316029902007856e-12
2.729415594809314e-12
4.759869124369097e-12
5.579757022039549e-12
5.819357607471084e-12
5.974868716105846e-12
6.178126783437416e-12
6.4422737835292426e-12
6.754387187516353e-12
7.09956207021698e-12
7.465650338819033e-12
7.843451229401998e-12
7.873301920047931e-12
7.301670529429154e-12
6.788411645809352e-12
6.7241634151282414e-12
7.25189886753258e-12
8.400283868916463e-12
1.0273218119718078e-11
1.3327566977144034e-11
1.9451445623355893e-11
3.9296314213974293e-11
2.1676467844499205e-11
5.0114371955829055e-12
3.308503636576594e-14
2.248073948992241e-12
3.456504257247638e-12
4.100636989907024e-12
4.403621459458721e-12
4.488811862297509e-12
4.435104382351886e-12
4.296735991733061e-12
2.732380209469384e-12
4.7632931925209045e-12
5.581762270481263e-12
5.8209214992134315e-12
5.976384930194343e-12
6.1797187998540446e-12
6.443943811093327e-12
6.756114565880845e-12
7.101319937839148e-12
7.467423475359433e-12
7.845223027683461e-12
7.875943561716671e-12
7.304567354503023e-12
6.791068287007844e-12
6.726535287942957e-12
7.2542447090253066e-12
8.402892977219668e-12
1.027635476981209e-11
1.3331756729156298e-11
1.9458004624393632e-11
3.9311214005295327e-11
2.167703064388682e-11
5.010994324398382e-12
3.1885625093927543e-14
2.249632033194987e-12
3.4582555380732605e-12
4.102404470323669e-12
4.4052920032349326e-12
4.4903386906421095e-12
4.436458482269274e-12
2.7833308975949297e-12
4.832128953737063e-12
5.682448559280401e-12
5.919345842275281e-12
6.063860703490197e-12
6.2574370443939764e-12
6.514657728605097e-12
6.822047982015142e-12
7.1639586863674675e-12
7.527629168352563e-12
7.903473781542072e-12
8.2843253819084e-12
8.632217759073846e-12
8.208015787803524e-12
7.670860048227069e-12
7.553810237494837e-12
8.085324071311966e-12
9.323735455291429e-12
1.1396217159790658e-11
1.4831401822260112e-11
2.1828258115734594e-11
4.4702435093140383e-11
2.2988047539311746e-11
5.404966541203229e-12
2.7107646892546487e-14
2.4554200870470476e-12
3.766333328576854e-12
4.453426856580042e-12
4.760781879072216e-12
4.8257542576516656e-12
4.737528063031562e-12
2.7423889877601025e-12
4.783946781590668e-12
5.658208388272033e-12
5.9024824208587125e-12
6.04713845862581e-12
6.239244139337419e-12
6.49504011639412e-12
6.801393287288084e-12
7.142630114400326e-12
7.505959581295175e-12
7.881722283560705e-12
7.931934525159932e-12
7.369532278582754e-12
6.854539662945677e-12
6.787300029138135e-12
7.316458238715246e-12
8.472792527757023e-12
1.0362181043569476e-11
1.3447690549303721e-11
1.964428619735139e-11
3.975683776834399e-11
2.1759557531490185e-11
5.039231485579608e-12
3.280122137758384e-14
2.2630293587018596e-12
3.479015779089321e-12
4.1263965908209095e-12
4.429770050511369e-12
4.5135338639144125e-12
4.457355885071462e-12
4.316029902007856e-12
2.729415594809314e-12
4.759869124369097e-12
5.579757022039549e-12
5.819357607471084e-12
5.974868716105846e-12
6.178126783437416e-12
6.4422737835292426e-12
6.754387187516353e-12
7.09956207021698e-12
7.465650338819033e-12
7.843451229401998e-12
7.873301920047931e-12
7.301670529429154e-12
6.788411645809352e-12
6.7241634151282414e-12
7.25189886753258e-12
8.400283868916463e-12
1.0273218119718078e-11
1.3327566977144034e-11
1.9451445623355893e-11
3.9296314213974293e-11
2.1676467844499205e-11
5.0114371955829055e-12
3.308503636576594e-14
2.248073948992241e-12
3.456504257247638e-12
4.100636989907024e-12
4.403621459458721e-12
4.488811862297509e-12
4.435104382351886e-12
4.296735991733061e-12
2.732380209469384e-12
4.7632931925209045e-12
5.581762270481263e-12
5.8209214992134315e-12
5.976384930194343e-12
6.1797187998540446e-12
6.443943811093327e-12
6.756114565880845e-12
7.101319937839148e-12
7.467423475359433e-12
7.845223027683461e-12
7.875943561716671e-12
7.304567354503023e-12
6.791068287007844e-12
6.726535287942957e-12
7.2542447090253066e-12
8.402892977219668e-12
1.027635476981209e-11
1.3331756729156298e-11
1.9458004624393632e-11
3.9311214005295327e-11
2.167703064388682e-11
5.010994324398382e-12
3.1885625093927543e-14
2.249632033194987e-12
3.4582555380732605e-12
4.102404470323669e-12
4.4052920032349326e-12
4.4903386906421095e-12
4.436458482269274e-12
2.7833308975949297e-12
4.832128953737063e-12
5.682448559280401e-12
5.919345842275281e-12
6.063860703490197e-12
6.2574370443939764e-12
6.514657728605097e-12
6.822047982015142e-12
7.1639586863674675e-12
7.527629168352563e-12
7.903473781542072e-12
8.2843253819084e-12
8.632217759073846e-12
8.208015787803524e-12
7.670860048227069e-12
7.553810237494837e-12
8.085324071311966e-12
9.323735455291429e-12
1.1396217159790658e-11
1.4831401822260112e-11
2.1828258115734594e-11
4.4702435093140383e-11
2.2988047539311746e-11
5.404966541203229e-12
2.7107646892546487e-14
2.4554200870470476e-12
3.766333328576854e-12
4.453426856580042e-12
4.760781879072216e-12
4.8257542576516656e-12
4.737528063031562e-12
2.7423889877601025e-12
4.783946781590668e-12
5.658208388272033e-12
5.9024824208587125e-12
6.04713845862581e-12
6.239244139337419e-12
6.49504011639412e-12
6.801393287288084e-12
7.142630114400326e-12
7.505959581295175e-12
7.881722283560705e-12
7.931934525159932e-12
7.369532278582754e-12
6.854539662945677e-12
6.787300029138135e-12
7.316458238715246e-12
8.472792527757023e-12
1.0362181043569476e-11
1.3447690549303721e-11
1.964428619735139e-11
3.975683776834399e-11
2.1759557531490185e-11
5.039231485579608e-12
3.280122137758384e-14
2.2630293587018596e-12
3.479015779089321e-12
4.1263965908209095e-12
4.429770050511369e-12
4.5135338639144125e-12
4.457355885071462e-12
4.316029902007856e-12
2.729415594809314e-12
4.759869124369097e-12
5.579757022039549e-12
5.819357607471084e-12
5.974868716105846e-12
6.178126783437416e-12
6.4422737835292426e-12
6.754387187516353e-12
7.09956207021698e-12
7.465650338819033e-12
7.843451229401998e-12
7.873301920047931e-12
7.301670529429154e-12
6.788411645809352e-12
6.7241634151282414e-12
7.25189886753258e-12
8.400283868916463e-12
1.0273218119718078e-11
1.3327566977144034e-11
1.9451445623355893e-11
3.9296314213974293e-11
2.1676467844499205e-11
5.0114371955829055e-12
3.308503636576594e-14
2.248073948992241e-12
3.456504257247638e-12
4.100636989907024e-12
4.403621459458721e-12
4.488811862297509e-12
4.435104382351886e-12
4.296735991733061e-12
2.732380209469384e-12
4.7632931925209045e-12
5.581762270481263e-12
5.8209214992134315e-12
5.976384930194343e-12
6.1797187998540446e-12
6.443943811093327e-12
6.756114565880845e-12
7.101319937839148e-12
7.467423475359433e-12
7.845223027683461e-12
7.875943561716671e-12
7.304567354503023e-12
6.791068287007844e-12
6.726535287942957e-12
7.2542447090253066e-12
8.402892977219668e-12
1.027635476981209e-11
1.3331756729156298e-11
1.9458004624393632e-11
3.9311214005295327e-11
2.167703064388682e-11
5.010994324398382e-12
3.1885625093927543e-14
2.249632033194987e-12
3.4582555380732605e-12
4.102404470323669e-12
4.4052920032349326e-12
4.4903386906421095e-12
4.436458482269274e-12
2.7833308975949297e-12
4.832128953737063e-12
5.682448559280401e-12
5.919345842275281e-12
6.063860703490197e-12
6.2574370443939764e-12
6.514657728605097e-12
6.822047982015142e-12
7.1639586863674675e-12
7.527629168352563e-12
7.903473781542072e-12
8.2843253819084e-12
8.632217759073846e-12
8.208015787803524e-12
7.670860048227069e-12
7.553810237494837e-12
8.085324071311966e-12
9.323735455291429e-12
1.1396217159790658e-11
1.4831401822260112e-11
2.1828258115734594e-11
4.4702435093140383e-11
2.2988047539311746e-11
5.404966541203229e-12
2.7107646892546487e-14
2.4554200870470476e-12
3.766333328576854e-12
4.453426856580042e-12
4.760781879072216e-12
4.8257542576516656e-12
4.737528063031562e-12
2.7423889877601025e-12
4.783946781590668e-12
5.658208388272033e-12
5.9024824208587125e-12
6.04713845862581e-12
6.239244139337419e-12
6.49504011639412e-12
6.801393287288084e-12
7.142630114400326e-12
7.505959581295175e-12
7.881722283560705e-12
7.931934525159932e-12
7.369532278582754e-12
6.854539662945677e-12
6.787300029138135e-12
7.316458238715246e-12
8.472792527757023e-12
1.0362181043569476e-11
1.3447690549303721e-11
1.964428619735139e-11
3.975683776834399e-11
2.1759557531490185e-11
5.039231485579608e-12
3.280122137758384e-14
2.2630293587018596e-12
3.479015779089321e-12
4.1263965908209095e-12
4.429770050511369e-12
4.5135338639144125e-12
4.457355885071462e-12
4.316029902007856e-12
2.729415594809314e-12
4.759869124369097e-12
5.579757022039549e-12
5.819357607471084e-12
5.974868716105846e-12
6.178126783437416e-12
6.4422737835292426e-12
6.754387187516353e-12
7.09956207021698e-12
7.465650338819033e-12
7.843451229401998e-12
7.873301920047931e-12
7.301670529429154e-12
6.788411645809352e-12
6.7241634151282414e-12
7.25189886753258e-12
8.400283868916463e-12
1.0273218119718078e-11
1.3327566977144034e-11
1.9451445623355893e-11
3.9296314213974293e-11
2.1676467844499205e-11
5.0114371955829055e-12
3.308503636576594e-14
2.248073948992241e-12
3.456504257247638e-12
4.100636989907024e-12
4.403621459458721e-12
4.488811862297509e-12
4.435104382351886e-12
4.296735991733061e-12
2.732380209469384e-12
4.7632931925209045e-12
5.581762270481263e-12
5.8209214992134315e-12
5.976384930194343e-12
6.1797187998540446e-12
6.443943811093327e-12
6.756114565880845e-12
7.101319937839148e-12
7.467423475359433e-12
7.845223027683461e-12
7.875943561716671e-12
7.304567354503023e-12
6.791068287007844e-12
6.726535287942957e-12
7.2542447090253066e-12
8.402892977219668e-12
1.027635476981209e-11
1.3331756729156298e-11
1.9458004624393632e-11
3.9311214005295327e-11
2.167703064388682e-11
5.010994324398382e-12
3.1885625093927543e-14
2.249632033194987e-12
3.4582555380732605e-12
4.102404470323669e-12
4.4052920032349326e-12
4.4903386906421095e-12
4.436458482269274e-12
2.7833308975949297e-12
4.832128953737063e-12
5.682448559280401e-12
5.919345842275281e-12
6.063860703490197e-12
6.2574370443939764e-12
6.514657728605097e-12
6.822047982015142e-12
7.1639586863674675e-12
7.527629168352563e-12
7.903473781542072e-12
8.2843253819084e-12
8.632217759073846e-12
8.208015787803524e-12
7.670860048227069e-12
7.553810237494837e-12
8.085324071311966e-12
9.323735455291429e-12
1.1396217159790658e-11
1.4831401822260112e-11
2.1828258115734594e-11
4.4702435093140383e-11
2.2988047539311746e-11
5.404966541203229e-12
2.7107646892546487e-14
2.4554200870470476e-12
3.766333328576854e-12
4.453426856580042e-12
4.760781879072216e-12
4.8257542576516656e-12
4.737528063031562e-12
2.7423889877601025e-12
4.783946781590668e-12
5.658208388272033e-12
5.9024824208587125e-12
6.04713845862581e-12
6.239244139337419e-12
6.49504011639412e-12
6.801393287288084e-12
7.142630114400326e-12
7.505959581295175e-12
7.881722283560705e-12
7.931934525159932e-12
7.369532278582754e-12
6.854539662945677e-12
6.787300029138135e-12
7.316458238715246e-12
8.472792527757023e-12
1.0362181043569476e-11
1.3447690549303721e-11
1.964428619735139e-11
3.975683776834399e-11
2.1759557531490185e-11
5.039231485579608e-12
3.280122137758384e-14
2.2630293587018596e-12
3.479015779089321e-12
4.1263965908209095e-12
4.429770050511369e-12
4.5135338639144125e-12
4.457355885071462e-12
4.316029902007856e-12
2.729415594809314e-12
4.759869124369097e-12
5.579757022039549e-12
5.819357607471084e-12
5.974868716105846e-12
6.178126783437416e-12
6.4422737835292426e-12
6.754387187516353e-12
7.09956207021698e-12
7.465650338819033e-12
7.843451229401998e-12
7.873301920047931e-12
7.301670529429154e-12
6.788411645809352e-12
6.7241634151282414e-12
7.25189886753258e-12
8.400283868916463e-12
1.0273218119718078e-11
1.3327566977144034e-11
1.9451445623355893e-11
3.9296314213974293e-11
2.1676467844499205e-11
5.0114371955829055e-12
3.308503636576594e-14
2.248073948992241e-12
3.456504257247638e-12
4.100636989907024e-12
4.403621459458721e-12
4.488811862297509e-12
4.435104382351886e-12
4.296735991733061e-12
2.732380209469384e-12
4.7632931925209045e-12
5.581762270481263e-12
5.8209214992134315e-12
5.976384930194343e-12
6.1797187998540446e-12
6.443943811093327e-12
6.756114565880845e-12
7.101319937839148e-12
7.467423475359433e-12
7.845223027683461e-12
7.875943561716671e-12
7.304567354503023e-12
6.791068287007844e-12
6.726535287942957e-12
7.2542447090253066e-12
8.402892977219668e-12
1.027635476981209e-11
1.3331756729156298e-11
1.9458004624393632e-11
3.9311214005295327e-11
2.167703064388682e-11
5.010994324398382e-12
3.1885625093927543e-14
2.249632033194987e-12
3.4582555380732605e-12
4.102404470323669e-12
4.4052920032349326e-12
4.4903386906421095e-12
4.436458482269274e-12
2.7833308975949297e-12
4.832128953737063e-12
5.682448559280401e-12
5.919345842275281e-12
6.063860703490197e-12
6.2574370443939764e-12
6.514657728605097e-12
6.822047982015142e-12
7.1639586863674675e-12
7.527629168352563e-12
7.903473781542072e-12
8.2843253819084e-12
8.632217759073846e-12
8.208015787803524e-12
7.670860048227069e-12
7.553810237494837e-12
8.085324071311966e-12
9.323735455291429e-12
1.1396217159790658e-11
1.4831401822260112e-11
2.1828258115734594e-11
4.4702435093140383e-11
2.2988047539311746e-11
5.404966541203229e-12
2.7107646892546487e-14
2.4554200870470476e-12
3.766333328576854e-12
4.453426856580042e-12
4.760781879072216e-12
4.8257542576516656e-12
4.737528063031562e-12
2.7423889877601025e-12
4.783946781590668e-12
5.658208388272033e-12
5.9024824208587125e-12
6.04713845862581e-12
6.239244139337419e-12
6.49504011639412e-12
6.801393287288084e-12
7.142630114400326e-12
7.505959581295175e-12
7.881722283560705e-12
7.931934525159932e-12
7.369532278582754e-12
6.854539662945677e-12
6.787300029138135e-12
7.316458238715246e-12
8.472792527757023e-12
1.0362181043569476e-11
1.3447690549303721e-11
1.964428619735139e-11
3.975683776834399e-11
2.1759557531490185e-11
5.039231485579608e-12
3.280122137758384e-14
2.2630293587018596e-12
3.479015779089321e-12
4.1263965908209095e-12
4.429770050511369e-12
4.5135338639144125e-12
4.457355885071462e-12
4.316029902007856e-12
2.729415594809314e-12
4.759869124369097e-12
5.579757022039549e-12
5.819357607471084e-12
5.974868716105846e-12
6.178126783437416e-12
6.4422737835292426e-12
6.754387187516353e-12
7.09956207021698e-12
7.465650338819033e-12
7.843451229401998e-12
7.873301920047931e-12
7.301670529429154e-12
6.788411645809352e-12
6.7241634151282414e-12
7.25189886753258e-12
8.400283868916463e-12
1.0273218119718078e-11
1.3327566977144034e-11
1.9451445623355893e-11
3.9296314213974293e-11
2.1676467844499205e-11
5.0114371955829055e-12
3.308503636576594e-14
2.248073948992241e-12
3.456504257247638e-12
4.100636989907024e-12
4.403621459458721e-12
4.488811862297509e-12
4.435104382351886e-12
4.296735991733061e-12
2.732380209469384e-12
4.7632931925209045e-12
5.581762270481263e-12
5.8209214992134315e-12
5.976384930194343e-12
6.1797187998540446e-12
6.443943811093327e-12
6.756114565880845e-12
7.101319937839148e-12
7.467423475359433e-12
7.845223027683461e-12
7.875943561716671e-12
7.304567354503023e-12
6.791068287007844e-12
6.726535287942957e-12
7.2542447090253066e-12
8.402892977219668e-12
1.027635476981209e-11
1.3331756729156298e-11
1.9458004624393632e-11
3.9311214005295327e-11
2.167703064388682e-11
5.010994324398382e-12
3.1885625093927543e-14
2.249632033194987e-12
3.4582555380732605e-12
4.102404470323669e-12
4.4052920032349326e-12
4.4903386906421095e-12
4.436458482269274e-12
2.7833308975949297e-12
4.832128953737063e-12
5.682448559280401e-12
5.919345842275281e-12
6.063860703490197e-12
6.2574370443939764e-12
6.514657728605097e-12
6.822047982015142e-12
7.1639586863674675e-12
7.527629168352563e-12
7.903473781542072e-12
8.2843253819084e-12
8.632217759073846e-12
8.208015787803524e-12
7.670860048227069e-12
7.553810237494837e-12
8.085324071311966e-12
9.323735455291429e-12
1.1396217159790658e-11
1.4831401822260112e-11
2.1828258115734594e-11
4.4702435093140383e-11
2.2988047539311746e-11
5.404966541203229e-12
2.7107646892546487e-14
2.4554200870470476e-12
3.766333328576854e-12
4.453426856580042e-12
4.760781879072216e-12
4.8257542576516656e-12
4.737528063031562e-12
2.7423889877601025e-12
4.783946781590668e-12
5.658208388272033e-12
5.9024824208587125e-12
6.04713845862581e-12
6.239244139337419e-12
6.49504011639412e-12
6.801393287288084e-12
7.142630114400326e-12
7.505959581295175e-12
7.881722283560705e-12
7.931934525159932e-12
7.369532278582754e-12
6.854539662945677e-12
6.787300029138135e-12
7.316458238715246e-12
8.472792527757023e-12
1.0362181043569476e-11
1.3447690549303721e-11
1.964428619735139e-11
3.975683776834399e-11
2.1759557531490185e-11
5.039231485579608e-12
3.280122137758384e-14
2.2630293587018596e-12
3.479015779089321e-12
4.1263965908209095e-12
4.429770050511369e-12
4.5135338639144125e-12
4.457355885071462e-12
4.316029902007856e-12
2.729415594809314e-12
4.759869124369097e-12
5.579757022039549e-12
5.819357607471084e-12
5.974868716105846e-12
6.178126783437416e-12
6.4422737835292426e-12
6.754387187516353e-12
7.09956207021698e-12
7.465650338819033e-12
7.843451229401998e-12
7.873301920047931e-12
7.301670529429154e-12
6.788411645809352e-12
6.7241634151282414e-12
7.25189886753258e-12
8.400283868916463e-12
1.0273218119718078e-11
1.3327566977144034e-11
1.9451445623355893e-11
3.9296314213974293e-11
2.1676467844499205e-11
5.0114371955829055e-12
3.308503636576594e-14
2.248073948992241e-12
3.456504257247638e-12
4.100636989907024e-12
4.403621459458721e-12
4.488811862297509e-12
4.435104382351886e-12
4.296735991733061e-12
2.732380209469384e-12
4.7632931925209045e-12
5.581762270481263e-12
5.8209214992134315e-12
5.976384930194343e-12
6.1797187998540446e-12
6.443943811093327e-12
6.756114565880845e-12
7.101319937839148e-12
7.467423475359433e-12
7.845223027683461e-12
7.875943561716671e-12
7.304567354503023e-12
6.791068287007844e-12
6.726535287942957e-12
7.2542447090253066e-12
8.402892977219668e-12
1.027635476981209e-11
1.3331756729156298e-11
1.9458004624393632e-11
3.9311214005295327e-11
2.167703064388682e-11
5.010994324398382e-12
3.1885625093927543e-14
2.249632033194987e-12
3.4582555380732605e-12
4.102404470323669e-12
4.4052920032349326e-12
4.4903386906421095e-12
4.436458482269274e-12
2.7833308975949297e-12
4.832128953737063e-12
5.682448559280401e-12
5.919345842275281e-12
6.063860703490197e-12
6.2574370443939764e-12
6.514657728605097e-12
6.822047982015142e-12
7.1639586863674675e-12
7.527629168352563e-12
7.903473781542072e-12
8.2843253819084e-12
8.632217759073846e-12
8.208015787803524e-12
7.670860048227069e-12
7.553810237494837e-12
8.085324071311966e-12
9.323735455291429e-12
1.1396217159790658e-11
1.4831401822260112e-11
2.1828258115734594e-11
4.4702435093140383e-11
2.2988047539311746e-11
5.404966541203229e-12
2.7107646892546487e-14
2.4554200870470476e-12
3.766333328576854e-12
4.453426856580042e-12
4.760781879072216e-12
4.8257542576516656e-12
4.737528063031562e-12
2.7423889877601025e-12
4.783946781590668e-12
5.658208388272033e-12
5.9024824208587125e-12
6.04713845862581e-12
6.239244139337419e-12
6.49504011639412e-12
6.801393287288084e-12
7.142630114400326e-12
7.505959581295175e-12
7.881722283560705e-12
7.931934525159932e-12
7.369532278582754e-12
6.854539662945677e-12
6.787300029138135e-12
7.316458238715246e-12
8.472792527757023e-12
1.0362181043569476e-11
1.3447690549303721e-11
1.964428619735139e-11
3.975683776834399e-11
2.1759557531490185e-11
5.039231485579608e-12
3.280122137758384e-14
2.2630293587018596e-12
3.479015779089321e-12
4.1263965908209095e-12
4.429770050511369e-12
4.5135338639144125e-12
4.457355885071462e-12
4.316029902007856e-12
2.729415594809314e-12
4.759869124369097e-12
5.579757022039549e-12
5.819357607471084e-12
5.974868716105846e-12
6.178126783437416e-12
6.4422737835292426e-12
6.754387187516353e-12
7.09956207021698e-12
7.465650338819033e-12
7.843451229401998e-12
7.873301920047931e-12
7.301670529429154e-12
6.788411645809352e-12
6.7241634151282414e-12
7.25189886753258e-12
8.400283868916463e-12
1.0273218119718078e-11
1.3327566977144034e-11
1.9451445623355893e-11
3.9296314213974293e-11
2.1676467844499205e-11
5.0114371955829055e-12
3.308503636576594e-14
2.248073948992241e-12
3.456504257247638e-12
4.100636989907024e-12
4.403621459458721e-12
4.488811862297509e-12
4.435104382351886e-12
4.296735991733061e-12
2.732380209469384e-12
4.7632931925209045e-12
5.581762270481263e-12
5.8209214992134315e-12
5.976384930194343e-12
6.1797187998540446e-12
6.443943811093327e-12
6.756114565880845e-12
7.101319937839148e-12
7.467423475359433e-12
7.845223027683461e-12
7.875943561716671e-12
7.304567354503023e-12
6.791068287007844e-12
6.726535287942957e-12
7.2542447090253066e-12
8.402892977219668e-12
1.027635476981209e-11
1.3331756729156298e-11
1.9458004624393632e-11
3.9311214005295327e-11
2.167703064388682e-11
5.010994324398382e-12
3.1885625093927543e-14
2.249632033194987e-12
3.4582555380732605e-12
4.102404470323669e-12
4.4052920032349326e-12
4.4903386906421095e-12
4.436458482269274e-12
2.7833308975949297e-12
4.832128953737063e-12
5.682448559280401e-12
5.919345842275281e-12
6.063860703490197e-12
6.2574370443939764e-12
6.514657728605097e-12
6.822047982015142e-12
7.1639586863674675e-12
7.527629168352563e-12
7.903473781542072e-12
8.2843253819084e-12
8.632217759073846e-12
8.208015787803524e-12
7.670860048227069e-12
7.553810237494837e-12
8.085324071311966e-12
9.323735455291429e-12
1.1396217159790658e-11
1.4831401822260112e-11
2.1828258115734594e-11
4.4702435093140383e-11
2.2988047539311746e-11
5.404966541203229e-12
2.7107646892546487e-14
2.4554200870470476e-12
3.766333328576854e-12
4.453426856580042e-12
4.760781879072216e-12
4.8257542576516656e-12
4.737528063031562e-12
2.7423889877601025e-12
4.783946781590668e-12
5.658208388272033e-12
5.9024824208587125e-12
6.04713845862581e-12
6.239244139337419e-12
6.49504011639412e-12
6.801393287288084e-12
7.142630114400326e-12
7.505959581295175e-12
7.881722283560705e-12
7.931934525159932e-12
7.369532278582754e-12
6.854539662945677e-12
6.787300029138135e-12
7.316458238715246e-12
8.472792527757023e-12
1.0362181043569476e-11
1.3447690549303721e-11
1.964428619735139e-11
3.975683776834399e-11
2.1759557531490185e-11
5.039231485579608e-12
3.280122137758384e-14
2.2630293587018596e-12
3.479015779089321e-12
4.1263965908209095e-12
4.429770050511369e-12
4.5135338639144125e-12
4.457355885071462e-12
4.316029902007856e-12
2.729415594809314e-12
4.759869124369097e-12
5.579757022039549e-12
5.819357607471084e-12
5.974868716105846e-12
6.178126783437416e-12
6.4422737835292426e-12
6.754387187516353e-12
7.09956207021698e-12
7.465650338819033e-12
7.843451229401998e-12
7.873301920047931e-12
7.301670529429154e-12
6.788411645809352e-12
6.7241634151282414e-12
7.25189886753258e-12
8.400283868916463e-12
1.0273218119718078e-11
1.3327566977144034e-11
1.9451445623355893e-11
3.9296314213974293e-11
2.1676467844499205e-11
5.0114371955829055e-12
3.308503636576594e-14
2.248073948992241e-12
3.456504257247638e-12
4.100636989907024e-12
4.403621459458721e-12
4.488811862297509e-12
4.435104382351886e-12
4.296735991733061e-12
2.732380209469384e-12
4.7632931925209045e-12
5.581762270481263e-12
5.8209214992134315e-12
5.976384930194343e-12
6.1797187998540446e-12
6.443943811093327e-12
6.756114565880845e-12
7.101319937839148e-12
7.467423475359433e-12
7.845223027683461e-12
7.875943561716671e-12
7.304567354503023e-12
6.791068287007844e-12
6.726535287942957e-12
7.2542447090253066e-12
8.402892977219668e-12
1.027635476981209e-11
1.3331756729156298e-11
1.9458004624393632e-11
3.9311214005295327e-11
2.167703064388682e-11
5.010994324398382e-12
3.1885625093927543e-14
2.249632033194987e-12
3.4582555380732605e-12
4.102404470323669e-12
4.4052920032349326e-12
4.4903386906421095e-12
4.436458482269274e-12
2.7833308975949297e-12
4.832128953737063e-12
5.682448559280401e-12
5.919345842275281e-12
6.063860703490197e-12
6.2574370443939764e-12
6.514657728605097e-12
6.822047982015142e-12
7.1639586863674675e-12
7.527629168352563e-12
7.903473781542072e-12
8.2843253819084e-12
8.632217759073846e-12
8.208015787803524e-12
7.670860048227069e-12
7.553810237494837e-12
8.085324071311966e-12
9.323735455291429e-12
1.1396217159790658e-11
1.4831401822260112e-11
2.1828258115734594e-11
4.4702435093140383e-11
2.2988047539311746e-11
5.404966541203229e-12
2.7107646892546487e-14
2.4554200870470476e-12
3.766333328576854e-12
4.453426856580042e-12
4.760781879072216e-12
4.8257542576516656e-12
4.737528063031562e-12
2.7423889877601025e-12
4.783946781590668e-12
5.658208388272033e-12
5.9024824208587125e-12
6.04713845862581e-12
6.239244139337419e-12
6.49504011639412e-12
6.801393287288084e-12
7.142630114400326e-12
7.505959581295175e-12
7.881722283560705e-12
7.931934525159932e-12
7.369532278582754e-12
6.854539662945677e-12
6.787300029138135e-12
7.316458238715246e-12
8.472792527757023e-12
1.0362181043569476e-11
1.3447690549303721e-11
1.964428619735139e-11
3.975683776834399e-11
2.1759557531490185e-11
5.039231485579608e-12
3.280122137758384e-14
2.2630293587018596e-12
3.479015779089321e-12
4.1263965908209095e-12
4.429770050511369e-12
4.5135338639144125e-12
4.457355885071462e-12
4.316029902007856e-12
2.729415594809314e-12
4.759869124369097e-12
5.579757022039549e-12
5.819357607471084e-12
5.974868716105846e-12
6.178126783437416e-12
6.4422737835292426e-12
6.754387187516353e-12
7.09956207021698e-12
7.465650338819033e-12
7.843451229401998e-12
7.873301920047931e-12
7.301670529429154e-12
6.788411645809352e-12
6.7241634151282414e-12
7.25189886753258e-12
8.400283868916463e-12
1.0273218119718078e-11
1.3327566977144034e-11
1.9451445623355893e-11
3.9296314213974293e-11
2.1676467844499205e-11
5.0114371955829055e-12
3.308503636576594e-14
2.248073948992241e-12
3.456504257247638e-12
4.100636989907024e-12
4.403621459458721e-12
4.488811862297509e-12
4.435104382351886e-12
4.296735991733061e-12
2.732380209469384e-12
4.7632931925209045e-12
5.581762270481263e-12
5.8209214992134315e-12
5.976384930194343e-12
6.1797187998540446e-12
6.443943811093327e-12
6.756114565880845e-12
7.101319937839148e-12
7.467423475359433e-12
7.845223027683461e-12
7.875943561716671e-12
7.304567354503023e-12
6.791068287007844e-12
6.726535287942957e-12
7.2542447090253066e-12
8.402892977219668e-12
1.027635476981209e-11
1.3331756729156298e-11
1.9458004624393632e-11
3.9311214005295327e-11
2.167703064388682e-11
5.010994324398382e-12
3.1885625093927543e-14
2.249632033194987e-12
3.4582555380732605e-12
4.102404470323669e-12
4.4052920032349326e-12
4.4903386906421095e-12
4.436458482269274e-12
2.7833308975949297e-12
4.832128953737063e-12
5.682448559280401e-12
5.919345842275281e-12
6.063860703490197e-12
6.2574370443939764e-12
6.514657728605097e-12
6.822047982015142e-12
7.1639586863674675e-12
7.527629168352563e-12
7.903473781542072e-12
8.2843253819084e-12
8.632217759073846e-12
8.208015787803524e-12
7.670860048227069e-12
7.553810237494837e-12
8.085324071311966e-12
9.323735455291429e-12
1.1396217159790658e-11
1.4831401822260112e-11
2.1828258115734594e-11
4.4702435093140383e-11
2.2988047539311746e-11
5.404966541203229e-12
2.7107646892546487e-14
2.4554200870470476e-12
3.766333328576854e-12
4.453426856580042e-12
4.760781879072216e-12
4.8257542576516656e-12
4.737528063031562e-12
2.7423889877601025e-12
4.783946781590668e-12
5.658208388272033e-12
5.9024824208587125e-12
6.04713845862581e-12
6.239244139337419e-12
6.49504011639412e-12
6.801393287288084e-12
7.142630114400326e-12
7.505959581295175e-12
7.881722283560705e-12
7.931934525159932e-12
7.369532278582754e-12
6.854539662945677e-12
6.787300029138135e-12
7.316458238715246e-12
8.472792527757023e-12
1.0362181043569476e-11
1.3447690549303721e-11
1.964428619735139e-11
3.975683776834399e-11
2.1759557531490185e-11
5.039231485579608e-12
3.280122137758384e-14
2.2630293587018596e-12
3.479015779089321e-12
4.1263965908209095e-12
4.429770050511369e-12
4.5135338639144125e-12
4.457355885071462e-12
4.316029902007856e-12
2.729415594809314e-12
4.759869124369097e-12
5.579757022039549e-12
5.819357607471084e-12
5.974868716105846e-12
6.178126783437416e-12
6.4422737835292426e-12
6.754387187516353e-12
7.09956207021698e-12
7.465650338819033e-12
7.843451229401998e-12
7.873301920047931e-12
7.301670529429154e-12
6.788411645809352e-12
6.7241634151282414e-12
7.25189886753258e-12
8.400283868916463e-12
1.0273218119718078e-11
1.3327566977144034e-11
1.9451445623355893e-11
3.9296314213974293e-11
2.1676467844499205e-11
5.0114371955829055e-12
3.308503636576594e-14
2.248073948992241e-12
3.456504257247638e-12
4.100636989907024e-12
4.403621459458721e-12
4.488811862297509e-12
4.435104382351886e-12
4.296735991733061e-12
2.732380209469384e-12
4.7632931925209045e-12
5.581762270481263e-12
5.8209214992134315e-12
5.976384930194343e-12
6.1797187998540446e-12
6.443943811093327e-12
6.756114565880845e-12
7.101319937839148e-12
7.467423475359433e-12
7.845223027683461e-12
7.875943561716671e-12
7.304567354503023e-12
6.791068287007844e-12
6.726535287942957e-12
7.2542447090253066e-12
8.402892977219668e-12
1.027635476981209e-11
1.3331756729156298e-11
1.9458004624393632e-11
3.9311214005295327e-11
2.167703064388682e-11
5.010994324398382e-12
3.1885625093927543e-14
2.249632033194987e-12
3.4582555380732605e-12
4.102404470323669e-12
4.4052920032349326e-12
4.4903386906421095e-12
4.436458482269274e-12
2.7833308975949297e-12
4.832128953737063e-12
5.682448559280401e-12
5.919345842275281e-12
6.063860703490197e-12
6.2574370443939764e-12
6.514657728605097e-12
6.822047982015142e-12
7.1639586863674675e-12
7.527629168352563e-12
7.903473781542072e-12
8.2843253819084e-12
8.632217759073846e-12
8.208015787803524e-12
7.670860048227069e-12
7.553810237494837e-12
8.085324071311966e-12
9.323735455291429e-12
1.1396217159790658e-11
1.4831401822260112e-11
2.1828258115734594e-11
4.4702435093140383e-11
2.2988047539311746e-11
5.404966541203229e-12
2.7107646892546487e-14
2.4554200870470476e-12
3.766333328576854e-12
4.453426856580042e-12
4.760781879072216e-12
4.8257542576516656e-12
4.737528063031562e-12
2.7423889877601025e-12
4.783946781590668e-12
5.658208388272033e-12
5.9024824208587125e-12
6.04713845862581e-12
6.239244139337419e-12
6.49504011639412e-12
6.801393287288084e-12
7.142630114400326e-12
7.505959581295175e-12
7.881722283560705e-12
7.931934525159932e-12
7.369532278582754e-12
6.854539662945677e-12
6.787300029138135e-12
7.316458238715246e-12
8.472792527757023e-12
1.0362181043569476e-11
1.3447690549303721e-11
1.964428619735139e-11
3.975683776834399e-11
2.1759557531490185e-11
5.039231485579608e-12
3.280122137758384e-14
2.2630293587018596e-12
3.479015779089321e-12
4.1263965908209095e-12
4.429770050511369e-12
4.5135338639144125e-12
4.457355885071462e-12
4.316029902007856e-12
2.729415594809314e-12
4.759869124369097e-12
5.579757022039549e-12
5.819357607471084e-12
5.974868716105846e-12
6.178126783437416e-12
6.4422737835292426e-12
6.754387187516353e-12
7.09956207021698e-12
7.465650338819033e-12
7.843451229401998e-12
7.873301920047931e-12
7.301670529429154e-12
6.788411645809352e-12
6.7241634151282414e-12
7.25189886753258e-12
8.400283868916463e-12
1.0273218119718078e-11
1.3327566977144034e-11
1.9451445623355893e-11
3.9296314213974293e-11
2.1676467844499205e-11
5.0114371955829055e-12
3.308503636576594e-14
2.248073948992241e-12
3.456504257247638e-12
4.100636989907024e-12
4.403621459458721e-12
4.488811862297509e-12
4.435104382351886e-12
4.296735991733061e-12
2.732380209469384e-12
4.7632931925209045e-12
5.581762270481263e-12
5.8209214992134315e-12
5.976384930194343e-12
6.1797187998540446e-12
6.443943811093327e-12
6.756114565880845e-12
7.101319937839148e-12
7.467423475359433e-12
7.845223027683461e-12
7.875943561716671e-12
7.304567354503023e-12
6.791068287007844e-12
6.726535287942957e-12
7.2542447090253066e-12
8.402892977219668e-12
1.027635476981209e-11
1.3331756729156298e-11
1.9458004624393632e-11
3.9311214005295327e-11
2.167703064388682e-11
5.010994324398382e-12
3.1885625093927543e-14
2.249632033194987e-12
3.4582555380732605e-12
4.102404470323669e-12
4.4052920032349326e-12
4.4903386906421095e-12
4.436458482269274e-12
2.7833308975949297e-12
4.832128953737063e-12
5.682448559280401e-12
5.919345842275281e-12
6.063860703490197e-12
6.2574370443939764e-12
6.514657728605097e-12
6.822047982015142e-12
7.1639586863674675e-12
7.527629168352563e-12
7.903473781542072e-12
8.2843253819084e-12
8.632217759073846e-12
8.208015787803524e-12
7.670860048227069e-12
7.553810237494837e-12
8.085324071311966e-12
9.323735455291429e-12
1.1396217159790658e-11
1.4831401822260112e-11
2.1828258115734594e-11
4.4702435093140383e-11
2.2988047539311746e-11
5.404966541203229e-12
2.7107646892546487e-14
2.4554200870470476e-12
3.766333328576854e-12
4.453426856580042e-12
4.760781879072216e-12
4.8257542576516656e-12
4.737528063031562e-12
2.7423889877601025e-12
4.783946781590668e-12
5.658208388272033e-12
5.9024824208587125e-12
6.04713845862581e-12
6.239244139337419e-12
6.49504011639412e-12
6.801393287288084e-12
7.142630114400326e-12
7.505959581295175e-12
7.881722283560705e-12
7.931934525159932e-12
7.369532278582754e-12
6.854539662945677e-12
6.787300029138135e-12
7.316458238715246e-12
8.472792527757023e-12
1.0362181043569476e-11
1.3447690549303721e-11
1.964428619735139e-11
3.975683776834399e-11
2.1759557531490185e-11
5.039231485579608e-12
3.280122137758384e-14
2.2630293587018596e-12
3.479015779089321e-12
4.1263965908209095e-12
4.429770050511369e-12
4.5135338639144125e-12
4.457355885071462e-12
4.316029902007856e-12
2.729415594809314e-12
4.759869124369097e-12
5.579757022039549e-12
5.819357607471084e-12
5.974868716105846e-12
6.178126783437416e-12
6.4422737835292426e-12
6.754387187516353e-12
7.09956207021698e-12
7.465650338819033e-12
7.843451229401998e-12
7.873301920047931e-12
7.301670529429154e-12
6.788411645809352e-12
6.7241634151282414e-12
7.25189886753258e-12
8.400283868916463e-12
1.0273218119718078e-11
1.3327566977144034e-11
1.9451445623355893e-11
3.9296314213974293e-11
2.1676467844499205e-11
5.0114371955829055e-12
3.308503636576594e-14
2.248073948992241e-12
3.456504257247638e-12
4.100636989907024e-12
4.403621459458721e-12
4.488811862297509e-12
4.435104382351886e-12
4.296735991733061e-12
2.732380209469384e-12
4.7632931925209045e-12
5.581762270481263e-12
5.8209214992134315e-12
5.976384930194343e-12
6.1797187998540446e-12
6.443943811093327e-12
6.756114565880845e-12
7.101319937839148e-12
7.467423475359433e-12
7.845223027683461e-12
7.875943561716671e-12
7.304567354503023e-12
6.791068287007844e-12
6.726535287942957e-12
7.2542447090253066e-12
8.402892977219668e-12
1.027635476981209e-11
1.3331756729156298e-11
1.9458004624393632e-11
3.9311214005295327e-11
2.167703064388682e-11
5.010994324398382e-12
3.1885625093927543e-14
2.249632033194987e-12
3.4582555380732605e-12
4.102404470323669e-12
4.4052920032349326e-12
4.4903386906421095e-12
4.436458482269274e-12
2.7833308975949297e-12
4.832128953737063e-12
5.682448559280401e-12
5.919345842275281e-12
6.063860703490197e-12
6.2574370443939764e-12
6.514657728605097e-12
6.822047982015142e-12
7.1639586863674675e-12
7.527629168352563e-12
7.903473781542072e-12
8.2843253819084e-12
8.632217759073846e-12
8.208015787803524e-12
7.670860048227069e-12
7.553810237494837e-12
8.085324071311966e-12
9.323735455291429e-12
1.1396217159790658e-11
1.4831401822260112e-11
2.1828258115734594e-11
4.4702435093140383e-11
2.2988047539311746e-11
5.404966541203229e-12
2.7107646892546487e-14
2.4554200870470476e-12
3.766333328576854e-12
4.453426856580042e-12
4.760781879072216e-12
4.8257542576516656e-12
4.737528063031562e-12
2.7423889877601025e-12
4.783946781590668e-12
5.658208388272033e-12
5.9024824208587125e-12
6.04713845862581e-12
6.239244139337419e-12
6.49504011639412e-12
6.801393287288084e-12
7.142630114400326e-12
7.505959581295175e-12
7.881722283560705e-12
7.931934525159932e-12
7.369532278582754e-12
6.854539662945677e-12
6.787300029138135e-12
7.316458238715246e-12
8.472792527757023e-12
1.0362181043569476e-11
1.3447690549303721e-11
1.964428619735139e-11
3.975683776834399e-11
2.1759557531490185e-11
5.039231485579608e-12
3.280122137758384e-14
2.2630293587018596e-12
3.479015779089321e-12
4.1263965908209095e-12
4.429770050511369e-12
4.5135338639144125e-12
4.457355885071462e-12
4.316029902007856e-12
2.729415594809314e-12
4.759869124369097e-12
5.579757022039549e-12
5.819357607471084e-12
5.974868716105846e-12
6.178126783437416e-12
6.4422737835292426e-12
6.754387187516353e-12
7.09956207021698e-12
7.465650338819033e-12
7.843451229401998e-12
7.873301920047931e-12
7.301670529429154e-12
6.788411645809352e-12
6.7241634151282414e-12
7.25189886753258e-12
8.400283868916463e-12
1.0273218119718078e-11
1.3327566977144034e-11
1.9451445623355893e-11
3.9296314213974293e-11
2.1676467844499205e-11
5.0114371955829055e-12
3.308503636576594e-14
2.248073948992241e-12
3.456504257247638e-12
4.100636989907024e-12
4.403621459458721e-12
4.488811862297509e-12
4.435104382351886e-12
4.296735991733061e-12
2.732380209469384e-12
4.7632931925209045e-12
5.581762270481263e-12
5.8209214992134315e-12
5.976384930194343e-12
6.1797187998540446e-12
6.443943811093327e-12
6.756114565880845e-12
7.101319937839148e-12
7.467423475359433e-12
7.845223027683461e-12
7.875943561716671e-12
7.304567354503023e-12
6.791068287007844e-12
6.726535287942957e-12
7.2542447090253066e-12
8.402892977219668e-12
1.027635476981209e-11
1.3331756729156298e-11
1.9458004624393632e-11
3.9311214005295327e-11
2.167703064388682e-11
5.010994324398382e-12
3.1885625093927543e-14
2.249632033194987e-12
3.4582555380732605e-12
4.102404470323669e-12
4.4052920032349326e-12
4.4903386906421095e-12
4.436458482269274e-12
2.7833308975949297e-12
4.832128953737063e-12
5.682448559280401e-12
5.919345842275281e-12
6.063860703490197e-12
6.2574370443939764e-12
6.514657728605097e-12
6.822047982015142e-12
7.1639586863674675e-12
7.527629168352563e-12
7.903473781542072e-12
8.2843253819084e-12
8.632217759073846e-12
8.208015787803524e-12
7.670860048227069e-12
7.553810237494837e-12
8.085324071311966e-12
9.323735455291429e-12
1.1396217159790658e-11
1.4831401822260112e-11
2.1828258115734594e-11
4.4702435093140383e-11
2.2988047539311746e-11
5.404966541203229e-12
2.7107646892546487e-14
2.4554200870470476e-12
3.766333328576854e-12
4.453426856580042e-12
4.760781879072216e-12
4.8257542576516656e-12
4.737528063031562e-12
2.7423889877601025e-12
4.783946781590668e-12
5.658208388272033e-12
5.9024824208587125e-12
6.04713845862581e-12
6.239244139337419e-12
6.49504011639412e-12
6.801393287288084e-12
7.142630114400326e-12
7.505959581295175e-12
7.881722283560705e-12
7.931934525159932e-12
7.369532278582754e-12
6.854539662945677e-12
6.787300029138135e-12
7.316458238715246e-12
8.472792527757023e-12
1.0362181043569476e-11
1.3447690549303721e-11
1.964428619735139e-11
3.975683776834399e-11
2.1759557531490185e-11
5.039231485579608e-12
3.280122137758384e-14
2.2630293587018596e-12
3.479015779089321e-12
4.1263965908209095e-12
4.429770050511369e-12
4.5135338639144125e-12
4.457355885071462e-12
4.316029902007856e-12
2.729415594809314e-12
4.759869124369097e-12
5.579757022039549e-12
5.819357607471084e-12
5.974868716105846e-12
6.178126783437416e-12
6.4422737835292426e-12
6.754387187516353e-12
7.09956207021698e-12
7.465650338819033e-12
7.843451229401998e-12
7.873301920047931e-12
7.301670529429154e-12
6.788411645809352e-12
6.7241634151282414e-12
7.25189886753258e-12
8.400283868916463e-12
1.0273218119718078e-11
1.3327566977144034e-11
1.9451445623355893e-11
3.9296314213974293e-11
2.1676467844499205e-11
5.0114371955829055e-12
3.308503636576594e-14
2.248073948992241e-12
3.456504257247638e-12
4.100636989907024e-12
4.403621459458721e-12
4.488811862297509e-12
4.435104382351886e-12
4.296735991733061e-12
2.732380209469384e-12
4.7632931925209045e-12
5.581762270481263e-12
5.8209214992134315e-12
5.976384930194343e-12
6.1797187998540446e-12
6.443943811093327e-12
6.756114565880845e-12
7.101319937839148e-12
7.467423475359433e-12
7.845223027683461e-12
7.875943561716671e-12
7.304567354503023e-12
6.791068287007844e-12
6.726535287942957e-12
7.2542447090253066e-12
8.402892977219668e-12
1.027635476981209e-11
1.3331756729156298e-11
1.9458004624393632e-11
3.9311214005295327e-11
2.167703064388682e-11
5.010994324398382e-12
3.1885625093927543e-14
2.249632033194987e-12
3.4582555380732605e-12
4.102404470323669e-12
4.4052920032349326e-12
4.4903386906421095e-12
4.436458482269274e-12
2.7833308975949297e-12
4.832128953737063e-12
5.682448559280401e-12
5.919345842275281e-12
6.063860703490197e-12
6.2574370443939764e-12
6.514657728605097e-12
6.822047982015142e-12
7.1639586863674675e-12
7.527629168352563e-12
7.903473781542072e-12
8.2843253819084e-12
8.632217759073846e-12
8.208015787803524e-12
7.670860048227069e-12
7.553810237494837e-12
8.085324071311966e-12
9.323735455291429e-12
1.1396217159790658e-11
1.4831401822260112e-11
2.1828258115734594e-11
4.4702435093140383e-11
2.2988047539311746e-11
5.404966541203229e-12
2.7107646892546487e-14
2.4554200870470476e-12
3.766333328576854e-12
4.453426856580042e-12
4.760781879072216e-12
4.8257542576516656e-12
4.737528063031562e-12
2.7423889877601025e-12
4.783946781590668e-12
5.658208388272033e-12
5.9024824208587125e-12
6.04713845862581e-12
6.239244139337419e-12
6.49504011639412e-12
6.801393287288084e-12
7.142630114400326e-12
7.505959581295175e-12
7.881722283560705e-12
7.931934525159932e-12
7.369532278582754e-12
6.854539662945677e-12
6.787300029138135e-12
7.316458238715246e-12
8.472792527757023e-12
1.0362181043569476e-11
1.3447690549303721e-11
1.964428619735139e-11
3.975683776834399e-11
2.1759557531490185e-11
5.039231485579608e-12
3.280122137758384e-14
2.2630293587018596e-12
3.479015779089321e-12
4.1263965908209095e-12
4.429770050511369e-12
4.5135338639144125e-12
4.457355885071462e-12
4.316029902007856e-12
2.729415594809314e-12
4.759869124369097e-12
5.579757022039549e-12
5.819357607471084e-12
5.974868716105846e-12
6.178126783437416e-12
6.4422737835292426e-12
6.754387187516353e-12
7.09956207021698e-12
7.465650338819033e-12
7.843451229401998e-12
7.873301920047931e-12
7.301670529429154e-12
6.788411645809352e-12
6.7241634151282414e-12
7.25189886753258e-12
8.400283868916463e-12
1.0273218119718078e-11
1.3327566977144034e-11
1.9451445623355893e-11
3.9296314213974293e-11
2.1676467844499205e-11
5.0114371955829055e-12
3.308503636576594e-14
2.248073948992241e-12
3.456504257247638e-12
4.100636989907024e-12
4.403621459458721e-12
4.488811862297509e-12
4.435104382351886e-12
4.296735991733061e-12
2.732380209469384e-12
4.7632931925209045e-12
5.581762270481263e-12
5.8209214992134315e-12
5.976384930194343e-12
6.1797187998540446e-12
6.443943811093327e-12
6.756114565880845e-12
7.101319937839148e-12
7.467423475359433e-12
7.845223027683461e-12
7.875943561716671e-12
7.304567354503023e-12
6.791068287007844e-12
6.726535287942957e-12
7.2542447090253066e-12
8.402892977219668e-12
1.027635476981209e-11
1.3331756729156298e-11
1.9458004624393632e-11
3.9311214005295327e-11
2.167703064388682e-11
5.010994324398382e-12
3.1885625093927543e-14
2.249632033194987e-12
3.4582555380732605e-12
4.102404470323669e-12
4.4052920032349326e-12
4.4903386906421095e-12
4.436458482269274e-12
2.7833308975949297e-12
4.832128953737063e-12
5.682448559280401e-12
5.919345842275281e-12
6.063860703490197e-12
6.2574370443939764e-12
6.514657728605097e-12
6.822047982015142e-12
7.1639586863674675e-12
7.527629168352563e-12
7.903473781542072e-12
8.2843253819084e-12
8.632217759073846e-12
8.208015787803524e-12
7.670860048227069e-12
7.553810237494837e-12
8.085324071311966e-12
9.323735455291429e-12
1.1396217159790658e-11
1.4831401822260112e-11
2.1828258115734594e-11
4.4702435093140383e-11
2.2988047539311746e-11
5.404966541203229e-12
2.7107646892546487e-14
2.4554200870470476e-12
3.766333328576854e-12
4.453426856580042e-12
4.760781879072216e-12
4.8257542576516656e-12
4.737528063031562e-12
2.7423889877601025e-12
4.783946781590668e-12
5.658208388272033e-12
5.9024824208587125e-12
6.04713845862581e-12
6.239244139337419e-12
6.49504011639412e-12
6.801393287288084e-12
7.142630114400326e-12
7.505959581295175e-12
7.881722283560705e-12
7.931934525159932e-12
7.369532278582754e-12
6.854539662945677e-12
6.787300029138135e-12
7.316458238715246e-12
8.472792527757023e-12
1.0362181043569476e-11
1.3447690549303721e-11
1.964428619735139e-11
3.975683776834399e-11
2.1759557531490185e-11
5.039231485579608e-12
3.280122137758384e-14
2.2630293587018596e-12
3.479015779089321e-12
4.1263965908209095e-12
4.429770050511369e-12
4.5135338639144125e-12
4.457355885071462e-12
4.316029902007856e-12
2.729415594809314e-12
4.759869124369097e-12
5.579757022039549e-12
5.819357607471084e-12
5.974868716105846e-12
6.178126783437416e-12
6.4422737835292426e-12
6.754387187516353e-12
7.09956207021698e-12
7.465650338819033e-12
7.843451229401998e-12
7.873301920047931e-12
7.301670529429154e-12
6.788411645809352e-12
6.7241634151282414e-12
7.25189886753258e-12
8.400283868916463e-12
1.0273218119718078e-11
1.3327566977144034e-11
1.9451445623355893e-11
3.9296314213974293e-11
2.1676467844499205e-11
5.0114371955829055e-12
3.308503636576594e-14
2.248073948992241e-12
3.456504257247638e-12
4.100636989907024e-12
4.403621459458721e-12
4.488811862297509e-12
4.435104382351886e-12
4.296735991733061e-12
2.732380209469384e-12
4.7632931925209045e-12
5.581762270481263e-12
5.8209214992134315e-12
5.976384930194343e-12
6.1797187998540446e-12
6.443943811093327e-12
6.756114565880845e-12
7.101319937839148e-12
7.467423475359433e-12
7.845223027683461e-12
7.875943561716671e-12
7.304567354503023e-12
6.791068287007844e-12
6.726535287942957e-12
7.2542447090253066e-12
8.402892977219668e-12
1.027635476981209e-11
1.3331756729156298e-11
1.9458004624393632e-11
3.9311214005295327e-11
2.167703064388682e-11
5.010994324398382e-12
3.1885625093927543e-14
2.249632033194987e-12
3.4582555380732605e-12
4.102404470323669e-12
4.4052920032349326e-12
4.4903386906421095e-12
4.436458482269274e-12
2.7833308975949297e-12
4.832128953737063e-12
5.682448559280401e-12
5.919345842275281e-12
6.063860703490197e-12
6.2574370443939764e-12
6.514657728605097e-12
6.822047982015142e-12
7.1639586863674675e-12
7.527629168352563e-12
7.903473781542072e-12
8.2843253819084e-12
8.632217759073846e-12
8.208015787803524e-12
7.670860048227069e-12
7.553810237494837e-12
8.085324071311966e-12
9.323735455291429e-12
1.1396217159790658e-11
1.4831401822260112e-11
2.1828258115734594e-11
4.4702435093140383e-11
2.2988047539311746e-11
5.404966541203229e-12
2.7107646892546487e-14
2.4554200870470476e-12
3.766333328576854e-12
4.453426856580042e-12
4.760781879072216e-12
4.8257542576516656e-12
4.737528063031562e-12
2.7423889877601025e-12
4.783946781590668e-12
5.658208388272033e-12
5.9024824208587125e-12
6.04713845862581e-12
6.239244139337419e-12
6.49504011639412e-12
6.801393287288084e-12
7.142630114400326e-12
7.505959581295175e-12
7.881722283560705e-12
7.931934525159932e-12
7.369532278582754e-12
6.854539662945677e-12
6.787300029138135e-12
7.316458238715246e-12
8.472792527757023e-12
1.0362181043569476e-11
1.3447690549303721e-11
1.964428619735139e-11
3.975683776834399e-11
2.1759557531490185e-11
5.039231485579608e-12
3.280122137758384e-14
2.2630293587018596e-12
3.479015779089321e-12
4.1263965908209095e-12
4.429770050511369e-12
4.5135338639144125e-12
4.457355885071462e-12
4.316029902007856e-12
2.729415594809314e-12
4.759869124369097e-12
5.579757022039549e-12
5.819357607471084e-12
5.974868716105846e-12
6.178126783437416e-12
6.4422737835292426e-12
6.754387187516353e-12
7.09956207021698e-12
7.465650338819033e-12
7.843451229401998e-12
7.873301920047931e-12
7.301670529429154e-12
6.788411645809352e-12
6.7241634151282414e-12
7.25189886753258e-12
8.400283868916463e-12
1.0273218119718078e-11
1.3327566977144034e-11
1.9451445623355893e-11
3.9296314213974293e-11
2.1676467844499205e-11
5.0114371955829055e-12
3.308503636576594e-14
2.248073948992241e-12
3.456504257247638e-12
4.100636989907024e-12
4.403621459458721e-12
4.488811862297509e-12
4.435104382351886e-12
4.296735991733061e-12
2.732380209469384e-12
4.7632931925209045e-12
5.581762270481263e-12
5.8209214992134315e-12
5.976384930194343e-12
6.1797187998540446e-12
6.443943811093327e-12
6.756114565880845e-12
7.101319937839148e-12
7.467423475359433e-12
7.845223027683461e-12
7.875943561716671e-12
7.304567354503023e-12
6.791068287007844e-12
6.726535287942957e-12
7.2542447090253066e-12
8.402892977219668e-12
1.027635476981209e-11
1.3331756729156298e-11
1.9458004624393632e-11
3.9311214005295327e-11
2.167703064388682e-11
5.010994324398382e-12
3.1885625093927543e-14
2.249632033194987e-12
3.4582555380732605e-12
4.102404470323669e-12
4.4052920032349326e-12
4.4903386906421095e-12
4.436458482269274e-12
2.7833308975949297e-12
4.832128953737063e-12
5.682448559280401e-12
5.919345842275281e-12
6.063860703490197e-12
6.2574370443939764e-12
6.514657728605097e-12
6.822047982015142e-12
7.1639586863674675e-12
7.527629168352563e-12
7.903473781542072e-12
8.2843253819084e-12
8.632217759073846e-12
8.208015787803524e-12
7.670860048227069e-12
7.553810237494837e-12
8.085324071311966e-12
9.323735455291429e-12
1.1396217159790658e-11
1.4831401822260112e-11
2.1828258115734594e-11
4.4702435093140383e-11
2.2988047539311746e-11
5.404966541203229e-12
2.7107646892546487e-14
2.4554200870470476e-12
3.766333328576854e-12
4.453426856580042e-12
4.760781879072216e-12
4.8257542576516656e-12
4.737528063031562e-12
2.7423889877601025e-12
4.783946781590668e-12
5.658208388272033e-12
5.9024824208587125e-12
6.04713845862581e-12
6.239244139337419e-12
6.49504011639412e-12
6.801393287288084e-12
7.142630114400326e-12
7.505959581295175e-12
7.881722283560705e-12
7.931934525159932e-12
7.369532278582754e-12
6.854539662945677e-12
6.787300029138135e-12
7.316458238715246e-12
8.472792527757023e-12
1.0362181043569476e-11
1.3447690549303721e-11
1.964428619735139e-11
3.975683776834399e-11
2.1759557531490185e-11
5.039231485579608e-12
3.280122137758384e-14
2.2630293587018596e-12
3.479015779089321e-12
4.1263965908209095e-12
4.429770050511369e-12
4.5135338639144125e-12
4.457355885071462e-12
4.316029902007856e-12
2.729415594809314e-12
4.759869124369097e-12
5.579757022039549e-12
5.819357607471084e-12
5.974868716105846e-12
6.178126783437416e-12
6.4422737835292426e-12
6.754387187516353e-12
7.09956207021698e-12
7.465650338819033e-12
7.843451229401998e-12
7.873301920047931e-12
7.301670529429154e-12
6.788411645809352e-12
6.7241634151282414e-12
7.25189886753258e-12
8.400283868916463e-12
1.0273218119718078e-11
1.3327566977144034e-11
1.9451445623355893e-11
3.9296314213974293e-11
2.1676467844499205e-11
5.0114371955829055e-12
3.308503636576594e-14
2.248073948992241e-12
3.456504257247638e-12
4.100636989907024e-12
4.403621459458721e-12
4.488811862297509e-12
4.435104382351886e-12
4.296735991733061e-12
2.732380209469384e-12
4.7632931925209045e-12
5.581762270481263e-12
5.8209214992134315e-12
5.976384930194343e-12
6.1797187998540446e-12
6.443943811093327e-12
6.756114565880845e-12
7.101319937839148e-12
7.467423475359433e-12
7.845223027683461e-12
7.875943561716671e-12
7.304567354503023e-12
6.791068287007844e-12
6.726535287942957e-12
7.2542447090253066e-12
8.402892977219668e-12
1.027635476981209e-11
1.3331756729156298e-11
1.9458004624393632e-11
3.9311214005295327e-11
2.167703064388682e-11
5.010994324398382e-12
3.1885625093927543e-14
2.249632033194987e-12
3.4582555380732605e-12
4.102404470323669e-12
4.4052920032349326e-12
4.4903386906421095e-12
4.436458482269274e-12
2.7833308975949297e-12
4.832128953737063e-12
5.682448559280401e-12
5.919345842275281e-12
6.063860703490197e-12
6.2574370443939764e-12
6.514657728605097e-12
6.822047982015142e-12
7.1639586863674675e-12
7.527629168352563e-12
7.903473781542072e-12
8.2843253819084e-12
8.632217759073846e-12
8.208015787803524e-12
7.670860048227069e-12
7.553810237494837e-12
8.085324071311966e-12
9.323735455291429e-12
1.1396217159790658e-11
1.4831401822260112e-11
2.1828258115734594e-11
4.4702435093140383e-11
2.2988047539311746e-11
5.404966541203229e-12
2.7107646892546487e-14
2.4554200870470476e-12
3.766333328576854e-12
4.453426856580042e-12
4.760781879072216e-12
4.8257542576516656e-12
4.737528063031562e-12
2.7423889877601025e-12
4.783946781590668e-12
5.658208388272033e-12
5.9024824208587125e-12
6.04713845862581e-12
6.239244139337419e-12
6.49504011639412e-12
6.801393287288084e-12
7.142630114400326e-12
7.505959581295175e-12
7.881722283560705e-12
7.931934525159932e-12
7.369532278582754e-12
6.854539662945677e-12
6.787300029138135e-12
7.316458238715246e-12
8.472792527757023e-12
1.0362181043569476e-11
1.3447690549303721e-11
1.964428619735139e-11
3.975683776834399e-11
2.1759557531490185e-11
5.039231485579608e-12
3.280122137758384e-14
2.2630293587018596e-12
3.479015779089321e-12
4.1263965908209095e-12
4.429770050511369e-12
4.5135338639144125e-12
4.457355885071462e-12
4.316029902007856e-12
2.729415594809314e-12
4.759869124369097e-12
5.579757022039549e-12
5.819357607471084e-12
5.974868716105846e-12
6.178126783437416e-12
6.4422737835292426e-12
6.754387187516353e-12
7.09956207021698e-12
7.465650338819033e-12
7.843451229401998e-12
7.873301920047931e-12
7.301670529429154e-12
6.788411645809352e-12
6.7241634151282414e-12
7.25189886753258e-12
8.400283868916463e-12
1.0273218119718078e-11
1.3327566977144034e-11
1.9451445623355893e-11
3.9296314213974293e-11
2.1676467844499205e-11
5.0114371955829055e-12
3.308503636576594e-14
2.248073948992241e-12
3.456504257247638e-12
4.100636989907024e-12
4.403621459458721e-12
4.488811862297509e-12
4.435104382351886e-12
4.296735991733061e-12
2.732380209469384e-12
4.7632931925209045e-12
5.581762270481263e-12
5.8209214992134315e-12
5.976384930194343e-12
6.1797187998540446e-12
6.443943811093327e-12
6.756114565880845e-12
7.101319937839148e-12
7.467423475359433e-12
7.845223027683461e-12
7.875943561716671e-12
7.304567354503023e-12
6.791068287007844e-12
6.726535287942957e-12
7.2542447090253066e-12
8.402892977219668e-12
1.027635476981209e-11
1.3331756729156298e-11
1.9458004624393632e-11
3.9311214005295327e-11
2.167703064388682e-11
5.010994324398382e-12
3.1885625093927543e-14
2.249632033194987e-12
3.4582555380732605e-12
4.102404470323669e-12
4.4052920032349326e-12
4.4903386906421095e-12
4.436458482269274e-12
2.7833308975949297e-12
4.832128953737063e-12
5.682448559280401e-12
5.919345842275281e-12
6.063860703490197e-12
6.2574370443939764e-12
6.514657728605097e-12
6.822047982015142e-12
7.1639586863674675e-12
7.527629168352563e-12
7.903473781542072e-12
8.2843253819084e-12
8.632217759073846e-12
8.208015787803524e-12
7.670860048227069e-12
7.553810237494837e-12
8.085324071311966e-12
9.323735455291429e-12
1.1396217159790658e-11
1.4831401822260112e-11
2.1828258115734594e-11
4.4702435093140383e-11
2.2988047539311746e-11
5.404966541203229e-12
2.7107646892546487e-14
2.4554200870470476e-12
3.766333328576854e-12
4.453426856580042e-12
4.760781879072216e-12
4.8257542576516656e-12
4.737528063031562e-12
2.7423889877601025e-12
4.783946781590668e-12
5.658208388272033e-12
5.9024824208587125e-12
6.04713845862581e-12
6.239244139337419e-12
6.49504011639412e-12
6.801393287288084e-12
7.142630114400326e-12
7.505959581295175e-12
7.881722283560705e-12
7.931934525159932e-12
7.369532278582754e-12
6.854539662945677e-12
6.787300029138135e-12
7.316458238715246e-12
8.472792527757023e-12
1.0362181043569476e-11
1.3447690549303721e-11
1.964428619735139e-11
3.975683776834399e-11
2.1759557531490185e-11
5.039231485579608e-12
3.280122137758384e-14
2.2630293587018596e-12
3.479015779089321e-12
4.1263965908209095e-12
4.429770050511369e-12
4.5135338639144125e-12
4.457355885071462e-12
4.316029902007856e-12
2.729415594809314e-12
4.759869124369097e-12
5.579757022039549e-12
5.819357607471084e-12
5.974868716105846e-12
6.178126783437416e-12
6.4422737835292426e-12
6.754387187516353e-12
7.09956207021698e-12
7.465650338819033e-12
7.843451229401998e-12
7.873301920047931e-12
7.301670529429154e-12
6.788411645809352e-12
6.7241634151282414e-12
7.25189886753258e-12
8.400283868916463e-12
1.0273218119718078e-11
1.3327566977144034e-11
1.9451445623355893e-11
3.9296314213974293e-11
2.1676467844499205e-11
5.0114371955829055e-12
3.308503636576594e-14
2.248073948992241e-12
3.456504257247638e-12
4.100636989907024e-12
4.403621459458721e-12
4.488811862297509e-12
4.435104382351886e-12
4.296735991733061e-12
2.732380209469384e-12
4.7632931925209045e-12
5.581762270481263e-12
5.8209214992134315e-12
5.976384930194343e-12
6.1797187998540446e-12
6.443943811093327e-12
6.756114565880845e-12
7.101319937839148e-12
7.467423475359433e-12
7.845223027683461e-12
7.875943561716671e-12
7.304567354503023e-12
6.791068287007844e-12
6.726535287942957e-12
7.2542447090253066e-12
8.402892977219668e-12
1.027635476981209e-11
1.3331756729156298e-11
1.9458004624393632e-11
3.9311214005295327e-11
2.167703064388682e-11
5.010994324398382e-12
3.1885625093927543e-14
2.249632033194987e-12
3.4582555380732605e-12
4.102404470323669e-12
4.4052920032349326e-12
4.4903386906421095e-12
4.436458482269274e-12
2.7833308975949297e-12
4.832128953737063e-12
5.682448559280401e-12
5.919345842275281e-12
6.063860703490197e-12
6.2574370443939764e-12
6.514657728605097e-12
6.822047982015142e-12
7.1639586863674675e-12
7.527629168352563e-12
7.903473781542072e-12
8.2843253819084e-12
8.632217759073846e-12
8.208015787803524e-12
7.670860048227069e-12
7.553810237494837e-12
8.085324071311966e-12
9.323735455291429e-12
1.1396217159790658e-11
1.4831401822260112e-11
2.1828258115734594e-11
4.4702435093140383e-11
2.2988047539311746e-11
5.404966541203229e-12
2.7107646892546487e-14
2.4554200870470476e-12
3.766333328576854e-12
4.453426856580042e-12
4.760781879072216e-12
4.8257542576516656e-12
4.737528063031562e-12
2.7423889877601025e-12
4.783946781590668e-12
5.658208388272033e-12
5.9024824208587125e-12
6.04713845862581e-12
6.239244139337419e-12
6.49504011639412e-12
6.801393287288084e-12
7.142630114400326e-12
7.505959581295175e-12
7.881722283560705e-12
7.931934525159932e-12
7.369532278582754e-12
6.854539662945677e-12
6.787300029138135e-12
7.316458238715246e-12
8.472792527757023e-12
1.0362181043569476e-11
1.3447690549303721e-11
1.964428619735139e-11
3.975683776834399e-11
2.1759557531490185e-11
5.039231485579608e-12
3.280122137758384e-14
2.2630293587018596e-12
3.479015779089321e-12
4.1263965908209095e-12
4.429770050511369e-12
4.5135338639144125e-12
4.457355885071462e-12
4.316029902007856e-12
2.729415594809314e-12
4.759869124369097e-12
5.579757022039549e-12
5.819357607471084e-12
5.974868716105846e-12
6.178126783437416e-12
6.4422737835292426e-12
6.754387187516353e-12
7.09956207021698e-12
7.465650338819033e-12
7.843451229401998e-12
7.873301920047931e-12
7.301670529429154e-12
6.788411645809352e-12
6.7241634151282414e-12
7.25189886753258e-12
8.400283868916463e-12
1.0273218119718078e-11
1.3327566977144034e-11
1.9451445623355893e-11
3.9296314213974293e-11
2.1676467844499205e-11
5.0114371955829055e-12
3.308503636576594e-14
2.248073948992241e-12
3.456504257247638e-12
4.100636989907024e-12
4.403621459458721e-12
4.488811862297509e-12
4.435104382351886e-12
4.296735991733061e-12
2.732380209469384e-12
4.7632931925209045e-12
5.581762270481263e-12
5.8209214992134315e-12
5.976384930194343e-12
6.1797187998540446e-12
6.443943811093327e-12
6.756114565880845e-12
7.101319937839148e-12
7.467423475359433e-12
7.845223027683461e-12
7.875943561716671e-12
7.304567354503023e-12
6.791068287007844e-12
6.726535287942957e-12
7.2542447090253066e-12
8.402892977219668e-12
1.027635476981209e-11
1.3331756729156298e-11
1.9458004624393632e-11
3.9311214005295327e-11
2.167703064388682e-11
5.010994324398382e-12
3.1885625093927543e-14
2.249632033194987e-12
3.4582555380732605e-12
4.102404470323669e-12
4.4052920032349326e-12
4.4903386906421095e-12
4.436458482269274e-12
2.7833308975949297e-12
4.832128953737063e-12
5.682448559280401e-12
5.919345842275281e-12
6.063860703490197e-12
6.2574370443939764e-12
6.514657728605097e-12
6.822047982015142e-12
7.1639586863674675e-12
7.527629168352563e-12
7.903473781542072e-12
8.2843253819084e-12
8.632217759073846e-12
8.208015787803524e-12
7.670860048227069e-12
7.553810237494837e-12
8.085324071311966e-12
9.323735455291429e-12
1.1396217159790658e-11
1.4831401822260112e-11
2.1828258115734594e-11
4.4702435093140383e-11
2.2988047539311746e-11
5.404966541203229e-12
2.7107646892546487e-14
2.4554200870470476e-12
3.766333328576854e-12
4.453426856580042e-12
4.760781879072216e-12
4.8257542576516656e-12
4.737528063031562e-12
2.7423889877601025e-12
4.783946781590668e-12
5.658208388272033e-12
5.9024824208587125e-12
6.04713845862581e-12
6.239244139337419e-12
6.49504011639412e-12
6.801393287288084e-12
7.142630114400326e-12
7.505959581295175e-12
7.881722283560705e-12
7.931934525159932e-12
7.369532278582754e-12
6.854539662945677e-12
6.787300029138135e-12
7.316458238715246e-12
8.472792527757023e-12
1.0362181043569476e-11
1.3447690549303721e-11
1.964428619735139e-11
3.975683776834399e-11
2.1759557531490185e-11
5.039231485579608e-12
3.280122137758384e-14
2.2630293587018596e-12
3.479015779089321e-12
4.1263965908209095e-12
4.429770050511369e-12
4.5135338639144125e-12
4.457355885071462e-12
4.316029902007856e-12
2.729415594809314e-12
4.759869124369097e-12
5.579757022039549e-12
5.819357607471084e-12
5.974868716105846e-12
6.178126783437416e-12
6.4422737835292426e-12
6.754387187516353e-12
7.09956207021698e-12
7.465650338819033e-12
7.843451229401998e-12
7.873301920047931e-12
7.301670529429154e-12
6.788411645809352e-12
6.7241634151282414e-12
7.25189886753258e-12
8.400283868916463e-12
1.0273218119718078e-11
1.3327566977144034e-11
1.9451445623355893e-11
3.9296314213974293e-11
2.1676467844499205e-11
5.0114371955829055e-12
3.308503636576594e-14
2.248073948992241e-12
3.456504257247638e-12
4.100636989907024e-12
4.403621459458721e-12
4.488811862297509e-12
4.435104382351886e-12
4.296735991733061e-12
2.732380209469384e-12
4.7632931925209045e-12
5.581762270481263e-12
5.8209214992134315e-12
5.976384930194343e-12
6.1797187998540446e-12
6.443943811093327e-12
6.756114565880845e-12
7.101319937839148e-12
7.467423475359433e-12
7.845223027683461e-12
7.875943561716671e-12
7.304567354503023e-12
6.791068287007844e-12
6.726535287942957e-12
7.2542447090253066e-12
8.402892977219668e-12
1.027635476981209e-11
1.3331756729156298e-11
1.9458004624393632e-11
3.9311214005295327e-11
2.167703064388682e-11
5.010994324398382e-12
3.1885625093927543e-14
2.249632033194987e-12
3.4582555380732605e-12
4.102404470323669e-12
4.4052920032349326e-12
4.4903386906421095e-12
4.436458482269274e-12
2.7833308975949297e-12
4.832128953737063e-12
5.682448559280401e-12
5.919345842275281e-12
6.063860703490197e-12
6.2574370443939764e-12
6.514657728605097e-12
6.822047982015142e-12
7.1639586863674675e-12
7.527629168352563e-12
7.903473781542072e-12
8.2843253819084e-12
8.632217759073846e-12
8.208015787803524e-12
7.670860048227069e-12
7.553810237494837e-12
8.085324071311966e-12
9.323735455291429e-12
1.1396217159790658e-11
1.4831401822260112e-11
2.1828258115734594e-11
4.4702435093140383e-11
2.2988047539311746e-11
5.404966541203229e-12
2.7107646892546487e-14
2.4554200870470476e-12
3.766333328576854e-12
4.453426856580042e-12
4.760781879072216e-12
4.8257542576516656e-12
4.737528063031562e-12
2.7423889877601025e-12
4.783946781590668e-12
5.658208388272033e-12
5.9024824208587125e-12
6.04713845862581e-12
6.239244139337419e-12
6.49504011639412e-12
6.801393287288084e-12
7.142630114400326e-12
7.505959581295175e-12
7.881722283560705e-12
7.931934525159932e-12
7.369532278582754e-12
6.854539662945677e-12
6.787300029138135e-12
7.316458238715246e-12
8.472792527757023e-12
1.0362181043569476e-11
1.3447690549303721e-11
1.964428619735139e-11
3.975683776834399e-11
2.1759557531490185e-11
5.039231485579608e-12
3.280122137758384e-14
2.2630293587018596e-12
3.479015779089321e-12
4.1263965908209095e-12
4.429770050511369e-12
4.5135338639144125e-12
4.457355885071462e-12
4.316029902007856e-12
2.729415594809314e-12
4.759869124369097e-12
5.579757022039549e-12
5.819357607471084e-12
5.974868716105846e-12
6.178126783437416e-12
6.4422737835292426e-12
6.754387187516353e-12
7.09956207021698e-12
7.465650338819033e-12
7.843451229401998e-12
7.873301920047931e-12
7.301670529429154e-12
6.788411645809352e-12
6.7241634151282414e-12
7.25189886753258e-12
8.400283868916463e-12
1.0273218119718078e-11
1.3327566977144034e-11
1.9451445623355893e-11
3.9296314213974293e-11
2.1676467844499205e-11
5.0114371955829055e-12
3.308503636576594e-14
2.248073948992241e-12
3.456504257247638e-12
4.100636989907024e-12
4.403621459458721e-12
4.488811862297509e-12
4.435104382351886e-12
4.296735991733061e-12
2.732380209469384e-12
4.7632931925209045e-12
5.581762270481263e-12
5.8209214992134315e-12
5.976384930194343e-12
6.1797187998540446e-12
6.443943811093327e-12
6.756114565880845e-12
7.101319937839148e-12
7.467423475359433e-12
7.845223027683461e-12
7.875943561716671e-12
7.304567354503023e-12
6.791068287007844e-12
6.726535287942957e-12
7.2542447090253066e-12
8.402892977219668e-12
1.027635476981209e-11
1.3331756729156298e-11
1.9458004624393632e-11
3.9311214005295327e-11
2.167703064388682e-11
5.010994324398382e-12
3.1885625093927543e-14
2.249632033194987e-12
3.4582555380732605e-12
4.102404470323669e-12
4.4052920032349326e-12
4.4903386906421095e-12
4.436458482269274e-12
2.7833308975949297e-12
4.832128953737063e-12
5.682448559280401e-12
5.919345842275281e-12
6.063860703490197e-12
6.2574370443939764e-12
6.514657728605097e-12
6.822047982015142e-12
7.1639586863674675e-12
7.527629168352563e-12
7.903473781542072e-12
8.2843253819084e-12
8.632217759073846e-12
8.208015787803524e-12
7.670860048227069e-12
7.553810237494837e-12
8.085324071311966e-12
9.323735455291429e-12
1.1396217159790658e-11
1.4831401822260112e-11
2.1828258115734594e-11
4.4702435093140383e-11
2.2988047539311746e-11
5.404966541203229e-12
2.7107646892546487e-14
2.4554200870470476e-12
3.766333328576854e-12
4.453426856580042e-12
4.760781879072216e-12
4.8257542576516656e-12
4.737528063031562e-12
2.7423889877601025e-12
4.783946781590668e-12
5.658208388272033e-12
5.9024824208587125e-12
6.04713845862581e-12
6.239244139337419e-12
6.49504011639412e-12
6.801393287288084e-12
7.142630114400326e-12
7.505959581295175e-12
7.881722283560705e-12
7.931934525159932e-12
7.369532278582754e-12
6.854539662945677e-12
6.787300029138135e-12
7.316458238715246e-12
8.472792527757023e-12
1.0362181043569476e-11
1.3447690549303721e-11
1.964428619735139e-11
3.975683776834399e-11
2.1759557531490185e-11
5.039231485579608e-12
3.280122137758384e-14
2.2630293587018596e-12
3.479015779089321e-12
4.1263965908209095e-12
4.429770050511369e-12
4.5135338639144125e-12
4.457355885071462e-12
4.316029902007856e-12
2.729415594809314e-12
4.759869124369097e-12
5.579757022039549e-12
5.819357607471084e-12
5.974868716105846e-12
6.178126783437416e-12
6.4422737835292426e-12
6.754387187516353e-12
7.09956207021698e-12
7.465650338819033e-12
7.843451229401998e-12
7.873301920047931e-12
7.301670529429154e-12
6.788411645809352e-12
6.7241634151282414e-12
7.25189886753258e-12
8.400283868916463e-12
1.0273218119718078e-11
1.3327566977144034e-11
1.9451445623355893e-11
3.9296314213974293e-11
2.1676467844499205e-11
5.0114371955829055e-12
3.308503636576594e-14
2.248073948992241e-12
3.456504257247638e-12
4.100636989907024e-12
4.403621459458721e-12
4.488811862297509e-12
4.435104382351886e-12
4.296735991733061e-12
2.732380209469384e-12
4.7632931925209045e-12
5.581762270481263e-12
5.8209214992134315e-12
5.976384930194343e-12
6.1797187998540446e-12
6.443943811093327e-12
6.756114565880845e-12
7.101319937839148e-12
7.467423475359433e-12
7.845223027683461e-12
7.875943561716671e-12
7.304567354503023e-12
6.791068287007844e-12
6.726535287942957e-12
7.2542447090253066e-12
8.402892977219668e-12
1.027635476981209e-11
1.3331756729156298e-11
1.9458004624393632e-11
3.9311214005295327e-11
2.167703064388682e-11
5.010994324398382e-12
3.1885625093927543e-14
2.249632033194987e-12
3.4582555380732605e-12
4.102404470323669e-12
4.4052920032349326e-12
4.4903386906421095e-12
4.436458482269274e-12
2.7833308975949297e-12
4.832128953737063e-12
5.682448559280401e-12
5.919345842275281e-12
6.063860703490197e-12
6.2574370443939764e-12
6.514657728605097e-12
6.822047982015142e-12
7.1639586863674675e-12
7.527629168352563e-12
7.903473781542072e-12
8.2843253819084e-12
8.632217759073846e-12
8.208015787803524e-12
7.670860048227069e-12
7.553810237494837e-12
8.085324071311966e-12
9.323735455291429e-12
1.1396217159790658e-11
1.4831401822260112e-11
2.1828258115734594e-11
4.4702435093140383e-11
2.2988047539311746e-11
5.404966541203229e-12
2.7107646892546487e-14
2.4554200870470476e-12
3.766333328576854e-12
4.453426856580042e-12
4.760781879072216e-12
4.8257542576516656e-12
4.737528063031562e-12
2.7423889877601025e-12
4.783946781590668e-12
5.658208388272033e-12
5.9024824208587125e-12
6.04713845862581e-12
6.239244139337419e-12
6.49504011639412e-12
6.801393287288084e-12
7.142630114400326e-12
7.505959581295175e-12
7.881722283560705e-12
7.931934525159932e-12
7.369532278582754e-12
6.854539662945677e-12
6.787300029138135e-12
7.316458238715246e-12
8.472792527757023e-12
1.0362181043569476e-11
1.3447690549303721e-11
1.964428619735139e-11
3.975683776834399e-11
2.1759557531490185e-11
5.039231485579608e-12
3.280122137758384e-14
2.2630293587018596e-12
3.479015779089321e-12
4.1263965908209095e-12
4.429770050511369e-12
4.5135338639144125e-12
4.457355885071462e-12
4.316029902007856e-12
2.729415594809314e-12
4.759869124369097e-12
5.579757022039549e-12
5.819357607471084e-12
5.974868716105846e-12
6.178126783437416e-12
6.4422737835292426e-12
6.754387187516353e-12
7.09956207021698e-12
7.465650338819033e-12
7.843451229401998e-12
7.873301920047931e-12
7.301670529429154e-12
6.788411645809352e-12
6.7241634151282414e-12
7.25189886753258e-12
8.400283868916463e-12
1.0273218119718078e-11
1.3327566977144034e-11
1.9451445623355893e-11
3.9296314213974293e-11
2.1676467844499205e-11
5.0114371955829055e-12
3.308503636576594e-14
2.248073948992241e-12
3.456504257247638e-12
4.100636989907024e-12
4.403621459458721e-12
4.488811862297509e-12
4.435104382351886e-12
4.296735991733061e-12
2.732380209469384e-12
4.7632931925209045e-12
5.581762270481263e-12
5.8209214992134315e-12
5.976384930194343e-12
6.1797187998540446e-12
6.443943811093327e-12
6.756114565880845e-12
7.101319937839148e-12
7.467423475359433e-12
7.845223027683461e-12
7.875943561716671e-12
7.304567354503023e-12
6.791068287007844e-12
6.726535287942957e-12
7.2542447090253066e-12
8.402892977219668e-12
1.027635476981209e-11
1.3331756729156298e-11
1.9458004624393632e-11
3.9311214005295327e-11
2.167703064388682e-11
5.010994324398382e-12
3.1885625093927543e-14
2.249632033194987e-12
3.4582555380732605e-12
4.102404470323669e-12
4.4052920032349326e-12
4.4903386906421095e-12
4.436458482269274e-12
2.7833308975949297e-12
4.832128953737063e-12
5.682448559280401e-12
5.919345842275281e-12
6.063860703490197e-12
6.2574370443939764e-12
6.514657728605097e-12
6.822047982015142e-12
7.1639586863674675e-12
7.527629168352563e-12
7.903473781542072e-12
8.2843253819084e-12
8.632217759073846e-12
8.208015787803524e-12
7.670860048227069e-12
7.553810237494837e-12
8.085324071311966e-12
9.323735455291429e-12
1.1396217159790658e-11
1.4831401822260112e-11
2.1828258115734594e-11
4.4702435093140383e-11
2.2988047539311746e-11
5.404966541203229e-12
2.7107646892546487e-14
2.4554200870470476e-12
3.766333328576854e-12
4.453426856580042e-12
4.760781879072216e-12
4.8257542576516656e-12
4.737528063031562e-12
2.7423889877601025e-12
4.783946781590668e-12
5.658208388272033e-12
5.9024824208587125e-12
6.04713845862581e-12
6.239244139337419e-12
6.49504011639412e-12
6.801393287288084e-12
7.142630114400326e-12
7.505959581295175e-12
7.881722283560705e-12
7.931934525159932e-12
7.369532278582754e-12
6.854539662945677e-12
6.787300029138135e-12
7.316458238715246e-12
8.472792527757023e-12
1.0362181043569476e-11
1.3447690549303721e-11
1.964428619735139e-11
3.975683776834399e-11
2.1759557531490185e-11
5.039231485579608e-12
3.280122137758384e-14
2.2630293587018596e-12
3.479015779089321e-12
4.1263965908209095e-12
4.429770050511369e-12
4.5135338639144125e-12
4.457355885071462e-12
4.316029902007856e-12
2.729415594809314e-12
4.759869124369097e-12
5.579757022039549e-12
5.819357607471084e-12
5.974868716105846e-12
6.178126783437416e-12
6.4422737835292426e-12
6.754387187516353e-12
7.09956207021698e-12
7.465650338819033e-12
7.843451229401998e-12
7.873301920047931e-12
7.301670529429154e-12
6.788411645809352e-12
6.7241634151282414e-12
7.25189886753258e-12
8.400283868916463e-12
1.0273218119718078e-11
1.3327566977144034e-11
1.9451445623355893e-11
3.9296314213974293e-11
2.1676467844499205e-11
5.0114371955829055e-12
3.308503636576594e-14
2.248073948992241e-12
3.456504257247638e-12
4.100636989907024e-12
4.403621459458721e-12
4.488811862297509e-12
4.435104382351886e-12
4.296735991733061e-12
2.732380209469384e-12
4.7632931925209045e-12
5.581762270481263e-12
5.8209214992134315e-12
5.976384930194343e-12
6.1797187998540446e-12
6.443943811093327e-12
6.756114565880845e-12
7.101319937839148e-12
7.467423475359433e-12
7.845223027683461e-12
7.875943561716671e-12
7.304567354503023e-12
6.791068287007844e-12
6.726535287942957e-12
7.2542447090253066e-12
8.402892977219668e-12
1.027635476981209e-11
1.3331756729156298e-11
1.9458004624393632e-11
3.9311214005295327e-11
2.167703064388682e-11
5.010994324398382e-12
3.1885625093927543e-14
2.249632033194987e-12
3.4582555380732605e-12
4.102404470323669e-12
4.4052920032349326e-12
4.4903386906421095e-12
4.436458482269274e-12
2.7833308975949297e-12
4.832128953737063e-12
5.682448559280401e-12
5.919345842275281e-12
6.063860703490197e-12
6.2574370443939764e-12
6.514657728605097e-12
6.822047982015142e-12
7.1639586863674675e-12
7.527629168352563e-12
7.903473781542072e-12
8.2843253819084e-12
8.632217759073846e-12
8.208015787803524e-12
7.670860048227069e-12
7.553810237494837e-12
8.085324071311966e-12
9.323735455291429e-12
1.1396217159790658e-11
1.4831401822260112e-11
2.1828258115734594e-11
4.4702435093140383e-11
2.2988047539311746e-11
5.404966541203229e-12
2.7107646892546487e-14
2.4554200870470476e-12
3.766333328576854e-12
4.453426856580042e-12
4.760781879072216e-12
4.8257542576516656e-12
4.737528063031562e-12
2.7423889877601025e-12
4.783946781590668e-12
5.658208388272033e-12
5.9024824208587125e-12
6.04713845862581e-12
6.239244139337419e-12
6.49504011639412e-12
6.801393287288084e-12
7.142630114400326e-12
7.505959581295175e-12
7.881722283560705e-12
7.931934525159932e-12
7.369532278582754e-12
6.854539662945677e-12
6.787300029138135e-12
7.316458238715246e-12
8.472792527757023e-12
1.0362181043569476e-11
1.3447690549303721e-11
1.964428619735139e-11
3.975683776834399e-11
2.1759557531490185e-11
5.039231485579608e-12
3.280122137758384e-14
2.2630293587018596e-12
3.479015779089321e-12
4.1263965908209095e-12
4.429770050511369e-12
4.5135338639144125e-12
4.457355885071462e-12
4.316029902007856e-12
2.729415594809314e-12
4.759869124369097e-12
5.579757022039549e-12
5.819357607471084e-12
5.974868716105846e-12
6.178126783437416e-12
6.4422737835292426e-12
6.754387187516353e-12
7.09956207021698e-12
7.465650338819033e-12
7.843451229401998e-12
7.873301920047931e-12
7.301670529429154e-12
6.788411645809352e-12
6.7241634151282414e-12
7.25189886753258e-12
8.400283868916463e-12
1.0273218119718078e-11
1.3327566977144034e-11
1.9451445623355893e-11
3.9296314213974293e-11
2.1676467844499205e-11
5.0114371955829055e-12
3.308503636576594e-14
2.248073948992241e-12
3.456504257247638e-12
4.100636989907024e-12
4.403621459458721e-12
4.488811862297509e-12
4.435104382351886e-12
4.296735991733061e-12
2.732380209469384e-12
4.7632931925209045e-12
5.581762270481263e-12
5.8209214992134315e-12
5.976384930194343e-12
6.1797187998540446e-12
6.443943811093327e-12
6.756114565880845e-12
7.101319937839148e-12
7.467423475359433e-12
7.845223027683461e-12
7.875943561716671e-12
7.304567354503023e-12
6.791068287007844e-12
6.726535287942957e-12
7.2542447090253066e-12
8.402892977219668e-12
1.027635476981209e-11
1.3331756729156298e-11
1.9458004624393632e-11
3.9311214005295327e-11
2.167703064388682e-11
5.010994324398382e-12
3.1885625093927543e-14
2.249632033194987e-12
3.4582555380732605e-12
4.102404470323669e-12
4.4052920032349326e-12
4.4903386906421095e-12
4.436458482269274e-12
2.7833308975949297e-12
4.832128953737063e-12
5.682448559280401e-12
5.919345842275281e-12
6.063860703490197e-12
6.2574370443939764e-12
6.514657728605097e-12
6.822047982015142e-12
7.1639586863674675e-12
7.527629168352563e-12
7.903473781542072e-12
8.2843253819084e-12
8.632217759073846e-12
8.208015787803524e-12
7.670860048227069e-12
7.553810237494837e-12
8.085324071311966e-12
9.323735455291429e-12
1.1396217159790658e-11
1.4831401822260112e-11
2.1828258115734594e-11
4.4702435093140383e-11
2.2988047539311746e-11
5.404966541203229e-12
2.7107646892546487e-14
2.4554200870470476e-12
3.766333328576854e-12
4.453426856580042e-12
4.760781879072216e-12
4.8257542576516656e-12
4.737528063031562e-12
2.7423889877601025e-12
4.783946781590668e-12
5.658208388272033e-12
5.9024824208587125e-12
6.04713845862581e-12
6.239244139337419e-12
6.49504011639412e-12
6.801393287288084e-12
7.142630114400326e-12
7.505959581295175e-12
7.881722283560705e-12
7.931934525159932e-12
7.369532278582754e-12
6.854539662945677e-12
6.787300029138135e-12
7.316458238715246e-12
8.472792527757023e-12
1.0362181043569476e-11
1.3447690549303721e-11
1.964428619735139e-11
3.975683776834399e-11
2.1759557531490185e-11
5.039231485579608e-12
3.280122137758384e-14
2.2630293587018596e-12
3.479015779089321e-12
4.1263965908209095e-12
4.429770050511369e-12
4.5135338639144125e-12
4.457355885071462e-12
4.316029902007856e-12
2.729415594809314e-12
4.759869124369097e-12
5.579757022039549e-12
5.819357607471084e-12
5.974868716105846e-12
6.178126783437416e-12
6.4422737835292426e-12
6.754387187516353e-12
7.09956207021698e-12
7.465650338819033e-12
7.843451229401998e-12
7.873301920047931e-12
7.301670529429154e-12
6.788411645809352e-12
6.7241634151282414e-12
7.25189886753258e-12
8.400283868916463e-12
1.0273218119718078e-11
1.3327566977144034e-11
1.9451445623355893e-11
3.9296314213974293e-11
2.1676467844499205e-11
5.0114371955829055e-12
3.308503636576594e-14
2.248073948992241e-12
3.456504257247638e-12
4.100636989907024e-12
4.403621459458721e-12
4.488811862297509e-12
4.435104382351886e-12
4.296735991733061e-12
2.732380209469384e-12
4.7632931925209045e-12
5.581762270481263e-12
5.8209214992134315e-12
5.976384930194343e-12
6.1797187998540446e-12
6.443943811093327e-12
6.756114565880845e-12
7.101319937839148e-12
7.467423475359433e-12
7.845223027683461e-12
7.875943561716671e-12
7.304567354503023e-12
6.791068287007844e-12
6.726535287942957e-12
7.2542447090253066e-12
8.402892977219668e-12
1.027635476981209e-11
1.3331756729156298e-11
1.9458004624393632e-11
3.9311214005295327e-11
2.167703064388682e-11
5.010994324398382e-12
3.1885625093927543e-14
2.249632033194987e-12
3.4582555380732605e-12
4.102404470323669e-12
4.4052920032349326e-12
4.4903386906421095e-12
4.436458482269274e-12
2.7833308975949297e-12
4.832128953737063e-12
5.682448559280401e-12
5.919345842275281e-12
6.063860703490197e-12
6.2574370443939764e-12
6.514657728605097e-12
6.822047982015142e-12
7.1639586863674675e-12
7.527629168352563e-12
7.903473781542072e-12
8.2843253819084e-12
8.632217759073846e-12
8.208015787803524e-12
7.670860048227069e-12
7.553810237494837e-12
8.085324071311966e-12
9.323735455291429e-12
1.1396217159790658e-11
1.4831401822260112e-11
2.1828258115734594e-11
4.4702435093140383e-11
2.2988047539311746e-11
5.404966541203229e-12
2.7107646892546487e-14
2.4554200870470476e-12
3.766333328576854e-12
4.453426856580042e-12
4.760781879072216e-12
4.8257542576516656e-12
4.737528063031562e-12
2.7423889877601025e-12
4.783946781590668e-12
5.658208388272033e-12
5.9024824208587125e-12
6.04713845862581e-12
6.239244139337419e-12
6.49504011639412e-12
6.801393287288084e-12
7.142630114400326e-12
7.505959581295175e-12
7.881722283560705e-12
7.931934525159932e-12
7.369532278582754e-12
6.854539662945677e-12
6.787300029138135e-12
7.316458238715246e-12
8.472792527757023e-12
1.0362181043569476e-11
1.3447690549303721e-11
1.964428619735139e-11
3.975683776834399e-11
2.1759557531490185e-11
5.039231485579608e-12
3.280122137758384e-14
2.2630293587018596e-12
3.479015779089321e-12
4.1263965908209095e-12
4.429770050511369e-12
4.5135338639144125e-12
4.457355885071462e-12
4.316029902007856e-12
2.729415594809314e-12
4.759869124369097e-12
5.579757022039549e-12
5.819357607471084e-12
5.974868716105846e-12
6.178126783437416e-12
6.4422737835292426e-12
6.754387187516353e-12
7.09956207021698e-12
7.465650338819033e-12
7.843451229401998e-12
7.873301920047931e-12
7.301670529429154e-12
6.788411645809352e-12
6.7241634151282414e-12
7.25189886753258e-12
8.400283868916463e-12
1.0273218119718078e-11
1.3327566977144034e-11
1.9451445623355893e-11
3.9296314213974293e-11
2.1676467844499205e-11
5.0114371955829055e-12
3.308503636576594e-14
2.248073948992241e-12
3.456504257247638e-12
4.100636989907024e-12
4.403621459458721e-12
4.488811862297509e-12
4.435104382351886e-12
4.296735991733061e-12
2.732380209469384e-12
4.7632931925209045e-12
5.581762270481263e-12
5.8209214992134315e-12
5.976384930194343e-12
6.1797187998540446e-12
6.443943811093327e-12
6.756114565880845e-12
7.101319937839148e-12
7.467423475359433e-12
7.845223027683461e-12
7.875943561716671e-12
7.304567354503023e-12
6.791068287007844e-12
6.726535287942957e-12
7.2542447090253066e-12
8.402892977219668e-12
1.027635476981209e-11
1.3331756729156298e-11
1.9458004624393632e-11
3.9311214005295327e-11
2.167703064388682e-11
5.010994324398382e-12
3.1885625093927543e-14
2.249632033194987e-12
3.4582555380732605e-12
4.102404470323669e-12
4.4052920032349326e-12
4.4903386906421095e-12
4.436458482269274e-12
2.7833308975949297e-12
4.832128953737063e-12
5.682448559280401e-12
5.919345842275281e-12
6.063860703490197e-12
6.2574370443939764e-12
6.514657728605097e-12
6.822047982015142e-12
7.1639586863674675e-12
7.527629168352563e-12
7.903473781542072e-12
8.2843253819084e-12
8.632217759073846e-12
8.208015787803524e-12
7.670860048227069e-12
7.553810237494837e-12
8.085324071311966e-12
9.323735455291429e-12
1.1396217159790658e-11
1.4831401822260112e-11
2.1828258115734594e-11
4.4702435093140383e-11
2.2988047539311746e-11
5.404966541203229e-12
2.7107646892546487e-14
2.4554200870470476e-12
3.766333328576854e-12
4.453426856580042e-12
4.760781879072216e-12
4.8257542576516656e-12
4.737528063031562e-12
2.7423889877601025e-12
4.783946781590668e-12
5.658208388272033e-12
5.9024824208587125e-12
6.04713845862581e-12
6.239244139337419e-12
6.49504011639412e-12
6.801393287288084e-12
7.142630114400326e-12
7.505959581295175e-12
7.881722283560705e-12
7.931934525159932e-12
7.369532278582754e-12
6.854539662945677e-12
6.787300029138135e-12
7.316458238715246e-12
8.472792527757023e-12
1.0362181043569476e-11
1.3447690549303721e-11
1.964428619735139e-11
3.975683776834399e-11
2.1759557531490185e-11
5.039231485579608e-12
3.280122137758384e-14
2.2630293587018596e-12
3.479015779089321e-12
4.1263965908209095e-12
4.429770050511369e-12
4.5135338639144125e-12
4.457355885071462e-12
4.316029902007856e-12
2.729415594809314e-12
4.759869124369097e-12
5.579757022039549e-12
5.819357607471084e-12
5.974868716105846e-12
6.178126783437416e-12
6.4422737835292426e-12
6.754387187516353e-12
7.09956207021698e-12
7.465650338819033e-12
7.843451229401998e-12
7.873301920047931e-12
7.301670529429154e-12
6.788411645809352e-12
6.7241634151282414e-12
7.25189886753258e-12
8.400283868916463e-12
1.0273218119718078e-11
1.3327566977144034e-11
1.9451445623355893e-11
3.9296314213974293e-11
2.1676467844499205e-11
5.0114371955829055e-12
3.308503636576594e-14
2.248073948992241e-12
3.456504257247638e-12
4.100636989907024e-12
4.403621459458721e-12
4.488811862297509e-12
4.435104382351886e-12
4.296735991733061e-12
2.732380209469384e-12
4.7632931925209045e-12
5.581762270481263e-12
5.8209214992134315e-12
5.976384930194343e-12
6.1797187998540446e-12
6.443943811093327e-12
6.756114565880845e-12
7.101319937839148e-12
7.467423475359433e-12
7.845223027683461e-12
7.875943561716671e-12
7.304567354503023e-12
6.791068287007844e-12
6.726535287942957e-12
7.2542447090253066e-12
8.402892977219668e-12
1.027635476981209e-11
1.3331756729156298e-11
1.9458004624393632e-11
3.9311214005295327e-11
2.167703064388682e-11
5.010994324398382e-12
3.1885625093927543e-14
2.249632033194987e-12
3.4582555380732605e-12
4.102404470323669e-12
4.4052920032349326e-12
4.4903386906421095e-12
4.436458482269274e-12
2.7833308975949297e-12
4.832128953737063e-12
5.682448559280401e-12
5.919345842275281e-12
6.063860703490197e-12
6.2574370443939764e-12
6.514657728605097e-12
6.822047982015142e-12
7.1639586863674675e-12
7.527629168352563e-12
7.903473781542072e-12
8.2843253819084e-12
8.632217759073846e-12
8.208015787803524e-12
7.670860048227069e-12
7.553810237494837e-12
8.085324071311966e-12
9.323735455291429e-12
1.1396217159790658e-11
1.4831401822260112e-11
2.1828258115734594e-11
4.4702435093140383e-11
2.2988047539311746e-11
5.404966541203229e-12
2.7107646892546487e-14
2.4554200870470476e-12
3.766333328576854e-12
4.453426856580042e-12
4.760781879072216e-12
4.8257542576516656e-12
4.737528063031562e-12
2.7423889877601025e-12
4.783946781590668e-12
5.658208388272033e-12
5.9024824208587125e-12
6.04713845862581e-12
6.239244139337419e-12
6.49504011639412e-12
6.801393287288084e-12
7.142630114400326e-12
7.505959581295175e-12
7.881722283560705e-12
7.931934525159932e-12
7.369532278582754e-12
6.854539662945677e-12
6.787300029138135e-12
7.316458238715246e-12
8.472792527757023e-12
1.0362181043569476e-11
1.3447690549303721e-11
1.964428619735139e-11
3.975683776834399e-11
2.1759557531490185e-11
5.039231485579608e-12
3.280122137758384e-14
2.2630293587018596e-12
3.479015779089321e-12
4.1263965908209095e-12
4.429770050511369e-12
4.5135338639144125e-12
4.457355885071462e-12
4.316029902007856e-12
2.729415594809314e-12
4.759869124369097e-12
5.579757022039549e-12
5.819357607471084e-12
5.974868716105846e-12
6.178126783437416e-12
6.4422737835292426e-12
6.754387187516353e-12
7.09956207021698e-12
7.465650338819033e-12
7.843451229401998e-12
7.873301920047931e-12
7.301670529429154e-12
6.788411645809352e-12
6.7241634151282414e-12
7.25189886753258e-12
8.400283868916463e-12
1.0273218119718078e-11
1.3327566977144034e-11
1.9451445623355893e-11
3.9296314213974293e-11
2.1676467844499205e-11
5.0114371955829055e-12
3.308503636576594e-14
2.248073948992241e-12
3.456504257247638e-12
4.100636989907024e-12
4.403621459458721e-12
4.488811862297509e-12
4.435104382351886e-12
4.296735991733061e-12
2.732380209469384e-12
4.7632931925209045e-12
5.581762270481263e-12
5.8209214992134315e-12
5.976384930194343e-12
6.1797187998540446e-12
6.443943811093327e-12
6.756114565880845e-12
7.101319937839148e-12
7.467423475359433e-12
7.845223027683461e-12
7.875943561716671e-12
7.304567354503023e-12
6.791068287007844e-12
6.726535287942957e-12
7.2542447090253066e-12
8.402892977219668e-12
1.027635476981209e-11
1.3331756729156298e-11
1.9458004624393632e-11
3.9311214005295327e-11
2.167703064388682e-11
5.010994324398382e-12
3.1885625093927543e-14
2.249632033194987e-12
3.4582555380732605e-12
4.102404470323669e-12
4.4052920032349326e-12
4.4903386906421095e-12
4.436458482269274e-12
2.7833308975949297e-12
4.832128953737063e-12
5.682448559280401e-12
5.919345842275281e-12
6.063860703490197e-12
6.2574370443939764e-12
6.514657728605097e-12
6.822047982015142e-12
7.1639586863674675e-12
7.527629168352563e-12
7.903473781542072e-12
8.2843253819084e-12
8.632217759073846e-12
8.208015787803524e-12
7.670860048227069e-12
7.553810237494837e-12
8.085324071311966e-12
9.323735455291429e-12
1.1396217159790658e-11
1.4831401822260112e-11
2.1828258115734594e-11
4.4702435093140383e-11
2.2988047539311746e-11
5.404966541203229e-12
2.7107646892546487e-14
2.4554200870470476e-12
3.766333328576854e-12
4.453426856580042e-12
4.760781879072216e-12
4.8257542576516656e-12
4.737528063031562e-12
2.7423889877601025e-12
4.783946781590668e-12
5.658208388272033e-12
5.9024824208587125e-12
6.04713845862581e-12
6.239244139337419e-12
6.49504011639412e-12
6.801393287288084e-12
7.142630114400326e-12
7.505959581295175e-12
7.881722283560705e-12
7.931934525159932e-12
7.369532278582754e-12
6.854539662945677e-12
6.787300029138135e-12
7.316458238715246e-12
8.472792527757023e-12
1.0362181043569476e-11
1.3447690549303721e-11
1.964428619735139e-11
3.975683776834399e-11
2.1759557531490185e-11
5.039231485579608e-12
3.280122137758384e-14
2.2630293587018596e-12
3.479015779089321e-12
4.1263965908209095e-12
4.429770050511369e-12
4.5135338639144125e-12
4.457355885071462e-12
4.316029902007856e-12
2.729415594809314e-12
4.759869124369097e-12
5.579757022039549e-12
5.819357607471084e-12
5.974868716105846e-12
6.178126783437416e-12
6.4422737835292426e-12
6.754387187516353e-12
7.09956207021698e-12
7.465650338819033e-12
7.843451229401998e-12
7.873301920047931e-12
7.301670529429154e-12
6.788411645809352e-12
6.7241634151282414e-12
7.25189886753258e-12
8.400283868916463e-12
1.0273218119718078e-11
1.3327566977144034e-11
1.9451445623355893e-11
3.9296314213974293e-11
2.1676467844499205e-11
5.0114371955829055e-12
3.308503636576594e-14
2.248073948992241e-12
3.456504257247638e-12
4.100636989907024e-12
4.403621459458721e-12
4.488811862297509e-12
4.435104382351886e-12
4.296735991733061e-12
2.732380209469384e-12
4.7632931925209045e-12
5.581762270481263e-12
5.8209214992134315e-12
5.976384930194343e-12
6.1797187998540446e-12
6.443943811093327e-12
6.756114565880845e-12
7.101319937839148e-12
7.467423475359433e-12
7.845223027683461e-12
7.875943561716671e-12
7.304567354503023e-12
6.791068287007844e-12
6.726535287942957e-12
7.2542447090253066e-12
8.402892977219668e-12
1.027635476981209e-11
1.3331756729156298e-11
1.9458004624393632e-11
3.9311214005295327e-11
2.167703064388682e-11
5.010994324398382e-12
3.1885625093927543e-14
2.249632033194987e-12
3.4582555380732605e-12
4.102404470323669e-12
4.4052920032349326e-12
4.4903386906421095e-12
4.436458482269274e-12
2.7833308975949297e-12
4.832128953737063e-12
5.682448559280401e-12
5.919345842275281e-12
6.063860703490197e-12
6.2574370443939764e-12
6.514657728605097e-12
6.822047982015142e-12
7.1639586863674675e-12
7.527629168352563e-12
7.903473781542072e-12
8.2843253819084e-12
8.632217759073846e-12
8.208015787803524e-12
7.670860048227069e-12
7.553810237494837e-12
8.085324071311966e-12
9.323735455291429e-12
1.1396217159790658e-11
1.4831401822260112e-11
2.1828258115734594e-11
4.4702435093140383e-11
2.2988047539311746e-11
5.404966541203229e-12
2.7107646892546487e-14
2.4554200870470476e-12
3.766333328576854e-12
4.453426856580042e-12
4.760781879072216e-12
4.8257542576516656e-12
4.737528063031562e-12
2.7423889877601025e-12
4.783946781590668e-12
5.658208388272033e-12
5.9024824208587125e-12
6.04713845862581e-12
6.239244139337419e-12
6.49504011639412e-12
6.801393287288084e-12
7.142630114400326e-12
7.505959581295175e-12
7.881722283560705e-12
7.931934525159932e-12
7.369532278582754e-12
6.854539662945677e-12
6.787300029138135e-12
7.316458238715246e-12
8.472792527757023e-12
1.0362181043569476e-11
1.3447690549303721e-11
1.964428619735139e-11
3.975683776834399e-11
2.1759557531490185e-11
5.039231485579608e-12
3.280122137758384e-14
2.2630293587018596e-12
3.479015779089321e-12
4.1263965908209095e-12
4.429770050511369e-12
4.5135338639144125e-12
4.457355885071462e-12
4.316029902007856e-12
2.729415594809314e-12
4.759869124369097e-12
5.579757022039549e-12
5.819357607471084e-12
5.974868716105846e-12
6.178126783437416e-12
6.4422737835292426e-12
6.754387187516353e-12
7.09956207021698e-12
7.465650338819033e-12
7.843451229401998e-12
7.873301920047931e-12
7.301670529429154e-12
6.788411645809352e-12
6.7241634151282414e-12
7.25189886753258e-12
8.400283868916463e-12
1.0273218119718078e-11
1.3327566977144034e-11
1.9451445623355893e-11
3.9296314213974293e-11
2.1676467844499205e-11
5.0114371955829055e-12
3.308503636576594e-14
2.248073948992241e-12
3.456504257247638e-12
4.100636989907024e-12
4.403621459458721e-12
4.488811862297509e-12
4.435104382351886e-12
4.296735991733061e-12
2.732380209469384e-12
4.7632931925209045e-12
5.581762270481263e-12
5.8209214992134315e-12
5.976384930194343e-12
6.1797187998540446e-12
6.443943811093327e-12
6.756114565880845e-12
7.101319937839148e-12
7.467423475359433e-12
7.845223027683461e-12
7.875943561716671e-12
7.304567354503023e-12
6.791068287007844e-12
6.726535287942957e-12
7.2542447090253066e-12
8.402892977219668e-12
1.027635476981209e-11
1.3331756729156298e-11
1.9458004624393632e-11
3.9311214005295327e-11
2.167703064388682e-11
5.010994324398382e-12
3.1885625093927543e-14
2.249632033194987e-12
3.4582555380732605e-12
4.102404470323669e-12
4.4052920032349326e-12
4.4903386906421095e-12
4.436458482269274e-12
2.7833308975949297e-12
4.832128953737063e-12
5.682448559280401e-12
5.919345842275281e-12
6.063860703490197e-12
6.2574370443939764e-12
6.514657728605097e-12
6.822047982015142e-12
7.1639586863674675e-12
7.527629168352563e-12
7.903473781542072e-12
8.2843253819084e-12
8.632217759073846e-12
8.208015787803524e-12
7.670860048227069e-12
7.553810237494837e-12
8.085324071311966e-12
9.323735455291429e-12
1.1396217159790658e-11
1.4831401822260112e-11
2.1828258115734594e-11
4.4702435093140383e-11
2.2988047539311746e-11
5.404966541203229e-12
2.7107646892546487e-14
2.4554200870470476e-12
3.766333328576854e-12
4.453426856580042e-12
4.760781879072216e-12
4.8257542576516656e-12
4.737528063031562e-12
2.7423889877601025e-12
4.783946781590668e-12
5.658208388272033e-12
5.9024824208587125e-12
6.04713845862581e-12
6.239244139337419e-12
6.49504011639412e-12
6.801393287288084e-12
7.142630114400326e-12
7.505959581295175e-12
7.881722283560705e-12
7.931934525159932e-12
7.369532278582754e-12
6.854539662945677e-12
6.787300029138135e-12
7.316458238715246e-12
8.472792527757023e-12
1.0362181043569476e-11
1.3447690549303721e-11
1.964428619735139e-11
3.975683776834399e-11
2.1759557531490185e-11
5.039231485579608e-12
3.280122137758384e-14
2.2630293587018596e-12
3.479015779089321e-12
4.1263965908209095e-12
4.429770050511369e-12
4.5135338639144125e-12
4.457355885071462e-12
4.316029902007856e-12
2.729415594809314e-12
4.759869124369097e-12
5.579757022039549e-12
5.819357607471084e-12
5.974868716105846e-12
6.178126783437416e-12
6.4422737835292426e-12
6.754387187516353e-12
7.09956207021698e-12
7.465650338819033e-12
7.843451229401998e-12
7.873301920047931e-12
7.301670529429154e-12
6.788411645809352e-12
6.7241634151282414e-12
7.25189886753258e-12
8.400283868916463e-12
1.0273218119718078e-11
1.3327566977144034e-11
1.9451445623355893e-11
3.9296314213974293e-11
2.1676467844499205e-11
5.0114371955829055e-12
3.308503636576594e-14
2.248073948992241e-12
3.456504257247638e-12
4.100636989907024e-12
4.403621459458721e-12
4.488811862297509e-12
4.435104382351886e-12
4.296735991733061e-12
2.732380209469384e-12
4.7632931925209045e-12
5.581762270481263e-12
5.8209214992134315e-12
5.976384930194343e-12
6.1797187998540446e-12
6.443943811093327e-12
6.756114565880845e-12
7.101319937839148e-12
7.467423475359433e-12
7.845223027683461e-12
7.875943561716671e-12
7.304567354503023e-12
6.791068287007844e-12
6.726535287942957e-12
7.2542447090253066e-12
8.402892977219668e-12
1.027635476981209e-11
1.3331756729156298e-11
1.9458004624393632e-11
3.9311214005295327e-11
2.167703064388682e-11
5.010994324398382e-12
3.1885625093927543e-14
2.249632033194987e-12
3.4582555380732605e-12
4.102404470323669e-12
4.4052920032349326e-12
4.4903386906421095e-12
4.436458482269274e-12
2.7833308975949297e-12
4.832128953737063e-12
5.682448559280401e-12
5.919345842275281e-12
6.063860703490197e-12
6.2574370443939764e-12
6.514657728605097e-12
6.822047982015142e-12
7.1639586863674675e-12
7.527629168352563e-12
7.903473781542072e-12
8.2843253819084e-12
8.632217759073846e-12
8.208015787803524e-12
7.670860048227069e-12
7.553810237494837e-12
8.085324071311966e-12
9.323735455291429e-12
1.1396217159790658e-11
1.4831401822260112e-11
2.1828258115734594e-11
4.4702435093140383e-11
2.2988047539311746e-11
5.404966541203229e-12
2.7107646892546487e-14
2.4554200870470476e-12
3.766333328576854e-12
4.453426856580042e-12
4.760781879072216e-12
4.8257542576516656e-12
4.737528063031562e-12
2.7423889877601025e-12
4.783946781590668e-12
5.658208388272033e-12
5.9024824208587125e-12
6.04713845862581e-12
6.239244139337419e-12
6.49504011639412e-12
6.801393287288084e-12
7.142630114400326e-12
7.505959581295175e-12
7.881722283560705e-12
7.931934525159932e-12
7.369532278582754e-12
6.854539662945677e-12
6.787300029138135e-12
7.316458238715246e-12
8.472792527757023e-12
1.0362181043569476e-11
1.3447690549303721e-11
1.964428619735139e-11
3.975683776834399e-11
2.1759557531490185e-11
5.039231485579608e-12
3.280122137758384e-14
2.2630293587018596e-12
3.479015779089321e-12
4.1263965908209095e-12
4.429770050511369e-12
4.5135338639144125e-12
4.457355885071462e-12
4.316029902007856e-12
2.729415594809314e-12
4.759869124369097e-12
5.579757022039549e-12
5.819357607471084e-12
5.974868716105846e-12
6.178126783437416e-12
6.4422737835292426e-12
6.754387187516353e-12
7.09956207021698e-12
7.465650338819033e-12
7.843451229401998e-12
7.873301920047931e-12
7.301670529429154e-12
6.788411645809352e-12
6.7241634151282414e-12
7.25189886753258e-12
8.400283868916463e-12
1.0273218119718078e-11
1.3327566977144034e-11
1.9451445623355893e-11
3.9296314213974293e-11
2.1676467844499205e-11
5.0114371955829055e-12
3.308503636576594e-14
2.248073948992241e-12
3.456504257247638e-12
4.100636989907024e-12
4.403621459458721e-12
4.488811862297509e-12
4.435104382351886e-12
4.296735991733061e-12
2.732380209469384e-12
4.7632931925209045e-12
5.581762270481263e-12
5.8209214992134315e-12
5.976384930194343e-12
6.1797187998540446e-12
6.443943811093327e-12
6.756114565880845e-12
7.101319937839148e-12
7.467423475359433e-12
7.845223027683461e-12
7.875943561716671e-12
7.304567354503023e-12
6.791068287007844e-12
6.726535287942957e-12
7.2542447090253066e-12
8.402892977219668e-12
1.027635476981209e-11
1.3331756729156298e-11
1.9458004624393632e-11
3.9311214005295327e-11
2.167703064388682e-11
5.010994324398382e-12
3.1885625093927543e-14
2.249632033194987e-12
3.4582555380732605e-12
4.102404470323669e-12
4.4052920032349326e-12
4.4903386906421095e-12
4.436458482269274e-12
2.7833308975949297e-12
4.832128953737063e-12
5.682448559280401e-12
5.919345842275281e-12
6.063860703490197e-12
6.2574370443939764e-12
6.514657728605097e-12
6.822047982015142e-12
7.1639586863674675e-12
7.527629168352563e-12
7.903473781542072e-12
8.2843253819084e-12
8.632217759073846e-12
8.208015787803524e-12
7.670860048227069e-12
7.553810237494837e-12
8.085324071311966e-12
9.323735455291429e-12
1.1396217159790658e-11
1.4831401822260112e-11
2.1828258115734594e-11
4.4702435093140383e-11
2.2988047539311746e-11
5.404966541203229e-12
2.7107646892546487e-14
2.4554200870470476e-12
3.766333328576854e-12
4.453426856580042e-12
4.760781879072216e-12
4.8257542576516656e-12
4.737528063031562e-12
2.7423889877601025e-12
4.783946781590668e-12
5.658208388272033e-12
5.9024824208587125e-12
6.04713845862581e-12
6.239244139337419e-12
6.49504011639412e-12
6.801393287288084e-12
7.142630114400326e-12
7.505959581295175e-12
7.881722283560705e-12
7.931934525159932e-12
7.369532278582754e-12
6.854539662945677e-12
6.787300029138135e-12
7.316458238715246e-12
8.472792527757023e-12
1.0362181043569476e-11
1.3447690549303721e-11
1.964428619735139e-11
3.975683776834399e-11
2.1759557531490185e-11
5.039231485579608e-12
3.280122137758384e-14
2.2630293587018596e-12
3.479015779089321e-12
4.1263965908209095e-12
4.429770050511369e-12
4.5135338639144125e-12
4.457355885071462e-12
4.316029902007856e-12
2.729415594809314e-12
4.759869124369097e-12
5.579757022039549e-12
5.819357607471084e-12
5.974868716105846e-12
6.178126783437416e-12
6.4422737835292426e-12
6.754387187516353e-12
7.09956207021698e-12
7.465650338819033e-12
7.843451229401998e-12
7.873301920047931e-12
7.301670529429154e-12
6.788411645809352e-12
6.7241634151282414e-12
7.25189886753258e-12
8.400283868916463e-12
1.0273218119718078e-11
1.3327566977144034e-11
1.9451445623355893e-11
3.9296314213974293e-11
2.1676467844499205e-11
5.0114371955829055e-12
3.308503636576594e-14
2.248073948992241e-12
3.456504257247638e-12
4.100636989907024e-12
4.403621459458721e-12
4.488811862297509e-12
4.435104382351886e-12
4.296735991733061e-12
2.732380209469384e-12
4.7632931925209045e-12
5.581762270481263e-12
5.8209214992134315e-12
5.976384930194343e-12
6.1797187998540446e-12
6.443943811093327e-12
6.756114565880845e-12
7.101319937839148e-12
7.467423475359433e-12
7.845223027683461e-12
7.875943561716671e-12
7.304567354503023e-12
6.791068287007844e-12
6.726535287942957e-12
7.2542447090253066e-12
8.402892977219668e-12
1.027635476981209e-11
1.3331756729156298e-11
1.9458004624393632e-11
3.9311214005295327e-11
2.167703064388682e-11
5.010994324398382e-12
3.1885625093927543e-14
2.249632033194987e-12
3.4582555380732605e-12
4.102404470323669e-12
4.4052920032349326e-12
4.4903386906421095e-12
4.436458482269274e-12
2.7833308975949297e-12
4.832128953737063e-12
5.682448559280401e-12
5.919345842275281e-12
6.063860703490197e-12
6.2574370443939764e-12
6.514657728605097e-12
6.822047982015142e-12
7.1639586863674675e-12
7.527629168352563e-12
7.903473781542072e-12
8.2843253819084e-12
8.632217759073846e-12
8.208015787803524e-12
7.670860048227069e-12
7.553810237494837e-12
8.085324071311966e-12
9.323735455291429e-12
1.1396217159790658e-11
1.4831401822260112e-11
2.1828258115734594e-11
4.4702435093140383e-11
2.2988047539311746e-11
5.404966541203229e-12
2.7107646892546487e-14
2.4554200870470476e-12
3.766333328576854e-12
4.453426856580042e-12
4.760781879072216e-12
4.8257542576516656e-12
4.737528063031562e-12
2.7423889877601025e-12
4.783946781590668e-12
5.658208388272033e-12
5.9024824208587125e-12
6.04713845862581e-12
6.239244139337419e-12
6.49504011639412e-12
6.801393287288084e-12
7.142630114400326e-12
7.505959581295175e-12
7.881722283560705e-12
7.931934525159932e-12
7.369532278582754e-12
6.854539662945677e-12
6.787300029138135e-12
7.316458238715246e-12
8.472792527757023e-12
1.0362181043569476e-11
1.3447690549303721e-11
1.964428619735139e-11
3.975683776834399e-11
2.1759557531490185e-11
5.039231485579608e-12
3.280122137758384e-14
2.2630293587018596e-12
3.479015779089321e-12
4.1263965908209095e-12
4.429770050511369e-12
4.5135338639144125e-12
4.457355885071462e-12
4.316029902007856e-12
2.729415594809314e-12
4.759869124369097e-12
5.579757022039549e-12
5.819357607471084e-12
5.974868716105846e-12
6.178126783437416e-12
6.4422737835292426e-12
6.754387187516353e-12
7.09956207021698e-12
7.465650338819033e-12
7.843451229401998e-12
7.873301920047931e-12
7.301670529429154e-12
6.788411645809352e-12
6.7241634151282414e-12
7.25189886753258e-12
8.400283868916463e-12
1.0273218119718078e-11
1.3327566977144034e-11
1.9451445623355893e-11
3.9296314213974293e-11
2.1676467844499205e-11
5.0114371955829055e-12
3.308503636576594e-14
2.248073948992241e-12
3.456504257247638e-12
4.100636989907024e-12
4.403621459458721e-12
4.488811862297509e-12
4.435104382351886e-12
4.296735991733061e-12
2.732380209469384e-12
4.7632931925209045e-12
5.581762270481263e-12
5.8209214992134315e-12
5.976384930194343e-12
6.1797187998540446e-12
6.443943811093327e-12
6.756114565880845e-12
7.101319937839148e-12
7.467423475359433e-12
7.845223027683461e-12
7.875943561716671e-12
7.304567354503023e-12
6.791068287007844e-12
6.726535287942957e-12
7.2542447090253066e-12
8.402892977219668e-12
1.027635476981209e-11
1.3331756729156298e-11
1.9458004624393632e-11
3.9311214005295327e-11
2.167703064388682e-11
5.010994324398382e-12
3.1885625093927543e-14
2.249632033194987e-12
3.4582555380732605e-12
4.102404470323669e-12
4.4052920032349326e-12
4.4903386906421095e-12
4.436458482269274e-12
2.7833308975949297e-12
4.832128953737063e-12
5.682448559280401e-12
5.919345842275281e-12
6.063860703490197e-12
6.2574370443939764e-12
6.514657728605097e-12
6.822047982015142e-12
7.1639586863674675e-12
7.527629168352563e-12
7.903473781542072e-12
8.2843253819084e-12
8.632217759073846e-12
8.208015787803524e-12
7.670860048227069e-12
7.553810237494837e-12
8.085324071311966e-12
9.323735455291429e-12
1.1396217159790658e-11
1.4831401822260112e-11
2.1828258115734594e-11
4.4702435093140383e-11
2.2988047539311746e-11
5.404966541203229e-12
2.7107646892546487e-14
2.4554200870470476e-12
3.766333328576854e-12
4.453426856580042e-12
4.760781879072216e-12
4.8257542576516656e-12
4.737528063031562e-12
2.7423889877601025e-12
4.783946781590668e-12
5.658208388272033e-12
5.9024824208587125e-12
6.04713845862581e-12
6.239244139337419e-12
6.49504011639412e-12
6.801393287288084e-12
7.142630114400326e-12
7.505959581295175e-12
7.881722283560705e-12
7.931934525159932e-12
7.369532278582754e-12
6.854539662945677e-12
6.787300029138135e-12
7.316458238715246e-12
8.472792527757023e-12
1.0362181043569476e-11
1.3447690549303721e-11
1.964428619735139e-11
3.975683776834399e-11
2.1759557531490185e-11
5.039231485579608e-12
3.280122137758384e-14
2.2630293587018596e-12
3.479015779089321e-12
4.1263965908209095e-12
4.429770050511369e-12
4.5135338639144125e-12
4.457355885071462e-12
4.316029902007856e-12
2.729415594809314e-12
4.759869124369097e-12
5.579757022039549e-12
5.819357607471084e-12
5.974868716105846e-12
6.178126783437416e-12
6.4422737835292426e-12
6.754387187516353e-12
7.09956207021698e-12
7.465650338819033e-12
7.843451229401998e-12
7.873301920047931e-12
7.301670529429154e-12
6.788411645809352e-12
6.7241634151282414e-12
7.25189886753258e-12
8.400283868916463e-12
1.0273218119718078e-11
1.3327566977144034e-11
1.9451445623355893e-11
3.9296314213974293e-11
2.1676467844499205e-11
5.0114371955829055e-12
3.308503636576594e-14
2.248073948992241e-12
3.456504257247638e-12
4.100636989907024e-12
4.403621459458721e-12
4.488811862297509e-12
4.435104382351886e-12
4.296735991733061e-12
2.732380209469384e-12
4.7632931925209045e-12
5.581762270481263e-12
5.8209214992134315e-12
5.976384930194343e-12
6.1797187998540446e-12
6.443943811093327e-12
6.756114565880845e-12
7.101319937839148e-12
7.467423475359433e-12
7.845223027683461e-12
7.875943561716671e-12
7.304567354503023e-12
6.791068287007844e-12
6.726535287942957e-12
7.2542447090253066e-12
8.402892977219668e-12
1.027635476981209e-11
1.3331756729156298e-11
1.9458004624393632e-11
3.9311214005295327e-11
2.167703064388682e-11
5.010994324398382e-12
3.1885625093927543e-14
2.249632033194987e-12
3.4582555380732605e-12
4.102404470323669e-12
4.4052920032349326e-12
4.4903386906421095e-12
4.436458482269274e-12
2.7833308975949297e-12
4.832128953737063e-12
5.682448559280401e-12
5.919345842275281e-12
6.063860703490197e-12
6.2574370443939764e-12
6.514657728605097e-12
6.822047982015142e-12
7.1639586863674675e-12
7.527629168352563e-12
7.903473781542072e-12
8.2843253819084e-12
8.632217759073846e-12
8.208015787803524e-12
7.670860048227069e-12
7.553810237494837e-12
8.085324071311966e-12
9.323735455291429e-12
1.1396217159790658e-11
1.4831401822260112e-11
2.1828258115734594e-11
4.4702435093140383e-11
2.2988047539311746e-11
5.404966541203229e-12
2.7107646892546487e-14
2.4554200870470476e-12
3.766333328576854e-12
4.453426856580042e-12
4.760781879072216e-12
4.8257542576516656e-12
4.737528063031562e-12
2.7423889877601025e-12
4.783946781590668e-12
5.658208388272033e-12
5.9024824208587125e-12
6.04713845862581e-12
6.239244139337419e-12
6.49504011639412e-12
6.801393287288084e-12
7.142630114400326e-12
7.505959581295175e-12
7.881722283560705e-12
7.931934525159932e-12
7.369532278582754e-12
6.854539662945677e-12
6.787300029138135e-12
7.316458238715246e-12
8.472792527757023e-12
1.0362181043569476e-11
1.3447690549303721e-11
1.964428619735139e-11
3.975683776834399e-11
2.1759557531490185e-11
5.039231485579608e-12
3.280122137758384e-14
2.2630293587018596e-12
3.479015779089321e-12
4.1263965908209095e-12
4.429770050511369e-12
4.5135338639144125e-12
4.457355885071462e-12
4.316029902007856e-12
2.729415594809314e-12
4.759869124369097e-12
5.579757022039549e-12
5.819357607471084e-12
5.974868716105846e-12
6.178126783437416e-12
6.4422737835292426e-12
6.754387187516353e-12
7.09956207021698e-12
7.465650338819033e-12
7.843451229401998e-12
7.873301920047931e-12
7.301670529429154e-12
6.788411645809352e-12
6.7241634151282414e-12
7.25189886753258e-12
8.400283868916463e-12
1.0273218119718078e-11
1.3327566977144034e-11
1.9451445623355893e-11
3.9296314213974293e-11
2.1676467844499205e-11
5.0114371955829055e-12
3.308503636576594e-14
2.248073948992241e-12
3.456504257247638e-12
4.100636989907024e-12
4.403621459458721e-12
4.488811862297509e-12
4.435104382351886e-12
4.296735991733061e-12
2.732380209469384e-12
4.7632931925209045e-12
5.581762270481263e-12
5.8209214992134315e-12
5.976384930194343e-12
6.1797187998540446e-12
6.443943811093327e-12
6.756114565880845e-12
7.101319937839148e-12
7.467423475359433e-12
7.845223027683461e-12
7.875943561716671e-12
7.304567354503023e-12
6.791068287007844e-12
6.726535287942957e-12
7.2542447090253066e-12
8.402892977219668e-12
1.027635476981209e-11
1.3331756729156298e-11
1.9458004624393632e-11
3.9311214005295327e-11
2.167703064388682e-11
5.010994324398382e-12
3.1885625093927543e-14
2.249632033194987e-12
3.4582555380732605e-12
4.102404470323669e-12
4.4052920032349326e-12
4.4903386906421095e-12
4.436458482269274e-12
2.7833308975949297e-12
4.832128953737063e-12
5.682448559280401e-12
5.919345842275281e-12
6.063860703490197e-12
6.2574370443939764e-12
6.514657728605097e-12
6.822047982015142e-12
7.1639586863674675e-12
7.527629168352563e-12
7.903473781542072e-12
8.2843253819084e-12
8.632217759073846e-12
8.208015787803524e-12
7.670860048227069e-12
7.553810237494837e-12
8.085324071311966e-12
9.323735455291429e-12
1.1396217159790658e-11
1.4831401822260112e-11
2.1828258115734594e-11
4.4702435093140383e-11
2.2988047539311746e-11
5.404966541203229e-12
2.7107646892546487e-14
2.4554200870470476e-12
3.766333328576854e-12
4.453426856580042e-12
4.760781879072216e-12
4.8257542576516656e-12
4.737528063031562e-12
2.7423889877601025e-12
4.783946781590668e-12
5.658208388272033e-12
5.9024824208587125e-12
6.04713845862581e-12
6.239244139337419e-12
6.49504011639412e-12
6.801393287288084e-12
7.142630114400326e-12
7.505959581295175e-12
7.881722283560705e-12
7.931934525159932e-12
7.369532278582754e-12
6.854539662945677e-12
6.787300029138135e-12
7.316458238715246e-12
8.472792527757023e-12
1.0362181043569476e-11
1.3447690549303721e-11
1.964428619735139e-11
3.975683776834399e-11
2.1759557531490185e-11
5.039231485579608e-12
3.280122137758384e-14
2.2630293587018596e-12
3.479015779089321e-12
4.1263965908209095e-12
4.429770050511369e-12
4.5135338639144125e-12
4.457355885071462e-12
4.316029902007856e-12
2.729415594809314e-12
4.759869124369097e-12
5.579757022039549e-12
5.819357607471084e-12
5.974868716105846e-12
6.178126783437416e-12
6.4422737835292426e-12
6.754387187516353e-12
7.09956207021698e-12
7.465650338819033e-12
7.843451229401998e-12
7.873301920047931e-12
7.301670529429154e-12
6.788411645809352e-12
6.7241634151282414e-12
7.25189886753258e-12
8.400283868916463e-12
1.0273218119718078e-11
1.3327566977144034e-11
1.9451445623355893e-11
3.9296314213974293e-11
2.1676467844499205e-11
5.0114371955829055e-12
3.308503636576594e-14
2.248073948992241e-12
3.456504257247638e-12
4.100636989907024e-12
4.403621459458721e-12
4.488811862297509e-12
4.435104382351886e-12
4.296735991733061e-12
2.732380209469384e-12
4.7632931925209045e-12
5.581762270481263e-12
5.8209214992134315e-12
5.976384930194343e-12
6.1797187998540446e-12
6.443943811093327e-12
6.756114565880845e-12
7.101319937839148e-12
7.467423475359433e-12
7.845223027683461e-12
7.875943561716671e-12
7.304567354503023e-12
6.791068287007844e-12
6.726535287942957e-12
7.2542447090253066e-12
8.402892977219668e-12
1.027635476981209e-11
1.3331756729156298e-11
1.9458004624393632e-11
3.9311214005295327e-11
2.167703064388682e-11
5.010994324398382e-12
3.1885625093927543e-14
2.249632033194987e-12
3.4582555380732605e-12
4.102404470323669e-12
4.4052920032349326e-12
4.4903386906421095e-12
4.436458482269274e-12
2.7833308975949297e-12
4.832128953737063e-12
5.682448559280401e-12
5.919345842275281e-12
6.063860703490197e-12
6.2574370443939764e-12
6.514657728605097e-12
6.822047982015142e-12
7.1639586863674675e-12
7.527629168352563e-12
7.903473781542072e-12
8.2843253819084e-12
8.632217759073846e-12
8.208015787803524e-12
7.670860048227069e-12
7.553810237494837e-12
8.085324071311966e-12
9.323735455291429e-12
1.1396217159790658e-11
1.4831401822260112e-11
2.1828258115734594e-11
4.4702435093140383e-11
2.2988047539311746e-11
5.404966541203229e-12
2.7107646892546487e-14
2.4554200870470476e-12
3.766333328576854e-12
4.453426856580042e-12
4.760781879072216e-12
4.8257542576516656e-12
4.737528063031562e-12
2.7423889877601025e-12
4.783946781590668e-12
5.658208388272033e-12
5.9024824208587125e-12
6.04713845862581e-12
6.239244139337419e-12
6.49504011639412e-12
6.801393287288084e-12
7.142630114400326e-12
7.505959581295175e-12
7.881722283560705e-12
7.931934525159932e-12
7.369532278582754e-12
6.854539662945677e-12
6.787300029138135e-12
7.316458238715246e-12
8.472792527757023e-12
1.0362181043569476e-11
1.3447690549303721e-11
1.964428619735139e-11
3.975683776834399e-11
2.1759557531490185e-11
5.039231485579608e-12
3.280122137758384e-14
2.2630293587018596e-12
3.479015779089321e-12
4.1263965908209095e-12
4.429770050511369e-12
4.5135338639144125e-12
4.457355885071462e-12
4.316029902007856e-12
2.729415594809314e-12
4.759869124369097e-12
5.579757022039549e-12
5.819357607471084e-12
5.974868716105846e-12
6.178126783437416e-12
6.4422737835292426e-12
6.754387187516353e-12
7.09956207021698e-12
7.465650338819033e-12
7.843451229401998e-12
7.873301920047931e-12
7.301670529429154e-12
6.788411645809352e-12
6.7241634151282414e-12
7.25189886753258e-12
8.400283868916463e-12
1.0273218119718078e-11
1.3327566977144034e-11
1.9451445623355893e-11
3.9296314213974293e-11
2.1676467844499205e-11
5.0114371955829055e-12
3.308503636576594e-14
2.248073948992241e-12
3.456504257247638e-12
4.100636989907024e-12
4.403621459458721e-12
4.488811862297509e-12
4.435104382351886e-12
4.296735991733061e-12
2.732380209469384e-12
4.7632931925209045e-12
5.581762270481263e-12
5.8209214992134315e-12
5.976384930194343e-12
6.1797187998540446e-12
6.443943811093327e-12
6.756114565880845e-12
7.101319937839148e-12
7.467423475359433e-12
7.845223027683461e-12
7.875943561716671e-12
7.304567354503023e-12
6.791068287007844e-12
6.726535287942957e-12
7.2542447090253066e-12
8.402892977219668e-12
1.027635476981209e-11
1.3331756729156298e-11
1.9458004624393632e-11
3.9311214005295327e-11
2.167703064388682e-11
5.010994324398382e-12
3.1885625093927543e-14
2.249632033194987e-12
3.4582555380732605e-12
4.102404470323669e-12
4.4052920032349326e-12
4.4903386906421095e-12
4.436458482269274e-12
2.7833308975949297e-12
4.832128953737063e-12
5.682448559280401e-12
5.919345842275281e-12
6.063860703490197e-12
6.2574370443939764e-12
6.514657728605097e-12
6.822047982015142e-12
7.1639586863674675e-12
7.527629168352563e-12
7.903473781542072e-12
8.2843253819084e-12
8.632217759073846e-12
8.208015787803524e-12
7.670860048227069e-12
7.553810237494837e-12
8.085324071311966e-12
9.323735455291429e-12
1.1396217159790658e-11
1.4831401822260112e-11
2.1828258115734594e-11
4.4702435093140383e-11
2.2988047539311746e-11
5.404966541203229e-12
2.7107646892546487e-14
2.4554200870470476e-12
3.766333328576854e-12
4.453426856580042e-12
4.760781879072216e-12
4.8257542576516656e-12
4.737528063031562e-12
2.7423889877601025e-12
4.783946781590668e-12
5.658208388272033e-12
5.9024824208587125e-12
6.04713845862581e-12
6.239244139337419e-12
6.49504011639412e-12
6.801393287288084e-12
7.142630114400326e-12
7.505959581295175e-12
7.881722283560705e-12
7.931934525159932e-12
7.369532278582754e-12
6.854539662945677e-12
6.787300029138135e-12
7.316458238715246e-12
8.472792527757023e-12
1.0362181043569476e-11
1.3447690549303721e-11
1.964428619735139e-11
3.975683776834399e-11
2.1759557531490185e-11
5.039231485579608e-12
3.280122137758384e-14
2.2630293587018596e-12
3.479015779089321e-12
4.1263965908209095e-12
4.429770050511369e-12
4.5135338639144125e-12
4.457355885071462e-12
4.316029902007856e-12
2.729415594809314e-12
4.759869124369097e-12
5.579757022039549e-12
5.819357607471084e-12
5.974868716105846e-12
6.178126783437416e-12
6.4422737835292426e-12
6.754387187516353e-12
7.09956207021698e-12
7.465650338819033e-12
7.843451229401998e-12
7.873301920047931e-12
7.301670529429154e-12
6.788411645809352e-12
6.7241634151282414e-12
7.25189886753258e-12
8.400283868916463e-12
1.0273218119718078e-11
1.3327566977144034e-11
1.9451445623355893e-11
3.9296314213974293e-11
2.1676467844499205e-11
5.0114371955829055e-12
3.308503636576594e-14
2.248073948992241e-12
3.456504257247638e-12
4.100636989907024e-12
4.403621459458721e-12
4.488811862297509e-12
4.435104382351886e-12
4.296735991733061e-12
2.732380209469384e-12
4.7632931925209045e-12
5.581762270481263e-12
5.8209214992134315e-12
5.976384930194343e-12
6.1797187998540446e-12
6.443943811093327e-12
6.756114565880845e-12
7.101319937839148e-12
7.467423475359433e-12
7.845223027683461e-12
7.875943561716671e-12
7.304567354503023e-12
6.791068287007844e-12
6.726535287942957e-12
7.2542447090253066e-12
8.402892977219668e-12
1.027635476981209e-11
1.3331756729156298e-11
1.9458004624393632e-11
3.9311214005295327e-11
2.167703064388682e-11
5.010994324398382e-12
3.1885625093927543e-14
2.249632033194987e-12
3.4582555380732605e-12
4.102404470323669e-12
4.4052920032349326e-12
4.4903386906421095e-12
4.436458482269274e-12
2.7833308975949297e-12
4.832128953737063e-12
5.682448559280401e-12
5.919345842275281e-12
6.063860703490197e-12
6.2574370443939764e-12
6.514657728605097e-12
6.822047982015142e-12
7.1639586863674675e-12
7.527629168352563e-12
7.903473781542072e-12
8.2843253819084e-12
8.632217759073846e-12
8.208015787803524e-12
7.670860048227069e-12
7.553810237494837e-12
8.085324071311966e-12
9.323735455291429e-12
1.1396217159790658e-11
1.4831401822260112e-11
2.1828258115734594e-11
4.4702435093140383e-11
2.2988047539311746e-11
5.404966541203229e-12
2.7107646892546487e-14
2.4554200870470476e-12
3.766333328576854e-12
4.453426856580042e-12
4.760781879072216e-12
4.8257542576516656e-12
4.737528063031562e-12
2.7423889877601025e-12
4.783946781590668e-12
5.658208388272033e-12
5.9024824208587125e-12
6.04713845862581e-12
6.239244139337419e-12
6.49504011639412e-12
6.801393287288084e-12
7.142630114400326e-12
7.505959581295175e-12
7.881722283560705e-12
7.931934525159932e-12
7.369532278582754e-12
6.854539662945677e-12
6.787300029138135e-12
7.316458238715246e-12
8.472792527757023e-12
1.0362181043569476e-11
1.3447690549303721e-11
1.964428619735139e-11
3.975683776834399e-11
2.1759557531490185e-11
5.039231485579608e-12
3.280122137758384e-14
2.2630293587018596e-12
3.479015779089321e-12
4.1263965908209095e-12
4.429770050511369e-12
4.5135338639144125e-12
4.457355885071462e-12
4.316029902007856e-12
2.729415594809314e-12
4.759869124369097e-12
5.579757022039549e-12
5.819357607471084e-12
5.974868716105846e-12
6.178126783437416e-12
6.4422737835292426e-12
6.754387187516353e-12
7.09956207021698e-12
7.465650338819033e-12
7.843451229401998e-12
7.873301920047931e-12
7.301670529429154e-12
6.788411645809352e-12
6.7241634151282414e-12
7.25189886753258e-12
8.400283868916463e-12
1.0273218119718078e-11
1.3327566977144034e-11
1.9451445623355893e-11
3.9296314213974293e-11
2.1676467844499205e-11
5.0114371955829055e-12
3.308503636576594e-14
2.248073948992241e-12
3.456504257247638e-12
4.100636989907024e-12
4.403621459458721e-12
4.488811862297509e-12
4.435104382351886e-12
4.296735991733061e-12
2.732380209469384e-12
4.7632931925209045e-12
5.581762270481263e-12
5.8209214992134315e-12
5.976384930194343e-12
6.1797187998540446e-12
6.443943811093327e-12
6.756114565880845e-12
7.101319937839148e-12
7.467423475359433e-12
7.845223027683461e-12
7.875943561716671e-12
7.304567354503023e-12
6.791068287007844e-12
6.726535287942957e-12
7.2542447090253066e-12
8.402892977219668e-12
1.027635476981209e-11
1.3331756729156298e-11
1.9458004624393632e-11
3.9311214005295327e-11
2.167703064388682e-11
5.010994324398382e-12
3.1885625093927543e-14
2.249632033194987e-12
3.4582555380732605e-12
4.102404470323669e-12
4.4052920032349326e-12
4.4903386906421095e-12
4.436458482269274e-12
2.7833308975949297e-12
4.832128953737063e-12
5.682448559280401e-12
5.919345842275281e-12
6.063860703490197e-12
6.2574370443939764e-12
6.514657728605097e-12
6.822047982015142e-12
7.1639586863674675e-12
7.527629168352563e-12
7.903473781542072e-12
8.2843253819084e-12
8.632217759073846e-12
8.208015787803524e-12
7.670860048227069e-12
7.553810237494837e-12
8.085324071311966e-12
9.323735455291429e-12
1.1396217159790658e-11
1.4831401822260112e-11
2.1828258115734594e-11
4.4702435093140383e-11
2.2988047539311746e-11
5.404966541203229e-12
2.7107646892546487e-14
2.4554200870470476e-12
3.766333328576854e-12
4.453426856580042e-12
4.760781879072216e-12
4.8257542576516656e-12
4.737528063031562e-12
2.7423889877601025e-12
4.783946781590668e-12
5.658208388272033e-12
5.9024824208587125e-12
6.04713845862581e-12
6.239244139337419e-12
6.49504011639412e-12
6.801393287288084e-12
7.142630114400326e-12
7.505959581295175e-12
7.881722283560705e-12
7.931934525159932e-12
7.369532278582754e-12
6.854539662945677e-12
6.787300029138135e-12
7.316458238715246e-12
8.472792527757023e-12
1.0362181043569476e-11
1.3447690549303721e-11
1.964428619735139e-11
3.975683776834399e-11
2.1759557531490185e-11
5.039231485579608e-12
3.280122137758384e-14
2.2630293587018596e-12
3.479015779089321e-12
4.1263965908209095e-12
4.429770050511369e-12
4.5135338639144125e-12
4.457355885071462e-12
4.316029902007856e-12
2.729415594809314e-12
4.759869124369097e-12
5.579757022039549e-12
5.819357607471084e-12
5.974868716105846e-12
6.178126783437416e-12
6.4422737835292426e-12
6.754387187516353e-12
7.09956207021698e-12
7.465650338819033e-12
7.843451229401998e-12
7.873301920047931e-12
7.301670529429154e-12
6.788411645809352e-12
6.7241634151282414e-12
7.25189886753258e-12
8.400283868916463e-12
1.0273218119718078e-11
1.3327566977144034e-11
1.9451445623355893e-11
3.9296314213974293e-11
2.1676467844499205e-11
5.0114371955829055e-12
3.308503636576594e-14
2.248073948992241e-12
3.456504257247638e-12
4.100636989907024e-12
4.403621459458721e-12
4.488811862297509e-12
4.435104382351886e-12
4.296735991733061e-12
2.732380209469384e-12
4.7632931925209045e-12
5.581762270481263e-12
5.8209214992134315e-12
5.976384930194343e-12
6.1797187998540446e-12
6.443943811093327e-12
6.756114565880845e-12
7.101319937839148e-12
7.467423475359433e-12
7.845223027683461e-12
7.875943561716671e-12
7.304567354503023e-12
6.791068287007844e-12
6.726535287942957e-12
7.2542447090253066e-12
8.402892977219668e-12
1.027635476981209e-11
1.3331756729156298e-11
1.9458004624393632e-11
3.9311214005295327e-11
2.167703064388682e-11
5.010994324398382e-12
3.1885625093927543e-14
2.249632033194987e-12
3.4582555380732605e-12
4.102404470323669e-12
4.4052920032349326e-12
4.4903386906421095e-12
4.436458482269274e-12
2.7833308975949297e-12
4.832128953737063e-12
5.682448559280401e-12
5.919345842275281e-12
6.063860703490197e-12
6.2574370443939764e-12
6.514657728605097e-12
6.822047982015142e-12
7.1639586863674675e-12
7.527629168352563e-12
7.903473781542072e-12
8.2843253819084e-12
8.632217759073846e-12
8.208015787803524e-12
7.670860048227069e-12
7.553810237494837e-12
8.085324071311966e-12
9.323735455291429e-12
1.1396217159790658e-11
1.4831401822260112e-11
2.1828258115734594e-11
4.4702435093140383e-11
2.2988047539311746e-11
5.404966541203229e-12
2.7107646892546487e-14
2.4554200870470476e-12
3.766333328576854e-12
4.453426856580042e-12
4.760781879072216e-12
4.8257542576516656e-12
4.737528063031562e-12
2.7423889877601025e-12
4.783946781590668e-12
5.658208388272033e-12
5.9024824208587125e-12
6.04713845862581e-12
6.239244139337419e-12
6.49504011639412e-12
6.801393287288084e-12
7.142630114400326e-12
7.505959581295175e-12
7.881722283560705e-12
7.931934525159932e-12
7.369532278582754e-12
6.854539662945677e-12
6.787300029138135e-12
7.316458238715246e-12
8.472792527757023e-12
1.0362181043569476e-11
1.3447690549303721e-11
1.964428619735139e-11
3.975683776834399e-11
2.1759557531490185e-11
5.039231485579608e-12
3.280122137758384e-14
2.2630293587018596e-12
3.479015779089321e-12
4.1263965908209095e-12
4.429770050511369e-12
4.5135338639144125e-12
4.457355885071462e-12
4.316029902007856e-12
2.729415594809314e-12
4.759869124369097e-12
5.579757022039549e-12
5.819357607471084e-12
5.974868716105846e-12
6.178126783437416e-12
6.4422737835292426e-12
6.754387187516353e-12
7.09956207021698e-12
7.465650338819033e-12
7.843451229401998e-12
7.873301920047931e-12
7.301670529429154e-12
6.788411645809352e-12
6.7241634151282414e-12
7.25189886753258e-12
8.400283868916463e-12
1.0273218119718078e-11
1.3327566977144034e-11
1.9451445623355893e-11
3.9296314213974293e-11
2.1676467844499205e-11
5.0114371955829055e-12
3.308503636576594e-14
2.248073948992241e-12
3.456504257247638e-12
4.100636989907024e-12
4.403621459458721e-12
4.488811862297509e-12
4.435104382351886e-12
4.296735991733061e-12
2.732380209469384e-12
4.7632931925209045e-12
5.581762270481263e-12
5.8209214992134315e-12
5.976384930194343e-12
6.1797187998540446e-12
6.443943811093327e-12
6.756114565880845e-12
7.101319937839148e-12
7.467423475359433e-12
7.845223027683461e-12
7.875943561716671e-12
7.304567354503023e-12
6.791068287007844e-12
6.726535287942957e-12
7.2542447090253066e-12
8.402892977219668e-12
1.027635476981209e-11
1.3331756729156298e-11
1.9458004624393632e-11
3.9311214005295327e-11
2.167703064388682e-11
5.010994324398382e-12
3.1885625093927543e-14
2.249632033194987e-12
3.4582555380732605e-12
4.102404470323669e-12
4.4052920032349326e-12
4.4903386906421095e-12
4.436458482269274e-12
2.7833308975949297e-12
4.832128953737063e-12
5.682448559280401e-12
5.919345842275281e-12
6.063860703490197e-12
6.2574370443939764e-12
6.514657728605097e-12
6.822047982015142e-12
7.1639586863674675e-12
7.527629168352563e-12
7.903473781542072e-12
8.2843253819084e-12
8.632217759073846e-12
8.208015787803524e-12
7.670860048227069e-12
7.553810237494837e-12
8.085324071311966e-12
9.323735455291429e-12
1.1396217159790658e-11
1.4831401822260112e-11
2.1828258115734594e-11
4.4702435093140383e-11
2.2988047539311746e-11
5.404966541203229e-12
2.7107646892546487e-14
2.4554200870470476e-12
3.766333328576854e-12
4.453426856580042e-12
4.760781879072216e-12
4.8257542576516656e-12
4.737528063031562e-12
2.7423889877601025e-12
4.783946781590668e-12
5.658208388272033e-12
5.9024824208587125e-12
6.04713845862581e-12
6.239244139337419e-12
6.49504011639412e-12
6.801393287288084e-12
7.142630114400326e-12
7.505959581295175e-12
7.881722283560705e-12
7.931934525159932e-12
7.369532278582754e-12
6.854539662945677e-12
6.787300029138135e-12
7.316458238715246e-12
8.472792527757023e-12
1.0362181043569476e-11
1.3447690549303721e-11
1.964428619735139e-11
3.975683776834399e-11
2.1759557531490185e-11
5.039231485579608e-12
3.280122137758384e-14
2.2630293587018596e-12
3.479015779089321e-12
4.1263965908209095e-12
4.429770050511369e-12
4.5135338639144125e-12
4.457355885071462e-12
4.316029902007856e-12
2.729415594809314e-12
4.759869124369097e-12
5.579757022039549e-12
5.819357607471084e-12
5.974868716105846e-12
6.178126783437416e-12
6.4422737835292426e-12
6.754387187516353e-12
7.09956207021698e-12
7.465650338819033e-12
7.843451229401998e-12
7.873301920047931e-12
7.301670529429154e-12
6.788411645809352e-12
6.7241634151282414e-12
7.25189886753258e-12
8.400283868916463e-12
1.0273218119718078e-11
1.3327566977144034e-11
1.9451445623355893e-11
3.9296314213974293e-11
2.1676467844499205e-11
5.0114371955829055e-12
3.308503636576594e-14
2.248073948992241e-12
3.456504257247638e-12
4.100636989907024e-12
4.403621459458721e-12
4.488811862297509e-12
4.435104382351886e-12
4.296735991733061e-12
2.732380209469384e-12
4.7632931925209045e-12
5.581762270481263e-12
5.8209214992134315e-12
5.976384930194343e-12
6.1797187998540446e-12
6.443943811093327e-12
6.756114565880845e-12
7.101319937839148e-12
7.467423475359433e-12
7.845223027683461e-12
7.875943561716671e-12
7.304567354503023e-12
6.791068287007844e-12
6.726535287942957e-12
7.2542447090253066e-12
8.402892977219668e-12
1.027635476981209e-11
1.3331756729156298e-11
1.9458004624393632e-11
3.9311214005295327e-11
2.167703064388682e-11
5.010994324398382e-12
3.1885625093927543e-14
2.249632033194987e-12
3.4582555380732605e-12
4.102404470323669e-12
4.4052920032349326e-12
4.4903386906421095e-12
4.436458482269274e-12
2.7833308975949297e-12
4.832128953737063e-12
5.682448559280401e-12
5.919345842275281e-12
6.063860703490197e-12
6.2574370443939764e-12
6.514657728605097e-12
6.822047982015142e-12
7.1639586863674675e-12
7.527629168352563e-12
7.903473781542072e-12
8.2843253819084e-12
8.632217759073846e-12
8.208015787803524e-12
7.670860048227069e-12
7.553810237494837e-12
8.085324071311966e-12
9.323735455291429e-12
1.1396217159790658e-11
1.4831401822260112e-11
2.1828258115734594e-11
4.4702435093140383e-11
2.2988047539311746e-11
5.404966541203229e-12
2.7107646892546487e-14
2.4554200870470476e-12
3.766333328576854e-12
4.453426856580042e-12
4.760781879072216e-12
4.8257542576516656e-12
4.737528063031562e-12
2.7423889877601025e-12
4.783946781590668e-12
5.658208388272033e-12
5.9024824208587125e-12
6.04713845862581e-12
6.239244139337419e-12
6.49504011639412e-12
6.801393287288084e-12
7.142630114400326e-12
7.505959581295175e-12
7.881722283560705e-12
7.931934525159932e-12
7.369532278582754e-12
6.854539662945677e-12
6.787300029138135e-12
7.316458238715246e-12
8.472792527757023e-12
1.0362181043569476e-11
1.3447690549303721e-11
1.964428619735139e-11
3.975683776834399e-11
2.1759557531490185e-11
5.039231485579608e-12
3.280122137758384e-14
2.2630293587018596e-12
3.479015779089321e-12
4.1263965908209095e-12
4.429770050511369e-12
4.5135338639144125e-12
4.457355885071462e-12
4.316029902007856e-12
2.729415594809314e-12
4.759869124369097e-12
5.579757022039549e-12
5.819357607471084e-12
5.974868716105846e-12
6.178126783437416e-12
6.4422737835292426e-12
6.754387187516353e-12
7.09956207021698e-12
7.465650338819033e-12
7.843451229401998e-12
7.873301920047931e-12
7.301670529429154e-12
6.788411645809352e-12
6.7241634151282414e-12
7.25189886753258e-12
8.400283868916463e-12
1.0273218119718078e-11
1.3327566977144034e-11
1.9451445623355893e-11
3.9296314213974293e-11
2.1676467844499205e-11
5.0114371955829055e-12
3.308503636576594e-14
2.248073948992241e-12
3.456504257247638e-12
4.100636989907024e-12
4.403621459458721e-12
4.488811862297509e-12
4.435104382351886e-12
4.296735991733061e-12
2.732380209469384e-12
4.7632931925209045e-12
5.581762270481263e-12
5.8209214992134315e-12
5.976384930194343e-12
6.1797187998540446e-12
6.443943811093327e-12
6.756114565880845e-12
7.101319937839148e-12
7.467423475359433e-12
7.845223027683461e-12
7.875943561716671e-12
7.304567354503023e-12
6.791068287007844e-12
6.726535287942957e-12
7.2542447090253066e-12
8.402892977219668e-12
1.027635476981209e-11
1.3331756729156298e-11
1.9458004624393632e-11
3.9311214005295327e-11
2.167703064388682e-11
5.010994324398382e-12
3.1885625093927543e-14
2.249632033194987e-12
3.4582555380732605e-12
4.102404470323669e-12
4.4052920032349326e-12
4.4903386906421095e-12
4.436458482269274e-12
2.7833308975949297e-12
4.832128953737063e-12
5.682448559280401e-12
5.919345842275281e-12
6.063860703490197e-12
6.2574370443939764e-12
6.514657728605097e-12
6.822047982015142e-12
7.1639586863674675e-12
7.527629168352563e-12
7.903473781542072e-12
8.2843253819084e-12
8.632217759073846e-12
8.208015787803524e-12
7.670860048227069e-12
7.553810237494837e-12
8.085324071311966e-12
9.323735455291429e-12
1.1396217159790658e-11
1.4831401822260112e-11
2.1828258115734594e-11
4.4702435093140383e-11
2.2988047539311746e-11
5.404966541203229e-12
2.7107646892546487e-14
2.4554200870470476e-12
3.766333328576854e-12
4.453426856580042e-12
4.760781879072216e-12
4.8257542576516656e-12
4.737528063031562e-12
2.7423889877601025e-12
4.783946781590668e-12
5.658208388272033e-12
5.9024824208587125e-12
6.04713845862581e-12
6.239244139337419e-12
6.49504011639412e-12
6.801393287288084e-12
7.142630114400326e-12
7.505959581295175e-12
7.881722283560705e-12
7.931934525159932e-12
7.369532278582754e-12
6.854539662945677e-12
6.787300029138135e-12
7.316458238715246e-12
8.472792527757023e-12
1.0362181043569476e-11
1.3447690549303721e-11
1.964428619735139e-11
3.975683776834399e-11
2.1759557531490185e-11
5.039231485579608e-12
3.280122137758384e-14
2.2630293587018596e-12
3.479015779089321e-12
4.1263965908209095e-12
4.429770050511369e-12
4.5135338639144125e-12
4.457355885071462e-12
4.316029902007856e-12
2.729415594809314e-12
4.759869124369097e-12
5.579757022039549e-12
5.819357607471084e-12
5.974868716105846e-12
6.178126783437416e-12
6.4422737835292426e-12
6.754387187516353e-12
7.09956207021698e-12
7.465650338819033e-12
7.843451229401998e-12
7.873301920047931e-12
7.301670529429154e-12
6.788411645809352e-12
6.7241634151282414e-12
7.25189886753258e-12
8.400283868916463e-12
1.0273218119718078e-11
1.3327566977144034e-11
1.9451445623355893e-11
3.9296314213974293e-11
2.1676467844499205e-11
5.0114371955829055e-12
3.308503636576594e-14
2.248073948992241e-12
3.456504257247638e-12
4.100636989907024e-12
4.403621459458721e-12
4.488811862297509e-12
4.435104382351886e-12
4.296735991733061e-12
2.732380209469384e-12
4.7632931925209045e-12
5.581762270481263e-12
5.8209214992134315e-12
5.976384930194343e-12
6.1797187998540446e-12
6.443943811093327e-12
6.756114565880845e-12
7.101319937839148e-12
7.467423475359433e-12
7.845223027683461e-12
7.875943561716671e-12
7.304567354503023e-12
6.791068287007844e-12
6.726535287942957e-12
7.2542447090253066e-12
8.402892977219668e-12
1.027635476981209e-11
1.3331756729156298e-11
1.9458004624393632e-11
3.9311214005295327e-11
2.167703064388682e-11
5.010994324398382e-12
3.1885625093927543e-14
2.249632033194987e-12
3.4582555380732605e-12
4.102404470323669e-12
4.4052920032349326e-12
4.4903386906421095e-12
4.436458482269274e-12
2.7833308975949297e-12
4.832128953737063e-12
5.682448559280401e-12
5.919345842275281e-12
6.063860703490197e-12
6.2574370443939764e-12
6.514657728605097e-12
6.822047982015142e-12
7.1639586863674675e-12
7.527629168352563e-12
7.903473781542072e-12
8.2843253819084e-12
8.632217759073846e-12
8.208015787803524e-12
7.670860048227069e-12
7.553810237494837e-12
8.085324071311966e-12
9.323735455291429e-12
1.1396217159790658e-11
1.4831401822260112e-11
2.1828258115734594e-11
4.4702435093140383e-11
2.2988047539311746e-11
5.404966541203229e-12
2.7107646892546487e-14
2.4554200870470476e-12
3.766333328576854e-12
4.453426856580042e-12
4.760781879072216e-12
4.8257542576516656e-12
4.737528063031562e-12
2.7423889877601025e-12
4.783946781590668e-12
5.658208388272033e-12
5.9024824208587125e-12
6.04713845862581e-12
6.239244139337419e-12
6.49504011639412e-12
6.801393287288084e-12
7.142630114400326e-12
7.505959581295175e-12
7.881722283560705e-12
7.931934525159932e-12
7.369532278582754e-12
6.854539662945677e-12
6.787300029138135e-12
7.316458238715246e-12
8.472792527757023e-12
1.0362181043569476e-11
1.3447690549303721e-11
1.964428619735139e-11
3.975683776834399e-11
2.1759557531490185e-11
5.039231485579608e-12
3.280122137758384e-14
2.2630293587018596e-12
3.479015779089321e-12
4.1263965908209095e-12
4.429770050511369e-12
4.5135338639144125e-12
4.457355885071462e-12
4.316029902007856e-12
2.729415594809314e-12
4.759869124369097e-12
5.579757022039549e-12
5.819357607471084e-12
5.974868716105846e-12
6.178126783437416e-12
6.4422737835292426e-12
6.754387187516353e-12
7.09956207021698e-12
7.465650338819033e-12
7.843451229401998e-12
7.873301920047931e-12
7.301670529429154e-12
6.788411645809352e-12
6.7241634151282414e-12
7.25189886753258e-12
8.400283868916463e-12
1.0273218119718078e-11
1.3327566977144034e-11
1.9451445623355893e-11
3.9296314213974293e-11
2.1676467844499205e-11
5.0114371955829055e-12
3.308503636576594e-14
2.248073948992241e-12
3.456504257247638e-12
4.100636989907024e-12
4.403621459458721e-12
4.488811862297509e-12
4.435104382351886e-12
4.296735991733061e-12
2.732380209469384e-12
4.7632931925209045e-12
5.581762270481263e-12
5.8209214992134315e-12
5.976384930194343e-12
6.1797187998540446e-12
6.443943811093327e-12
6.756114565880845e-12
7.101319937839148e-12
7.467423475359433e-12
7.845223027683461e-12
7.875943561716671e-12
7.304567354503023e-12
6.791068287007844e-12
6.726535287942957e-12
7.2542447090253066e-12
8.402892977219668e-12
1.027635476981209e-11
1.3331756729156298e-11
1.9458004624393632e-11
3.9311214005295327e-11
2.167703064388682e-11
5.010994324398382e-12
3.1885625093927543e-14
2.249632033194987e-12
3.4582555380732605e-12
4.102404470323669e-12
4.4052920032349326e-12
4.4903386906421095e-12
4.436458482269274e-12
2.7833308975949297e-12
4.832128953737063e-12
5.682448559280401e-12
5.919345842275281e-12
6.063860703490197e-12
6.2574370443939764e-12
6.514657728605097e-12
6.822047982015142e-12
7.1639586863674675e-12
7.527629168352563e-12
7.903473781542072e-12
8.2843253819084e-12
8.632217759073846e-12
8.208015787803524e-12
7.670860048227069e-12
7.553810237494837e-12
8.085324071311966e-12
9.323735455291429e-12
1.1396217159790658e-11
1.4831401822260112e-11
2.1828258115734594e-11
4.4702435093140383e-11
2.2988047539311746e-11
5.404966541203229e-12
2.7107646892546487e-14
2.4554200870470476e-12
3.766333328576854e-12
4.453426856580042e-12
4.760781879072216e-12
4.8257542576516656e-12
4.737528063031562e-12
2.7423889877601025e-12
4.783946781590668e-12
5.658208388272033e-12
5.9024824208587125e-12
6.04713845862581e-12
6.239244139337419e-12
6.49504011639412e-12
6.801393287288084e-12
7.142630114400326e-12
7.505959581295175e-12
7.881722283560705e-12
7.931934525159932e-12
7.369532278582754e-12
6.854539662945677e-12
6.787300029138135e-12
7.316458238715246e-12
8.472792527757023e-12
1.0362181043569476e-11
1.3447690549303721e-11
1.964428619735139e-11
3.975683776834399e-11
2.1759557531490185e-11
5.039231485579608e-12
3.280122137758384e-14
2.2630293587018596e-12
3.479015779089321e-12
4.1263965908209095e-12
4.429770050511369e-12
4.5135338639144125e-12
4.457355885071462e-12
4.316029902007856e-12
2.729415594809314e-12
4.759869124369097e-12
5.579757022039549e-12
5.819357607471084e-12
5.974868716105846e-12
6.178126783437416e-12
6.4422737835292426e-12
6.754387187516353e-12
7.09956207021698e-12
7.465650338819033e-12
7.843451229401998e-12
7.873301920047931e-12
7.301670529429154e-12
6.788411645809352e-12
6.7241634151282414e-12
7.25189886753258e-12
8.400283868916463e-12
1.0273218119718078e-11
1.3327566977144034e-11
1.9451445623355893e-11
3.9296314213974293e-11
2.1676467844499205e-11
5.0114371955829055e-12
3.308503636576594e-14
2.248073948992241e-12
3.456504257247638e-12
4.100636989907024e-12
4.403621459458721e-12
4.488811862297509e-12
4.435104382351886e-12
4.296735991733061e-12
2.732380209469384e-12
4.7632931925209045e-12
5.581762270481263e-12
5.8209214992134315e-12
5.976384930194343e-12
6.1797187998540446e-12
6.443943811093327e-12
6.756114565880845e-12
7.101319937839148e-12
7.467423475359433e-12
7.845223027683461e-12
7.875943561716671e-12
7.304567354503023e-12
6.791068287007844e-12
6.726535287942957e-12
7.2542447090253066e-12
8.402892977219668e-12
1.027635476981209e-11
1.3331756729156298e-11
1.9458004624393632e-11
3.9311214005295327e-11
2.167703064388682e-11
5.010994324398382e-12
3.1885625093927543e-14
2.249632033194987e-12
3.4582555380732605e-12
4.102404470323669e-12
4.4052920032349326e-12
4.4903386906421095e-12
4.436458482269274e-12
2.7833308975949297e-12
4.832128953737063e-12
5.682448559280401e-12
5.919345842275281e-12
6.063860703490197e-12
6.2574370443939764e-12
6.514657728605097e-12
6.822047982015142e-12
7.1639586863674675e-12
7.527629168352563e-12
7.903473781542072e-12
8.2843253819084e-12
8.632217759073846e-12
8.208015787803524e-12
7.670860048227069e-12
7.553810237494837e-12
8.085324071311966e-12
9.323735455291429e-12
1.1396217159790658e-11
1.4831401822260112e-11
2.1828258115734594e-11
4.4702435093140383e-11
2.2988047539311746e-11
5.404966541203229e-12
2.7107646892546487e-14
2.4554200870470476e-12
3.766333328576854e-12
4.453426856580042e-12
4.760781879072216e-12
4.8257542576516656e-12
4.737528063031562e-12
2.7423889877601025e-12
4.783946781590668e-12
5.658208388272033e-12
5.9024824208587125e-12
6.04713845862581e-12
6.239244139337419e-12
6.49504011639412e-12
6.801393287288084e-12
7.142630114400326e-12
7.505959581295175e-12
7.881722283560705e-12
7.931934525159932e-12
7.369532278582754e-12
6.854539662945677e-12
6.787300029138135e-12
7.316458238715246e-12
8.472792527757023e-12
1.0362181043569476e-11
1.3447690549303721e-11
1.964428619735139e-11
3.975683776834399e-11
2.1759557531490185e-11
5.039231485579608e-12
3.280122137758384e-14
2.2630293587018596e-12
3.479015779089321e-12
4.1263965908209095e-12
4.429770050511369e-12
4.5135338639144125e-12
4.457355885071462e-12
4.316029902007856e-12
2.729415594809314e-12
4.759869124369097e-12
5.579757022039549e-12
5.819357607471084e-12
5.974868716105846e-12
6.178126783437416e-12
6.4422737835292426e-12
6.754387187516353e-12
7.09956207021698e-12
7.465650338819033e-12
7.843451229401998e-12
7.873301920047931e-12
7.301670529429154e-12
6.788411645809352e-12
6.7241634151282414e-12
7.25189886753258e-12
8.400283868916463e-12
1.0273218119718078e-11
1.3327566977144034e-11
1.9451445623355893e-11
3.9296314213974293e-11
2.1676467844499205e-11
5.0114371955829055e-12
3.308503636576594e-14
2.248073948992241e-12
3.456504257247638e-12
4.100636989907024e-12
4.403621459458721e-12
4.488811862297509e-12
4.435104382351886e-12
4.296735991733061e-12
2.732380209469384e-12
4.7632931925209045e-12
5.581762270481263e-12
5.8209214992134315e-12
5.976384930194343e-12
6.1797187998540446e-12
6.443943811093327e-12
6.756114565880845e-12
7.101319937839148e-12
7.467423475359433e-12
7.845223027683461e-12
7.875943561716671e-12
7.304567354503023e-12
6.791068287007844e-12
6.726535287942957e-12
7.2542447090253066e-12
8.402892977219668e-12
1.027635476981209e-11
1.3331756729156298e-11
1.9458004624393632e-11
3.9311214005295327e-11
2.167703064388682e-11
5.010994324398382e-12
3.1885625093927543e-14
2.249632033194987e-12
3.4582555380732605e-12
4.102404470323669e-12
4.4052920032349326e-12
4.4903386906421095e-12
4.436458482269274e-12
2.7833308975949297e-12
4.832128953737063e-12
5.682448559280401e-12
5.919345842275281e-12
6.063860703490197e-12
6.2574370443939764e-12
6.514657728605097e-12
6.822047982015142e-12
7.1639586863674675e-12
7.527629168352563e-12
7.903473781542072e-12
8.2843253819084e-12
8.632217759073846e-12
8.208015787803524e-12
7.670860048227069e-12
7.553810237494837e-12
8.085324071311966e-12
9.323735455291429e-12
1.1396217159790658e-11
1.4831401822260112e-11
2.1828258115734594e-11
4.4702435093140383e-11
2.2988047539311746e-11
5.404966541203229e-12
2.7107646892546487e-14
2.4554200870470476e-12
3.766333328576854e-12
4.453426856580042e-12
4.760781879072216e-12
4.8257542576516656e-12
4.737528063031562e-12
2.7423889877601025e-12
4.783946781590668e-12
5.658208388272033e-12
5.9024824208587125e-12
6.04713845862581e-12
6.239244139337419e-12
6.49504011639412e-12
6.801393287288084e-12
7.142630114400326e-12
7.505959581295175e-12
7.881722283560705e-12
7.931934525159932e-12
7.369532278582754e-12
6.854539662945677e-12
6.787300029138135e-12
7.316458238715246e-12
8.472792527757023e-12
1.0362181043569476e-11
1.3447690549303721e-11
1.964428619735139e-11
3.975683776834399e-11
2.1759557531490185e-11
5.039231485579608e-12
3.280122137758384e-14
2.2630293587018596e-12
3.479015779089321e-12
4.1263965908209095e-12
4.429770050511369e-12
4.5135338639144125e-12
4.457355885071462e-12
4.316029902007856e-12
2.729415594809314e-12
4.759869124369097e-12
5.579757022039549e-12
5.819357607471084e-12
5.974868716105846e-12
6.178126783437416e-12
6.4422737835292426e-12
6.754387187516353e-12
7.09956207021698e-12
7.465650338819033e-12
7.843451229401998e-12
7.873301920047931e-12
7.301670529429154e-12
6.788411645809352e-12
6.7241634151282414e-12
7.25189886753258e-12
8.400283868916463e-12
1.0273218119718078e-11
1.3327566977144034e-11
1.9451445623355893e-11
3.9296314213974293e-11
2.1676467844499205e-11
5.0114371955829055e-12
3.308503636576594e-14
2.248073948992241e-12
3.456504257247638e-12
4.100636989907024e-12
4.403621459458721e-12
4.488811862297509e-12
4.435104382351886e-12
4.296735991733061e-12
2.732380209469384e-12
4.7632931925209045e-12
5.581762270481263e-12
5.8209214992134315e-12
5.976384930194343e-12
6.1797187998540446e-12
6.443943811093327e-12
6.756114565880845e-12
7.101319937839148e-12
7.467423475359433e-12
7.845223027683461e-12
7.875943561716671e-12
7.304567354503023e-12
6.791068287007844e-12
6.726535287942957e-12
7.2542447090253066e-12
8.402892977219668e-12
1.027635476981209e-11
1.3331756729156298e-11
1.9458004624393632e-11
3.9311214005295327e-11
2.167703064388682e-11
5.010994324398382e-12
3.1885625093927543e-14
2.249632033194987e-12
3.4582555380732605e-12
4.102404470323669e-12
4.4052920032349326e-12
4.4903386906421095e-12
4.436458482269274e-12
2.7833308975949297e-12
4.832128953737063e-12
5.682448559280401e-12
5.919345842275281e-12
6.063860703490197e-12
6.2574370443939764e-12
6.514657728605097e-12
6.822047982015142e-12
7.1639586863674675e-12
7.527629168352563e-12
7.903473781542072e-12
8.2843253819084e-12
8.632217759073846e-12
8.208015787803524e-12
7.670860048227069e-12
7.553810237494837e-12
8.085324071311966e-12
9.323735455291429e-12
1.1396217159790658e-11
1.4831401822260112e-11
2.1828258115734594e-11
4.4702435093140383e-11
2.2988047539311746e-11
5.404966541203229e-12
2.7107646892546487e-14
2.4554200870470476e-12
3.766333328576854e-12
4.453426856580042e-12
4.760781879072216e-12
4.8257542576516656e-12
4.737528063031562e-12
2.7423889877601025e-12
4.783946781590668e-12
5.658208388272033e-12
5.9024824208587125e-12
6.04713845862581e-12
6.239244139337419e-12
6.49504011639412e-12
6.801393287288084e-12
7.142630114400326e-12
7.505959581295175e-12
7.881722283560705e-12
7.931934525159932e-12
7.369532278582754e-12
6.854539662945677e-12
6.787300029138135e-12
7.316458238715246e-12
8.472792527757023e-12
1.0362181043569476e-11
1.3447690549303721e-11
1.964428619735139e-11
3.975683776834399e-11
2.1759557531490185e-11
5.039231485579608e-12
3.280122137758384e-14
2.2630293587018596e-12
3.479015779089321e-12
4.1263965908209095e-12
4.429770050511369e-12
4.5135338639144125e-12
4.457355885071462e-12
4.316029902007856e-12
2.729415594809314e-12
4.759869124369097e-12
5.579757022039549e-12
5.819357607471084e-12
5.974868716105846e-12
6.178126783437416e-12
6.4422737835292426e-12
6.754387187516353e-12
7.09956207021698e-12
7.465650338819033e-12
7.843451229401998e-12
7.873301920047931e-12
7.301670529429154e-12
6.788411645809352e-12
6.7241634151282414e-12
7.25189886753258e-12
8.400283868916463e-12
1.0273218119718078e-11
1.3327566977144034e-11
1.9451445623355893e-11
3.9296314213974293e-11
2.1676467844499205e-11
5.0114371955829055e-12
3.308503636576594e-14
2.248073948992241e-12
3.456504257247638e-12
4.100636989907024e-12
4.403621459458721e-12
4.488811862297509e-12
4.435104382351886e-12
4.296735991733061e-12
2.732380209469384e-12
4.7632931925209045e-12
5.581762270481263e-12
5.8209214992134315e-12
5.976384930194343e-12
6.1797187998540446e-12
6.443943811093327e-12
6.756114565880845e-12
7.101319937839148e-12
7.467423475359433e-12
7.845223027683461e-12
7.875943561716671e-12
7.304567354503023e-12
6.791068287007844e-12
6.726535287942957e-12
7.2542447090253066e-12
8.402892977219668e-12
1.027635476981209e-11
1.3331756729156298e-11
1.9458004624393632e-11
3.9311214005295327e-11
2.167703064388682e-11
5.010994324398382e-12
3.1885625093927543e-14
2.249632033194987e-12
3.4582555380732605e-12
4.102404470323669e-12
4.4052920032349326e-12
4.4903386906421095e-12
4.436458482269274e-12
2.7833308975949297e-12
4.832128953737063e-12
5.682448559280401e-12
5.919345842275281e-12
6.063860703490197e-12
6.2574370443939764e-12
6.514657728605097e-12
6.822047982015142e-12
7.1639586863674675e-12
7.527629168352563e-12
7.903473781542072e-12
8.2843253819084e-12
8.632217759073846e-12
8.208015787803524e-12
7.670860048227069e-12
7.553810237494837e-12
8.085324071311966e-12
9.323735455291429e-12
1.1396217159790658e-11
1.4831401822260112e-11
2.1828258115734594e-11
4.4702435093140383e-11
2.2988047539311746e-11
5.404966541203229e-12
2.7107646892546487e-14
2.4554200870470476e-12
3.766333328576854e-12
4.453426856580042e-12
4.760781879072216e-12
4.8257542576516656e-12
4.737528063031562e-12
2.7423889877601025e-12
4.783946781590668e-12
5.658208388272033e-12
5.9024824208587125e-12
6.04713845862581e-12
6.239244139337419e-12
6.49504011639412e-12
6.801393287288084e-12
7.142630114400326e-12
7.505959581295175e-12
7.881722283560705e-12
7.931934525159932e-12
7.369532278582754e-12
6.854539662945677e-12
6.787300029138135e-12
7.316458238715246e-12
8.472792527757023e-12
1.0362181043569476e-11
1.3447690549303721e-11
1.964428619735139e-11
3.975683776834399e-11
2.1759557531490185e-11
5.039231485579608e-12
3.280122137758384e-14
2.2630293587018596e-12
3.479015779089321e-12
4.1263965908209095e-12
4.429770050511369e-12
4.5135338639144125e-12
4.457355885071462e-12
4.316029902007856e-12
2.729415594809314e-12
4.759869124369097e-12
5.579757022039549e-12
5.819357607471084e-12
5.974868716105846e-12
6.178126783437416e-12
6.4422737835292426e-12
6.754387187516353e-12
7.09956207021698e-12
7.465650338819033e-12
7.843451229401998e-12
7.873301920047931e-12
7.301670529429154e-12
6.788411645809352e-12
6.7241634151282414e-12
7.25189886753258e-12
8.400283868916463e-12
1.0273218119718078e-11
1.3327566977144034e-11
1.9451445623355893e-11
3.9296314213974293e-11
2.1676467844499205e-11
5.0114371955829055e-12
3.308503636576594e-14
2.248073948992241e-12
3.456504257247638e-12
4.100636989907024e-12
4.403621459458721e-12
4.488811862297509e-12
4.435104382351886e-12
4.296735991733061e-12
2.732380209469384e-12
4.7632931925209045e-12
5.581762270481263e-12
5.8209214992134315e-12
5.976384930194343e-12
6.1797187998540446e-12
6.443943811093327e-12
6.756114565880845e-12
7.101319937839148e-12
7.467423475359433e-12
7.845223027683461e-12
7.875943561716671e-12
7.304567354503023e-12
6.791068287007844e-12
6.726535287942957e-12
7.2542447090253066e-12
8.402892977219668e-12
1.027635476981209e-11
1.3331756729156298e-11
1.9458004624393632e-11
3.9311214005295327e-11
2.167703064388682e-11
5.010994324398382e-12
3.1885625093927543e-14
2.249632033194987e-12
3.4582555380732605e-12
4.102404470323669e-12
4.4052920032349326e-12
4.4903386906421095e-12
4.436458482269274e-12
2.7833308975949297e-12
4.832128953737063e-12
5.682448559280401e-12
5.919345842275281e-12
6.063860703490197e-12
6.2574370443939764e-12
6.514657728605097e-12
6.822047982015142e-12
7.1639586863674675e-12
7.527629168352563e-12
7.903473781542072e-12
8.2843253819084e-12
8.632217759073846e-12
8.208015787803524e-12
7.670860048227069e-12
7.553810237494837e-12
8.085324071311966e-12
9.323735455291429e-12
1.1396217159790658e-11
1.4831401822260112e-11
2.1828258115734594e-11
4.4702435093140383e-11
2.2988047539311746e-11
5.404966541203229e-12
2.7107646892546487e-14
2.4554200870470476e-12
3.766333328576854e-12
4.453426856580042e-12
4.760781879072216e-12
4.8257542576516656e-12
4.737528063031562e-12
2.7423889877601025e-12
4.783946781590668e-12
5.658208388272033e-12
5.9024824208587125e-12
6.04713845862581e-12
6.239244139337419e-12
6.49504011639412e-12
6.801393287288084e-12
7.142630114400326e-12
7.505959581295175e-12
7.881722283560705e-12
7.931934525159932e-12
7.369532278582754e-12
6.854539662945677e-12
6.787300029138135e-12
7.316458238715246e-12
8.472792527757023e-12
1.0362181043569476e-11
1.3447690549303721e-11
1.964428619735139e-11
3.975683776834399e-11
2.1759557531490185e-11
5.039231485579608e-12
3.280122137758384e-14
2.2630293587018596e-12
3.479015779089321e-12
4.1263965908209095e-12
4.429770050511369e-12
4.5135338639144125e-12
4.457355885071462e-12
4.316029902007856e-12
2.729415594809314e-12
4.759869124369097e-12
5.579757022039549e-12
5.819357607471084e-12
5.974868716105846e-12
6.178126783437416e-12
6.4422737835292426e-12
6.754387187516353e-12
7.09956207021698e-12
7.465650338819033e-12
7.843451229401998e-12
7.873301920047931e-12
7.301670529429154e-12
6.788411645809352e-12
6.7241634151282414e-12
7.25189886753258e-12
8.400283868916463e-12
1.0273218119718078e-11
1.3327566977144034e-11
1.9451445623355893e-11
3.9296314213974293e-11
2.1676467844499205e-11
5.0114371955829055e-12
3.308503636576594e-14
2.248073948992241e-12
3.456504257247638e-12
4.100636989907024e-12
4.403621459458721e-12
4.488811862297509e-12
4.435104382351886e-12
4.296735991733061e-12
2.732380209469384e-12
4.7632931925209045e-12
5.581762270481263e-12
5.8209214992134315e-12
5.976384930194343e-12
6.1797187998540446e-12
6.443943811093327e-12
6.756114565880845e-12
7.101319937839148e-12
7.467423475359433e-12
7.845223027683461e-12
7.875943561716671e-12
7.304567354503023e-12
6.791068287007844e-12
6.726535287942957e-12
7.2542447090253066e-12
8.402892977219668e-12
1.027635476981209e-11
1.3331756729156298e-11
1.9458004624393632e-11
3.9311214005295327e-11
2.167703064388682e-11
5.010994324398382e-12
3.1885625093927543e-14
2.249632033194987e-12
3.4582555380732605e-12
4.102404470323669e-12
4.4052920032349326e-12
4.4903386906421095e-12
4.436458482269274e-12
2.7833308975949297e-12
4.832128953737063e-12
5.682448559280401e-12
5.919345842275281e-12
6.063860703490197e-12
6.2574370443939764e-12
6.514657728605097e-12
6.822047982015142e-12
7.1639586863674675e-12
7.527629168352563e-12
7.903473781542072e-12
8.2843253819084e-12
8.632217759073846e-12
8.208015787803524e-12
7.670860048227069e-12
7.553810237494837e-12
8.085324071311966e-12
9.323735455291429e-12
1.1396217159790658e-11
1.4831401822260112e-11
2.1828258115734594e-11
4.4702435093140383e-11
2.2988047539311746e-11
5.404966541203229e-12
2.7107646892546487e-14
2.4554200870470476e-12
3.766333328576854e-12
4.453426856580042e-12
4.760781879072216e-12
4.8257542576516656e-12
4.737528063031562e-12
2.7423889877601025e-12
4.783946781590668e-12
5.658208388272033e-12
5.9024824208587125e-12
6.04713845862581e-12
6.239244139337419e-12
6.49504011639412e-12
6.801393287288084e-12
7.142630114400326e-12
7.505959581295175e-12
7.881722283560705e-12
7.931934525159932e-12
7.369532278582754e-12
6.854539662945677e-12
6.787300029138135e-12
7.316458238715246e-12
8.472792527757023e-12
1.0362181043569476e-11
1.3447690549303721e-11
1.964428619735139e-11
3.975683776834399e-11
2.1759557531490185e-11
5.039231485579608e-12
3.280122137758384e-14
2.2630293587018596e-12
3.479015779089321e-12
4.1263965908209095e-12
4.429770050511369e-12
4.5135338639144125e-12
4.457355885071462e-12
4.316029902007856e-12
2.729415594809314e-12
4.759869124369097e-12
5.579757022039549e-12
5.819357607471084e-12
5.974868716105846e-12
6.178126783437416e-12
6.4422737835292426e-12
6.754387187516353e-12
7.09956207021698e-12
7.465650338819033e-12
7.843451229401998e-12
7.873301920047931e-12
7.301670529429154e-12
6.788411645809352e-12
6.7241634151282414e-12
7.25189886753258e-12
8.400283868916463e-12
1.0273218119718078e-11
1.3327566977144034e-11
1.9451445623355893e-11
3.9296314213974293e-11
2.1676467844499205e-11
5.0114371955829055e-12
3.308503636576594e-14
2.248073948992241e-12
3.456504257247638e-12
4.100636989907024e-12
4.403621459458721e-12
4.488811862297509e-12
4.435104382351886e-12
4.296735991733061e-12
2.732380209469384e-12
4.7632931925209045e-12
5.581762270481263e-12
5.8209214992134315e-12
5.976384930194343e-12
6.1797187998540446e-12
6.443943811093327e-12
6.756114565880845e-12
7.101319937839148e-12
7.467423475359433e-12
7.845223027683461e-12
7.875943561716671e-12
7.304567354503023e-12
6.791068287007844e-12
6.726535287942957e-12
7.2542447090253066e-12
8.402892977219668e-12
1.027635476981209e-11
1.3331756729156298e-11
1.9458004624393632e-11
3.9311214005295327e-11
2.167703064388682e-11
5.010994324398382e-12
3.1885625093927543e-14
2.249632033194987e-12
3.4582555380732605e-12
4.102404470323669e-12
4.4052920032349326e-12
4.4903386906421095e-12
4.436458482269274e-12
2.7833308975949297e-12
4.832128953737063e-12
5.682448559280401e-12
5.919345842275281e-12
6.063860703490197e-12
6.2574370443939764e-12
6.514657728605097e-12
6.822047982015142e-12
7.1639586863674675e-12
7.527629168352563e-12
7.903473781542072e-12
8.2843253819084e-12
8.632217759073846e-12
8.208015787803524e-12
7.670860048227069e-12
7.553810237494837e-12
8.085324071311966e-12
9.323735455291429e-12
1.1396217159790658e-11
1.4831401822260112e-11
2.1828258115734594e-11
4.4702435093140383e-11
2.2988047539311746e-11
5.404966541203229e-12
2.7107646892546487e-14
2.4554200870470476e-12
3.766333328576854e-12
4.453426856580042e-12
4.760781879072216e-12
4.8257542576516656e-12
4.737528063031562e-12
2.7423889877601025e-12
4.783946781590668e-12
5.658208388272033e-12
5.9024824208587125e-12
6.04713845862581e-12
6.239244139337419e-12
6.49504011639412e-12
6.801393287288084e-12
7.142630114400326e-12
7.505959581295175e-12
7.881722283560705e-12
7.931934525159932e-12
7.369532278582754e-12
6.854539662945677e-12
6.787300029138135e-12
7.316458238715246e-12
8.472792527757023e-12
1.0362181043569476e-11
1.3447690549303721e-11
1.964428619735139e-11
3.975683776834399e-11
2.1759557531490185e-11
5.039231485579608e-12
3.280122137758384e-14
2.2630293587018596e-12
3.479015779089321e-12
4.1263965908209095e-12
4.429770050511369e-12
4.5135338639144125e-12
4.457355885071462e-12
4.316029902007856e-12
2.729415594809314e-12
4.759869124369097e-12
5.579757022039549e-12
5.819357607471084e-12
5.974868716105846e-12
6.178126783437416e-12
6.4422737835292426e-12
6.754387187516353e-12
7.09956207021698e-12
7.465650338819033e-12
7.843451229401998e-12
7.873301920047931e-12
7.301670529429154e-12
6.788411645809352e-12
6.7241634151282414e-12
7.25189886753258e-12
8.400283868916463e-12
1.0273218119718078e-11
1.3327566977144034e-11
1.9451445623355893e-11
3.9296314213974293e-11
2.1676467844499205e-11
5.0114371955829055e-12
3.308503636576594e-14
2.248073948992241e-12
3.456504257247638e-12
4.100636989907024e-12
4.403621459458721e-12
4.488811862297509e-12
4.435104382351886e-12
4.296735991733061e-12
2.732380209469384e-12
4.7632931925209045e-12
5.581762270481263e-12
5.8209214992134315e-12
5.976384930194343e-12
6.1797187998540446e-12
6.443943811093327e-12
6.756114565880845e-12
7.101319937839148e-12
7.467423475359433e-12
7.845223027683461e-12
7.875943561716671e-12
7.304567354503023e-12
6.791068287007844e-12
6.726535287942957e-12
7.2542447090253066e-12
8.402892977219668e-12
1.027635476981209e-11
1.3331756729156298e-11
1.9458004624393632e-11
3.9311214005295327e-11
2.167703064388682e-11
5.010994324398382e-12
3.1885625093927543e-14
2.249632033194987e-12
3.4582555380732605e-12
4.102404470323669e-12
4.4052920032349326e-12
4.4903386906421095e-12
4.436458482269274e-12
2.7833308975949297e-12
4.832128953737063e-12
5.682448559280401e-12
5.919345842275281e-12
6.063860703490197e-12
6.2574370443939764e-12
6.514657728605097e-12
6.822047982015142e-12
7.1639586863674675e-12
7.527629168352563e-12
7.903473781542072e-12
8.2843253819084e-12
8.632217759073846e-12
8.208015787803524e-12
7.670860048227069e-12
7.553810237494837e-12
8.085324071311966e-12
9.323735455291429e-12
1.1396217159790658e-11
1.4831401822260112e-11
2.1828258115734594e-11
4.4702435093140383e-11
2.2988047539311746e-11
5.404966541203229e-12
2.7107646892546487e-14
2.4554200870470476e-12
3.766333328576854e-12
4.453426856580042e-12
4.760781879072216e-12
4.8257542576516656e-12
4.737528063031562e-12
2.7423889877601025e-12
4.783946781590668e-12
5.658208388272033e-12
5.9024824208587125e-12
6.04713845862581e-12
6.239244139337419e-12
6.49504011639412e-12
6.801393287288084e-12
7.142630114400326e-12
7.505959581295175e-12
7.881722283560705e-12
7.931934525159932e-12
7.369532278582754e-12
6.854539662945677e-12
6.787300029138135e-12
7.316458238715246e-12
8.472792527757023e-12
1.0362181043569476e-11
1.3447690549303721e-11
1.964428619735139e-11
3.975683776834399e-11
2.1759557531490185e-11
5.039231485579608e-12
3.280122137758384e-14
2.2630293587018596e-12
3.479015779089321e-12
4.1263965908209095e-12
4.429770050511369e-12
4.5135338639144125e-12
4.457355885071462e-12
4.316029902007856e-12
2.729415594809314e-12
4.759869124369097e-12
5.579757022039549e-12
5.819357607471084e-12
5.974868716105846e-12
6.178126783437416e-12
6.4422737835292426e-12
6.754387187516353e-12
7.09956207021698e-12
7.465650338819033e-12
7.843451229401998e-12
7.873301920047931e-12
7.301670529429154e-12
6.788411645809352e-12
6.7241634151282414e-12
7.25189886753258e-12
8.400283868916463e-12
1.0273218119718078e-11
1.3327566977144034e-11
1.9451445623355893e-11
3.9296314213974293e-11
2.1676467844499205e-11
5.0114371955829055e-12
3.308503636576594e-14
2.248073948992241e-12
3.456504257247638e-12
4.100636989907024e-12
4.403621459458721e-12
4.488811862297509e-12
4.435104382351886e-12
4.296735991733061e-12
2.732380209469384e-12
4.7632931925209045e-12
5.581762270481263e-12
5.8209214992134315e-12
5.976384930194343e-12
6.1797187998540446e-12
6.443943811093327e-12
6.756114565880845e-12
7.101319937839148e-12
7.467423475359433e-12
7.845223027683461e-12
7.875943561716671e-12
7.304567354503023e-12
6.791068287007844e-12
6.726535287942957e-12
7.2542447090253066e-12
8.402892977219668e-12
1.027635476981209e-11
1.3331756729156298e-11
1.9458004624393632e-11
3.9311214005295327e-11
2.167703064388682e-11
5.010994324398382e-12
3.1885625093927543e-14
2.249632033194987e-12
3.4582555380732605e-12
4.102404470323669e-12
4.4052920032349326e-12
4.4903386906421095e-12
4.436458482269274e-12
2.7833308975949297e-12
4.832128953737063e-12
5.682448559280401e-12
5.919345842275281e-12
6.063860703490197e-12
6.2574370443939764e-12
6.514657728605097e-12
6.822047982015142e-12
7.1639586863674675e-12
7.527629168352563e-12
7.903473781542072e-12
8.2843253819084e-12
8.632217759073846e-12
8.208015787803524e-12
7.670860048227069e-12
7.553810237494837e-12
8.085324071311966e-12
9.323735455291429e-12
1.1396217159790658e-11
1.4831401822260112e-11
2.1828258115734594e-11
4.4702435093140383e-11
2.2988047539311746e-11
5.404966541203229e-12
2.7107646892546487e-14
2.4554200870470476e-12
3.766333328576854e-12
4.453426856580042e-12
4.760781879072216e-12
4.8257542576516656e-12
4.737528063031562e-12
2.7423889877601025e-12
4.783946781590668e-12
5.658208388272033e-12
5.9024824208587125e-12
6.04713845862581e-12
6.239244139337419e-12
6.49504011639412e-12
6.801393287288084e-12
7.142630114400326e-12
7.505959581295175e-12
7.881722283560705e-12
7.931934525159932e-12
7.369532278582754e-12
6.854539662945677e-12
6.787300029138135e-12
7.316458238715246e-12
8.472792527757023e-12
1.0362181043569476e-11
1.3447690549303721e-11
1.964428619735139e-11
3.975683776834399e-11
2.1759557531490185e-11
5.039231485579608e-12
3.280122137758384e-14
2.2630293587018596e-12
3.479015779089321e-12
4.1263965908209095e-12
4.429770050511369e-12
4.5135338639144125e-12
4.457355885071462e-12
4.316029902007856e-12
2.729415594809314e-12
4.759869124369097e-12
5.579757022039549e-12
5.819357607471084e-12
5.974868716105846e-12
6.178126783437416e-12
6.4422737835292426e-12
6.754387187516353e-12
7.09956207021698e-12
7.465650338819033e-12
7.843451229401998e-12
7.873301920047931e-12
7.301670529429154e-12
6.788411645809352e-12
6.7241634151282414e-12
7.25189886753258e-12
8.400283868916463e-12
1.0273218119718078e-11
1.3327566977144034e-11
1.9451445623355893e-11
3.9296314213974293e-11
2.1676467844499205e-11
5.0114371955829055e-12
3.308503636576594e-14
2.248073948992241e-12
3.456504257247638e-12
4.100636989907024e-12
4.403621459458721e-12
4.488811862297509e-12
4.435104382351886e-12
4.296735991733061e-12
2.732380209469384e-12
4.7632931925209045e-12
5.581762270481263e-12
5.8209214992134315e-12
5.976384930194343e-12
6.1797187998540446e-12
6.443943811093327e-12
6.756114565880845e-12
7.101319937839148e-12
7.467423475359433e-12
7.845223027683461e-12
7.875943561716671e-12
7.304567354503023e-12
6.791068287007844e-12
6.726535287942957e-12
7.2542447090253066e-12
8.402892977219668e-12
1.027635476981209e-11
1.3331756729156298e-11
1.9458004624393632e-11
3.9311214005295327e-11
2.167703064388682e-11
5.010994324398382e-12
3.1885625093927543e-14
2.249632033194987e-12
3.4582555380732605e-12
4.102404470323669e-12
4.4052920032349326e-12
4.4903386906421095e-12
4.436458482269274e-12
2.7833308975949297e-12
4.832128953737063e-12
5.682448559280401e-12
5.919345842275281e-12
6.063860703490197e-12
6.2574370443939764e-12
6.514657728605097e-12
6.822047982015142e-12
7.1639586863674675e-12
7.527629168352563e-12
7.903473781542072e-12
8.2843253819084e-12
8.632217759073846e-12
8.208015787803524e-12
7.670860048227069e-12
7.553810237494837e-12
8.085324071311966e-12
9.323735455291429e-12
1.1396217159790658e-11
1.4831401822260112e-11
2.1828258115734594e-11
4.4702435093140383e-11
2.2988047539311746e-11
5.404966541203229e-12
2.7107646892546487e-14
2.4554200870470476e-12
3.766333328576854e-12
4.453426856580042e-12
4.760781879072216e-12
4.8257542576516656e-12
4.737528063031562e-12
2.7423889877601025e-12
4.783946781590668e-12
5.658208388272033e-12
5.9024824208587125e-12
6.04713845862581e-12
6.239244139337419e-12
6.49504011639412e-12
6.801393287288084e-12
7.142630114400326e-12
7.505959581295175e-12
7.881722283560705e-12
7.931934525159932e-12
7.369532278582754e-12
6.854539662945677e-12
6.787300029138135e-12
7.316458238715246e-12
8.472792527757023e-12
1.0362181043569476e-11
1.3447690549303721e-11
1.964428619735139e-11
3.975683776834399e-11
2.1759557531490185e-11
5.039231485579608e-12
3.280122137758384e-14
2.2630293587018596e-12
3.479015779089321e-12
4.1263965908209095e-12
4.429770050511369e-12
4.5135338639144125e-12
4.457355885071462e-12
4.316029902007856e-12
2.729415594809314e-12
4.759869124369097e-12
5.579757022039549e-12
5.819357607471084e-12
5.974868716105846e-12
6.178126783437416e-12
6.4422737835292426e-12
6.754387187516353e-12
7.09956207021698e-12
7.465650338819033e-12
7.843451229401998e-12
7.873301920047931e-12
7.301670529429154e-12
6.788411645809352e-12
6.7241634151282414e-12
7.25189886753258e-12
8.400283868916463e-12
1.0273218119718078e-11
1.3327566977144034e-11
1.9451445623355893e-11
3.9296314213974293e-11
2.1676467844499205e-11
5.0114371955829055e-12
3.308503636576594e-14
2.248073948992241e-12
3.456504257247638e-12
4.100636989907024e-12
4.403621459458721e-12
4.488811862297509e-12
4.435104382351886e-12
4.296735991733061e-12
2.732380209469384e-12
4.7632931925209045e-12
5.581762270481263e-12
5.8209214992134315e-12
5.976384930194343e-12
6.1797187998540446e-12
6.443943811093327e-12
6.756114565880845e-12
7.101319937839148e-12
7.467423475359433e-12
7.845223027683461e-12
7.875943561716671e-12
7.304567354503023e-12
6.791068287007844e-12
6.726535287942957e-12
7.2542447090253066e-12
8.402892977219668e-12
1.027635476981209e-11
1.3331756729156298e-11
1.9458004624393632e-11
3.9311214005295327e-11
2.167703064388682e-11
5.010994324398382e-12
3.1885625093927543e-14
2.249632033194987e-12
3.4582555380732605e-12
4.102404470323669e-12
4.4052920032349326e-12
4.4903386906421095e-12
4.436458482269274e-12
2.7833308975949297e-12
4.832128953737063e-12
5.682448559280401e-12
5.919345842275281e-12
6.063860703490197e-12
6.2574370443939764e-12
6.514657728605097e-12
6.822047982015142e-12
7.1639586863674675e-12
7.527629168352563e-12
7.903473781542072e-12
8.2843253819084e-12
8.632217759073846e-12
8.208015787803524e-12
7.670860048227069e-12
7.553810237494837e-12
8.085324071311966e-12
9.323735455291429e-12
1.1396217159790658e-11
1.4831401822260112e-11
2.1828258115734594e-11
4.4702435093140383e-11
2.2988047539311746e-11
5.404966541203229e-12
2.7107646892546487e-14
2.4554200870470476e-12
3.766333328576854e-12
4.453426856580042e-12
4.760781879072216e-12
4.8257542576516656e-12
4.737528063031562e-12
2.7423889877601025e-12
4.783946781590668e-12
5.658208388272033e-12
5.9024824208587125e-12
6.04713845862581e-12
6.239244139337419e-12
6.49504011639412e-12
6.801393287288084e-12
7.142630114400326e-12
7.505959581295175e-12
7.881722283560705e-12
7.931934525159932e-12
7.369532278582754e-12
6.854539662945677e-12
6.787300029138135e-12
7.316458238715246e-12
8.472792527757023e-12
1.0362181043569476e-11
1.3447690549303721e-11
1.964428619735139e-11
3.975683776834399e-11
2.1759557531490185e-11
5.039231485579608e-12
3.280122137758384e-14
2.2630293587018596e-12
3.479015779089321e-12
4.1263965908209095e-12
4.429770050511369e-12
4.5135338639144125e-12
4.457355885071462e-12
4.316029902007856e-12
2.729415594809314e-12
4.759869124369097e-12
5.579757022039549e-12
5.819357607471084e-12
5.974868716105846e-12
6.178126783437416e-12
6.4422737835292426e-12
6.754387187516353e-12
7.09956207021698e-12
7.465650338819033e-12
7.843451229401998e-12
7.873301920047931e-12
7.301670529429154e-12
6.788411645809352e-12
6.7241634151282414e-12
7.25189886753258e-12
8.400283868916463e-12
1.0273218119718078e-11
1.3327566977144034e-11
1.9451445623355893e-11
3.9296314213974293e-11
2.1676467844499205e-11
5.0114371955829055e-12
3.308503636576594e-14
2.248073948992241e-12
3.456504257247638e-12
4.100636989907024e-12
4.403621459458721e-12
4.488811862297509e-12
4.435104382351886e-12
4.296735991733061e-12
2.732380209469384e-12
4.7632931925209045e-12
5.581762270481263e-12
5.8209214992134315e-12
5.976384930194343e-12
6.1797187998540446e-12
6.443943811093327e-12
6.756114565880845e-12
7.101319937839148e-12
7.467423475359433e-12
7.845223027683461e-12
7.875943561716671e-12
7.304567354503023e-12
6.791068287007844e-12
6.726535287942957e-12
7.2542447090253066e-12
8.402892977219668e-12
1.027635476981209e-11
1.3331756729156298e-11
1.9458004624393632e-11
3.9311214005295327e-11
2.167703064388682e-11
5.010994324398382e-12
3.1885625093927543e-14
2.249632033194987e-12
3.4582555380732605e-12
4.102404470323669e-12
4.4052920032349326e-12
4.4903386906421095e-12
4.436458482269274e-12
2.7833308975949297e-12
4.832128953737063e-12
5.682448559280401e-12
5.919345842275281e-12
6.063860703490197e-12
6.2574370443939764e-12
6.514657728605097e-12
6.822047982015142e-12
7.1639586863674675e-12
7.527629168352563e-12
7.903473781542072e-12
8.2843253819084e-12
8.632217759073846e-12
8.208015787803524e-12
7.670860048227069e-12
7.553810237494837e-12
8.085324071311966e-12
9.323735455291429e-12
1.1396217159790658e-11
1.4831401822260112e-11
2.1828258115734594e-11
4.4702435093140383e-11
2.2988047539311746e-11
5.404966541203229e-12
2.7107646892546487e-14
2.4554200870470476e-12
3.766333328576854e-12
4.453426856580042e-12
4.760781879072216e-12
4.8257542576516656e-12
4.737528063031562e-12
2.7423889877601025e-12
4.783946781590668e-12
5.658208388272033e-12
5.9024824208587125e-12
6.04713845862581e-12
6.239244139337419e-12
6.49504011639412e-12
6.801393287288084e-12
7.142630114400326e-12
7.505959581295175e-12
7.881722283560705e-12
7.931934525159932e-12
7.369532278582754e-12
6.854539662945677e-12
6.787300029138135e-12
7.316458238715246e-12
8.472792527757023e-12
1.0362181043569476e-11
1.3447690549303721e-11
1.964428619735139e-11
3.975683776834399e-11
2.1759557531490185e-11
5.039231485579608e-12
3.280122137758384e-14
2.2630293587018596e-12
3.479015779089321e-12
4.1263965908209095e-12
4.429770050511369e-12
4.5135338639144125e-12
4.457355885071462e-12
4.316029902007856e-12
2.729415594809314e-12
4.759869124369097e-12
5.579757022039549e-12
5.819357607471084e-12
5.974868716105846e-12
6.178126783437416e-12
6.4422737835292426e-12
6.754387187516353e-12
7.09956207021698e-12
7.465650338819033e-12
7.843451229401998e-12
7.873301920047931e-12
7.301670529429154e-12
6.788411645809352e-12
6.7241634151282414e-12
7.25189886753258e-12
8.400283868916463e-12
1.0273218119718078e-11
1.3327566977144034e-11
1.9451445623355893e-11
3.9296314213974293e-11
2.1676467844499205e-11
5.0114371955829055e-12
3.308503636576594e-14
2.248073948992241e-12
3.456504257247638e-12
4.100636989907024e-12
4.403621459458721e-12
4.488811862297509e-12
4.435104382351886e-12
4.296735991733061e-12
2.732380209469384e-12
4.7632931925209045e-12
5.581762270481263e-12
5.8209214992134315e-12
5.976384930194343e-12
6.1797187998540446e-12
6.443943811093327e-12
6.756114565880845e-12
7.101319937839148e-12
7.467423475359433e-12
7.845223027683461e-12
7.875943561716671e-12
7.304567354503023e-12
6.791068287007844e-12
6.726535287942957e-12
7.2542447090253066e-12
8.402892977219668e-12
1.027635476981209e-11
1.3331756729156298e-11
1.9458004624393632e-11
3.9311214005295327e-11
2.167703064388682e-11
5.010994324398382e-12
3.1885625093927543e-14
2.249632033194987e-12
3.4582555380732605e-12
4.102404470323669e-12
4.4052920032349326e-12
4.4903386906421095e-12
4.436458482269274e-12
2.7833308975949297e-12
4.832128953737063e-12
5.682448559280401e-12
5.919345842275281e-12
6.063860703490197e-12
6.2574370443939764e-12
6.514657728605097e-12
6.822047982015142e-12
7.1639586863674675e-12
7.527629168352563e-12
7.903473781542072e-12
8.2843253819084e-12
8.632217759073846e-12
8.208015787803524e-12
7.670860048227069e-12
7.553810237494837e-12
8.085324071311966e-12
9.323735455291429e-12
1.1396217159790658e-11
1.4831401822260112e-11
2.1828258115734594e-11
4.4702435093140383e-11
2.2988047539311746e-11
5.404966541203229e-12
2.7107646892546487e-14
2.4554200870470476e-12
3.766333328576854e-12
4.453426856580042e-12
4.760781879072216e-12
4.8257542576516656e-12
4.737528063031562e-12
2.7423889877601025e-12
4.783946781590668e-12
5.658208388272033e-12
5.9024824208587125e-12
6.04713845862581e-12
6.239244139337419e-12
6.49504011639412e-12
6.801393287288084e-12
7.142630114400326e-12
7.505959581295175e-12
7.881722283560705e-12
7.931934525159932e-12
7.369532278582754e-12
6.854539662945677e-12
6.787300029138135e-12
7.316458238715246e-12
8.472792527757023e-12
1.0362181043569476e-11
1.3447690549303721e-11
1.964428619735139e-11
3.975683776834399e-11
2.1759557531490185e-11
5.039231485579608e-12
3.280122137758384e-14
2.2630293587018596e-12
3.479015779089321e-12
4.1263965908209095e-12
4.429770050511369e-12
4.5135338639144125e-12
4.457355885071462e-12
4.316029902007856e-12
2.729415594809314e-12
4.759869124369097e-12
5.579757022039549e-12
5.819357607471084e-12
5.974868716105846e-12
6.178126783437416e-12
6.4422737835292426e-12
6.754387187516353e-12
7.09956207021698e-12
7.465650338819033e-12
7.843451229401998e-12
7.873301920047931e-12
7.301670529429154e-12
6.788411645809352e-12
6.7241634151282414e-12
7.25189886753258e-12
8.400283868916463e-12
1.0273218119718078e-11
1.3327566977144034e-11
1.9451445623355893e-11
3.9296314213974293e-11
2.1676467844499205e-11
5.0114371955829055e-12
3.308503636576594e-14
2.248073948992241e-12
3.456504257247638e-12
4.100636989907024e-12
4.403621459458721e-12
4.488811862297509e-12
4.435104382351886e-12
4.296735991733061e-12
2.732380209469384e-12
4.7632931925209045e-12
5.581762270481263e-12
5.8209214992134315e-12
5.976384930194343e-12
6.1797187998540446e-12
6.443943811093327e-12
6.756114565880845e-12
7.101319937839148e-12
7.467423475359433e-12
7.845223027683461e-12
7.875943561716671e-12
7.304567354503023e-12
6.791068287007844e-12
6.726535287942957e-12
7.2542447090253066e-12
8.402892977219668e-12
1.027635476981209e-11
1.3331756729156298e-11
1.9458004624393632e-11
3.9311214005295327e-11
2.167703064388682e-11
5.010994324398382e-12
3.1885625093927543e-14
2.249632033194987e-12
3.4582555380732605e-12
4.102404470323669e-12
4.4052920032349326e-12
4.4903386906421095e-12
4.436458482269274e-12
2.7833308975949297e-12
4.832128953737063e-12
5.682448559280401e-12
5.919345842275281e-12
6.063860703490197e-12
6.2574370443939764e-12
6.514657728605097e-12
6.822047982015142e-12
7.1639586863674675e-12
7.527629168352563e-12
7.903473781542072e-12
8.2843253819084e-12
8.632217759073846e-12
8.208015787803524e-12
7.670860048227069e-12
7.553810237494837e-12
8.085324071311966e-12
9.323735455291429e-12
1.1396217159790658e-11
1.4831401822260112e-11
2.1828258115734594e-11
4.4702435093140383e-11
2.2988047539311746e-11
5.404966541203229e-12
2.7107646892546487e-14
2.4554200870470476e-12
3.766333328576854e-12
4.453426856580042e-12
4.760781879072216e-12
4.8257542576516656e-12
4.737528063031562e-12
2.7423889877601025e-12
4.783946781590668e-12
5.658208388272033e-12
5.9024824208587125e-12
6.04713845862581e-12
6.239244139337419e-12
6.49504011639412e-12
6.801393287288084e-12
7.142630114400326e-12
7.505959581295175e-12
7.881722283560705e-12
7.931934525159932e-12
7.369532278582754e-12
6.854539662945677e-12
6.787300029138135e-12
7.316458238715246e-12
8.472792527757023e-12
1.0362181043569476e-11
1.3447690549303721e-11
1.964428619735139e-11
3.975683776834399e-11
2.1759557531490185e-11
5.039231485579608e-12
3.280122137758384e-14
2.2630293587018596e-12
3.479015779089321e-12
4.1263965908209095e-12
4.429770050511369e-12
4.5135338639144125e-12
4.457355885071462e-12
4.316029902007856e-12
2.729415594809314e-12
4.759869124369097e-12
5.579757022039549e-12
5.819357607471084e-12
5.974868716105846e-12
6.178126783437416e-12
6.4422737835292426e-12
6.754387187516353e-12
7.09956207021698e-12
7.465650338819033e-12
7.843451229401998e-12
7.873301920047931e-12
7.301670529429154e-12
6.788411645809352e-12
6.7241634151282414e-12
7.25189886753258e-12
8.400283868916463e-12
1.0273218119718078e-11
1.3327566977144034e-11
1.9451445623355893e-11
3.9296314213974293e-11
2.1676467844499205e-11
5.0114371955829055e-12
3.308503636576594e-14
2.248073948992241e-12
3.456504257247638e-12
4.100636989907024e-12
4.403621459458721e-12
4.488811862297509e-12
4.435104382351886e-12
4.296735991733061e-12
2.732380209469384e-12
4.7632931925209045e-12
5.581762270481263e-12
5.8209214992134315e-12
5.976384930194343e-12
6.1797187998540446e-12
6.443943811093327e-12
6.756114565880845e-12
7.101319937839148e-12
7.467423475359433e-12
7.845223027683461e-12
7.875943561716671e-12
7.304567354503023e-12
6.791068287007844e-12
6.726535287942957e-12
7.2542447090253066e-12
8.402892977219668e-12
1.027635476981209e-11
1.3331756729156298e-11
1.9458004624393632e-11
3.9311214005295327e-11
2.167703064388682e-11
5.010994324398382e-12
3.1885625093927543e-14
2.249632033194987e-12
3.4582555380732605e-12
4.102404470323669e-12
4.4052920032349326e-12
4.4903386906421095e-12
4.436458482269274e-12
2.7833308975949297e-12
4.832128953737063e-12
5.682448559280401e-12
5.919345842275281e-12
6.063860703490197e-12
6.2574370443939764e-12
6.514657728605097e-12
6.822047982015142e-12
7.1639586863674675e-12
7.527629168352563e-12
7.903473781542072e-12
8.2843253819084e-12
8.632217759073846e-12
8.208015787803524e-12
7.670860048227069e-12
7.553810237494837e-12
8.085324071311966e-12
9.323735455291429e-12
1.1396217159790658e-11
1.4831401822260112e-11
2.1828258115734594e-11
4.4702435093140383e-11
2.2988047539311746e-11
5.404966541203229e-12
2.7107646892546487e-14
2.4554200870470476e-12
3.766333328576854e-12
4.453426856580042e-12
4.760781879072216e-12
4.8257542576516656e-12
4.737528063031562e-12
2.7423889877601025e-12
4.783946781590668e-12
5.658208388272033e-12
5.9024824208587125e-12
6.04713845862581e-12
6.239244139337419e-12
6.49504011639412e-12
6.801393287288084e-12
7.142630114400326e-12
7.505959581295175e-12
7.881722283560705e-12
7.931934525159932e-12
7.369532278582754e-12
6.854539662945677e-12
6.787300029138135e-12
7.316458238715246e-12
8.472792527757023e-12
1.0362181043569476e-11
1.3447690549303721e-11
1.964428619735139e-11
3.975683776834399e-11
2.1759557531490185e-11
5.039231485579608e-12
3.280122137758384e-14
2.2630293587018596e-12
3.479015779089321e-12
4.1263965908209095e-12
4.429770050511369e-12
4.5135338639144125e-12
4.457355885071462e-12
4.316029902007856e-12
2.729415594809314e-12
4.759869124369097e-12
5.579757022039549e-12
5.819357607471084e-12
5.974868716105846e-12
6.178126783437416e-12
6.4422737835292426e-12
6.754387187516353e-12
7.09956207021698e-12
7.465650338819033e-12
7.843451229401998e-12
7.873301920047931e-12
7.301670529429154e-12
6.788411645809352e-12
6.7241634151282414e-12
7.25189886753258e-12
8.400283868916463e-12
1.0273218119718078e-11
1.3327566977144034e-11
1.9451445623355893e-11
3.9296314213974293e-11
2.1676467844499205e-11
5.0114371955829055e-12
3.308503636576594e-14
2.248073948992241e-12
3.456504257247638e-12
4.100636989907024e-12
4.403621459458721e-12
4.488811862297509e-12
4.435104382351886e-12
4.296735991733061e-12
2.732380209469384e-12
4.7632931925209045e-12
5.581762270481263e-12
5.8209214992134315e-12
5.976384930194343e-12
6.1797187998540446e-12
6.443943811093327e-12
6.756114565880845e-12
7.101319937839148e-12
7.467423475359433e-12
7.845223027683461e-12
7.875943561716671e-12
7.304567354503023e-12
6.791068287007844e-12
6.726535287942957e-12
7.2542447090253066e-12
8.402892977219668e-12
1.027635476981209e-11
1.3331756729156298e-11
1.9458004624393632e-11
3.9311214005295327e-11
2.167703064388682e-11
5.010994324398382e-12
3.1885625093927543e-14
2.249632033194987e-12
3.4582555380732605e-12
4.102404470323669e-12
4.4052920032349326e-12
4.4903386906421095e-12
4.436458482269274e-12
2.7833308975949297e-12
4.832128953737063e-12
5.682448559280401e-12
5.919345842275281e-12
6.063860703490197e-12
6.2574370443939764e-12
6.514657728605097e-12
6.822047982015142e-12
7.1639586863674675e-12
7.527629168352563e-12
7.903473781542072e-12
8.2843253819084e-12
8.632217759073846e-12
8.208015787803524e-12
7.670860048227069e-12
7.553810237494837e-12
8.085324071311966e-12
9.323735455291429e-12
1.1396217159790658e-11
1.4831401822260112e-11
2.1828258115734594e-11
4.4702435093140383e-11
2.2988047539311746e-11
5.404966541203229e-12
2.7107646892546487e-14
2.4554200870470476e-12
3.766333328576854e-12
4.453426856580042e-12
4.760781879072216e-12
4.8257542576516656e-12
4.737528063031562e-12
2.7423889877601025e-12
4.783946781590668e-12
5.658208388272033e-12
5.9024824208587125e-12
6.04713845862581e-12
6.239244139337419e-12
6.49504011639412e-12
6.801393287288084e-12
7.142630114400326e-12
7.505959581295175e-12
7.881722283560705e-12
7.931934525159932e-12
7.369532278582754e-12
6.854539662945677e-12
6.787300029138135e-12
7.316458238715246e-12
8.472792527757023e-12
1.0362181043569476e-11
1.3447690549303721e-11
1.964428619735139e-11
3.975683776834399e-11
2.1759557531490185e-11
5.039231485579608e-12
3.280122137758384e-14
2.2630293587018596e-12
3.479015779089321e-12
4.1263965908209095e-12
4.429770050511369e-12
4.5135338639144125e-12
4.457355885071462e-12
4.316029902007856e-12
2.729415594809314e-12
4.759869124369097e-12
5.579757022039549e-12
5.819357607471084e-12
5.974868716105846e-12
6.178126783437416e-12
6.4422737835292426e-12
6.754387187516353e-12
7.09956207021698e-12
7.465650338819033e-12
7.843451229401998e-12
7.873301920047931e-12
7.301670529429154e-12
6.788411645809352e-12
6.7241634151282414e-12
7.25189886753258e-12
8.400283868916463e-12
1.0273218119718078e-11
1.3327566977144034e-11
1.9451445623355893e-11
3.9296314213974293e-11
2.1676467844499205e-11
5.0114371955829055e-12
3.308503636576594e-14
2.248073948992241e-12
3.456504257247638e-12
4.100636989907024e-12
4.403621459458721e-12
4.488811862297509e-12
4.435104382351886e-12
4.296735991733061e-12
2.732380209469384e-12
4.7632931925209045e-12
5.581762270481263e-12
5.8209214992134315e-12
5.976384930194343e-12
6.1797187998540446e-12
6.443943811093327e-12
6.756114565880845e-12
7.101319937839148e-12
7.467423475359433e-12
7.845223027683461e-12
7.875943561716671e-12
7.304567354503023e-12
6.791068287007844e-12
6.726535287942957e-12
7.2542447090253066e-12
8.402892977219668e-12
1.027635476981209e-11
1.3331756729156298e-11
1.9458004624393632e-11
3.9311214005295327e-11
2.167703064388682e-11
5.010994324398382e-12
3.1885625093927543e-14
2.249632033194987e-12
3.4582555380732605e-12
4.102404470323669e-12
4.4052920032349326e-12
4.4903386906421095e-12
4.436458482269274e-12
2.7833308975949297e-12
4.832128953737063e-12
5.682448559280401e-12
5.919345842275281e-12
6.063860703490197e-12
6.2574370443939764e-12
6.514657728605097e-12
6.822047982015142e-12
7.1639586863674675e-12
7.527629168352563e-12
7.903473781542072e-12
8.2843253819084e-12
8.632217759073846e-12
8.208015787803524e-12
7.670860048227069e-12
7.553810237494837e-12
8.085324071311966e-12
9.323735455291429e-12
1.1396217159790658e-11
1.4831401822260112e-11
2.1828258115734594e-11
4.4702435093140383e-11
2.2988047539311746e-11
5.404966541203229e-12
2.7107646892546487e-14
2.4554200870470476e-12
3.766333328576854e-12
4.453426856580042e-12
4.760781879072216e-12
4.8257542576516656e-12
4.737528063031562e-12
2.7423889877601025e-12
4.783946781590668e-12
5.658208388272033e-12
5.9024824208587125e-12
6.04713845862581e-12
6.239244139337419e-12
6.49504011639412e-12
6.801393287288084e-12
7.142630114400326e-12
7.505959581295175e-12
7.881722283560705e-12
7.931934525159932e-12
7.369532278582754e-12
6.854539662945677e-12
6.787300029138135e-12
7.316458238715246e-12
8.472792527757023e-12
1.0362181043569476e-11
1.3447690549303721e-11
1.964428619735139e-11
3.975683776834399e-11
2.1759557531490185e-11
5.039231485579608e-12
3.280122137758384e-14
2.2630293587018596e-12
3.479015779089321e-12
4.1263965908209095e-12
4.429770050511369e-12
4.5135338639144125e-12
4.457355885071462e-12
4.316029902007856e-12
2.729415594809314e-12
4.759869124369097e-12
5.579757022039549e-12
5.819357607471084e-12
5.974868716105846e-12
6.178126783437416e-12
6.4422737835292426e-12
6.754387187516353e-12
7.09956207021698e-12
7.465650338819033e-12
7.843451229401998e-12
7.873301920047931e-12
7.301670529429154e-12
6.788411645809352e-12
6.7241634151282414e-12
7.25189886753258e-12
8.400283868916463e-12
1.0273218119718078e-11
1.3327566977144034e-11
1.9451445623355893e-11
3.9296314213974293e-11
2.1676467844499205e-11
5.0114371955829055e-12
3.308503636576594e-14
2.248073948992241e-12
3.456504257247638e-12
4.100636989907024e-12
4.403621459458721e-12
4.488811862297509e-12
4.435104382351886e-12
4.296735991733061e-12
2.732380209469384e-12
4.7632931925209045e-12
5.581762270481263e-12
5.8209214992134315e-12
5.976384930194343e-12
6.1797187998540446e-12
6.443943811093327e-12
6.756114565880845e-12
7.101319937839148e-12
7.467423475359433e-12
7.845223027683461e-12
7.875943561716671e-12
7.304567354503023e-12
6.791068287007844e-12
6.726535287942957e-12
7.2542447090253066e-12
8.402892977219668e-12
1.027635476981209e-11
1.3331756729156298e-11
1.9458004624393632e-11
3.9311214005295327e-11
2.167703064388682e-11
5.010994324398382e-12
3.1885625093927543e-14
2.249632033194987e-12
3.4582555380732605e-12
4.102404470323669e-12
4.4052920032349326e-12
4.4903386906421095e-12
4.436458482269274e-12
2.7833308975949297e-12
4.832128953737063e-12
5.682448559280401e-12
5.919345842275281e-12
6.063860703490197e-12
6.2574370443939764e-12
6.514657728605097e-12
6.822047982015142e-12
7.1639586863674675e-12
7.527629168352563e-12
7.903473781542072e-12
8.2843253819084e-12
8.632217759073846e-12
8.208015787803524e-12
7.670860048227069e-12
7.553810237494837e-12
8.085324071311966e-12
9.323735455291429e-12
1.1396217159790658e-11
1.4831401822260112e-11
2.1828258115734594e-11
4.4702435093140383e-11
2.2988047539311746e-11
5.404966541203229e-12
2.7107646892546487e-14
2.4554200870470476e-12
3.766333328576854e-12
4.453426856580042e-12
4.760781879072216e-12
4.8257542576516656e-12
4.737528063031562e-12
2.7423889877601025e-12
4.783946781590668e-12
5.658208388272033e-12
5.9024824208587125e-12
6.04713845862581e-12
6.239244139337419e-12
6.49504011639412e-12
6.801393287288084e-12
7.142630114400326e-12
7.505959581295175e-12
7.881722283560705e-12
7.931934525159932e-12
7.369532278582754e-12
6.854539662945677e-12
6.787300029138135e-12
7.316458238715246e-12
8.472792527757023e-12
1.0362181043569476e-11
1.3447690549303721e-11
1.964428619735139e-11
3.975683776834399e-11
2.1759557531490185e-11
5.039231485579608e-12
3.280122137758384e-14
2.2630293587018596e-12
3.479015779089321e-12
4.1263965908209095e-12
4.429770050511369e-12
4.5135338639144125e-12
4.457355885071462e-12
4.316029902007856e-12
2.729415594809314e-12
4.759869124369097e-12
5.579757022039549e-12
5.819357607471084e-12
5.974868716105846e-12
6.178126783437416e-12
6.4422737835292426e-12
6.754387187516353e-12
7.09956207021698e-12
7.465650338819033e-12
7.843451229401998e-12
7.873301920047931e-12
7.301670529429154e-12
6.788411645809352e-12
6.7241634151282414e-12
7.25189886753258e-12
8.400283868916463e-12
1.0273218119718078e-11
1.3327566977144034e-11
1.9451445623355893e-11
3.9296314213974293e-11
2.1676467844499205e-11
5.0114371955829055e-12
3.308503636576594e-14
2.248073948992241e-12
3.456504257247638e-12
4.100636989907024e-12
4.403621459458721e-12
4.488811862297509e-12
4.435104382351886e-12
4.296735991733061e-12
2.732380209469384e-12
4.7632931925209045e-12
5.581762270481263e-12
5.8209214992134315e-12
5.976384930194343e-12
6.1797187998540446e-12
6.443943811093327e-12
6.756114565880845e-12
7.101319937839148e-12
7.467423475359433e-12
7.845223027683461e-12
7.875943561716671e-12
7.304567354503023e-12
6.791068287007844e-12
6.726535287942957e-12
7.2542447090253066e-12
8.402892977219668e-12
1.027635476981209e-11
1.3331756729156298e-11
1.9458004624393632e-11
3.9311214005295327e-11
2.167703064388682e-11
5.010994324398382e-12
3.1885625093927543e-14
2.249632033194987e-12
3.4582555380732605e-12
4.102404470323669e-12
4.4052920032349326e-12
4.4903386906421095e-12
4.436458482269274e-12
2.7833308975949297e-12
4.832128953737063e-12
5.682448559280401e-12
5.919345842275281e-12
6.063860703490197e-12
6.2574370443939764e-12
6.514657728605097e-12
6.822047982015142e-12
7.1639586863674675e-12
7.527629168352563e-12
7.903473781542072e-12
8.2843253819084e-12
8.632217759073846e-12
8.208015787803524e-12
7.670860048227069e-12
7.553810237494837e-12
8.085324071311966e-12
9.323735455291429e-12
1.1396217159790658e-11
1.4831401822260112e-11
2.1828258115734594e-11
4.4702435093140383e-11
2.2988047539311746e-11
5.404966541203229e-12
2.7107646892546487e-14
2.4554200870470476e-12
3.766333328576854e-12
4.453426856580042e-12
4.760781879072216e-12
4.8257542576516656e-12
4.737528063031562e-12
2.7423889877601025e-12
4.783946781590668e-12
5.658208388272033e-12
5.9024824208587125e-12
6.04713845862581e-12
6.239244139337419e-12
6.49504011639412e-12
6.801393287288084e-12
7.142630114400326e-12
7.505959581295175e-12
7.881722283560705e-12
7.931934525159932e-12
7.369532278582754e-12
6.854539662945677e-12
6.787300029138135e-12
7.316458238715246e-12
8.472792527757023e-12
1.0362181043569476e-11
1.3447690549303721e-11
1.964428619735139e-11
3.975683776834399e-11
2.1759557531490185e-11
5.039231485579608e-12
3.280122137758384e-14
2.2630293587018596e-12
3.479015779089321e-12
4.1263965908209095e-12
4.429770050511369e-12
4.5135338639144125e-12
4.457355885071462e-12
4.316029902007856e-12
2.729415594809314e-12
4.759869124369097e-12
5.579757022039549e-12
5.819357607471084e-12
5.974868716105846e-12
6.178126783437416e-12
6.4422737835292426e-12
6.754387187516353e-12
7.09956207021698e-12
7.465650338819033e-12
7.843451229401998e-12
7.873301920047931e-12
7.301670529429154e-12
6.788411645809352e-12
6.7241634151282414e-12
7.25189886753258e-12
8.400283868916463e-12
1.0273218119718078e-11
1.3327566977144034e-11
1.9451445623355893e-11
3.9296314213974293e-11
2.1676467844499205e-11
5.0114371955829055e-12
3.308503636576594e-14
2.248073948992241e-12
3.456504257247638e-12
4.100636989907024e-12
4.403621459458721e-12
4.488811862297509e-12
4.435104382351886e-12
4.296735991733061e-12
2.732380209469384e-12
4.7632931925209045e-12
5.581762270481263e-12
5.8209214992134315e-12
5.976384930194343e-12
6.1797187998540446e-12
6.443943811093327e-12
6.756114565880845e-12
7.101319937839148e-12
7.467423475359433e-12
7.845223027683461e-12
7.875943561716671e-12
7.304567354503023e-12
6.791068287007844e-12
6.726535287942957e-12
7.2542447090253066e-12
8.402892977219668e-12
1.027635476981209e-11
1.3331756729156298e-11
1.9458004624393632e-11
3.9311214005295327e-11
2.167703064388682e-11
5.010994324398382e-12
3.1885625093927543e-14
2.249632033194987e-12
3.4582555380732605e-12
4.102404470323669e-12
4.4052920032349326e-12
4.4903386906421095e-12
4.436458482269274e-12
2.7833308975949297e-12
4.832128953737063e-12
5.682448559280401e-12
5.919345842275281e-12
6.063860703490197e-12
6.2574370443939764e-12
6.514657728605097e-12
6.822047982015142e-12
7.1639586863674675e-12
7.527629168352563e-12
7.903473781542072e-12
8.2843253819084e-12
8.632217759073846e-12
8.208015787803524e-12
7.670860048227069e-12
7.553810237494837e-12
8.085324071311966e-12
9.323735455291429e-12
1.1396217159790658e-11
1.4831401822260112e-11
2.1828258115734594e-11
4.4702435093140383e-11
2.2988047539311746e-11
5.404966541203229e-12
2.7107646892546487e-14
2.4554200870470476e-12
3.766333328576854e-12
4.453426856580042e-12
4.760781879072216e-12
4.8257542576516656e-12
4.737528063031562e-12
2.7423889877601025e-12
4.783946781590668e-12
5.658208388272033e-12
5.9024824208587125e-12
6.04713845862581e-12
6.239244139337419e-12
6.49504011639412e-12
6.801393287288084e-12
7.142630114400326e-12
7.505959581295175e-12
7.881722283560705e-12
7.931934525159932e-12
7.369532278582754e-12
6.854539662945677e-12
6.787300029138135e-12
7.316458238715246e-12
8.472792527757023e-12
1.0362181043569476e-11
1.3447690549303721e-11
1.964428619735139e-11
3.975683776834399e-11
2.1759557531490185e-11
5.039231485579608e-12
3.280122137758384e-14
2.2630293587018596e-12
3.479015779089321e-12
4.1263965908209095e-12
4.429770050511369e-12
4.5135338639144125e-12
4.457355885071462e-12
4.316029902007856e-12
2.729415594809314e-12
4.759869124369097e-12
5.579757022039549e-12
5.819357607471084e-12
5.974868716105846e-12
6.178126783437416e-12
6.4422737835292426e-12
6.754387187516353e-12
7.09956207021698e-12
7.465650338819033e-12
7.843451229401998e-12
7.873301920047931e-12
7.301670529429154e-12
6.788411645809352e-12
6.7241634151282414e-12
7.25189886753258e-12
8.400283868916463e-12
1.0273218119718078e-11
1.3327566977144034e-11
1.9451445623355893e-11
3.9296314213974293e-11
2.1676467844499205e-11
5.0114371955829055e-12
3.308503636576594e-14
2.248073948992241e-12
3.456504257247638e-12
4.100636989907024e-12
4.403621459458721e-12
4.488811862297509e-12
4.435104382351886e-12
4.296735991733061e-12
2.732380209469384e-12
4.7632931925209045e-12
5.581762270481263e-12
5.8209214992134315e-12
5.976384930194343e-12
6.1797187998540446e-12
6.443943811093327e-12
6.756114565880845e-12
7.101319937839148e-12
7.467423475359433e-12
7.845223027683461e-12
7.875943561716671e-12
7.304567354503023e-12
6.791068287007844e-12
6.726535287942957e-12
7.2542447090253066e-12
8.402892977219668e-12
1.027635476981209e-11
1.3331756729156298e-11
1.9458004624393632e-11
3.9311214005295327e-11
2.167703064388682e-11
5.010994324398382e-12
3.1885625093927543e-14
2.249632033194987e-12
3.4582555380732605e-12
4.102404470323669e-12
4.4052920032349326e-12
4.4903386906421095e-12
4.436458482269274e-12
2.7833308975949297e-12
4.832128953737063e-12
5.682448559280401e-12
5.919345842275281e-12
6.063860703490197e-12
6.2574370443939764e-12
6.514657728605097e-12
6.822047982015142e-12
7.1639586863674675e-12
7.527629168352563e-12
7.903473781542072e-12
8.2843253819084e-12
8.632217759073846e-12
8.208015787803524e-12
7.670860048227069e-12
7.553810237494837e-12
8.085324071311966e-12
9.323735455291429e-12
1.1396217159790658e-11
1.4831401822260112e-11
2.1828258115734594e-11
4.4702435093140383e-11
2.2988047539311746e-11
5.404966541203229e-12
2.7107646892546487e-14
2.4554200870470476e-12
3.766333328576854e-12
4.453426856580042e-12
4.760781879072216e-12
4.8257542576516656e-12
4.737528063031562e-12
2.7423889877601025e-12
4.783946781590668e-12
5.658208388272033e-12
5.9024824208587125e-12
6.04713845862581e-12
6.239244139337419e-12
6.49504011639412e-12
6.801393287288084e-12
7.142630114400326e-12
7.505959581295175e-12
7.881722283560705e-12
7.931934525159932e-12
7.369532278582754e-12
6.854539662945677e-12
6.787300029138135e-12
7.316458238715246e-12
8.472792527757023e-12
1.0362181043569476e-11
1.3447690549303721e-11
1.964428619735139e-11
3.975683776834399e-11
2.1759557531490185e-11
5.039231485579608e-12
3.280122137758384e-14
2.2630293587018596e-12
3.479015779089321e-12
4.1263965908209095e-12
4.429770050511369e-12
4.5135338639144125e-12
4.457355885071462e-12
4.316029902007856e-12
2.729415594809314e-12
4.759869124369097e-12
5.579757022039549e-12
5.819357607471084e-12
5.974868716105846e-12
6.178126783437416e-12
6.4422737835292426e-12
6.754387187516353e-12
7.09956207021698e-12
7.465650338819033e-12
7.843451229401998e-12
7.873301920047931e-12
7.301670529429154e-12
6.788411645809352e-12
6.7241634151282414e-12
7.25189886753258e-12
8.400283868916463e-12
1.0273218119718078e-11
1.3327566977144034e-11
1.9451445623355893e-11
3.9296314213974293e-11
2.1676467844499205e-11
5.0114371955829055e-12
3.308503636576594e-14
2.248073948992241e-12
3.456504257247638e-12
4.100636989907024e-12
4.403621459458721e-12
4.488811862297509e-12
4.435104382351886e-12
4.296735991733061e-12
2.732380209469384e-12
4.7632931925209045e-12
5.581762270481263e-12
5.8209214992134315e-12
5.976384930194343e-12
6.1797187998540446e-12
6.443943811093327e-12
6.756114565880845e-12
7.101319937839148e-12
7.467423475359433e-12
7.845223027683461e-12
7.875943561716671e-12
7.304567354503023e-12
6.791068287007844e-12
6.726535287942957e-12
7.2542447090253066e-12
8.402892977219668e-12
1.027635476981209e-11
1.3331756729156298e-11
1.9458004624393632e-11
3.9311214005295327e-11
2.167703064388682e-11
5.010994324398382e-12
3.1885625093927543e-14
2.249632033194987e-12
3.4582555380732605e-12
4.102404470323669e-12
4.4052920032349326e-12
4.4903386906421095e-12
4.436458482269274e-12
2.7833308975949297e-12
4.832128953737063e-12
5.682448559280401e-12
5.919345842275281e-12
6.063860703490197e-12
6.2574370443939764e-12
6.514657728605097e-12
6.822047982015142e-12
7.1639586863674675e-12
7.527629168352563e-12
7.903473781542072e-12
8.2843253819084e-12
8.632217759073846e-12
8.208015787803524e-12
7.670860048227069e-12
7.553810237494837e-12
8.085324071311966e-12
9.323735455291429e-12
1.1396217159790658e-11
1.4831401822260112e-11
2.1828258115734594e-11
4.4702435093140383e-11
2.2988047539311746e-11
5.404966541203229e-12
2.7107646892546487e-14
2.4554200870470476e-12
3.766333328576854e-12
4.453426856580042e-12
4.760781879072216e-12
4.8257542576516656e-12
4.737528063031562e-12
2.7423889877601025e-12
4.783946781590668e-12
5.658208388272033e-12
5.9024824208587125e-12
6.04713845862581e-12
6.239244139337419e-12
6.49504011639412e-12
6.801393287288084e-12
7.142630114400326e-12
7.505959581295175e-12
7.881722283560705e-12
7.931934525159932e-12
7.369532278582754e-12
6.854539662945677e-12
6.787300029138135e-12
7.316458238715246e-12
8.472792527757023e-12
1.0362181043569476e-11
1.3447690549303721e-11
1.964428619735139e-11
3.975683776834399e-11
2.1759557531490185e-11
5.039231485579608e-12
3.280122137758384e-14
2.2630293587018596e-12
3.479015779089321e-12
4.1263965908209095e-12
4.429770050511369e-12
4.5135338639144125e-12
4.457355885071462e-12
4.316029902007856e-12
2.729415594809314e-12
4.759869124369097e-12
5.579757022039549e-12
5.819357607471084e-12
5.974868716105846e-12
6.178126783437416e-12
6.4422737835292426e-12
6.754387187516353e-12
7.09956207021698e-12
7.465650338819033e-12
7.843451229401998e-12
7.873301920047931e-12
7.301670529429154e-12
6.788411645809352e-12
6.7241634151282414e-12
7.25189886753258e-12
8.400283868916463e-12
1.0273218119718078e-11
1.3327566977144034e-11
1.9451445623355893e-11
3.9296314213974293e-11
2.1676467844499205e-11
5.0114371955829055e-12
3.308503636576594e-14
2.248073948992241e-12
3.456504257247638e-12
4.100636989907024e-12
4.403621459458721e-12
4.488811862297509e-12
4.435104382351886e-12
4.296735991733061e-12
2.732380209469384e-12
4.7632931925209045e-12
5.581762270481263e-12
5.8209214992134315e-12
5.976384930194343e-12
6.1797187998540446e-12
6.443943811093327e-12
6.756114565880845e-12
7.101319937839148e-12
7.467423475359433e-12
7.845223027683461e-12
7.875943561716671e-12
7.304567354503023e-12
6.791068287007844e-12
6.726535287942957e-12
7.2542447090253066e-12
8.402892977219668e-12
1.027635476981209e-11
1.3331756729156298e-11
1.9458004624393632e-11
3.9311214005295327e-11
2.167703064388682e-11
5.010994324398382e-12
3.1885625093927543e-14
2.249632033194987e-12
3.4582555380732605e-12
4.102404470323669e-12
4.4052920032349326e-12
4.4903386906421095e-12
4.436458482269274e-12
2.7833308975949297e-12
4.832128953737063e-12
5.682448559280401e-12
5.919345842275281e-12
6.063860703490197e-12
6.2574370443939764e-12
6.514657728605097e-12
6.822047982015142e-12
7.1639586863674675e-12
7.527629168352563e-12
7.903473781542072e-12
8.2843253819084e-12
8.632217759073846e-12
8.208015787803524e-12
7.670860048227069e-12
7.553810237494837e-12
8.085324071311966e-12
9.323735455291429e-12
1.1396217159790658e-11
1.4831401822260112e-11
2.1828258115734594e-11
4.4702435093140383e-11
2.2988047539311746e-11
5.404966541203229e-12
2.7107646892546487e-14
2.4554200870470476e-12
3.766333328576854e-12
4.453426856580042e-12
4.760781879072216e-12
4.8257542576516656e-12
4.737528063031562e-12
2.7423889877601025e-12
4.783946781590668e-12
5.658208388272033e-12
5.9024824208587125e-12
6.04713845862581e-12
6.239244139337419e-12
6.49504011639412e-12
6.801393287288084e-12
7.142630114400326e-12
7.505959581295175e-12
7.881722283560705e-12
7.931934525159932e-12
7.369532278582754e-12
6.854539662945677e-12
6.787300029138135e-12
7.316458238715246e-12
8.472792527757023e-12
1.0362181043569476e-11
1.3447690549303721e-11
1.964428619735139e-11
3.975683776834399e-11
2.1759557531490185e-11
5.039231485579608e-12
3.280122137758384e-14
2.2630293587018596e-12
3.479015779089321e-12
4.1263965908209095e-12
4.429770050511369e-12
4.5135338639144125e-12
4.457355885071462e-12
4.316029902007856e-12
2.729415594809314e-12
4.759869124369097e-12
5.579757022039549e-12
5.819357607471084e-12
5.974868716105846e-12
6.178126783437416e-12
6.4422737835292426e-12
6.754387187516353e-12
7.09956207021698e-12
7.465650338819033e-12
7.843451229401998e-12
7.873301920047931e-12
7.301670529429154e-12
6.788411645809352e-12
6.7241634151282414e-12
7.25189886753258e-12
8.400283868916463e-12
1.0273218119718078e-11
1.3327566977144034e-11
1.9451445623355893e-11
3.9296314213974293e-11
2.1676467844499205e-11
5.0114371955829055e-12
3.308503636576594e-14
2.248073948992241e-12
3.456504257247638e-12
4.100636989907024e-12
4.403621459458721e-12
4.488811862297509e-12
4.435104382351886e-12
4.296735991733061e-12
2.732380209469384e-12
4.7632931925209045e-12
5.581762270481263e-12
5.8209214992134315e-12
5.976384930194343e-12
6.1797187998540446e-12
6.443943811093327e-12
6.756114565880845e-12
7.101319937839148e-12
7.467423475359433e-12
7.845223027683461e-12
7.875943561716671e-12
7.304567354503023e-12
6.791068287007844e-12
6.726535287942957e-12
7.2542447090253066e-12
8.402892977219668e-12
1.027635476981209e-11
1.3331756729156298e-11
1.9458004624393632e-11
3.9311214005295327e-11
2.167703064388682e-11
5.010994324398382e-12
3.1885625093927543e-14
2.249632033194987e-12
3.4582555380732605e-12
4.102404470323669e-12
4.4052920032349326e-12
4.4903386906421095e-12
4.436458482269274e-12
2.7833308975949297e-12
4.832128953737063e-12
5.682448559280401e-12
5.919345842275281e-12
6.063860703490197e-12
6.2574370443939764e-12
6.514657728605097e-12
6.822047982015142e-12
7.1639586863674675e-12
7.527629168352563e-12
7.903473781542072e-12
8.2843253819084e-12
8.632217759073846e-12
8.208015787803524e-12
7.670860048227069e-12
7.553810237494837e-12
8.085324071311966e-12
9.323735455291429e-12
1.1396217159790658e-11
1.4831401822260112e-11
2.1828258115734594e-11
4.4702435093140383e-11
2.2988047539311746e-11
5.404966541203229e-12
2.7107646892546487e-14
2.4554200870470476e-12
3.766333328576854e-12
4.453426856580042e-12
4.760781879072216e-12
4.8257542576516656e-12
4.737528063031562e-12
2.7423889877601025e-12
4.783946781590668e-12
5.658208388272033e-12
5.9024824208587125e-12
6.04713845862581e-12
6.239244139337419e-12
6.49504011639412e-12
6.801393287288084e-12
7.142630114400326e-12
7.505959581295175e-12
7.881722283560705e-12
7.931934525159932e-12
7.369532278582754e-12
6.854539662945677e-12
6.787300029138135e-12
7.316458238715246e-12
8.472792527757023e-12
1.0362181043569476e-11
1.3447690549303721e-11
1.964428619735139e-11
3.975683776834399e-11
2.1759557531490185e-11
5.039231485579608e-12
3.280122137758384e-14
2.2630293587018596e-12
3.479015779089321e-12
4.1263965908209095e-12
4.429770050511369e-12
4.5135338639144125e-12
4.457355885071462e-12
4.316029902007856e-12
2.729415594809314e-12
4.759869124369097e-12
5.579757022039549e-12
5.819357607471084e-12
5.974868716105846e-12
6.178126783437416e-12
6.4422737835292426e-12
6.754387187516353e-12
7.09956207021698e-12
7.465650338819033e-12
7.843451229401998e-12
7.873301920047931e-12
7.301670529429154e-12
6.788411645809352e-12
6.7241634151282414e-12
7.25189886753258e-12
8.400283868916463e-12
1.0273218119718078e-11
1.3327566977144034e-11
1.9451445623355893e-11
3.9296314213974293e-11
2.1676467844499205e-11
5.0114371955829055e-12
3.308503636576594e-14
2.248073948992241e-12
3.456504257247638e-12
4.100636989907024e-12
4.403621459458721e-12
4.488811862297509e-12
4.435104382351886e-12
4.296735991733061e-12
2.732380209469384e-12
4.7632931925209045e-12
5.581762270481263e-12
5.8209214992134315e-12
5.976384930194343e-12
6.1797187998540446e-12
6.443943811093327e-12
6.756114565880845e-12
7.101319937839148e-12
7.467423475359433e-12
7.845223027683461e-12
7.875943561716671e-12
7.304567354503023e-12
6.791068287007844e-12
6.726535287942957e-12
7.2542447090253066e-12
8.402892977219668e-12
1.027635476981209e-11
1.3331756729156298e-11
1.9458004624393632e-11
3.9311214005295327e-11
2.167703064388682e-11
5.010994324398382e-12
3.1885625093927543e-14
2.249632033194987e-12
3.4582555380732605e-12
4.102404470323669e-12
4.4052920032349326e-12
4.4903386906421095e-12
4.436458482269274e-12
2.7833308975949297e-12
4.832128953737063e-12
5.682448559280401e-12
5.919345842275281e-12
6.063860703490197e-12
6.2574370443939764e-12
6.514657728605097e-12
6.822047982015142e-12
7.1639586863674675e-12
7.527629168352563e-12
7.903473781542072e-12
8.2843253819084e-12
8.632217759073846e-12
8.208015787803524e-12
7.670860048227069e-12
7.553810237494837e-12
8.085324071311966e-12
9.323735455291429e-12
1.1396217159790658e-11
1.4831401822260112e-11
2.1828258115734594e-11
4.4702435093140383e-11
2.2988047539311746e-11
5.404966541203229e-12
2.7107646892546487e-14
2.4554200870470476e-12
3.766333328576854e-12
4.453426856580042e-12
4.760781879072216e-12
4.8257542576516656e-12
4.737528063031562e-12
2.7423889877601025e-12
4.783946781590668e-12
5.658208388272033e-12
5.9024824208587125e-12
6.04713845862581e-12
6.239244139337419e-12
6.49504011639412e-12
6.801393287288084e-12
7.142630114400326e-12
7.505959581295175e-12
7.881722283560705e-12
7.931934525159932e-12
7.369532278582754e-12
6.854539662945677e-12
6.787300029138135e-12
7.316458238715246e-12
8.472792527757023e-12
1.0362181043569476e-11
1.3447690549303721e-11
1.964428619735139e-11
3.975683776834399e-11
2.1759557531490185e-11
5.039231485579608e-12
3.280122137758384e-14
2.2630293587018596e-12
3.479015779089321e-12
4.1263965908209095e-12
4.429770050511369e-12
4.5135338639144125e-12
4.457355885071462e-12
4.316029902007856e-12
2.729415594809314e-12
4.759869124369097e-12
5.579757022039549e-12
5.819357607471084e-12
5.974868716105846e-12
6.178126783437416e-12
6.4422737835292426e-12
6.754387187516353e-12
7.09956207021698e-12
7.465650338819033e-12
7.843451229401998e-12
7.873301920047931e-12
7.301670529429154e-12
6.788411645809352e-12
6.7241634151282414e-12
7.25189886753258e-12
8.400283868916463e-12
1.0273218119718078e-11
1.3327566977144034e-11
1.9451445623355893e-11
3.9296314213974293e-11
2.1676467844499205e-11
5.0114371955829055e-12
3.308503636576594e-14
2.248073948992241e-12
3.456504257247638e-12
4.100636989907024e-12
4.403621459458721e-12
4.488811862297509e-12
4.435104382351886e-12
4.296735991733061e-12
2.732380209469384e-12
4.7632931925209045e-12
5.581762270481263e-12
5.8209214992134315e-12
5.976384930194343e-12
6.1797187998540446e-12
6.443943811093327e-12
6.756114565880845e-12
7.101319937839148e-12
7.467423475359433e-12
7.845223027683461e-12
7.875943561716671e-12
7.304567354503023e-12
6.791068287007844e-12
6.726535287942957e-12
7.2542447090253066e-12
8.402892977219668e-12
1.027635476981209e-11
1.3331756729156298e-11
1.9458004624393632e-11
3.9311214005295327e-11
2.167703064388682e-11
5.010994324398382e-12
3.1885625093927543e-14
2.249632033194987e-12
3.4582555380732605e-12
4.102404470323669e-12
4.4052920032349326e-12
4.4903386906421095e-12
4.436458482269274e-12
2.7833308975949297e-12
4.832128953737063e-12
5.682448559280401e-12
5.919345842275281e-12
6.063860703490197e-12
6.2574370443939764e-12
6.514657728605097e-12
6.822047982015142e-12
7.1639586863674675e-12
7.527629168352563e-12
7.903473781542072e-12
8.2843253819084e-12
8.632217759073846e-12
8.208015787803524e-12
7.670860048227069e-12
7.553810237494837e-12
8.085324071311966e-12
9.323735455291429e-12
1.1396217159790658e-11
1.4831401822260112e-11
2.1828258115734594e-11
4.4702435093140383e-11
2.2988047539311746e-11
5.404966541203229e-12
2.7107646892546487e-14
2.4554200870470476e-12
3.766333328576854e-12
4.453426856580042e-12
4.760781879072216e-12
4.8257542576516656e-12
4.737528063031562e-12
2.7423889877601025e-12
4.783946781590668e-12
5.658208388272033e-12
5.9024824208587125e-12
6.04713845862581e-12
6.239244139337419e-12
6.49504011639412e-12
6.801393287288084e-12
7.142630114400326e-12
7.505959581295175e-12
7.881722283560705e-12
7.931934525159932e-12
7.369532278582754e-12
6.854539662945677e-12
6.787300029138135e-12
7.316458238715246e-12
8.472792527757023e-12
1.0362181043569476e-11
1.3447690549303721e-11
1.964428619735139e-11
3.975683776834399e-11
2.1759557531490185e-11
5.039231485579608e-12
3.280122137758384e-14
2.2630293587018596e-12
3.479015779089321e-12
4.1263965908209095e-12
4.429770050511369e-12
4.5135338639144125e-12
4.457355885071462e-12
4.316029902007856e-12
2.729415594809314e-12
4.759869124369097e-12
5.579757022039549e-12
5.819357607471084e-12
5.974868716105846e-12
6.178126783437416e-12
6.4422737835292426e-12
6.754387187516353e-12
7.09956207021698e-12
7.465650338819033e-12
7.843451229401998e-12
7.873301920047931e-12
7.301670529429154e-12
6.788411645809352e-12
6.7241634151282414e-12
7.25189886753258e-12
8.400283868916463e-12
1.0273218119718078e-11
1.3327566977144034e-11
1.9451445623355893e-11
3.9296314213974293e-11
2.1676467844499205e-11
5.0114371955829055e-12
3.308503636576594e-14
2.248073948992241e-12
3.456504257247638e-12
4.100636989907024e-12
4.403621459458721e-12
4.488811862297509e-12
4.435104382351886e-12
4.296735991733061e-12
2.732380209469384e-12
4.7632931925209045e-12
5.581762270481263e-12
5.8209214992134315e-12
5.976384930194343e-12
6.1797187998540446e-12
6.443943811093327e-12
6.756114565880845e-12
7.101319937839148e-12
7.467423475359433e-12
7.845223027683461e-12
7.875943561716671e-12
7.304567354503023e-12
6.791068287007844e-12
6.726535287942957e-12
7.2542447090253066e-12
8.402892977219668e-12
1.027635476981209e-11
1.3331756729156298e-11
1.9458004624393632e-11
3.9311214005295327e-11
2.167703064388682e-11
5.010994324398382e-12
3.1885625093927543e-14
2.249632033194987e-12
3.4582555380732605e-12
4.102404470323669e-12
4.4052920032349326e-12
4.4903386906421095e-12
4.436458482269274e-12
2.7833308975949297e-12
4.832128953737063e-12
5.682448559280401e-12
5.919345842275281e-12
6.063860703490197e-12
6.2574370443939764e-12
6.514657728605097e-12
6.822047982015142e-12
7.1639586863674675e-12
7.527629168352563e-12
7.903473781542072e-12
8.2843253819084e-12
8.632217759073846e-12
8.208015787803524e-12
7.670860048227069e-12
7.553810237494837e-12
8.085324071311966e-12
9.323735455291429e-12
1.1396217159790658e-11
1.4831401822260112e-11
2.1828258115734594e-11
4.4702435093140383e-11
2.2988047539311746e-11
5.404966541203229e-12
2.7107646892546487e-14
2.4554200870470476e-12
3.766333328576854e-12
4.453426856580042e-12
4.760781879072216e-12
4.8257542576516656e-12
4.737528063031562e-12
2.7423889877601025e-12
4.783946781590668e-12
5.658208388272033e-12
5.9024824208587125e-12
6.04713845862581e-12
6.239244139337419e-12
6.49504011639412e-12
6.801393287288084e-12
7.142630114400326e-12
7.505959581295175e-12
7.881722283560705e-12
7.931934525159932e-12
7.369532278582754e-12
6.854539662945677e-12
6.787300029138135e-12
7.316458238715246e-12
8.472792527757023e-12
1.0362181043569476e-11
1.3447690549303721e-11
1.964428619735139e-11
3.975683776834399e-11
2.1759557531490185e-11
5.039231485579608e-12
3.280122137758384e-14
2.2630293587018596e-12
3.479015779089321e-12
4.1263965908209095e-12
4.429770050511369e-12
4.5135338639144125e-12
4.457355885071462e-12
4.316029902007856e-12
2.729415594809314e-12
4.759869124369097e-12
5.579757022039549e-12
5.819357607471084e-12
5.974868716105846e-12
6.178126783437416e-12
6.4422737835292426e-12
6.754387187516353e-12
7.09956207021698e-12
7.465650338819033e-12
7.843451229401998e-12
7.873301920047931e-12
7.301670529429154e-12
6.788411645809352e-12
6.7241634151282414e-12
7.25189886753258e-12
8.400283868916463e-12
1.0273218119718078e-11
1.3327566977144034e-11
1.9451445623355893e-11
3.9296314213974293e-11
2.1676467844499205e-11
5.0114371955829055e-12
3.308503636576594e-14
2.248073948992241e-12
3.456504257247638e-12
4.100636989907024e-12
4.403621459458721e-12
4.488811862297509e-12
4.435104382351886e-12
4.296735991733061e-12
2.732380209469384e-12
4.7632931925209045e-12
5.581762270481263e-12
5.8209214992134315e-12
5.976384930194343e-12
6.1797187998540446e-12
6.443943811093327e-12
6.756114565880845e-12
7.101319937839148e-12
7.467423475359433e-12
7.845223027683461e-12
7.875943561716671e-12
7.304567354503023e-12
6.791068287007844e-12
6.726535287942957e-12
7.2542447090253066e-12
8.402892977219668e-12
1.027635476981209e-11
1.3331756729156298e-11
1.9458004624393632e-11
3.9311214005295327e-11
2.167703064388682e-11
5.010994324398382e-12
3.1885625093927543e-14
2.249632033194987e-12
3.4582555380732605e-12
4.102404470323669e-12
4.4052920032349326e-12
4.4903386906421095e-12
4.436458482269274e-12
2.7833308975949297e-12
4.832128953737063e-12
5.682448559280401e-12
5.919345842275281e-12
6.063860703490197e-12
6.2574370443939764e-12
6.514657728605097e-12
6.822047982015142e-12
7.1639586863674675e-12
7.527629168352563e-12
7.903473781542072e-12
8.2843253819084e-12
8.632217759073846e-12
8.208015787803524e-12
7.670860048227069e-12
7.553810237494837e-12
8.085324071311966e-12
9.323735455291429e-12
1.1396217159790658e-11
1.4831401822260112e-11
2.1828258115734594e-11
4.4702435093140383e-11
2.2988047539311746e-11
5.404966541203229e-12
2.7107646892546487e-14
2.4554200870470476e-12
3.766333328576854e-12
4.453426856580042e-12
4.760781879072216e-12
4.8257542576516656e-12
4.737528063031562e-12
2.7423889877601025e-12
4.783946781590668e-12
5.658208388272033e-12
5.9024824208587125e-12
6.04713845862581e-12
6.239244139337419e-12
6.49504011639412e-12
6.801393287288084e-12
7.142630114400326e-12
7.505959581295175e-12
7.881722283560705e-12
7.931934525159932e-12
7.369532278582754e-12
6.854539662945677e-12
6.787300029138135e-12
7.316458238715246e-12
8.472792527757023e-12
1.0362181043569476e-11
1.3447690549303721e-11
1.964428619735139e-11
3.975683776834399e-11
2.1759557531490185e-11
5.039231485579608e-12
3.280122137758384e-14
2.2630293587018596e-12
3.479015779089321e-12
4.1263965908209095e-12
4.429770050511369e-12
4.5135338639144125e-12
4.457355885071462e-12
4.316029902007856e-12
2.729415594809314e-12
4.759869124369097e-12
5.579757022039549e-12
5.819357607471084e-12
5.974868716105846e-12
6.178126783437416e-12
6.4422737835292426e-12
6.754387187516353e-12
7.09956207021698e-12
7.465650338819033e-12
7.843451229401998e-12
7.873301920047931e-12
7.301670529429154e-12
6.788411645809352e-12
6.7241634151282414e-12
7.25189886753258e-12
8.400283868916463e-12
1.0273218119718078e-11
1.3327566977144034e-11
1.9451445623355893e-11
3.9296314213974293e-11
2.1676467844499205e-11
5.0114371955829055e-12
3.308503636576594e-14
2.248073948992241e-12
3.456504257247638e-12
4.100636989907024e-12
4.403621459458721e-12
4.488811862297509e-12
4.435104382351886e-12
4.296735991733061e-12
2.732380209469384e-12
4.7632931925209045e-12
5.581762270481263e-12
5.8209214992134315e-12
5.976384930194343e-12
6.1797187998540446e-12
6.443943811093327e-12
6.756114565880845e-12
7.101319937839148e-12
7.467423475359433e-12
7.845223027683461e-12
7.875943561716671e-12
7.304567354503023e-12
6.791068287007844e-12
6.726535287942957e-12
7.2542447090253066e-12
8.402892977219668e-12
1.027635476981209e-11
1.3331756729156298e-11
1.9458004624393632e-11
3.9311214005295327e-11
2.167703064388682e-11
5.010994324398382e-12
3.1885625093927543e-14
2.249632033194987e-12
3.4582555380732605e-12
4.102404470323669e-12
4.4052920032349326e-12
4.4903386906421095e-12
4.436458482269274e-12
2.7833308975949297e-12
4.832128953737063e-12
5.682448559280401e-12
5.919345842275281e-12
6.063860703490197e-12
6.2574370443939764e-12
6.514657728605097e-12
6.822047982015142e-12
7.1639586863674675e-12
7.527629168352563e-12
7.903473781542072e-12
8.2843253819084e-12
8.632217759073846e-12
8.208015787803524e-12
7.670860048227069e-12
7.553810237494837e-12
8.085324071311966e-12
9.323735455291429e-12
1.1396217159790658e-11
1.4831401822260112e-11
2.1828258115734594e-11
4.4702435093140383e-11
2.2988047539311746e-11
5.404966541203229e-12
2.7107646892546487e-14
2.4554200870470476e-12
3.766333328576854e-12
4.453426856580042e-12
4.760781879072216e-12
4.8257542576516656e-12
4.737528063031562e-12
2.7423889877601025e-12
4.783946781590668e-12
5.658208388272033e-12
5.9024824208587125e-12
6.04713845862581e-12
6.239244139337419e-12
6.49504011639412e-12
6.801393287288084e-12
7.142630114400326e-12
7.505959581295175e-12
7.881722283560705e-12
7.931934525159932e-12
7.369532278582754e-12
6.854539662945677e-12
6.787300029138135e-12
7.316458238715246e-12
8.472792527757023e-12
1.0362181043569476e-11
1.3447690549303721e-11
1.964428619735139e-11
3.975683776834399e-11
2.1759557531490185e-11
5.039231485579608e-12
3.280122137758384e-14
2.2630293587018596e-12
3.479015779089321e-12
4.1263965908209095e-12
4.429770050511369e-12
4.5135338639144125e-12
4.457355885071462e-12
4.316029902007856e-12
2.729415594809314e-12
4.759869124369097e-12
5.579757022039549e-12
5.819357607471084e-12
5.974868716105846e-12
6.178126783437416e-12
6.4422737835292426e-12
6.754387187516353e-12
7.09956207021698e-12
7.465650338819033e-12
7.843451229401998e-12
7.873301920047931e-12
7.301670529429154e-12
6.788411645809352e-12
6.7241634151282414e-12
7.25189886753258e-12
8.400283868916463e-12
1.0273218119718078e-11
1.3327566977144034e-11
1.9451445623355893e-11
3.9296314213974293e-11
2.1676467844499205e-11
5.0114371955829055e-12
3.308503636576594e-14
2.248073948992241e-12
3.456504257247638e-12
4.100636989907024e-12
4.403621459458721e-12
4.488811862297509e-12
4.435104382351886e-12
4.296735991733061e-12
2.732380209469384e-12
4.7632931925209045e-12
5.581762270481263e-12
5.8209214992134315e-12
5.976384930194343e-12
6.1797187998540446e-12
6.443943811093327e-12
6.756114565880845e-12
7.101319937839148e-12
7.467423475359433e-12
7.845223027683461e-12
7.875943561716671e-12
7.304567354503023e-12
6.791068287007844e-12
6.726535287942957e-12
7.2542447090253066e-12
8.402892977219668e-12
1.027635476981209e-11
1.3331756729156298e-11
1.9458004624393632e-11
3.9311214005295327e-11
2.167703064388682e-11
5.010994324398382e-12
3.1885625093927543e-14
2.249632033194987e-12
3.4582555380732605e-12
4.102404470323669e-12
4.4052920032349326e-12
4.4903386906421095e-12
4.436458482269274e-12
2.7833308975949297e-12
4.832128953737063e-12
5.682448559280401e-12
5.919345842275281e-12
6.063860703490197e-12
6.2574370443939764e-12
6.514657728605097e-12
6.822047982015142e-12
7.1639586863674675e-12
7.527629168352563e-12
7.903473781542072e-12
8.2843253819084e-12
8.632217759073846e-12
8.208015787803524e-12
7.670860048227069e-12
7.553810237494837e-12
8.085324071311966e-12
9.323735455291429e-12
1.1396217159790658e-11
1.4831401822260112e-11
2.1828258115734594e-11
4.4702435093140383e-11
2.2988047539311746e-11
5.404966541203229e-12
2.7107646892546487e-14
2.4554200870470476e-12
3.766333328576854e-12
4.453426856580042e-12
4.760781879072216e-12
4.8257542576516656e-12
4.737528063031562e-12
2.7423889877601025e-12
4.783946781590668e-12
5.658208388272033e-12
5.9024824208587125e-12
6.04713845862581e-12
6.239244139337419e-12
6.49504011639412e-12
6.801393287288084e-12
7.142630114400326e-12
7.505959581295175e-12
7.881722283560705e-12
7.931934525159932e-12
7.369532278582754e-12
6.854539662945677e-12
6.787300029138135e-12
7.316458238715246e-12
8.472792527757023e-12
1.0362181043569476e-11
1.3447690549303721e-11
1.964428619735139e-11
3.975683776834399e-11
2.1759557531490185e-11
5.039231485579608e-12
3.280122137758384e-14
2.2630293587018596e-12
3.479015779089321e-12
4.1263965908209095e-12
4.429770050511369e-12
4.5135338639144125e-12
4.457355885071462e-12
4.316029902007856e-12
2.729415594809314e-12
4.759869124369097e-12
5.579757022039549e-12
5.819357607471084e-12
5.974868716105846e-12
6.178126783437416e-12
6.4422737835292426e-12
6.754387187516353e-12
7.09956207021698e-12
7.465650338819033e-12
7.843451229401998e-12
7.873301920047931e-12
7.301670529429154e-12
6.788411645809352e-12
6.7241634151282414e-12
7.25189886753258e-12
8.400283868916463e-12
1.0273218119718078e-11
1.3327566977144034e-11
1.9451445623355893e-11
3.9296314213974293e-11
2.1676467844499205e-11
5.0114371955829055e-12
3.308503636576594e-14
2.248073948992241e-12
3.456504257247638e-12
4.100636989907024e-12
4.403621459458721e-12
4.488811862297509e-12
4.435104382351886e-12
4.296735991733061e-12
2.732380209469384e-12
4.7632931925209045e-12
5.581762270481263e-12
5.8209214992134315e-12
5.976384930194343e-12
6.1797187998540446e-12
6.443943811093327e-12
6.756114565880845e-12
7.101319937839148e-12
7.467423475359433e-12
7.845223027683461e-12
7.875943561716671e-12
7.304567354503023e-12
6.791068287007844e-12
6.726535287942957e-12
7.2542447090253066e-12
8.402892977219668e-12
1.027635476981209e-11
1.3331756729156298e-11
1.9458004624393632e-11
3.9311214005295327e-11
2.167703064388682e-11
5.010994324398382e-12
3.1885625093927543e-14
2.249632033194987e-12
3.4582555380732605e-12
4.102404470323669e-12
4.4052920032349326e-12
4.4903386906421095e-12
4.436458482269274e-12
2.7833308975949297e-12
4.832128953737063e-12
5.682448559280401e-12
5.919345842275281e-12
6.063860703490197e-12
6.2574370443939764e-12
6.514657728605097e-12
6.822047982015142e-12
7.1639586863674675e-12
7.527629168352563e-12
7.903473781542072e-12
8.2843253819084e-12
8.632217759073846e-12
8.208015787803524e-12
7.670860048227069e-12
7.553810237494837e-12
8.085324071311966e-12
9.323735455291429e-12
1.1396217159790658e-11
1.4831401822260112e-11
2.1828258115734594e-11
4.4702435093140383e-11
2.2988047539311746e-11
5.404966541203229e-12
2.7107646892546487e-14
2.4554200870470476e-12
3.766333328576854e-12
4.453426856580042e-12
4.760781879072216e-12
4.8257542576516656e-12
4.737528063031562e-12
2.7423889877601025e-12
4.783946781590668e-12
5.658208388272033e-12
5.9024824208587125e-12
6.04713845862581e-12
6.239244139337419e-12
6.49504011639412e-12
6.801393287288084e-12
7.142630114400326e-12
7.505959581295175e-12
7.881722283560705e-12
7.931934525159932e-12
7.369532278582754e-12
6.854539662945677e-12
6.787300029138135e-12
7.316458238715246e-12
8.472792527757023e-12
1.0362181043569476e-11
1.3447690549303721e-11
1.964428619735139e-11
3.975683776834399e-11
2.1759557531490185e-11
5.039231485579608e-12
3.280122137758384e-14
2.2630293587018596e-12
3.479015779089321e-12
4.1263965908209095e-12
4.429770050511369e-12
4.5135338639144125e-12
4.457355885071462e-12
4.316029902007856e-12
2.729415594809314e-12
4.759869124369097e-12
5.579757022039549e-12
5.819357607471084e-12
5.974868716105846e-12
6.178126783437416e-12
6.4422737835292426e-12
6.754387187516353e-12
7.09956207021698e-12
7.465650338819033e-12
7.843451229401998e-12
7.873301920047931e-12
7.301670529429154e-12
6.788411645809352e-12
6.7241634151282414e-12
7.25189886753258e-12
8.400283868916463e-12
1.0273218119718078e-11
1.3327566977144034e-11
1.9451445623355893e-11
3.9296314213974293e-11
2.1676467844499205e-11
5.0114371955829055e-12
3.308503636576594e-14
2.248073948992241e-12
3.456504257247638e-12
4.100636989907024e-12
4.403621459458721e-12
4.488811862297509e-12
4.435104382351886e-12
4.296735991733061e-12
2.732380209469384e-12
4.7632931925209045e-12
5.581762270481263e-12
5.8209214992134315e-12
5.976384930194343e-12
6.1797187998540446e-12
6.443943811093327e-12
6.756114565880845e-12
7.101319937839148e-12
7.467423475359433e-12
7.845223027683461e-12
7.875943561716671e-12
7.304567354503023e-12
6.791068287007844e-12
6.726535287942957e-12
7.2542447090253066e-12
8.402892977219668e-12
1.027635476981209e-11
1.3331756729156298e-11
1.9458004624393632e-11
3.9311214005295327e-11
2.167703064388682e-11
5.010994324398382e-12
3.1885625093927543e-14
2.249632033194987e-12
3.4582555380732605e-12
4.102404470323669e-12
4.4052920032349326e-12
4.4903386906421095e-12
4.436458482269274e-12
2.7833308975949297e-12
4.832128953737063e-12
5.682448559280401e-12
5.919345842275281e-12
6.063860703490197e-12
6.2574370443939764e-12
6.514657728605097e-12
6.822047982015142e-12
7.1639586863674675e-12
7.527629168352563e-12
7.903473781542072e-12
8.2843253819084e-12
8.632217759073846e-12
8.208015787803524e-12
7.670860048227069e-12
7.553810237494837e-12
8.085324071311966e-12
9.323735455291429e-12
1.1396217159790658e-11
1.4831401822260112e-11
2.1828258115734594e-11
4.4702435093140383e-11
2.2988047539311746e-11
5.404966541203229e-12
2.7107646892546487e-14
2.4554200870470476e-12
3.766333328576854e-12
4.453426856580042e-12
4.760781879072216e-12
4.8257542576516656e-12
4.737528063031562e-12
2.7423889877601025e-12
4.783946781590668e-12
5.658208388272033e-12
5.9024824208587125e-12
6.04713845862581e-12
6.239244139337419e-12
6.49504011639412e-12
6.801393287288084e-12
7.142630114400326e-12
7.505959581295175e-12
7.881722283560705e-12
7.931934525159932e-12
7.369532278582754e-12
6.854539662945677e-12
6.787300029138135e-12
7.316458238715246e-12
8.472792527757023e-12
1.0362181043569476e-11
1.3447690549303721e-11
1.964428619735139e-11
3.975683776834399e-11
2.1759557531490185e-11
5.039231485579608e-12
3.280122137758384e-14
2.2630293587018596e-12
3.479015779089321e-12
4.1263965908209095e-12
4.429770050511369e-12
4.5135338639144125e-12
4.457355885071462e-12
4.316029902007856e-12
2.729415594809314e-12
4.759869124369097e-12
5.579757022039549e-12
5.819357607471084e-12
5.974868716105846e-12
6.178126783437416e-12
6.4422737835292426e-12
6.754387187516353e-12
7.09956207021698e-12
7.465650338819033e-12
7.843451229401998e-12
7.873301920047931e-12
7.301670529429154e-12
6.788411645809352e-12
6.7241634151282414e-12
7.25189886753258e-12
8.400283868916463e-12
1.0273218119718078e-11
1.3327566977144034e-11
1.9451445623355893e-11
3.9296314213974293e-11
2.1676467844499205e-11
5.0114371955829055e-12
3.308503636576594e-14
2.248073948992241e-12
3.456504257247638e-12
4.100636989907024e-12
4.403621459458721e-12
4.488811862297509e-12
4.435104382351886e-12
4.296735991733061e-12
2.732380209469384e-12
4.7632931925209045e-12
5.581762270481263e-12
5.8209214992134315e-12
5.976384930194343e-12
6.1797187998540446e-12
6.443943811093327e-12
6.756114565880845e-12
7.101319937839148e-12
7.467423475359433e-12
7.845223027683461e-12
7.875943561716671e-12
7.304567354503023e-12
6.791068287007844e-12
6.726535287942957e-12
7.2542447090253066e-12
8.402892977219668e-12
1.027635476981209e-11
1.3331756729156298e-11
1.9458004624393632e-11
3.9311214005295327e-11
2.167703064388682e-11
5.010994324398382e-12
3.1885625093927543e-14
2.249632033194987e-12
3.4582555380732605e-12
4.102404470323669e-12
4.4052920032349326e-12
4.4903386906421095e-12
4.436458482269274e-12
2.7833308975949297e-12
4.832128953737063e-12
5.682448559280401e-12
5.919345842275281e-12
6.063860703490197e-12
6.2574370443939764e-12
6.514657728605097e-12
6.822047982015142e-12
7.1639586863674675e-12
7.527629168352563e-12
7.903473781542072e-12
8.2843253819084e-12
8.632217759073846e-12
8.208015787803524e-12
7.670860048227069e-12
7.553810237494837e-12
8.085324071311966e-12
9.323735455291429e-12
1.1396217159790658e-11
1.4831401822260112e-11
2.1828258115734594e-11
4.4702435093140383e-11
2.2988047539311746e-11
5.404966541203229e-12
2.7107646892546487e-14
2.4554200870470476e-12
3.766333328576854e-12
4.453426856580042e-12
4.760781879072216e-12
4.8257542576516656e-12
4.737528063031562e-12
2.7423889877601025e-12
4.783946781590668e-12
5.658208388272033e-12
5.9024824208587125e-12
6.04713845862581e-12
6.239244139337419e-12
6.49504011639412e-12
6.801393287288084e-12
7.142630114400326e-12
7.505959581295175e-12
7.881722283560705e-12
7.931934525159932e-12
7.369532278582754e-12
6.854539662945677e-12
6.787300029138135e-12
7.316458238715246e-12
8.472792527757023e-12
1.0362181043569476e-11
1.3447690549303721e-11
1.964428619735139e-11
3.975683776834399e-11
2.1759557531490185e-11
5.039231485579608e-12
3.280122137758384e-14
2.2630293587018596e-12
3.479015779089321e-12
4.1263965908209095e-12
4.429770050511369e-12
4.5135338639144125e-12
4.457355885071462e-12
4.316029902007856e-12
2.729415594809314e-12
4.759869124369097e-12
5.579757022039549e-12
5.819357607471084e-12
5.974868716105846e-12
6.178126783437416e-12
6.4422737835292426e-12
6.754387187516353e-12
7.09956207021698e-12
7.465650338819033e-12
7.843451229401998e-12
7.873301920047931e-12
7.301670529429154e-12
6.788411645809352e-12
6.7241634151282414e-12
7.25189886753258e-12
8.400283868916463e-12
1.0273218119718078e-11
1.3327566977144034e-11
1.9451445623355893e-11
3.9296314213974293e-11
2.1676467844499205e-11
5.0114371955829055e-12
3.308503636576594e-14
2.248073948992241e-12
3.456504257247638e-12
4.100636989907024e-12
4.403621459458721e-12
4.488811862297509e-12
4.435104382351886e-12
4.296735991733061e-12
2.732380209469384e-12
4.7632931925209045e-12
5.581762270481263e-12
5.8209214992134315e-12
5.976384930194343e-12
6.1797187998540446e-12
6.443943811093327e-12
6.756114565880845e-12
7.101319937839148e-12
7.467423475359433e-12
7.845223027683461e-12
7.875943561716671e-12
7.304567354503023e-12
6.791068287007844e-12
6.726535287942957e-12
7.2542447090253066e-12
8.402892977219668e-12
1.027635476981209e-11
1.3331756729156298e-11
1.9458004624393632e-11
3.9311214005295327e-11
2.167703064388682e-11
5.010994324398382e-12
3.1885625093927543e-14
2.249632033194987e-12
3.4582555380732605e-12
4.102404470323669e-12
4.4052920032349326e-12
4.4903386906421095e-12
4.436458482269274e-12
2.7833308975949297e-12
4.832128953737063e-12
5.682448559280401e-12
5.919345842275281e-12
6.063860703490197e-12
6.2574370443939764e-12
6.514657728605097e-12
6.822047982015142e-12
7.1639586863674675e-12
7.527629168352563e-12
7.903473781542072e-12
8.2843253819084e-12
8.632217759073846e-12
8.208015787803524e-12
7.670860048227069e-12
7.553810237494837e-12
8.085324071311966e-12
9.323735455291429e-12
1.1396217159790658e-11
1.4831401822260112e-11
2.1828258115734594e-11
4.4702435093140383e-11
2.2988047539311746e-11
5.404966541203229e-12
2.7107646892546487e-14
2.4554200870470476e-12
3.766333328576854e-12
4.453426856580042e-12
4.760781879072216e-12
4.8257542576516656e-12
4.737528063031562e-12
2.7423889877601025e-12
4.783946781590668e-12
5.658208388272033e-12
5.9024824208587125e-12
6.04713845862581e-12
6.239244139337419e-12
6.49504011639412e-12
6.801393287288084e-12
7.142630114400326e-12
7.505959581295175e-12
7.881722283560705e-12
7.931934525159932e-12
7.369532278582754e-12
6.854539662945677e-12
6.787300029138135e-12
7.316458238715246e-12
8.472792527757023e-12
1.0362181043569476e-11
1.3447690549303721e-11
1.964428619735139e-11
3.975683776834399e-11
2.1759557531490185e-11
5.039231485579608e-12
3.280122137758384e-14
2.2630293587018596e-12
3.479015779089321e-12
4.1263965908209095e-12
4.429770050511369e-12
4.5135338639144125e-12
4.457355885071462e-12
4.316029902007856e-12
2.729415594809314e-12
4.759869124369097e-12
5.579757022039549e-12
5.819357607471084e-12
5.974868716105846e-12
6.178126783437416e-12
6.4422737835292426e-12
6.754387187516353e-12
7.09956207021698e-12
7.465650338819033e-12
7.843451229401998e-12
7.873301920047931e-12
7.301670529429154e-12
6.788411645809352e-12
6.7241634151282414e-12
7.25189886753258e-12
8.400283868916463e-12
1.0273218119718078e-11
1.3327566977144034e-11
1.9451445623355893e-11
3.9296314213974293e-11
2.1676467844499205e-11
5.0114371955829055e-12
3.308503636576594e-14
2.248073948992241e-12
3.456504257247638e-12
4.100636989907024e-12
4.403621459458721e-12
4.488811862297509e-12
4.435104382351886e-12
4.296735991733061e-12
2.732380209469384e-12
4.7632931925209045e-12
5.581762270481263e-12
5.8209214992134315e-12
5.976384930194343e-12
6.1797187998540446e-12
6.443943811093327e-12
6.756114565880845e-12
7.101319937839148e-12
7.467423475359433e-12
7.845223027683461e-12
7.875943561716671e-12
7.304567354503023e-12
6.791068287007844e-12
6.726535287942957e-12
7.2542447090253066e-12
8.402892977219668e-12
1.027635476981209e-11
1.3331756729156298e-11
1.9458004624393632e-11
3.9311214005295327e-11
2.167703064388682e-11
5.010994324398382e-12
3.1885625093927543e-14
2.249632033194987e-12
3.4582555380732605e-12
4.102404470323669e-12
4.4052920032349326e-12
4.4903386906421095e-12
4.436458482269274e-12
2.7833308975949297e-12
4.832128953737063e-12
5.682448559280401e-12
5.919345842275281e-12
6.063860703490197e-12
6.2574370443939764e-12
6.514657728605097e-12
6.822047982015142e-12
7.1639586863674675e-12
7.527629168352563e-12
7.903473781542072e-12
8.2843253819084e-12
8.632217759073846e-12
8.208015787803524e-12
7.670860048227069e-12
7.553810237494837e-12
8.085324071311966e-12
9.323735455291429e-12
1.1396217159790658e-11
1.4831401822260112e-11
2.1828258115734594e-11
4.4702435093140383e-11
2.2988047539311746e-11
5.404966541203229e-12
2.7107646892546487e-14
2.4554200870470476e-12
3.766333328576854e-12
4.453426856580042e-12
4.760781879072216e-12
4.8257542576516656e-12
4.737528063031562e-12
2.7423889877601025e-12
4.783946781590668e-12
5.658208388272033e-12
5.9024824208587125e-12
6.04713845862581e-12
6.239244139337419e-12
6.49504011639412e-12
6.801393287288084e-12
7.142630114400326e-12
7.505959581295175e-12
7.881722283560705e-12
7.931934525159932e-12
7.369532278582754e-12
6.854539662945677e-12
6.787300029138135e-12
7.316458238715246e-12
8.472792527757023e-12
1.0362181043569476e-11
1.3447690549303721e-11
1.964428619735139e-11
3.975683776834399e-11
2.1759557531490185e-11
5.039231485579608e-12
3.280122137758384e-14
2.2630293587018596e-12
3.479015779089321e-12
4.1263965908209095e-12
4.429770050511369e-12
4.5135338639144125e-12
4.457355885071462e-12
4.316029902007856e-12
2.729415594809314e-12
4.759869124369097e-12
5.579757022039549e-12
5.819357607471084e-12
5.974868716105846e-12
6.178126783437416e-12
6.4422737835292426e-12
6.754387187516353e-12
7.09956207021698e-12
7.465650338819033e-12
7.843451229401998e-12
7.873301920047931e-12
7.301670529429154e-12
6.788411645809352e-12
6.7241634151282414e-12
7.25189886753258e-12
8.400283868916463e-12
1.0273218119718078e-11
1.3327566977144034e-11
1.9451445623355893e-11
3.9296314213974293e-11
2.1676467844499205e-11
5.0114371955829055e-12
3.308503636576594e-14
2.248073948992241e-12
3.456504257247638e-12
4.100636989907024e-12
4.403621459458721e-12
4.488811862297509e-12
4.435104382351886e-12
4.296735991733061e-12
2.732380209469384e-12
4.7632931925209045e-12
5.581762270481263e-12
5.8209214992134315e-12
5.976384930194343e-12
6.1797187998540446e-12
6.443943811093327e-12
6.756114565880845e-12
7.101319937839148e-12
7.467423475359433e-12
7.845223027683461e-12
7.875943561716671e-12
7.304567354503023e-12
6.791068287007844e-12
6.726535287942957e-12
7.2542447090253066e-12
8.402892977219668e-12
1.027635476981209e-11
1.3331756729156298e-11
1.9458004624393632e-11
3.9311214005295327e-11
2.167703064388682e-11
5.010994324398382e-12
3.1885625093927543e-14
2.249632033194987e-12
3.4582555380732605e-12
4.102404470323669e-12
4.4052920032349326e-12
4.4903386906421095e-12
4.436458482269274e-12
2.7833308975949297e-12
4.832128953737063e-12
5.682448559280401e-12
5.919345842275281e-12
6.063860703490197e-12
6.2574370443939764e-12
6.514657728605097e-12
6.822047982015142e-12
7.1639586863674675e-12
7.527629168352563e-12
7.903473781542072e-12
8.2843253819084e-12
8.632217759073846e-12
8.208015787803524e-12
7.670860048227069e-12
7.553810237494837e-12
8.085324071311966e-12
9.323735455291429e-12
1.1396217159790658e-11
1.4831401822260112e-11
2.1828258115734594e-11
4.4702435093140383e-11
2.2988047539311746e-11
5.404966541203229e-12
2.7107646892546487e-14
2.4554200870470476e-12
3.766333328576854e-12
4.453426856580042e-12
4.760781879072216e-12
4.8257542576516656e-12
4.737528063031562e-12
2.7423889877601025e-12
4.783946781590668e-12
5.658208388272033e-12
5.9024824208587125e-12
6.04713845862581e-12
6.239244139337419e-12
6.49504011639412e-12
6.801393287288084e-12
7.142630114400326e-12
7.505959581295175e-12
7.881722283560705e-12
7.931934525159932e-12
7.369532278582754e-12
6.854539662945677e-12
6.787300029138135e-12
7.316458238715246e-12
8.472792527757023e-12
1.0362181043569476e-11
1.3447690549303721e-11
1.964428619735139e-11
3.975683776834399e-11
2.1759557531490185e-11
5.039231485579608e-12
3.280122137758384e-14
2.2630293587018596e-12
3.479015779089321e-12
4.1263965908209095e-12
4.429770050511369e-12
4.5135338639144125e-12
4.457355885071462e-12
4.316029902007856e-12
2.729415594809314e-12
4.759869124369097e-12
5.579757022039549e-12
5.819357607471084e-12
5.974868716105846e-12
6.178126783437416e-12
6.4422737835292426e-12
6.754387187516353e-12
7.09956207021698e-12
7.465650338819033e-12
7.843451229401998e-12
7.873301920047931e-12
7.301670529429154e-12
6.788411645809352e-12
6.7241634151282414e-12
7.25189886753258e-12
8.400283868916463e-12
1.0273218119718078e-11
1.3327566977144034e-11
1.9451445623355893e-11
3.9296314213974293e-11
2.1676467844499205e-11
5.0114371955829055e-12
3.308503636576594e-14
2.248073948992241e-12
3.456504257247638e-12
4.100636989907024e-12
4.403621459458721e-12
4.488811862297509e-12
4.435104382351886e-12
4.296735991733061e-12
2.732380209469384e-12
4.7632931925209045e-12
5.581762270481263e-12
5.8209214992134315e-12
5.976384930194343e-12
6.1797187998540446e-12
6.443943811093327e-12
6.756114565880845e-12
7.101319937839148e-12
7.467423475359433e-12
7.845223027683461e-12
7.875943561716671e-12
7.304567354503023e-12
6.791068287007844e-12
6.726535287942957e-12
7.2542447090253066e-12
8.402892977219668e-12
1.027635476981209e-11
1.3331756729156298e-11
1.9458004624393632e-11
3.9311214005295327e-11
2.167703064388682e-11
5.010994324398382e-12
3.1885625093927543e-14
2.249632033194987e-12
3.4582555380732605e-12
4.102404470323669e-12
4.4052920032349326e-12
4.4903386906421095e-12
4.436458482269274e-12
2.7833308975949297e-12
4.832128953737063e-12
5.682448559280401e-12
5.919345842275281e-12
6.063860703490197e-12
6.2574370443939764e-12
6.514657728605097e-12
6.822047982015142e-12
7.1639586863674675e-12
7.527629168352563e-12
7.903473781542072e-12
8.2843253819084e-12
8.632217759073846e-12
8.208015787803524e-12
7.670860048227069e-12
7.553810237494837e-12
8.085324071311966e-12
9.323735455291429e-12
1.1396217159790658e-11
1.4831401822260112e-11
2.1828258115734594e-11
4.4702435093140383e-11
2.2988047539311746e-11
5.404966541203229e-12
2.7107646892546487e-14
2.4554200870470476e-12
3.766333328576854e-12
4.453426856580042e-12
4.760781879072216e-12
4.8257542576516656e-12
4.737528063031562e-12
2.7423889877601025e-12
4.783946781590668e-12
5.658208388272033e-12
5.9024824208587125e-12
6.04713845862581e-12
6.239244139337419e-12
6.49504011639412e-12
6.801393287288084e-12
7.142630114400326e-12
7.505959581295175e-12
7.881722283560705e-12
7.931934525159932e-12
7.369532278582754e-12
6.854539662945677e-12
6.787300029138135e-12
7.316458238715246e-12
8.472792527757023e-12
1.0362181043569476e-11
1.3447690549303721e-11
1.964428619735139e-11
3.975683776834399e-11
2.1759557531490185e-11
5.039231485579608e-12
3.280122137758384e-14
2.2630293587018596e-12
3.479015779089321e-12
4.1263965908209095e-12
4.429770050511369e-12
4.5135338639144125e-12
4.457355885071462e-12
4.316029902007856e-12
2.729415594809314e-12
4.759869124369097e-12
5.579757022039549e-12
5.819357607471084e-12
5.974868716105846e-12
6.178126783437416e-12
6.4422737835292426e-12
6.754387187516353e-12
7.09956207021698e-12
7.465650338819033e-12
7.843451229401998e-12
7.873301920047931e-12
7.301670529429154e-12
6.788411645809352e-12
6.7241634151282414e-12
7.25189886753258e-12
8.400283868916463e-12
1.0273218119718078e-11
1.3327566977144034e-11
1.9451445623355893e-11
3.9296314213974293e-11
2.1676467844499205e-11
5.0114371955829055e-12
3.308503636576594e-14
2.248073948992241e-12
3.456504257247638e-12
4.100636989907024e-12
4.403621459458721e-12
4.488811862297509e-12
4.435104382351886e-12
4.296735991733061e-12
2.732380209469384e-12
4.7632931925209045e-12
5.581762270481263e-12
5.8209214992134315e-12
5.976384930194343e-12
6.1797187998540446e-12
6.443943811093327e-12
6.756114565880845e-12
7.101319937839148e-12
7.467423475359433e-12
7.845223027683461e-12
7.875943561716671e-12
7.304567354503023e-12
6.791068287007844e-12
6.726535287942957e-12
7.2542447090253066e-12
8.402892977219668e-12
1.027635476981209e-11
1.3331756729156298e-11
1.9458004624393632e-11
3.9311214005295327e-11
2.167703064388682e-11
5.010994324398382e-12
3.1885625093927543e-14
2.249632033194987e-12
3.4582555380732605e-12
4.102404470323669e-12
4.4052920032349326e-12
4.4903386906421095e-12
4.436458482269274e-12
2.7833308975949297e-12
4.832128953737063e-12
5.682448559280401e-12
5.919345842275281e-12
6.063860703490197e-12
6.2574370443939764e-12
6.514657728605097e-12
6.822047982015142e-12
7.1639586863674675e-12
7.527629168352563e-12
7.903473781542072e-12
8.2843253819084e-12
8.632217759073846e-12
8.208015787803524e-12
7.670860048227069e-12
7.553810237494837e-12
8.085324071311966e-12
9.323735455291429e-12
1.1396217159790658e-11
1.4831401822260112e-11
2.1828258115734594e-11
4.4702435093140383e-11
2.2988047539311746e-11
5.404966541203229e-12
2.7107646892546487e-14
2.4554200870470476e-12
3.766333328576854e-12
4.453426856580042e-12
4.760781879072216e-12
4.8257542576516656e-12
4.737528063031562e-12
2.7423889877601025e-12
4.783946781590668e-12
5.658208388272033e-12
5.9024824208587125e-12
6.04713845862581e-12
6.239244139337419e-12
6.49504011639412e-12
6.801393287288084e-12
7.142630114400326e-12
7.505959581295175e-12
7.881722283560705e-12
7.931934525159932e-12
7.369532278582754e-12
6.854539662945677e-12
6.787300029138135e-12
7.316458238715246e-12
8.472792527757023e-12
1.0362181043569476e-11
1.3447690549303721e-11
1.964428619735139e-11
3.975683776834399e-11
2.1759557531490185e-11
5.039231485579608e-12
3.280122137758384e-14
2.2630293587018596e-12
3.479015779089321e-12
4.1263965908209095e-12
4.429770050511369e-12
4.5135338639144125e-12
4.457355885071462e-12
4.316029902007856e-12
2.729415594809314e-12
4.759869124369097e-12
5.579757022039549e-12
5.819357607471084e-12
5.974868716105846e-12
6.178126783437416e-12
6.4422737835292426e-12
6.754387187516353e-12
7.09956207021698e-12
7.465650338819033e-12
7.843451229401998e-12
7.873301920047931e-12
7.301670529429154e-12
6.788411645809352e-12
6.7241634151282414e-12
7.25189886753258e-12
8.400283868916463e-12
1.0273218119718078e-11
1.3327566977144034e-11
1.9451445623355893e-11
3.9296314213974293e-11
2.1676467844499205e-11
5.0114371955829055e-12
3.308503636576594e-14
2.248073948992241e-12
3.456504257247638e-12
4.100636989907024e-12
4.403621459458721e-12
4.488811862297509e-12
4.435104382351886e-12
4.296735991733061e-12
2.732380209469384e-12
4.7632931925209045e-12
5.581762270481263e-12
5.8209214992134315e-12
5.976384930194343e-12
6.1797187998540446e-12
6.443943811093327e-12
6.756114565880845e-12
7.101319937839148e-12
7.467423475359433e-12
7.845223027683461e-12
7.875943561716671e-12
7.304567354503023e-12
6.791068287007844e-12
6.726535287942957e-12
7.2542447090253066e-12
8.402892977219668e-12
1.027635476981209e-11
1.3331756729156298e-11
1.9458004624393632e-11
3.9311214005295327e-11
2.167703064388682e-11
5.010994324398382e-12
3.1885625093927543e-14
2.249632033194987e-12
3.4582555380732605e-12
4.102404470323669e-12
4.4052920032349326e-12
4.4903386906421095e-12
4.436458482269274e-12
2.7833308975949297e-12
4.832128953737063e-12
5.682448559280401e-12
5.919345842275281e-12
6.063860703490197e-12
6.2574370443939764e-12
6.514657728605097e-12
6.822047982015142e-12
7.1639586863674675e-12
7.527629168352563e-12
7.903473781542072e-12
8.2843253819084e-12
8.632217759073846e-12
8.208015787803524e-12
7.670860048227069e-12
7.553810237494837e-12
8.085324071311966e-12
9.323735455291429e-12
1.1396217159790658e-11
1.4831401822260112e-11
2.1828258115734594e-11
4.4702435093140383e-11
2.2988047539311746e-11
5.404966541203229e-12
2.7107646892546487e-14
2.4554200870470476e-12
3.766333328576854e-12
4.453426856580042e-12
4.760781879072216e-12
4.8257542576516656e-12
4.737528063031562e-12
2.7423889877601025e-12
4.783946781590668e-12
5.658208388272033e-12
5.9024824208587125e-12
6.04713845862581e-12
6.239244139337419e-12
6.49504011639412e-12
6.801393287288084e-12
7.142630114400326e-12
7.505959581295175e-12
7.881722283560705e-12
7.931934525159932e-12
7.369532278582754e-12
6.854539662945677e-12
6.787300029138135e-12
7.316458238715246e-12
8.472792527757023e-12
1.0362181043569476e-11
1.3447690549303721e-11
1.964428619735139e-11
3.975683776834399e-11
2.1759557531490185e-11
5.039231485579608e-12
3.280122137758384e-14
2.2630293587018596e-12
3.479015779089321e-12
4.1263965908209095e-12
4.429770050511369e-12
4.5135338639144125e-12
4.457355885071462e-12
4.316029902007856e-12
2.729415594809314e-12
4.759869124369097e-12
5.579757022039549e-12
5.819357607471084e-12
5.974868716105846e-12
6.178126783437416e-12
6.4422737835292426e-12
