# Supplementary material for: Observability and Controllability of Nonlinear Networks: The Role of Symmetry
Source: Phys Rev X. Author manuscript; Available in PMC 2018 Nov 13. (PMC6234006; doi:10.1103/PhysRevX.5.011005)
Supplement: Code Archive [file NIHMS982008-supplement-Code_Archive.zip › MathematicaData/FNObsDELTAHetN3M1ChaosK1IC1]

7.708481008291916e-12
2.685231697314597e-10
3.047549462323912e-10
2.0241084003909596e-10
5.756754960365173e-11
4.2886661009014936e-11
4.118903488426303e-11
6.269116478165606e-12
2.0299015542131702e-11
5.098461160262196e-12
4.9321296922005004e-12
5.532992691495683e-12
1.3004159137012252e-11
2.750094968176301e-11
6.039523337285227e-11
1.187442073346711e-10
1.7029539936467207e-10
1.3529027893192996e-10
4.863649624450112e-11
1.1615748375441696e-10
1.9875787658889628e-10
3.813641422296657e-11
2.5875938277909083e-12
5.819055845314576e-14
0.
0.
0.
0.
0.
0.
0.
0.
0.
0.
0.
0.
0.
0.
0.
0.
0.
0.
2.2245065548192477e-14
2.4232987451237674e-13
2.911381690754681e-14
0.
0.
0.
3.39235153667822e-14
5.086708692576339e-14
7.208264229946962e-14
9.724147763061448e-14
1.2520376185348117e-13
1.549143217654981e-13
1.8624540365859502e-13
2.200725327438206e-13
2.578785447034017e-13
3.0143847887653863e-13
3.5275031898886907e-13
4.1414690945411474e-13
4.885293907854282e-13
5.797273687495065e-13
2.2354670669865435e-12
1.0171031269431272e-11
1.4287114288583077e-11
1.2081199415597424e-11
1.210488282217205e-11
1.332746098180879e-11
1.550195891135621e-11
1.886619917419567e-11
2.4082044515618802e-11
3.243842878526382e-11
4.586502331020675e-11
2.481463011766783e-11
1.486768501560767e-11
9.829091901938555e-12
7.676327113698218e-12
6.661907198779364e-12
5.129050583753306e-12
1.929064624383454e-12
7.511740286917509e-13
4.0394000507495475e-13
3.7878613589713686e-13
7.645020606630584e-13
2.380306360969824e-12
1.120652934091512e-11
7.342427563252142e-12
5.2039349340338305e-12
4.883022061167091e-12
5.281969293494165e-12
6.323701916501724e-12
8.306494328623587e-12
1.209388131753123e-11
3.43787319073065e-11
3.160285632079611e-11
1.751700243012287e-11
1.7375972577609268e-11
2.3884595865264104e-11
3.9948303707777205e-11
3.4696690931112983e-11
3.5160898894013923e-11
8.30905562111249e-11
1.5117124927858683e-10
2.065228772281208e-10
1.6530575570632594e-10
1.301875421894082e-10
7.169177186186167e-11
1.6172691605780576e-10
3.687950465810704e-9
1.6254881599305555e-9
6.563988903986357e-10
3.453223057982263e-10
2.1067165059946556e-10
2.282476562540151e-11
2.4512552081650343e-11
1.3155028783919913e-11
2.0300900551548384e-11
8.772635088451426e-12
4.150111771510207e-12
3.4059082343236056e-12
1.729181906680228e-13
7.879931176023552e-13
3.3352710708153127e-12
6.413636964919158e-13
2.320184028224444e-13
1.889589820436509e-12
4.5068671151579346e-12
7.0146429306950724e-12
8.786842101336437e-12
1.0119444747108859e-11
1.1313887214645704e-11
1.2497016337856889e-11
1.370133354074928e-11
1.491850983882987e-11
1.6122045867195584e-11
1.674149118684312e-11
6.3758714361117195e-12
1.1763862866065578e-12
2.7292464934395412e-12
3.9128574346831355e-12
6.57346921080366e-12
1.605028517504017e-11
2.610162426833279e-11
4.2278390733301745e-12
4.9205489782613965e-12
4.621656467486509e-12
4.597637968295806e-12
4.874216840368792e-12
5.477581677997148e-12
6.511454032081689e-12
8.21145931512289e-12
1.1082517506786611e-11
1.6289787791526213e-11
2.6898434094822767e-11
8.104370942504388e-11
5.127667994543142e-11
3.113405492737895e-11
3.488891655213454e-11
5.846228608029875e-11
8.92231341630938e-11
8.048826720076071e-11
1.443041989216256e-10
6.569934432841918e-10
4.194176766149559e-9
1.1862925152887317e-10
1.3896074455928896e-10
5.742997646924075e-10
4.900848099291305e-9
2.007178031420179e-9
8.464039030395014e-10
7.696471544382773e-10
3.9023763250177476e-10
1.506373618628007e-10
2.9051223142986364e-11
5.1648783859697185e-11
1.456058819593251e-10
1.024792423869428e-10
1.2262138443897472e-11
1.7368256713177776e-10
2.405206076874434e-10
1.542228373085159e-10
4.039143322562523e-10
1.7101605712431445e-10
1.7173847363347997e-10
2.713467194107063e-10
1.234675583243455e-10
8.75274834041586e-11
7.080635418660953e-11
6.643109488709435e-11
6.977334525452631e-11
7.880774775607285e-11
9.119234839862783e-11
9.799081916877129e-11
6.924058247076092e-11
2.2442441741622138e-11
7.595095149108214e-11
1.7396695378996238e-10
5.4025315196865034e-11
4.706402015684094e-12
0.
0.
0.
0.
0.
0.
0.
0.
0.
0.
0.
0.
0.
0.
0.
0.
0.
2.8063581145629016e-14
2.668617271253598e-14
3.284398144349627e-14
4.2069296629809304e-14
5.3901083616535885e-14
6.819259712362209e-14
8.427909923139649e-14
1.001095682020137e-13
1.1094020521010369e-13
1.0759138693116668e-13
7.477956435097964e-14
2.0225060815118186e-13
3.167532842111109e-13
9.969736439677814e-13
1.5647117980913873e-12
4.4167801813973315e-14
2.1041138179251696e-13
3.3267184403003945e-13
4.259612744009437e-13
5.140512816496473e-13
6.07415243834668e-13
7.131812487465215e-13
8.376854914706166e-13
9.878040804898887e-13
1.1721215940717789e-12
1.40236774338733e-12
1.6955545695017739e-12
2.0774698907468685e-12
2.588715999223058e-12
3.2956700934578624e-12
2.6810387063731574e-11
6.977378930104896e-11
3.9623746539840303e-11
3.507881432889406e-11
3.987340875089212e-11
5.4250884044095486e-11
8.877913854481743e-11
1.344904792518105e-10
1.2565890352245956e-10
1.397958516345817e-10
2.2686194731598335e-10
2.560917935992236e-10
1.311341342113223e-10
1.5957580439536058e-10
1.3948195885291053e-10
1.482714068632713e-10
1.1692919777685174e-10
3.5443826249676714e-11
1.52159208866532e-11
9.839590193741761e-12
7.195332851954527e-12
5.152412915146317e-12
6.971158705437028e-13
1.0100651638408646e-12
2.5442139396225495e-12
4.464901173401335e-12
5.5168163416973424e-12
1.960317865943708e-12
3.409377044196676e-12
3.657817628005315e-12
3.996364795829068e-12
1.6915886391968304e-11
5.975564203785658e-11
6.865515450141939e-11
5.701598561726826e-11
5.6852765697267435e-11
6.237751590405691e-11
7.261107818853471e-11
8.910561556925263e-11
1.1609558044518625e-10
1.6221660265465092e-10
2.385022797630679e-10
1.254882774082529e-10
7.855429415061258e-11
4.991993701954411e-11
3.5500852864528826e-11
3.004033700621837e-11
2.615248953125662e-11
1.1206011498573314e-11
4.1100907229060584e-12
1.870757379342335e-12
1.0741460468969135e-12
1.3481319284437045e-12
4.7430097989106575e-12
2.647860635011227e-11
2.5730777818458966e-11
1.7912428439535077e-11
1.655011355551713e-11
1.7428224735949425e-11
2.0016232986301817e-11
2.4742433901688666e-11
3.294808974805173e-11
1.2830140408753072e-10
1.4003305429251027e-10
8.114566771537941e-11
8.374629216514962e-11
1.195387754853136e-10
2.162238982080459e-10
2.1787923283212754e-10
2.2203479213332033e-10
4.3950053079982577e-10
1.6359618218677302e-9
2.542883173158948e-9
5.651271383858675e-10
5.063966386958448e-9
1.5575713650861716e-8
3.692592201118237e-9
9.802568149380887e-10
4.861648167016821e-10
3.7058401259956314e-10
2.5780412960792525e-10
2.2226871048516184e-10
6.089523796071184e-11
1.0408112203292874e-11
4.376269419857341e-12
2.1678314398669257e-12
5.987220315885923e-13
4.7223857665538955e-12
4.237539503281775e-12
2.6818765184223166e-12
2.810416998775324e-12
2.198582630481323e-12
4.221079871335908e-12
7.114515315783349e-13
3.001083531773575e-11
8.51039275544872e-11
1.1632670722323163e-10
1.1860329755928462e-10
1.2174163967067518e-10
1.29144322238746e-10
1.3974804781983982e-10
1.5257754123088868e-10
1.669910554609428e-10
1.8260116871982084e-10
1.6737429145886559e-10
1.598042789982979e-10
1.3338422953954258e-10
5.022090662728982e-11
1.8027197763080786e-11
7.245081359847695e-12
2.5871125889266767e-12
3.727996390864152e-13
1.8550366344770045e-12
3.193380237570608e-11
3.07452406415264e-11
2.93463703309997e-11
3.072788289324456e-11
3.3805931088165835e-11
3.919123223614179e-11
4.816395045602382e-11
6.324928167398563e-11
8.996497221530797e-11
1.41873490460089e-10
3.461813516684133e-10
2.3946579546078353e-10
1.5414583729678868e-10
1.7630565957895753e-10
2.9546489022508303e-10
4.140589131820292e-10
3.4360310250562204e-10
5.374001333412761e-10
1.7962332109376255e-9
7.618904437904155e-9
7.994465928688377e-10
5.85478321352802e-9
8.321242603237652e-10
5.890564546382876e-10
8.230412132791105e-10
4.993800124286341e-10
5.105040086846422e-11
1.1308304874861981e-11
1.187543498439307e-10
8.634095263261064e-11
1.834621656064667e-11
3.394524338066595e-10
1.7241634970185602e-10
1.357437004371804e-10
1.96790537733642e-10
3.089919297451979e-10
1.6831392568759404e-10
2.3978158595332395e-10
4.171282914854872e-10
7.287267800439388e-10
1.1653686387039439e-9
6.049914766610292e-10
4.0259911566878413e-10
3.1609352742593155e-10
2.8159545859886433e-10
2.6658285246933436e-10
2.370650540070848e-10
1.3647156931812564e-10
2.499215808747831e-11
1.0982053613390352e-10
3.1674806145360124e-10
1.8455701258327412e-10
1.0518579855240638e-10
1.5331193826332672e-12
4.796937316907977e-14
0.
0.
0.
0.
0.
0.
0.
0.
0.
0.
0.
0.
0.
0.
0.
0.
0.
8.384747068040875e-14
8.139912073154166e-14
1.0170594801967702e-13
1.310326219890284e-13
1.6690373009568885e-13
2.0657650456390313e-13
2.4347839307863567e-13
2.633951422578304e-13
2.402679053426306e-13
1.334448686899921e-13
1.1021325248177848e-13
5.666166808542279e-13
7.659136990490593e-13
1.8317072814065358e-12
1.0442492173046127e-11
4.720325186658984e-13
5.444187318813524e-13
8.66499192538657e-13
1.0850899519543371e-12
1.2901360409479975e-12
1.511328187149428e-12
1.7664893216516313e-12
2.071457598368322e-12
2.4442227787423095e-12
2.9083603486660405e-12
3.4974106737201647e-12
4.261670928445413e-12
5.279685636891244e-12
6.678802221682089e-12
8.674024388432967e-12
1.1646499857742825e-11
8.806028139016363e-11
1.580522199533437e-10
8.369848498004201e-11
7.921754168007256e-11
9.942599004064235e-11
1.600684023773945e-10
2.553504958231097e-10
2.2578847406644102e-10
2.586929687838139e-10
5.08171794849408e-10
1.2034913327572412e-9
3.2854410204509343e-10
2.8963879407726747e-10
2.715543253509668e-10
2.2348238481463347e-10
2.576742940400969e-10
1.515496889360744e-10
4.062998490458273e-11
1.946013209214757e-11
1.2869432585361054e-11
9.324219156594887e-12
5.6273623218885675e-12
1.7578374518008648e-13
2.475061961300282e-12
4.796536009955098e-12
6.515564460804019e-12
5.244903073896757e-12
6.387683137698115e-12
6.3483335894742765e-12
6.536915493091324e-12
2.4117795764676913e-11
8.756932610179096e-11
1.1479940615314008e-10
9.635022474320818e-11
9.491687027032761e-11
1.0243196657928738e-10
1.1631883345973342e-10
1.3743559061811076e-10
1.6933517003866992e-10
2.1953481351694275e-10
3.0234829418206634e-10
4.384850825098644e-10
2.2577593595942705e-10
1.4630156364672274e-10
9.361512700381729e-11
6.431470790894261e-11
5.4457132902629886e-11
4.515974495975644e-11
1.7020702539974845e-11
6.132890590946358e-12
2.2860057043694473e-12
2.591638711729488e-13
5.437472532063491e-13
4.830135123221044e-12
4.605395351605885e-11
2.8948807028777414e-11
2.5036038695088233e-11
2.5150168656967294e-11
2.7409394714495056e-11
3.1738350279622566e-11
3.881257807919461e-11
1.8322572223384328e-10
2.795107587140855e-10
1.5796722574224785e-10
1.562530910614722e-10
2.0539720346282524e-10
3.476723802746453e-10
4.684495382235974e-10
3.8994181103789055e-10
4.856892305047888e-10
1.0055268694893682e-9
3.002992253506878e-9
6.596563997451823e-10
5.557930554283175e-10
6.205472425700201e-10
4.3002012028764466e-10
3.438864677829023e-10
3.689139638787804e-10
1.2293167993164417e-10
2.980564795494204e-11
1.4423452320563217e-11
9.332801360578272e-12
5.942895437080806e-12
3.317389044225274e-13
3.7433817741400476e-12
5.42938944217e-12
5.848252050315871e-12
4.410603793520646e-12
1.7370963168367716e-11
1.1254751371297383e-11
1.0212018872973521e-11
1.0566595266404085e-11
4.720654751064123e-11
1.649093221183041e-10
2.4021414727584383e-10
1.9960130743171675e-10
1.913974202785172e-10
2.0203370657238635e-10
2.2459785075892176e-10
2.5933597938952203e-10
3.1180723329789383e-10
3.950532508878478e-10
5.366840811112626e-10
3.449038191646099e-10
2.701384743298574e-10
2.0324111964213154e-10
1.5821524573499708e-10
1.4394105560941463e-10
7.705791491752536e-11
2.9752541869671524e-11
1.3831625616223859e-11
7.508473423512636e-12
4.8340518304313146e-12
6.397569766143027e-12
3.0061945332965286e-11
8.837287581279496e-11
6.10613512756668e-11
5.650570208833106e-11
5.847678203710127e-11
6.47786672930757e-11
7.584756933284236e-11
9.362148869821782e-11
1.2218599483547356e-10
5.123884815922084e-10
4.706638489829192e-10
2.953356640200381e-10
3.2416551014798565e-10
5.014554575328989e-10
8.161318134430482e-10
6.358199768430037e-10
6.902858240756759e-10
1.4272838913220418e-9
5.8077338467152444e-9
1.1389905491728262e-9
1.3239553811470877e-9
2.629879426027694e-9
1.6181158582855341e-9
1.8712132484770633e-9
1.884420974271411e-9
1.586755254345771e-9
7.403426053935262e-10
5.859244240421962e-10
1.2241477894012874e-10
2.979673124977407e-11
6.957901676122456e-12
1.7941181470501493e-12
9.104314282571374e-13
2.758897463209231e-13
5.596153609111236e-13
9.40864726174703e-13
3.2883370514991805e-12
1.1627126516484202e-11
2.4097390659470123e-12
1.396629747265756e-12
1.3445627637932152e-12
1.0167772606350095e-12
1.1705451177813064e-12
1.6288147295545297e-12
2.4989461510465626e-12
4.057436166409144e-12
6.828207372447927e-12
1.1751777852517524e-11
2.041455883813637e-11
3.505379096745752e-11
5.714532424778036e-11
6.620825025880041e-11
2.1043267349435663e-12
2.7658034605451394e-14
0.
0.
0.
0.
7.061522617363377e-14
0.
0.
0.
0.
4.7412798637925685e-14
7.438590750302157e-14
1.0395450713245789e-13
1.3933859419151125e-13
1.8508619818240934e-13
2.4806930300588854e-13
3.3945690946941707e-13
2.608338386151583e-13
4.203893242419815e-13
6.004498399359528e-13
7.708175652037994e-13
9.438153889561726e-13
1.217020636884819e-12
1.799807843513475e-12
3.4636427972863277e-12
3.4422070323867096e-12
1.8597416124027837e-12
2.060948696881554e-12
5.709106160735986e-13
1.216357637520448e-11
3.0625570503572576e-10
3.551471998306527e-10
5.811692509568498e-10
9.809909939210673e-10
8.414220360759252e-10
4.1308904703227834e-10
2.591460247155265e-10
3.14704989729016e-10
7.824117948821845e-11
2.767052077948185e-11
6.052733890503896e-12
4.784901806227385e-12
1.0695416880692763e-11
6.927203400023835e-12
2.728861331027309e-10
8.877598719648641e-11
8.430631060246623e-11
8.115255384986989e-11
7.589489468478365e-10
2.8026820009407094e-9
1.99562202440631e-9
1.9724333605792734e-9
2.3743667265714195e-9
3.2679567009863258e-9
5.202265380596138e-9
8.268650804977937e-9
7.95045112763288e-9
8.456803358719874e-9
2.044564293412334e-9
2.6871217548336736e-9
2.7207586511495883e-9
1.370491295915543e-9
4.499797118318782e-10
1.8307034389897463e-10
3.5753635397747456e-11
2.5506866002295777e-12
1.1733434129167268e-12
3.8192459868092654e-12
3.528259610659947e-12
3.671131793799046e-12
4.958177979002081e-12
8.475503647284327e-12
1.9166608014695794e-11
2.3460845558461994e-11
5.341741023960547e-11
3.5125827022674055e-11
3.198911098148655e-11
3.318163233806747e-11
3.684500155288665e-11
1.6975814463652192e-10
6.62075501185718e-10
4.20502377015497e-10
3.5556633237886606e-10
3.7475561041228387e-10
4.699139734389866e-10
7.092655154620626e-10
1.1587611414457502e-9
1.2310704656358017e-9
1.234744772814006e-9
2.000300339283835e-9
3.5037224283965945e-10
7.419349648172919e-11
8.197003251088685e-12
2.0946237127675496e-12
3.2245766577847604e-12
4.375032022130483e-12
7.038313754733593e-12
1.4937643426436927e-11
2.3118608614286073e-11
1.7364691648903748e-11
1.598524093654507e-11
1.7718966564393583e-11
2.092453512969266e-11
2.3268013015181114e-11
4.627051503029516e-12
1.528530310042255e-11
1.707586392575868e-11
1.892075187972234e-11
2.181064314663049e-11
8.604197287268956e-11
2.806975775085501e-10
1.8991208081158777e-10
1.690065812210667e-10
1.859187084143268e-10
2.336285126175286e-10
3.3577185836085273e-10
5.433618400593495e-10
6.952368498094198e-10
6.286825170357847e-10
6.605416313471308e-10
6.77453590614615e-10
5.813992434019325e-10
5.682193648801802e-10
5.796732773687986e-10
2.998876555175666e-10
1.651911787888504e-10
8.776441697034516e-11
5.3099769834991574e-11
4.388499123572068e-11
3.328851169927407e-11
7.582905914791571e-12
1.2359087528708446e-12
7.340047706002896e-12
1.4925911620877143e-11
1.93202461418949e-11
2.140836255223544e-11
2.489072501567634e-11
2.4657515599460125e-11
2.5994062167563244e-11
2.8905610814119375e-11
1.5470690298717457e-10
5.001100887718849e-10
3.724603745965213e-10
3.1196919784194866e-10
3.258573301149701e-10
3.8607374877593523e-10
5.10903548356426e-10
7.644375257293075e-10
1.2227078115277056e-9
1.4796988060471597e-9
1.4537541386385402e-9
1.428892986974132e-9
7.287387134215648e-10
3.212836730662827e-10
1.533901914942526e-10
8.281476331225433e-11
5.6469502990916423e-11
5.208631669851909e-11
3.2406061459740543e-11
1.1015897715451779e-11
3.86311373567168e-12
8.038044143132568e-13
2.0429116178874586e-13
8.272451282821745e-12
8.162289918643756e-11
7.71517999069803e-11
5.9076931865888e-11
5.692965763548728e-11
6.063224555581888e-11
6.890017389305524e-11
8.257554590445282e-11
3.4659625622740796e-10
6.850406112777003e-10
3.798332824475004e-10
3.579521872665041e-10
4.3689218436377744e-10
6.701202264247067e-10
1.1005425947189264e-9
1.007734098040697e-9
1.0205287964267301e-9
1.3224170679577658e-9
1.2219514465221426e-9
3.380617034649619e-10
1.8412133906222987e-10
5.596189076563483e-10
1.1259321330619561e-9
8.826244072063655e-10
3.086108586125991e-10
1.5368979970672094e-10
7.958882794159134e-11
4.074511556364633e-11
3.538835595805305e-11
2.326695368449063e-11
4.46867985114794e-12
3.9040051989547564e-12
1.2252406803008092e-11
2.908972185409026e-11
9.13331348188213e-11
8.447413776740867e-12
2.6449720327796193e-11
3.23219929495736e-11
3.701246801628493e-11
1.2850465694178447e-10
6.073460975018558e-10
6.65208746610395e-10
5.577201207661827e-10
5.577135224906262e-10
6.139222621895339e-10
7.247144304683439e-10
9.17724921256778e-10
1.259213529600834e-9
1.8540529369796192e-9
2.5646216088789475e-9
1.1439517887599879e-9
4.681911173086818e-10
2.041800820178179e-10
9.844485964140916e-11
6.108649681574161e-11
5.5295462629055705e-11
4.022799208878407e-11
1.5664646001270382e-11
6.870550622953072e-12
4.3815471943313935e-12
6.546046994392805e-12
2.037495055943103e-11
9.562725175587103e-11
2.276040897757709e-10
1.4014051327430172e-10
1.2554474964077764e-10
1.2913944972825621e-10
1.433439902541663e-10
1.6824278957904256e-10
5.641703579499628e-10
1.0532036451274851e-9
6.057680430584757e-10
5.875517558140148e-10
7.405318631965677e-10
1.1874203650698075e-9
1.747736471678284e-9
1.4637799087050267e-9
1.611754431943895e-9
1.2926454648618512e-9
1.210105845932025e-9
1.712752037114658e-9
4.8190361213316884e-9
1.0899819458451939e-8
2.066099645595207e-8
1.3103925902725657e-8
7.91673355851803e-9
5.5087975422205874e-8
5.774453768147506e-9
4.495542645632375e-10
6.334453683922848e-11
1.1808742883843758e-11
1.9237179618645543e-12
9.250599486180213e-14
0.
5.447629288934782e-14
7.808317259189182e-14
3.6755131054893946e-13
5.644099455032135e-13
3.928604992391858e-13
1.0655082124312097e-12
9.20354578227774e-12
3.7203518010237956e-11
9.059166533286906e-11
1.6579836521388982e-10
2.4858319448467315e-10
3.1948775415309054e-10
3.650996619868344e-10
3.592021891062401e-10
1.5824158277595082e-10
4.57182907008764e-10
2.983826984037276e-10
6.507995799962959e-10
7.651407669038944e-10
6.753491127471597e-10
5.921695171586468e-10
6.796355571351202e-11
7.87072909750955e-12
3.440007958835735e-11
1.735482585641817e-11
1.4168471286872701e-11
1.4117170882997649e-11
1.5345855304511875e-11
1.743030159931177e-11
2.015104603459754e-11
2.2531832770965615e-11
3.647815683789407e-11
4.093246168114951e-11
4.861208683579372e-11
5.920014153840905e-11
7.281890068148276e-11
9.016956266987722e-11
6.539160143946783e-10
7.934548206864863e-10
5.841329303526117e-10
6.895558107916482e-10
1.1592576227518572e-9
1.48482533719187e-9
1.073673632504203e-9
1.2653296939902484e-9
3.578838804125525e-9
1.8402786589821514e-8
2.848916839201941e-9
9.673779119974538e-10
4.665733670427157e-10
9.914499958896152e-11
4.758717463003437e-13
4.01223810770713e-13
1.7320636542422182e-13
2.013258691207138e-13
2.4530485616552423e-13
5.926170191030267e-14
1.0531935272900717e-13
3.7418802465167776e-13
4.0723786666424255e-13
1.9977412654310832e-12
6.907292480155865e-13
1.826348929909827e-13
4.809645799694584e-13
7.904875183947494e-13
1.211330495093975e-12
1.871767711160309e-12
3.005358471129144e-12
2.3791367334291377e-12
1.5725020489286078e-12
1.3869359412267282e-12
1.5580119594866847e-12
2.0828952560224727e-12
3.1978103277973207e-12
5.59531912183422e-12
1.136379633120672e-11
2.263309249436819e-11
1.4904293383941166e-11
1.000992300703324e-11
8.495720259394536e-13
1.9233138255583527e-13
1.1438139824948846e-13
6.873145022552875e-14
1.092272430498701e-13
1.4576005707228976e-13
5.872978333554316e-13
4.276953157988772e-13
2.4313254265436843e-13
1.0060561224139787e-13
0.
3.480768897219843e-14
7.069508805674999e-14
7.875645998420166e-14
2.4285465878144955e-14
7.470762874371861e-14
1.5726399702198176e-13
2.265165201009964e-13
2.987236686774222e-13
5.89078844275002e-13
7.019138503481652e-13
1.324463464987216e-12
2.4563425487370797e-12
4.013149405326531e-12
5.563536246497362e-12
7.0892361502746555e-12
9.005263701927946e-12
1.1827834173424724e-11
1.635987880738943e-11
2.383615609027381e-11
2.980945379034944e-11
2.4306371358273265e-11
5.2007153542498845e-11
2.2190844353942725e-10
1.1572529093230048e-9
2.708770099565875e-10
8.760294491123208e-11
3.799775029761822e-11
1.89505972954375e-11
8.846087160668044e-12
2.997799094930038e-12
1.8820788659506323e-13
1.2240259784239353e-12
6.990407197831846e-13
6.937224531793643e-12
1.69280098609859e-11
2.848077869225505e-11
4.069830311447216e-11
5.4117088783396303e-11
6.986435644331615e-11
3.186692528845067e-10
1.0337705191857198e-9
6.206475496419714e-10
5.601208314805281e-10
6.330612938938149e-10
8.44441099498955e-10
1.3322842758060292e-9
1.7977274650443252e-9
1.5085531823222041e-9
1.5548668713153488e-9
5.853727490253825e-10
6.922791145620773e-10
1.4837115636652015e-9
2.9550211987013136e-9
9.233110254392028e-10
2.7300180644379063e-10
1.146915811758148e-10
5.900333247730865e-11
4.0570758655265546e-11
4.418769225057521e-11
2.5060847339070613e-11
9.230491787930633e-12
2.7861319374995794e-12
4.152379732436666e-13
5.242368458859558e-12
7.924607558257089e-11
1.1334783945153529e-10
9.496718900299284e-11
9.356945364073342e-11
9.936434990857424e-11
1.1292461191284794e-10
3.633693571472359e-10
1.4891018642321192e-9
1.060407897781613e-9
9.163615843336087e-10
9.755042037119233e-10
1.1912521866190598e-9
1.6746797602394725e-9
2.733069525282437e-9
4.0952180205274824e-9
4.836908078709139e-9
8.732467200447618e-10
4.940870341942598e-10
8.830254718573321e-11
2.676765631957467e-10
2.1608447463302835e-10
1.0292478128169727e-10
4.726087257575682e-11
3.414618929083972e-11
3.9546880399227004e-11
2.4925334167246594e-11
1.343103134368334e-11
8.823559044964012e-12
7.48812733657701e-12
1.1765435430232886e-11
4.6920126462294713e-11
1.1224436440534863e-10
8.283284291966443e-11
9.258491465267709e-11
1.1280707957414146e-10
1.3732878164424284e-10
1.6455117980085337e-10
4.331006853491968e-10
1.363148948077718e-9
8.547310484345333e-10
8.12431817093728e-10
9.504909626602718e-10
1.3175341520747793e-9
2.134674634750124e-9
2.5110151432147503e-9
2.3643095322201803e-9
3.3029362217152005e-11
3.3887634647610563e-9
2.6601889572995275e-9
2.4968006174763515e-9
2.9979231001867435e-9
1.2977295686802184e-9
1.7564931080736593e-10
3.8441381498029835e-11
1.4331261516116419e-11
7.818847277938161e-12
9.292551829832786e-12
7.835895602740254e-12
9.272216750083483e-13
5.453209002785441e-13
6.669445992114746e-12
3.121311876037454e-11
1.7187244457899302e-10
3.665632683535547e-10
4.763353258042316e-10
7.074259860969239e-11
1.4314982223874643e-10
1.1287020031215526e-9
3.5781046119670615e-9
2.967750256684887e-9
2.6041309146829626e-9
2.8560055612238357e-9
3.561341751007365e-9
4.504848086169126e-9
2.9169638801019816e-9
2.458772292062076e-10
1.7650061021968719e-9
3.546376313644231e-10
9.120145828666247e-9
3.241864041239901e-8
2.8251825156073236e-8
1.446969571788582e-8
5.613670300382044e-9
4.790909859952638e-10
1.0907210803402805e-11
8.107549149386405e-13
2.275246192459493e-12
1.5155658504542445e-12
1.350310798089992e-12
2.0364581339228644e-12
4.572411018922369e-12
1.4326060577451583e-11
7.468605156512964e-11
3.558409330843512e-11
2.8702027166774548e-11
2.9084933709770563e-11
3.229839811540132e-11
3.7455673425212875e-11
1.544726724888923e-10
3.63301731924029e-10
1.9818541183610712e-10
1.6586594997788865e-10
1.63941359227277e-10
1.4203361355686519e-10
1.5016562183700365e-10
1.0569328946841278e-9
6.466400949826086e-10
2.6229882868624903e-10
1.3422099876250972e-10
1.519782415454157e-11
1.8041459066160597e-12
7.472940888118433e-12
4.603246585553256e-12
2.970667098593869e-12
9.051043430019393e-13
2.738705292254461e-14
2.5378620842510404e-13
1.0131724518247703e-12
2.132866500373769e-12
5.748199334270927e-12
1.9002311701088695e-11
2.3688080507454592e-11
4.6625210134142916e-11
2.0249460135708105e-10
1.058374988770877e-10
6.861582058313055e-11
6.151930373767374e-11
6.30387518432271e-11
6.935725892709146e-11
1.3312671389281594e-10
6.168585043379819e-10
4.699722049072195e-10
4.2814285640526083e-10
4.676778749990834e-10
5.779207145056724e-10
8.138667587954595e-10
1.281887225384947e-9
1.5804451287626709e-9
1.3241094375348598e-9
1.3042574623947607e-9
6.849697516638739e-10
1.9250295231402385e-10
2.2182257623026675e-11
4.712589911490569e-13
5.21557792934092e-12
8.985945545821654e-12
1.7015026891661446e-11
3.7016246711757274e-11
3.5871258628335496e-11
2.7974887915171564e-11
2.668025113880632e-11
2.763547841752644e-11
2.490959732707552e-11
2.4830020294878395e-12
6.891445059787364e-11
4.8592309183519065e-11
4.513837417802151e-11
4.7670466232702275e-11
5.4688348425176784e-11
6.712821927697886e-11
3.5635202487424734e-10
8.039940157782367e-10
4.3964342637259833e-10
3.9563428022849846e-10
4.596182831003232e-10
6.525976843486265e-10
1.1272704736553415e-9
1.5488923212080264e-9
1.5464665107384592e-9
2.014350037608895e-9
1.3279090252900957e-9
9.456380513280532e-10
1.2251124251084695e-9
1.6241851049392016e-9
1.0002126650067725e-9
3.545491057622866e-10
1.6348318149545273e-10
7.884507125712927e-11
4.2909972087314614e-11
3.827983426180044e-11
2.3430496620371858e-11
6.6063191437373404e-12
2.2098437862443025e-13
5.6230975618130345e-12
1.3996904031617634e-11
3.285304011359804e-11
8.311905055360768e-12
2.8193829851844962e-11
3.700272937991745e-11
4.3846073120021074e-11
1.1069236894904002e-10
4.690600100283597e-10
4.1801058788306664e-10
3.66828207772485e-10
3.852000204969664e-10
4.4405788366538917e-10
5.526318350962776e-10
7.498693784843027e-10
1.0942138473907798e-9
1.3696652974846346e-9
1.230354072342611e-9
1.2097997158597227e-9
1.1827479595589794e-9
7.956752771791223e-10
3.6922700786804686e-10
1.91494200863596e-10
9.458492910962222e-11
5.706179668863739e-11
5.303591809098114e-11
4.1964755021166125e-11
1.3785970027931556e-11
3.863459840709255e-12
3.1356058886487504e-13
2.0805088687020578e-12
2.5526001468551126e-11
2.2943615080873208e-10
1.2727048031436253e-10
9.878493634011289e-11
9.534207217398731e-11
1.0315457223501418e-10
1.2126701081296366e-10
4.915925070335476e-10
1.4634140506075237e-9
8.452416116315009e-10
7.404135074675993e-10
8.276905949447184e-10
1.1066470528213534e-9
1.788133454288921e-9
2.8855569240357956e-9
3.0173976639593003e-9
2.9484590572203405e-9
1.8114233036326776e-10
5.32685422852511e-10
2.2215049913513946e-10
3.0991527291216816e-10
3.9747538557343104e-10
2.9763236746378214e-10
1.193564601732469e-10
5.30088635968065e-11
4.09187897101622e-11
4.509294860065474e-11
2.2757352844571556e-11
1.1259531341383971e-11
5.590186131301094e-12
8.314788434665077e-13
3.851676990640084e-12
2.9898968508353682e-12
1.8843211975042422e-11
3.4890559453502076e-11
5.513093769177231e-11
7.694436058870534e-11
9.885082484515329e-11
2.4599201832423894e-10
9.715843771875447e-10
6.867281668079796e-10
6.288912772363491e-10
6.945097287642918e-10
8.663916707398334e-10
1.2306117349519887e-9
1.8933690881326265e-9
2.040235928931696e-9
1.9965163647667023e-9
3.343767470148517e-10
8.523360661258595e-10
1.9132986040280594e-9
1.2443359992636687e-9
2.27724718664018e-10
6.765728201872791e-11
3.1882915185294545e-11
2.1450729315521833e-11
2.2202552497844902e-11
1.5777607995238886e-11
6.9391013966655095e-12
4.993193667730764e-12
8.771182906053775e-12
2.533290368085985e-11
1.037623228011944e-10
4.2068376940330647e-10
2.1885104333880864e-10
1.8812236946320872e-10
1.9005713179713348e-10
2.119870669398113e-10
2.5560354118279505e-10
6.00112650858355e-10
2.1643467096572026e-9
1.346857871578971e-9
1.2146109632956327e-9
1.3726536427965091e-9
1.8596196439335475e-9
3.0979258859448285e-9
5.231894971476111e-9
5.282864846494811e-9
2.643076230818386e-10
8.23268623015743e-9
6.735856523014336e-9
3.6426080270684217e-9
1.5334068653789231e-9
2.715658013955791e-10
5.660655873642917e-11
2.2330922265255414e-11
8.675607345090643e-11
1.6020568447984846e-11
1.8386365953865087e-11
1.0085016840520557e-11
5.307643381658636e-12
4.8260133119023756e-12
9.927002347234853e-12
5.983175319830849e-11
1.61069802158276e-10
3.0403843674536614e-11
7.1263202158965995e-12
2.833500440518967e-11
5.0656977665360176e-11
5.878524339983291e-10
1.8764327574565e-9
1.408649017376435e-9
1.2806896880072248e-9
1.4331085042482904e-9
1.823078499831388e-9
2.6464930691749463e-9
4.121179748899576e-9
2.237169280521234e-9
8.48723883381464e-10
8.801562481845175e-10
4.220364814104831e-9
4.301567922859644e-9
6.801941761031504e-9
7.465586600000287e-9
9.372444472090026e-10
2.488003030825817e-11
4.197454767799683e-12
1.9558579078147307e-13
2.7274204182799148e-12
3.943659774961055e-12
3.974319760833884e-12
4.550559075671274e-12
6.40386322748299e-12
1.389215464416076e-11
6.1738936097761e-11
6.750118906679564e-11
4.554579903854976e-11
4.4075069215004076e-11
4.827841598341747e-11
5.587906224898123e-11
1.745606859917012e-10
5.15001465941864e-10
3.6950306914986367e-10
3.4901025311787957e-10
3.9176197312149155e-10
4.785104970237859e-10
6.170681309430263e-10
6.828851952684319e-10
2.561973534084333e-10
1.5296451038422009e-9
1.0933950155353335e-9
1.1969221073345738e-10
1.1162433678231228e-11
5.483504950903284e-12
5.289480910603714e-12
5.556172291878623e-12
5.1358217289529495e-12
1.2283150059621883e-12
3.708862577475821e-13
6.499970453616315e-13
2.209483739085072e-12
8.002439104842482e-12
1.339702114667349e-11
2.1144629656380095e-11
5.686240469191642e-11
1.0853511065931309e-10
5.062488185621079e-11
4.034968421731996e-11
3.9006415622351785e-11
4.1430301726021896e-11
4.648572798533764e-11
2.1996673672906724e-10
7.803576605633728e-10
4.733863153912633e-10
4.1924362399005973e-10
4.669934694720027e-10
6.348160593476006e-10
1.0503893319514616e-9
1.4119321361648697e-9
1.2423014511601032e-9
1.4596194101812157e-9
3.1921892136376813e-9
5.148709490008367e-10
8.436900021535088e-11
1.6417963213242202e-11
1.5662321260449984e-12
2.815806171308237e-12
3.0888749988463125e-12
4.3359219833109085e-12
7.74265910443106e-12
1.6865416675034787e-11
1.811686747363545e-11
1.3203539135942253e-11
1.19366285937975e-11
1.1467800065149144e-11
8.523954629649155e-12
1.3877053571154957e-11
3.563829686519054e-11
2.8075886940682874e-11
2.7774873344895348e-11
3.022857727053608e-11
3.4910239288999317e-11
1.461256915485235e-10
4.6177173610984935e-10
3.191747135922118e-10
2.7136193768325104e-10
2.859495223429023e-10
3.4314171187540563e-10
4.699475821899352e-10
7.480567169857839e-10
1.1457172754836e-9
1.223908680017584e-9
1.1553594336886051e-9
1.2670970071365942e-9
9.65022403040449e-10
4.4496116713975484e-10
3.059203939155513e-10
2.7276055266237274e-10
2.0100455530665196e-10
1.5321309571544308e-10
1.320465811233572e-10
5.2468046804832445e-11
1.8919593090419632e-11
4.584707015352292e-12
6.4262043329440054e-12
2.0722458431921098e-11
3.450534971621689e-11
4.0868224663642074e-11
5.363386368055558e-11
5.6505279147645984e-11
6.06681030690614e-11
6.795131999851155e-11
3.282358652095061e-10
9.530672230038616e-10
5.632179918575916e-10
5.12130693288906e-10
5.9063663689416e-10
8.129376351201276e-10
1.3282888823631545e-9
1.911394518351346e-9
1.6382197274892186e-9
1.5876061619376384e-9
2.0769178670765503e-9
2.2199766870405243e-9
1.9784206664381075e-9
1.4286128982480128e-9
8.765864933164827e-10
6.070678956933653e-10
2.3558861932487216e-10
4.6339267135852e-11
1.5698399361946462e-11
8.986349352504427e-12
7.332955627606646e-12
6.162604353175397e-12
3.3524668962049453e-13
1.7089043164833696e-12
2.42030236451832e-12
1.0806195368408645e-12
1.4547577769881055e-11
6.135222445886315e-11
3.994587462339437e-11
3.8404593726546394e-11
4.0991667288915135e-11
1.1073361028905232e-10
4.091631741519454e-10
4.921714854827867e-10
4.0685647802062366e-10
3.9631418849189413e-10
4.206608078082466e-10
4.733318160507769e-10
5.709066372354658e-10
7.730393202996083e-10
1.3458446656571762e-9
2.5523614860592986e-9
1.9449841725021136e-9
8.243430853902506e-10
5.091460278751165e-10
3.8770481958202867e-10
3.270976424045123e-10
3.018630395168528e-10
1.519904579497765e-10
7.197403831199967e-11
4.014810232253848e-11
2.347635046574315e-11
1.5003688079035417e-11
1.9079178466731795e-11
1.151783989182151e-10
1.610833036710975e-10
1.5547102415298667e-10
1.627093367427935e-10
1.7446964511645032e-10
1.9548096082557251e-10
2.3088575965319626e-10
2.883625717428115e-10
1.1639062954461528e-9
1.7961851955725945e-9
1.123078176824982e-9
1.1957495894869017e-9
1.7391005831157842e-9
3.0946215532552894e-9
2.8226670135361775e-9
2.372387192367216e-9
3.1395742471476764e-9
3.737467914497869e-9
6.045366737974117e-9
1.2057080410446983e-8
2.6645801734367697e-8
1.1376201259859052e-7
4.1625802925458776e-8
1.6515921990034507e-8
5.757845174617314e-9
1.5862182788701502e-9
5.077336932575727e-10
2.5696558662709743e-10
9.988349763557892e-11
6.564231592238627e-12
1.185117824369469e-12
4.0441998187577046e-13
2.1273541807184058e-13
1.5827022350967148e-13
1.0094204675911602e-13
2.971986524572804e-13
2.7293876687000667e-12
3.418378097917027e-11
1.942090450653668e-11
3.8105342820772545e-11
1.3057856178600112e-10
3.3206044288483797e-10
4.726174731747095e-10
4.895666258462499e-10
4.631663754187298e-10
3.9047291365296817e-10
2.796468325688363e-10
1.5815718532295586e-10
3.81436909128681e-11
8.054698294575733e-11
7.92190245165918e-11
1.1282776193390704e-10
1.407140098292187e-10
8.699056257459029e-11
1.1263892430335807e-10
5.479071642303638e-10
3.269379680130431e-9
5.657019140569253e-10
1.382949054506263e-10
3.6267292588522374e-11
5.284928507055939e-11
4.735368509899093e-11
4.790706406323842e-11
5.2259278932309264e-11
5.889243735738073e-11
6.664791525501464e-11
7.44194245672822e-11
7.627775218040307e-11
2.426508914787246e-11
1.59436170814365e-10
1.3099842838575876e-11
5.491023095984621e-11
8.937334792145582e-11
1.6913296170316025e-10
2.380691787997333e-10
1.691191797787525e-10
1.7877237194026367e-10
4.022960649140691e-10
5.4475469191799515e-9
5.299419907595968e-10
5.509087524460857e-10
3.1111532823068846e-12
2.8441564148071115e-13
1.6553558202259146e-13
1.9739764675092392e-13
5.181138336361554e-14
0.
4.9877372934871307e-14
0.
0.
1.9527365604198185e-12
7.2178900546807e-13
7.830650086366311e-13
1.099611651301204e-12
1.5446708001848046e-12
2.1815665368749233e-12
3.164721195480545e-12
4.744452061239837e-12
7.232605456232293e-12
1.0614153195892805e-11
1.0988869653736014e-11
8.481719158302038e-12
7.399772739705811e-12
7.843106115510868e-12
9.893090991943106e-12
1.476237029492496e-11
2.6820864978869438e-11
2.771207673130719e-11
1.4845225969287236e-11
4.927996479984938e-12
4.04946983149741e-14
1.492037748062629e-12
1.3559715434696452e-13
6.243866619657958e-14
3.262014183323282e-13
2.0634646640195423e-13
1.1834666260622979e-12
1.1865447245636235e-12
1.731586126033726e-12
1.2088084631587416e-12
4.2838328132629e-13
1.799827930103951e-13
6.444851163030337e-14
0.
2.96587809618521e-14
2.2393650144030477e-13
4.856739046995217e-13
4.672121453687087e-13
4.899131835838905e-13
4.703212537174987e-13
3.675595264379643e-13
2.279561807406868e-12
3.3036807171194733e-12
5.913717776989925e-12
9.886313377941464e-12
1.5259845400371506e-11
2.186886834097703e-11
2.9001835589279445e-11
3.485599668567564e-11
3.516657255588627e-11
6.362532503003544e-12
4.7665098373788116e-11
2.982239738210509e-11
1.0759411249852989e-10
9.97506967646818e-10
6.552724647798611e-9
6.711344936661935e-10
2.477053024164208e-11
3.74033402794807e-13
2.114017290244144e-12
3.0076578656344225e-12
3.876315425821226e-12
4.928783010080148e-12
6.210469449013582e-12
7.725725515170137e-12
9.362900137122172e-12
1.0218925949369633e-11
8.983526922624422e-12
2.5003847045301385e-11
2.9119073985803836e-11
3.536489730960557e-11
4.35229545387782e-11
1.5244911806974727e-10
5.631800720227951e-10
3.4730531166459537e-10
3.312874910435006e-10
4.039815868913485e-10
6.260026899664314e-10
9.368990097264074e-10
7.355311638591627e-10
6.784449562990557e-10
1.0177868094903479e-9
3.983324145780434e-9
4.2569906221207937e-10
4.478827568834486e-11
1.6282915224747276e-12
3.2678483043680543e-12
4.471426224908924e-12
3.2134293308448295e-12
2.0062500178821e-12
2.842134325621089e-12
4.501034671566439e-12
4.348370541597279e-12
1.1811246819408515e-11
8.268381767525961e-12
3.3143788075544487e-12
2.2099310911697596e-12
1.0694564407016626e-13
1.3198441777904706e-11
2.060546528855056e-11
1.2406040423730349e-11
1.0238811802187806e-11
5.991548929351739e-12
3.371978038875078e-11
4.462334613098805e-11
2.804840349486824e-11
2.1832162141394213e-11
1.9498218166411232e-11
1.9170271956342398e-11
2.1042156015399075e-11
2.6857509015517897e-11
4.1387374767612915e-11
6.890169883329942e-11
8.401549786632296e-11
1.3296651440776026e-11
1.0376779428281621e-11
2.4310125368438765e-11
2.45945267979936e-11
3.5092524650920245e-11
7.590322241028935e-11
6.741173981171177e-11
3.3898398613680275e-11
1.7915140772908117e-11
9.242891861359391e-12
4.4010937900847665e-12
2.220159061156522e-12
3.338371977205129e-11
2.238537024889612e-11
1.1262786396873964e-11
1.7830606865561478e-12
1.9644688140231175e-12
3.6888319308099244e-12
4.890614178487525e-12
1.960770792492446e-11
5.166067444239784e-11
3.429731470781283e-11
3.6881789836518485e-11
5.1492523684093705e-11
9.1274334490284e-11
1.22958805876797e-10
9.671736921361442e-11
1.0286790607455734e-10
1.9165175490617812e-10
1.477617661036145e-9
5.118793205213066e-10
1.0985337667461486e-10
2.499540007524656e-11
6.358337452595485e-12
1.899092358657752e-12
8.032473484207516e-13
2.5449539877092436e-13
8.217484899168555e-14
7.84267106656415e-14
2.913927076315827e-14
5.4748924455265227e-14
4.150003386392769e-13
5.074092078862474e-13
5.279273359487844e-13
9.672130689693653e-13
2.6107863222527465e-12
1.4409500598815608e-11
4.197375858580004e-12
3.2819344937939083e-12
3.729930522505871e-12
9.314255458458215e-12
2.3506690093483475e-11
2.7134653842397755e-11
1.896651776907825e-11
1.626417208895345e-11
1.6552081579217714e-11
1.981872461893445e-11
2.8416622871256278e-11
4.1939396759536225e-11
5.088764402019109e-11
1.4163630046442513e-10
1.4012583814100935e-10
6.927262056388685e-11
2.5115062459578972e-11
8.657540670155373e-12
8.008368592023911e-11
2.8238964587096924e-10
4.561815853540231e-10
4.1434281648334336e-10
4.35218931424352e-10
6.834459372261754e-10
4.5157629674811e-9
1.0028280489526678e-8
2.025217060326605e-8
4.836622546616388e-9
8.383481156145165e-10
1.9545617953169297e-10
4.092573045556498e-12
7.341937912845922e-11
1.2393235155958334e-10
1.7709483187224602e-10
1.0034663458592469e-10
1.397074974580668e-11
4.431098461775909e-11
7.015240433993282e-11
1.2602983053781411e-10
2.0958225839469798e-10
1.5170668468756665e-10
1.3731769410812763e-10
2.2549658677564406e-10
2.3537121640544024e-9
6.64255143260959e-10
2.626267670082077e-10
6.524959101535624e-11
8.167601450053978e-12
3.702003417319172e-11
5.170044030645961e-11
1.1548593657418908e-11
6.830103562673459e-13
2.8642134811229484e-14
7.306026918260636e-14
2.285973564449033e-13
0.
0.
4.448334364244158e-14
5.2648927433296423e-14
1.3927592264738094e-13
1.8225851317218795e-13
1.2191115094267273e-12
3.6032631641705915e-13
3.5723923772807195e-13
4.344585387755114e-14
0.
0.
3.1256549832303596e-14
5.894750594175635e-14
1.4569900718543107e-13
3.1334221805957023e-13
4.223464311446563e-13
1.833033595052132e-12
1.0429511834028743e-12
2.0661299429378008e-11
4.6128767964597154e-11
4.865683773172225e-10
3.114368862487878e-10
7.0170498807782154e-12
1.3049482504012183e-13
1.5008227359746852e-12
2.869595437156514e-12
5.480521690110064e-13
2.207592385466632e-11
3.2063815512832124e-12
2.180492329447752e-12
2.307473832354281e-12
4.131430324069596e-12
1.4317106355658844e-12
1.6997910574183221e-12
2.5800298862486335e-12
4.137563730809003e-12
6.56940959440426e-12
9.685395628885392e-12
1.2551383971971619e-11
8.981146187264542e-12
6.817192520845885e-12
7.477771129590479e-12
8.614671301697877e-12
4.23746533715731e-12
4.3869819100066753e-13
1.493430086037438e-11
5.3750318511634504e-11
1.0010835062760178e-10
1.8558248572985066e-10
8.13216272917346e-10
6.430793567181678e-11
1.1348687268817267e-11
2.6038954512237297e-12
1.9353345787754226e-12
1.9437760320315348e-13
2.3814585573031255e-13
1.1182776816121745e-13
4.406107539035933e-14
3.810307223781828e-14
5.3200962129719335e-14
7.735731305610767e-14
1.1188738621166082e-13
1.618113008714634e-13
2.3481720932213825e-13
3.4236603794101345e-13
5.016130097453849e-13
7.380337774472379e-13
1.0883640487083786e-12
1.6019595910994067e-12
2.3351856501367297e-12
4.889993890508112e-12
1.0442822383461676e-11
4.7123183367235756e-12
2.9733857802459242e-12
2.2625841323228775e-12
1.8730794984842073e-12
1.557040116765008e-12
7.85124770127336e-13
4.2003028632623686e-13
1.0785823054472353e-12
1.8236918516993975e-12
1.3264713597800044e-12
2.1374085446574107e-12
3.302011767654196e-12
5.90386285787957e-13
3.506274931396099e-14
0.
3.9648154925514066e-14
1.2710785119380199e-13
1.0305997830966778e-12
6.668786449607159e-13
5.973789488517414e-13
9.806742158908715e-13
1.994092160200335e-12
5.1072631645532776e-12
2.4312280800691852e-11
1.0107288034791583e-11
7.345515793934918e-12
7.1929613250464255e-12
8.22045510788064e-12
1.0517698197077638e-11
5.1503494709160154e-11
1.046800591277145e-10
5.5930682865575306e-11
4.56883699677963e-11
4.8256221450439095e-11
6.177004044046615e-11
9.976506702267995e-11
1.9693344531064096e-10
3.2266408651390265e-10
6.752904913470215e-10
2.1587499059237007e-10
1.2965344038158387e-11
5.005787337711323e-10
4.829955843549688e-10
4.061597269884235e-11
8.998518846991176e-11
7.844488294050979e-11
8.791846232658746e-11
1.7382281949601465e-10
1.8221523890829914e-10
6.897837213615295e-11
2.794076559737411e-11
1.1385654264937564e-11
1.2287635166481023e-12
1.8948216248725262e-11
1.2801053437051978e-10
5.833334710381465e-11
1.917333295727861e-11
1.2000729305563493e-13
6.829865353671484e-12
1.0842218208077531e-11
1.0346944600272002e-10
8.199916831575972e-11
7.771040372870858e-11
8.799210347133778e-11
1.1250295788119944e-10
1.6368765328006075e-10
2.6406858953252645e-10
3.210008645809649e-10
2.6765192400829874e-10
2.5594334880639945e-10
3.348234759558372e-10
1.3575001943812419e-10
6.11867613805846e-11
3.1856275940406874e-11
8.16560578600764e-12
2.9003312511444617e-12
1.867908682084997e-12
1.0217438656252956e-12
4.5128354671826336e-13
4.316071717195065e-13
6.99085014956922e-13
1.162180026755405e-12
2.217671393077384e-12
4.705824421941095e-12
1.3714206427725697e-11
4.418948247917625e-11
1.831271565744867e-11
1.537905671847597e-11
1.6938743813035333e-11
2.2236655097968383e-11
6.461974829359268e-11
1.3617291351579346e-10
8.664769908248281e-11
6.57107697471601e-11
6.484932998895559e-11
7.723251656732295e-11
1.1583367636680872e-10
2.4684189792037854e-10
7.914805284598258e-10
9.747938329686271e-10
6.81630052347668e-10
8.800822253607987e-10
6.451056743517141e-10
3.6939233367612247e-10
2.735104703899337e-10
2.6650139512748484e-10
2.8704396723700187e-10
3.6496411929830434e-10
3.528121424082661e-11
9.708099556904935e-11
4.2036152694095656e-10
1.2049638254997235e-9
2.1752841120873153e-9
1.5383470875399769e-9
2.39410247691854e-9
4.069299299151694e-10
3.8203973062116e-11
3.671327323942909e-11
7.059495795952111e-11
8.861943786766665e-11
9.992116130077857e-11
9.661155871381532e-12
1.356176974046069e-10
1.242782355172183e-10
1.4518668620932514e-10
1.9755516410533617e-10
3.189697475828014e-10
5.085265857165627e-10
4.1246264483047475e-10
3.4477515035767463e-10
4.312448407686811e-10
1.1830118780450229e-9
1.913508035902939e-10
2.625214333312401e-11
9.942461989665216e-13
3.35038880856752e-12
4.8525823954012386e-12
2.907035976493359e-12
2.8938376284219007e-12
1.0927433740727808e-12
3.975992841890527e-13
9.472688689114125e-14
5.831961821285124e-12
3.1705094017583453e-12
4.581834843601846e-12
7.149058644473774e-12
1.581466124145593e-11
8.008248326492037e-11
3.813193582148055e-11
2.630996467771781e-11
2.7229627548638528e-11
3.590198407772723e-11
5.261025543766623e-11
1.3397409958714895e-10
9.97702262547856e-11
6.824090821156048e-11
6.277768834671218e-11
7.247361025330467e-11
1.1006768193961068e-10
2.3134494785801304e-10
4.0280860287833644e-10
4.184160034614823e-10
9.56319298766553e-10
8.8114447004455e-10
8.027964265419682e-10
6.403097262129597e-10
7.592087140170295e-10
1.6086689281423633e-9
7.030736280896814e-9
8.694782913256636e-9
2.1432160049558036e-9
2.052567638173051e-9
1.3040246339489973e-8
2.589646361461122e-8
1.2102907066794344e-9
2.0471381104315778e-8
2.964689338948456e-8
1.641930995483275e-8
1.454732603894815e-8
3.5432812452509806e-8
1.1038304852050829e-8
1.0640987969029466e-8
1.131748181505576e-8
1.3847328188436182e-8
7.256779181188144e-9
6.8582249326383e-9
8.826326178939691e-9
1.4701543714053137e-8
1.7783410854381292e-8
1.2217891666852104e-8
8.68990262888936e-9
4.634759206862963e-9
3.779637388566546e-8
3.178723712256628e-8
9.5849031271956e-8
1.2085799219638176e-7
5.467365313754559e-10
2.0813735529420875e-10
1.3239133292451461e-11
2.5138563494026436e-11
3.585040624508318e-13
7.345207218098712e-14
0.
0.
0.
0.
0.
0.
0.
0.
0.
0.
0.
3.9537015798617066e-14
2.250908395538963e-14
0.
0.
0.
2.378705168572014e-14
2.718874392806523e-14
3.06832377043822e-14
3.3360178921798346e-14
3.33047458200242e-14
2.640075619505438e-14
1.2318631548070078e-13
1.1385711572349935e-13
0.
0.
0.
0.
0.
0.
0.
0.
0.
0.
0.
0.
0.
0.
2.370588280199031e-14
2.9134927347927084e-14
3.6459756072133596e-14
4.6647747011609644e-14
8.933069722342206e-14
9.982320865611369e-14
1.6534361497010605e-13
2.4847649362336545e-13
3.112233809949384e-13
3.746357424451075e-13
4.726241703949856e-13
6.525594081507954e-13
1.0419473151809197e-12
2.1913461079574174e-12
3.1816702888260488e-12
3.4719401043280863e-12
9.982299784135287e-12
6.469726459071924e-11
8.864928771180315e-11
1.1062236270053459e-10
8.766241050672188e-11
4.55177637063264e-11
2.2814374292199346e-11
1.0337769152926542e-11
4.190119912328227e-12
8.41767820891219e-13
1.5688169551032123e-12
3.403606846693156e-12
2.9759362905481483e-12
6.54007710475588e-14
2.6308116484769952e-12
4.710860010917187e-12
6.630991184431429e-12
8.721019676645125e-12
1.1243718014349768e-11
8.935074767067472e-11
2.4374729579385346e-10
1.4006016448801603e-10
1.2445897020307187e-10
1.4186232296593982e-10
1.9298975428457295e-10
3.1257825314712577e-10
4.616830817489784e-10
4.0679639732703293e-10
4.0924042030615674e-10
6.271213275752393e-10
4.2622882424430043e-10
3.8704384156161234e-10
3.584625447506918e-10
1.0781023916341581e-10
3.46625633870821e-11
1.827420235872969e-11
1.2566860080177974e-11
9.869645518246499e-12
7.800939541011782e-12
2.1838843088507456e-12
5.311117228197715e-14
9.254003916852004e-13
6.766067566486918e-13
2.8734602365288216e-12
2.8755977393818063e-11
2.1403582175034967e-11
1.553074625682412e-11
1.4784815745815166e-11
1.583460504526206e-11
6.981485303809596e-11
1.9537396795594041e-10
1.3459279925999901e-10
1.1200532197833961e-10
1.1622602367034875e-10
1.3742432151715524e-10
1.8482632733476431e-10
2.903765859301953e-10
4.85516853265621e-10
5.970836680615393e-10
6.317020408242376e-10
2.8095250793440476e-10
2.1675628126311623e-10
5.207208849841635e-10
3.5909297631706687e-10
1.9663782780870083e-10
1.7434526916580779e-10
1.9159577242797405e-10
1.6144016776243193e-10
1.4904806224838473e-10
6.540259112418871e-11
2.0290278873420333e-11
4.39354811420182e-12
7.634681217315215e-12
3.2356241395239065e-11
1.3369806682749315e-10
5.6494644867502284e-11
3.0825550609933173e-12
1.5225741573014764e-11
2.000803387231019e-11
2.3785044268749935e-11
1.1079870054797181e-10
4.1626265733153703e-10
2.8295267973789964e-10
2.523446355191242e-10
2.7950560761063745e-10
3.5734367500147255e-10
5.268699300185657e-10
8.634490366627872e-10
1.0461403122085063e-9
8.828101647046054e-10
8.686398488858026e-10
7.326739684683789e-10
4.993910807440853e-10
1.3782373441731323e-10
4.365801294488218e-11
2.2328028726922876e-11
1.5684166948353446e-11
1.2460798797508833e-11
1.0595353358854117e-11
4.722646789547455e-12
1.800510016939639e-12
1.6918098367115448e-12
3.903550410104433e-12
1.1314546238860814e-11
4.155931712210148e-11
1.0364997003223296e-10
5.129260583102216e-11
4.3228984918970283e-11
4.4615418130892e-11
5.179258957276199e-11
6.591540252964249e-11
2.288176243297301e-10
4.662314603462972e-10
2.439402366884049e-10
2.0996199324406607e-10
2.35043119117997e-10
3.287928796377277e-10
5.942111132588968e-10
1.0094767984801734e-9
1.3547065727744188e-9
1.3090517500267743e-9
8.752934328948896e-10
9.2934511453369e-10
1.2512970369634347e-9
1.533906791063013e-9
1.0248498370867087e-9
4.557302544776917e-10
3.0792245065202963e-10
2.8985329607868657e-10
3.85641037337921e-10
8.046997781700639e-10
7.590839348397162e-10
3.7406215378561473e-10
2.4560126067901916e-10
2.163149962951776e-10
2.3123382541902337e-10
3.541546350101609e-10
3.72446111301642e-11
4.1859687879314154e-11
6.68436934222419e-11
9.36385463986393e-11
9.978203497824508e-11
1.9848857532939295e-10
9.599683822284498e-10
1.4675046015629852e-9
1.6283889390445851e-9
2.0160633989959595e-9
2.6955155408746035e-9
3.967085316858279e-9
6.4365807510433795e-9
8.711287295557102e-9
7.46181175811762e-9
6.5923878914161805e-9
5.368487977081887e-9
3.0130160318137266e-9
6.824574693732267e-10
4.5085379681533574e-10
1.8236161229982798e-10
9.016716908035528e-11
7.249532797568159e-11
8.623576523451486e-11
4.656610606897125e-11
1.3955134147032115e-11
2.2228645356982086e-12
6.709849909839409e-12
1.3908380076192513e-11
4.088416962325949e-11
6.768219949850076e-11
3.531502984541436e-11
2.954584718249495e-11
2.9405514917525286e-11
3.189081284136913e-11
2.3524861769331183e-10
7.250468734139132e-10
4.096988997829792e-10
3.3730840750114077e-10
3.5669762609868325e-10
4.631589964071621e-10
7.469484032263661e-10
1.2230845106648635e-9
1.3236531818733728e-9
1.9803470947126454e-9
1.1690585082712677e-9
8.239128341959427e-10
1.9739687765960802e-10
3.2739897322402316e-11
8.360318390683853e-12
8.170581197819418e-12
5.8086850053007486e-12
3.0676876929415274e-12
2.135351778762073e-12
2.0299124363373597e-12
3.2088160945690627e-12
8.332505799245316e-12
9.222024804016513e-12
1.0561911347441088e-11
1.5076801422680358e-11
2.7511002267807734e-11
8.721735031884152e-11
6.691494636073894e-11
1.6491122462077066e-11
7.928044847999783e-12
2.623017383121993e-11
5.088682966112647e-11
2.880128977587236e-10
3.707008463052458e-10
3.35718747940031e-10
3.505333271713586e-10
3.9198687685836267e-10
4.5750250200957723e-10
5.570077402426493e-10
7.132826546553471e-10
9.598049735116468e-10
1.253162210805565e-9
5.981865168261279e-10
2.741015443365556e-10
1.1878056823474067e-10
6.03829833199287e-11
4.045873595729023e-11
3.249699388789904e-11
1.1660585702551193e-11
1.591233847779168e-13
2.227647673495978e-12
6.546906774557418e-13
1.2379839058196185e-11
5.114202882265828e-11
2.2790169439917272e-10
3.163998763826406e-10
1.9100752701749675e-10
1.700230769537559e-10
1.8190331852143613e-10
2.2063452552277035e-10
2.9648884725557884e-10
4.2551726782844687e-10
1.040433954706048e-9
1.2253284313113453e-9
6.735575084034271e-10
6.706189308690744e-10
9.284400692682414e-10
1.7047021186101426e-9
2.035735001192455e-9
2.3862665440587265e-9
2.8862024922928693e-9
2.853486408031161e-9
3.9077887684514146e-10
7.607162681169947e-9
1.7593844895050225e-9
3.1151198463312243e-9
3.407815074970517e-9
8.572351604919819e-10
1.1765398554175025e-10
2.2369049722071635e-11
1.0743606921237081e-10
1.75743463361085e-11
4.439668481171212e-12
3.4590785922786085e-12
5.395769241325898e-12
5.927374507065137e-12
1.1616152183783024e-12
1.0396181676931822e-12
3.2978304742003132e-12
1.3317777336843258e-11
1.0251046051423867e-10
3.5459345721063185e-11
2.1398453144686074e-11
5.907211291659921e-11
1.7257688470346551e-10
3.389332380355998e-10
3.592974375786975e-10
3.598799589534726e-10
3.822837975433857e-10
4.199188260941557e-10
4.738488315779894e-10
7.686461828588457e-10
5.377272908451512e-10
6.34599407161646e-10
4.2621673419584074e-10
3.4071127568748485e-10
4.4368703122957875e-10
4.949030648001507e-10
1.442885924885917e-10
8.50058703749919e-12
5.662292257612493e-12
1.2529774814942892e-11
2.4454116110748622e-11
5.80080712875521e-11
2.2576293771879264e-10
1.3862663791211537e-10
9.289319240585675e-11
5.909543073713615e-11
8.83056063301453e-11
9.882216793227294e-11
1.1232074206660689e-10
1.3110901440055207e-10
1.5614760732895424e-10
6.736567439495247e-10
9.045792223133471e-10
6.770632038511821e-10
8.039718098523446e-10
1.3154177713101052e-9
1.9881888182746237e-9
1.4256810564272226e-9
1.4267176806520442e-9
2.80537851689001e-9
6.461737972922456e-8
1.545112931478112e-9
9.919486636055228e-10
1.9071820410796693e-10
1.9218700583551018e-11
1.02226146487703e-12
4.525829996272067e-13
1.9438827979681096e-13
2.424831191013806e-13
6.400784774725648e-14
4.1950529438286386e-13
6.663303145537546e-13
1.395313643714995e-12
6.318087745034591e-12
2.9159181296764196e-12
2.5196370625003105e-12
2.0987553365424043e-12
1.3897810977647883e-12
0.
2.399413535510491e-12
5.610142498643016e-12
9.294265300070812e-12
8.947177552432483e-12
1.5513954849834244e-11
2.3410882571271783e-11
2.942587948264066e-11
3.6039711424064875e-11
4.668958967131623e-11
6.17214852498716e-11
7.907995413582141e-11
9.341621547035026e-11
7.384726251778755e-11
3.8640175051450175e-12
4.671751976115551e-13
1.427980997883889e-13
0.
0.
3.729956960574493e-14
1.2207854212046072e-13
2.2843357227420494e-14
0.
0.
0.
0.
0.
6.119727675328978e-14
1.3028268601169358e-13
2.2791017861497874e-13
3.4599272033282523e-13
4.810539840943097e-13
6.392668590469863e-13
8.342540350006202e-13
1.085937514493536e-12
2.0080790539671884e-12
2.243363542121362e-12
4.040437229717694e-12
6.86772980413754e-12
9.512854983060037e-12
1.2041727777805289e-11
1.6401813465597694e-11
2.7605469106258294e-11
1.7869285348128476e-11
1.1632976387725015e-11
4.3260521736225375e-11
4.01572587058357e-11
9.101632016966497e-11
3.703314436302099e-10
5.143822063198338e-9
9.13676348158254e-10
3.0243503185799575e-10
6.554613526066154e-10
1.1988551445032e-10
5.7100332730902767e-11
3.1291435719182604e-11
1.9016220894014446e-11
1.2607858669747614e-11
1.3506946249237724e-11
1.1102182958281242e-10
3.307219625221307e-11
2.6145596814674206e-11
1.494118931623016e-11
7.164805264557706e-12
4.409025014610577e-11
9.925310468433839e-11
1.783616105508717e-9
4.609628154523141e-9
2.9143443973619546e-9
3.0826314946465816e-9
4.166502528800611e-9
7.0548094714097816e-9
1.198865365096112e-8
1.1824749688934052e-8
1.9771416767894305e-9
1.315756968843502e-9
3.6937443349077045e-10
1.356573643195331e-9
1.9452280894148105e-9
1.3361269145104617e-9
8.330735227974805e-12
1.5535890997079895e-10
1.1014759916296115e-11
2.0474167656401e-13
2.8543267848491905e-13
3.715509227493254e-13
7.059455807012133e-13
1.8002734482002233e-12
1.865326546872846e-12
2.4324943635677375e-12
4.142671975585598e-12
9.201650895933324e-12
3.9389643018946165e-11
2.42951679242711e-11
1.1925088403791046e-11
2.617158470572863e-12
1.6952563304555174e-11
6.060918467757886e-12
1.797011036864179e-11
2.5427352351634943e-11
2.9779890998161734e-11
3.418769915115971e-11
3.944294753330411e-11
4.636062679003756e-11
5.615123473616894e-11
7.070090187563398e-11
9.250407387526379e-11
1.2095101377704097e-10
1.0830181672923987e-11
1.3397067291925939e-12
4.923368306591941e-12
9.448113724490807e-12
1.748873975864693e-11
3.12320015364514e-11
2.670005516069116e-11
2.377032049292135e-11
7.742636778709614e-12
1.9851581620824407e-11
3.818289024546283e-11
9.320725469891406e-11
3.6574818336077487e-10
1.639472530685427e-10
1.2025326679541187e-10
1.16434050477441e-10
1.308576095148811e-10
1.6397383493142978e-10
2.2603614079119528e-10
8.10613344516925e-10
1.2403342036145891e-9
6.511562901082863e-10
6.161713573093534e-10
7.883552840326834e-10
1.3323757580402477e-9
2.033398267572827e-9
2.0227022539065457e-9
2.8296709351028503e-9
2.0306058849668177e-9
3.121028662628662e-9
7.905747822338489e-10
2.211523589281092e-9
2.6579480678637653e-9
3.3281385940026535e-9
2.6980290928929797e-9
1.0233419381813355e-9
1.6577277530858106e-10
4.431543624308223e-11
1.1229417742922394e-10
1.8368418306537947e-11
1.3782644453795621e-11
7.924768301711382e-12
1.7421193684385902e-12
5.128902024424069e-13
2.157435234433649e-12
3.714674848839344e-11
1.5862452153715331e-10
5.146820717746298e-11
3.56709998990848e-11
2.8947954546371774e-11
1.5750395205388948e-10
4.874946841206064e-10
6.809141884239273e-10
6.081225011445179e-10
6.245239792052903e-10
6.88824424714777e-10
7.901803069266571e-10
9.45436003013595e-10
1.223346943732774e-9
2.1114336082570194e-9
6.428507635097173e-10
8.326465689575972e-10
4.691712218844547e-10
3.121359219794249e-10
3.1325731427333196e-10
3.5076821502783916e-10
1.5769838511040132e-10
7.1242393663906064e-12
5.145308613682722e-12
9.367961587277457e-12
1.575173580132617e-11
3.0314582410681027e-11
7.850069198982754e-11
2.4078200559911007e-10
1.0324493786345115e-10
2.9522803485066795e-12
9.492381015805188e-11
9.58492037843235e-11
1.0449262424157415e-10
1.1889578621680069e-10
1.3907175040737935e-10
4.854536388917167e-10
8.290433025856427e-10
5.966013527890346e-10
6.771329127409536e-10
1.0310481626150587e-9
1.771197266836953e-9
1.4057480785564935e-9
1.229991348561689e-9
1.8580104798853852e-9
9.754735102906486e-9
6.484724094411255e-9
2.5041025664512075e-9
7.116561826179367e-10
1.5598927754564857e-10
4.0686615995396445e-11
1.2335055169670417e-10
1.5922194487373504e-10
1.7498473331178033e-10
1.8342027890705714e-10
1.8889807991901772e-10
1.9244525960303269e-10
1.9176434771486903e-10
2.381091006843822e-10
2.033724969427802e-11
9.545574703150712e-13
4.7856767070079884e-14
0.
3.7355841644817216e-14
7.341592925933061e-14
2.7451299377952766e-14
7.214288484412038e-14
2.808150792828272e-13
6.656435805071554e-13
1.1298553217568418e-12
3.0378559741186627e-12
6.97453127584037e-12
1.1423475589095665e-11
1.1675371919826837e-11
1.2673471446958249e-11
1.6115284330766508e-11
2.330598137647751e-11
2.6783191075956216e-11
2.0287559543764567e-11
4.020720938639524e-11
1.3794681408570603e-10
1.4332804085410972e-9
8.374884696145255e-10
2.3930310020318425e-10
8.752437265964062e-11
3.9283712617713527e-11
1.7609976909947306e-11
5.91324259505878e-12
9.73163708943498e-13
5.242696244941634e-12
6.584419409329799e-12
2.4869353912001054e-12
7.2191360245998974e-12
1.853053925325005e-11
2.946139870206725e-11
4.052648484995644e-11
5.276235837192645e-11
2.605030701608431e-10
7.953513183110657e-10
4.732590135957147e-10
4.520666516378637e-10
5.46364417035849e-10
7.97510128853e-10
1.3203687861419254e-9
1.319449574316275e-9
1.022856384444461e-9
1.0953192518073721e-9
1.869904501436059e-9
1.1222352258957412e-9
7.565304659388191e-10
6.660963873073027e-10
5.790482265102971e-10
1.5215914267142313e-10
4.2146373047127276e-11
2.1842093659912927e-11
1.6543129157614266e-11
1.4233932094118834e-11
1.0031616007185744e-11
1.992847075705155e-12
2.1052788700457827e-13
2.1146954884902593e-12
1.1216845654611444e-11
5.10311835676503e-11
1.596516915435346e-10
7.150592703126649e-11
5.915964570748272e-11
6.059993705245082e-11
7.010814782633841e-11
2.928177751364087e-10
8.997021624268118e-10
6.696913202881124e-10
5.284519153924867e-10
5.288786203700708e-10
6.107509242236536e-10
8.146559480833778e-10
1.3332105361971853e-9
2.9686393282994423e-9
4.9630423024109616e-9
1.0706228459494442e-9
2.7727828772633437e-10
1.4429385123763142e-10
5.475941788366337e-11
2.2154305255930846e-10
3.5320952758477777e-10
3.0425247585518985e-10
2.781207546588181e-10
1.6709260377796065e-10
8.553393622601836e-11
4.834094167790978e-11
3.000966264538965e-11
1.7746402425455105e-11
2.453150074671863e-12
7.81390605826859e-11
3.539820475747114e-11
8.203779797163333e-12
2.1126649859997078e-11
5.832265651913267e-11
9.765271288939546e-11
1.350334729162711e-10
3.5537269040006484e-10
1.011056027339477e-9
6.784449091225052e-10
7.143067229672002e-10
9.396499795898132e-10
1.5117435731135043e-9
2.195358115208205e-9
1.6130753649194908e-9
1.356923903752569e-9
1.8018659009101706e-9
4.938550432812876e-9
3.0215084799912564e-9
1.4211433039389585e-9
6.13533878904408e-10
2.219737256986417e-10
8.911283503489772e-11
2.387112463675466e-11
5.518501800508732e-12
2.7932438512480836e-12
2.3029883555065308e-12
1.5222815741211325e-12
2.8331901299316973e-12
5.2589510083774995e-12
7.656934921892962e-12
1.365742746527967e-11
3.5757964685913856e-11
1.607916575685609e-10
1.8186970145776552e-10
1.0550490378249912e-10
9.835860835430008e-11
1.7440871594867805e-10
6.979561871645745e-10
9.417613604064177e-10
7.560374433454255e-10
7.185278106642075e-10
7.794719062887499e-10
9.728965889645605e-10
1.6229996331005232e-9
1.9314408618613357e-9
1.2588818732564233e-10
2.109643896926269e-9
4.065719180165339e-9
1.250422669252977e-9
4.752165560608655e-10
2.3874790070284614e-10
1.4853810467655488e-10
2.678698273958486e-10
2.3025076649507884e-10
9.725744239045839e-11
5.0087553722704045e-11
3.4707538567309735e-11
2.60528030181808e-11
2.0447909915030973e-12
9.517266717116409e-11
8.289478084971237e-11
8.553296184356999e-11
7.318493407929627e-11
6.0349818614056e-11
4.3307176263317065e-11
1.967946895831096e-11
1.2629226269146044e-11
9.486112346677006e-10
2.0412423506731912e-9
1.4514280115646384e-9
1.6714464214496295e-9
2.468128337177956e-9
4.604100996625706e-9
6.463568077401981e-9
3.5803423459465995e-9
1.931413821497241e-9
2.4673116028705292e-9
1.1675982223413222e-9
1.26123788581762e-9
3.452012628906045e-9
2.3864954745333806e-9
8.117331049232099e-10
3.618355473584889e-11
1.69402007538415e-12
9.308010566656914e-13
5.765021976729393e-13
5.50450774180427e-13
9.169149156017986e-13
1.98431711226001e-12
4.87245916788201e-12
3.958375774193569e-12
3.5830596967008985e-12
4.822167210622509e-12
6.989411440648132e-12
1.6551713672063704e-11
4.1411182477307725e-11
3.0809738708185284e-11
2.810114771722e-11
1.0440010886500661e-11
1.0046558020282753e-10
2.078085215998698e-10
1.9819138737595444e-10
1.9608676409965772e-10
2.0553903640103082e-10
2.2214900009586563e-10
2.450988950528142e-10
2.756879978708872e-10
3.1664225836209175e-10
3.7213304498546954e-10
1.0114021690686785e-10
2.3648547630586705e-11
1.3407374697249016e-12
2.0829955776174e-11
5.034588765746097e-11
5.020310294195036e-11
4.5439857762001884e-11
4.8929218366227806e-11
6.123472545083299e-11
8.633405113618516e-11
1.2469722466885648e-10
1.2792631324805474e-10
4.777225863262823e-11
5.921387565620937e-11
5.600493212392862e-11
5.478884284748771e-11
5.663628293771252e-11
6.181502804860776e-11
7.116768408692756e-11
8.663698412378122e-11
4.721598571082295e-10
3.416332328332274e-10
2.0832654548694668e-10
2.2801915407656163e-10
3.581750683530779e-10
5.34485949283051e-10
3.9572933396794833e-10
4.475770441203885e-10
1.0773225159028479e-9
1.4611131018613165e-8
8.754899799596375e-10
1.1770698930658636e-10
5.025269812710351e-10
8.256785276913965e-10
2.973633224945431e-10
6.828247308920611e-10
1.7840415126337578e-10
5.7887177564216295e-11
2.929281091689213e-11
1.2160024275290648e-11
3.7342599709003465e-12
1.7820339720357049e-12
8.865980503942496e-13
2.6926181435716743e-13
6.357251657137623e-13
3.3077530820202008e-12
7.086057446311073e-12
1.1275092258544752e-12
1.8716839997058683e-13
8.678396494118872e-13
1.1368609192348211e-12
7.973635854398008e-13
7.337283818191156e-13
9.045774936681252e-13
1.2929801825319839e-12
2.0115885458534e-12
3.3017141524189734e-12
5.614016375349281e-12
9.720967242175751e-12
1.6629068066507945e-11
2.6553223893910075e-11
3.852611252896892e-11
1.99512123294788e-11
2.8444045434374275e-13
2.920573806666831e-14
0.
0.
0.
0.
0.
0.
0.
0.
2.967025676045808e-14
5.1115365203283645e-14
7.418476276108672e-14
1.0020732869544422e-13
1.3206625754901177e-13
1.7396090395806046e-13
2.323884019598475e-13
3.1815490513978313e-13
2.432664325032583e-13
3.884872228564627e-13
5.541913556916611e-13
7.085467863560368e-13
8.614195411613415e-13
1.1038334573081285e-12
1.6213553234363477e-12
3.1357765723731703e-12
4.078674351533635e-12
2.3745581519688067e-12
9.243891535444804e-13
1.3257135334909232e-13
5.373101310620916e-12
1.1973697764557337e-10
2.949212524674244e-10
4.554164504739455e-10
9.078716283934825e-10
1.460770207807881e-9
1.2896081761817029e-9
6.19019489008548e-10
2.6989341283082364e-10
2.3638694388637143e-10
1.2519727800628322e-10
3.1791418182582535e-11
1.3849015136737115e-12
1.7933625635386165e-11
2.7296262466592017e-11
3.143133545502032e-11
1.217452835139092e-11
2.7124753234169623e-10
1.3634516520095352e-10
7.780112591311389e-10
2.8835527373457555e-9
2.0291293086984073e-9
2.0783050308669875e-9
2.592812453369788e-9
3.734088369104444e-9
6.2409065761210504e-9
8.959869991594337e-9
7.476225565920535e-9
7.077079702334673e-9
1.0218968551072313e-8
1.3079206278732844e-9
2.5446245652731584e-9
1.6088934641436086e-9
4.5443770199187343e-10
1.506486931160437e-10
6.361656000214196e-11
1.4269878728064731e-11
1.0258872869497092e-12
2.715678583303965e-12
3.4205502144994027e-12
3.243619820290032e-12
4.037982551490178e-12
6.4326065215233676e-12
1.2571768285746881e-11
8.311475078668913e-11
4.902964520061367e-11
3.0699862309712105e-11
2.7469932632039306e-11
2.8312361402919166e-11
3.140611673205701e-11
1.8496955771309967e-10
6.929999179971581e-10
4.5728171156023326e-10
3.7368792201202923e-10
3.822230116319862e-10
4.62087773649078e-10
6.663516708337107e-10
1.1374110148994094e-9
1.6650062324081287e-9
2.0275688552619386e-9
2.136848675406052e-9
8.3320885223246e-10
1.3905086685002212e-10
9.793751524516289e-12
1.5222933476116867e-12
3.25752711642328e-12
4.709440792222443e-12
8.224392162289344e-12
1.8392828455926665e-11
2.010828181230909e-11
1.7700004765089134e-11
1.9360652840680223e-11
2.5107737609141367e-11
3.667958264082625e-11
5.948088764692056e-11
1.5036288393670783e-11
2.2920578693750778e-11
2.98000207367072e-11
3.39248967990642e-11
3.880309024375348e-11
1.3252691775576936e-10
4.562167000832392e-10
2.9917377438807864e-10
2.7902172025837524e-10
3.208153188985481e-10
4.264458062837686e-10
6.567768293952406e-10
1.0051894975119705e-9
9.112394309446065e-10
7.689995188638853e-10
8.671350354698124e-10
1.4099689360753523e-9
8.774994879909497e-10
6.15606940652152e-10
5.870923298436737e-10
4.871272655177006e-10
1.1748656591209802e-10
3.743462145373847e-11
2.111697005791798e-11
1.5864192863075434e-11
1.270192860863861e-11
4.482101323008932e-12
1.7483963506226008e-12
3.4330722297860005e-12
2.415436642553252e-12
5.949037070534396e-12
6.6280609040331e-11
5.4310876537325216e-11
3.733163767451984e-11
3.511962882277124e-11
3.776782294808453e-11
1.8445579760839284e-10
5.758609305407706e-10
5.212085465155427e-10
4.110852016134616e-10
4.035304115336295e-10
4.4647065823131823e-10
5.442460754864379e-10
7.464662108035141e-10
1.2107848580990283e-9
2.4379532099036313e-9
3.7793466257935586e-9
2.2968212683047686e-9
9.900817172835723e-10
5.376378620720015e-10
3.618065435056328e-10
2.6745062822593504e-10
2.249319238615437e-10
1.5661155859125712e-10
6.428634353846934e-11
3.034701642346744e-11
1.491100456419512e-11
5.039957758961885e-12
4.865017042215041e-12
1.95811346729866e-11
9.475947322687655e-12
4.583301502317027e-11
6.610291994610854e-11
8.104525252830217e-11
9.49823607251067e-11
1.1085496616504272e-10
1.3092169945545563e-10
5.084434725403947e-10
9.422662713451008e-10
5.927498766583658e-10
6.206530441949558e-10
8.485691107772532e-10
1.4499951281713836e-9
1.625019387496664e-9
1.1935209950900053e-9
1.2761726095570928e-9
2.3557224702710405e-9
1.5131028607992365e-8
5.423923904304169e-9
4.3520590135013136e-9
2.4273628160047155e-9
1.073480477921985e-9
5.07309008653151e-10
2.0112973836291143e-10
7.826459728999127e-11
1.5883171152127716e-11
4.750165055508984e-12
3.2510197733356358e-12
2.043248244745564e-12
2.094791448416008e-13
1.1154196749359623e-12
1.2293467859952491e-13
2.1602135574561586e-12
9.796970696642515e-12
5.894294344708523e-11
7.066506878312514e-11
4.088671236401261e-11
3.7186760304823933e-11
9.028863246780153e-11
3.7967601739038814e-10
7.050096854118502e-10
6.177499820079988e-10
5.731839501768935e-10
5.906789496376987e-10
6.601743829932944e-10
8.173705296712036e-10
1.264718698973934e-9
1.4704425998878427e-9
1.0598950845165863e-10
1.4444736115753665e-10
3.149176678690624e-10
5.179589330300119e-10
5.725018102481135e-10
4.638999180039313e-10
2.3241886067702244e-10
1.38278598533542e-10
8.978044861936527e-11
6.503155842962714e-11
5.601361000562723e-11
5.6784136066799817e-11
8.891630043668965e-11
3.516911778546476e-11
4.001445558320093e-11
6.398558225162326e-11
1.0199091043865094e-10
1.4856100055777713e-10
1.9787526170358253e-10
2.4885680468891856e-10
8.131152269414199e-10
1.2003098237182902e-9
8.781802758827882e-10
1.0283669697008805e-9
1.607590263495312e-9
2.6233899209869973e-9
1.8813151639954075e-9
1.5645562559874032e-9
2.2590395412432302e-9
7.551716285114444e-9
1.5031378634173358e-9
5.92277681108428e-9
2.1272357148028836e-8
2.8268849646255152e-9
9.454420839331625e-10
4.350415969554248e-11
8.588731623417272e-12
1.3105753378748406e-12
5.49005521693891e-13
2.1890621718389945e-13
4.982939039671327e-13
1.587764542714276e-13
9.095485208963718e-13
2.3118714330405497e-12
2.2696001003994535e-12
3.5565057773852413e-12
3.4922952862928233e-12
3.0050573552684848e-12
1.0337643407840431e-11
2.0005727622648916e-11
3.2462252647092496e-11
9.800317061224678e-11
1.775294805469228e-10
2.0436485821247207e-10
1.9525489644513092e-10
1.9843406203102727e-10
1.9269060122869865e-10
1.5676502474752807e-10
8.306310613691288e-11
4.6977702605063845e-11
8.66640484367437e-12
3.294064115204938e-10
3.602575667671716e-11
2.6357720101012636e-11
7.255208850473047e-12
2.4152490556492596e-12
8.783840244788149e-14
5.88140045774484e-14
0.
0.
0.
0.
0.
0.
2.425530378697625e-14
3.1279887433639435e-14
4.294065301587686e-14
5.984496313086822e-14
8.318657619625082e-14
1.1476592875213283e-13
1.5698283309052704e-13
2.128297171616617e-13
6.640281341598735e-13
9.001138202791197e-13
1.4449148258481613e-12
2.2100761099078744e-12
3.2878299992379297e-12
4.997123716520667e-12
8.617532099110243e-12
1.5581459258959033e-12
6.463330397298053e-12
9.470632273687744e-12
1.1762017683430084e-11
3.4591837433728995e-12
4.309359732035635e-13
4.683456052774447e-12
4.841480823785359e-11
1.5183903486122065e-11
1.2675293561696793e-11
1.0806501922511436e-11
1.7926671923607906e-12
7.084045769989657e-12
9.516534131158154e-12
1.1601435985605843e-11
1.4006149966857483e-11
1.6987331732619792e-11
2.0731703802878405e-11
2.544005101499506e-11
3.1358469605168274e-11
3.880000899424555e-11
4.816954027251197e-11
5.99993864269827e-11
7.50053302970154e-11
2.6712629437399816e-10
9.036691179370356e-10
5.684752212113637e-10
5.596096021154628e-10
6.926498950538741e-10
1.0581231044577241e-9
1.7403328768539674e-9
1.530215982212477e-9
1.2887688527109611e-9
1.6084721617844451e-9
3.4042520250178687e-9
1.5235437232934243e-9
2.250716985196318e-10
3.1760799878893564e-11
2.720109447120211e-13
7.516823439761293e-12
4.664179243135904e-12
4.237127915746644e-12
6.2466616192854854e-12
1.1567993025178421e-11
2.11866870528799e-11
2.3502367562495424e-11
1.5347735949763763e-11
9.58490555306337e-12
4.108421705741166e-12
8.166871677333172e-12
9.276405121680421e-11
4.071971733561013e-11
3.156542197474885e-11
3.141542576836611e-11
1.4379087279176833e-10
4.458674441919956e-10
4.6029651047865526e-10
3.65888457757835e-10
3.5616096594891714e-10
3.8744171976509577e-10
4.573438449708626e-10
5.927406623806223e-10
8.779834145198298e-10
1.5901478575372773e-9
3.2727067696171066e-9
1.553842920205774e-9
9.127661319983436e-10
8.704642940102603e-10
7.963154470274154e-10
4.269560484569047e-10
2.9643108928293106e-10
2.878924442897269e-10
2.0172991320948037e-10
7.866924193353861e-11
3.887871973282004e-11
2.114707044516523e-11
6.935180983625631e-12
1.2565074316665439e-11
7.96098036216911e-11
5.349443504239182e-11
3.866775699954343e-12
3.240321653992392e-11
6.200281952106498e-11
8.563404329437119e-11
1.0702536973015354e-10
3.0707120671930214e-10
8.95189864715937e-10
5.822442967658012e-10
5.974501569956348e-10
7.671301032254721e-10
1.2002154797475804e-9
1.8747985366122275e-9
1.4873544649757832e-9
1.2002977115011639e-9
1.4454543583530276e-9
3.5554742198883345e-9
1.867386002587814e-9
1.0293026856971693e-9
6.098981395218585e-10
2.9877980893739764e-10
1.221231486451053e-10
2.5383199058166138e-11
9.156425950487441e-12
6.5452103242280195e-12
5.4808593081529936e-12
3.7846227559185105e-12
3.912555407541939e-12
4.094810213083115e-12
6.34640391481355e-12
1.4360197543090037e-11
4.267266570908947e-11
2.498502756795072e-10
1.1847456916755308e-10
8.245556652469048e-11
8.11543745790937e-11
9.485704492921632e-11
2.5911535522365187e-10
8.976363263186491e-10
8.456030647119852e-10
6.463375228768928e-10
6.228031928285391e-10
6.973023384292319e-10
9.189070513943548e-10
1.631922986055478e-9
4.053411078413239e-9
1.1246411672400656e-9
2.711741169335904e-9
2.38230029250052e-9
1.686080602929349e-9
1.0530613110359152e-9
6.332020465138387e-10
4.673596631158015e-10
4.4931530215659004e-10
3.074809350905843e-10
1.4304238450025013e-10
1.7523507483617697e-10
7.725296634877659e-11
4.7691620751106224e-11
3.0793736531315965e-11
1.4243337152041259e-11
1.543245527823166e-11
8.580896384489488e-12
3.049592420172957e-10
1.389660070530424e-10
8.554693200443983e-11
5.4805757860924466e-11
1.9308509849460807e-11
1.2223468558410493e-9
2.330571600779543e-9
1.7214472070372902e-9
2.053923478654528e-9
3.164967691396086e-9
5.911399363960471e-9
6.030113544341932e-9
4.706120840799129e-9
4.51125977329685e-9
2.2029547250000132e-9
6.0384738302093206e-9
7.644998341349023e-9
5.915660750988372e-9
5.778263456560904e-9
3.8999391270777026e-9
1.2882003885891167e-9
7.154981725165252e-11
2.1742881647346952e-12
6.010467840812565e-13
5.275453731892775e-13
3.4578052710465673e-13
5.639860603073642e-13
1.1222207413709428e-12
2.0635140507836727e-12
2.45236704416625e-12
1.8092728742913236e-12
1.3908722429422525e-12
7.368866110468222e-13
4.281530853048684e-11
2.7436442028202854e-11
3.844804095260681e-12
4.240290754128439e-11
1.1331536352106271e-10
1.3914232508720408e-10
1.3857817020668446e-10
1.4087622763108613e-10
1.4748121875096668e-10
1.5719618568746223e-10
1.691714657543685e-10
1.8297691859116098e-10
1.9850000984066574e-10
2.1588029880030183e-10
6.608870520822413e-11
1.5894865969280558e-11
1.0437365997813181e-11
3.576436227667982e-11
3.7498296916165477e-11
4.0403885766642816e-11
5.049795220637881e-11
7.316161495499295e-11
1.2667106865373685e-10
2.916531105446933e-10
3.752657184261208e-10
8.534197205373497e-13
4.560797569584275e-11
5.236006375204504e-11
5.5261808875783046e-11
5.942502626373339e-11
6.608802420780638e-11
7.620234397454537e-11
9.12793970579894e-11
5.655689150401861e-10
5.036585662847539e-10
3.2690588065712894e-10
3.7053181780432465e-10
5.940732255775481e-10
8.952483423936992e-10
6.395233073328809e-10
6.508095526231575e-10
1.3436087198579635e-9
2.2351209973744374e-8
9.620361461907978e-10
9.62873876169975e-10
2.598480111798458e-9
4.96343923202693e-9
7.591013408155095e-9
2.5714622225777153e-9
1.8294725015985516e-10
1.7129071095874867e-11
3.0842435718998642e-12
1.2521168099234615e-12
5.062037663506261e-13
5.0894738610362247e-14
0.
2.602682837189125e-13
1.950030322576886e-13
1.7054460460946734e-12
2.3122011415971767e-12
1.4083610926844527e-12
1.6923725250434955e-12
2.2852195894090557e-12
3.286445373074792e-12
1.8305927405268612e-12
9.15462955739236e-13
8.387176005676322e-13
1.011224263468512e-12
1.4227680506117024e-12
2.2127279209323672e-12
3.710894221820798e-12
6.638616663536784e-12
1.2539737505069793e-11
2.3900098738342224e-11
3.240042349238771e-11
6.436856901495863e-11
2.055340997405064e-12
2.9638330143134616e-13
0.
4.000197856947807e-14
0.
9.816554060317585e-14
8.57723669396228e-14
3.889091949891155e-14
0.
0.
0.
0.
4.587589276212477e-14
9.472651381406355e-14
1.486582328818016e-13
2.065030321706656e-13
2.726087812239173e-13
3.5375349540912345e-13
4.596070889841457e-13
8.503983974623998e-13
9.27193861683614e-13
1.5640701721202373e-12
2.431475145738721e-12
3.111444026259675e-12
3.789881180259029e-12
4.922858409908567e-12
7.406725983029489e-12
1.3672812973877045e-11
7.70883580762639e-12
2.0584453342579016e-12
1.0178963506396968e-12
5.288464429309354e-12
1.594481506722726e-11
1.2224806879845218e-10
3.1091920641552825e-10
7.357612969781612e-10
5.256591935229926e-10
2.4530766430384696e-10
1.4037116401171813e-10
7.736122266504441e-11
3.607165168557728e-11
1.5564626069646608e-11
2.229219466738064e-12
6.450475619868641e-12
9.547880263742471e-12
6.34013705732416e-12
6.927560202447589e-12
3.3263793733953224e-11
6.353897984648979e-11
2.996075773105483e-10
1.3080061300772134e-9
9.042054738165016e-10
8.335571222081586e-10
9.392959825767072e-10
1.2314092634943132e-9
1.893711013976253e-9
2.8278994925591377e-9
2.4413878199465155e-9
2.070894614791681e-9
2.5061398483119053e-9
2.872129331993847e-9
3.222321087587103e-9
1.23706791197258e-9
3.451923164816831e-10
1.3177026606333387e-10
2.7271161878787866e-11
6.705400812697896e-12
2.7397840013507538e-12
1.5117709856794259e-12
8.43953850713867e-13
1.49333003879974e-13
1.8712937587444206e-13
1.7013252225399423e-12
5.620570480625389e-12
1.8623972320509964e-11
1.0163252438176284e-10
1.2183057055746668e-10
7.99550510586977e-11
7.522235904810311e-11
7.961826357584954e-11
1.985915025120315e-10
7.014742632334492e-10
7.30935002284285e-10
5.941347290182696e-10
5.805642663158936e-10
6.340120330065829e-10
7.840404513112487e-10
1.272184558718937e-9
2.052616006109174e-9
2.6139684069531472e-11
2.527841939889585e-9
1.718742635893796e-9
1.2996841581083593e-9
8.0988316010213e-10
4.0765216812033016e-10
2.5608255909488583e-10
2.352573055913184e-10
1.7158969269741335e-10
1.1119132784544921e-10
8.259987877987329e-11
4.023341293061203e-11
2.6240761118234167e-11
3.213133951717915e-11
1.132411658688033e-10
2.456007251017336e-10
2.873639299104492e-10
7.308393021690669e-10
2.7147441498293624e-11
9.201231831712224e-11
1.94916793923595e-10
3.1322631515817264e-10
3.060747166206195e-9
5.357226827382172e-9
3.7030556244185587e-9
4.2437907103887186e-9
6.35501218136953e-9
1.1626472481985844e-8
1.1456609052849678e-8
5.895718997850284e-9
6.63257310051955e-10
4.460519400220651e-9
8.435115083355354e-8
1.4237190531869744e-7
3.767358738967336e-8
4.092725445693384e-8
3.795355641864051e-8
1.5642977949799432e-9
3.017852896118661e-11
1.0571146829391378e-12
9.14605075235909e-14
3.3978616037156045e-13
2.2769060284277153e-13
2.823413502886511e-13
3.886069972636706e-13
6.664309809764602e-13
5.692234929706852e-13
7.075735303500402e-13
1.5974689954846534e-12
4.9384137721940304e-12
4.0022714113818266e-11
1.2467995773912037e-11
9.882495178624123e-12
2.101251063480452e-11
4.7372666452387295e-11
9.943775588496592e-11
1.1059349698746329e-10
1.1139267188087199e-10
1.120724887042978e-10
1.0829465533173166e-10
9.086371636850685e-11
3.802219055401461e-11
6.036528808871312e-11
1.1361963225236487e-10
2.0816855363649266e-11
2.9894924661208287e-12
4.046813022434974e-12
1.4509444331074761e-11
1.882763334222504e-11
2.1908762220372322e-11
2.790892057422479e-11
1.960220289914457e-11
1.2799864056664229e-11
6.949386194690146e-11
2.519397406205119e-10
1.8697243801245912e-10
1.1406195056312558e-10
9.664905793611385e-11
9.458049926330005e-11
1.0005724125295141e-10
1.1101414589079062e-10
1.2711128235729737e-10
1.488075248211525e-10
4.737540009950068e-10
7.17118303210901e-10
5.487641265426777e-10
6.532875143764903e-10
1.0611188088414428e-9
1.6235130271009056e-9
1.1633123478318927e-9
1.143434329451424e-9
2.1825850143542327e-9
4.340489413722046e-8
4.470671725074197e-9
1.4725107391755442e-9
4.1230329455504415e-10
1.8133238462356495e-11
7.076467329831373e-13
1.4373594915862533e-13
4.823973205966906e-13
2.3237865628493414e-13
4.978525662931503e-13
2.4396824609971285e-12
1.8988666669410257e-12
2.3868567911280864e-12
9.996885567522273e-12
2.371123331000887e-12
1.1791055951652841e-12
1.622079197891077e-13
7.375007566370375e-13
1.5812274773630675e-12
2.6285141461410514e-12
4.185275770895832e-12
6.5618815792211116e-12
9.182043145220832e-12
8.743194481429875e-12
7.46147460816509e-12
7.854002215158333e-12
9.670811556452022e-12
1.3149570954470574e-11
1.8728315139907112e-11
2.7183471975354765e-11
4.369565070907295e-11
6.228361204156547e-11
4.743148143205062e-12
4.681559374663685e-13
3.579143725592212e-13
5.842190524685434e-14
0.
9.598749078527325e-14
1.086858605890102e-12
1.5919307923747155e-13
1.2065027373779067e-13
5.958651082380307e-14
2.4657730813194447e-14
0.
0.
0.
4.7174826995405704e-14
1.1611267578130034e-13
1.9755999547731164e-13
2.8452165747178745e-13
3.8120997485228544e-13
4.965772941750302e-13
6.433165714686677e-13
1.331379871536246e-12
1.4538709573434232e-12
2.6414595029603615e-12
4.6478014055082535e-12
6.559644697899651e-12
8.093472978574438e-12
1.026404842281686e-11
1.4712866929574832e-11
2.6516738572338108e-11
1.9362637309105335e-11
2.4953945338583488e-12
1.5779391148959978e-12
2.95759603328787e-12
1.6877462897128226e-11
1.083219223689578e-9
9.707968552267376e-10
1.1400414235178604e-9
4.687065174652075e-10
2.4294859853310783e-10
1.3326697736764368e-10
6.493994450500125e-11
3.162828075542231e-11
1.2944405035621117e-11
2.650337817760987e-13
5.781854550996089e-12
5.1007744108863625e-12
4.665999243944476e-12
2.7976463457712547e-11
6.084062527411874e-11
9.165444839235914e-11
1.2057136064581683e-10
5.224959403094601e-10
1.7341121838270916e-9
1.102034355583055e-9
1.100692152334573e-9
1.3904284742463734e-9
2.1792033760554435e-9
3.4331343693779845e-9
2.760594131613559e-9
2.3437358093045774e-9
3.051512311951607e-9
3.906294961115555e-9
4.176016108124042e-9
2.277368284082943e-9
6.205686737313276e-10
1.9432847411046984e-10
8.245871755051795e-11
1.6890123391320503e-11
4.508199188069708e-12
2.341040328113996e-12
1.8386717298276923e-12
1.7968371261090052e-12
2.0799181209358092e-12
2.4844406717445898e-12
4.45734652131727e-12
9.603691986221122e-12
2.7798443270908562e-11
1.6787697603426594e-10
1.1283143285453748e-10
7.92667706031979e-11
7.552950682812284e-11
1.654067222306143e-10
5.699398222091927e-10
6.922635557620937e-10
5.637382807216583e-10
5.423868438555826e-10
5.821875231208493e-10
7.052769076813336e-10
1.1320553708497432e-9
1.3244556780418335e-9
1.1754602916013253e-12
1.6638603261534618e-9
7.757851994468906e-9
2.3525408661657703e-9
7.383584046651185e-10
3.086326700558649e-10
1.7374945218528444e-10
5.677383324448038e-10
2.220662995851615e-10
1.2394179460840341e-10
6.154137501944368e-11
3.9907499102456495e-11
2.9498569929075786e-11
1.5603269313910063e-11
2.0819257114906622e-11
1.4274261553366773e-10
1.0139139341075648e-10
5.689480877007969e-11
2.060565244448365e-11
2.2531053130452647e-11
7.817480563479506e-11
1.5045858988348646e-10
1.8128020899785607e-9
4.111680491811076e-9
2.754868332065183e-9
3.024546339764023e-9
4.2476962720274774e-9
7.604846310993614e-9
1.3137778191804546e-8
2.86919007974978e-9
3.3154742054990277e-9
1.376276658916061e-9
1.3933875501704426e-9
2.501579695129575e-9
1.895499274800374e-9
4.109263290150967e-10
4.800943657646186e-10
7.86286925547336e-11
4.845413795783383e-12
2.537333376698087e-13
3.453628388817597e-13
3.9863540090284333e-13
6.090553275968604e-13
1.6125029308435154e-12
2.157249486322675e-12
2.2881725932384094e-12
3.321422707403468e-12
6.2621860553697404e-12
1.9369252083594948e-11
2.88833271511187e-11
8.938498219020996e-12
6.0988124767100995e-12
2.0403903948810545e-11
1.7648962155224914e-11
1.18980500251297e-11
5.246095063714237e-11
5.7378358333975344e-11
6.117604502817982e-11
6.664424071933494e-11
7.426052864414335e-11
8.513235771963729e-11
1.0121864216655068e-10
1.2569754974032049e-10
1.6278580578341561e-10
1.9971130053517254e-11
7.51557920526011e-13
5.385726185677401e-12
1.209374303889488e-11
2.4362363684041245e-11
3.879102531561043e-11
3.037578434609197e-11
2.5852383492473286e-11
1.3644404146428743e-11
2.0214375380383786e-11
4.569626434570375e-11
1.1006283691417939e-10
4.120807278346904e-10
1.9874644052235972e-10
1.4282022520447276e-10
1.3574905216659905e-10
1.5005610737242634e-10
1.8525359294333206e-10
2.523266854245757e-10
3.7653971726064165e-10
1.0979367709972156e-9
1.0501652198045164e-9
5.934960939458597e-10
6.106253081817015e-10
8.923118322513123e-10
1.5943383448624097e-9
1.4973336383060476e-9
1.8484687446580214e-9
2.982481171152769e-9
3.88257934449456e-9
2.548241343919329e-9
2.8749514208381784e-9
9.545868676201778e-10
1.1881818904887586e-9
4.322280365800171e-9
1.089103086119183e-8
8.888512998436742e-9
1.7781028325533355e-8
1.1303822917799376e-8
6.367744545572783e-10
5.604892754846721e-11
9.038634844574473e-12
2.9580849693447417e-12
1.7325870444284833e-12
1.1625074853170468e-12
4.961130805433933e-14
5.067565519840634e-14
3.23285105364249e-13
4.2444617598993394e-13
3.8796839155171753e-13
5.254932253632217e-12
2.5206574001068316e-11
5.418803274978902e-11
8.445741834841074e-11
1.1926748584682784e-10
1.5492410516795331e-10
1.8812751575231383e-10
2.1879172729461345e-10
2.4872901223269046e-10
2.7713177271209473e-10
2.991813393057571e-10
3.2419946937723877e-10
4.2032993441140656e-10
3.0901139642841354e-10
2.6004428063964383e-10
2.383060705827915e-10
2.055222050307932e-10
5.288108204760751e-11
3.3930459528026724e-11
2.495126847802872e-11
2.1962801059344637e-11
2.232043383532162e-11
2.4394165822119498e-11
2.7618171670386105e-11
2.9603582406921996e-11
3.712548840668414e-11
5.063497006284494e-11
6.193071388845984e-11
7.630492274097886e-11
9.461438616127811e-11
1.180115311781798e-10
6.556982433020221e-10
9.879466876804878e-10
6.979610325682765e-10
7.992637446505244e-10
1.257994394270005e-9
2.0507430676233498e-9
1.5224001785803891e-9
1.4402183207370152e-9
2.5191103266509165e-9
1.7783513031521566e-8
5.951867821054927e-10
1.2190199542456854e-9
5.581785841867266e-10
1.6110475370608237e-10
5.2722048233308364e-12
1.1863291377670176e-10
2.1713280126692796e-10
1.4167326548781737e-11
2.54847440717474e-12
8.13225483575258e-13
6.305603471450285e-13
4.4548103330042643e-13
1.9461251421188668e-13
6.82522879077769e-14
2.565630725620789e-13
0.
3.3938324395315364e-13
4.989239658268244e-12
6.722236775404762e-12
4.149718063203972e-12
4.7915699996196774e-12
9.177971620939583e-13
4.784659558799487e-13
4.687876636684414e-13
5.984030540958691e-13
8.80157076849548e-13
1.4178755241190048e-12
2.4559103323968392e-12
4.56170324806078e-12
8.915341395431663e-12
1.3899564812415224e-11
6.1368830925451896e-12
2.387118836870458e-11
1.1077569840410143e-11
8.96918470266898e-13
1.0024818123985177e-12
2.2478891694109443e-14
0.
3.18294543889068e-14
1.9477533660991513e-13
6.006257242616996e-14
3.803300755032132e-14
0.
0.
0.
0.
6.045864957003157e-14
1.3461833256030443e-13
2.295207864135636e-13
3.349209213426978e-13
4.515956617769906e-13
5.876395410827423e-13
1.0591431732204434e-12
1.311587505638292e-12
2.422785964631611e-12
4.343508322566611e-12
6.5679728028835265e-12
8.509091066562289e-12
1.080533536022558e-11
1.4935298110419693e-11
2.3676887613349796e-11
1.2508533852782514e-11
8.120703352933272e-13
6.098643402895716e-12
1.9135821555244714e-11
4.75274112576714e-11
1.6303006310953786e-10
2.7302870011802894e-10
2.68351479240758e-10
1.7586380281343813e-10
9.44094202919897e-11
5.510006102639087e-11
3.6158222734757864e-11
2.05851090476058e-11
1.0931842757331506e-11
7.391594196008035e-12
7.894626550866124e-12
1.3454608581021626e-11
2.5032602291900082e-11
4.4796418923680126e-11
7.505036317584266e-11
1.1320251139197556e-10
4.4128057749125183e-10
1.6684307925585734e-9
1.1422223530194315e-9
1.02089029382668e-9
1.1259043253639559e-9
1.4440480831566125e-9
2.1811082927944892e-9
3.5924507499625955e-9
4.121560679120948e-9
3.598367374255895e-9
1.2270140039989173e-9
9.172099572919365e-9
4.134801730659114e-9
1.3275540499237835e-9
4.2275989919303983e-10
9.479143117773339e-11
1.3405021419671598e-11
3.4775986652524985e-12
7.325431429746783e-12
1.2691747967390188e-12
5.602425286242102e-13
2.157850851383468e-12
1.1974712184393313e-12
6.496045598504639e-13
7.281892446343794e-12
4.822674911604326e-11
2.7555113943967825e-10
2.514373395915788e-11
1.9016274342873938e-11
4.1026983401699723e-11
6.302209270499523e-11
5.428904006827153e-10
1.7016421261256207e-9
1.4910217404085069e-9
1.299564532086267e-9
1.4160277303537574e-9
1.7666170041249544e-9
2.4850857150638254e-9
1.8455675789773453e-9
2.3470516125222195e-10
9.295186761909762e-10
3.0181622760387215e-9
2.531175895088285e-9
1.3550412911532257e-9
1.5422670872292034e-9
2.372688371264495e-9
2.951454099822464e-10
2.329066855109501e-11
4.439524032661656e-12
7.067750465469964e-13
3.809453805121598e-12
6.7028084999634055e-12
1.170467818061387e-11
2.229141619182008e-11
5.496159224531423e-11
1.531503701888373e-10
7.259948494921021e-11
6.212766016473948e-11
6.529852826165734e-11
7.424702484659952e-11
8.746962238061032e-11
1.0482521012557454e-10
3.872656421951578e-10
7.918923876992929e-10
5.644963853496927e-10
6.53279378047832e-10
9.336572655341254e-10
1.5983303106108215e-9
1.9739101145815455e-9
1.1953865819177812e-9
1.5582857260252376e-10
2.2607810954413502e-9
8.666777957429733e-9
7.76095769223363e-10
4.26574816315989e-11
1.3526338237945284e-11
1.2035904956959469e-11
8.939286853079576e-12
6.757942836439705e-12
1.3235639076608865e-12
2.187876136401455e-13
4.476999200202662e-14
7.2444934714512e-14
1.896074842086282e-13
8.771584310477124e-13
4.5041875761882646e-12
3.526471510389805e-12
5.2669541512228996e-12
1.4233306350447569e-11
6.681485646249936e-11
2.176117640645803e-11
1.6687478559807592e-11
1.6290710548298584e-11
7.308851172929392e-11
2.7629333182401667e-10
4.1046308602733866e-10
3.2853003720629615e-10
2.9837631870203487e-10
3.0206189884509893e-10
3.3146419136439245e-10
3.9454149976481666e-10
5.259133372431429e-10
8.640410936082419e-10
1.4028984563885164e-9
1.924959133617615e-10
3.3088803998827846e-11
6.9920388743317785e-12
1.227156762752538e-12
1.0949520078569937e-11
2.0103869358751477e-11
2.1238183346421276e-11
2.457879944806217e-11
3.208595324718612e-11
4.697942402998077e-11
7.996231717418865e-11
1.8277639906887533e-10
2.4105966426567713e-10
4.943129477770616e-11
1.1277362085213464e-11
3.8961347560369554e-11
5.4873346980278567e-11
6.818230028706351e-11
8.279327782417217e-11
3.561390995153248e-10
5.713137216590252e-10
3.8957231533771567e-10
4.394779706617168e-10
6.622896126040899e-10
1.1919011270411785e-9
1.0627166264766404e-9
8.530842743109404e-10
1.0975681806082506e-9
3.5321566005389293e-9
1.3127513359589553e-8
9.258646855709669e-10
1.701168152266291e-9
5.019508350872645e-9
3.684685398230954e-10
7.505359200262884e-11
1.782616639907727e-11
7.671098599579256e-12
2.182724413664768e-12
7.744834203095888e-13
3.4192438867480945e-13
1.7418192896707131e-12
4.555894031645631e-13
1.5335244947485875e-13
5.68027272610759e-13
4.479671185159659e-13
1.124641211619784e-12
1.9158352682689613e-12
2.9340376072529996e-12
4.443854960725469e-12
6.869355518269618e-12
6.701566620618477e-12
3.2889386867419576e-12
2.742692722080123e-12
3.079600080577413e-12
4.113116600231728e-12
6.1639286200395465e-12
1.0042784659481251e-11
1.735829531613152e-11
3.0529948204516244e-11
4.0842505723940985e-11
2.1794610998000655e-11
3.5143740125425707e-12
4.612142044505254e-13
1.6759714892738023e-13
8.33879837649133e-14
3.168713979061085e-14
6.333231578823215e-14
2.325079078273344e-13
1.0014817024007863e-13
6.877928024970679e-14
3.11794331365478e-14
0.
0.
0.
3.581760952965458e-14
9.775838582837861e-14
1.8722883848072153e-13
2.901687046815237e-13
4.0281164751513744e-13
5.313353501118742e-13
6.87248042149339e-13
1.3167555260928976e-12
1.5553595986390614e-12
2.8610885435571026e-12
5.128607982472192e-12
7.611402006112412e-12
9.684724242407111e-12
1.2322050093849148e-11
1.7509049989428548e-11
2.927470573880913e-11
1.3634572333632552e-11
1.7184178888997022e-11
1.2502104131098786e-11
2.1896352525605568e-11
1.3310666643369449e-10
3.885429610060208e-10
2.6563300869521855e-10
3.1870021998311067e-10
2.81784430680401e-10
1.9491514376511658e-10
1.0866930892541008e-10
6.06444202165305e-11
3.8977174944282725e-11
2.1446710079378253e-11
9.583374788135326e-12
5.672136176571654e-12
7.305024678883437e-12
1.5667684032382092e-11
3.1977917852892684e-11
5.940408782852692e-11
1.0106157136934162e-10
1.5249062789504012e-10
5.960872011591595e-10
1.878949163811715e-9
1.1524846556380976e-9
1.1054823024588908e-9
1.3381255818851886e-9
1.9862019554942013e-9
3.3778133138539035e-9
3.446795171227626e-9
3.0031478287768033e-9
2.7672035526171316e-9
1.429791022784079e-9
1.5316750222269877e-9
2.5505938781554124e-10
2.1478133306012234e-11
8.449668155467902e-11
3.951914732173507e-11
1.0153307487332247e-11
2.4947648938472115e-12
5.654969666853318e-13
1.9530847466351698e-13
1.7994670712666145e-12
2.4710969362383627e-12
1.634933103358466e-12
3.2402405835214067e-13
6.737529826121652e-12
3.5546781922352924e-11
1.625833675894039e-10
8.448021931332427e-11
8.114857639527435e-11
9.033570022152011e-11
2.0449832022292632e-10
7.380451958893626e-10
7.554917852497883e-10
6.389819610169759e-10
6.440321457386164e-10
7.188398618646007e-10
9.009454362624138e-10
1.4770581429772985e-9
1.7109739489306788e-9
3.971581293551719e-10
2.759189074140742e-9
6.177499917111517e-9
2.1969487989228772e-9
3.6323253664335767e-10
8.463511507741078e-11
3.7183947760218686e-11
8.520036506549582e-11
2.2565711129562316e-11
1.8872760256278776e-11
6.781239835882907e-12
2.647888343981305e-12
4.927626073256131e-12
2.6836293068602127e-11
1.5941321519678355e-10
2.2376060739583361e-10
1.5801354561911584e-10
1.7900202403776646e-11
8.406413835457599e-11
1.4379239734517475e-10
2.1191789703491488e-10
2.941434563083953e-10
1.8897717048220133e-9
4.866303626988073e-9
3.0320659572189775e-9
3.081612835536058e-9
4.001936345351877e-9
6.553455699856671e-9
1.3839453063487478e-8
2.0591452655544705e-9
1.942017136894428e-9
2.9241836817396797e-10
1.1108725002913417e-8
9.035649229629738e-9
9.61254145490826e-9
1.3050978382793702e-8
4.823864844800223e-10
1.0098011420558681e-11
1.6608573111589924e-13
2.328802241498848e-13
4.864326802570635e-13
9.654138064007395e-13
2.3915479251262394e-12
2.233690392973649e-12
2.0633420124811626e-12
2.5406834562294225e-12
5.009060981367906e-12
1.748652677870237e-11
5.4284406598320994e-11
2.6458010545063656e-11
2.3410855980589893e-11
2.472769370913018e-11
2.8117665840179987e-11
8.267142609038239e-11
2.704234480079123e-10
2.6209053107082243e-10
2.5344190066619797e-10
2.755035234493707e-10
3.0589658647442844e-10
3.3189863989999986e-10
2.7861234900682575e-10
2.5534383287098154e-10
1.0290922509743841e-9
6.411629940483431e-10
8.327973474507035e-11
5.971199274664338e-12
1.1553095543776472e-12
2.874742316251209e-12
4.4715989258212415e-12
8.832191437878846e-12
5.481863246302586e-12
1.075068612748686e-12
2.369568548910741e-12
1.0879021348143779e-11
2.29534949935966e-11
3.3817477886238307e-11
7.295616563336315e-11
2.885986967203424e-10
1.278304498616289e-10
8.90181866302361e-11
8.113044744590665e-11
8.33849154765905e-11
9.16140021701974e-11
1.0501134550959728e-10
3.5282793733578193e-10
9.526814954677572e-10
6.088264875216848e-10
6.131838261560595e-10
7.831600091531883e-10
1.2544725961160904e-9
1.9215930701363227e-9
1.5366463606010091e-9
1.4190628583864738e-9
2.0112604781432976e-9
2.254353596076989e-9
1.919778017665295e-9
5.46076993691552e-10
6.04829890119395e-11
1.4134252100291493e-12
8.900900574094908e-12
6.811206460365847e-12
3.908282562547655e-12
4.1424018698816666e-12
6.596511859112128e-12
1.3145991620163334e-11
2.3553553120110197e-11
1.675299439982551e-11
1.2112674412427715e-11
7.890887509142116e-12
3.5352860709288075e-14
4.0460783823438404e-11
5.121099118024418e-11
3.3965464638834656e-11
3.186569393649155e-11
1.210301074144785e-10
4.3597850100671646e-10
5.621613042325272e-10
4.570411122817257e-10
4.3895272346715694e-10
4.662603223585048e-10
5.278878799552542e-10
6.357979318127049e-10
8.332656620532318e-10
1.2567400621406731e-9
2.4863409163501535e-9
1.820739895181071e-9
1.3713763965995047e-9
9.960399469460639e-10
4.745044417425852e-10
2.8525482568783533e-10
2.336859388232798e-10
2.139405396209729e-10
9.667187361761837e-11
4.517471706550816e-11
2.5322318565425802e-11
1.3112781820577847e-11
2.6026745748206857e-12
1.163011356452894e-11
2.8030255912412153e-11
1.9386439314787737e-11
5.021658379493755e-11
7.795277529203606e-11
1.019654329491145e-10
1.2461315437738399e-10
1.4901428207003755e-10
4.805860496939353e-10
1.0727593919599998e-9
6.898823537695853e-10
7.202009853860344e-10
9.615469742101374e-10
1.5941915385847722e-9
2.0117787383502797e-9
1.4329993626320562e-9
1.36173424262074e-9
2.1445374901913003e-9
3.319844614371099e-9
3.066283548968131e-9
2.874465982738827e-9
1.4660460120134504e-9
6.573674404422096e-10
3.0147047648823145e-10
1.4315926774911353e-10
3.36727374740696e-11
8.065755273614748e-12
4.532938936247533e-12
4.017287347055743e-12
2.9802220995575093e-12
2.444063637335549e-12
2.354689474275478e-12
4.3478616043861475e-12
1.083325223401664e-11
3.992826291295631e-11
2.4494558258346494e-10
8.19589185962333e-11
6.374359990191018e-11
6.461442190009552e-11
1.415548804464679e-10
5.921465870802284e-10
9.203444897348666e-10
7.631840113771468e-10
7.231209469600833e-10
7.692448164423947e-10
9.113789792077142e-10
1.3128612092576519e-9
2.5571145423462184e-9
3.6992314847383365e-10
9.505124196594376e-10
7.4025237189663e-10
7.216700467892727e-10
6.582502039149714e-10
5.112430690643269e-10
4.785292812603569e-10
3.2018353510733274e-10
1.7871496804843698e-10
1.320518646327707e-10
1.12448275546574e-10
9.836930654872014e-11
9.061378236087422e-11
1.4354359356602382e-10
2.2833437113183584e-10
3.255912136636083e-11
2.8043152574526484e-11
4.866293391906695e-11
7.822838755325e-11
1.1794707172423166e-10
1.8132010102314423e-10
3.8257386225263846e-10
2.5160454458079554e-9
3.2026845473392807e-9
2.5248373145787404e-9
3.1910849542719044e-9
5.387592225798729e-9
8.15103725247215e-9
5.123144345841205e-9
3.281532638076487e-9
1.7447044057170573e-9
3.056823473729875e-9
1.4833579095132401e-9
2.9102281045699806e-9
6.449927474866724e-9
6.068317406042098e-9
1.0680157202408888e-8
2.781849191027381e-8
9.366039242786654e-9
1.2588388119056744e-10
1.480390116665211e-12
1.2301494667583206e-13
7.094226945397225e-14
1.7265130808865556e-13
3.589964143611372e-13
6.647868912833647e-13
4.034900217014781e-13
7.687649732299022e-13
7.726380956860116e-12
2.1302859861811044e-12
2.06983985480065e-12
2.7940504815800853e-12
3.40743632122842e-12
5.6778505658178485e-12
1.0501130331262237e-11
1.5842955841566127e-11
1.8743507642399905e-11
2.151465086903978e-11
2.495234788886604e-11
2.8684671494843485e-11
3.1541210030117765e-11
2.9572904241702495e-11
1.3389275161988288e-11
1.7892336767029082e-11
1.7524901860161538e-11
1.2408578100607043e-12
0.
0.
0.
0.
0.
0.
0.
0.
2.7572905521853782e-14
3.675290671673944e-14
4.602276374359655e-14
5.672550664977713e-14
6.969269897339053e-14
8.569792585073931e-14
1.0562462783601569e-13
1.3055807663339451e-13
1.6186599758868633e-13
2.2410217619825027e-13
3.8708576362967345e-13
6.174357312480982e-13
9.048919875030268e-13
1.2711427359090517e-12
1.7527229846669988e-12
2.4006860983999085e-12
3.2861728672846327e-12
4.510098963110423e-12
6.217120392386792e-12
8.608862264924677e-12
4.0098708641050675e-12
3.9770427798048056e-12
1.3769829698538077e-12
7.213443138164212e-12
6.557277128952499e-12
6.806173233489226e-12
7.476057278760343e-12
8.427263078251378e-12
9.582048672423242e-12
1.0865524095845626e-11
1.2117951011570999e-11
1.2893341399030056e-11
1.1959258704317015e-11
7.253736188915604e-12
1.3154982679079055e-13
4.9248462402030096e-12
7.505309301096951e-12
9.09491519427457e-12
1.05836492874741e-11
1.2378509155524712e-11
5.820272535940157e-11
1.8619920670196344e-10
9.10412768520208e-11
7.295797129360814e-11
7.694107178560903e-11
9.782949550931457e-11
1.5079565305744302e-10
2.2935843021207813e-10
2.2033558566454617e-10
2.5089072612339324e-10
4.3429710100649786e-10
2.7272792459442017e-10
2.4672472501565027e-10
2.3743510557569906e-10
1.1783995509478648e-10
5.594223241742143e-11
2.8434773317574113e-11
1.850410310616875e-11
1.5110853955931535e-11
1.2249451900567926e-11
3.69720379257502e-12
6.229266763442153e-13
1.0206481301153128e-12
3.007739439700201e-12
4.885888607348229e-12
5.659197044156135e-13
6.9807989497695604e-12
6.950366177871539e-12
7.233504151174147e-12
7.899258462871597e-12
8.980529092259053e-12
4.620372301371619e-11
1.3517031726536112e-10
8.558939946266885e-11
7.522501004166802e-11
8.28507032339615e-11
1.0557396929854972e-10
1.5588425239944118e-10
2.5459227244475973e-10
2.948011415741177e-10
2.6629716154714953e-10
3.0677176897801974e-10
2.629399244438101e-10
2.932069602462235e-10
1.7482986879943272e-10
7.200891125223689e-11
3.569530033528329e-11
2.4120519945851913e-11
1.9105946373040134e-11
1.633577001213271e-11
7.438876983569137e-12
1.866871793672278e-12
7.585645674167301e-14
1.1703981551697955e-12
8.283569855870352e-13
5.3836939245007536e-12
2.9031034775843158e-11
1.5506092571268508e-11
1.3202288627252158e-11
1.3307474825531589e-11
1.4704766602402427e-11
7.360930922450135e-11
1.841936337904557e-10
1.0897666094779493e-10
9.384381649843721e-11
1.0220634327539237e-10
1.3027136238384324e-10
1.9609964687184303e-10
3.29747162117047e-10
3.912067303703095e-10
4.1450525443207346e-10
6.1095455405162e-10
3.8539081274999316e-10
2.0226943720265542e-10
4.015909967353083e-10
5.33836943512885e-10
3.346467023175273e-10
1.6053142125753059e-10
9.001424381901275e-11
4.8034101171744263e-11
3.16703631692781e-11
2.841565471203187e-11
1.0360410690493497e-11
1.6452947600732299e-12
2.2401364384508426e-12
7.62061525350245e-12
2.02021641777659e-11
5.240848464950805e-11
1.3827361060069747e-12
8.19185721328011e-12
1.0519169992378672e-11
1.2318571072705091e-11
4.125318357576528e-11
1.700158407122206e-10
1.566120339639093e-10
1.3577304004305228e-10
1.4259566062202178e-10
1.6571316046895764e-10
2.0847205257695452e-10
2.852155653144301e-10
4.2264020874017307e-10
5.843313342191561e-10
5.651584964625612e-10
4.732163660137904e-10
2.18180612582943e-10
1.0341470326495908e-10
6.254796386372474e-11
4.64629272533915e-11
3.836844984494984e-11
3.113013270923329e-11
1.217407908562911e-11
4.469223411630374e-12
2.372340657423948e-12
2.9773636961690793e-12
8.183514363393863e-12
2.834049580290416e-11
1.211694610544725e-10
5.588821599674624e-11
4.2892374874565454e-11
4.200637296149528e-11
4.7007915246452776e-11
5.821344773164278e-11
7.948852034716761e-11
2.77087128652397e-10
3.7803453263404055e-10
1.9817150914755722e-10
1.8692052418203687e-10
2.375221347558538e-10
3.9927240916365525e-10
6.19826594645876e-10
6.262338819245456e-10
1.1344267849513645e-9
1.3965243356146794e-9
4.840257884333637e-9
2.2262712761522626e-9
9.704677593290595e-10
2.6987278630961666e-10
1.6305920457706204e-10
6.92570300845957e-10
4.0507464802660293e-10
1.2502731802335899e-11
1.3849245699272693e-10
1.9421937433262082e-10
9.39797194517223e-11
7.242065006609918e-11
4.419914522848686e-11
1.652391938755568e-11
6.431621672246124e-12
1.7090552103840345e-12
2.6983580201512676e-11
8.365666585537623e-11
3.714968852643074e-11
2.5896482468412313e-11
1.2370912776071908e-11
5.251720468907276e-12
1.0654021515234449e-10
1.9587610225500682e-10
1.888289741697242e-10
1.9894814718968582e-10
2.212344932887812e-10
2.528881547685685e-10
2.9581297706171495e-10
3.555403392874829e-10
4.416904508922187e-10
5.680245343418231e-10
2.152198533870886e-10
8.431853813971326e-11
3.935501851884933e-11
1.9186146922534454e-11
2.0849781732258414e-12
1.7290628975696164e-11
1.8463337715582164e-11
1.5767088818204223e-11
1.2888869283040657e-11
7.235795420511515e-12
7.419837011162807e-12
5.3709857875740557e-11
2.4258464401519275e-10
1.2262628640304115e-10
9.531845014229855e-11
9.484151612908132e-11
1.1077070778382347e-10
1.4992578541628532e-10
2.3948583656943193e-10
3.287266232540537e-10
3.619860399434283e-10
2.0276982080477362e-10
2.0365936435797778e-10
2.84076419398734e-10
5.263632478911604e-10
6.302574044798441e-10
7.824864936192913e-10
2.3714048883666396e-9
1.2112328275985894e-9
4.75417474269169e-9
3.1062614221767127e-9
2.677079242834971e-9
6.47724672397038e-9
2.239075600825356e-8
8.373324430172176e-9
1.0314988626117662e-9
4.899759432760583e-11
2.168385815695769e-10
1.1754443393719164e-10
1.1199232881790031e-10
3.809668356078345e-11
1.2661850631070295e-10
8.33567916836896e-11
1.5617227102787755e-10
6.270805286021398e-10
7.135744715376079e-10
1.5545646226243979e-10
1.7561847682613964e-10
2.7877476447283117e-10
4.753397401801931e-10
1.822772973419652e-10
1.255187090215687e-10
1.0489283385105566e-10
1.0057615842078172e-10
1.0484572845496524e-10
1.1005657076441561e-10
9.652761338692614e-11
3.7311847090232614e-11
5.172453611258133e-11
2.900764965658031e-10
8.060946473809699e-10
8.54961425750065e-10
1.8694909745341585e-10
1.0882798716460284e-12
0.
0.
0.
0.
0.
0.
0.
0.
0.
0.
0.
0.
0.
0.
0.
0.
0.
5.1564148971205625e-14
5.043140463022052e-14
6.142016581236196e-14
7.702414685182505e-14
9.584929727875709e-14
1.1660554460755953e-13
1.3648158845058153e-13
1.4953387814353792e-13
1.4458190240315816e-13
1.0271690321353844e-13
0.
3.5252891339383857e-13
5.724332247473114e-13
1.8712891319697617e-12
3.1758673982343773e-12
1.7205423198627317e-13
3.362558270823409e-13
5.487515856654233e-13
7.057160882834147e-13
8.552075604305398e-13
1.0158367900130248e-12
1.199878235097468e-12
1.4186470288459267e-12
1.685092232798135e-12
2.0161448467491502e-12
2.435812495347802e-12
2.9800351003758444e-12
3.7049536610202276e-12
4.701796251295515e-12
6.125226237510764e-12
8.251156841392096e-12
6.626723218004496e-11
1.369187338476502e-10
7.059662005214538e-11
6.229119725132727e-11
7.17710994705411e-11
1.0237828576627544e-10
1.7643819964310184e-10
2.1381742177621954e-10
2.1384200700782863e-10
3.4976175815223756e-10
7.703471088914848e-10
2.6940283866668774e-10
2.429726735196986e-10
2.5515781459363167e-10
2.4172345977570075e-10
1.1654179130421537e-10
5.904076470871158e-11
3.0063525796164736e-11
1.9155300582326517e-11
1.5901538912571705e-11
1.0656761259562269e-11
2.3309868750637884e-12
3.361225438715584e-13
2.5087194168128938e-12
6.346406826770916e-12
1.2577635715725061e-11
2.418544447143763e-12
4.452623297548928e-12
5.592186584013569e-12
6.3351905198499195e-12
2.272938184319751e-11
8.683686954761046e-11
8.077532932184233e-11
6.943672245305993e-11
7.236934137736958e-11
8.343260391291037e-11
1.0384003642903813e-10
1.3996976481437873e-10
2.0509232918854133e-10
2.986754823649309e-10
3.2380962033580126e-10
2.9134298449726186e-10
3.1845231656842543e-10
1.6783822991194128e-10
6.921670559800522e-11
3.647100088892526e-11
2.5538731910481598e-11
2.0406433030823602e-11
1.711717549916921e-11
7.276096991320383e-12
1.923075066143379e-12
1.2871693430721592e-13
5.909393764410728e-13
5.378797904029382e-13
8.437449853219759e-12
3.9207897162860806e-11
1.947384990036594e-11
1.607333042897728e-11
1.6052667342495778e-11
1.7772319395739433e-11
2.1228595611710736e-11
1.0675579952743303e-10
2.1962963508553668e-10
1.174281810553293e-10
1.0392399177665978e-10
1.1864137161256063e-10
1.6558181577525048e-10
2.830160296248515e-10
3.937276309330112e-10
4.0195544219800824e-10
6.297994544698149e-10
8.586082868986889e-10
4.1558162663950586e-10
4.4542986895348166e-10
5.32873749053005e-10
3.5762322109546364e-10
1.7057762706796933e-10
1.0126132999462344e-10
5.572291416579475e-11
3.638111792269326e-11
3.2474970818332855e-11
1.5768921163365617e-11
3.617259900733713e-12
6.813413081561615e-13
4.840660695109199e-12
1.2980104058646186e-11
3.163859965558449e-11
2.635090546409197e-12
8.088926962506442e-12
1.0642604949709817e-11
1.232745602466186e-11
1.418446047292396e-11
5.86586009594756e-11
2.1189223653528892e-10
1.5713467960959913e-10
1.3797879032453305e-10
1.4922295613497778e-10
1.8232721134012227e-10
2.49185151942322e-10
3.819347219449277e-10
5.530154222535676e-10
5.181790615226272e-10
4.5799908876139903e-10
5.099858884907896e-10
3.849725210954327e-10
1.4985939673135577e-10
6.773493626288808e-11
4.2781181275352816e-11
3.253719659929944e-11
2.715149508811042e-11
1.9306897876625723e-11
6.30215574450904e-12
2.08601740866788e-12
9.344729539490574e-13
2.2900339738235888e-12
9.78638747075595e-12
4.808797675011611e-11
5.8158763179017264e-11
3.5699485302280977e-11
3.194608809362108e-11
3.360943530854026e-11
3.921100923745129e-11
4.988833989523997e-11
2.1694550042890718e-10
3.824615542646104e-10
1.9741122577437335e-10
1.7701969166913898e-10
2.083035590349588e-10
3.103124193301665e-10
5.593064213832627e-10
6.775268316808459e-10
8.613411349379247e-10
1.6033573097102454e-9
6.986866617945024e-10
9.852883045490422e-11
3.038578877441441e-10
2.8527754616475555e-10
5.186579891131739e-10
6.497051262561599e-10
2.9070121974444963e-10
1.870227757510558e-10
1.3491626098773293e-10
8.995646905169596e-11
7.107955410326336e-11
2.527267055841799e-11
7.708937695744814e-12
7.559935975899333e-13
1.0940124952921856e-11
4.334770546572791e-11
1.215812533592261e-10
2.3296109243663772e-11
4.397062866602716e-12
1.5945380943308094e-11
2.718666558096171e-11
1.9106695953876895e-10
2.2192148992663323e-10
2.0104580243566438e-10
2.1282571515177866e-10
2.440041514923689e-10
2.9649182975440166e-10
3.827270591888209e-10
5.283682840977422e-10
7.571110737157047e-10
9.2526157345972e-10
8.222367180324237e-10
6.480756664673483e-10
2.159272492893963e-10
8.360395052387247e-11
4.651540636327113e-11
3.286377822457687e-11
2.5696458101535027e-11
1.8356873926551125e-11
5.302743219626268e-12
1.4383218026205584e-12
1.9659394144894074e-12
6.8399097676147024e-12
2.1494929053443377e-11
7.947830959941872e-11
1.5415257957030017e-10
8.060662643306078e-11
6.919135710816759e-11
7.311260063731272e-11
8.823331677531612e-11
1.1938193569969364e-10
3.859428126567462e-10
6.780611673733432e-10
3.441478504340266e-10
3.040710486969904e-10
3.550184234908827e-10
5.312985281923567e-10
1.0080786360540716e-9
1.4461706320388795e-9
2.3456501077139287e-9
1.4204627835932863e-9
6.762511985463815e-10
2.99305174418373e-10
5.893254092426837e-10
2.1449142288040327e-9
3.310306799488411e-9
1.665449193579559e-9
1.027937158489938e-9
6.071121652001096e-10
3.1429446035209266e-10
2.2731622693486906e-10
1.965744007528998e-10
8.153320141054432e-11
6.076427428004041e-11
3.761850683493281e-11
1.494771528264938e-11
1.8974836429639226e-11
8.98376245004366e-11
4.5880738768323294e-11
3.513055286142244e-11
1.4378333018501202e-11
1.1899252583189683e-10
2.2544394507826744e-10
8.601713033925016e-10
8.003027282075811e-10
7.681310393688819e-10
8.707752123643878e-10
1.0721084850230733e-9
1.4222338392689557e-9
2.063654859814472e-9
3.1579482100886518e-9
3.75551281770334e-9
3.386268776648787e-9
4.921830707245717e-9
8.270886402778899e-10
2.832168020538117e-10
1.17786518456926e-10
7.079849419722435e-11
5.53704126869524e-11
6.193540325042389e-11
2.0760194227779527e-11
3.1145602367559572e-12
6.913105078439591e-12
1.0769491615563199e-11
1.9160334413445728e-11
4.422292575442979e-11
9.06575643827168e-11
9.536930497270126e-11
6.94205223630995e-11
6.428070288340973e-11
6.69555528768401e-11
7.445469761479319e-11
8.631990012066413e-11
4.1793631130833375e-10
1.0686392356160255e-9
6.503817012674163e-10
6.324028722607148e-10
7.878922622696417e-10
1.2418743329116719e-9
2.0004690089031913e-9
1.7186044866460374e-9
1.6392135121420416e-9
1.6992855536077754e-9
1.936197778182786e-9
6.787980946598732e-10
5.914171657751473e-11
5.403743766835218e-11
3.1459665208259527e-12
1.5630606911393395e-11
8.084322277038584e-12
4.493390067392055e-12
4.118043896838426e-12
5.2752846052350625e-12
1.0956466117277052e-11
2.2592785375422133e-11
1.7884931269635448e-11
1.777924748802735e-11
2.246079834613978e-11
3.297708691433206e-11
5.347714450285757e-11
2.234440531031198e-11
3.093617155834529e-11
3.38830331185715e-11
9.729062903845635e-11
4.553931981050776e-10
6.184053883008527e-10
5.279902853276356e-10
5.197354641343771e-10
5.554408870188021e-10
6.247714018803476e-10
7.354182913558298e-10
9.11776695766692e-10
1.209964927989165e-9
1.770184723419382e-9
3.072940694834907e-9
1.079648122192772e-9
4.1658609037031497e-10
1.8513001835961037e-10
9.44743917865353e-11
6.346369598881326e-11
5.964959627760764e-11
3.2238620385268406e-11
1.2962669939194982e-11
5.35187928955656e-12
2.33097950034286e-12
3.544170956679615e-12
2.0254130643567646e-11
1.6839630310235856e-10
1.267809088632982e-10
1.121567453512644e-10
1.1569097057230107e-10
1.2660240245694097e-10
1.4406179932795302e-10
1.6951903879257272e-10
5.866004047412057e-10
1.1954451994847425e-9
7.062277333195542e-10
6.946360334748155e-10
8.808537933813891e-10
1.4065896524562521e-9
1.9982354367630217e-9
1.5813325387448069e-9
1.6473955467576155e-9
1.2032309787714763e-9
4.40550535031878e-9
4.351267256647112e-9
3.4396307587621616e-9
2.53324686025388e-9
2.0777776917071607e-9
2.333222891698086e-9
2.09457862753515e-9
2.734521147957409e-10
5.106882813219554e-11
1.799102863263608e-11
1.0719259607904698e-11
1.3665933953647067e-11
8.261298653760842e-12
6.719011323681737e-13
3.1480703870432042e-12
4.682421925149762e-12
9.53640512315183e-13
4.223475747640277e-11
6.096236293055064e-11
3.826497960653871e-10
1.3249512752880039e-11
5.472449350814025e-10
1.7083573979134808e-9
2.073233641429055e-9
1.780033107125446e-9
1.8436121643420064e-9
2.128255811123492e-9
2.674728026960632e-9
3.42096705904113e-9
1.8911828915777464e-9
2.345157332566114e-10
3.931013828649703e-10
5.51652105037414e-10
4.758677318282239e-10
2.6531912447535284e-10
1.5906905836429035e-11
3.06542257284829e-10
1.0539784878294243e-9
5.4952342317085267e-11
5.138247898786143e-12
7.66888539410589e-13
4.622950864507199e-12
1.0994782412964182e-11
2.935123445107412e-11
1.2275327215037034e-10
6.41559666661616e-11
4.600547382669932e-11
4.1037341900360685e-11
3.934433368551149e-11
3.4939010589407954e-11
2.88260064095817e-12
7.551107030601816e-11
8.528630783745956e-11
2.6497205686070823e-11
5.361379010629069e-11
7.403150460217128e-11
1.179537451579178e-10
2.0885325693988715e-10
1.720542957441226e-10
1.4023233841564824e-10
1.8838275388307515e-10
7.287468306176329e-10
1.484379421334645e-9
2.5106660483909545e-10
3.957193665592899e-11
1.3017465360340723e-10
1.7712966929620844e-10
2.6689045376802646e-10
2.506442150928563e-10
3.131025874650015e-11
4.651800952652785e-12
2.9563573733189357e-13
1.3540056393210425e-13
2.1835519926028858e-13
4.791793636291594e-13
2.040562493475763e-13
7.840550490250322e-14
1.0277786179494948e-13
1.4910988201036648e-13
1.255165972652508e-13
1.5298442609516174e-13
7.684097183050442e-13
2.492922945965166e-12
1.0149332569811893e-11
3.03908654334889e-11
6.741208067100143e-11
1.0007687777319429e-10
1.0628040202962349e-10
1.0493467075683876e-10
1.1310152397780777e-10
1.3906334343362633e-10
1.2156905669516726e-10
2.679575611654355e-11
1.6904538557719542e-11
5.444908294732173e-11
1.4971272168039912e-10
3.076662651101878e-10
3.135904465915112e-10
3.2326639761753067e-10
9.642230414043073e-10
1.3826993302034561e-9
2.185095289837027e-9
5.688775298158064e-10
2.6889513649759883e-10
4.133758689081006e-11
1.0605495221829093e-10
2.159460871649835e-11
3.1029622342658906e-11
7.033157889514791e-11
1.0071706616229401e-10
1.2334903174747083e-10
1.381252761475994e-10
1.4422747663010374e-10
9.838389104091592e-10
1.4378232605362616e-9
1.2911707207151308e-9
1.8303507219696743e-9
3.519481226045737e-9
5.362519156103383e-9
4.357984141641342e-9
8.977397819790856e-9
4.097571708537434e-9
8.212998740610113e-8
6.565888087219898e-9
3.373357771147143e-9
3.2184438062142774e-9
5.714463016935321e-9
6.65742513098045e-10
4.254182601520984e-12
0.
4.463263828898025e-14
4.5772595743705115e-14
7.704224753791981e-14
0.
9.301789724234087e-14
6.195792036616088e-14
6.718549004108398e-14
5.845717100333432e-14
1.2204722753263507e-12
1.8130056761460497e-12
2.1576571445406373e-12
2.7421577885296686e-12
3.7443726097081814e-12
5.107864233873426e-12
3.3474273451149824e-12
4.635284167345978e-12
6.229503450105524e-12
8.633001168008114e-12
1.2412132199292362e-11
1.8640610390061706e-11
2.97533892802908e-11
5.3135403354694206e-11
1.2204491215556498e-10
4.432219918082241e-11
8.411026126408228e-12
2.913199080488903e-13
1.4569557998891312e-13
4.1607653188846944e-14
0.
0.
0.
2.448994174681124e-13
4.933183891802054e-14
1.0657731922632948e-13
1.238176187822775e-13
1.3598087470355162e-13
1.463634265128641e-13
1.493130115716051e-13
1.3140794314004794e-13
6.422828436317832e-14
6.266277172251767e-14
1.8743815890704888e-13
2.864685426625075e-13
3.818334558105519e-13
4.928795472916412e-13
8.091875272297006e-13
1.0765155371658572e-12
2.1027454175312084e-12
3.9559960435939206e-12
6.617754235743128e-12
9.591635925125731e-12
1.2744282394766165e-11
1.6719096883867645e-11
2.2587596517574268e-11
3.183550680996543e-11
3.680953297825229e-11
2.733651028485457e-11
5.42202676728541e-11
2.257984370622434e-10
8.633756321166687e-10
2.0221323578262875e-10
7.409743623008083e-11
3.321101535948941e-11
1.7575240880374792e-11
9.61102845161757e-12
4.98794461363209e-12
2.9020067406058376e-12
3.0792621909850634e-12
5.875543481709753e-12
1.2285919343498165e-11
2.282218513120514e-11
3.650973464657582e-11
5.2166522268239455e-11
6.979824499395704e-11
9.043452285941926e-11
3.776692780391005e-10
1.2434342823300257e-9
7.517470571914783e-10
6.707408596145045e-10
7.47343691392175e-10
9.819006052942941e-10
1.541275827218223e-9
2.23241079172293e-9
2.1704489993041465e-9
1.3803965537842939e-9
1.1283611875618702e-9
1.05923714344238e-8
1.1494863507728773e-8
5.858580902535831e-9
1.7258178220103847e-9
5.78131537807138e-10
1.444881742223675e-10
1.73396436880427e-10
2.7569548524011007e-11
1.2240745830523947e-11
1.02421591297215e-11
1.3700980408214274e-11
7.183192887613586e-12
3.1927816019354586e-12
4.195986059091501e-12
1.3727317220544497e-11
4.9033515306283775e-11
8.502394108994975e-11
1.623019224311283e-11
6.803264677444876e-12
2.768369342271094e-11
5.162976479348015e-10
1.5964333042996185e-9
1.8348431981422225e-9
1.5772991922953046e-9
1.6389864265893622e-9
1.9022808526512777e-9
2.460410254687117e-9
3.801863313816325e-9
4.6293008254952886e-10
2.2336851189067776e-9
1.1253912951930479e-9
5.578121848896e-10
1.0198802242898923e-12
1.947454181893297e-10
5.571657415701069e-10
8.469597735062169e-11
1.1351271282847695e-11
3.7207801643727953e-13
1.934636512029676e-12
3.646714965946725e-12
6.369820276196715e-12
1.2307976388477992e-11
2.94855295706191e-11
1.1659513078371817e-10
8.114185114586226e-11
5.176502796999072e-11
4.296820021164749e-11
3.3853375915563486e-11
2.6857160509965356e-11
7.306667260572528e-11
8.03681806681031e-11
4.157196671805421e-11
1.359021842430213e-10
1.3245776022700038e-10
1.5758353113978863e-10
2.3143262237654882e-10
4.016133562056486e-10
3.519855111934338e-10
2.7388026580289266e-10
3.4078337815442765e-10
1.0525516906214824e-9
4.069024767872194e-9
1.0478420490436469e-9
1.7462914898732683e-10
4.682372915505809e-10
1.0386848633066436e-10
2.8202763262813426e-11
8.911878102775667e-12
3.1732965155672534e-12
1.3655275758329767e-12
7.946318467329737e-13
3.367786651254649e-13
2.510465643984429e-13
1.20974079674859e-13
1.540963160939933e-13
5.062322040548921e-13
4.516583084558606e-13
3.6066157781784044e-13
9.362925702075449e-13
8.606157343119313e-12
8.851908067399317e-11
1.7736743778030063e-11
1.1641418312618226e-11
3.935443680391899e-11
1.1688586564876738e-10
1.6140473974033744e-10
1.4291079445970933e-10
1.268936966697601e-10
1.2597777926753322e-10
1.4211305897241182e-10
1.7363085230073214e-10
1.8815252975624393e-10
7.52570228281565e-12
2.4386368115394167e-11
8.002702321527385e-11
2.4699577761529955e-10
2.980816565468041e-10
4.485222250750084e-10
8.88581613437151e-10
1.7351220520361813e-9
2.4867280497587664e-9
6.43874088846608e-9
1.1437443815267424e-8
1.0607610452513791e-9
2.2985247131448748e-10
5.6750652904658355e-11
4.760995066821316e-12
1.6586404957162866e-11
5.689910210106833e-12
2.9872359183381097e-10
2.1463565148295227e-10
2.2516723524793534e-10
1.3442706504408918e-9
1.7263502803493779e-9
1.6484621947867707e-9
2.459897807787838e-9
4.985160689305583e-9
6.77330259398373e-9
5.206155661733222e-9
6.087033950950579e-9
1.4289342366709886e-8
4.113155528954241e-8
7.08987329381425e-9
1.879893188134056e-10
3.543035807559509e-10
5.7742837695499e-11
1.0510949112707673e-11
2.7508252663097697e-12
1.017100269705541e-12
4.3701315497612684e-13
1.3579764183593836e-13
1.8375909223115612e-13
5.860097790948355e-13
3.8383536556576724e-12
8.818473892498962e-13
8.26227078212038e-13
1.0152886217347149e-12
1.191380959970416e-13
1.033705161743795e-12
1.9980703435264247e-12
3.1126344768308653e-12
4.607301172142107e-12
6.328906142156739e-12
7.560552747484137e-12
1.1123794825722893e-11
1.4348486352723679e-11
1.890331292808646e-11
2.629078663090186e-11
3.8933593677120874e-11
6.528941922043346e-11
1.7039484615169713e-10
9.321026442062949e-11
9.449338971040534e-12
5.104351640559157e-13
1.9899570420808853e-13
0.
0.
0.
0.
4.7589285698172356e-14
9.354697312209831e-14
1.226995640739997e-13
1.4185527559224427e-13
1.655998664084083e-13
1.9115762870788254e-13
2.1323465274059563e-13
2.1524076456447313e-13
1.5304056632380035e-13
2.8065829979071984e-14
6.62821013742407e-14
1.2719854076692917e-13
1.8042111201110053e-13
2.394701014261801e-13
3.1241603087956796e-13
7.660794882893145e-13
8.554977932630038e-13
1.6265729291399569e-12
3.1200280529978997e-12
5.285779409505458e-12
7.380022440672952e-12
9.322377433943761e-12
1.1820311785850796e-11
1.5684744654628458e-11
2.2180889010065338e-11
3.3407353649684715e-11
2.2647243480405887e-11
3.692791572877013e-11
1.196097668584358e-10
1.2475789988747414e-9
4.18372836242175e-10
1.1731269376501194e-10
4.85331238220898e-11
2.2734853249563272e-11
1.0560304510909073e-11
4.175591913917103e-12
6.909960175004897e-13
5.240685839881515e-13
1.4727311584758467e-12
7.185916258128409e-12
1.4830675024320196e-11
2.2862140493790905e-11
3.1378099168030756e-11
4.1196488141615336e-11
5.345731643481558e-11
6.981375278164169e-11
3.948271175875773e-10
7.925853787793425e-10
4.379244039616438e-10
4.21841604048487e-10
5.330112159914408e-10
8.561900314711268e-10
1.261634371763613e-9
1.0157840005976293e-9
1.0567349654630756e-9
1.5200563821948495e-9
1.842920706238223e-9
6.218809885728127e-10
5.574653161731502e-10
8.575330080432268e-10
7.585646602613013e-10
6.191775508982499e-10
4.4510364247349996e-10
1.3979460561068724e-10
4.7295931944055176e-11
2.1510928382712944e-11
1.476181508345887e-11
1.4776206180786986e-11
2.260830578573393e-12
3.5261834944776447e-12
7.2419541952748675e-12
1.1440923720277623e-11
1.0046348021997857e-11
3.5701642417125387e-11
3.187081655886907e-11
3.1682622945057975e-11
8.636154150805683e-11
3.88774133612632e-10
5.93385797611368e-10
5.064974122878121e-10
4.887948964723183e-10
5.130829592192695e-10
5.651194780367531e-10
6.466382796476603e-10
7.725887611094715e-10
9.831694567355695e-10
1.4075104953737327e-9
2.7465636108631235e-9
9.783165074963966e-10
4.378791378027587e-10
2.2833197958976076e-10
1.375401520832148e-10
1.1070482565320798e-10
8.581848353910259e-11
3.742217108990672e-11
1.753005293228942e-11
8.443636579581117e-12
3.8462102909543735e-12
3.670528852825016e-12
2.4640439948822643e-11
1.2575856795054154e-10
1.0086307995881787e-10
1.0574178226836431e-10
1.1692967028583054e-10
1.3215720363507369e-10
1.526373088439419e-10
1.805898503108971e-10
6.483331286807635e-10
1.1688894112745868e-9
7.191643048882577e-10
7.379780091887606e-10
9.88814362832217e-10
1.6655280810304783e-9
1.897925699993217e-9
1.4348349867991154e-9
1.6041728038480505e-9
1.6348780703297489e-9
1.8971723940354485e-8
8.399879204716306e-9
5.172085185971313e-9
3.2612536192255307e-9
2.010269162854271e-9
1.2422268468809498e-9
8.031625436005616e-10
4.976824169306173e-10
1.2317826212841462e-10
6.722226785380802e-11
1.8846859828457725e-11
4.886998788703862e-12
4.4558823766731985e-12
3.82529784592696e-12
2.3037063239817746e-12
5.71289942180437e-13
4.804966978156967e-12
2.0221115553569693e-11
1.991826056673567e-11
1.159889543986104e-12
1.9197538605938294e-11
2.0692728011853202e-10
1.1643887175286697e-9
1.7589614043843353e-9
1.6180351453531605e-9
1.6583488866377643e-9
1.897439653476456e-9
2.3621615677089014e-9
1.7973828180450277e-9
8.270540667635041e-10
5.500263804696608e-11
6.653198769725143e-10
6.221101512531349e-10
3.3195648262650916e-10
5.396104817310135e-10
9.568838054998082e-10
1.1950326171631153e-9
1.16016926100771e-9
1.3045741469364572e-9
2.0536838575452726e-9
6.951245615394932e-10
1.7199636661869153e-10
8.671298354522479e-11
2.3262797810868657e-11
3.253262158542276e-11
2.999977128853193e-11
2.98889516747419e-11
3.32324500380047e-11
4.010126567629704e-11
4.822783742156246e-11
5.779515889934861e-11
7.108024834635372e-11
9.995771619304411e-12
3.3861811951640403e-12
9.461691929297168e-14
4.282339499444694e-12
1.0375247326944717e-11
1.469059068873608e-11
8.359791142726725e-12
6.29188025912893e-12
9.191079203729955e-12
2.855085668372551e-10
6.691832508598598e-12
1.1040157878638124e-11
1.0762640870642193e-11
3.793460217907817e-12
2.5194517488582698e-12
2.4572938121426715e-13
7.941624243202792e-14
3.464240092828711e-14
3.3184323938259714e-14
0.
0.
0.
0.
0.
1.6481942923496922e-13
2.0626973948316485e-12
6.38871787399786e-13
6.794377402185645e-13
8.931653377110743e-13
1.2941539428518565e-12
3.3888888616744343e-13
1.9022347127882306e-13
1.837635297398265e-13
2.2979956351439666e-13
3.3327642410938116e-13
5.346569666740974e-13
9.340154440983437e-13
1.784101852560212e-12
3.790554894184642e-12
8.811807314022498e-12
1.3237500961540781e-11
6.794217235685507e-12
5.377191035647238e-12
6.386121096544619e-13
7.279956253981555e-13
5.005954464792647e-14
0.
9.85779351615188e-14
4.4300644982477223e-13
2.7805761031931337e-13
1.3761916289957026e-13
5.024819221053251e-14
0.
2.5805404210163113e-14
5.35750881951311e-14
6.614655762787456e-14
3.051466553938657e-14
3.431800994302999e-14
9.244130096304974e-14
1.4373162195750865e-13
1.950016525696145e-13
3.6306059702308124e-13
5.02714061993614e-13
9.481915624468158e-13
1.8163330963776523e-12
3.2206059583996193e-12
4.811491197961119e-12
6.120750268148355e-12
7.464946729153186e-12
9.350879538570077e-12
1.2363370275432046e-11
1.7663284639421644e-11
1.555192720569122e-11
3.933294133973634e-11
3.032480462986202e-10
3.264261867360447e-10
8.788514972808031e-11
3.669522464933778e-11
1.7457474366059842e-11
8.658134985396159e-12
4.3098138950337005e-12
2.251537230948676e-12
1.997107936441036e-12
3.879287184509142e-12
7.524965158074624e-12
1.159634778528969e-11
1.576899816648365e-11
2.063383241484942e-11
2.7041516040421703e-11
3.622962626542839e-11
5.0398348302636304e-11
7.399302607195949e-11
3.701320924457344e-10
7.988873304473634e-10
4.086927738998169e-10
3.424523445018265e-10
3.78483623340565e-10
5.21954990723073e-10
9.34884056428267e-10
1.7476096115158081e-9
2.7248700316813487e-9
1.71287720025053e-9
1.4086960908820077e-10
1.9476553402474346e-10
1.2869489338095236e-9
2.434503047167958e-9
1.2703454035959117e-9
6.792131220963869e-10
5.583237312771567e-10
5.297049675808543e-10
4.332510761065446e-10
4.021207084271879e-10
1.9491822545390067e-10
9.79239018847689e-11
7.009853609098823e-11
5.7171032370959734e-11
5.029081677489782e-11
1.0461085037865812e-10
1.7031060074076595e-11
4.396093531922034e-11
4.385158747557849e-11
4.0358605776312145e-11
3.660077271606791e-11
3.133496767141271e-10
1.320745777540564e-9
1.080457352349609e-9
1.1009563732356845e-9
1.3285556458987379e-9
1.7844115258834327e-9
2.6917755261462666e-9
4.397063828729656e-9
5.07067906208876e-9
4.098944586103163e-9
3.785489099053212e-9
3.0451508663873386e-9
2.930787658075129e-9
7.71762406930733e-10
2.5301683931316997e-10
9.166140374838769e-11
5.1259937198429716e-11
4.136729527375303e-11
4.7439335107258194e-11
2.2332277151132184e-11
1.8991335882479933e-12
6.1133640970308365e-12
1.0056960672974742e-11
1.9246069719168147e-11
5.051731240841631e-11
8.155661749702832e-11
6.507613445532642e-11
5.2255767424081536e-11
5.1107131189153106e-11
5.494026363932597e-11
2.0172268595358272e-10
7.33927285750695e-10
4.781580142586642e-10
4.1656212437102273e-10
4.472672258035531e-10
5.638056367688179e-10
8.448078723247932e-10
1.376152438912784e-9
1.4766022794882995e-9
1.4072522567764633e-9
1.5718306778947828e-9
4.3549205408413887e-10
2.2801669117196655e-10
1.8373083380344167e-10
5.07500207829055e-11
4.884305538878807e-12
5.386118910195547e-12
4.325547606003519e-12
4.714122217624191e-12
7.142647407065076e-12
1.7299645502590284e-11
2.3375109845622347e-11
2.0639448675055798e-11
2.367194304104586e-11
3.378785184774568e-11
5.899431476562405e-11
1.4094926797862005e-10
5.729899385268326e-12
2.3564546007966345e-11
2.831877775508908e-11
3.2248965289794296e-11
1.1815273760295534e-10
5.497150918743255e-10
5.329355926615617e-10
4.538741843340826e-10
4.65484211839455e-10
5.287550718236174e-10
6.513614732776543e-10
8.733531584094875e-10
1.275065717324783e-9
1.8286999075128457e-9
1.916774954379717e-9
1.180506446241232e-9
4.256809816164875e-10
1.6200956173652727e-10
7.561850133216386e-11
4.6494098407512926e-11
3.936587083843632e-11
3.4498971813836235e-11
1.356853299172365e-11
5.31975229154886e-12
3.388129983329965e-12
5.402399341440238e-12
1.5950041396623415e-11
6.206112628634188e-11
2.5170786068948253e-10
1.264977185919648e-10
1.0331479699183566e-10
1.0284234977487088e-10
1.1354832811707107e-10
1.3492648411594025e-10
1.7059139883587314e-10
5.720372828150747e-10
8.917440255231348e-10
4.925688489357119e-10
4.740234851596316e-10
6.076921992392059e-10
1.0204406257790605e-9
1.450255722383024e-9
1.3401743927600044e-9
1.708177542956944e-9
1.4931030673404784e-9
4.361536744341284e-9
6.66276472808969e-11
2.316797639217453e-9
3.5614325341623713e-9
4.679380522970121e-9
2.98073349277926e-9
1.1672239653907082e-9
2.282186662468031e-10
2.0982689166831622e-10
1.0791870806102449e-10
2.418674197130887e-11
1.8118267342720757e-11
1.4876866219161405e-11
4.963901200394645e-12
1.9920573577204357e-12
5.438068739223198e-12
6.223753096369989e-11
2.7863875754109834e-10
8.398312868283062e-11
5.671953632130653e-11
4.531630402678893e-11
2.412274856647444e-10
7.391588657926677e-10
1.0996476699027808e-9
9.893465138399993e-10
1.0094025432834713e-9
1.1056760301486658e-9
1.2576416596662229e-9
1.4900418418564122e-9
1.9351700464181215e-9
3.738338400705151e-9
1.6464951747348784e-9
1.3404091569015532e-9
7.305159283921281e-10
5.54520229879967e-10
5.65545477654351e-10
5.479049313179632e-10
4.956520282174703e-11
7.571553751003994e-13
3.672465122149298e-12
6.152002131231776e-12
1.0465728735769854e-11
2.0849503478305407e-11
5.868650354997901e-11
1.2252649537109286e-10
5.636783512033198e-11
7.47614572810563e-11
5.73268884755267e-11
5.807767921082301e-11
6.365043567663013e-11
7.269066325832653e-11
3.6944137193639044e-10
6.856479168108384e-10
4.4149652830744343e-10
4.5333912364841995e-10
6.289144734582419e-10
1.0893375228016384e-9
1.003397955049687e-9
8.402630713295261e-10
1.178643118316576e-9
4.180607098770131e-9
9.042737284375512e-9
1.5437684402181222e-9
9.214846587340857e-10
1.1401241710699018e-9
1.6844850571684505e-11
3.3243131656554907e-13
2.4849334768261817e-13
2.0667826785518028e-13
1.535481720684036e-13
1.6911930644777252e-13
9.063809782294881e-14
1.4430721305360254e-12
1.5120969784273704e-12
2.08093169061712e-12
9.567871009854726e-12
6.647330677791124e-13
9.602885095981752e-14
5.254707018668401e-13
9.235977043875939e-13
1.4125031379282997e-12
2.1060730583779206e-12
2.3799714170192985e-12
1.9203623663743717e-12
1.7515455154746604e-12
1.994347403844542e-12
2.6587872854622013e-12
3.968763053535364e-12
6.475048297825875e-12
1.1414000853905045e-11
2.1855320858002014e-11
4.0383656311149614e-11
2.5591127749381846e-11
4.069902053424948e-12
4.106776398759539e-13
2.531204071481665e-13
3.661523943261586e-14
2.6951691794608132e-14
8.191686670811437e-14
7.741277475716013e-13
1.2975509456059796e-13
5.965270652773527e-14
0.
0.
0.
0.
4.758811589616442e-14
1.0132138588664934e-13
1.490914627298698e-13
1.9807447528155856e-13
2.570025020654279e-13
3.3505095422805056e-13
4.454480852860303e-13
8.14969620628115e-13
8.11220605752518e-13
1.3670520963174668e-12
2.1036802262303115e-12
2.7014810543616346e-12
3.307836922847221e-12
4.2114837296821325e-12
5.821827851630188e-12
8.977777383361507e-12
1.2270825236968372e-11
6.346613386859036e-12
1.7716347581392734e-12
5.6576113889676706e-12
7.888509725228537e-11
8.034940201079858e-10
6.920863454427109e-10
5.473577273251835e-10
2.7798068058004524e-10
1.334912456842592e-10
5.986400076065993e-11
2.9235000315851165e-11
1.3708203466227759e-11
3.283437616756651e-12
3.3142816185272257e-12
6.826953651586575e-12
6.822228880417e-12
5.651169344322473e-13
1.4173826553132745e-11
3.443410873706859e-11
5.6084816684834374e-11
7.834609446555878e-11
2.8091671507287393e-10
9.999047855195467e-10
6.329845815288857e-10
6.219582446650924e-10
7.60147056338711e-10
1.1107308860192061e-9
1.8154741377639234e-9
1.7447181051497814e-9
1.3013342026225453e-9
1.3402391741914064e-9
2.277290984058943e-9
1.362529272744717e-9
8.449757403090096e-10
6.11385006914108e-10
3.811795975735126e-10
8.736043965255244e-11
2.2621472369076743e-11
1.148704264325815e-11
8.96892237567663e-12
8.219532930634402e-12
7.1766446260873215e-12
4.14739469414407e-12
5.083808729388154e-12
1.026244178668372e-11
2.6745414136098702e-11
9.578817436390597e-11
3.0062638523722454e-10
1.2891477606531352e-10
1.0652058977265443e-10
1.1158010726334642e-10
2.791110147558833e-10
1.0227775476947054e-9
9.309893209120649e-10
7.351652907680226e-10
7.222121061306836e-10
8.123495244042827e-10
1.0494203294047682e-9
1.714673861107513e-9
4.545461304133527e-9
1.2969323030200053e-9
2.5347969025310215e-9
3.988123095282407e-9
4.402281870581924e-9
1.10201947065861e-9
3.4256279857597204e-10
1.4822286941314728e-10
1.8600334041348964e-10
1.9861532638581938e-10
1.2242229178087761e-10
5.758688014299568e-11
2.8851375686333495e-11
1.9146188701700425e-11
1.2467108528578694e-11
5.946407091201979e-12
3.085294837739573e-11
1.519818198932674e-10
8.610466929310488e-11
6.5614478654987e-11
5.088376328059932e-11
3.440994644711141e-11
1.3085274828514408e-11
6.306919238811848e-10
1.8715417445736233e-9
1.2561973617614312e-9
1.3193090352013045e-9
1.710689494653245e-9
2.6714182213654363e-9
4.875023750725196e-9
7.1827488148105025e-9
9.534933679408316e-10
1.8577005143270355e-9
1.092198678089025e-9
1.225054256698203e-9
1.1517207562615786e-9
9.352878378522186e-10
7.188636831399331e-10
4.563661149315528e-11
1.6922894245823381e-12
5.511376814349981e-13
1.2533034652783869e-12
2.860847906587513e-12
6.563217649755255e-12
5.691805918632855e-12
5.832544862805976e-12
8.102535417412483e-12
1.4823746631403303e-11
4.0252671183848853e-11
3.484250937863496e-11
5.809722518083227e-11
5.134739534702747e-11
4.8488721672299124e-11
5.123775023035266e-11
4.85065041831792e-11
3.1693620910050614e-10
3.125986867898132e-10
2.794798738830477e-10
2.9205131157527447e-10
3.348120448652863e-10
4.1903019187842767e-10
5.801516815182924e-10
8.675761158668544e-10
1.0768848360997762e-9
9.337946689381276e-10
3.0963224914544983e-10
3.684959181097e-11
1.2144385876943711e-12
5.964419458501239e-12
1.145482183193476e-11
2.1982402186080546e-11
4.554205107049346e-11
4.8113688056732995e-11
3.68350409030038e-11
3.5099829129750166e-11
3.92252944040315e-11
4.517396537858307e-11
4.3689155824889674e-11
2.48945826675429e-12
3.53277564302235e-11
3.1166333559204316e-11
2.8391585948086887e-11
2.745967438576825e-11
2.811760363527118e-11
3.037460582155971e-11
9.365103577175725e-11
1.732738880716502e-10
8.044249521527963e-11
7.034352979079589e-11
8.332006932254849e-11
1.2839249176459357e-10
1.9822738452686412e-10
1.756034573586844e-10
2.1040956160612233e-10
4.461531517626689e-10
1.1745677507412968e-9
1.291415695191332e-10
5.05294730275809e-11
1.6821234130688027e-10
1.8284682520796242e-10
2.0238837681413582e-10
1.4313525075186232e-10
5.337096685171793e-11
2.417789761096957e-11
1.5566032590198438e-11
1.1913934431281855e-11
8.050893297305085e-12
8.491685210998035e-13
1.7003936414545955e-12
4.6333933806529986e-12
9.236018570286746e-12
1.4589874607825607e-11
1.5587976770846747e-12
4.317575547044767e-12
4.970394053310459e-12
1.574668719199272e-11
6.583649675003343e-11
8.914824851052332e-11
7.60596466445945e-11
7.562243393132469e-11
8.206760221960678e-11
9.356093900341592e-11
1.1082592774281853e-10
1.3644324847264318e-10
1.7544260270942895e-10
2.364737115025958e-10
3.289603283233001e-10
1.6688459259661905e-10
9.170337455033418e-11
5.460119631138757e-11
3.873450092211156e-11
3.265793727347945e-11
2.6009406104166537e-11
9.488707062580783e-12
3.299699548950607e-12
1.1994622122126657e-12
4.040812049132911e-13
1.314213354489462e-12
9.08926088216839e-12
4.934891228050496e-11
2.622573672639062e-11
2.138198425086175e-11
2.1123342171507083e-11
2.3110675455082436e-11
2.7241608958756677e-11
3.434510560941723e-11
1.4726229847485842e-10
2.1293788679189177e-10
1.1792775331092237e-10
1.1533306145230773e-10
1.5082840597523934e-10
2.5684004634768986e-10
3.564927167910696e-10
3.162795968880354e-10
4.4299401054723133e-10
9.718979338268765e-10
2.756443957028043e-9
6.119899344323661e-11
3.515939596893649e-10
1.035929508113755e-10
2.51108642326829e-10
2.956407560213687e-10
3.308067819021208e-10
2.300396822653663e-10
8.288937509573165e-11
3.555846860199316e-11
2.0196097385774656e-11
1.529137199285261e-11
7.71244921711646e-12
1.4074104963041355e-12
5.512036777790759e-12
1.2006069898339634e-11
2.2010100602150233e-11
2.971387381491928e-11
5.000033216187588e-12
7.666215374927846e-12
8.828852600384642e-12
2.721746535948445e-11
1.2922240786257037e-10
2.011273386369867e-10
1.7311256231448978e-10
1.6932035466379295e-10
1.8068626428067093e-10
2.0199085600945666e-10
2.3323419706278026e-10
2.775210950364083e-10
3.411376916925497e-10
4.350547937889102e-10
2.606796035905454e-10
1.641300066293496e-10
1.0832199205717786e-10
8.299266580240946e-11
7.314016120143818e-11
3.695872538379486e-11
1.3303064428934532e-11
5.900147350630121e-12
3.551859160310031e-12
4.2515338891913e-12
1.141514499386487e-11
4.8201788254078184e-11
1.1077410172872548e-10
6.48574388387779e-11
5.603044876923636e-11
5.709739374969704e-11
6.429454658971371e-11
7.840943149631427e-11
1.0327357552990516e-10
1.481345386879488e-10
4.376285621243391e-10
3.708975399232408e-10
2.253879590168292e-10
2.430169252262945e-10
3.742674191350776e-10
6.248577246550743e-10
5.241628343490633e-10
6.642798087818866e-10
1.571226325017811e-9
5.945751583823053e-9
2.4162999417642048e-9
2.9051857883087623e-9
5.801351526368343e-9
2.511834626733676e-9
1.3474913590720344e-9
4.813924195103724e-10
5.532564054669662e-9
1.8158358300767496e-9
7.416043888276798e-11
8.195737872159603e-12
7.536275137092903e-11
1.3930679001698048e-11
2.309402087500261e-12
2.5211988424963562e-12
3.941181204127762e-12
5.303256548684674e-12
4.030945733921929e-12
8.635857165004888e-12
4.206941104601203e-11
1.172994005783188e-11
6.740658578551662e-12
1.1532426777201782e-11
1.6835851085651227e-11
2.2549274410274133e-11
2.8790541305638455e-11
3.632509026960769e-11
4.6038517426213496e-11
5.88489215319957e-11
7.552345451073227e-11
9.518877165627121e-11
1.0643886476237364e-10
2.0648905239486946e-11
2.5628650058519365e-10
9.247250462068497e-11
1.6424067728153062e-12
1.790778318661507e-13
2.920295603923641e-14
0.
0.
0.
0.
0.
0.
0.
3.093828419726085e-14
3.692777699638958e-14
4.569713406056951e-14
5.705813429795334e-14
7.139679393297718e-14
8.928402100367985e-14
1.1138688282015567e-13
2.5182981810897127e-13
3.5171386137863953e-13
5.306841552093421e-13
7.617719672719969e-13
1.0605343030510815e-12
1.4561439187005652e-12
1.991246080470085e-12
2.726934429615771e-12
3.737967726275836e-12
4.85900704887786e-12
6.587414310030223e-12
4.35893066942408e-12
9.109005426653158e-12
2.9051189429017577e-11
4.410240612793688e-12
3.603959055493512e-12
4.701837944006097e-12
6.276787860429789e-12
7.893986983480495e-12
9.606499980104084e-12
1.1411746771650313e-11
1.3238854822893518e-11
1.5178755482489574e-11
1.6835683515226598e-11
1.7852915359887163e-11
1.7933940142218416e-11
1.5759755225266878e-11
8.432557920043137e-12
7.136784795663138e-12
2.92806919573449e-11
5.31109941092644e-11
1.6263422619805843e-10
7.644200467638924e-10
5.564789861520858e-10
5.270223764360107e-10
6.04512274325308e-10
7.888802097705405e-10
1.1772505217906375e-9
1.7706967386144587e-9
1.574582034328981e-9
1.22068981043914e-9
1.268479910771827e-9
9.477617688514226e-10
8.340363856364826e-10
3.723032900763223e-10
7.903276629472191e-11
2.5411850865579207e-11
1.315763129202438e-11
9.076311204385488e-12
6.723175037626185e-12
2.6767921234058157e-12
1.2936359164013242e-12
3.885554945053536e-12
1.1113543238276777e-11
3.0798445963369975e-11
9.898120136647148e-11
4.867207597178669e-10
2.0119096372519503e-10
1.5379622885463755e-10
1.554402638561937e-10
1.8275790247647892e-10
2.351026090933396e-10
5.99249133982859e-10
1.6770780391022432e-9
9.267221018574085e-10
7.790556455979497e-10
8.521212720906487e-10
1.1485697647453456e-9
2.02297269121179e-9
4.669832382089219e-9
5.5667665610712595e-9
1.3764334680663012e-9
1.3875285637156708e-9
2.4473940306135117e-9
4.5266089520448385e-9
2.4640786035510392e-9
5.330835977431337e-10
1.6718234046626596e-10
8.697692877226503e-11
2.1496984673043086e-10
7.839093521738431e-11
6.104962672119027e-11
2.6125935930610023e-11
1.4476362683454451e-11
9.499199087133024e-12
4.377638136220052e-12
3.532369425456982e-11
2.033212469611082e-10
9.314749985341772e-11
6.443312606991099e-11
5.080501724239849e-11
3.8535771978912296e-11
3.744946728848574e-10
1.3434200005084482e-9
1.0185809046993347e-9
9.820754178537457e-10
1.1354088230836758e-9
1.4692849218088814e-9
2.153120389913344e-9
3.6109890496687876e-9
5.811367424413681e-9
4.4368198375107335e-11
1.5503783686192525e-9
8.611706740323578e-10
1.149372163116806e-9
1.0971441767964697e-9
9.105139433914661e-10
3.1252806011399153e-10
2.967708761964776e-11
1.6926972379074958e-12
8.424413139563195e-13
2.650114907536372e-12
5.714840293823035e-12
5.226908254737626e-12
5.814679067667278e-12
8.377777601580454e-12
1.5591653854405245e-11
4.400172944439754e-11
7.490110339535045e-11
1.113261494837374e-11
5.874955134956787e-11
5.2577706704748855e-11
5.4357606176319274e-11
3.7661749922077865e-11
2.900842831017997e-10
2.6709265682261575e-10
2.4187901037187045e-10
2.558386174296335e-10
2.990126465987313e-10
3.870487280370996e-10
5.621793474188404e-10
8.323543260650534e-10
8.474319614570784e-10
7.043726682790023e-10
2.14322037929436e-10
2.4718763730838447e-11
2.118581830451214e-12
6.4292729625894565e-12
1.0593613345510176e-11
1.903916649566123e-11
3.760331019355456e-11
5.203654940450619e-11
3.814208903800611e-11
3.416485303427704e-11
3.309952182100184e-11
1.3911860297280926e-11
1.492349892846864e-11
1.057323009109014e-10
8.747708452779316e-11
5.425667549165754e-11
4.6503817150740336e-11
4.613231511607517e-11
5.019672319498379e-11
5.87433974628894e-11
2.871879586936836e-10
4.932778528312829e-10
2.5683825313026167e-10
2.332240162353482e-10
2.771016979549774e-10
4.164793520910512e-10
7.055620260199776e-10
7.032655228229082e-10
7.570138225231507e-10
1.0859821001078617e-9
1.1022492188039527e-9
2.310702543905657e-10
4.46020321041789e-11
2.957730061090844e-10
6.769385729055382e-10
5.524113228586177e-10
2.4335124448089697e-10
1.763557968705996e-10
1.193753600177351e-10
6.539252792878481e-11
5.777341355531484e-11
2.7938922969497038e-11
5.496764353697312e-12
4.43696637742946e-12
1.6286884303256385e-11
4.6052220284817647e-11
1.5688083263379837e-10
4.957147667680926e-12
1.556988710294636e-11
2.1453589525862634e-11
2.5412441781488018e-11
9.469333712720494e-11
4.4801209652543196e-10
4.5185602174067993e-10
3.80630536622395e-10
3.868790449781001e-10
4.353602892951936e-10
5.292668107074091e-10
6.959702095405348e-10
9.941323364376655e-10
1.4600343679756171e-9
1.707853525688948e-9
9.117274372731896e-10
3.394130793145879e-10
1.3948488292778e-10
7.135301103408556e-11
4.733845297842993e-11
4.154286707113635e-11
3.1947534602017386e-11
1.1637742682921168e-11
4.788428246087733e-12
3.3251172919984516e-12
5.752862023260213e-12
1.7291469397587354e-11
6.841367924799768e-11
2.070100064281572e-10
1.0842465965368057e-10
9.082525048210987e-11
9.167533487042561e-11
1.02650896925751e-10
1.241447337302131e-10
4.171240960538162e-10
7.305317512758743e-10
4.00452186183676e-10
3.7724031853678244e-10
4.6548341194183034e-10
7.377795996365937e-10
1.2045184599212872e-9
1.1372723189336603e-9
1.3539790014538072e-9
1.3742647890619625e-9
8.93734646241195e-10
1.8279023202910314e-9
4.832349403853664e-9
5.0812425836128735e-9
2.2936980589700777e-8
1.9453283886804628e-8
4.036820919714716e-9
6.022676857273645e-10
2.9580011598136475e-10
1.0289837145603315e-10
4.442610797767459e-11
1.7055309917049266e-11
2.442002481876404e-12
8.952283685839528e-13
2.5795634452632405e-13
2.0456366090107824e-13
1.4932554962031813e-12
1.8390051782195407e-12
5.911085544057286e-12
2.822074636868329e-11
9.018818291170968e-11
4.0763249714457904e-11
1.1473352293018995e-10
2.349696510999349e-10
3.3986709102106296e-10
3.7555904075288807e-10
3.996370919578918e-10
4.3155892831184844e-10
4.699910176358878e-10
4.770368210526852e-10
6.187167798432669e-10
6.5312296438685e-10
5.921803542126358e-10
7.046161206554276e-10
6.313453307522148e-10
3.334623091488043e-10
1.0830173243720306e-10
9.351857918280469e-12
4.42098225222406e-12
1.6502429890675333e-11
6.927533415952758e-11
5.931641979612342e-11
3.800344131516956e-11
3.4126061848328387e-11
3.51493639302752e-11
3.62194352738368e-11
4.2150021199624296e-11
4.9710706386608466e-11
5.960016790275291e-11
7.246162839198759e-11
8.923496033722743e-11
1.1139157378187868e-10
1.3124334066395838e-9
1.1067369599330186e-9
8.315788426498313e-10
1.030462010343034e-9
1.859854008422922e-9
2.008164268568911e-9
1.6461457586169032e-9
2.5957346209195655e-9
9.777665055799315e-9
1.3281112918351906e-9
2.838583792713643e-9
2.8938203782565182e-9
1.6387913893996584e-9
6.996147602404057e-11
8.477002855462985e-12
1.5734194092563433e-13
4.213421651576647e-14
4.412468668509169e-14
3.159790974934681e-14
4.163361096027848e-14
2.1638507778211492e-13
3.3487306168815163e-13
1.88462892099296e-12
1.7420070381900844e-12
1.5114039124020868e-12
1.8477465884958884e-12
1.7067235539149754e-12
1.2364686158712666e-12
4.618624229643392e-13
9.060351943112461e-13
3.6261644879849004e-12
5.7020452079172736e-11
1.5394988595598794e-10
1.1666833680492097e-10
1.1087432888393225e-10
1.2540800050839517e-10
1.494629720569055e-10
1.7001959830556345e-10
1.6461753949953502e-10
1.2312609197520907e-10
7.097567634350662e-11
1.745944363959892e-11
5.568552998631792e-13
2.43720978912674e-13
5.92610597094335e-14
1.9908121442741046e-13
2.3620880857544485e-13
6.493646095775659e-12
3.2021149802719468e-12
2.018861437403092e-13
0.
0.
3.1508019651985466e-14
4.243267381959741e-14
5.5316792393134526e-14
6.933512615597508e-14
8.175567650494342e-14
8.304667334352758e-14
3.819263179971647e-14
1.2895411684211004e-13
4.341732483020117e-13
0.
8.159140926819453e-13
1.595516151916862e-12
2.429835345580975e-12
3.4244534935585087e-12
4.700806828712131e-12
6.407416104170756e-12
8.738634959173153e-12
1.1956426599805141e-11
1.640947966751291e-11
2.2533901312440055e-11
3.079759121857097e-11
7.986265145740301e-12
1.5682421675846683e-12
9.8136607750992e-12
9.04641247154118e-11
2.6462362835781056e-11
2.0851931892266276e-11
2.031025958032516e-11
2.1458264311249975e-11
2.281835316436833e-11
1.600093693091427e-11
1.3834581107045507e-12
1.0685436243573774e-11
1.5985051520501895e-11
2.0448014061352867e-11
2.519595186399277e-11
3.0840691246284114e-11
3.797882829886601e-11
4.7424083296649735e-11
6.043551256824536e-11
3.421514894931348e-10
8.790927687515264e-10
4.784312340804326e-10
4.223155077511001e-10
4.780735216579217e-10
6.58019580798815e-10
1.0940686510421263e-9
1.3883007321554178e-9
1.2664334968935179e-9
1.405380984661274e-9
7.882163840411391e-10
2.737910970510804e-10
2.960243643169239e-10
9.693378035856313e-10
2.113331808493244e-9
6.51188762556437e-10
2.558524029307225e-10
1.3974561906522427e-10
8.346977646708175e-11
7.204904587601182e-11
5.1402385381029536e-11
1.9198552390385822e-11
4.945076897886176e-12
5.393055898403304e-12
1.9602299410164138e-11
6.075260556372809e-11
2.466673790719637e-11
2.7450628258370656e-11
4.5665531126484835e-11
5.463234656098017e-11
6.299213557606575e-11
2.219258566627122e-10
1.0198619639315728e-9
8.183975786841961e-10
7.10136899038481e-10
7.475114435250106e-10
8.859015819968662e-10
1.1729366195856833e-9
1.746102619248311e-9
2.5826708153279355e-9
2.598724172693152e-9
2.497054055635934e-9
2.2543233642130523e-9
1.0251530150196468e-9
2.889166558549731e-10
1.0002066606541608e-10
4.543300288205447e-11
2.8244260949975705e-11
2.6690904463407503e-11
2.2240425754880147e-11
8.460975790393173e-12
3.936593099792475e-12
3.801781169181721e-12
8.66031818037482e-12
2.991029537224374e-11
1.6294885692187338e-10
1.8347578805491008e-10
1.277986150310397e-10
1.200679287880931e-10
1.2645993568246517e-10
1.421941026006654e-10
1.676338596023123e-10
5.517484876321878e-10
1.2698506421907807e-9
7.143231865622388e-10
6.611691413596294e-10
7.828564643823997e-10
1.155583448910616e-9
1.9651436758841573e-9
2.076117790153105e-9
2.184980656561626e-9
5.951585412705073e-10
3.545882551598469e-9
4.980052534792886e-9
5.846964570877103e-9
5.9605373460099365e-9
3.655380596953608e-9
8.960309999571403e-10
1.5618271108139226e-10
5.841840089732457e-11
1.9711755426578333e-10
3.038230140894396e-11
3.1697291579139524e-11
1.6121931062776806e-11
6.2013221945352395e-12
2.9614201232873037e-12
5.25692287047549e-12
1.0319096334419332e-10
3.4396432940274357e-10
8.380780418352588e-11
4.0626228152966394e-11
1.6081778500110073e-11
5.304398191364615e-10
1.6778500171468818e-9
1.7679340418182682e-9
1.5537526847645503e-9
1.6348242560604077e-9
1.8843784500476046e-9
2.3392260063271868e-9
3.204677377863738e-9
5.132751891919521e-9
3.147455667190308e-9
5.118979001433808e-9
2.2872495643019633e-9
1.7763091426185628e-9
2.1810254797740727e-10
1.5496739436241015e-10
3.9718364893426204e-10
1.1315555246884479e-10
1.0094944109235491e-11
1.1812262994979253e-12
1.2619671472671947e-12
2.370577658502651e-12
3.9456583394884895e-12
7.288036392518454e-12
1.6376687035015844e-11
5.778024881580495e-11
7.021758708394853e-11
3.813791228016366e-11
2.955944589345511e-11
2.0725809648032013e-11
2.3153154786836074e-11
5.5635017888118026e-11
4.070111045107537e-11
6.319444431369626e-11
7.221780208781432e-11
8.059222496469414e-11
1.0154443909204502e-10
1.509713630935457e-10
2.448697161195611e-10
2.2122091500047752e-10
1.7380539260842613e-10
1.9377478882202218e-10
3.984996052904164e-10
3.521832436805413e-11
4.3633329163116843e-13
4.020415710945434e-12
5.055644473869799e-12
3.638540054034057e-12
2.4015480897873694e-12
3.1611545657973244e-12
1.4495903100771456e-12
6.565966685261282e-13
2.2375838812018784e-12
4.769252114232017e-12
4.783783460486944e-12
9.814744313728382e-12
2.4226874246518248e-11
6.394670648242162e-11
2.5090841740346347e-10
9.33703316875866e-11
7.664439692546921e-11
8.420322615608464e-11
1.0940512971646244e-10
2.7931383091997135e-10
8.520758040280431e-10
6.323894433411777e-10
4.713453783428691e-10
4.5666485792076416e-10
5.295821470592991e-10
7.645084586965377e-10
1.64376334706122e-9
3.975941605501629e-9
2.9833857036382375e-9
1.3520481489937746e-9
8.321568817151281e-10
9.605718411771566e-10
8.18747762276367e-10
6.643524766784164e-10
4.774884873491989e-10
4.20095528529548e-10
4.934338489493468e-10
5.337362827360625e-10
1.916756049044971e-10
8.594105118833219e-11
5.329690872876818e-11
4.627063182336026e-11
5.609887493250718e-11
8.787358508723648e-11
2.9223429309092514e-10
1.2103706494590992e-10
1.1312534643859538e-10
1.1179275150229072e-10
1.0798905016482553e-10
9.870182182197049e-11
6.736816180768916e-10
1.6557995413185148e-9
1.2297506612302379e-9
1.4513549035464941e-9
2.1540278561739694e-9
3.94339792474791e-9
5.272958090111642e-9
4.323589834291518e-9
6.768290258843534e-9
8.659956351905113e-10
2.0370533901481814e-8
9.804498117441162e-9
2.9738178612415708e-9
1.284365727375025e-9
4.6489072880984657e-10
1.2633619502835232e-10
7.384020907718657e-12
2.0524558735539577e-13
4.1599633400162575e-13
6.837241127984987e-13
1.497549999009936e-12
2.4304010890233157e-12
4.808072181356946e-12
3.1625250530480873e-12
2.2753176070333296e-12
7.074319677102379e-14
1.1272609710511704e-11
1.2328256921920347e-10
3.715860894230924e-11
2.753588184340469e-11
4.986827588233924e-11
1.914623643174065e-10
3.3572754823882937e-10
2.972945672344565e-10
2.793710158382326e-10
2.84787987491201e-10
3.0591277011779255e-10
3.437903952421687e-10
4.1001987286856226e-10
5.479045149291304e-10
9.697223638950566e-10
4.884489142681931e-10
2.2229369637285913e-10
4.50099475598872e-11
9.861268702830272e-12
2.3505463177384603e-12
1.8640584735729767e-11
2.8742812169731517e-11
3.3354225532004535e-11
4.235789448421603e-11
6.006545612387675e-11
9.665689430851253e-11
1.9199701155112198e-10
6.038657678306616e-10
2.351910992284604e-10
4.733113908325487e-11
2.3132667112643763e-11
4.977465055702853e-11
6.44713595736599e-11
7.80853791849328e-11
9.44429616500746e-11
5.90284007864969e-10
9.224798575294656e-10
6.003147486903005e-10
6.603493915573118e-10
9.890200543899042e-10
1.8101097440256673e-9
1.6799839754789143e-9
1.4008571461614073e-9
1.8701672285183547e-9
6.1544949494276595e-9
1.3580418393831745e-8
1.7837974434531908e-8
2.530133434410354e-8
5.5955637280884644e-8
7.577898354704322e-9
7.52601019444538e-10
1.0322247507281877e-10
1.7174093967534817e-11
3.381834876827175e-12
8.889872392667609e-13
3.083965823344554e-13
4.052464168668523e-14
0.
2.9871655946098777e-14
1.7448919856194127e-13
7.495104595194653e-13
4.96848800792243e-13
1.2733001379919985e-12
6.404417896016943e-12
5.306426370700688e-11
2.4018605122452768e-11
2.2396368919855255e-11
7.719734032658493e-11
2.0992961445901158e-10
2.556458189332557e-10
2.2172341354777814e-10
1.9738099126236342e-10
1.9501911937104112e-10
2.2003802201378807e-10
3.0328908031326496e-10
4.089954489006361e-10
1.4213828521842536e-10
7.352592493193578e-12
5.752644535409837e-11
2.9764945154567674e-11
1.1058924068546125e-10
4.48729035067255e-10
1.4971883623048023e-9
2.2049002503471704e-9
1.9755833831026416e-9
2.646725807388103e-9
2.581481531789778e-9
4.603090019780153e-10
1.2100437060635358e-10
1.1067995041184452e-12
4.920448983854396e-11
6.405709523908126e-11
5.249936674123594e-11
3.791718578859705e-12
8.228592286345788e-11
1.644242818755672e-10
2.284080697434841e-10
1.1099478476821194e-9
1.2425945807557948e-9
1.0798962121180072e-9
1.4507479570025998e-9
2.698317967240297e-9
2.841715166492157e-9
2.1157376116377877e-9
2.6682436622426207e-9
9.528188655806003e-9
1.8852659109137423e-8
6.413116284176688e-9
6.484411925711837e-9
2.0417499034804157e-9
5.950048934878777e-11
4.085738052630906e-12
6.129982781218376e-13
2.815833743665924e-13
9.777428266699821e-14
0.
5.0800198599416556e-14
3.510506504071034e-14
3.580144635268636e-13
1.7955435115324247e-12
1.543385400791488e-12
1.3645258179288125e-12
1.774123327924504e-12
2.468540567798251e-12
3.5075365739052716e-12
5.059774073477932e-12
7.311080853062726e-12
4.997904800782253e-12
2.9539368146036455e-12
2.5635029414573635e-12
2.913531671852356e-12
4.0335214487763074e-12
6.6802903646695895e-12
1.3146436387545785e-11
1.6285202370422802e-11
8.447019188277194e-12
2.1792878888835744e-12
3.5892097277423195e-11
1.5673937140109756e-11
2.951220015167978e-12
2.874654246343659e-12
1.6294255642708985e-13
3.530600628319908e-14
1.8526380962552732e-13
2.426574419751226e-12
9.416051825317466e-13
4.729457023821404e-13
3.198266709656727e-13
1.5078960159626575e-13
3.0757559281315855e-13
1.0265512727925963e-13
0.
1.263165959016999e-13
2.1805682401433018e-13
2.9223263784545824e-13
3.408717233163299e-13
3.51907476263861e-13
3.0796057270632965e-13
1.8066676395341097e-12
2.3866209518852592e-12
4.188646509580911e-12
7.0174293932543086e-12
1.0977700001470906e-11
1.6021841764408803e-11
2.1051467578362643e-11
3.15913620620989e-11
3.3740027144838454e-11
3.1764878288757126e-11
3.0853466253879475e-11
7.170360766651362e-11
2.7784392289444484e-10
9.36592900376607e-10
1.7247335123315239e-10
5.448691728744965e-12
7.913626467939716e-13
1.7168786578165988e-12
2.2479396684580616e-12
2.8572239922974934e-12
3.6300679049727607e-12
4.599268858813147e-12
5.786249472772058e-12
7.1739056943396326e-12
8.47807483765754e-12
3.530104513469398e-12
1.810276368492283e-11
2.1166220755106914e-11
2.5950731899380158e-11
3.2218361823725754e-11
4.02410587673598e-11
2.0619829460425798e-10
8.034437721972616e-10
4.89466085745927e-10
4.4592240896541443e-10
5.127822629109549e-10
7.271556456403937e-10
1.2258972746577412e-9
1.364135317308085e-9
1.154143307969805e-9
1.394289216580833e-9
3.1939100166973783e-9
4.879909032863809e-10
7.816331708601174e-11
1.4481487939857094e-11
1.075168460215886e-12
2.869104183523184e-12
2.577403420203447e-12
3.445060529992305e-12
6.092867948796332e-12
1.11157637354909e-11
1.7688100696780828e-11
1.2129952702830062e-11
8.315092500050822e-12
5.644576339687441e-12
1.4339687558450087e-12
1.5223006073492306e-11
5.5034582702670555e-11
3.10653482673673e-11
2.8095133234666254e-11
2.970710911456435e-11
3.420525167524104e-11
1.4221939474241458e-10
4.2644890799715385e-10
3.204536734450434e-10
2.608686728938832e-10
2.639450665053898e-10
3.0341000775981306e-10
3.962398793632497e-10
6.11940399843261e-10
1.1278146255574485e-9
1.8823455247207972e-9
1.2664202618855394e-9
1.5422121429091756e-9
1.2895842438776865e-9
6.637492582323099e-10
4.1463423597623586e-10
3.754578458223745e-10
4.141002942486367e-10
4.314448591325012e-10
2.37721004923114e-10
9.325246570703689e-11
4.3605894924649954e-11
1.772229306469485e-11
4.513618919136731e-12
4.3882454526509135e-11
1.9938942021489252e-10
5.1137413482419065e-11
2.414121639891972e-11
5.206198244876467e-11
6.53111647989179e-11
7.654092810641675e-11
3.3796870041894756e-10
1.040105713422341e-9
6.335613319739864e-10
6.06506512153341e-10
7.361250519582474e-10
1.0906016209588693e-9
1.8636339666566396e-9
1.9929037552785203e-9
1.5911161023008159e-9
1.6924865192645984e-9
2.917631403951637e-9
1.459045499101919e-8
7.012575290427744e-9
2.6993242377964558e-9
8.793944768649957e-10
2.2508539850666758e-10
6.226048262963053e-11
2.521778507296178e-11
5.687183009836717e-12
1.9930571826872584e-12
1.521000972892929e-12
4.958530790678813e-13
8.231844704024896e-14
3.254553198487921e-13
6.302566724520008e-13
1.9507302083122635e-12
7.169420408471399e-12
3.941958155503403e-11
6.333399410708734e-11
3.598669826602999e-11
3.260522696252017e-11
9.05925993739105e-11
2.8482819018121753e-10
4.577826004844179e-10
3.8013089421688037e-10
3.470855579858474e-10
3.5233424251059416e-10
3.8904909313496613e-10
4.830077594319959e-10
7.872986624153726e-10
1.1181635342034527e-9
1.1150788368444782e-10
3.806879533812913e-11
9.422627345439524e-11
2.904437893360201e-10
1.002037383707701e-9
1.532335427703904e-9
7.792523245248573e-10
4.39963380321654e-10
2.8315534405207545e-10
1.8839823024801053e-10
1.4826147747220252e-10
1.350382664014834e-10
1.2342749658782676e-10
1.3599539835793014e-11
1.2709321672685152e-11
1.8887954781951657e-11
7.509133440404343e-11
1.4134101045977436e-10
1.9472917090231313e-10
2.3956983666581165e-10
2.9004800890833554e-10
1.2175897337967065e-9
1.6569975177900491e-9
1.2617634093918069e-9
1.5255507431517945e-9
2.5514083770473645e-9
3.768255495583779e-9
2.6413459209530847e-9
2.570294405497643e-9
4.815376455758958e-9
1.4647001717878504e-7
3.861333361489986e-10
1.3369887265777887e-9
3.0738077933602393e-9
5.3066169506003365e-9
8.793784197159741e-9
1.9200909604355852e-10
1.276968472495223e-11
1.4474271195004372e-12
4.330311014092092e-13
1.0836201878017093e-13
4.62323020410883e-14
0.
2.383099168449466e-13
6.274726429110445e-13
2.486179745247753e-12
1.0307041102895244e-11
3.5006459014592525e-12
2.920709489333056e-12
3.376954623873215e-12
4.243220748375833e-12
5.440402442795049e-12
5.102054388807861e-12
3.1169484757121616e-12
2.7784386979637908e-12
3.2664507553895382e-12
4.589470448563647e-12
7.42661717201242e-12
1.3441327372821635e-11
1.6672049926777335e-11
7.284284302631007e-12
3.645656807015545e-12
7.158020661962818e-11
1.1854545397043506e-10
1.714461081767343e-11
2.921599163962728e-12
9.044856718983001e-14
0.
3.137010358273942e-14
8.588148977720458e-14
1.0432054659000502e-13
9.569367675865749e-14
4.8857148578983914e-14
2.852118149013986e-14
3.0334417597226436e-14
8.947945418953528e-14
5.242600883493912e-13
1.5233930060052347e-13
7.145783093335302e-14
2.9265291678550534e-14
1.8990604420959272e-13
4.3816418743827126e-13
1.667699340590895e-12
1.7935885050144868e-12
2.8339467517126498e-12
4.3133066759638e-12
6.050659065497204e-12
7.727948079705072e-12
8.76750887588262e-12
8.108157745826746e-12
3.272506135248294e-12
7.246887028150917e-12
6.5262283784753e-11
1.9389362083953397e-10
1.217606440933417e-10
8.550242675359847e-10
4.058248030264627e-9
9.867788649673328e-10
2.578954357523003e-11
4.1798594965882855e-12
5.07607374812289e-13
1.6923673392036153e-12
2.30265251415238e-12
2.9165465081455497e-12
3.5264896448559084e-12
4.088642677635433e-12
4.958240477512821e-12
6.515564458772554e-12
8.837149434178107e-12
1.197791623722621e-11
1.6063593640490026e-11
2.1273455791165248e-11
2.7824003461489732e-11
1.282079620599464e-10
3.6932077884966575e-10
2.386862273554942e-10
2.288563150391867e-10
2.668179492842057e-10
3.4957800624057715e-10
4.960853034298292e-10
4.726988045452706e-10
2.7166160082995613e-10
9.224167392698123e-10
7.184958843913417e-10
6.218221175789984e-11
4.726103048943657e-12
5.1546840491662875e-12
4.0047783603893914e-12
2.836007048788151e-12
3.219967908228253e-12
1.2036211376839737e-12
1.9506035980351019e-13
7.362162547544983e-13
2.081553664773044e-12
6.617978703602049e-12
1.6915724048371204e-11
2.1955058652943225e-11
4.5311900421100326e-11
2.0504257909221727e-10
9.304927241030332e-11
6.266663290287153e-11
5.7031364344563785e-11
5.894467343211992e-11
6.525591379679703e-11
1.6994976124788915e-10
7.056012986147144e-10
5.032855503019909e-10
4.521746006825224e-10
4.925337402248114e-10
6.155255164529622e-10
8.914346195192906e-10
1.4326488651962366e-9
1.6465062164991533e-9
1.4353219359904425e-9
1.5783333817105103e-9
8.923048968297035e-10
2.2156317998673482e-10
2.3252366543339537e-11
1.3755532286305393e-12
5.247379497608356e-12
7.96702989393527e-12
1.3596732195260387e-11
3.036819866748064e-11
3.6978548374614286e-11
2.938919950585085e-11
2.9072299656388404e-11
3.345018335197346e-11
3.9117056371793e-11
3.5371337724942083e-11
3.501759970705318e-11
3.921785748488774e-11
3.834877677505652e-11
4.054566317608187e-11
4.572861799441499e-11
5.44204363061328e-11
3.1382210795597275e-10
7.992938010105883e-10
4.546449946066942e-10
4.099378177206697e-10
4.729005692506027e-10
6.557404089427038e-10
1.0913858641245863e-9
1.579435446430686e-9
1.445718366201759e-9
1.634992108410209e-9
1.8255486297837327e-9
1.4720717552944398e-9
1.2594422286777697e-9
1.202368809868967e-9
5.346538420383553e-10
1.7942912668016427e-10
7.126267650043423e-11
3.641940816729656e-11
2.6730077970699292e-11
2.6550143648513458e-11
1.0408727273259128e-11
1.8216944105667567e-12
1.781882311762189e-12
4.3473460908660506e-12
3.79262163670957e-12
3.229384133843391e-11
5.113993071880855e-11
4.3851773477779856e-11
4.451323307957023e-11
4.8334001748735914e-11
1.5213673589769255e-10
5.412672134524386e-10
4.19935985010845e-10
3.594262968231154e-10
3.7439248739725993e-10
4.348100986340316e-10
5.578404394435105e-10
8.052587163080126e-10
1.2379447387014249e-9
1.4454968977138056e-9
1.4515741463242857e-9
7.33680342738914e-10
1.3429715674092068e-9
2.6827804263511386e-9
9.034041966167312e-10
3.6793088007496317e-10
2.1935143451457521e-10
1.3208754677254337e-10
9.42589542940701e-11
8.90770959057601e-11
4.073552956370586e-11
1.559686413917857e-11
3.1536454073583146e-12
6.578216381506169e-12
1.928117737168731e-11
3.638894035860179e-11
3.8938493654056195e-11
6.100917312812355e-11
6.979958298853695e-11
7.720557307120477e-11
8.773514776220106e-11
3.3529563418438623e-10
1.3197424709741076e-9
8.778420205928987e-10
7.791007261030628e-10
8.565330826073678e-10
1.0918758957268026e-9
1.6167928104705312e-9
2.5778940744347376e-9
2.7232899039016145e-9
2.3855384712804434e-9
2.56431248825942e-9
2.365575424702535e-9
1.9407846951081906e-9
7.332169651851219e-10
1.9105627936948205e-10
6.80896337471793e-11
3.243320710711242e-11
2.1693453175162963e-11
2.2910615788792237e-11
1.621553124473818e-11
5.9934220678159846e-12
3.029783090671307e-12
3.5552676912913334e-12
1.0101822942307505e-11
4.5552814887515466e-11
2.1733840790547105e-10
1.1379514026240308e-10
9.967681203665246e-11
1.020235274111207e-10
1.1197499257205424e-10
1.2853627158650443e-10
4.026805692949962e-10
1.2109757375374222e-9
7.253483816190095e-10
6.435050265344569e-10
7.11170267065206e-10
9.295495444721466e-10
1.4719789312373434e-9
2.330116627283871e-9
2.6645885220568018e-9
7.55794074483122e-10
2.09414545858899e-9
2.061958253806159e-9
2.401638570745656e-9
3.0565932918211987e-9
1.709317107145667e-9
5.211159949837713e-10
1.6546219465904962e-10
7.376294358647114e-11
5.442291357998451e-11
6.667861463150035e-11
4.542967962656277e-11
1.8549604368615185e-11
7.015210376997733e-12
2.2819456415549843e-12
5.975087523124054e-12
8.893148093098606e-11
1.2171201138135574e-10
6.162773566175993e-10
7.238317345898761e-11
8.225722847309849e-12
6.317961137977192e-11
1.2492350215474546e-9
3.9652735025109644e-9
2.7109310411022793e-9
2.5461875138781136e-9
2.948251871958922e-9
3.9179183986832455e-9
5.9813270911736925e-9
9.186685872952262e-9
5.033901681605691e-9
1.1621603885103655e-9
5.209169554495655e-10
9.940861207433263e-10
1.0220652546469068e-9
5.207840542239686e-10
2.531919850752206e-10
1.5055531779031444e-10
7.850455072405449e-12
2.295336019227499e-12
7.530137992703411e-13
4.040957072259788e-13
1.0250724081661622e-12
1.8119242916544155e-12
3.453477196463556e-12
8.431309082437222e-12
2.8173612860120466e-11
7.926320916424848e-11
3.732624756109508e-11
3.0548376707320416e-11
2.6688296004468406e-11
4.2196849567222694e-11
3.019787895924133e-11
4.337019631684441e-11
1.2711669983480675e-11
3.3893788231244843e-12
1.752563912272384e-12
6.879185143188854e-12
1.4922485177872193e-11
2.905673938510761e-11
3.4190640820124e-11
3.0180570484845213e-11
3.219085009436087e-11
4.92044220769195e-11
5.095816263949351e-13
4.864205739256856e-12
6.055772285098936e-12
4.503551196032161e-12
2.348104014483751e-12
4.648744929413168e-13
5.914340904120672e-14
4.66670639659778e-13
4.2346881716287016e-12
6.43619197177863e-12
5.038442811256557e-12
8.829777689474314e-12
1.825640590954282e-11
4.5876777841333254e-11
2.3857635972517403e-10
8.907315425306748e-11
6.832190538531708e-11
7.207796358781673e-11
9.052157309152085e-11
2.9379007782543804e-10
8.921427913192572e-10
6.581043283631881e-10
5.002440801370964e-10
4.899981487562009e-10
5.670421373755098e-10
7.958819995131733e-10
1.5527162897670757e-9
4.509525499828767e-9
3.3394018442469022e-9
4.399002207085856e-10
2.0415070639934188e-9
1.7726024663751201e-9
1.3630169854100496e-9
9.0603934480778e-10
5.996638573743125e-10
5.198429044217603e-10
5.282632830045888e-10
2.619568178065613e-10
2.593230329239198e-10
1.2226930871759673e-10
6.271190608210981e-11
3.678482161809488e-11
1.474073137443208e-11
5.429031695513894e-11
3.231449506103248e-11
5.34882921525499e-11
1.7316798610259764e-10
1.1615270725694724e-10
9.92791472888055e-11
8.204837546795541e-11
8.148208652571307e-10
1.9596962418865847e-9
1.4192251236980826e-9
1.6443110900018301e-9
2.3957723168337212e-9
4.303872851373579e-9
5.901486304497929e-9
4.6011964708555186e-9
4.886828649068251e-9
7.1453404658673745e-9
8.19871172846159e-9
6.700776074872794e-9
4.0030294930046095e-9
1.3649222777267138e-9
6.375305000979001e-10
2.8355003751823776e-10
4.753422221438026e-11
1.1106991190379067e-12
3.23181569444826e-13
6.680602266460653e-13
1.4924579552207156e-12
3.004246856535165e-12
4.762103348760715e-12
3.3371177655935167e-12
3.4275418496818683e-12
3.0684524285623407e-12
8.077513621337456e-12
1.0090907993771793e-10
3.579872093757762e-11
2.7777725874303145e-11
2.7201542650126967e-11
5.3738064499519994e-11
2.2543727112526816e-10
3.538919703640538e-10
3.0276412100126894e-10
2.891631019610887e-10
2.9961107117158705e-10
3.269173933776103e-10
3.7350826137946837e-10
4.508126698154003e-10
5.911181584913617e-10
9.176688895731139e-10
1.839488969894142e-10
3.662617766128197e-11
5.391625826059271e-12
8.42575768852552e-12
2.837230724282134e-11
4.408020357229876e-11
4.154422594499337e-11
4.470719511463318e-11
5.5773517067414405e-11
7.95275595959699e-11
1.3225223730332434e-10
2.864571262640286e-10
3.8444566625809257e-10
7.627699797187775e-11
1.2443804723888939e-11
5.890188657433508e-12
1.398246696227928e-11
2.0245358601537904e-11
2.7069779363113097e-11
1.1713435996467034e-10
1.66045230679312e-10
1.095402393310649e-10
1.2321498851481195e-10
1.8760130745766044e-10
3.474656091735845e-10
3.292283076968144e-10
2.8119517538983537e-10
3.9823829745331416e-10
1.3976752031293347e-9
3.612640300629754e-9
7.91812897656802e-10
1.4979239277660077e-9
6.280734878499566e-9
4.2001338620247707e-10
5.330360444167939e-11
7.688767904350239e-12
2.9673709722528014e-12
9.537800310947443e-13
3.2814459463685917e-13
9.149071802289784e-14
2.9207224101280934e-13
5.145274639203298e-14
3.856180432330536e-13
3.4781923175238114e-12
4.4293432938510625e-13
1.330699100026183e-13
2.3679543698887447e-14
1.2635311855530041e-13
2.1711125703267113e-13
3.2193530910572293e-13
6.018090802725821e-13
4.952599447549665e-13
4.605993820304116e-13
5.270892513796618e-13
7.008255493292041e-13
1.0375074567316728e-12
1.6638115268749323e-12
2.821062077762609e-12
4.935839274841907e-12
9.366702142266293e-12
2.105428050983481e-11
2.0130598827244963e-12
1.5030205219108186e-13
7.655427973703676e-14
0.
0.
0.
2.1552222334041782e-13
2.7921710287323022e-14
0.
0.
0.
0.
0.
0.
2.4803746989703853e-14
3.532472877354707e-14
4.714579877531272e-14
6.205150061865828e-14
8.234466163626183e-14
1.1170268323070186e-13
1.3728731290184953e-13
1.8077833930573183e-13
2.8344919752544534e-13
3.971937788128954e-13
4.861387809784519e-13
5.939025879721256e-13
7.814109224970719e-13
1.175240951468844e-12
2.2350787853952526e-12
4.984391308248969e-12
3.2969146259998766e-12
7.746875004904254e-13
1.2595281085044366e-12
3.823457289249711e-11
3.653164649010771e-10
2.0560015195781527e-10
2.65860929305365e-10
3.2683603193541194e-10
1.662792866518733e-10
7.496019476949878e-11
3.297409937569552e-11
1.2601250121943845e-11
2.012697388065085e-12
4.915039736402214e-12
1.0936878513992218e-11
1.4260672090594727e-11
8.443565118525518e-12
1.2317969888846548e-12
8.4344270371017e-12
1.4063313943834079e-11
1.9365574979699303e-11
9.077553482403386e-11
3.282827756358554e-10
2.0461864899148353e-10
2.0201596936457643e-10
2.5264526516499963e-10
3.853834311265239e-10
6.685560101334361e-10
6.862291888497002e-10
5.539844761358984e-10
6.104822374282772e-10
1.1519991989786996e-9
6.65612942692278e-10
2.9449399154702257e-10
1.2342311050984564e-10
6.634803884031702e-11
1.8883946081685362e-11
6.241325698497597e-12
4.0517002336266076e-12
2.8878664587458867e-12
1.581259118001063e-12
1.930006500639071e-12
2.00154754135681e-12
2.381327460561982e-12
4.26448589843444e-12
9.056981662193096e-12
2.6875300052572352e-11
8.106496673157967e-11
3.372113382992762e-11
2.829294723232234e-11
3.083335024695313e-11
1.0941675330064942e-10
2.464928088092596e-10
1.9458619886153375e-10
1.4520496748802511e-10
1.384321641159869e-10
1.5420846902237453e-10
2.025723889562264e-10
3.381424130925271e-10
8.090121344518208e-10
2.0407289633141084e-9
1.035089817684038e-9
1.4640011321330603e-9
8.117014875738336e-10
1.5755846259592868e-10
1.0454091500308172e-11
2.2051055454076043e-10
6.431843254911835e-11
1.7527388044782622e-10
5.249876644581636e-10
3.082430784042738e-10
2.4443839759587797e-10
2.031029382527059e-10
4.048936058095528e-10
1.379689169373722e-11
1.432217020014898e-9
2.0387738508890558e-9
1.0573407635821533e-10
1.3136159754677038e-10
1.4577803823868137e-10
1.0275156537943474e-10
8.847744951526583e-11
2.454345361903267e-10
7.726621472402546e-10
5.527923063605574e-10
6.111997490876665e-10
8.255999083071482e-10
1.3260329237066418e-9
2.36042152547951e-9
2.4420174671818307e-9
2.067485599418316e-9
2.5428043395595034e-9
2.5118430100734047e-9
1.3950938035278707e-9
3.3173934694522813e-10
9.479199546161927e-11
5.2474794988747186e-11
1.1721178170158937e-11
3.080169770898032e-12
5.703569223381972e-13
1.2554645446233727e-12
1.6246409456290841e-12
2.2767779663598117e-12
5.925279930260614e-13
2.288832116986047e-12
4.7556972093517324e-12
1.1229244793559354e-11
3.8250133955690846e-11
1.0214104524364598e-10
4.6320861025132313e-11
3.8505055867614506e-11
3.889107226361702e-11
4.327003238641769e-11
2.4696582849087867e-10
8.446436084015106e-10
7.13543890539168e-10
5.893037555247446e-10
6.044355167459847e-10
7.217366986133584e-10
1.0418114066714488e-9
2.24466872422791e-9
1.0983114691797603e-9
1.5797199752742352e-10
3.12819790284864e-9
8.852892694723321e-10
9.716257421981575e-11
1.102517619146457e-11
1.7591349183862302e-12
6.57255128030055e-12
1.5130037827568666e-11
1.4592951774680075e-11
3.318448712168272e-11
3.7274622182040626e-11
4.391682371626623e-11
5.7966921105484696e-11
8.677524220490958e-11
1.211578340054667e-10
3.464343824402984e-9
7.222456486046114e-10
3.5866385103184285e-10
2.4534526018903317e-10
1.7725270871727392e-10
1.1664419373444757e-10
4.9736794585763154e-11
1.4253651095072466e-9
3.5392801189015723e-9
2.469697490770314e-9
2.7711523606955833e-9
3.91494335733629e-9
6.875197572595738e-9
1.0572257260153869e-8
1.0165045441384427e-8
1.3364094657650268e-9
3.878625592983307e-9
2.858056643130023e-9
2.506721782572431e-9
3.7378580209398766e-9
2.368544298049386e-9
1.1264261426133892e-9
7.294849125112796e-11
3.6215399152536454e-12
1.6445346796303214e-13
3.1647433528005837e-13
5.046448950671588e-13
1.0383990952405362e-12
2.7254802194845563e-12
2.8178241257908026e-12
2.392961499354147e-12
3.080818182869546e-12
5.313540194709935e-12
1.0430317378581422e-11
3.4518119166189155e-11
2.4641574531009504e-11
1.9967193625163037e-11
1.066707898544669e-11
1.0087335059611936e-10
1.7681414427752426e-10
1.539908922851212e-10
1.4459260467739686e-10
1.4603006631115056e-10
1.5488830157685802e-10
1.7113269584257268e-10
1.9686368055854397e-10
2.3630723444828343e-10
2.9661625428484846e-10
3.884119374012908e-10
5.537493805786135e-11
9.579785131671493e-12
1.0944841791790956e-12
7.273970539348687e-12
1.8165855020794398e-11
2.990999861431436e-11
2.481453972970097e-11
2.3458376552054533e-11
2.7031358775242896e-11
3.6860482189568e-11
5.933454454540022e-11
1.0566426759910254e-10
1.2494722487478031e-11
4.672119794710156e-11
4.13472774611697e-11
3.8341528575526864e-11
3.834785703862903e-11
4.098037514827335e-11
4.6483248146524484e-11
2.6085690506789786e-10
3.294410215188292e-10
1.7639128347059204e-10
1.7226900461751187e-10
2.2925561674283308e-10
3.925300799093333e-10
4.477731000754148e-10
3.6460307910718274e-10
4.835393156537354e-10
1.3872843708242477e-9
2.508863712969167e-8
4.8911611577566e-9
3.501161635680821e-9
1.6472341579479264e-9
8.119400165516199e-10
3.638320982646199e-10
1.1144471549472878e-10
4.690908253437908e-11
1.212409842249814e-11
3.065830425842964e-12
1.6865060776536857e-12
9.016756546035252e-13
3.7285047582029245e-13
3.1085332554982265e-12
1.3347716646045342e-12
6.285688300777439e-13
1.4355520774954277e-13
5.5424427499054e-12
1.2485453480648064e-11
7.538925612695753e-12
6.948612830303825e-12
2.518594710514149e-11
8.135818926626839e-11
1.4325111524181834e-10
1.2572297473764873e-10
1.1676651246080994e-10
1.1872491822438676e-10
1.2676024861338314e-10
1.398973504457921e-10
1.6004969019486614e-10
1.9227807364284018e-10
2.4669502459841907e-10
1.9673831358946918e-10
2.114852757524627e-10
2.8191699942527416e-10
3.735045903847249e-10
2.861393712948955e-10
1.1913616898870495e-10
5.379230978525998e-11
2.8433868438666144e-11
1.6990842167451205e-11
1.0302381069982792e-11
5.840019186616067e-12
2.4568392814401252e-11
3.326627395376937e-11
3.883478584721922e-11
4.2776631325922965e-11
4.7375244886155905e-11
5.412562401808305e-11
6.43189424915433e-11
7.991963995104379e-11
1.0458588390964087e-10
5.887835936873694e-10
4.3332390751083104e-10
2.8459274461139745e-10
3.304445045672528e-10
5.535011262298607e-10
7.721623456834094e-10
5.730322921108114e-10
6.956693347307292e-10
2.0211395363490766e-9
1.9145708023541144e-8
7.148114621070675e-10
2.414760580428554e-10
1.2615534356811433e-10
1.0221473962604941e-9
7.848316389110241e-10
1.7738612919530052e-10
4.696792748188911e-11
1.8346105392741145e-11
6.9056888740150036e-12
4.765697401705535e-12
7.628264139019258e-13
1.160587199638228e-12
3.868022635315877e-13
1.9847184871659926e-13
2.2815841050332745e-12
2.0154385243444603e-12
8.432623659902552e-13
1.9217666266519418e-13
2.855645258093485e-13
6.974109810069627e-13
9.758296635364057e-13
1.0904546729000085e-12
1.0429949174451595e-12
1.2402387037787059e-12
1.7023900446760848e-12
2.557302863421013e-12
4.074762667724683e-12
6.738003329794484e-12
1.127252897660126e-11
1.834664845577975e-11
2.900415354818362e-11
5.428546932988544e-11
4.709152264597386e-12
1.8380119141395288e-13
1.669745798768896e-13
0.
0.
0.
2.450276250007668e-13
0.
0.
0.
0.
0.
4.299848854719191e-14
6.68849598831855e-14
9.078136247125656e-14
1.1887614758337775e-13
1.556857754275917e-13
2.074826399341305e-13
2.8481677872768776e-13
2.5392512447328706e-13
3.9385172559597017e-13
5.760523423408996e-13
7.575820587887804e-13
9.202431966381023e-13
1.1399462758489422e-12
1.5278476553173273e-12
2.3418813831397784e-12
4.2572775671332495e-12
4.908528993858621e-12
4.041304026947759e-12
1.0052167711893817e-12
2.0024911614375036e-12
2.449435954502559e-11
1.8613092799231132e-11
1.7714180261635685e-10
5.728767068757156e-10
6.312875289723356e-10
3.7221326346610235e-10
1.9687622754026138e-10
8.580232272514196e-11
3.632784840740656e-11
1.5131668053727035e-11
1.4920260848730624e-12
7.925262891717096e-12
1.4176600198287332e-11
1.7448411302467514e-11
1.4389283744412771e-11
1.7575438995424893e-13
2.1773975594533458e-11
4.425080860362142e-11
1.2837308225077415e-10
6.54237116102655e-10
4.5846966239062735e-10
4.5432077549346114e-10
5.494311003396794e-10
7.753184653385418e-10
1.2699660693927878e-9
1.6434932790423424e-9
1.2512551572912213e-9
1.0939329179782303e-9
1.3803581234437019e-9
8.93570681406859e-10
5.19338842322652e-10
2.4688646718864425e-10
6.531665178719321e-11
1.6949823786928968e-11
8.228665843980344e-12
5.862114766329867e-12
3.217916873287474e-12
2.070101316907782e-12
2.945504376139865e-12
5.133318130498545e-12
9.448269980025235e-12
2.0087786988014086e-11
4.960181104659618e-11
2.0733986684297293e-10
1.8273425707593644e-10
1.1530582324500047e-10
1.1185379324098028e-10
1.3336912329222385e-10
1.8105139325051468e-10
4.1472214310393534e-10
1.0276109199004886e-9
5.984815835854159e-10
4.715036578505952e-10
4.875413911593514e-10
6.211128713163525e-10
1.0471369755599546e-9
2.8657583257284034e-9
5.327280106901699e-9
2.166905827608441e-9
2.9515472884734634e-10
1.650524925396416e-10
8.513515783991303e-10
9.388451138974203e-10
5.615078918241907e-10
2.471011635733509e-10
1.2709755259759582e-10
4.3646337706701325e-13
4.013849091906735e-10
1.3802850458115872e-10
5.8624039467376e-11
4.393748403199286e-11
4.8389074964463626e-11
7.551107479945289e-11
2.0594775868596755e-10
1.4204658754380597e-10
9.849168369406398e-11
9.340914277946227e-11
9.304942697480428e-11
9.230195021191852e-11
3.230468823787573e-10
1.1798526786805877e-9
8.611534154390232e-10
9.095453894246484e-10
1.152319468341013e-9
1.6770643268481077e-9
2.8285245160084837e-9
4.107382234619399e-9
3.827198910836481e-9
3.6099521768224044e-9
1.8506654520102007e-9
4.868837029937926e-9
2.3265526515944696e-9
8.17823763201028e-10
4.250647786514867e-10
2.147631412188e-10
3.007758395382403e-11
7.163848582161247e-13
4.528019387811585e-13
1.2221286999044395e-12
2.48438721391376e-12
5.423957630448111e-12
4.87421875421019e-12
4.221805737839094e-12
4.77789113162655e-12
1.5416369681150084e-12
3.584583361955289e-11
8.199365344708069e-11
3.952503113167481e-11
3.3274211194044325e-11
3.3679678781331615e-11
9.298069066739805e-11
3.620276284947791e-10
4.4836092083168684e-10
3.7115784994963605e-10
3.595339507534793e-10
3.826131892724187e-10
4.371869935844098e-10
5.401614970388739e-10
7.47015575068954e-10
1.286235144950919e-9
2.6776211564019698e-9
4.898722262118379e-10
6.338223320521438e-11
9.873058480938024e-12
2.6600166849803314e-12
1.2391293200097832e-11
3.248933434646764e-11
3.874151492962144e-11
3.8432086792162205e-11
4.464816232931812e-11
5.932304068424015e-11
8.998847977596668e-11
1.633689669053639e-10
4.2037260995516765e-10
1.2257153019832817e-10
4.043147079510908e-12
3.4081867256077726e-11
4.563262205652331e-11
5.472065116670743e-11
6.548684516996654e-11
7.995117879718576e-11
5.207331859587475e-10
7.188225011257813e-10
4.556873607458571e-10
4.981968990457059e-10
7.453688022070778e-10
1.3621700903512964e-9
1.2639479037938235e-9
1.0712135662094573e-9
1.4999851637400833e-9
5.34479262128449e-9
9.148199277436259e-9
1.3645630774975535e-8
2.0855136485833846e-8
5.6892315872886837e-8
1.4035068051070607e-8
1.4963641608901161e-9
1.9823802145436614e-10
3.1640939713622304e-11
6.105852836217519e-12
1.5727349141521803e-12
5.286479607776596e-13
3.332921769046271e-14
1.277250533576785e-13
3.0639063696017014e-14
2.3317166623984884e-14
4.2941973556632774e-13
3.129215338179536e-13
8.332931279559873e-13
4.123802694667358e-12
3.565592896850241e-11
1.8386118054860536e-11
2.0100477312026593e-11
7.521045413408437e-11
1.9335633933027262e-10
2.3716031890250603e-10
2.096071142594869e-10
1.8799173589031252e-10
1.8323561698759498e-10
1.9648766203864326e-10
2.3894691030835993e-10
3.575109349136541e-10
3.1711957269761143e-10
3.3130279712162074e-10
7.210771796596042e-10
1.1442766995477612e-9
8.03945007746828e-10
8.610411193387946e-10
1.0433679359364283e-9
7.469188450598034e-10
5.908435694501262e-10
7.169041188276259e-10
6.100877120453412e-10
7.533869092127002e-11
1.6464122675639617e-11
4.06473148819799e-11
3.2574120909744266e-11
8.31892837867243e-12
5.968140051713011e-11
9.855452435351488e-11
1.3030614432796508e-10
1.6349213558651104e-10
1.0615115316925985e-9
1.1720429982326477e-9
8.678349354602761e-10
1.065297936072429e-9
1.8640328551589533e-9
2.530636680083702e-9
1.8306936596930585e-9
2.0145297807976183e-9
4.782191806351798e-9
3.986969956239918e-8
5.5391984202009404e-9
8.81573645535456e-10
1.0838089516895464e-10
3.0392690455032094e-11
1.5426599946867695e-11
1.9354987705122474e-11
2.4121269221253717e-12
2.0398033671014153e-12
7.91957442619136e-13
1.7186303480437036e-12
7.315666415520601e-13
3.253016414396785e-12
3.627382335670564e-13
7.742050539543669e-14
1.149356889854009e-13
3.9985921825591733e-13
9.82716598965906e-13
1.867484298527205e-12
3.0541384059828112e-12
4.581862032546157e-12
6.36385567261206e-12
9.521808598955995e-12
1.3004430023301379e-11
1.5017684010307082e-11
1.739819761738434e-11
2.1623986872630448e-11
2.887614753246579e-11
4.158176196407598e-11
6.607280203833085e-11
4.573168440578442e-11
7.669344337901198e-12
1.364248687622123e-13
4.589768890887439e-14
0.
4.3740658529230834e-14
5.3457144057419295e-14
1.0216578838391935e-13
3.001880911664684e-13
2.824382180730297e-13
3.2815788648849284e-13
1.7840840581112324e-13
9.296782310800444e-14
3.931749006950624e-14
0.
0.
4.716351245520104e-14
1.4202347936242082e-13
3.088502505631644e-13
4.997962595107642e-13
6.711131478056209e-13
8.50241491541008e-13
1.0825972397073863e-12
1.292461848119093e-12
1.823313243659512e-12
3.629144668053941e-12
6.876594271116068e-12
1.1648088260547706e-11
1.7419810556965276e-11
2.4101830472765763e-11
3.299420294317861e-11
4.646382431463037e-11
4.298735647081148e-11
6.286701240397867e-11
3.9627374210193895e-11
6.002562940748394e-11
1.6875605211982237e-10
1.5633777192725706e-9
7.162370438145332e-10
5.508911710359066e-10
3.7261432567062955e-10
2.4515919226828617e-10
1.6429433466269054e-10
1.0917928932869994e-10
6.983310966580878e-11
4.2220830968725935e-11
2.40687102563212e-11
1.362672065164875e-11
9.855188141165354e-12
1.2416574752567166e-11
2.1307564340823116e-11
3.5972979706005704e-11
5.7266123118767424e-11
9.38737921055884e-11
9.040518940892006e-10
1.9374069063809545e-9
8.648700259152378e-10
1.9750467393448147e-9
2.3852634079084728e-9
3.705019899696733e-9
4.6288153536923005e-9
2.807600114067506e-9
1.482933547770067e-9
2.3888153072995137e-10
2.3355129968755077e-8
1.5771233688829997e-8
1.9389555842673468e-8
3.481936390467243e-8
3.2386023461651686e-10
2.0204207534030103e-8
1.6644007178063077e-8
3.849615532659517e-9
1.8525593128029506e-9
3.2580221784248494e-10
7.794095084596469e-12
1.2085576298563647e-12
2.0751020565411067e-12
1.3208959744002992e-12
1.6426611579764508e-12
3.583670468972398e-12
1.2899246757800029e-11
4.5347109798100066e-11
2.0457367631748186e-11
1.828136744714694e-11
4.102273562774715e-11
8.425806704512564e-11
1.1340425197946916e-10
9.492441190828792e-11
9.058458254283206e-11
9.318385123587823e-11
9.768864871153096e-11
9.890310929807022e-11
8.107767083498394e-11
1.669410195734986e-11
2.61503844683331e-10
2.99758560265521e-10
1.8868247440112206e-11
6.705266699471603e-13
5.1356000079500895e-12
1.033170641734761e-11
2.3659303549518512e-11
1.80532178814151e-11
3.998551636573919e-12
8.724090414188869e-13
2.9636299122575015e-12
1.3940680697406086e-11
3.900224248363499e-11
1.176349440015625e-10
1.3569797944041873e-10
7.083260678590968e-11
5.6471863485185596e-11
5.3554327140563534e-11
5.5578052521686447e-11
6.086296950604258e-11
6.901522510880334e-11
1.554704029943918e-10
4.4727378434853654e-10
3.0340946538402267e-10
3.1262511382886134e-10
4.199129840388124e-10
7.128582511141751e-10
7.317948845199125e-10
5.575999677545459e-10
6.500140187658426e-10
1.5920362452342209e-9
2.131677003854543e-8
7.426555820602147e-9
3.028276695238001e-10
1.907504813895399e-12
1.0941491512710728e-11
5.8441811966494404e-12
3.0927407905087904e-12
2.1832444323785977e-12
2.1257680908612164e-12
1.1121533792530992e-12
1.5403214431672447e-12
5.874617676493903e-13
4.54239930157166e-13
1.501065719487265e-12
3.3575271715053967e-13
9.08709253211568e-13
2.707567513436725e-12
8.074374594048353e-12
3.8823659556812184e-11
1.1086071147999717e-11
8.359632265648246e-12
1.2857360073821647e-11
6.814067890471388e-11
1.2530037718119906e-10
9.920155315771507e-11
8.048598792216738e-11
7.508028128076038e-11
7.833162961157674e-11
9.106504767192484e-11
1.179723618557961e-10
1.5655401879781903e-10
1.9014850724840403e-10
1.504197861404782e-10
1.8922684277989476e-10
2.341413992359884e-10
3.529619196289306e-10
3.540779640256774e-10
4.054932505500806e-10
4.417139604627507e-10
2.8116814486775267e-10
1.8751966177960803e-10
1.4203991650165034e-10
1.312400315657023e-10
9.268209993401737e-12
5.019374334322498e-11
5.7947466988677406e-11
4.126850422187604e-11
7.153764820328018e-12
1.8280242794277692e-11
3.43459716867969e-11
4.685658314747992e-11
5.891147601079328e-11
3.1563002768024797e-10
3.4044086047057304e-10
2.6828966230421266e-10
3.462120909205776e-10
6.31546996248696e-10
8.267364280083327e-10
6.106476768736456e-10
7.067419663321183e-10
1.8603936850284685e-9
7.343284150175951e-9
1.1464232113069754e-9
1.3225609704687879e-9
2.0579461659437888e-9
4.85219938427633e-10
2.1524449591171573e-11
2.0075423609187214e-12
3.5409308226295175e-13
1.6437414832396056e-13
3.729407394952494e-14
0.
8.52218172357028e-14
7.025270740633789e-14
2.373557500585107e-13
2.637749439275163e-12
2.8883769358887577e-12
2.351473853806503e-12
3.0761469699959933e-12
4.299277264581333e-12
6.14952288973284e-12
5.993783022577305e-12
1.0430104112611309e-12
5.366563566027696e-13
4.813187251012212e-13
5.714252085649959e-13
8.148414027937439e-13
1.353338092791088e-12
2.65531264320816e-12
6.213184834943713e-12
9.839302642674702e-12
9.132010600171434e-12
6.2267853963542206e-12
1.0316386285084317e-11
1.1132098373096994e-13
3.4245228400540757e-12
0.
2.94123412982744e-14
1.738819937640737e-13
9.080017075993576e-14
3.2167339302688046e-14
6.592560657731922e-13
1.1768151547402886e-12
5.92513226012082e-13
7.487606308079481e-13
8.05918970912033e-13
3.6839596312501444e-13
0.
1.1242822258390656e-13
1.6600505524598685e-13
2.2244826716905553e-13
2.9201968499251357e-13
3.709146522797342e-13
6.556549887886322e-13
1.1720104403418586e-12
2.2105980349269077e-12
3.827179898967242e-12
6.191770758643881e-12
9.584474600921627e-12
1.4430783212265426e-11
2.1436197825857305e-11
3.660075828252155e-11
3.776650939037595e-11
5.006980865273845e-11
4.299541526327786e-11
1.0475033945388263e-10
2.3799625846365097e-10
1.9505117238857121e-10
4.478053564874834e-11
4.623120428178337e-12
1.526552458326224e-12
3.0887022313567724e-12
4.241774036662091e-12
5.507709877672497e-12
7.097256393286868e-12
8.996864336551222e-12
5.5958316862738786e-12
1.2559910076343206e-11
1.684079965220098e-11
2.1813136672553347e-11
2.8039482224242366e-11
3.602555854751326e-11
4.6478815557354276e-11
6.055673426291868e-11
4.098448257403265e-10
1.315736523469922e-9
7.844633524625336e-10
7.169609315682463e-10
8.327336793101333e-10
1.1840024502805592e-9
2.060609050832244e-9
2.847826541550459e-9
2.4235494889379365e-9
7.932938804728948e-10
3.6716640434289e-9
1.5873489266752502e-9
5.314212978910185e-10
1.716405275987354e-10
1.515553400732401e-11
4.3485552672664626e-12
4.445043487171354e-12
5.238398356471862e-12
8.62829120785998e-12
8.91841594780628e-12
2.4142943552197122e-11
2.528248659092518e-11
2.71909784700014e-11
3.428458525167571e-11
5.0522873915624154e-11
5.129760331322089e-11
1.0880519267824768e-9
2.590292559867495e-10
1.23855812624813e-10
6.808591433234459e-11
2.3471268013532118e-11
8.178549934986039e-10
2.8096473641083467e-9
2.180341140202344e-9
2.0134508916837745e-9
2.261646861445724e-9
2.854336536209261e-9
4.066159819045731e-9
6.664838246481986e-9
9.247392971583573e-9
3.4875190986052917e-10
1.5395258586727363e-10
2.4438538463254175e-10
4.730209179614874e-10
1.2123070212410775e-9
1.193070162959434e-9
4.42339400139056e-10
2.3002780615526255e-11
2.8339675903675695e-12
1.3461054984308667e-12
2.4419930919964673e-12
3.1388948126328797e-12
4.723515204477976e-12
8.333369200689756e-12
1.8162501459661198e-11
6.566202326572768e-11
6.07219111481901e-11
3.208199013847074e-11
1.3825260730403484e-11
4.6942239070593424e-11
4.987201485417987e-11
7.544765012109788e-12
1.4673574407969342e-10
1.1982243724881516e-10
1.1650842860532756e-10
1.3254772712927932e-10
1.7583818718544712e-10
2.7446846815600735e-10
3.5159596369261206e-10
2.713496499513178e-10
2.4365085254350293e-10
3.2091493699595574e-10
8.882455204111674e-10
8.108931232203202e-11
4.693641006362015e-12
2.6860674648217637e-12
3.5577712056382262e-12
3.701682598328113e-12
2.0027829538450236e-12
2.222370396048351e-12
2.9085949219091005e-12
1.6491645400796989e-12
2.4847319254585763e-12
5.461859590210505e-13
2.033327530111673e-12
4.549286842429724e-12
1.1222648508465132e-11
3.313117237338012e-11
1.0024188537255199e-10
3.8766473846766813e-11
3.165107906636552e-11
3.3409793347247204e-11
1.2495467227971461e-10
3.8559844962371374e-10
3.965870539821591e-10
2.886870198749758e-10
2.632682712663791e-10
2.7740854487951877e-10
3.332501459033304e-10
4.802366530674362e-10
9.38056268027561e-10
1.8162737970101713e-9
1.0870938455262824e-9
2.6981077451773174e-10
7.37444136959575e-12
9.977320427891523e-11
3.46278428379736e-10
8.68603033833151e-10
1.1529870328790685e-9
7.198978897319217e-10
4.2749432727417135e-10
2.2790684768843258e-10
1.2962970795015235e-10
9.114211468361657e-11
5.87109038597257e-11
6.449164988368309e-11
9.315418887386452e-11
7.407335972778817e-11
5.049184345359256e-11
8.90815996524264e-12
4.284802203718363e-11
8.847152525122022e-11
1.2663437549650364e-10
3.481478761172241e-10
7.25792370526712e-10
5.541292269971472e-10
6.622334020928157e-10
1.0413433138201224e-9
1.8702955537388823e-9
1.5532042965477101e-9
1.2697293673389364e-9
1.6722349092879835e-9
6.230392421917586e-9
1.129037046639154e-8
9.94780710909204e-9
9.635055420196332e-9
6.972781700995156e-9
3.563465375969442e-9
2.0421017688746738e-9
2.6477097603694845e-9
1.413078631740322e-10
1.2722369683280024e-11
1.3177403020913702e-12
1.7067427332948625e-13
9.269160154994805e-14
2.3105873538081245e-13
3.559460800460416e-13
1.2651674499091636e-13
1.0286402906860066e-13
2.2279306432439986e-13
1.6866887030218663e-13
1.3408560467885497e-13
4.699267742184832e-13
6.946068519181157e-12
3.910962652434757e-12
1.2493827166341549e-11
3.514602973167878e-11
7.366523336348876e-11
9.888882694014725e-11
9.932317084393973e-11
9.807158298143274e-11
1.0853412916077931e-10
1.3395438276897682e-10
1.2471831361388308e-10
6.406555537454464e-12
6.331826919261376e-11
1.2053605140877043e-10
1.6098264455080034e-10
3.194630704107774e-10
7.70766130253781e-10
1.3400286253030216e-9
3.0661370409054554e-9
9.155433808156953e-9
9.300947671888974e-10
2.5999206853420216e-10
1.0825436226157302e-10
5.674394349839786e-11
2.8815281371033547e-11
2.964298090752178e-11
8.69790827814687e-11
9.80532956128489e-11
1.190599912577645e-10
1.338460842571481e-10
1.3812472882247403e-10
1.339559346284741e-9
1.824282779028902e-9
1.6350179971220676e-9
2.3206903665153784e-9
4.469142284741107e-9
6.506669747521473e-9
4.8850664288059114e-9
5.52833367182647e-9
1.3815509118269768e-8
8.010901350797881e-8
6.085041154097824e-9
3.940461290828586e-9
4.5745420543502816e-10
6.374265430270707e-11
1.6533049620850783e-11
8.238431307497429e-12
1.511331934091908e-12
6.333133426866923e-14
3.564162056251996e-14
2.7438012882992945e-13
4.667876656717339e-13
2.805307196748866e-12
1.1786501562035041e-12
9.259231725943465e-13
1.0741737427575874e-12
1.1713575671018323e-12
2.6898637337012016e-14
1.1202391566663443e-12
2.117833913222059e-12
3.270097360639197e-12
4.57247733490185e-12
4.440975069356691e-12
7.658448834262784e-12
1.04602552570028e-11
1.4248994587600062e-11
2.0230870620536816e-11
3.015431937614209e-11
4.820442735600588e-11
9.687438412617373e-11
1.0873255991544979e-10
2.3372748317659863e-11
1.7425802966956778e-12
8.894088258996927e-14
0.
0.
0.
3.52188192141831e-14
1.0748374176218653e-13
1.0332278226514198e-13
1.185117950436303e-13
1.3316897071222507e-13
1.5186134697554757e-13
1.6957097660697647e-13
1.753242441891827e-13
1.4524791923458178e-13
7.984519876141593e-14
2.88109586263521e-14
0.
0.
3.9473299440426e-14
6.533462899687562e-14
9.852755219161461e-14
6.910353245185313e-14
9.325084870358423e-14
1.6042506608789203e-13
2.666140967940595e-13
3.822088236343326e-13
4.959087075288069e-13
6.437979053027833e-13
8.888453830376614e-13
1.3717640230138375e-12
2.580384142535963e-12
6.061187974174857e-12
3.925896363161426e-12
5.894698896060261e-12
1.748408403118842e-11
2.0857534859174063e-10
1.3663283280061054e-10
8.983084459046918e-11
4.038692239105707e-11
1.8506085846577537e-11
7.96320719678002e-12
3.069488967860046e-12
5.288800176017953e-13
1.1829260486187482e-12
2.4307180565012693e-12
2.2659378230332083e-12
3.2831394612209504e-13
1.6789141870312109e-12
3.2637022870772833e-12
4.695829069587862e-12
6.211527048690585e-12
7.993523756561923e-12
5.850726249565612e-11
1.2864049745244167e-10
7.369750741866362e-11
7.321912884575376e-11
9.543511604589412e-11
1.572121312769625e-10
2.4422987046227643e-10
1.9643870157313787e-10
1.864301652538448e-10
2.9038059386204613e-10
1.1774704322551765e-9
5.610760583257339e-10
3.182125822664826e-10
1.66277631534299e-10
6.063835112470293e-11
2.999109305724645e-11
1.0394108221104861e-11
2.8260573814507554e-12
1.5349501902095577e-12
1.1430430576205844e-12
4.612988280000959e-13
6.371625801156109e-14
4.470466456033346e-13
8.184433186919145e-14
4.0200243921845813e-13
1.7841436578109035e-12
8.941071994454606e-12
1.0757227043448704e-11
6.276277367528085e-12
5.702505329527537e-12
2.634439852158421e-11
6.570711505969644e-11
7.535833159007354e-11
5.7560139363783024e-11
5.313429992049278e-11
5.5052620972576546e-11
6.201600788799277e-11
7.684703759042826e-11
1.0859637860502098e-10
1.8233855119568608e-10
3.374206844116655e-10
2.843895966960527e-10
7.348818074930402e-11
1.3710539512229223e-10
1.359649386788537e-10
1.3168825665915455e-10
1.9623062604845618e-10
3.6438323202429186e-10
2.2492331680671667e-10
1.0045454600159979e-10
4.887894511391825e-11
2.4401831005305237e-11
8.663443113122433e-12
1.90080972247041e-11
1.2939811314940787e-10
6.624147757306915e-11
2.6706768970573583e-11
1.805407526066012e-13
1.1757568530795808e-11
1.818704762330986e-11
2.3190176330157788e-11
9.185770809885444e-11
2.2558623503442868e-10
1.4941284341476681e-10
1.610504313455476e-10
2.2562652100445646e-10
4.0052472761123247e-10
5.294903166811173e-10
4.111199533580472e-10
4.314273973268141e-10
7.908252746508816e-10
6.444038515738397e-9
2.61242198355307e-9
6.632485534557758e-10
1.4904082760760095e-10
3.796757959450545e-11
1.1431494022558129e-11
4.789541971737199e-12
1.6371850017157906e-12
4.670578978568392e-13
3.9487167320892347e-13
1.3332538356817302e-13
1.7293140945855532e-13
1.5488234228457436e-12
2.1673161628154118e-12
2.17456174996412e-12
3.6444652731824885e-12
9.236138324242436e-12
5.509784267940023e-11
1.6822023799105448e-11
1.2704901532842797e-11
1.3951461547105921e-11
3.8218275849934275e-11
1.0172774813660656e-10
1.22148112896007e-10
8.71510607198045e-11
7.569931903848537e-11
7.774988341757138e-11
9.335722233062476e-11
1.3439957038360118e-10
2.12363282090715e-10
2.7153879019998907e-10
4.858512333813796e-10
3.965225502231817e-10
2.667339054980723e-10
2.2355782544269544e-10
2.045448534318644e-10
6.382970295896346e-10
4.3094477247690545e-10
1.4136787781251608e-10
2.1421846404450232e-10
1.1902679826967304e-9
3.3179227730313074e-9
3.505791895166327e-9
4.272904418682254e-9
1.9790758470285953e-9
2.884107883051835e-10
3.1079930967906875e-11
5.883567719771972e-11
1.0138574930962875e-10
1.2411799976208653e-10
1.326187118378619e-10
1.0464423370134554e-10
3.76762413829078e-12
2.2316712692332482e-10
2.29760169719142e-10
3.142255021743893e-10
5.487128730157092e-10
9.04196980937564e-10
6.633718511674244e-10
6.256314329420546e-10
1.0902604999771138e-9
1.3728012219950881e-8
2.756907332898001e-9
1.3185809225856e-9
4.774900567230977e-10
1.6412194754096145e-10
2.686548078778959e-11
4.802952764167948e-11
6.190439822884697e-12
1.1938102072193903e-12
3.475092394755697e-13
1.3931023158365158e-13
3.5179526131282173e-14
0.
3.6268019067442644e-14
2.4383514326424812e-14
2.9394467946429243e-14
1.914802252691775e-13
2.832356807142363e-13
7.217059754553795e-13
4.276120739840957e-13
5.955234115018336e-13
1.204591433384168e-13
6.48362411152498e-14
6.622879728292264e-14
9.220284152196508e-14
1.604026634099278e-13
3.570715711277882e-13
7.936326804603803e-13
1.0107422801776788e-12
2.4242202343517644e-12
2.198465754666642e-12
9.41986629324587e-12
5.593568158212792e-11
3.5999297865064e-10
1.2476342202969776e-10
1.2083619434476737e-11
1.840056583994699e-13
2.609594685505268e-12
7.647041119637735e-12
3.740049701714686e-12
1.6259098401282272e-11
8.351132770792768e-12
7.253741365816176e-12
6.552721809251832e-12
1.1918234874785667e-11
6.332446881001754e-12
4.438164232861092e-12
5.9270406371534466e-12
9.180002544878714e-12
1.4687805122698856e-11
2.2857961105785823e-11
3.215539348738862e-11
2.1798978192961652e-11
1.515249605246491e-11
1.7950625205836107e-11
2.3658024859741894e-11
3.3370909964784645e-11
3.213708385687843e-12
2.2043474820244258e-11
9.549808569202019e-11
1.6998277311072217e-10
7.829754494143564e-11
7.468899384819149e-10
1.928588678591412e-10
2.9792795782613116e-11
7.523002907308113e-12
1.8644363519678073e-12
1.6292570254050624e-12
5.551282949392365e-13
3.8057227231339604e-13
1.4375579872069398e-13
8.642709967453051e-14
1.1241840850657662e-13
1.653843436799057e-13
2.4100545387845365e-13
3.4953757519776726e-13
5.077940005425051e-13
7.407315178397827e-13
1.0855944101648067e-12
1.5976907969115036e-12
2.3569716222043476e-12
3.4715436289940925e-12
5.066789718791918e-12
1.0332856290542872e-11
2.1602935898795712e-11
9.681497216512028e-12
6.2267559854415095e-12
4.897766416061355e-12
4.279578981830711e-12
3.9284153594641515e-12
2.6284783293925035e-12
3.255478546614012e-14
1.6015463839735585e-12
3.25332936399955e-12
3.0497013831257253e-12
4.604857609088284e-12
7.755178119610831e-12
1.2689965222852891e-12
8.483779542635976e-14
3.828175585262113e-14
7.768587191274955e-14
2.4170283176641853e-13
1.872800370425674e-12
1.589199502375772e-12
1.3227100657902138e-12
2.1260795338685155e-12
4.299996007321559e-12
1.0865234319975504e-11
5.241782901185711e-11
2.3039371821369447e-11
1.6389372997419488e-11
1.5868401820065877e-11
1.7958239375214787e-11
2.272832296294454e-11
1.1833717135341874e-10
2.4694489663483e-10
1.3436206152489651e-10
1.1016010971515489e-10
1.1671413735299747e-10
1.4925388700338278e-10
2.390240858045954e-10
4.727434197214075e-10
7.937183299459883e-10
1.5441412089233457e-9
4.1570363707375377e-10
5.099274435594734e-11
4.5817783644545887e-10
2.6846995426985296e-10
2.262143660245944e-10
2.6740761548181206e-10
2.0768357191970001e-10
2.1876750774189943e-10
3.2166876499406846e-10
2.3021252167040957e-10
7.653971534780499e-11
3.1712111305634974e-11
1.273508617095409e-11
2.443588840464677e-12
3.8303948840703546e-11
1.8533410220840125e-10
7.057218898333616e-11
2.0718048801928076e-11
6.007600085107625e-12
1.8031978060673568e-11
3.485736570163993e-11
2.381965659050635e-10
1.849078279189046e-10
1.77098227343639e-10
2.0338944747623262e-10
2.647070114591941e-10
3.9341884168226267e-10
6.396293202619745e-10
7.347830150825651e-10
6.041789637817143e-10
5.853400991234904e-10
7.848542465248984e-10
4.0152935637377704e-10
1.7744273141601334e-10
9.320896088300596e-11
2.561107419234616e-11
8.252183626281012e-12
4.98486251186028e-12
3.3291967485680576e-12
1.5111982035400528e-12
1.1709279669947294e-12
1.3177122860484912e-12
2.2029712676645532e-12
4.425864493005369e-12
9.67241968911098e-12
2.7363286780506478e-11
1.1224181160553822e-10
4.2609592473098745e-11
3.429491957683893e-11
3.66384110395554e-11
4.64532850449379e-11
1.5257981856011927e-10
3.352850595156855e-10
2.235995858221967e-10
1.6965640485828206e-10
1.6697343278388552e-10
1.9648413647520548e-10
2.8584715957123213e-10
5.759236412799566e-10
1.842481741007652e-9
2.054406803958293e-9
1.1923840235793432e-9
1.1485878737810751e-9
6.746716905878215e-10
5.439716918453595e-10
4.969533576667465e-10
4.752239358848226e-10
5.595156671425317e-10
9.429362010685003e-10
1.0785185476004651e-9
1.008988063722607e-9
1.2735208521904378e-9
1.8411147995664518e-9
1.7433861955838526e-9
1.4851773777698633e-9
2.0582464662285504e-9
3.817246406007883e-10
1.0226940608235659e-10
9.287960337677582e-12
4.8348614731515864e-11
8.023748581119108e-11
9.635220979973146e-11
3.4866086977321775e-10
8.638242909712687e-10
5.210865315180308e-10
5.287573787696718e-10
6.363078950663523e-10
9.584668510405317e-10
1.4252129897412293e-9
1.022778828593463e-9
7.359509479271837e-10
8.087785838853679e-10
2.3783571716550536e-9
1.987523699050304e-10
7.163284125608181e-12
6.697631285615721e-12
6.55615130859764e-12
7.085930182746039e-12
4.645085792911729e-12
3.2640217340749636e-12
2.866942839019828e-12
1.059248344770158e-12
8.121828643113353e-13
6.941867677470852e-13
1.0870572946258565e-12
1.8923482883291318e-12
5.1990654196281184e-12
1.8747107707267325e-11
1.0037803145202487e-10
9.289493475424964e-11
5.537861354425738e-11
4.9474462196685683e-11
5.18738490970151e-11
1.6758167711774602e-10
5.255939029047766e-10
5.64347773597038e-10
4.3767333691909187e-10
4.12325457128999e-10
4.3739773599849597e-10
5.19831544889159e-10
7.441683938957568e-10
1.6733476977523907e-9
1.077980913560213e-9
5.912214245018114e-10
3.8805257102596725e-10
2.950386499293177e-10
2.813232781171667e-10
3.3115929839158267e-10
5.180245220951243e-10
1.0086399492744902e-9
9.46192318548941e-10
5.553993525115235e-10
3.339010937784232e-10
2.5483925966060457e-10
2.7125171341038407e-10
3.741921914320723e-10
7.06203162081139e-10
1.762994715943973e-10
8.096942043904473e-12
1.851817842825648e-11
1.5459822054735538e-11
6.265049952484127e-12
5.037941407340533e-11
1.0597760250960175e-9
2.046412252787252e-9
1.298189661566348e-9
1.2448028107261217e-9
1.3964577506467715e-9
1.9828453444042652e-9
2.1441327679718688e-9
1.5419137800467512e-9
1.6852071735962079e-9
3.786582637036359e-9
2.665224524837047e-8
8.936966756501175e-10
4.445653403626429e-10
4.186559588939264e-10
2.2263087931831565e-10
9.206569521003919e-11
4.9864524013818864e-11
1.1260838530480844e-11
1.873501962423683e-12
4.861303409401068e-13
2.9121378620850615e-13
2.0686655525034634e-13
2.984387345207803e-13
5.961912340618708e-14
1.5482373158867391e-13
1.1406765703654965e-13
1.2088474260719765e-13
5.500255928117348e-12
7.602462798768666e-12
3.1706293101542626e-12
3.2272109042068403e-12
1.736620903675977e-12
8.917626368376924e-13
8.427961884018354e-13
1.0503596621906898e-12
1.520528709671056e-12
2.4298007724495235e-12
4.2275653929506114e-12
8.032762942674076e-12
1.4217062987609684e-11
1.0834173562127891e-11
1.2369762921559564e-12
8.165763269436298e-12
6.8041740847532535e-12
6.066937597576764e-13
5.300981011432577e-13
0.
0.
2.525006001334942e-14
8.325036983440942e-14
5.153100023885515e-14
3.804414571935253e-14
0.
0.
0.
4.5437530335198834e-14
1.170840076596803e-13
2.2397274658738866e-13
3.317694212411785e-13
4.311414965044743e-13
5.444731773180723e-13
6.993192821776183e-13
9.779123162990585e-13
1.1151288561629851e-12
2.0788311894744363e-12
3.6211601921224262e-12
5.31065967494282e-12
6.951779719046343e-12
8.94565308856456e-12
1.1888374077504103e-11
1.6401470509616287e-11
8.64268881620601e-12
2.2893758553037192e-11
1.9949237949222622e-11
4.711784930509397e-11
2.8841411965785627e-10
4.423578632097732e-10
3.086963898969273e-10
1.5778171195018155e-10
8.256667345450667e-11
4.508626899867618e-11
2.4593307670957016e-11
1.380843176979458e-11
1.77626993819502e-11
6.947284572107449e-12
3.606635385163957e-12
4.980688891026164e-12
9.76997653628065e-12
1.8174808956118664e-11
3.322873555157334e-11
7.589245033051e-11
2.3301623833948462e-11
5.488922080131089e-11
1.095240316045362e-9
3.2251842484416897e-9
1.9743283853634817e-9
1.9059471483290752e-9
2.3132856244084325e-9
3.3115640517001123e-9
5.326378720235531e-9
5.091162530175723e-9
1.099734314390642e-9
1.261977143365043e-10
5.99886492371672e-10
3.1804099390888894e-9
3.3008771157815425e-9
3.8853431324492465e-9
4.144533730440885e-9
3.600876639364149e-9
3.0411427484804895e-10
1.3467593237267624e-11
2.5740159503015244e-12
5.866110726909601e-13
2.758167050204631e-12
3.431436599431501e-12
4.711826385808772e-12
7.204046757654622e-12
1.383512349287356e-11
5.38798780248757e-11
5.436508700785562e-11
3.6626735462749834e-11
3.592200874671098e-11
3.991722109041439e-11
9.900424516529669e-11
3.1643618994717307e-10
2.907088148071824e-10
2.7680241844343586e-10
3.035969637606593e-10
3.540638028576455e-10
4.369882282400075e-10
5.738804063649656e-10
7.351482940047486e-10
4.713687975221907e-10
6.465858312877214e-10
1.178612737959961e-9
1.4160886508893781e-10
7.870138618043105e-12
4.28176654043787e-12
4.383543240509068e-12
5.217582036789867e-12
7.126308849764258e-12
2.4742699328653814e-12
9.785240266594619e-13
3.3682549802320294e-13
2.3375833118221216e-12
9.178874139278035e-12
1.5176792637872283e-11
2.9952912661564066e-11
1.2695648675077856e-10
5.642476796018524e-11
3.771665605708975e-11
3.395784770348449e-11
3.4731705844980784e-11
3.805423023477627e-11
1.3896141212611458e-10
5.686940861851481e-10
3.613252083777167e-10
3.0788656267738604e-10
3.2557955466138794e-10
4.09309015271309e-10
6.182500293548927e-10
9.696341070811764e-10
9.379522425354148e-10
8.752757213543714e-10
1.1919063256113464e-9
2.0280538411258964e-10
4.326440288019528e-11
3.376298129422459e-12
2.8103348159090247e-12
3.2962841543118192e-12
4.45751698651584e-12
7.436626988090701e-12
1.508440165271752e-11
2.4278141955689297e-11
1.7774770997806157e-11
1.5457707942625146e-11
1.647787019978776e-11
1.9399038679257267e-11
2.460097516027086e-11
3.9061714173660953e-11
1.7670880791294532e-12
3.461945963877562e-12
6.066009523260324e-12
8.73803269324277e-12
1.2032377997370616e-11
2.153228509006459e-11
5.90143780977657e-11
3.632829813031638e-11
3.310162694989379e-11
3.833004842312189e-11
5.227472307560655e-11
8.483255339538245e-11
1.4791151319921146e-10
1.6936796916989185e-10
1.8999956181078162e-10
2.707878130228013e-10
1.934684900805879e-10
1.964891461897913e-10
1.463183344588406e-10
7.669168907629415e-11
5.034425173679728e-11
3.050361101275492e-11
2.2154086039124996e-11
2.017104056728023e-11
1.2393705616405031e-11
3.197082123111852e-12
4.0225338844548967e-13
1.3275270599782581e-12
3.6298128366279875e-12
6.067163165950542e-12
2.7097402723739553e-13
5.6727791471184645e-12
6.027030689472017e-12
6.411909787040399e-12
7.09044676165664e-12
8.145244021622529e-12
4.578250017091552e-11
1.2283379494089994e-10
7.294253308526701e-11
6.474445231128533e-11
7.2677924491252e-11
9.59134801657516e-11
1.4914553473354557e-10
2.352233483815716e-10
2.269068894131353e-10
2.1606221161484158e-10
2.9608409974688143e-10
2.2034816203450414e-10
2.266696706457858e-10
1.8153108712651415e-10
5.577727391864177e-11
2.184519018641511e-11
1.3042660391697525e-11
9.463747236931859e-12
7.779597923953503e-12
5.122876352410765e-12
1.2561664456488067e-12
4.8320080964965116e-14
6.935846990349589e-13
6.364531458212275e-13
1.9412194613585636e-12
2.1126939139220862e-11
1.0834778840106854e-11
8.654922509220902e-12
8.509741886538593e-12
9.250059987898345e-12
4.3086807911508867e-11
1.175624988114627e-10
7.593160039169384e-11
6.446773219209255e-11
6.85715886795676e-11
8.39252934734676e-11
1.1859609604328e-10
1.955426044017296e-10
2.9249834559272246e-10
3.110295814278851e-10
3.6211077563160357e-10
2.2558556050390412e-10
1.6752063389873766e-10
3.053908869711919e-10
2.893213226450713e-10
1.3761358145375827e-10
1.0792541481796508e-10
9.346608669948445e-11
6.326305914039689e-11
5.856570717616739e-11
3.7610922870685145e-11
9.63434750462708e-12
1.421047707268236e-12
3.986339577412088e-12
1.4404749049315648e-11
4.3766359262141245e-11
3.019391765296532e-11
3.3613319137802277e-12
8.240959048505648e-12
1.0162920069312568e-11
1.1826697215652954e-11
5.548339955046239e-11
2.0074611160742878e-10
1.487524585990781e-10
1.2968959304620782e-10
1.3982427799974276e-10
1.7121836490333943e-10
2.3571736102080603e-10
3.6576183593049355e-10
5.495169506802367e-10
5.393021260380477e-10
4.804956405674381e-10
5.093298752222531e-10
2.620657920936128e-10
7.77551103051889e-11
3.397503602994062e-11
2.114739212956156e-11
1.571099541346887e-11
1.3058309005002319e-11
9.050204976294003e-12
3.009414465344218e-12
1.1977605476602811e-12
1.0879764542859513e-12
2.8200291439574993e-12
9.32941324332421e-12
4.2693126961724736e-11
4.5813421908547286e-11
2.87942774669774e-11
2.6126155644067577e-11
2.781927320318267e-11
3.284990965591569e-11
4.2337213498649023e-11
1.556159319392897e-10
2.7544288276369867e-10
1.4301242904131615e-10
1.2863206685047835e-10
1.5209186028113217e-10
2.301782297959419e-10
4.234053362869307e-10
5.213055498742203e-10
7.019340369602746e-10
1.1227971808251064e-9
1.107364551718925e-9
2.849495648477677e-10
2.1007388622940889e-10
5.021395358657149e-10
9.153045640661055e-10
5.182420777965109e-10
1.537120383181407e-10
4.479894465536439e-10
2.571420106989105e-10
2.642889349073657e-10
3.8090477859012523e-10
1.4640407688450667e-10
5.0718669941711666e-11
2.2077046405460285e-11
4.2870191106825085e-13
5.0625648539032084e-11
2.496089257453932e-10
1.0208563594469958e-10
5.397456829489798e-11
6.5583929434342805e-12
1.3687099195901164e-11
1.2587629643703193e-11
2.697607486223065e-10
3.0497419276816425e-10
2.733164916978549e-10
2.8252125847433727e-10
3.1739973934025185e-10
3.843894567528103e-10
5.077426905026082e-10
7.309465048674469e-10
9.91800611638677e-10
9.423759609352997e-10
3.81488830152351e-10
8.898449064197297e-11
3.0294549943497266e-11
1.5596502366463206e-11
9.717767129505188e-12
5.196545590775738e-12
7.236136289327486e-13
1.5811861741972807e-12
6.765396539647877e-13
1.5282594048368084e-12
6.0396636230948195e-12
1.6608460750271635e-11
5.0618299523006665e-11
2.028988892921092e-10
9.37675262835787e-11
7.454069573120476e-11
7.734181605788074e-11
9.406274762698754e-11
1.3073149188562786e-10
2.620497030749918e-10
4.2926189790569135e-10
2.2183982533793598e-10
2.0055032031134939e-10
2.4185532355506296e-10
3.8662287513060933e-10
7.615600123170063e-10
1.0575443087414129e-9
1.7338461420318492e-9
1.2797137199708768e-9
2.7803640281782315e-9
8.780915970284791e-8
5.5582815487295334e-8
2.7526891019277154e-8
2.9672250327576793e-8
5.503362470849114e-8
1.3916749470460779e-8
3.122496380179794e-9
3.3227803671825734e-9
4.455738644741402e-9
2.401200445873607e-10
5.073710221248139e-11
1.3293598197795672e-10
2.3077459494503128e-10
3.584194317589264e-10
2.3816283066971973e-10
3.6681905033562196e-10
9.553584748995088e-10
3.708261244585477e-9
5.691537268123019e-9
3.524605878586985e-9
1.7673707795212777e-9
1.9771139429623656e-9
2.608157134820507e-9
2.1778511919840812e-9
1.7792085874354318e-9
1.4997891827043203e-9
9.82690981394148e-10
2.908546353951114e-10
6.636996152723876e-10
2.9369755099470244e-9
1.108120889483763e-8
1.074009525502319e-8
4.745150353376772e-9
1.970546015596577e-10
8.962221552190534e-12
8.828943364151447e-13
2.4926830790398964e-12
8.680029062076589e-13
1.1719566335395817e-12
8.711119314655105e-13
9.345722714921878e-13
3.36338364228351e-12
2.1098976143399457e-12
2.026695142894249e-12
2.3763489664617378e-12
3.031760043810113e-12
4.039289438462519e-12
5.509445747624785e-12
7.597004444540137e-12
1.0480867377392363e-11
1.4320180332433428e-11
4.3431364891994e-11
2.6824391682481073e-11
1.5159570047248702e-11
1.4369118513244974e-11
1.9198502426292062e-11
1.689486380135027e-11
8.531312620331888e-12
6.421083731247335e-12
9.923429203981004e-12
1.513815025418467e-11
1.1788641964217739e-12
1.6597975210199955e-11
1.972747642824776e-11
4.982656923588545e-13
7.040615649182984e-14
3.56516893768648e-14
0.
0.
0.
0.
2.415336743314685e-14
0.
2.2691872682060514e-14
5.172736513668907e-13
0.
0.
0.
0.
2.5921652042491694e-14
8.205052776809248e-14
2.574698970273093e-13
4.650613172106765e-14
3.0548270086684456e-14
0.
2.4870255076928107e-14
5.98985308290951e-14
1.2065004640593916e-13
2.2798153679732555e-13
3.9481795937181256e-13
6.294405993026012e-13
1.2519345051576784e-12
2.8461721761614123e-12
1.9077667876069436e-13
7.087660562881785e-14
0.
0.
2.332014593517307e-14
4.5719441517048587e-14
1.9309000445693024e-13
4.900321186143527e-13
4.2235698414123737e-13
1.8836792025654845e-13
6.422519534387951e-14
0.
2.377923393377035e-14
5.293079969004029e-14
8.560010501819723e-14
6.608421792912778e-14
0.
0.
3.8248617535761344e-14
7.16867012577574e-14
1.2179772646320568e-13
2.346647220725644e-13
4.5207402281386354e-13
8.347729884049846e-13
1.4390075176242168e-12
2.233165068465367e-12
3.0686133817285615e-12
3.915936567542714e-12
4.921730816293767e-12
6.258273968360672e-12
8.101276451348983e-12
5.883771414504169e-12
1.1746714466829466e-11
4.690627308698468e-11
1.0025075021996056e-10
1.3867351547034101e-11
4.6400032274007955e-12
1.8822840532182183e-12
7.732753839003101e-13
2.879200128882084e-13
1.9883946938526313e-13
5.351368019105832e-13
1.2228459518460148e-12
2.0283408710671495e-12
2.870882874713121e-12
3.8302904258938996e-12
5.046751991749051e-12
6.725066536158991e-12
9.214022381617929e-12
1.3191243079429125e-11
6.729885005395911e-11
1.4162400470755885e-10
7.301485441049158e-11
6.242494485727259e-11
7.018563477167225e-11
9.89512962795196e-11
1.8032960232082193e-10
3.068046340639852e-10
4.2336379391105687e-10
8.18934347992386e-10
6.290958289299783e-10
2.1416217224055982e-11
4.447221731690846e-10
7.854053791639802e-10
4.913471845847156e-10
9.17150695375629e-12
1.2306347847871149e-10
1.1080230907153046e-10
1.506867344641852e-10
3.625122697665575e-10
2.58062196878874e-10
9.098051110692356e-11
3.7200827964125944e-11
1.2205037565178118e-11
1.2339446780333702e-11
1.2433278864290952e-10
1.6361999749223325e-10
8.160593338886328e-11
1.455940643981146e-11
5.732198196403144e-12
1.2526811452527225e-11
1.4270756564033035e-11
2.0217517452564473e-10
1.675380519919473e-10
1.5187402339338936e-10
1.6430087181946184e-10
1.993563491185112e-10
2.721079778922057e-10
4.183950487128883e-10
5.759312423594496e-10
5.055187008863613e-10
4.4243364451416565e-10
2.4559939131264183e-10
1.0098803342266319e-10
2.5913111355876077e-11
1.0109568282738628e-11
6.074297128499808e-12
3.905953701046665e-12
2.1257892786943816e-12
1.2377239312461666e-12
8.102708156160442e-13
1.4411015629605668e-12
2.9748837041208527e-12
6.274538581586654e-12
1.46726080043133e-11
5.204733075367427e-11
6.972296802181026e-11
4.068715148787118e-11
3.792662574843538e-11
4.412817054071252e-11
6.072572434524335e-11
9.987131880899462e-11
1.4774757394001197e-10
2.4618824742135767e-10
1.221084654753915e-10
1.0599201388789106e-10
1.2396878311313206e-10
1.9417076800576541e-10
4.2486652524638694e-10
8.584791754825843e-10
1.929023705512326e-9
9.044898302407333e-10
8.943502385219098e-10
8.727571176878764e-10
2.4636332068102072e-9
3.5056893152173765e-9
4.053068284219571e-9
2.1345235550799735e-9
1.5424328352326778e-9
2.759946978613955e-9
2.932268504062305e-9
3.3985660825332883e-9
4.5417341710566376e-9
4.085288007144767e-9
4.234943866586161e-9
3.9017881721864433e-10
2.8428239768611857e-9
1.139287521092677e-8
2.56212084585251e-8
1.206791123941799e-8
1.4955193020779163e-8
1.0652982437196145e-8
4.060826222935612e-9
8.06232800902926e-9
5.7185268260304585e-9
4.262411151695456e-9
4.0270222700365155e-9
4.3230714310651845e-9
5.088048619488908e-9
6.410015546917622e-9
7.876635213702782e-9
6.285780241093142e-9
5.203845146252105e-9
1.4545867504523296e-8
5.288532550596145e-8
1.8464018651285425e-8
1.963367646579818e-9
4.879386317042788e-11
1.393228006434121e-12
3.860952688468392e-13
1.6526279218477902e-12
4.2499617776697314e-13
2.3714090945342227e-13
1.0474186766555458e-13
6.89071133280908e-14
1.353482957347267e-13
5.426637172005461e-13
2.150988636437337e-12
1.2740608420242508e-12
1.3055034617841665e-12
1.5990360390370387e-12
2.112046739842603e-12
2.8986712653462398e-12
7.159810678936761e-12
1.4294819612071769e-11
6.92421467449769e-12
5.313333052747219e-12
5.133625206428704e-12
5.8576911980589235e-12
7.718167846282968e-12
7.730893507067243e-12
4.519486423006706e-12
2.9138911566962105e-12
2.4252074495409144e-12
4.935003966886114e-12
6.195711938235907e-12
1.1523028822283179e-12
2.345130606918613e-13
0.
2.4904409406933824e-14
3.194038382783941e-14
6.486583178344713e-14
3.110910799724345e-13
1.5049699659366426e-12
7.421908292526267e-13
9.754625189193574e-13
2.0041504674523727e-12
5.099092479783028e-12
2.148582393666641e-11
1.8246309522590872e-11
1.0757303850006438e-11
9.352232136264418e-12
9.545800299230182e-12
1.071826354987918e-11
6.018086607560861e-11
1.6221488045647487e-10
1.0586437620429016e-10
8.822004006915683e-11
9.241976262995883e-11
1.1141564783397067e-10
1.551227157770968e-10
2.5479754564989343e-10
4.0713528007264674e-10
4.6528006752457224e-10
5.205694393665308e-10
4.837948220500395e-10
3.7987233865632614e-10
1.8353992772573858e-10
1.340063878950378e-10
1.2235074329440084e-10
9.07713203913591e-11
7.988225513761281e-11
6.965615486533114e-11
2.3987005499477754e-11
7.627512213494832e-12
1.3940502315478818e-12
4.026933345537145e-12
1.2995909447391303e-11
2.639030716494962e-11
4.353771450688825e-12
1.4101129838869682e-11
1.6039090474433232e-11
1.7643939308781042e-11
1.9878014199626348e-11
2.311613445495178e-11
1.3728769194133122e-10
3.120637118711422e-10
1.760658270045648e-10
1.651789245508997e-10
1.9953566693758837e-10
2.952475739982277e-10
5.061555956469826e-10
5.516108779446686e-10
4.692892317877192e-10
5.733968022785883e-10
1.2413008775343184e-9
6.983547775952669e-10
4.791978564981487e-10
3.754926032330663e-10
2.1456201753062228e-10
5.2304031279039864e-11
1.7729707121207278e-11
1.0153328738682596e-11
7.417803735982081e-12
5.572415020731635e-12
3.2042510759740702e-12
0.
9.701455471087852e-13
8.308064000144933e-13
1.214457030224185e-12
1.1494388536157025e-11
3.3936943102813704e-11
1.7716541559066856e-11
1.537850420332178e-11
1.5806415046530593e-11
6.686536011430503e-11
1.9220774990667504e-10
1.649356047312494e-10
1.3239887291484033e-10
1.3107070004248928e-10
1.4517882141703168e-10
1.7679714684278542e-10
2.4195509565957276e-10
3.849471417068299e-10
6.885096558802093e-10
9.995851799268083e-10
4.834951813826552e-10
5.622310872074571e-10
4.583695450165642e-10
2.844554636801944e-10
2.2686557892297178e-10
2.550893694392768e-10
3.3714749089093024e-10
3.512567177824083e-10
1.6326666033828247e-10
6.067710783946754e-11
2.421638707545271e-11
4.689025360052956e-12
1.863017129808625e-11
8.928377776346721e-11
2.125611749352912e-10
3.361368663816024e-11
1.1675901552244207e-11
2.562844775123901e-11
3.277472713031359e-11
3.909981467691064e-11
1.9771725075533154e-10
6.090921664276289e-10
3.6774055759624817e-10
3.488537864446726e-10
4.1984150891748706e-10
6.131087521067369e-10
1.0542564584926976e-9
1.2673172221519854e-9
1.0266075945160642e-9
1.062774930053513e-9
1.7241404053680931e-9
9.730645338388313e-10
4.748896122567789e-10
2.2636166838770228e-10
8.894328766258027e-11
2.1468960865216424e-11
9.100433362891469e-12
6.571404115405517e-12
4.952421965281431e-12
3.562762061759402e-12
2.378287207366767e-12
1.2433266683029182e-12
1.8622290084613646e-12
4.533858744572314e-12
1.2727677250035638e-11
5.227830477887888e-11
7.557107697442905e-11
4.237610059157934e-11
3.790127159537628e-11
4.0735094433516226e-11
4.9010682893775625e-11
1.8180750184733057e-10
4.4393594314957934e-10
2.890678210309858e-10
2.267602865169911e-10
2.273958908764519e-10
2.697208984827379e-10
3.8952725122642926e-10
7.467775383319645e-10
1.9051483424623076e-9
2.0745167118234196e-9
7.121479082883774e-10
1.2709829430636009e-9
7.644339398473097e-10
4.2684668343362665e-10
2.9709344331792233e-10
2.547024460898066e-10
2.792109635307819e-10
4.878744026775274e-10
1.0143093678159153e-9
9.517688739061882e-10
5.074672137545355e-10
3.964296174939854e-10
3.7796181287210013e-10
3.6306704365120936e-10
4.1689112474990317e-10
4.745024483219122e-11
7.016850292076946e-11
1.0195532304856845e-10
1.0892920758310097e-10
1.0706700469619376e-10
9.713633966572526e-11
3.3932673762566187e-10
1.043152460465644e-9
6.140108336781077e-10
5.23434440838263e-10
5.617171732456282e-10
7.659138758303275e-10
1.1641316377214721e-9
9.809339519539911e-10
7.88880193268623e-10
9.3984971857383e-10
2.212907592744458e-9
3.1782626625719535e-10
4.673195666087906e-11
6.448792332671642e-12
1.2244074631510677e-12
2.9272067970202807e-12
1.9950150932663024e-12
2.466275930704474e-12
4.295548687564955e-12
3.415669985866553e-12
6.65074658751073e-12
9.809118215360693e-12
2.627876335775539e-12
5.503512249685438e-13
2.1017790206747988e-12
1.0294166625591878e-11
6.630505035265433e-11
2.5483068320626514e-11
2.0348479458340577e-11
2.1384332461565048e-11
4.837129974444621e-11
1.2588839681554194e-10
1.2025231743443517e-10
9.239592950475152e-11
8.859301565641017e-11
9.786756840182268e-11
1.2446976912575397e-10
1.9239496131081033e-10
3.8811882053415805e-10
7.620920445423445e-10
7.755691526793834e-10
1.920219045439083e-9
1.0511266421101745e-9
3.948244303341263e-10
2.098239651992405e-10
1.2346753510750393e-10
3.787224429559898e-11
4.298645287604546e-11
2.758145585622868e-10
1.11831834365317e-10
3.141962081507204e-10
1.0718926027610583e-9
1.1137748958459824e-9
4.74838779753289e-10
6.800384821538324e-10
6.559821653206191e-10
4.365025105579178e-10
3.8533171111255215e-10
6.485128973610156e-10
3.489131879116679e-10
2.366379035067876e-10
5.3220684989755e-10
1.5830067447750612e-9
1.1581296411314496e-9
1.3286496226493087e-9
1.8780305178416825e-9
3.2128898086183075e-9
5.480018063854284e-9
4.77908617266851e-9
4.284630140637384e-9
5.638945591309299e-9
1.2359330454053048e-8
4.291682545744683e-9
1.169908824881312e-9
2.5166956217388015e-10
8.546527173262452e-11
3.8025370800904076e-11
7.944291304061317e-12
1.3654241519071172e-12
2.181674928819277e-13
9.619569545837252e-13
1.672968859382598e-12
9.62160369902398e-13
1.8038458458734383e-12
2.324763538709063e-12
4.075487854661889e-12
1.0282793571854874e-11
5.96673938259728e-11
2.6850497815645988e-11
1.893127145459898e-11
1.7992116462651843e-11
1.9333463984113947e-11
1.7868935326058682e-10
6.046536722275833e-10
5.974705717696066e-10
4.632975931511586e-10
4.494078598325615e-10
5.157917342118639e-10
7.225881117619416e-10
1.4631087971911181e-9
1.2731680169684721e-9
1.426749521324082e-9
2.333708852740603e-9
2.8402773415958604e-10
3.6294448608780516e-11
5.50667850004424e-12
7.690028569913344e-13
4.2370264021115196e-12
1.2079108270984951e-11
1.6992485394742535e-11
1.4869186523544602e-11
2.2206887587664333e-11
3.102111771407352e-11
4.751217055366413e-11
8.623894421710015e-11
2.1254512535712673e-10
2.362673918261922e-11
4.76328102311779e-10
2.377579742353716e-10
1.7745288120053073e-10
1.4201566774964326e-10
1.0993692390080087e-10
7.348257761178504e-11
9.486027506072596e-10
1.9454206353160555e-9
1.4721642585671044e-9
1.7799565287160984e-9
2.7659690365217746e-9
5.228610014185188e-9
5.5575201867395265e-9
4.954052952261979e-9
7.51980730146747e-9
3.4780828192120524e-9
1.1747848601604214e-8
1.1811794505303585e-8
1.2473250551388039e-8
8.013554373507298e-9
2.602432128747492e-9
3.3915494936737867e-10
8.647298896734018e-12
2.936792966789987e-13
8.34458816910426e-13
4.987833937037057e-13
3.901190486412617e-13
7.411454123790264e-13
1.1279676441238313e-12
1.928169654878946e-12
2.2261888047286898e-12
1.2141693953861099e-12
1.82433159539337e-13
4.189596374739915e-12
7.606996271132606e-11
2.7785759849889266e-11
1.2738006352918114e-11
6.833450453993844e-11
1.648332033325833e-10
1.8936461742974667e-10
1.8320675392349446e-10
1.83818348842768e-10
1.9135511394699218e-10
2.0387884154488392e-10
2.2051847459462356e-10
2.41585822977132e-10
2.6912938586403226e-10
3.09198939715609e-10
9.197216604584688e-11
2.7954271079515545e-11
2.011386898753913e-12
2.4462583312321437e-11
3.2097403660657094e-11
3.705974843573916e-11
4.773585605653872e-11
6.944337395860923e-11
1.18015760253028e-10
2.6626325761962076e-10
6.74763945504157e-10
2.098199747105691e-10
7.747007246418084e-11
2.3888781076912942e-11
1.4352067574337779e-12
1.1241369013970636e-11
2.2120912487643874e-11
3.273720718096318e-11
4.241041586100411e-11
3.261082153988708e-11
2.858721226185255e-11
1.5176706038287865e-11
1.3045446714061938e-11
1.5816937786622922e-11
1.8715419919412695e-11
1.0463157384996364e-11
7.91788234214444e-12
1.0990607420325265e-11
1.2774905900831289e-10
1.0727577833503683e-11
1.010451502143087e-11
7.818839947280822e-12
8.031528197734219e-12
1.2974093913011967e-11
2.898650421044294e-13
1.8253867024382628e-13
2.2237747936078049e-13
8.894313140052615e-14
1.0804253305380816e-13
0.
0.
0.
2.850528962908366e-14
0.
4.065167083530487e-13
1.2937236435461124e-12
4.050250361577796e-13
4.3394582831917575e-13
5.715447334826366e-13
8.196501801814284e-13
2.443480453434249e-13
1.276784327501889e-13
1.1812074234025569e-13
1.4406919207524736e-13
2.0568355602818016e-13
3.25792688855943e-13
5.607369527685875e-13
1.0470384576098424e-12
2.144051038144437e-12
4.889417457942754e-12
1.0382883872431017e-11
2.9350657301752093e-11
1.1557033439598958e-12
9.704305222353419e-14
0.
0.
0.
4.578460124054584e-14
9.692221610101401e-14
2.885190708772947e-14
0.
0.
0.
0.
0.
0.
2.87410201780281e-14
4.0970816505859914e-14
5.4061829249196746e-14
6.949697826410719e-14
8.900366118331208e-14
1.9516730728209934e-13
1.970365787301501e-13
3.4332489711207287e-13
5.694536774789754e-13
7.578985490022059e-13
9.11480793649534e-13
1.122093672351751e-12
1.4869394764948289e-12
2.2067784175271776e-12
3.975944272280762e-12
8.91720390857129e-12
7.2832665094295e-12
1.3814035738918016e-11
7.254386752126975e-11
2.2534929445581578e-10
2.066166992084791e-10
1.0613072312690235e-10
5.214830110725366e-11
2.4801906970336153e-11
1.1151946217841524e-11
4.383850154923337e-12
4.2593057630959207e-13
2.4421124976829785e-12
3.752568437837868e-12
1.524817327761873e-12
2.46935153668701e-12
5.836430115526031e-12
8.737963373129572e-12
1.1728211572719197e-11
1.5242996086836262e-11
1.2061213829405616e-10
3.384904158937434e-10
1.9948079983767973e-10
1.7480637154828335e-10
1.9605099364422735e-10
2.6032071770594805e-10
4.096012158912758e-10
6.486493187123432e-10
6.21038295267649e-10
5.997526619368955e-10
8.410746671193342e-10
1.4791794573045074e-9
9.961380397408286e-10
6.606446870596057e-10
5.453750424962032e-10
4.223901412417046e-10
1.0274698706257931e-10
3.071938594676963e-11
1.5794011987715716e-11
1.0599751771826437e-11
8.331110607186193e-12
3.803514212781341e-12
8.800323439012014e-13
2.739389543578668e-12
3.907734915624753e-12
3.094055434529933e-12
1.0729924106534316e-11
2.1290212492496242e-11
1.629998740404435e-11
1.5916878803248868e-11
1.7055402334036252e-11
6.838796488837283e-11
2.259046102374614e-10
2.239307126286826e-10
1.8345687048829084e-10
1.8246450320586838e-10
2.0019816587513195e-10
2.356607956583578e-10
2.9982642389054714e-10
4.2141072380222155e-10
6.55114341861695e-10
9.778454900418438e-10
4.915887657961161e-10
2.939753005552745e-10
2.548360047121633e-10
2.3350357786499126e-10
1.8858165418819524e-10
1.768394490838977e-10
1.1772339139619052e-10
4.2429364331703126e-11
1.7251090940006162e-11
7.119846711840564e-12
7.927877306118623e-13
3.079139170616184e-12
1.4541787548381697e-11
8.002842620032667e-11
5.903236903195183e-11
5.4528266673631876e-11
5.603731531203921e-11
6.188955572346473e-11
7.253824148657623e-11
8.99744540228598e-11
4.904552732933774e-10
6.516451670325572e-10
3.71964877103256e-10
3.773116168548481e-10
5.188500084223685e-10
9.16354772713711e-10
1.0529937065055834e-9
8.935764916065005e-10
1.259619168957486e-9
3.0096461446743348e-9
2.2372302922764344e-8
5.367781433324293e-9
3.351108796061203e-9
3.0753102784581244e-9
1.7332956328453664e-9
7.942762245703171e-10
3.3214439186622065e-10
1.2529533533225115e-10
3.1236718232493534e-11
6.234769070698667e-12
2.998065933688527e-12
1.967072619319637e-12
7.638086428390822e-14
2.9394370783890492e-12
3.312308728586489e-12
1.944157481424435e-12
7.308946293400436e-13
6.7628302010606975e-12
2.9610395733426634e-11
1.752033305976402e-11
1.6357776044657864e-11
3.933862615827525e-11
1.4754664380955622e-10
2.851933429594152e-10
2.645333177288917e-10
2.4971027802324106e-10
2.547409146057564e-10
2.707718188343703e-10
2.954408042632798e-10
3.3230626627104244e-10
3.93872408376529e-10
5.213111836645777e-10
4.077683827941814e-10
4.2734682149207845e-10
5.343813964122552e-10
6.297979531830317e-10
3.866083076963296e-10
1.6107990738362133e-10
8.15008954156604e-11
4.759704159100935e-11
3.0807146090808316e-11
2.3429391071876613e-11
3.5625232198932806e-11
1.253629108425245e-10
1.037100426152237e-10
1.0811727519983662e-10
1.1505204397841814e-10
1.2605174027680999e-10
1.4440788831440736e-10
1.7398600490353862e-10
2.2146761741718893e-10
1.109584284866458e-9
1.068832412825082e-9
6.786706345827741e-10
7.582979279985988e-10
1.201148266444843e-9
1.975423955173836e-9
1.5188783124097495e-9
1.5774553056817752e-9
3.1485697070033796e-9
1.1759254640934028e-8
1.3344445767572943e-9
7.2000263249872e-10
9.202659575938209e-10
3.835690698296027e-10
2.0613458218195036e-10
6.773305657211717e-11
1.9949135589841862e-11
7.741405361453791e-12
3.440628483690712e-12
3.562143169266715e-12
4.667253620627965e-12
2.090550888788467e-12
8.493590329145228e-12
1.7721125539978968e-12
6.272601990083708e-13
6.416877795901097e-13
2.0915941206360212e-12
3.906085692708495e-12
6.072371589828777e-12
8.166464384132461e-12
9.352511018744047e-12
2.4623374227697814e-11
4.365510762887309e-11
5.90878167769059e-11
7.257749356014191e-11
8.711157911823948e-11
1.0380739420798276e-10
1.1918697172792118e-10
1.234294598752905e-10
1.0787079564347315e-10
5.7014371583054716e-11
2.1339808958053995e-11
4.469854307176482e-12
9.421276130355647e-13
1.4756873805685888e-13
1.2451973520080924e-13
1.600418734337899e-13
2.3673782261964275e-13
0.
0.
2.3270144430817464e-14
3.1082883725852916e-14
4.037980994272528e-14
5.1236341218766377e-14
6.189693875003845e-14
5.4904603577795026e-14
6.66937585129045e-14
1.5461840540497368e-13
2.000165874556618e-13
2.532567178724471e-13
3.2006874867132085e-13
4.044963354341874e-13
8.069794470472823e-13
1.3883530534743355e-12
2.248703959297685e-12
3.348700529982932e-12
4.7706873701415e-12
6.662582256336985e-12
9.240246682307748e-12
1.28058178777843e-11
1.7728515267238732e-11
2.3918891058690745e-11
2.322206558090658e-11
1.243509616420214e-11
1.1721795240626066e-11
1.4030428506887115e-11
8.455712124430607e-12
1.7233842379285995e-11
1.879001354481028e-11
2.0604663037361243e-11
2.2795989208237423e-11
2.5372411676258596e-11
2.805948615110483e-11
3.048900902720788e-11
3.1802667301555656e-11
2.954948769326505e-11
1.8904653159907682e-11
1.0803713069162456e-12
1.3512163151869016e-11
2.392628439195824e-11
3.3407360501326276e-11
4.4057122491769596e-11
5.7436629277863794e-11
4.4242316532683684e-10
1.1155310537687117e-9
6.287564490557498e-10
6.042918079673885e-10
7.59509183424411e-10
1.1991019852119942e-9
1.9982015975559353e-9
1.752021501682582e-9
1.5539562459736575e-9
2.080297815995957e-9
4.416056788737879e-9
2.6203405827869917e-9
1.410813648762006e-9
7.703633556264727e-10
3.995577927064413e-10
1.6099457552195137e-10
3.143909915369075e-11
1.1010997505924318e-11
7.223665548203507e-12
5.949803127475853e-12
4.239591639870785e-12
1.3429933659353464e-12
2.177395028446512e-13
2.945108169434063e-13
3.199722916996406e-12
1.541629247348219e-11
1.2013033779764994e-10
5.94312267581009e-11
4.4319693010525504e-11
4.307144246920716e-11
1.2625728634470168e-10
4.0887401540545504e-10
4.5154582402771735e-10
3.610085475800497e-10
3.455798798015654e-10
3.656768407723867e-10
4.1876156723909825e-10
5.319128074595395e-10
8.091579148402947e-10
1.8372027071645393e-9
1.084788636477921e-9
8.457267880342117e-10
5.687519459780293e-10
3.6282938046355936e-10
3.1079031392784253e-10
3.446911187652311e-10
4.999801766998729e-10
8.929894198373686e-10
7.87532044591316e-10
4.2183637035500123e-10
3.1555443145744814e-10
3.158136292656673e-10
3.699448664918911e-10
4.867696433074797e-10
9.390771126600945e-10
2.166325559841195e-10
8.357141014477552e-13
5.715652026186184e-11
7.569460550123031e-11
7.482979441849068e-11
6.463946441383916e-11
1.0118849768268676e-9
2.1483955194988936e-9
1.2790888252241598e-9
2.881174346854154e-9
3.5829563680705954e-9
5.800999151009525e-9
8.28572804331938e-9
5.727675692229113e-9
4.134640894677159e-9
3.611430313346829e-9
2.6701073271289002e-9
1.8416618102469401e-9
2.3633408406361654e-9
3.77390343538847e-9
1.1445095146851674e-11
2.0453803265296695e-9
1.0424625230045268e-9
2.707613357837227e-10
1.2640929513908046e-10
6.429399695213586e-11
2.121407439503923e-11
1.5270419393708154e-12
1.5840183076048419e-12
1.8106209207636399e-12
2.5768760537133276e-12
4.923748137179892e-12
1.5942471463211472e-11
6.99981201083584e-12
1.8827349780314616e-11
1.8012504113471456e-11
1.7007164740958642e-11
1.111571888592249e-11
9.920745484721267e-11
1.3769537910895434e-10
1.1244270700686412e-10
1.0466462877502796e-10
1.0640978960497313e-10
1.1532378889392629e-10
1.3261935034734291e-10
1.6236522467918822e-10
2.1237761245377116e-10
2.920976660611702e-10
2.9874336080594435e-11
1.7486228626357801e-12
4.12475727592497e-12
8.508197788069597e-12
1.7147995219835574e-11
3.329999780796312e-11
3.0458421071107305e-11
2.60079352729445e-11
2.7960151795489297e-11
3.687137280986521e-11
2.7838356795048573e-11
6.781616321969967e-11
3.1917699041874546e-10
2.0849794858615997e-10
1.3697019506509434e-10
1.2135764155123868e-10
1.2382907129556928e-10
1.3819328655340925e-10
1.6545508928231327e-10
2.1126090556944468e-10
1.0489880210021955e-9
1.37555081022513e-9
8.228806680892831e-10
8.666409998161761e-10
1.2641242954509609e-9
2.2509029050170248e-9
2.0368297214897414e-9
1.8277265334118004e-9
2.7659415840299665e-9
4.650540710229808e-9
2.9341092364669824e-9
4.617483542005376e-10
6.7351780283178956e-9
1.1190613974970969e-8
6.9855223825626535e-9
5.052511498546795e-9
4.0212138662917535e-9
1.3808631266560845e-9
2.0065805062751235e-10
3.687372164282699e-11
1.3744602193215085e-11
3.56211565726818e-12
5.586360437899163e-13
1.8267624746417438e-13
1.962794466682584e-13
7.096580472763804e-13
7.778604412021224e-13
4.501409931213938e-13
8.097719813380239e-13
8.424286144519588e-12
1.7075768146726344e-11
6.190451039908335e-11
1.4879464877034656e-10
2.3101581706496483e-10
2.6440338037949314e-10
2.804664791221712e-10
3.012120646306755e-10
3.343242953230067e-10
3.9079663620323205e-10
4.992542498537986e-10
5.113237730096485e-10
1.68356600840231e-10
3.82816408138136e-10
4.244057596436731e-10
2.4487717020646433e-10
1.2704234703965026e-10
8.13482905574743e-11
5.035663817033104e-11
2.6282392911063195e-11
4.099290049590478e-12
1.1861004393003674e-10
5.0060061611122144e-11
1.3116634361664747e-11
2.0447264185571642e-11
6.278502195863122e-11
1.1270489409209918e-10
1.5984650905541352e-10
2.031460378432902e-10
2.525583911185544e-10
3.205963147941371e-10
4.2291975185861667e-10
1.8283777252154522e-9
2.037139272632812e-9
1.4545759776987246e-9
1.7320242698975036e-9
2.9284055744649482e-9
4.000997938437508e-9
2.8053799104019158e-9
2.960279804449783e-9
5.308169459066894e-9
2.6129769017107386e-9
3.2821778679844894e-9
5.290095787402359e-9
8.721873422439315e-9
2.2417435037724367e-8
3.365241566270847e-9
2.774159372174276e-10
1.4039336350175599e-11
2.1564252310446575e-12
1.28861122609335e-12
4.288084199247396e-13
4.067372071647275e-13
5.248898385367026e-13
9.627931293346903e-14
1.3520873043730493e-13
1.5851518119992748e-12
1.5933277960748773e-12
2.4949174793382765e-12
1.3661261588552764e-12
3.0831556814955857e-13
2.580122419906054e-12
6.046793435982635e-12
3.084882210912413e-11
6.098396848952162e-11
7.266740708726862e-11
7.494760083884294e-11
8.366610987947782e-11
9.318621886385358e-11
9.352115037841328e-11
7.49796208590003e-11
3.397778429101343e-11
4.449832376561385e-12
2.193843941949895e-10
3.5564364298452255e-11
6.224954637309988e-12
5.590940972549273e-12
5.115634302072054e-13
2.8660149498300465e-13
0.
1.8231157703135587e-13
0.
0.
0.
2.729663921728587e-14
3.5745283848488985e-14
5.105662366799377e-14
6.973586224032804e-14
9.236354982470139e-14
1.1745060667121907e-13
1.4066453625534586e-13
1.6568433769702682e-13
2.0964588890945946e-13
2.8166724876342025e-13
8.246252031355801e-13
1.2378240210272191e-12
1.7445246757833713e-12
2.3681786161878508e-12
3.232854900768589e-12
4.4684390415767654e-12
6.259876170806968e-12
8.89232735106069e-12
1.2826285690376703e-11
1.8923253898426533e-11
3.014949647419667e-11
9.065224187204144e-12
7.960588435283502e-12
5.820881225468921e-13
3.2643642053142094e-11
1.825136836312633e-11
1.709241542021572e-11
1.8090527824342933e-11
1.9683853985169015e-11
1.0836059758771937e-11
1.0329758598257268e-13
3.818482690311456e-12
5.818096694175098e-12
7.45224163865191e-12
9.231238575925643e-12
1.1378129470084669e-11
1.4046241916185754e-11
1.7389467867614978e-11
2.1591564274477347e-11
2.6886421855330072e-11
1.7235428752303362e-10
6.486192214045314e-10
3.804767850184974e-10
3.192792568974091e-10
3.4093751462870086e-10
4.4360694989077725e-10
7.059041842270074e-10
1.0174739167364043e-9
8.951410083156163e-10
9.426555239344664e-10
1.6643902970876929e-9
3.3328239251293926e-9
6.922729782704742e-10
7.625963468953226e-11
7.133438401005977e-12
3.0778948333554e-12
4.354875438271075e-12
2.36162438946651e-12
2.2185166044239616e-12
3.369877023376897e-12
6.565165146345355e-12
1.3562386526330273e-11
1.2501407326620493e-11
9.185747628149596e-12
7.381877623956452e-12
5.1288175036849896e-12
3.2296841953793465e-12
3.063739662402352e-11
1.8166519586905554e-11
1.664621507932604e-11
1.7486760972004192e-11
5.937352649388449e-11
2.1223579135322452e-10
2.551889266001118e-10
2.11838546030615e-10
2.0868922839653968e-10
2.2465177934399362e-10
2.5542786861906585e-10
3.067634993377395e-10
3.958415168381771e-10
5.621152229931176e-10
8.86909492022164e-10
4.355887826959481e-10
3.1546078971815265e-10
3.0777377699706384e-10
2.9685491892866096e-10
2.611533021048604e-10
2.365350059379055e-10
1.0695928278297587e-10
4.2579409059899196e-11
1.9755771402492563e-11
9.293493383757121e-12
2.9968946162057647e-12
3.979657819286402e-12
7.315529316817988e-11
9.418657283850761e-11
7.777622102252312e-11
7.520667128111198e-11
7.9376823131612e-11
8.956857828358616e-11
1.0725134342605589e-10
1.3630198139817475e-10
7.067716679939769e-10
8.008269655647e-10
4.734669174515731e-10
4.978372957223124e-10
7.241046845009842e-10
1.2961997430495895e-9
1.2056727275149834e-9
1.1175122268821007e-9
1.896057710843567e-9
4.247747744132796e-9
2.874340752694434e-9
1.4314844350716267e-9
6.955816495634861e-10
8.298934647187666e-9
2.6724923312581993e-8
1.137005919114442e-8
2.827719389954404e-9
6.358251293574218e-10
1.1008757022782057e-10
2.037755820097156e-11
6.8083811441324836e-12
1.2379013417794403e-12
2.464637759365341e-13
3.367915486257418e-13
4.595335022752516e-13
1.943318344455009e-12
8.167704124722031e-13
0.
1.2183868774164834e-12
1.528709374514628e-11
2.0951289698122362e-11
1.5850138978991272e-11
6.820266926100038e-11
1.7585839545439384e-10
2.571586986512749e-10
2.674711050086682e-10
2.690260310468436e-10
2.7871151554307984e-10
2.9778907410860414e-10
3.289110380590953e-10
3.835504146988606e-10
5.09086453028358e-10
5.127877065123223e-10
7.47733730451985e-10
7.42165010702075e-10
3.4812102053401025e-10
1.7743955318280165e-10
1.1285033394653918e-10
8.451977812580537e-11
7.394422521547366e-11
9.78498116136497e-11
7.098288271793662e-11
4.344767376022032e-11
5.860470692398642e-11
8.423701853701232e-11
1.0880714184357548e-10
1.3154700419152618e-10
1.5834014900527296e-10
1.959338570095914e-10
2.530539801238334e-10
3.442323043307797e-10
1.6664647260877393e-9
1.3241894094923967e-9
8.820839554113784e-10
1.0371185057303038e-9
1.7711202853804697e-9
2.3693781150551935e-9
1.7679942885905261e-9
2.1941692263880312e-9
4.933225555393414e-9
1.0483077706106453e-8
2.435007826056594e-11
1.53807620791177e-10
1.270826347363805e-10
6.111712014918137e-11
1.9674557878023636e-11
8.57051181710167e-12
1.1756120353560493e-12
4.82989841988782e-12
8.924548303923093e-12
4.556940157605825e-12
3.5569755221804243e-12
2.3301154947228366e-11
3.0710957774577116e-12
8.019596712257685e-13
7.7839152477775e-13
5.691117542681324e-13
2.379792533226589e-12
4.609126743695324e-12
6.9680637718181454e-12
8.829820482575492e-12
9.212409289564704e-12
2.4761797390058246e-11
4.235603036134318e-11
5.70886385781696e-11
7.198113724157208e-11
8.73582784845763e-11
1.0047577450171159e-10
1.035024419298868e-10
8.546475830284056e-11
5.375837209956657e-12
7.104677966529476e-11
1.0492828035451891e-11
1.1370847044246886e-12
1.5813370886796764e-13
2.000747200625585e-13
2.4673595305166416e-13
5.104566378704396e-14
0.
0.
0.
2.889702493246517e-14
3.79259145627613e-14
4.901933139484639e-14
6.204940501317279e-14
7.419992063817434e-14
5.398389450667971e-14
9.906823026202908e-14
1.8055047177808817e-13
2.344605282434165e-13
2.9823419222409944e-13
3.7807159379854444e-13
4.78984806562179e-13
9.59983456007809e-13
1.705597229997302e-12
2.8252297250103793e-12
4.2780192007484546e-12
6.1721836472983855e-12
8.70460596005383e-12
1.2164121463531414e-11
1.6945315847295093e-11
2.3457687078052764e-11
3.086896187138341e-11
1.9504513986104915e-11
1.5359085527447237e-11
1.4198199013996018e-11
1.7690426626123146e-11
1.2780059497466661e-11
1.863912619093346e-11
2.0846230042973402e-11
2.300052933484438e-11
2.5305064695218326e-11
2.789385835966156e-11
3.0458681981016585e-11
3.25648510231945e-11
3.3435896064522265e-11
3.09123622906292e-11
2.0434944289294876e-11
5.653070084773162e-13
1.864341446371393e-11
3.308207309903349e-11
4.6094303091807725e-11
6.058741102556582e-11
7.883788389788506e-11
5.590650791566345e-10
1.3973803976766229e-9
8.04556094683677e-10
7.893756611289599e-10
1.0168655864230361e-9
1.6619650056597865e-9
2.5586170558677416e-9
2.0315523237942035e-9
1.8810796591306224e-9
2.714794346378454e-9
6.08339793416784e-9
4.06225413751838e-9
2.0997638857169944e-9
9.723577988542455e-10
4.1551041292514547e-10
1.8045390039724308e-10
4.762405908267638e-11
1.07290907987701e-11
5.345253331640897e-12
4.3495691731956145e-12
3.210120484822083e-12
1.9528740263727654e-12
4.676691803227281e-13
7.66629207698561e-13
2.8048499531971897e-12
1.06130047369627e-11
6.008113460314028e-11
8.305951375088967e-11
5.115825016580735e-11
4.70927922498073e-11
1.1688875029262146e-10
3.916791584792595e-10
5.142545030690903e-10
4.1775494894173636e-10
3.950503387613813e-10
4.114132362527498e-10
4.616657035938692e-10
5.764371881331056e-10
9.149848141442247e-10
1.8999705977851583e-9
1.5422419152339011e-10
1.332031418814083e-9
8.960585771642556e-10
8.343131656400872e-10
9.186656580433743e-10
7.785046568406574e-10
6.714773892769533e-10
6.112564044565412e-10
2.926591840755862e-10
1.4971892211588024e-10
1.5878227604107033e-10
1.175747306973646e-10
5.685462858035824e-11
1.3557452483124274e-11
6.059944894101884e-11
1.6894932820285286e-11
2.485759297030352e-11
1.5126437010714006e-10
4.939168403370671e-10
1.0885859122321843e-10
6.275966940924731e-12
2.192629032268034e-9
4.598316498543152e-9
3.2199192289179893e-9
3.6683430684866946e-9
5.327593304934425e-9
9.547700904599799e-9
1.1615919955010506e-8
8.030729781933215e-9
5.398362902564392e-9
1.7785542076060801e-9
7.153557815337774e-9
2.2122926669499954e-9
1.03193778058025e-9
1.0723268695062301e-9
2.6880640386835045e-9
1.3952492643564256e-9
2.4563843680868986e-10
1.0903218457321908e-11
1.72812860972982e-13
2.1128507105237853e-13
3.501833329267774e-13
6.977100048316372e-13
2.066403562837129e-12
1.9529175210710786e-12
1.8200936872363554e-12
2.589043822779085e-12
5.243226302585807e-12
2.0366594836537277e-11
6.0870860505073305e-12
1.7037538264221463e-11
1.5781068640575942e-11
3.592577245582158e-12
4.091517935461393e-11
9.719762569412996e-11
9.325956316632121e-11
8.995005436338532e-11
9.157430569196576e-11
9.65423166724467e-11
1.0448775794626983e-10
1.1589037889909655e-10
1.3183173946474186e-10
1.539843145481796e-10
2.5643704908208638e-11
2.4757257484421895e-12
6.551652035751082e-12
1.7739375186290282e-11
3.564488304926709e-11
3.2454308516767336e-11
2.8001897866197756e-11
2.9687533609430086e-11
3.743766949454413e-11
4.0297068222215686e-11
5.483390137985543e-11
2.797883164278347e-10
2.406733834392619e-10
1.490838893410403e-10
1.283433394286029e-10
1.2892162406309303e-10
1.4278745348688603e-10
1.7079776883172643e-10
2.1936033251810276e-10
3.029017937324543e-10
1.3510473453030015e-9
1.1320750273361766e-9
7.037159675635119e-10
7.824317618753711e-10
1.2544903818976666e-9
1.9227463778529346e-9
1.474712020409312e-9
1.766727101674371e-9
3.7449149743688475e-9
2.2326209119059508e-8
7.674390395084307e-10
3.8481195332410867e-10
2.134683237755421e-9
4.288370436312349e-9
1.4861930535807519e-8
7.618028368322644e-9
2.1091755741842744e-9
1.5138318195452687e-10
1.7692705245556116e-11
4.567020667007011e-12
1.2583945231321923e-12
2.1266018942348376e-12
9.659310928366926e-13
2.5161491533853134e-13
9.64879827013911e-14
6.519107882653847e-13
1.6619372039687131e-12
6.929212762811466e-13
4.757081868831307e-12
5.2904534185061826e-12
1.2854645008822352e-11
3.458265592847087e-11
2.7402589114264913e-11
3.016108027466884e-11
3.864103380661809e-11
5.267274253584485e-11
7.357914962810481e-11
1.0328171966862912e-10
1.435106784657683e-10
1.9082207188746978e-10
2.210774061111285e-10
2.2633162473907987e-10
9.723205372240954e-11
9.5309664876752e-12
9.32191646940715e-13
1.2216948216260605e-13
9.779741144353898e-14
1.0836456061386942e-13
3.1079668332962987e-14
0.
0.
2.3134209436668692e-14
2.933472083447537e-14
3.6525749522453836e-14
4.3164443735887366e-14
4.155247417373148e-14
0.
1.4257808185872618e-13
1.7797674402450772e-13
2.1663658691669135e-13
2.678913116470551e-13
3.7261581316596237e-13
6.822889931867159e-13
1.0834767238991475e-12
1.5779061044889824e-12
2.2062934623357257e-12
3.0322683986794706e-12
4.143878748304184e-12
5.663645418582224e-12
7.76520786933095e-12
1.0695459984918146e-11
1.4782051553178842e-11
6.653218040190786e-12
6.350813080279994e-12
1.0905941267419437e-12
1.3488572691876694e-11
1.1783903933751244e-11
1.210978852613076e-11
1.3260174530127917e-11
1.4945914869449982e-11
1.702166516081936e-11
1.934922648384184e-11
2.1596011589122407e-11
2.25899349204069e-11
1.8555646686365727e-11
7.622073850971656e-12
1.245056268481563e-12
5.4858886969392155e-12
7.574788415294629e-12
9.120613471664676e-12
1.0760467365816737e-11
1.280151568918577e-11
9.000401318456906e-11
2.1401335978997018e-10
1.0960997145262018e-10
9.113875904887394e-11
9.875040181765903e-11
1.2873446907703884e-10
2.0302959484719653e-10
3.0571366968812503e-10
2.864212755845336e-10
3.152796398539634e-10
4.6117361414346605e-10
3.132483143090722e-10
2.8699442661167904e-10
3.000928881856726e-10
1.6335167761569365e-10
8.160298538560303e-11
4.2874378850121746e-11
2.9063298136038258e-11
2.4047871470319512e-11
1.9512672319548185e-11
5.868711597526981e-12
8.245349574506596e-13
1.7991021473921032e-12
4.717488792597002e-12
6.379877190455083e-12
3.896440282767449e-12
1.2345951264054582e-11
1.104250118507829e-11
1.111918887358873e-11
1.2011676513712348e-11
1.3656834444729087e-11
7.87654783245668e-11
2.163964142168748e-10
1.34681938725988e-10
1.161606199615877e-10
1.2632808615666942e-10
1.5934046247744667e-10
2.332362949404744e-10
3.844184456591792e-10
4.76089529330554e-10
4.517821957798607e-10
5.575969787666674e-10
4.73638019459532e-10
4.926660181217614e-10
2.555553719766638e-10
1.0268833465910351e-10
4.9174582417538244e-11
3.0859164267616114e-11
2.3634664048720225e-11
2.1003527464696538e-11
9.209073285901851e-12
2.4216287303168368e-12
4.390487939382689e-14
1.6391494742839866e-12
1.985327616853537e-12
4.7044167226229495e-12
3.2075524528976446e-11
1.9547979596411235e-11
1.7444712467283103e-11
1.7858241499908254e-11
1.9729815501034938e-11
8.858587730994677e-11
2.392739508463029e-10
1.4459508743812514e-10
1.2707658624558537e-10
1.4021873720614946e-10
1.8054397499668154e-10
2.735968327050793e-10
4.4766014217769584e-10
4.829834105341387e-10
4.69977271737956e-10
5.776848043868692e-10
4.0506813556939323e-10
3.1241155112275307e-10
3.989056362107042e-10
4.591424132927347e-10
3.7185566939590156e-10
1.9461553477142868e-10
1.1625219247238787e-10
6.411583150485611e-11
4.279400934895238e-11
3.889074444764389e-11
1.5697450423873356e-11
1.5877937941910755e-12
4.5678122931632365e-12
1.2730990154536065e-11
2.697720666484427e-11
4.733067307394278e-11
8.563232526091985e-12
1.3692236883239795e-11
1.5441250484914376e-11
1.7336370276091188e-11
8.232067622820411e-11
2.988691349561982e-10
2.7136284437862517e-10
2.2678771283681525e-10
2.324707324595972e-10
2.658033446426659e-10
3.304404323927364e-10
4.480404432804901e-10
6.65850723325348e-10
9.959890981148884e-10
1.1268836239558948e-9
7.4936030830259e-10
3.2274817440947083e-10
1.4754688109730376e-10
8.056263441692165e-11
5.3865883138956254e-11
4.5262660988595324e-11
3.6946389123807065e-11
1.3957760138793689e-11
5.294879175975654e-12
2.5165742196247502e-12
2.3822875012758127e-12
7.131461788428185e-12
3.1731151162761126e-11
1.2804497867006127e-10
6.53752199339976e-11
5.360211109292895e-11
5.330246861930672e-11
5.880282417400889e-11
6.999928373702609e-11
8.922760625081132e-11
3.4113274930758896e-10
4.987678504645362e-10
2.7434066237940095e-10
2.657100503246073e-10
3.4405633733613306e-10
5.823577674889753e-10
8.114876817756387e-10
7.333537355674781e-10
1.0265504907870477e-9
1.453880267099291e-9
3.802836432468123e-9
1.6688913939801712e-9
6.408556522026077e-10
2.569496949600616e-11
4.709484693921248e-10
3.607569065343813e-10
2.4132815521513493e-11
1.4887606717407537e-10
1.559930565328646e-10
1.54893633404187e-10
5.40292490367025e-11
3.503775074953848e-11
3.436746094296562e-11
1.1858242997245255e-11
2.2369256572147838e-12
7.528391934653613e-12
3.32579694297773e-11
1.8968061428101664e-10
5.30108395105275e-11
2.561781413562465e-11
1.571987749965499e-12
3.256765078034617e-11
2.1621376168101352e-10
4.0362511379332995e-10
3.7190197602523907e-10
3.6612882886081525e-10
3.8210341606776327e-10
4.122529430889773e-10
4.568350503857099e-10
5.206178397557367e-10
6.12161217718781e-10
7.446537142523261e-10
2.553175470875732e-10
9.27200045976566e-11
4.1975736709677074e-11
2.412522516284164e-11
1.3494162351198847e-11
1.5870499778028441e-12
7.064464980855278e-12
8.32556681148599e-12
8.248784892293944e-12
5.646586701521193e-12
5.940828430415852e-12
6.237989480624238e-11
1.748383200966836e-10
1.103425774609155e-10
9.923812977393347e-11
1.0379180467825405e-10
1.1921884506761196e-10
1.4786187524492898e-10
1.9730424755250346e-10
5.701788402844926e-10
6.447365593325008e-10
3.824732643794831e-10
3.96615356015762e-10
5.678705933221207e-10
1.0179615478801486e-9
9.901741473655701e-10
1.0381437359356096e-9
1.6887637187088888e-9
2.5209699180379676e-9
3.447835831630337e-9
1.8431513188952106e-9
5.912948603027885e-9
7.711829860758254e-9
2.359877184453225e-10
2.2378531818029197e-11
1.1366811538747293e-11
1.7347712252671602e-11
2.9754629643993137e-12
6.396270840031651e-12
1.9167670759864624e-11
2.7568088345676616e-11
1.2977552327271562e-11
1.5635913423201506e-10
8.539815368465553e-10
4.783828505671629e-10
5.546919689409353e-10
5.343484610254401e-10
5.122534489868012e-10
1.510727060145105e-10
5.960467620425053e-11
6.515124910492445e-11
5.708988282106347e-11
3.651875790424182e-11
3.2093001641853675e-11
3.322771877913551e-11
3.639283511180094e-11
3.5086056855759467e-11
1.2637404348354386e-11
1.3436292078025602e-10
1.1973702944754912e-10
1.365916509369138e-10
3.085259058288197e-11
1.4581975763159242e-13
0.
0.
0.
0.
2.280526665805822e-14
2.4481439769837853e-14
0.
2.578541910963005e-14
2.997532120262276e-14
3.5941256771719965e-14
4.394706587446965e-14
5.4275578199270125e-14
6.737989321887376e-14
8.386857016081219e-14
1.0450293998006031e-13
1.3019420365508997e-13
1.6197645645403725e-13
2.00901731523622e-13
4.647679139484783e-13
7.045057657605652e-13
1.1297415987701081e-12
1.6959194840644386e-12
2.4417757485428564e-12
3.4439845172432392e-12
4.820070655941021e-12
6.733311716203162e-12
9.224964020934344e-12
1.2152772970685184e-11
1.73999976601312e-11
8.021413965656458e-12
9.139861692667858e-12
1.6419851133809988e-11
1.5451814107714428e-11
4.233588484855424e-12
8.027440196132978e-12
1.0439122172982345e-11
1.2210570287978497e-11
1.3298807179011992e-11
1.6899145317768388e-11
1.8587617579701303e-11
1.960285171276123e-11
2.0055251383373814e-11
1.837980202214373e-11
4.67938704291608e-12
2.8269927756435434e-10
7.630239723597115e-11
5.7558059499715114e-11
4.185126861226119e-11
2.009887603258491e-11
7.965523008411253e-10
2.3778377241431338e-9
1.5324281065735626e-9
1.5998552796366387e-9
2.0903023563926123e-9
3.30859384078178e-9
5.730675035745007e-9
5.455898180454102e-9
4.021826121399665e-9
3.130005395089576e-10
3.2686265712069343e-10
2.034579310865785e-10
5.365089124112042e-10
1.1439151456421644e-9
1.0937889225986238e-9
4.868381716773031e-10
2.8766671060061987e-11
1.509179622786094e-12
5.46832377089e-13
1.4533147084778297e-12
4.00707686341838e-12
4.693879379919538e-12
4.66852306538268e-12
6.209974913134321e-12
1.078273523584782e-11
2.7236941936551053e-11
8.967069635963863e-11
1.0229708058440025e-11
4.1078504093931714e-11
4.5958824175697416e-11
1.0709200744454365e-12
1.1398005774436444e-10
1.5972737817732e-10
1.4594375682313584e-10
1.4906950780144086e-10
1.6262113734993794e-10
1.872210935653729e-10
2.2879223652597752e-10
2.9974525200023605e-10
4.1779217446987435e-10
5.534236167495845e-10
5.558904404723049e-10
9.433033171784868e-11
7.170183848759412e-12
3.826915525460016e-12
8.651078034410249e-12
1.626611424895597e-11
3.246126597056551e-11
5.2836229473732485e-11
4.0098296176276125e-11
3.537260725029538e-11
3.371047478601556e-11
8.068966606469233e-12
1.95496479177619e-11
9.64478502763404e-11
1.2952515416847037e-10
7.149058782508036e-11
5.914452825856428e-11
5.777499519906218e-11
6.219894919056587e-11
7.195196577910031e-11
3.316636669877589e-10
6.41332332830786e-10
3.4432818392218415e-10
3.1524757573513855e-10
3.737455652391313e-10
5.533460536955673e-10
9.328807787144126e-10
9.348050761150625e-10
9.230651725270502e-10
1.2030631459326842e-9
1.0718197214043539e-9
3.6826208116829613e-10
3.121788746639304e-10
6.72301201551332e-10
9.359111302061539e-10
5.501770135640746e-10
2.456578099286698e-10
1.600975723439424e-10
8.658315999414113e-11
5.0418992482996135e-11
4.897365511333243e-11
2.050768853554168e-11
3.166505555851908e-12
5.672660624221363e-12
1.6719972065273318e-11
4.226573588703343e-11
8.27934660653919e-11
1.2690586185192946e-11
2.6182742016431513e-11
3.118216774171505e-11
3.574141572547893e-11
1.3877789603385243e-10
6.255647238226094e-10
5.983975272506756e-10
5.021105192344484e-10
5.104438180858286e-10
5.766054095998398e-10
7.073878140287442e-10
9.457613402992702e-10
1.3818462713478898e-9
2.0073906430653332e-9
2.1812523354858568e-9
1.3380124299704193e-9
5.194553974436705e-10
2.1242039393996177e-10
9.781962121821181e-11
5.717076760778013e-11
4.758810525819291e-11
4.311865787113098e-11
1.7786197101969303e-11
7.087023646732727e-12
3.947509982931722e-12
4.868418680735088e-12
1.3851652862526151e-11
5.790215815942967e-11
2.4813273945326464e-10
1.2992366686857773e-10
1.0806239483896678e-10
1.0785715172967217e-10
1.1817203195833887e-10
1.3820435631869543e-10
1.706924051155136e-10
6.015289766863984e-10
9.829646982629535e-10
5.529554285414198e-10
5.367961819288104e-10
6.897236954061616e-10
1.1492216528588055e-9
1.5823593370163943e-9
1.3819925790904237e-9
1.6864539463166317e-9
1.3933881013548295e-9
2.0809887048712756e-9
2.340715761593521e-9
4.229365628931086e-9
5.300320668953071e-9
6.561198889856828e-9
3.814680650772366e-9
1.4321681856599705e-9
2.6253576710179564e-10
6.015468913066373e-11
1.8823789555750672e-10
2.052590590558596e-11
1.4104685229525883e-11
1.081679595797113e-11
1.8490442837996936e-12
1.118508325803957e-12
1.873193582256697e-12
5.149725317055281e-11
3.2674037333634614e-10
8.15416299937257e-11
4.9041070647456047e-11
2.4269549991515315e-10
6.913736785497476e-10
1.0911651927776075e-9
1.0001761996620206e-9
1.0110606905000755e-9
1.1000887577012638e-9
1.2432484617503433e-9
1.4534270808449745e-9
1.7962664170822712e-9
2.5182707524542615e-9
1.9878867896230065e-9
1.6863890287740853e-9
1.730726044063318e-9
1.0085460339929632e-9
7.079095291063808e-10
7.849300157942822e-10
8.501127591817401e-10
5.1688163100294606e-11
1.2673825834484408e-12
3.1901707553745818e-12
5.817235363044041e-12
1.072862590885108e-11
2.4081393009937285e-11
8.875624014201262e-11
6.958112173828204e-11
4.0215274919244164e-11
1.4958395481694267e-11
5.909935635416927e-11
5.5813770900419834e-11
6.01333339954067e-11
6.817643452726846e-11
1.9056565495003064e-10
4.657953183788538e-10
3.1190654164963327e-10
3.220776091519759e-10
4.399448802753807e-10
7.510112636005914e-10
7.057621266793079e-10
5.547190007692514e-10
6.956963141361488e-10
2.021133288874579e-9
9.074403558023867e-9
3.706408910627096e-9
2.259609111400988e-9
1.1805908021923279e-11
2.952619547607387e-11
1.2791975555061294e-11
5.274552187618423e-12
2.494561937141076e-12
1.6796463362985853e-12
1.6160770728643962e-12
8.757751765671042e-13
7.315092550094535e-13
2.2218963716677733e-13
1.477999369187834e-13
4.676478666020196e-13
4.341126056253797e-13
9.705667859383195e-13
3.101616032564757e-12
1.2111976611232947e-11
1.5302940784818792e-11
7.624407112122485e-12
8.116686504696153e-12
3.965260414752713e-11
1.0856424976815272e-10
1.0579344325900668e-10
8.570677817281515e-11
7.670297838644363e-11
7.61774816320351e-11
8.326396068839707e-11
9.969413226789837e-11
1.2491608588227237e-10
1.4690021553827432e-10
1.5923362681358328e-10
1.9146481241074268e-10
2.8241758057864325e-10
3.192237058542027e-10
3.2024787374928627e-10
4.3760397057056693e-10
3.7539430197448504e-10
2.559425328495586e-10
2.0011603203999466e-10
2.0595811503306102e-10
9.403696551512796e-11
1.711666061134468e-11
3.934257462806741e-11
4.149169910973633e-11
2.0783201022685694e-11
6.923859066699552e-12
2.6669918540037385e-11
4.0886308354632545e-11
5.3477343586122336e-11
6.66647834647058e-11
4.092246740921585e-10
3.694521921846755e-10
2.930608521527395e-10
3.85526991253907e-10
7.213570385053914e-10
8.341534705844333e-10
6.264642261435362e-10
7.783754088111707e-10
2.5056276062442473e-9
4.196508966309656e-9
1.3527994840035172e-9
1.7700249276191915e-9
4.550109247702325e-9
1.2439110687842802e-10
9.98481277497823e-12
1.5411171801855074e-12
7.787211424333519e-13
4.4943543449588615e-13
5.269032131710843e-14
5.0476440388810816e-14
1.992793633715553e-13
1.4063689329007182e-13
1.5088489222972689e-12
2.564973585695779e-12
1.3986895422989692e-12
1.6839909420184431e-12
2.2571601307429523e-12
3.2861885396451044e-12
5.326190401246635e-12
9.04429465362674e-12
1.9623720266289907e-12
9.693799277697277e-13
8.36114331745239e-13
9.557857372998856e-13
1.3101949981441999e-12
2.0705208647657653e-12
3.758742262628565e-12
7.953690804513372e-12
1.560219875501415e-11
1.3314747761737211e-11
1.2908028509810223e-11
5.380823779594273e-12
4.4004979290200064e-13
6.431976333804661e-13
7.557289686358013e-14
0.
7.446669159371264e-14
4.0912775504329683e-13
2.0750557676441029e-13
9.57890438198395e-13
1.1267901482494958e-12
3.6551104026141683e-13
1.615652320437088e-13
1.0556924833264879e-13
9.030931345667362e-14
1.2671021635364335e-13
2.9863094956737606e-13
2.1475925863009875e-13
2.7015484768501024e-13
3.4046873635761757e-13
4.0964139993086707e-13
7.11777629810815e-13
1.201759217412117e-12
2.248869734551661e-12
3.879320185635179e-12
6.252652593813479e-12
9.616950827457877e-12
1.430370939496849e-11
2.068253410204652e-11
2.89405106989714e-11
3.755749617502574e-11
5.2940173421589275e-11
4.088617741765232e-11
1.0211339855837485e-10
3.984155435480595e-10
5.593476923928428e-10
1.269949131518349e-10
3.4115596747327716e-11
1.814169751644654e-12
2.3624550157517992e-12
3.887148614702375e-12
5.2242683140127434e-12
6.737917495727262e-12
8.576664212404371e-12
1.0635293850321385e-11
1.3903663293639046e-12
1.6743592992918925e-11
2.2065073270485505e-11
2.8241882918935494e-11
3.599917965680792e-11
4.591386160110753e-11
5.877043563729518e-11
3.5413235738120244e-10
1.150062038596079e-9
6.874029632736199e-10
6.344620134652969e-10
7.417343728569946e-10
1.0619103993717737e-9
1.8177419455980322e-9
