# Supplementary material for: Observability and Controllability of Nonlinear Networks: The Role of Symmetry
Source: Phys Rev X. Author manuscript; Available in PMC 2018 Nov 13. (PMC6234006; doi:10.1103/PhysRevX.5.011005)
Supplement: Code Archive [file NIHMS982008-supplement-Code_Archive.zip › MathematicaData/FNObsDELTAHetN3M1ChaosK2IC1]

1.5509972901309458e-9
9.409145308888637e-8
3.9726619071431456e-8
1.030578928037502e-8
2.636714027556091e-9
3.32181054286703e-9
3.781608622318127e-9
1.750008432792208e-9
7.821493886544622e-10
3.393408029694158e-10
3.4618809028197656e-10
4.377781808627391e-10
7.906192220694165e-10
1.4476322403881292e-9
3.3282654357004613e-9
7.2487371195832155e-9
1.3124184540637994e-8
1.661977691854304e-8
1.0859052466829483e-8
4.068163660132707e-10
3.886046743954541e-9
5.23816763973358e-9
1.2184900142692403e-9
1.0516654966118473e-9
1.8004086502353393e-11
5.790054753415289e-13
7.272983411559175e-14
9.072304593856188e-13
3.738613434981349e-14
3.887839069662021e-14
0.
1.6233933641301449e-13
1.261764040461408e-13
1.4392748132262724e-13
1.7743182329247904e-13
2.2415377544741817e-13
2.8611105246840406e-13
3.672811468500668e-13
4.733425057346351e-13
6.119195686194874e-13
7.930305023046737e-13
1.0296364863111173e-12
2.0673867383921073e-12
1.6330616557930338e-11
1.7169950453034394e-12
1.176363694066657e-13
7.69865169418201e-13
1.5650212671238127e-12
2.5342541951661342e-12
3.83710188805214e-12
5.6215339197794225e-12
8.010757064124512e-12
1.1043734734376614e-11
1.4624468096439577e-11
1.8567254639135283e-11
2.2736842908267276e-11
2.7146679250041668e-11
3.1942752880601494e-11
3.7341938107310455e-11
4.359437654785487e-11
5.0980123876637756e-11
5.98279741322176e-11
6.666932145997715e-11
7.578552677745603e-10
1.3436109161653502e-9
1.1953041496404635e-9
1.1954318888066476e-9
1.2989012689677506e-9
1.473588480471101e-9
1.723254648371108e-9
2.074075461323029e-9
2.574481960295427e-9
3.3017397161890025e-9
1.8081563123796576e-9
1.1274395737017525e-9
8.435040337973615e-10
6.905851030197453e-10
5.612746824914127e-10
2.704022823096636e-10
8.945148276079813e-11
4.0407157842160116e-11
3.532467236938131e-11
6.741653571360743e-11
1.7943148356378617e-10
6.043378205592695e-10
1.4507899799258518e-9
7.534080410334172e-10
6.239861932717344e-10
6.401750798092863e-10
7.526127227989579e-10
9.954505394633468e-10
1.4982024580046469e-9
2.6505841255233797e-9
3.914084267690413e-9
2.9001833384254594e-9
1.6081162917367369e-9
1.5935540930725094e-9
2.2043409529526573e-9
3.3427011705181134e-9
2.4429866180237347e-9
2.4125354830381303e-9
4.566285125822378e-9
6.674487763346001e-9
9.1437502609801e-10
8.607671062294506e-10
8.370622081810829e-10
8.426320800929095e-10
8.297143583054151e-10
5.649682527851007e-10
9.696011906937264e-10
9.055845842529939e-9
8.256314415196068e-8
1.0570065677398946e-7
9.465546489490093e-8
1.2898072582319709e-7
2.8915457197354804e-7
8.078172729498867e-7
5.397715464009585e-7
7.520146545266283e-7
2.681254991826238e-7
1.6280795023791653e-7
3.049055380701207e-8
4.839749166266577e-9
1.3136143716089e-9
3.0553649363115827e-10
2.1675517025744465e-11
7.041572542338155e-10
4.8359467731643144e-9
1.6244475230694956e-9
9.330992027539717e-10
8.784093322760625e-10
8.676292049617424e-10
9.137060756462077e-10
1.023542440804675e-9
1.201570987655725e-9
3.921071072169955e-9
8.346091636448256e-9
6.731315974241531e-9
2.545384036723627e-8
5.0201038277820884e-8
2.7535170870318015e-8
2.5586555412798627e-10
6.3512303000429685e-12
5.060542398939059e-14
0.
0.
3.184852424347327e-14
7.572510234356022e-14
0.
0.
0.
0.
2.2263052211834287e-14
3.108000418063887e-14
4.825882379636545e-13
4.156901534079259e-13
4.871898482732093e-13
6.081720928825691e-13
7.737211758046385e-13
9.911028198984541e-13
1.2725264309948741e-12
1.6334748114232e-12
2.0913022836398364e-12
2.6622001837123677e-12
3.3542340743942197e-12
4.6475946293283e-12
1.878440997186414e-11
1.3319270925610145e-11
2.7455986240331446e-12
1.8366723948394547e-12
5.186137206137495e-12
8.504444371597317e-12
1.2077480756869515e-11
1.5848561922657672e-11
1.9741153274958523e-11
2.3791395135063543e-11
2.8146310688629902e-11
3.301323278036762e-11
3.862771568032121e-11
4.525167929130254e-11
5.3191994647336464e-11
6.283354360914648e-11
7.468919982766842e-11
8.94769971545445e-11
1.0824437793518303e-10
6.74954220090248e-10
2.365844723046023e-9
2.3833323147137955e-9
1.9796989988856903e-9
2.0260040183279193e-9
2.307627631636635e-9
2.838402063621403e-9
3.777758154089125e-9
5.496145903771869e-9
8.380389326349115e-9
1.0569691358950539e-8
6.538376160863374e-9
3.624402888432261e-9
2.1813757364381522e-9
1.4241742728960702e-9
1.1072021346516653e-9
9.842249890265369e-10
6.944430450278011e-10
2.4323743257333103e-10
9.614308082695095e-11
4.7173111911043185e-11
4.076237863434457e-11
1.1371795527612506e-10
5.055083455375385e-10
1.584060632625673e-9
8.259049687487486e-10
6.834055325740517e-10
6.830814648420553e-10
7.605134685760567e-10
9.197909531531409e-10
1.2030954536860886e-9
4.713401860146326e-9
5.944655426801399e-9
3.180639834964581e-9
3.0237326617592905e-9
3.836718672903306e-9
6.2582454251893265e-9
7.866249105445921e-9
6.441496373840149e-9
8.277623287625464e-9
2.055397835246363e-8
3.4671157687908484e-8
7.649873871792923e-9
9.59034099598556e-9
3.380843146701378e-9
7.182440898615883e-9
5.736001129246955e-9
6.5233148999097085e-9
2.4322907759189343e-9
5.840364991801184e-10
2.8020917860441533e-10
1.7118162225949012e-10
1.1855530769174562e-10
3.798355608968703e-11
3.2790571442268126e-11
7.328015374263612e-11
1.1850928097951356e-10
1.5175448877791107e-10
3.4134693011681164e-11
1.0555619363001259e-10
1.1710980424167812e-10
2.655558463503018e-10
1.2475276507080755e-9
2.179808712113024e-9
1.9869684365285698e-9
1.966879250776356e-9
2.1054563718452026e-9
2.340052769726148e-9
2.6531186054436417e-9
3.0525304349602465e-9
3.564746559475357e-9
4.235693533446912e-9
5.1356901152429345e-9
3.687442048579434e-9
2.8660965297680287e-9
2.2104962291612282e-9
1.9722131259796427e-9
1.732020062816628e-9
7.026638561630347e-10
2.5018797571251525e-10
1.0791892697946025e-10
5.349592906261923e-11
5.3942279317869496e-11
2.1205430494732147e-10
1.3693009888006538e-9
1.1761760111236262e-9
8.577528728696354e-10
8.051281415785348e-10
8.537661133807977e-10
9.847269037811437e-10
1.221660690702782e-9
1.6332203461250685e-9
6.344404545848706e-9
6.712727277396294e-9
3.7809708076764295e-9
3.77985199712946e-9
5.1525324012305574e-9
8.79108399454505e-9
8.482257249668161e-9
7.394931630116745e-9
1.1497599858275307e-8
3.7949960034002774e-8
4.5616212469776196e-8
7.004650504744121e-8
1.1999317178174533e-7
2.752739368723192e-9
3.44147869753224e-8
1.80814733015487e-8
1.0462259812381062e-8
3.750757234844548e-9
1.340192711236801e-9
3.748273158874005e-10
7.744318650682884e-11
3.5421543586800826e-11
1.4614491483540518e-11
2.0717393866251783e-11
1.0821751375084303e-10
3.194786490386618e-11
1.722002527508362e-11
6.3456332489930116e-12
1.5183111377474457e-10
1.4091215367379318e-10
1.1165346171719678e-10
2.4752534446068865e-10
1.0412897157222907e-9
2.33906818239248e-9
2.508143225690851e-9
2.4091178805807016e-9
2.46892871505939e-9
2.6411114863684203e-9
2.883176414648603e-9
3.176964567974103e-9
3.523890567915487e-9
3.942565267916103e-9
4.1586532961586945e-9
4.867499606276562e-9
5.7996493546543515e-9
4.645393611753381e-9
1.834890229143413e-9
7.901955357756807e-10
4.169770737706315e-10
2.6840580802165814e-10
2.3198867811103053e-10
4.0847488688486144e-10
1.7118280010582097e-9
1.0872371147359517e-9
9.619415301331751e-10
9.701286686020233e-10
1.049014635394782e-9
1.203928137735048e-9
1.4643323541413874e-9
1.894752275826622e-9
2.6346309958866276e-9
4.0105625774196475e-9
1.2800234272527526e-8
7.2430407054802085e-9
4.685754480389413e-9
5.359006413368364e-9
8.867514405352515e-9
1.0349820989337155e-8
7.665895354634664e-9
1.0306668971145602e-8
3.580548081414379e-8
9.58748742940083e-8
1.718628681251507e-8
9.191157550398833e-9
1.160506315687461e-8
3.317072893797808e-8
5.587136417941006e-9
1.6245314537322727e-9
1.079287019389014e-9
1.9730083922072116e-10
3.3250810746173035e-11
1.1489343151549812e-10
1.4499033141987047e-10
2.9650834232995364e-10
2.710721392189654e-10
9.54980762784998e-10
1.3678320387230162e-9
4.45334831517921e-10
1.8595929273412685e-10
6.971143345337673e-11
1.5810999666219104e-11
1.123831053695306e-11
8.189414867630811e-11
9.591550046362419e-11
1.0381809010545257e-10
1.2155628668379028e-10
1.6216294496163376e-10
2.397685812497937e-10
3.77317895804184e-10
6.086559776798019e-10
9.59778943611051e-10
1.3812720712729468e-9
1.7306854459699094e-9
1.865696832864626e-9
1.498514239591527e-11
3.0200205248891845e-13
7.019491553633995e-13
0.
5.294084635003672e-14
4.08555219464336e-13
1.9148703143000226e-12
1.156598383239485e-12
1.4801974252832312e-12
1.5753509363740174e-12
9.20483156704648e-13
2.6455125149557934e-13
8.40728868238213e-14
3.2729202975947756e-13
5.356125637144192e-13
6.894039921213626e-13
8.089765754920964e-13
9.27061733235732e-13
1.0653584283331317e-12
3.887545704249208e-13
5.75003265935562e-13
1.2416255007312744e-12
1.6875654368281456e-12
2.0640933821540136e-12
2.752111915833893e-12
4.0939369180424805e-12
7.0041390077945366e-12
1.508867787951647e-11
3.9328102929568464e-11
3.1754222233871076e-11
1.3558090370124646e-11
7.625325908336901e-11
8.304706782623749e-10
1.5046935958895708e-9
1.242847795202522e-9
2.008602338027026e-9
1.3537733205211263e-9
7.101599889389863e-10
3.3881334951428427e-10
1.397189358802672e-10
4.422179933608393e-11
1.1318448277598998e-11
5.791281273580988e-11
9.310700565041929e-11
6.517203088671992e-11
9.203712644080385e-13
4.5557325050160254e-11
7.968951325282289e-11
1.11043370913286e-10
1.4468917031931802e-10
9.365010315433218e-10
2.780989528984904e-9
1.6062667723848003e-9
1.465028568570912e-9
1.7025340946315624e-9
2.383476703058387e-9
3.945294082767188e-9
4.960812029086771e-9
3.9072240048492364e-9
3.745217859801669e-9
5.380507491076611e-9
3.4172027943645043e-9
1.6332733370352609e-9
8.406645178665461e-10
3.0535724585803145e-10
8.7200837744238e-11
4.2333212448248434e-11
3.0971556391665416e-11
2.2206475361090404e-11
1.71903025509945e-11
8.236065026020335e-12
2.835784130493481e-12
5.0473783441963224e-12
1.4502015739801442e-11
4.114165433791188e-11
1.7638182818176902e-10
1.8412162969676942e-10
1.1044476540687973e-10
1.0068535466466045e-10
1.0973181855218957e-10
1.345357937394882e-10
6.076881723592751e-10
1.48608689575221e-9
9.900314729701887e-10
8.494731056113018e-10
9.392163239726694e-10
1.239234364633303e-9
1.9947278876386666e-9
4.155993267950264e-9
1.0377015593496452e-8
1.7351785945286913e-8
9.388153298699257e-9
2.485369104051183e-9
4.731051090209578e-9
3.912980370412336e-10
2.85468753813711e-9
2.70131093673795e-9
3.024920266860107e-9
6.089720985618436e-9
8.822948919752262e-9
3.766313736964158e-9
1.6344753106622802e-9
7.099466099952628e-10
2.334532660074739e-10
3.233124212437667e-10
3.0176545124071955e-9
3.1261186645419732e-9
1.164088870701271e-9
1.241741939956551e-10
2.2161960810253456e-10
3.6894580078389224e-10
1.0971207542044863e-9
5.013080707771218e-9
3.2981120206089073e-9
3.171257750259875e-9
3.752873147026833e-9
5.260923930465909e-9
8.685180082669814e-9
1.1349692549688723e-8
9.149752979996898e-9
8.778948490684557e-9
1.2472835554513327e-8
3.824993378029729e-8
1.015885940150128e-8
2.514247613845386e-9
7.393576159450131e-10
2.822736600619853e-10
1.2469289764835926e-10
2.7878225152487768e-11
1.1520145976283032e-11
8.104156280292097e-12
1.9022419628531456e-12
4.187477381596394e-12
3.461577775266315e-11
2.5870132260198136e-11
4.145758792622763e-11
8.23793904457408e-11
2.352756245028112e-10
8.612548959551582e-10
3.1895333362013927e-10
2.6698062782869707e-10
2.9769323316183404e-10
1.0741845727639605e-9
2.3703013552613315e-9
2.483607342822932e-9
1.8413073443374265e-9
1.717349405934695e-9
1.886497315701646e-9
2.424238540306694e-9
3.788310602036462e-9
7.020530479514653e-9
9.973616661420636e-9
1.1785772514770869e-8
4.979315723173408e-10
6.515027628191275e-9
6.059052216326858e-9
4.076373778998303e-9
3.3176973614651065e-9
2.3512957417136734e-8
1.7504263091710484e-8
2.06017206665134e-8
3.3248039772884454e-8
2.1994164496977055e-8
1.3493900908790892e-8
1.1506487741324415e-8
5.518267118181727e-9
2.4672908597799863e-9
3.6494890300280356e-9
4.1198164947308554e-9
3.2660650248023135e-9
8.011034645941089e-10
6.82683281926951e-10
1.4245918591813091e-9
2.6947689370050938e-9
1.0744561506465734e-8
8.591540051433317e-9
1.0149301206478122e-8
1.575143826609999e-8
2.6922282035913636e-8
2.0963110279379828e-8
1.799461901664041e-8
2.645430607003698e-8
1.3423600395937148e-7
1.2290186466684943e-7
8.980187129081227e-8
4.382908928368585e-8
1.914149351542446e-8
8.209330046949612e-9
3.428471128419049e-9
1.3289576026926865e-9
4.262308585235451e-10
9.179988335043273e-11
8.299599868213962e-11
2.918340027088028e-10
5.852593832860591e-10
1.961599318945382e-9
3.0033995011906433e-10
1.0915652152693333e-11
1.0993295295598672e-11
6.915558011261832e-12
4.0134545349683025e-12
2.3036123021684914e-12
5.766430851293611e-13
2.2652158904573784e-13
1.1613961788083734e-12
2.72718637629266e-12
1.0283063340547463e-11
3.114208235481203e-11
5.233361382366798e-11
5.010919493898099e-11
6.755867674991267e-11
1.4886392421621822e-10
2.750620273370796e-10
2.030151191562783e-10
2.9383927795251647e-10
1.681802949720449e-10
6.878421928484124e-10
5.696180859643003e-9
3.0813348259657385e-8
4.106395357268356e-8
6.64581093144336e-8
2.5323856767371566e-7
3.4861281972708017e-7
6.753249581752448e-7
8.45824569235956e-7
1.2902852767127946e-6
4.4797905276098866e-7
4.697752849191867e-8
1.5890921340605048e-7
2.407084264649638e-7
3.501539550710948e-7
5.466604352700677e-7
8.531100809011494e-7
4.3068015198041783e-7
2.6109762648872027e-7
3.0756835188347484e-7
4.152340553553994e-7
6.303254212416151e-7
8.813972552717749e-7
1.032961239038267e-6
1.6745280021151947e-6
6.727008289766912e-7
2.8290996502322455e-7
1.6059556320325904e-8
1.5709720441804527e-9
1.8112126904945243e-9
1.024690047207132e-9
1.0720876701724694e-9
6.053798715238967e-9
9.054737357551921e-10
1.8819051729261277e-10
1.464703569401721e-11
5.166160365852377e-12
7.92641383279127e-12
7.457978401376993e-13
7.354616671242546e-12
3.4261729284879922e-12
3.598034714872083e-13
1.3233416589170737e-12
3.131120243500082e-12
6.065251976189926e-12
1.0067193210713532e-11
1.3057647921417967e-11
1.420389536961103e-11
1.9500135190494355e-11
1.7207677022363747e-11
1.0157546861190039e-11
5.364828304791758e-12
5.598877763190111e-13
4.737254076324221e-13
1.0715941200507256e-13
0.
6.346929891952113e-14
6.149710354060897e-14
2.1292809068550744e-13
3.0883164131408285e-13
6.478101806517378e-12
1.3028190699010353e-12
7.304372314353566e-13
3.2019328696920884e-13
9.762041004929721e-14
5.55985115357972e-13
1.0268045272646107e-12
1.5254417125942477e-12
2.0498319183030947e-12
2.5962089236998907e-12
3.1730288249151364e-12
3.801347144089981e-12
4.510880970402717e-12
5.338085830089619e-12
6.327617840020323e-12
7.53692121712146e-12
9.044228887927561e-12
1.0961536603720714e-11
1.3455931317623324e-11
1.6785750691598143e-11
4.85506891996159e-11
8.437844898732273e-11
2.1162153464487648e-10
4.963326027091175e-10
9.16237389652221e-10
1.2040723447911979e-9
1.2628442344111468e-9
1.2573192857451282e-9
1.2990177702129923e-9
1.4528806982607087e-9
1.8249035046970697e-9
2.8269668333902307e-9
2.2058705138582135e-9
2.8927088884304664e-9
6.355474126037851e-9
1.2853863070655108e-8
1.9196635238651727e-8
1.8083232822109703e-8
3.4113802652396095e-9
1.0805998496008239e-9
3.4026788086895936e-10
1.6605897302168762e-11
1.1476096882267631e-10
2.961252414925336e-11
2.391379408561054e-10
5.230286375573518e-10
7.730718579182295e-10
1.0239711742727857e-9
1.3156484149268935e-9
1.6905778303111142e-9
2.2091329959284193e-9
1.6773930572886723e-8
1.3552916080510101e-8
9.07620146872036e-9
1.068229761924957e-8
1.807529585702188e-8
2.4659551578023796e-8
1.7613767103483438e-8
1.9459565326052717e-8
4.7269907928957225e-8
6.046422248889975e-7
4.55113672275662e-8
5.896922921349246e-8
6.449335423609832e-8
1.4709529936184552e-7
2.3356044735500157e-8
1.2422084523957282e-9
1.0882188212452568e-10
1.729568428193377e-11
2.2357221849369842e-12
1.8686601978939618e-12
2.585921159462487e-12
3.965130101471564e-12
2.8116988857372006e-12
2.8793081939399677e-12
2.3730102888188974e-12
3.1563815281449447e-12
6.851708465138629e-12
1.5018551677532218e-11
2.97437344884719e-11
4.963073689968438e-11
9.519318624244374e-12
4.3787332794819765e-12
3.932766220889418e-12
5.240881675199235e-12
9.71496074268023e-12
2.757497153403102e-11
7.258419706323184e-11
1.3018313259725383e-10
1.0216575933558245e-10
1.640856940346013e-10
1.6731995785588245e-9
1.8609727043379944e-8
1.534794716843841e-8
5.81326328097367e-10
4.6357839607255856e-11
6.533890157558763e-11
6.721981622230264e-11
4.548490326173069e-12
1.0668708343357262e-9
1.4422171970041114e-10
8.692383120264368e-11
6.088805915974435e-11
6.729281961188525e-11
8.75117650234276e-11
5.008580661780615e-11
6.948028165213333e-11
1.1059767634760646e-10
1.7712463844887582e-10
2.660078577084036e-10
3.531279289051468e-10
4.5763898798651504e-10
3.9212886321794693e-10
2.79727197300267e-10
1.9457508186874795e-10
3.7545795680384957e-10
3.651893298613901e-10
3.356685617393873e-10
2.215530118127129e-9
4.549340782423804e-9
6.9544192184727614e-9
1.5840426889550727e-8
3.492917374420159e-10
2.0607408472475603e-10
2.4088364497094732e-11
5.0983658843523737e-11
1.8711166256962723e-12
1.2282795509080212e-11
6.323361964817393e-12
2.301688901001732e-12
1.2538709546054286e-12
1.4855412616447355e-12
2.1183387276509157e-12
3.0490019479090416e-12
4.391319750575743e-12
6.347215576297114e-12
9.219514863435627e-12
1.3461769529585189e-11
1.9752520368175038e-11
2.9091107268483736e-11
4.288785134904122e-11
6.294611998365065e-11
9.109017743634372e-11
1.8204177020270467e-10
3.8316123618827713e-10
1.6710821685557243e-10
1.0263332549673536e-10
7.560501731018928e-11
6.008335892453008e-11
4.635299494202929e-11
1.585329113434804e-11
2.1148686909740385e-11
4.013190930784463e-11
6.538038966716912e-11
3.940459032499588e-11
6.20754960042616e-11
1.0152942630209245e-10
1.9005581102276375e-11
7.043366856626934e-13
1.8847513390592403e-12
2.2225973546974694e-12
5.423275356484267e-12
4.280685066764217e-11
2.301353331217755e-11
2.038623021336959e-11
3.3439308184548005e-11
6.768924920950332e-11
1.7001178792595745e-10
8.242744506385151e-10
3.726731597822028e-10
2.6727656253782415e-10
2.6338067875469753e-10
3.0575388896335385e-10
4.0071077539930753e-10
1.715969570056038e-9
3.373914954349573e-9
1.7586990616129402e-9
1.3687964705023084e-9
1.3617253977179543e-9
1.6012754864142625e-9
2.2873056354787243e-9
3.9725826850938865e-9
5.892387151922232e-9
9.158210277875133e-9
3.321339925019244e-9
1.4576686595234433e-9
1.0928900475558015e-8
3.906669559128722e-9
9.459678429361015e-10
1.2087139939013802e-9
1.1143633988227507e-9
1.6796365835807981e-9
3.460088042122972e-9
2.1102414594197016e-9
8.403032956076086e-10
3.4422526332794353e-10
1.2984758694510703e-10
3.847879488668098e-11
5.613954338416353e-10
1.9079079986047114e-9
7.64270308078812e-10
1.5349093018994413e-10
4.9276968505664114e-11
1.2334321924484253e-10
3.137698182571702e-10
1.9527432919008648e-9
1.4236758267482633e-9
1.362831360266023e-9
1.5817121262884392e-9
2.1086641504980514e-9
3.2569775276020477e-9
5.3236253272635304e-9
5.547440521290511e-9
4.724086645804184e-9
5.0768777149047925e-9
8.075267486184129e-9
3.1205004396776084e-9
1.1693641496210351e-9
5.946665990993761e-10
2.1095929996707275e-10
5.5881883404115237e-11
2.9434872415223584e-11
2.0287209680700393e-11
7.921168337388408e-12
8.405589360233943e-12
1.833561375581841e-11
2.2571440914700015e-11
3.737754624583475e-11
7.416197484680632e-11
1.8996305732514987e-10
1.0268173201328399e-9
4.006966521996395e-10
3.0136382230520843e-10
3.1661786644442655e-10
4.0251027815375034e-10
1.1691498699005134e-9
2.4276934016864775e-9
1.6722696758904326e-9
1.1894277489248774e-9
1.0813090165707185e-9
1.1437816933209457e-9
1.4246977613705229e-9
2.2438284014096084e-9
4.7832417104678654e-9
1.0711121212988044e-8
8.41679667164522e-9
3.5177412785634806e-10
1.944724135163979e-9
1.87345833938624e-9
1.904299760895186e-9
1.9342010528417117e-9
2.955470536616052e-9
3.764044742740247e-9
3.6068256432579853e-9
6.4359975238531705e-9
7.060858682113087e-9
4.426536024207137e-9
2.7821597240489046e-9
1.8481954100100437e-9
5.684147572245401e-10
1.3099678017963622e-9
1.7509054257375536e-9
1.7321042834295598e-9
4.943960730879428e-10
7.206423336154335e-11
2.857735028427066e-10
5.3977403909458404e-11
2.7004884179691058e-9
2.0662579461010685e-9
2.29914057985399e-9
3.202262528029497e-9
5.542977960809629e-9
7.078319955743836e-9
5.30953639777246e-9
5.389801089241408e-9
9.621268966230838e-9
9.327936161183385e-8
1.6205867069398548e-8
3.135545152331735e-9
6.177550044594219e-10
1.2109140653285193e-10
2.3522885887436676e-11
2.427817332259845e-12
1.717298866401776e-12
0.
2.132487586738556e-12
2.219113020293767e-12
5.277339552900486e-12
1.3305875817271809e-11
9.437158605129566e-12
1.2936739233215018e-11
4.3706389900697536e-11
4.4220326956108656e-10
1.1768445269931699e-9
2.9549634964882744e-10
2.4313527984283177e-10
3.0971274508550415e-10
4.745537349906964e-10
1.2305712807726716e-9
1.4153325086807624e-9
9.445294107184788e-10
7.679167352430847e-10
7.406841278361872e-10
8.308203075915417e-10
1.0211569989310813e-9
1.150557124975418e-9
1.5218741257629346e-9
3.574387399190944e-9
3.331235878427095e-9
3.8456707813109115e-9
3.822591538800871e-9
6.5560566363636075e-9
2.0150958202855755e-8
6.473343529739503e-8
1.443937535774798e-7
5.783952762990624e-8
1.5439149983010572e-8
6.887763446720827e-7
6.042284269261382e-7
4.546751782929412e-8
1.992459414000225e-7
1.352801708101931e-7
9.889400693557539e-8
6.446880725979605e-8
4.318957723826872e-8
3.8941529132946014e-8
4.601627012492205e-8
1.602179195628132e-8
1.7059683166789165e-8
2.9461759048105445e-8
4.882295456897016e-8
6.46892616795919e-8
1.0219622448530443e-7
8.48858726248148e-8
1.962583190698612e-8
6.92236176035598e-9
6.294760053944726e-10
2.5511414828433005e-10
4.748951682602973e-11
5.672492715577647e-11
2.513584115607103e-10
1.0890758798917553e-9
2.8224075642340926e-9
3.2758558114635597e-10
1.030651277423803e-11
2.7045703381416436e-12
9.90921048451277e-13
2.1424500712476386e-12
1.3091179022493652e-12
3.0908620708693616e-13
6.686830830071623e-12
3.712303825667464e-12
6.445911173600037e-12
1.0500035938883973e-11
1.3995891887394792e-11
1.4623723283316224e-11
2.431742367412474e-12
9.352662088462964e-12
5.724235755030246e-12
7.800521487837403e-14
3.67592882447672e-13
1.3828598600534066e-13
0.
0.
0.
9.813674258431183e-14
8.285678255688584e-14
1.8557097574901933e-13
2.067462518241281e-13
2.578558236249911e-12
5.25796051413833e-13
3.926650915895991e-13
1.8032721781496596e-13
4.657749291668745e-14
2.611691935813682e-13
4.764997187142045e-13
7.021988689973982e-13
9.372489688803699e-13
1.1810514401595809e-12
1.4386273527214914e-12
1.72025206309922e-12
2.0397797222390442e-12
2.4140331294867635e-12
2.863690978544689e-12
3.4155730264024656e-12
4.106526116114328e-12
4.9897226469696386e-12
6.145079830731667e-12
7.697092741503279e-12
2.60384556225112e-11
5.1277466375416975e-11
1.41685056445213e-10
3.370409994896302e-10
5.497828042838796e-10
6.188328551693386e-10
5.987139702775312e-10
5.841357245659294e-10
6.076690029403866e-10
6.857556006249398e-10
8.458852229383297e-10
1.3862643437612875e-9
1.306725542640067e-9
1.4178143468968741e-9
2.624203373180875e-9
4.537507589457426e-9
5.122462740122893e-9
8.894179766392043e-9
3.1115737403385215e-9
7.120058778092492e-10
1.9526101400078157e-10
1.3340719288589184e-12
7.513496598871353e-11
3.2820668203183974e-11
1.0106968230234103e-10
2.3581176146139877e-10
3.50884049528318e-10
4.63974589398273e-10
5.934441775938963e-10
7.578472495961082e-10
9.827374866417642e-10
7.58148820797382e-9
5.323865450543906e-9
3.655442080150959e-9
4.394482294818006e-9
7.629067244581316e-9
9.084796575374148e-9
6.454248303105581e-9
7.512572034249076e-9
2.07249619279103e-8
5.7160986409853065e-8
1.731490288643991e-8
1.5719725836969027e-8
2.7673970449274316e-8
1.1873909434700126e-8
5.195481053017786e-10
3.115425830142875e-11
2.028781211319041e-12
3.1896333048997356e-12
1.6105215581472043e-12
2.037599165319287e-12
7.962704400275533e-12
8.165876459179442e-12
3.51401680657079e-11
5.657221559480862e-11
4.5515513238016074e-11
4.2384792919078615e-11
6.547080450529153e-11
1.0214847352877534e-10
1.412130513725134e-10
1.8268152488085557e-10
4.0801461516807384e-11
1.9194255875751166e-11
1.697096447692958e-11
2.1293300115941364e-11
3.5735293023260695e-11
8.245222203653566e-11
1.489764251475036e-10
2.047962737283727e-10
2.4605228765214224e-10
1.9224807482543303e-10
2.7588992011850125e-9
8.185953135247305e-9
1.4239342546164468e-9
7.421852749328666e-10
2.0671613397973887e-10
9.369547806245014e-11
8.351285340204125e-11
1.1876795184265084e-10
1.9008454459505096e-11
1.8802227396597467e-10
2.6411402157639847e-10
3.222129970767782e-10
3.6798333253654253e-10
9.80666950351491e-10
2.984212399649852e-10
2.3729357950740054e-10
3.2084646774738e-10
4.965012442015804e-10
7.940638933241447e-10
1.2376877316256106e-9
1.726301912298766e-9
1.3077234080834405e-9
9.2727868517673e-10
1.1520189054821556e-9
1.6135153100730721e-9
1.4495522480726073e-10
2.3168622327333772e-10
1.905232536833221e-9
8.23901696539487e-9
1.1830974824789507e-8
1.6902174349618079e-9
2.720479803808335e-8
4.038741109132758e-9
1.2938915301445788e-10
8.004604356621754e-12
1.0102009895849946e-10
6.339071560921526e-11
2.130118429058044e-11
1.3598575630733056e-11
5.077724412177978e-12
3.202357960582357e-12
4.228833720357087e-12
6.201146486753021e-12
9.011146429861357e-12
1.3048346469044785e-11
1.8937835913964724e-11
2.7605902421987293e-11
4.0433418945615394e-11
5.946684506604358e-11
8.765429154382244e-11
1.289585023949302e-10
1.8792200134221583e-10
3.828751593909534e-10
7.848412531166065e-10
3.437186216235161e-10
2.2405035934770643e-10
1.803095727545806e-10
1.6420087594488705e-10
1.6162172587024155e-10
1.1626110655954477e-10
2.0351665349119663e-11
3.5088967903337875e-11
9.584558322537182e-11
1.1205192382139178e-10
1.5608576146367222e-10
2.8622962221429097e-10
3.653268139105157e-11
4.618744219665656e-13
2.733358610590545e-12
3.3126925280300837e-12
7.371653331948597e-12
4.8559832961472214e-11
5.866722620565902e-11
4.165088933340345e-11
6.435920339964339e-11
1.303114141794992e-10
3.200470761888265e-10
1.4799498357193699e-9
8.485220297770695e-10
5.679465698538179e-10
5.38294899154149e-10
6.026270065358577e-10
7.569983132275061e-10
3.749710504018121e-9
8.056353380965259e-9
4.519222937378255e-9
3.604353720045551e-9
3.679944528991607e-9
4.441352336486083e-9
6.48871761010867e-9
1.1813980436075892e-8
2.0638103813297728e-8
2.954865981312763e-8
1.3032149673804401e-8
1.0623370188979335e-9
6.363100744827738e-10
8.233991361548676e-9
6.860597793961804e-9
5.26232021182982e-9
5.426096484023125e-9
6.948037983703654e-9
7.306708734986787e-9
3.0461507508220733e-9
1.128711626267067e-9
4.5800407763006633e-10
9.401959052220406e-11
3.736264213596392e-10
2.1336668920468164e-9
3.4131160798356436e-9
8.367253945763933e-10
8.627613529222868e-11
4.344097539147263e-10
6.158739184852678e-10
1.8639118533808466e-9
8.146567659084983e-9
5.583829513911346e-9
5.345519647948194e-9
6.2697408375627615e-9
8.542038406350809e-9
1.3588042758349019e-8
2.1228333162993822e-8
1.9434904698096567e-8
1.6659783642911978e-8
1.8806282927912693e-8
3.366360657363923e-8
1.7814714281625375e-8
6.783527416685678e-9
2.826301098458266e-9
1.3474663610898777e-9
3.2249798887637126e-10
1.2378450497794645e-10
9.097508362830762e-11
4.720101876532877e-11
2.4205922013827656e-11
2.6363496226513503e-11
3.62475943500458e-11
6.562517863307204e-11
1.4840828030695506e-10
3.829131302617496e-10
1.829483438371395e-9
1.27617602877451e-9
8.305945640782437e-10
8.037429562677217e-10
9.37995460365504e-10
3.549536583562858e-9
8.122266150364558e-9
6.59741118052028e-9
4.856973996920226e-9
4.549087244006328e-9
4.942529131571699e-9
6.235153820829378e-9
9.683244825291193e-9
2.0233209663597047e-8
4.2195717842301086e-8
2.2410354885476663e-8
8.189354507500378e-10
4.492442083314576e-9
4.957504749057491e-10
1.1277904021494594e-8
1.6074932914361067e-8
2.0580445213971004e-8
2.2699389185290272e-8
1.6822407351116952e-8
8.176292186005378e-9
3.984593623777939e-9
2.412919563422632e-9
1.2867666700272256e-9
1.1640737517369606e-9
4.288070784586738e-9
3.0403159870415557e-9
2.142113962244748e-9
6.983633864761702e-10
5.97120531476525e-10
1.4019568651294494e-9
1.97656031770501e-9
5.417404999273089e-9
1.513627704790298e-8
1.098809088643903e-8
1.2452693565302042e-8
1.8213714513183065e-8
3.3071253571836783e-8
3.654178648978406e-8
2.8288256540334775e-8
3.185751830346917e-8
6.945691847649544e-8
1.7397498524020663e-6
6.363652671430545e-7
9.952332809658145e-8
1.5608829730859744e-8
2.721033314383055e-9
5.330934853266085e-10
1.2009677536294546e-10
3.3328466170069894e-11
6.736981970775444e-12
3.12125774972774e-12
8.049179069510838e-12
6.3321658218402376e-12
1.8547870252040157e-11
4.649661746313374e-11
2.934662065656069e-11
4.822302321641429e-11
2.0118601583750358e-10
1.433243957793851e-9
2.422908681093127e-9
9.285725359544113e-10
8.931193249326285e-10
1.4130957268631847e-9
4.585986182153496e-9
7.701324486451537e-9
5.969529907309015e-9
4.958906641365156e-9
4.852756316593017e-9
5.537404344246417e-9
7.309098907376445e-9
9.443259380992585e-9
1.0815903954118245e-8
4.951411779909987e-9
1.0463815830149243e-9
6.616651155702011e-10
1.7180644035160846e-10
5.198392403891766e-9
1.0222670872689278e-8
1.4627236542008363e-8
2.0700805745484704e-8
3.652589890594573e-10
5.5070285250855614e-8
6.269770944663788e-8
3.31071834494467e-8
1.5948701290575437e-8
9.225513410640785e-9
4.81004249750393e-9
3.2560994425790684e-9
1.982530037650602e-9
2.8787887415481495e-9
4.4548796972385855e-9
5.817983405859989e-9
3.106104590111851e-8
4.353232217551651e-8
7.223504368820605e-8
1.416175349931535e-7
1.8082076765589113e-7
1.962195322658704e-7
3.533041652892644e-7
2.410487317034093e-6
2.281107366334952e-7
2.612515513356134e-7
8.509048649217308e-10
2.536018814895199e-10
1.7942716735817256e-10
7.559790919092534e-11
9.129202415612196e-11
1.8608081255523632e-10
1.2626623855068012e-10
2.808969315698592e-10
2.1910502349732234e-10
6.370959834976757e-12
1.2846264124242696e-11
1.673588006975135e-11
2.1416268082451993e-11
2.6723813019742753e-11
3.041925489665608e-11
2.386789950251631e-11
1.78027293221679e-11
1.3525970122339967e-10
3.384568234987423e-10
3.555463027701864e-10
1.645936638782371e-10
6.193434140297834e-10
1.0400869345958784e-9
1.950485145364831e-9
2.0431793364968474e-9
1.328604580073128e-9
8.756323041579179e-11
6.969820310778397e-12
2.4749611043440723e-12
4.222296836310679e-12
6.757152169536519e-13
5.12767194064676e-13
3.929551012761302e-13
3.419733345593086e-12
8.116980943493355e-13
2.3679062320374887e-12
3.20393688486262e-12
4.0173936236889266e-12
4.951791325355395e-12
6.01633308054276e-12
7.217035540948342e-12
8.529363947526242e-12
9.647233198097907e-12
6.52501192065138e-12
1.218165041432976e-12
3.796014416237124e-12
4.652257553735e-12
5.356854523828708e-12
6.260528314056079e-12
7.46754318190425e-12
9.08988341088362e-12
1.1321086298845294e-11
2.006791686524811e-11
3.0380442677870446e-11
6.86008308059299e-11
1.489875224415787e-10
2.568849171665528e-10
3.318620882089397e-10
3.905940344288282e-10
4.6377857033512154e-10
5.796314203706494e-10
8.16770179064435e-10
1.4715882465399932e-9
1.5415131488678864e-9
1.2716053759074212e-9
1.8924336866223092e-9
5.204153050169611e-9
2.844748314445129e-8
6.236015413451516e-8
1.221266606711801e-8
4.213017974777418e-9
1.6183612581789092e-9
5.912428306020896e-10
1.0321398531647394e-10
1.9618692697709347e-10
3.7106811839758447e-10
2.7732931281848227e-10
6.272743608067436e-11
3.8007106143310373e-10
6.311161466137626e-10
8.659915933294342e-10
1.1237970439586488e-9
1.4374672340920514e-9
1.1519386665972716e-8
1.3488183597620232e-8
8.78305557652385e-9
9.958829206929477e-9
1.5849517555031634e-8
2.681700671908272e-8
2.0505885782920962e-8
1.9088839518068076e-8
3.2091264577608156e-8
2.0166023495292193e-7
6.557945476180142e-8
5.968639102273203e-8
6.256705868071029e-8
6.904167699280906e-8
4.915748655443814e-8
2.498447869284812e-8
1.2819958740941582e-8
1.006350894344307e-8
3.301435218433132e-10
5.90810951027071e-12
5.795710423185186e-12
2.6154405699153155e-12
1.4709188003149096e-11
1.7367705311485765e-12
2.2576400445014927e-12
2.300350275366578e-12
2.282787057577242e-12
1.9111373788651322e-12
2.53726064507949e-13
1.893363443916441e-11
3.3358552077956093e-12
2.5116537670815554e-12
4.465759260737126e-12
3.9196587389462316e-12
2.7084948324294074e-12
4.64793766428081e-12
1.2399815541678664e-11
2.1056874211995793e-10
9.724881414510473e-10
1.6218229351173322e-8
4.091546499355311e-9
1.8476268577265913e-8
2.4304790652664715e-8
3.764928192823758e-9
1.2005214508900623e-8
1.3062397187871203e-10
7.216268443890612e-12
6.441247179248728e-12
1.4135210949213732e-12
2.2460894672495915e-13
2.2159981382146574e-12
1.954239704073154e-11
2.2611128614818012e-11
5.603471053051467e-11
1.036877521878342e-10
1.6479954140388456e-10
2.3321549644122567e-10
2.915335796999291e-10
3.825136257486764e-10
5.549288234139715e-10
1.957831834244938e-9
8.858882066250469e-10
4.712826663524636e-10
1.5152086148769088e-9
4.0797771279987825e-9
9.51972174918681e-10
8.152728973661587e-11
8.608806669387806e-12
1.3627270383511732e-12
1.9121344147123e-12
4.1393241982683884e-12
1.6359598630873848e-12
6.229565661438168e-13
1.1303247659984668e-12
2.3269487158768715e-12
7.814544932189127e-13
1.509426593329116e-12
2.1920722022440566e-12
3.0819515366919466e-12
4.350181603545343e-12
6.201889752882758e-12
8.928474026443088e-12
1.2962283775793986e-11
1.8948563767490614e-11
2.7836205000987516e-11
4.0962272999354987e-11
6.003391410238801e-11
8.677643961479972e-11
1.2197117843242538e-10
1.642348729528867e-10
2.1022957546248433e-10
2.5714637417396397e-10
5.507301627150351e-10
8.3871242536437e-10
6.888876467741924e-11
2.0602968837218088e-10
3.5016946168943266e-10
4.866900800721436e-10
6.816926940953331e-10
1.0216288228241524e-9
1.398219607937563e-9
1.198146843276308e-9
9.450622659775375e-10
2.7846434388724795e-10
8.032998004068232e-12
3.196030751075123e-11
3.6355721432046014e-11
3.4594601006846955e-11
2.0068897555006207e-11
8.292221257829357e-12
4.2933143234306746e-11
9.438934024991174e-11
6.65284957943262e-11
8.368413240195371e-11
1.3406698457775715e-10
2.766283110020597e-10
9.62322599202021e-10
1.1404293805102274e-9
7.052952887711689e-10
6.975451601280009e-10
8.816601107850362e-10
1.380108029646938e-9
2.743656367748356e-9
2.759550848510019e-9
3.910699433173308e-9
1.7301801398840788e-9
1.3667043972826794e-9
1.424266910806141e-9
1.9009876156038194e-9
3.2698320881016173e-9
4.6453052715038935e-9
6.678454491634908e-9
3.006126082465101e-9
4.549944645080973e-9
5.7928194179002055e-9
1.3117007696693207e-8
1.4409748865610853e-8
2.3911724898834856e-8
1.9767036951509312e-8
2.8498577659977288e-8
2.6838376759309562e-8
1.2421396746171789e-8
4.465758738050362e-9
3.0231009665036716e-8
4.3639709072764136e-8
2.0269316567951313e-8
3.4390942208951826e-8
4.6989042294558386e-8
4.2653727555516005e-8
3.199326403733795e-8
2.8850925963249773e-8
3.282269221887875e-8
4.2716449659511325e-8
3.020803204051912e-8
2.633327869920712e-8
2.6389578397016993e-8
3.311062140623699e-8
5.0491056974866825e-8
7.81746086162805e-8
7.322605148076667e-8
6.687239865384312e-8
8.290632716575055e-8
1.4002384076170495e-7
1.5946248062865996e-7
3.036987648638635e-8
4.917211932299373e-8
3.484876600818678e-8
2.762937112046151e-9
2.645286102057146e-10
3.718412746935739e-12
0.
1.2768166517664283e-13
5.3211160345118676e-14
2.3140010948134312e-14
2.708488523330107e-13
4.485234225228939e-13
7.46833022592021e-13
3.1310004026881247e-12
2.9985026695516575e-12
2.1322145039173966e-12
2.654409159156373e-12
4.0129996642371336e-12
6.54753076487936e-12
1.0894096153805467e-11
5.258995820173609e-12
3.3336886579870582e-12
2.560140954348878e-12
2.207189925912078e-12
1.936041282151576e-12
1.4731544053929061e-12
3.854304705223744e-13
2.300553368043234e-12
1.0405308626011747e-11
2.2082705585207614e-11
1.3247674433239595e-11
5.745436183169274e-13
0.
2.6597311455192407e-14
0.
0.
0.
0.
0.
2.921986462574587e-14
1.1206106698275066e-13
2.514854491974207e-13
3.2746142789862607e-13
3.8845414363214387e-13
4.578507683462541e-13
5.406879599246282e-13
6.415603787454488e-13
7.668442012447434e-13
9.257564282309972e-13
1.132032112213177e-12
1.4068042969461969e-12
3.2876599117936872e-12
3.5322284191218067e-12
6.670236565268452e-12
1.2395435083532571e-11
1.8887446703675385e-11
2.405839865217832e-11
2.988759336717441e-11
3.895218524249214e-11
5.477516259059385e-11
8.540855073651908e-11
1.569337718276839e-10
1.1684082410131935e-10
2.2135794948858955e-10
1.0401134554701817e-9
7.893389453655201e-9
2.854816427363386e-9
1.1570985780621557e-9
5.215497691340105e-10
2.3749631169483084e-10
1.0731733310576635e-10
4.0697275201631933e-11
3.1406009706554526e-13
2.104295333114003e-11
7.862915661527654e-12
3.893502415830531e-11
9.039205580060785e-11
1.3790410057740166e-10
1.8699890860045983e-10
2.4463176387895884e-10
3.187642412311273e-10
4.211255905214165e-10
2.91485354743517e-9
5.923396215912572e-9
3.06553566033785e-9
2.7442989498838545e-9
3.195042279303e-9
4.5870821560845624e-9
7.55530398043616e-9
7.621592295231399e-9
6.672553709649672e-9
8.806748459137466e-9
1.7340616274078715e-8
1.0230866505208142e-8
7.063047799609206e-9
6.085132318412731e-9
6.5238749459454634e-9
2.131269726094577e-9
6.367411215591975e-10
3.3386549557515093e-10
2.2524064445485248e-10
1.7126009177682273e-10
1.1629610983483104e-10
1.4022795510316529e-11
2.494219082192469e-11
5.258803323119168e-11
6.297604865626879e-11
2.8780317830007674e-12
3.093948768650052e-10
1.921775392964924e-10
1.7517329300582222e-10
1.8133630347783534e-10
8.022698900891842e-10
2.5594351509719646e-9
2.408758580549687e-9
2.0114189053487427e-9
2.05004534326228e-9
2.3151878811442036e-9
2.8176988862243867e-9
3.713432339605444e-9
5.383950299207258e-9
8.447354751763282e-9
1.2013363826119158e-8
1.3122777357975727e-8
1.0355272929294285e-8
5.187753957891842e-9
3.6791611657740294e-9
2.667721705438203e-9
1.846809620905785e-9
1.5987258952353192e-9
1.3545650383112624e-9
4.729787753934452e-10
1.4764282478631915e-10
2.383175945462109e-11
7.23195822809338e-11
1.7411664141232385e-10
1.1512537144986135e-10
6.111647687214184e-10
5.358596044775014e-10
5.222328636459477e-10
5.490876218718283e-10
6.107171054806934e-10
7.123259662608431e-10
3.792441187275613e-9
8.037734822232878e-9
4.430389351199293e-9
4.078406027669439e-9
4.819513861756844e-9
6.943488311413612e-9
1.1587189318984595e-8
1.2577762157988293e-8
1.0572134769083582e-8
1.2576417348048143e-8
2.438426622421977e-8
1.4422916297115081e-8
1.029623760294845e-8
9.63051181453558e-9
6.323823586327013e-9
1.5225497373065225e-9
5.524615043168988e-10
3.2520024277229966e-10
2.3336731033164473e-10
1.8022922061473222e-10
9.627328337437628e-11
5.132055567320315e-13
3.2903668220638856e-11
4.156458095917737e-11
2.3685695689646847e-12
2.358951559013894e-10
6.423116933720745e-10
3.7074839267834294e-10
3.306159409418699e-10
3.4238058332753193e-10
3.8532159316843186e-10
2.0126078392717684e-9
5.5941162336911575e-9
4.118168893905394e-9
3.3836943328154585e-9
3.474906505704492e-9
4.0527079522890994e-9
5.320891124045656e-9
8.067338779939665e-9
1.3935994770786015e-8
2.0895140715593797e-8
2.260569561461435e-8
2.0578345162331024e-8
9.952842927974333e-9
6.020643929996139e-9
5.389072727362369e-9
4.713249732553155e-9
3.7089159912409452e-9
3.5361412834096568e-9
1.8404732674098314e-9
6.199001932184818e-10
2.231355487341924e-10
2.0270439838060994e-11
1.9568116495327777e-10
5.158273998698475e-10
5.228101778646495e-10
6.422564378054109e-10
7.68108572844239e-10
8.266128393239227e-10
9.077139428776664e-10
1.0321083917685917e-9
1.2176113632616552e-9
6.773815230553166e-9
1.2800291786614806e-8
7.213644330586307e-9
6.973703484740845e-9
8.784831849151578e-9
1.387127963345461e-8
2.2004177457678705e-8
1.845234652337645e-8
1.702031761781327e-8
2.4869783458185943e-8
7.436581272775243e-8
3.852295534449798e-8
2.193835570579836e-8
1.3637230396952141e-8
6.864614393835609e-9
3.19425572758296e-9
7.374710924873723e-10
2.5907921902623904e-10
1.6329052206663668e-10
1.1994849705307262e-10
6.845393285187353e-11
2.2274326743822502e-13
3.6909186731060306e-11
2.5953374026060287e-11
1.2782796966530372e-11
1.5381290985535444e-10
1.245116681286042e-9
6.660546843209034e-10
4.804448909208939e-10
4.6193624081483976e-10
1.8814924574517714e-9
5.423297042854995e-9
5.9681507198498715e-9
4.7371385963034035e-9
4.540397986231361e-9
4.8267797400077964e-9
5.5155465956917975e-9
6.81837931470195e-9
9.351963546073877e-9
1.4695245150636226e-8
2.6112008516013572e-8
2.781408494626136e-8
1.981180061632019e-8
1.2911031044716504e-8
9.547762251273186e-9
9.544940338333255e-9
1.2499335968148093e-8
1.490679486632999e-8
7.011597532458638e-9
2.7405243793300673e-9
1.2861442174399923e-9
5.605535257950182e-10
4.844729757635261e-11
1.228433141486335e-9
6.275057637341964e-9
1.818150930475986e-9
1.599203432340369e-10
9.771405028133345e-10
1.365533504912563e-9
1.6566426178171397e-9
1.967664137339656e-9
9.64846912321043e-9
2.1778336425489335e-8
1.3309172636923059e-8
1.349425079727298e-8
1.776016834588531e-8
2.9486414782785316e-8
4.409874034886107e-8
3.45435507833702e-8
3.2037149058640656e-8
4.698463673921723e-8
1.8290037135458382e-7
8.199137788545296e-8
3.401079993645359e-8
1.017463108449764e-8
3.055803182579815e-9
1.2998419346022576e-9
4.302048092963246e-10
1.1336362755866362e-10
6.663897256797393e-11
5.08896731928798e-11
1.9186249265958413e-11
2.474588429274791e-11
4.262142541135891e-11
5.0824737971206115e-11
1.1564005267332228e-10
3.285808469073691e-10
1.446317559409543e-9
1.7412870763104156e-9
1.0000162829791543e-9
9.185232927929558e-10
1.0178908079268823e-9
3.8935545012359446e-9
9.834626967025382e-9
1.0091534080970874e-8
7.530911318196891e-9
6.984458744790495e-9
7.459817710300372e-9
9.105922324344181e-9
1.3398025275513958e-8
2.6507341123547594e-8
3.9160548142725367e-8
2.3544992470404592e-8
2.8799840227475238e-9
5.536210957606672e-9
3.4692576501128913e-9
8.09986006895499e-10
5.13234550270448e-9
2.4766766455062748e-8
3.3394432135403094e-8
1.9198195970705518e-8
1.1554058834960624e-8
8.288897718467402e-9
5.651406846668932e-9
4.244623895944261e-9
1.5428384187206333e-9
2.8300582856138476e-9
2.8220047671571088e-9
2.437434081786941e-9
1.6385735532612857e-9
4.485456399260545e-11
2.0178551064975463e-9
3.6838804650711915e-9
1.2550789147864536e-8
2.7785008393657715e-8
2.1280069402420756e-8
2.4886878776957015e-8
3.797485815305147e-8
6.718665791590905e-8
5.67842820539532e-8
4.6361554130198115e-8
6.089321068700674e-8
2.101321336171982e-7
4.836688268736256e-7
3.491775181153156e-7
2.0163880248462182e-7
1.0373765229713862e-7
7.385857875804547e-8
1.6884551069633657e-8
1.2331299252860786e-9
9.643752795810169e-11
7.107826893440148e-12
9.914070554427236e-12
5.861161465054696e-12
9.20176625333065e-14
7.760163104794699e-12
4.860913343645597e-12
3.9302121476072315e-12
1.2419735106723044e-11
1.0159316808146228e-11
8.90855693729185e-12
3.0035069489552264e-11
3.8075291269892624e-10
2.1237077280544597e-10
7.062849679653107e-10
2.0961331885872796e-9
3.974874236298402e-9
4.413958538829035e-9
4.052449888672899e-9
3.9718404443036145e-9
4.662666189035663e-9
7.230593564933155e-9
3.078599868208005e-9
1.48513619351679e-9
7.598383134898971e-10
2.6256658314881326e-9
8.242666446262509e-9
1.4578763495579208e-8
2.2784476043399282e-8
9.715539796029875e-9
4.354605144026486e-8
7.859929573420173e-8
1.6459572707213903e-7
8.368640893736669e-8
1.0316373409689509e-8
1.1006280229441499e-7
9.926803000746531e-8
5.494412723844129e-8
3.513037941714937e-8
2.3705240405497694e-8
1.6863409017379463e-8
1.329636872782485e-8
1.2576778245892989e-8
1.4708299309347088e-8
2.0997845427424463e-7
9.375848501734294e-8
1.0896067165798073e-7
2.0139492508637862e-7
3.0146549515148414e-7
2.2145688643485693e-7
3.2708864467849346e-7
2.8426651686261043e-8
6.163666599645978e-7
1.736347286563842e-7
4.763728646824565e-8
2.381849730469776e-8
5.08199575192169e-9
5.50785134791231e-10
2.967545394748281e-11
1.477292240395786e-13
1.5956624073226615e-12
1.7627598214057848e-13
7.673513299038918e-13
3.63833699521648e-13
7.962406744143902e-13
2.492159195726744e-12
1.4750370266015516e-12
1.3369751749617032e-12
2.274275985158141e-13
2.5539802296382954e-12
5.197290086698766e-12
7.7165227972119e-12
8.732877993383328e-12
4.867087845407369e-12
9.830511910512787e-12
6.129886547736052e-10
7.508610375508971e-10
9.041496956489728e-10
1.1592693406105487e-9
1.5983248136442427e-9
2.4293178919946968e-9
4.108073412501095e-9
1.998893812008267e-9
6.19066646751655e-11
4.795769624750274e-11
1.7287113146881922e-12
6.31148144776797e-12
2.3204074333007014e-13
3.188090896716168e-14
3.2948574422738605e-14
5.2170168342197625e-12
1.728713637289379e-12
1.5865514776139212e-12
5.963162925153342e-12
7.775672733617826e-12
8.028053999817579e-12
7.367469931465646e-12
5.7560038351140495e-12
8.458557734018927e-13
4.8388407869753574e-11
2.3931381298129e-11
1.25258402417165e-11
3.1914589672900022e-12
9.07440441026742e-12
2.6040117253252632e-11
4.898400243511974e-11
9.805526345496235e-11
1.0366690199963883e-10
1.6752605736431692e-10
2.585070009656819e-10
3.569589158245688e-10
4.230418392800751e-10
3.703133637890522e-10
3.425851573208439e-10
2.0516191001823098e-10
3.309462788810571e-10
3.0911767248404375e-9
1.622741241267466e-9
5.309905691551673e-9
2.6473549002247815e-8
1.3145021827809122e-8
1.6005281410581588e-9
7.127638246683629e-11
1.1226098299576385e-10
1.3343847079186413e-10
2.1503083482093412e-10
2.9340142042660187e-10
3.440614751781574e-10
4.152508710051464e-10
5.270857263667504e-10
6.766164086037217e-10
8.789825605859657e-10
1.1734823337361403e-9
1.5783426022564455e-9
2.0995564120187596e-9
2.7415164140148714e-9
1.6921305249623856e-8
3.524051141039047e-8
4.7554370472715366e-8
5.527347952201521e-8
8.213235067335355e-8
1.1311866440156246e-7
7.931129600871516e-8
6.890042866082897e-8
8.066216899577971e-8
3.401669401141032e-8
8.938684624304123e-8
4.152193423686894e-8
4.40256525428259e-9
3.563030987341504e-10
4.6120163604794186e-11
2.9281756990546057e-11
3.39561759060281e-11
3.1166434642691567e-12
2.548246798839071e-13
9.728033962236173e-14
1.1005228558294298e-12
2.9544072707365033e-12
2.3824235895899815e-11
3.202687668862831e-11
1.7436898627123284e-11
2.0357334015026285e-11
3.0542768821465286e-11
5.707547909429066e-11
4.236606595139073e-11
6.966246530671425e-12
7.2537231915166365e-12
3.352984745032528e-10
3.2412821157787823e-10
3.565471862798722e-10
4.4953480398072546e-10
6.491145782477388e-10
1.0873717375501086e-9
2.2767408560563634e-11
8.969090932383908e-10
1.5023984350360325e-9
1.791990213465944e-9
9.360967992462572e-10
4.774460252989787e-13
4.113394733482467e-12
4.869298410593687e-14
3.60481830745357e-13
5.467331513565495e-13
4.623907321690992e-12
1.9086925603905185e-12
1.006560160911013e-12
2.01483581810761e-12
4.835813636980133e-12
5.550149739999623e-12
6.112071927529662e-12
6.494854935089742e-12
6.491334155848955e-12
5.813098669817608e-12
4.073613310413589e-12
7.501863222609072e-13
5.044647997030206e-12
1.784862747900948e-11
6.00399410721121e-12
3.361816007506735e-11
6.804982784074631e-11
1.2346522275353296e-10
2.0022830967759967e-10
3.2444956901722635e-10
4.88080515626694e-10
7.606307546178863e-10
1.1070934115109596e-9
1.854171555040043e-9
8.392586543889448e-10
2.807552657311906e-10
3.121808311739887e-11
3.485033706024006e-12
5.126841296442802e-11
5.023240939460151e-10
1.7334503962211456e-10
1.5147983786427453e-10
1.6283557760337307e-10
1.903601262410798e-10
2.309904607478631e-10
2.843848860924587e-10
3.5120485125568124e-10
4.3175855341806427e-10
5.164593793199301e-10
2.6001532161709233e-10
8.868852825894e-10
1.0953278825326962e-9
1.3521084373822363e-9
1.675202030402015e-9
2.0819153617509207e-9
2.596716683392432e-9
6.548878727468423e-9
2.6365992122871278e-8
1.7626931405606257e-8
1.795423433137687e-8
2.260991817469311e-8
3.44435998167763e-8
5.666563630061697e-8
5.0487086099367164e-8
3.9963553575766165e-8
4.49103841515807e-8
9.52183724795684e-8
3.85495753829032e-8
9.412449241312547e-9
2.2210989667175388e-9
6.112200392571552e-10
4.5200934874464744e-11
4.510663166793974e-11
7.057055330168851e-11
1.3353819191085343e-10
1.875878658860038e-10
2.6829886698738e-10
1.9822627285885942e-10
2.042069884196914e-11
1.339115724561715e-10
4.4355170972587307e-10
1.5255583410644629e-9
7.797999242243473e-9
2.8964730697272933e-9
2.303620252663549e-9
2.3973828854590647e-9
6.626702341065246e-9
2.115644809476588e-8
2.0293533369247552e-8
1.572326387336281e-8
1.507393472978285e-8
1.6468394009470912e-8
2.0449679241085262e-8
3.117141274078742e-8
7.345520836310265e-8
4.6220917030644194e-8
2.917450063565593e-8
8.386054867332412e-8
8.604749739224283e-8
3.9170584165722e-8
1.5850503936898495e-8
8.49668519854043e-9
6.485442127678312e-9
1.4693322261368015e-8
8.459439713258649e-9
3.7972799399600655e-9
2.393837594689255e-9
2.2878701680827653e-9
2.695205045717797e-9
2.753676435478579e-9
1.4035628399168428e-9
2.152648278005471e-9
1.8984595533686806e-9
2.3931768120310604e-9
3.6973064818842793e-9
5.873360639543686e-9
8.977638202942303e-9
8.628836818826253e-8
7.147109095011702e-8
6.830556919281143e-8
9.637463129381566e-8
1.7664645616488501e-7
1.956057204493602e-7
1.4172407671801158e-7
1.2176485329753536e-7
3.755457035082372e-8
4.2272942979338685e-8
2.7925881869855734e-8
2.0277084169828578e-8
6.393829372322544e-10
1.21669800347633e-8
1.6383559682407486e-7
3.130696291056915e-8
7.756866844491392e-9
5.7931128005465155e-11
4.07391514601928e-11
1.3035597390017996e-11
7.174027400324024e-12
8.238343985965253e-12
3.551630662526722e-12
1.9612097907871973e-12
5.102445103914069e-13
3.6018135392201815e-12
3.197516441156452e-12
1.6466116376464724e-11
2.14448573015671e-10
1.7853640036695976e-10
9.867206203569637e-11
2.124113701330623e-11
5.275285220379113e-11
9.497072987819864e-11
1.3874109121816322e-10
1.9182281079964116e-10
2.7149553421916374e-10
3.9327462410561396e-10
5.796761699683048e-10
8.713537832954701e-10
1.3396691681015392e-9
2.1002372211496224e-9
3.891432045438119e-9
7.86488892960039e-11
1.3382484262338487e-12
6.908896830379215e-13
2.4494485048254573e-14
1.3954502596912047e-13
8.991280897300028e-14
3.763676531573255e-12
1.2470886224349892e-12
1.1365148570539339e-12
1.242217867197105e-12
3.3263002440560856e-13
7.835497685796999e-13
9.866700815730889e-13
9.438505984148049e-13
9.61222914546669e-13
1.0632924691644262e-12
1.2342215680701765e-12
1.4757461304645918e-12
1.8101591429797266e-12
3.3698042073645522e-12
3.2953521630528746e-12
5.820481454632971e-12
8.996781977037329e-12
1.1298534819979527e-11
1.3671806515399754e-11
1.7443797488288504e-11
2.4398918885032216e-11
3.917032246502774e-11
8.004784426651655e-11
1.2990960629889632e-10
1.3626475432335555e-10
3.2837142961864367e-10
1.97481890425983e-9
3.5323258617492613e-9
4.084136095705672e-9
2.7057165639645927e-9
1.356517694905037e-9
6.607563266831522e-10
2.993736071896766e-10
1.2074443298926457e-10
2.0270116138365856e-11
5.24067662843243e-11
1.0022391801229938e-10
7.210313793802213e-11
2.2133959164976976e-11
1.0861924715107083e-10
1.7929794334469208e-10
2.475514250391449e-10
3.238437252067688e-10
2.335508060430665e-9
7.027816531200115e-9
4.355848327027673e-9
3.769325180177173e-9
4.1317096766208926e-9
5.276935634319589e-9
7.828583800229844e-9
1.2530532536690109e-8
1.3334647636072528e-8
1.1391449044081813e-8
1.2527012611662172e-8
2.0133898644612475e-8
1.2883735718711178e-8
1.0472846085450157e-8
9.256684465209952e-9
3.088146039261285e-9
8.278737674254092e-10
3.936173661784034e-10
2.6181064261986826e-10
1.9346393539075363e-10
1.3978755605652653e-10
2.0789585229712285e-11
2.986809897076221e-11
4.7736650808883106e-11
3.182958696583421e-11
8.274073286493903e-11
9.679477823442224e-10
4.486339486483294e-10
3.5585028158110293e-10
3.509392405185178e-10
3.8307331064872933e-10
1.900095395129434e-9
5.444584961307977e-9
4.391865024603649e-9
3.582061299944178e-9
3.625404737205977e-9
4.126179684406109e-9
5.1954822530730515e-9
7.383568518866153e-9
1.205903625506421e-8
2.0153278933053684e-8
2.5042152000948954e-8
1.7333557343817968e-8
8.336583365260095e-9
5.920224884770921e-9
5.604347271699499e-9
4.667949992413212e-9
3.953025732413022e-9
3.573737250332456e-9
1.4481992910997163e-9
5.218381840134596e-10
1.970585031350343e-10
7.2110142600078094e-12
2.0357242468483542e-10
4.387648081197297e-10
3.785036258336397e-10
8.674255378101623e-10
9.089618496777128e-10
9.600114905139857e-10
1.0548966362726502e-9
1.2081789455633321e-9
1.4419664084066306e-9
7.965409612323963e-9
1.3224571056427929e-8
7.499958130156862e-9
7.385790176436424e-9
9.583530348620905e-9
1.5778477840912275e-8
2.247478126630822e-8
1.7660848421071112e-8
1.803258850366056e-8
3.1524104731583036e-8
1.2147550809722716e-7
6.736932338333371e-8
3.42556530453129e-8
1.9291171721191663e-8
9.097389504195634e-9
3.827748621333916e-9
1.4727872910298034e-9
3.2874778952872243e-10
1.402293227305305e-10
1.0069468896765241e-10
5.609546512705893e-11
6.106657328888572e-12
5.4397150616926976e-11
3.7533811936006524e-11
1.1156005612775622e-11
5.553470650740066e-11
4.023103025185678e-10
8.222570346449524e-10
4.518669031945769e-10
4.0220991328666114e-10
4.2112814301764215e-10
1.9972163815744443e-9
5.636343084989443e-9
6.544629730432013e-9
5.1324294711734435e-9
4.851407528535644e-9
5.10439291814833e-9
5.787421204519899e-9
7.120125890457795e-9
9.771392097375652e-9
1.5531782042308002e-8
2.782327411903071e-8
1.3669858489486474e-8
9.373903899810899e-9
8.832249968704056e-9
1.0775697022200448e-8
1.4007416695250828e-8
1.1829928019900542e-8
4.813730916436252e-9
2.109963234355801e-9
1.0557784676824559e-9
5.199108039297903e-10
7.899621216519426e-11
6.77718319517303e-10
2.4056091060853705e-9
1.7642680671780708e-10
1.09996464629134e-9
1.486521381194943e-9
1.7405052012663905e-9
2.0118701639960705e-9
2.3678306851807197e-9
1.2552386634989495e-8
1.9086789085916517e-8
1.1769981145452098e-8
1.2403711806022643e-8
1.751671044010671e-8
3.117035476381695e-8
3.386033740146147e-8
2.6384965382470474e-8
3.077010735543969e-8
7.164568215771193e-8
1.87610081353438e-6
6.003614267582544e-8
1.1565925034119907e-7
1.3489418479512007e-7
2.1792230212246074e-7
8.216909641902246e-8
3.118188208750038e-9
2.1113966843139834e-10
2.128665559197333e-11
1.1914663694985008e-12
8.662517967132662e-12
2.500697710399573e-12
8.170995493979791e-13
8.800100147298286e-14
4.170453818163821e-13
1.1318682451253398e-11
7.547900512707992e-11
1.7194897582667722e-12
1.029600956918152e-11
2.5165702450628484e-11
3.927540236434867e-11
5.226889160435833e-12
1.7223672015775318e-12
1.2989932472025347e-12
1.342808589173136e-12
1.6891110071431542e-12
2.648491486567425e-12
6.469058752236556e-12
7.844912296919536e-11
1.1987174740259126e-10
1.521481522930764e-10
1.5537172862553112e-9
1.0471576837682949e-8
2.3359925533479564e-9
2.776698445625272e-10
4.5154021595796076e-11
1.5589856044133998e-11
1.1858636896237087e-10
8.209920132760408e-11
1.2935745273731924e-10
9.452833842311592e-11
1.0937068413059891e-10
3.380318872155006e-10
9.353817839304712e-11
6.512062679600919e-11
8.037627143430629e-11
1.1759630488494643e-10
1.829153960648177e-10
2.921613825583213e-10
4.673146682514519e-10
7.16533092303862e-10
9.733052076581636e-10
6.883743688416481e-10
4.5587804531985607e-10
5.037345822269546e-10
6.402784332805831e-10
2.0577034319340563e-10
9.56584836167685e-11
1.1246953579532227e-9
4.263067924804351e-9
3.508740259826323e-9
1.2024425242913697e-8
6.48856865981881e-9
2.802472529249917e-10
6.067174222043172e-11
8.800399478905674e-12
2.8588417723065375e-11
6.230258962758531e-12
3.792772973676277e-12
1.4194517064960791e-12
1.0054584478171941e-12
1.4133372958476963e-12
2.0810302899428787e-12
3.006841606869599e-12
4.3240284857802604e-12
6.232858857000611e-12
9.026114599166103e-12
1.3139893875083652e-11
1.922692119197428e-11
2.8254653472890083e-11
4.161231768363155e-11
6.115132330571145e-11
8.895099299359563e-11
2.0222285560069903e-10
4.290023933478124e-10
1.8798828761498393e-10
1.1999725894402309e-10
9.21658963043544e-11
7.709618633690785e-11
6.322743403356676e-11
2.225058762659874e-11
2.4192363014196267e-11
5.0650830748775667e-11
9.199700523973771e-11
5.971858439752447e-11
9.041035597392367e-11
1.4855016547154427e-10
2.3485665708278356e-11
4.697468714676246e-12
7.720492635564713e-13
7.040501140551052e-14
1.3037112291449665e-12
1.178362286585167e-11
2.485182302019632e-11
1.615395916017632e-11
2.4556387452102002e-11
4.960051720777848e-11
1.2112642216596533e-10
5.486795154553944e-10
3.391806009839818e-10
2.2353965236435348e-10
2.1100366338885939e-10
2.362151194292088e-10
1.204539011873997e-9
2.880899206353411e-9
1.9316835967701418e-9
1.5879883781857688e-9
1.6607547097746261e-9
2.028052344852529e-9
2.9188381656184687e-9
5.191088348957557e-9
1.1199943343627024e-8
2.010192994663995e-8
1.4215574920057034e-8
9.046987851778996e-9
8.518883710159741e-9
2.3421925021713298e-8
1.6687251857610486e-8
1.2862051204348574e-8
1.6870520978819337e-9
9.239214641037487e-9
1.0154434845712177e-8
1.5235590502441488e-8
1.4652584049991349e-8
8.333421865356389e-9
3.504322965645427e-9
1.924753134335487e-9
7.300368884802851e-10
3.846981871533487e-9
3.5131897697353584e-9
2.8827187089047103e-9
2.223760808363113e-9
6.089031648720981e-10
3.2792063202454043e-10
7.792825015865038e-11
7.148321140350655e-9
6.014805117640086e-9
5.810514753999546e-9
6.545765035218109e-9
8.306747508903764e-9
1.2067844787545124e-8
1.841847855417355e-8
1.780741835384696e-8
1.3978018883452853e-8
1.381288599942707e-8
5.329823049254737e-9
2.4521794088719806e-9
7.038124207255169e-10
1.6918527559617097e-10
6.380319832544546e-11
1.957717245667733e-11
1.6071150380324518e-11
3.8177984418415145e-11
2.520857194234966e-11
3.897421836732735e-11
9.439430665222073e-11
1.8384750497608897e-10
3.815276409963951e-10
1.0543665280828987e-9
3.7284339849173845e-9
1.5845663742371866e-9
1.3503363626160094e-9
1.5759083014511542e-9
2.3169687916684046e-9
4.292969300025278e-9
3.7994465117707825e-9
7.318469508258808e-9
3.822619416336746e-9
3.2379056238538965e-9
3.68511019342378e-9
5.493344875917897e-9
1.1797806019308684e-8
3.607424067136762e-8
6.699263677931037e-8
2.6811841316708323e-8
2.637029575289501e-8
2.7757605660287606e-8
4.9506715597477215e-8
5.166155483918599e-8
2.6431995103304505e-8
1.6251533342834013e-8
1.7189314389155672e-8
5.1577706702979827e-8
1.317098217521195e-7
2.4227834783681964e-7
2.1647569999420239e-7
3.0651979719927993e-7
9.003388050468141e-7
6.619649587821175e-9
2.0443879071970981e-7
4.0257641834273486e-7
5.80878426824612e-7
6.03407745876997e-7
1.0924785187151104e-6
4.4666888439130137e-7
3.902682000986461e-7
2.656075089146135e-7
2.5222658854198434e-7
2.9547128779687403e-7
4.2460526278840684e-7
6.261418203296682e-7
7.105495668093372e-7
8.497002856853152e-7
1.3996037769590753e-6
1.2713873801805686e-6
1.5696089803281636e-7
2.9019535014625194e-8
7.377049942722132e-8
1.0167677772562294e-8
1.87040570399932e-8
5.295751876722218e-10
6.528119444983423e-12
1.5136913279178473e-13
3.0020645368826317e-12
1.2427590175992055e-12
3.668248462453187e-12
5.8593920234487085e-12
8.324844635787783e-13
5.475802146579317e-14
4.468501319968863e-13
9.195985830791736e-13
1.804104545039139e-12
3.4888916123722856e-12
6.5332405697175855e-12
1.1478962532463061e-11
1.7588270029864407e-11
1.409172224765911e-11
4.4188132947998856e-12
2.3050183919781754e-12
1.2903937012724995e-12
5.400667088873683e-13
1.6841679687627025e-13
9.211630845105108e-13
2.315889453009753e-12
2.754913639056316e-12
1.0617643500892545e-12
1.5837034279620204e-13
1.260122553871309e-13
0.
0.
0.
2.3786504182327774e-13
0.
0.
9.728435918329581e-14
3.451890904978493e-13
6.047991820966004e-13
7.777547233569872e-13
9.440680395453322e-13
1.1261964470704946e-12
1.3342553577362933e-12
1.579188019724417e-12
1.8748671409704355e-12
2.2398348128260733e-12
2.700145120985477e-12
3.294060261520778e-12
4.0799167678236e-12
9.244784492818177e-12
1.0991965399756173e-11
2.1775651465230043e-11
4.3429880428121085e-11
7.475940204609429e-11
1.0168016148261516e-10
1.2538230047216691e-10
1.5821312675365728e-10
2.1234013215072667e-10
3.091301191904798e-10
5.075069044733015e-10
3.427287322917531e-10
5.153610749217861e-10
1.672416138617487e-9
1.5323632247230733e-8
1.0460002470413816e-8
3.078656342652168e-9
1.241157893990511e-9
5.416282285512898e-10
2.3952274883831956e-10
8.987016001974843e-11
3.8147350460269295e-12
3.399013368197007e-11
5.6256019584900615e-12
1.1124279031866834e-10
2.235781261236596e-10
3.2867842827525194e-10
4.3973515093648584e-10
5.727493107390132e-10
7.468912536236649e-10
9.914277631150864e-10
6.836829515465054e-9
1.1229007094821561e-8
6.017871325225041e-9
5.783237394711746e-9
7.398013513164359e-9
1.2100834151668307e-8
1.692113338082401e-8
1.341976751892652e-8
1.4529051496763246e-8
2.7745909498258413e-8
7.977200993473893e-8
5.2483602707430364e-8
3.160219671417611e-8
1.7883251937538056e-8
1.1544225805756783e-8
6.030111022594044e-9
2.545795741251089e-9
5.450601949785912e-10
2.0182607290974936e-10
1.2774364456289062e-10
8.362232255199172e-11
2.9023427497742328e-11
4.894924872579191e-11
6.207761657697894e-11
4.6187921758418865e-11
1.2623050407217163e-11
1.635391756828111e-10
6.131071690982145e-10
3.299230380372894e-10
2.9368935409934824e-10
3.045191839324555e-10
1.4007008173430215e-9
4.2456376424675005e-9
5.281284242682265e-9
4.2531099811451215e-9
4.072423181159991e-9
4.301239456161577e-9
4.8232187889768016e-9
5.7281214978876156e-9
7.314682954627295e-9
1.0272689287081367e-8
1.6123285638782406e-8
8.692790897263955e-9
6.928249322239017e-9
7.27998578610026e-9
7.777144778290902e-9
7.798622424861284e-9
5.872880391649385e-9
2.2967017214686537e-9
9.78723355916385e-10
4.824473277163139e-10
2.3119290522335112e-10
3.2728620332934016e-11
1.1576604337960201e-10
9.679322284769924e-10
1.2986562668186314e-9
1.3548418853199202e-9
1.4309491357240664e-9
1.5676322989196405e-9
1.7911898412172492e-9
2.1377810619945697e-9
1.1027945036141649e-8
1.4522815767056824e-8
8.686368937949024e-9
9.02783693463316e-9
1.2653011843163862e-8
2.2281596247881533e-8
2.326865002669569e-8
1.862486331806961e-8
2.347332310331067e-8
6.168828341767752e-8
5.813481137428057e-7
8.529747697530197e-9
3.766971272622211e-9
4.042707587910047e-8
1.9787081578681674e-7
4.288595408425512e-8
5.19693897910663e-9
6.416704195389712e-10
1.1917993688766384e-10
3.422432646416157e-11
9.628726981598432e-12
8.4756599926014e-13
4.328979887366069e-12
4.414501896992737e-12
1.0380171974928582e-11
2.0108870848499257e-10
2.0271070807330633e-10
1.2895101851333108e-10
1.495347849557525e-10
2.0305245587093595e-10
3.093932430150396e-10
1.9895142091173557e-11
1.2937124457834018e-11
1.214546769498988e-11
1.4836235001798415e-11
2.2402454139018332e-11
4.069530260457978e-11
7.757586420835614e-11
1.0581280442384073e-10
1.227035879982467e-10
1.3036701141198035e-10
8.235144436326249e-10
2.9944316145974412e-9
3.0242729191789976e-10
1.0264851512760328e-10
2.1825397598507315e-12
1.522881087610141e-12
3.612936478265284e-12
1.0726127380710704e-11
1.8046005065345397e-11
1.895747903966653e-11
1.5342473273793485e-11
8.403805689491132e-12
2.4649503818173206e-12
1.2269771386492976e-12
3.4303153896459388e-12
5.846320077112779e-12
7.812770883488545e-12
9.240190014281314e-12
1.0280530189053345e-11
1.0960884082785202e-11
1.0393746800571469e-11
3.1074899106464284e-11
3.881472904971419e-11
5.2997167957190073e-11
7.585547638872807e-11
1.0861970030412468e-10
1.5445871114389263e-10
2.182871099022579e-10
3.071073308038078e-10
4.3057009326392786e-10
6.015137277273035e-10
8.359773085209866e-10
4.435718456070952e-10
3.8724255485831937e-10
3.528996426332602e-10
1.426706643980361e-10
2.0636946597446576e-10
2.2003665669966494e-10
2.322016670522537e-10
2.4209189632392646e-10
2.445370131144174e-10
2.2996397559218098e-10
1.84854669971835e-10
1.0161923503748785e-10
6.6915939005794546e-12
1.184295156734742e-10
2.2812703553841824e-10
3.449665391752208e-10
4.843200000450752e-10
6.706257038749183e-10
9.527539665105228e-10
1.4444199608966246e-9
3.1274163474842675e-9
7.05250596730157e-9
3.7818272262315606e-9
3.3990443907308105e-9
4.022085980965511e-9
6.0302822358884235e-9
1.1677501639989981e-8
1.960001636452842e-8
2.7063090913700718e-8
2.885454207694549e-8
2.3308702575047165e-8
5.873320914047316e-9
6.0711208750567e-9
1.9055961331890242e-8
2.8552120373402337e-8
5.967229068683693e-9
1.8035345768689264e-9
7.651724483481194e-9
1.1426178144300217e-8
1.2912316416879542e-8
9.746465766882765e-9
3.5624061292129896e-9
1.4826588294060346e-9
7.285996955764466e-10
8.157192439542818e-11
3.3136518512551744e-9
3.8195536410027635e-9
2.363527182459333e-9
1.5237909535145037e-9
3.177013994939276e-10
4.0316926265976217e-10
7.296372495304703e-9
7.853544317698728e-9
7.3096196352384815e-9
7.763708213782393e-9
8.912075197526942e-9
1.103319610831333e-8
1.4950647313736318e-8
2.172514913330636e-8
2.637489808309868e-8
2.2277058829411542e-8
1.8937191142936473e-8
9.060252124834046e-9
2.7305659277199716e-9
5.99110050710338e-10
2.1852468061183962e-10
1.1096086838319583e-10
2.640318412596123e-11
5.7266995832828095e-11
1.2546557819506292e-10
6.128006951360522e-11
1.4427216266957002e-11
1.1434883827358933e-10
3.229197249996168e-10
9.52545071199476e-10
4.812772037865038e-9
2.209422892297927e-9
1.6714829052277798e-9
1.7153318896194552e-9
2.0839372952570838e-9
2.8946689703983223e-9
6.558954241786258e-9
1.3596844695216057e-8
7.240376363777119e-9
6.0961180709675214e-9
6.7210801074610295e-9
9.290733101787497e-9
1.708422522690422e-8
3.951751654781795e-8
6.559814270390254e-8
3.453453468856128e-8
3.612536199737648e-8
2.6753591727901884e-8
2.264218652879301e-8
2.8497792808089193e-8
2.301871448797824e-8
1.7140220365958058e-8
1.495986396621807e-8
1.2500770797780928e-8
1.4072168760253256e-8
1.4473002755649455e-8
1.6128023783870496e-8
6.660766630418456e-9
3.875852830371545e-9
3.751456171833971e-9
7.175927308177165e-9
7.012567482001662e-9
5.156833691502798e-9
6.454616559111354e-9
1.9252743260504243e-9
9.728073241886252e-10
2.8922437386775405e-10
4.947269606257039e-8
7.832062760315755e-8
6.729759350199633e-8
8.123794754860191e-8
1.2124778277723318e-7
2.160318707011592e-7
2.5443621153375687e-7
1.9445272367074641e-7
1.8047595193946816e-7
1.204395340398696e-7
2.4335919721649244e-7
7.412045505695705e-8
5.823972867902409e-8
9.143093004309486e-9
1.2620341019374647e-8
9.421089526633691e-9
3.2697272386558657e-10
2.1419507925551877e-12
7.588973520819047e-12
1.460254350802293e-11
2.8541280979470504e-11
5.032838463173985e-11
3.520870163718921e-11
3.263609429124898e-11
8.080491519364757e-12
2.2609023989466693e-10
2.1560384327677283e-9
6.698641113991797e-10
4.839947454015311e-10
4.570688796878378e-10
4.844102706585137e-10
9.404512298705757e-10
5.056256669713594e-9
7.672320640581667e-9
6.322439981790822e-9
5.864864120523723e-9
5.93909508965529e-9
6.389967681899833e-9
7.252532170713455e-9
8.69793916366478e-9
1.1081552126412467e-8
1.5080559815647094e-8
2.2464126494177773e-9
3.9964745520837966e-10
1.9332676464535843e-11
2.3506765216443323e-10
5.803059413072459e-10
9.798591110176835e-10
8.456016434392256e-10
8.069575206220784e-10
9.251731207971437e-10
1.241395427717133e-9
1.954640508764642e-9
3.740030682050777e-9
4.0430352437711446e-9
1.2825425836203893e-9
1.4564672701434642e-9
1.370706612748289e-9
1.351737377307657e-9
1.4154976017490016e-9
1.5682307445684452e-9
8.277160139964254e-9
1.0074434343485829e-8
5.576869816673874e-9
5.5431501731599805e-9
7.517505541369166e-9
1.2841568110778532e-8
1.2964858793992422e-8
1.008123057476477e-8
1.2424241370478478e-8
3.2446440498592127e-8
4.177874498416032e-7
4.832604720656501e-9
1.3189350698927196e-9
4.264389279032871e-8
1.5502863181350817e-7
2.999187029433033e-8
2.8392845259076855e-9
2.800801859103959e-10
5.4129981813054513e-11
1.3717729147267738e-11
3.4137943668277963e-12
8.219913527382709e-13
2.513171209847853e-12
1.463433759959736e-12
4.97895477357879e-12
1.5243346134099136e-10
1.249300137249795e-10
9.603107101781223e-11
1.367034598895608e-10
1.6660630391021207e-10
1.6933782465658037e-10
1.349155392275244e-11
6.222796734488567e-12
5.4402631072913025e-12
6.57003422291045e-12
9.727182904795706e-12
1.6949911673692126e-11
3.5387816896653424e-11
9.320969747239339e-11
2.096130653529232e-10
1.5263005837371445e-10
5.694661249418708e-11
9.795674145623246e-11
1.992894751054387e-11
2.1369343860589004e-11
4.948964718842406e-13
7.792801944322372e-13
3.581766731189115e-12
8.554593373475731e-12
2.4502277520261756e-11
2.432202379254665e-11
8.43747555370949e-12
2.966957727920519e-12
2.101563159921558e-13
1.5715363902729882e-12
3.418040736522462e-12
5.751931738692017e-12
5.326213343418725e-12
7.237484623082181e-13
2.6572166680966717e-12
5.250371070843875e-12
7.569226651561222e-12
3.186341651304819e-13
1.5370888973098277e-11
3.5812782677493815e-11
7.157753938607533e-11
1.3288227474198754e-10
2.323673279663572e-10
3.8247197187969015e-10
5.898598787325656e-10
8.517878448712237e-10
1.163145841443546e-9
1.5311355894482622e-9
1.070616536853876e-9
1.8995649689167847e-9
3.132121348523491e-9
2.4411066258356185e-9
4.442947327593111e-10
1.3287989851090667e-10
3.271010552230917e-11
2.1929482976085584e-13
6.339274653980003e-12
4.694029160406851e-11
1.1639578030944104e-10
1.97740905576946e-10
2.8045315795232945e-10
3.7234420156366984e-10
4.920693591493721e-10
6.682126465260772e-10
9.527788987879272e-10
1.4587899412389069e-9
2.4684133643515265e-9
4.697572240131593e-9
7.557034503792984e-9
1.345975507673782e-8
6.387664305445731e-9
5.2747731396267255e-9
5.8471823544667e-9
8.473617221202162e-9
1.697607461685064e-8
3.455569603715603e-8
6.83530510678199e-8
2.093592886878675e-8
2.901116658574669e-8
2.0744085070930652e-8
1.820600939003666e-8
1.2692744769944389e-8
7.775670908229732e-10
6.53877086977233e-9
5.156514316128586e-9
1.1508031010756746e-10
6.342861105148281e-9
1.9839293586153805e-8
1.9838677804718698e-8
3.218043578415711e-8
5.2154842757074616e-8
8.763331242652958e-8
5.1332048087748446e-8
2.73231712164123e-7
2.274146928441492e-7
1.201903864013675e-7
7.062467146151199e-8
2.156490536001265e-8
1.7188812186464237e-8
2.0032623204879628e-8
1.538203811032904e-8
1.6549020111581895e-8
2.163248024234532e-8
3.351236554692429e-8
5.4641646546387986e-8
5.169144109732904e-8
4.1829481436012044e-8
4.3767349899265134e-8
4.01061004663894e-9
1.1378506376559204e-7
9.087207908479912e-9
5.042570248668933e-10
2.858908345786233e-10
2.615482589406337e-10
5.768412952156491e-11
9.447443921307773e-12
1.824006346443816e-11
7.0976401391078235e-12
1.4711691789692997e-12
9.624798830469995e-12
7.701521386732393e-11
1.024699206319854e-10
1.4796307119635114e-10
3.2994711968300477e-10
1.89729778886444e-9
7.881139367771363e-10
5.329604321468261e-10
5.000834286039493e-10
5.347815205436944e-10
3.143938637990216e-9
1.016985572056128e-8
1.4530834015177866e-8
1.1696175498082796e-8
1.0906302266574214e-8
1.1473891731312514e-8
1.3454378370856603e-8
1.8653409937515197e-8
3.2771776619410755e-8
8.447857301509426e-9
1.1908636605208445e-8
4.825830878340029e-9
1.0990969879679581e-9
2.5800388062436937e-10
1.3795660394986953e-10
2.4215550260440125e-10
3.7447764720788985e-10
4.83156687245411e-10
7.485553219794361e-10
1.2057239789708622e-9
2.1045207591513364e-9
4.117766675574922e-9
1.0881521633380539e-8
1.745117951055728e-8
7.37253550917196e-9
4.591333688569742e-9
2.9589888819573574e-9
1.1592982395905761e-9
1.1810459880844293e-9
3.393608528608465e-9
5.045632861657272e-9
1.821638821039602e-8
3.169585455636395e-8
2.4822133896350476e-8
2.9981028827866244e-8
4.8250288022340465e-8
8.025649187404998e-8
5.968182332426723e-8
5.2829658888276286e-8
8.112884095275755e-8
5.327389787391495e-7
3.6540135692632807e-7
1.9479014636271916e-7
9.243220609179756e-8
3.8639339858934156e-8
1.5603279659785257e-8
6.5492822719829595e-9
2.675164184704096e-9
1.4314370930256511e-10
4.520474026556322e-10
1.2937477059178563e-10
4.926048363224677e-11
2.3787933249092884e-11
2.8290861799860953e-11
9.043276303022237e-13
1.6540885096848524e-12
5.269978174618093e-12
1.490531628589669e-11
1.2985742295230481e-11
3.292635891813055e-11
8.635643942309316e-11
1.8890072259021144e-10
3.988609318515006e-13
8.507109337701128e-13
1.2502110993013322e-13
1.3929787714044723e-12
1.7062510118212819e-12
1.1741570685980706e-12
3.027880099606163e-11
1.0774464861915821e-10
3.0710759668591234e-9
8.350370409042519e-10
1.119660527130582e-9
6.143075149236777e-9
1.5853797235947693e-9
2.3007364678781587e-9
1.8306790612594718e-11
3.5212023406639005e-12
3.4118791727322915e-13
0.
6.425071212622569e-14
3.3408108697849963e-13
7.377920881406514e-12
4.693816748415811e-12
9.564397380433976e-12
1.6179601788143515e-11
2.417866361208097e-11
3.511972486770684e-11
5.1167281030406575e-11
8.259826495014597e-11
1.391878570091528e-10
1.3004416272954493e-10
3.780057543424479e-11
1.58146294115313e-10
1.8374397601524713e-10
1.4515896792392928e-10
1.3169131676590493e-9
4.1503870984285976e-10
3.277583253650502e-11
1.0293506723267565e-11
4.224724853942126e-13
7.344851155790928e-13
1.0439633399009744e-12
2.8327148010287307e-13
4.1663026987051606e-14
1.1131827240237216e-13
8.272603629018613e-13
9.419740235278113e-14
4.690377854648964e-14
4.5156245439162704e-14
5.769163964752199e-14
7.983770019183022e-14
1.1380237907091303e-13
1.648600504721117e-13
2.413311940633131e-13
3.557315547781808e-13
5.264202762411505e-13
7.790791359543355e-13
1.1460439966218268e-12
1.658889071767871e-12
2.328872162685628e-12
3.1222195028235347e-12
3.963447596856663e-12
3.652705930077946e-13
2.4949477475574644e-12
4.531401480393744e-12
6.119231869096806e-12
8.769373610821078e-12
1.3079991941655168e-11
2.0717063045101637e-11
3.563920409530281e-11
5.961089334835186e-11
6.495565144952601e-11
5.886927873702321e-11
3.6980921220742685e-11
8.643491782887691e-12
1.0036998313829046e-13
2.0706186541847454e-12
4.131534363384924e-12
5.678190644327831e-12
7.573034120980413e-12
6.263732629396815e-12
1.6877210213736434e-12
1.0186134267954686e-12
4.462946055452049e-12
1.007600112090117e-11
2.4023429069112372e-11
9.493779211952729e-11
9.230210834462301e-11
6.33712856780431e-11
6.6956352006147e-11
8.969546533066777e-11
1.4856573447977682e-10
3.045517061157225e-10
5.5427730380529246e-11
2.9462200181564974e-10
2.62165701377123e-10
3.4458502267189997e-10
5.731317038837505e-10
1.2433201674934026e-9
3.5500978624287234e-9
8.112751923260322e-9
1.748882117292286e-8
1.1685994146045918e-8
7.2354755173323365e-9
4.936863228539048e-9
8.688292790921356e-9
6.012487801418973e-8
8.580840524560668e-8
5.0238892781361864e-8
3.203900141455157e-8
4.1244365164702535e-8
6.101486488223424e-8
5.082246285545944e-8
2.913300909596835e-8
4.6066042238664355e-8
1.0958805176262531e-7
1.1528428610511191e-7
4.995473173521758e-8
2.5876646360354524e-7
2.2190981507892528e-7
5.152867699842667e-7
1.6627573994240174e-7
1.1914209928869721e-7
1.4480334813608034e-7
1.4390428556229895e-7
1.1966730502663355e-7
1.1863650696151833e-7
1.5008275972067658e-7
2.3151974442916025e-7
3.2358682215054313e-7
2.881056958757805e-7
2.8487456615234436e-7
3.650225211985181e-7
7.570602917695938e-7
6.682870147576754e-8
3.7085246433195587e-7
2.647726715269623e-7
2.0612099554673119e-7
9.649933555906602e-9
2.576266730049759e-9
3.401540303105702e-10
6.143054761789039e-10
8.197520166678826e-11
1.0534416575583644e-11
2.1535715913044635e-12
1.0346592976567178e-12
9.68055306063683e-13
1.323726096837949e-12
3.563994252450872e-13
7.416960311898485e-14
9.491824564698314e-14
1.5358099885571644e-12
2.737045225745358e-12
4.511534920959646e-12
2.9744999891149998e-12
1.0258843629194817e-12
7.234547753586087e-13
6.587032479669593e-13
6.442375648208307e-13
6.073160153360206e-13
4.76922654566537e-13
1.4563919653101392e-13
5.735250411996818e-13
2.0318380936744275e-12
4.946607941531718e-12
1.097047973515288e-11
9.409009220156347e-12
1.9702278429954408e-12
3.7003578063862694e-13
1.0439752362300135e-13
3.400171019421262e-14
0.
0.
0.
0.
0.
4.98643135082872e-14
1.89405415858484e-13
4.1045799216130846e-13
5.175381183751178e-13
6.101474420436579e-13
7.227877364116119e-13
8.637089964795991e-13
1.0429000999264098e-12
1.2757744918813401e-12
2.866897065561176e-12
2.9700659115368626e-12
5.2933215619302854e-12
9.135808701312572e-12
1.2978616312985236e-11
1.6119069346402112e-11
1.976801931729415e-11
2.5214033108606256e-11
3.41867590146805e-11
5.0284880655855635e-11
8.325674700713175e-11
8.644857234806228e-11
2.699488750235706e-10
4.916418661056122e-9
2.4867664725035786e-9
1.2056742277671112e-9
5.661610466056218e-10
2.7282880800426935e-10
1.3266807025069828e-10
6.3428657573484e-11
2.5390598890247213e-11
3.3106779910283646e-12
8.966317213657512e-13
2.190310577066892e-11
6.137659977549138e-11
1.0177546712159544e-10
1.4248076196429795e-10
1.88793034216878e-10
2.472920447696463e-10
3.271842793124299e-10
4.439612938245438e-10
2.8930684823609704e-9
6.7655099843247555e-9
3.822811561238601e-9
3.078854933110522e-9
3.1853383867098607e-9
3.887600223434638e-9
5.6868992613489065e-9
9.81644271673106e-9
1.3506581207859028e-8
1.612309062878314e-8
1.4953610804776532e-8
9.568431270108722e-9
1.4682858761301061e-8
8.53391980535816e-9
4.4888950760025526e-9
3.745486425966725e-9
3.32990997836679e-9
2.4725430864045546e-9
2.3204850248206976e-9
1.14575524623024e-9
3.591397360054041e-10
1.047811451381798e-10
4.9856656082694944e-11
2.952746747109132e-10
9.928089165059663e-10
1.2951262953617662e-9
4.4391992793456596e-11
2.8335477112212257e-10
3.7335256317957307e-10
4.407259165698641e-10
5.144600299936497e-10
2.414263199402947e-9
7.332408664852937e-9
4.521365701031197e-9
4.27042984889855e-9
5.065762284651117e-9
7.126046286426122e-9
1.1793176523156339e-8
1.6538216225540864e-8
1.3731505561015848e-8
1.285644425479748e-8
1.732500681131088e-8
1.2578549754393203e-8
1.0478886442496145e-8
6.813415630004591e-9
1.9576664269793634e-9
6.52389573520322e-10
3.655668212249403e-10
2.730714814385796e-10
1.944931338646634e-10
1.5328705513476422e-10
5.493601249531318e-11
2.0373742058527095e-11
3.7054373752404275e-11
1.133371306420745e-10
3.5093353388224017e-10
1.7960944393940098e-9
1.1466273853514356e-9
7.730202481754137e-10
7.324146572051325e-10
8.138318124330551e-10
3.3077468588257302e-9
7.824102215127744e-9
5.081389166282935e-9
3.999041055299258e-9
3.980200015281611e-9
4.57184251119526e-9
6.096733427663345e-9
9.895661572895322e-9
1.943139804897655e-8
3.364866395355905e-8
2.1204200176419827e-8
8.669846496979977e-9
7.191253315009222e-9
2.1994136727952495e-8
1.9880578024789556e-8
9.719300229639707e-9
2.6932455654908266e-9
1.0273792728620062e-8
1.239597169775369e-8
1.5924179634566586e-8
1.01913661146755e-8
4.19029250907852e-9
1.8771420987957506e-9
1.0451163760199942e-9
1.6951130912038375e-10
3.974144214831547e-9
2.7771878051892544e-9
2.0772890789177082e-9
1.4522605962340782e-9
3.6626506170801876e-10
5.23806561106142e-10
6.01873470702032e-10
8.83157566014222e-9
7.291340749927461e-9
7.284251417307892e-9
8.559918027233286e-9
1.1364717440238129e-8
1.7290426160284188e-8
2.722528204100441e-8
2.648433826153652e-8
2.157263676798842e-8
2.2340664498766302e-8
1.0236086093448191e-8
4.760363119801104e-9
1.4403197289963612e-9
3.4347006642517324e-10
1.3440738726227705e-10
6.201889201673807e-11
3.742478661156725e-12
4.136175383656284e-11
2.500072371462043e-11
6.779357484727748e-11
1.5426093867719584e-10
3.010538878978721e-10
6.249638749450693e-10
1.703460066326555e-9
6.544906255682247e-9
2.7249370995092546e-9
2.287050399509016e-9
2.629515230168116e-9
3.740072529565636e-9
6.2513663315475016e-9
7.05049508599231e-9
1.3096757416629518e-8
6.5374847580613556e-9
5.247566590688407e-9
5.5886716044784964e-9
7.617856366982177e-9
1.449774462180287e-8
3.95408859443433e-8
8.268682070514278e-8
2.769604329071938e-8
2.6310857886163693e-8
2.1042397131445208e-8
1.8552201792329324e-8
8.611505755366351e-9
1.6605493417002883e-9
2.350298694761073e-9
3.7161494250120963e-9
4.93464185864874e-10
4.3073733616503435e-9
3.0975175045673604e-9
1.12363192851206e-8
6.501364953174641e-8
1.4625498131505895e-7
1.4152388047864782e-7
9.963068779804488e-8
5.172559649121857e-7
6.718867946446081e-7
4.176634166588607e-7
2.5142603656054347e-7
1.3807550966411588e-7
3.237511833142739e-8
5.088009446315472e-8
2.981715091134326e-8
1.980198642570151e-8
2.2060445291568163e-8
3.304832728594302e-8
5.613994537529837e-8
4.872697871247152e-8
3.84022325044232e-8
3.785466785678951e-8
6.831230182874884e-8
1.4401352603396817e-7
8.103633545959632e-9
6.114556166120663e-10
4.5995868710051134e-10
1.820847898513299e-10
6.999142800711516e-13
5.4647155354135316e-11
3.492425577323172e-11
9.199627952805938e-12
4.4877534506009275e-13
2.5469617456980268e-12
1.2429330006889344e-11
7.965117502968892e-11
8.692621521388658e-11
1.2717373737439923e-10
2.641612920429092e-10
1.2373053577571932e-9
8.393300501710978e-10
5.204498207189241e-10
4.780297067335397e-10
2.2690462879242096e-9
7.0702117801985306e-9
1.2114588828061377e-8
1.0438520332496713e-8
9.555872242597e-9
9.8043778530772e-9
1.1127498884314619e-8
1.4504421590381677e-8
1.9309498572313876e-8
5.364451373472442e-9
8.001762655381032e-9
1.8848307900091187e-8
3.4996301012642433e-9
8.113469388623945e-10
2.201070742478499e-10
9.21971239424727e-11
8.226956471814673e-10
2.1860228348575034e-9
2.0217622856276522e-9
4.069548330416692e-9
9.86234404179752e-9
1.630701397011104e-8
2.8168624457970546e-8
1.2603234428327707e-8
2.573775901389084e-9
1.5679784525792972e-8
1.1935183593887539e-7
1.233187745021047e-8
1.1622659008813277e-8
3.0449563658873877e-8
5.048401965297383e-8
2.692817865088854e-7
1.719943332387001e-7
1.77211168544579e-7
2.7228224440098814e-7
4.0812227403353347e-7
1.9398280222776665e-7
3.672257323337865e-8
1.0332513126935047e-7
4.355744388549437e-7
2.1049365128280404e-7
6.623191186823383e-7
5.486496418350536e-7
1.280218643649711e-7
2.2373380643796332e-8
4.534103041487441e-9
3.3200173208712237e-11
1.2381060274632677e-12
2.4522549567856766e-12
4.144199524887471e-12
2.6220792395966686e-12
1.0342998356976849e-11
1.1733886443874148e-11
9.212977324038999e-12
1.2278494172196242e-11
1.9073467842016297e-11
3.097223008018584e-11
4.997306985262049e-11
7.763740461328325e-11
1.1357457749667252e-10
1.527625718322959e-10
1.7933549020722437e-10
3.879625446484518e-10
4.473640061184163e-10
4.779186573420719e-10
4.806654842072418e-10
3.626751514576899e-10
5.305424330104734e-11
6.144482943199378e-10
7.690676950249307e-10
5.604779602594728e-10
2.2971786660130404e-10
2.7500287413598216e-11
5.576407804510407e-13
0.
4.352718316640258e-14
6.194472876106168e-14
1.6557924717030785e-13
2.2407175352894121e-13
3.0649158236409656e-13
8.489823323323249e-13
1.3535732732871106e-12
1.7934728489662612e-12
2.237146850772826e-12
2.744484219770412e-12
3.3552572645916546e-12
4.105564880100899e-12
5.036245649121013e-12
6.197414018259386e-12
7.652312608178265e-12
9.481798718618555e-12
1.1790325859567085e-11
1.4714472447057265e-11
2.128919807742899e-11
4.436341508931819e-11
7.812622264681561e-11
1.224364220868231e-10
1.8048631814640768e-10
2.58057994628422e-10
3.635964010631558e-10
5.086441681448684e-10
7.079295905465085e-10
9.762324578205098e-10
1.302965904481546e-9
4.882094330582902e-10
3.9086469854341397e-10
3.7282554359471423e-10
2.218658901879955e-10
6.325121535423266e-10
5.659203032409603e-10
5.647908161826871e-10
5.877384838044597e-10
6.179239758440044e-10
6.417886860478377e-10
6.364985958203993e-10
5.548538471082945e-10
3.3434366932040864e-10
9.866931240632695e-12
2.8102782319709703e-10
5.137241170311e-10
7.374055348352064e-10
9.969666888998397e-10
1.3349972520217036e-9
8.943840322102027e-9
2.1519173259884576e-8
1.1858873857512867e-8
1.1040289181641469e-8
1.3304860078906238e-8
1.974679088736418e-8
3.357027343571341e-8
3.4727416033937895e-8
3.006845805389691e-8
3.7167806687631e-8
5.6577742999654324e-8
7.349359466533024e-8
3.8088141479699016e-8
5.267912607710395e-8
4.371959784473208e-8
2.3062204432078892e-8
1.2844445833584367e-8
7.03918817009714e-9
1.5050701735995573e-9
2.972258963775652e-10
1.394449298210253e-10
9.31941932773189e-11
3.697757866249567e-11
6.913292134881985e-11
9.699526975016046e-11
9.626770940232543e-11
6.825682818286297e-11
1.608421304415295e-10
1.049662800120164e-9
6.566511673478531e-10
6.251576982443641e-10
1.389587311007717e-9
5.506789111248135e-9
1.0243328586376334e-8
9.34787674744707e-9
8.931318858560809e-9
9.199269277335733e-9
9.838684460572312e-9
1.0776277430718599e-8
1.2148390012409315e-8
1.4446485401571628e-8
1.9483655540676354e-8
1.3971824062207338e-8
1.2802864974908196e-8
1.2147758494022844e-8
1.1321239472144386e-8
7.684752379441777e-9
3.225401874993399e-9
1.6024399791631548e-9
9.21351064820298e-10
5.994994081309042e-10
5.319665019601039e-10
1.1259669595733982e-9
5.778682077594666e-9
4.1714778742975064e-9
3.944837855117671e-9
4.106677449175325e-9
4.483596978438681e-9
5.138802325333334e-9
6.197032819925106e-9
7.873978555444753e-9
1.052772822392148e-8
4.15638241943945e-8
3.4291789113948427e-8
2.2495113525773057e-8
2.5655703173020266e-8
4.1779973881496086e-8
6.01427692895792e-8
4.4133177067653636e-8
4.932535987411912e-8
9.617042407426695e-8
8.45354199741706e-7
3.764586377207695e-9
3.567039200300371e-8
7.271830849112729e-8
1.3474145628324789e-7
5.769617383237923e-7
1.2748105446995618e-7
3.8983158391215974e-8
5.880720203648983e-9
3.768610497202558e-9
2.499826982575828e-10
1.0080830875203483e-11
3.0279916908270085e-11
1.8263985431317842e-13
4.48055489487055e-11
3.5801654003944786e-11
8.898691846179003e-11
1.4930806434471785e-10
3.0795084094692527e-10
4.804333083145745e-10
6.204690534349435e-10
1.7897119691295624e-10
1.1542700465508732e-9
6.858412009789439e-10
5.408252986998509e-10
5.207976817742078e-10
3.7607851967555384e-10
4.575787506344735e-10
3.3090006772786847e-9
1.3071434165261843e-8
3.0033221796780695e-8
6.181879307348012e-8
7.718307418394063e-8
7.968992587351497e-8
1.8754591557238063e-9
5.985201518659811e-10
2.760857008128853e-10
8.154275248564588e-12
1.042318024620395e-10
6.215170986802678e-11
2.2797425068400312e-10
6.689780015569568e-12
1.796870257603088e-12
8.63544942868022e-13
7.283778857196301e-13
8.27256882496443e-13
1.0608168833129952e-12
1.402820985245151e-12
1.8427496605615243e-12
2.3484178471353206e-12
2.8565670466403964e-12
3.4744650366989444e-12
9.656461321511032e-12
9.663590056272918e-12
1.0469879113644528e-11
9.458946916491985e-12
7.13034990739103e-12
8.382310820642529e-12
4.725054260267605e-12
9.145167304656013e-13
6.980197573553382e-12
9.92522495309579e-12
1.325720132333133e-11
1.7473430440990136e-11
1.7969004506766267e-11
3.296613618344387e-11
1.2719290487735165e-10
3.280097846852368e-11
2.956547786527802e-11
7.444516395735155e-11
1.1927611144364476e-10
1.606659034465855e-10
1.9870495017064446e-10
2.380836415659214e-10
2.829276215451021e-10
3.362601395198162e-10
4.008353088268289e-10
4.796581873939918e-10
5.762905519178417e-10
6.951107611229233e-10
8.416187139775084e-10
1.0228559381276453e-9
1.2480299977507368e-9
1.5407097560393622e-9
1.5453607799885394e-8
1.3428442683651103e-8
1.2804061004799224e-8
1.4331379838309824e-8
1.8002913636041386e-8
2.5723185151694053e-8
4.029344791427249e-8
4.501810008931257e-8
3.568553073846777e-8
3.319526836387935e-8
1.4059367155314744e-8
5.1608870676177495e-9
9.767588226176095e-10
2.0740697137529203e-10
5.2571190166111174e-11
3.060429165719433e-11
1.3058096719139538e-10
2.6278901427251935e-10
2.4126027815512875e-10
1.0095823966127553e-10
1.7846179948312033e-11
1.9230993849586353e-10
6.039852721626383e-10
2.146247274054341e-9
6.113869093645386e-9
2.9468112337076584e-9
2.518396786624712e-9
2.6936873931803314e-9
3.28880645338719e-9
4.4255950574545874e-9
1.0774365918724074e-8
2.240780084898727e-8
1.1750611952904843e-8
1.0060901737369496e-8
1.1273237488706333e-8
1.5962963912383055e-8
3.014174833197649e-8
6.218375717498474e-8
7.694893455104629e-8
3.735774762453783e-8
3.395402181826393e-9
2.493150347382205e-8
1.0808082828468465e-8
6.358666961522837e-8
5.1340891668056644e-8
1.7752251152279484e-8
7.870836764976782e-9
7.69311876885936e-9
1.2920701642603146e-8
1.0916068060297715e-8
5.453426593088286e-9
3.54772421582141e-9
3.256456721323547e-9
3.4450720919119523e-9
2.261892158500955e-9
2.056464106498785e-8
1.1430165097094361e-8
6.133554663211233e-9
4.6188200305017395e-9
4.802778722568537e-9
6.055603643735454e-9
4.824380575193547e-8
9.936472781774401e-8
6.890504347531073e-8
7.390434640436664e-8
9.814057767129703e-8
1.5736744231707013e-7
2.587881404585519e-7
2.5159145822399896e-7
1.0215247938802946e-7
5.111361246740742e-8
6.956777001252967e-9
5.764190332792018e-9
1.0685570430606931e-8
1.4227711430319396e-8
1.969115348596202e-8
1.0110309359830205e-9
3.397613508752505e-11
9.577895112047203e-12
2.586508954202423e-11
7.232869200993808e-11
7.981978381155136e-11
7.0411026170343e-11
8.710743166977919e-11
1.3934981683411927e-10
2.5698039348094994e-10
7.608296087859283e-10
1.1941293149230524e-9
8.36868837704101e-10
7.539093375939335e-10
7.740076240820401e-10
4.246640269246741e-10
4.803344605786318e-9
5.4006957858656105e-9
4.589354160999257e-9
4.500092392478555e-9
4.830297184866384e-9
5.616669321625978e-9
7.128220658036494e-9
9.916954885587858e-9
1.4006216725206267e-8
1.5145703248149674e-8
1.302020557372353e-8
2.9747018747454404e-9
2.721123185378759e-10
4.233784080029137e-11
1.1577198420300323e-10
2.0745212054944082e-10
3.9842838603459236e-10
7.901689918247986e-10
7.712261129861689e-10
5.900257751116224e-10
5.840582464218674e-10
6.672057771390069e-10
2.5273365706928206e-10
9.747159335851825e-10
3.4283446639123664e-9
1.5082411277610645e-9
1.1350934207450767e-9
1.0552995996905207e-9
1.1029762529002601e-9
1.2545048619760564e-9
6.525704976075579e-9
1.2634611129109502e-8
6.435186889751648e-9
5.5418335174870076e-9
6.171596009860328e-9
8.36543182253115e-9
1.372065297849715e-8
1.8144144173325655e-8
1.6913612799433313e-8
2.155608367246515e-8
2.3021021575584912e-8
1.6338822338774885e-8
1.6852070748750292e-8
1.8365397366595082e-8
1.1665074473096996e-8
5.473293158646896e-9
2.6612230167439126e-9
1.437841534843068e-9
9.796282146223865e-10
8.903842372743944e-10
3.8183564806797694e-10
7.378574665444325e-11
5.142512205108516e-11
1.8337214550781512e-10
3.77539158549777e-10
5.344674137906553e-10
3.452472730708878e-10
4.533872409400835e-10
4.951462880863723e-10
5.472789194790539e-10
6.21843903390565e-10
2.7956377219852544e-9
9.347123817064626e-9
6.65967028852641e-9
5.793426500066601e-9
6.229213078331765e-9
7.584386134203481e-9
1.0363256973070582e-8
1.5948112655340912e-8
2.3132173602944608e-8
2.202894575585786e-8
2.012523970049237e-8
2.1379682839199363e-8
1.6367170691717173e-8
7.576562035799353e-9
3.586429710772257e-9
2.0564615496018943e-9
1.4546025495767475e-9
1.2635206907699213e-9
9.474673306561e-10
3.1258149109882366e-10
9.998562669704037e-11
2.6730025206017525e-11
4.2184685423586105e-11
2.99006366391236e-10
1.8325807531598046e-9
2.38828648630102e-9
1.5132083748392088e-9
1.36360572169812e-9
1.4260703799232032e-9
1.6377677834933585e-9
2.0299052905149708e-9
9.022933230492467e-9
1.7040151362669697e-8
8.946371180717502e-9
8.030647406911032e-9
9.355735387936712e-9
1.3530166711207471e-8
2.329811123567255e-8
2.704037928137005e-8
2.7334719978794017e-8
3.7338604104147135e-8
2.38056569224258e-8
1.0475070569464703e-8
1.4947572017443067e-8
2.4114169957181645e-8
2.4918175305012668e-8
1.0714429316663135e-8
5.509912383990495e-9
2.8808735986157613e-9
1.4455008615214043e-9
1.0895178068930531e-9
8.464217735692732e-10
2.2103606053663722e-10
6.791370408765242e-12
1.701088309355749e-10
4.3738383438924e-10
1.0806764483373324e-9
3.8074027570846443e-10
4.554062721453799e-10
6.531078624384057e-10
7.718178141129402e-10
2.1344066959038314e-9
9.256425937197649e-9
9.10216367147498e-9
7.9147088659725e-9
8.224952861840174e-9
9.358017364374377e-9
1.1378189429304227e-8
1.4816621265797807e-8
2.0762297726215337e-8
2.9361327812398262e-8
3.223887999500278e-8
2.7801450739646692e-8
2.7339111402498582e-8
1.342678828281327e-8
6.121487766623708e-9
2.911431601399469e-9
1.7058840976312233e-9
1.3427731260711005e-9
1.2643179877062922e-9
5.316464178371144e-10
1.5753787374579078e-10
4.2668149568627377e-11
4.153348263273283e-11
2.7249365828942505e-10
1.5331368869774863e-9
5.100666567852881e-9
2.6126785641369357e-9
2.18819318199901e-9
2.208448279682207e-9
2.4784602340308343e-9
3.0141805653013493e-9
1.2375723034074655e-8
2.715235596572503e-8
1.4582410535886913e-8
1.2950426051159288e-8
1.4809774526468067e-8
2.0704332149887385e-8
3.518744276189279e-8
4.739825005273517e-8
4.6457372002221744e-8
5.007046522540416e-8
2.5535541139352028e-8
1.1654820660032696e-8
1.9792449522953007e-8
5.957150012162142e-8
4.098074512961393e-8
1.2236879144997024e-8
5.422190913975693e-9
2.819877593263047e-9
1.6287548529248177e-9
1.4260604513455173e-9
8.322371433613365e-10
2.8458624851552465e-10
3.8765627130544185e-11
1.5705455477143998e-10
4.715773058779459e-10
1.5118299353348023e-9
2.4391811117226333e-10
6.642779434027874e-10
1.1055053501563072e-9
1.4060362211254768e-9
1.6838680451988521e-9
4.679148666876744e-9
1.9818866770312935e-8
1.5483020937338343e-8
1.3793174766278484e-8
1.4809240057422669e-8
1.7700432533437863e-8
2.338308119439325e-8
3.430055563365163e-8
4.76570987907779e-8
4.345071533256975e-8
3.8222723461630056e-8
3.799846287433489e-8
2.468974425812523e-8
9.79097967560226e-9
3.839044758454793e-9
1.7834166639362407e-9
1.1315579114863197e-9
1.0578433185406551e-9
8.941854276535685e-10
3.3479656887288876e-10
1.5985242103600267e-10
1.6647375641687364e-10
3.8016188201149057e-10
1.237807805970323e-9
6.069360662415116e-9
6.910283749834516e-9
4.411036169399348e-9
4.0059279132432805e-9
4.2469022023787375e-9
4.967955361587626e-9
6.2414839673583825e-9
1.9413789813480285e-8
4.3175055197513865e-8
2.322580110896653e-8
2.100534548208424e-8
2.464948673373489e-8
3.615120951822098e-8
6.337210100434758e-8
7.498115667236165e-8
7.795068787427362e-8
4.239378597903563e-8
4.4678606489294736e-8
8.020380929565687e-8
8.849827950132658e-8
9.703159074128159e-8
1.1675342179181288e-7
4.003240238845107e-8
8.38949524308077e-9
2.5344236591935884e-9
1.1020572610017933e-9
8.155394211729951e-10
8.224347575436476e-10
2.078089542826405e-10
4.94618474822626e-10
8.327026792762365e-10
8.886486525119893e-10
6.859751642741071e-10
4.097756645020251e-9
6.866328922494622e-9
2.3569521215517863e-8
1.0609355047130089e-9
3.8054421796753e-8
5.6957665796408794e-8
5.1556218509594257e-8
5.725762513027739e-8
7.359323219498756e-8
1.0504258134419357e-7
1.3890464994711803e-7
6.155892609718268e-8
4.175996521860395e-9
5.253663739415089e-8
4.3809500460624855e-7
2.973226891850041e-6
1.030682765432798e-6
4.922836192817719e-7
6.168410767041598e-8
1.6269014887168292e-7
1.0071762031379703e-7
6.067985449878204e-10
1.7213320859754347e-11
1.947509918926708e-11
1.3089251818777937e-11
1.8759490098653235e-11
2.6780793481642832e-11
3.9522990949137146e-11
8.138385854649335e-11
1.9030284873170434e-10
5.769376229781734e-10
2.7622216460058063e-9
1.1038891837398906e-9
8.53290953246494e-10
8.154736522805555e-10
2.892459238364286e-9
6.56716045949654e-9
5.532538680367374e-9
3.0992726855046208e-9
5.714523825651452e-10
3.706422780115218e-9
6.101503568885427e-9
2.691667287669763e-9
1.5801553991755787e-9
2.2416967427991535e-10
2.8585184267911633e-10
1.0946888437395058e-10
7.512561250289525e-11
1.5374465250333105e-10
8.285710870639822e-11
4.099130351994356e-11
6.314455238189654e-12
2.4749602300865562e-11
7.788346143844153e-11
2.483068008884797e-10
7.219409766376612e-10
1.5028122604159478e-9
4.576193262346729e-9
4.200915504606488e-9
2.339342492237709e-9
1.92269061645242e-9
1.8551367213969035e-9
1.94701645200007e-9
2.1494752282630257e-9
2.453187691576917e-9
2.866356740835205e-9
8.418482307794473e-9
1.976520569556047e-8
1.4386234427187985e-8
1.596497454115334e-8
2.3237864248427367e-8
4.048893289446022e-8
3.539339862725915e-8
2.8988294860328776e-8
3.8780995714396994e-8
1.320558753493076e-7
3.1869528071193293e-7
1.165857186596141e-7
4.910828887459837e-8
2.43965193526339e-8
9.988640344653858e-10
1.1608114479663278e-9
4.365239401092337e-10
1.5888469887213716e-10
6.534188661923146e-11
3.597026513129357e-11
3.084356756295201e-11
1.411183860469384e-11
5.012946541484068e-12
2.504684503896239e-13
1.8892120207160402e-12
1.9610806374952145e-11
1.2821942828590287e-11
2.9154069194739403e-11
1.6151524511435647e-10
6.947826224307906e-10
3.7716682968411394e-10
3.381335925195193e-10
1.0042188122225565e-9
2.883763074721151e-9
3.875757438050779e-9
3.4149530487204304e-9
3.0123548904713795e-9
2.9429974987326604e-9
3.2344088302140807e-9
3.993076149127068e-9
4.967705861216339e-9
4.15057260851499e-9
8.820436331965521e-10
4.639860507777189e-10
3.8636779550080697e-10
3.7545032996360075e-9
1.5159457539523506e-8
4.317497776522658e-8
6.604778805811033e-8
9.131588739657992e-8
1.1736965065938391e-7
4.949237341784614e-8
1.0211453992979432e-8
2.2733127751609416e-9
6.51537505805048e-10
1.92601913302867e-9
2.4724134989201616e-9
2.2489257027809422e-9
7.610197736175228e-10
1.3728125879681556e-9
3.0579517485263537e-9
1.386446437239683e-8
2.2079390149834028e-8
1.8630731910952783e-8
2.3981158046626003e-8
4.228180210966264e-8
5.5791075644099676e-8
3.962847550999955e-8
4.3128320325560776e-8
1.0239676620704458e-7
9.49580669810126e-7
9.822889922979411e-8
7.909593845016627e-8
2.8547391340411715e-9
1.7474472996948056e-10
1.592705469228785e-11
3.8077102986919064e-13
1.0375739008536458e-12
1.6841865743574763e-12
4.5106580519935055e-12
1.1536358560623572e-12
6.2375996325264184e-12
6.844099406287279e-11
4.6790044888548076e-11
7.427687556759999e-11
1.253418732605205e-10
1.7803659976368123e-10
2.284622242527521e-10
2.8494587482761087e-10
3.542158480471056e-10
4.383333002742935e-10
5.241602103233062e-10
1.420736304346238e-10
1.2834905453602856e-10
1.3205151574423407e-10
1.699760762545377e-10
2.188664362127157e-10
2.3601464808601126e-10
3.177515846180742e-10
5.912813982209804e-10
2.056837069159261e-9
1.1532703515472082e-9
1.0285542614686433e-9
8.506290433421471e-10
3.685687937989253e-11
5.6974121773954143e-11
1.1007851422959099e-10
1.3765725751098768e-10
4.692228810162633e-10
5.134111118944702e-10
1.3176319911481252e-10
1.492206639237789e-10
2.978602477853985e-10
4.495475391212224e-10
6.665460889927446e-10
1.7836744999308174e-9
7.147804759328069e-10
5.626937459187003e-10
7.306484744288918e-10
1.1014545199945096e-9
1.7363140494540447e-9
2.703196679433454e-9
3.8342554703358716e-9
2.944489033787577e-9
1.9380377411910726e-9
2.378148344350718e-9
3.4355754877995104e-9
2.19767448333034e-9
6.158691418862871e-10
4.144807427863687e-9
2.0239669634958292e-8
3.889007032553318e-8
8.265281224511622e-9
5.241704691528987e-8
2.8187412642897652e-9
8.51585463999098e-11
4.8856432680411816e-12
1.304457342438864e-10
1.196286500420343e-10
2.7733492885440753e-11
1.7451629002031205e-11
6.740807844857379e-12
5.273620033282009e-12
7.53768008390069e-12
1.1094268298421832e-11
1.605281451769269e-11
2.3151595873494548e-11
3.349031559405785e-11
4.8678272570259766e-11
7.109488649498498e-11
1.042241751270683e-10
1.5298417098125413e-10
2.2374996238874347e-10
3.233166647485959e-10
7.418623912401257e-10
1.3083772392750966e-9
5.401193881608172e-10
3.6649032660867877e-10
3.1112965531893386e-10
3.0957166993416924e-10
3.019976839371307e-10
1.2155215490183604e-10
8.728227406869546e-13
9.121918751799691e-11
3.678303858118614e-10
2.72394266197456e-10
2.7223048215515857e-10
1.3472891658740417e-10
3.01741813960992e-11
5.208662264887256e-12
1.4767601490260346e-12
1.3665294982143678e-12
1.6501842204386514e-12
3.795516357558756e-12
2.968261428432139e-11
3.854198411057937e-11
2.899553894065364e-11
5.174189879420807e-11
1.2412450961817192e-10
3.6018247335627084e-10
1.8169496868173962e-9
6.367833484660745e-10
4.8715258508771e-10
4.956505476227955e-10
2.3291829702270985e-9
5.677607621393152e-9
5.176516270864034e-9
3.9482835817461085e-9
3.76039243229997e-9
4.083741594044001e-9
4.989914875655265e-9
7.089757314942744e-9
1.241422865869417e-8
2.594892478733964e-8
2.447309208908467e-8
2.3397605678478048e-8
6.644367618358411e-9
4.232939689486086e-10
8.984712306155845e-9
4.900350846873534e-9
1.4704269907856074e-9
3.990672265889608e-9
1.8468520379492076e-8
2.6893417082622898e-8
1.7502786464045305e-8
1.0902778291355715e-8
7.83674931212624e-9
5.302718085722625e-9
3.975333490909952e-9
2.355973323866279e-9
3.0028540883063436e-9
3.02453611649697e-9
2.856935177170915e-9
2.140324927546949e-9
4.394130469968022e-10
2.601185199864216e-9
1.5380682687722188e-8
1.1518820825899786e-8
1.2220166283388785e-8
1.565423235751598e-8
2.4264998405590238e-8
3.801657214918587e-8
3.087298830776241e-8
2.56564317501524e-8
3.185860561345077e-8
8.409837480396604e-8
1.6416247081667518e-8
3.0207599956673295e-9
6.612534856728672e-10
1.8316378848904108e-10
3.3778127213349903e-11
1.2926657396741159e-11
2.4614100882870826e-11
3.82158624704251e-11
1.8219754948264396e-11
1.2423104301548541e-11
7.939208494741001e-11
1.071287385251675e-10
1.649803968329675e-10
3.17307243340137e-10
7.884474754561597e-10
4.301943769775192e-9
1.8189384304716302e-9
1.3590446637499703e-9
1.5098077894056675e-9
2.107983998954893e-9
3.87799506837831e-9
8.478181605457374e-9
6.985849284201134e-9
5.140090405995396e-9
4.946553664351113e-9
5.82783640308284e-9
8.758454756238264e-9
1.8479677754100086e-8
3.549093612779435e-8
3.149311236530583e-8
5.412542533722622e-8
1.0150994435041984e-8
7.286620432775868e-10
9.69333133785224e-9
3.695040020580904e-9
2.166222364774316e-9
1.4705409868333263e-8
1.183600241269675e-8
2.0664412496781705e-8
2.9697659968123318e-8
5.793126710782429e-8
1.2198669135728878e-7
1.4513097131986752e-7
1.8562798571583726e-7
2.5155226866833564e-7
1.442065212046193e-7
7.513196409243403e-8
3.692534285541032e-8
1.6006109397629495e-8
5.0488768631394214e-9
2.5095366923242e-10
7.097080074984812e-8
5.448039577899205e-8
5.921613480995111e-8
9.705400232053422e-8
1.9824486719850729e-7
1.805550137910617e-7
1.5910056260735273e-7
2.3341442703517785e-7
4.7295950998492127e-7
8.753929779934667e-7
1.5350190296403761e-7
5.458094977203422e-8
1.2632001157713188e-8
4.135266738603109e-9
1.9060594082465343e-10
1.2067100947134973e-11
1.4735350527183685e-11
6.67707090559142e-13
1.2973805000199964e-13
4.876402631481913e-14
6.578213578576598e-13
1.1857183593857102e-12
3.137367730127641e-12
1.3089297757527607e-11
5.989847907306839e-12
2.9922744316298767e-12
2.8860776667508688e-11
3.349572914944705e-11
4.007304517409044e-11
5.0616714372826515e-11
2.210597115212199e-10
2.14314086339254e-10
2.516999008309924e-10
3.5447334840430506e-10
5.857604064622029e-10
2.305839837897771e-10
5.904762851406627e-10
5.702073226241884e-10
4.6522420978395594e-10
2.8990559659967736e-10
1.6458615714049869e-9
4.671177765621853e-10
1.1199634125983666e-12
8.616858498900903e-14
0.
5.094377540472812e-14
0.
8.313673963893187e-13
5.271703032106234e-13
9.574636622166316e-13
2.216928078951055e-12
3.2966492075150813e-12
3.870374359769632e-12
4.152773037108765e-12
4.0790294629422794e-12
3.4417743487572046e-12
1.807361835548284e-12
3.9350879454869805e-12
4.1589471734295796e-12
4.935838306794733e-12
1.991391344533912e-11
4.491742197922258e-11
7.502636957100808e-11
1.1365287866918473e-10
1.850751309549194e-10
3.4458508866001734e-10
4.276328769847171e-10
1.4150120939761907e-10
7.575389525247053e-11
6.880856910767391e-11
8.001002405436976e-11
1.0259161510845599e-10
1.652042358717e-11
6.9028839864459e-12
1.2094619292031167e-10
3.0167819030055896e-10
1.6964834366544207e-10
1.6169487183239517e-10
1.7930553932899914e-10
2.120851169591083e-10
2.581811908929194e-10
3.180215067813136e-10
3.934930031786404e-10
4.878593196790571e-10
5.988622460682189e-10
3.5577287114064393e-10
8.804837795736624e-10
1.115098138159976e-9
1.3909192605237575e-9
1.7325903835459032e-9
2.1623887187978048e-9
2.7095876156144105e-9
7.2237240501859465e-9
3.061134893907823e-8
2.0401655687451945e-8
1.9892266849835024e-8
2.3739465351455818e-8
3.3263209659804436e-8
5.377000916751097e-8
6.257828063021508e-8
4.669471529306551e-8
4.43234678404141e-8
6.24279815834801e-8
4.3213495556457375e-8
2.1849910340130972e-8
9.102176023467744e-9
2.5072549676832297e-9
4.491055834839541e-10
1.0897874490991511e-10
1.537720657162247e-11
4.768128620456855e-11
1.511763466591454e-10
1.492801035648934e-10
3.1228717874501846e-11
1.0375177390790594e-10
3.7832864677318566e-10
1.1910981081142782e-9
5.550066247655067e-9
6.9128397220313565e-9
4.156409211899399e-9
3.795243689576714e-9
4.102878843883317e-9
4.832472496118836e-9
1.1921326772305182e-8
4.1974172141309095e-8
2.9321022396356824e-8
2.3989083449063124e-8
2.460816850127609e-8
2.9455893924739526e-8
4.2586028874439476e-8
8.677847679282766e-8
1.4468293795211907e-7
4.1313687224644397e-10
1.3823977615880045e-7
1.971392967171843e-7
9.434150704000367e-8
2.5554422239112525e-8
8.802848489152377e-9
3.894460936373614e-9
2.5201167992561826e-9
4.194147433699802e-9
2.247861633305496e-9
6.906430655832593e-10
3.728063990415939e-10
7.795839123007261e-10
2.139099583745573e-9
5.079760489696806e-9
1.0758377714861525e-8
7.539251452179152e-9
6.002724968955154e-9
1.0666254615226512e-8
1.503190212424198e-8
1.977246160042065e-8
9.938675120210295e-8
8.928179794449222e-8
8.028999044439494e-8
1.0357084646951323e-7
1.7093360091818283e-7
2.248509577765782e-7
1.0833411202568828e-7
1.4441675773896936e-8
4.821474405775177e-8
2.2269018086473388e-7
8.673989015010048e-7
6.267701524781285e-7
4.244252196853452e-7
2.1023164163765317e-7
1.0277987416886863e-7
2.0051930950989503e-9
1.993684307427374e-11
8.408647410080911e-13
1.636761267409751e-12
1.2775688492126926e-12
8.606095555443223e-12
3.4574527267798975e-12
9.716801932946785e-12
8.524293881869816e-11
3.3474236372234634e-11
3.859324533448323e-11
5.399502424455814e-11
7.89936649411636e-11
1.1370593175728399e-10
1.5591750544068297e-10
1.9915714082054817e-10
3.008309830265399e-10
3.6435629589695165e-10
4.669497571839033e-10
6.161719523372781e-10
7.133015705542333e-10
4.762689422780559e-10
4.0544367869703803e-10
1.2251464814832117e-9
1.2536458941435204e-9
9.574482077668096e-10
5.011722946048707e-10
2.5003250294038932e-11
2.1098953554751166e-13
3.319189236278439e-14
3.7668632504200074e-14
2.455525978285459e-14
4.210060485669088e-14
6.289394032219714e-14
3.5012073994427564e-13
6.793203952443332e-13
1.0195246900047836e-12
1.3391483709891481e-12
1.6827079323026847e-12
2.0777601517347944e-12
2.5479852200296195e-12
3.1191498734016734e-12
3.821777869807249e-12
4.693418960055317e-12
5.781211088773279e-12
7.14513760777998e-12
8.86244606660155e-12
1.0849510435637762e-11
2.2728667667207658e-11
3.980829803933455e-11
6.200357264803873e-11
9.087571119443856e-11
1.2926479794360137e-10
1.813227814786003e-10
2.528583704007292e-10
3.51850879549251e-10
4.888684349883198e-10
6.763433982273842e-10
2.7513422928698203e-10
2.393508109172564e-10
1.9446173747877783e-10
5.019353626854582e-10
3.36429462913574e-10
3.18608407238333e-10
3.288245890591954e-10
3.50457964969256e-10
3.7576599457624063e-10
3.9662994763443e-10
3.9766321758362565e-10
3.5096459456022073e-10
2.3374517028590406e-10
7.799573008749872e-11
6.032317893938728e-11
1.7436320967943022e-10
2.8449301055977777e-10
4.1043851197143456e-10
5.716339910077571e-10
7.96656808166702e-10
4.1920910494807776e-9
9.569581178461118e-9
5.272486183499666e-9
4.951835915600988e-9
6.044421320905738e-9
9.195786311976771e-9
1.6263534940583785e-8
1.780168189195177e-8
1.7631917065496844e-8
2.4577641260260572e-8
2.3858025954431337e-8
1.542963252536358e-8
1.5860032742815524e-8
1.530339271066795e-8
1.6713635790051346e-8
9.45846522244324e-9
4.263330671680806e-9
1.9593838467688848e-9
1.0932004122242035e-9
8.317490202075059e-10
6.796280930234683e-10
1.4068492990969955e-10
5.644273831301731e-11
1.937433663528894e-10
3.6726997190533013e-10
4.811367333892663e-10
4.6352774369872236e-10
5.852661708687725e-10
5.942114930392359e-10
6.336558992180742e-10
2.456912339979352e-9
8.925179592458197e-9
8.663832985943977e-9
7.217310827040598e-9
7.288772955543282e-9
8.130086613586146e-9
9.724811749185197e-9
1.2467528594951353e-8
1.7288273506846126e-8
2.5469038094300648e-8
3.381043019039127e-8
3.406378918677091e-8
2.613601890796115e-8
1.2096616169808569e-8
6.164941447079793e-9
3.2260967856419905e-9
1.945655053382139e-9
1.5732401635440974e-9
1.3471371899456235e-9
4.927285464859279e-10
1.5681594271880145e-10
2.530178022490903e-11
4.522792676472801e-11
1.8285883651484387e-12
7.607627951910279e-10
2.3490085620928994e-9
1.5701846075242074e-9
1.4451847373795873e-9
1.500452370692523e-9
1.6732783702083093e-9
1.9727143376159685e-9
8.567569840004214e-9
1.8937700257094316e-8
1.0604609865437068e-8
9.841688402472022e-9
1.1687271714508016e-8
1.6996848424553174e-8
2.8862215641056286e-8
3.1942864156066985e-8
2.8496919202217146e-8
3.384455299345174e-8
2.9722512220922525e-8
2.4433139561402475e-8
2.409774044957357e-8
2.2743233669512443e-8
2.1431253361135524e-8
9.603390559069896e-9
4.227754299300133e-9
1.851954256733897e-9
1.0088368693590944e-9
8.655204817743134e-10
6.712857313264253e-10
1.3585025801719262e-10
5.696145202717422e-11
1.8651449612445056e-10
3.0845075288744597e-10
1.420403054000378e-10
1.4561690544688793e-9
1.1864520034835415e-9
1.1577469085800818e-9
1.2267511765209944e-9
1.3772015938363605e-9
5.734361557797287e-9
2.086290575076527e-8
1.6537918433902314e-8
1.3791227457961588e-8
1.4156060085347044e-8
1.6303484022928384e-8
2.0712918405598516e-8
2.9387862866646267e-8
4.560246765830234e-8
5.989133180045345e-8
6.052655585474613e-8
5.267594168279814e-8
2.3222172974923292e-8
1.1389190746631306e-8
6.022181719833178e-9
3.167769254638888e-9
2.1109667168925356e-9
2.027197949195535e-9
1.1576309501650314e-9
4.4604927989706613e-10
1.8886631823584116e-10
8.453228100335548e-11
9.514775726755018e-11
5.322299150962095e-10
4.5734737074703544e-9
3.2961731762759062e-9
2.7575170341417463e-9
2.7513148443963373e-9
2.972398777178214e-9
3.3914814273149758e-9
4.051445246133548e-9
1.5239918975285438e-8
3.107574355523847e-8
1.7812854361884658e-8
1.7150214158109493e-8
2.1293858794625827e-8
3.311536188418747e-8
5.179230386921914e-8
4.3926796628968346e-8
4.251548051384643e-8
4.585718689898704e-8
1.1155219034391607e-8
1.6302040182489962e-8
1.8496657338147732e-8
2.441510415725623e-9
8.205255891535641e-9
1.886888878921263e-8
1.1741068862440307e-8
2.73964716490861e-9
9.005624060061115e-10
4.729965675215997e-10
4.403786597187319e-10
3.67759768625302e-10
1.0604341221633797e-10
1.698464727931067e-11
1.1144103530821538e-10
2.0550140433095798e-10
2.0215379838905552e-11
7.569002271712515e-10
1.1313635835417452e-9
1.4767672367263816e-9
3.627590546036767e-9
1.507033882918529e-8
2.0060787992424136e-8
1.727535353697137e-8
1.7057322486127473e-8
1.815795172768811e-8
2.0288805139647322e-8
2.3859309966497175e-8
3.0385993228725147e-8
4.6057212149895776e-8
1.2610465048241581e-7
1.0178137340369042e-8
1.2014189377493514e-8
1.0166966926514102e-8
4.161896233898763e-9
1.7341728923552664e-9
1.142921420596681e-9
1.1588517498004747e-9
6.544435643301337e-10
2.5159453669893695e-10
8.069222106941536e-11
3.3927514643059793e-12
2.0514362471576543e-11
4.666413196625373e-10
4.4465229165895995e-9
3.479499238572009e-9
3.5597184662825608e-9
4.118930735652743e-9
4.823103732953787e-9
5.64373405646863e-9
6.63319620736452e-9
1.8935158764233082e-8
4.4117036942343327e-8
2.758678219574785e-8
2.774872900415086e-8
3.533462519048028e-8
5.571372966331251e-8
7.883705550377787e-8
6.075301793145142e-8
5.947591518013654e-8
4.992692569300169e-10
3.3997056272920026e-7
2.3502321857183909e-7
1.696642414334294e-7
1.2264444967156598e-7
5.0124769848182295e-8
1.6123217399777103e-8
2.771501718755788e-9
2.743876829029107e-10
1.9696581322377888e-10
1.7974138267079692e-10
7.962877553042055e-10
3.4122019319121293e-9
9.894198799165015e-10
4.8856487148949994e-11
2.081853980978192e-9
1.0920740954843038e-8
2.0000910733633287e-8
8.479123209650326e-9
2.829881183890993e-8
7.849185901757303e-8
9.204018770538999e-8
3.082630998201829e-8
7.178556515816653e-8
4.8786883040113255e-8
2.835639918549686e-8
1.283204464816914e-8
4.42823050587281e-8
1.9833514004456152e-7
4.8208615121802e-7
4.844453772538006e-7
1.5651527213811896e-6
2.2657625285942537e-6
7.108054655067748e-7
4.1808085723177355e-7
1.2605869666612934e-8
2.0128491912458006e-9
1.6368628055981767e-8
3.778977281992907e-9
3.5372797188008923e-10
1.2362834522402011e-10
7.941170388023987e-11
7.287788676028819e-11
1.0345247893081114e-10
1.814444169261799e-10
3.5405155186379225e-10
7.84762787605793e-10
2.3055642222339855e-9
4.745574069736716e-9
2.5390582405109178e-9
1.9094785665681587e-9
1.4373779708574268e-9
3.1305201593359394e-10
3.867482357637383e-10
5.701813987854117e-11
5.214587356090286e-11
1.3552658351654937e-10
3.1562857624172764e-10
2.1606984259521374e-10
1.4140176248488359e-11
1.8345512428453111e-10
2.5016469913244816e-10
1.9302673071728775e-10
1.477501897216735e-10
2.364651416098385e-10
2.5385861069882865e-10
1.1596651899378298e-10
1.4232345152470849e-11
1.6921040831369149e-12
6.892883568992516e-12
1.7833187964302633e-11
5.942753701613886e-11
1.2077402665011784e-10
3.5161846602554727e-10
8.087966913049212e-10
1.0023071486526962e-9
1.8913641186824176e-9
6.6824128675863e-9
5.711244826229191e-9
3.313666212058681e-9
2.81195708514734e-9
2.774358023637011e-9
2.9618530235965617e-9
3.836212948519676e-9
2.0315365690753377e-8
1.5145788924581762e-8
1.4905752144935693e-8
1.7468498948267616e-8
2.3314722911583612e-8
3.5743003098588774e-8
5.2808562879826396e-8
4.5088990011968024e-8
3.6029716980993704e-8
3.835410788090797e-8
6.869600142676109e-8
3.3213912403027005e-8
1.2315966735247157e-8
4.1658480216233245e-9
1.4400453503482724e-9
2.1950872960971512e-10
3.686634836096955e-11
1.2821142507604875e-11
6.840708990583663e-11
1.2344773425733245e-10
1.3523615170119123e-10
1.8111884763363487e-11
1.063742764124446e-10
3.294119776200055e-10
1.0262062472968866e-9
5.535958224978896e-9
4.1323551972936695e-9
2.7161250051890403e-9
2.595519330622677e-9
2.9234494794597605e-9
7.553893717343412e-9
2.620025568300737e-8
2.473359400421137e-8
1.9334924051948415e-8
1.872262694171681e-8
2.0745238223203887e-8
2.654996322366161e-8
4.431562032773358e-8
1.1378440539041144e-7
1.6528658675583627e-8
8.005258725422623e-8
5.549483186408013e-8
3.9140145708788384e-8
2.6209880595302944e-8
1.520724890749144e-8
1.0371881150767648e-8
9.450717584394383e-9
6.443847983888301e-9
2.940012833282906e-9
2.283247653337874e-9
6.458235805245711e-10
1.999806007588068e-9
3.147279152477035e-9
1.1790438140066943e-9
3.3436777568574107e-9
5.487548230787775e-9
1.0478891134611532e-8
2.1460027911789338e-8
6.107387585974918e-9
1.4337553415218853e-8
2.3306375114685165e-8
1.0708708539415278e-7
9.189002804010224e-8
1.0800784074684745e-7
1.7186474573827393e-7
2.3070882747547134e-7
1.4123946662583255e-7
6.610159963890329e-8
1.0256534282291464e-9
4.4182253453948905e-7
1.030039790816784e-9
1.9441053648095088e-7
2.120180885039872e-7
7.254236790517575e-8
9.938105632586635e-9
4.460170730651287e-9
4.86451032381341e-10
2.382085716635918e-11
7.638053086113991e-12
5.417103754189005e-12
1.1229523684085285e-11
4.856569954542912e-11
1.5569825022647666e-11
1.7044085186285826e-11
2.4946386714251366e-11
3.9998204625962345e-11
6.513740447732321e-11
1.0336740863145698e-10
1.5503611130063753e-10
2.1355048574514706e-10
2.5780758820030007e-10
2.4596556703120204e-10
6.575369281150422e-10
8.559427473092617e-10
1.009766029190873e-9
1.0589395909701827e-9
7.481640666846446e-10
1.4237371946562188e-10
1.0968818590428092e-9
1.8484460782911202e-9
5.189265668303466e-10
4.715955177779291e-10
7.1878342712443675e-12
1.7559743349246615e-13
9.310112299251608e-14
3.670335311738871e-13
1.519721080415635e-13
4.773176415339997e-13
3.871619259105404e-13
1.936571863319293e-13
6.944025534730479e-13
1.145663154549624e-12
1.5771894248055444e-12
2.0237345809613062e-12
2.5211789900407525e-12
3.102801220514893e-12
3.802451799659784e-12
4.6584197674587774e-12
5.71680069146392e-12
7.034879497510044e-12
8.685146667420838e-12
1.0760570800871322e-11
1.330490428835119e-11
3.055019205358243e-11
5.457979599087794e-11
8.541196566630078e-11
1.2519525325268725e-10
1.779104128228936e-10
2.4928923901391954e-10
3.470677933012221e-10
4.811370494389137e-10
6.628278939745383e-10
9.018973701637275e-10
1.1975665928159283e-9
4.144906827573378e-10
2.8847759111449584e-10
2.10333887223053e-10
2.9009728978854744e-10
7.166637703521425e-10
5.166627858810493e-10
4.835939279064271e-10
4.881322770164296e-10
5.034931082449624e-10
5.12412785613067e-10
4.866880156235258e-10
3.7890626554259186e-10
1.6550701483561106e-10
8.085250644402738e-11
2.9032908210462537e-10
4.746003763145667e-10
6.674662768062475e-10
8.982343695492896e-10
1.1989376031128612e-9
7.338924392870249e-9
1.7061321522799547e-8
9.622823236115076e-9
9.247801608231212e-9
1.1501884098839722e-8
1.77871099737913e-8
2.9555477506130375e-8
2.681423648365582e-8
2.4271395473064314e-8
3.235881189481672e-8
5.052777212704837e-8
3.656587307970592e-8
2.4075221491498484e-8
1.7761876424708614e-8
1.7717550897796078e-8
1.0751855082687238e-8
2.4044433527872817e-9
8.54255102766501e-10
5.051046908537638e-10
3.8699184278280247e-10
3.0683764515100704e-10
5.314186285693301e-11
6.556308970534262e-11
1.0255477727997387e-10
6.769944641837371e-11
2.313276523264691e-10
2.7828644048001392e-9
1.227492284934698e-9
9.763640736010163e-10
9.662434934275033e-10
1.061734682928098e-9
4.835122085527135e-9
1.5397539838534883e-8
1.379010906695761e-8
1.0980093533123746e-8
1.0797161702186203e-8
1.1878760726525437e-8
1.4278616910905384e-8
1.903729305275943e-8
2.9108475525028354e-8
5.1406274680762714e-8
8.32056092821743e-8
4.322358662772736e-8
1.9884498270720585e-8
1.2646971792017257e-8
9.342939312700725e-9
6.6797750308968605e-9
5.394410069530695e-9
3.884525483096387e-9
1.5934248905671162e-9
7.197764275710847e-10
3.3397951082896986e-10
9.600975217685765e-11
1.1669450378464524e-10
1.9254808732973504e-10
1.4616459093112218e-9
1.8649946340806523e-9
2.1463319775709354e-9
2.408388086244273e-9
2.724843351408093e-9
3.1523274570597198e-9
3.750499710254172e-9
1.5612745271850073e-8
2.7459136870570777e-8
1.6805691310293374e-8
1.731395842915233e-8
2.337297244072693e-8
3.9698116710075634e-8
4.7401213173867456e-8
3.5509820253907086e-8
3.761557519483743e-8
6.39803108467967e-8
1.6399538562674745e-7
9.83293252228718e-8
8.735329340150667e-8
4.969005517212382e-8
2.3856766122316257e-8
1.2141189975384212e-8
5.4854696549316905e-9
1.6564980940845066e-9
3.0083569397361333e-10
1.2861451243835193e-10
9.558559486602178e-11
4.6778212566421263e-11
1.524680286302847e-11
4.1102131009485966e-11
7.694363763448149e-12
7.511356696512268e-11
4.06505315138196e-10
3.7198109819186827e-9
1.567938431336517e-9
1.1532587722272428e-9
2.3660537639919678e-9
9.18779519848354e-9
1.6560509901261473e-8
1.4706576042461473e-8
1.3758657578812589e-8
1.4069342401756818e-8
1.5260356112610913e-8
1.7576441223717736e-8
2.2600784480120472e-8
3.9264051806728056e-8
2.103013963617337e-8
4.340012469701625e-9
1.5205372811536784e-9
1.8382783263549327e-9
7.036399392910646e-9
1.1820213912176384e-8
1.1702432858568705e-8
5.7470457241595136e-9
3.4092685147458436e-9
2.486962919227396e-9
1.7604272625174449e-9
1.3355918190712712e-9
1.2328005781958786e-9
9.856190612793563e-10
2.625096185767578e-10
5.914446279193787e-10
1.2571127836326838e-9
2.308494421863129e-9
3.7159265836800067e-9
5.286532226422821e-9
6.904977629495088e-9
2.1516932438161083e-8
3.702188774101167e-8
2.6612259831747583e-8
3.0457718018575767e-8
4.57447480362637e-8
7.86378448244478e-8
6.336829484222262e-8
4.905404041131738e-8
6.117540023511566e-8
1.554711362073456e-7
5.511948266250388e-8
1.831163460365484e-8
9.4776380685288e-8
2.9585629824650117e-7
5.538908247439133e-7
1.662804115743801e-7
1.7111105601136597e-8
2.5139503813091205e-9
3.1872895383878436e-10
2.299366013504767e-11
9.985408404200357e-12
1.3112094288923353e-11
2.21434980513819e-12
9.135525996024918e-12
8.253267857667997e-12
2.2015663078356463e-11
7.175787454822714e-11
3.0433864601770115e-11
5.640424705543074e-11
2.986966949587779e-10
4.075472297146826e-9
4.584589101758717e-10
1.5959645059645067e-9
4.376427583140401e-9
7.783888928019398e-9
9.580646952483328e-9
1.0673312169776712e-8
1.2124400363146662e-8
1.2075062011466269e-8
3.74018952969638e-9
9.31949365937753e-9
1.4459067629882818e-8
1.4251710174365858e-8
1.793847515494191e-8
1.1877593179672412e-8
6.78394870097531e-9
4.139646609070361e-9
3.5780827289610505e-9
2.7693367512574478e-9
4.810079163491278e-9
3.223928856942334e-9
6.061901098368006e-10
3.0632910512101276e-9
4.963922381381633e-9
8.571152080914316e-9
2.3558666890685325e-8
7.978278954740656e-9
1.6739641086604018e-8
2.6550836842254816e-8
3.876677560896077e-8
5.3847893144196304e-8
7.221664135463467e-8
2.2078547581046077e-7
1.3706988685085657e-7
1.8173766477978166e-7
3.2906724192389935e-7
2.182309583218283e-7
1.1701154824023476e-7
3.2205085677917916e-8
1.3785938411342574e-7
1.947195660185725e-7
2.421606730815594e-7
9.214184557208862e-8
3.280069377471206e-8
8.90277570940777e-9
2.2844193811496177e-9
2.6073510166565815e-10
7.596868877077265e-12
8.566000685438124e-12
5.557440789822154e-12
1.6302245174563047e-11
2.861755517516266e-11
1.3455163524374684e-11
1.5424295614563657e-11
2.3266492817174727e-11
3.812210842633392e-11
6.328143318628046e-11
1.0251635946099689e-10
1.573379376481142e-10
2.2224796855180805e-10
2.7682808159665963e-10
2.7655428920812674e-10
6.550506974391498e-10
9.358549359536133e-10
1.3074499201272195e-9
1.6775313928566292e-9
1.6690429985209684e-9
9.255686216442975e-10
4.713967333175269e-10
1.6672346550306537e-9
9.968951055050183e-10
2.413985767394584e-10
2.0301397731598577e-11
3.3566532154149603e-12
2.2038003573110159e-13
0.
3.1992783311205514e-13
2.5515006294545495e-12
5.046867328934456e-13
3.379831705840586e-13
2.9515726875859327e-13
8.560609163544739e-13
1.343798614053071e-12
1.784267192770783e-12
2.2397161461515033e-12
2.7591333773333914e-12
3.380044353719642e-12
4.138814975839194e-12
5.076938606863495e-12
6.245183685202768e-12
7.707453331666628e-12
9.545391659099909e-12
1.1864580834012647e-11
1.71764396627403e-11
3.701800502921014e-11
6.582771949359288e-11
1.0311171550087806e-10
1.5141163589085872e-10
2.1554212600597523e-10
3.0238803142575667e-10
4.2098487172795834e-10
5.82157767342319e-10
7.964712005958371e-10
1.0676941700325984e-9
3.593271601133212e-10
2.5016863318899413e-10
1.6921449886116112e-10
4.545036736052053e-10
6.615541311046948e-10
4.926950776030684e-10
4.661468567326112e-10
4.748145228528654e-10
4.954105841353106e-10
5.14079616548051e-10
5.104143196024002e-10
4.484261490577354e-10
2.957546150954434e-10
8.959624387938736e-11
9.472980973899382e-11
2.457042484843158e-10
3.903098841048139e-10
5.548934333677589e-10
7.64660487034792e-10
1.0552023898405766e-9
5.998295637560164e-9
1.1355360620170439e-8
6.425888709505269e-9
6.3859853337663865e-9
8.383097352388671e-9
1.4072616823454878e-8
2.0975072546601773e-8
1.7529062942615703e-8
1.940876562089371e-8
3.355081382358125e-8
5.674596159400493e-8
3.665483569122336e-8
3.072061717787648e-8
1.9860292956176412e-8
1.4234722931557146e-8
1.3331089780638995e-8
6.744673952359676e-9
1.3442046146414445e-9
4.949408318210103e-10
3.043691417305044e-10
2.1512801868518277e-10
1.0400617107744494e-10
6.632666802796748e-11
1.204634058093978e-10
1.2960695436915796e-10
8.250847399885719e-11
2.6431719348868595e-10
9.535603681804657e-10
5.839606718965965e-10
5.360975911712595e-10
5.627703566740153e-10
2.555888555246339e-9
8.348759650883883e-9
1.0080454387208847e-8
8.07909918664534e-9
7.745272647436085e-9
8.198877978979281e-9
9.216363183274393e-9
1.0955866475523828e-8
1.3970351904082373e-8
1.9586791970429913e-8
3.096927506028634e-8
1.5757321806634733e-8
1.1302939821904295e-8
9.395227661157078e-9
7.279525104491591e-9
6.051533186188786e-9
4.6949913276521314e-9
1.9242968201592223e-9
8.386733662221008e-10
4.198759633810636e-10
2.123061107306528e-10
9.040921509296225e-11
1.7964711988565695e-10
2.294328284074888e-9
2.110658581122689e-9
2.022978758180124e-9
2.109212846538711e-9
2.306764050241269e-9
2.631988289808331e-9
3.1301862820880825e-9
1.3555245919066075e-8
1.9919250382676653e-8
1.2145252276469168e-8
1.265468794719696e-8
1.755358030396508e-8
3.06665814407979e-8
3.3624551812279534e-8
2.658781083492002e-8
3.183290759928299e-8
6.419200788939158e-8
7.218563917771292e-7
3.884277511426987e-8
3.6022158472381415e-8
4.0230324553757663e-8
6.360554077545072e-8
8.448735037925124e-8
4.501250287289855e-9
1.6561122768659829e-9
9.543527348145058e-10
6.353895010536531e-10
7.128921986112628e-11
9.389752397565703e-11
2.10355339731088e-12
5.12700915860344e-11
3.8829403951014915e-11
3.19189561450934e-11
2.957538183182955e-11
1.8227858717473392e-10
4.0386808647147854e-10
6.913799339534007e-10
9.899694697058574e-10
5.843949949591957e-10
2.805875012475581e-10
1.9009587876299898e-10
1.9015362843358157e-10
2.2079491231995652e-10
4.3651819386780946e-11
5.208828022614777e-10
1.1608969599621303e-9
1.521717510853244e-9
8.810613495258981e-10
1.3057547500907397e-9
3.950463953943042e-9
3.413213904275899e-11
3.1861780990765464e-13
3.513297233975785e-13
0.
0.
0.
1.576423198165669e-12
3.2535575552907233e-13
7.929271982749712e-13
1.615417404887659e-12
1.822089172260357e-12
1.2456706314608982e-12
6.931740842895354e-14
2.3266843132020094e-12
5.844752314915872e-12
1.116233345333361e-11
2.241235753998745e-11
2.296561419720785e-11
3.937882973890427e-11
3.4080845311174215e-11
5.5458214999016216e-11
1.0187189855687809e-10
1.5854401560732242e-10
2.4090653634422006e-10
4.495011272220356e-10
4.0295812649107887e-10
1.1810145670550692e-10
6.802754184188629e-11
6.474930244490065e-11
7.568600646343208e-11
1.5051596906052067e-11
4.741336180807514e-13
8.686652494541631e-11
1.7042073838600046e-10
1.2268623182179196e-10
1.2655090845867002e-10
1.4514159044001074e-10
1.7526599349828377e-10
2.171599646628053e-10
2.716516334484617e-10
3.3953081293352905e-10
4.218856981168213e-10
5.204710838074269e-10
6.070119517036653e-10
1.8626561173662672e-10
8.334715742199998e-10
1.1023142078393034e-9
1.3754124655946606e-9
1.69615999533742e-9
2.084457369414838e-9
2.9951664254405384e-9
1.9338300795386408e-8
1.4226805933462194e-8
1.4196678392330993e-8
1.7056689450052082e-8
2.374849996972775e-8
3.8377661838218453e-8
5.102018691046335e-8
3.951104802738328e-8
3.424977518865462e-8
4.2102306210768916e-8
2.0655012896066023e-8
7.315419618220515e-9
2.6450094290109045e-9
5.094228570682862e-10
8.985803707407026e-11
7.46068534039924e-13
7.446844748492056e-11
1.4384206774868208e-10
2.2732890488071814e-10
1.3828361069855288e-10
2.585209675950542e-11
1.8170974619800228e-10
4.833020979543157e-10
1.3363586451520757e-9
6.269029134655232e-9
4.711387130159278e-9
3.1464345711273042e-9
3.092778473473113e-9
3.6498846817658316e-9
9.424445822399654e-9
2.4832313736776277e-8
1.639420286833768e-8
1.2838694709950581e-8
1.2859169278221434e-8
1.5222002531012015e-8
2.1944866682995236e-8
4.3131354927543764e-8
1.1891376176270787e-7
7.883050425867497e-8
2.0543030398457967e-8
6.187691735057607e-9
2.9588123372265715e-9
3.2534699833640814e-8
1.8966726446154305e-8
8.175487776731375e-9
9.667442959074975e-10
7.248461922121322e-9
8.860142754377534e-9
9.84764622455563e-9
6.838342639282851e-9
4.133603565858778e-9
5.252320816706638e-9
8.546242013710717e-9
6.95877668170614e-9
5.688400583068446e-9
3.258892646367683e-9
2.840808516453282e-10
1.9558986828637404e-9
2.2076795121421584e-9
1.753823454016222e-9
2.382930549310632e-8
4.363801548072962e-8
3.49837404872234e-8
4.222127839781901e-8
6.314167725870861e-8
1.1190810896665797e-7
1.342007175018618e-7
1.555817021277829e-7
2.6115432274170557e-8
4.0604627746471074e-8
2.6028097573129694e-8
4.40456932541898e-9
4.003711684738162e-9
8.771583355635515e-9
4.402390699448072e-9
1.8035430682935395e-10
1.5873453469657616e-12
1.5059165439353574e-11
3.467743441129321e-11
7.104119153143416e-11
1.2511688678301367e-10
8.732344364322905e-11
8.170785205598688e-11
4.9834461894012826e-11
2.850826377744467e-10
2.651681465241106e-9
1.2256819455236038e-9
8.138737689624401e-10
7.516362034238205e-10
7.923703821632667e-10
8.956225241397876e-10
3.4370606740167146e-9
1.3655887139241068e-8
1.4641161514302349e-8
1.2025352136948303e-8
1.1799759515588716e-8
1.2856469214438939e-8
1.529567590896937e-8
2.0156567513831316e-8
3.071101724969697e-8
6.026186572785695e-8
7.325331710646136e-8
2.481581776408296e-8
2.7551876339949567e-9
4.031966731904173e-10
1.7721880462235687e-12
1.8218883977273698e-10
5.104180892931438e-10
9.26072843029187e-10
8.796037254446512e-10
9.268780515405797e-10
1.1266599239498151e-9
1.548730882347413e-9
2.4401242509013495e-9
4.8386828528141555e-9
2.9461620372418164e-9
7.980166121476559e-10
1.6641601274889379e-9
2.0333720690779665e-9
2.3564119103990635e-9
2.7653176013991737e-9
3.3365082988813097e-9
1.7039261561394252e-8
2.9621463090178793e-8
1.8279741233399385e-8
1.9078646303665164e-8
2.640288632323229e-8
4.616805797225712e-8
5.354539669268069e-8
4.0658093804504e-8
4.426482612452506e-8
8.692291470397936e-8
8.871674370170627e-7
3.7672277677552543e-7
1.5708297686257957e-7
6.164747786438755e-8
1.9658839999767052e-8
4.705538995729442e-9
1.3463684838262536e-9
5.599552562761072e-10
1.211326176291198e-10
4.712499811535227e-11
3.697911697284196e-11
6.071505993616629e-12
7.8371048758425e-12
1.4504819781068765e-12
2.2851746703856133e-11
7.041278165807124e-11
2.721407114436311e-10
1.7878556254799121e-9
1.39478060013298e-9
9.107453417506911e-10
2.0487216998722015e-9
6.605168176892497e-9
1.170711657948975e-8
1.0285411936272571e-8
9.359453089702424e-9
9.395773379163998e-9
1.014803792549359e-8
1.1908740718053415e-8
1.6343797574528954e-8
3.473800533339971e-8
1.0644404831691136e-8
6.0137101594624304e-9
4.512851601209927e-9
4.531003402480958e-9
7.0742615704133485e-9
6.5713701050746135e-9
1.4726549848209218e-8
1.4612642178091508e-8
1.21162573407701e-8
9.763067729748928e-9
7.487777621360888e-9
7.018176275027587e-9
8.949012206690078e-9
4.0222248231750606e-9
1.064275882559659e-9
1.3415764004949703e-9
9.891246398344195e-10
3.285069548471821e-10
7.066041124966141e-10
2.375616381775229e-9
4.7802583884175235e-9
2.33556485046082e-8
3.7310400502787504e-8
2.7049701542014875e-8
3.117503480994929e-8
4.796751049647822e-8
8.218759930440108e-8
6.444081666738711e-8
5.4591919697487726e-8
7.747084709118426e-8
3.584031271208815e-7
3.742567972868192e-7
2.37277501219278e-7
8.982242968615635e-8
3.656112657951131e-8
1.5773863367522373e-8
6.150264277214268e-9
1.5851519569330994e-9
4.751399445956264e-10
1.5871711170805509e-9
3.915974519219682e-9
3.5993302560769697e-10
3.711825522213762e-11
6.8048877347958315e-12
2.707233353696258e-12
7.778710102409396e-13
8.223546974055626e-12
6.0547295308784504e-12
1.7385631355993548e-12
2.9088141961730873e-12
2.3384901354202867e-12
1.8394975497491762e-12
3.1662034877855094e-11
1.34031269343442e-10
3.8085165633707554e-10
8.941762784393215e-10
1.6009421970456408e-9
2.0720397766891145e-9
2.48239371870747e-9
3.4689952038935106e-9
3.1163457104094035e-9
1.8798289305027282e-9
3.1738253249794935e-9
4.094279931018597e-9
4.601648924911358e-9
8.548758308420932e-9
2.175543759582216e-8
5.935886156064592e-8
8.69575099906459e-8
6.284150941712882e-8
4.600683212517185e-9
3.4620494814042664e-11
1.1088301326936764e-9
3.0804343448202757e-9
5.234040880566396e-9
7.933577726861684e-9
1.0853808861040294e-8
1.90952666311677e-8
2.7257707145295384e-8
3.742548992055881e-8
4.95346493339935e-8
6.328686283432526e-8
7.856726822881568e-8
5.026150226484597e-7
2.2155388909966925e-7
2.1520358186061566e-7
3.4051898330329073e-7
4.812138536629672e-7
1.9150065278716254e-7
1.0740992584845175e-8
1.8140858264314473e-7
1.1458232721211664e-6
7.486605793387513e-7
6.151135343364916e-7
3.43798748327206e-7
7.629831166474343e-8
1.200308537309198e-8
3.9774317899321125e-10
2.607351813271165e-12
8.818927482615225e-13
2.847236244568423e-12
4.110094335544383e-12
2.8209332400930424e-12
1.2805419125119154e-11
1.212815247868724e-11
1.0032301375125482e-11
1.3535728753168858e-11
2.1070857209147902e-11
3.414875804848293e-11
5.487637553092291e-11
8.479250896949825e-11
1.2322253860819255e-10
1.6440807903225147e-10
2.603422291327215e-10
3.0666665050696225e-10
3.7514292773511505e-10
4.76195631456049e-10
5.800804915574971e-10
5.890712747817247e-10
2.893576689799022e-10
3.8990655088379243e-10
7.984018260787616e-10
8.311082676641717e-10
2.7484056817462617e-10
5.410928495609943e-11
6.470335928701482e-13
0.
3.9808106214336635e-14
1.0891267149458233e-13
1.6881579166023464e-13
2.6667441847642126e-13
1.2296775816899775e-13
7.452582901521735e-13
1.2399213751298621e-12
1.6404681577683247e-12
2.0371421131469812e-12
2.4935301377780343e-12
3.0468446773000846e-12
3.729842021042719e-12
4.579648203331979e-12
5.642022281814063e-12
6.974840487484946e-12
8.65212591730821e-12
1.076941159638281e-11
1.5131773271526343e-11
2.980478641041363e-11
5.032730444973291e-11
7.64670448284101e-11
1.1014031396663635e-10
1.5472172597060597e-10
2.15086079867539e-10
2.9805889520541225e-10
4.13082260504967e-10
5.725049099412936e-10
7.873170320292512e-10
3.081847630715359e-10
2.6729221901755224e-10
2.230379929321509e-10
6.988728257218749e-10
4.613413953387408e-10
4.375241470206745e-10
4.5316325799711306e-10
4.869339698274179e-10
5.28975816301067e-10
5.70200695363184e-10
5.929956670856027e-10
5.573125272951569e-10
4.0452287310045826e-10
1.6540666535546384e-10
3.2416698502729244e-11
1.6888445911867342e-10
2.846509438896891e-10
4.101242805912523e-10
5.667781780664235e-10
7.802193730495079e-10
4.806046121928421e-9
1.0765603455978316e-8
5.835013635566187e-9
5.404242464233988e-9
6.494143639522086e-9
9.648115285433275e-9
1.6388571428298713e-8
1.6813208936738878e-8
1.5299123193423434e-8
2.100270129416731e-8
3.625007822816043e-8
2.4095922817100402e-8
1.6646733597420706e-8
1.392424374226672e-8
1.417578074332381e-8
4.82053142669424e-9
1.3559948855509506e-9
6.493819930660381e-10
4.195840622264317e-10
3.236217276038616e-10
2.287874052000549e-10
2.5602055169739104e-11
5.009440581232127e-11
9.643685806486801e-11
1.0705947775709961e-10
4.1975820157331954e-11
8.571799384220697e-10
4.969216253654451e-10
4.4649182147133456e-10
4.60386757146631e-10
5.103156162826087e-10
2.4383144501889274e-9
7.528462760800071e-9
6.167743046959057e-9
5.090003875556043e-9
5.184860729543102e-9
5.9089636039282255e-9
7.394901220294849e-9
1.0320681296935828e-8
1.620310099539815e-8
2.4766946343120377e-8
2.7863291302050632e-8
2.088767485722498e-8
1.0364782479898162e-8
7.329374267327306e-9
6.0260414145646335e-9
4.293399314475794e-9
3.4520077597055323e-9
3.1197125967834567e-9
1.3117531937521143e-9
4.714934990566069e-10
1.7560674873837074e-10
1.0904866418662488e-11
1.1570839268644718e-10
3.0255104784196818e-12
2.092562729261122e-9
1.5453937624087011e-9
1.3637483142492941e-9
1.3700285880892235e-9
1.485670634736189e-9
1.7085822624841082e-9
8.235006166737664e-9
1.6471853400390283e-8
9.19372659514274e-9
8.677926393474625e-9
1.0578661816524966e-8
1.595293530527139e-8
2.6658965838284297e-8
2.5542095531104698e-8
2.2662843769816757e-8
2.996503208691232e-8
5.621621502036676e-8
1.620521018355774e-7
7.745860660955332e-8
8.658063071793613e-8
5.440955528317024e-8
2.6452149434339413e-8
1.234264754876946e-8
4.521133906619358e-9
1.5032840390988614e-9
2.5722894584574886e-10
9.509953867283882e-11
6.067019511780736e-11
1.1179192862912995e-11
7.244816203835779e-11
1.1951413958872644e-10
5.975852967941322e-11
2.758548931070205e-11
8.535226645521288e-11
1.2904806224685792e-9
5.087314852143367e-10
4.309311032649303e-10
1.0386885765037827e-9
3.910735981756122e-9
7.73935050542907e-9
7.328868536223474e-9
6.915020561111472e-9
7.046636679667756e-9
7.489119847741267e-9
8.155828768653407e-9
9.094801524703667e-9
1.0517949068376042e-8
1.3026462129436852e-8
1.1035522798005238e-8
1.186118748975775e-8
1.40267496815281e-8
1.463591907632782e-8
7.508852907508e-9
3.1926902691603267e-9
1.6609306960936127e-9
9.967738779702332e-10
6.809076063140443e-10
6.110232348591595e-10
1.384295005714769e-9
3.111653407310799e-9
2.639910378474198e-9
2.7688068352906425e-9
2.995110425491519e-9
3.3426326731326237e-9
3.888154830142534e-9
4.738810432306866e-9
6.0795609814348646e-9
8.25288026991056e-9
3.588760832096989e-8
2.5678550428197052e-8
1.703399698256073e-8
1.9777941830256667e-8
3.305816623296536e-8
4.391597984272231e-8
3.233270145388985e-8
3.8923210066954094e-8
9.58937866735355e-8
4.491916169775791e-7
3.046685185114719e-8
1.3098505162165035e-8
1.806688037182415e-8
6.622373817974485e-8
1.0427985598038971e-8
4.3275139330297036e-10
6.307216737504395e-10
4.76089602149863e-10
5.615871859811867e-11
1.6761285492635617e-12
2.071344046748515e-12
1.049825542619416e-11
1.4911875111353497e-11
6.982858988810933e-12
2.399474758609165e-11
2.939414006317269e-11
3.442776396125084e-11
6.355747717564734e-11
1.1274003652605802e-10
1.9038630392369648e-10
3.0549884148646386e-10
3.2472641249751656e-10
3.396290649168594e-10
3.462055040040179e-10
3.9058115190019125e-10
5.068281766893919e-10
7.436408386157102e-10
1.2320133844849635e-9
2.1581756145966792e-9
9.872324667129877e-10
6.23070411502737e-10
3.658341249508801e-9
3.076480733091234e-10
4.884115600781146e-12
6.6033731283613895e-12
2.0233964309767473e-13
4.8320155493434516e-14
1.1817229934597363e-13
2.4432770154283086e-12
1.7723431606527723e-12
6.7087679137586986e-12
8.9401873631266e-12
1.924093187225338e-11
2.7925247499355656e-11
2.90146333858248e-11
1.7617937984684394e-11
3.034573636012949e-12
2.923929128938228e-11
6.42693041836127e-11
1.04962579078632e-10
1.433016142755758e-10
6.09917040190498e-11
5.6481640511913044e-11
7.779339099634699e-11
1.0024603920363673e-10
1.0818869441098706e-10
6.578465381196249e-11
1.4677429514656162e-10
1.1024890922052673e-9
1.0435931764880483e-8
2.4421471807258347e-8
2.2403035565623803e-8
2.650335333761594e-8
4.826857794600888e-8
1.2330675843159098e-7
3.240643938726845e-8
7.2602883746726365e-9
4.81775153632204e-8
1.2093281008163678e-8
1.0191833085046866e-9
2.28951037905426e-10
1.3469846692777657e-10
1.243475228750258e-10
1.450577943094572e-10
1.867471461154714e-10
2.4618991160771834e-10
3.231031311310757e-10
4.1759057737545823e-10
5.277915653270607e-10
6.487747239811693e-10
7.956751623240327e-10
8.75367046202953e-10
1.2830137532657492e-9
6.463620813385137e-10
2.2831593703331906e-10
1.1492146131600958e-10
1.3276835201051515e-10
3.516248431216137e-10
2.9953617182356653e-10
1.9764696106377155e-10
1.1339443077119404e-10
1.699736789372104e-10
1.4009587712123953e-10
2.3215866426670048e-10
1.9325486795655937e-10
7.111007558716656e-11
8.698036451982478e-12
2.3840705170743405e-12
7.674700721979341e-12
2.1892023354824212e-11
6.097037131912727e-11
1.1301392540435201e-10
3.170420624772539e-10
8.897756061626241e-10
1.186190555816895e-9
2.3640297702340886e-9
9.519735166874813e-9
4.872553787098955e-9
3.144617342929454e-9
2.7602569655041812e-9
2.76214454460361e-9
2.967132093324877e-9
3.3305653829727987e-9
4.966623118261112e-9
2.2418688034065164e-8
1.5909913645517424e-8
1.644728932480515e-8
2.0621098114276912e-8
3.0651299236637706e-8
5.1058807914959843e-8
5.127104908540356e-8
3.892599157978135e-8
3.9201359824464436e-8
6.558735838491151e-8
2.9738389695843796e-8
9.266456064658634e-9
2.758914382914304e-9
8.936642101114783e-10
1.2122201672638475e-10
8.516351250049573e-13
4.7862119624562365e-11
1.1207707274475095e-10
1.4144322208068704e-10
1.8171947303529734e-10
3.0924571789379625e-11
1.0828339614906934e-10
2.980136131316413e-10
7.937798443762028e-10
2.8371573301008784e-9
6.6678143095652834e-9
3.198528323055868e-9
2.807600975389835e-9
3.0909081547501974e-9
3.836922849347665e-9
9.93124520709391e-9
2.8660359436109347e-8
2.0362588833846748e-8
1.5717142598138268e-8
1.5552865151711387e-8
1.8242897894439714e-8
2.6319816556632794e-8
5.477796621913957e-8
1.3000051136820313e-7
5.8434424329932934e-8
2.9434911791170254e-8
7.932440898995466e-8
6.359876839605064e-8
3.7689234121382425e-8
1.9319560525519952e-8
1.1538789892279504e-8
9.552182425611487e-9
1.1508050684856986e-8
1.0418536717252078e-8
4.013616601979438e-9
2.1990670131043684e-9
1.7353471913036252e-9
2.476703305869909e-9
3.7047439265112658e-9
3.4106953538071773e-9
1.825445857002995e-8
1.4017875540290402e-9
4.3819251861095486e-10
2.317940787404715e-9
4.988165315728864e-9
6.333019930259298e-8
6.128919551259522e-8
6.647361094650032e-8
9.773703974845896e-8
1.7701453055806307e-7
1.9203751056869912e-7
1.3962212757737796e-7
1.129684467860493e-7
7.165046406650921e-8
9.692978349797803e-7
5.874197705332505e-8
1.0856799835533226e-7
2.1053381152284853e-8
1.360789865162707e-8
1.4624719478119429e-8
7.09639530426561e-9
2.2538847260266927e-10
3.4524609562772497e-12
1.3098507324950493e-12
8.808241101660108e-13
1.4979447244956814e-11
1.2417098891213557e-10
5.2202882968391485e-11
3.874846349023398e-11
4.293726161309811e-11
5.152844472251082e-11
7.076629914667866e-11
1.1483915258664992e-10
1.9070685619029538e-10
2.9558271786714684e-10
3.9759043830007024e-10
8.811169634638566e-10
1.4518123806330784e-9
8.240598301925083e-10
7.441428229151835e-10
7.883372565924565e-10
8.825729024439202e-10
9.659347691078794e-10
9.864217370030952e-10
1.0254647876246797e-9
5.370566963142027e-10
1.369078389595209e-10
2.753524900975013e-11
1.0432976089827081e-12
4.5966011300312756e-14
5.30993575084138e-13
7.036707777418869e-13
6.67699149265672e-12
1.5652940663466694e-12
1.3288430609248364e-12
1.485755019904077e-13
6.608617165341756e-13
1.176530514213068e-12
1.5960860327517107e-12
2.0189940402651137e-12
2.4983455709109377e-12
3.0707296877131363e-12
3.770553772958271e-12
4.636682257942118e-12
5.716443617881516e-12
7.069199342361749e-12
8.770493249487934e-12
1.311697965234613e-11
2.6462485872191463e-11
4.451781719006033e-11
6.680384348763223e-11
9.497413810825428e-11
1.3197317649138197e-10
1.8191081976781754e-10
2.503370061078919e-10
3.4457338568047746e-10
4.73658459151781e-10
6.468061273598463e-10
2.1006223579823573e-10
1.4155489568702794e-10
3.155833910158325e-11
1.3648517860499783e-9
4.88722885596536e-10
3.993238314118862e-10
3.9360335318285596e-10
4.1538811330866936e-10
4.5059954968440897e-10
4.912610662955863e-10
5.257750845275758e-10
5.280981291134027e-10
4.4654549914727893e-10
2.491324674785637e-10
1.2655011659990246e-11
1.789698252101864e-10
3.0359739615406207e-10
3.808526978800204e-10
4.4167248743961065e-10
5.063847250074234e-10
1.0293858574102742e-9
3.5557854279189355e-9
1.780683605677097e-9
1.4706662283643147e-9
1.6401534693903757e-9
2.3461692335194497e-9
3.5696322134469716e-9
2.9595867461981682e-9
2.697502468994175e-9
4.240735852899747e-9
5.060613013342911e-9
3.1367265720690707e-9
1.258119892529814e-9
5.02938567168328e-10
3.1922504033875825e-10
2.1279250313103823e-10
6.513381912684607e-11
2.8570406215569403e-11
2.0923363728532694e-11
1.602661284908801e-11
5.5536114618764365e-12
2.650676224320388e-12
4.1662249166041035e-12
4.890676677659948e-12
6.5764596397446316e-12
9.835573280522451e-12
1.9369267413080563e-11
1.4841489070152114e-12
4.104704237985355e-12
5.202384504285475e-12
8.192810480712092e-12
4.956243603022488e-11
8.923213403265367e-11
1.0088519707846965e-10
1.2710698656126168e-10
1.700855357343392e-10
2.37432976394379e-10
3.47695006423657e-10
5.428094040197115e-10
9.190299187975663e-10
1.6718889525271869e-9
2.8984477919896605e-9
1.2993508676243487e-9
7.484307086085429e-10
6.500842033937796e-10
5.840895727793989e-10
4.870901659730943e-10
4.943829358228429e-10
2.664599602841229e-10
8.67874525733876e-11
3.15924154191392e-11
5.905024668221672e-12
1.862329733003121e-11
5.1219572437201315e-11
4.084233565350856e-11
9.115388146474234e-11
1.0248539475359543e-10
1.0875432134616629e-10
1.1871804887777045e-10
1.3452505072265564e-10
1.5835333689783646e-10
7.83902545777666e-10
1.372007632649913e-9
7.385591826761505e-10
6.817694167078455e-10
8.172358302965043e-10
1.219098459449109e-9
1.7565791180639054e-9
1.2965890383560117e-9
1.1298381708899657e-9
1.7723637103493995e-9
5.20523093748271e-9
2.114840475248439e-9
8.330417628350233e-10
4.547492044067512e-10
3.331983325641659e-10
2.237452464968682e-10
6.016064558072787e-11
2.2477213247479382e-11
1.43191169775891e-11
8.090277221056401e-12
3.0679424722950796e-12
1.5780765361961589e-12
2.903958808600598e-12
1.9961816469623135e-12
1.144178186198739e-13
6.494144294578539e-12
5.597977093324612e-11
3.425444128227651e-11
2.450980829776342e-11
2.3653208614110006e-11
2.6011368948557025e-11
1.0334434695063313e-10
2.235074559024784e-10
1.2786321103314922e-10
6.409250079777309e-11
6.77593102526549e-11
1.0297871437618393e-10
1.739788661581463e-10
3.156343105459106e-10
6.351729413290826e-10
1.465363958207875e-9
3.354617075429112e-9
1.2012833683327241e-9
6.375851924990742e-10
5.040067690205712e-10
5.511635623411807e-10
7.018725915975718e-10
8.039742535072206e-10
4.885610033093556e-10
1.8399654915940435e-10
7.592846504124517e-11
3.25036965636064e-11
3.1336750910496473e-12
4.169451928700862e-11
1.636319688757787e-10
5.0220300858635384e-11
4.947880587592624e-11
7.812583149540922e-11
9.304686366308346e-11
1.0714152485129646e-10
1.2470799102980682e-10
1.4862706301424113e-10
7.731812729024627e-10
1.0135318416731017e-9
5.630668338619099e-10
4.984291338973186e-10
5.33725944609943e-10
7.095907107093687e-10
6.626556077263662e-10
6.059077210302547e-10
9.793252846191608e-10
3.384811769178756e-9
5.802871610104621e-8
8.282353217844802e-8
1.411952885786515e-8
5.214418036208235e-9
1.7552103065642637e-9
3.9320288574744606e-10
9.848089362583994e-11
3.1450485762911646e-11
1.2539858967034288e-11
2.495283375362383e-12
1.0211927768566707e-12
2.5829780810256167e-13
7.684047340430156e-13
1.0283381664706932e-11
1.360620152809986e-13
1.105123719002055e-12
4.7967729716532584e-12
1.9463730717908126e-11
1.155838505350503e-10
3.6051915943106106e-11
6.336888344449925e-11
2.2056710935973764e-10
3.996507262885833e-10
3.5421973196777363e-10
2.8789378668312393e-10
2.568525543966828e-10
2.451038451595137e-10
2.4517622869201857e-10
2.575132795440716e-10
2.896126042437258e-10
3.588883626279067e-10
2.982960356980672e-10
2.8095460920754935e-10
2.0974994916232503e-10
2.379825279559084e-10
3.701151528543538e-10
2.25328040758671e-10
1.1903996701832867e-10
7.062514254096206e-11
4.358318878334015e-11
3.153764381035673e-11
3.177386912898943e-11
3.7154702517551176e-11
1.548246712312723e-11
3.1256889574394784e-11
4.102040685666062e-11
2.5141488115731126e-11
7.910463680153746e-12
3.194401893490415e-12
1.1106960067863483e-12
1.1895392249636315e-13
1.5006751350904484e-10
2.6003067794160035e-10
2.383818525613355e-10
3.4862243684653345e-10
6.925576395405652e-10
1.3415839189956467e-9
1.1769740601352486e-9
1.3288158147182545e-9
2.7640063301908494e-9
3.159693599731661e-8
6.395277774771805e-9
5.958892195471899e-9
6.331703841494254e-9
6.107716613663137e-9
4.452015028179138e-9
1.8331290558399164e-9
1.5575459520939517e-11
4.384554159738679e-11
4.964706442816321e-12
2.1886317027063994e-11
3.349394549168207e-11
6.2092130216372516e-12
6.024272265658178e-12
8.183542240803081e-13
8.175908712994071e-13
3.96519880289535e-14
1.1007557649861552e-11
7.547547621074425e-11
3.0876075393918514e-11
2.263545521399552e-11
9.21208920265229e-13
1.2686601192925379e-11
1.0973917431881376e-11
1.6091811930644795e-11
1.0064369597882769e-11
2.3006397232188863e-12
2.489604228940344e-11
3.756000276141507e-11
5.288903776913072e-10
5.750878497291829e-9
3.566506329815211e-8
2.7814254115720058e-8
3.2935679607328385e-8
9.833016001747666e-8
1.8700069832290805e-10
2.4192292839513046e-11
1.057211718450518e-11
2.1435537388031813e-12
3.887109637965848e-12
6.036808515061047e-12
3.286242018559443e-11
2.474311221998852e-11
5.103636314363245e-11
8.825439745906985e-11
1.4422751145297017e-10
2.346061292805116e-10
3.6862258957518705e-10
5.208109093426872e-10
6.31151197664335e-10
6.602453782903302e-10
1.5734129219626622e-9
5.193933416903711e-9
1.270676978039103e-9
6.06358594390769e-10
4.445054965741188e-9
2.6806704280310505e-9
6.496978465823079e-10
2.7152838066674203e-11
5.1260966286888756e-12
6.746751656829759e-13
3.0152327803265264e-12
6.5087072877619805e-12
3.4133181895645947e-12
1.174949379216869e-12
1.591600960656947e-12
4.006077337417104e-12
1.973497989634394e-12
3.3928738260931334e-12
4.74703277349147e-12
6.566605906976917e-12
9.194897648363038e-12
1.3062972332496835e-11
1.8792258413965325e-11
2.730580745441048e-11
3.996746379786723e-11
5.872536478139322e-11
8.614147601055635e-11
1.249879169012492e-10
1.769232356659055e-10
2.4045568535312953e-10
3.106234172139968e-10
3.825856065433328e-10
7.746746610504465e-10
1.2309600875038808e-9
1.9433638342494195e-10
1.707104880522463e-10
3.722794181412588e-10
5.701755288441486e-10
8.65057813488011e-10
1.3790105612869077e-9
1.6878238141771313e-9
1.3302524792376213e-9
1.1405739853106545e-9
1.2980406184411445e-9
2.3965684893916336e-10
7.761190083387754e-12
5.678517318534736e-11
4.082662163692807e-11
3.127833106825859e-11
1.4111644396587046e-11
2.6690156189240722e-12
8.310201243488983e-12
1.2262705890979912e-10
6.689513487783305e-11
6.723252988748499e-11
9.8538181760379e-11
1.833806189963711e-10
5.244495539309694e-10
1.4584163945532069e-9
6.526893479308653e-10
5.855621218226249e-10
7.056410227107314e-10
1.0629822802392854e-9
2.0573015423731052e-9
4.120234672677118e-9
2.325228762297028e-9
1.658072300887788e-9
1.5458679841544152e-9
1.7451674104287229e-9
2.5021504824004915e-9
5.146651092556431e-9
1.4588766307617979e-8
1.1583412702088741e-8
1.3242392106348674e-8
1.2779003353664083e-8
4.071752933089479e-9
1.0557596666368096e-9
7.960179252309131e-10
1.8094336685602876e-9
5.324795993135671e-9
1.1012858637262024e-8
1.1324545172047768e-8
9.00531902640457e-9
1.0726842496900017e-8
2.1316561903915988e-8
1.1094463516123789e-7
2.1641472939937015e-7
5.716729427418197e-7
5.733062800028594e-7
1.054076399934802e-6
7.671496583698007e-7
4.481681873169778e-8
4.6022217307291564e-7
9.443907177518773e-7
1.1780915945944683e-6
6.510604117487115e-7
3.757367209320312e-7
2.919328881216014e-7
2.626837438102922e-7
1.6077778439353524e-7
9.771200432330069e-8
1.0255779798162674e-7
2.2827125174039748e-7
3.2504951848221996e-8
1.782303022308681e-8
8.582676242011408e-10
3.155050195267914e-10
3.951994933734286e-12
6.036137621080537e-12
4.2636559790732834e-12
2.1364403710223287e-11
1.1913039898464361e-11
1.0083804617035836e-11
4.652028392838761e-12
9.134430405707821e-11
3.069839082040706e-11
2.1790351443615986e-11
2.427877362567736e-11
3.176173724914081e-11
4.5457039333552744e-11
6.992593169315578e-11
1.1578016545242724e-10
2.0552140613018073e-10
3.645095834022775e-10
5.037128608627175e-10
6.038092510915118e-10
7.782237505347752e-10
9.723760632839436e-10
1.2511887534739008e-9
1.7192683473237993e-9
2.8470650426214466e-9
6.475450539731008e-9
3.38023331984046e-9
2.2247965399811014e-10
2.736007693777411e-11
5.652593059586201e-12
3.6736770409640455e-13
8.517488539919312e-14
2.996521496428633e-14
1.6687423524554125e-13
9.190977679855148e-13
1.965662171713126e-12
2.9745282029715882e-12
3.540331024879937e-12
4.2311162116888215e-12
5.020281286403202e-12
5.852459300344818e-12
6.53881321301972e-12
6.3119262593713295e-12
3.3258610951271464e-12
1.1642994726831379e-12
4.192751499354864e-12
6.384937758037083e-12
8.531138119804414e-12
1.0986219583862483e-11
2.0031614517032178e-11
3.089126900292531e-11
6.266984366134426e-11
1.2467169101842268e-10
2.3122120860729662e-10
3.8344921003455134e-10
5.534759259452167e-10
7.282075137892451e-10
9.37488706324032e-10
1.2249244000269095e-9
1.6478040196837882e-9
2.300873334137997e-9
1.4170674104085168e-9
1.887685756200182e-9
4.823987186788092e-9
2.1075338302139376e-8
1.1690342464627233e-8
2.607855785234027e-9
1.0067574578222032e-9
4.308345491305471e-10
1.6825999133518428e-10
4.0524054007204556e-11
2.1181165836728497e-12
5.3580935519989044e-11
2.2939933274602133e-10
4.835554188079769e-10
7.57379585197841e-10
1.0459182464970666e-9
1.3768985375668906e-9
1.7908540006367046e-9
2.3454511247359697e-9
1.275085998440194e-8
2.728680686089005e-8
1.5085174267806544e-8
1.4379024915347e-8
1.7841892092474687e-8
2.7835400237904532e-8
4.4002023189459046e-8
3.7327289804779433e-8
3.5697453495009344e-8
4.531688876876474e-8
3.1317366623791775e-8
1.607891128491283e-8
2.3303035383956933e-8
3.243327948118868e-8
2.582911978575471e-8
2.0119886582314102e-8
6.4913046473805055e-9
2.0070321321716502e-9
8.125906116562228e-10
4.424307330473134e-10
4.116298090144817e-10
2.7145523394771876e-10
7.42719784141984e-12
8.74550966818497e-11
1.5028106888083681e-10
1.3703614837185995e-10
1.1540920150514383e-9
1.4600438833893283e-9
1.29834866455648e-9
1.3230625919860689e-9
1.4464687553385272e-9
4.526022894652389e-9
1.862563292410625e-8
2.063446433231706e-8
1.7064244800183884e-8
1.6805613794589753e-8
1.815853809764703e-8
2.0953993169694096e-8
2.5990833274874944e-8
3.581102439296249e-8
5.953918250436486e-8
1.4525381869193728e-7
5.631426802066554e-8
2.0452346466365767e-8
9.338933425031472e-9
4.962441592333274e-9
3.3127303641919726e-9
3.0207704999833487e-9
1.897668046852756e-9
8.618730910162603e-10
4.4907570767503526e-10
2.679007388280132e-10
2.435781238169741e-10
5.461313412905662e-10
2.8996049528693065e-9
5.148417066615845e-9
4.068932695833302e-9
4.116676976329849e-9
4.461868803540531e-9
5.022323890867119e-9
5.8380142226269486e-9
6.988763850005438e-9
2.4271075470953002e-8
3.935581853925388e-8
2.4504240972941506e-8
2.546407749031366e-8
3.4917898174752654e-8
5.970837126628073e-8
6.145849538414812e-8
4.8093666401967935e-8
5.564412816477589e-8
3.0050159053563547e-8
9.991701739179616e-7
1.0588393836203646e-6
5.729174158103748e-7
3.94901563923379e-7
2.561466461757187e-7
9.962439002467137e-8
2.1981276787289982e-8
5.0177698586646715e-9
8.920265408727578e-10
2.973180346506013e-11
2.376534486101366e-10
2.9535960149625664e-10
9.468531258581646e-10
7.896304550760208e-10
7.289025852261607e-11
6.30668442071481e-10
3.120016029607952e-9
4.49565180442949e-9
2.957398383829787e-9
1.7237698574530704e-8
5.951001751900732e-9
1.4747992223079161e-8
2.0688247878692642e-8
1.4239979946893341e-8
7.087694811386096e-9
4.302277751083537e-9
3.6263892260072855e-8
1.1976660355427174e-7
1.8596869709898197e-7
4.160925987726045e-7
3.663409172355804e-7
1.1894186999517213e-6
7.762432175021394e-7
1.6224098621282897e-7
2.5989248504867303e-9
3.847234289425096e-9
3.791082879108603e-8
5.356107452557325e-8
2.515450299338424e-9
3.650965446810855e-10
1.9850894077304834e-10
2.252657384749487e-10
3.682558961419754e-10
7.689296968074873e-10
2.0696020179800658e-9
4.1530718482105335e-9
2.7988982551965275e-9
2.281674852176158e-9
2.099912610876177e-9
1.9408206881973798e-9
4.575850581140691e-10
3.818738099914129e-10
1.597742371973804e-10
9.354417507936836e-11
1.1006013534065294e-10
3.197664150839339e-10
2.469925729917786e-10
1.1208614194905019e-10
2.3020433825907718e-10
2.3138526907498792e-10
1.941453217539743e-10
2.0983303172658644e-10
2.177409771236868e-10
2.7288637457709885e-10
1.0049343913123278e-10
1.6286889625461166e-11
4.200130312641737e-12
5.444944230450969e-12
6.836250982253768e-12
1.4630703466714237e-11
5.011012122165846e-11
1.1183759093428958e-10
3.67695135708057e-10
5.798228983062642e-10
8.651992506710684e-10
2.073585576009778e-9
8.566680813717066e-9
3.082814639941325e-9
2.2206313335660587e-9
2.049312172086722e-9
2.1128832316425685e-9
2.3170863985591647e-9
3.1375529289254446e-9
1.8216656613186463e-8
1.4796141711381297e-8
1.405038740349415e-8
1.579238313685632e-8
1.9783321064320144e-8
2.7739042691582928e-8
4.262123943882768e-8
5.043280365119491e-8
3.945466890499613e-8
3.448227323419272e-8
2.711842224301288e-8
1.4030030616070996e-8
2.717722269416088e-9
6.379125226155216e-10
2.1908794202913612e-10
6.875865973349651e-11
6.221028992798384e-11
2.6390673871884734e-10
2.386542231533253e-10
1.1420148659470079e-10
3.090287061499985e-11
3.1627914398074235e-10
1.0837595307474774e-9
4.282166687441051e-9
8.811833714929083e-9
4.670915252390528e-9
4.075572388275549e-9
4.3539593083473e-9
5.2356994949318105e-9
6.730705334405122e-9
1.7993183371515787e-8
4.086763103499989e-8
2.1464130108382142e-8
1.859350335861565e-8
2.0967210402242605e-8
2.955444213779913e-8
5.371868941502207e-8
9.23649350321166e-8
1.0167850027544308e-7
3.898164647910324e-8
1.295837464723248e-8
4.919448427767538e-8
8.910776751111459e-8
1.6181667585633838e-7
4.8758551964028055e-8
1.1139568472807103e-8
4.326560839620474e-9
3.0920441141242315e-9
4.7297760187654414e-9
2.811600412432109e-9
1.4532425712344226e-9
7.968897187618736e-10
6.610739956505726e-10
7.656121582260251e-10
1.4443986603294062e-9
7.346614253568203e-9
1.4460620485968605e-9
1.30071842350953e-10
1.345553893146567e-9
2.6938839978945807e-9
3.3610425301993584e-8
5.8833324730064876e-8
4.672995384831023e-8
5.1297591420088405e-8
6.758141182634738e-8
1.0455273890633617e-7
1.686041732436929e-7
1.4782415530721776e-7
6.380197254562127e-8
7.011494937542348e-8
4.064697970061365e-8
1.1155177121766532e-7
3.224619418891598e-8
1.4795946946403038e-8
2.2207391071467294e-8
5.9042175210782197e-8
1.665525132427601e-8
9.214096045350652e-10
3.240543765649851e-11
4.514300102278986e-12
1.4945241721169465e-11
4.068429641416488e-11
3.036064957164711e-11
6.026109646178752e-11
1.8201435627896907e-10
5.922308774007547e-10
2.3525782556501333e-9
9.25374486351756e-10
7.463374755746383e-10
7.647478001593462e-10
8.88295169884533e-10
3.12520814992685e-9
2.447526635329031e-8
1.2513668523295175e-8
9.348833398629795e-9
9.230101590835391e-9
1.0434294652967616e-8
1.3030682622968533e-8
1.794085723472158e-8
2.652479954982374e-8
3.389674640468979e-8
2.7982129476116495e-8
1.0084128374420115e-8
9.381437545088337e-10
1.4801071639727072e-10
2.067908485358328e-12
9.474775228003054e-11
3.157805932689751e-10
6.735655863046068e-10
4.4786177091317226e-10
1.6497250407111178e-10
3.9391651503983947e-11
3.13167119623324e-10
8.609720313378739e-10
3.5000479255955927e-9
1.8453374652874884e-9
1.175205529142344e-9
1.0310416871310701e-9
1.0364571449274072e-9
1.1207164885504012e-9
1.2665742773664186e-9
1.473603163488726e-9
6.176624786377437e-9
1.8782453779252733e-8
1.1232476422419729e-8
1.0448849396675501e-8
1.242682611630159e-8
1.8681480966047748e-8
2.9410205609986958e-8
2.479478753239538e-8
2.2133815595084723e-8
3.0791420772736884e-8
9.451793188297834e-8
1.0664350321402448e-8
1.1881078913562563e-9
4.155769007926388e-11
1.2753924431551947e-10
1.647062778992083e-10
8.724735480224976e-11
7.466524492462253e-11
1.224032868752953e-10
1.9861592130960696e-10
3.0141477602331467e-10
4.917469430834229e-10
2.8080886487291615e-10
1.685137868205194e-10
1.3785865916216226e-10
1.162918766545101e-10
3.827763209353389e-11
1.8754731665717834e-10
2.159841776863154e-10
2.539472250593259e-10
2.8509752802300596e-10
1.589820920404385e-10
4.601464974598975e-10
4.011209713653592e-10
2.8266284867619407e-10
2.744502649911531e-10
3.342463365912482e-10
4.72487687482226e-10
7.592326656836734e-10
1.415481101449926e-9
3.1060672129934314e-9
6.386237821573396e-9
2.5180701289761453e-9
1.3191157742846478e-9
1.0140606674297033e-9
1.0869038696139932e-9
1.3910052228130644e-9
1.6070787189825756e-9
1.0874878942635162e-9
4.0530956172622226e-10
1.5907024052770102e-10
6.3466262949871e-11
2.8906160592836534e-12
8.460805539378115e-11
3.32127564204256e-10
2.0775331141649548e-10
5.2505201173847105e-11
1.221765026992604e-10
1.5351380233887378e-10
1.7930572941479908e-10
2.0948220247208767e-10
1.0075296119729447e-9
1.8207954642922778e-9
1.0569181511550348e-9
1.0366227234716688e-9
1.3285874254510406e-9
2.160369976043116e-9
3.0403374284864603e-9
2.3193392392466865e-9
2.2249281645474653e-9
3.5686775392440615e-9
1.054091951603792e-8
6.318605619105461e-9
7.59130275314885e-9
1.0774125250736952e-8
7.98588496668945e-9
4.870347597931712e-9
3.4455432033763195e-9
2.850239552699571e-9
2.0264677829415613e-9
1.2801833864544554e-10
1.360117886535427e-11
3.8065976122038485e-12
3.2300625314925692e-12
2.330878515410665e-12
1.064192119251791e-12
9.771177476848098e-13
2.7989992301530503e-13
1.6405969031755923e-13
4.572227287061911e-13
2.217447303140963e-13
7.452290136403812e-13
9.822003641742e-13
1.350471628806704e-12
7.430224369808889e-13
1.2488207181256759e-12
6.0606711806653925e-12
1.3016542831087714e-11
2.1549145411204123e-11
3.207506685041321e-11
4.65863683037766e-11
6.971014925679216e-11
1.133695447509888e-10
1.7768112518779887e-10
1.2181575597744072e-10
1.4298347178771808e-10
3.0411873508437375e-10
8.605233306729942e-10
1.7044512034064162e-9
1.5825476113971527e-9
3.011926383653075e-10
9.410646510733799e-11
3.025853288998895e-11
2.013876848440566e-12
1.2759092541651991e-11
1.2186989898379453e-11
6.053158168701328e-12
2.7944631995725348e-11
4.6607846318848385e-11
6.399195561350455e-11
8.288272225316943e-11
1.0584743277709254e-10
1.3604751814576743e-10
9.339857131229996e-10
5.854157588078392e-10
2.4315848133955497e-10
1.9638015302749846e-10
3.4111033447247954e-10
6.41183361464112e-10
6.633426311991955e-10
1.0266583238364077e-9
3.2971377123193176e-9
9.956320167789631e-8
1.0833352446155993e-8
7.289610467492847e-9
6.677484740629636e-9
1.4075734178866635e-8
3.834957942441836e-9
2.337605431037222e-10
3.0508386275835174e-11
1.1272151249508664e-11
2.4640121949240202e-11
1.7540000621022512e-12
2.42943151424596e-12
4.223699658067513e-12
2.6243097432974302e-12
6.631771147558086e-12
9.581097856559941e-12
1.3890446433491398e-11
1.2609886138659453e-11
2.402149115721401e-11
5.107937169001425e-11
9.836789187817433e-11
1.6682362685364743e-10
5.5592631955648843e-11
2.75706218621153e-11
2.6086306042181097e-11
3.823916062554146e-11
7.983841394523472e-11
9.029751536626444e-11
1.1560488138665968e-10
6.954082320455355e-11
1.1057676984071123e-10
1.845925684795468e-9
8.340133605263446e-9
1.0041161830776751e-8
8.38693553032961e-10
7.061989944020276e-10
7.627021477824318e-11
1.4196342544892708e-11
1.8671892798425726e-11
2.2531836346732822e-10
2.8906300045249965e-10
2.860052251597977e-10
3.242662959093756e-10
4.3310246718782355e-10
6.917447192395137e-10
2.198660031963019e-10
2.3145853013959088e-10
3.3158045469532944e-10
5.187736682755157e-10
8.284070700130344e-10
1.2753612130750008e-9
1.714848645532173e-9
1.2672875898914624e-9
8.668253201851071e-10
1.0662485481000388e-9
1.3371108397464656e-9
1.2933533694410764e-10
5.903444739894943e-10
4.303473709439001e-9
9.39106674317639e-9
6.606947895850446e-9
3.6469581932063626e-9
1.2824828081944142e-8
1.75301121401179e-9
3.045438426062513e-11
2.7946532249538845e-12
5.567290952169922e-11
1.5631206869805046e-10
1.848668516301453e-11
1.6069117196448487e-11
5.963860936348212e-12
3.7340993137448176e-12
5.072445102891204e-12
7.51172257720436e-12
1.0925936958786301e-11
1.5805871447373813e-11
2.2918735040724276e-11
3.3392169265633595e-11
4.8905499003862664e-11
7.195141705087435e-11
1.0613176519971543e-10
1.563094854566004e-10
2.2808967663933253e-10
4.468308558771152e-10
9.322274147517908e-10
4.2462939709354176e-10
2.663645788400354e-10
2.047292462006043e-10
1.740201176854352e-10
1.549022619037956e-10
1.0990146979515757e-10
2.549152875171492e-12
6.611345900421246e-11
1.261070086436836e-10
1.3853106071180055e-10
2.171314620858245e-10
2.39501354373038e-10
4.603678061159819e-11
1.2826933474761671e-12
3.1260109655736154e-12
5.757333285002955e-12
2.0593432553644576e-11
1.6028713680529773e-10
7.560158889418881e-11
7.505109970868496e-11
1.2523273749924438e-10
2.5460932618666395e-10
6.77632246289157e-10
2.7363285397739546e-9
1.0807295566833843e-9
8.228900984869425e-10
8.184382604875309e-10
9.40255131340735e-10
1.202164227389998e-9
5.768808108558958e-9
1.1884650315821998e-8
6.273316887098735e-9
5.197085432568347e-9
5.541458632736401e-9
7.119570505164856e-9
1.1346479189199286e-8
2.04094033604359e-8
2.6958374440103744e-8
3.578813290395992e-8
1.3993299018619928e-8
1.0386480639866385e-9
2.123375272355157e-9
1.315757170366531e-8
1.2679004148121686e-8
7.918721346835382e-9
6.509479776864691e-9
6.31424147964322e-9
6.091313700665058e-9
3.936993872996568e-9
1.339335879210551e-9
5.172888285752568e-10
1.290601315022159e-10
2.577936565512504e-10
1.2728759935541417e-9
5.409563155484907e-9
1.2635292368889504e-9
3.651269546481094e-12
4.970211431746388e-10
7.460873696835734e-10
9.342734860280153e-10
2.8618442394323237e-9
1.2250822063316262e-8
8.401669323898615e-9
7.946776047416158e-9
9.216076653023334e-9
1.2355431243087734e-8
1.921237685110105e-8
3.0081769761305874e-8
2.8014301880232445e-8
2.3032091083012e-8
2.4387773001389717e-8
1.9065600509818343e-8
1.3847048571306925e-8
5.57823019770268e-9
1.4314173108227182e-9
6.071930708683575e-10
4.0919730183548804e-10
3.127123525752544e-10
2.360416627338926e-10
1.7591307082737985e-10
9.345736417848012e-11
1.0680838954893318e-10
2.0437082498512372e-10
4.656723135088427e-10
1.323703061425387e-9
5.895452360879189e-9
2.3758222082620082e-9
1.842246889244047e-9
1.8931023591483847e-9
2.2830880978108446e-9
6.948961522418754e-9
1.5614422391924976e-8
8.988744466538107e-9
7.184958540979233e-9
7.370114469461794e-9
9.008374647925098e-9
1.3539181368905405e-8
2.6581184758862188e-8
5.818779236339025e-8
5.452159987171587e-8
2.084066889960243e-8
4.9738269811569545e-8
1.5871939656374773e-8
1.0405657016389393e-8
2.4032055296986977e-8
2.4842172428991866e-9
7.969172633190154e-9
4.45171286259941e-9
1.8451867896974537e-10
3.63901101383562e-9
6.629710006704541e-9
4.738666236283e-9
4.283762670822855e-9
5.038341214794766e-9
5.9603259407900815e-9
4.543668198031309e-9
2.536655392113587e-9
4.538657153086563e-10
2.0806727802419855e-9
2.958763361584239e-9
3.4255410715939015e-9
1.448587533004515e-8
2.9235262091385452e-8
2.5930975023685772e-8
3.1683243018886976e-8
4.63798143362909e-8
8.024980926942551e-8
1.1945571153007215e-7
9.838284487058255e-8
9.830231194842155e-8
1.1086754584880854e-7
6.397904781899678e-8
1.7537092203061226e-8
1.6782422153243268e-9
9.822257257323467e-10
2.035011780759029e-9
4.700434173550169e-10
7.900287187400442e-11
4.884425415408297e-12
3.570216809679363e-11
7.919709386085758e-11
9.253548360839405e-11
6.325079627344508e-11
1.8189723471239605e-11
1.6213334588312819e-10
6.326582356955424e-10
3.024520741231579e-9
9.93997728907434e-10
7.445948029836373e-10
7.188481000923575e-10
7.758335939430573e-10
8.912397309435604e-10
4.85241373483379e-9
1.7753675751725968e-8
1.6764871535077145e-8
1.3579670786101633e-8
1.3418293301546001e-8
1.501770871807828e-8
1.8933878668162237e-8
2.8068745295685057e-8
5.619459546761496e-8
7.287115051026184e-8
3.0177580800539864e-8
4.799962291142895e-9
2.1754270140630655e-10
2.497326367439684e-10
4.700177274584793e-11
8.369261736876188e-11
2.4412769386712826e-10
5.47029415600732e-10
6.316474465012741e-10
7.870389040649517e-10
1.0600382371203949e-9
1.5507098399990767e-9
2.6006444090611105e-9
5.8948736434490566e-9
1.1232995786665639e-8
3.162551197887327e-9
4.420792158289247e-10
1.3931696223268103e-9
2.5329190963717233e-9
3.2967191751719617e-9
4.011738449271561e-9
1.4350578539021964e-8
3.614701278435421e-8
2.426175125692007e-8
2.5720325263853538e-8
3.484484297584983e-8
5.898665915478832e-8
7.571098976279222e-8
5.5136607830152014e-8
5.229847017748288e-8
8.327669038289013e-8
5.174211452981638e-7
2.044825431617696e-7
6.975741205315396e-8
1.8083695519424718e-8
4.0291861245746e-9
1.0782986415370292e-9
4.474039223711765e-10
1.1496667064476973e-10
3.6130455659452133e-11
2.822228278119058e-11
1.4836720364948533e-11
1.996977355765668e-11
1.214331465620972e-10
1.083901336331528e-10
1.2935238901264325e-10
3.106174146176428e-10
1.1200585357378502e-9
5.653818255268472e-9
2.0057697969036786e-9
1.623694057563784e-9
3.51953097461715e-9
1.1008786142536065e-8
1.654975323767508e-8
1.342898223654543e-8
1.2292261308675694e-8
1.2767775122950232e-8
1.5085172287031627e-8
2.2875257824210155e-8
4.099769361019058e-8
6.154831429199066e-9
1.6846101611320202e-8
6.067081437165495e-8
4.3773873303774564e-8
2.5574610775579746e-8
1.6256227911703462e-8
1.495441931716218e-8
2.381029611881372e-8
1.680448544856554e-8
7.594282307104266e-9
5.944771710745443e-9
7.634787699271383e-9
1.2520936286573391e-8
1.663917233600024e-8
1.0614158698809721e-8
8.172296771314705e-8
3.9353163407228e-8
3.7431108707663987e-8
3.984652884690081e-8
4.4476409884635025e-8
5.090619988178603e-8
5.911989655398283e-8
2.9152819973548813e-7
1.590605839645279e-7
1.4474983842556512e-7
2.1052805544756396e-7
3.901405474560153e-7
3.067467934793726e-7
1.4499413500831018e-7
7.6356118542938e-8
7.821429942537643e-8
3.350149963982917e-7
1.2173096948303405e-7
3.857799366811225e-8
9.585009942756932e-8
6.954292284316334e-7
8.409537544304744e-9
4.579642221709261e-11
1.987669108445374e-12
1.0597743248570091e-12
1.625197920975749e-12
4.8207598271007585e-12
1.1756308888502742e-11
6.542285024618887e-12
1.1465642448715667e-11
1.0654510917276755e-10
2.1685727037684465e-11
2.233293815433028e-11
3.1717141042741384e-11
4.9330778643975483e-11
7.75013499259489e-11
1.1782702834084904e-10
1.6818815082004276e-10
2.0874040844204617e-10
4.681203745426099e-10
7.128069997847073e-10
5.361783782550409e-10
5.202018500743237e-10
5.895763267853177e-10
7.103486606775935e-10
7.968805787288958e-10
3.4752090776518776e-10
9.694048958471543e-10
1.5270861338852562e-9
1.0149385107634932e-10
1.5008776583791425e-12
0.
1.381723839351074e-13
2.1857050431898484e-13
2.241165499319711e-13
4.4452407904301305e-13
3.504135896045258e-13
4.819377230151412e-13
1.0139154771214454e-12
1.3685153040725167e-12
1.7044589951649042e-12
2.090000660670231e-12
2.559703154702427e-12
3.1423440643272796e-12
3.870008481900386e-12
4.782079813545933e-12
5.928245097815309e-12
7.371818136950242e-12
9.194061359925826e-12
1.5144407863682494e-11
2.659921155020095e-11
4.316358019567806e-11
6.409875249401357e-11
9.093465707518565e-11
1.263839684369726e-10
1.7434534724657037e-10
2.403146921187503e-10
3.3198098112688195e-10
4.5894459716164433e-10
6.21507472767714e-10
2.5206296943673545e-10
2.3266881072543115e-10
2.2509844616837742e-10
4.703023613167445e-10
4.0124809791432747e-10
4.0473247704863616e-10
4.305580833763539e-10
4.717513975935211e-10
5.222325203775893e-10
5.757953175857873e-10
6.203122027357505e-10
6.231938495920291e-10
5.121436835338722e-10
2.5176370153198824e-10
5.05118689943604e-12
1.7494364464678666e-10
3.0370681711694715e-10
4.3355079205520413e-10
5.889153816726875e-10
4.0201949779053705e-9
1.1752495582994957e-8
6.9135138066549025e-9
6.255547941124592e-9
7.202669431436244e-9
9.856296798650391e-9
1.5966943784523052e-8
2.3178530548501146e-8
2.0035711244544207e-8
1.9459078328768682e-8
2.7272616678688933e-8
5.098894816542534e-8
3.365791101234121e-8
2.0843270549862572e-8
1.522057753818738e-8
1.0898427412997474e-8
3.363233517226097e-9
7.88051304895808e-10
3.529417301353183e-10
2.350261370870297e-10
1.6865179831744615e-10
8.241173968947264e-11
3.906719743521652e-11
7.601635941604279e-11
7.777839886173798e-11
2.5281673860845825e-11
3.2298647244270155e-10
9.204732264484164e-10
5.560551898865001e-10
5.082128764695023e-10
5.319681060931694e-10
2.2100950464179483e-9
6.994246256029654e-9
7.616721099667626e-9
6.15009255640855e-9
5.990862778099466e-9
6.4351024070153136e-9
7.380186140841909e-9
9.06768875730913e-9
1.2182051580108546e-8
1.834928194493605e-8
3.084094174253629e-8
1.4299980974703964e-8
9.601939652069955e-9
8.953255566974562e-9
8.759675248766313e-9
7.6392355533388e-9
6.887945104016007e-9
3.2605748125957885e-9
1.3041963671931343e-9
6.041375558872859e-10
2.7797219592544406e-10
5.388433520298648e-11
1.0270104915316464e-10
7.709709338653566e-10
2.0214928942252196e-9
1.923056917390714e-9
1.9540685549304138e-9
2.092089388546366e-9
2.3536489885707037e-9
2.7768070477042615e-9
3.438485489374881e-9
1.7568865430831215e-8
2.171103218943419e-8
1.298760369099575e-8
1.3581425926637468e-8
1.934082107717774e-8
3.413580346554492e-8
3.285182115177638e-8
2.7493486208798127e-8
3.7917036478395705e-8
9.944413280893362e-8
1.5760794498559322e-7
4.312876122888038e-7
1.1852966514923876e-6
3.6535751102764145e-7
1.1974237621051752e-7
3.7116608218546916e-8
7.400988351689315e-9
1.4570874970614899e-9
4.474886299898963e-10
1.497531204783131e-10
2.7394676769051406e-11
9.481215564643381e-12
7.957596846870523e-12
1.6722134385221645e-11
1.6510897670853537e-10
4.050431498609813e-12
1.3090917329865183e-11
8.268772468265333e-11
6.867249784470786e-10
6.889915483888756e-10
4.4092700093781366e-10
1.0628614456658702e-9
3.6024429162334505e-9
7.815978560983964e-9
8.201534639985325e-9
7.478085376747384e-9
7.310044539511062e-9
7.59659302283913e-9
8.306023890808813e-9
9.67020397660147e-9
1.2642164881520719e-8
2.2530380042853262e-8
1.6010702652532445e-8
1.6300620414201364e-8
2.452560534134846e-8
2.565243950420099e-8
1.2584149834124271e-8
6.196097071768892e-9
3.8058103175521135e-9
2.7298217623999375e-9
2.1927194199709926e-9
2.175249347836324e-9
1.5207062254367376e-9
4.884731872991638e-10
9.92079799441402e-10
1.8557592814376328e-9
2.6509174633157097e-9
3.318772957166607e-9
4.01241969886484e-9
4.8848476784353665e-9
6.096131231633132e-9
3.292223049030194e-8
3.11547510356695e-8
2.1424047258194587e-8
2.514202757561931e-8
4.1797055087040286e-8
6.096216314022568e-8
4.344296635290014e-8
4.4506177289560346e-8
9.05244327913276e-8
2.191423013064412e-6
4.12443481229409e-8
1.0630175754154751e-7
3.572661829732436e-8
8.511420225249945e-9
1.9987281320908164e-9
1.3887443438020193e-9
5.164401969914443e-10
5.896837104838718e-11
1.852057425355919e-11
1.0719052451095098e-10
8.893777938444554e-12
1.704479390939775e-10
7.174197544079021e-11
5.194859044642226e-11
4.4548293623942867e-11
1.8482606145726779e-10
3.344413722789107e-10
4.884886600860263e-10
5.234770078645344e-10
9.755381683964598e-10
6.0162268850330935e-9
3.0253553810107064e-9
2.6486076530182936e-9
1.9157871803099073e-9
1.5678343092358827e-9
1.241706660806028e-9
4.721970172605609e-10
1.560314205560008e-9
1.0018153353424456e-8
3.70861300790915e-8
9.846904951601653e-8
6.25766471665936e-8
3.949866479741207e-10
2.7073518754146874e-10
1.34210814412551e-10
3.181747918325704e-11
1.7604848620793498e-11
6.333972830011354e-11
1.5422869564995075e-10
1.0799304355330677e-11
1.9362830855557234e-12
8.937115479696278e-13
7.478782985795249e-13
8.416005720342835e-13
1.0870469887479942e-12
1.4645687718361127e-12
1.980740680184359e-12
2.65067405577303e-12
3.477499841945303e-12
4.4192167466529085e-12
5.437465512910522e-12
6.673057126530964e-12
1.7173212425981152e-11
1.8584703787813297e-11
2.1529789902202508e-11
2.0526139927569675e-11
1.6798885675321938e-11
2.098907516340411e-11
1.6486096329535904e-11
8.752333802759958e-12
7.77152222395446e-12
1.4658902657055637e-11
2.028848004677411e-11
2.128295159886232e-11
3.185104388655954e-11
7.94406337808149e-11
1.0762494415892577e-10
3.7536861880388473e-11
1.0650485384310727e-10
1.6599595345178863e-10
2.0930385693643907e-10
2.464180248307372e-10
2.8764135269140166e-10
3.377199157624754e-10
3.996162164081519e-10
4.762506702087175e-10
5.71088342460022e-10
6.884440197586793e-10
8.33775540507102e-10
1.0140707103642207e-9
1.238415035318398e-9
1.5188666522610365e-9
1.871855835930981e-9
4.4286816994546834e-9
2.438520261471419e-8
1.726144703660289e-8
1.7449499126153163e-8
2.1432095222001023e-8
3.142795693655886e-8
5.249352056344898e-8
5.403149780723754e-8
4.1967182643935284e-8
4.36048493517217e-8
7.493087405451616e-8
2.340589064005703e-8
5.6180733839437655e-9
1.5922917811467347e-9
5.198169871958066e-10
7.261099672836222e-11
2.4301983573535417e-12
3.7385330960046e-11
7.921660709032101e-11
9.135626392241556e-11
1.2384963269778112e-10
9.784677979113778e-12
8.561735515842418e-11
2.195376409149664e-10
5.80245634580947e-10
2.0888692316662955e-9
5.16568141278822e-9
2.4744259132843006e-9
2.1544646922474373e-9
2.3266830499279056e-9
6.45538789393843e-9
1.7844506845531188e-8
1.4660486283092946e-8
1.1327641568828722e-8
1.0994600344638099e-8
1.2385538484356737e-8
1.6493073614494426e-8
2.899910074197334e-8
7.854503700850423e-8
4.663177858453612e-8
1.32029069934448e-8
4.646529844378631e-9
4.234492835799368e-8
4.731754321178197e-8
1.8349550795968604e-8
9.874027753659334e-9
8.397069498116844e-9
1.6042723344722565e-8
1.9256019052825815e-8
1.3201955954098605e-8
1.0319615224484601e-8
7.889487144177118e-9
1.6203102029224783e-9
5.249576050802671e-8
3.940611149201567e-8
4.0170832554807476e-8
2.9092138026954935e-8
1.7058397658772834e-8
1.1780168466737464e-8
1.0310581426704518e-8
1.1083526471602211e-8
6.706552111083076e-8
9.564223453190394e-8
7.237322220193219e-8
8.650759292186423e-8
1.3377605255433213e-7
2.4265329931239186e-7
2.557117471791982e-7
3.3096800580409136e-7
4.94202216407628e-8
7.261146957954996e-8
2.4780884120704248e-8
1.4162608543258257e-8
2.4225539909565145e-8
3.681257265547259e-8
5.039439413139353e-9
1.579504972088099e-10
7.397368231832544e-12
8.362284962929573e-12
9.319993685473527e-12
1.588380564672931e-11
2.467253669118519e-11
4.482318286101722e-11
3.5044411494336255e-11
2.4382028359816305e-11
2.3286626732793297e-11
2.2492442371548547e-10
1.7859443714040565e-9
7.62615782575019e-10
5.172841584540201e-10
4.804636377390881e-10
5.065503837644523e-10
1.253531138384482e-9
6.0605103416687815e-9
9.551108037985112e-9
7.964167232904062e-9
7.417614150554565e-9
7.538138165787398e-9
8.129125150568209e-9
9.23451470388559e-9
1.1084388310358639e-8
1.4211597070758468e-8
1.9940816189110634e-8
3.3385104317032235e-9
7.091178646919507e-10
1.082569716495023e-10
1.6476001756441013e-10
5.392888174849883e-10
8.669331840323923e-10
7.803915564394018e-10
7.903479750370231e-10
9.337791406464852e-10
1.2593570580854415e-9
1.94595174264669e-9
3.750873016872263e-9
5.432255360931257e-9
9.72563502797588e-10
9.707228102168834e-12
3.521069874914692e-10
5.756000113825919e-10
7.839717993067634e-10
1.02608897511026e-9
1.3459816705800006e-9
4.163082813350969e-9
4.750458231919475e-9
3.2249170336731305e-9
3.752052591261553e-9
6.039272636124957e-9
1.0858235842977306e-8
9.170869405131178e-9
9.14511265252621e-9
1.667350211396207e-8
8.787647463265104e-8
3.47582490310075e-8
5.6787027351282096e-8
9.831485969958947e-8
7.65665206104129e-8
7.926149770406523e-8
1.0238185070628618e-7
9.512182298978393e-8
4.54420502539703e-8
2.0500709971095533e-8
8.68238521107126e-9
3.437443697425108e-9
1.2413547071402041e-9
2.0679105007492412e-10
7.001511453866127e-11
2.313312312607285e-11
8.900616796290997e-12
2.0840423681910675e-12
1.4935119798879036e-12
2.932894630516032e-12
4.2099534001696405e-13
2.310761194788221e-12
1.0552667761139183e-11
2.1306731326326153e-11
5.12489254781604e-11
1.0919089497811719e-10
2.1237575343933327e-10
3.5511805067290927e-10
4.0986691556698884e-10
4.436536933399838e-10
5.221197844224351e-10
6.679518822606675e-10
9.229076148772261e-10
6.126322658141924e-10
8.89360196355814e-10
2.628540494330014e-9
1.697619115432393e-8
1.1604092565701307e-8
2.6599492289189115e-9
9.877550998769112e-10
4.0888129970246333e-10
1.5542738169302878e-10
2.286539126592536e-11
5.02038386063683e-11
5.412329699777349e-11
4.1161893767886035e-11
1.9314894614778347e-10
3.443660125080208e-10
4.917462604979039e-10
6.527444410206541e-10
8.477411974840345e-10
1.102940134614602e-9
7.134660455650379e-9
1.5269110479330814e-8
8.41953172473482e-9
8.033505320531475e-9
9.98801917851067e-9
1.5544918637113002e-8
2.556726864390468e-8
2.274165303433724e-8
2.1150204164160206e-8
2.9592511398194002e-8
5.0139259885326046e-8
3.555403838846881e-8
2.2966768075504218e-8
1.660047843163035e-8
1.607998703066202e-8
1.0545941653550098e-8
2.3166662484996574e-9
8.002619480312277e-10
4.699351752932369e-10
3.4938902655838213e-10
2.610372447685387e-10
4.4741898388056445e-11
7.08655793723272e-11
1.0553695643549973e-10
7.790374121776679e-11
1.467040258075285e-10
2.13147495732263e-9
1.0325605541925397e-9
8.006063567524597e-10
7.849647922546482e-10
8.57244946047369e-10
4.128082170248533e-9
1.2689187800909552e-8
1.1660730325732802e-8
9.244646174632745e-9
9.04578188662843e-9
9.888913775663508e-9
1.1766118128757492e-8
1.542849750630032e-8
2.2995951546944874e-8
3.953003204987434e-8
6.667898640190452e-8
3.141411465352685e-8
1.5982577325065403e-8
1.1288661055347489e-8
8.86930028318962e-9
6.517921879398614e-9
5.451611121659158e-9
3.616257798513511e-9
1.4335356188301231e-9
6.366784615717014e-10
2.8612422233145774e-10
5.986523388307697e-11
1.5970835701555147e-10
2.225898979542158e-10
1.3753502061526292e-9
1.6984654608711356e-9
1.8981056033680776e-9
2.1001230839695674e-9
2.3659808360643943e-9
2.740187501973252e-9
3.275779077476341e-9
1.4578196059763251e-8
2.3725603068437274e-8
1.4465264959221702e-8
1.4983729776800195e-8
2.0502017186440415e-8
3.5343111321123895e-8
4.047237312476168e-8
3.094133058319172e-8
3.453570306355203e-8
6.454301246891339e-8
3.429451184830791e-7
1.569836608290524e-7
1.1483821951435803e-7
5.8144219448860554e-8
2.7933359301245208e-8
1.3588470517514752e-8
4.964412065987846e-9
1.7977301648301922e-9
3.324307024122723e-10
1.1415574517748949e-10
7.903518017102165e-11
2.955546776568955e-11
2.6946035357378233e-11
7.762204254351314e-11
2.680317462135825e-11
3.46254705635857e-11
2.3204089069301098e-10
1.72502787422818e-9
1.4249027948605004e-9
9.289384286853824e-10
1.962742721493947e-9
7.503827419774416e-9
1.4094045607098798e-8
1.2786735047436628e-8
1.1845020813671098e-8
1.1996989362632094e-8
1.2885614881634036e-8
1.4578114893656837e-8
1.784642339799764e-8
2.6187744410976588e-8
4.520012921630871e-8
4.963955656198168e-9
6.920321070456926e-9
1.3322901534611031e-8
1.6984684375387858e-8
1.6694257285388256e-8
1.2804645646219679e-8
6.261035814468185e-9
3.394011159770746e-9
2.072029888512559e-9
1.4978117375736378e-9
1.1159039448882958e-9
6.803757586522256e-10
2.880184759198792e-10
1.1018549925752397e-11
6.434883424436523e-10
1.637876149621465e-9
2.846007280716744e-9
4.044654989142314e-9
5.198529511821306e-9
6.416863292159322e-9
2.2138168723895533e-8
3.481332336141343e-8
2.489370969537564e-8
2.8620513963793414e-8
4.376758175601933e-8
7.410189264834458e-8
5.6720827943261875e-8
4.559868251503532e-8
6.06968108116439e-8
2.0952480240982807e-7
2.255572087920931e-8
7.207127577274394e-8
2.0492125797311776e-7
3.912945569278416e-7
2.1444770231155586e-7
1.0963445124675861e-7
6.699497015548094e-8
5.0915901598802037e-8
2.368345339189887e-8
1.3858875181136344e-9
1.1717861753434774e-10
4.045175418269672e-12
1.090507745946198e-11
6.8760647292853194e-12
3.7825562292466e-12
1.1067899943290387e-11
3.4430916969644933e-12
6.1369658042251496e-12
7.011826157861594e-12
4.0014047764440964e-12
1.0218989482891034e-11
7.294979981488551e-11
2.9998655620546786e-10
8.281313583529304e-10
1.7937310393318557e-9
3.1355428277180243e-9
4.532946000838132e-9
5.789070416110899e-9
7.188402983229931e-9
6.719772544976469e-9
1.4901908120620784e-9
8.128543094761465e-9
1.1680086252174724e-8
8.55686922063743e-9
9.263746630774993e-9
1.4432069222527958e-8
1.5357715022238638e-8
1.812978871380251e-8
1.5102334507160556e-8
9.183099525002924e-9
2.5221917872086665e-9
2.310065847395072e-9
3.482229645846417e-10
1.3922555863482628e-9
3.2449472999098803e-9
6.151576464976065e-9
1.591698942886576e-8
4.581071124330135e-9
1.3476300513420402e-8
2.2428881119727674e-8
3.345417446014952e-8
4.702225790389781e-8
1.7715426389682755e-7
1.298339592928465e-7
1.65922789793594e-7
2.8774424632046354e-7
2.2243620510014788e-7
1.1634961439826169e-7
4.050448336337231e-8
2.0246812792759732e-7
5.668759566141986e-8
2.5158155523521005e-7
1.9324283932249898e-7
6.994629367016813e-8
1.162122507611137e-8
3.067385645034481e-9
2.0158278557720905e-9
7.174348088742552e-11
1.9766137048335274e-12
5.0790056272763555e-12
1.578602140206996e-11
2.332046110700453e-11
1.2143154335098163e-11
1.4170301022588277e-11
2.1408915777350972e-11
3.5128129021258e-11
5.842968389576193e-11
9.484367857320736e-11
1.458430690275898e-10
2.0646751849787483e-10
2.577613228965725e-10
2.578713479278977e-10
6.393535576823283e-10
8.381333139986706e-10
1.0433184907656166e-9
1.2192646496636024e-9
1.141772583587322e-9
5.085466081683731e-10
5.737609704756019e-10
1.5483525783674278e-9
7.767496624759742e-10
2.3000830215022464e-10
1.3609101250946634e-11
2.181400976075933e-12
1.9944790382288608e-13
6.011110568858157e-14
2.773525093628433e-13
3.8511646257736475e-12
4.675067676339398e-13
2.2896666717548844e-13
3.573098297328891e-13
8.801515242423573e-13
1.3646672467420081e-12
1.8275872938824044e-12
2.3123669309314783e-12
2.861255357589339e-12
3.511360508904853e-12
4.300282151405153e-12
5.2710738655535525e-12
6.476148631134969e-12
7.981164780908904e-12
9.86971756982676e-12
1.2249622427076571e-11
1.655345891451198e-11
3.763495079747054e-11
6.78402841253346e-11
1.069484458951257e-10
1.5762376931556363e-10
2.2489868107913048e-10
3.159542346453208e-10
4.4014086112229906e-10
6.08464231919761e-10
8.312901268606512e-10
1.1124405494784789e-9
3.7281165952844634e-10
2.5279048016223197e-10
1.551626292453253e-10
4.889626286845062e-10
6.910017009982515e-10
5.007323798954483e-10
4.690356937313854e-10
4.746243583423495e-10
4.923389842323211e-10
5.072883889570424e-10
4.981500142907686e-10
4.3023567341617094e-10
2.7939516662025704e-10
8.839326257577052e-11
7.842260622986672e-11
2.162008156862432e-10
3.49926415380365e-10
5.032884474414717e-10
7.001146428947718e-10
9.761461751274264e-10
5.028208100042937e-9
9.368596530789892e-9
5.3062661908430065e-9
5.291907494006917e-9
6.989622309176899e-9
1.1851441538857138e-8
1.775484151295286e-8
1.5141336523583028e-8
1.7463919060182486e-8
3.1154137094465816e-8
5.006937945676953e-8
2.7195702565280724e-8
2.630517112144469e-8
1.8692256420964395e-8
1.331360417268637e-8
1.2934151597276803e-8
7.857123927604968e-9
1.6012237699787233e-9
5.684274748066853e-10
3.364181077195674e-10
2.3515835424840643e-10
1.285707730026289e-10
5.4828393810430486e-11
1.2118776171141877e-10
1.4823603010664363e-10
1.2777629017732363e-10
1.126890033935241e-10
7.710646748605555e-10
4.929604623020089e-10
4.5848554809566543e-10
4.823536981835295e-10
2.1735726968017512e-9
7.2100934479734535e-9
8.882924213375246e-9
7.175493700048869e-9
6.906999266022908e-9
7.3263298174613615e-9
8.226019618416668e-9
9.71169077543516e-9
1.2182053181207565e-8
1.654913538792918e-8
2.478221880381421e-8
1.3299160733392934e-8
9.884022006621746e-9
7.997444863493967e-9
5.941130329577202e-9
5.012292131513799e-9
3.834279715003702e-9
1.530213385573823e-9
6.570457245255887e-10
3.277667744197612e-10
1.7099338207220878e-10
1.0454798767752707e-10
3.334746857935819e-10
2.8463308915536396e-9
2.142481286302162e-9
1.916988238601084e-9
1.9453018432808144e-9
2.111313090660032e-9
2.4152144820283826e-9
2.900031873736491e-9
1.256025308729968e-8
1.755080639850606e-8
1.0586422260388822e-8
1.0991602456344879e-8
1.526394232200052e-8
2.6790078228234777e-8
2.937148673990957e-8
2.384787482390467e-8
2.983690865236455e-8
6.006178281851815e-8
5.234838100699812e-7
1.896547229717447e-8
3.107383922557929e-8
5.075274102178084e-8
1.0192008991267733e-7
1.398874575199462e-7
2.0354883754919032e-8
6.9806666967388465e-9
2.8690810981667892e-9
9.49447416007402e-10
1.52201195777026e-10
4.290776259368062e-11
1.5422284705222877e-12
2.1775227051882877e-11
5.070012333050918e-11
8.480148502127607e-11
1.737740186859753e-9
4.3057239857927897e-10
8.287916554471168e-10
1.235775588649735e-9
9.50457834150554e-11
3.503577794834661e-10
4.377144978473549e-10
1.088558458909491e-9
2.160470614073214e-9
2.7546415896811365e-9
3.904541714643232e-9
6.789656906555145e-9
2.949602969366994e-9
1.3894665874838457e-8
2.1783355814378832e-8
1.7172765770379406e-8
3.0134153926551593e-9
2.235084918578011e-9
1.3537695702753162e-10
4.433430259960612e-11
1.958417002308987e-11
8.835745637774893e-12
1.9122543575886796e-10
1.7797356126143337e-10
8.658757639236396e-10
8.09029142059145e-11
8.195309699129842e-12
1.8558041806504496e-12
9.45732631638882e-13
7.504955653178126e-13
6.747557521704409e-13
7.21039649299921e-13
9.976684578221703e-13
1.3143419734704669e-12
2.1194925695134574e-12
2.815311412439545e-12
2.528676117471221e-12
2.1236611708406884e-12
4.1469110863388646e-12
4.2895727933277135e-12
5.059458169973138e-12
6.4976628895304994e-12
8.553739953675186e-12
1.1349999028150272e-11
1.5091610458332876e-11
2.0044614933386862e-11
2.651239469084003e-11
2.477916960901946e-11
5.3849201191439234e-11
2.666112308178695e-10
2.8125759762843915e-11
3.209712810064641e-11
6.984400819992727e-11
1.109609060406661e-10
1.603702319336474e-10
2.1563081784905903e-10
2.71613029858544e-10
3.2854621607625256e-10
3.9026860889188734e-10
4.604793968505859e-10
5.424367823729623e-10
6.394088441617188e-10
7.550154311487837e-10
8.934994785561362e-10
1.0600215015330216e-9
1.2610539812924927e-9
1.5049620543411683e-9
2.329912852942716e-9
1.62422969367135e-8
1.2429778170669153e-8
1.1986930744969528e-8
1.392629785555379e-8
1.8457995035286913e-8
2.8124882226241247e-8
4.359497181511421e-8
4.038834386974979e-8
3.1927450427940325e-8
3.207369607099302e-8
2.2577127155070175e-8
1.3238854478184644e-8
4.192508587361255e-9
9.387232815803079e-10
3.6945482324206794e-10
2.3197034993085547e-10
1.536125193283398e-10
8.312047362837008e-11
5.933448147151407e-11
8.818918887778908e-11
1.7124046038836448e-10
3.5519907532174424e-10
8.114810388254489e-10
2.3150182147905477e-9
1.0340352764924164e-8
4.236952835199552e-9
3.3458552235140606e-9
3.5229286949224684e-9
4.347484701499784e-9
1.0515826068507696e-8
2.490879086890881e-8
1.4268045730649616e-8
1.1445141590618028e-8
1.184450003420332e-8
1.4791038103087963e-8
2.3309822740913785e-8
5.0799573940215046e-8
1.1859594077988407e-7
5.754476505052393e-8
1.6866450071781097e-8
3.9275919108328577e-10
1.2917654591193694e-8
4.866429086686095e-9
2.02442790896719e-8
2.0620261833806646e-8
4.386009645888729e-9
4.566075178043825e-9
6.649228522816972e-9
1.2635652170038272e-8
1.7294212538746774e-8
4.691472231477847e-9
1.248030793698628e-8
1.0331138969770764e-8
8.682518169702815e-9
7.458918601455444e-9
5.879362752479233e-9
1.5899670965557704e-9
1.9711420933694117e-9
2.7397374846896623e-9
2.7832343739606532e-9
1.154699249394924e-8
3.1725741938675224e-8
2.36950791140657e-8
2.6452665294882097e-8
3.532968128485207e-8
5.484241985069749e-8
9.189530315111612e-8
1.0994843934063053e-7
3.080169371877883e-8
3.198545734667382e-8
1.7025588235334195e-8
2.0463065850219994e-9
1.5043815324007415e-9
3.5340206124499524e-9
9.481492200556644e-10
1.4409378400418182e-10
2.322264846239523e-12
4.9055300570345605e-11
1.2439475066429524e-10
1.4447653838899516e-10
1.1465320546716232e-10
1.230237706171378e-10
6.295184900350888e-11
6.953333207468617e-10
3.1402095439509987e-9
1.7265707747950929e-9
1.1226214355355867e-9
1.0227993208077988e-9
1.0677867195777342e-9
1.1988051901475963e-9
1.4097681994481496e-9
7.194481846214342e-9
2.667903886836078e-8
1.8522685719697844e-8
1.5965251684254938e-8
1.700524603398092e-8
2.1060033112289615e-8
3.070747026914735e-8
5.2878979165330227e-8
8.111990645150439e-8
6.617160918871033e-8
3.712600927993891e-8
1.1790344558527021e-8
9.162962872053933e-10
3.577372746062422e-10
8.946662262885615e-11
4.918416155791034e-11
1.1074129814558306e-10
1.939202745797705e-10
4.4705248718906466e-10
5.915391048474495e-10
6.669202141431566e-10
8.204334505207269e-10
1.1302974751337908e-9
1.8162743589607127e-9
4.181063417839999e-9
4.006737773882182e-9
3.034342217199732e-10
1.2332276886444145e-9
2.176650337148363e-9
2.7884397551876155e-9
3.3451651610064115e-9
1.0608448066166566e-8
3.841924811746571e-8
2.5054273181443392e-8
2.4047450621642097e-8
2.8331145511769763e-8
3.9381322790149765e-8
6.352239449588921e-8
7.608995937718569e-8
5.78192602072526e-8
5.476370238631349e-8
7.471715404620036e-8
5.1651820293401076e-8
3.0545042680826e-8
1.6984818526436864e-8
5.004285399430712e-9
1.073089390900253e-9
3.775441637987274e-10
2.0965026924748896e-10
1.6808386750845708e-10
1.7499272754648875e-10
9.998524038456684e-11
7.303859802413297e-11
1.2765104314295414e-10
3.0780362696794305e-10
9.235785379206887e-10
4.683927227581927e-9
4.905020291565415e-9
3.1909885299779774e-9
2.9556535046050134e-9
3.1258355087881834e-9
7.979187688654584e-9
2.7342961969465044e-8
2.1708990746388588e-8
1.7840330231402432e-8
1.7929952939839714e-8
2.0382588726466624e-8
2.657925333040031e-8
4.406414990093954e-8
1.2420693865569703e-7
1.3886962089919325e-8
5.815606224369015e-8
1.994242406049262e-7
1.7089006338603535e-7
5.187099753221693e-8
1.12882392099766e-8
3.909497044034463e-9
6.961073053884299e-9
2.5038803305806554e-9
1.916623455947181e-9
2.4258093227451012e-9
2.77980579398458e-9
3.551247033508903e-9
4.6099290774552215e-9
3.9810800420102965e-9
6.064087254279657e-9
3.856898946623093e-8
7.721205964902424e-8
6.495482286030385e-8
5.306364171195227e-8
4.854781104774154e-8
4.796678659208794e-8
1.3598599047349682e-7
2.0476067095585589e-7
1.288545454156492e-7
1.3935666317576534e-7
1.9899548689516658e-7
2.686019634033659e-7
7.189604872540231e-8
2.3674722914570774e-9
1.7684029806734856e-8
2.147692090493868e-7
3.3817125396517886e-7
1.2064900875278532e-7
4.687905269390486e-7
3.882886121282481e-7
2.3736886473670042e-8
4.3103549474976384e-10
1.2392170708650525e-11
2.1095227988836246e-11
2.3095967359079525e-11
2.1766988388504842e-11
2.5985176475399306e-11
3.570910606583963e-11
4.2797193750340056e-11
7.496560173777813e-11
1.5502387561862604e-10
3.5972930009815655e-10
1.1005432309612727e-9
3.161763697458189e-9
1.6044375667450373e-9
1.2800480252889411e-9
1.2076284906985462e-9
3.4969661111908845e-9
8.600397969788916e-9
4.154379500209469e-9
5.207849233579911e-10
4.514983147408776e-9
7.0983348855791004e-9
2.674302620026036e-9
1.195998434303343e-9
1.5503067625462396e-10
1.5839612571284062e-10
6.441964270795582e-10
1.850965201633194e-10
3.947205219701056e-11
7.990595637283064e-11
4.088426653734501e-11
1.6997874431361707e-11
1.8860451507772715e-12
3.435973290324853e-11
8.765033532276171e-11
2.861451157091018e-10
7.393944624398352e-10
1.0952622726681358e-9
2.436203589536752e-9
8.35418936463171e-9
3.3648128499100186e-9
2.4336933765193334e-9
2.243810490596925e-9
2.3138897588730457e-9
2.541823992887918e-9
2.9073370272678272e-9
3.4221266280020215e-9
1.0481911996202564e-8
2.7273488016011228e-8
1.84756637205631e-8
1.9672408379407997e-8
2.6708244522544133e-8
4.547661197497899e-8
5.7806592730843835e-8
4.310377273408596e-8
4.3300693515876175e-8
7.572992659658029e-8
4.0743100858824643e-7
1.830787795458191e-7
2.4740729618157828e-8
3.103752886765993e-9
3.225155923089885e-10
6.921384957134041e-11
1.5025920078787825e-10
1.1146019401345597e-10
6.495996863218979e-11
8.91933037074038e-11
1.251922762597518e-10
1.0527426580105308e-10
2.0874513460190384e-10
6.441950081887262e-11
4.314245632529229e-11
1.8754213418234466e-10
7.200672018679401e-10
4.838175635174432e-9
1.5679444355049938e-9
1.2215745907291807e-9
2.987419116142871e-9
1.0445611972069059e-8
1.6775089076173092e-8
1.3952486861850507e-8
1.280902837090739e-8
1.3133132959534505e-8
1.4660820316052022e-8
1.825823042710955e-8
2.866240185122461e-8
4.836965059399538e-8
5.519182393676837e-9
2.5076174309889272e-8
2.212792696417858e-8
2.322051383478846e-8
2.3602584953249525e-8
2.415457084832715e-8
2.6278653548923786e-8
1.4573140453931255e-8
7.733612090375542e-9
4.818553412797393e-9
2.5021130277978543e-9
3.591633710446123e-9
3.5321280701774507e-9
1.79213056407364e-8
6.843479870086226e-9
1.7973583342635741e-9
1.635756971279336e-9
4.880893051200335e-9
1.132311570464018e-8
1.7947225592180524e-8
7.551342007588097e-9
5.87793587215225e-8
6.56764367628483e-8
8.744836048340252e-8
1.3579501708502738e-7
1.629878472673692e-7
1.249452955334628e-7
8.962657782744723e-8
4.074948761406738e-8
1.0139342969099281e-7
1.9094679294498287e-7
1.4501941266501718e-7
8.116034740354852e-9
1.861715990484676e-8
4.447562691263427e-9
2.176501673704752e-9
1.7312898097314365e-9
3.0430249048474294e-9
2.777610188189134e-11
2.95075478779539e-11
2.456970231687712e-11
1.2983898218417273e-11
1.3106850668668709e-11
1.8144590952317486e-11
2.9184682068598454e-11
4.9159383989629114e-11
8.201840976837304e-11
1.3049914003265922e-10
1.9110930087327798e-10
2.4494214269877994e-10
2.4764919856312795e-10
1.717582148099666e-10
6.330756782505496e-10
8.232405340563653e-10
8.48600305420007e-10
7.210373497378762e-10
3.9039165977531643e-10
2.592496570601615e-10
8.896718811683762e-10
1.610979905337009e-10
1.3452094458151288e-10
6.5882438885940486e-12
4.55248596832274e-13
1.921738166661849e-13
1.8236169074662714e-13
1.5822063389516912e-12
1.2389300835565815e-12
8.155733332738351e-13
3.028027402551998e-13
3.7471334187708213e-13
9.702396153348747e-13
1.5485462198538888e-12
2.1378431903875158e-12
2.765708256921587e-12
3.4669451691570437e-12
4.281634692989613e-12
5.255084166456715e-12
6.440172058280664e-12
7.90079556046587e-12
9.716154629737002e-12
1.1986199384394185e-11
1.4838897945809428e-11
1.8440409864389853e-11
2.745306132726796e-11
6.975227876122157e-11
1.3294643824651142e-10
2.167282382693008e-10
3.262673869475292e-10
4.710413610727556e-10
6.622562589472357e-10
9.084529277265449e-10
1.2083170194300932e-9
1.5449673612876817e-9
1.89049022700127e-9
6.481298059565255e-10
3.5024568113030177e-10
2.0664330830014517e-10
1.4249601216430622e-10
2.5692575636604282e-9
9.25103013610961e-10
7.178191585758032e-10
6.63565560208625e-10
6.475093069490402e-10
6.328600305046206e-10
5.854975306715847e-10
4.6113009505628757e-10
2.3917382457002003e-10
2.168708074766434e-11
2.5336729622632925e-10
4.583814130126129e-10
6.706251287537078e-10
9.2504576505453e-10
1.2628442412212784e-9
7.185187710044306e-9
1.317432647591906e-8
7.63838179178811e-9
7.751382192065069e-9
1.04180984341187e-8
1.7887976378632277e-8
2.4245347607524612e-8
1.947219042716046e-8
2.1877057477384106e-8
4.0445385147175326e-8
1.0690512189025671e-7
1.2005561510641436e-8
1.2537936409221622e-8
2.0679611303272102e-8
1.763955405137733e-9
6.904067700131002e-8
2.871673511141661e-7
2.5688402526071796e-7
2.455966124444897e-7
1.9135572287222112e-7
4.451330816398917e-9
1.4338604838074883e-10
5.4636561842112796e-11
6.992432730624178e-11
1.0353100859053198e-10
1.3460356303029567e-11
7.820238290641918e-13
2.6486876986017206e-12
6.954760505953952e-12
2.9636607663871393e-12
3.9543781621895675e-12
7.689708875952458e-11
1.048977393315221e-11
8.659498715509404e-12
1.048156589823277e-11
8.657616372005227e-12
2.3729941098952214e-11
4.4359151088646216e-11
9.141868664375772e-11
2.3661970645994854e-10
6.48135297360868e-10
3.883967722659387e-10
2.6409137169644996e-9
3.1152236449405174e-9
5.476631251405382e-9
8.678919291045101e-11
4.093179254139159e-12
1.1296204502538756e-12
1.9270848344166542e-13
1.9435719672742974e-13
1.7187203875825722e-13
1.81103823965695e-11
9.455565603613016e-13
8.506412108698315e-13
7.209391614969257e-13
5.426088871237666e-13
7.698920082572373e-13
1.5804889005675966e-12
3.0987317726607642e-12
5.276222987036965e-12
9.918534492142297e-12
1.9819413320358944e-11
2.9416096615816904e-11
4.436408992671093e-11
7.012792673457065e-11
1.1155176218483185e-10
2.1311377856188626e-10
1.8071077545279353e-10
5.658614833511874e-11
3.485675843477939e-11
3.39178969770591e-11
4.040605035519242e-11
5.2190197136876685e-11
1.2105261186856777e-11
5.764245424751738e-12
3.605117309566005e-10
1.0800055737497246e-10
9.370536492259666e-11
1.0132126106592778e-10
1.1944919659835957e-10
1.4647780410712642e-10
1.825244943242676e-10
2.2830882709916653e-10
2.851786511577531e-10
3.55097239013567e-10
4.328472494944887e-10
1.5156634920639809e-10
6.454776521703193e-10
8.247340461508668e-10
1.0297376738193985e-9
1.2821936375207647e-9
1.5982995527037958e-9
1.9986985992890136e-9
5.036334729519528e-9
2.4717849121455943e-8
1.897675447510062e-8
1.740330092359539e-8
1.923061466736524e-8
2.3909753306304403e-8
3.355661742855948e-8
5.1463339978633705e-8
5.7835252502256037e-8
4.710401858569446e-8
5.168007873386419e-8
4.227156228603326e-8
2.666428727569061e-8
5.7677700526177556e-9
1.3141240439600472e-9
4.360995645232126e-10
1.6950359813156848e-10
4.6921038797338394e-11
1.0325186974588926e-10
1.8227465655879404e-10
1.1453699645795783e-10
9.837052654021109e-12
2.2445750077431974e-10
9.177816400426516e-10
3.931526185933556e-9
1.1055360070104084e-8
5.648455044009048e-9
4.798654573072559e-9
4.9419701145221616e-9
5.6631919262253866e-9
1.4614817273274304e-8
4.625200879214884e-8
2.8054923166388086e-8
2.4224248734901785e-8
2.6241172534135253e-8
3.3532699557113005e-8
5.187061368585028e-8
9.453333670991892e-8
1.4122900864258538e-7
1.9279527828846107e-8
8.397494072177316e-8
1.1131878511628592e-7
1.199746916895953e-7
5.3715699215034484e-8
1.824934496969557e-8
6.460773026829657e-9
3.4583537965501263e-9
1.84016676411025e-9
9.115866030212415e-10
8.141913939039249e-10
1.2188159562873842e-9
1.5430776405350351e-9
9.619634224382158e-10
2.4824011515805835e-10
6.617553197766674e-10
1.1732129076771454e-9
2.583084057588303e-9
7.585225888542512e-9
9.910804871735964e-9
7.767252056592991e-9
7.646061657223962e-9
2.8587581062090033e-8
7.754327922904306e-8
4.950152843813158e-8
4.676440718822225e-8
5.4816927158827115e-8
7.580544128298813e-8
1.346919710622531e-7
8.188623884052814e-9
6.849014529934034e-8
1.487037955352801e-8
7.048362220087666e-9
1.4945816751305445e-9
4.711887986248e-9
7.63896347989825e-9
5.4710911186587585e-9
3.2307853293762742e-9
1.257909285446296e-10
1.129882162305336e-11
3.37179716901891e-11
3.681791938537084e-11
5.808912756699982e-11
1.380373068974954e-10
3.9673716358801474e-10
1.6662341958892426e-9
2.03051056341311e-9
1.2836093919541084e-9
1.1470620758047454e-9
1.190863317165571e-9
1.3294651916991366e-9
1.1450039226881901e-9
1.8649735662788283e-9
1.518233515364767e-9
2.302597508713889e-9
7.760280369220142e-10
3.7294186977840593e-10
1.6117121551449805e-10
4.6773524514413176e-11
4.064640216338113e-10
6.881534389202978e-10
6.809981178096324e-10
8.135565010749787e-10
1.5105647062543685e-9
1.4111341630001882e-10
2.551439991804054e-10
2.8133267918800637e-10
2.514732610234658e-10
6.29480001868862e-11
2.991487720159734e-12
3.248521640207362e-12
6.340114599279049e-12
2.4891054598079095e-11
2.05478726921383e-10
7.815532814413803e-11
9.628981869819707e-11
1.9753480172688922e-10
4.638332857026616e-10
1.5344836388578724e-9
2.980753139296876e-9
1.470729884096724e-9
1.2994482886286776e-9
1.4418904160981844e-9
1.8407364533702406e-9
6.400664696499943e-9
1.4973509672858447e-8
9.992516188477014e-9
7.671293832635384e-9
7.60407558568159e-9
9.003576102667326e-9
1.3151336879740459e-8
2.6376050376694944e-8
7.276578566211584e-8
6.013725542157997e-8
5.40010776650376e-9
2.973871804792184e-11
2.2500760168293215e-8
2.365202836325314e-8
2.2833469717233768e-8
2.4500503061681637e-8
2.7232798592885464e-8
3.46109976145408e-8
2.609683048123358e-8
1.504185867052692e-8
1.590981117475732e-8
5.426621064553761e-9
4.803318787173359e-10
3.028054565261749e-9
3.2953036696575075e-9
8.0263467743908e-10
3.781213221612025e-9
1.2006044437215289e-8
1.3926098063250056e-8
2.1043470075080884e-9
7.882219484308582e-8
8.76244895645045e-8
9.314235346480745e-8
1.269055617292594e-7
2.103725312758185e-7
2.7364745951521654e-7
1.6984825022234986e-7
7.740185459248416e-8
3.3298636071637754e-8
2.296901426284655e-6
1.32314122740497e-7
1.6695958729119327e-6
5.026544122050889e-7
1.6605808131785596e-7
2.7708634779686254e-8
1.2772209792937174e-8
1.376317684958137e-9
3.393421724515415e-11
1.1715777270562247e-13
4.178814906925321e-12
4.337400025154152e-12
1.7396318459783978e-11
1.3509748813006015e-11
9.511192253561566e-12
1.2212122676917908e-11
1.896368301244108e-11
3.123087726748658e-11
5.1444064557157556e-11
8.172563791338996e-11
1.2166911401770267e-10
1.6421004741285606e-10
2.66410106860195e-10
3.0439145031149747e-10
3.652247651037987e-10
4.582597321218744e-10
5.642981083942904e-10
6.289390781589591e-10
5.319486560953476e-10
1.1289282132328601e-10
4.814012617120139e-10
9.599677322718033e-10
1.7806633735134552e-10
5.237725721971177e-12
3.0877533721579154e-14
1.0208546001704661e-13
1.8994307505132743e-13
2.283795808512752e-13
1.6574814243756642e-12
3.5382181513735803e-13
1.725797305217264e-13
8.103966587289507e-13
1.2936373807352946e-12
1.7328669294605697e-12
2.1869045769979466e-12
2.7021641842121407e-12
3.3159316070801952e-12
4.0645321207330186e-12
4.989148334377262e-12
6.1398606108718234e-12
7.579379719887238e-12
9.387387132265295e-12
1.1666202369141543e-11
1.5809972088515235e-11
3.3240756198211813e-11
5.6691998525298563e-11
8.621099235991688e-11
1.240047861962892e-10
1.7391818134634717e-10
2.4144301758435293e-10
3.341513721168649e-10
4.6227368693137194e-10
6.388400604459046e-10
8.769092179812094e-10
3.135341190758163e-10
2.406963445678667e-10
1.3492753034605124e-10
1.3010172889930394e-9
5.648197532697709e-10
4.920872137050618e-10
4.942417357742031e-10
5.233020506929308e-10
5.643782133598128e-10
6.06349102577561e-10
6.298215900198785e-10
5.936983996320957e-10
4.4563374627351846e-10
2.258762068402898e-10
4.9330951401926774e-11
6.908139404946376e-11
1.6602589753703073e-10
2.68032552546103e-10
3.91092409328703e-10
5.525323012556936e-10
2.1150436430621034e-9
4.5547742498459195e-9
2.4870967085235495e-9
2.3410896635169275e-9
2.8605750790439902e-9
4.340155457126783e-9
7.18406019459269e-9
6.653516006749665e-9
6.146433689354561e-9
8.923987921166366e-9
1.9849910877224907e-8
1.1357000085430142e-8
7.3865097335925254e-9
5.620142768343083e-9
5.8455996783459944e-9
2.7258461869557738e-9
6.606895260218579e-10
2.933058036244621e-10
1.8830062889145375e-10
1.3417953343780763e-10
9.690501982188616e-11
1.5155096598548943e-11
2.2629651631613712e-11
4.39402090537909e-11
5.1814964517706667e-11
1.5954408257137322e-11
3.168173850180909e-10
1.7435558840266474e-10
1.507132429935663e-10
1.5296906558975926e-10
6.638634397385808e-10
2.1196890169287796e-9
2.2095617329270105e-9
1.8344146521135132e-9
1.8443234842852787e-9
2.045903588642425e-9
2.4239529596814466e-9
3.0682501256263785e-9
4.2105039476339254e-9
6.334253061495741e-9
9.946211377370416e-9
1.338050706756737e-8
7.440869631048574e-9
4.155703819552137e-9
3.391336091198215e-9
2.6479187544028108e-9
1.9997034665263766e-9
1.899661683914694e-9
1.2344983593871282e-9
3.969215246638696e-10
1.3647227046597428e-10
2.1815378591266204e-11
7.948241931221861e-11
1.9024625003910327e-10
6.052259867220616e-11
5.356212505651549e-10
5.145357783756115e-10
5.205429759786201e-10
5.575920657071162e-10
6.273370173172477e-10
7.379474668588599e-10
3.950946042793352e-9
7.532338377225084e-9
4.1603911173728975e-9
3.927173264260967e-9
4.803374013037566e-9
7.2942296093736564e-9
1.1881445558549856e-8
1.06300128022676e-8
9.430471872356447e-9
1.2907304615166843e-8
3.300882306840557e-8
1.778671061340488e-8
1.0945446589342555e-8
8.226131905114487e-9
5.436773629170131e-9
1.983745617698545e-9
5.003009236529589e-10
2.2554959843698962e-10
1.5155768267766292e-10
1.0817453970517097e-10
7.085069768538235e-11
1.42568345336608e-12
2.8421896728734232e-11
3.077243412221603e-11
8.02278656326979e-12
9.449728998057628e-11
7.927204082360254e-10
3.271548576940609e-10
2.618327581310996e-10
2.600761517790671e-10
2.8642920245828097e-10
1.5188250882690254e-9
4.199646658019022e-9
3.6505955170042944e-9
2.92370315995856e-9
2.9070911231085408e-9
3.248832974087118e-9
4.001480420674459e-9
5.535041911704959e-9
8.868011261080398e-9
1.6117132018188326e-8
2.5019799218828772e-8
1.3060968242667305e-8
6.686817285854203e-9
5.136352257377885e-9
5.361160979188039e-9
5.275488677876355e-9
5.005576358989787e-9
3.91694230709265e-9
1.44647569040227e-9
5.603388949005985e-10
2.2679040428388242e-10
1.5842557933632485e-11
2.588243604633163e-10
7.576062950559806e-10
1.842035767677382e-10
5.97150282782211e-10
7.525318278354954e-10
8.394100459405742e-10
9.416603968701e-10
1.0856585202731032e-9
1.2938593427926811e-9
7.384881423024089e-9
1.1382441215553084e-8
6.642951336711444e-9
6.730778794770882e-9
9.07062439221492e-9
1.554755793118412e-8
1.937483986486982e-8
1.4867449258055373e-8
1.623288567306686e-8
3.270609981881656e-8
3.202872823178439e-7
1.1290103614190404e-7
5.218750669541067e-8
2.5015105080295616e-8
7.45470899195007e-9
2.170415059814152e-9
9.300345916978029e-10
3.081582631156165e-10
7.30457214425077e-11
3.9097879226956423e-11
2.4473389709265795e-11
6.661662499767534e-13
4.758565905405763e-11
1.8669148095777745e-11
1.3000486568178277e-12
3.067833790404613e-11
1.4490805964844773e-10
1.165196168605196e-9
3.995517893987872e-10
3.0093426078911373e-10
1.1028472406946058e-9
3.0795666138708847e-9
4.754917452146169e-9
3.915804185068296e-9
3.566064344492414e-9
3.607365001567508e-9
3.900085895463368e-9
4.476092924180945e-9
5.527265960904465e-9
7.509099175570304e-9
1.119538512417137e-8
1.2161900060019874e-8
1.1060240237228688e-8
9.352646535095727e-9
9.168219630357524e-9
1.3722425962254368e-8
2.335318580057103e-8
1.3882359912695135e-8
5.987080429969909e-9
3.0920093477882524e-9
1.7453825543468898e-9
8.768514544366571e-10
2.8572355613101334e-10
5.280213168148163e-9
2.9343806777747713e-9
1.0677424076740337e-9
3.0819472856038187e-10
1.0373180128620196e-9
1.4560270384247866e-9
1.8025364353520123e-9
2.1776408518824255e-9
1.2326506006158179e-8
1.861740306168952e-8
1.2247800142808847e-8
1.3544980771015663e-8
2.034512495678451e-8
3.6883618434899225e-8
3.3396562797752865e-8
2.7826891001870633e-8
3.706457424711645e-8
1.2046435294990718e-7
2.3368436743981775e-7
2.9335953426887354e-7
4.674011872586241e-7
8.696132736339318e-7
1.1583614937514605e-7
1.2056493789134998e-8
1.7121179940134894e-9
2.7337247968809903e-10
4.880113520930113e-11
1.0047749446502928e-11
1.557310352156971e-12
1.7988403644986498e-13
1.296691127504997e-12
1.3097068803018845e-12
5.425771248639985e-12
2.156703986331021e-11
1.5128719477368776e-11
3.675942711064741e-11
2.1617710124144675e-10
1.1809435776846066e-9
4.541892432560069e-10
3.569608961285183e-10
1.1502199004928255e-9
3.363784171290492e-9
4.361678541541768e-9
3.760702566671891e-9
3.303304800845602e-9
3.235165014741687e-9
3.578900861013021e-9
4.458769366373401e-9
5.465259349058207e-9
4.377871554457839e-9
8.56095329929454e-10
9.897424568699119e-10
8.985877518199304e-10
1.8497547516620805e-9
9.678881004359571e-9
3.905137334505201e-8
7.096932910527716e-8
8.881902800139261e-8
1.1848988941281694e-7
7.000514722310587e-8
1.2853411498096088e-8
3.14815139871596e-9
3.18990031477647e-10
1.8231628100580991e-9
2.4797853610326926e-9
2.469032174993929e-9
1.3288711475499594e-9
9.036193687647046e-10
2.9556388489048228e-9
4.537812783073592e-9
2.008039352918213e-8
2.4626006170550223e-8
2.1962389550853524e-8
2.9948424990126313e-8
5.610443828403715e-8
5.868702912346547e-8
4.3969379528198476e-8
5.600078806244206e-8
2.0238250530549167e-7
3.3039520433503945e-7
1.121784469416264e-7
1.3293529058163191e-7
2.8554260025552412e-8
6.321035248510623e-10
2.2189077794035857e-11
5.741248889739117e-12
1.2431822891335764e-11
6.487300316798004e-12
1.3124245832199946e-12
1.016485502790054e-12
1.8919286847157545e-12
5.597439183724652e-12
2.2712846131030227e-11
1.4614609471301085e-11
6.332306886540885e-12
2.368426197964858e-12
5.522623267185443e-12
2.0733874115719643e-11
4.32153215905528e-11
7.234382116408388e-11
1.722024874195281e-11
4.7673342112140674e-12
2.174489238311937e-12
1.1193886643929776e-12
3.0135661355041195e-13
6.547941050629941e-12
7.121596268262358e-11
3.882091030035669e-11
1.5126397923602589e-10
2.73423438080995e-9
4.256914472859845e-9
7.108040013793348e-10
2.2434277784372133e-11
1.454496091600652e-12
3.664089522628027e-13
2.6748999473234357e-13
2.799371324047124e-13
3.551326052460154e-12
1.0837409430389293e-11
7.801654648884282e-12
1.041991551682195e-11
1.4408489335927178e-11
2.075296677668488e-11
3.0837164409262037e-11
4.681581611880121e-11
7.205332300219799e-11
1.110925745051408e-10
1.6723267678298e-10
2.3254996408862025e-10
2.73331608033838e-10
2.7826391982741923e-10
1.0523899553608802e-10
9.237523978653678e-11
1.1512762197082104e-10
1.9612274867150569e-10
1.2044351736224907e-10
5.104573653012578e-10
1.5004579169880422e-10
1.7691263076673763e-11
4.7196323058335906e-12
4.1416728716427865e-14
3.6631136476538204e-13
2.1861545482304646e-13
4.266090758933828e-13
3.4957382688023174e-12
3.004827675321291e-13
2.1052131743407755e-13
2.7668488966135653e-13
3.778586312270275e-13
5.232000360646593e-13
7.343973731170041e-13
1.0437274698336807e-12
1.4992564393259814e-12
2.1732501817358436e-12
3.174162845398636e-12
4.661853688396185e-12
6.8609506854559876e-12
1.0053921880207005e-11
1.4511814683458192e-11
2.0321098166312295e-11
2.719452568319975e-11
3.456420403768926e-11
8.78982914441901e-11
1.5188188396053873e-10
2.9059588298386706e-11
9.172558067624964e-12
3.402141901594625e-11
6.561792057960056e-11
1.2482000295733694e-10
1.6897081613568225e-10
1.3673145792748304e-10
1.3071339153283266e-10
1.839250522500953e-10
2.5883898367063358e-11
7.023275824421827e-12
1.6316165338952466e-11
1.532526424672345e-11
1.0264772453677138e-11
3.691190941486419e-12
1.9307984177739635e-12
1.5807134854112585e-12
2.360141950124288e-12
2.2607714641934325e-12
2.376361210538872e-12
3.7900179027027695e-12
6.755416120268223e-12
1.4436173013204297e-11
5.3136335082279204e-11
5.0889203705436154e-11
2.843000808771675e-11
2.438492132380474e-11
2.5091079517080802e-11
2.907827231381699e-11
1.3900706446298734e-10
4.5783408125036915e-10
3.736970664829284e-10
3.7623445208184623e-10
4.885316007085219e-10
7.855418237000256e-10
1.6860285894514092e-9
5.458374674951906e-9
1.641901385182258e-8
1.2560302119166971e-8
8.629223565677764e-9
7.797015528060533e-9
4.839193413185915e-9
4.77479700643321e-9
8.698064278375868e-9
1.0896148389219624e-8
1.1860871770627745e-8
2.224148309436915e-8
6.450098184108793e-8
1.5526558605966991e-7
1.3578487818331744e-7
8.617246719404794e-8
2.0987203577894072e-7
1.6224566871078998e-6
1.643043936901594e-6
1.195573194094216e-7
2.5228262028444913e-7
2.9770450450496156e-7
4.385118483449141e-7
7.200580714825259e-7
1.5963975861517585e-7
2.4694706415025254e-7
3.3971668720166825e-7
4.0987354949390683e-7
4.294886780037288e-7
4.5610519782267987e-7
7.500398459697443e-7
4.196315318562485e-7
1.5214452765755167e-7
1.3102521177648946e-8
1.885616104033376e-9
4.748772317424921e-10
1.6314303149606778e-10
2.498024212342692e-10
6.198860763326104e-10
4.5102300608246485e-9
2.574406380957862e-9
5.335381845609356e-10
1.1239963443330853e-11
5.1766675640854405e-12
1.158902210833996e-11
6.9496923628827235e-12
5.09425183091819e-12
1.2910037493071423e-12
1.179862188952312e-12
3.3312740937075916e-12
6.34539584489614e-12
1.030348599515063e-11
1.3196569603347838e-11
1.4124605126025215e-11
1.8618470195192447e-11
1.0784273881332557e-11
4.496871859228773e-12
1.0617692054747623e-12
9.722622495901379e-13
6.044171101070153e-14
0.
0.
3.486362371210041e-14
4.2255766612990765e-14
1.4212066529143738e-13
2.4952314706490417e-13
2.907232711963573e-12
8.862669626497288e-13
4.426565905002396e-13
1.7364188317226546e-13
8.406197675925386e-14
3.7460872492495434e-13
6.843960721394519e-13
1.0252829031263949e-12
1.395580469104802e-12
1.7885403614060433e-12
2.2040066649037607e-12
2.6520885163469644e-12
3.1512169993099414e-12
3.725693058868236e-12
4.4053693655043445e-12
5.2277772797047325e-12
6.2426418158792634e-12
7.519401766312204e-12
9.159468911221286e-12
1.1316680579584891e-11
3.297076353481504e-11
5.893929723424247e-11
1.494774230990707e-10
3.542687196396476e-10
6.690527879042956e-10
9.110825060636491e-10
9.753836116900455e-10
9.722060790733788e-10
9.9102532505553e-10
1.0754831258910109e-9
1.2722303894220315e-9
1.9169511494435862e-9
1.560965761989493e-9
2.164948746310331e-9
4.704608876973393e-9
7.310085349975268e-9
1.1168135125243236e-8
9.051036107692397e-9
1.7717965479151998e-9
5.715778517514977e-10
1.816581111685882e-10
1.4759899974146415e-11
2.5460231195493843e-11
7.312529978654645e-11
2.487042862813677e-10
4.1799630074132414e-10
5.768198988158475e-10
7.491885753751765e-10
9.611103664431128e-10
1.2451385669185526e-9
1.6528692905315947e-9
1.1793018226358009e-8
9.167626645694636e-9
6.00929630742062e-9
6.957322357832806e-9
1.15676215208165e-8
1.5755758558416345e-8
1.1156340411118922e-8
1.2259029446648786e-8
2.965256297772556e-8
4.974908646200841e-7
2.7285452298697782e-8
3.828282121381302e-8
4.189642076384146e-8
7.871012075313314e-8
3.2117527078755934e-8
1.6297606818956592e-9
1.3663365170884066e-10
2.04088376548616e-11
4.460450620763293e-12
4.695979296013884e-13
7.340007571322387e-13
2.8028431894933223e-12
4.8746939327242234e-12
1.1443078669606355e-11
1.5372244974536422e-11
2.71474300081047e-11
2.2500575857063826e-11
3.6833994030196347e-11
6.260964327638182e-11
9.210553445020666e-11
1.3939516566006e-11
6.927538017413554e-12
6.504284220388464e-12
8.625497772917466e-12
1.4930587865726295e-11
3.4963482187869256e-11
8.620711084606125e-11
1.2242036545041323e-10
1.6556077942147294e-10
1.7448391920585713e-10
2.30173523214018e-9
5.20676764196665e-9
4.270660109021905e-9
7.23350409939942e-10
5.161267214468578e-10
3.0510916737395293e-11
5.130396851398441e-11
1.3394715567954997e-10
4.673775890080303e-10
1.9059965718644284e-10
2.2409364738609494e-10
2.4156226767749477e-10
2.4552607696204663e-10
5.16903862943766e-10
2.2071317774504437e-10
1.6323084738718868e-10
2.212363385189964e-10
3.450759177652953e-10
5.555625414195515e-10
8.719469985939653e-10
1.237344475485533e-9
9.49324868679032e-10
6.803772775444863e-10
8.337797569028381e-10
1.0912131753291556e-9
8.735342015896088e-10
5.352431441835753e-10
2.317184815214677e-10
3.656215568530777e-9
8.714891861148904e-9
3.7424150549480965e-9
1.5337737058765214e-8
3.2043753837183003e-9
3.9302070283452945e-10
6.161395932248763e-11
6.281252001847286e-11
4.12815325355004e-11
1.6908150490173875e-11
1.0819599249193865e-11
4.081950384349715e-12
2.1928784395626675e-12
2.6414656203756964e-12
3.819278628834759e-12
5.53494657445879e-12
8.001794712959904e-12
1.1593952501316651e-11
1.6869862390249686e-11
2.466362138102898e-11
3.621817640550973e-11
5.3349933497010665e-11
7.858239279716139e-11
1.1503917070375386e-10
2.4384473320754734e-10
5.190773787854287e-10
2.383333234796345e-10
1.5686670817323003e-10
1.273891920741789e-10
1.1681156980704854e-10
1.1722979027697353e-10
1.0035520018408302e-10
3.304877652994482e-11
9.974944394676165e-12
4.5310850449589965e-11
8.146353039563714e-11
1.2497138258165422e-10
1.855806728828225e-10
1.988452951553763e-11
8.074000340718883e-13
2.174164157313165e-12
2.8623441177322777e-12
7.71469478406823e-12
5.599893817070493e-11
3.801238919965775e-11
3.280461403825173e-11
5.333140076345341e-11
1.090776731743563e-10
2.7971107157404025e-10
1.3401509411147237e-9
5.617034301843192e-10
4.026507060627309e-10
3.887806985095093e-10
4.365440445152353e-10
5.455267481909454e-10
2.760694356401633e-9
5.771844049712418e-9
3.110774087445945e-9
2.517232560105544e-9
2.6031549997612236e-9
3.1897858003007363e-9
4.742780978583141e-9
8.33732344990408e-9
1.156020856326139e-8
1.536628345066039e-8
1.1851210074563101e-8
1.7758442446940932e-9
4.378262748930787e-9
7.242584354182707e-9
4.088498090502819e-9
3.0192539358468544e-9
3.255604353812536e-9
3.321266316425788e-9
3.2175470467173335e-9
1.7922348491498035e-9
5.895187391661145e-10
2.0481738879264604e-10
1.6183790148016755e-11
2.289378851065053e-10
1.0565186147514218e-9
2.4658760485983683e-9
3.419977489274322e-10
1.1647329153179982e-10
2.620828560548179e-10
3.4120074382014843e-10
1.1949882523253628e-9
4.897388539705887e-9
3.4126332154821255e-9
3.1833330514683748e-9
3.6443442199032373e-9
4.798292414857778e-9
7.285170393937871e-9
1.196792661695726e-8
1.3300277466807116e-8
1.1104102655940123e-8
1.1199694730548403e-8
1.593919817457922e-8
1.0229504517512522e-8
5.165116742203664e-9
2.7540977267835945e-9
8.382297564628819e-10
2.582416018803611e-10
1.448411465983058e-10
1.0834245915484326e-10
5.95680827369418e-11
4.0486829329178844e-11
1.1898196135603474e-11
1.5493395086861992e-11
4.538948959574009e-11
1.2412600507905676e-10
3.854173104089346e-10
1.879709470078e-9
7.001408329682827e-10
5.443964948487114e-10
5.546998554118852e-10
6.548228205960044e-10
2.697351612455706e-9
6.097005801175341e-9
4.244784113150617e-9
3.2076917719943857e-9
3.0839743366467975e-9
3.432775965482847e-9
4.450205477768057e-9
7.1179533235611425e-9
1.502765726793849e-8
3.3943626281978965e-8
1.7569380378227454e-8
1.2414720797184513e-9
6.244580257915772e-10
5.914137186475711e-9
6.115165880642824e-9
5.6820428508549735e-9
7.980611171168523e-9
1.425679183978454e-8
8.20740300046432e-9
3.2694564965250603e-9
1.5256075929304034e-9
7.292970138929555e-10
1.6313655621354592e-10
9.385075314685496e-10
5.6414985274725516e-9
2.51635187392426e-9
8.608660539843955e-10
1.1205791287574726e-10
5.455002810739135e-10
7.90634392008692e-10
9.911053258155003e-10
3.763736297208376e-9
1.0088271322405674e-8
6.6184688928107515e-9
7.013019210442711e-9
9.548706667568203e-9
1.6353850043577328e-8
2.4149917986573844e-8
1.900183736718764e-8
1.8321440562396764e-8
2.8396603121367363e-8
1.2502700112000384e-7
5.421231663964588e-8
1.5473497557953343e-8
3.936670855908473e-9
1.1792571403836813e-9
4.761411950152067e-10
1.8977828782027757e-10
4.5791202748715565e-11
2.672598765811768e-11
1.6960494354863904e-11
8.806893683391822e-12
3.5341533459167025e-11
1.1688052938232035e-10
9.331043357784131e-11
1.5073509209590978e-10
3.0284127198882693e-10
1.0102391992120784e-9
1.6739964882170226e-9
8.322735459809814e-10
7.738427372408765e-10
9.379509011315419e-10
2.547188761668222e-9
6.007518428662771e-9
5.947536536408248e-9
4.190064789193791e-9
3.7329653857957e-9
3.925513830099641e-9
4.868931949241413e-9
7.490635424855213e-9
1.3699913258341546e-8
1.9366670720042646e-8
1.9367806576406804e-8
1.1399402017684576e-8
8.307820754915644e-9
7.631246534947709e-9
8.276131655838092e-9
1.1899161395289042e-8
1.7444228309854972e-8
1.850254292852357e-8
1.608615220024014e-8
2.7200215170126767e-8
5.702934813476206e-8
6.574489194189667e-8
5.316059147010596e-8
5.0589124417522727e-8
1.0711218984827363e-8
9.378995190244052e-10
1.7658336002353068e-9
2.7430416485504638e-9
3.263858114990467e-9
3.5194619772287505e-9
3.729511252294944e-9
1.0951617193631857e-8
8.366881742050049e-9
9.56379465816733e-9
1.3761693401329361e-8
2.385551948557101e-8
2.2508889736553577e-8
1.6934429999842964e-8
1.958904110806614e-8
4.988840993572258e-8
3.872982415956745e-7
5.9562366458645006e-8
2.531721630086447e-8
7.252785636555596e-9
3.486835709666459e-10
1.760046931310507e-10
6.437721077585998e-11
3.378426348761305e-11
2.2043268380759128e-11
2.3926902793742576e-12
4.497611020132494e-12
1.540262004616092e-12
1.0768630357319148e-12
9.2584412592882e-13
5.403280433289434e-12
1.9018685467894678e-11
1.0191060893932987e-11
5.309124009837904e-12
1.796631816012376e-11
8.966188877089266e-11
2.362373716899487e-10
4.3159145735838476e-11
2.6430016739888474e-11
3.913260233127403e-11
3.714036444657984e-11
1.831460575753883e-11
4.0358235903479415e-11
8.205194984625158e-11
1.370160974377409e-9
3.814779226773094e-9
7.232520256128172e-8
4.7811068876337375e-8
2.4027541725964858e-8
2.111353385934701e-9
1.9346901377451962e-11
7.90758345387591e-12
7.792266645030449e-12
3.76322111230958e-11
3.1177036253210465e-11
6.202129217564913e-11
3.150664084936633e-11
4.514043625835247e-11
6.485433323513386e-11
9.907694681137714e-11
1.582168371604423e-10
2.572297403108925e-10
4.124417784068069e-10
6.142911222170598e-10
7.876944616342955e-10
8.905397596015295e-10
1.2863981226021027e-9
4.688761395579301e-9
1.8131794789761015e-9
1.2755957115340002e-9
6.984393447408277e-10
9.497122107388925e-9
3.1596941159368318e-9
2.830690899607064e-10
2.2369336419507967e-11
4.3923366691243385e-12
3.159801826793411e-13
5.010163529177189e-12
9.493351060431303e-12
1.4564966584290583e-12
6.789603754001804e-13
1.4006000401554397e-12
2.5245663359254535e-12
3.9758221360899595e-12
5.517179797791775e-12
7.583422112070228e-12
1.0557412211017665e-11
1.4928349400991244e-11
2.1398543758599017e-11
3.1011761525340184e-11
4.531955395653063e-11
6.657043040394519e-11
9.781512464998846e-11
1.4259984103283872e-10
2.0362707752330882e-10
2.801904845578676e-10
3.6674541058475835e-10
4.5644149418909853e-10
5.467397543931088e-10
1.192710038204946e-9
1.6414431493956453e-9
1.761684382089219e-10
2.495000397843387e-10
5.27568225040108e-10
8.817326197515139e-10
1.5329623743578359e-9
2.0095408670421097e-9
1.543680437675645e-9
1.3719677724062636e-9
1.7796295824368974e-9
2.702629032289712e-10
1.2470818611925947e-11
8.578603180725185e-11
7.338165933595654e-11
4.468204919650731e-11
1.562431741046903e-11
6.234743210592366e-13
7.325026544300303e-12
5.237441976716232e-11
1.46528622019107e-10
8.88982809807492e-11
1.0824089136212492e-10
1.700618427872532e-10
3.691740240743632e-10
1.5051018748696875e-9
1.3492265217980703e-9
9.028398674363795e-10
9.688571590397983e-10
1.3640177482595606e-9
2.53966710249047e-9
5.144115496433086e-9
3.042331966766231e-9
2.1853831842034e-9
2.0529229660143714e-9
2.337620429868758e-9
3.378906530336574e-9
6.993562759727633e-9
1.9813305755138536e-8
1.856894081885076e-8
2.2161488248873625e-8
4.935137047233009e-8
5.6803711995545974e-8
6.154526950940546e-8
6.039935032214882e-8
1.1983642899826007e-7
6.618658254318865e-8
5.5156583941194515e-8
7.84261993647623e-8
1.5213679927996124e-7
6.422362067482602e-8
3.576986845141237e-8
4.878282630332437e-8
4.326104188053857e-8
3.08618793028912e-8
2.012187297152092e-8
1.4344428096712538e-8
1.3045603251653322e-8
1.4250083339409143e-8
1.5712998798057094e-8
1.4802291753155421e-8
2.2255803102216096e-8
1.7708654830003924e-8
2.080196473735944e-8
3.351639616509983e-8
5.469605620974299e-8
3.305704359225186e-8
1.3423820351192923e-8
1.8979605779273154e-9
1.0682468913106586e-8
6.567554302428619e-8
2.6759938446646514e-8
3.3666898590602266e-8
4.236881922706775e-8
1.9000801609019093e-8
5.850804978832632e-10
7.981849550348681e-13
1.2219493963818291e-12
0.
9.18406111211039e-14
0.
5.93900923992931e-14
5.217838112338814e-13
7.759158558401374e-13
1.5750483950785564e-12
1.2615584490684429e-11
2.8598738001921924e-12
2.7990475679556294e-12
3.820686094749472e-12
5.932585522970903e-12
9.662821094525986e-12
1.579902287019011e-11
9.64771130256903e-12
5.364064654116301e-12
3.497843535759502e-12
2.30597858061051e-12
1.013108828930962e-12
1.0800508879275214e-12
5.1425482269072025e-12
1.4108433220836955e-11
4.438404181873006e-11
3.197108194080717e-11
1.4833569782959968e-11
5.304849160648655e-13
0.
0.
0.
0.
0.
0.
0.
3.7870716873090213e-14
1.3709755008324875e-13
2.516423810092895e-13
3.1121059515507616e-13
3.686323339222746e-13
4.365973708269721e-13
5.194030026390898e-13
6.223586666960118e-13
7.532446524843293e-13
9.237527186234467e-13
1.1519703694199527e-12
1.4667702813866437e-12
3.460013563572152e-12
3.5567792705955626e-12
6.535797132329209e-12
1.137593057336352e-11
1.583105300168633e-11
1.9729432377888736e-11
2.5144306227786982e-11
3.452714063399674e-11
5.292751336459968e-11
9.681662064612017e-11
2.3682405629692675e-10
1.6197426715115105e-10
2.551099743903088e-10
9.827489252012777e-10
8.862537999558535e-9
4.976239257099961e-9
2.3928149645442787e-9
1.1260819529081798e-9
5.185661832744169e-10
2.2837571719789918e-10
8.868803985115867e-11
8.764144995348548e-12
4.793392240457999e-11
7.350631343515556e-11
3.058545079129189e-11
4.883905755282774e-11
1.181835358876369e-10
1.7857885618728871e-10
2.4047491627106964e-10
3.125172478362686e-10
2.256027180954735e-9
5.923504387042072e-9
3.3148094345496313e-9
2.9832688894472473e-9
3.44197375773415e-9
4.774046734458778e-9
7.820011532827282e-9
1.0005209296785536e-8
8.04536306098652e-9
8.015055208798868e-9
1.2288418417536737e-8
3.891713604190903e-8
1.9599706625524917e-8
1.1172108441893251e-8
6.590371144995124e-9
2.7207945629797743e-9
1.2812541566160352e-9
3.028223092365598e-10
1.0492104164171543e-10
6.535901976595718e-11
4.281732031502035e-11
1.5039332086663005e-11
2.6628367951587423e-11
3.039622788800597e-11
1.7136694536543056e-11
2.207750523011737e-12
7.923106236102228e-11
5.262204487033877e-10
2.0816798170260316e-10
1.7009172906612444e-10
1.7106066992303474e-10
8.495275159637811e-10
2.394600359635635e-9
2.89774654096502e-9
2.313475529757324e-9
2.2112436961160308e-9
2.3454016857181613e-9
2.6614896847330835e-9
3.2327569167882077e-9
4.281552538408214e-9
6.336914247678529e-9
1.0531290946149326e-8
5.5106690348363435e-9
4.246410417410684e-9
4.485249525194693e-9
5.392969082168424e-9
5.97445895893056e-9
4.701458229796274e-9
1.8623939260528099e-9
7.78487453617446e-10
3.7599994980081235e-10
1.749173405969641e-10
4.395279461994953e-12
2.8538225136391975e-10
2.628464204086219e-10
4.936539008461863e-10
6.782298191559362e-10
7.688269474271533e-10
8.609019381212654e-10
9.865588447661052e-10
1.1680885422984938e-9
1.4365640395570893e-9
8.265906922425258e-9
8.654073756320676e-9
5.365366059008877e-9
5.803608125093099e-9
8.679752201325398e-9
1.4892916899369872e-8
1.204071514093909e-8
1.059744135115969e-8
1.6522221279201023e-8
7.512512119630138e-8
7.505113141037165e-8
7.622788602470788e-8
7.245909718275306e-8
8.286806680864512e-8
1.1866108761187041e-7
1.5183446427008146e-7
1.2198115054236298e-7
3.630976572452557e-8
2.5736021560166853e-9
2.6181489982593965e-10
2.759375054917039e-11
9.41188983686375e-13
2.549738582108081e-12
2.8334368334485957e-12
1.1289612177135556e-12
0.
3.094123475335802e-13
3.975399465914705e-12
2.2831037685289216e-12
6.251832062255697e-12
3.4731878801148694e-11
3.105502770025965e-11
1.1053134050016193e-10
3.447949889318874e-10
8.358537823118324e-10
1.3245274886204453e-9
1.4403042201664435e-9
1.3571219092815442e-9
1.2987335403088177e-9
1.3304391432819043e-9
1.4856096959632727e-9
1.8343158415626221e-9
3.010331489252653e-9
2.845133201567962e-9
3.032945025555508e-9
5.493248987273555e-9
9.479725660164709e-9
1.0294410805827748e-8
1.7679439825212694e-8
6.396821737233704e-9
1.4648528073594071e-9
4.006383881275494e-10
4.210948701059905e-12
1.5067603918061242e-10
6.882584756794056e-11
2.0570116983528294e-10
4.879065123303467e-10
7.278363364539265e-10
9.62322644549633e-10
1.2305387879282926e-9
1.5715615663861648e-9
1.1848720400874984e-8
1.131819204791618e-8
7.515179906277084e-9
8.704852525783911e-9
1.4333186192582544e-8
2.1967329264802656e-8
1.5892693360795123e-8
1.601713748923105e-8
3.1913794333756304e-8
4.797019484153706e-7
4.893413632315735e-8
2.3189849191592665e-8
4.829729088145352e-9
7.479931091443793e-10
1.6479472874889024e-10
1.1231318680373207e-10
5.82637643608048e-11
2.6570677058995857e-11
1.957106677953383e-11
2.824766423735007e-11
5.160004413022572e-11
9.45116352703783e-11
3.5932152177266786e-10
8.357385877083335e-11
5.886691143616655e-11
5.5974824290760345e-11
6.725482077868285e-11
9.399390022541397e-11
1.40892855324587e-10
2.1580017214218027e-10
3.273551070511177e-10
7.555528415289454e-11
6.805780455069348e-11
6.893970420369914e-11
7.819489224990309e-11
1.0594914319330348e-10
1.6859805985321867e-10
3.033245523235704e-10
5.738470277607865e-10
8.495681196277394e-10
9.022270109272842e-10
6.144082676394839e-11
6.842557561385497e-12
1.605375061181862e-11
3.953663656948267e-12
2.0825688776008823e-12
5.872514451590246e-12
6.486915801239354e-11
6.7788011872643485e-12
1.8557108607309487e-12
3.48276232647423e-13
1.6420081183273003e-12
2.627531626231099e-12
3.3621535586913367e-12
3.017594419200722e-12
7.739895687456038e-13
1.2092572576857166e-12
2.4705773977662766e-12
3.5246030769396605e-12
4.633039660210095e-12
5.929736463929166e-12
7.53882368788167e-12
1.6226032860533193e-11
1.9195152862356496e-11
3.6914106581312385e-11
7.140658557553124e-11
1.2315817444535808e-10
1.7387645551520187e-10
2.1764012392747573e-10
2.7128023772975576e-10
3.5309684360892525e-10
4.896815303891733e-10
7.34737980620756e-10
5.148506838200454e-10
9.182595960243366e-10
3.467902081553379e-9
4.8238765618760374e-8
6.941904383365943e-9
2.2435159283967854e-9
9.706488038344315e-10
4.5885213317918607e-10
2.146425302623957e-10
8.657922285173675e-11
2.0532413538476878e-11
1.3854571068701846e-11
9.012950075450419e-11
2.377213175115165e-10
4.076760936182288e-10
5.832576287663271e-10
7.784700077448719e-10
1.0173250595530153e-9
1.3331695554142277e-9
1.7785750975289517e-9
1.0184376558540703e-8
2.052148720143073e-8
1.100649090868554e-8
1.0307901903210378e-8
1.264309053026243e-8
1.960118482834405e-8
3.2485863015230185e-8
2.9924543956910645e-8
3.0076548394675816e-8
3.8514581823719365e-8
3.045604896179544e-8
1.2825427384373267e-8
1.6011689067979746e-8
2.3726889289882497e-8
2.34610095389713e-8
1.854840005552293e-8
7.1769668610906405e-9
3.0016818222084103e-9
1.276438179830258e-9
6.992636877628779e-10
6.632204464256492e-10
3.380697507420423e-10
6.517014290093515e-12
1.387725262004506e-10
2.924135078020971e-10
5.152367080015056e-10
2.929039629559052e-10
8.187979323124151e-10
9.238092427599607e-10
1.0013582732301373e-9
2.826380200908261e-9
1.2311164929770012e-8
1.4932426460984018e-8
1.2611450477955568e-8
1.2501489998451837e-8
1.348619341681088e-8
1.5330511287066348e-8
1.826847246165587e-8
2.297882054288092e-8
3.086533937205804e-8
4.4194942296017866e-8
6.391897476593485e-8
2.7636550828318105e-8
1.2820688270821953e-8
6.6199603329918055e-9
3.4101821922915024e-9
2.1431524609785528e-9
1.9764309885051445e-9
1.2198609054720056e-9
4.695752553734637e-10
1.8920674080820045e-10
7.3876314534381e-11
6.955127265850293e-11
4.174293182460935e-10
3.733014390173114e-9
3.6180420769678216e-9
2.9899547791019596e-9
2.983001766450608e-9
3.2157841432734284e-9
3.651737160878947e-9
4.331377765544289e-9
1.5671516182762106e-8
3.2834804962109645e-8
1.9021042326774345e-8
1.8379883733517435e-8
2.2826711840165165e-8
3.540144438998248e-8
5.5100968679039806e-8
4.632596415450818e-8
4.429164464239318e-8
4.603132539685432e-8
8.409075159056075e-9
1.8728826195932868e-8
2.6612122369437268e-8
5.416328118544553e-9
4.1461768817123375e-9
1.1645880284660095e-8
8.059838343137903e-9
2.789307038442292e-9
8.481176677314638e-10
4.1373388388700043e-10
3.9624894794039056e-10
3.5308190859535996e-10
1.0598918099160889e-10
2.034096213653541e-12
7.96826010820475e-11
1.2834740399605065e-10
3.5472258396243404e-10
8.395947781315896e-10
1.1606819821853633e-9
1.5590769866186875e-9
1.913007884393333e-9
4.883175592206031e-9
2.0243352867467853e-8
2.3463329037603017e-8
1.9981265048286212e-8
1.9935970787098333e-8
2.1653305622505828e-8
2.5114340803382353e-8
3.1674983900550847e-8
4.669900375759292e-8
1.0832784354861158e-7
2.5916889756280468e-8
2.283927915883641e-8
1.4359364075074906e-8
4.5479575332354e-9
1.8054271108690686e-9
1.1189000831259615e-9
1.0587358515854442e-9
6.493906174748575e-10
2.277033128336869e-10
6.138036416078327e-11
1.414667762069035e-12
5.928885041367757e-11
4.963855608507645e-10
3.351227592310185e-9
6.017391114699988e-9
4.813811946697328e-9
5.006942959806046e-9
5.550675597524279e-9
6.302364296601483e-9
7.281520507442115e-9
8.517139217095786e-9
2.6547179433158316e-8
4.645529093223233e-8
2.968068897302773e-8
3.10518049301329e-8
4.2457710214240324e-8
7.20515023485069e-8
7.390047895553633e-8
5.820483858056285e-8
5.7612512701988314e-8
5.559436881304959e-9
1.919663195189066e-6
1.7769832602132977e-6
8.973353297764538e-7
3.0706389417244875e-7
6.120772985923599e-8
8.913279008946636e-9
9.81715123702858e-10
2.3101263617285185e-9
4.511263713215867e-10
3.3952688391590225e-10
1.710713044476112e-10
3.45810605612394e-11
1.527493587514345e-10
7.193237802743617e-10
4.726059222429112e-10
1.551750655770097e-11
3.0680428119387547e-10
1.826857917648769e-9
1.6285185487472255e-8
7.777522722181136e-8
5.704015665632691e-9
1.259117282903611e-8
1.8736674734448573e-8
1.3341860821478507e-8
7.534240316762784e-9
2.8458286377675264e-9
1.386161650403283e-8
3.993178510212798e-8
1.8155379279046443e-7
3.0838849586367626e-7
5.764284423069387e-7
4.1068498668992464e-7
3.5885022110858425e-7
7.068794960115782e-8
1.552398124844568e-8
2.180886287444445e-8
6.235296511527489e-9
6.099379570393728e-10
1.594862131113167e-10
1.271993716881029e-10
1.7041948560060522e-10
2.996129264771811e-10
6.152274996588306e-10
1.446885852399285e-9
3.4998282082679665e-9
3.672282095035103e-9
3.0379593353062216e-9
2.8178106119901823e-9
2.7887919813628793e-9
2.9499987614585814e-9
1.4182585615825274e-9
1.2652602852448465e-9
6.794865058289171e-10
1.6354883588078768e-10
1.1111215686866807e-10
1.7337009992747689e-10
7.24197441447311e-10
7.502390073327446e-10
3.416411582827615e-10
7.11841427977172e-11
1.3246883849071163e-10
2.0173299100768051e-10
2.1698841714857133e-10
2.2115242704561394e-10
1.0543349360839796e-10
2.6908633472716482e-11
2.9425987707553244e-12
6.408241287239651e-12
5.679539703391785e-12
7.997966880943364e-12
2.385251343573659e-11
7.993603627795008e-11
2.643016333114434e-10
3.5393495691923923e-10
4.985768173044616e-10
1.0945125761606345e-9
4.86029855572962e-9
3.174781877077496e-9
1.9663214631214188e-9
1.7413788187787189e-9
1.7754427879429082e-9
1.9498797531832423e-9
3.2712002239993577e-9
1.7091045483062223e-8
1.5922050928830146e-8
1.439276821007837e-8
1.5342497789300908e-8
1.7898527036047137e-8
2.264435982158678e-8
3.1445196916941234e-8
4.619656612156395e-8
5.373797469060092e-8
5.078744458021085e-8
4.010009671229467e-8
1.068988015403922e-8
2.4698460254617273e-9
7.838239100356132e-10
2.920022701884156e-10
7.766717006955967e-11
1.545344355212312e-10
3.506086740739419e-10
2.959611135490925e-10
2.225624396449524e-10
8.798687179213315e-11
2.9713547433729347e-10
1.7171977380303935e-9
1.065947493983756e-8
6.836981383970127e-9
5.043748990119791e-9
4.846881736245014e-9
5.316713172713977e-9
6.371336964337337e-9
8.070695568087005e-9
2.3702154656684126e-8
4.836663502125516e-8
2.6482298494998343e-8
2.473141917997813e-8
3.02307937927516e-8
4.711373387701325e-8
7.93107054895308e-8
7.877256203065905e-8
8.126580729352215e-8
2.489427802949071e-8
8.854902902582975e-8
1.1636470674461284e-7
1.4188906065783285e-7
1.585190059659558e-7
7.775434830698036e-8
2.314043447669573e-8
3.720518157955851e-9
1.130110839719725e-9
3.0336453031137683e-9
5.01960271047292e-10
3.433119901884157e-10
1.9551530525169019e-10
1.8279043684983444e-10
3.506545815295153e-10
8.730553430706958e-10
2.6123241034144506e-9
2.753669465007648e-9
2.1222262990823975e-9
4.290039542392539e-9
5.266649359462804e-9
2.837168719777266e-8
6.808540211191099e-8
5.061881196326347e-8
4.8748532546783946e-8
5.683385798041326e-8
7.491026776502323e-8
9.941185195249337e-8
6.322671261728735e-8
2.1851881083434705e-8
4.7967061843630745e-8
8.226616196694963e-8
2.2062373904680557e-7
8.650092441361583e-8
4.59821518311219e-8
1.1569587157055382e-7
9.8614837605911e-8
2.391029305748599e-9
9.198331703675747e-11
7.305280649272021e-11
1.2311109785107702e-10
9.297690485105358e-11
8.655554659312356e-11
1.2842733991616142e-10
2.7663323119794103e-10
7.665717761925821e-10
2.4336133365965036e-9
2.1289448263631277e-9
1.7511611275353898e-9
1.7202293159782e-9
1.8288161884360756e-9
2.008219202479518e-9
7.97647423877804e-9
1.7928636806384092e-8
1.0144830143818688e-8
9.052968946757696e-9
9.012369120635314e-9
5.831890812713014e-9
1.985166286347656e-8
3.5517787552479876e-8
9.466002591014704e-9
3.2506714834162872e-9
5.247476794675502e-10
1.720190609745784e-10
5.105857817747328e-11
1.864485355537768e-10
1.1887597592451978e-10
6.248591246683336e-11
8.60943497281606e-12
3.0138197398908937e-13
8.998579329800513e-12
2.655114074323843e-11
6.173928080456354e-11
2.3804403281710425e-10
3.893482980769819e-10
6.509487959201117e-10
2.2160337378350276e-9
2.13266783612784e-9
1.1910739839333878e-9
1.0151306945358711e-9
1.0143781103145216e-9
1.099011005793461e-9
1.2493632227643859e-9
4.111251246746659e-9
1.886717802170834e-8
1.3296321611817425e-8
1.1663539042936131e-8
1.2440583720091362e-8
1.5373514385822935e-8
2.2251051369708624e-8
3.571691305463087e-8
4.022349329533627e-8
3.5182233474921323e-8
3.994383280144697e-8
1.0665624735852743e-8
2.8807152554832435e-9
3.484707991637996e-10
2.8347020315179817e-11
9.607825164607453e-11
1.5663013885408386e-10
2.855458801056132e-10
6.07436332373445e-10
6.758925032139023e-10
4.859130291114847e-10
4.247024871912266e-10
4.0463641918404365e-10
3.3619699072769614e-10
3.3740242591445785e-11
1.7006712406181459e-9
1.1039732279389434e-9
1.0185620755615244e-9
1.0779705043199095e-9
1.2349599059935468e-9
1.5043357290475927e-9
6.37536974100563e-9
1.6010113292593885e-8
9.147038276083427e-9
8.156407093103571e-9
9.22511769445534e-9
1.248507933597374e-8
2.0477987599197435e-8
3.1938606862249695e-8
3.190199989328233e-8
3.4449498556365954e-8
2.196937625636008e-8
1.8304200585211067e-8
2.9132977363134025e-8
3.356129548300464e-8
1.4558577337245466e-8
8.067444141694179e-9
5.897328546413346e-9
3.5200180554401756e-9
2.3484043172707938e-9
2.0996420037184778e-9
8.13967570800892e-10
2.3256079326641648e-10
5.161072790040727e-11
3.386366674399472e-10
8.6242658592917e-10
2.1356996539419857e-9
5.062347905685966e-10
1.0377124509595193e-9
1.233131484450676e-9
1.3997918146751334e-9
4.921961131328055e-9
1.9775639763687544e-8
1.499186617933533e-8
1.3078627256974268e-8
1.3917445778781642e-8
1.665968555050451e-8
2.219650216199831e-8
3.3017124872639736e-8
4.817450970494383e-8
4.6769779403712685e-8
3.939407783270671e-8
3.9920216528175625e-8
3.2938745693703496e-8
3.06327698421719e-8
1.1449528107969811e-8
3.2414034830214507e-9
1.2686750791276107e-9
7.213184148565345e-10
5.859920110372115e-10
5.764043415331656e-10
2.1570752288403165e-10
4.4693980445895186e-11
8.600930186756488e-13
3.7172608756794605e-11
3.3919516182549044e-10
2.520131428814605e-9
2.981151018918939e-9
2.0567150922983132e-9
1.9325731740464823e-9
2.0482092129807494e-9
2.333243135068501e-9
8.272530403564298e-9
2.5307438415087778e-8
1.6144767762703212e-8
1.3752591300500902e-8
1.4566451960719361e-8
1.779183641412037e-8
2.534547851079405e-8
4.221882058702837e-8
6.068209647962164e-8
6.610567766111415e-8
1.1608086760538413e-8
4.277608492444079e-9
1.087284274112325e-8
1.254947217199334e-8
1.5427603095758792e-8
1.0514436182775702e-8
4.894680552828072e-9
3.4311022770486205e-9
3.499574880150825e-9
1.8319133044870129e-9
8.367837388930112e-10
4.2148513861873863e-10
1.2348177865723693e-10
1.7042644639054087e-10
6.104431252171303e-10
1.7331088430332226e-10
1.2302290492680187e-9
2.0636012619424447e-9
2.6988195265483347e-9
3.2130833195314164e-9
3.781938672697153e-9
1.1819766056925586e-8
4.1463113474429075e-8
2.6427110735667564e-8
2.500447730895207e-8
2.91955919338377e-8
4.030414292579811e-8
6.474801985022639e-8
7.849590853019513e-8
6.065875844431809e-8
5.950719425668591e-8
5.9570111221576635e-8
6.651933771260288e-8
4.5624244213255325e-8
2.6409160928950708e-8
7.623603712953465e-9
1.6972114507606197e-9
6.018448520266978e-10
3.0786129409928643e-10
2.331437096714453e-10
2.694717575441496e-10
1.5719096907585095e-10
8.168614886907552e-11
1.0863669380714724e-10
2.5461400840967516e-10
8.0165577370657e-10
4.3908428382983116e-9
4.54448084414275e-9
3.105825922176715e-9
2.9351750615881476e-9
3.1161179380409887e-9
3.517480105758799e-9
9.796174435671184e-9
3.3888741927044e-8
2.3894729218385475e-8
2.0066991540784675e-8
2.073442159946194e-8
2.454876799930554e-8
3.4183759441999066e-8
6.236571820119943e-8
1.486681681158968e-7
2.6054430151510774e-9
7.829735881588314e-8
1.1083519122555613e-7
9.840960363913224e-8
3.730670063945551e-8
1.1415812996558134e-8
4.367920998404844e-9
2.124351635374266e-9
9.623921839733112e-10
2.052169569448603e-9
1.7286066557887456e-9
4.1015751297503435e-9
3.885541440499636e-9
2.0807298269014697e-10
1.6402802589631488e-8
4.2844126858218186e-8
3.7988534208848865e-8
1.1852643296424476e-8
1.4111206094320153e-7
1.1931527072897011e-7
1.1586868327089925e-7
2.759019675339448e-7
2.886935144746359e-7
2.2526530970249067e-7
1.9337574133508775e-7
1.4675700846216783e-7
9.002256441154397e-8
2.2770627582895846e-7
9.725184761955887e-7
1.7223837865468386e-6
3.4698435015441564e-6
3.475215502048723e-7
1.9716836448559747e-6
1.0380180275361008e-6
2.3384197048697868e-7
5.245753392390257e-9
3.1023658215992504e-10
2.900037680022332e-10
1.5120799154103798e-11
3.846390324362776e-13
2.677823003020189e-13
2.622538975368933e-12
1.0869031875398908e-12
5.405284611415651e-12
2.4223273644857023e-11
1.5514111463627936e-11
1.9285507506997305e-11
2.7445256357955002e-11
4.0017883974270076e-11
5.725603407992943e-11
7.92947664309437e-11
1.0864243743667094e-10
1.6795124419504176e-10
1.2051250052377232e-10
2.3242709250459037e-11
1.088897739579694e-10
2.2228419942254124e-10
2.4101583952558135e-10
1.9436048351853222e-10
8.23703319490986e-11
7.085335752340242e-11
1.721555447313686e-10
3.4722719035926376e-10
1.4221539740233554e-12
1.8699092934827502e-13
0.
0.
0.
0.
4.709655561406462e-13
4.638437763904701e-13
1.1047527030814227e-12
1.724468666238245e-12
2.1874498553929476e-12
2.6840761482793878e-12
3.2744015138918913e-12
3.9934900677216005e-12
4.8793769749481235e-12
5.97865767103645e-12
7.350095757317572e-12
9.068884207737143e-12
1.1232450437318276e-11
1.3968845330895632e-11
1.3768704765493225e-11
3.313060632775506e-11
6.209061999055799e-11
1.0190091459767592e-10
1.5575643289698648e-10
2.28951652835557e-10
3.292998037012146e-10
4.678209163993746e-10
6.595885534170848e-10
9.239807536510033e-10
1.279362443748046e-9
6.15456160192644e-10
6.120823841065575e-10
7.341086760400027e-10
3.957135291670698e-10
3.0103980537864005e-10
3.6037925383295356e-10
3.9186552261728617e-10
4.177437049243329e-10
4.3434091838670187e-10
4.3086858442625945e-10
3.845236314818921e-10
2.582282025635735e-10
3.5803762450904264e-11
2.1866949414607574e-10
4.4397181698031835e-10
6.56097303669732e-10
8.959759671853042e-10
1.2076907191641184e-9
1.652197778019651e-9
2.335238880096996e-9
1.2868760549789656e-8
2.667693225953383e-8
1.388499753935831e-8
1.2575061101624814e-8
1.4930947540083513e-8
2.2277087278305492e-8
3.8704864845888934e-8
4.176462933074205e-8
4.342640418257183e-8
4.844047742917884e-8
2.9688793650409094e-8
5.919487342040909e-9
2.148283954257e-9
2.087811139223227e-8
6.646818032056756e-8
2.5230781925936203e-8
7.4199010107319235e-9
3.28027266390627e-9
1.625305585026435e-9
1.0254076473287143e-9
9.6507083409067e-10
3.8267660875852356e-10
8.576407834117068e-11
9.100955505319441e-11
3.11759476261709e-10
8.83481559262632e-10
1.5270333112664478e-9
1.764480782587014e-10
7.301940995524942e-10
1.0551301668109317e-9
2.3500392554606817e-9
1.1262750799915692e-8
1.255127592720783e-8
1.1051558608125412e-8
1.1395397851896001e-8
1.2691631107780524e-8
1.4890976628262669e-8
1.8422726000656372e-8
2.4250936804296624e-8
3.3499393842408184e-8
4.2092602063977355e-8
4.1546764447105645e-8
2.9318775484567618e-8
1.26106146094803e-8
5.527324647690841e-9
2.475486731303268e-9
1.3874187572876109e-9
1.1537784460798228e-9
1.0345001667668908e-9
3.7517775227464763e-10
1.1963702780089427e-10
6.326623946442015e-11
1.6119199827318492e-10
6.893810032139033e-10
3.6150936734745616e-9
7.0685572356615774e-9
4.213921525000048e-9
3.720963212775942e-9
3.8515091315621435e-9
4.396981757627166e-9
5.40812372873731e-9
1.8181562996354506e-8
4.189441164255352e-8
2.2941920826844958e-8
2.090296449931525e-8
2.4568182989599174e-8
3.5753618752398794e-8
6.150010343586777e-8
7.035464001288925e-8
6.910152540543919e-8
5.1976925380385273e-8
4.4426203282304116e-8
4.457121394154587e-8
3.817409910760664e-8
3.612304635239786e-8
3.300481500047248e-8
1.3171869611575129e-8
6.9713980272506335e-9
6.32068121209381e-9
2.727751903669458e-9
1.3376303475654556e-9
1.0914013504058107e-9
6.006144463724764e-10
5.628808503720366e-10
6.310891927267661e-10
5.871136070433076e-10
5.959977174551425e-10
2.625974908427393e-10
3.54351603998416e-10
1.4569083736802804e-10
5.835594325546355e-12
7.123972331749736e-11
8.705946513488736e-9
2.5829935115511815e-8
2.4112713048426634e-8
1.9540975752823185e-8
1.92274309653507e-8
2.1547670458544813e-8
2.5946337037740378e-8
3.3841833786052454e-8
5.033812790416476e-8
7.357413135407268e-8
5.61175330292544e-8
3.5550910486177294e-8
2.9442024456708983e-9
1.8408318451658768e-10
8.897352151753057e-11
1.6730115134370296e-10
2.8955924648501557e-10
6.494152841638794e-10
8.731893951235631e-10
8.058896213303307e-10
9.021429298535797e-10
1.201770824597822e-9
1.8850460152068724e-9
3.6340461810133593e-9
9.816727299211484e-9
1.5631351167178084e-9
1.8858317753264858e-10
4.996306916287496e-10
6.046295655672995e-10
7.048914552642638e-10
8.380875123375462e-10
4.186621090168724e-9
9.877862501037842e-9
6.055052357085767e-9
6.131499303193456e-9
7.994196766075282e-9
1.3031325645843081e-8
2.1125557926612375e-8
1.7737197180122054e-8
1.593117980007938e-8
2.178948255302051e-8
6.411905345007112e-8
3.323219801283681e-8
1.4037724818418695e-8
4.419360616769483e-9
1.7333088696399215e-9
8.54093935353031e-10
2.0753464644058854e-10
7.622911792735456e-11
5.6937444647336145e-11
3.2387959089503736e-11
1.6455285231919232e-11
1.4311679114645121e-11
1.6198928776838256e-11
3.281636010821699e-11
8.348115464182336e-11
2.3940542429539524e-10
1.3490855731026017e-9
7.065831431574829e-10
4.865836317578154e-10
4.743716388133438e-10
1.888127080290801e-9
4.58476732526687e-9
4.721752646720327e-9
3.580895642354566e-9
3.3532930207055953e-9
3.579395645016794e-9
4.275955533818635e-9
5.873664693272519e-9
9.745690148174199e-9
1.8519846036464074e-8
1.6701111357190784e-8
1.9460796876833852e-8
4.338053493279841e-9
9.88535114240009e-10
9.964515130354739e-9
5.003236370034817e-9
1.7711159103109324e-9
4.926345452850931e-9
1.7645832924673685e-8
3.0157474210756126e-8
2.2395150047701618e-8
1.502437313060324e-8
1.0886968373088484e-8
8.017626193151018e-9
5.878407696376919e-9
2.1359016900534767e-9
3.093154721282419e-9
3.274891462484509e-9
3.167113289653885e-9
2.3493836417484316e-9
4.058808247387246e-10
2.454454759443756e-9
1.4499383094524342e-8
1.1193829721210087e-8
1.2282685974644911e-8
1.645506748628954e-8
2.706467169977182e-8
3.6890708908942005e-8
2.7109561150757946e-8
2.5053183742325284e-8
3.823953361364687e-8
1.9575095860042044e-7
3.1804291706054115e-8
4.937596717006434e-9
8.580840127914937e-10
1.646201742362478e-10
2.3418769853712426e-11
1.9794158489300483e-11
1.7991791921177305e-11
2.3048426789041935e-11
1.2029583331178348e-11
2.39928252802803e-12
2.0250959625500756e-11
9.195047108592293e-11
7.768073033908082e-11
1.383717964600946e-10
4.19547944495446e-10
1.3057171581415533e-9
2.560949215351078e-9
1.1195404371575274e-9
1.064635997428219e-9
1.4085048315690417e-9
2.6496020224936538e-9
5.913995218076815e-9
6.149860096783329e-9
4.427368976100406e-9
4.0734208930448616e-9
4.5744805515520624e-9
6.376930753306511e-9
1.1230814551120179e-8
1.630041872845768e-8
1.626746207648799e-8
2.66277746987961e-8
6.7259201442421524e-9
7.36422012675563e-10
9.23275676110265e-9
5.81462706173308e-9
9.473756344666281e-10
7.590211437511183e-9
5.340462130774116e-8
1.5697719295691955e-8
6.878695484187882e-8
1.5770177998218535e-7
3.662177533748775e-7
7.192568865545465e-7
1.3910030164612698e-7
3.9594811895181934e-7
4.0800731532936025e-7
2.601214709051409e-7
1.5285593539240782e-7
9.551701661343113e-8
6.499270635579513e-8
5.0618866964869936e-8
9.43141982353387e-8
5.205567583392475e-8
5.895855810238793e-8
1.048739521187027e-7
1.8688908279960766e-7
1.404941417165505e-7
1.4342418170638487e-7
2.438187518874948e-7
7.605591045682288e-7
2.849553590843421e-7
1.2417683413310908e-7
4.2864170362673475e-8
1.6667790275131044e-9
1.1045755124594763e-10
1.3397669953037697e-11
1.6271817885438553e-11
1.0235277133667305e-12
1.2814550272438225e-13
4.498718576815641e-14
1.2979025026682092e-12
2.1980301661119804e-12
2.5754275129324016e-11
6.3336290989504155e-12
6.318030868444943e-12
3.4692931594713536e-12
1.9973403947830844e-11
2.5934530445412477e-11
3.4325220045133746e-11
4.4824160044528526e-11
5.5001530788120086e-11
3.952367704342872e-10
4.004522801806059e-10
4.4882119304746405e-10
5.859836573459571e-10
9.180622602994197e-10
2.8589899034507516e-10
1.0160153912781575e-9
1.1132749397708425e-9
9.68273033855203e-10
1.6355114100897466e-9
4.731961706843704e-11
8.563420933964685e-12
4.228787812078847e-13
7.131362335207142e-14
5.382430875600527e-14
8.059200471441549e-14
1.0877899897555549e-12
1.2748500993454433e-13
7.963061803304743e-13
2.332098123175524e-12
3.665953072547579e-12
4.462152984035852e-12
5.0495248502931936e-12
5.395543079923868e-12
5.32738255397331e-12
4.579321990183282e-12
2.751215176973371e-12
1.1008844687060213e-12
2.4989015875264782e-11
2.585491116914694e-12
1.8098421794006683e-11
4.632138803456344e-11
8.419984066036015e-11
1.5740343804739045e-10
2.328130754845508e-10
3.7181823804459046e-10
6.617432084380725e-10
8.258204814532938e-10
2.632063588241062e-10
1.330614586291993e-10
1.177188836295618e-10
1.354807828128684e-10
1.8170250135090345e-11
6.2885583953663514e-12
8.486313961221179e-11
6.204863913177157e-10
2.180690934150245e-10
1.8952409117051987e-10
2.0239768080692412e-10
2.347980926952534e-10
2.826907362295088e-10
3.458490942759164e-10
4.2584275934181786e-10
5.252555113693166e-10
6.389950697510073e-10
2.431363121773089e-10
9.703042230991573e-10
1.22225997866267e-9
1.5210729839547754e-9
1.8923170589063995e-9
2.3595004960516437e-9
2.953967393811885e-9
7.856168116756615e-9
3.041701107031735e-8
2.0100508220486704e-8
2.0335906986275814e-8
2.54272759513997e-8
3.824166168578774e-8
6.250543074536386e-8
5.6142279917491583e-8
4.3329864823770016e-8
4.7538695138361666e-8
9.017440438723119e-8
5.09085527772259e-8
1.8709826930838924e-8
5.446094535879888e-9
1.982695367926669e-9
3.962138321487299e-10
4.207643356740481e-11
1.9736398902917046e-11
6.47448555726567e-11
1.2886504902879806e-10
1.8138327152117797e-10
7.525959345039974e-11
5.849001317054047e-11
2.3162078304127023e-10
6.417278482544156e-10
2.2111259586146906e-9
9.838254804895842e-9
3.839779998390803e-9
3.106840028658189e-9
3.2183690520229124e-9
3.757650065583795e-9
9.163833613634921e-9
3.2199423872660705e-8
2.711515895886874e-8
2.137266122397496e-8
2.1065979293860348e-8
2.40385301688661e-8
3.2643478560985484e-8
6.297411844682999e-8
9.298347757907547e-8
4.5086502864839675e-9
1.4142835997367755e-7
1.2708446220428874e-7
5.413814422955183e-8
2.171746936999418e-8
1.0613222989727989e-8
6.09734602902505e-9
5.209673908666218e-9
6.090877675307638e-9
3.134220522936854e-9
1.1406578623737102e-9
5.315658454894328e-10
9.31962141130493e-10
3.3255710834260894e-9
6.152621243214704e-9
8.644378958851091e-9
2.5136018528739833e-8
3.350319724296468e-9
8.344573682418107e-9
1.3360286361400218e-8
1.9290155087766943e-8
1.0287028094372583e-7
8.408522492742215e-8
8.669669104911088e-8
1.255212980455963e-7
2.1856537018216036e-7
1.8888337463008213e-7
9.843645020475466e-8
2.481002997988486e-8
4.511446281834899e-8
2.9556091957208005e-7
2.8503387494720537e-7
4.376409408489093e-7
1.3152972623190068e-7
2.4360637775878433e-8
9.338072804100055e-9
9.294685300636381e-10
2.280887987515718e-11
2.0294809840782e-12
8.614232732310879e-12
6.005638972430753e-12
1.6584163084728768e-11
2.908118944413148e-11
1.7113324488021426e-11
2.1238905157340044e-11
3.21056062227723e-11
5.139938183190206e-11
8.210948757914629e-11
1.2618506105752472e-10
1.8138398325437776e-10
2.363927332422443e-10
2.622969051467403e-10
5.529317844215983e-10
7.145721468179526e-10
9.209753037312704e-10
1.1481360432727755e-9
1.1822835725117097e-9
6.368846722931368e-10
5.371264846847104e-10
1.327216915701008e-9
1.8303550643191697e-9
4.113884950766208e-10
8.270599543386333e-11
9.286829971930573e-13
0.
7.772141987989225e-14
1.8430761936073751e-13
2.4511520254040967e-13
2.7466104380346095e-13
6.68521623208346e-14
4.839995206251726e-13
9.075691300550062e-13
1.2985166853943723e-12
1.6926249933575456e-12
2.1236846573707822e-12
2.6217357455944313e-12
3.2164117613018525e-12
3.940519577799642e-12
4.833057283260059e-12
5.9421164865693436e-12
7.328208858135107e-12
9.068525627847904e-12
1.1262764230306295e-11
1.5253979110608467e-11
3.3170557227491863e-11
5.912568437760064e-11
9.285175786186393e-11
1.3666603685152246e-10
1.949227264532813e-10
2.739226422169982e-10
3.821404337363922e-10
5.302508241331227e-10
7.29978686393584e-10
9.89374853066763e-10
3.47246959428656e-10
2.5540000566343213e-10
1.804578496494195e-10
5.85950984201078e-10
5.490831176817984e-10
4.407551280600249e-10
4.269647440852354e-10
4.394432387749248e-10
4.6050726116269193e-10
4.778686123846853e-10
4.72064558859489e-10
4.094413202377131e-10
2.630825928334601e-10
7.130374550936707e-11
9.946692184366485e-11
2.4165820942341997e-10
3.802792365830238e-10
5.398591469758786e-10
7.451051242474896e-10
1.0322454657099943e-9
5.701524494318771e-9
1.1213312368578915e-8
6.265606823042367e-9
6.1342579271342315e-9
7.90492337550559e-9
1.298540805321924e-8
2.0587728029896866e-8
1.788605994212862e-8
1.9331803625666012e-8
3.1338064903539646e-8
4.144936315196099e-8
2.541858635081826e-8
2.3749558465051266e-8
1.7447153926895803e-8
1.3993644942085833e-8
1.5281049556128543e-8
6.3357807463990934e-9
1.5494579327364022e-9
6.656909449142443e-10
4.151863888098926e-10
3.1715997690033916e-10
1.5880473082733014e-10
5.514896233450169e-11
1.3408565354193892e-10
1.8635017034291723e-10
1.6785706564146234e-10
3.1703218617589003e-10
7.656298229502303e-10
5.842354023597129e-10
5.683960656880343e-10
2.0062705423352424e-9
7.196447297289616e-9
9.243485340819634e-9
7.633899730486284e-9
7.409955639682629e-9
7.879917054501943e-9
8.819877287454042e-9
1.0290580707021851e-8
1.2582783134793633e-8
1.633639345777214e-8
2.2844070680850296e-8
3.435411295812495e-8
1.6228985368316684e-8
1.064829539159261e-8
7.876957129518787e-9
5.267447206676821e-9
4.017311126894415e-9
3.3698721040865286e-9
1.4013956417222113e-9
5.608085931119236e-10
2.3564671093384884e-10
5.454365354811347e-11
8.473147711826357e-11
3.371187922673856e-11
1.936884603533917e-9
1.7698564922647924e-9
1.7640948194031493e-9
1.8664838738805677e-9
2.0617460336875287e-9
2.3698682065609527e-9
2.83290244758132e-9
1.254143992388369e-8
2.170035148682801e-8
1.2785877481882445e-8
1.28575205331492e-8
1.694722858805434e-8
2.8302155445424545e-8
3.793834193809121e-8
2.9466582834571217e-8
3.094700169419705e-8
4.999859753392537e-8
9.067641707097841e-8
6.190013887054255e-8
5.157063192185164e-8
3.063483398949327e-8
1.835893186734244e-8
1.3406331841359199e-8
7.72707436973255e-9
1.4083908188596346e-9
3.836145586439546e-10
2.1882713777789104e-10
1.6342771604738444e-10
8.268092055574771e-11
4.9863768861441535e-11
8.768824303350378e-11
7.076044878637315e-11
1.541096752144483e-11
4.844360399058064e-10
2.3292218534001674e-9
1.080700833229212e-9
9.261380584588211e-10
9.51860896310952e-10
3.3619777435620352e-9
1.2179490482918635e-8
1.668175245576226e-8
1.3498078792330782e-8
1.2746881461402735e-8
1.3286212518830756e-8
1.4742335459343673e-8
1.743655624852703e-8
2.272727156266914e-8
3.6057881182699543e-8
8.26569387969437e-8
3.917097383876612e-8
1.989349175256585e-8
1.3145614941701985e-8
1.0418794774323615e-8
9.78122762642827e-9
6.222377640315645e-9
2.6295219978658857e-9
1.3837184496792071e-9
8.239747997752822e-10
5.029807338213977e-10
3.216302866551821e-10
4.541306865047829e-10
2.13544265923728e-9
2.2255133042159224e-9
2.78092458385192e-9
3.36214036117954e-9
3.94096401592264e-9
4.606842134648195e-9
5.460000363016071e-9
6.614264084296437e-9
2.6750513345112073e-8
3.343093901694986e-8
2.247662066023077e-8
2.5168742742844396e-8
3.833970604588385e-8
6.351095401303703e-8
4.792710983594644e-8
4.1518679222942416e-8
6.08484285495686e-8
1.4421744644294336e-7
2.855983921523857e-10
4.3847929297333007e-8
4.7006413403740094e-8
1.2740464128524039e-8
4.701889103396809e-8
1.240875460206103e-7
1.442563100918745e-7
7.25663514765668e-8
3.1308505542243014e-8
1.5700973787173153e-8
7.393351857764917e-9
2.411951518926593e-9
3.7130373503703556e-10
3.3764341264664474e-10
1.275615450359429e-10
9.842544911470662e-10
3.400071209770586e-9
5.577817981433687e-10
1.7496924075780762e-11
1.2351180446573685e-11
7.2387514520862655e-12
2.8217916988785286e-11
4.536286690398023e-11
7.575370241598271e-11
1.762155043785703e-10
1.0705998345390615e-10
5.333795554851754e-11
1.1306039411419963e-10
5.495873904691747e-11
6.696115354688587e-11
1.3519881451179222e-10
1.246150141993319e-10
2.0473631337190296e-10
2.697427452435756e-10
1.5283650159439266e-9
6.582404397094749e-10
4.584271103781049e-10
3.128315121926492e-10
1.7353696264462425e-10
8.678444561409943e-11
4.097436449621865e-11
5.281131229333831e-12
1.4728739463993907e-11
1.0360464808316671e-11
2.1560220797458073e-11
8.432896288746238e-11
1.8128698139040625e-10
3.2822877220273944e-10
5.456977450352289e-10
8.425475583477717e-10
1.2062987573141883e-9
4.308182519124472e-9
1.4263820957069965e-8
2.2049593402666888e-8
1.8538039332403005e-8
1.797136360207364e-8
1.9451541773219476e-8
2.3802877573160546e-8
3.995565815611548e-8
1.961555747920929e-8
4.675628593234569e-9
3.96126710174017e-8
2.6124683179326238e-8
1.06284291866584e-8
4.186300668802622e-9
2.361992803994118e-9
1.916729319148197e-9
4.584938328422759e-10
2.9354679958163254e-9
4.259306393711175e-9
7.718565797365594e-9
1.913572420678998e-8
3.382059393694655e-8
2.326215036223168e-8
3.8941869116530234e-8
4.273252385152533e-8
4.482694690330326e-8
3.120478210061261e-8
1.4577400773913317e-7
3.1888055600113943e-7
2.919942690541966e-7
3.034990673756385e-7
8.131231010011486e-7
4.1130622052919193e-7
3.775737187884771e-7
3.605848991848726e-7
2.0691553122629056e-7
1.512737841390151e-7
5.259376118763447e-7
2.6295038432615566e-6
2.8034809195659292e-6
1.0651777949427994e-6
2.40055564444398e-7
1.4183822647989936e-7
2.5128458948539843e-8
1.278586094302989e-9
6.990695883795778e-11
3.3850393819617725e-11
4.0449163518380874e-12
3.880710379855303e-12
2.072616643564179e-12
1.0001538771556122e-11
8.883601442236453e-12
7.622146996910599e-12
1.027878904430695e-11
1.5855981070449112e-11
2.529825337246819e-11
3.9832129541324927e-11
6.032032053375775e-11
8.661293361504146e-11
1.1654859525402062e-10
1.4498174567349694e-10
1.750167820676504e-10
3.2331342950791794e-11
4.254759843228505e-10
5.873241075119597e-10
4.354953521817509e-10
2.676769736823674e-10
7.295085040555378e-11
7.803593282750545e-11
2.568421808807739e-10
4.765955860294254e-11
1.3275315153323764e-12
2.4459965695344522e-14
2.9260794164217896e-14
2.7344235462784204e-14
0.
5.576888548298392e-14
0.
2.765550244317927e-13
8.529232461871058e-13
1.6402190843524945e-12
2.396623075362135e-12
3.0713204442246352e-12
3.777597132940377e-12
4.6051971938568186e-12
5.61122975615694e-12
6.851187624289261e-12
8.390756252721053e-12
1.0312377307014975e-11
1.2721828737101441e-11
1.5756868632933008e-11
1.95997715562227e-11
1.871501072961855e-11
5.100976700251818e-11
1.0100776022987898e-10
1.7191673982546354e-10
2.69839359881657e-10
4.0454583277417843e-10
5.901450752324912e-10
8.454453877725517e-10
1.1930547429880561e-9
1.6544012987199235e-9
2.2300273540622865e-9
2.7862536319494374e-9
1.2951199286018136e-9
1.0404902604321102e-9
1.1022563615567283e-9
1.4059684358680866e-9
3.6182581718920114e-11
4.5260742194672e-10
5.151643386710063e-10
5.385556799655793e-10
5.367277847106859e-10
4.984596795027471e-10
3.9395266117650967e-10
1.6960448938028488e-10
2.0826566140707713e-10
6.597536774051934e-10
1.0862606189511548e-9
1.5075846070884495e-9
1.9963140793648747e-9
2.6379376477696177e-9
3.5512281192947047e-9
1.899889152161448e-8
4.312830443147647e-8
2.3878460830149144e-8
2.2728150126312804e-8
2.827601527341436e-8
4.432587663276335e-8
6.991676145212044e-8
5.897399008358317e-8
5.6250598899328334e-8
6.403810204069981e-8
8.584236667790221e-9
1.216396112976168e-8
5.768435618243286e-10
1.9244193931867306e-8
4.2220698950802213e-8
3.628018894697117e-8
5.779516468109997e-9
1.3159027339290088e-9
5.514410831825073e-10
3.0697239765847354e-10
2.8235720487271857e-10
2.4354968947261e-10
6.232066840895795e-11
1.1341675042572915e-11
4.4504530737480144e-11
1.0480689256079262e-11
9.841367591302352e-10
1.173663754572595e-9
1.2600250285349364e-9
1.4800407614498382e-9
1.7381726879299675e-9
4.15073858900402e-9
1.6654034249422505e-8
1.8926753189362135e-8
1.5991030600419887e-8
1.5895514848630537e-8
1.7164539324665463e-8
1.972910257569663e-8
