# Supplementary material for: Observability and Controllability of Nonlinear Networks: The Role of Symmetry
Source: Phys Rev X. Author manuscript; Available in PMC 2018 Nov 13. (PMC6234006; doi:10.1103/PhysRevX.5.011005)
Supplement: Code Archive [file NIHMS982008-supplement-Code_Archive.zip › MathematicaData/FNObsDELTAHetN3M1ChaosK3IC1]

5.129481082114496e-9
2.459673765807231e-7
9.382311706465845e-8
1.3245808758756308e-8
2.9523646583917446e-9
6.329536930357656e-9
6.6406150472705755e-9
2.9124524392412466e-9
6.942984541248914e-10
3.698095965228834e-10
4.1124985691109397e-10
5.53099763563802e-10
5.937831979434787e-10
9.629769490525136e-10
2.919024987071648e-9
7.3892953915776006e-9
1.5210693330188502e-8
2.582991837147215e-8
3.2219615772932453e-8
2.2222083762135532e-8
9.727626136243623e-10
9.293758071463693e-9
6.43276055380833e-9
4.992083830510412e-10
3.807632264184223e-9
3.0392943834951926e-11
1.4515585860611053e-12
2.2412204671720263e-13
1.781077575886883e-12
4.1524860466546234e-14
6.572162313152192e-14
2.584608755377392e-13
1.9662967677342036e-13
2.2148909493016911e-13
2.70961754292671e-13
3.4016578080113884e-13
4.316694604440334e-13
5.511026713590302e-13
7.066473672304667e-13
9.093957352399187e-13
1.1741016143411677e-12
1.5202299818668999e-12
4.088740787154572e-12
8.997141232184666e-12
1.815170900329324e-12
8.351262303356843e-14
1.151509001746073e-12
2.1690372735267908e-12
3.4329747810640728e-12
5.162864691181041e-12
7.61345138434453e-12
1.1098136456538547e-11
1.596115717375984e-11
2.247149198303532e-11
3.064625689509542e-11
4.015230421132222e-11
5.049549766216161e-11
6.139715732304538e-11
7.298104236856231e-11
8.567990497748233e-11
1.0007828454830614e-10
1.168361044748637e-10
1.7432699234164258e-10
9.753923929475042e-10
2.3488516352931195e-9
2.3183477573941717e-9
2.3101048433416535e-9
2.4680716718176706e-9
2.7269515949964147e-9
3.0633541882660653e-9
3.4810998110578193e-9
4.000346157727996e-9
4.652512402162543e-9
2.8985309893739434e-9
2.1499061484858005e-9
1.7711113054348369e-9
1.384136622874552e-9
7.233009857682168e-10
1.9193734646612283e-10
4.809605880850888e-11
2.0935958316462976e-11
6.460605877398137e-11
2.385920571542824e-10
8.291066122153151e-10
3.5567554277356627e-9
1.873270466943502e-9
1.4027471301968737e-9
1.3672280629600103e-9
1.5574557884602885e-9
2.0196102130054265e-9
3.0077247315213434e-9
5.308530267285865e-9
9.421798784464806e-9
8.444989207529268e-9
5.223024266350305e-9
3.0156526770702913e-9
2.8839435369982525e-9
3.786189188822839e-9
6.0971347161119545e-9
6.7195116117797176e-9
1.2398176623184638e-8
2.439574605373603e-8
8.744892478262048e-8
1.6034085528971825e-8
1.1942053268950612e-8
8.849370203638653e-9
9.447480973927224e-9
2.6374869238638272e-8
1.4337890825744353e-7
8.922346200364307e-7
5.31914319447274e-7
1.4054416608919692e-7
5.0216208549568235e-8
1.8536087823585275e-8
1.2301162572043619e-8
8.564353868482998e-9
1.3700509608261717e-8
7.90421733023937e-9
2.330744545677247e-10
1.2064636069037401e-8
9.031946737343513e-9
1.6097023500222215e-8
1.2664274583806325e-8
1.0293220230965337e-9
6.701851570738982e-10
1.3975068033826365e-9
2.0443615740183495e-9
2.6040380055533013e-9
2.975725919640584e-9
3.3353146397912975e-9
3.799315688123729e-9
4.428541094011129e-9
5.28776261551247e-9
6.464633681385035e-9
8.065475634472703e-9
1.592929079705885e-8
1.1102673195450967e-8
6.344523002702397e-9
5.4194889182238435e-9
3.853767639211881e-10
7.36781356300731e-10
1.5989819210704677e-11
1.0104194951215026e-12
4.637513723462373e-14
7.374482433589577e-13
1.848563833220098e-13
1.8503003008232144e-13
8.492303665452939e-14
3.0595553730120476e-14
2.372129154950688e-14
3.156441353148147e-14
4.444676237606234e-14
6.229107608829354e-14
8.710685616890483e-14
1.2028458965278277e-12
1.023399498066107e-12
1.2115921504913181e-12
1.5289900810773705e-12
1.9665814267126386e-12
2.547957017988664e-12
3.3115822138648464e-12
4.307903641429226e-12
5.597559719262882e-12
7.24581069239136e-12
9.306773350988503e-12
1.0960928163500847e-11
3.3619954947091624e-11
6.077716748683125e-11
8.193012869913532e-12
5.607465879384431e-12
1.5138830810751137e-11
2.4308680731724873e-11
3.402261199200823e-11
4.416046298177592e-11
5.455910121719393e-11
6.536865645406495e-11
7.702058674905895e-11
9.00849021811302e-11
1.0519106084308987e-10
1.230294582091527e-10
1.444026591246909e-10
1.7031064339173994e-10
2.0207667871802107e-10
2.4153958930616065e-10
2.9136121476481265e-10
1.755242161027924e-9
6.479214641051518e-9
5.505039724676441e-9
4.728051956156218e-9
5.030952537490258e-9
6.014250717950452e-9
7.913933251790907e-9
1.1529619845577333e-8
1.8040520597752522e-8
2.3173756371767715e-8
2.13389143327597e-8
2.136736131019367e-8
9.841317075097975e-9
4.10650751642348e-9
2.288736823711727e-9
1.6385043214601763e-9
1.3057309367621573e-9
1.1065582219678466e-9
5.236053306398741e-10
1.8825098309697002e-10
9.812753954230144e-11
1.1109653609410389e-10
2.7288263152233557e-10
8.75580139568049e-10
4.320381741602251e-9
2.359607916030273e-9
1.698181665960405e-9
1.62025496710797e-9
1.7830829515192792e-9
2.1746141600489097e-9
2.916359669837559e-9
9.59154934396461e-9
1.3778222740757572e-8
6.956059984700188e-9
6.177833234535942e-9
7.155416505434407e-9
1.0415197679772394e-8
1.6200189923064345e-8
1.4625713138721472e-8
1.499626338761775e-8
2.505019955606054e-8
1.6830966878374224e-8
1.2827217199962885e-8
1.0755317532387315e-8
4.0500803917969655e-9
1.2029719649804332e-8
8.73677527151135e-9
4.745382978088146e-9
3.160515565423738e-9
1.724459938583595e-9
1.2146743585410198e-9
1.1014280570018523e-9
3.631690140343071e-10
4.694469851015779e-11
1.0039085879374599e-10
3.5003112438992977e-10
1.0255210392087958e-9
1.8317429668314891e-9
1.4957977625105088e-11
2.1395551765124384e-10
2.807956557585231e-10
8.316313836617678e-10
3.909257103309181e-9
4.535598451922775e-9
3.961450748612559e-9
4.098123309032231e-9
4.626636665880868e-9
5.530761465702068e-9
6.9696600538385545e-9
9.296631100421571e-9
1.3114254222080682e-8
1.861819853538964e-8
2.2321125300100354e-8
1.1942265505192863e-8
4.675992815867802e-9
2.3852699451315834e-9
1.625784128582716e-9
1.2495703545778768e-9
1.0197197059483645e-9
5.679295082609476e-10
1.7772005747348044e-10
7.001397674961878e-11
6.426668219585447e-11
1.7397360264154745e-10
5.848085023380666e-10
2.7264226249593707e-9
2.4701601589919183e-9
1.6077488793843226e-9
1.4761762095050679e-9
1.588722585100694e-9
1.9038713365260897e-9
2.508914247069005e-9
8.442704222417356e-9
1.2909920874994551e-8
6.497920033396031e-9
5.7042380796461316e-9
6.49170522684423e-9
9.187710794376838e-9
1.4621833122047703e-8
1.4125988421093552e-8
1.3708995999113253e-8
2.083388323988309e-8
1.6094623619418437e-8
7.90910352389341e-9
4.398092397085468e-9
7.311267853120505e-9
1.1798333325760586e-8
6.229505319284441e-9
3.9978973336801e-9
2.5943442048794074e-9
1.5030550997562302e-9
1.1920689094856832e-9
9.78664945982432e-10
2.5270770088127563e-10
2.4141379360330516e-11
1.148306326454464e-10
3.8755875229541965e-10
1.1302874704487839e-9
9.666035902138316e-10
7.544797677785015e-11
2.1756037866788387e-10
2.7424828033236634e-10
3.221338156910963e-10
1.3202780896857012e-9
5.27249730857312e-9
4.766458971084452e-9
4.1654805743338195e-9
4.427216494008064e-9
5.225104889679132e-9
6.699511800758236e-9
9.365065746140832e-9
1.4197461471155171e-8
2.0351937457112933e-8
2.0790663283822297e-8
1.5879576065705813e-8
6.223085867381958e-9
2.7876738731152137e-9
1.7322949830808595e-9
1.297619601270901e-9
1.0366783241341345e-9
8.178539621595006e-10
3.223467070763148e-10
1.3464777843787056e-10
9.983559787332102e-11
1.6046420731790543e-10
3.9493379696692233e-10
1.2249944266265019e-9
4.691870402686099e-9
2.1358947512503575e-9
1.6630624099267406e-9
1.6567952895577442e-9
1.8974594217120915e-9
2.4257731246126914e-9
3.4661016147455693e-9
9.208218882422823e-9
1.1748250614345068e-8
5.8920049559937936e-9
5.246442176007675e-9
6.134767006443465e-9
9.099991993103742e-9
1.30095243972849e-8
1.0785161088056722e-8
1.1894738439597739e-8
2.7081522973492022e-8
1.3532555588709056e-8
3.0447551729441868e-9
2.1712403183666464e-8
1.681020423579627e-8
1.7043046024368485e-9
6.505111625534218e-9
3.145567749508591e-9
2.36741907981448e-9
2.114172245120579e-9
1.2382401900621679e-9
1.0946425738798205e-9
6.666271169458923e-10
1.419429572008556e-10
7.912773324872326e-12
1.5165728011413896e-10
6.161419442129729e-10
3.2672097262190544e-9
3.9908630212858834e-10
3.972125776620345e-11
1.3366917642714842e-10
2.4946747930851957e-10
1.9159896425813095e-9
2.664930047457999e-9
2.3799558281185313e-9
2.451808960598378e-9
2.7294603422965785e-9
3.1820595371477114e-9
3.860243899679401e-9
4.8857825121545514e-9
6.476524933501463e-9
8.94176986122492e-9
1.2239938984625569e-8
4.654308132535929e-9
1.997336293175088e-9
1.2095148642745857e-9
8.841315154104051e-10
6.591905510082199e-10
4.950264599342554e-10
1.854130370123457e-10
6.15509623664599e-11
4.190754392197314e-11
8.33004856787714e-11
2.2973705615062016e-10
7.068748765556837e-10
3.2130976478598233e-9
1.569020915049927e-9
1.1698169231845528e-9
1.1493035932442537e-9
1.3126759563663038e-9
1.6854644547252799e-9
2.436124798322267e-9
5.9722541587213924e-9
7.622845995370173e-9
3.7610071746216e-9
3.3067099938623972e-9
3.823475211896044e-9
5.595842101024243e-9
8.112498457053665e-9
6.9649735786082645e-9
8.782215524817306e-9
8.80364519393145e-9
8.269907805323221e-9
2.839031540255636e-9
5.165344379819151e-10
1.8150256091516505e-10
1.1672308433627205e-9
2.269780939027805e-9
9.981130119533388e-10
6.214227113714835e-10
6.767289566210596e-10
5.409221221630368e-10
5.291321154821988e-10
2.970804521432783e-10
5.857449520404911e-11
4.449966415313549e-12
5.44736765065777e-11
1.9638066403978684e-10
1.1006536163701999e-9
1.3331772317291698e-10
1.554532323657371e-11
4.5229879169064424e-11
5.755567222954511e-11
6.997530577863276e-11
5.019859943237991e-10
5.579109681220211e-10
4.4020338197353026e-10
3.7627559340673236e-10
3.1376484302690115e-10
2.5440175280767724e-10
2.2130181692327293e-10
2.4412262544783185e-10
3.6794861567912566e-10
6.25627290725994e-10
1.849488429969843e-10
6.753624433278219e-11
4.004541294802183e-11
4.0336957746529696e-11
5.646833610885983e-11
5.164202043778912e-11
3.7772072902409584e-11
2.1813866365591005e-11
1.8766535626879444e-11
2.382119402119419e-11
4.0036535783567484e-11
8.54178844023551e-11
2.809479579571677e-10
3.9454049384813647e-10
2.312374590296076e-10
2.1092569639322935e-10
2.3721727898040556e-10
3.0942397322788556e-10
4.661137391682681e-10
8.355113219091948e-10
2.72858853637442e-10
9.519580789315186e-10
9.02192304840706e-10
1.2933422082207853e-9
2.3898559053748167e-9
5.735830083037031e-9
1.0476959119194897e-8
1.4689872427744331e-8
2.9361688529149676e-8
4.2904335181769666e-8
3.1017996127047483e-7
1.0180712063319136e-7
3.0217215035523434e-8
3.6434512435173023e-9
1.914607901428746e-8
2.9265210329615554e-8
5.315426415234961e-8
2.68440951863474e-8
1.3442933337619577e-9
8.08701719568727e-9
1.2424285367135376e-8
1.2552334204171546e-8
1.4128638262520082e-8
4.305925163657582e-9
1.5677822680667514e-9
6.182170668663203e-10
1.07943225517604e-9
6.432290202942293e-9
3.1874235797915984e-9
2.6949090290876886e-9
6.086249415175749e-10
1.9060421445219662e-9
5.310083770762363e-9
5.591924304334181e-9
5.758932360068891e-9
6.092218084332878e-9
6.511341587323736e-9
6.995125914448592e-9
7.564647031193616e-9
8.261908086036846e-9
9.139160888657104e-9
1.0252070687020209e-8
3.2762172235087175e-9
1.3280524171463371e-9
5.15737351237201e-10
1.124543294626182e-10
8.735050899828043e-10
1.010536534972793e-9
7.819752087775575e-10
6.621381401345828e-10
5.334572964672747e-10
9.628290188462633e-11
1.3927010446427715e-9
7.879819875364118e-9
6.277438173520917e-9
3.6932028609529587e-9
2.9167622545904153e-9
2.642081711314199e-9
2.6057982169176737e-9
2.7305686765853198e-9
2.991050191798092e-9
1.5689121231963436e-9
2.327425768785207e-9
1.6826106775802202e-9
2.1206490159843747e-9
3.6668829846440927e-9
8.373959367398105e-9
1.3081538540951295e-8
1.7792801760837315e-8
3.6064210112810805e-8
5.144108198306425e-8
8.157974355358668e-7
2.1278610618162538e-7
1.0193208391397265e-7
7.4215004227569e-8
4.6665864486248434e-8
2.3292418603213185e-8
7.733906232157872e-9
1.3652136786402378e-8
7.195664129925222e-10
3.0376367783791776e-9
7.116515121091705e-9
1.1256987432492207e-8
1.0200582403468703e-8
4.200543972814574e-9
1.687741001068578e-9
6.446724373420346e-10
2.0870788957013598e-10
6.500110817375736e-9
3.1711159106557308e-9
2.3536594210021262e-9
2.0586336945694235e-9
4.619074562343192e-10
2.6079818992052896e-9
7.057684574607348e-9
7.3965163560174475e-9
7.55928799302398e-9
7.96967524147878e-9
8.513511632976115e-9
9.156041936574214e-9
9.919545060826284e-9
1.0854861364911591e-8
1.2026965929910407e-8
3.926750713362668e-9
1.4883396385971136e-9
4.157447659580246e-10
5.376684089798241e-10
1.5946001897699113e-9
1.440035837566357e-9
1.1943814583263173e-9
1.1055605924979223e-9
9.556579218005104e-10
2.6400966751474166e-11
2.988781739799591e-9
1.3036799910645213e-8
7.797269111634325e-9
4.720071166961998e-9
3.873353621313359e-9
3.726610559472925e-9
4.0170479870409676e-9
4.797374486918803e-9
6.4041760768260485e-9
9.797784332251456e-9
8.377011301362866e-9
8.10471285123747e-9
4.5061586228663576e-9
4.408971297809767e-9
6.239101498168058e-9
9.639616447044996e-9
8.916693088983201e-9
1.3748044928522802e-8
2.2017919633422322e-8
5.989439610019479e-8
1.743701051382683e-8
1.2785570796143062e-8
8.366085232909519e-9
5.362324780091136e-9
9.374436849268537e-9
4.3382402099906795e-8
2.1646198820367323e-7
5.749801785968566e-7
5.684832054998492e-7
7.796199638836448e-7
5.269535600263857e-7
1.0898158671492266e-7
1.3562588861319738e-8
4.506874815700123e-9
4.484745445211979e-9
2.539070889105736e-9
1.1355428998340375e-9
2.61735859168323e-10
1.1860736742623128e-9
3.2507672204409137e-9
6.414782187409078e-9
1.7079879456092742e-10
1.5688182804404933e-9
1.9429591390899917e-9
2.6537784969152237e-9
5.402744741027406e-9
4.520196234830427e-12
8.769181128350542e-9
1.0742756859261491e-8
1.1641214079554435e-8
1.3046078697730906e-9
4.331632277971312e-9
3.948308287836578e-9
9.470369827809268e-9
1.4816953987900988e-8
9.525848061962839e-9
1.1555306500729663e-8
7.89027037891738e-9
9.176578039488679e-10
1.782389165881909e-10
4.5754113751515894e-11
5.067662694743872e-12
5.752636885493672e-13
1.0043032898586673e-12
2.7560296394590803e-13
6.075097943532351e-13
8.809282432392157e-13
1.1102984450398247e-12
1.4724785514664714e-12
2.415819619183123e-12
8.509105990827631e-13
2.686141953581745e-12
2.07137458986447e-12
2.378668323796621e-12
2.967157475279903e-12
3.7982240722574955e-12
4.914201027709601e-12
6.39376041461937e-12
8.348091297813807e-12
1.0925348584224e-11
1.4317161500182138e-11
1.876343772335928e-11
2.5735553799272248e-11
1.1937911130616585e-10
6.137980370633362e-11
6.5670949367192845e-12
1.6195711637108856e-11
3.4692669474222026e-11
5.621329360263641e-11
8.38748955445255e-11
1.190624987578185e-10
1.6117830727865587e-10
2.0791324813454183e-10
2.572385393813774e-10
3.0908289915855773e-10
3.651146500722529e-10
4.2782909637088236e-10
5.000398111649002e-10
5.848154284806611e-10
6.856539243044023e-10
8.067943243702472e-10
9.536737913517002e-10
1.9633406257538086e-9
1.3016902353677884e-8
1.5265453673836425e-8
1.3250116214965167e-8
1.3723941494537508e-8
1.5563955715932627e-8
1.882620421085181e-8
2.428821577526017e-8
3.358988989410787e-8
4.830686589205957e-8
5.970813186650473e-8
2.9269108813160894e-8
1.1278979950785033e-8
5.418619470246042e-9
3.3719480020480544e-9
2.4940581842807553e-9
2.0685867913146673e-9
1.276951692796874e-9
4.510447222918007e-10
2.5517585891220487e-10
3.321210407075672e-10
7.150030739415531e-10
1.807379692676711e-9
5.9478061463908025e-9
1.2622717221232084e-8
6.558610265100443e-9
5.575002385447273e-9
5.897466581196517e-9
7.191082012168465e-9
9.92225162161342e-9
1.5522572323727223e-8
2.8275541755972826e-8
3.2307965706514515e-8
1.6901931808141578e-8
1.5828100795565382e-8
2.0023556508635346e-8
3.344564792247834e-8
4.652753618962934e-8
4.562450326255813e-8
7.248778318184066e-8
6.493397996034409e-8
2.7766135051112026e-7
1.6475964425039872e-7
1.264659289043862e-7
8.118190796621309e-8
5.3096999264971704e-8
4.1851035946527896e-8
1.7588035771729494e-8
1.925538956850216e-9
4.221549944242544e-9
7.99068444823274e-9
8.253882645762571e-9
6.576590445388532e-9
2.947451228714063e-9
1.4108396295009901e-9
7.376438854645933e-10
2.314007198759989e-11
2.255887725259218e-9
4.1453449397352635e-9
2.4027341204779853e-9
1.9806654970938822e-9
8.78235103292565e-10
6.092542885820154e-9
1.1497607962493627e-8
1.1018660818440971e-8
1.1234273567686184e-8
1.2027376928754368e-8
1.3168041272850535e-8
1.4649134334175726e-8
1.6588822392282478e-8
1.9194726146889978e-8
2.276355421308418e-8
2.7656257887696652e-8
7.048870982206917e-9
2.1423935750706424e-9
7.147498383377615e-10
9.199175602963311e-11
1.1530534481502913e-9
1.89577284744894e-9
1.4869505714000906e-9
1.257446926856835e-9
1.153070501650526e-9
9.922422908582718e-10
4.3219705734622634e-10
2.1621404214172366e-9
6.375972583186738e-9
4.32533644673654e-9
4.004442060850906e-9
4.257011928130775e-9
5.013576968412326e-9
6.593716780265648e-9
9.987473463971122e-9
9.622414393152721e-9
1.1777256390240112e-8
6.4493354161874214e-9
6.1787954077169735e-9
7.876956031496208e-9
1.2869611427757502e-8
1.563103284006293e-8
1.3188617388466404e-8
1.7972199431509302e-8
4.976189449147743e-8
4.1286182938400355e-8
1.6847807630635886e-8
6.569408896791862e-8
4.3750970570214986e-8
1.950886836990191e-8
5.438507643542422e-9
1.0467138107296689e-8
5.890146478729893e-9
3.957351540034939e-9
1.9837644752778694e-9
1.1090008298658985e-9
8.941750539499164e-10
4.5036044831296165e-10
3.5505923611789994e-11
1.188161339754521e-10
3.899674840870892e-10
1.327734232350711e-9
2.106621544506556e-9
5.2827977025898465e-11
1.669902959121092e-10
2.3787596869259027e-10
3.6514715900559215e-10
2.83648887804534e-9
4.6651932735278285e-9
4.194344569334676e-9
4.232152834496613e-9
4.607104880666226e-9
5.214643304136437e-9
6.064143968896141e-9
7.23403106558466e-9
8.866359997954439e-9
1.1179909701005674e-8
6.122751876014069e-9
3.836577136155514e-9
2.8630758164666434e-9
2.31609990275208e-9
1.8558006614396563e-9
8.41669363501676e-10
2.7463987440037316e-10
1.2556458779024092e-10
1.2088731301410488e-10
2.5201277981108877e-10
6.886819132525514e-10
2.387017117782075e-9
4.887061395263586e-9
2.6342740098460147e-9
2.2257998419153615e-9
2.313648759453749e-9
2.7553332151559428e-9
3.702610182657222e-9
5.694076726025031e-9
1.0320006440570088e-8
1.3595208700082376e-8
1.008676464419232e-8
5.600650200345853e-9
5.517201305008593e-9
7.520154260290232e-9
1.158908506386726e-8
8.78824083665189e-9
8.116481419866828e-9
1.537239958555225e-8
1.9057150268230702e-8
1.0594791318779264e-8
1.05339732507214e-8
1.2120637072632036e-8
1.8660712251888353e-8
5.5285885166437715e-8
3.4520680325326025e-8
6.183494517951786e-9
2.8499666963590032e-9
2.375143052563008e-9
1.2239834295730509e-9
4.943274103480054e-10
2.409784388326336e-10
3.8361475441104856e-11
1.2186902553456562e-11
6.622268545979678e-12
5.71697951966623e-12
5.663212279341337e-12
4.568302522629692e-12
6.9730478706134495e-12
1.5549126832309672e-11
8.82097922173626e-12
1.064805013488191e-11
5.481044291288891e-11
1.0866456709259837e-10
1.4256513199017262e-10
1.620084018794939e-10
1.7959031470562842e-10
1.9948458702467318e-10
2.2250436717757334e-10
2.485809621905562e-10
2.773897757788681e-10
3.0849494220592936e-10
3.635299461427888e-10
3.667621182504842e-10
1.0886234743947549e-10
2.384772986979087e-11
1.2150163699451166e-12
1.4128213866164643e-11
2.4889270574282738e-11
2.780190542443562e-11
5.782634445314621e-11
7.038520549477947e-11
7.593733347991803e-11
8.367668324517715e-11
9.657871481270518e-11
1.1797678990568136e-10
1.5359384553321686e-10
2.1517309879192655e-10
3.299627527140191e-10
5.708578662308311e-10
1.1261239252428694e-9
6.300495640549673e-10
1.1714012888713953e-9
1.1875129136816735e-9
1.8768638031533205e-9
4.098269782658126e-9
8.562180423119285e-9
9.444382999100821e-9
1.6360911328508998e-8
4.236099249507732e-8
1.8939792011629128e-7
6.414316863737797e-8
5.658607017613222e-8
7.039077692325339e-8
1.7562170729328326e-7
3.087949875193697e-7
4.1037775409920583e-7
9.768557561148872e-7
1.4145080920673232e-7
5.206672409663043e-8
2.3858323866455113e-8
1.0701105671715027e-8
4.580381228373877e-9
1.5423750287655833e-9
2.9702200113445483e-10
2.339669301552191e-10
4.66172313932715e-10
3.729289200723802e-10
1.6480603426951425e-9
7.563510541730205e-9
1.359786065919311e-9
3.2170322471759933e-9
9.069977790586499e-10
3.369689204432351e-9
3.1177029094634576e-9
3.517858215399558e-9
5.4347537190400785e-9
4.356122691800599e-9
9.647202581041049e-9
1.2895452163127128e-8
1.5547460642106896e-8
4.2615802899228703e-10
5.736891985742082e-9
1.2061422907654965e-9
4.118268661417584e-9
5.4075261351346444e-9
3.137779202839046e-9
1.4863483321672693e-10
2.932386507442119e-10
1.3130084391697924e-10
2.455464823957197e-10
1.4998546234202064e-10
6.13344210570132e-10
3.9903764237176845e-11
4.565433797939918e-12
6.918254049300752e-13
3.15080838468764e-13
6.641264662172762e-13
1.2691333731147619e-12
1.6322631555290165e-12
2.1205587874112507e-12
2.8582151499392777e-12
1.5982458993336196e-12
4.257290216326055e-12
3.0875980075463626e-12
3.5268331590066325e-12
4.424401964844488e-12
5.711182160694762e-12
7.457540252956013e-12
9.795611575426606e-12
1.2913246615258375e-11
1.706197416977413e-11
2.2567614150929948e-11
2.983552692624589e-11
3.3530407892885373e-11
1.095321759803741e-10
1.9917484049068566e-10
1.4628033479646172e-11
2.8832506508339433e-11
6.128873504580715e-11
9.78907687249597e-11
1.4374269517727695e-10
1.9985096888416258e-10
2.6368888774437563e-10
3.3158594239803206e-10
4.023108917248783e-10
4.776611522020673e-10
5.609602590881956e-10
6.560122648874561e-10
7.668650492383606e-10
8.979748102387484e-10
1.054548056571896e-9
1.2430284594935065e-9
1.4659858811255948e-9
1.4521888133814528e-8
1.6514302240691355e-8
1.4660341477873115e-8
1.5441962470563434e-8
1.779464226917603e-8
2.2002539196989076e-8
2.9340241328006267e-8
4.2276858443530787e-8
6.010867696265655e-8
6.301710378844617e-8
5.2853478692983274e-8
4.406670264127171e-8
1.3048956767958864e-8
4.053499611293602e-9
1.9872252748470176e-9
1.3432877224127438e-9
9.99884464722209e-10
7.471197324488225e-10
2.866544771880497e-10
1.1542668234065685e-10
1.8105522853475614e-10
4.688837514853627e-10
1.2496188132719559e-9
3.997562371022946e-9
1.304901428828983e-8
5.838554937998775e-9
4.758601539882854e-9
4.948273848539578e-9
5.94913030693825e-9
8.042472546472387e-9
2.1780042367009437e-8
4.082117759186536e-8
2.0750707170470947e-8
1.7595032123230913e-8
1.9344191847519193e-8
2.6281060320405057e-8
4.5273436369126626e-8
7.583416423104756e-8
9.481369416340811e-8
7.586970590702241e-8
3.632084201112305e-8
1.2020891546375332e-10
3.62335235763349e-8
9.092632256011907e-8
1.4048665016458798e-8
8.306924247840284e-9
2.330783206493437e-8
2.1566964434633373e-8
1.7279999341541687e-8
1.7818711541296735e-8
7.237756091221255e-9
2.8323909335760703e-9
1.3928986891448336e-9
3.5070380225596644e-10
1.7091235113533975e-9
1.2523405613723314e-8
5.11203185874283e-9
2.9179728917382876e-9
8.4947495205597e-10
1.151131998074668e-9
2.549570255367919e-9
5.026808906565334e-9
3.200307547099989e-8
2.5538598023170324e-8
2.4511349535250703e-8
2.7944340236917684e-8
3.5745538041313714e-8
5.160486618374244e-8
8.121718153774682e-8
9.343528272971975e-8
7.396583224458995e-8
6.628360239430288e-8
4.7828203902119826e-8
2.403501905369233e-8
5.265568605018467e-9
1.4909658289276769e-9
7.22204752388715e-10
4.6241266141768435e-10
2.3804170696997533e-10
7.488807876864526e-11
5.627028333105937e-11
1.9894479481379412e-10
4.616331690343507e-10
1.021734664742561e-9
2.431577646263947e-9
7.918933586898412e-9
1.7413571084973795e-8
8.750844850199795e-9
7.715854744658763e-9
8.617919301710873e-9
1.1118396442810474e-8
1.545509690744468e-8
2.9437747205352422e-8
5.582806664553084e-8
2.7938436679030624e-8
2.3287087748548244e-8
2.5458701202807266e-8
3.506646411197775e-8
6.403554900831527e-8
1.3168432587366257e-7
1.7795736918685735e-7
7.227282938529781e-8
3.458936330709193e-8
1.1742683972748659e-8
3.602406757943241e-8
1.1300851538865117e-7
7.671288063999337e-8
4.962842258586806e-8
2.900772469616235e-8
1.905961126958411e-8
2.3348889094491002e-8
3.341959097602733e-8
1.9145456403783528e-8
9.79526308467086e-9
6.269077814248327e-9
8.203580942390871e-9
1.642126892796884e-8
8.158010989445655e-9
1.1689015873706135e-8
4.985985739654447e-9
3.621680914294957e-9
9.235155486376666e-9
5.992015642601114e-8
7.606683174501325e-8
1.0729645212276031e-7
1.6917428455741108e-7
2.535897869254249e-7
2.830817586747402e-7
2.880630644311092e-7
3.516276758008858e-7
1.2059387725620844e-7
1.322277529541641e-7
1.3977558562022955e-8
1.2651346364531546e-8
1.7092287210516252e-8
6.397384833099206e-9
4.298044966091148e-9
4.439088837431501e-9
6.514030308379554e-9
1.754120026798108e-10
5.877812834440653e-11
1.7340118891926637e-10
7.630462741881969e-11
7.145796030399628e-11
8.100804555559036e-11
9.390389825358446e-11
1.3054060617915088e-10
2.2235597077373832e-10
3.783277918207209e-10
5.968565514782494e-10
8.334782889213792e-10
9.447212970491566e-10
7.400715392298571e-10
2.4348235798988655e-9
5.7859908992426955e-9
3.3986587973063913e-9
2.8787910497260697e-9
2.6130336891857186e-9
2.4141733292949955e-9
2.574450028109304e-9
1.9685001881863356e-9
7.328178801532431e-11
1.2461298666753956e-10
1.3484729460210162e-10
1.2859999952230988e-12
3.3015823169949614e-13
3.874432702948225e-13
7.496078429621097e-12
5.977170359316646e-12
4.556463983604165e-12
2.4360649778787695e-12
1.4558330027444934e-13
1.4347279577221241e-12
2.7516184930219737e-12
4.050551606696881e-12
5.43543556997533e-12
6.967225045894141e-12
8.71340705543988e-12
1.0761005870128485e-11
1.321797745740535e-11
1.621596380039773e-11
1.9916674243157706e-11
2.4521624412051036e-11
3.02854787832531e-11
3.613772633049046e-11
1.0225432031334804e-10
1.8651163956891526e-10
2.8921810457299153e-10
4.1756246712880387e-10
5.847105152386606e-10
8.08017059110968e-10
1.1078656240445976e-9
1.5040764853609283e-9
2.0069524018749425e-9
2.6042056430876353e-9
7.400989866453233e-10
3.557708763221792e-10
2.9265794311351605e-11
1.6064173964831119e-9
2.5452621570407792e-9
1.4631445584557864e-9
1.2769665159978293e-9
1.2594549694801332e-9
1.3032520439700335e-9
1.3648369602823229e-9
1.3922637748975337e-9
1.2141108260255664e-9
3.632426926887857e-10
5.361864342370686e-10
9.350438693864317e-10
1.1650671064941827e-9
1.3798550375150232e-9
1.640761131794402e-9
1.995430560321319e-9
2.5105091569877137e-9
1.5584249624111897e-8
2.180962459596475e-8
1.0753617517536878e-8
9.815943543572427e-9
1.2040129409865282e-8
1.8860012148784833e-8
2.433607826980747e-8
1.8387457656515985e-8
1.919002610924445e-8
3.452099269858984e-8
9.362699436024695e-8
5.506208762808458e-8
3.62916909149385e-8
2.1186223796083826e-8
1.492573700144468e-8
8.372287623104552e-9
3.4271802221724463e-9
7.737002602617958e-10
3.045179044705792e-10
1.9175466460583738e-10
1.2635911168914994e-10
5.367634964084783e-11
6.107799137419927e-11
9.082425032580898e-11
7.36501499872239e-11
3.490399395826536e-11
1.719105260164018e-10
6.278489813378434e-10
3.60209243275461e-10
3.2554837618302997e-10
1.2546944739554263e-9
4.014356742107603e-9
5.705971940868893e-9
4.808429728416196e-9
4.659070562058055e-9
4.94431818364929e-9
5.505580743311805e-9
6.3521735677416315e-9
7.615058997912697e-9
9.573741780334754e-9
1.2749427375037905e-8
1.8043181058936718e-8
1.0665004128074761e-8
9.383881757545051e-9
9.75300644652318e-9
9.027846490742329e-9
9.081901895623498e-9
5.435615180751867e-9
1.946971434005501e-9
8.107323836236215e-10
3.5470088000866675e-10
5.536076347523652e-11
2.7189218157927873e-10
3.8145752459856695e-10
1.3557582175217969e-9
1.5650892997830924e-9
1.6506455504941727e-9
1.7794027867561358e-9
1.9929314210833346e-9
2.3246815179571183e-9
2.8292957064270982e-9
1.484856658177324e-8
1.9594224061828136e-8
1.1375570799919799e-8
1.1492095153019984e-8
1.5504917258181924e-8
2.6386062936069357e-8
2.965203172287506e-8
2.2667609526433772e-8
2.565329365025722e-8
5.4644214872414e-8
7.09740074135475e-7
2.1746351256346384e-7
9.768965888535902e-8
5.134435836386435e-8
1.636166917172356e-8
4.2655100400276355e-9
1.619407456267744e-9
6.893658260185187e-10
1.394303173899842e-10
5.6221452711546933e-11
3.826719496994523e-11
1.5359518311900972e-12
6.625757667853546e-11
4.7422352189459706e-11
5.6144642812830676e-12
2.490651486735962e-11
1.3697553943506455e-10
1.0482321141313253e-9
5.696152854099512e-10
3.942648365375868e-10
3.780640490928086e-10
1.9570849577599012e-9
5.141408909361614e-9
7.613524086185963e-9
6.150111610069405e-9
5.62627331589976e-9
5.7540680787115135e-9
6.3229097196273796e-9
7.419337272862205e-9
9.410803464193471e-9
1.3099761540660118e-8
1.9395551771753354e-8
1.2958435335649874e-8
1.1465702697379096e-8
1.3794976688062056e-8
2.3409039895103563e-8
2.831754572287818e-8
1.3348010791906243e-8
6.199514070329254e-9
3.2057257915285325e-9
1.8211818559167097e-9
1.0081160109422375e-9
2.699255622403147e-11
3.338065159361009e-9
1.2324382160639594e-9
6.163935061424335e-10
1.6106905419035825e-9
2.1624338668169156e-9
2.600315160048897e-9
3.0830399611516058e-9
3.705417729223908e-9
4.569309079596325e-9
2.8293496491549518e-8
2.449100679608181e-8
1.6378632188030017e-8
1.883706240351528e-8
3.054339081419956e-8
4.659427464143037e-8
3.362918797613378e-8
3.301679822129461e-8
6.185942808799165e-8
5.820217549820404e-7
1.0937858505638029e-7
8.786736961980687e-8
8.531778670786815e-8
1.0141144967681312e-7
1.3883132069452128e-7
9.254331312837911e-8
6.718012577625267e-9
3.1277537630463976e-10
2.101018479698432e-11
1.7379748606385204e-12
1.3222515437237129e-11
7.775017937396265e-12
1.9053516611680067e-11
3.4418941791466346e-12
4.362787838716607e-12
4.655366053703753e-12
3.147335556190794e-11
5.624637816275181e-10
1.915271186120021e-10
2.0139752458999933e-10
5.2881163597465514e-11
1.5634079372751282e-11
9.76276952035458e-12
3.0874966588733946e-11
5.1363399761830864e-11
4.893890607229786e-10
6.4909237293394095e-9
2.4013464005950913e-8
9.763409203061484e-9
1.490449169316013e-7
4.112183918341547e-9
5.5782990236537075e-9
1.070016888274411e-8
9.60053914284495e-9
9.1505648954894e-10
7.047108880104018e-10
3.979667048810061e-11
6.945359108892454e-12
2.398359815408019e-12
6.210045751343769e-13
1.0194836317487066e-12
3.930980820811897e-12
1.263301688678389e-10
7.32781400193442e-11
1.8271205995022087e-10
3.166340129352934e-10
3.6778982606324976e-10
6.49213187665395e-10
2.4078529428661887e-9
4.609149258610309e-9
8.058936933695738e-9
1.0085488363333662e-8
5.308322845154344e-10
2.6853247188014634e-11
3.739577598483616e-12
1.0118597898393453e-12
3.0219373105209983e-12
1.1896946451855613e-12
5.486970002833385e-13
5.399661180082769e-13
6.778728334711746e-13
8.997842803686259e-13
1.1446781179175851e-12
5.2748356942410495e-12
1.4393947070270024e-12
7.062978320555367e-13
1.4625206561784564e-12
2.2067807339116792e-12
3.182859397634538e-12
4.572463095137261e-12
6.603035978860004e-12
9.598365001015171e-12
1.4029345340138795e-11
2.056509464527191e-11
3.00916212710574e-11
4.360681698325683e-11
6.18467869945558e-11
8.464999602236604e-11
1.1064185061518054e-10
1.380399293554194e-10
1.6600745102636632e-10
1.9506535244661592e-10
5.240632110243642e-10
3.209628768335615e-10
4.6444712554832314e-10
6.1422965424707e-10
6.870772306541847e-10
7.669726615188483e-10
8.810680509127654e-10
1.0651231528221046e-9
1.3727117616859207e-9
1.7684628246820477e-9
1.7317113591058426e-9
4.730000518871276e-10
8.636946986164723e-11
5.794223339454499e-12
2.89322715067776e-11
6.193509346294307e-11
1.032847487325439e-10
1.366133038781536e-10
7.653896095801631e-11
5.865695792314663e-11
7.236671887015969e-11
1.0484546369007623e-10
1.8887695841179443e-10
4.934131594668876e-10
1.3798699560197987e-9
6.613562144328749e-10
5.724430281467716e-10
6.615344685961067e-10
9.495101725436138e-10
1.7208044526641147e-9
2.794136291341038e-9
4.730486107276848e-10
8.856019063053207e-10
7.710972142286388e-10
1.1135657601501726e-9
2.0976995200787205e-9
5.2864283334890814e-9
1.3387870177565954e-8
2.4608356504743253e-8
4.790653266075901e-8
3.5250462788640147e-8
3.0974678494328826e-8
2.6229403999634634e-8
7.523799182796856e-8
1.9344310552832087e-7
1.7423565648518616e-7
2.8512944994168144e-7
1.9607226540149824e-7
2.1575736721926792e-7
1.6313433175388785e-7
1.0244205744299163e-7
4.395472846411891e-8
2.6722589681260437e-7
4.3327557826660804e-7
1.604566982613025e-8
1.914368410302006e-7
2.3930513691553655e-7
5.6228323352959e-7
1.7704344146380564e-7
1.3829622897217104e-7
1.6579915619586218e-7
1.655632590629091e-7
2.6351172883465793e-7
3.3145948951342884e-7
3.4081000163238664e-7
3.6800259905589223e-7
4.65649377771647e-7
6.301889811672845e-7
2.8175143718461985e-7
1.0492913901141347e-7
5.630611089997598e-9
2.6912152542653133e-9
1.7322029502589155e-10
1.9492303540992614e-10
1.4274677992957301e-9
1.1215857221231894e-9
6.322000754367053e-9
1.9012073450675337e-7
7.34537015947971e-9
1.459950535091839e-10
4.33432866229716e-12
2.5673187955900493e-11
2.5865440376846257e-11
3.981830465002869e-11
1.6688316664598286e-11
4.271184720914778e-12
1.626604632157557e-11
2.4327263149116678e-11
2.6437161060475547e-11
2.524574939237338e-11
3.145178547875555e-11
9.080677927806319e-11
6.273287992799803e-13
2.416743345891095e-13
6.186754690899908e-13
1.2805486174911728e-13
4.265071290740118e-14
7.416611960616247e-14
5.409538255795782e-13
4.4020728708363043e-13
8.69065061184071e-13
1.3292882706419742e-12
1.696258500435446e-12
1.64068726540717e-11
3.298585191291918e-12
2.326242796907407e-12
7.26844294715463e-13
5.324099407269551e-13
1.7637005700605107e-12
3.1490848057456063e-12
4.776146985072318e-12
6.645841247536502e-12
8.707769811175157e-12
1.091674948332175e-11
1.32796189029792e-11
1.5863063572546216e-11
1.8777447708944235e-11
2.216376564682877e-11
2.619421103884063e-11
3.108597385181055e-11
3.7127903322941105e-11
4.472412487570277e-11
5.4465039843711345e-11
2.150304249402184e-10
5.516515232105356e-10
1.825278418067143e-9
4.039774656120483e-9
5.342178478857872e-9
5.379413645019137e-9
5.068400147221329e-9
4.884781925839457e-9
4.930565824573767e-9
5.242054568702373e-9
5.890582617643234e-9
8.66476877963486e-9
1.1901383957683584e-8
1.1256333657633707e-8
1.1457151828409831e-8
8.844142533803873e-9
7.238806456771551e-9
7.738522783127558e-9
1.3635467079622637e-8
2.2736086971224864e-9
6.478170000136081e-10
3.069563825233084e-10
4.5581066650276706e-10
8.750817839415391e-10
1.3340974791239313e-9
1.7701101977225803e-9
2.24094456922866e-9
2.8261558840650264e-9
3.625239614658344e-9
4.7956049168150815e-9
6.62734991108124e-9
3.769997832066406e-8
2.236703950911193e-8
1.511123113004555e-8
1.790428878542979e-8
3.051030955072399e-8
3.4779158333228546e-8
2.4984160838939308e-8
3.0338881417232697e-8
8.868141685143953e-8
3.860696295830869e-7
2.7424267163894225e-8
1.3297077484586272e-8
7.988795051194074e-8
8.06422022795528e-8
6.871045986881452e-9
7.070967852408663e-10
1.8193110047641955e-11
7.777791116984368e-11
6.3160189259252546e-12
5.240915721376507e-12
1.1431790081916637e-11
1.0533522895163957e-11
2.8203074927359414e-11
3.15716176817568e-11
9.017555329413731e-11
1.0060080567449561e-10
2.0083742622021802e-10
3.9753092849757275e-10
6.621995819715706e-10
9.5465145373691e-10
1.0211346285089424e-10
3.8945656587987074e-11
3.466908393521885e-11
5.981101632858026e-11
1.7029018819136e-10
2.402356003626185e-10
3.184879088623658e-10
3.128429979747256e-10
3.1723786130582335e-9
1.162064297314937e-8
2.2959419655928072e-7
1.291478244683701e-7
7.958272699748908e-9
2.704076012167735e-9
1.280725466298668e-10
1.9069427999187038e-11
2.3221015575528133e-11
3.359525417835296e-11
5.443016821989252e-11
9.186667868389795e-11
5.5400762391690975e-11
6.055936489487621e-11
7.860831380739416e-11
1.2093263725584684e-10
1.9647119768483987e-10
3.2212163135361313e-10
5.108360733202111e-10
7.358138977487352e-10
9.403136091044922e-10
1.3932991413933115e-9
1.6432066382758796e-9
4.841152655703781e-10
1.5221305886769206e-9
4.749411664673225e-9
5.162879228715892e-9
3.6118198659891944e-9
1.7989653937779607e-8
2.0249319222366094e-8
1.9532069917432093e-9
9.381197502914641e-11
1.5018219693338033e-11
4.465185236717205e-12
1.3068370116475267e-11
5.670154120972505e-12
3.77383082689253e-11
6.5472582263751166e-12
2.663986284083518e-12
3.010945230155826e-12
4.1779511937090825e-12
5.870977883492829e-12
8.302592104433021e-12
1.1840934413357007e-11
1.7028619897982012e-11
2.467523977716249e-11
3.599789824321164e-11
5.281951391409904e-11
7.781708340588847e-11
1.1472914061642211e-10
1.6820369737296168e-10
2.42574536161772e-10
3.389037977494408e-10
4.5191775196154626e-10
8.453054795728753e-10
1.6630235824629712e-9
5.730182971906492e-10
1.9315754274797326e-10
1.8215473998807464e-12
1.6778449537466585e-10
3.9385515032169734e-10
7.482759449346943e-10
8.132671519310413e-10
6.787956160787446e-10
6.930779503135801e-10
1.4621059218442045e-11
1.448446532927605e-10
1.3405353527199443e-10
6.985914037856045e-11
1.2456055560395388e-11
4.354772887173191e-12
1.136256963126005e-11
4.526229385802324e-11
2.749408557516901e-10
9.32170676823156e-11
1.0517322235363533e-10
1.7048757926922206e-10
3.2713532649995403e-10
8.748216095607464e-10
3.2468445061285288e-9
1.3734622871716424e-9
1.1495539069226233e-9
1.2860965667351801e-9
1.7369653028488193e-9
2.8188000818398695e-9
5.711204544510984e-9
9.797702369665095e-9
4.610195537362437e-9
3.5021993675037543e-9
3.423918052597807e-9
4.0236386530163885e-9
5.884102893957705e-9
1.011922500711299e-8
1.4596571695035226e-8
1.0196275472556607e-8
8.919163962937411e-9
9.839692599916222e-9
3.2752177424987654e-9
2.5597239726209793e-9
2.156570068939169e-9
1.9897303585035962e-9
2.080558168750697e-9
2.1041049935867063e-9
4.1435687620354725e-9
3.127515872661336e-9
3.868143689168992e-9
1.1873926138685342e-8
1.0071994376912836e-8
7.044654153731235e-9
5.802115971064077e-9
5.826415640360698e-10
1.2648036507220374e-9
2.194564166471528e-9
3.920889002301215e-9
1.4141874626442995e-9
9.199055425982212e-10
1.4039773758869557e-9
1.643837655719683e-9
1.7051386032138036e-9
1.968263853978034e-9
2.500738542147998e-9
3.5764314441573506e-9
5.454836995541799e-9
5.57928480851661e-9
4.2803820496379955e-9
3.96318786763092e-9
5.1918310522789e-9
1.528081193658416e-9
4.879009195989626e-10
1.6723313336133342e-10
1.9054583378286933e-11
8.232600960883463e-12
2.4150155547463583e-11
2.2296443658370684e-11
1.948752037727437e-11
2.039500235646191e-11
3.9904093424806517e-11
6.43531329639398e-11
1.0115585547981778e-10
2.2902600007470157e-10
6.118490425572348e-10
2.353583428665162e-9
7.874104129647578e-10
6.449082752287491e-10
7.947799520856958e-10
1.2198134985918406e-9
9.579151873230223e-10
2.0231972106280563e-9
1.2598460202569635e-9
7.140947795313095e-10
6.802040531459455e-10
1.0489016974933424e-9
2.2499736374507356e-9
6.41846395959047e-9
1.3764222020926782e-8
1.5362808363420613e-8
1.7277832197804805e-8
8.799324357433384e-9
2.1262592291695534e-9
1.232739313626091e-9
2.6198549470403632e-9
1.0219048182067089e-8
2.834369063789752e-8
3.9587448106957325e-8
3.4590101527645976e-8
4.618730992760041e-8
1.3023092844597497e-7
7.638266532266704e-7
1.5428842055963866e-6
2.457169949327792e-6
8.569174643120512e-7
7.1166032468805304e-6
2.6163825934345304e-6
3.811647567883313e-8
7.188379207936808e-7
2.1532925191075616e-6
3.091733801905106e-6
4.485226467206542e-8
1.6914871852093247e-7
2.758398948252882e-7
7.42693772211765e-8
1.0071305146630376e-8
7.507753911397623e-10
6.504537431029774e-10
1.0425640755444626e-10
1.4484224703939329e-10
1.6009120055035633e-10
9.286609413303785e-10
1.8043205895319063e-9
3.6748036835919156e-9
5.722283312928465e-9
4.607299994178415e-9
1.5595051467247032e-8
7.403818738915287e-8
3.98891356347673e-8
8.983034739191033e-8
8.390422262492398e-9
1.7095684782693387e-10
1.9223262267900224e-11
6.070930128811549e-11
7.618924267559509e-11
4.4083889913300855e-11
4.4920604609212454e-12
5.037484802625345e-11
3.7202822627274164e-13
8.255550292295465e-13
3.534752996716361e-14
0.
0.
3.6162244614274526e-13
3.744703314331361e-13
6.044687307427236e-13
8.955499932872783e-13
1.1972392859963527e-12
1.5321513065358394e-12
1.929047281103346e-12
2.4102870320141868e-12
2.9931919789055636e-12
3.689646194942141e-12
1.785514808835027e-11
9.356510362411188e-12
5.444150158240187e-12
1.0652010136263136e-12
1.7055595394921983e-12
4.30518057465225e-12
7.409053887310985e-12
1.1369195344723892e-11
1.6393526798417983e-11
2.2493821101581166e-11
2.946942362764211e-11
3.706145064687828e-11
4.517436962696099e-11
5.395926556801152e-11
6.375431244089215e-11
7.50089152569896e-11
8.825808006048015e-11
1.0414697102884047e-10
1.2349488146497973e-10
3.3472301716873697e-10
1.6601656809554944e-9
4.4407254241432415e-9
6.454105058647584e-9
6.4868715781500275e-9
6.4513934317547555e-9
6.683569077235516e-9
7.120235116645109e-9
7.698634153508736e-9
8.387335640521287e-9
9.184605884193446e-9
1.0116262759980946e-8
1.1756899869319878e-8
1.6130668396226992e-8
1.913831322716321e-8
9.389153383100735e-9
3.989834688774877e-9
2.008021907311402e-9
1.1912630396867605e-9
8.226114894015539e-10
7.39236483024634e-10
1.8399825233524314e-9
1.476479123629178e-9
1.690929057592242e-9
1.971180158630415e-9
2.2472735416082003e-9
2.594012075548795e-9
3.0882803299132205e-9
3.827222929557444e-9
4.976991854770772e-9
6.8640751801653135e-9
3.033148161353693e-8
2.2262533120980927e-8
1.4040294866077523e-8
1.551994154002872e-8
2.4281237433943224e-8
3.5397699903944195e-8
2.5396616469076863e-8
2.6401668681248265e-8
5.5146804477715724e-8
5.217692000648948e-7
2.9262774477377422e-8
1.0077710711083523e-8
3.984029397498886e-8
1.1265198594349795e-7
1.230917466480015e-7
2.8455680655686424e-7
6.168749272363459e-8
2.939306102461631e-9
2.1848881390560043e-10
1.51114102357125e-11
7.70454692467592e-12
3.941671364108798e-12
3.996146483430202e-12
7.220138278145194e-13
2.055543109760643e-12
1.4239443761349358e-12
2.8961276338206076e-11
2.937154666814185e-10
9.077178294561628e-11
8.4100674886378e-11
5.06477042609021e-11
2.2769234478294887e-11
2.3338028638057232e-11
4.760417775471095e-11
3.028644492123538e-11
1.201122334135627e-12
7.300322298593067e-11
1.8338999885281676e-10
1.7500323036655098e-9
4.1059582044538565e-8
6.074676149439209e-8
3.4028270932690178e-9
2.9906422982159413e-7
9.294817412161177e-9
4.4940317800643794e-8
1.0997124788505395e-9
2.8709203117874122e-11
1.4457247917794344e-11
4.845306439870402e-12
1.0910750015793212e-12
1.0087175457372866e-12
6.786000063292821e-10
4.196940538410516e-11
8.421999930558192e-11
1.5592286472180035e-10
2.5648751580478424e-10
3.9293605852598097e-10
5.318084092015789e-10
6.769777310319302e-10
7.341541883512205e-10
1.7671098255539495e-9
6.375908347973399e-9
2.419424754927116e-9
1.1096338264335665e-9
8.031141955247967e-9
3.6818504347728637e-9
4.727744256585231e-10
2.7640520033394474e-11
4.301047926036999e-12
3.05488018337188e-12
7.346687766017159e-12
2.481653533796884e-12
1.7177051006696245e-12
1.0771561530494747e-12
2.1593198478866323e-12
4.228394217730193e-12
1.462508373473311e-12
2.5263708162919065e-12
3.582680255565439e-12
4.999829955613553e-12
7.038904206846525e-12
1.002719475390557e-11
1.4435849108608983e-11
2.096569205283481e-11
3.066018599926391e-11
4.504154332147441e-11
6.621497533829883e-11
9.675790575536068e-11
1.390091738989784e-10
1.9345712588850704e-10
2.571985735626631e-10
3.250976508436118e-10
6.523157718539782e-10
1.1046188354430108e-9
2.493235449364386e-10
1.3974577338216346e-10
3.2440107499194607e-10
4.696587814146144e-10
6.40581545646857e-10
9.04515323571912e-10
1.315655124431803e-9
1.4857462749526133e-9
1.172208102038164e-9
9.64402467903025e-10
2.5844769486804473e-10
2.7505258538550337e-12
3.83663637465507e-11
3.845138183993405e-11
2.8855221040963614e-11
1.0416703357115341e-11
6.356411432007501e-12
1.1200593077504754e-10
9.6377991663404e-11
7.765419964473362e-11
1.0723476411956759e-10
1.8525591895426668e-10
4.3012113584346583e-10
1.990729555576395e-9
1.0541779134281741e-9
7.839699915055748e-10
8.398045839492707e-10
1.1183638825561973e-9
1.8324008072871994e-9
2.8788838728580637e-9
5.423467796831986e-9
2.549138911916313e-9
1.9772694887726655e-9
2.1069582413690343e-9
2.863097130030133e-9
5.045241728029756e-9
1.3055914294198862e-8
2.1260495829974718e-8
1.2870994094554372e-8
1.1912970179717286e-8
1.040714319058004e-8
4.150255155090157e-9
5.096756195629743e-9
3.496468111529438e-9
3.4141611168928492e-9
4.189379728072286e-9
5.5408793741104655e-9
7.824158039135247e-9
2.4465297057034e-10
1.9446087062814394e-8
1.413707386996963e-8
4.5081184591585986e-8
1.0231520486672767e-7
9.30729375516819e-8
2.6358390419231925e-8
1.8008879747054502e-9
2.32267610235419e-9
4.3220820167553525e-9
6.738968894025092e-9
5.922994068385207e-9
3.411149380659169e-9
1.2437334470788072e-9
2.660294317226539e-9
3.08739987866434e-9
3.7792308849242564e-9
5.153974401669029e-9
7.994902881371064e-9
9.523255038540493e-9
6.901520652007252e-9
5.8937669970310725e-9
7.388635108974079e-9
1.767412838655421e-9
4.013935140010904e-10
3.6752522294053865e-11
6.580485013379274e-11
6.088805694318373e-11
7.477879939892013e-11
5.247448575045959e-11
2.0329618544541694e-11
4.1052469537989747e-11
1.9922061945407313e-10
1.411984588872891e-10
1.4779361705235182e-10
2.3058707287131638e-10
5.0916038314977e-10
2.0999919958235176e-9
1.7683470724215338e-9
1.1860659155103375e-9
1.297545234113832e-9
1.941916105425139e-9
3.601311535036431e-9
1.5478858225834394e-9
4.562365144351714e-9
2.4990814141167934e-9
1.8632043096871085e-9
1.8228808640268644e-9
2.2657467299821747e-9
4.511735761707729e-9
1.3889514338983823e-8
2.0378090200996995e-8
1.21155388232784e-8
6.027174618430817e-9
1.2340027587940428e-8
2.865493631993922e-8
2.4038306147783838e-8
1.913103227424713e-8
2.6591344739122594e-8
9.14174956762244e-8
1.1559202528217543e-7
1.721025200710687e-7
2.295428218809686e-8
3.002054984019286e-7
6.740500280123305e-7
1.2878280747823603e-7
4.803518876636494e-7
2.0992289067443086e-7
1.1227988480457643e-7
1.1579063774427685e-7
2.2780716271653596e-7
8.014809447991801e-7
5.224275495758865e-7
2.430575419185923e-7
1.775166495660116e-7
1.9890855079407045e-7
2.331448198529578e-7
1.0175102132755786e-7
3.0964118717311006e-8
1.6697034626159424e-9
1.3719323610340196e-9
8.846206015104353e-11
5.236775093774995e-11
4.0381994148195386e-11
2.190730841422301e-9
2.9037935785052906e-9
2.4068226029078684e-9
6.564361740819876e-9
3.468581252409262e-8
1.3039913046502517e-8
6.292172900714279e-8
6.2286745445221514e-9
1.839968883149983e-10
1.2744024516234931e-11
5.3281054103021846e-11
4.673483467782733e-12
6.672228886532852e-11
3.6648099543795905e-12
1.4025948152029556e-11
1.958858903466859e-11
7.379880456713806e-11
5.478713821654478e-13
8.83968310028403e-13
3.509534929920283e-14
0.
0.
5.317373289499336e-13
3.6378426082554857e-13
6.099130339603351e-13
9.135353068191367e-13
1.2223706346409362e-12
1.5584037001032379e-12
1.9469249706775402e-12
2.402480155108398e-12
2.9283375368869463e-12
1.9886849608397957e-11
7.112078438629469e-12
4.658195529608836e-12
1.0739390564814935e-12
1.2346664110679407e-12
3.3887025015102857e-12
5.907360872958086e-12
9.02393818001447e-12
1.281930824519006e-11
1.7223946369491198e-11
2.2079813050382926e-11
2.7279322981541838e-11
3.2862329459427755e-11
3.900972043769437e-11
4.599379734450416e-11
5.4148815588599354e-11
6.387621207588161e-11
7.567873259169026e-11
9.022198889825127e-11
1.0843317096604179e-10
5.571419954191582e-10
1.916299544096671e-9
4.845640583522574e-9
6.62151928675575e-9
6.346950946102534e-9
6.124223746421214e-9
6.220745554726465e-9
6.555287563302356e-9
7.082712023603427e-9
7.814124953973479e-9
8.814938066911703e-9
1.0179286278792265e-8
1.594062376462244e-8
2.1591830822793003e-8
1.140974199525096e-8
5.5149538628123745e-9
3.035535539232051e-9
1.956559790571633e-9
1.5405047641944835e-9
1.708069473022819e-9
3.1730818738945295e-9
1.3538270375430863e-9
1.4117663248780405e-9
1.7277781072787673e-9
2.0444109528627156e-9
2.3915560829553756e-9
2.846040781364423e-9
3.497002644070361e-9
4.480311188602909e-9
6.0478910585767916e-9
8.723970704870744e-9
3.662500895232372e-8
1.9675623056759297e-8
1.3183067806371064e-8
1.5473751569003998e-8
2.608365043413853e-8
2.8581061992434093e-8
2.068631738662694e-8
2.6068272323201273e-8
8.091653664568379e-8
2.7197027127246207e-7
1.4535372179715662e-8
3.111824919801618e-8
6.590727119689092e-8
1.1408853222915986e-8
1.5705366800881751e-9
3.4235629737548356e-10
5.362787168176286e-11
8.887491560705595e-11
1.72033133960761e-11
3.202063455200688e-11
4.135197777526506e-11
4.859861564172923e-11
1.5425685602612137e-10
3.1184210053320143e-10
4.6220713587760146e-10
3.82895659636992e-10
4.747401179764204e-10
5.810440027077402e-10
7.04950965182522e-10
8.84358701209455e-10
2.7901504514938896e-10
6.746452167071931e-11
4.120613277303921e-11
3.760174429199209e-11
4.5228576521442354e-11
7.013015718866699e-11
1.4291679404898634e-10
3.4208459550911397e-10
3.6339288084694757e-10
1.8238795976822995e-10
1.1992477859144032e-9
3.6195644174022683e-9
5.479169342221286e-10
9.422849872853398e-11
3.635304263319406e-11
1.9695906020871388e-11
3.6295866349849466e-11
3.6983186114066935e-11
1.9811172495284218e-10
2.8235441146788035e-10
2.740884349408909e-11
4.564827174221935e-11
3.1060999413295864e-11
3.058903853843572e-11
4.087709799121019e-11
5.3999525352120607e-11
7.125406287115156e-11
9.477213275442421e-11
1.2559919623529622e-10
1.625406466172536e-10
1.9963637728961518e-10
4.679970366816949e-11
7.457108467772585e-11
1.3367165910024165e-10
1.6081320121632437e-10
1.323692392520157e-10
8.69547078041412e-12
3.425417928254654e-10
7.453883015698464e-10
8.389918262718255e-10
6.975935247189114e-10
1.7732454949930262e-9
3.0078178339448427e-9
4.4140294058025367e-10
5.163250947976818e-11
2.196249482700601e-10
1.6063820946205643e-11
4.307653782438274e-12
7.2265187570290624e-12
6.981500348873643e-12
4.076426385868192e-12
7.494389487824325e-13
9.024822051846534e-13
1.3037584901650516e-12
1.877618639725226e-12
2.6983291653390533e-12
3.88770766087176e-12
5.626246412678434e-12
8.183583954113697e-12
1.1963686489474326e-11
1.756605429574828e-11
2.5854496343967875e-11
7.676732580610393e-11
1.7749826010660035e-10
9.614692413452164e-11
6.849356383642362e-11
6.06880991415269e-11
6.071210002811142e-11
6.715730434685672e-11
7.60743566147367e-11
5.348120030431257e-11
1.9615320320964562e-11
1.214497415938382e-12
7.620688877539412e-11
1.4343610811136775e-10
4.305386211343018e-11
1.1623158107711606e-11
3.970287690825609e-12
2.2308392098377892e-12
1.8128377336091402e-12
1.867727927227965e-12
3.081853130559602e-12
1.1099042997049658e-11
1.2342590668903995e-11
2.1682138900526875e-11
4.639567342851278e-11
1.3617576816449128e-10
3.578004658504411e-10
1.5584596369763158e-10
1.215484894318282e-10
1.1759136754567345e-10
1.2761245328237467e-10
1.5007400493414485e-10
1.1495243937800908e-9
2.987365020589805e-9
1.8758447246639834e-9
1.8464293588116674e-9
2.3109879548059263e-9
3.4648160838092858e-9
6.268908764571249e-9
1.101199745575424e-8
1.2271505680223215e-8
1.504053890217827e-8
2.0550145605285392e-8
1.522291392354172e-8
1.4593036787851184e-8
1.3154813964984182e-8
6.702302496771897e-9
3.6565491507626463e-9
2.0542336491169555e-9
1.4418937039526815e-9
1.230073511571044e-9
8.608673224417755e-10
2.2223687026149742e-10
1.8763635326134355e-11
9.786368371657953e-11
2.2399579534400204e-10
2.712514297655167e-10
4.970440004923645e-10
6.024707481740962e-10
5.572155371556507e-10
5.708866810588649e-10
6.234788963459585e-10
2.7861627635879953e-9
8.169116351486382e-9
5.4913543083246065e-9
4.631231088555104e-9
4.838636154817961e-9
5.719458289820038e-9
7.548356891511528e-9
1.1146441582796815e-8
1.597236470340251e-8
1.543374738270604e-8
1.3652677034850876e-8
1.4784605849697921e-8
1.3006001651422288e-8
1.44322286720709e-8
6.6008946059019595e-9
2.108467565199916e-9
1.0511966280713686e-9
7.079785677675197e-10
5.472526550981378e-10
4.4938113924261e-10
1.502487324292242e-10
1.5886085550438354e-11
4.4491485005200256e-11
8.376306898559519e-11
4.419097040385581e-11
4.098826740165767e-10
6.435413472302268e-10
4.6273886095307077e-10
4.374192244893414e-10
4.625777458163957e-10
5.243958985253078e-10
2.84798911918713e-9
7.823507125530851e-9
5.05654820223355e-9
4.438031445342709e-9
4.889644778193238e-9
6.22108109095839e-9
9.141802371186738e-9
1.5470805191726444e-8
2.299296755043781e-8
2.3927623999172743e-8
2.6593980534238844e-8
2.524565973717951e-8
2.144675426177844e-8
1.1036775975352289e-8
6.8740620919237245e-9
4.139494227894012e-9
2.858480964001665e-9
2.440610034960118e-9
1.9804856290523635e-9
6.61945131829858e-10
1.8601897075434708e-10
7.128520320127898e-12
1.5480482882663226e-10
2.1429881817968674e-10
4.0498021632633837e-10
1.6781565680317175e-9
1.2211824018843322e-9
1.1457339195742667e-9
1.1969699255568824e-9
1.3385806844746272e-9
1.5808440054555801e-9
8.131836105895856e-9
1.7087237033976065e-8
9.255228642681755e-9
8.282314032959027e-9
9.45748938975953e-9
1.2990268181412871e-8
2.0988355521338763e-8
2.560124110511725e-8
2.1238952777134796e-8
2.282797609314777e-8
3.535760668125713e-8
2.3415410386751217e-8
1.910593859679711e-8
2.100738157360257e-8
1.0282652332262812e-8
2.8175760425478034e-9
1.2899464742307437e-9
8.373147038978952e-10
6.261324035637778e-10
5.135908141647221e-10
1.8247902420674232e-10
7.143517630514944e-13
7.774467369657061e-11
1.1478402153723723e-10
2.4506657880221463e-11
7.453612568059197e-10
9.817627394098758e-10
6.969808724996995e-10
6.584293067964548e-10
6.980068159176925e-10
7.941481949420291e-10
4.251982919464456e-9
1.1790913991118939e-8
7.99033619687955e-9
6.7825531241099525e-9
7.205450888179725e-9
8.750429624299896e-9
1.2083892069423384e-8
1.9280402423063007e-8
3.1705952383384414e-8
3.743438504799233e-8
3.8721779406135986e-8
3.922462622415609e-8
2.3792588362095485e-8
1.321744966055654e-8
9.95442802158176e-9
6.8179727941741056e-9
4.910197918032117e-9
4.473900285185249e-9
2.9416214504260374e-9
9.325058731533011e-10
2.956631789282867e-10
1.1710222326688763e-12
2.6135845248992173e-10
4.2606586914132983e-10
7.262275771927296e-10
2.0358987697914013e-9
1.7343768050151741e-9
1.7083926734243046e-9
1.8207561136888271e-9
2.0547838247333656e-9
9.761195514111283e-9
2.287954233406965e-8
1.2948611574743915e-8
1.172735527635426e-8
1.3450666063435065e-8
1.837561098335417e-8
2.9557219319846796e-8
3.965920457507191e-8
3.307299871251922e-8
3.258719185029477e-8
4.642363290546745e-8
9.024787888583869e-8
6.016954724820052e-8
3.69539208439548e-8
2.717501372775394e-8
1.827821334112625e-8
6.172092082349841e-9
1.4442990789794393e-9
6.361937283817048e-10
4.195466774956166e-10
2.856766623851023e-10
1.3128609755349507e-10
8.704686826130433e-11
1.495594444119877e-10
1.398008695606912e-10
4.663737099419382e-11
4.914307916498705e-10
1.5183476486995276e-9
8.808240233711746e-10
7.959219570355194e-10
8.296433977781787e-10
3.763479047174852e-9
1.1483816711186212e-8
1.2878897261200459e-8
1.0404573509642424e-8
1.0118797703251681e-8
1.0851559153158938e-8
1.2384496413452603e-8
1.5024748324646807e-8
1.9656904478041058e-8
2.8244118348980747e-8
4.463019159585494e-8
2.249278312028972e-8
1.6850854538729557e-8
1.661608947582914e-8
1.571553471922255e-8
1.4239403877523796e-8
1.2227301175507765e-8
5.039269576793851e-9
2.0339690539970185e-9
9.630577211467353e-10
4.543202638776117e-10
1.1272577719025549e-10
6.4910625554622e-11
3.405385074174169e-9
3.8813012971820465e-9
3.5348899540675295e-9
3.564913757242234e-9
3.833441598579864e-9
4.3496865282591005e-9
5.188975125696455e-9
6.515860869010835e-9
3.1970620756982605e-8
3.546883049512824e-8
2.122867077450098e-8
2.2163470156916346e-8
3.150551898980554e-8
5.475277083389494e-8
5.081112640328506e-8
4.2496325507400846e-8
5.844054679020616e-8
1.6778341928618612e-7
3.5277082420653705e-7
1.377173170791972e-6
1.8667907625504027e-6
4.787817990272263e-7
1.9241648163694238e-7
4.7290168508688425e-8
8.798270985939854e-9
2.002643394580454e-9
6.799630623642062e-10
1.9464847742814573e-10
3.51568970173227e-11
6.5949643729863836e-12
1.795283553958626e-11
3.6526581333250343e-11
6.619186093247757e-11
5.762205738007562e-13
3.004786067635298e-11
1.6771523084797323e-10
1.383651232989963e-9
9.749095870388224e-10
6.480899896776425e-10
2.1020058466313315e-9
6.375838291473194e-9
1.3199180154996197e-8
1.3232712978180658e-8
1.1802117282056312e-8
1.141549953257878e-8
1.1797514406137892e-8
1.2834646783403864e-8
1.4728336341255209e-8
1.815928242669146e-8
2.5124852738975476e-8
2.1198349745033714e-8
2.4429859935419617e-8
4.107157476578376e-8
4.829697917395474e-8
2.532050099248376e-8
1.2745882286128932e-8
7.611992672290975e-9
5.1908954771298264e-9
4.004678488043808e-9
3.674825145730224e-9
1.4039922632700352e-9
7.967285563905726e-11
1.1954584112873086e-9
2.7242246498237317e-9
3.958951603429265e-9
4.96342929268852e-9
6.0086847077863485e-9
7.314525658722296e-9
9.108568506494263e-9
5.282313784098005e-8
4.6709157660291185e-8
3.1731995616899294e-8
3.6918973858427866e-8
6.063511415540977e-8
9.083521948859053e-8
6.545304507543265e-8
6.565441151814458e-8
1.274938642676743e-7
1.8493226166596177e-6
2.1993450276833026e-7
2.5262042451898144e-8
7.498594623036224e-9
1.4754817845178945e-9
1.6748042707656163e-10
1.5366177910500038e-10
1.7801281686099452e-11
1.5092921698193385e-11
2.018657266450207e-11
2.5761119120810113e-11
3.172824999017985e-11
2.832536176524725e-11
7.314301398223585e-10
2.8366764521231045e-10
5.122363257520475e-10
1.0385463555709073e-9
1.8254287942612835e-9
2.5845598505598346e-9
2.6043029887622306e-9
1.619614762861963e-10
1.1176459558606833e-8
2.2846206186177628e-9
9.36767289070097e-13
9.48362937624869e-10
8.432470278277876e-9
1.2289434703193183e-8
1.5422601346145186e-8
1.620650360153104e-8
1.5004975803653915e-8
2.378030574467845e-8
2.465798283680885e-8
3.431349324826217e-8
5.6118302089542325e-8
9.507925889154068e-9
2.6400393212024336e-10
4.575824677507067e-11
1.1164273477527312e-11
1.7727172276796746e-12
6.396835375365437e-12
1.9417266077768937e-11
3.627626227974802e-10
3.214895669251892e-10
1.6733513455772903e-9
4.0654259581247e-9
5.828017521687125e-9
4.710296692615584e-9
3.5204470908076085e-10
8.847701342073157e-12
3.836377545632994e-12
7.520457576184608e-13
2.1765528079061507e-12
4.4991189225934086e-12
2.6402469694434244e-12
2.91524171043857e-12
4.975175557428371e-12
4.748955126254854e-12
3.7434409492794835e-12
4.4042993824101386e-12
5.697127543429242e-12
7.573003853193571e-12
1.0178622740201568e-11
1.3764624284784777e-11
1.8687562854904282e-11
1.711323652481566e-11
4.92816418163454e-11
2.635171775280726e-10
3.709349134219878e-12
3.00926914095625e-11
5.0618830358185037e-11
7.60481987800387e-11
1.1101823994171736e-10
1.5947667753662558e-10
2.2409667588484568e-10
3.0417726468608774e-10
3.949702419016049e-10
4.913787288026907e-10
5.92353635249582e-10
7.00962833133043e-10
8.222254936941697e-10
9.617550692487642e-10
1.125475527138817e-9
1.3198562449216628e-9
1.5523591793784636e-9
1.6267166692889324e-9
1.3697495899287416e-8
1.351230295140148e-8
1.2785633143469456e-8
1.403648948667801e-8
1.711318548842269e-8
2.3409368531569588e-8
3.5562065025237e-8
4.3583695974871164e-8
3.4801748384710746e-8
3.001531127193116e-8
1.3930672968322534e-8
5.845159132748767e-9
1.3188562616531552e-9
4.144791386402307e-10
1.9170529732877557e-10
5.4760061574067025e-11
5.0037710437635987e-11
1.2616364102493844e-10
2.960959949762356e-11
1.1550184974385326e-10
2.7720985436801596e-10
5.627986879445383e-10
1.2350478139204642e-9
3.943616431780177e-9
7.11029426806933e-9
3.813048165785157e-9
3.5695926878976167e-9
4.4022189534542465e-9
6.822967727069343e-9
8.094118663445743e-9
1.631767017943157e-8
8.865610678874383e-9
7.621336044365004e-9
8.628875305417233e-9
1.234017009856502e-8
2.3685826933210412e-8
6.063917886944226e-8
1.15223385376359e-7
5.791382078166578e-8
8.215762466642455e-8
2.1959697141641427e-7
2.1292540637857317e-7
2.5733607336599536e-7
1.9657139839105278e-7
2.930167867852193e-7
5.691485221185716e-7
2.0178430729668057e-7
3.8577081174057645e-9
4.533924831120382e-7
1.140935833143112e-6
1.3840149994862725e-8
1.0377277812092473e-7
2.9060492521846906e-7
2.908840803055885e-7
2.969059713395231e-7
1.303731662738556e-7
1.3213547059320287e-7
1.788824523809811e-7
2.7220375488304437e-7
4.418237838364729e-7
2.938056004402103e-7
3.5910636030058046e-7
5.198612464347533e-7
7.699530215102509e-7
9.416558357241107e-7
1.0501401561985893e-6
1.6961040553663815e-6
5.209347361208049e-7
3.391333339290268e-7
5.2907628435013925e-9
3.489829180487435e-9
7.213977280277713e-9
2.739237998809225e-9
5.065517016057109e-9
1.2231035667751957e-9
3.411056244443751e-10
5.6619103551307496e-11
4.403321980291086e-11
3.378249861004745e-11
1.6984757751339975e-11
1.1847983544212249e-11
3.5484011281492268e-12
2.1442686121990073e-12
7.07774536592059e-12
1.3655448077054825e-11
2.344844205309437e-11
3.496855830869555e-11
4.072612131666082e-11
3.778834958725387e-11
3.5609906204475995e-11
5.170275052330534e-11
1.683773252418596e-11
3.722152517216358e-12
1.3818613058307671e-12
3.5739855771674285e-14
0.
8.172246322103194e-14
1.2621297010932e-13
3.518572979465483e-13
6.124340141284818e-13
9.452615259398743e-13
9.903961335196565e-13
1.3020963586447561e-11
2.7694864239259424e-12
2.190142420710302e-12
1.0694815643855753e-12
2.0556096012575159e-13
1.3601925297617566e-12
2.4872871374275885e-12
3.643176648773714e-12
4.8288756256485385e-12
6.052467635671668e-12
7.350013750560475e-12
8.7799964073242e-12
1.0415787821129314e-11
1.2345048089522729e-11
1.4676338553141017e-11
1.75524805532183e-11
2.1172436075710346e-11
2.5826791313957195e-11
3.195697428328628e-11
4.025768818864593e-11
1.4037159383240435e-10
2.840024181659783e-10
8.021936424720281e-10
1.8802707510744733e-9
2.876734439541162e-9
3.0595047331017306e-9
2.8872286236730143e-9
2.794786400391138e-9
2.902555750003052e-9
3.278810309469177e-9
4.058523506670982e-9
6.498174059437369e-9
6.704910262769235e-9
6.797718486946494e-9
1.166018489379922e-8
1.9362949472410094e-8
1.999402634687348e-8
2.8912393531737844e-8
1.7703597922420525e-8
3.549669748471899e-9
9.381997722730317e-10
2.6546388933447896e-11
3.146196306836782e-10
1.3171157525793383e-10
4.678711964454259e-10
1.0865339589723398e-9
1.6151936684906436e-9
2.1323635099273913e-9
2.723504972350689e-9
3.474449840925197e-9
2.5350774844707727e-8
2.2980710658971796e-8
1.5416847008575946e-8
1.7901840341702983e-8
2.9485257980565896e-8
4.422337087003302e-8
3.178982583589828e-8
3.1832396010458684e-8
6.175536671827017e-8
7.715963582183161e-7
7.916791698909034e-8
5.686970298595054e-8
1.2356099011807256e-8
9.736469209627774e-10
7.149296235570875e-11
2.1038526907798368e-10
4.029640415623469e-12
1.0122998481881092e-11
1.5689742402218207e-11
2.8310326601168743e-11
2.628366742789403e-11
3.742113818708103e-11
4.932245340297853e-10
2.1494941206950743e-10
3.695977145785175e-10
6.921474067655974e-10
1.0701911309467982e-9
1.3652608546166128e-9
1.6250108997917923e-9
1.936268882955146e-9
2.3159104400000844e-9
2.1322638956813833e-9
5.882945222107986e-10
2.987325397699098e-10
2.3398083680791955e-10
2.433575299953433e-10
3.1712095588529326e-10
4.859182009200796e-10
5.727076952862584e-10
1.1708640604177094e-9
2.0081825680121845e-9
2.0140007579661034e-9
7.125829277275761e-10
1.786791568881248e-10
4.086322660111859e-11
2.1419955987378984e-11
1.4497341626643801e-11
2.4871457442423015e-10
1.0667042416625401e-10
1.513372171944898e-10
4.1206388109373157e-11
1.5022606938898274e-11
7.966329548430208e-12
6.263263939177742e-12
1.2322347905437855e-11
1.0084796837838453e-10
3.645013272599344e-11
3.280634655761597e-11
2.8212533167282212e-11
1.616680285119326e-11
8.16983395226105e-12
4.9841667844042804e-11
2.465253085995544e-10
3.055918745985547e-10
5.470630704655572e-10
9.507707296195591e-10
1.5497027669844259e-9
2.3576267341907484e-9
3.191574933482011e-9
3.30753610021709e-9
7.80143546646447e-9
6.718538223190765e-9
8.151895138498713e-9
3.4839561980611995e-9
7.387302608256224e-9
1.651061857719937e-8
1.3883007595384496e-8
9.731108622855678e-11
1.3828981696735143e-10
1.5905758607108558e-10
1.8202904371261655e-10
2.1008845486357834e-10
2.3479390151549846e-10
2.1415107522610614e-10
2.1640918999142422e-10
8.187406056261154e-10
9.103896324681678e-10
1.075235644806744e-9
1.3029448171860193e-9
1.597777061495185e-9
1.972534359022103e-9
2.4466054737614636e-9
3.0469963814240865e-9
1.3693924782893601e-8
5.146753604067506e-8
3.160816120528153e-8
2.925448433133805e-8
3.3928934085192494e-8
4.8211563578681704e-8
7.956551147595168e-8
8.284847717347781e-8
6.752667338187185e-8
7.624038305813829e-8
1.4985955760995076e-7
2.4276024678294782e-8
3.8928945482997675e-9
5.658561939456134e-10
2.4439093924100344e-10
2.4313772422207975e-10
2.033245477218256e-10
2.781925335167029e-10
4.974471711310547e-10
7.879615018436846e-10
1.2804726556587143e-9
8.742406296222109e-10
5.267330767570313e-10
3.2858109303919326e-10
8.64104857452677e-11
7.541645685558014e-10
2.6428331894111847e-9
1.4972563923738432e-9
1.3706454780073194e-9
1.4792242617977546e-9
5.693561610805797e-9
1.6873421825151856e-8
1.4697150904195163e-8
1.1938671116269423e-8
1.193550677595684e-8
1.3361183610167805e-8
1.6451694073662143e-8
2.2705233417388047e-8
3.623768975704555e-8
6.61785172065928e-8
9.874860592146879e-8
2.6612821211974787e-8
3.605032084735982e-8
5.90035343180803e-8
4.256294596922257e-8
2.607652119107969e-8
2.312619328829604e-8
2.6953011904074548e-8
2.5206070301892684e-8
9.300152522890631e-9
3.869589026167513e-9
1.829537289195712e-9
4.589213108717446e-10
1.314672098860589e-9
7.160349587320172e-9
9.167522987769173e-9
2.273321906784089e-9
1.0305696033244004e-9
2.6732825641006155e-9
3.6086594609507443e-9
4.4003777781581216e-9
1.6527952907558532e-8
5.4319383082236256e-8
3.420577521816596e-8
3.3297742817888584e-8
4.051758373100332e-8
5.944446748955118e-8
9.989243159613021e-8
1.0726140362492626e-7
8.372828515314501e-8
8.467891956966823e-8
1.3429772675172328e-7
7.37888461823409e-8
3.3932559132877776e-8
1.4309933688902456e-8
5.70033900325176e-9
1.2952132285699855e-9
5.074677072956775e-10
3.6327785823906595e-10
2.7055635578056644e-10
1.8647061759098096e-10
2.0646925211540074e-10
1.9244760772985272e-10
2.6428110035337397e-10
5.314789445385206e-10
1.3288839850116818e-9
4.970279159334853e-9
8.32356712894695e-9
4.4195567657912354e-9
3.937439616165932e-9
4.294290714199168e-9
5.29264058584957e-9
1.628666305480628e-8
4.05356590676603e-8
2.73941925185885e-8
2.1382658256100975e-8
2.1331247737545234e-8
2.509673844359515e-8
3.5585759079745165e-8
6.622265828936837e-8
1.6788364777020236e-7
1.399938218443779e-7
2.516204965010663e-8
7.558232974392564e-8
6.090448355989712e-8
4.332919201595632e-8
4.2669551767534806e-8
5.1268962226683846e-8
6.093521383436908e-8
7.349834197880056e-8
4.238757334453379e-8
1.9548528638214315e-8
8.31420362609192e-9
7.417916359222605e-9
1.965205183281405e-8
1.4411574775016176e-7
3.9984434241207146e-7
1.6439164583721458e-7
5.428678087313018e-9
6.617578260393425e-8
1.0970095610806019e-7
1.206484693256857e-7
1.0062774235521193e-8
3.9497060134153396e-7
3.522661530897172e-7
2.4892735911166885e-7
1.597374597481511e-7
6.169617781407289e-7
2.556128737255075e-6
2.72705567804091e-6
1.0994467171574736e-6
3.2300852444422674e-8
1.2332477884020511e-8
3.3431730599014656e-9
2.7264681276347326e-10
1.31835817467338e-10
1.6666379538374653e-10
3.289441674765049e-10
5.633504031724679e-10
3.3795432621881485e-9
4.924330587459697e-9
7.047622371341767e-9
1.0496916996678074e-8
1.5710246438268484e-8
1.4694247183162675e-9
2.5689479945136513e-10
1.307751679134318e-10
1.2470894468014694e-10
1.4858786981365055e-10
1.8607885426911889e-10
2.124341442804797e-10
1.8987553481900224e-10
1.5133296626135635e-10
1.2298610096025792e-11
6.882546126188973e-10
7.744047249249558e-10
2.806817686435065e-10
1.7609583998499041e-10
9.652210945186675e-11
1.8801056578640906e-11
6.645250475797164e-13
4.7344130357852965e-14
6.582901550672107e-14
1.1248751618194626e-13
4.3583813643533244e-13
9.1482012321735e-13
1.996816839907958e-12
9.504275520014138e-13
1.1419727903137758e-13
6.740529481617589e-13
1.6232665870921934e-12
2.841930825174751e-12
4.479539788761602e-12
6.739756616690608e-12
9.875000877703796e-12
1.4129249108916666e-11
1.9526331066875615e-11
2.5646006660931476e-11
3.2227091025338134e-11
3.9614468518761675e-11
4.830022459498533e-11
5.877293561061386e-11
7.15720221749556e-11
8.734585468948504e-11
4.867113173728536e-13
2.653313255990013e-10
7.227886213109523e-10
1.371225771628831e-9
2.240215693748524e-9
3.3720630753936186e-9
4.769534005218518e-9
6.343965414325055e-9
7.917740551769362e-9
9.326441843374266e-9
1.0522874514625649e-8
4.962054379498036e-9
2.0286540753659477e-9
8.943880779549478e-10
3.348418411392578e-11
3.00670005687585e-9
4.1189745070181855e-9
2.3027897064398244e-9
1.7895628742569435e-9
1.4613156838307593e-9
1.0954837976200146e-9
5.986852832150756e-10
1.1548427068744585e-11
6.298155333326434e-10
1.1970614859936272e-9
1.750914602373367e-9
2.3791580254112834e-9
3.213556143361041e-9
4.497055413612216e-9
6.77304012597753e-9
1.1425582291619347e-8
1.7140176637240733e-8
1.7094505048300776e-8
9.74605230326633e-9
9.901091774512984e-9
1.3901301770673819e-8
2.35702524701441e-8
2.0832868000611617e-8
2.0117291495949438e-8
3.635287555845388e-8
9.617665814680173e-8
7.224617363561591e-8
5.605048689055702e-8
7.585102491890969e-7
1.1256813887990256e-6
2.8322247533116214e-7
2.319268608951262e-8
4.601240649940868e-8
2.533956748166556e-8
1.696010973334503e-8
6.500227168736746e-9
1.3730259131945692e-9
2.6017332199018864e-10
1.1505034800714644e-10
4.0831287102529796e-11
9.231084153658666e-11
2.5873915654190073e-10
1.325188141420891e-10
8.458416871177844e-11
6.476164498471035e-11
4.1846577902926666e-10
2.869533562536897e-10
1.4190749062883089e-10
1.695553428962006e-9
4.6017448439280255e-9
6.164848755705839e-9
6.328342257386682e-9
6.58076008351554e-9
7.065672831871795e-9
7.716947240122052e-9
8.473765408193575e-9
9.292714244693069e-9
1.0145347639335954e-8
1.092134683514196e-8
1.2428335577990408e-8
1.1875774524872071e-8
4.742611806246709e-9
1.7616304450608386e-9
7.795909539405571e-10
3.895266834705183e-10
2.5479076890056625e-10
5.234611165008976e-10
3.5443319485121797e-9
2.810808333817747e-9
2.4297935985791263e-9
2.4207969898398944e-9
2.5981501972219518e-9
2.9837493744999614e-9
3.6714924139774656e-9
4.872036277657114e-9
7.073517149040372e-9
1.1521359361629095e-8
2.4955948321942855e-8
1.6255560620767265e-8
9.969094289190162e-9
1.0749367338598387e-8
1.6464112819252024e-8
2.285735375977605e-8
1.6422620293028794e-8
1.831940545265611e-8
4.357300275996274e-8
3.1511342024777793e-7
2.4872907859951732e-8
3.387510300585134e-8
1.0598791413134978e-7
2.1370357490608345e-8
9.790337257826986e-9
1.1611139633773118e-8
3.2389551573190603e-8
9.618275416525944e-9
2.790215342496786e-9
1.5063302581657181e-9
5.280547917840304e-9
4.893415876130769e-9
6.119184692278011e-9
2.349774868299797e-9
1.3407526109991484e-9
7.216993028728608e-10
5.450842104111258e-10
6.42989814781407e-10
9.692938974010412e-10
1.6155700478545618e-9
2.7797408937413303e-9
1.4549186744067266e-9
1.9899012586625236e-9
2.0639148465959517e-9
2.034169140725122e-9
2.044010244925764e-9
2.1407078134998335e-9
2.3237842887004355e-9
2.550997984122948e-9
2.670681225858446e-9
2.2792529562265384e-9
8.384465510230931e-10
4.150872360501858e-9
5.750373673144462e-13
3.5783383967089956e-10
6.812649338707508e-12
1.5958315038639205e-12
1.7960028741622785e-13
5.937848229580175e-14
5.2998822887840765e-14
3.4213804285938983e-14
0.
0.
0.
0.
0.
2.735796658056229e-14
3.8194835595239426e-14
5.3293708100572016e-14
7.447308007118587e-14
1.0430691735991268e-13
1.4648402182041527e-13
1.605992031869978e-12
1.4501886337588288e-12
1.7646718989200954e-12
2.2647057729759645e-12
2.942636799148142e-12
3.830347506799368e-12
4.9712875342436465e-12
6.405243397134261e-12
8.142036121263723e-12
1.010673749343976e-11
1.2033319048991724e-11
1.2999194159362084e-11
2.5542376213761334e-11
1.3074396792051908e-10
3.0121918725696916e-11
3.516727431443582e-12
1.7375756266857702e-11
2.7115809957240902e-11
3.547640241355738e-11
4.34046292359529e-11
5.154627007207066e-11
6.046466495826277e-11
7.06785644682314e-11
8.270728793529867e-11
9.712955765001681e-11
1.1465560613376429e-10
1.362235449733257e-10
1.631420946983987e-10
1.9731759151346604e-10
2.4163255322137064e-10
3.006024454993994e-10
2.419691158647014e-9
7.211388454218449e-9
4.479122575406572e-9
4.070966006803648e-9
4.69175843277567e-9
6.345912866415808e-9
1.0076260905433997e-8
1.6763541245772932e-8
1.766214102811914e-8
1.6516401589276126e-8
2.030428280035891e-8
1.6475648127739773e-8
1.8410665746201425e-8
1.1469955712100046e-8
3.572194677397974e-9
1.6281119972215223e-9
1.074714465050559e-9
8.13476694756159e-10
6.606542591845267e-10
3.646232479326424e-10
8.954586485809688e-11
6.17378755835815e-12
5.747330361547716e-12
9.442485869658899e-11
5.599687519232224e-10
2.833950962424747e-9
1.2581387184311885e-9
9.995861727410182e-10
9.894771760730341e-10
1.0982552913032022e-9
4.743799268175466e-9
1.1356204579587866e-8
6.70365723756874e-9
5.492314231674857e-9
5.641520062711901e-9
6.652296263948793e-9
9.010716292644084e-9
1.4073475657218388e-8
1.9657260725091836e-8
1.9696763861795324e-8
1.9882325290610552e-8
9.111317659871033e-10
2.69784483786327e-9
1.7324232055856722e-8
1.5032892206864426e-8
7.162804594467476e-9
5.81483310457636e-9
4.45019465499203e-9
2.9450367731479767e-9
2.724239564583559e-9
1.464924197800713e-9
3.870493312572935e-10
5.433459586813092e-11
1.9153720074765392e-10
6.939313507662723e-10
2.2920725602952155e-9
1.1329858411360465e-9
1.6448548124818615e-10
4.0692269659448125e-10
5.133865546834236e-10
6.044396838216986e-10
2.5195279255600117e-9
9.568553324507844e-9
7.1854383907835655e-9
6.430853022972021e-9
7.061506665249438e-9
8.756643079588111e-9
1.2139065021978662e-8
1.8830027466504295e-8
2.814171995785183e-8
2.7650470738218956e-8
2.417429039519088e-8
2.6531913637171867e-8
1.3613472094820141e-8
4.2758616872363685e-9
2.008831907376866e-9
1.3287502353203506e-9
1.0009566024819105e-9
8.015024324995894e-10
5.443562400017305e-10
1.9733543487134927e-10
1.0803432031422671e-10
1.397038903263728e-10
3.178195355552977e-10
8.674985047475731e-10
3.6177778586170606e-9
3.4045461075929892e-9
2.1433396840263306e-9
1.9681377187500262e-9
2.152658456638106e-9
2.6570405262768475e-9
3.6645592821444605e-9
1.0616344422666932e-8
1.69474623473302e-8
8.367595768019713e-9
7.162119918373227e-9
7.957041974835917e-9
1.1008760215112281e-8
1.845140608227867e-8
2.224268726866871e-8
2.407191057422905e-8
3.856809922903457e-8
1.2843573045695856e-8
1.652313583905154e-8
3.2011387437816225e-8
2.3775123271294994e-8
9.988484375355205e-9
9.25252353529373e-9
6.110437829746348e-9
6.607598591545244e-9
6.750263567405586e-9
6.103339915962849e-9
3.7144615162236618e-9
1.1026302233199331e-9
3.132624670762434e-10
1.1490250938989415e-10
8.662457779714222e-10
4.765274673935758e-9
4.050672100531921e-9
5.88831812228372e-10
2.4453252172425394e-10
5.198806996875173e-10
6.823730169123194e-10
1.8568992402744476e-9
9.98601302060519e-9
8.442225923065645e-9
7.613110390306575e-9
8.285371087249765e-9
1.00598038454624e-8
1.3496099222689467e-8
2.0158448878268787e-8
3.1121813422472514e-8
3.456888836745299e-8
2.955891597711797e-8
2.4783484733182044e-8
8.2177949298917e-9
2.762975299342001e-9
1.4266867175872054e-9
9.800928150463818e-10
7.00855658582845e-10
5.450128554171588e-10
3.246063415414949e-10
1.538776556846047e-10
1.5752556474125135e-10
2.8002600501370127e-10
5.956748044572361e-10
1.492763542620353e-9
6.369372526366991e-9
4.215387214579485e-9
2.8932134690482623e-9
2.8227812596966475e-9
3.319034818471347e-9
4.529440950041579e-9
1.0147616351788049e-8
1.7162525916273967e-8
8.50397166774127e-9
7.119047705996802e-9
7.698784229133439e-9
1.0274722411852405e-8
1.7223586914740066e-8
2.5896144857281065e-8
3.06125087773341e-8
4.767089271002519e-8
1.4145432596242174e-8
3.505252553415987e-8
2.2702917659491688e-8
3.212730148425538e-8
1.0284092697638016e-7
1.5020605747245326e-7
1.130370323482371e-7
4.361488846154156e-8
2.2957788355721738e-8
2.5282373350227498e-8
1.0996055442690834e-7
2.0857417032180138e-7
3.1822239648791015e-7
4.2560874205948135e-7
7.995229902221843e-7
2.812990975575807e-6
4.146321198411458e-7
3.7978629711620535e-7
6.114747973767934e-7
8.66591662080747e-7
9.951821720564259e-7
1.6659048967424946e-7
1.22473996421828e-7
1.1648978102290943e-7
1.422797322971767e-7
2.1960964583430842e-7
2.792296722998926e-7
1.1674141110126828e-7
1.0724943170036775e-8
3.8247779779592745e-10
3.0121271149931244e-10
4.041860099603014e-11
2.5484997956324942e-12
4.993240678748165e-12
2.6975173518980724e-10
3.870506046255563e-9
8.140288582234218e-10
2.1210490784968336e-10
2.5721122181626293e-9
1.2336757101755552e-10
1.0951957531844581e-10
5.640279140995558e-11
1.1423528139180068e-12
2.0571597560167655e-12
1.1993188874048122e-11
2.184298621674667e-11
2.351115997751809e-11
2.199181005779784e-11
2.1145061435321486e-11
2.8134187990702617e-11
3.335109607901285e-11
7.803961843481234e-13
1.7326565510144757e-13
4.6958074262082e-14
0.
0.
4.676481453549489e-13
1.6399811590421183e-13
2.7755093294762483e-13
4.436301461637668e-13
6.090166616501319e-13
7.780413794188608e-13
9.616443852576984e-13
2.244602697086071e-11
1.927264059008321e-12
1.2858921779249855e-12
2.914127545473283e-13
3.66927734124973e-13
1.0046027306517892e-12
1.7547360518532493e-12
2.6898884978265925e-12
3.8448570584635995e-12
5.2111806461732835e-12
6.74511965051869e-12
8.404065143414436e-12
1.0184287720387869e-11
1.21302673188804e-11
1.4322422502621104e-11
1.6865156414254818e-11
1.9885300412577026e-11
2.3540941457217182e-11
2.8039705632347763e-11
3.366875048588695e-11
1.7017942584428857e-10
6.191006895952286e-10
1.6284106336810984e-9
2.8186461839333004e-9
3.099423657683635e-9
2.9710055416523822e-9
2.9018336581778765e-9
2.949662019492419e-9
3.1040027123532514e-9
3.3642717219704296e-9
3.74795633217744e-9
4.996625977985556e-9
8.90683492838226e-9
7.661678295486338e-9
4.510908131263996e-9
2.6863877505743036e-9
1.7564347607328975e-9
1.384171198395362e-9
1.5570445715209402e-9
2.3079489363491034e-9
5.550170307836009e-10
4.065420313918045e-10
5.317327706819665e-10
7.154821859734541e-10
8.961962688138353e-10
1.0913026094307424e-9
1.3377089010086005e-9
1.681179061724971e-9
2.1929036447253443e-9
3.005481585016033e-9
1.4378149792672574e-8
9.771572260524561e-9
6.179259408501083e-9
6.859971024750349e-9
1.0841668291870044e-8
1.4359083166701912e-8
9.704731645211504e-9
9.850534480678873e-9
2.0349662031492713e-8
3.0443900666816086e-7
1.2749266006806584e-8
6.18388779687762e-10
1.0902496509305305e-10
2.094298734143144e-11
1.2197259869285413e-11
3.6677793509587716e-10
2.8367127902902684e-10
1.2417292686298463e-10
1.3339438354723865e-10
9.849249656230323e-11
2.53419336324152e-11
1.4304622241194744e-10
4.791964284478692e-9
4.804524080098883e-9
1.1151226669497293e-8
1.6881040348306903e-8
2.8171224630678948e-8
4.5480629907602274e-8
5.8355418311287946e-8
1.0725640607837823e-8
2.878091206050052e-8
2.680299404785927e-8
1.354873428403554e-8
1.1898776823981267e-8
1.0750086871129603e-8
1.2161715750559988e-8
8.786364531583992e-10
7.740853386388603e-9
1.2935641879243932e-8
1.4365448275606549e-8
1.5142546340573472e-8
1.53738885108019e-8
9.782348804999294e-9
6.562181066827188e-9
3.8632624308486783e-10
1.5534441895035303e-10
1.8227762084711307e-10
7.837450834319145e-11
6.998757810349864e-11
2.8995743472167924e-11
2.084926554459592e-10
3.440330883542461e-12
1.232774090359059e-13
6.094374732221688e-13
8.878321898658696e-13
1.2599334525145887e-12
9.758033534197976e-13
7.521421636163343e-13
3.2183140715232784e-13
1.2538112436050584e-13
9.891213767597735e-14
1.2932391458618137e-13
1.4584502334660656e-12
1.2623391971186597e-12
1.519421942871742e-12
1.9444784957491913e-12
2.5348255887885126e-12
3.329844657555766e-12
4.391706103934824e-12
5.804557039841958e-12
7.67606316973029e-12
1.0135700716919927e-11
1.3321909190597988e-11
1.273126660227462e-11
3.182834669765797e-11
2.2187054797522027e-10
1.1623789205084762e-11
1.2057773291316795e-11
2.6801757502474243e-11
4.077591787692072e-11
5.5500971938677884e-11
7.080897643304637e-11
8.650718198839081e-11
1.0289788388542696e-10
1.2068232671502687e-10
1.407348533534758e-10
1.6399481176450228e-10
1.9147773453826262e-10
2.243531155596099e-10
2.640661935452712e-10
3.125141228020034e-10
3.723127796318322e-10
4.4722068311667454e-10
2.3614277082840292e-9
8.803075858642773e-9
6.002183067021806e-9
5.206423280988987e-9
5.632955307539435e-9
7.002688853553151e-9
9.955401738272308e-9
1.5791194154003108e-8
1.9768090588391484e-8
1.6452150940608077e-8
1.5075547625789235e-8
1.3403488823510314e-8
7.796593181908322e-9
2.130317408652805e-9
8.04796794001532e-10
4.692301759222499e-10
3.4205726369308717e-10
2.5759477190093677e-10
2.1083325633741623e-10
8.818405600390503e-11
3.903444330042125e-11
4.2796960735753535e-11
9.425067163412418e-11
2.462785485899896e-10
8.60432120704266e-10
1.6770919974414963e-9
8.655102982539116e-10
7.424214342020177e-10
7.828644641041585e-10
9.396582344226922e-10
3.3892336007594744e-9
7.580371175752292e-9
4.386615436233693e-9
3.921181876464254e-9
4.509961521555346e-9
6.279850001916481e-9
1.0854755891913428e-8
2.1849028069142083e-8
3.308671325479069e-8
4.0829836676822024e-8
1.6894279943468388e-8
5.597003462546186e-8
3.5118634900494663e-8
2.2028606913068e-8
1.1491595025122745e-8
4.7815124616764885e-9
1.721700090006763e-8
4.539690623963382e-9
1.460851776761907e-9
9.785784952282167e-9
3.8188503094165694e-8
2.646548950298451e-8
1.2493856571745689e-8
7.1749392897091984e-9
3.77544190757055e-9
1.7180086343541251e-9
5.991429982897004e-9
4.491828478868546e-9
4.108226860419535e-9
3.9391674182602645e-9
3.1289367802301774e-9
2.7839191662235043e-10
1.0275581399807066e-8
1.2602547517449367e-8
1.196373725812072e-8
1.2675872739864462e-8
1.4331405776487756e-8
1.729437951758793e-8
2.26251508318599e-8
3.181223282337415e-8
3.953394345453873e-8
3.3811440216123195e-8
1.0759370279060467e-8
1.9174878861920638e-9
4.353364489632737e-10
3.6123506096565926e-11
2.663064411129822e-10
5.976549141433641e-10
1.09443512427208e-9
9.36526851045306e-10
5.04407604710925e-10
1.747323506182253e-10
2.642754069437859e-10
1.1981157595338675e-9
4.088385984206889e-9
1.9105000973105316e-8
9.246780258293583e-9
7.136530767754133e-9
6.9200722145369845e-9
7.056086467274286e-9
6.654849659323076e-9
5.55529488101435e-9
3.91113442616701e-9
6.725257440834847e-9
3.9696593504807275e-9
4.1180489160727305e-9
5.79912301062061e-9
1.1099111946036788e-8
2.4734896267898978e-8
3.845238973659245e-8
6.746461026263346e-8
3.7826732218479786e-8
8.71603738094268e-8
5.652857923987414e-8
5.997820912365291e-8
9.429867802006829e-8
7.33768049690972e-8
2.2116910110622787e-8
6.971183448568805e-9
1.0725332191316155e-8
1.0414555030463712e-9
4.601724496711219e-9
7.095788849077907e-9
9.505768672161382e-9
1.2422893591087596e-8
5.0578661302560434e-8
5.391618273038381e-7
8.702033770919513e-7
1.9933628353855538e-7
4.389046517299591e-7
8.637209514967892e-7
1.205796937580556e-6
1.1597430757505404e-6
6.462281136119001e-7
3.232987551877856e-7
2.1143897009287705e-7
1.9578711962451717e-7
2.351079871999613e-7
3.273553808671957e-7
3.0777058218682937e-7
2.336401588129379e-7
2.2774331712496445e-7
2.8078907299159324e-7
1.3543594740875824e-7
8.811908055844638e-8
7.04211791630091e-9
6.11146764977937e-10
8.877464264688308e-11
1.1523359229832782e-10
1.4319557417773632e-10
8.906419397291527e-11
1.9279751061661056e-11
2.2296346918884593e-12
3.875779105284554e-12
3.00916088294749e-11
1.6954513954627397e-10
1.4221721210447376e-10
2.952620282338617e-10
1.3343443516807509e-9
1.4344682466671507e-9
8.20047814842574e-10
7.333266618110153e-10
7.643644163099477e-10
3.025032785307132e-9
1.1445614749474273e-8
2.0064341104359346e-8
1.6782138339205966e-8
1.4918466901541246e-8
1.4605899923792821e-8
1.526036258163025e-8
1.6791214276460562e-8
1.9507779630331582e-8
2.444726315720652e-8
3.511059911193948e-8
5.762481643286023e-8
7.2372245275511406e-9
1.3321757424008951e-9
2.2543608419443396e-10
2.944936456102633e-10
1.1314087008644938e-9
1.4315339691890733e-9
1.5315269487216751e-9
1.8847506733868426e-9
2.6387450554999995e-9
4.254614510562782e-9
8.587801840076754e-9
2.657128337061058e-8
8.516452062984599e-9
1.6538505314771296e-9
8.340807927834865e-10
1.8365562954961198e-9
2.4372555680210802e-9
3.0113154923128945e-9
3.6943056691814276e-9
1.8815134698288148e-8
2.9530111154606968e-8
1.9903188564765415e-8
2.23360966075061e-8
3.3483400863721625e-8
6.118213530754058e-8
5.946879082756866e-8
4.81005557226211e-8
5.985532381418131e-8
1.6147483577122587e-7
1.0362993752465352e-6
1.970355315271427e-6
1.7564839569654326e-6
3.549597137378551e-7
5.491587330939785e-8
9.205755205139367e-9
1.7209758597941947e-9
3.6975584822827244e-10
1.0068226908032362e-10
1.677440684201289e-11
1.2738269457717903e-12
1.67780411646162e-12
2.628855712359661e-12
2.1282382659875277e-11
7.857709527539275e-11
6.190650533415732e-11
1.5388178073731244e-10
6.193970979615032e-10
3.142781691934423e-9
1.7676283282577854e-9
1.1277307262210584e-9
1.8850173923816556e-9
6.883505520379498e-9
1.5138856214664593e-8
1.4083768419912854e-8
1.1663522454583205e-8
1.0765196173054762e-8
1.1065934374062716e-8
1.2641606653284628e-8
1.6004260636812276e-8
2.0064206913435317e-8
1.344145306321698e-8
6.252486591962543e-9
6.876588041732086e-9
2.3975539978022203e-8
5.3366462174882794e-8
5.0388920298859346e-8
5.379215859203608e-8
6.704239854398483e-8
4.816492632126608e-8
3.4134449448084056e-8
3.955585283491296e-8
2.1931478087539392e-8
1.1099290507664637e-9
2.847214543174418e-9
4.075417225579351e-9
3.856451982982356e-9
1.6532021491985897e-9
1.865637127468889e-9
5.015520336912129e-9
7.578177042639123e-9
9.961374266510055e-9
4.428270227225013e-8
4.7780470436662676e-8
4.047891670101615e-8
5.427036995396693e-8
1.0101909502092678e-7
1.1689754174111829e-7
8.609765709340114e-8
1.019358660306917e-7
2.919551451367759e-7
8.975467004412224e-7
2.053086458522415e-7
2.3836309418450506e-7
3.341408266960765e-7
1.2104778301576893e-8
2.394004393815509e-10
1.1412962306101029e-10
1.543515717862061e-10
1.6210671778535356e-11
1.2444370004902827e-11
1.3398818646494244e-11
1.0142666464368578e-11
8.369870199607515e-13
5.892285412949462e-11
1.0606483267139686e-9
2.1598125052932608e-10
2.3190582885167643e-10
3.07557792218752e-10
2.8290107719196054e-10
4.675350759944693e-10
3.4844427270587947e-9
3.7321319785163186e-10
2.275541318706898e-10
2.6003800040761863e-10
3.062946048804058e-10
1.3722604114964626e-10
2.1089858577718405e-9
1.0237277314761807e-8
1.8929007803763702e-7
5.018353219120427e-9
3.368478843950789e-8
1.1184698455514742e-8
9.545200754083512e-9
1.74170470854546e-8
1.608402535268229e-8
4.590140955807029e-9
1.6475183189929957e-11
1.2584455842306268e-12
1.217698359016541e-13
1.4660332240869897e-12
1.7796290566864376e-12
3.495965640190697e-10
1.2602446651404235e-10
2.695485284667203e-10
6.454894172443294e-10
8.32564936558263e-10
5.614030571378971e-10
1.4788207450148334e-9
6.396585854142749e-9
8.163395523353827e-9
2.2467214634449717e-9
9.076920707631486e-9
6.747270037685719e-10
1.819722849976855e-11
3.314872826646892e-12
2.8804398894659196e-13
2.3296382266533357e-12
4.720746030821708e-12
2.6868423182913496e-12
1.7464936480498289e-12
1.997975403546366e-12
2.606325950949525e-12
3.512350705857961e-12
3.595761653997047e-12
1.1800047164157363e-11
1.1099293748704065e-11
2.7969767794134256e-12
5.942179882217223e-12
8.920135736359479e-12
1.282843737461275e-11
1.841592264319755e-11
2.6611920162890554e-11
3.872434518589185e-11
5.6598404344431015e-11
8.268132681804687e-11
1.1974868399628608e-10
1.6987657060844266e-10
2.326399329509694e-10
3.042009710938119e-10
3.796565601483943e-10
4.568770370459977e-10
5.37496804236801e-10
6.252656265632782e-10
1.8130337227169381e-9
3.281996157342023e-10
1.983616818698534e-9
2.3200766355902663e-9
2.6044330552430574e-9
3.0302003496677557e-9
3.757882146568746e-9
5.086382075497793e-9
7.086241897156693e-9
7.106126160036069e-9
5.363621282924552e-9
2.4193616061691266e-9
4.891268549708506e-10
6.923765912850464e-11
3.224082351061166e-11
1.1019930665175978e-10
1.9734546932852304e-10
3.4863960954007555e-10
3.850388586796277e-10
5.149273868464301e-11
1.5703844402725047e-10
2.13214698150384e-10
3.2670982536179825e-10
6.585865816017675e-10
2.452050068607791e-9
1.560312107778562e-9
1.0243292506467478e-9
9.935284004687832e-10
1.2168272110111762e-9
1.862510070437828e-9
3.4914000628246063e-9
6.573973406010441e-10
1.185295574222529e-9
7.719006086796853e-10
9.759973701528775e-10
1.6949814729069625e-9
3.935634069760378e-9
1.1997927170461444e-8
2.8430106980945992e-8
4.753839194111703e-8
2.866316260763387e-8
1.7611256271700317e-8
1.9905067480253467e-8
8.703690777968683e-8
1.7470125302709623e-7
2.0056245252593646e-7
1.2166579958083861e-7
1.1277198329153215e-7
1.490970521867863e-7
1.456683779497967e-7
1.7707757802411373e-7
8.443894146356086e-8
2.7665515893306905e-7
2.790534600714358e-7
9.873785522995778e-8
3.0158470144870065e-7
2.832095424039877e-7
6.391506630638918e-7
2.707226320521774e-7
2.06195466842647e-7
2.2476383692264795e-7
3.028181217671774e-7
3.392210697028812e-7
2.7459583464066365e-7
2.839216830015925e-7
3.661559436699934e-7
3.9569142780371145e-7
1.687156286032604e-7
2.693468099796828e-8
2.7489904619958284e-9
1.2377342654062783e-9
1.4765634276546483e-10
6.230206587891809e-11
1.743651834859702e-10
7.113763893618966e-10
2.9868974328645355e-8
1.7234517768008443e-8
5.525990288965953e-8
1.776918940274589e-8
6.633813611578468e-10
5.084180238728127e-11
1.8316232964517048e-11
4.9019484356685904e-11
4.8064365243172126e-11
4.904186285155597e-11
4.2597143435529264e-13
1.6932556185941606e-11
1.9914639341983386e-11
2.0022054657989567e-11
3.108108258528056e-11
3.257554317079324e-11
1.7152327143484531e-12
2.0951298898116394e-13
1.9442744896802204e-13
3.602838481369226e-14
3.678047526360863e-14
1.0806367715558048e-12
4.057437432132426e-13
7.292004611688415e-13
1.155554571880962e-12
1.5656010362036912e-12
1.9732852766423094e-12
2.3974267002525057e-12
5.960882920399961e-11
5.096547735555401e-12
3.6043376158304862e-12
9.565581992917947e-13
8.786604309366353e-13
2.635390231611216e-12
4.657561278761882e-12
7.10236753788209e-12
1.0000550559615896e-11
1.3280920405571591e-11
1.684224056166582e-11
2.0648553795178228e-11
2.4770128109397633e-11
2.936374205319717e-11
3.46423836878916e-11
4.086519956175128e-11
4.835066802429766e-11
5.7509955317334145e-11
6.890306294937343e-11
8.332929905096154e-11
4.0944373746343436e-10
1.4789322162831238e-9
3.928771341876225e-9
6.5601419224607506e-9
7.007472883711137e-9
6.588846179724759e-9
6.339295820369343e-9
6.3682916092002575e-9
6.654476882399249e-9
7.213623174455725e-9
8.122952369728691e-9
1.03954903976507e-8
1.8626088330417844e-8
1.7930517373684584e-8
1.1636016494700652e-8
7.121338090260466e-9
4.771363634829116e-9
3.76591919545724e-9
4.105283559596042e-9
6.058351664406667e-9
1.1782762866225508e-9
6.539369016419217e-10
8.895191418076701e-10
1.352611133258837e-9
1.8089313382310321e-9
2.2546879034656224e-9
2.771590683786996e-9
3.45445871367651e-9
4.431542698863428e-9
5.921614194195541e-9
8.35142673175473e-9
4.161362255603746e-8
2.2814053243152655e-8
1.5508505239998558e-8
1.847778842522368e-8
3.165077714426888e-8
3.43055637960893e-8
2.504948783410482e-8
3.188368524622789e-8
1.0206121121783619e-7
3.0413746430963584e-7
1.9441493947996383e-8
1.6309156883694787e-8
1.27169505660711e-8
1.629427488735844e-8
2.7985956840169764e-9
3.962317241768817e-10
8.680888717268337e-12
1.5612319115530204e-10
4.740647788970576e-12
1.8570948968499203e-11
3.1114334285463006e-11
2.6058568851193325e-11
7.799819548772303e-11
2.938817949320017e-10
2.4476794426030156e-10
2.8508798017590274e-10
4.3508817453460666e-10
6.134560234200479e-10
7.994516512394408e-10
1.0244733285827789e-9
2.2331381091670592e-10
5.766487623213957e-11
3.561799106651195e-11
3.366650769125734e-11
4.529138917384526e-11
9.203851435679891e-11
2.7537645666485035e-10
3.323131446719159e-10
1.9550477257341172e-10
1.6328704166525164e-10
4.037835591108762e-9
5.716345184749774e-8
5.709280030153044e-9
5.241695649105131e-10
1.3241732095603418e-10
1.515925145495575e-10
3.452654080139912e-10
6.675667565114964e-12
3.815460539155071e-10
1.1486110028473513e-10
5.609001713160454e-11
2.1156215052331317e-11
7.0706459365546946e-12
2.4134445564795603e-12
2.3794366690742173e-12
1.3698907223939088e-11
4.015834839825665e-11
9.895649410232642e-11
2.2518497559555608e-10
4.716226948744133e-10
6.744322841522272e-10
3.9513512361761265e-10
2.893389838486258e-10
1.2311371379594253e-11
1.055837599447361e-9
1.052620660669526e-9
5.740199139754189e-10
1.2508018463659235e-9
6.3151680491832555e-9
4.5022824407567185e-9
6.033542408045521e-9
1.0379117519575829e-10
3.471924766477037e-10
6.447451213254475e-11
4.420921618084278e-11
8.395752481741224e-12
1.5045282884109237e-11
8.520145314035279e-12
3.648099302524585e-12
1.3034098638272017e-12
6.380633046433631e-13
6.548718924808916e-13
8.985182790254021e-13
1.2878892939298915e-12
1.860794223459692e-12
2.701439602244692e-12
3.939884429885513e-12
5.771230743912533e-12
8.484835857726483e-12
1.249851393352799e-11
1.8378742202455424e-11
2.67905198016217e-11
4.186251085751311e-11
8.504426994321141e-11
3.8122142837418784e-11
2.3459433447277484e-11
1.7699414142695727e-11
1.479191861508e-11
1.2850095782504035e-11
8.189979233265413e-12
1.99775933576722e-12
8.728903288534421e-12
1.5093515608969397e-11
1.0193927629154284e-11
1.3213724281243316e-11
1.4501785067651512e-11
1.0780198303839784e-12
4.474754015827162e-12
6.973392176699648e-12
1.7384400857786095e-12
2.381759399290162e-12
5.67711488900265e-12
5.653822463935913e-12
8.576286017559189e-12
1.715773454893827e-11
3.7856001372676374e-11
1.0406935349583789e-10
4.226356427400369e-10
1.6881167981017657e-10
1.3036948995426054e-10
1.3170488766453677e-10
1.5408733893961535e-10
2.012643658831102e-10
2.1175211997305798e-10
3.194353298910642e-10
3.3560034524654324e-10
4.71094561229162e-10
7.595360328371236e-10
1.3823575397792933e-9
2.9708423675264174e-9
7.160697446612601e-9
1.2613727350342563e-8
1.8110337298492485e-8
1.1515408119436774e-8
3.553188325814335e-9
7.715964488987298e-9
8.735542225585046e-9
4.698938188655569e-9
3.554830019191634e-9
4.091656237243626e-9
4.4492289710020264e-9
4.5020323844218e-9
2.655157458088357e-9
8.260416614472724e-10
2.590399931516205e-10
1.3120266768469731e-11
3.809112056409589e-10
1.610912735149008e-9
3.1937963376657477e-9
3.18840499789178e-10
2.1104065314590306e-10
3.722374450981799e-10
4.645240530884827e-10
1.652480742684325e-9
6.285167958652586e-9
4.245307672818856e-9
3.807135530945794e-9
4.185259807880764e-9
5.27008929977447e-9
7.614294184712626e-9
1.2126194596576375e-8
1.4161874800917634e-8
1.1682688072799263e-8
1.1152341324791797e-8
1.4450850916907804e-8
7.210716088884536e-9
3.127171811014612e-9
1.6044143669991154e-9
4.233352622472771e-10
1.4873812312164056e-10
9.083482159415021e-11
6.702685277328137e-11
4.08748684155385e-11
2.5315198468398702e-11
4.812493586373448e-12
8.483749998910599e-12
2.925137847152074e-11
8.270020022202574e-11
2.7395069467956405e-10
9.201879680504303e-10
3.842118071190389e-10
3.137340660888913e-10
3.2471112545567535e-10
3.8485105163694643e-10
1.7413758505473946e-9
4.319786506053831e-9
3.1635343009995256e-9
2.654192972387727e-9
2.8411866643922598e-9
3.5585623623249366e-9
5.240790960265084e-9
9.500816344353063e-9
2.177198021391176e-8
4.468807901150753e-8
2.416722311660797e-8
6.606868230736595e-9
7.908102859858555e-9
9.56119440746148e-9
8.119941309272612e-9
8.29218189570753e-9
1.3464419909682343e-8
2.3198765729896456e-8
1.2161754438567805e-8
4.987988704888653e-9
2.1800990353815928e-9
9.028482550805268e-10
6.6246833423373e-11
2.2856461210921637e-9
1.1681403402545326e-8
3.883309031201588e-9
6.36070631418325e-10
5.605890376824161e-10
1.03866953773178e-9
1.3401773483126105e-9
1.6210707086435925e-9
7.645836231186774e-9
1.7833132000119988e-8
1.0995835642600323e-8
1.114829894338764e-8
1.4582349247205393e-8
2.40035261452448e-8
3.680376787312458e-8
2.963996751453587e-8
2.757540641084651e-8
3.9876671176901684e-8
1.3205166046624045e-7
5.395068934233018e-8
1.4002423816604888e-8
3.9048650965440726e-9
1.3886297695814871e-9
6.655516794142946e-10
1.8470068838995647e-10
5.680749530293562e-11
4.171444720011908e-11
2.1440965615691917e-11
1.3757876564675449e-11
6.27432728006586e-11
8.181747836350387e-11
9.449936176917038e-11
1.6678379812355398e-10
3.7540464694196725e-10
1.6421651568840961e-9
1.2992298160947224e-9
8.162434575344201e-10
8.010656860028538e-10
9.732934235918254e-10
3.3345886582968053e-9
7.292122874731186e-9
6.86321751449482e-9
5.149092594911958e-9
4.933191071571636e-9
5.580134372017745e-9
7.434008445943383e-9
1.217684686934986e-8
2.39784226979001e-8
3.305122707326902e-8
2.9502383670557505e-8
3.6991507559567073e-9
1.5389914619989882e-8
1.7091538009520945e-8
7.592000100752266e-9
1.087201425685735e-8
6.138407152515112e-8
5.109473633030527e-8
5.131363132839587e-8
6.520883901190784e-8
3.671408121669521e-8
2.1862854358829314e-8
1.7883640146207235e-8
7.757506941147491e-9
6.5304513564216954e-9
8.125646097914007e-9
8.446929204391717e-9
6.310375305965006e-9
1.3437201656572233e-9
2.015128050755167e-9
4.477306796702774e-9
2.5589824220835707e-8
1.9811804603378758e-8
2.222628671079397e-8
3.134797260159814e-8
5.431812933715852e-8
5.8299507361608143e-8
4.316071793987369e-8
4.637458811943149e-8
9.61729387546579e-8
4.773607163849174e-6
1.723215746790892e-7
1.1027557012309211e-7
5.432608866250569e-8
2.2545977580835822e-8
6.3269602770127185e-9
1.3393021606709057e-10
9.83315606762238e-11
5.126053171771616e-11
5.7646869645120736e-11
4.734267451960502e-12
7.1523495156082075e-12
2.6971589669814242e-12
4.300272372204916e-12
3.86291365994129e-12
7.944135837070502e-12
2.550816534862405e-10
3.744314089389413e-10
3.271301120828182e-10
2.8029726726239514e-10
4.3298172141361356e-10
4.497196687668208e-11
4.730850861645976e-11
7.120780991881266e-11
1.17432153016809e-10
9.826997740218635e-10
3.1526671844403664e-8
2.911388392382619e-8
2.7349469027208876e-9
9.505406775760333e-9
4.6848754575372485e-9
5.7794871155225825e-9
1.0958115592878941e-8
8.11176827881552e-9
5.08288188727202e-10
6.51027217834798e-10
3.857016417524304e-11
1.3300800789569132e-11
1.1303290577291695e-12
4.679301776851453e-13
1.0728312032735476e-12
7.466141832068817e-12
1.0758873285572511e-10
9.684871150949973e-11
2.585444853753031e-10
3.923765034912639e-10
3.6492927237360946e-10
9.118414501269449e-10
3.303720207773411e-9
3.900753589197781e-9
9.217670253293277e-9
9.384317711079946e-10
2.525033807244226e-10
1.0537791595352792e-11
6.438861087806776e-13
1.9020448694492564e-12
2.646179070563035e-12
6.780240330212829e-13
4.5389983888951775e-13
5.107460645382491e-13
6.601491963926789e-13
8.819724831287945e-13
1.1926303457726567e-12
1.3097330300065151e-12
5.010092991318634e-12
3.349543370290679e-12
9.063630556099788e-13
1.9870396908968243e-12
3.0118699941338275e-12
4.354857097076052e-12
6.2729501192589626e-12
9.084504230509408e-12
1.3234369788667483e-11
1.9340279693673003e-11
2.8195266427989056e-11
4.063728173583299e-11
5.716904217948194e-11
7.741786804153499e-11
1.0004684997372701e-10
1.2364077668325114e-10
1.4775923127688622e-10
1.730496155531357e-10
2.0071210875016793e-10
6.168363653026937e-10
1.3265397530803568e-12
7.333920893820759e-10
7.933851076907051e-10
8.535164615148977e-10
9.551217296440197e-10
1.1314654223373337e-9
1.44877375615229e-9
1.959064667070335e-9
2.1333718572178294e-9
1.608069630369421e-9
6.955226149929659e-10
1.3925545459973871e-10
2.506864708293931e-11
6.432441582688371e-12
3.0083988378442196e-11
5.7159892576319476e-11
1.020540511338616e-10
9.832401664699092e-11
3.6050585278855796e-11
5.0155353827981586e-11
6.550765678658506e-11
1.0632171883151942e-10
2.3641235997829533e-10
9.83737149091841e-10
5.234928676295736e-10
3.9836208542201337e-10
4.376519664741594e-10
6.148724274576241e-10
1.1094373974877988e-9
2.105758001872072e-10
8.598335137249184e-10
7.700606779972581e-10
1.0109563671214548e-9
1.655911360069661e-9
3.4395132035779276e-9
9.502143403402024e-9
2.3721300223336033e-8
4.189739964689137e-8
2.5868590875717162e-8
3.110421091284502e-8
2.3438665038606972e-7
1.2564284610675525e-7
2.300894945065272e-7
8.259727669709894e-7
3.3884578936649323e-7
5.09870795511235e-7
6.456728024567666e-8
2.762201804893396e-7
2.434139453149029e-7
1.1619631386717583e-8
3.801058587737359e-8
5.751867670317083e-8
4.035332649637695e-8
1.3130564782550374e-8
1.0909708837145362e-8
1.5209319216106404e-8
2.9403346008083166e-8
5.501616041734776e-8
7.867112528361065e-8
1.1339225780848875e-7
1.2982340256723635e-7
8.990878412280047e-8
8.76407565357963e-8
1.0174089913045444e-7
1.3392542063688785e-7
1.9148558870998996e-7
2.2473999647465926e-7
1.6013531137591697e-7
7.553698341908443e-8
1.0481414285621278e-8
8.512893632202893e-8
3.570642981743119e-8
2.937853093561107e-8
1.3274865007829373e-9
1.9732711199850479e-10
1.0493246619819578e-11
1.2469949040079193e-11
7.689237209709932e-13
8.786956209845945e-13
4.4983021329864064e-13
4.445266525670997e-13
2.3437681791551067e-12
5.922106570209052e-12
4.3527971782052374e-12
5.0265311478009786e-12
6.514463798350212e-12
8.851403677218399e-12
1.2343868902458345e-11
1.7515738952027412e-11
2.517492182865037e-11
3.653350873448897e-11
1.036665457707035e-10
2.3127112500494232e-10
1.6418000847213218e-10
1.1403886890514794e-10
9.783414586986155e-11
9.281129670180737e-11
9.419225972545205e-11
1.0136979261916895e-10
1.1089713155738116e-10
9.33278461542631e-11
4.323549542982578e-11
1.5623563294762096e-10
9.79284099687498e-11
3.341907361945921e-11
8.006160739587396e-12
2.8199260107141714e-12
9.014502761712803e-13
4.072911970687948e-12
2.481483068960448e-11
7.092080404854325e-11
5.607288656743552e-11
7.866355500134097e-11
1.4302501585907853e-10
3.401196507000846e-10
1.3863950120164794e-9
6.339656078822797e-10
4.3205411600530217e-10
3.873964090593855e-10
3.9568483152810765e-10
4.3865887218477926e-10
5.178868346004624e-10
3.383898483997677e-9
6.352649813160179e-9
3.792978718127864e-9
3.882268273620238e-9
5.181659673906291e-9
8.711931634999756e-9
1.49456033926912e-8
1.3939886942237433e-8
1.4300157340570279e-8
2.275513386757748e-8
6.324347423957565e-8
3.469759101696724e-8
2.0419112489209505e-8
1.514551256811057e-8
1.144826277511727e-8
5.2763446465737826e-9
1.2693905951779557e-9
5.142568332968508e-10
3.3462407930409337e-10
2.2530782276613266e-10
1.263296198154893e-10
9.138262227742494e-12
6.834740280830992e-11
5.907491651500822e-11
5.070641353349037e-12
1.9803472372267392e-10
1.7902247870682375e-9
7.758143373962541e-10
5.874431862833955e-10
5.74098325029495e-10
2.5303349621423362e-9
6.8980914593082164e-9
7.085825122958384e-9
5.510047010739426e-9
5.203425390127142e-9
5.4313817364353266e-9
6.044377910683426e-9
7.180574715888868e-9
9.283895939962001e-9
1.3382239449291533e-8
2.1480098815040843e-8
3.2012523629687423e-8
1.556576218462925e-8
9.178716907352864e-9
7.98899339673093e-9
8.690628438917776e-9
8.307733594623614e-9
8.153546226232978e-9
3.993561334325996e-9
1.4410333103607062e-9
5.851543970729184e-10
1.814179802366584e-10
2.2033976347323738e-10
1.097613890305925e-9
3.704715712053703e-9
2.405691778986581e-10
6.198122009984482e-10
9.05392329857413e-10
1.081354519217445e-9
1.2593003700000771e-9
1.4804626755112374e-9
8.003534515260216e-9
1.59892339296701e-8
9.672328107119242e-9
9.869317529561173e-9
1.3066541272689085e-8
2.1694823654086412e-8
3.413788594851855e-8
2.8221425606822237e-8
2.656392202790909e-8
3.894943157387309e-8
1.2971637218192388e-7
6.536566812579847e-8
3.751368960585618e-8
1.6342847841697563e-8
6.249833142095835e-9
3.1797030608068635e-9
8.271252065941823e-10
2.7036885353605134e-10
1.8008556183153806e-10
1.1110735631621868e-10
4.4151069488847225e-11
6.129918354373026e-14
3.816943585321482e-12
4.957115231536179e-11
1.603398971007021e-10
4.917782309703214e-10
2.6684919563486955e-9
1.6898835485238237e-9
1.1206870167521973e-9
1.0732694537274634e-9
1.2145643708218809e-9
5.576523947296471e-9
1.2945502265066592e-8
1.1719204047727767e-8
8.600282930239376e-9
7.894674536899977e-9
8.23884811072828e-9
9.597615248718254e-9
1.2834929833143987e-8
2.0679433025018787e-8
3.9200463701131495e-8
3.805447688672745e-8
1.751378524950059e-8
1.7547969421506682e-8
1.5032893371747893e-8
1.453731952860124e-8
2.0939429796113662e-8
3.589896831691288e-8
2.100155707483063e-8
8.830844705892888e-9
4.298122946023928e-9
2.235625328723094e-9
9.492025026593379e-10
8.300149604337009e-10
8.898444137550111e-9
5.8062421754104585e-9
1.942596655908335e-9
3.7815313798157845e-10
1.5128232468705451e-9
2.1622202948776225e-9
2.691044690121897e-9
3.24440728903867e-9
1.641761993510579e-8
2.65732198979593e-8
1.792214206707443e-8
2.0086813624514973e-8
3.014289191837215e-8
5.527382650806661e-8
5.373445299541535e-8
4.375299965892021e-8
5.4742090854101964e-8
1.486506057553682e-7
6.975198045104005e-7
1.3693501905359371e-6
2.0543316937010088e-6
2.2600802775897534e-7
3.253799156025856e-8
5.4029452823983935e-9
9.524036893688418e-10
1.77488965140949e-10
3.1304939592392995e-11
2.381028732035103e-12
7.016049395432864e-13
7.320653126492308e-12
5.723469631198429e-12
2.1737879539816485e-11
7.257195544614444e-11
5.085140120055551e-11
1.0366448882451655e-10
5.840230332760542e-10
2.566084702229203e-9
1.6222707037716866e-9
9.774109912570915e-10
3.501888379877351e-9
9.405058991188046e-9
1.0211018239566953e-8
8.524702144282502e-9
7.588116737790094e-9
7.458160128499632e-9
8.076755506352385e-9
9.50133748690206e-9
1.111743748290936e-8
1.0052033865855017e-8
7.765092232751196e-9
7.1289740805551466e-9
1.1115846806260904e-8
2.5283467788574345e-8
3.368890859883783e-8
3.9402042153949235e-8
6.503612611748955e-8
1.2548861678843092e-7
2.639902589390294e-7
4.4515254008706836e-7
1.6955337526302236e-7
1.0300114008529118e-7
4.643954558589557e-8
5.6606880018162264e-9
6.315147682699601e-8
1.0548986464108333e-7
4.003392852561696e-8
1.7393080521906062e-8
7.463674417116816e-10
1.4135682782012114e-8
3.578947533416067e-8
5.422692727153143e-8
8.761655292875633e-8
1.580650015735294e-7
2.8432687044147186e-7
1.6801525781000124e-7
4.0481647225111646e-8
1.857269268548381e-10
5.906979637066508e-10
1.1510704694618184e-9
8.73079597683834e-10
2.23289523731821e-9
2.5427331957346814e-10
1.1732894916220211e-9
1.6025925138741595e-9
9.672409538596701e-9
2.1602280939603448e-8
2.242897114733821e-8
1.2611073087952554e-8
7.91900252278711e-9
3.7875745865019425e-9
5.683854194653768e-9
1.7785473910937853e-8
1.986956112240016e-8
2.002115611458401e-8
6.277447153809441e-8
2.1181206128857595e-7
1.7193381885852146e-8
1.0005338459380389e-9
1.2997496406364047e-10
4.885762072529783e-11
2.8206985579148338e-11
2.1652967137330664e-12
1.6727239958238992e-12
2.6215936214218784e-12
5.012749708785069e-12
2.4437275387987014e-13
7.066241122931918e-13
3.925977423654586e-13
3.824483693367169e-13
4.939884159464918e-13
1.5434132957353258e-12
1.1346384786241079e-11
1.967553050754839e-12
9.191799488985176e-13
0.
7.423314264002152e-13
1.4373800076254954e-12
2.267433966893039e-12
3.3818514723704653e-12
4.956647084877863e-12
7.230560583437288e-12
1.0543028952738555e-11
1.5377121162024473e-11
2.239897475005714e-11
3.245876741648567e-11
4.646343129369893e-11
6.498523780128038e-11
8.771135912895137e-11
1.1359300444336323e-10
1.4207787161878366e-10
1.737819619743206e-10
3.143354173240379e-10
7.189255537134727e-11
9.817333181770955e-10
2.756124660757847e-9
4.870640770977614e-9
6.358764017178594e-9
7.250660219928842e-9
7.901351339880917e-9
8.491116179425426e-9
9.081059229367982e-9
9.683569217041207e-9
6.538069158774052e-9
2.0344359643496826e-9
1.767289494256374e-11
6.658581598578842e-10
1.2196018905494034e-9
2.23694357103403e-9
5.521959727463208e-9
1.2469820231781221e-8
3.0278892788642017e-9
8.114781697907358e-10
2.0126843396297635e-9
2.243675732634511e-9
2.397015450723549e-9
2.6391825439852773e-9
3.036574684718505e-9
3.6738698085555074e-9
4.710151324581227e-9
6.478906291998758e-9
9.753751047209582e-9
3.1766474671047863e-8
2.0620410492242017e-8
1.1568298482088561e-8
1.1822372000671652e-8
1.726616569108231e-8
2.4443835317799258e-8
1.738114475148301e-8
1.8508492453848162e-8
4.166831807057283e-8
2.0199199161133252e-7
2.9290489163557003e-8
2.903979024213922e-8
1.6959634720815977e-7
3.010154481212852e-8
1.2927471476859666e-8
1.2650358215959693e-8
4.059985464171567e-8
8.340186018041941e-9
3.125572595589522e-9
9.615819452100855e-10
4.958168728242492e-9
3.909419360207657e-9
9.951322992719022e-9
2.431114033860306e-9
1.3007887204760227e-9
6.95687913893255e-10
5.290606168349442e-10
6.258838924374625e-10
9.440175022326298e-10
1.5760961250108141e-9
2.7239984371422992e-9
1.466767808000559e-9
1.9705989324781837e-9
2.042656508097863e-9
2.01982826927779e-9
2.0382464671598384e-9
2.1446913657832562e-9
2.3418895664170804e-9
2.5953831868062256e-9
2.7696460558988146e-9
2.4728583963802613e-9
1.0927512298654664e-9
4.048630519544e-9
8.183321603932922e-11
3.872219641157154e-10
9.544287954635821e-12
1.6681143350200488e-12
1.8503414739203652e-13
5.2170631431933235e-14
5.6729609530678074e-14
3.235140001981493e-14
0.
0.
0.
0.
0.
2.7270319957965303e-14
3.807248641149926e-14
5.3119920847869134e-14
7.422445564874791e-14
1.0394944044228691e-13
1.4596798420671732e-13
1.6078200253378584e-12
1.4506780079173793e-12
1.764102374562537e-12
2.2628486484791568e-12
2.9390877044543406e-12
3.8245937178935145e-12
4.962831092768875e-12
6.393940731286081e-12
8.128933568910806e-12
1.0095899480351946e-11
1.2035358782480107e-11
1.3029356659887944e-11
2.5784876336359833e-11
1.356223606585115e-10
2.9494942900724856e-11
3.5710265376831046e-12
1.7400224180846154e-11
2.7171064558842148e-11
3.5579459125078154e-11
4.3557959144925857e-11
5.174792700294464e-11
6.071323701542996e-11
7.097486995041362e-11
8.305455258549709e-11
9.753311353051374e-11
1.1512248803213112e-10
1.3676202247265265e-10
1.6376099640892906e-10
1.9802511204615819e-10
2.4243390370417916e-10
3.0149496064982107e-10
2.4211450659980756e-9
7.241633982269602e-9
4.51402503522237e-9
4.095098633157054e-9
4.708947360312379e-9
6.348003561132362e-9
1.003428643737215e-8
1.673845209843678e-8
1.7864705199072764e-8
1.663567673676373e-8
2.023680107385024e-8
1.6593301867734957e-8
1.863525807585905e-8
1.1247740236578202e-8
3.5464266263433577e-9
1.640539427757185e-9
1.0899922753038935e-9
8.274839474187192e-10
6.750711355481212e-10
3.629988250150745e-10
8.957436849519459e-11
6.696832779774227e-12
4.5415436134205374e-12
9.925947262291165e-11
5.83351587378572e-10
2.824465991220753e-9
1.2637049592082445e-9
1.0098237766079147e-9
1.001932467207612e-9
1.1136093612567126e-9
4.806182107995165e-9
1.1466068355273944e-8
6.7340201582177275e-9
5.526535804453144e-9
5.688116226239143e-9
6.727477070939089e-9
9.154258227237471e-9
1.4343907873902837e-8
1.9739211788493637e-8
1.9621763413504163e-8
1.9891393523783445e-8
6.787219527148756e-10
2.253247704524594e-9
1.6900591321305553e-8
1.558337380909332e-8
7.3265759961320395e-9
5.8357027704965e-9
4.452260482009441e-9
2.9090404275328463e-9
2.6603124586736085e-9
1.4967839055788953e-9
3.931064510653337e-10
5.6036176017303944e-11
1.8668442054016813e-10
6.751736358098325e-10
2.2026724458044532e-9
1.1923188947121823e-9
1.5799572652126306e-10
4.0331482469615186e-10
5.094818511127869e-10
5.997668145897656e-10
2.486641540218315e-9
9.488259227246701e-9
7.1994285574222525e-9
6.430361205424649e-9
7.0419692970638765e-9
8.696904871513893e-9
1.1981205303492003e-8
1.8453230650862483e-8
2.786386663356184e-8
2.805895682511541e-8
2.441120277765684e-8
2.684740632312756e-8
1.3187990836075673e-8
4.230881334030716e-9
2.0318301843106623e-9
1.3579309161269307e-9
1.025884375871097e-9
8.279499412757526e-10
5.426126750370445e-10
1.9620708969633791e-10
1.0960142304581522e-10
1.4406132381079343e-10
3.2973724179844725e-10
9.06315157623868e-10
3.8565667760483735e-9
3.3657154731056183e-9
2.1568387486996685e-9
1.992816542397349e-9
2.186693593035089e-9
2.7052383467170256e-9
3.7390189213151406e-9
1.0777418390188992e-8
1.6985728286263063e-8
8.392662644156734e-9
7.208959139316897e-9
8.044979472853589e-9
1.1205372837230579e-8
1.878043285440349e-8
2.2038642304330095e-8
2.392801064700363e-8
3.890322970119971e-8
1.3090079066913911e-8
1.66838266764429e-8
3.22555618057767e-8
2.4026795560388278e-8
9.717397863845206e-9
9.575827068472749e-9
6.129044729143813e-9
6.528667468130242e-9
6.573693918264674e-9
5.7859036068067886e-9
3.776544653116126e-9
1.1117219206217363e-9
3.120530213226576e-10
1.0644740006010214e-10
8.154729542111903e-10
4.336588856351319e-9
4.218986092057402e-9
6.064309310448898e-10
2.3526527504728914e-10
5.087374400676179e-10
6.684299816666362e-10
1.7984506421708533e-9
9.750790318025179e-9
8.403000469028129e-9
7.556347680115475e-9
8.191560828532299e-9
9.886962944853221e-9
1.3141299892446037e-8
1.9388541668445002e-8
3.001964966114462e-8
3.492517411539738e-8
3.0069963924110175e-8
2.4620585105693677e-8
7.861118756858736e-9
2.7514484249994813e-9
1.465821323493433e-9
1.0172793121736963e-9
7.293114930418933e-10
5.737897384415971e-10
3.1902190837289125e-10
1.5257171049812562e-10
1.6029123026791739e-10
2.8979707713259996e-10
6.234557756503866e-10
1.5889259808717868e-9
6.9429538969576825e-9
4.1268470815205225e-9
2.9038826426699565e-9
2.8596420823268214e-9
3.379151551689121e-9
4.627870629733169e-9
1.0326116899100286e-8
1.7165165652279196e-8
8.498605371687021e-9
7.152864962901561e-9
7.785395948240323e-9
1.0490267119010704e-8
1.7691003224026338e-8
2.5511996963029983e-8
2.9830013326218286e-8
4.743287112551279e-8
1.4351424377679226e-8
3.714946061255344e-8
2.3531692443389845e-8
3.2925481178868586e-8
1.0870411408925931e-7
1.4958892400605927e-7
1.36385326236842e-7
5.051171876505446e-8
2.5082420310648398e-8
2.717283420817035e-8
1.11464173253416e-7
2.2989920147383373e-7
3.290952548592282e-7
3.841591784971232e-7
7.045994554905195e-7
2.1094286095429977e-6
2.939834803631899e-7
3.7518779603095255e-7
5.941553617862891e-7
8.11807358621699e-7
8.969519313283937e-7
1.9898714824994734e-7
1.257045849730535e-7
1.156179732021936e-7
1.3651240112145033e-7
2.0294522442393323e-7
2.9001343308196e-7
1.394067648997294e-7
2.4797795839437886e-8
6.359536338696135e-10
1.6618147468561591e-10
4.173280183917328e-11
1.2008257933846195e-11
5.6052761204366e-12
1.8244230685236533e-10
9.949245811139013e-10
8.561621313717558e-10
5.718451384988711e-10
4.581905562659334e-9
9.189190412648297e-10
1.589388320755574e-10
3.2863589496243396e-11
3.2436657146202824e-12
1.484616677738289e-13
1.2129411538575106e-11
1.8990927709019057e-11
2.200090758445882e-11
1.037164235873104e-12
2.2082440698370722e-11
2.533223031748514e-11
5.716879971376463e-11
7.053442312364644e-13
3.098203738146094e-13
0.
4.314772415700222e-14
0.
1.4426118851868303e-13
1.5786900398945803e-13
2.392506962890853e-13
4.0366789259478536e-13
5.712171765113968e-13
7.371940951652178e-13
9.126104691182393e-13
1.947506239334088e-11
1.8158511499932649e-12
1.221771079058337e-12
2.876285005875061e-13
3.405380985329647e-13
9.497695392312295e-13
1.6633251455927518e-12
2.54740195965104e-12
3.630644624830692e-12
4.901235924436444e-12
6.318031750189553e-12
7.845656328145425e-12
9.486472929471431e-12
1.1285865447000176e-11
1.3320354147295473e-11
1.5687772767896746e-11
1.8507161803402442e-11
2.1927973027114048e-11
2.6148047065793683e-11
3.144292028821087e-11
1.5732767202547214e-10
5.696655636417106e-10
1.5451103857403225e-9
2.7069956092170086e-9
3.027634991466187e-9
2.901358914798826e-9
2.8140694398411763e-9
2.840685504627623e-9
2.9749783298183724e-9
3.2177304326785447e-9
3.5874185524753466e-9
4.842456115731892e-9
8.565684983856132e-9
7.295306586956345e-9
4.5409024590633645e-9
2.800008104498035e-9
1.8807647277447576e-9
1.5277760143038973e-9
1.8352129265583707e-9
2.022142603574004e-9
4.969407275201112e-10
3.6191900237309703e-10
4.85825964311329e-10
6.729710700102398e-10
8.56924503840563e-10
1.05170722625651e-9
1.2932189902852264e-9
1.625550191282082e-9
2.115744643434986e-9
2.886651306937798e-9
1.4206367655883352e-8
9.751521793571716e-9
6.1725491177132525e-9
6.8589482332632225e-9
1.0851207846471034e-8
1.4434741572834863e-8
9.765606335395632e-9
9.886317995988404e-9
2.0311251321072934e-8
2.968632172756991e-7
1.3128768089604729e-8
3.1152409670750286e-9
5.037412892505094e-10
1.7389805821716908e-10
9.173512308877165e-11
1.9049045198875144e-10
1.2026253517549405e-10
1.1521336941422461e-10
1.0025468138585088e-10
1.0866244524379957e-10
3.96302797928184e-11
2.619307239588196e-10
4.354616458362573e-9
2.7411442920069054e-9
5.0179207488920795e-9
8.357504649236082e-9
1.5897211872353897e-8
2.1378354620957552e-8
1.9138166435278306e-8
1.0800117953571034e-8
1.9936575404275546e-8
1.6157546368591488e-8
1.3461449009020141e-8
1.0742279373819531e-8
8.164922829528941e-9
7.440522762149514e-9
7.551756159503592e-9
9.025763458799083e-9
1.892402195991976e-8
1.6853358201144845e-8
1.9699430820229514e-8
3.597931496091599e-8
1.0473287615029145e-8
4.645192677026988e-11
1.4688763339723614e-10
9.05895825408112e-11
3.716736861337833e-11
3.4166420276895794e-11
5.391084998353334e-9
5.006666312028461e-11
1.431668872738057e-11
4.3341477868931895e-12
6.165082519332851e-13
8.182612573654057e-13
1.7638223981195503e-12
2.7828772260521846e-12
4.1989772952611736e-12
6.3681330017544674e-12
9.931733432398827e-12
1.6235397602451275e-11
1.3645938042388176e-11
1.0103369561122435e-11
5.117499408662097e-11
6.076364333484766e-11
1.034736565430695e-10
1.7586149835204623e-10
2.754723780738756e-10
3.975597953758819e-10
5.537571645897002e-10
7.745411464894326e-10
1.1084373729577332e-9
1.6810146860394075e-9
2.423305024860813e-11
7.187142113286827e-10
5.501653625448412e-10
1.2190288517387468e-10
2.0640222438191733e-10
1.1407727924980788e-9
7.038201383478144e-10
7.168433011582168e-10
7.974232864263562e-10
4.082071674157914e-10
7.860341316768051e-11
2.867318483500908e-10
4.0475703548964386e-10
5.056499497364705e-10
6.160158284588651e-10
7.481447594402614e-10
9.107761624960919e-10
1.112688301712044e-9
1.3641769335404593e-9
1.6779922825601932e-9
2.070281094997005e-9
5.332170411977557e-9
2.9049154494365403e-8
1.975444340283851e-8
1.7138443671535913e-8
1.816628415509788e-8
2.2530950447300443e-8
3.303066696231158e-8
4.9789365826413966e-8
4.5735553504953517e-8
3.8223279952000325e-8
4.2322250500516083e-8
7.452480690629725e-9
1.372612441063036e-9
1.430337710785096e-10
2.5237955554155013e-10
2.664611229537266e-10
3.937437001138431e-10
6.945329237812544e-10
1.2352763214127005e-9
1.82723339157913e-9
1.3040480674057498e-9
1.1030475406258765e-9
9.24539910158479e-10
4.912586548369948e-11
1.7012453339377947e-9
8.454821900941397e-9
3.243738534204114e-9
2.280632335212001e-9
2.0802839744851646e-9
2.169871679475185e-9
9.943239533706942e-9
2.357312513044048e-8
1.3555718859590787e-8
1.0815017115982337e-8
1.0925772868997813e-8
1.272569332383123e-8
1.7079691452611588e-8
2.6813669226861504e-8
4.081133318495493e-8
4.470319027334927e-8
4.364409358317661e-8
3.4642740362707603e-9
3.364496396683961e-9
3.509751925320342e-8
3.080209047992985e-8
1.524772596472528e-8
1.1834141195858198e-8
9.889262961087422e-9
6.751180527277073e-9
5.864658309895431e-9
2.778883696617059e-9
8.501722897120219e-10
1.7100850044135416e-10
3.426900254950967e-10
1.3495039082211127e-9
5.277761576166984e-9
2.5077906608315904e-9
2.488187145604681e-10
9.39816677907501e-10
1.2527734611901333e-9
1.5032130256559265e-9
5.300343959792052e-9
2.1533382416449874e-8
1.5833873039481086e-8
1.4315595299809137e-8
1.5810280358813503e-8
1.9741367810061298e-8
2.7694604413741995e-8
4.3294623369594244e-8
5.931108460867954e-8
5.186684866712142e-8
4.494467877715484e-8
4.7062971144136165e-8
2.925983711608123e-8
8.358577423978745e-9
3.3273837647493435e-9
1.9806106615349903e-9
1.4740823548140628e-9
1.1916156594251595e-9
9.24426630573178e-10
3.5798042597623005e-10
1.9965370050715621e-10
2.6524856398413453e-10
5.886097003804518e-10
1.5470234908234107e-9
5.900707826375786e-9
7.629571390211909e-9
4.4290270818263935e-9
3.969457573249818e-9
4.30781066005817e-9
5.31140666578222e-9
7.324776331397505e-9
2.0320985978736465e-8
3.5347672296314487e-8
1.7715481048253513e-8
1.5191585446839077e-8
1.696371377811156e-8
2.365407017458566e-8
4.1460550643768636e-8
6.07546501216719e-8
7.286773420844671e-8
6.864316912240802e-8
2.9612840719023247e-8
7.608737130998467e-9
3.6686430502869286e-8
7.020788424409243e-8
1.6924266643176524e-8
3.230549320693717e-8
3.037236689939934e-8
1.6687158753732387e-8
1.4514151752709656e-8
1.6297313685364243e-8
7.034849869231509e-9
2.4590414231806864e-9
1.0845285357803638e-9
1.3444592582412297e-10
1.4159499331909784e-9
9.848569572991222e-9
5.7649602124262095e-9
2.6044192970428295e-9
2.964034220429882e-10
1.2015981204296504e-9
2.081532708419161e-9
3.846692885943361e-9
2.58190262997046e-8
2.1790727147052098e-8
2.042987857889763e-8
2.27508849694257e-8
2.8183606921868304e-8
3.881297990140194e-8
5.943661696589318e-8
8.255717649348472e-8
7.273424018760429e-8
6.052823328184167e-8
4.982720879461688e-8
1.995769408155447e-8
4.722469430033267e-9
1.7619552443769851e-9
1.0310462461426443e-9
7.243177980685785e-10
4.728552153348596e-10
2.8305233829329515e-10
1.6011140164292844e-10
2.5336304315230336e-10
5.301229472879988e-10
1.172197483766401e-9
2.8758574138423494e-9
1.0783321304637955e-8
1.250710332759968e-8
7.580204502889656e-9
7.12110620050477e-9
8.236708112948691e-9
1.0994095885458605e-8
2.3274585825902425e-8
4.5139408967873e-8
2.3173897827965478e-8
1.934863176099114e-8
2.0939254482854577e-8
2.795608357827781e-8
4.797319717784587e-8
9.316058988937264e-8
1.3603242167418666e-7
7.773954246936453e-8
5.2363279664394926e-8
5.983712647944257e-8
2.9773430158380157e-9
4.0913732684619064e-8
6.479547914851318e-8
2.540005851658066e-9
1.715783845319915e-8
3.3446170996533047e-8
2.6458123968670148e-8
3.676068271214885e-8
8.650847229031798e-8
9.856854451545919e-8
1.1465231698562438e-7
1.3302335658342533e-8
1.4785342676091654e-7
2.029728088736113e-7
1.7173211674357485e-7
1.3161978779452075e-7
1.0190623907580223e-7
7.397429365729961e-8
4.604936823535275e-8
5.350467152070274e-8
5.357549440817391e-8
5.0764599485981434e-8
6.419354920453194e-8
9.763996492397261e-8
1.6531883757636364e-7
1.808756012752108e-7
1.4907240904895803e-7
1.887385375356308e-7
5.20511971657658e-8
4.9123050036416804e-8
1.030366787664012e-8
9.240538708666586e-10
5.546724578334042e-10
5.363459725428422e-10
1.1232317700931171e-10
1.6911319417181765e-11
4.741760603398266e-11
5.5468014237428696e-11
5.0216102196434045e-11
1.6621203527234007e-11
1.8540816036333635e-10
4.37603560805951e-10
1.3525619784273544e-9
4.19561581949291e-9
1.6201600982279177e-9
1.295021800897895e-9
1.2827017783525453e-9
1.4013819183568113e-9
1.6179185628916711e-9
1.9363799112218807e-9
1.1488592715684104e-8
4.240289345929698e-8
3.9276491882928637e-8
3.179920363590897e-8
3.146429821136223e-8
3.527155238530233e-8
4.452059154516906e-8
6.57845644288249e-8
1.279564775357273e-7
2.0407771476681388e-7
5.036550523007631e-8
5.333925839680636e-9
2.026608943883281e-9
8.856472448154251e-10
1.416511218327071e-10
1.9590670194458254e-10
5.463497846824954e-10
1.2555208017271664e-9
1.5080500362593749e-9
1.8245500621598913e-9
2.36362047329999e-9
3.3616680955695204e-9
5.492987592414625e-9
1.2164120424860142e-8
2.0605161866949703e-8
4.7697798527372515e-9
7.727419337059722e-10
4.232991807169597e-9
6.333861888934251e-9
7.902196044757343e-9
9.528718340842686e-9
3.388933146018268e-8
8.310323894254002e-8
5.483729261915151e-8
5.740999535711943e-8
7.654136198112207e-8
1.2692165914983064e-7
1.7043195052436854e-7
1.2464017414563387e-7
1.1328874409596112e-7
1.6501874030811222e-7
6.853789188246483e-7
3.042279781426931e-7
1.1818033864441277e-7
3.5480963294135165e-8
9.098126860196781e-9
2.940383842160347e-9
1.0781152838282058e-9
2.3577033379284704e-10
1.0566941579249004e-10
9.13163049334664e-11
4.449171451007043e-11
9.390635360973187e-11
3.080078307484819e-10
2.7254007071490255e-10
4.292080535201093e-10
1.1168303237405183e-9
4.593919963288007e-9
9.138915118287823e-9
4.6169165288293586e-9
4.079418041666563e-9
9.324699841901839e-9
2.9296169481982536e-8
3.991164546628699e-8
3.1765384429477134e-8
2.938553036580711e-8
3.073281187326295e-8
3.624128160137756e-8
5.339512798451607e-8
1.2204398320724916e-7
1.839357743865427e-8
3.668773689261008e-8
1.7692370724376398e-7
1.1094707230047885e-7
5.911150862393752e-8
3.3056478283956574e-8
2.9960571530093565e-8
5.441494929245376e-8
3.2199069400810175e-8
7.208499773098419e-9
1.1927533815356422e-8
1.0819113475037235e-8
2.0316752762196387e-7
1.4944774796699673e-7
1.0185166450672861e-7
4.923887674963883e-8
1.48855857396018e-7
7.391261835032014e-7
9.627035141885912e-7
9.7262696814441e-7
1.0264287719840296e-6
1.1255815130402635e-6
1.1645903890728135e-6
7.987324214599044e-7
9.203622550696371e-7
9.790100432927343e-7
2.2218764776819548e-7
1.3242866696064953e-7
6.453037022047953e-7
2.182906003941172e-6
4.390378414710254e-6
2.5370099801654715e-6
2.1682998471533088e-7
6.024646664037285e-8
1.4549131790998539e-8
1.0270297521931962e-9
4.2985699349992544e-10
1.2645629593359436e-11
8.968918694769908e-12
7.901941680640576e-12
5.462140762535663e-11
1.4368704731132222e-11
1.4856509589065654e-11
2.1248357397147832e-11
3.423758240851403e-11
5.704536071321961e-11
9.418112512333099e-11
1.4965504160729753e-10
2.2355861153074838e-10
3.0748845569787846e-10
3.770445732412917e-10
3.811307843442507e-10
2.9430804037312943e-10
7.235360172906497e-10
5.998074505751345e-10
3.5451420185689484e-10
1.721638508145056e-9
1.9696628234715213e-9
9.33522529609459e-10
7.808513866812776e-10
5.810716003311337e-10
1.506748349143048e-11
2.1251782350163904e-12
3.2798215558152933e-13
0.
1.387025788667192e-13
2.702199251424368e-13
1.0761863874922498e-12
2.3076997335969557e-13
7.469104627107316e-13
2.0288606745557894e-12
3.5970236271260537e-12
5.222881782848045e-12
6.782632019087527e-12
8.42520014495836e-12
1.032319938130698e-11
1.2610600121502726e-11
1.5418456787371008e-11
1.889861012747577e-11
2.323894075619424e-11
2.8678061219429187e-11
3.552362741333983e-11
4.41778898792268e-11
5.5175674584023925e-11
7.60558959726889e-11
1.904489208039322e-10
3.6820432407312304e-10
6.145056133003533e-10
9.471399726095679e-10
1.395692123458483e-9
1.997803283177774e-9
2.7892295722887565e-9
3.7828434591142155e-9
4.933968446164176e-9
6.041215339543877e-9
2.3388497298544347e-9
1.500435234391366e-9
1.2774232842400501e-9
6.319432681393962e-10
3.6846257669196413e-9
2.0454358710572083e-9
1.7667768909682471e-9
1.6784189543041505e-9
1.6257779319895104e-9
1.5388149912395896e-9
1.3337360225902278e-9
8.841378874106264e-10
1.0430378042713069e-10
8.397998585153164e-10
1.7086229922483862e-9
2.5191841270326773e-9
3.4133859025041634e-9
4.549227075848439e-9
6.1331114128540965e-9
3.581189895524442e-8
6.707388908187535e-8
3.746424971170305e-8
3.656249840594606e-8
4.697517281015072e-8
7.64819873144796e-8
1.107732535588898e-7
8.798153488905394e-8
8.749138576208551e-8
1.2853322251005173e-7
1.8352488634405793e-7
1.3008487887762026e-8
1.6577234915341064e-7
2.420408023597728e-7
3.477424228985977e-8
2.044584102464432e-6
1.0192894730703452e-6
2.215357076902923e-7
3.053727562384192e-8
5.403049893248366e-9
1.0188973966007264e-9
2.423664302266894e-10
3.067534159013293e-11
4.419442565516994e-12
4.232826676795569e-11
2.9573652347460786e-11
7.589183496898764e-11
6.486366479103502e-11
1.6545668939785744e-11
1.3899544080461046e-10
1.7938726961664504e-9
8.191168384593835e-10
3.689400050058142e-9
9.305364562582025e-9
1.530851630866503e-8
1.8084226729576994e-8
1.9146380503203444e-8
2.021948569058779e-8
2.1878973502690488e-8
2.4611994900186224e-8
2.962924580901195e-8
3.698706407237664e-8
3.247859162437307e-8
3.206961515252453e-8
1.6083659550104122e-8
8.473045961962858e-9
5.121070301011298e-9
3.565979860060582e-9
2.82202148575869e-9
2.6243969528020934e-9
4.828386768920694e-10
4.675072252415421e-10
1.4020174513689197e-9
2.8687369978556886e-9
4.780221488647946e-9
6.863863069508089e-9
8.982008130436582e-9
1.1359745847923538e-8
1.4421032246507978e-8
1.8710092448860126e-8
2.4883180755434602e-8
3.332875414792374e-8
1.3955618270632485e-7
9.655719034458503e-8
6.797040555645634e-8
8.201287204323541e-8
1.4173337205673081e-7
1.606853756996279e-7
1.1782650698494501e-7
1.432571584639557e-7
2.9666607006606244e-7
2.7784330818962854e-7
5.992134686706928e-8
1.5915055911215858e-7
4.2385206234708937e-7
5.678489935861882e-7
1.4188753525466785e-7
4.2505159114829587e-8
3.3480043805412686e-9
2.1930428724299075e-10
1.112232423328655e-10
2.4691966447339694e-11
5.564053627479325e-10
6.302734255004802e-11
2.5970277140310386e-11
2.3906488959692976e-9
1.3637278857903343e-9
1.208084399454639e-9
1.3971482180301629e-9
1.4619879131365376e-9
7.85247172118257e-11
1.0614846703683536e-8
1.1880099125829505e-8
1.9796822299800203e-8
1.4615115758455255e-8
1.4822106372463804e-8
2.2592870069318368e-8
2.580271019834798e-9
2.5881693780964835e-8
3.119750105262821e-8
4.112031259813736e-8
5.08523940422425e-9
9.294253728061097e-9
1.0989763822713923e-8
5.467926851350567e-9
5.660056796811392e-9
5.002106610567404e-10
1.7184284958387222e-10
2.627246866851487e-10
1.031403888162748e-10
2.2389000221156615e-10
2.050893036701724e-10
5.551512349806397e-11
7.812007766327071e-12
1.9827631327945755e-12
4.114617817717751e-13
6.62014157318646e-13
6.984572222592813e-13
1.3677688863605111e-12
2.1246417574224713e-12
2.6869385591645927e-12
3.567641215304373e-12
5.180016534909298e-12
3.772786655742394e-12
2.558402165809156e-12
2.8923437178186e-12
3.6274342289471864e-12
4.691081838748677e-12
6.139891694638321e-12
8.08461140018624e-12
1.068392921890479e-11
1.4151621384415214e-11
1.8767000709071403e-11
2.4882645456827335e-11
3.2918762470987035e-11
3.2788848951354825e-11
8.644669816176409e-11
5.57130074658677e-10
2.3500930956028152e-11
3.7327684380419526e-11
7.878080468797148e-11
1.2226276195039445e-10
1.7177822927640763e-10
2.2609155863348872e-10
2.8308722233456986e-10
3.4259959140437465e-10
4.065988695006348e-10
4.781053987038037e-10
5.604988928853393e-10
6.57399298574493e-10
7.728412312691583e-10
9.115898620246982e-10
1.0795845765061258e-9
1.284579891446339e-9
2.5597133688854754e-9
2.0511626405473188e-8
1.883483173167095e-8
1.6506431896317706e-8
1.7438916818326277e-8
2.051701003299998e-8
2.6607470509791923e-8
3.838303933248146e-8
5.816151949784649e-8
6.57363385457136e-8
5.5174603789442964e-8
3.8684483497756777e-8
1.1043483737584738e-8
3.411877821895277e-9
1.6455408252188746e-9
1.0947672509096587e-9
8.004577809035074e-10
6.129955942104456e-10
3.2107958412527005e-10
1.5535026538176058e-10
1.9225577216528258e-10
3.8667663486425956e-10
8.792057600272508e-10
2.3121202145203935e-9
1.018587504248888e-8
6.5989220269081316e-9
4.5925894449370715e-9
4.482643919592102e-9
5.221978233925289e-9
6.965427029043635e-9
1.0598286240603393e-8
1.9397039026298653e-8
2.987810964525659e-8
1.5518328420039786e-8
1.424970257514576e-8
1.750036798864455e-8
2.8309108825148816e-8
5.597085054592017e-8
7.629922828903597e-8
9.85679823635477e-8
5.808978809327136e-8
1.1641500620489994e-7
7.593634182323931e-8
6.165355080550872e-8
9.689211334131648e-8
2.0000392953025637e-7
1.3383500913654922e-7
6.95492483583224e-8
3.299306756151226e-8
1.9299208166393154e-8
2.1455984714092766e-8
3.1071124661964395e-8
1.0557704167522215e-8
1.4285257037632273e-9
1.7722808576928259e-9
1.118204014929861e-9
2.8662717280956172e-8
2.8158037654308277e-8
3.1811674661532814e-8
3.897591028867889e-8
5.868340607469618e-8
7.985563539525068e-8
2.5237297087956383e-7
2.3194619071018943e-7
2.3644227181710844e-7
2.9293464938290907e-7
3.817387656525892e-7
2.9996143568435096e-7
1.640333470382568e-8
2.6953649525816877e-7
1.2935679448404555e-6
7.412861028684137e-6
2.9570185907646244e-6
3.4780280557189237e-6
8.526319937163843e-7
2.2073362271765772e-7
4.53847975662065e-7
3.5504572796272045e-7
8.358593643254302e-10
8.223210501178845e-11
2.0153612582298735e-12
3.344810356293909e-12
2.723235620263855e-13
4.108532659795169e-12
1.5797648205835523e-11
5.651664076652364e-12
1.6892010304295487e-11
2.934014079015042e-10
8.099451050204443e-11
8.454068224340144e-11
1.0931368257784478e-10
1.4770702806542918e-10
1.169064921611993e-10
1.219022699958161e-10
1.834222292118366e-10
3.526497932975785e-10
6.593307204275273e-10
8.763681245470896e-10
9.55319377611539e-10
8.89180723600482e-10
4.644216524635636e-11
1.939006124446935e-9
2.005802634374496e-9
8.569786494845764e-10
1.1312650461083345e-10
2.4191806580425128e-11
2.176718732096177e-13
8.080913606529152e-14
4.153747990963815e-14
2.633492257029999e-14
6.488147941799377e-14
1.250779332832231e-13
1.2195517514019956e-12
1.8913936407651054e-12
2.6698316848515647e-12
3.4669568684513955e-12
4.343501805254574e-12
5.357475053499623e-12
6.5688759034691925e-12
8.044643437307943e-12
9.864108861914395e-12
1.2124804733179787e-11
1.4949084276926212e-11
1.3553901364550328e-11
3.137275861325738e-11
5.222434333585739e-11
7.763382160210435e-11
1.0974647875992756e-10
1.517649536689757e-10
2.0805806974562388e-10
2.8461166733158685e-10
3.897505995037322e-10
5.351403821292091e-10
7.37078662647066e-10
3.370441459565578e-10
2.6642378486403266e-10
4.97877250912358e-10
7.137433305414243e-10
5.85944825540707e-10
5.906552065152428e-10
6.396237232807745e-10
7.141050118962658e-10
8.059986898830127e-10
9.057260714512054e-10
9.61810820663023e-10
5.950088814685629e-10
1.461369418113939e-10
5.026695517285837e-10
6.971218865005302e-10
8.643853191175815e-10
1.0524714193131951e-9
1.290710760199275e-9
1.612744609887183e-9
2.071030811015988e-9
1.4048764384197717e-8
3.370700603924843e-8
1.878967649654777e-8
1.5729379770299117e-8
1.691120039148028e-8
2.1575515964609235e-8
3.304617723140939e-8
5.654564257338334e-8
6.785943391521747e-8
6.974190377558284e-8
4.725734468729257e-8
5.24917629339853e-8
7.039558105919759e-8
4.1695770934860865e-8
2.1264833033031177e-8
1.6280773120181735e-8
1.1965433412313272e-8
7.483902759740195e-9
6.42642753725366e-9
3.739969343521097e-9
1.2090740877602994e-9
2.9094409041426156e-10
2.8842895852601825e-10
1.0372255022703696e-9
2.362160869668374e-9
8.67130468903589e-10
2.031029488409976e-9
2.523365941174794e-9
2.8080704009851352e-9
3.155298069235161e-9
3.645429903545797e-9
1.678414836704384e-8
5.05207247760829e-8
3.043914209631381e-8
2.7508131080185356e-8
3.114864456836523e-8
4.137534546579559e-8
6.426712524162023e-8
9.600481586730619e-8
8.50359820326516e-8
7.377700606480058e-8
8.456266236506023e-8
6.356899969320082e-8
6.067193068730162e-8
3.85731635322956e-8
9.77098659419785e-9
3.328954522539205e-9
1.8014961118450047e-9
1.3191435803173483e-9
1.1855557333818181e-9
8.442242207365946e-10
2.385523489756211e-10
6.938925014369243e-11
9.241649389583932e-11
4.150019163953092e-10
1.8279223200019609e-9
1.1015041887699068e-8
4.912303929318639e-9
3.786940088568129e-9
3.7073928270054783e-9
4.079683081568613e-9
1.4776462172338537e-8
4.1682104641035027e-8
2.7117153483671913e-8
2.2658891387496434e-8
2.3591432837977822e-8
2.8160873877986204e-8
3.8667648231422245e-8
6.249415228878228e-8
1.0416966214291576e-7
1.2563641058124566e-7
6.985230016973153e-8
4.4201567413481494e-8
4.591758441629735e-8
5.35859861944238e-8
2.890712378415364e-8
1.624638426995383e-8
2.048319134569342e-8
1.2454764946790905e-8
9.039467870644473e-9
1.0152307563537918e-8
6.2211993330943976e-9
3.537817487569835e-9
2.2849001188748106e-9
1.5386179869821889e-9
1.791547715883636e-10
8.29663903234726e-9
7.087606108523979e-9
3.6131546327898385e-9
2.164419615681986e-9
9.809917822258084e-10
6.309618324946186e-10
1.5575775837152084e-8
5.988103414609089e-8
4.262768487179148e-8
3.761261666102981e-8
4.0054365336852056e-8
4.848282327873697e-8
6.704613266690322e-8
1.0324905851710885e-7
1.2352764716029763e-7
1.0091258767496524e-7
9.38773351839512e-8
4.48035285145234e-8
1.4773914527113708e-8
2.3499866384131644e-9
4.048395131697099e-10
1.5317924089823337e-12
2.1368917919205848e-10
5.414385713248272e-10
1.1436306496408633e-9
9.537067777818949e-10
6.093555406611051e-10
3.6397717994231844e-10
2.0641795043713983e-11
1.0518102095205717e-9
5.547427747383206e-9
1.2265229947736798e-8
6.880901538298289e-9
6.0768804282938695e-9
6.386625729932714e-9
7.426135869680473e-9
9.292704447264626e-9
2.9600161884347844e-8
6.822756583355523e-8
3.731825705834268e-8
3.2872833496666804e-8
3.703240577325758e-8
5.094255752471161e-8
8.713604933447043e-8
1.388295292337045e-7
1.5354967432644822e-7
8.025697220765107e-8
4.6103153888493686e-8
1.0476255855911497e-7
1.258534023255114e-7
1.5038391325853373e-7
8.803878687326285e-8
5.497237659104403e-8
2.466510013633376e-8
1.0099815374681585e-8
5.9385875917846336e-9
3.945788113322291e-9
3.818066735591496e-9
2.4522095930639355e-9
1.7263045094529514e-8
3.1450994565319794e-8
7.674326767403039e-8
2.9946159188060243e-8
2.200822086844532e-7
2.0866021336646798e-7
1.4997862399163058e-7
2.944346373613865e-8
1.9759271976203632e-7
2.9076500599936556e-7
1.7052533158774116e-7
6.642371013950686e-8
4.882831251564682e-7
1.3697857441424427e-6
1.325902300457054e-6
7.555792009543674e-7
2.919739353925455e-6
2.087878117547857e-6
8.704589397147213e-7
7.292475604272307e-9
1.8075307105244448e-9
1.4430832915406857e-10
1.4347636900433087e-11
2.6736853590424002e-12
2.2598306323527317e-10
1.855868223317378e-9
2.4517311960642975e-8
8.855526587157407e-9
3.441478506047438e-9
2.825738900515806e-10
6.620524856251638e-11
4.6434038912801476e-11
5.3457512417701847e-11
7.340587842874717e-11
1.0569730619503764e-10
1.4811545143420971e-10
1.9379485054565706e-10
2.292346923346424e-10
2.667657980512556e-10
1.353758306037974e-11
7.054207566947169e-10
9.115684654763513e-10
4.5926798906669583e-10
2.9135523617464614e-10
5.026847804790156e-11
8.427097497705645e-11
2.433000144149697e-10
7.661361184875096e-12
6.220975218542668e-14
2.943182624223734e-14
3.2996724679339814e-13
3.659881641882962e-13
5.729448082922975e-14
1.5035436589543327e-12
2.480719944330861e-13
4.167498195000724e-13
1.179408437432548e-12
2.1646943124875485e-12
3.4703808640443524e-12
5.237516725432647e-12
7.597323644113328e-12
1.0561840049723448e-11
1.3916694534856716e-11
1.7529201272909005e-11
2.1583298280081532e-11
2.6350888944215822e-11
3.2106331005941174e-11
3.915350811038293e-11
4.7858185115590945e-11
5.867899468568805e-11
1.7783551278772064e-11
1.5094456544018157e-10
3.505922594566381e-10
6.317947218050271e-10
1.0180573348524152e-9
1.5446659983592455e-9
2.257444417178105e-9
3.2034900101746777e-9
4.408244397204501e-9
5.8391658899070236e-9
7.3844961245698924e-9
2.9125660567456393e-9
1.6672140780429199e-9
9.803993161568803e-10
3.427094396772514e-11
2.897732151236557e-9
1.605187929217799e-9
1.3570019531226093e-9
1.2390107200801606e-9
1.1211899423848073e-9
9.289297585303977e-10
5.994726182962841e-10
1.2999854459108996e-10
3.823667466437587e-10
8.502088597104393e-10
1.290889919004339e-9
1.7805714908748845e-9
2.422995221169923e-9
3.384049773349146e-9
4.995882181339033e-9
8.031776960478563e-9
1.997445503299229e-8
2.595609078986337e-8
1.3823773960045169e-8
1.326415509788268e-8
1.718822293457062e-8
2.9016070598977654e-8
3.6816346161489864e-8
3.311553773203278e-8
4.8272378999783294e-8
7.651589828778238e-8
9.551695794187614e-8
4.2591914584874696e-8
8.132258242050268e-8
6.25553135056331e-8
1.6109067733540806e-8
2.4951934736899496e-8
3.392858232069331e-8
1.7697019107674698e-8
8.06838358563834e-9
3.6029381430652426e-9
1.5266587370624078e-9
1.0870382469664667e-9
6.862502448417127e-10
2.1553190520726247e-11
2.4892993628800263e-10
6.42327861312059e-10
1.7922254265839933e-9
4.318360768648045e-9
3.8529858495602825e-11
5.357559195068809e-10
7.507317625964773e-10
1.1844140343422557e-9
7.869427925645863e-9
1.3410697426204896e-8
1.2145030301747892e-8
1.2203701786071323e-8
1.3170630914806032e-8
1.4707928896181315e-8
1.6775866467429174e-8
1.9495584036904416e-8
2.3108372079823254e-8
2.797873748797362e-8
1.7349796262437026e-8
1.1233331315856237e-8
7.53441469371973e-9
5.789921565830604e-9
4.9072356625617546e-9
2.2229941943626302e-9
7.401207500355556e-10
3.1874956189213674e-10
2.69824401007641e-10
5.725374888651599e-10
1.735669765339653e-9
6.738965340237195e-9
1.2360184328353924e-8
7.044987417489609e-9
6.053487392585068e-9
6.282672168252927e-9
7.382186333522135e-9
9.650741112784536e-9
1.4068529116857152e-8
3.213884167405479e-8
3.159020094252234e-8
1.7832568006377893e-8
1.778748558800145e-8
2.4286668259568884e-8
4.2005917030121586e-8
4.295966213914571e-8
4.074585967845547e-8
6.709676507197513e-8
9.822249410299801e-8
4.2054124592942056e-7
5.276661735203611e-8
7.783632534596076e-8
2.590045844726466e-7
1.0804114865657171e-7
5.195306948638477e-10
1.311957660294865e-9
2.009351151915634e-9
1.520595183345004e-9
8.105023291333224e-10
1.5008566024205003e-9
4.580739869537338e-9
2.7833643741084744e-8
6.674583444974987e-9
6.495617592675152e-9
6.538742824115537e-9
3.3844339926612223e-9
6.851853736244771e-9
9.872557642934388e-9
1.2502913795746168e-8
1.8515364596884508e-8
2.322689010110408e-9
2.759856228115487e-9
2.4229721218919232e-9
2.2744757347613968e-9
2.364425943563176e-9
2.6508718843022107e-9
3.1355507428315976e-9
3.862324642733426e-9
4.915511742396291e-9
6.407052673636165e-9
8.368397400507518e-9
1.2528995799073134e-8
1.0265820789750481e-8
2.8704074165085036e-9
1.2281805513098717e-9
4.96502231739109e-10
1.2364495474437423e-11
2.454226088352153e-12
1.8605778940493167e-13
6.947902372869199e-13
2.200906043094817e-13
2.856631562900899e-13
1.9923319025115985e-13
1.4200543397724612e-13
8.433539620366864e-14
0.
0.
0.
2.6315414446338264e-14
3.67389477679544e-14
5.140222645709797e-14
6.183388511554094e-13
5.462909873523655e-13
6.586114901522737e-13
8.408594112545527e-13
1.0901301493000483e-12
1.4197321631065907e-12
1.84955447209355e-12
2.4027659554976544e-12
3.1008080191710485e-12
3.95185221495795e-12
4.925330390217623e-12
5.261713725823228e-12
1.2101742003480021e-11
1.0337857056517646e-10
8.27365826622238e-12
1.634153999461483e-12
6.913760397376752e-12
1.110911492581885e-11
1.496359642100898e-11
1.867864257051227e-11
2.2431777216283676e-11
2.6439232554409454e-11
3.09307535103437e-11
3.614063416447894e-11
4.2319776275354166e-11
4.975970603175139e-11
5.882615011432708e-11
7.000671403598249e-11
8.398339039400815e-11
1.0174919430213025e-10
1.24803905487591e-10
1.019533453636772e-9
3.444248374026852e-9
2.420450232823502e-9
2.2064447469380433e-9
2.526727324106573e-9
3.3340938570739944e-9
5.042072420812339e-9
8.573606293086591e-9
1.1807172154270354e-8
1.1041049602006654e-8
1.1569548528080142e-8
1.1441464548720163e-8
1.1056497832389367e-8
4.168803504711441e-9
1.6174909005118218e-9
9.445254810778283e-10
6.949085351498083e-10
5.469261725798765e-10
4.3892687158701137e-10
1.634185074018451e-10
5.1097950353743436e-11
2.2406882625556104e-11
4.772368221593802e-11
1.8844260178567752e-10
8.262481908124517e-10
1.6646289287956745e-9
8.984128679311492e-10
7.72712164209381e-10
7.976645247752115e-10
9.181420456412574e-10
3.618215641764028e-9
7.629606131169059e-9
4.066386328398197e-9
3.3456256550954868e-9
3.46974525458559e-9
4.189760734781384e-9
5.915083733164177e-9
8.839292627721148e-9
8.789282034257426e-9
8.115996306438324e-9
9.752154041059995e-9
3.6849825943871327e-9
6.2647905694680775e-9
3.794820022590979e-9
3.678961609533928e-9
3.3596317748843164e-9
1.6764922014149215e-9
1.6690215550071488e-9
1.1990453258240488e-9
8.437492399443094e-10
8.337336828507772e-10
3.030929157040602e-10
7.31317043758583e-11
1.0821225494252768e-11
1.210998598323665e-10
5.123366492810477e-10
1.9327010771882874e-9
1.6343657905817156e-10
4.4195172916290006e-11
9.682235662181565e-11
1.2513667680491665e-10
4.541055225199005e-10
2.161807870837943e-9
2.0933233238758138e-9
1.8742144078662122e-9
2.022871888725585e-9
2.4140648792632712e-9
3.120129252579464e-9
4.384567869851696e-9
6.6909145691449756e-9
9.962433017873185e-9
1.0830699324859551e-8
6.736055288235439e-9
2.3263462057463575e-9
1.0793055816958899e-9
7.011177621380647e-10
5.212340501530003e-10
3.9798012066562864e-10
3.0278002091344573e-10
1.2163571938014214e-10
6.307571488314664e-11
6.727817039606827e-11
1.243286500641371e-10
2.85290725433174e-10
8.346133919357679e-10
2.7606893455852884e-9
1.2657801248456578e-9
1.0138014086252922e-9
1.04313039754679e-9
1.249165500964567e-9
1.7035796662884447e-9
2.6870664898262865e-9
5.023470479044526e-9
5.950907055455009e-9
2.9226998676418176e-9
2.644545876400087e-9
3.2992952108744473e-9
5.462595568027847e-9
8.773448329415918e-9
9.829014025398782e-9
1.3568182926586066e-8
1.3070053755260255e-8
3.211348939531336e-8
7.484211231586544e-9
3.114333481713356e-8
2.4567748809301535e-8
2.436089628960931e-8
2.5629226882977608e-8
8.852681767047714e-10
2.3918629007325356e-9
2.0349493556066295e-9
3.0515508655357077e-9
5.139370920614172e-9
4.195230821669692e-9
1.2914767098611335e-9
3.7247783857485097e-10
9.70628435056893e-12
5.937148668814385e-10
5.781091582613184e-9
3.3201606406631207e-9
7.052866267656033e-10
2.8643013711730984e-11
2.0042435209996617e-10
1.6904743363919243e-10
2.208466906834397e-9
3.0753256264285875e-9
2.7267588773620124e-9
2.756999105725818e-9
2.9841220769296437e-9
3.3800564518008087e-9
4.008339178404286e-9
5.014404822637766e-9
6.621607261625737e-9
8.745119079513016e-9
2.558762746467995e-9
1.015697296810414e-9
5.58624572103605e-10
3.489422392677214e-10
1.9632516073691572e-10
7.969315294193039e-11
2.0558629737662792e-11
3.153168051403247e-11
1.045099501782958e-11
3.7367926033037207e-11
1.379501007158746e-10
3.817890273811334e-10
1.4291392941477396e-9
1.4492286564745614e-9
8.979410133439891e-10
8.302476878482166e-10
9.553217977789151e-10
1.3273426358618688e-9
2.2893152535853902e-9
2.796948297626503e-9
4.36368926877725e-9
2.7158302266957283e-9
2.9695457833977992e-9
4.407009154431553e-9
8.823749279958482e-9
1.7421505862270438e-8
2.3222893238857393e-8
4.2098468565299434e-8
4.4474668028760236e-8
1.7588018428638943e-7
2.012604223510939e-7
3.5912890060636335e-7
3.0058652672880093e-7
5.205799591985426e-7
1.2610200434855583e-6
2.3250641671702305e-6
1.5125224030660023e-6
5.036778119852451e-7
1.7958274821949599e-6
1.6900003131861796e-6
2.135819442988681e-8
1.2218165858092612e-9
3.4551353556557927e-10
2.2037358531081258e-10
4.2618632799402746e-11
5.537994259362176e-11
1.280460439262723e-10
3.398207050369791e-11
8.711157934003777e-11
3.995505474246574e-9
9.571547198505362e-10
1.1356335710568156e-9
1.2732555649090306e-9
1.4168163192270816e-9
1.5932427860005623e-9
1.8245126622581162e-9
2.133930385750678e-9
2.550113509480024e-9
3.104091885190813e-9
3.802099072155844e-9
4.500718256116855e-9
3.3967296169657515e-9
1.8445484503422018e-8
4.4969217642706184e-8
1.6041737732409105e-8
7.896651917336172e-10
6.7913681588812045e-12
3.0794490092506733e-14
3.6657016586528155e-14
0.
8.889232203639582e-14
5.713419863123426e-14
0.
0.
0.
2.6832418489738404e-14
3.7379609882540197e-14
5.201932919711361e-14
7.248269457766499e-14
1.0120657787652588e-13
1.416640053403781e-13
1.824472431255897e-12
1.6135206455763511e-12
1.9232883338493682e-12
2.429146639587472e-12
3.116406870039507e-12
4.015216242002571e-12
5.171209061334699e-12
6.634369755748142e-12
8.443335334595865e-12
1.0592822557301518e-11
1.2967519261115428e-11
1.565678516773777e-11
4.020266616845528e-11
1.6390485545017145e-10
1.8430590300274885e-11
5.471954463118892e-12
1.96263587928818e-11
3.131151435520116e-11
4.226577847258886e-11
5.294540416779842e-11
6.380464325280263e-11
7.542987699045854e-11
8.845990913214623e-11
1.0355740982191556e-10
1.214416986863431e-10
1.4295849673331655e-10
1.6918129261068796e-10
2.0155924711197235e-10
2.42145827395162e-10
2.939700788917449e-10
3.616634556785623e-10
2.645567956365539e-9
8.579116007336062e-9
6.381535651077787e-9
5.4685084304605676e-9
5.867267418093532e-9
7.153848434662754e-9
9.776855023183026e-9
1.509038273484219e-8
2.3597042730694914e-8
2.5648288146416343e-8
2.4175633733642307e-8
2.6245653472293495e-8
1.6830127123628164e-8
7.79953363160251e-9
3.8916605452094045e-9
2.501893652034932e-9
1.929500292105489e-9
1.6710607472840995e-9
1.0385732940288628e-9
3.319262928682054e-10
1.1364007583814141e-10
3.936743778914757e-11
7.893250582670295e-11
4.404139413462291e-10
2.619452987081015e-9
2.5352891872747324e-9
1.6963620502536038e-9
1.5582533629624665e-9
1.6474544376497971e-9
1.908211860750814e-9
8.007957012394273e-9
1.6182322224918666e-8
8.633693870423336e-9
7.532688604094245e-9
8.360611763854009e-9
1.1101344358681326e-8
1.7580524192003398e-8
2.38535711720689e-8
2.119821832746657e-8
2.3181035632970035e-8
2.827453219333072e-8
1.1316637424125331e-8
2.0226961254343103e-8
2.7295759022390356e-9
1.793772351286544e-8
2.0777599566324965e-8
1.490305988122887e-8
6.479893913979567e-9
2.7256837158917923e-9
1.491542517790406e-9
1.047290988466629e-9
8.448784718138697e-10
1.6001767416911854e-10
8.593276758109967e-11
2.946530574363567e-10
6.943462820698936e-10
1.4456781849690614e-9
2.45821527747603e-10
3.4062656476595565e-10
4.500619398999367e-10
5.210073901148423e-10
1.6676091370335166e-9
7.081290759168669e-9
8.67963027286667e-9
7.448860903114958e-9
7.55786358040844e-9
8.363526212718869e-9
9.746975303709738e-9
1.1869178180910365e-8
1.5139909656963356e-8
2.0304142459680443e-8
2.8198484552740585e-8
1.4932424399409576e-8
8.79777691356695e-9
5.6420666642179285e-9
4.19718206473278e-9
3.545840967883261e-9
2.862916015293752e-9
1.1309141466639132e-9
4.382892353759765e-10
2.4354912095077506e-10
2.494192516764027e-10
5.16600824628282e-10
1.5453345522502058e-9
7.0309470232727545e-9
4.935703869890798e-9
3.414907056014584e-9
3.18467522107872e-9
3.4524251139946787e-9
4.167824495853708e-9
5.553194762829235e-9
8.250906634432052e-9
2.0700640565815632e-8
1.9973161992707885e-8
1.0987541295833432e-8
1.0735639204319393e-8
1.4298170975781224e-8
2.4064791924038265e-8
2.4143123667890064e-8
2.173421187666079e-8
3.4489644413173664e-8
8.152139696904546e-8
2.4116689995898403e-7
1.6846765872427937e-7
2.2609663149077785e-7
1.2966398101915782e-7
4.0793082396056353e-8
1.869183441538947e-8
1.8816294924931268e-8
1.8685136252258835e-8
1.2213436672532e-8
2.2234606568998666e-9
7.882611839411985e-10
4.148202300288256e-10
2.66482570084344e-10
3.430304201936049e-11
1.5294404646054246e-10
2.761061826105724e-10
4.3120764608349835e-10
6.38136279063924e-10
3.975776311841058e-11
3.0334608219650585e-10
3.6584865198240334e-10
4.866215599306478e-10
3.4271093493674334e-9
7.4132369543221785e-9
7.426171465406909e-9
7.341178294916225e-9
7.7683310657366e-9
8.504660711134336e-9
9.439375987953979e-9
1.0531425982986205e-8
1.1779393375154752e-8
1.3204577607050425e-8
1.1253322773320401e-8
9.623462941966431e-9
8.68067743895783e-9
7.816059863466243e-9
3.4947438281862793e-9
1.2142036409080337e-9
5.161742038517358e-10
2.8756963503242357e-10
3.112877486728732e-10
8.091120873746331e-10
3.496309483661422e-9
6.962537720996529e-9
4.17472952565255e-9
3.6036646485904484e-9
3.668652396257662e-9
4.162213306188251e-9
5.17822489980058e-9
7.077628112457105e-9
1.0799363585727549e-8
2.4950712433293057e-8
1.918832290726184e-8
1.137895713212728e-8
1.1865780315960191e-8
1.7302376525759305e-8
2.7515810823777868e-8
2.143009304505781e-8
2.182780808855308e-8
4.3229635813693304e-8
1.5014781311478812e-7
3.48876066964403e-8
2.5165343172522983e-8
1.041685722538941e-7
1.6661579641981604e-7
2.9584244723935443e-8
1.4394717941679871e-8
1.928115905578679e-8
1.313859390053466e-8
1.5910543401596696e-8
3.5263873374840615e-9
9.601197300337285e-10
6.851300723243984e-9
9.897432680683657e-9
6.206198007054554e-9
3.6555081010872315e-9
2.629363091729872e-9
1.4371778723356578e-9
6.982664461563229e-10
4.915796659702866e-10
5.642125090880994e-10
8.093295238949391e-10
5.104166831017912e-10
1.9104505751981323e-10
1.378650904420708e-10
5.440372022226781e-10
6.930856850172037e-10
6.482952428056891e-10
6.087349326382279e-10
5.567774275133683e-10
4.219371426402874e-10
7.45942370983837e-11
6.25265250715636e-10
2.941389631676128e-9
2.7301086061951116e-10
6.281487481528392e-11
4.944615424068118e-10
1.4145731733654563e-11
3.349781708795833e-12
3.8097254944187105e-14
3.7362076194079134e-13
7.120841688191105e-14
7.333204681646278e-14
2.3640395313027923e-14
0.
0.
0.
2.2686346351374914e-14
3.1731525263450794e-14
4.4275979898615495e-14
6.18334742596164e-14
8.652875090146028e-14
1.2139523627409177e-13
1.369624513904615e-12
1.2278082060052123e-12
1.4889676211005277e-12
1.907109607464137e-12
2.4757161783575048e-12
3.222822165480478e-12
4.188140557934313e-12
5.412275809200409e-12
6.918676635747342e-12
8.674937053510066e-12
1.051446164157664e-11
1.1237918374623818e-11
2.3196359766874428e-11
1.4066103149505487e-10
2.234632593004611e-11
3.4587131753965347e-12
1.5230355151591446e-11
2.3868666763518656e-11
3.144375373659751e-11
3.8659147900326524e-11
4.603332418701532e-11
5.405512038323501e-11
6.318913130249618e-11
7.390058818468537e-11
8.670098643846563e-11
1.0220809874518939e-10
1.2122630118921646e-10
1.4486401579035035e-10
1.7471829563094206e-10
2.131795463632926e-10
2.639547491952729e-10
2.1003519063686057e-9
6.482522520798162e-9
4.151070881086879e-9
3.752807372510847e-9
4.289755947751374e-9
5.717781228664306e-9
8.877781708058872e-9
1.49645902965034e-8
1.7101397886912204e-8
1.5651638902582692e-8
1.8075816271670168e-8
1.568992246713373e-8
1.772872010390027e-8
8.910083265769013e-9
2.9461651078566604e-9
1.4705456681990551e-9
1.0124993403192236e-9
7.78372048391084e-10
6.418984728244967e-10
3.0491684294463167e-10
7.890645765600123e-11
1.1896359735558108e-11
1.3085533601223483e-11
1.3616307095440448e-10
6.905354464362744e-10
2.578004223047535e-9
1.2061999287971728e-9
9.866319215654104e-10
9.902394505232713e-10
1.1112222972070326e-9
4.702584130917083e-9
1.0875909147885165e-8
6.199348049946535e-9
5.102383204801791e-9
5.275658193435204e-9
6.2976096040743575e-9
8.713248770663192e-9
1.374440498053283e-8
1.7451648000338496e-8
1.689416221597091e-8
1.71129587174755e-8
2.6237684029651677e-9
4.495428722651412e-9
9.73625544247573e-9
1.5372004523703658e-8
7.025904426530697e-9
5.050390028163609e-9
4.326289686593604e-9
2.730225799876179e-9
2.3547667067839865e-9
1.6571158379794168e-9
4.4061317511416216e-10
8.217530811593838e-11
1.312086400469163e-10
5.274143536888764e-10
1.8083614607432495e-9
1.7405601700503403e-9
2.5561945004273204e-11
3.031518811957268e-10
4.063552203516889e-10
4.847706531117707e-10
1.910629487483769e-9
7.687148874425128e-9
6.198761418867317e-9
5.511917755511604e-9
5.982492926171626e-9
7.2767083613085e-9
9.78103607187131e-9
1.4608643427286127e-8
2.271110627773049e-8
2.6039326041305013e-8
2.2644919758149875e-8
2.33735314648502e-8
9.168750457283004e-9
3.242178817515466e-9
1.7262413814096673e-9
1.2098333662660801e-9
9.179947786888355e-10
7.540982892468843e-10
4.1599010253783056e-10
1.5874749905751142e-10
1.0697000052790665e-10
1.610100176801214e-10
3.698485498044428e-10
1.0192679085616234e-9
4.617972553182697e-9
2.885186733143074e-9
1.9913782428339152e-9
1.8985954512955433e-9
2.1317472344430357e-9
2.7009741208195534e-9
3.849313779261545e-9
1.0022907009018811e-8
1.4606940339877906e-8
7.184394829718454e-9
6.213572513975898e-9
7.007329773594664e-9
9.945475756899238e-9
1.6246861810580972e-8
1.68008906024281e-8
1.859403406216973e-8
3.7711372778628524e-8
1.2728649368150767e-8
1.075576430131627e-8
3.5371392004270845e-8
3.441743938928774e-8
1.0398212801303013e-8
7.74041174597283e-9
4.607688722639787e-9
4.281158551920945e-9
5.3550012773529605e-9
4.743315005532223e-9
4.187127481606624e-9
1.3249769090983545e-9
3.823307418411686e-10
8.195935097174092e-12
4.536728838373885e-10
2.4372259464827836e-9
5.417059046363876e-9
9.509425667881515e-10
4.12021385568654e-11
3.1192806282777087e-10
4.428622798533647e-10
9.515197939623024e-10
6.341246116615723e-9
6.104929612984418e-9
5.461154247208675e-9
5.836705965148397e-9
6.877286088722804e-9
8.798016072667149e-9
1.2312960614520403e-8
1.8686497454692377e-8
2.589935895172327e-8
2.4968809330410806e-8
1.4757000432449084e-8
4.4326621676309095e-9
1.8582324142031176e-9
1.1182347119434088e-9
7.886312536857636e-10
5.528080735031812e-10
4.1954926167281296e-10
1.8100370675945267e-10
1.0673493242617694e-10
1.444626318794485e-10
2.8484982718238235e-10
6.26840080348712e-10
1.6997072818991393e-9
6.7383112618802315e-9
3.040877833313659e-9
2.3701972387753054e-9
2.4592656414328687e-9
3.0400501055603185e-9
4.397710053378543e-9
8.341217536083456e-9
1.2450757696719244e-8
6.07372670916281e-9
5.145794047329955e-9
5.650924896646005e-9
7.745062170325062e-9
1.2746562252303663e-8
1.466627385810591e-8
1.646580214670907e-8
2.985371691047265e-8
1.3507926141491686e-8
3.505133703020203e-8
4.2712458162203864e-8
1.401503644550159e-7
8.197432918764701e-8
1.0550961114779113e-7
2.2687885560072152e-7
2.7049414704467097e-7
2.0798974026672695e-7
1.0265267507359927e-7
6.301362107777026e-8
6.426883561915897e-8
2.637299621622854e-7
1.5595232934138625e-7
6.011249265598878e-8
1.022071868609776e-7
7.611071207881635e-8
4.725970312022289e-8
3.2672485307574096e-8
3.141237184171349e-8
4.007818131169629e-8
8.303161819134824e-9
9.955502648809318e-9
1.8016998763993706e-8
3.439825015409985e-8
6.17929442461618e-8
9.010805479961586e-8
1.194354046173774e-7
2.231692157345603e-7
9.210336461601818e-8
1.3126080229696345e-7
4.7469160241122635e-9
3.422282252963411e-9
3.796077544838585e-9
8.854589276156426e-10
3.0007381586159823e-9
4.321817574722867e-10
6.714201973754755e-11
4.586367850442943e-12
1.0081458382108233e-11
1.1393369334835948e-11
6.03198393526916e-12
7.313505240682102e-12
3.252539529814973e-12
5.229538990487155e-12
9.169742091805146e-12
1.5936981697563266e-11
2.6539288875968002e-11
3.9961773485594316e-11
4.877177190207671e-11
4.645993051871492e-11
4.264479992947184e-11
4.778193317079289e-12
1.2039549275777565e-11
2.8242474704483058e-12
2.847405040698649e-12
1.5075396992659278e-12
5.467083817365142e-13
1.0628370261236614e-13
0.
5.702949562992295e-14
1.3898853222752345e-13
1.8896610606595916e-13
6.947609599309545e-13
1.246490528709984e-12
4.3702146814528975e-13
1.7250216191725647e-13
6.861559121090721e-14
3.862770795995936e-13
7.180141339105209e-13
1.0680301347843252e-12
1.4379283074868615e-12
1.8248560738434514e-12
2.2329463046686994e-12
2.6754255847185675e-12
3.1723578980268516e-12
3.748948552836894e-12
4.436102924585104e-12
5.2732756250456595e-12
6.3137212584526305e-12
7.633062653188026e-12
9.343314805411832e-12
1.1616509134421391e-11
3.339761481387794e-11
5.700045514505135e-11
1.3997724419603423e-10
3.260480469337224e-10
6.217484824061113e-10
8.780296697387221e-10
9.984955944631905e-10
1.0590392409578621e-9
1.1359663876544806e-9
1.2843226312491822e-9
1.5729700828887582e-9
2.1237817669866514e-9
1.7367470503797066e-9
2.6821202273495076e-9
6.654558377297081e-9
1.2647228102822495e-8
2.88678573668639e-8
7.745506563573062e-9
2.0065721921266206e-9
7.059575582805543e-10
2.335236576728872e-10
1.6331303061147617e-11
4.354136238857271e-11
8.315023072113361e-11
3.2068263399609217e-10
5.54410206108435e-10
7.74895430991409e-10
1.0131929485877872e-9
1.304055004188226e-9
1.6909298109487971e-9
1.1608668722506044e-8
1.2555303841137464e-8
7.640911514539706e-9
8.178364118618998e-9
1.2126052186292294e-8
2.0505386013719778e-8
1.617885001008101e-8
1.3644392812417064e-8
1.9592716249214263e-8
7.111146064692051e-8
6.145585825063592e-8
1.6972946173436523e-8
3.395158090067718e-8
1.448982347075041e-8
7.253302469708647e-10
1.3169205022377515e-10
9.386227384749392e-11
4.8541231531237304e-11
9.823584091455944e-12
1.4403131823837442e-11
3.216529008617552e-11
2.3880206599639633e-11
6.431306890609575e-11
1.4993468952978256e-10
1.7351189283325944e-10
2.0175604454562343e-10
3.583266277807678e-10
6.231598281424269e-10
9.24216226224561e-10
1.2205010813548368e-9
1.5510486194402963e-9
3.6979319016275757e-10
1.3179119818414322e-10
1.0596862569621999e-10
1.4772182504693184e-10
3.5019978788188357e-10
5.036166805652078e-10
8.101364016556801e-10
6.58761351787638e-10
2.4420279199274666e-10
6.3465923625635025e-9
7.239004512959758e-8
1.7715266791648595e-8
1.591874250430227e-9
5.050305093480587e-10
1.5142089352539964e-10
1.4273437874962557e-10
3.9477832673228934e-11
6.395794580086484e-9
6.329331741120326e-10
5.418017873726937e-10
6.374823750439122e-10
1.0313092894352558e-9
2.818872912384941e-10
2.963913875965613e-10
4.277815229680141e-10
6.741474242403431e-10
1.093835081294981e-9
1.766535837323745e-9
2.689814888186434e-9
3.513490925717206e-9
3.391016106948611e-9
1.4413358072015393e-9
9.92573491681285e-10
2.0073815670589042e-9
8.028962500909089e-10
9.535833626457908e-9
1.9855034467732476e-8
1.1499690493478234e-8
2.692724844485679e-8
2.26768349461703e-8
1.1970698836447689e-9
1.0195574699057546e-10
3.734853217645838e-12
3.165935243174546e-11
1.683842337940441e-10
8.96387227207946e-11
2.971185879638146e-11
9.736784297774343e-12
5.691746242822748e-12
7.220524395076856e-12
1.038945823336869e-11
1.490873501378141e-11
2.1393247518890082e-11
3.083938042057508e-11
4.4721011728411064e-11
6.524125330234666e-11
9.569728156943184e-11
1.4094875003123256e-10
2.0785642226326252e-10
3.051801576789169e-10
4.4169570192891577e-10
6.210358981933596e-10
1.158318929770578e-9
2.283660114866896e-9
8.971161427148139e-10
4.987323693594396e-10
3.1554517362479773e-10
1.8296026992139057e-10
1.273183000518301e-11
2.599246914249411e-10
3.7010031700506564e-10
4.325292071455234e-10
6.421375482037107e-10
1.59412163619191e-10
2.684540426987405e-10
4.3052753967913986e-10
2.051281945459521e-10
1.0241439475538347e-11
7.956210811133204e-12
9.704237147474764e-12
1.9972741840551505e-11
1.406302847625542e-10
1.3827989714297326e-10
1.0254077983150959e-10
1.5978676189499441e-10
3.1194312590986566e-10
7.366976165053222e-10
3.312662986888627e-9
2.124941074038034e-9
1.4401420767001709e-9
1.4237955718362242e-9
1.701113151938842e-9
6.8037365871921195e-9
1.443950869117522e-8
8.869725968815069e-9
6.719047398853424e-9
6.4684065348920856e-9
7.219694722028853e-9
9.433898181998041e-9
1.5235719871247007e-8
3.101866922306778e-8
5.566471721634311e-8
2.4336296204920926e-8
4.890173104563798e-8
5.7809486296602246e-8
3.861652019092044e-8
1.3756728988470204e-8
5.271923784489431e-9
2.354612384978746e-9
1.0655947797292715e-8
2.569776121117339e-9
1.1044368259026936e-8
2.6351244293062296e-8
4.471500032052616e-8
4.187761575670008e-8
3.166439443496973e-8
2.4942189077587622e-8
1.8535821570080706e-8
3.498023733954796e-10
3.1631393248633486e-9
4.1231566277103605e-9
4.6916396192619064e-9
4.750919182267765e-9
9.214427978178813e-10
1.0069709524776996e-8
9.535327437112941e-9
1.0145587848457545e-8
1.2244956765214366e-8
1.6582479227063404e-8
2.5711103393108233e-8
3.6141088694621565e-8
2.9121012931560327e-8
2.4029959853756616e-8
2.713374429991541e-8
6.684691384522808e-9
1.7919728621017198e-9
3.0715150640605293e-10
1.1292545805563368e-10
1.747287678656178e-10
3.105052793252886e-10
2.8562976487710843e-10
2.694053757092148e-10
4.365924848001456e-10
1.0297354591885677e-10
2.955991679908889e-10
5.017289243123147e-10
8.609922533486168e-10
1.8745366503168612e-9
8.179334426495641e-9
3.4667818395576348e-9
2.2199056391872657e-9
1.952235980065184e-9
2.0020482712581397e-9
2.2737910817371592e-9
1.0299931117459254e-9
3.080068045254549e-9
1.5978862034030407e-9
1.460723994583342e-9
1.853252394135858e-9
3.0276814197070525e-9
6.79870805717274e-9
2.276894161699243e-8
5.772085940904997e-8
4.1393020906064525e-8
2.74831010055222e-8
2.4647197438305592e-8
2.303048909118549e-8
2.0147582522586667e-8
2.537741416434425e-8
2.7490096931857954e-8
2.606829132431841e-8
3.8258902415382946e-8
1.2091545670771713e-7
3.5800996057155017e-7
3.449678537325568e-7
4.932795786902624e-7
3.842699006513981e-7
3.1474451158272793e-6
9.985695986500996e-7
2.8587627172342796e-7
1.4018548433868428e-6
1.7097447701902374e-6
7.881723139038189e-7
4.781738599935605e-7
7.70040441770447e-7
2.1584826262729946e-7
2.2354972116099196e-7
3.0137110590406637e-7
2.8419358901423847e-7
1.0042681230708925e-7
7.80373288665233e-9
1.1511891784290718e-9
5.383072996918575e-10
1.1629510065544335e-10
1.2978405544229876e-10
7.179225674733851e-10
4.643693855196163e-9
3.141372969264201e-9
2.5364958090801324e-9
1.0882907769355264e-8
5.3950413006621296e-8
2.5076134189606713e-8
7.197060278936503e-8
4.281675884261196e-9
1.7633669550668715e-10
7.608488205037111e-12
5.6743885876700655e-11
9.342998504619395e-11
9.802760043006935e-11
6.6447944977030674e-12
1.2251637354421405e-11
2.2811088240881254e-11
2.5750884036970942e-11
1.0717170340340362e-12
1.1291358028908205e-13
8.464755873069392e-14
2.7539729067858146e-14
3.6813157778995546e-14
6.013254855306368e-13
4.647275969916246e-13
7.665059807099378e-13
1.1280417610913707e-12
1.4979045530503231e-12
1.9035112615586912e-12
2.373735083326234e-12
2.9247353303478406e-12
3.5592639099734574e-12
2.3484768701727042e-11
8.849770513852595e-12
5.7890231190366555e-12
1.3556405255723884e-12
1.5185579657609826e-12
4.196890202725794e-12
7.326900113915449e-12
1.1195360705133727e-11
1.5895600697107403e-11
2.133302717694398e-11
2.73101714697833e-11
3.370315496829608e-11
4.057404795435249e-11
4.8154118760001917e-11
5.678155087380372e-11
6.686820649142786e-11
7.890869757832549e-11
9.352378867894533e-11
1.115370192991256e-10
4.087868518855133e-10
1.6772530637061333e-9
4.446408007775262e-9
6.949063221119779e-9
7.129512871076419e-9
6.942631636278282e-9
7.014713690369209e-9
7.326732540865517e-9
7.823486495202622e-9
8.486479967388391e-9
9.337447423488692e-9
1.1827743701681737e-8
1.9341704926443325e-8
1.8724010801829687e-8
8.734491797752344e-9
4.362367830180867e-9
2.537348515464992e-9
1.7642293739390729e-9
1.5772873125730978e-9
2.476548952818886e-9
2.1536166685434496e-9
1.426057263173209e-9
1.6231618842755633e-9
1.9345826068507973e-9
2.260428169197436e-9
2.6589547326840782e-9
3.2154875879735645e-9
4.045363762582641e-9
5.348357934966333e-9
7.52567186517006e-9
1.1476505600396427e-8
3.985593882006975e-8
2.0673818861311873e-8
1.3718128027074621e-8
1.5998303167267473e-8
2.6845558953011515e-8
2.9088083473750866e-8
2.1371891813795142e-8
2.7951349572502358e-8
9.09191690484974e-8
2.3584546868894948e-7
1.4787013165696988e-8
3.2569716231643125e-8
1.1561824199920976e-7
5.885900673790791e-8
4.59723091046225e-9
3.511810537645817e-10
2.7735917218691827e-11
3.9061699062407347e-10
4.2171072110623264e-11
6.507481772444549e-11
9.984624038780502e-11
1.8023939464491415e-10
2.0681891047348286e-10
7.736641585351856e-10
1.0858896519327538e-9
8.152555133409219e-10
7.974321110295699e-10
7.589441507064869e-10
7.696730158439407e-10
8.811164769118056e-10
1.1185578963892525e-9
8.007889787091524e-10
5.611710409836149e-10
3.7456920132391057e-10
3.448541250323659e-10
4.1711093306081914e-10
6.220248089972773e-10
1.0806341853529705e-9
2.0697884882069614e-9
3.977464300351335e-9
4.640654677159744e-9
2.8947934022161425e-9
2.9199482311644675e-10
3.505162130869499e-11
7.390509361452296e-12
3.130770176281866e-12
7.851012794738475e-13
1.917510187832663e-12
3.38209207576789e-12
4.157887929699244e-12
5.140250665080658e-12
6.2638103168285714e-12
7.01208107002442e-12
4.740483074095017e-12
3.795686843355293e-13
3.222604410845887e-12
4.883751296898163e-12
6.416011159253637e-12
8.149622527002801e-12
1.0218198281329425e-11
1.2757365161890593e-11
2.4052544537844882e-11
3.042086153113573e-11
5.8148140136597944e-11
1.1136430601378846e-10
1.9515352847583615e-10
2.8949503437473696e-10
3.7233457597912904e-10
4.6148470002858337e-10
5.842501866636483e-10
7.724162838771155e-10
1.0800969877513848e-9
1.616252784390906e-9
1.2118165720138935e-9
2.446146296217383e-9
1.1198054849185646e-8
6.102278119991042e-8
9.165266835187918e-9
3.2414172339369968e-9
1.4298045804694404e-9
6.527201165455348e-10
2.6447545031158575e-10
5.270191832726407e-11
4.561301948299179e-11
3.231709002098758e-12
2.4501202772778264e-10
6.003724686824622e-10
9.70150586620621e-10
1.3518252559934281e-9
1.7870819811182778e-9
2.3313246160217618e-9
3.0625450255591766e-9
1.79265179537692e-8
4.690628257716301e-8
2.6273101156748386e-8
2.3184858939934254e-8
2.6090163381906086e-8
3.506621650906344e-8
5.6485208974855387e-8
8.380036738925508e-8
7.73600263184293e-8
7.80392825695491e-8
6.28097619177965e-8
6.396705525424133e-8
6.873304213418886e-8
6.406209387696732e-8
2.929988683721955e-8
1.573172055216247e-8
8.26110727522615e-9
4.220736504356155e-9
3.1464682569341186e-9
2.9419985773392295e-9
1.017477849342699e-9
1.9996877876522937e-10
1.8817568834775074e-10
5.120216954016303e-10
6.276398605899583e-10
3.050938220539958e-9
3.839609589097898e-9
3.524195314220378e-9
3.597814332385762e-9
3.918175315331606e-9
4.491807898563326e-9
1.8490288171376134e-8
6.127048528546653e-8
3.953464523818568e-8
3.4241788421256565e-8
3.6814337854562123e-8
4.537528559483546e-8
6.391101320932252e-8
1.0037259487541288e-7
1.2425664632929564e-7
1.0870259387375321e-7
1.0596322043085899e-7
9.8926276771958e-8
8.594356557967262e-8
3.600350678000646e-8
1.4945756950879688e-8
6.57462160141725e-9
3.4688849328244925e-9
2.668515645491017e-9
2.6915517495542684e-9
1.187470914606234e-9
4.0673994002184886e-10
1.419353003322066e-10
9.671015837112369e-11
5.112041910922414e-10
3.6951707164661435e-9
9.416977543532984e-9
6.008580732486749e-9
5.5049749791696316e-9
5.722323546055851e-9
6.390565419895582e-9
7.531027186340737e-9
2.7234899787763947e-8
7.072975103664931e-8
4.055249025835629e-8
3.6660116249076413e-8
4.170909183883607e-8
5.666179130859784e-8
9.170167567445191e-8
1.2436959532610417e-7
1.1131318552725879e-7
1.0997873049911707e-7
1.3534694399767283e-8
3.1548129704995173e-10
2.030533042102285e-8
6.134130505354005e-8
6.557674179648972e-8
2.5579015088923317e-8
8.075958504152353e-9
3.771342420472159e-9
2.644711576132363e-9
2.741407927881432e-9
1.3443851132444258e-9
5.174525278160712e-10
1.0423788468929816e-10
1.6613530980426e-10
2.738726687439719e-10
1.880816680614212e-9
3.5925418156613115e-9
4.343616008348055e-9
5.1734930971994546e-9
5.958079916970834e-9
1.523275002619059e-8
6.375917844867959e-8
5.2538103718375545e-8
4.583151989408755e-8
4.774083931575043e-8
5.497770017515709e-8
6.930203674125995e-8
9.687285102413958e-8
1.4500812292012397e-7
1.8150965638392537e-7
2.2898862165722415e-7
2.0306085578252612e-8
1.3257027356602015e-8
3.6974398092378735e-8
2.488112991157871e-8
8.43199409077403e-9
2.785134668576526e-9
1.4065797473949006e-9
1.242605959229469e-9
1.2128247367143497e-9
4.91816101747409e-10
1.9505044412425298e-10
1.1098567605945987e-10
2.792273141743376e-10
1.3929418738884328e-9
1.0996668284232628e-8
6.816918212853225e-9
6.566062804488275e-9
7.407473171257067e-9
8.598822079765034e-9
1.0062513801994803e-8
2.531334982399834e-8
8.93551606456968e-8
5.8777704426486764e-8
5.3144545898566764e-8
5.839547059812338e-8
7.356495331785607e-8
1.0806321761109083e-7
1.7423222087627864e-7
2.2109848314037566e-7
3.551625103932909e-8
9.691029343765197e-8
9.36576857151043e-8
1.0955604246668507e-7
7.557202168853185e-8
3.71516400163669e-8
7.661169478874409e-9
2.2868534249595836e-9
1.1372062366299798e-9
8.103934841517079e-10
1.1723424022556167e-9
9.225668265921606e-9
1.4706893471730639e-8
2.657820011179e-8
3.819604940693083e-8
1.0074427050118372e-7
4.4895921165019414e-8
5.3054684094531556e-8
1.2151440937713505e-7
1.8088735278924317e-7
2.8278061021165515e-7
3.0448541247184826e-7
9.815981412854213e-8
2.2907555351294296e-7
8.31821373319784e-7
7.026849797402073e-7
3.6289886683855596e-7
2.116350254929879e-6
3.989509424849336e-6
1.1075873621673814e-6
1.4734236553714925e-7
5.28171247435222e-10
7.26132272760699e-10
2.804707523111608e-11
1.0747040654721017e-10
5.059584421847027e-11
3.78828530377749e-11
2.1185650957175538e-10
2.29413261771977e-9
4.94570332208593e-9
9.664897040227128e-9
1.479380167840179e-8
2.618000332284922e-8
5.751088763310984e-9
6.691957760393396e-10
2.1282066133198993e-10
1.457980571901635e-10
1.420503379900656e-10
1.582641004101706e-10
1.7711679263015538e-10
2.1584329177457763e-10
9.310643654536846e-11
1.709150148597536e-11
9.437923660004457e-12
1.8715174741647908e-11
6.90173209176782e-11
6.89216353897029e-12
2.2367354822219595e-13
2.8862577120076716e-13
7.308339880540968e-14
1.3293826481922844e-13
7.932346263566705e-13
8.274017509886802e-13
1.4368384853786819e-12
1.531290407667772e-11
2.847502723799368e-12
1.4144760111369166e-12
1.1705200310997063e-13
1.1113655163604796e-12
2.5185351959974483e-12
4.294395953812339e-12
6.6747346624827436e-12
9.97145586726224e-12
1.4584068800626224e-11
2.096257046575311e-11
2.9400897799431744e-11
3.9560316990752256e-11
5.0623252014982256e-11
6.258403179276615e-11
7.613946656035051e-11
9.205625388829103e-11
1.1111622617126395e-10
1.3420464252107668e-10
2.1085235512214266e-11
4.74619462268836e-10
1.5247224101795212e-9
3.239055240348454e-9
5.531134128955052e-9
8.06902496235936e-9
1.0332649530379822e-8
1.2028974258779183e-8
1.325711461376637e-8
1.424589860221788e-8
1.5168647542515856e-8
1.6127147613101578e-8
1.7430776890111624e-8
7.017314382088627e-9
3.0992941801622055e-9
1.5859139160408154e-9
6.07057659790641e-10
1.210467080067014e-9
4.670879377989899e-9
2.0473563810738598e-9
1.1583311901297478e-9
3.837240430915854e-10
4.783828040893333e-10
1.335292326399918e-9
2.0895235226156423e-9
2.815525633961842e-9
3.6713076484300636e-9
4.849307099021178e-9
6.639521845626359e-9
9.579547881303343e-9
1.4753540549468243e-8
4.926672112209709e-8
4.4878165358945706e-8
2.6506793888463338e-8
2.7911655641152823e-8
4.124069947529478e-8
6.951056485633735e-8
5.7808812394855775e-8
5.941947669734366e-8
1.0765421256373964e-7
1.8494754009950805e-7
1.223825501730038e-7
1.6895608385256103e-8
1.4513040679493385e-7
2.7224598990222654e-7
2.1646889786985255e-7
2.0401082024709271e-7
3.946384846162896e-6
9.41337010016445e-7
1.3746358569484402e-7
2.154520973576031e-8
2.6411237252082746e-9
3.768533342678993e-10
9.297428968737441e-11
0.
1.9621968584002577e-11
3.7839646024484874e-11
3.051795780074283e-11
2.1005164363295893e-10
6.782295677736268e-12
1.9081247117766395e-11
2.2112748401088855e-10
3.019030198113023e-10
1.958890622251168e-9
5.307516844185928e-9
9.85687247327543e-9
1.3295181417952715e-8
1.4980276651091017e-8
1.592781766407992e-8
1.6808007848554602e-8
1.7871950442723885e-8
1.9250802435811267e-8
2.113133072221381e-8
2.9416317298387227e-8
2.4021624766293116e-8
1.0561857204208933e-8
5.5008058157170025e-9
3.531920964384249e-9
2.6330596155802606e-9
2.3127190341640573e-9
1.087384865582238e-9
1.3131375979654173e-10
6.209145418078692e-10
1.495736979906452e-9
2.5943613335459476e-9
3.721125001689537e-9
4.835706454025914e-9
6.108866603441092e-9
7.809770830917839e-9
1.031653455545279e-8
1.4249380317468032e-8
2.0655218270376585e-8
3.076059017531549e-8
9.746625241047654e-8
5.963972576798148e-8
3.9060632820876904e-8
4.513366060849819e-8
7.56474207409222e-8
9.357447561487723e-8
7.175486461971853e-8
9.505973833527516e-8
2.0609036258733696e-7
5.406143766241199e-7
1.1666306401737941e-8
3.04895833209574e-8
1.3167365680847359e-7
6.422504307392461e-7
2.172063196961662e-7
9.345706837190624e-8
3.93099667703295e-8
5.557370357491127e-9
3.607299738072132e-10
6.309931112287553e-11
6.285354817616507e-11
5.450959121747314e-10
6.662180653250542e-11
2.933270603262841e-12
2.9790525446790337e-9
1.4999209110150648e-9
1.8535128839582705e-9
3.135622446313428e-9
1.0954846289478732e-9
4.4502571849414386e-9
2.748204823114998e-9
7.506781399480145e-10
3.0260072061277655e-9
6.2191721607892555e-9
9.483125112460945e-9
1.8090187437944858e-8
1.9923127945238797e-9
2.7812083063749497e-8
3.629173415675627e-8
4.969778901653495e-8
4.384380529185639e-9
8.966269048830308e-9
3.764213440609749e-9
4.284869447934462e-9
6.125336921105269e-10
9.87038471021516e-11
1.0052516833485227e-9
8.713947676480087e-11
2.5247182840220376e-10
1.9677985932761584e-10
2.1515814536436243e-10
1.2861209051627675e-11
4.0356926700958405e-12
1.3610291123041198e-12
7.58997020138717e-13
9.34834682937659e-13
8.889044396270881e-13
1.7365864622261058e-12
2.7346731405734492e-12
3.4388932919921307e-12
4.557062093518041e-12
8.005536565726883e-12
3.1420219129751457e-12
3.0373171157454425e-12
3.679691588352451e-12
4.7154341152084815e-12
6.156499137331548e-12
8.10307993764009e-12
1.0711841540115534e-11
1.4198494349746283e-11
1.884823913176981e-11
2.5025986389560253e-11
2.7517624440622996e-11
8.651472445539501e-11
1.9868185113542704e-10
9.255566810736595e-12
3.079138186716795e-11
6.190417953829469e-11
9.762981121909197e-11
1.4229575893523618e-10
1.9652613277350285e-10
2.5793318905743064e-10
3.23550000517691e-10
3.9278095137890243e-10
4.67662994145332e-10
5.515755462294045e-10
6.483950812721994e-10
7.623260083946982e-10
8.980773714707472e-10
1.0612035678509639e-9
1.2585874774357863e-9
1.4991376153582776e-9
2.3488455025839857e-9
2.2578134351717354e-8
2.0862864815491276e-8
1.8510612368672587e-8
1.967910746477282e-8
2.3273234878746666e-8
3.040340521317978e-8
4.428845259375289e-8
6.637635526564757e-8
7.030576569448757e-8
5.8206622299368514e-8
3.9932940868257527e-8
1.1549493253161435e-8
3.280623987385301e-9
1.4887799061491154e-9
9.64366087416352e-10
6.872636748374933e-10
4.921971640266821e-10
2.6269340035105137e-10
1.3686685716977022e-10
1.9709414140793342e-10
4.1235922193101824e-10
9.338243741589665e-10
2.411503826017288e-9
1.0273674238132782e-8
7.683860943555753e-9
5.1965997790142855e-9
5.037796329683039e-9
5.8703764907174824e-9
7.85385903333284e-9
1.1948907838527997e-8
2.0907673994935014e-8
3.305146447069461e-8
1.705171664007546e-8
1.549578011086366e-8
1.8809199603125734e-8
3.0006792370659836e-8
6.017557690736355e-8
8.739453192764522e-8
1.0842725903766959e-7
5.889793097701853e-8
1.182073855416119e-7
6.353771341572447e-8
4.4683632344049914e-8
8.175621819239525e-8
1.595041451391042e-7
9.308865588104452e-8
4.464871060241586e-8
2.2266867698579687e-8
1.7311861140316816e-8
2.5930683731031935e-8
2.7327899031495172e-8
1.1260014848089139e-8
6.870137726314097e-9
1.0045627169790326e-8
2.3040941956302863e-8
3.518501366060913e-8
2.878395873490416e-8
6.954841537657885e-8
7.214091595249272e-8
7.652723246185074e-8
1.9287802997876257e-7
1.837305816731683e-7
1.8882293003771518e-7
2.335055707579469e-7
3.202332801756512e-7
3.77231070248068e-7
1.1218527157866363e-7
8.272811336308007e-8
3.727608282324437e-7
2.5893834146908302e-6
6.5026538482862665e-6
2.4730566389796255e-6
1.5619392494197717e-6
1.1638385758037087e-6
3.647468322997934e-7
5.7685507543307654e-8
2.2421465264087195e-9
3.3206166342879765e-11
6.849658963418793e-13
5.557431673132343e-12
6.42013678419116e-12
7.941974770973633e-12
7.234537974652848e-12
5.074828824885016e-11
5.313985804830229e-11
4.527024851250796e-11
5.873499336333312e-11
8.557719480280282e-11
1.2675012124529143e-10
1.8176328241984658e-10
2.4557949249913405e-10
2.791572257239922e-10
3.282463770429593e-10
4.5035122873554685e-10
7.063775887863857e-10
1.0642343133546927e-9
1.2881298032671675e-9
1.048838658990593e-9
4.1361271821177743e-10
1.977084412134372e-9
1.81995802368701e-9
7.08243326149324e-10
1.932285624135667e-10
3.0328191402357883e-12
1.4963541180404728e-13
7.591348495935217e-13
5.731602770408684e-13
4.1507207556800666e-14
4.1453092622180143e-13
4.606668506034463e-13
1.3118746327538961e-12
2.098350634559783e-12
2.9342651216140906e-12
3.822594836475678e-12
4.804127541104237e-12
5.9359199839761145e-12
7.283761183844923e-12
8.922255241177532e-12
1.0939761604417294e-11
1.3444677082875458e-11
1.6572819351872215e-11
2.0496696085406323e-11
2.1681463302186647e-11
4.938344498593381e-11
8.42312638642311e-11
1.2746847696140266e-10
1.8245781609817868e-10
2.546855854362689e-10
3.5185857226344714e-10
4.8462330342778e-10
6.677088960087623e-10
9.212882138505651e-10
1.2719321325014311e-9
5.114379018934769e-10
4.0492900488059765e-10
1.7148683226109884e-11
1.321864929270147e-9
8.579548528291369e-10
8.084806876372613e-10
8.414639811490797e-10
9.110923383981633e-10
9.995644349077522e-10
1.0900037330047537e-9
1.1481790288907606e-9
1.0812445507453279e-9
7.000192801389309e-10
8.50542866675187e-11
3.434354049288539e-10
5.673689755746312e-10
7.100142338403837e-10
8.394544168968286e-10
9.89591436545588e-10
1.187347021611749e-9
7.3861731329089916e-9
1.4565223621765261e-8
7.219963589202078e-9
6.256479711281973e-9
7.147599361450597e-9
1.007268834240798e-8
1.7403816401001573e-8
2.5144119280631606e-8
2.4804264676260262e-8
3.09243519781341e-8
3.359627516515592e-8
2.6827973380798327e-8
2.57359117909164e-8
2.7944597680420985e-8
1.6970381559162237e-8
8.910451331453865e-9
4.56242715239254e-9
2.7580614449798003e-9
2.0883349966926804e-9
1.8218326560775825e-9
6.30832931439341e-10
8.78220260975106e-11
1.553263122372409e-10
4.1713803974778604e-10
6.649523154944517e-10
2.364867267138241e-10
1.0327756623435968e-9
9.846305299615022e-10
1.0054969148257295e-9
1.0889592586820036e-9
4.746583872991631e-9
1.517228232370917e-8
1.146199854381107e-8
9.665164922559552e-9
1.003242577388524e-8
1.1669996896579862e-8
1.4924450697661506e-8
2.1121166551338858e-8
3.202609179226078e-8
3.973874826728225e-8
3.627297490069614e-8
3.5121192191405255e-8
3.656329739442027e-8
2.8286683109439577e-8
1.0649391585482612e-8
4.362828429751365e-9
2.482137827887629e-9
1.748948899708408e-9
1.4878483224562948e-9
9.76407797562499e-10
2.585024520084009e-10
2.3043762322014894e-11
9.388496201648822e-11
1.2237932452127707e-10
2.0680869057935424e-10
3.0794967631306487e-9
1.8485973294892051e-9
1.4668592020936417e-9
1.4351330281226913e-9
1.5511600661803322e-9
1.7936065375058253e-9
8.690662251506584e-9
2.188806371660821e-8
1.2823592783869464e-8
1.1317024112414926e-8
1.2606320254265197e-8
1.6504634731814484e-8
2.559889539993202e-8
4.254481577287825e-8
4.689631007349686e-8
4.662215362530243e-8
4.981364252796378e-8
4.372771772305454e-8
4.672020918712202e-8
3.0929926887184303e-8
1.6483713745893e-8
9.754651993401296e-9
5.569848473260084e-9
3.783437150446212e-9
3.4164776297666538e-9
1.9314434322029403e-9
5.155091845646534e-10
3.882991930286775e-11
2.6838642580379874e-10
5.503696051783442e-10
3.5878916221970225e-10
3.117867388916659e-9
2.2752361196642827e-9
2.088086227820155e-9
2.1451915738524166e-9
2.359588075352629e-9
2.735097395692491e-9
1.3917746548536144e-8
3.623160685581025e-8
2.0968325356798654e-8
1.8409185151072752e-8
2.0388112684151026e-8
2.647676879846145e-8
4.0349294391061785e-8
6.285141389126469e-8
6.137587804358654e-8
5.6449244608040864e-8
6.593418446826977e-8
5.250746579699989e-8
5.466407728382322e-8
3.809156635606701e-8
1.333671919339962e-8
5.304503957002798e-9
2.878792905553496e-9
2.002684214149199e-9
1.7926368826803052e-9
1.1134697117755335e-9
2.8355666636952105e-10
9.136352235281298e-12
1.2130470822217993e-10
8.778964246369874e-11
6.671174944898651e-10
5.566887000013878e-9
2.8420879792068196e-9
2.3709007917214002e-9
2.3693796019030417e-9
2.593772058020026e-9
3.026801667046275e-9
1.3768659159357043e-8
3.592882939402719e-8
2.1106570219150912e-8
1.8427594917589453e-8
2.0251566798470453e-8
2.6070987411733082e-8
3.9653746558642896e-8
6.541425087991491e-8
7.29632082143468e-8
7.069553304393744e-8
6.222154040644403e-8
6.34932580296626e-8
6.979252511896866e-8
4.1392183099204585e-8
2.149490902767166e-8
1.4381656679175641e-8
8.243322377280503e-9
5.031213798807275e-9
4.562469473361034e-9
2.7149209852956183e-9
8.238251448097341e-10
1.4277497987392958e-10
2.773421613392791e-10
6.962653793006533e-10
7.383478707669939e-10
3.6935182062586286e-9
3.342765135849795e-9
3.256729236670342e-9
3.4084795317144914e-9
3.7697072554830496e-9
1.5115848967087823e-8
4.877714180983565e-8
3.155532877426212e-8
2.76145897226606e-8
2.9948613576811396e-8
3.720676566383502e-8
5.2717655992360715e-8
8.286425517018977e-8
1.0161034977479997e-7
8.653203194157774e-8
8.258853861705149e-8
8.887557143576916e-8
7.161289331692213e-8
6.466333672727958e-8
5.1875389482923534e-8
1.676902775668237e-8
5.388055589161018e-9
2.360240507185193e-9
1.4641254235799714e-9
1.3544363491768705e-9
9.503221167262454e-10
1.8626863662157922e-10
6.610046893625992e-11
1.8058169035840848e-10
1.0075381292373733e-10
1.2071105588618328e-9
5.783449089949444e-9
3.574811488971528e-9
3.2923129955994896e-9
3.4341276302859874e-9
3.833481489641863e-9
1.3540842044152674e-8
4.6040058864144514e-8
3.449166444085675e-8
2.9023426959930238e-8
2.989665285341036e-8
3.449090796220595e-8
4.4137303079493805e-8
6.386002781922739e-8
1.0100616129682476e-7
1.3303108443632942e-7
1.3757887249686765e-7
1.6219321819934131e-7
6.907461350096299e-8
3.195827132116518e-8
1.9880020141162914e-8
1.20799779416437e-8
7.74600724524937e-9
6.9576822078155405e-9
4.372176824333872e-9
1.8168282182018598e-9
8.063132853130552e-10
3.3986754064221e-10
1.7255038909101913e-10
8.092574019066251e-10
9.238372384610063e-9
8.387755902409612e-9
7.476959554583172e-9
7.587357707001626e-9
8.209591248378349e-9
9.373430243969686e-9
1.124747069473435e-8
4.111404735290043e-8
9.471597079778482e-8
5.490872572799087e-8
5.250633891389543e-8
6.428855354290416e-8
9.716656345708897e-8
1.556495885009142e-7
1.369609458290625e-7
1.1811003984828462e-7
1.3654240832857674e-7
5.7818324323485826e-8
7.036517597646597e-8
1.1705820302120396e-7
1.0195626043449538e-7
6.319957268815917e-8
2.1077032084549976e-8
4.823640931906557e-9
1.7282491589412308e-9
8.478138326327008e-10
6.294366414865985e-10
7.207289794827759e-10
2.69403892321217e-10
4.9977325106542264e-11
1.6450646933897277e-11
1.7494579670181165e-10
1.3053844385526509e-9
8.650939618559145e-9
4.539611868211229e-9
4.18575818296469e-9
4.414085618574387e-9
4.941940872803826e-9
1.326254168396821e-8
5.0185238807104184e-8
4.736888902306755e-8
3.932567010190954e-8
3.9152268414074615e-8
4.2929674097007854e-8
5.1226657655839306e-8
6.905383757076617e-8
1.1915011711442412e-7
2.393325261402527e-7
2.3601094189475395e-8
3.492125467824247e-9
5.9752726323277716e-9
1.1920085544522253e-8
1.4363156810101407e-8
9.031965300027555e-9
7.332415467831244e-9
6.685670068490304e-9
3.537319677696318e-9
1.855103071339651e-9
1.0352679551235514e-9
7.31302477053131e-10
1.0247674218212137e-9
4.319828011400777e-9
1.1651456927334818e-8
9.031043987908293e-9
1.0143901901921873e-8
1.2273049043097495e-8
1.4708808749695633e-8
1.7489413245874293e-8
4.4719650447188404e-8
1.1427910823159948e-7
7.30250510974923e-8
7.327243584168957e-8
9.202428668398379e-8
1.4137141572459518e-7
2.146337980957107e-7
1.7236547062297736e-7
1.5179826994029656e-7
1.419901580392887e-7
1.0812602595056152e-9
2.1187118955488064e-6
1.3915711567052404e-6
5.862788134615936e-7
2.697638811980101e-7
6.172502209486546e-8
6.687585042958273e-9
3.056179273162556e-9
8.662366373708139e-10
3.756799551805479e-9
3.410845476222409e-9
1.3235745712955901e-9
1.59634748202803e-11
7.884525468407881e-10
5.452564306730345e-10
8.714224683065349e-10
2.342156339655581e-10
4.979026108392749e-10
9.69574022682544e-10
2.717034912981033e-9
1.1591198178479523e-8
9.1793903131156e-9
2.0936828876698313e-8
2.2037918898840687e-8
1.3230209405192382e-8
5.5870522323829e-9
1.7913284990682966e-8
7.360554066213527e-8
3.9168337325895187e-7
5.226799976330455e-7
4.0178176322000376e-7
1.6933418769906317e-6
8.213242365509097e-7
4.1464898583645154e-7
9.15519117805271e-9
2.339344788264152e-9
4.479129147951782e-8
9.743908131429979e-8
8.678462606709418e-9
1.678315434701623e-9
1.0911982881683917e-9
1.3620321002884616e-9
2.2117568877893005e-9
4.081983261719673e-9
7.1346231701473235e-9
9.016164953656818e-9
8.967738017394983e-9
8.592426607700493e-9
8.53028175389169e-9
1.0607395746686731e-8
3.113554262124114e-9
2.653238664192869e-10
6.085506745231978e-10
1.1251637092890576e-10
1.0250854837438527e-10
3.1410423932494255e-10
5.152935788665978e-10
2.792079864858859e-10
2.0360343616119694e-10
4.356402858529578e-10
4.853890326563623e-10
3.662569156299889e-10
2.926852900647589e-10
4.1984430981779505e-10
5.51658411535271e-10
1.9235665956422565e-10
1.724951607490364e-11
6.845439392775225e-12
1.4524297488715325e-11
3.3629824834865437e-11
1.1034331669149962e-10
2.2784510657935241e-10
7.236647937619079e-10
1.3617984543362203e-9
1.7092149463777375e-9
3.340065988072208e-9
1.298835847099694e-8
8.554099684892486e-9
5.2419469440261475e-9
4.54418065663412e-9
4.54007966187734e-9
4.895129526727935e-9
5.537589080119522e-9
1.2058977932709312e-8
6.00497067813551e-8
4.298555116089379e-8
4.2359341305432075e-8
5.008078060742239e-8
6.873344915561683e-8
1.0953121860192045e-7
1.4463787024466854e-7
1.129300764395277e-7
9.812002747132223e-8
1.2048383304247223e-7
5.7090350749719307e-8
2.1410135812894295e-8
8.092739069400274e-9
1.5425843325978105e-9
3.3916395543097975e-10
1.0398993687284312e-10
1.932961540199464e-11
1.5979015534736567e-10
2.9395871357187583e-10
1.3603837963944107e-10
9.719500892640527e-11
3.9036015834535596e-10
1.0326280559448662e-9
3.0484597840803793e-9
1.6054557664899408e-8
1.0097157139346141e-8
7.008755345492758e-9
6.754946010458419e-9
7.535189713422796e-9
2.038460070988842e-8
5.869165537172317e-8
4.0521182360958294e-8
3.257044309139742e-8
3.282742771761666e-8
3.8429074134337463e-8
5.343996947739613e-8
9.760531462563814e-8
2.5882279873954714e-7
8.271455912035621e-8
1.105256394677656e-7
1.1099086539795452e-7
2.6919566733872737e-7
1.3557484848331268e-7
3.385682441219143e-8
2.0109767135657622e-8
1.2877110992822e-8
2.3299115818568203e-8
2.874719457497946e-8
3.010352037641328e-8
5.235968646636168e-8
6.562734187457914e-8
5.096760351890055e-8
1.415617093818132e-8
6.515475569915058e-8
2.425154924761019e-7
5.058896345487525e-7
5.179414839220737e-7
5.331790176488219e-7
5.329803785208276e-7
5.104589927495094e-7
8.254376919511864e-7
4.5806977060278685e-7
3.858703190601937e-7
4.948732207195467e-7
7.981106042325141e-7
6.050300217277919e-7
2.0050260653883377e-8
1.6889739122768393e-8
2.1299704625485516e-7
3.841043575664013e-7
2.558533150125529e-7
9.69416884569382e-8
6.183646743804639e-7
2.509731758069522e-6
5.3133033309467336e-8
3.4854448611603004e-9
2.904773648054347e-11
1.5099148219884804e-10
1.3893423943574714e-10
7.265391688165683e-11
4.7260878247079925e-11
2.917996125743174e-11
2.4197929154969016e-11
4.9414223741224077e-11
1.2680735330183628e-10
1.9306670104541724e-10
3.2044244506836194e-10
5.907750879049144e-10
1.368563767806572e-9
5.633836833144464e-9
3.7213122927723052e-9
3.778160646887703e-9
8.850864876662557e-9
8.56512993285908e-9
3.0217567499473763e-9
3.4051112674177056e-9
7.921718575762378e-9
4.174547549870709e-9
1.2165874914610826e-9
2.871710123182916e-10
1.582327001992063e-10
2.9425389410802113e-10
2.4455950371167726e-10
6.62459933733019e-11
4.989752740252586e-10
3.3039687921616874e-10
1.3308395755969392e-10
2.0741292138230964e-11
2.727522664886332e-10
1.5068854321589049e-9
4.179278158067845e-9
1.5890453857032873e-8
6.4115910157066015e-9
4.262433803401201e-9
3.7753377679734345e-9
3.798837511175245e-9
4.098671614690282e-9
4.615371587288067e-9
5.34646484089662e-9
6.31869516141398e-9
7.582422578451352e-9
9.215334776675455e-9
3.410967221284057e-8
5.8033283049038425e-8
4.3786792171066966e-8
5.1714229626996895e-8
8.203177713246518e-8
1.3459723043359986e-7
1.0052550347106523e-7
9.126108810773808e-8
1.465672851674295e-7
1.0356451403218633e-6
5.36248249903841e-7
1.6737963164790137e-7
5.005644817446552e-8
1.4563486034030532e-8
1.7608576154443454e-9
4.230976576002174e-9
8.833470401749133e-9
1.7298094663592323e-8
8.601025693304245e-9
1.4851638933341432e-9
5.02443296939013e-10
2.287684998705046e-10
1.4188388875456307e-10
9.190291404817703e-12
6.219623226740925e-12
1.7429316634919322e-12
1.1818169564119805e-12
3.9906801761800966e-12
3.1371230488546885e-12
2.690694555840138e-10
5.2248405590885676e-11
1.5992069748835215e-11
1.9191503287616734e-11
2.5976142566969518e-11
2.8013828935757214e-11
9.285092176787106e-10
1.4574361398097866e-9
1.6706668371531308e-8
1.35355944467899e-9
3.9395452503623786e-9
3.1902860520397274e-9
3.6522744070929795e-9
8.384300714609355e-9
1.4306223041380694e-8
9.702649404685313e-9
4.5873731315240994e-9
1.637237365744967e-9
6.894838889582318e-11
4.077254744930095e-12
5.723987380469426e-13
6.225232746689829e-13
2.697823804313856e-12
1.015600777953014e-11
2.816470378913643e-10
1.2619883593854228e-10
3.0776653114381213e-10
3.9752981522897727e-10
1.4741731031961645e-9
4.268155547297018e-9
1.5256108162438241e-9
8.216380642677857e-9
1.4270124550176298e-9
7.261195309993924e-11
6.696489234028713e-12
9.198639238072974e-13
1.52562406145611e-12
3.1884397650385716e-12
1.1802387136130708e-12
7.301900564948452e-13
8.082198588393557e-13
1.0350247789929734e-12
1.3720690040847377e-12
2.0614606701311717e-12
1.3634064368525782e-11
1.9327828429724805e-12
9.23500173251438e-13
2.0754336340154434e-12
3.2066756980820163e-12
4.6752730348260424e-12
6.753451419296797e-12
9.78032001671415e-12
1.4236130189797126e-11
2.0815631052818446e-11
3.049869757252561e-11
4.4566637514635716e-11
6.442811112193378e-11
9.105585562730826e-11
1.2409706204608511e-10
1.615490382698433e-10
2.0101902202740595e-10
2.4154709190546914e-10
2.840222087481299e-10
7.8716295331874e-10
2.9802690155020766e-10
9.952686600736423e-10
1.1986248813371333e-9
1.3016766834928387e-9
1.4253790706388914e-9
1.5975704780660482e-9
1.8586504406641864e-9
2.2759955087995724e-9
2.925956972502038e-9
3.5873747828301732e-9
8.571396319251178e-10
2.168794797182742e-10
4.4063673748527364e-11
4.792913835084153e-11
1.3818015480238989e-10
2.7342819555441546e-10
2.9867344283771664e-10
2.085433193107293e-10
2.7688585142966276e-11
1.3228402589371504e-10
2.1166253678026674e-10
3.986914062256015e-10
1.1761496405331342e-9
1.5288565394115128e-9
8.513696419725041e-10
7.559769366733828e-10
8.517397955548461e-10
1.160034487956469e-9
1.9468692166564786e-9
3.5375570108733857e-9
6.463642010696403e-10
9.840389895086443e-10
8.228466761949461e-10
1.2005077551885683e-9
2.3502711184177416e-9
6.168193447781195e-9
1.2980972058663953e-8
2.2900664412763334e-8
4.739278890673716e-8
3.9786805084544157e-8
5.89098843393615e-8
3.911475654817039e-8
8.76638078013983e-8
2.620315214363517e-7
1.7097528103641595e-7
2.3411054322365795e-7
3.500948249378789e-7
3.9317026964092123e-7
2.120831187717292e-7
1.0521342866624558e-7
4.514726680631257e-8
2.673993880695603e-7
3.877881217619727e-7
1.9485921267176526e-9
9.3487710081886e-8
1.8460194600002365e-7
4.901815961927893e-7
1.3334667983297795e-7
1.0342953891652142e-7
1.3087573780888172e-7
1.0780788797157334e-7
1.5049643800091061e-7
2.1367703112186061e-7
3.118542248539276e-7
4.1379854597109254e-7
4.6927865696040627e-7
5.475174326037622e-7
9.218021383611083e-7
5.300636339592416e-7
4.953180672554769e-7
1.5109065904978707e-8
5.1951196312565915e-9
7.05725717059637e-9
2.3725196570792717e-9
3.4805642770637382e-9
1.2066377952539194e-8
2.279617921655923e-10
4.61295817891382e-10
1.773224174510788e-10
2.7250322185589585e-11
2.5933087704757826e-12
1.9065364687723552e-11
1.0504236640138925e-11
1.2837493207783637e-12
5.526515762943833e-12
1.2578956352122588e-11
2.2013346971072667e-11
3.2839628238405755e-11
3.8193939666191424e-11
3.552903192289805e-11
3.3893399550219356e-11
2.5947176793944444e-11
4.087808799769885e-12
7.560077664181678e-12
3.4861745244578373e-12
1.4561287616168695e-12
3.726775140285811e-14
0.
6.880692536149669e-14
9.919405744471723e-14
2.9418795309037763e-13
5.188188087099752e-13
5.448598653792637e-12
1.8219653873901097e-12
8.704708044347259e-13
3.169763468264032e-13
1.9927244302322812e-13
7.822221928601576e-13
1.4175171419022637e-12
2.134183490650717e-12
2.930453506035115e-12
3.788458416255383e-12
4.6997664440609044e-12
5.678402048788672e-12
6.759401307315355e-12
7.992702544110152e-12
9.440483033106118e-12
1.1179971711379968e-11
1.3311520908413779e-11
1.5972634086139306e-11
1.9360795760097788e-11
2.3771144773242892e-11
6.988238648965364e-11
1.2985460988046577e-10
3.3375970055065703e-10
7.985006943564779e-10
1.53179277064422e-9
2.1497858870079272e-9
2.356406489044451e-9
2.3636341434589553e-9
2.39396773293732e-9
2.5500042890800932e-9
2.91166042645209e-9
4.3119581810430965e-9
3.601912364277907e-9
5.103899179922438e-9
1.0053046033318488e-8
1.25283137412547e-8
1.9431876487033315e-8
1.2963709132459017e-8
2.7228183204864135e-9
9.157648176716055e-10
3.1662422094436426e-10
8.893028708283404e-11
1.124690762965301e-10
3.6627440077470957e-10
7.042051896412317e-10
1.0297977328644852e-9
1.3623889943463158e-9
1.7518280157699824e-9
2.2577012099348794e-9
2.96679843946291e-9
4.029604833619274e-9
2.5255137772072193e-8
1.8944614629633194e-8
1.2137776976298191e-8
1.3699262433308328e-8
2.202696738525617e-8
3.068197066371003e-8
2.1437232628849327e-8
2.2205820274279283e-8
4.72015744477348e-8
1.000093810874456e-6
5.036499199193338e-8
7.094292724784154e-8
6.07015500857078e-8
6.886691943705002e-8
1.6585671821919668e-7
2.225478087025531e-8
1.0966415779974353e-9
8.906318289998546e-11
1.9784934251422643e-11
1.919368752658476e-11
5.558864100819209e-12
5.592993854199523e-12
3.328039800876168e-12
2.45641482365719e-12
2.9702534551766597e-13
4.473031087141388e-11
1.4029417148210937e-10
7.648805987307215e-11
6.51752980166909e-11
1.8577127639864275e-11
3.214370751561227e-11
4.153261944197026e-11
3.561465261437196e-11
1.1512168865509406e-11
3.946086579123514e-11
7.86541493080537e-11
9.867951433094475e-10
4.114122212237055e-9
7.215814241681813e-8
6.583137140097879e-8
5.534104362533837e-8
1.833491511132652e-9
8.850904646735013e-9
1.422628367329017e-8
1.0028685413948347e-8
1.290138959257445e-10
7.592397426968624e-12
3.862021405515584e-12
5.29373424188531e-13
9.641029020188364e-13
1.995302557727369e-12
2.316342369526384e-10
6.521147109060289e-11
1.5954348571635324e-10
3.0829684106517707e-10
4.634466239709295e-10
5.902208561093995e-10
6.494263398779576e-10
8.270936668505949e-10
3.26009268021503e-9
7.895103825844824e-9
2.8802139190229196e-10
6.80414514958549e-9
3.3734083139158465e-9
3.564222223767939e-10
2.47763336015157e-11
4.006238421948367e-12
1.8519639273346466e-12
5.059324439617747e-12
2.4275610280623874e-12
1.3709991176707783e-12
1.509725528227443e-12
1.428667064901423e-12
4.063639389718784e-12
2.622506761262832e-12
1.3366490769268149e-12
2.4798087307224377e-12
3.6081480101970336e-12
5.1048027538914435e-12
7.246714215231723e-12
1.0379591232450797e-11
1.4999257955733447e-11
2.183978187749177e-11
3.198451605298396e-11
4.6985800500737406e-11
6.891310527566836e-11
1.0010692010516411e-10
1.422707086766657e-10
1.948968781880921e-10
2.5451057906580034e-10
3.1677511126523473e-10
3.798415622739969e-10
8.896791845271467e-10
1.1044770760287616e-9
1.855424649224412e-10
5.957289408936891e-10
7.950771719609341e-10
9.8142009113981e-10
1.2378686510369507e-9
1.667164148551686e-9
2.343961210152978e-9
2.5630797455922375e-9
1.9743165972831398e-9
6.687356540161243e-10
6.099318444133196e-11
3.2351303536831945e-11
6.028801549107424e-11
7.63800729317129e-11
6.600158686578924e-11
5.0792828071934835e-11
9.932213397810634e-11
1.234443534704292e-10
1.170349167622516e-10
1.5813410555711135e-10
2.6776655783308223e-10
6.098685535315852e-10
2.586964584689944e-9
1.4877595871271406e-9
1.1160219500740416e-9
1.204713836708909e-9
1.6364236508356064e-9
2.7976369216009905e-9
5.483671816645193e-9
3.375880504988216e-9
5.2287552594531646e-9
2.3738930152167435e-9
1.7564545789787876e-9
1.8371041420903632e-9
3.3551856079204394e-9
9.340726829268267e-9
1.9966043793549678e-8
2.8287809817931777e-8
1.9707320979885855e-8
1.1770307676434868e-8
8.271207694810372e-9
1.6053496852454938e-8
1.2254900690365754e-7
1.7077040549265924e-7
1.1209306249273944e-7
7.195582122365227e-8
8.265879166699245e-8
1.0384796440085728e-7
1.3962145312407585e-7
1.5535934412123803e-7
5.3666588003349374e-8
3.011799393603e-7
4.0768602061117825e-7
1.3974624684521758e-7
3.3421385622858585e-7
3.0367670172542265e-7
5.217554764635073e-7
4.2799340184986115e-7
2.89185929676664e-7
3.2642489951276915e-7
1.824031871662504e-7
1.6547037236086625e-7
1.9653099553602207e-7
2.8397039469224087e-7
2.5797087184271965e-7
1.1752408481736456e-7
7.853155713093516e-9
1.6582999796040118e-9
3.6087782425355514e-10
1.518337974061537e-10
9.551046314342437e-11
1.2463399957482464e-10
1.2950028131539515e-9
4.292774446353642e-9
1.7711851056425082e-8
2.3807430493130665e-8
4.990066030913777e-8
7.525954998757503e-9
4.247121623260256e-10
3.194568367168911e-11
3.521668465372542e-11
7.327594445274366e-11
8.894606328236969e-11
2.6428851100304692e-11
1.1296709377621366e-11
1.700202719133101e-11
1.862628182032708e-11
4.295722541422747e-11
4.721956758142481e-12
1.2121084592593349e-12
1.2900471888484276e-13
1.3082521703487755e-13
3.8049334973201845e-14
6.996933414039721e-14
4.727957863319148e-13
4.798220233065098e-13
8.29399248679859e-13
1.2171790123243747e-12
1.6018693791913492e-12
2.011294196851035e-12
2.4645289866487334e-12
4.86715320265825e-11
5.188065413812018e-12
3.5031024955965688e-12
8.107083109697797e-13
9.722878084345687e-13
2.6904016707916904e-12
4.7104961656788155e-12
7.224676205737206e-12
1.0316828712235655e-11
1.3950596351360552e-11
1.8002026589985036e-11
2.2367422503133387e-11
2.705719659417766e-11
3.2205425772480626e-11
3.8031726310213427e-11
4.481312190222742e-11
5.288457372835546e-11
6.266511259970952e-11
7.470778323618523e-11
8.978063243221354e-11
4.2017686360442723e-10
1.5390435480914745e-9
4.002293670413214e-9
6.6249884815436925e-9
6.994581371009704e-9
6.6594093222761534e-9
6.524530330562735e-9
6.649005817302778e-9
6.997521530889057e-9
7.57127684605308e-9
8.421782871723573e-9
1.083724647368291e-8
1.9321541741091514e-8
1.815146221949528e-8
1.000484273077096e-8
5.670072696878185e-9
3.607161387091153e-9
2.722373757495643e-9
2.748657161900727e-9
5.0537241145683065e-9
1.3551930672551748e-9
8.913478113480762e-10
1.148986343894657e-9
1.5537238365995542e-9
1.945452881748664e-9
2.3582725092043306e-9
2.8747486726504706e-9
3.5930642709233885e-9
4.661311624196573e-9
6.351076812891138e-9
9.223716123422957e-9
4.017170991124693e-8
2.143350816805349e-8
1.4418595886323919e-8
1.7024344038565693e-8
2.8901370305744027e-8
3.120204523210497e-8
2.280650707936632e-8
2.932107204950778e-8
9.460610800502853e-8
2.6316725918590637e-7
1.5030878748205634e-8
3.17455844700362e-8
7.68495032362645e-8
8.64955193100697e-9
1.228302092291989e-9
2.808603148984903e-10
5.41668459550964e-11
1.3987260823688536e-10
2.09380297826789e-11
3.5326930202274677e-11
5.0433392318073235e-11
5.831799380425779e-11
1.3091036886751784e-10
4.863834900823363e-10
4.499742495359138e-10
4.269657995457927e-10
5.27639646215271e-10
6.327509560994362e-10
7.610538575280902e-10
9.549384305885614e-10
4.320275476459796e-10
9.48578303980781e-11
5.4662180521241084e-11
4.6794548178855644e-11
5.112739299554713e-11
6.794696020531092e-11
1.0834552354031978e-10
1.9885699436737286e-10
1.8271224089108423e-10
1.0407977430353242e-9
5.90679486862713e-10
1.7753232364072506e-10
9.467992033760188e-10
8.155896624431827e-10
1.1575281484488748e-11
2.9738385603982364e-12
3.103201502947832e-11
1.4323111520240363e-11
2.3714498737147632e-11
7.20509603563827e-11
5.058424319281832e-10
4.681297215702179e-10
2.011894764637266e-12
3.774546182138427e-10
3.754518096891072e-10
2.8688123160753835e-10
1.8113400887126695e-10
7.880494075557708e-11
4.885422065475856e-11
5.827065385949259e-11
7.314175291476497e-11
1.195119982955391e-10
1.955265771558583e-10
3.7002520792413667e-10
6.554758851818068e-10
1.0866708212937676e-9
1.7191942889034751e-9
2.64760958057274e-9
4.4236054770188244e-9
4.653756394370196e-9
5.89385186334074e-9
5.584620641372817e-9
1.9914611779027956e-9
1.8106360791952194e-9
2.5772054668617826e-9
3.6004883328013696e-9
1.8183507409966493e-11
1.6826135489463284e-10
1.5933857257881994e-10
1.4165342088644462e-10
2.908696875118813e-11
3.256892658557197e-10
3.7818122066676624e-10
4.40164783480623e-10
5.290716686896671e-10
6.468706281344895e-10
7.986008170792431e-10
9.920342427473621e-10
1.2379574736754803e-9
1.5511070151383775e-9
1.9519614437848027e-9
2.4700839387639337e-9
1.8322385050442348e-8
6.627981583874652e-8
4.058469540581872e-8
3.5272025873121944e-8
3.8581283011345034e-8
5.072853598913374e-8
8.094223380591812e-8
1.2690712072510255e-7
1.2628116865964146e-7
1.4747861142977198e-7
8.253953187010586e-8
6.730671292887111e-8
2.0772216855790998e-8
3.1196967616561834e-9
7.263828796565434e-11
1.777503353514956e-10
2.4788717177180936e-10
3.5845487785505053e-10
6.964176943008849e-10
1.4068788137346023e-9
1.169862320312518e-9
1.0435824743404138e-9
1.1325386065156139e-9
1.3520384741944296e-9
1.4540055875803964e-9
2.082539453041249e-9
3.514933878281833e-9
3.5335419860028873e-9
3.749040710958876e-9
4.157436309972188e-9
4.7900515955023395e-9
1.6717494999694822e-8
5.7263516311119066e-8
3.768206124434364e-8
3.35415772965846e-8
3.663219689057329e-8
4.56346967265252e-8
6.497677951404503e-8
1.0138912382499844e-7
1.1528292701581593e-7
1.0106495600080055e-7
1.0079883095227194e-7
1.0433874245724761e-7
9.51511781007618e-8
4.1752556767552664e-8
1.7912530606150186e-8
8.158046700029649e-9
4.056010844366851e-9
2.8034723513408548e-9
2.9312689329419662e-9
1.5856141215751486e-9
5.798644469130429e-10
2.5663860779636646e-10
2.4720391912987633e-10
8.115964184855901e-10
4.544773803216177e-9
1.4180653639174434e-8
8.336813079684258e-9
7.408158523095582e-9
7.604101071176338e-9
8.499742856632579e-9
2.6053708418927232e-8
8.442199008807671e-8
5.2710817519598186e-8
4.60727408697186e-8
4.9896804186949526e-8
6.242518938004987e-8
9.063189086528606e-8
1.446034692969266e-7
1.6670266038956082e-7
1.6431479090841529e-7
4.7824849607960784e-8
1.551028350739676e-7
1.2854081131836982e-7
1.2096494871938e-7
1.346184178744505e-7
7.592880190530376e-8
2.960532345673109e-8
6.64923705227585e-9
2.296729462107591e-9
1.4332798382188206e-9
1.0768665356567723e-9
1.3835167030420026e-9
4.047129533518321e-9
5.626517259698445e-9
1.3793356475566545e-8
5.4051537504073345e-8
7.341094241520917e-8
1.1984447418731393e-8
3.369846811728946e-8
4.983448810316867e-8
5.976850405768003e-8
1.598236906911292e-7
1.402137213944552e-7
1.610314982048001e-7
1.1179188304498966e-7
7.38345999536707e-8
3.836978924205441e-7
2.25043728926134e-6
4.0709640176364376e-6
1.889297373949009e-6
4.893849872815805e-8
1.79622996841558e-8
2.611993993281783e-9
1.632036257721966e-9
4.058897849979805e-11
9.00488454283463e-11
1.068753844381328e-10
2.1042742878301336e-10
4.007014320362049e-9
2.7262644281784487e-10
2.014809668195753e-9
6.004616534929119e-9
1.3168735852920846e-8
2.5347781152016278e-8
4.582053906234144e-8
8.326693114974189e-8
8.978990244547291e-9
1.567589844557453e-9
6.02887854325909e-10
3.443612601612382e-10
2.1961287786818905e-10
2.1102345102005775e-10
6.794925964537201e-10
5.78902709797888e-10
2.4475056093229745e-10
5.4372368071954864e-11
4.327698986611461e-11
1.1379758069357606e-10
2.645872830442475e-12
2.9153216954231125e-13
6.373717476323037e-14
1.0162467432129728e-13
4.99330671404753e-13
1.2971991070788597e-13
4.8489113408283334e-12
5.840484876180375e-13
8.42984411871765e-14
4.598574842736514e-13
8.641548783552683e-13
1.3723251469575955e-12
2.062462050898348e-12
3.035479478934118e-12
4.429405433676167e-12
6.432698699701432e-12
9.290470195241738e-12
1.3284628624082326e-11
1.8651683683774614e-11
2.5426088465239073e-11
3.337181732872836e-11
4.225233581283069e-11
5.2151790782634314e-11
6.345234004449293e-11
7.669366541694665e-11
9.285097934516928e-11
1.5503444641760487e-10
6.323324618768477e-10
1.4235475335470378e-9
2.551610731228888e-9
4.008774252635552e-9
5.7079027014643456e-9
7.442930272240104e-9
8.974804258869233e-9
1.0188154893020073e-8
1.1122991881620264e-8
5.712148886915842e-9
1.9009536654156713e-9
7.337301932303761e-10
2.5890578763629904e-11
1.50854833728695e-9
3.959220112256376e-9
1.7409509108207193e-9
1.203416185765582e-9
8.460680385843681e-10
4.3892303013171644e-10
9.28755964940893e-11
7.272244545290979e-10
1.4134310152548895e-9
2.1550871641866386e-9
3.004807984623865e-9
4.03063961996716e-9
5.279649540603221e-9
6.649624034915974e-9
7.590458270359779e-9
4.7944097448205785e-9
6.6620180364310785e-9
4.1968557151989175e-9
4.717214136195172e-9
7.348429721832879e-9
1.5076073940183853e-8
2.002011878761847e-8
2.3579497846853385e-8
4.426056630840513e-8
6.657458483196653e-8
1.4209418411302896e-6
5.036357839293395e-8
2.4044809388111287e-7
2.521075357609575e-7
3.0803611778639745e-7
5.0913918157869e-7
2.4629372287180725e-7
1.7759301725708025e-7
3.023549442443381e-8
8.375451641274306e-9
9.920392058736242e-11
6.506415022860433e-9
2.8970528154462415e-9
4.62770371278771e-10
2.283735863290482e-9
1.8579215794651394e-8
2.255139480596185e-9
1.2584321558931346e-9
1.3985624265268093e-9
2.077002473953648e-9
3.5076782034301293e-9
3.0994984314012276e-9
3.428329032637407e-9
3.3175902362564553e-9
3.307479417863913e-9
3.502472388999815e-9
3.915316559876883e-9
4.5743547536397005e-9
5.535808118063495e-9
6.856415008310469e-9
8.45138463204316e-9
9.501596016396774e-9
7.789271426226545e-10
2.3314236585321047e-8
9.68706395301788e-9
8.670524495455365e-9
9.163025790910233e-12
3.9440251160130987e-13
5.546429957801864e-14
5.981913254630816e-13
1.448290229194116e-13
9.160548689810963e-14
3.3983498550126893e-14
0.
0.
0.
3.0251021373158e-14
4.229316057214553e-14
5.899658766288897e-14
8.236858100951142e-14
1.1523200373496886e-13
1.6161578415156191e-13
1.8922552060504036e-12
1.6891081708432555e-12
2.0366472310722002e-12
2.596120100685319e-12
3.3559378470407572e-12
4.3515571774841935e-12
5.633944187044589e-12
7.255344468270342e-12
9.246556073460986e-12
1.1569133697936843e-11
1.4019677161672791e-11
1.5618370913987055e-11
3.4082211649760404e-11
2.7395662884306625e-10
2.6239826450245753e-11
5.169782344515068e-12
2.083593263883315e-11
3.27166665987998e-11
4.3319251580639094e-11
5.3482307776704384e-11
6.386482305143824e-11
7.51249333433062e-11
8.790487191209918e-11
1.0285267153365474e-10
1.2067992193509037e-10
1.42243032246559e-10
1.6865381239540232e-10
2.01441510367054e-10
2.4280711529714285e-10
2.9604221178261756e-10
3.662460633380636e-10
2.7956278918846935e-9
8.714019771418686e-9
5.735494930401483e-9
5.066947728697656e-9
5.643392246933476e-9
7.26730040349768e-9
1.0778537608152072e-8
1.788667623491942e-8
2.2852570111604626e-8
2.0741583736820667e-8
2.203261745457221e-8
2.0866716209668464e-8
2.2008212329005546e-8
9.726248148852764e-9
3.6908614080288237e-9
2.0116348596695977e-9
1.4277742345558171e-9
1.1344828687930382e-9
9.403252515141137e-10
3.6566622959706254e-10
1.0127996649311686e-10
1.79230974800316e-11
2.1262418945299554e-11
2.063463736637998e-10
1.1231284284725499e-9
2.843274877125097e-9
1.504935528560777e-9
1.2827973415398533e-9
1.3087570536226427e-9
1.4807788480940003e-9
6.317759274013066e-9
1.4293651144412995e-8
7.958631767561807e-9
6.693256590516271e-9
7.096493183300401e-9
8.779452134157284e-9
1.2767129655903764e-8
2.0358656218418477e-8
2.270558407813742e-8
2.226861293729958e-8
2.4093726111933464e-8
3.28224950484587e-9
5.373283187678375e-9
1.205665522501214e-8
2.3383120847265197e-8
1.3257599672874799e-8
7.642748995600478e-9
5.486899066130296e-9
3.1363299492951685e-9
2.2664105882468124e-9
2.0038143491441097e-9
6.148160311269308e-10
1.0107077984003792e-10
1.486597338420793e-10
5.374113013565726e-10
1.561420718804721e-9
3.0505222528214417e-9
4.2532725074597206e-11
4.176787881601648e-10
5.460815376043126e-10
6.439220662196556e-10
2.381998706678644e-9
9.712492695871592e-9
8.671551823496129e-9
7.567231674446848e-9
8.010423133362207e-9
9.403587118723256e-9
1.198710613099881e-8
1.665540586155955e-8
2.5021780048152414e-8
3.4851403524136945e-8
3.416206879554811e-8
2.7060716509367672e-8
1.0544838303296344e-8
4.597925371353561e-9
2.7613173354230586e-9
2.023102416775265e-9
1.6225591235208306e-9
1.3052803637815869e-9
5.228958513290728e-10
2.1452811716998872e-10
1.5776681934290415e-10
2.558123399557142e-10
6.341249492977876e-10
1.959774313968654e-9
7.837311654152051e-9
3.5599900484943086e-9
2.748473943537337e-9
2.7291886367724495e-9
3.1213717640863665e-9
3.988201718142415e-9
5.692895436482531e-9
1.5157652078609787e-8
2.0004305607512646e-8
1.0179998400049102e-8
9.200390217362337e-9
1.098562924011075e-8
1.6869837470399872e-8
2.6013430509968813e-8
2.3975192174651162e-8
2.9770007768134674e-8
5.384920085245561e-8
2.4259042219284554e-8
2.2781076779026024e-8
4.610335032312453e-8
3.6523448233444927e-8
5.7457195091964846e-9
2.302641392521381e-8
1.1194459259656084e-8
7.4372070950506935e-9
6.772075143948527e-9
4.081085950267213e-9
3.192446538251458e-9
1.8318681811831137e-9
4.345446806108958e-10
1.4288494281687727e-11
4.231265508267159e-10
1.5738842420422872e-9
9.018212839608065e-9
1.3670719911036652e-9
1.0570678719621891e-10
4.774808365591001e-10
6.537564628617774e-10
1.3246668496593252e-9
8.411320044852565e-9
9.970275028555715e-9
8.773506027597767e-9
9.095074359292948e-9
1.025774782647589e-8
1.2256174747726892e-8
1.548984240788862e-8
2.082366195589024e-8
2.9563647403772237e-8
4.044287102682903e-8
1.6846918605047346e-8
6.94532486228434e-9
3.804488027278987e-9
2.600360687257682e-9
1.9548087623417132e-9
1.5590443199946831e-9
7.582089226771237e-10
2.684139601453311e-10
1.7584339980842164e-10
2.6966657605790037e-10
6.12921272216611e-10
1.5778182674148496e-9
5.673765317533194e-9
7.4236621856534314e-9
4.386227274976134e-9
3.935139639314764e-9
4.306256430418458e-9
5.423758009783269e-9
7.80809961198945e-9
1.6371615114133334e-8
2.098071722800398e-8
1.081998131421976e-8
9.86801797512435e-9
1.1916906596262806e-8
1.861858015308138e-8
2.85491901364311e-8
2.6769151611003294e-8
3.5525824394476306e-8
5.885838244564119e-8
3.729838026044024e-8
8.886174324194075e-8
1.1345836202767259e-7
2.692441353898737e-7
5.966561686220818e-7
3.645896206642304e-7
3.317457494115435e-7
2.0587374063580783e-7
2.3206948563277387e-7
3.9684860825129354e-7
1.1221004950952997e-6
8.732269583282108e-7
2.7750113201906276e-7
2.1073426884816798e-7
2.7995197118434726e-7
3.3108788451302424e-8
2.863314189123835e-8
8.175902348793806e-8
1.015659244107585e-7
1.0480673418751125e-7
1.2500205720659435e-7
3.83288523647622e-8
4.696575741788488e-8
4.940999308768666e-8
5.64561627267677e-8
6.849337451138087e-8
8.737654504181598e-8
1.1787762012069397e-7
1.6740026723958819e-7
2.2401975137289176e-7
2.2076501270171314e-7
1.7165966886199526e-7
5.0519337443831946e-8
7.646069488678235e-8
4.4325396782946006e-8
1.1471232149187362e-8
3.11727332015267e-9
6.751393992538856e-10
6.574098279853249e-11
2.5475721304531286e-11
1.727020200919938e-12
4.7295743135399856e-11
1.9626009300234405e-10
3.208523365109385e-11
8.964845172190704e-12
2.9785925082372043e-12
1.4506860992921157e-12
1.4231494627163727e-12
1.8944274770955383e-12
2.675499260220143e-12
3.835524992071633e-12
5.542494734855097e-12
1.0120173169522008e-11
2.029757389594057e-11
1.1676164528565789e-11
7.364403098980853e-12
5.5864354877777126e-12
4.436232723554047e-12
3.2993230571496555e-12
1.4756603617732437e-12
2.3669469814924934e-12
6.4444698928880605e-12
8.081815272351629e-12
9.35942689792367e-12
1.6402341682394122e-13
2.7414767161615403e-12
2.9675517799573157e-12
3.338235530547019e-13
1.5593744442588893e-12
4.398412516797553e-12
1.5703938584965514e-11
1.4376285175485201e-11
1.1745201319459885e-11
1.5939165264653714e-11
2.791362733089316e-11
6.04962984109488e-11
2.2088032518677021e-10
1.7003176874167159e-10
9.957593613996863e-11
8.336282744945343e-11
8.13152764411756e-11
8.66937374089943e-11
9.84939870923073e-11
1.3417326311903496e-11
1.8301668717616717e-10
2.6606008134418613e-10
4.166800561152038e-10
7.288138527745091e-10
1.465653727408976e-9
3.2003547234456985e-9
4.071526477187019e-9
4.247872621627326e-9
6.13513730080293e-9
1.483544240013972e-8
7.883262337830418e-9
5.384844592806464e-9
4.327439905749393e-9
2.6454159804422422e-9
7.169177745048016e-10
2.533769582594221e-10
1.5276814036156775e-10
1.0953058366243697e-10
6.520513463609206e-11
3.530845327360401e-11
2.6560503747537247e-12
6.5206247364814624e-12
8.455923447702929e-12
5.8124311127602286e-11
2.6305403386254427e-10
7.101637997649227e-10
3.3853540168516453e-10
2.874095391480687e-10
2.978379239960402e-10
1.2189633204391705e-9
2.9533818654973294e-9
2.3375513146976587e-9
1.7328839247444567e-9
1.5927702622417852e-9
1.625848362629478e-9
1.7883496555801085e-9
2.1443423784829838e-9
2.904449651561585e-9
4.620682496625339e-9
8.504935209500561e-9
5.870357725308594e-9
3.243790123797358e-9
1.5349077123847195e-9
1.0076453741654402e-9
6.937845969160206e-10
4.741361381477316e-10
4.101977618389895e-10
3.55227923573752e-10
1.3747500226346778e-10
5.627883124651559e-11
2.8909569459339666e-11
1.3743253999694624e-11
2.385539153190855e-11
3.158448592621598e-10
5.12734757345241e-10
9.442965506767128e-11
1.589177633114906e-11
3.0600933473590955e-12
1.1192707835203303e-11
1.6590355315942022e-11
2.861826012707349e-10
9.669056587217764e-10
7.095563853660716e-10
8.158104644075795e-10
1.1718058593267201e-9
2.034046299301327e-9
3.967213129904578e-9
4.622810114711851e-9
4.272461760576493e-9
5.354088003310179e-9
1.1187439899784485e-8
6.410381371849043e-9
3.241858981761121e-9
1.4925534988341942e-9
8.095686166847695e-10
2.2015470248461082e-10
8.033603602560543e-11
5.621610430488981e-11
3.342874572171595e-11
1.999430293470479e-11
2.7680367196234703e-11
2.7333133981334974e-11
3.299019674496496e-11
6.012326930751135e-11
1.3234945126128282e-10
4.2399578718299253e-10
9.787296510574938e-10
4.558713380473753e-10
3.975239972822203e-10
4.4223581295136074e-10
5.772199878791062e-10
1.6496660788771772e-9
3.405946179408437e-9
2.1292227609804937e-9
1.5167239586848723e-9
1.4222315256709084e-9
1.6220275403682586e-9
2.302645870564138e-9
4.145519338398012e-9
9.341387318858945e-9
1.1183978678994527e-8
7.396899168400946e-9
1.8818209077368555e-9
2.828238341213245e-9
1.8338910442963075e-9
8.082127395589558e-10
1.6650681820029493e-9
2.1047077847867212e-9
3.868042580592893e-9
5.154364517663676e-9
3.794603473426995e-9
2.2147514371958017e-9
1.1667805181726009e-9
5.33594669195242e-10
1.8336505448309665e-10
2.1537219525192833e-9
1.6014714637662319e-9
1.130965698080088e-9
2.827211404703902e-10
8.834106794998921e-11
2.30034290142445e-10
3.1606952606467107e-10
7.108777656606356e-10
2.5878695847964604e-9
1.6848332568240178e-9
1.6724289459153646e-9
2.067064720819645e-9
3.130806775230613e-9
3.786977674135064e-9
2.4861034582870364e-9
2.071221170140446e-9
2.9043322473232348e-9
1.4635693135275853e-8
3.1327121290885907e-9
7.794293673679916e-10
2.2199914538481804e-10
8.2855504666607e-11
5.034616611621275e-11
4.385463973466509e-11
2.0157218004393823e-11
1.1459670258508576e-11
3.3428827572848552e-12
1.619740773945143e-12
4.0510769953129875e-12
1.230980607080904e-11
1.3283305364255041e-11
2.1954566251200397e-11
8.180931992114028e-11
1.752896912625769e-10
2.8137320352359013e-10
1.1619304455013704e-10
1.1196103197986258e-10
1.744266813844993e-11
6.837189630381827e-11
2.573777888656009e-10
3.5420553160978705e-10
4.848369086884515e-10
7.166746218535087e-10
1.1697576562699202e-9
2.1130753993966645e-9
3.440962731734916e-9
4.064185473479644e-9
7.075158820432246e-9
9.650770496779498e-9
1.5455916928957047e-8
1.4861600767670823e-8
1.632333560082747e-8
3.54821430553689e-8
1.7172537718092248e-7
2.0872129039321765e-7
2.818008171143317e-7
7.067101404721472e-8
7.573199829282157e-7
8.38853571020447e-7
8.57735591326812e-8
5.067432284903583e-7
3.840846200198695e-7
1.0713555492924644e-7
8.545676842823045e-8
1.257986670790433e-7
2.7356059882888444e-7
6.683380034133982e-7
7.592335124598802e-7
3.8134767079335914e-7
2.8976524785939084e-7
3.1326043699392946e-7
1.7848158528029538e-7
9.102364073513494e-8
3.9164093543317214e-9
1.205677886588435e-9
1.7204621110618634e-10
1.2087087745803945e-10
4.572963762331622e-11
4.994785544860884e-9
1.60211812983107e-9
1.8672523104895746e-9
5.376738096449539e-9
3.333149630538994e-8
1.2342255208656274e-9
5.806434165887637e-8
8.016165733281887e-9
2.0852475151933206e-10
1.6272136402650498e-11
4.7833441780587054e-11
6.755840401566224e-11
8.141431673305382e-11
2.2001864592543478e-12
1.4165586678374993e-11
1.669038351905484e-11
3.694512452769428e-11
5.805435347127905e-12
1.4373070836685509e-12
0.
0.
0.
3.0932974818765825e-13
3.22096538412232e-13
5.21256495599617e-13
8.503241727445449e-13
1.1843886152871438e-12
1.5309907390287515e-12
1.9201995874089605e-12
2.3703436085375616e-12
2.8855478694509937e-12
3.453299114290806e-12
2.015939842609565e-11
9.619263515409318e-12
6.530430331303694e-12
1.8046678869515108e-12
1.385103519601766e-12
4.244164265442482e-12
7.462045858672322e-12
1.1255004323718706e-11
1.5608550018311457e-11
2.0385294479056163e-11
2.5471919753955302e-11
3.0890667980173696e-11
3.6806194148162007e-11
4.3478080903710644e-11
5.122735943085419e-11
6.043715779988976e-11
7.158259795700579e-11
8.528719137251722e-11
1.0241354942122333e-10
1.2420956301341024e-10
7.74265852886186e-10
2.420995000133616e-9
5.86567176757112e-9
7.329010133463936e-9
6.773987256997918e-9
6.491683623419123e-9
6.5978634930213105e-9
6.98561339349366e-9
7.627787735790013e-9
8.580416775265196e-9
9.987853809187273e-9
1.0640786146283786e-8
1.581714822617992e-8
2.5772468627406093e-8
1.6497717267992455e-8
8.00654286773035e-9
4.343311729997176e-9
2.697793450524036e-9
1.986006835971945e-9
1.8712722931101275e-9
3.066076350565298e-9
1.2685862974887307e-9
1.2198478741626945e-9
1.6657922622057665e-9
2.0966748669465227e-9
2.49878080232898e-9
2.9664758206720816e-9
3.5949971300471e-9
4.503062131304433e-9
5.887969723691792e-9
3.0689083030922e-8
2.25254092855047e-8
1.4765243704200589e-8
1.683887436821522e-8
2.727069856011399e-8
3.8203482802314607e-8
2.7017099455250234e-8
2.8352404200095355e-8
6.102965968150106e-8
1.3169316311378429e-6
5.499762563269028e-8
3.9429820061617455e-9
1.1131985540144518e-8
1.4936775801700583e-9
4.1778988520163204e-11
6.437508480847844e-10
3.592135553078078e-10
2.4588940388152825e-10
8.354153132009698e-11
5.282438073012642e-10
1.6323314967260895e-10
6.260195789482387e-10
5.304190149229888e-9
7.897577150878594e-10
2.279118473195155e-9
8.008757418473332e-10
1.595014882524248e-10
1.6328439153569643e-9
3.3994615343238304e-9
4.53751353417739e-9
4.910705827222932e-9
4.573254838207422e-9
4.322050530122866e-9
3.932748039663208e-9
3.538483221798827e-10
7.533944538429862e-9
1.616988528485004e-8
2.50180557976408e-8
4.457682943536111e-8
1.9682296527014512e-8
7.71217703805258e-8
9.758889146889358e-8
9.924989313440812e-8
5.0501268923217394e-9
1.3752928042409652e-10
1.8383161765361625e-10
6.426649004592688e-12
7.842003282000594e-12
1.2895477924458178e-10
3.0608915628073018e-9
1.5402782679121963e-9
2.1227496258764634e-9
1.3445178510289556e-10
1.5573783765317504e-11
4.909139852932095e-12
2.9150465361780937e-12
2.4012376440299494e-12
2.5155689124029514e-12
2.7924836687739185e-12
2.2593893458964597e-12
3.985647469133905e-12
7.373209774237705e-12
4.3824611973421525e-12
4.336260143960182e-12
7.666176133416546e-12
6.873251892343664e-12
7.193171641616988e-12
9.00617569792675e-12
1.1818661599556485e-11
1.574583780936751e-11
2.1101125306950243e-11
2.8338666837931955e-11
3.80423816486679e-11
3.410724437721353e-11
7.805503367051149e-11
3.7850742938640967e-10
1.8603680816555688e-11
6.067475682994333e-11
1.1492041740024762e-10
1.7635315804701228e-10
2.514621393611488e-10
3.390599329970354e-10
4.33889312214363e-10
5.331307790147447e-10
6.39134881701574e-10
7.570164079398345e-10
8.926302158237642e-10
1.0521369145808881e-9
1.2422406433168774e-9
1.4706218271113208e-9
1.7464819249794679e-9
2.08126107102768e-9
2.489663906609495e-9
2.3768137439506906e-9
3.146863135238918e-8
2.547251965011747e-8
2.422330959004329e-8
2.738894496046403e-8
3.5170432197594e-8
5.19103352588552e-8
8.096700546623574e-8
8.066415976158688e-8
6.455967524026004e-8
6.447700091212097e-8
2.9390607124566636e-8
1.322259611535371e-8
3.60721015730334e-9
9.027392802220861e-10
3.9102423956440496e-10
2.353784310098759e-10
9.060190726448084e-11
5.368553476368985e-12
3.0637518803753784e-11
1.5664936380924452e-10
3.190323760933985e-10
6.419008590756023e-10
1.4180297725869595e-9
4.110288258744166e-9
1.500011586312929e-8
6.428910298701598e-9
5.3473206305233065e-9
5.8544380310513854e-9
7.578449493691961e-9
1.564725922398686e-8
3.434318737314969e-8
1.9479880813796937e-8
1.595407941882271e-8
1.6926151992719584e-8
2.192259840120484e-8
3.627588136033206e-8
8.208286965186002e-8
1.7642743664893477e-7
8.874109798228793e-8
2.6561362596232085e-8
2.8040434271237262e-8
1.940457730586575e-8
6.214223852225483e-8
1.7751354982859946e-8
3.200978484626714e-8
1.7651569895514995e-8
1.8710851191556514e-8
4.3808022977658356e-8
1.569020992090254e-7
5.107395293806026e-7
6.074419842555555e-7
6.479467557749659e-8
9.923474602068251e-8
2.762837734888312e-7
2.9650419981228355e-7
7.310927103070781e-7
1.2244388647806406e-6
2.0703466801592255e-6
2.902224285609198e-6
2.0566109053409164e-6
4.963945882639055e-7
5.380877666584348e-7
4.615676162750845e-7
4.839882609270825e-7
4.774988637824384e-7
2.6352918238747753e-7
6.72014982798484e-8
4.584536465756503e-9
3.42194367646236e-9
1.5611279011770603e-10
1.3066900419156225e-10
2.1776262263330378e-10
8.989687753217795e-10
2.2368339544137818e-8
2.1747695638802092e-8
4.416473628122012e-8
3.2653302041310364e-8
8.040313651418522e-9
3.871444777813166e-10
4.5197213278918695e-12
1.7822802310381306e-11
5.094195496000513e-11
8.808727161489675e-11
1.1884674355795035e-10
3.7175834198201807e-11
2.070884046448264e-12
1.1839336462054066e-11
1.6977082743203096e-11
8.012683589629869e-11
6.173119384524013e-13
1.0679171710392722e-12
2.606634694711062e-13
5.993580610208478e-14
5.376056960426581e-14
1.786545730026206e-12
7.023648328675125e-13
1.2152767817504855e-12
1.9131702890014643e-12
2.587354618594447e-12
3.262679974330307e-12
3.9818370030860366e-12
4.748000686764947e-12
7.133192898253825e-11
1.1663903847737548e-11
8.381685713876531e-12
2.405606190861529e-12
1.911470932314524e-12
6.0173237490085814e-12
1.0748185424636965e-11
1.6443860327983736e-11
2.3117511798962035e-11
3.0547011417708955e-11
3.851283342991943e-11
4.701915392941571e-11
5.631028757419658e-11
6.678171923680004e-11
7.892204971307767e-11
9.331261732046223e-11
1.106703401640453e-10
1.319277282161133e-10
1.58360718953097e-10
1.9179309723508854e-10
8.326275891837931e-10
3.1334752840196915e-9
8.045803463888496e-9
1.2472686739986971e-8
1.2633932678334179e-8
1.2001259524557698e-8
1.1850210616273299e-8
1.2202060287636944e-8
1.3029220697748578e-8
1.4445224112093592e-8
1.683790461543843e-8
1.9620264348981652e-8
3.31049231944074e-8
3.675394812152877e-8
2.045933626786129e-8
1.1003845405490607e-8
6.9674635474660845e-9
5.200017475700706e-9
4.844337741142883e-9
7.518830787274352e-9
3.0202913641445864e-9
1.4363781199418468e-9
1.8047038529523221e-9
2.676911584272597e-9
3.560439613736029e-9
4.405055190944679e-9
5.368705793674943e-9
6.639958146916902e-9
8.461827804693685e-9
1.123407200550875e-8
5.8347544725475045e-8
4.329202738850975e-8
2.8792493860739805e-8
3.3320025216212096e-8
5.499428525276715e-8
7.578460761916018e-8
5.443022982928278e-8
5.955769696112043e-8
1.355965992896004e-7
3.761196769578723e-6
5.34759974235917e-8
4.941213143376704e-7
7.135505712388944e-8
1.2217205058768829e-8
3.896384153337635e-9
3.6773592928608572e-9
8.865479911764796e-10
1.9733391700565043e-10
1.4650636115398433e-10
1.1283170553686403e-10
3.753785971382152e-11
6.207569111230195e-11
4.1886851193777435e-10
6.559087065050258e-10
1.8723647132809685e-9
3.140738026174204e-9
4.8586987741406555e-9
4.528355169810871e-9
3.849970705448877e-9
1.2722540479702374e-8
2.6015803425554183e-8
9.967065712964597e-9
5.855536576279843e-9
2.3520156469132872e-9
3.488152735905228e-9
1.4202898988816358e-8
2.6531306470647388e-8
5.1446705383790945e-8
8.049298071936168e-8
1.0188193225367234e-7
1.3595140194496313e-7
1.0467983096058636e-7
4.0483577388455544e-8
8.118415080994612e-10
8.100365233551447e-11
5.051684057506558e-11
3.352253812524203e-11
4.722841615600173e-10
1.5754594570211129e-10
3.565732154674813e-9
2.4165518143573776e-10
2.527004127389866e-11
5.325419874283478e-12
2.541930889416364e-12
1.9706197771877237e-12
1.948275842783635e-12
2.220263291480933e-12
2.453015532459546e-12
1.971946892640853e-12
3.427037372269348e-12
6.3817557121310395e-12
7.762558031594683e-12
9.119348164410068e-12
8.521891599215337e-12
6.3550122283741425e-12
6.634623250428191e-12
8.282034819836644e-12
1.0822096217306143e-11
1.4348852249794921e-11
1.9130614774025752e-11
2.5557412000375342e-11
3.413472492529201e-11
4.546420103275119e-11
4.120718608200742e-11
8.970708273679114e-11
4.1313651334090205e-10
3.987727590262939e-11
6.727422191906578e-11
1.3565980803195664e-10
2.0815171093006946e-10
2.8975918014655273e-10
3.7688515546995336e-10
4.666232432066807e-10
5.610514689915299e-10
6.650858758114081e-10
7.842253931838555e-10
9.240912321612275e-10
1.0906931764893752e-9
1.2908568559942839e-9
1.532726976474317e-9
1.8264095099176922e-9
2.184877877605052e-9
2.6253417683050012e-9
4.7317573100325496e-9
3.826482224985412e-8
2.90219628899071e-8
2.734858492349416e-8
3.1020817261027584e-8
4.029849208303743e-8
6.053907688136488e-8
9.40531044043715e-8
8.979957205079872e-8
7.2624408200037e-8
7.451019919919073e-8
3.844198294013553e-8
1.8087389573091798e-8
5.42180669792807e-9
1.3059568979738043e-9
5.543531704452338e-10
3.6460380050284887e-10
2.2072198678145113e-10
1.224678742552772e-10
1.2053246810407917e-10
1.8273667501699818e-10
3.190438733629924e-10
6.276091330440838e-10
1.3961796009721367e-9
4.010422138080689e-9
1.6699619178282213e-8
6.931352359239692e-9
5.578224681528327e-9
5.913703052309808e-9
7.337615238970032e-9
1.725945332636749e-8
3.9388552477413305e-8
2.2829720328555507e-8
1.8598570023123346e-8
1.950809644688992e-8
2.4710558398905835e-8
3.930070582672201e-8
8.416311343603141e-8
1.8584734606351023e-7
1.0070506997073865e-7
6.929567008479688e-9
2.8389049324639353e-9
5.552034810880919e-8
5.5205348375539166e-8
1.7468529578914817e-8
2.4427909635344865e-8
9.491378141241062e-9
2.0832852080941212e-8
1.6369432796475653e-8
2.2875812938107034e-8
5.1483337815900526e-8
1.862411828303649e-7
1.931859758431973e-7
4.051143053024803e-8
1.4286628496223607e-7
5.074425544877696e-7
1.0143649715992124e-6
1.4182714470230108e-6
1.357384644914144e-6
9.348397602862793e-7
5.884778220429548e-7
3.748701365914179e-7
2.28098588385915e-7
1.642655640194255e-7
1.8594184115120405e-7
2.795215345091463e-7
4.139382955030148e-7
3.2529087908018806e-7
3.1771329170972317e-7
2.878927026564138e-8
1.3409151476091483e-7
8.044823713006704e-8
6.335097386023463e-9
1.1398544066318427e-9
1.9215485903870804e-9
6.669375766053795e-10
1.3896344403251024e-12
3.958598344070526e-11
1.8197283041178832e-11
4.8330846521703665e-12
4.1925448965132463e-13
1.814538549295167e-11
9.482642785382465e-11
1.832063551886786e-10
2.5417041092327034e-10
6.709808489884528e-10
4.441777323734829e-9
1.3463765206027258e-9
9.836192344449583e-10
9.447428185731775e-10
1.0177492602538387e-9
1.1664561190468555e-9
6.6152777015804245e-9
2.4560851831302705e-8
3.218401875385783e-8
2.5524585247445987e-8
2.3766539281397678e-8
2.4677914636953212e-8
2.7880840571633262e-8
3.4578408245602786e-8
4.946211210064453e-8
9.67371228614903e-8
8.869398088802634e-8
2.1459515692820705e-8
3.2712588773397897e-9
6.202772872739369e-10
1.4907351473643844e-11
5.1129488493052e-10
1.3568344398357748e-9
1.5214607149255569e-9
1.653428656085305e-9
2.0382637718481796e-9
2.8132733277267703e-9
4.421352973527311e-9
8.661990451722373e-9
2.083006562573983e-8
3.773008844617458e-9
1.3028937101926431e-9
3.530659190550225e-9
4.788424103812326e-9
5.8316163643649375e-9
6.9885989180606e-9
8.453080181628514e-9
3.8290114401183276e-8
5.5139112448006695e-8
3.7439262833406834e-8
4.2051240798920994e-8
6.329719876513519e-8
1.115149544665491e-7
9.550753334502574e-8
7.725325504334157e-8
9.939824551914118e-8
3.05821772960199e-7
6.943837390981623e-7
1.8049858938499555e-6
2.0050371680262457e-6
4.868720764506787e-6
8.653979012501114e-7
9.624410083801347e-8
1.1980208723845016e-8
1.8200572752516773e-9
3.0919046148993656e-10
4.3310532384566445e-11
1.5003574074983107e-11
8.696356619211743e-12
1.1979666920478448e-12
4.491657455617556e-12
2.1798543663577264e-11
6.66205277529788e-11
4.333770633586827e-11
1.0262842077217847e-10
6.284875198692252e-10
6.604133923193178e-9
9.607045737420444e-10
3.6270963991630277e-9
1.0998773110373164e-8
1.77304197300005e-8
1.8757282720857216e-8
1.8394606547186272e-8
1.8774837839768973e-8
2.0901457275483106e-8
2.727815267272932e-8
3.728512392732506e-8
7.337330251193742e-9
1.8829571373518107e-8
2.402618593061384e-8
4.320309100733128e-8
5.936999019369333e-8
5.089077001205525e-8
5.6499314642452556e-8
6.709009923153246e-8
6.048161030365015e-8
3.6951147358213445e-8
1.3577010993652587e-8
4.197468473060014e-8
6.552944979109703e-8
1.0144407516981531e-7
1.6064526473274687e-7
2.1492160651786668e-8
5.2678402684615454e-9
2.5066902881028784e-8
4.100810562726205e-8
5.979892757125979e-8
2.5339856538860395e-8
8.938278163771798e-8
1.0034722440353896e-7
1.2202407117168604e-7
1.4445773848846753e-7
1.125966349590432e-7
8.998447273258436e-8
4.403566520705494e-7
1.7049017173973558e-7
1.5228285402403132e-8
2.0902312032020105e-9
2.402831659126839e-9
4.0381194531993206e-10
1.5087713306014737e-10
2.2857190956575193e-9
3.430428913958305e-8
1.6544818741856673e-8
6.605503273058699e-9
5.012826963210443e-9
5.024313895496411e-9
3.846079697952585e-9
3.901134898870703e-9
1.4143159626115494e-8
2.8768610599927138e-8
3.266585083529577e-8
6.828333280174959e-8
2.546767168922155e-7
3.2117138064244604e-8
2.302939773791809e-9
2.8340973490064875e-10
5.8136295699022696e-11
6.87312203139842e-11
5.0087500755193445e-11
2.2691935685923005e-11
6.508953982297546e-12
2.728028866818564e-13
3.278868211826387e-14
2.372576911811453e-14
4.451042156231655e-13
7.944415582819767e-13
9.573986555096337e-13
1.1233801836903493e-12
1.4050837539347653e-12
9.306759490990102e-12
1.923345655535016e-12
6.142197583270446e-13
2.4022319909506314e-13
9.186279730335695e-13
1.6460211745516226e-12
2.5606209952691907e-12
3.8085678751419105e-12
5.578846179982491e-12
8.13413415952998e-12
1.1845921345029219e-11
1.7229816496088656e-11
2.4959736615925557e-11
3.580298306922815e-11
5.0373708007522113e-11
6.869163897263369e-11
9.001370154133679e-11
1.1356321868955535e-10
1.3939435519640016e-10
1.683747911281421e-10
3.2653984621765905e-10
2.1619508185709259e-10
1.494561908212789e-9
3.873065721402914e-9
6.4587500750803195e-9
8.049096194931538e-9
8.920280339444397e-9
9.563744872650956e-9
1.0172866732225537e-8
1.0797324348512553e-8
1.1439087822115458e-8
1.0196268060209873e-8
4.574643166013988e-9
9.841966221257235e-10
5.839242059170423e-11
6.437702112499744e-10
1.3957500093225065e-9
3.369873486852822e-9
9.285145574450034e-9
2.3470904563991802e-9
3.6940687706567545e-10
1.096740217029391e-9
2.1413944462110413e-9
2.648987867636347e-9
2.8836166139221187e-9
3.06793199163474e-9
3.3048256957530367e-9
3.6477124013235638e-9
4.1398257697345864e-9
4.827655751687545e-9
2.6900028840475048e-9
2.4256881603812763e-9
1.8545674421461248e-9
2.569401066789305e-9
5.18988361294752e-9
1.0334056818069779e-8
1.075169991899981e-8
1.7263184489589642e-8
4.3973759717005396e-8
2.05937886149678e-7
9.514393581387072e-8
1.451465196129772e-7
1.710797431517339e-7
4.3721775709262255e-8
2.684661097362229e-8
3.454733545884993e-8
1.9010471206003595e-8
2.8688529656550947e-9
7.502122548999602e-10
3.18782393435128e-9
1.4827908153209804e-9
5.3402684468530256e-11
3.894964033213791e-9
2.42750195988216e-9
8.870057460294396e-10
7.1964684507871e-10
8.80468665677429e-10
1.3436229269836458e-9
2.288315990923109e-9
4.102091841935923e-9
7.456626179067512e-9
5.362515466834317e-9
5.0539069036124584e-9
4.4653923093464866e-9
4.247595189969074e-9
4.3769471829144e-9
4.809249544222666e-9
5.532775079252064e-9
6.497492774855264e-9
7.370463302374942e-9
6.923860575375149e-9
2.9935301428282073e-9
8.67766960662755e-11
2.902859188039595e-9
2.213539606466677e-9
1.6524663410018403e-11
9.322972921942207e-13
2.342222969442769e-13
5.015217647375174e-13
0.
4.4735402408631705e-14
0.
0.
0.
0.
2.4467349882299046e-14
3.428305523376364e-14
4.7829770082044526e-14
6.674535015686234e-14
9.330715192795022e-14
1.307525960577961e-13
1.8373028695324114e-13
2.002014115501462e-12
1.8133669938708167e-12
2.2068282201122976e-12
2.8306543307914913e-12
3.6741069711918635e-12
4.7745290242150214e-12
6.181443488744211e-12
7.93554602377241e-12
1.0032388921476308e-11
1.2348672416122016e-11
1.4503874540697242e-11
1.6075083624933637e-11
3.117639765381098e-11
1.5601182454549974e-10
3.8766950678060126e-11
4.088467945163379e-12
2.1165639298435785e-11
3.2967241400749485e-11
4.3024624182851154e-11
5.255948058253798e-11
6.238072712107773e-11
7.31746260152447e-11
8.556732534826601e-11
1.001879642001385e-10
1.1774387828529945e-10
1.3911129870169523e-10
1.6545737545868326e-10
1.984225510714156e-10
2.404126703620187e-10
2.9508894231265595e-10
3.682230380164116e-10
2.939955409557519e-9
8.599598050636429e-9
5.275073157381618e-9
4.7706366443001905e-9
5.475350425021007e-9
7.383651654875419e-9
1.1705933494209151e-8
1.931264666499546e-8
2.0028682204404738e-8
1.8799797153859936e-8
2.3314520910093015e-8
1.8662664253019377e-8
2.0707839783595478e-8
1.3808801748629152e-8
4.367747214286442e-9
1.9447255652790243e-9
1.2630027723030274e-9
9.530320763257218e-10
7.776205610744031e-10
4.394832775591411e-10
1.0671129865716336e-10
3.768199265537314e-12
1.935665665187429e-11
7.85328089170822e-11
5.688736959579239e-10
3.115753747837514e-9
1.3923371149054392e-9
1.1040247767592777e-9
1.0902264906599679e-9
1.2054207299440041e-9
5.2835215516391536e-9
1.286771649654472e-8
7.692123580717055e-9
6.3289952543362265e-9
6.5263389411254204e-9
7.722049570589954e-9
1.0482970800739123e-8
1.6416627021048204e-8
2.3323896133262427e-8
2.3612491467264165e-8
2.4195101134459385e-8
4.387996555268544e-9
8.720130440866466e-9
2.3320717972783283e-8
1.769006354058383e-8
8.66807891158812e-9
6.912825666342183e-9
4.772668198603363e-9
3.159586665487605e-9
2.89736722482813e-9
1.4873066870611866e-9
3.88115725562724e-10
3.6013721849036776e-11
2.4306138441666345e-10
8.067802560114328e-10
2.439631849794428e-9
9.450552496198288e-10
2.913605977739704e-10
5.327110865589862e-10
6.494613760314824e-10
7.574190949139863e-10
3.196477465310423e-9
1.1815757991920868e-8
8.735912223465274e-9
7.795770484481725e-9
8.54599100454542e-9
1.0589078066608049e-8
1.4682156850664894e-8
2.277503090638189e-8
3.356464086653161e-8
3.2293577384839274e-8
2.82896589315023e-8
3.1434088627184206e-8
1.7814906616617752e-8
5.626862802584833e-9
2.567495966007579e-9
1.6635430733952326e-9
1.2546125914956859e-9
1.0163051224087112e-9
7.03143140511542e-10
2.483668274727993e-10
1.2282455729537543e-10
1.442299067194799e-10
3.3440113381658893e-10
9.459568249031807e-10
3.976424678397527e-9
3.976071906358722e-9
2.474478475699905e-9
2.254883741946452e-9
2.4436185556008716e-9
2.9781106271693154e-9
4.0319512162153674e-9
1.2514492367523682e-8
2.0546628399134e-8
1.0250441507043085e-8
8.835273880118653e-9
9.886257756235943e-9
1.3770540249810099e-8
2.3336950862918693e-8
2.8916303185703288e-8
3.1326580809604293e-8
4.527751157041574e-8
1.5719520155412835e-8
1.6958368670187093e-8
2.677550075010688e-8
9.080368882857634e-9
2.1873678742849186e-8
1.2334268613054034e-8
8.442825011502875e-9
8.66265434656778e-9
7.112764481112418e-9
6.06250684435101e-9
3.4408735526397346e-9
1.013872368652293e-9
2.53173347009002e-10
2.19981986131351e-10
1.1217804717736796e-9
5.509815918377228e-9
3.720649953615559e-9
3.6269149367619675e-10
4.4843836315147054e-10
7.481908832236895e-10
9.457903759542819e-10
2.7945557067558353e-9
1.3708278484194506e-8
1.1338433484732433e-8
1.0194395039681828e-8
1.1090327811642773e-8
1.3479386196275669e-8
1.811755643013344e-8
2.7096120504218036e-8
4.141590911053884e-8
4.457821860838042e-8
3.761550584908882e-8
3.516501354218629e-8
1.2591380273652308e-8
4.1060618151147714e-9
2.048243640770393e-9
1.3873036229002604e-9
1.029530774615785e-9
8.208088892014364e-10
4.933320637362527e-10
2.1188221164180537e-10
1.8799161974735624e-10
3.232316095671892e-10
7.064989796704962e-10
1.809730420616946e-9
7.730498070112931e-9
5.394725856971945e-9
3.6433247694081404e-9
3.5005237969136917e-9
4.0307758791527965e-9
5.3292713412481336e-9
1.3373184368412743e-8
2.3439761449786757e-8
1.1801858550320877e-8
9.991555251742205e-9
1.0932617974326976e-8
1.4757907979301535e-8
2.5032408554522414e-8
3.865472381951448e-8
4.574081584543924e-8
5.7028770389020806e-8
1.6605272561788904e-8
7.47491368398339e-8
6.274980425104004e-8
1.0916318801314585e-7
1.1110685595213206e-7
5.476461870543899e-8
1.691773479981613e-9
1.4021215229504708e-8
2.7849641700483545e-9
1.3114452204218827e-8
4.306721644631062e-9
3.1299343733306125e-9
5.855446497122375e-10
1.4602976500879478e-8
3.444301239663183e-8
3.259439876371007e-8
1.0287691118093627e-7
6.629548296147234e-8
2.8427044067673675e-8
9.169305135825357e-9
6.268134190343634e-11
2.8990525814415213e-8
3.372920499905298e-8
4.299428635769622e-8
6.353897399568434e-8
1.0643070045400629e-7
1.839064601546813e-7
2.227633443727097e-7
2.2554844027181386e-7
2.8500233978616255e-7
4.562611138749438e-7
1.3416103419352018e-6
1.865582231453339e-7
1.4104672827013424e-8
9.112627721870224e-10
7.28507855884448e-10
5.157847520890642e-10
1.1877479204835935e-10
2.2233688322492718e-11
2.3335085593656074e-11
7.603940665964802e-12
1.59995885671862e-12
1.0054983334012372e-11
9.332025790719827e-11
7.75328716725251e-11
1.7668116281225555e-10
7.16425922997563e-10
1.9020903399488243e-9
7.937066946791796e-10
6.652911583904392e-10
6.801526577087383e-10
7.615553309770303e-10
4.473177135085158e-9
1.4157460619548867e-8
2.5761747801232858e-8
2.249676151604016e-8
2.0310091000151024e-8
2.03938574566591e-8
2.228548605084375e-8
2.6869742022228132e-8
3.7961627387696386e-8
3.371923394827932e-8
6.464427058628311e-10
3.806374156963468e-9
1.9336775554091006e-9
7.191747981864153e-10
4.1771182481708874e-11
8.396046381242151e-10
1.231618508836469e-9
1.851255776182867e-9
2.8710018446462777e-9
4.606415102537965e-9
8.399627978143552e-9
2.0890146929477937e-8
3.866794696608547e-8
1.557804441312694e-8
8.350746392550109e-9
2.9010157976873596e-9
1.8253201837261242e-9
4.888271390258398e-9
6.928397194281769e-9
8.751045509321472e-9
1.0785398382475702e-8
5.5531097521728015e-8
6.394795964242245e-8
4.893668262262404e-8
6.038850677657235e-8
1.0366400011263075e-7
1.4790494899455456e-7
1.0558040707708789e-7
1.0776255617859485e-7
2.1575989961493512e-7
8.871522421820214e-6
3.302715690764452e-7
2.694975468056745e-7
2.58494401184431e-7
2.2889477313345122e-7
1.008486902543966e-7
1.5829787352848044e-9
2.8540350471686998e-11
6.648076014893904e-11
9.67752927525637e-11
3.26701320096564e-11
3.301363670573141e-12
2.0502346496522894e-12
3.75524456625581e-12
3.861175830882368e-12
2.4962637338977944e-11
6.332068760425608e-11
5.438193067663985e-11
5.613096469882497e-11
1.0795778436980641e-11
2.8600974310559947e-10
6.488722257860782e-11
1.9261539264707567e-11
1.9191736058242053e-11
4.775417259267298e-11
2.0885567304227807e-10
9.76334425503954e-10
2.7459667077176807e-8
2.857987072384745e-8
2.0705042659952786e-8
5.0221384894728195e-8
5.681495274630983e-9
3.390430729230197e-9
5.1721373622504984e-9
1.4245191687329959e-11
7.56273540325824e-10
1.0148390936138118e-10
6.334080621535472e-12
1.0591807771722038e-11
7.441625151102288e-14
2.124188313383689e-13
2.770603511204917e-13
3.168896687767773e-11
1.2897135149511806e-11
2.673278543679806e-11
6.967721255885835e-11
6.623537035648211e-13
3.01917501742669e-10
5.48551179021743e-10
1.6860347558931435e-9
1.5079032235268714e-10
1.0147856428347862e-8
5.47736177057868e-10
1.3368523762192326e-10
1.4230801034321904e-11
7.686812866176681e-13
1.528109398475017e-12
1.6425281176088448e-12
3.707341502267574e-13
1.7619485493530866e-13
1.6134000718984853e-13
1.984260094359832e-13
2.626568546752492e-13
3.0283264956340656e-13
1.1716701449019585e-12
4.333976409396212e-13
2.672967381234382e-13
4.949604073889964e-13
7.285712033732287e-13
1.0427681992317427e-12
1.4957012729056776e-12
2.1622484745816747e-12
3.1496946881059166e-12
4.613049540434943e-12
6.7678460055774254e-12
9.885522232943365e-12
1.4237255113495412e-11
1.9949875297089493e-11
2.6829380586458178e-11
3.438297024300835e-11
4.2160866533757285e-11
5.007357179566274e-11
5.8370756986863e-11
1.36168914863641e-10
1.2183366681278676e-10
4.6089372809243626e-11
8.093001087030123e-11
8.728634595247453e-11
8.76113628950316e-11
8.803466649065296e-11
9.367484682992838e-11
1.1165986099449379e-10
1.369639888027057e-10
1.374145169597629e-10
4.8373580917445445e-11
1.3150871495016688e-11
8.2028420223791e-12
1.029781778538566e-11
1.111855140999509e-11
1.380821258896324e-11
3.1483238310537553e-11
3.2444461376929497e-11
2.4820607097171123e-11
2.919288921395775e-11
4.4434551504097106e-11
8.328125059265504e-11
2.1428819836617411e-10
8.972240406977895e-10
4.411551709411376e-10
3.817852461153367e-10
4.6358573150807423e-10
7.23807674476537e-10
1.4245262611103757e-9
1.4566543948464089e-9
2.4548073203654665e-10
9.346516729074247e-10
8.674020890261888e-10
1.2119176166067362e-9
2.1663221335354103e-9
5.163072541253562e-9
1.4172300177585602e-8
2.7779830886517e-8
5.2363227316954845e-8
3.504983761595226e-8
2.594527568310142e-8
2.610792212330201e-8
9.669923486865991e-8
1.7403175697733776e-7
2.0886282929978349e-7
2.2538536401115577e-7
1.4950311337244219e-7
1.9483277919588518e-7
1.5011663038532003e-7
1.3136210876237878e-7
3.555917590838482e-8
2.675587340679527e-7
2.8240377511038144e-7
5.4315596204824424e-8
2.751725932389942e-7
2.670059620937912e-7
5.527768153705193e-7
1.8988785859732425e-7
1.59286824358467e-7
1.9052485787062324e-7
2.1097674977316883e-7
3.372078125489029e-7
3.377165080782475e-7
3.295265480931082e-7
3.7230830747463325e-7
5.173987930838794e-7
3.973435494911769e-7
2.2190318747747987e-7
1.3192860545756053e-8
3.0947314912472427e-9
3.821429055124458e-10
2.413608405356014e-10
2.876983030344253e-10
1.2533125266904956e-9
2.314158122823721e-9
2.7295765886933275e-9
7.256147419137313e-8
8.668280234159152e-9
2.994106516713739e-10
1.7439643088732993e-11
2.481682776143106e-11
5.057784118700417e-11
4.9412983964129007e-11
2.670154830288359e-11
3.207691204480506e-12
1.7238138076794515e-11
2.3060108777885107e-11
2.3010930502948108e-11
2.4016364748821176e-11
5.094389963393077e-11
4.8063113423592025e-12
2.48071871356875e-12
9.649891846288913e-13
1.96681096832491e-13
4.0326864286340864e-14
4.7939917845089255e-14
9.299780802932244e-13
4.088347966559592e-13
7.782678217387047e-13
1.2443541434982814e-12
1.6637586743321436e-12
2.042332442230759e-12
2.967829375507017e-11
4.127640648699313e-12
2.947593814126598e-12
8.635223078292939e-13
6.832767256516072e-13
2.1784169961688025e-12
3.87535796906244e-12
5.889643012384233e-12
8.229310811371967e-12
1.0831181480314932e-11
1.36290351139861e-11
1.6619312097380862e-11
1.987758186411144e-11
2.3538590696067898e-11
2.7776998154591218e-11
3.280528788304492e-11
3.888883573621618e-11
4.6376885837974535e-11
5.5753496285889365e-11
6.772010295612263e-11
2.9658381309504876e-10
8.659415872596281e-10
3.0111454722286923e-9
5.49207493443343e-9
6.419557956954803e-9
6.138959231563703e-9
5.788251342320624e-9
5.6692734886832995e-9
5.81074368269369e-9
6.23681586831961e-9
7.0258413089443555e-9
9.617127474927666e-9
1.569897272790711e-8
1.427853684440609e-8
1.1848938401151016e-8
8.216921211166845e-9
6.102692679723727e-9
5.518536652883668e-9
8.340662069494573e-9
3.485564072751475e-9
8.413620552456734e-10
4.314721883083859e-10
6.239877655559584e-10
1.0828178427879941e-9
1.561240328587526e-9
2.0170910787659677e-9
2.5208418305602886e-9
3.160882282679047e-9
4.050245465590439e-9
5.372594284105621e-9
7.473313688755557e-9
4.059212164745649e-8
2.311141588108176e-8
1.571522495642182e-8
1.8730167200044274e-8
3.2105381164081526e-8
3.549196648077049e-8
2.5750849623616653e-8
3.213350326612178e-8
9.925301949342263e-8
3.448241608409215e-7
2.3872768398786834e-8
5.2567526533459135e-11
4.485499254063292e-8
3.6957763759210824e-8
4.2392080337639055e-9
5.182129860381003e-10
7.290931385267102e-13
1.0290330554539044e-10
3.4597479417708976e-12
9.74086789775501e-12
1.9271589861367808e-11
1.4119462148288437e-11
5.106373997610213e-11
1.1209131147507889e-10
1.4534838277610345e-10
1.7918663323673572e-10
3.20104024743695e-10
5.313615288491171e-10
7.629596295586292e-10
1.014468573181745e-9
1.408369911770368e-10
4.439303954269731e-11
3.223437708496364e-11
3.9554896657953564e-11
8.678362228037505e-11
2.5823275110666255e-10
3.68175404653546e-10
3.26306003183189e-10
3.476343498944828e-10
3.9223911377749e-9
4.1498271239755345e-8
2.423319698717407e-7
1.3940554236986354e-8
1.4506476327042717e-9
4.2310861306300774e-10
5.2328829676174486e-11
5.59645354389666e-11
5.64539885478799e-11
6.538650506044948e-10
1.452501260824246e-10
7.28377859422254e-11
5.5017937949815547e-11
1.1704021380945494e-10
7.451869542160182e-11
1.096042908594583e-10
1.7245826417201352e-10
2.569665677633435e-10
3.391068068051117e-10
4.0882535485827637e-10
6.629085501984985e-10
1.5464378540682517e-9
1.3149466111862372e-10
5.351927594402938e-10
6.328548449518025e-10
1.3234858384591724e-9
5.394533387033243e-9
8.649295011718383e-9
9.841998148298384e-9
1.6695828020499333e-8
1.3433475419259971e-9
6.36171507714479e-10
5.5130176769605714e-11
6.446277120411838e-12
2.772662733598927e-11
5.242331521801829e-11
2.425712143092828e-11
6.69792672352941e-12
2.5661043414635726e-12
2.3131730548976408e-12
3.12846514932983e-12
4.433450173759382e-12
6.3183353020699815e-12
9.05510749637677e-12
1.3059522198540442e-11
1.8953516130725763e-11
2.7671925285602362e-11
4.061570798206176e-11
5.984752905770468e-11
8.826748881703782e-11
1.2954023887150043e-10
1.872390330295579e-10
2.626275399441636e-10
4.884333453366373e-10
1.0155600758897942e-9
4.139201344379097e-10
2.123962240969922e-10
1.1660484607432743e-10
4.5922090573314875e-11
3.759007349607677e-11
1.699827964418778e-10
2.3072519643817833e-10
2.25590762610407e-10
2.6311845537233675e-10
5.070920485432092e-11
1.1946960665322302e-10
1.2093795449116761e-10
4.415456189089739e-11
1.0347666422271287e-12
5.875538987698543e-12
8.187742525919556e-12
2.5739838736686184e-11
1.7247481999032624e-10
5.618877166583994e-11
6.123329521107238e-11
1.0327107965861758e-10
2.0424164335337444e-10
5.344229533349767e-10
2.271403050625077e-9
9.197069545822263e-10
7.280168146917233e-10
7.707007925137281e-10
9.673042332690118e-10
1.403768542502561e-9
4.155990085688105e-9
7.445666342896655e-9
3.5984056573555903e-9
2.739509878571408e-9
2.6662930765180175e-9
3.061459132692554e-9
4.236072096899851e-9
6.814616852400252e-9
9.131582721635607e-9
8.529387075234294e-9
3.986961296691458e-9
4.502767349587976e-9
4.734587649183862e-9
1.4852635568571527e-9
4.701947794108157e-10
4.72357841507376e-10
5.571703873039642e-10
5.758609424726522e-10
6.660132076664675e-10
4.2295774767440964e-10
1.9249213182994192e-10
9.498243101117621e-11
6.074398006238617e-11
4.657608932894736e-11
7.448309742334933e-11
2.346101956829908e-10
1.3180044053055517e-10
1.905717031221101e-10
5.239368019004955e-11
1.0906433358120972e-11
5.142001290037648e-11
4.3475166180785273e-10
3.595112849523124e-10
3.812248998976362e-10
4.845901216188858e-10
6.996332927435556e-10
1.156751558887329e-9
2.036246861254844e-9
2.352383133205745e-9
2.1106924140539287e-9
2.3195538154627915e-9
3.6426658287444127e-9
1.4157388578727436e-9
5.873209610174583e-10
3.098839346509886e-10
9.493181796123932e-11
2.8573950819370955e-11
1.838054311849088e-11
8.69259030104369e-12
4.5875494133066835e-12
1.306141666870269e-11
3.177317950166918e-11
3.576164966474331e-11
5.3311494577005036e-11
9.943601977893317e-11
2.549261094998876e-10
1.2388427672356494e-9
4.5323506900012123e-10
3.665831121719801e-10
4.1946074437780697e-10
6.05096912288088e-10
8.703876509374427e-10
1.9679229566390795e-9
1.2458391288267936e-9
7.02760129747602e-10
6.258550186841942e-10
8.937642532831648e-10
1.7520160277833909e-9
4.559159205429375e-9
1.2311850730900645e-8
1.6910282153765287e-8
1.5382764469385158e-8
1.1991209842057908e-8
5.118502334754313e-9
4.79436551799624e-9
4.955950548959782e-9
5.640825410551005e-9
7.227830157216894e-9
2.4219426331873068e-9
1.5150658680854054e-8
1.2133027825683909e-8
2.8253571931432324e-8
6.534045745743013e-8
4.736872255453522e-8
4.8740078352493995e-8
1.2656238863578359e-8
1.21822979683547e-9
4.109338314615415e-9
6.543127803805759e-9
8.007154896539607e-9
2.214375352051303e-9
3.765772780595488e-10
3.2520744554705227e-9
5.275871804230122e-9
4.973046840019205e-9
5.659829477270312e-9
7.740263594357948e-9
1.2864520563153017e-8
1.454843337779349e-8
1.0158804861536451e-8
9.809732619950144e-9
1.7091634709007315e-8
2.334782488742338e-7
2.9864382722790265e-8
4.5784347823015586e-9
7.012818941113656e-10
9.879148841065473e-11
4.9856451785229036e-12
1.2315788077951973e-11
1.71154015394943e-11
9.765671535372306e-12
1.1131654056005438e-11
1.4517178097562075e-12
2.7669762025572553e-14
1.0751365718487563e-13
5.040039641515596e-13
1.507571132804436e-12
7.120378704789058e-12
8.733307334909496e-11
2.305809407135986e-10
8.28631261573636e-11
5.731501951036762e-11
6.194733827591472e-11
1.9410740287027034e-10
5.696246052180902e-10
9.583736299664772e-10
9.066501865300836e-10
1.0096559499746826e-9
1.3482030111770318e-9
2.099074253708299e-9
3.2308213181424674e-9
3.7516423189305805e-9
8.169336577657501e-9
9.842859288484659e-9
1.5910893483401973e-8
1.6268131721397708e-8
1.8150253262650304e-8
4.0608238857341065e-8
1.4251426228299913e-7
2.728428339813872e-7
5.184152826838752e-7
5.691849088818363e-7
7.664870210380492e-7
1.0845881440799721e-6
2.0959991309059994e-7
2.9011246489682026e-7
6.326258225204186e-7
2.1046045853557106e-7
8.850199990074785e-8
9.418482800396076e-8
1.602708290232908e-7
3.5140753342020637e-7
7.752139488645572e-7
2.669511325917879e-7
2.6460734362613267e-7
2.638167123753281e-7
9.652816493795393e-8
1.9113099821288068e-8
1.318903863927345e-9
1.237106070069215e-9
9.449710768868026e-11
5.336684384267908e-11
7.063726552715323e-11
1.3099347342747456e-9
8.704139777353224e-11
7.530838300787248e-10
2.713069164049237e-9
1.0943113874782884e-8
4.285893585070057e-8
5.3354351797080845e-8
8.215257895964657e-8
2.145865179665525e-9
1.2645113274614392e-10
7.179902743083107e-12
6.756621995607813e-11
6.235052328327286e-11
2.723321453972913e-11
9.321067883367665e-12
1.8014043176305633e-11
5.537555630168204e-11
5.490026232038709e-13
4.62963411612628e-13
2.6466015599594583e-14
0.
0.
3.188397997122594e-13
3.602198079599161e-13
6.060139084472174e-13
8.761989115731044e-13
1.1548147165253938e-12
1.4680034942671286e-12
1.8394115386112124e-12
2.2854134993449405e-12
2.8159943376553267e-12
3.4325312062816e-12
1.5787917389155744e-11
9.497868509814286e-12
5.803728523488485e-12
1.3682332541322122e-12
1.5098425261958927e-12
4.132515697416524e-12
7.180809111442457e-12
1.0929983056968148e-11
1.5453872813173706e-11
2.0647104395128717e-11
2.6320817365529157e-11
3.237056661901255e-11
3.887102860046493e-11
4.605213469243557e-11
5.4239655264833466e-11
6.382611608884533e-11
7.528160921005122e-11
8.919646238494265e-11
1.0635511106629401e-10
1.278537627249521e-10
6.698750133957193e-10
2.296770503838318e-9
5.560553437159899e-9
6.645966394017315e-9
6.205552251170884e-9
6.096203148329491e-9
6.320839128147066e-9
6.769656119432925e-9
7.403508611805526e-9
8.247429740902874e-9
9.38678868110329e-9
1.0205472772018195e-8
1.423778656865245e-8
2.0791252002605124e-8
1.3413908597403904e-8
5.884195677080121e-9
2.9357429648880576e-9
1.7284711647016304e-9
1.2217799439812487e-9
1.113013742753129e-9
1.902366849004636e-9
2.1590850489755268e-9
1.7502923419539353e-9
1.944067682405762e-9
2.1906415546626966e-9
2.488772464761323e-9
2.9051952892454113e-9
3.5216825631161e-9
4.467075308514102e-9
5.983800108176495e-9
8.578652115343363e-9
3.507418475492087e-8
1.947339699720092e-8
1.2937251398121024e-8
1.504198585270006e-8
2.50989975749206e-8
2.8600246851004225e-8
2.0515307309375466e-8
2.5161654395561094e-8
7.35429785999087e-8
3.4154657517137647e-7
1.4926578969211524e-8
3.0609423167754365e-8
5.541541954578909e-8
1.608769549400801e-8
4.331426983204579e-9
8.659009557488685e-10
1.3839836317674275e-10
1.5894675658147913e-12
1.786291034507505e-12
2.2142522237143924e-11
2.6869961866629942e-11
3.795538477626265e-11
1.0420326080002478e-10
1.458563476768794e-10
5.664639527769082e-10
2.8843135132297465e-10
3.6686827160220624e-10
4.916949105829803e-10
6.323309795923891e-10
8.106527688669824e-10
1.5577030298297838e-10
4.4457063932372737e-11
3.01766477068415e-11
3.1370850386508714e-11
4.5842994553640815e-11
9.710338491799405e-11
2.7385070559569565e-10
3.719262824146772e-10
2.6462095960660996e-10
1.6009803837469592e-10
3.4884777448337108e-9
2.8038571424293434e-8
6.612307649070669e-9
1.0939555428954004e-9
3.9130202739765265e-10
7.02035661487216e-11
5.667649947054545e-10
2.915807899807513e-10
3.0281890322490714e-10
3.337717829698719e-10
2.880114332031891e-10
2.2474650337106415e-10
1.6003289770590642e-10
1.5814229403552278e-10
2.7756528982084975e-10
1.607798160318581e-10
2.3078236159551714e-10
3.6807324377126345e-10
5.731088253063949e-10
8.094287604388662e-10
1.0237697762591556e-9
1.487213176054973e-9
1.2198514300941816e-9
1.5501063322073804e-9
1.7556044866760154e-9
6.108880523045906e-10
2.374165839113301e-9
1.2559671303979936e-9
3.834863218712127e-9
1.4779618939285357e-8
6.965831441824111e-9
1.5609000296175166e-8
1.2170895261974695e-9
3.74785318147944e-10
6.680023911471004e-11
1.4773989621673276e-10
1.6106943222837093e-11
1.8342326656367273e-11
9.747418488389311e-12
3.589200738656231e-12
1.5488957659723354e-12
1.4888013124983552e-12
2.0397037495156902e-12
2.922802939995935e-12
4.209962542686982e-12
6.086640353378603e-12
8.839000006138307e-12
1.2896474889539187e-11
1.8901403584113437e-11
2.7802284153398173e-11
4.095126685618127e-11
6.012549644252613e-11
1.233490989295123e-10
2.6869097764470485e-10
1.3219585365322476e-10
8.683946344796271e-11
7.058422315716815e-11
6.48595500818467e-11
6.63000995594932e-11
6.850264198680791e-11
4.1488431107566414e-11
1.391810427389089e-11
1.4323019853569047e-12
3.7045183154786374e-11
5.885369001071503e-11
4.334287048415611e-11
1.305637217602113e-12
4.915262741685901e-12
3.858663843701707e-12
4.804943936012237e-12
1.586266695399798e-11
5.53598106477877e-11
2.3467272709935984e-11
2.6861986790423964e-11
4.701395174753762e-11
9.855947176666699e-11
2.7613876505494063e-10
8.728065847050622e-10
3.6265132183295197e-10
2.833435679813637e-10
2.817780194880927e-10
3.1999154875841687e-10
4.007617076414283e-10
1.839346190157339e-9
3.5494642042847012e-9
1.7966888807246111e-9
1.422757606450323e-9
1.2461013456137117e-9
1.2647603214834064e-9
1.9912009749402306e-9
4.160909625838585e-9
6.405504158273167e-9
9.61408058180856e-9
8.646267553745332e-9
6.162530768313188e-9
7.043521886769495e-9
5.116627643915697e-9
2.3392545621655566e-9
1.755541151844842e-9
1.6487553598338573e-9
1.2200234604035986e-9
1.1681887583026218e-9
7.812269299773356e-10
2.1259396685514207e-10
4.8512029490508155e-11
3.5501506986790156e-11
1.5407673892186562e-10
4.2918080706625295e-10
7.269044646054153e-10
5.81235569480267e-11
1.625318428453431e-10
1.9917451856249156e-10
2.2922577183972322e-10
8.386889153666625e-10
2.8044981033294654e-9
1.8710563338473977e-9
1.5972805135090202e-9
1.6694262940073026e-9
1.9750004948918454e-9
2.632183259447306e-9
3.90597400413507e-9
4.937388536692172e-9
3.956372692883865e-9
3.15740123734142e-9
3.213570474867517e-9
1.18293480422343e-9
6.06077155448442e-10
2.3535595881840527e-10
6.010913224638715e-11
2.424207327520562e-11
1.524475180917231e-11
1.369289509843059e-11
2.040213304359195e-11
2.240802604439195e-11
4.854948594702016e-12
1.5208690938229737e-12
1.4203969359661538e-12
3.832065308221926e-12
1.91205034781931e-11
3.9675955265227156e-11
2.3337282023471714e-11
2.1423551930262413e-11
2.357160712117336e-11
2.9328917363687093e-11
1.6021195296943616e-10
7.741926819870483e-10
7.276295187145659e-10
7.771403736338776e-10
1.004400715789486e-9
1.4730053652197612e-9
2.4783856383233146e-9
4.948598982616276e-9
1.0889855405901962e-8
1.8281632538959262e-8
1.65855121862997e-8
1.6319200938953922e-8
9.879583175649982e-9
5.01429217697907e-9
3.793238396781501e-9
4.166381911800802e-9
4.361331620498609e-9
4.358864252905927e-9
3.0150561097139808e-9
1.004126696320759e-9
3.533579849312765e-10
8.75671633977423e-11
1.5318439037137796e-10
6.659762096095604e-10
2.392908332073929e-9
3.883799659273106e-10
2.7249793718757316e-10
4.4613671791081117e-10
5.379410412732518e-10
6.254266227484603e-10
7.320693711892603e-10
3.7201137464762377e-9
8.248622438720972e-9
4.717473108538039e-9
4.475700588609228e-9
5.442526410615185e-9
8.153455716361975e-9
1.3448592308112509e-8
1.2512576150761503e-8
1.012769594119564e-8
1.149687197895292e-8
2.2403942799890367e-8
1.2932728983222233e-8
5.131979531716491e-9
1.9283116190143023e-9
1.020432535375189e-9
3.092371331220854e-10
9.244189016925259e-11
5.1753684422241054e-11
4.1471403151901104e-11
2.643313968894846e-11
1.897499343409378e-11
3.469222602680107e-12
4.341279163130749e-12
1.7094176706019988e-11
5.022385194884702e-11
1.690919541175045e-10
5.734200557800246e-10
2.344930173729892e-10
1.908812515469499e-10
1.9644855790415446e-10
2.3064584380730557e-10
1.1916020922935176e-9
3.0180905926577944e-9
2.476131673969811e-9
2.0768749270670706e-9
2.2131187075696616e-9
2.7382688362557236e-9
3.923366763720921e-9
6.773233367737659e-9
1.4751125141999559e-8
3.3781307447682024e-8
2.583025442437209e-8
8.192056922191732e-9
7.908617427811614e-9
7.763428061434165e-9
6.777982473137449e-9
7.737650335173631e-9
1.4517644158253652e-8
1.990586215173642e-8
8.934427687426482e-9
3.92038456806609e-9
1.774357305732406e-9
7.335666671194799e-10
1.882861603787685e-10
2.8455215729762017e-9
8.020296120396912e-9
2.612223554241314e-9
2.733035582159261e-10
6.010328829738304e-10
9.818841422834105e-10
1.2435894276594614e-9
5.231678455323053e-9
1.3544448315935991e-8
8.42137985149038e-9
8.442528974531023e-9
1.0785945071334511e-8
1.7143902381323936e-8
2.7813282349736926e-8
2.377244383915807e-8
2.0978246478179493e-8
2.7560189383935796e-8
7.324381808196296e-8
3.7446391561363434e-7
1.5264131484427638e-6
1.8248877261691393e-7
2.380450722031247e-8
4.006928108551027e-9
7.236761296863112e-10
1.4904537280267938e-10
4.208647237831236e-11
1.7683879684643454e-11
2.899754789778769e-12
4.857360266682405e-13
2.886912841614081e-14
1.747901291798705e-12
4.2344097545215924e-11
4.6369915872952665e-11
5.467329145488122e-11
1.0173385481121119e-10
3.290667048450391e-10
7.993400357035747e-10
2.8885346232913784e-10
3.9934656717111214e-10
1.4977682367205698e-9
3.462104052512053e-9
3.3654940332833802e-9
2.8167678269303042e-9
2.6453153048107433e-9
2.8020356416122854e-9
3.296749494854107e-9
4.151111114593152e-9
4.93610282109319e-9
5.569667097070898e-9
1.2716083104203831e-9
2.2016375808086193e-9
2.0890046804660758e-8
1.9474023266785637e-8
1.6792441944675227e-8
2.6064626944164722e-8
5.618339737649336e-8
5.5651909902862796e-8
4.912956163637687e-8
6.720510804373212e-8
1.4250780116490857e-8
6.229624746365851e-10
2.8723034032893275e-9
4.620187805569617e-9
4.563316534117887e-9
1.8017077409681006e-9
6.741845299578645e-10
2.0844241374314424e-9
3.082264086014261e-9
4.001765956728677e-9
2.4667517621364756e-8
2.352398748462564e-8
1.8894799988650682e-8
2.4593892699731724e-8
4.518438679837331e-8
5.049858498346831e-8
3.8172748494886814e-8
