# Supplementary material for: Observability and Controllability of Nonlinear Networks: The Role of Symmetry
Source: Phys Rev X. Author manuscript; Available in PMC 2018 Nov 13. (PMC6234006; doi:10.1103/PhysRevX.5.011005)
Supplement: Code Archive [file NIHMS982008-supplement-Code_Archive.zip › MathematicaData/FNObsDELTAHetN3M1ChaosK4IC1]

9.80346553205762e-9
2.928398327051407e-7
1.184613454391233e-7
1.1823957529827638e-8
1.4480906236783098e-9
6.059592838182824e-9
4.487840947444076e-9
2.246512223970919e-9
2.935354880096044e-10
2.2890226465996144e-10
2.8813309805271543e-10
4.144388936942193e-10
1.0646299621978331e-10
7.580589966304347e-11
1.2065987287797813e-9
3.92103711645607e-9
8.98005926566346e-9
1.7149541130485314e-8
2.83342621007756e-8
3.8299989642756267e-8
3.327564161840297e-8
1.0501562821551443e-8
1.860225338703564e-8
1.514096546578469e-8
4.8267400855394e-9
3.735159729899413e-9
2.4514977117361534e-11
2.1210855878394e-12
6.268904638657593e-13
6.429786385480865e-13
3.063489627211018e-14
2.383487649272637e-13
1.8741184376786285e-13
2.0876831615409337e-13
2.531610015962688e-13
3.152415903026553e-13
3.9684170336506083e-13
5.02647141781783e-13
6.395721954234841e-13
8.170076726581169e-13
1.0474583244306373e-12
1.3474819278604666e-12
5.555506250432156e-12
4.340220356789067e-12
1.044589653189707e-12
2.2513330731687118e-13
9.79132076581081e-13
1.729296880415817e-12
2.667289010117394e-12
3.954113953370724e-12
5.789308348407512e-12
8.44577455334875e-12
1.2297071795907986e-11
1.7824144839363827e-11
2.5560064567903178e-11
3.5914318111690734e-11
4.8891310103285854e-11
6.394589944669289e-11
8.029926962471374e-11
9.753189891270534e-11
1.1586057347408195e-10
1.3598046053265635e-10
4.570365004521591e-10
5.618006197285431e-10
2.1255867217721924e-9
2.6068805409882314e-9
2.6440980423432624e-9
2.79339951917737e-9
3.035901873957422e-9
3.3334648177186823e-9
3.665419546597401e-9
4.0238364611906926e-9
4.407981049638804e-9
3.2879803073583797e-9
2.847266405210099e-9
2.2248130742353113e-9
1.1055985648878652e-9
1.8517280463737692e-10
5.478729759975452e-11
1.2042758717680846e-10
1.1655195931215452e-10
1.0155025305687968e-11
5.51854140876165e-10
3.469457039827455e-9
2.2106220952121535e-9
1.6435613901912841e-9
1.5575546237276704e-9
1.7058092249517945e-9
2.1167632986433194e-9
3.0098235276716533e-9
5.0729402698308794e-9
9.380663242391823e-9
7.92175112489787e-9
4.296152256980105e-9
1.5381334905160304e-9
1.3702063471829922e-9
2.4468513601619698e-9
6.132918964800594e-9
1.3162748917415733e-8
1.5845789692914294e-8
2.98337265597785e-8
6.671953088753557e-8
2.2705462605683912e-7
7.237357399841152e-8
6.652096672486343e-8
9.314499809863594e-8
2.669058431986692e-7
5.976765093794226e-7
9.009679104223668e-7
1.008746921283994e-6
2.663305706422523e-7
1.4194949167434972e-7
7.393676162767034e-8
4.895370066783712e-8
4.736967028458297e-9
1.1482976176636225e-10
2.948277068418845e-9
6.522049591238369e-9
6.3053139993738715e-9
4.156052637351618e-8
2.494243033614588e-7
1.5803828871005497e-8
5.512154359425995e-9
7.0880193070658e-9
3.587369200925206e-9
3.0014104381124117e-9
1.044354599997805e-9
1.6392332346578843e-9
3.3511890826928223e-9
4.1589326446045096e-9
4.620976212056482e-9
5.206853027793215e-9
5.989734314740658e-9
7.010206134323126e-9
8.32706729079326e-9
1.2427061376511332e-8
1.883033976562617e-8
1.752502712978342e-8
3.3071944811182673e-9
5.875284922167774e-10
5.0102595843155115e-9
5.776981679052952e-10
4.829920491572865e-10
4.4135022996846204e-11
2.1166586636160076e-12
2.5731299782258114e-13
5.990171658193004e-13
7.879708561495821e-13
5.839969650773967e-13
4.79846688506761e-13
2.088391734990482e-13
7.787179590044846e-14
6.1763120653558e-14
8.12563063843404e-14
1.33476044966432e-12
1.0830891102787114e-12
1.2612262764132055e-12
1.576227626890955e-12
2.0140695840850037e-12
2.597755545148847e-12
3.367546933096287e-12
4.379385817198654e-12
5.706821298138179e-12
7.443406188609042e-12
9.703266964770153e-12
1.3727545579036746e-11
6.839352150906705e-11
2.93033113104382e-11
4.209861417065529e-12
7.2087199531779265e-12
1.62717874278745e-11
2.6482047635702134e-11
3.910566409825668e-11
5.4413669919028985e-11
7.190941906683822e-11
9.076501592838792e-11
1.1052585504015574e-10
1.3145173410627578e-10
1.5434739438982052e-10
1.8028003372664044e-10
2.1044370005878102e-10
2.461720145671322e-10
2.8903991685531834e-10
3.410303608962813e-10
4.0478301785385703e-10
1.5379906695646847e-9
7.245113845273887e-9
8.426508703556488e-9
7.201869833781934e-9
7.416287972763573e-9
8.402774512575336e-9
1.0147790910020327e-8
1.300807283772523e-8
1.7772522841063714e-8
2.5671707382041458e-8
3.576370297862123e-8
1.6942577642319843e-8
7.666760384187202e-9
4.383633354939317e-9
3.150649066698278e-9
2.4786638115143667e-9
2.0537227112308502e-9
1.0672986833312097e-9
3.996598144138256e-10
2.32437259453037e-10
2.662699659669212e-10
5.273527538352145e-10
1.3345386446956127e-9
4.779066243101401e-9
6.6807886663380265e-9
3.884669553092636e-9
3.4286154309306884e-9
3.667338698174926e-9
4.468965954854302e-9
6.133417526433952e-9
9.640974338837477e-9
1.8469172645349446e-8
1.89182999601537e-8
9.768257366315225e-9
8.941687335534234e-9
1.0860359038931267e-8
1.6681507677516407e-8
1.9335760094955565e-8
1.4860183985874552e-8
1.767510971733437e-8
2.680279020114571e-8
3.06387693951389e-8
1.4597364438384824e-8
3.008915621212645e-9
2.9176832113753317e-10
2.359478556499633e-9
4.586063774824482e-9
3.5346493495587796e-9
1.887280093782995e-9
6.90761938809774e-10
3.885355408860819e-10
2.724711928502595e-10
2.430479514229172e-10
7.139017626174473e-11
2.0015901945800543e-13
6.153023545389133e-11
2.6181575202659723e-10
7.417039027164133e-10
2.556293580703013e-10
9.620439714347335e-12
5.196687330379302e-11
1.374389925674842e-10
9.466811823385258e-10
1.5739284114815083e-9
1.4625308952743666e-9
1.5179895006324008e-9
1.6983796799016887e-9
1.974088413508271e-9
2.3531008961363965e-9
2.8689225447367983e-9
3.5802410335905126e-9
4.577405799435692e-9
5.987038214303135e-9
3.06006017998835e-9
1.8156596084128408e-9
1.3332765033110773e-9
1.0822091314824652e-9
8.81767303848679e-10
4.5086253452022615e-10
1.501845976556754e-10
6.94160554517651e-11
6.457708313730734e-11
1.3332368749546405e-10
3.773910395207451e-10
1.443540874624005e-9
2.200800952832322e-9
1.2780611500292873e-9
1.1215679631762279e-9
1.1835481725855811e-9
1.4092551909705536e-9
1.8642138306076237e-9
2.7645472824903193e-9
6.245909410704826e-9
6.329235930871936e-9
2.45904572963454e-9
1.684213712982304e-9
2.230161597190294e-9
5.015465348045131e-9
9.767380930167067e-9
1.2630406401765556e-8
2.2163260971410886e-8
3.2889139616991146e-8
4.34495397478085e-9
3.4107611530439224e-8
2.3822226609232834e-8
1.0662531825052145e-9
1.530704993140244e-8
1.7155097601032135e-8
1.5232730864500826e-8
7.208222908660697e-9
2.925096302856247e-9
1.6735669347691034e-9
1.169282909378616e-9
8.620468668395305e-10
1.0895124771679399e-10
1.5379584301549305e-10
3.9418479894774593e-10
8.325970436755696e-10
1.5199337084672814e-9
7.400063952355716e-11
3.5499527343219693e-10
4.359526933518752e-10
4.963429406674979e-10
1.5552194270788436e-9
6.462517384891961e-9
8.450766229424383e-9
7.103167723698388e-9
6.9863742980189106e-9
7.48236548128728e-9
8.397214946250882e-9
9.763685222073943e-9
1.1748438227541223e-8
1.4656085046218347e-8
1.8932810673002664e-8
1.0335751695850112e-8
5.985583864234532e-9
4.017939448396693e-9
3.1593152086336057e-9
2.7236643537216488e-9
1.7352711772283008e-9
5.91431187382131e-10
2.3815022296632246e-10
1.3853622382464933e-10
1.6353321076261682e-10
3.945934277017524e-10
1.3319827108131428e-9
5.36623920852347e-9
2.6719012845018872e-9
2.0642501032977737e-9
2.0133107946839056e-9
2.2383327019524698e-9
2.753595084938582e-9
3.7404962072413865e-9
5.7111051943947085e-9
1.40602558505127e-8
1.4225457175084645e-8
9.034642415818322e-9
1.0099971010209836e-8
1.569520859481036e-8
3.08966011147869e-8
3.520010419800934e-8
3.886669444372811e-8
6.767745586473664e-8
9.9263919699136e-8
5.98974344461761e-8
5.725250940496695e-7
3.0068835756856965e-7
1.3013509022321563e-7
2.5049314580694547e-8
6.115430792542198e-8
4.0554205897109604e-8
3.8274314582469614e-8
2.047258135971294e-8
3.166448925052224e-9
1.0298849039206046e-9
5.477617389006236e-10
2.82772295157618e-10
2.600772840011501e-10
4.881294284643534e-10
6.092662305274422e-10
6.681811810466919e-10
6.557701466912798e-10
9.780414307380222e-10
9.622389489626606e-10
1.2012227484088136e-9
7.500023357722404e-9
1.72868886971049e-8
1.8492682142294742e-8
1.8112179046557524e-8
1.8771458087417708e-8
2.0131752078927792e-8
2.189699048641522e-8
2.3908596665967343e-8
2.6093579076716072e-8
2.8429548992775863e-8
3.092172335102181e-8
2.6496180688060267e-8
2.1112987470845592e-8
1.75916040235939e-8
1.4301012722274258e-8
5.650860327839449e-9
2.161213020533394e-9
9.544959398776663e-10
4.5427726474723545e-10
3.4458028594475285e-10
1.1968385372569602e-9
9.059103869718956e-9
7.539390427029807e-9
6.250625453197316e-9
6.1778169440499024e-9
6.667086434643293e-9
7.693533623982204e-9
9.441882416421949e-9
1.2348000160551379e-8
1.7341955505549037e-8
5.765043890462325e-8
5.120722652742714e-8
3.216716856949111e-8
3.517540715502577e-8
5.357408330349501e-8
9.394427217566184e-8
8.245692880848879e-8
8.323729070680102e-8
1.3579375934084625e-7
2.285299636070481e-7
8.684421650047205e-8
9.76594820716323e-8
2.2560652765296674e-7
2.3137113125447772e-7
1.7936978025702335e-6
9.377782945833559e-7
2.7609967113833595e-7
8.186523878403981e-8
1.4254619997730645e-8
2.4312566246830222e-9
7.069013834440324e-10
8.525653825450343e-11
9.47227681905131e-12
1.1592711482774693e-10
8.650995438646488e-11
3.791092200760149e-10
6.81386767314454e-11
1.6948726594525992e-11
2.286744954466641e-10
2.644004166333275e-9
2.065732274547713e-9
1.7658871343606764e-9
8.493502746067872e-9
2.2123793109869316e-8
3.204229446281315e-8
3.303948743849954e-8
3.287940420039243e-8
3.3709707844930504e-8
3.562611286483329e-8
3.868516056960648e-8
4.341032754014955e-8
5.168341879447699e-8
4.922561380275252e-8
6.206984970160349e-8
4.786545817943277e-8
2.064666428022528e-8
1.065254810424009e-8
6.888003567622858e-9
5.2336936548819115e-9
4.8186189872561024e-9
7.787376827614875e-9
4.516187045196e-9
3.5410472416590265e-9
4.8055099099321316e-9
6.8114863921697405e-9
9.01356426115375e-9
1.1315668762656474e-8
1.3980910357991496e-8
1.7429068292279325e-8
2.2230611174681203e-8
2.9229779646719816e-8
3.9675491822270744e-8
1.6607621351775994e-7
1.0476919581162173e-7
7.443228999985256e-8
9.015441991358918e-8
1.5557362871172972e-7
1.8359285948653336e-7
1.3639210956391125e-7
1.638222285645888e-7
3.4662637092938466e-7
7.494817144134323e-7
7.448042719485199e-8
1.4822504634329157e-7
2.6451297577333057e-7
1.0206201359398505e-6
1.836415808789016e-7
7.372156767373142e-8
1.5258543361785147e-8
1.0177763842813306e-8
1.8001109529150426e-10
3.8453872690105094e-10
5.754625636780629e-10
5.772270766155082e-11
2.754488708624399e-10
1.7424647869621842e-8
3.074722736859038e-7
9.210461865910101e-8
6.805264544388687e-9
3.9386860147939596e-9
4.954411363754658e-9
7.752385739180686e-9
6.099216566327404e-9
9.237752208094821e-10
2.029666893622139e-9
3.255829989919066e-9
4.157603693147061e-9
4.616802229221483e-9
5.142667260692432e-9
5.8648286494113476e-9
6.811056522787011e-9
8.018620838411088e-9
9.545201329779149e-9
1.1463362504761685e-8
1.499434487162366e-8
1.5156641899456805e-8
8.46877699398006e-9
4.627639604911064e-11
2.9913841382473936e-9
5.337776602416269e-10
1.9844078447568017e-10
8.69202585701878e-11
3.17386975978737e-12
0.
5.175777199253392e-13
6.801163691627684e-13
5.05496553058423e-13
5.699473969623497e-13
3.014625111087226e-13
1.0703336708884104e-13
5.98090530820269e-14
7.000578878219546e-14
9.724171084057623e-14
1.489677774642222e-12
1.2288290651624054e-12
1.439804735537734e-12
1.8064005935765839e-12
2.3149654669844018e-12
2.993053058347123e-12
3.887642963858997e-12
5.063184805325615e-12
6.603035444619903e-12
8.610339815199262e-12
1.1204561144133908e-11
1.461051285662006e-11
5.873602239824746e-11
4.2759017154891945e-11
6.3760645397171954e-12
7.953252767230068e-12
1.8834342876406826e-11
3.055165731453715e-11
4.437668391333488e-11
6.026356277985114e-11
7.75486261313798e-11
9.566489666104796e-11
1.1464864738678062e-10
1.351209331693778e-10
1.5802139732221188e-10
1.8442800343839566e-10
2.15528912552815e-10
2.526939539205658e-10
2.9760900508546154e-10
3.524767484486598e-10
4.2032115489033237e-10
1.9358517590800685e-9
8.234269970477526e-9
8.507486806076789e-9
7.277757254258409e-9
7.584323020789036e-9
8.749749261096032e-9
1.0862335144623439e-8
1.449754857737974e-8
2.087373460406252e-8
3.104309378328192e-8
3.837615149416671e-8
2.170090312639675e-8
9.089539243148544e-9
4.653451038778146e-9
3.1401807659020465e-9
2.42488109927721e-9
1.9972760733827423e-9
1.3326636424980589e-9
4.888595454264161e-10
2.4247538278866616e-10
2.2627713088646946e-10
4.041454647906579e-10
9.906973151082436e-10
3.220025816847365e-9
7.755631287680971e-9
3.895533388723916e-9
3.2354984090515973e-9
3.3376682005840573e-9
3.937990793227682e-9
5.20656842143841e-9
7.780141687872918e-9
1.7398372044923948e-8
1.9826717655659947e-8
1.0081256984007778e-8
9.075339210449348e-9
1.07407008649662e-8
1.6053659759334233e-8
2.1040734252165068e-8
1.640434187733731e-8
1.7464269587895714e-8
3.3947148456241744e-8
2.2542866380619005e-8
3.2864691150147855e-9
1.0848313209457005e-8
4.616030212308955e-9
5.146025461692959e-9
6.652270913182137e-9
3.6211872028410944e-9
2.416940450677033e-9
1.164782670105839e-9
7.193133365977114e-10
6.085310483796038e-10
3.7216882798585205e-10
6.769649813417256e-11
3.1672859478762375e-11
1.638830112214352e-10
5.621845373209836e-10
1.7549705998910793e-9
1.345250884142456e-10
7.876044193622814e-11
1.2977179959632734e-10
3.679316352270497e-10
2.0103096531341325e-9
2.816561630704409e-9
2.524133865687993e-9
2.614827312173717e-9
2.9348353777561844e-9
3.447061342862427e-9
4.197137307891356e-9
5.29831273426359e-9
6.951328810778532e-9
9.465942934022124e-9
1.3094580792335413e-8
5.858205413586758e-9
2.8817700774055497e-9
1.8507716515322416e-9
1.4190761404513027e-9
1.1321668071651671e-9
8.325022931863838e-10
2.968254327168106e-10
1.1204927691081439e-10
7.318130882556861e-11
1.1986955635130815e-10
3.2337085745962013e-10
1.066690141519614e-9
4.104162620085883e-9
1.9124637313356143e-9
1.4991556588302673e-9
1.4930009444924644e-9
1.7023599778073998e-9
2.158473436948255e-9
3.042906516856362e-9
8.09693776998282e-9
9.947968028584141e-9
5.028004560454009e-9
4.582700731453078e-9
5.4728404568018566e-9
7.796497549221363e-9
1.120990764214121e-8
1.1501384520929243e-8
1.62878491821439e-8
2.134586903684026e-8
1.0893690154006111e-8
1.6431111861603974e-9
1.2152720645465827e-10
7.723120496311039e-9
1.1038861138402455e-8
9.70418663778567e-9
4.928643668356454e-9
3.0262562962105916e-9
1.668615720284412e-9
1.17595899987337e-9
1.015700918023534e-9
3.5046234124863914e-10
9.120094449613559e-12
1.3430620861098241e-10
3.517986673512071e-10
7.926977886276826e-10
1.4229510876344978e-9
1.1838649992201963e-10
2.572597437518269e-10
3.0572833425352623e-10
3.502392021346668e-10
1.22392778996345e-9
4.6616081361713465e-9
4.69114994752177e-9
3.8695904835658165e-9
3.838688436186761e-9
4.177246291207265e-9
4.837921693746045e-9
5.941245235952265e-9
7.763532724301962e-9
1.0674003352063679e-8
1.3971879182239296e-8
6.107526546165297e-9
2.4446281809847294e-9
1.3196607517393305e-9
9.170628289514005e-10
7.169466110873845e-10
5.942611273206319e-10
2.963680150948364e-10
9.564278401352775e-11
3.864129439576925e-11
2.7506757780942117e-11
5.597720027778881e-11
1.7855415016912922e-10
7.357892567711606e-10
1.0638318312290234e-9
6.26330214677564e-10
5.468244102553561e-10
5.690397739562218e-10
6.636832187237603e-10
8.545366291869171e-10
1.2255256223726087e-9
4.359593676356473e-9
6.423355369613174e-9
4.266660629329332e-9
4.905261333115591e-9
7.579265447789834e-9
1.5311867525431298e-8
2.4594298308414286e-8
2.681552437818745e-8
4.20016114916737e-8
6.011520821855844e-8
5.386522141664882e-9
6.888906335322221e-8
5.271880323853079e-8
8.851740174844248e-9
2.7503591713697032e-8
3.267300634705005e-8
3.0322590540001875e-8
1.4424768274237576e-8
5.9867105128695875e-9
2.9700601376286173e-9
1.877492915330849e-9
1.5265103409792646e-9
2.475724836506911e-10
2.6001322217099863e-10
6.776256152160327e-10
1.4587638659927495e-9
2.9220055358247917e-9
3.4971628703213513e-10
6.882532797978571e-10
8.758814016499876e-10
1.958283845195232e-9
9.972680295578955e-9
1.5577409705634173e-8
1.368188455941928e-8
1.3494345136292484e-8
1.4376240282963937e-8
1.5914830062913808e-8
1.8053000894439518e-8
2.0912212976780664e-8
2.4737809924197644e-8
2.98963945796968e-8
3.6858721918482836e-8
2.0196793322741697e-8
1.1683063869815445e-8
7.656630602787604e-9
5.875694382148123e-9
5.102368027260611e-9
2.6486179091050935e-9
8.619283793118128e-10
3.284855437079104e-10
1.693843190026952e-10
2.670792440768952e-10
9.95703718886124e-10
4.834939970438669e-9
7.753253393770117e-9
4.760949032295663e-9
4.217963533650496e-9
4.380793770909237e-9
5.03251929891035e-9
6.285153270530587e-9
8.536626586929425e-9
2.8018720010135293e-8
3.481092724424592e-8
2.0119616208182197e-8
2.0409736737119213e-8
2.782358722133847e-8
4.925924065583597e-8
6.805822196503515e-8
6.254909348340056e-8
8.179746799539136e-8
1.0926957992839134e-7
5.7701387009889324e-8
2.8530701897164086e-8
2.0675030908701925e-11
5.605079560270765e-8
5.8858010738666483e-8
5.2696456140448966e-8
4.9037179325227067e-8
1.5277935658237868e-8
4.45621881517673e-9
1.9867063046973227e-9
1.2578816069701364e-9
9.9922258027381e-10
1.6551873822987087e-11
4.4878972142373764e-10
7.882153537603932e-10
1.2149388169998575e-9
1.42756403156235e-9
1.6528719116047802e-9
1.8199604453826906e-9
1.901210066456907e-9
2.0742033374918917e-9
6.9089041688198355e-9
2.782836796695307e-8
3.814549816967624e-8
3.199637163962298e-8
3.112909422121809e-8
3.294825041632872e-8
3.644670996089868e-8
4.161192645789367e-8
4.9020320918713264e-8
5.987719249076253e-8
7.628050660446773e-8
4.6099637112871246e-8
3.302683908805878e-8
2.1865561548811302e-8
1.5054090268574357e-8
1.319158069947861e-8
8.345509525975159e-9
3.2049080416827288e-9
1.4498173119744351e-9
8.351013557651133e-10
7.704454441465313e-10
1.5992470745055527e-9
6.279676036245862e-9
2.203433981369259e-8
1.2454799107190959e-8
1.0523834176620576e-8
1.053640555878003e-8
1.1612611300954196e-8
1.376968904490022e-8
1.744499725040072e-8
2.360428621199561e-8
7.643946300788791e-8
7.444531595150732e-8
4.5694498083386826e-8
4.8616606585209536e-8
7.113561344879208e-8
1.2556350714988778e-7
1.1670670253614956e-7
1.0979893016613208e-7
1.5675129036708636e-7
1.9736838774493586e-7
2.7212119232377163e-7
2.2665557712211736e-7
1.0007979056124077e-6
2.6321017185831714e-7
3.33533011806193e-8
1.9603836916231328e-7
1.5403887464436794e-7
3.9364323814343274e-8
1.4298673053573154e-8
4.130895459672173e-9
6.149118543256949e-10
1.701600217076376e-10
3.2093266948073816e-11
1.968763176002684e-10
4.619598477402391e-10
3.9306816210697273e-10
3.8349424073716506e-10
2.2911277472372517e-10
2.1471326688765923e-9
2.584589832871282e-9
2.8712126549902856e-9
1.2401941919779796e-8
3.033039023344823e-8
3.737018706921316e-8
3.7134656302082466e-8
3.769022778121659e-8
3.948022213619177e-8
4.21993483930891e-8
4.5834195953688224e-8
5.099964388118912e-8
6.003222302899361e-8
8.052645538395125e-8
4.292867116401267e-8
2.8778258259746257e-8
2.5745002161316433e-8
1.4274191044437132e-8
6.015894356708139e-9
3.0312301810670767e-9
1.5666755145095654e-9
5.306664951706479e-10
3.0234116104247997e-10
6.499458307742114e-11
4.246637400734972e-9
6.4381693328342955e-9
9.122402462283464e-9
1.1895359658509164e-8
1.4655605568355927e-8
1.7718641512653694e-8
2.1551492063053e-8
2.6698486760153874e-8
3.3814014259301077e-8
1.3667765817399367e-7
1.3621726611667402e-7
9.291666332195205e-8
1.0561064098388983e-7
1.6519279179475513e-7
2.554015281543274e-7
1.852780634247531e-7
1.7139540159146098e-7
2.579028507405493e-7
4.510867383018145e-7
2.406895716971623e-7
2.989954830296237e-7
3.620084844940164e-7
4.2554973582866667e-7
4.990780556612486e-7
6.318008963399173e-7
5.593892732247158e-7
2.0845941954245847e-7
1.3164284981310996e-7
1.5652028064317902e-7
6.228756544471991e-8
3.2385213056355593e-10
1.956844205264361e-9
1.4750971012002894e-9
1.7920076950805633e-9
3.15656629176142e-9
1.0544369716074624e-9
2.8424434464129024e-10
1.5393155465568005e-10
3.380794196620082e-9
1.9610215658623095e-9
7.53424244793491e-9
5.824690550564064e-10
2.1258046161331447e-10
6.162128840416745e-11
1.3718606018733192e-10
5.0570471811675144e-11
1.0621859857730446e-10
2.657598223145881e-10
3.0365373627543714e-9
4.077626823280763e-9
4.995239462190227e-9
1.0778530070568686e-8
7.424007887058421e-9
3.710992259234181e-8
1.8569935033810484e-8
2.8195283308722892e-8
4.769433765017754e-8
7.836234698607848e-8
4.930078957384617e-9
1.078261221620767e-10
3.547380261403499e-11
4.393894255080228e-13
7.825081083499052e-12
7.282814565836073e-12
2.0561123053371978e-10
5.871662389626884e-10
8.388014868032748e-10
3.7100068759252007e-10
3.347733350473606e-9
9.967186483680887e-9
7.22317840602942e-9
1.38398645033217e-9
1.1893099296582855e-9
2.9312265541230296e-10
2.943310162203422e-11
5.4653678509845216e-12
1.5000350520616153e-12
1.8089718899157046e-13
3.0214290625540376e-12
6.226731953822173e-12
4.700998622841923e-12
3.299151500454216e-12
5.120459510680647e-12
7.311793616978762e-11
2.638770380287181e-12
1.817928963247816e-12
4.05113575882206e-12
6.248553328781114e-12
9.075264567953822e-12
1.304338548703039e-11
1.8776410168414584e-11
2.7155186929792257e-11
3.947759702243708e-11
5.7670871238228764e-11
8.456641232830458e-11
1.2418697480292345e-10
1.8182733978431635e-10
2.6335020661266916e-10
3.7279081488919515e-10
5.084556533966968e-10
6.616597060262346e-10
1.3185912734967195e-9
1.6391615125732907e-9
3.0921802975470875e-10
1.0001426914505969e-9
1.5992020371742447e-9
1.9970802444330778e-9
2.3259643302079538e-9
2.637805426396861e-9
2.970467326439762e-9
3.3609959170170005e-9
3.849293478354014e-9
4.475801535766977e-9
1.0071713566696625e-9
1.1395897550954695e-10
3.042438204051869e-10
6.805887857938787e-10
1.1781787626678107e-9
1.2181994556361686e-9
1.1677157800852676e-9
1.1870373689991639e-10
4.861749747127368e-10
8.587170775301537e-10
1.7415696136907475e-9
5.422553961807929e-9
7.074935074173506e-9
3.994342623796959e-9
3.5018738716734684e-9
3.778298424340539e-9
4.708470747937736e-9
6.7167636060110774e-9
1.1230617343814305e-8
2.0795354910588134e-8
2.006501239848705e-8
9.893250688497682e-9
8.797356283870475e-9
1.043123012261612e-8
1.5725589354588767e-8
1.845069168609261e-8
1.455276811824838e-8
1.9266835040836835e-8
1.8487147335561806e-8
2.2961814608686473e-8
1.2985461601536913e-8
8.143022214717129e-9
5.051335617532727e-9
3.3022240629041725e-9
2.8078444630547277e-9
1.696853151521883e-9
6.124660010983828e-10
3.5477712495957336e-10
2.6360017231678926e-10
2.2932960849405138e-10
2.6459777581755126e-10
1.14744457176514e-10
1.365638948834733e-11
1.7258100611568466e-11
4.961527447364585e-11
2.1580646909831122e-10
1.7536924933363116e-10
7.479045478665375e-11
6.91166020366845e-12
1.0107426158349657e-11
3.9913059926530726e-11
2.5648405588915303e-10
4.1085777549087243e-10
4.136601911677655e-10
4.746809660223858e-10
5.831986097238199e-10
7.438720116393794e-10
9.789334872251991e-10
1.3328310621922958e-9
1.885485087555647e-9
2.7627740437315567e-9
1.1765604566551385e-9
6.545876118102384e-10
4.705227123894449e-10
3.528596418359504e-10
2.611803163149996e-10
1.7972158060334681e-10
7.346939771525872e-11
4.650537130606825e-11
5.784644774057447e-11
1.0515326114583437e-10
2.2299250802920534e-10
5.824047766132767e-10
2.3297829159436944e-9
1.1943999419071024e-9
9.124582451611397e-10
9.370882351371583e-10
1.1504647068788814e-9
1.6532714528388287e-9
2.847382704352091e-9
5.43387241789785e-9
8.888395938938507e-10
1.353862247293682e-9
1.4138373609319856e-9
2.2465025465481766e-9
4.593160655247339e-9
1.1727511815725808e-8
1.8592913343249552e-8
2.7223438161290835e-8
5.084193679512667e-8
5.957439213074402e-8
1.2280177387850893e-6
2.546475079555965e-7
6.234687900657077e-8
9.091927832454924e-9
3.601044981863608e-8
4.874967011816597e-8
7.959811011315624e-8
4.1824942953589e-8
7.798068429610513e-9
1.6521129998164418e-8
1.803901022321006e-8
1.1495748981403463e-8
1.2843947659457149e-8
4.280992049490103e-9
1.3244801121257134e-9
3.0235310783426806e-10
1.3081645170732338e-9
1.4121690769780569e-8
5.250421764253533e-9
3.650070121935912e-9
7.297526453723884e-10
2.9730959837765285e-9
8.997597513867243e-9
1.0099399985178141e-8
1.0433166589530492e-8
1.1039590355829239e-8
1.1791783900837133e-8
1.260106686035525e-8
1.3447492206234632e-8
1.4348320399436525e-8
1.533225395063272e-8
1.6423155624084615e-8
6.648046513453671e-9
3.124767295369867e-9
1.3939317914591868e-9
8.41130041994894e-11
1.4673615024739502e-9
1.4406718569707099e-9
1.2964030390207556e-9
1.244292241038512e-9
1.1148997604677027e-9
3.5643698536217004e-10
3.3921452229048535e-9
1.5804356256866515e-8
9.058137275612924e-9
7.3794729398708405e-9
6.891769972894719e-9
6.865111286491213e-9
7.0678006234321665e-9
7.315866877530846e-9
7.371283433772558e-9
5.300700361966498e-9
6.733294234688823e-9
4.79061986356725e-9
5.86214041258436e-9
9.888949442665073e-9
2.1304914130840048e-8
2.7545065543251728e-8
3.42299029380299e-8
6.28397962933371e-8
8.172087646818029e-8
1.1625359438728631e-6
1.803349873722671e-7
2.710769217482655e-7
2.033421204844607e-7
1.2779385151604058e-7
4.2226900827459187e-8
3.910582958765259e-8
4.667101580926358e-8
2.2730724843620955e-8
1.1260542759674075e-8
5.144168919655589e-9
1.9345864917624906e-9
1.403589283662789e-9
5.65586445335765e-10
2.0415872714565166e-10
6.547822008671474e-10
1.6193795463694192e-9
6.0618504708430616e-9
2.594437578659288e-9
2.4056965579381064e-10
8.126253037433857e-10
4.626442794866509e-10
8.226367380523111e-9
1.8734554514357133e-8
1.8673489168824703e-8
1.8500808665775748e-8
1.945425067572787e-8
2.1040347244248654e-8
2.3023707644924713e-8
2.5346703255663558e-8
2.804126061581483e-8
3.117532118304368e-8
2.0092758673032252e-8
1.3060972248576664e-8
9.315306640341246e-9
7.437679266724572e-9
3.390565448412631e-9
8.749590832370575e-10
1.4100448382509947e-10
6.17074010713891e-11
7.736575632894501e-11
9.515182252307791e-10
4.846030356373715e-9
1.5883495842816725e-8
8.773082503853161e-9
7.299987627769966e-9
7.351840005280591e-9
8.356280774599933e-9
1.0527879194754032e-8
1.4749177818261751e-8
2.3378516270691347e-8
4.2428430167062465e-8
5.2346903886245475e-8
3.599849350870466e-8
2.3387878339476073e-8
2.6709853895333335e-8
4.4041570425545654e-8
7.387528158790088e-8
6.57832051227195e-8
8.641292681126194e-8
1.528906997185844e-7
2.4183902996025936e-7
3.4998769492053643e-7
3.4048461303723974e-7
3.094754381998402e-7
3.5741190495261216e-7
5.082983096651922e-7
7.130893065112222e-7
9.349541515844505e-7
1.2273740570989838e-6
1.5007348521485233e-6
1.2552341481250865e-6
9.251321070249874e-8
2.537083156385103e-10
1.052729559557344e-9
1.746387062390472e-9
1.7285777035296158e-9
2.1281348032572204e-12
3.2622228514431156e-10
4.901695328502996e-9
4.08813708932509e-9
3.873081672020942e-10
9.47045290708225e-9
1.2654339223714101e-9
4.566355419481623e-9
3.546197947302535e-9
3.1943180256923324e-9
9.120628567395071e-11
2.4814749656099127e-9
3.103279036896515e-9
3.4347977084477953e-9
3.873110206086354e-9
4.475434138718138e-9
5.276986442165396e-9
6.080313234230476e-9
1.2210269535199167e-8
2.3956623720807118e-8
2.136219353487238e-8
2.7985634810112813e-9
1.8112282414250076e-8
8.847676049443836e-9
1.5299649235682782e-9
1.6250644243539775e-10
3.828355690014302e-12
4.5288168575216863e-13
7.500357756557608e-13
8.427848308749766e-13
8.000795908215446e-13
9.920648475623249e-13
3.3682810130794946e-13
8.321866444431428e-13
4.3051518107950705e-13
1.686912604132603e-13
1.7531507287736249e-12
1.3853170208123494e-12
1.5966622926658103e-12
1.983696088389177e-12
2.523628473508949e-12
3.242878081892639e-12
4.190048629210412e-12
5.4336939991330815e-12
7.065254959804807e-12
9.203684158846761e-12
1.2000001568913934e-11
1.9397226628247482e-11
1.576186400421073e-10
2.7526681971476862e-11
3.0604136270876637e-12
9.451824223651527e-12
2.0026020232180157e-11
3.2541737119990864e-11
4.884416834379361e-11
7.004002114466571e-11
9.628821727684195e-11
1.2656842724402866e-10
1.5934587766895424e-10
1.9380554166676988e-10
2.304096048030645e-10
2.7055936427091387e-10
3.160991388295869e-10
3.690914187306552e-10
4.3184497411789326e-10
5.070920382395838e-10
5.982765255771505e-10
1.3773875009094952e-9
8.68935808148761e-9
1.2143786240322056e-8
1.0455089187183134e-8
1.0581606743155975e-8
1.1678757098867668e-8
1.3566821599731042e-8
1.6454624643160832e-8
2.086968239959787e-8
2.7745867778230552e-8
3.820611940923916e-8
1.77067682107911e-8
9.108192157641836e-9
5.8433108502624e-9
4.382868770310624e-9
3.5107886244935665e-9
2.6045247201945483e-9
9.731806500372282e-10
4.003186654641219e-10
2.9705650209580304e-10
4.5694132503122895e-10
1.0419279487482221e-9
2.8699562591295034e-9
1.2138142732251299e-8
7.767541498721233e-9
5.433996730280787e-9
5.183834173348913e-9
5.840300558371904e-9
7.479361832496065e-9
1.0895278563514817e-8
1.8501783721783793e-8
2.7775754388718687e-8
2.4923643265019123e-8
1.335953017107859e-8
1.2658314984227857e-8
1.6182782088738408e-8
2.6025459469745954e-8
2.618538283968846e-8
2.1956685834717914e-8
3.0809452105696596e-8
5.988271972395897e-8
1.2024912327248531e-7
2.6129511683612726e-8
1.0797875244779755e-7
7.591556814825648e-8
5.13120766871843e-8
9.833130051797267e-10
1.122960142918259e-8
1.083546680606944e-8
6.598594588475459e-9
2.7943847032145122e-9
1.4574896661095298e-9
9.75574611655635e-10
7.512408236324063e-10
8.840898104051092e-11
1.2998571362503647e-10
4.1612676926298706e-10
1.2630556881010874e-9
4.141791353363921e-9
1.6859808896349196e-10
1.9604853491841877e-10
8.22103798092084e-11
2.3344866064364677e-9
4.9581821700638686e-9
4.908524405912946e-9
4.939938558007569e-9
5.298011954221511e-9
5.856243166564067e-9
6.560768799294438e-9
7.40648892911051e-9
8.415733287353667e-9
9.6256641831895e-9
1.1080433493854528e-8
6.8555707114052895e-9
4.874687973889758e-9
3.971655604635094e-9
3.2865362082235614e-9
1.8968289162474332e-9
5.540565749726863e-10
1.6801055779837627e-10
6.810608205256282e-11
1.2177971365899838e-10
4.5985254741698286e-10
1.8186251791764799e-9
6.594479844593689e-9
3.2909265689130203e-9
2.6328215141661406e-9
2.6278695046584858e-9
2.989647972885742e-9
3.7807738951303885e-9
5.323636473957715e-9
8.53728793337159e-9
1.6513324962899363e-8
1.433391927468042e-8
7.780298133747217e-9
7.505219940451885e-9
9.897589697041652e-9
1.6285581760960056e-8
1.5801517749011852e-8
1.4809770505405324e-8
2.405030619122256e-8
2.3481833932979777e-8
1.5851261365390145e-7
1.073190146589924e-8
1.4217871237633989e-8
6.16059004296041e-9
5.897904315967497e-9
7.525948958240013e-9
5.478252017597896e-9
6.498938413573572e-9
2.2393058979778066e-9
5.441004468869087e-10
2.848476650734999e-10
1.6475746241509043e-10
7.00068198308717e-11
4.806519758017919e-11
8.527740533617113e-11
1.092813708250568e-10
1.2334550817557284e-10
1.2669516064741238e-10
1.0947188139889003e-10
1.17212924738934e-10
1.2232480177282285e-10
2.2963168177677302e-10
1.1210603893564735e-9
2.129829637111782e-9
1.950057070132137e-9
1.8474197652171112e-9
1.8889890832834928e-9
2.0016924647933732e-9
2.1530546390432057e-9
2.3318803895477922e-9
2.536645988066526e-9
2.769707625784392e-9
2.0353164790402505e-9
1.5143339394474475e-9
1.2915129662986234e-9
1.1875957168128533e-9
5.857679484009737e-10
1.8439345972581868e-10
6.27799629917994e-11
1.7623040213182464e-11
1.969428092591225e-12
2.065742084600923e-12
9.956736285415148e-11
4.6240417667926274e-10
2.9044937209482094e-10
2.444011152327703e-10
2.369953969922082e-10
2.533493721755336e-10
2.94643484462579e-10
3.7326162473428127e-10
5.235086886873547e-10
8.405770356034295e-10
4.20548400124772e-9
4.313490195415787e-9
3.617441663746973e-9
5.066821947331634e-9
9.993503780315087e-9
1.92792619461543e-8
1.918547553334119e-8
2.774223294451093e-8
6.509975425844865e-8
1.9454014016051613e-7
1.353561502018175e-8
1.2196680507754555e-7
1.8247297248954034e-7
1.9068034770392353e-7
1.3329362261430147e-7
4.548970309567478e-7
3.663014451584126e-7
4.3708023814234003e-7
1.110981844896612e-6
2.2553027297912513e-7
7.631330641224718e-9
1.2410177131524007e-10
4.3738753195243274e-10
6.760270372138022e-10
8.597073851214046e-11
1.4508849737697204e-13
1.2371124934735094e-13
1.6495873208182675e-12
1.066158229306004e-11
1.8618780594102832e-11
1.2139365268594683e-9
5.6351413973415494e-11
2.562674744888411e-11
3.752656621269495e-11
4.652739835772845e-11
2.0400104249359e-10
3.259916309348915e-9
1.4870584467102085e-8
5.3644570875457656e-8
2.30332158017341e-9
3.6064470314915244e-9
3.050945733123733e-9
6.598773853428702e-9
1.0343793432015352e-8
7.226489063231406e-9
1.348168453430759e-9
3.03556147704846e-9
4.448085127565492e-9
3.1647132150546897e-9
3.1054064628994412e-9
9.874298976342846e-11
1.922450516405677e-11
2.298282195680419e-11
3.177784292638534e-12
3.6459274878257655e-12
1.5703911890984246e-11
2.3131924700107316e-10
1.763829832873089e-10
1.9199455662771836e-9
3.910980529117193e-9
5.906110676839138e-9
7.612559162007755e-9
5.966294448609476e-10
2.214087012764304e-11
2.8779438537461297e-12
9.151979700612057e-13
2.439595410049588e-12
1.2631184738546573e-12
4.602905576666934e-13
3.8944060005421436e-13
4.608604113100504e-13
5.908003202258093e-13
1.7215303250294504e-12
5.640231190832907e-12
3.872983296158176e-13
3.321626138322627e-13
7.360064380429996e-13
1.1515580868599626e-12
1.6891694974134202e-12
2.442570794864734e-12
3.5295268746131517e-12
5.117128168873753e-12
7.450714881407128e-12
1.0891278348917702e-11
1.595943837971306e-11
2.3368498710436178e-11
3.3992573690178245e-11
4.866243580647306e-11
6.77054454431768e-11
9.046520885353346e-11
1.1548943848113319e-10
1.4157751852679405e-10
3.4594889462892137e-10
2.71623077081119e-10
3.508948806279122e-10
6.276185729468754e-10
7.057272179132317e-10
7.573255499840338e-10
8.014920235387665e-10
8.414803487347251e-10
8.804656926796106e-10
9.220554577234453e-10
9.693770091053998e-10
3.8810838940533984e-10
1.4270009612334637e-10
1.7516914578567405e-11
1.6905608560385763e-10
3.140566820647581e-10
2.5418756651210533e-10
2.487745708143923e-10
2.550742449735549e-12
1.430796911884782e-10
2.6418389397539303e-10
5.728282851068001e-10
2.0538497262931197e-9
1.3714416810198742e-9
9.28208541511144e-10
8.814201951665339e-10
1.0079479455968843e-9
1.3339994335313373e-9
2.0557031914176827e-9
3.788417284152911e-9
5.964890507265285e-9
1.215019786769864e-9
1.7814056968423813e-9
1.857016050648221e-9
3.0048764681636196e-9
6.563778198666635e-9
1.577160825693811e-8
1.9872769865983805e-8
3.3446300525074205e-8
6.748060217106997e-8
8.365699061707758e-8
1.3812341178967014e-7
1.4224289365068655e-7
2.2840310792277125e-7
8.348355894905324e-7
2.8677650867852106e-6
1.541216198136612e-6
7.612156412280076e-7
4.778718973486341e-7
4.840296581565153e-7
3.34014980399138e-7
1.553428204796482e-7
6.481466762280368e-8
2.2951723429052086e-8
2.1300910571566095e-8
5.727351873226512e-9
2.2855100179610966e-9
2.6260245807185306e-10
6.2968986150639e-11
1.3161568866979487e-9
5.721762716608812e-9
1.7524602861580307e-8
4.852320119147403e-8
6.506347853419725e-8
7.379683409853771e-8
6.90278102058692e-8
4.558731502098658e-8
9.558792508576278e-9
6.522031978248342e-8
3.937329340803275e-7
4.5540370706289586e-7
4.0236820809473913e-7
1.2766814948034057e-6
2.1181604907788205e-6
8.241860023610391e-7
1.3080612137095231e-6
4.672111171520779e-7
7.255545168621993e-9
9.106683118469755e-9
7.090128349443549e-8
4.6798678461098713e-7
4.7396972392043186e-8
7.07550407845132e-9
3.080277705796962e-9
2.73259833201224e-9
3.2973695674126606e-9
4.630889148913416e-9
6.9508245548293716e-9
1.0615934895499856e-8
1.577067938830981e-8
1.0857096316915193e-8
8.531416279534172e-10
7.352512725998502e-10
4.740316920540701e-10
5.342685269220834e-11
3.593602618968895e-11
6.374931023929369e-11
2.589167216445549e-10
8.963428043043822e-11
1.1252830362034837e-10
2.210075061119389e-10
2.4958902659225533e-10
2.7122291658748344e-10
2.2722991911693295e-10
1.4472771525229562e-10
5.488794237148848e-11
1.2565035291351943e-11
5.328854098438918e-11
1.3013808948699178e-10
2.652054274575322e-10
6.703805570151605e-10
1.9828067199128896e-9
6.0642491535915195e-9
1.6045295548067094e-8
4.261721483675305e-8
1.721142426858469e-8
1.2192736933914361e-8
1.0860641384983195e-8
1.0799094002156594e-8
1.1434629371877418e-8
1.2597473426065698e-8
1.4255472226517254e-8
1.6444338267899207e-8
1.699977216103952e-8
6.250462911012467e-8
5.274629144851324e-8
6.472228997606941e-8
1.0138643401313717e-7
1.814930984817382e-7
1.560016165952925e-7
1.2759755618799052e-7
1.6574729727512292e-7
5.360024866908278e-7
1.445464040085186e-6
9.583784553325889e-7
4.553515345845305e-7
2.607723669998969e-7
6.240740309025559e-8
1.5913409226124026e-9
7.535569854196137e-10
4.910622644551078e-10
2.723766051290354e-10
1.6374752119871718e-10
9.571664554342179e-11
1.3481550345077923e-11
4.5088082933644425e-11
2.2781398621096573e-11
3.325367338331429e-11
2.794552722407651e-11
1.9060772032597436e-11
4.002577154662009e-11
3.102978084941274e-10
1.7430769759293252e-9
1.1869147837172946e-9
1.4356489083459949e-9
3.740534503176278e-9
1.0019560655312453e-8
1.442192479851401e-8
1.300435903777447e-8
1.138760028647679e-8
1.1111521158712812e-8
1.2278298791224448e-8
1.442103734714889e-8
1.8690204388712958e-8
2.022825764885955e-9
6.039959922175452e-9
3.783909109330425e-9
7.988361513992789e-9
1.8186648985906884e-8
3.134958916954813e-8
7.019966895784641e-8
5.666851870304188e-8
3.335288575352327e-7
1.7739781526214982e-7
2.0412907539499377e-7
2.784890044655228e-7
2.0496908537220193e-7
7.927092027836435e-8
1.9945468456963573e-8
7.520709802686226e-8
2.484399784849983e-7
2.4633746887150023e-7
2.1172298950572354e-7
1.9753902440774844e-7
2.7571680064110084e-7
3.8604505412219154e-7
6.132786116252965e-7
8.16608017617802e-7
4.312675417140016e-7
1.714657724629602e-7
1.6798956066481091e-9
1.8582155727728552e-10
8.458465084902008e-10
9.790569746425932e-10
5.553254340715434e-10
7.48041616262828e-9
2.5559013857685437e-8
2.003719534826242e-8
1.0341145175648944e-8
4.839254573384371e-9
1.3609541143655312e-8
1.0394511878436524e-8
8.771657341884395e-9
9.660887604514505e-9
1.2896949511229912e-8
1.8476664781272363e-8
2.538949283136203e-8
2.291752580841475e-8
1.2041866192875402e-8
4.045649924125211e-8
4.211522438141689e-8
2.6279263725772132e-8
1.0760038609079166e-7
9.802717089037033e-8
4.586203253724004e-10
7.819654037274006e-12
2.4669985091426535e-12
2.493395187293691e-12
1.2240740023734315e-12
1.3932522708673119e-13
2.0745404209092858e-13
0.
5.689668598082286e-13
1.3760439109789967e-12
1.904668278449446e-12
1.4193457716444506e-12
8.594251291376438e-12
1.4915060056162085e-12
3.301379032106588e-13
2.6784656779014803e-13
6.831793528652895e-13
1.1059596811031531e-12
1.634379510237887e-12
2.354986808564239e-12
3.3724246249258293e-12
4.830910691026673e-12
6.938902154208897e-12
1.0002786308294455e-11
1.4474702665684779e-11
2.1018698277658957e-11
3.059416732517182e-11
4.4536913718509027e-11
6.456822664202673e-11
9.256477556627004e-11
1.2985233667819797e-10
1.7613495470812088e-10
4.659484819300509e-10
3.092070039377001e-10
2.1662308752715453e-10
1.382681249781094e-9
2.8665768748454658e-9
4.01719317721409e-9
4.79894276996842e-9
5.4028054771301705e-9
5.941125188797272e-9
6.455307136305462e-9
6.952437313698274e-9
5.3383636298971475e-9
1.1231997583838233e-9
6.261924990145519e-10
1.096454952069207e-9
1.6182880225943807e-9
2.840601306756417e-9
7.039204433858876e-9
5.027466195898235e-9
2.5814585738496253e-9
2.4471768615093853e-9
2.3391549725055253e-9
2.3995192938261044e-9
2.62223910822773e-9
3.0330545673450715e-9
3.7083194358611533e-9
4.811203042358686e-9
6.688582633190675e-9
1.0143650340019e-8
1.725949551622856e-8
3.300176327625755e-8
5.3773350156102276e-8
2.665970677978854e-8
1.567093035001773e-8
1.6464462516458606e-8
2.473831456492576e-8
2.9589948592244747e-8
2.0235439966165974e-8
2.2757161536135928e-8
5.602292949874813e-8
3.116317020886837e-7
1.8789705131376656e-8
1.4978883270445114e-8
9.524299016202791e-9
2.997998853122957e-8
1.2288904451357406e-7
9.558555923258565e-8
2.082881992073188e-8
5.197848328555947e-9
2.515075074086673e-10
1.965627589303446e-9
2.497880507509405e-10
2.215589225023885e-10
2.982737462002606e-10
3.211834780694442e-10
5.192622903400562e-10
8.793247094896998e-10
1.4597658181382454e-8
6.822911577876173e-9
7.412064776323457e-9
8.58047368033891e-9
5.982511011619585e-10
2.928661932576703e-10
1.8458138663926943e-10
4.9112142312581687e-11
9.923337819855237e-12
3.1393973261839e-10
7.013960144821048e-9
5.825190912742324e-9
9.367044215428728e-9
8.933740236676678e-9
1.3629555750031102e-8
1.1675634411233987e-8
2.1035611572585927e-8
4.0821489001990996e-8
5.8474147970757086e-8
1.4428551399982956e-8
5.2811812663521e-9
9.5652962676317e-10
1.2518122265444697e-10
1.2928046837877797e-10
7.648113645488788e-13
5.966626508265992e-12
1.332867057363433e-11
1.0569839224079964e-10
3.364546171356675e-10
3.074732105858448e-9
5.76334229833057e-9
4.040988940477669e-9
5.017210158452633e-14
3.597008962750687e-10
1.0212941307919785e-11
2.988569048085533e-12
2.5714380439421827e-14
6.963034193373255e-13
2.443668278016173e-12
4.462682013862534e-12
2.448347227387749e-12
1.7395267438120057e-12
1.992570899833514e-12
2.5386622617957592e-12
3.323878730219924e-12
4.398740272118715e-12
8.134833427043481e-12
1.027913464936649e-10
6.147828192493572e-12
2.1038515318569365e-12
5.8654027216185175e-12
9.534154315643545e-12
1.423237386694844e-11
2.082935062847549e-11
3.040012728978864e-11
4.4435473905365215e-11
6.50042381531074e-11
9.4793581935574e-11
1.367603339285004e-10
1.9299548882919796e-10
2.62923769204219e-10
3.4264421823429695e-10
4.274841870920566e-10
5.156551098199678e-10
6.090695198017314e-10
7.117906432978125e-10
2.090098467369036e-9
8.445463005943578e-10
4.950172198935108e-9
5.0907783518307405e-9
5.2403222516476555e-9
5.57555039894617e-9
6.068250160973164e-9
6.767611209692171e-9
7.787790336278465e-9
9.307679227035629e-9
1.1505288516092738e-8
3.385561814677334e-9
1.3105424182374406e-9
5.581383174566521e-10
9.191624308934435e-11
3.3923184504917803e-10
7.857360448284447e-10
6.276394631978067e-10
4.195382460485691e-10
2.0299336993288599e-10
2.958562336677504e-10
1.1922717177327774e-9
2.825224354161935e-9
9.676741936949731e-9
4.4624662829158304e-9
2.7283534404649806e-9
2.2363223166225124e-9
2.133982685986884e-9
2.2613384993513923e-9
2.614271512861641e-9
3.2746366250772735e-9
2.296626497588511e-9
3.790303629480551e-9
3.038756656230943e-9
4.046737670344596e-9
7.347083379921515e-9
1.753167378918388e-8
2.803800620925528e-8
4.230542491485359e-8
7.575020881431646e-8
5.258833245922384e-8
4.278184885941909e-7
1.6957827284255293e-7
1.3529018522490419e-7
2.6300993800489644e-7
3.410339348697806e-7
1.8151694806768544e-7
1.1900630967653847e-7
1.500121116824529e-9
2.4203359446018705e-9
1.2234910463263264e-8
1.2335948467618282e-8
4.1075414370623635e-8
2.538510216324855e-8
2.359998905913621e-8
8.659617971689942e-8
2.520167606583264e-7
4.5673225799873376e-7
2.866932555940911e-7
5.163403999973667e-7
9.670362438658835e-7
5.658587684819062e-7
3.4959475272834603e-7
3.006924767147157e-7
3.2727299734814606e-7
4.208576882771767e-7
6.143381798199626e-7
8.861940563995938e-7
1.011095089276058e-6
1.1379832011485102e-6
1.6250292590239901e-6
2.4087144555369324e-6
5.808891492537813e-6
6.86015576854082e-7
6.369703137109069e-8
2.2507948763680353e-9
1.0678405468265297e-9
4.924182194576419e-10
6.160703356327679e-11
1.2357796007930634e-10
3.983320269582609e-11
3.771531042978383e-12
5.747804614396854e-14
5.076523348324368e-12
3.5751219390216843e-11
5.149500979003124e-11
1.1343830086495012e-10
6.8157481915669e-10
1.1001994834829523e-9
6.75277507070826e-10
6.29876339782709e-10
6.687838351626787e-10
5.852590067203968e-10
4.322284133346697e-9
1.1630521758036851e-8
1.4511482149220727e-8
1.3716094184104267e-8
1.3212125217145733e-8
1.326727398046078e-8
1.3722830235875247e-8
1.4458995823298152e-8
1.5406898805314104e-8
1.6532482452041774e-8
4.224609180044502e-9
8.437669228452506e-10
1.3387000564765303e-9
2.564416561134471e-9
2.6488349121865e-9
3.053798119680959e-9
4.059405107867565e-9
6.2676012005346355e-9
1.1918070845665148e-8
3.4389507674949393e-8
1.9463135337653187e-8
6.657084419163062e-9
8.989407233525037e-9
9.313206612395305e-9
9.84551894878043e-9
1.0836937898707993e-8
1.241581516854311e-8
1.4798516601701633e-8
1.838018257737407e-8
2.3875905375760476e-8
1.3683770216567785e-7
9.034098039605008e-8
6.203063170809615e-8
7.340338017704875e-8
1.240036701058083e-7
1.5440416624574771e-7
1.1004543692935855e-7
1.2265241875897928e-7
2.901998913377979e-7
4.022414711526174e-6
1.3392515526923976e-7
2.871779787510973e-7
5.415372769316576e-7
9.004527200199076e-7
2.2421345056532722e-7
9.736269942744843e-9
3.864081260511513e-10
1.0395595773218788e-10
1.7582657755919587e-10
3.160133807367319e-11
2.0448759885170687e-11
1.2318167759163183e-11
3.318192496862933e-12
6.841983322869121e-12
6.923632430738834e-11
6.170930475795962e-11
1.6807927365308424e-10
2.9940389086432147e-10
4.203221453102381e-10
2.7893598441330188e-9
5.2809248358151895e-9
3.132646452593052e-10
9.385921203709487e-12
2.3191224692904423e-10
6.205063017266212e-10
2.55277356523741e-9
7.245615292400325e-8
8.422672675368587e-8
5.6901049608482086e-8
2.1811903209183736e-7
7.756845733981177e-9
4.0752295013497615e-9
4.845192057282037e-9
1.4944890608521507e-9
1.7013238316612853e-9
2.5607471765282743e-9
1.9079091325296473e-9
1.2949716446886779e-9
3.733690241418675e-11
1.475909584456815e-11
4.95849264191284e-13
5.640060773167064e-13
1.9726796726203854e-12
1.518032598812609e-11
2.1393146025744546e-11
8.896042493668052e-12
3.408775008916226e-10
8.280233180288144e-10
2.5300277122835224e-9
2.8632596881004186e-9
9.758773560467666e-9
3.1059178042450343e-10
1.0012400679131348e-10
9.071391459790645e-12
2.8791598264588686e-14
1.9915587021565553e-12
1.4995960405030513e-12
3.673691046556208e-13
1.7134086638630838e-13
1.496131121375159e-13
1.785752778563586e-13
2.3094857258001206e-13
3.0499585502334653e-13
5.299585190249885e-13
4.969552217576861e-12
3.1571203384595483e-13
2.4800219672315067e-13
5.101507318314193e-13
7.824457106253155e-13
1.1436891755142804e-12
1.6597560729581383e-12
2.4154498857949555e-12
3.5316719512008606e-12
5.182433349896212e-12
7.609128912889028e-12
1.1116207114096207e-11
1.601237233203309e-11
2.245893701796683e-11
3.027942386278112e-11
3.8965639906680823e-11
4.802299173574608e-11
5.732404642212435e-11
1.1792181216690168e-10
1.2191315765842403e-10
1.1675622905189229e-11
7.139521904802275e-11
8.004940460966582e-11
7.465845951832445e-11
6.416728421124206e-11
5.358369099488007e-11
4.778645663346916e-11
5.3097717079012476e-11
7.935960169866879e-11
1.501233757894589e-11
4.39212549896511e-12
7.518812111093682e-12
2.0560648469310734e-11
4.4330232814987455e-11
7.121928746912275e-11
5.048277740304738e-11
4.2831598886918544e-11
5.286181838379748e-11
8.278405465609778e-11
1.5833841402198144e-10
4.183380025357696e-10
1.3435974580945732e-9
6.745892057027863e-10
5.783829457628158e-10
6.555255728906131e-10
8.985491219426087e-10
1.4892890628087797e-9
2.95254748354263e-9
3.071137117220008e-9
9.050815047106103e-10
2.148860844391871e-9
2.0953314869884507e-9
3.131292669733831e-9
6.226580000223661e-9
1.556905514428371e-8
2.3349248688598484e-8
3.6802779871331505e-8
6.854050933340057e-8
5.547854715455884e-8
6.356500272405697e-7
2.888695513908098e-7
1.6320630307440192e-7
2.3767663641091746e-7
5.179466515972055e-7
2.556400777679741e-7
1.6828379343772264e-7
1.3883183993949674e-7
2.3542644398845544e-8
1.3276002981323668e-8
1.4892524108739405e-8
1.2964130979253751e-8
1.9296611575526964e-8
2.6385427359395138e-8
3.949114879586339e-8
7.324366425362917e-8
1.4175778881004648e-7
1.7946505847716815e-7
2.8699152829546583e-7
4.6606300914558356e-7
2.93609320424517e-7
2.2788339422593326e-7
1.6764266336551905e-7
1.6079029844506284e-7
1.8870411028080478e-7
2.534694019105937e-7
3.8059585994990835e-7
5.841370280832163e-7
6.721343421694677e-7
6.486766653995706e-7
7.810712948533604e-7
1.5316668243142065e-6
4.995273573206097e-8
3.2211475358998794e-8
2.313924465600085e-9
3.308868645983232e-10
5.091598075442495e-10
1.6944363533741509e-10
6.861184461697638e-11
1.916414749303606e-10
1.0077835350470857e-10
7.261456052928857e-11
1.488796074909501e-11
6.891086529553946e-10
6.4278458935514664e-9
2.2683528722159582e-9
1.528470053077596e-9
1.3967758343186118e-9
1.4485864593212927e-9
1.60563895647748e-9
1.850814089413164e-9
2.4660824671177387e-9
1.7017572725526617e-8
2.200641478143112e-8
1.785840981780423e-8
1.6738301337399902e-8
1.7165753569087027e-8
1.8832199670536116e-8
2.2046034187641017e-8
2.7652529848997086e-8
3.7110910577785014e-8
5.078177808715312e-8
5.969914364557938e-8
7.451304517527604e-9
6.853767494224336e-10
2.6064668348676953e-10
6.520047905927305e-10
1.227712645215041e-9
2.6103803491950788e-9
3.592241417465228e-9
2.765693990285106e-9
2.622169112573857e-9
3.1354507759318014e-9
4.294385811843756e-9
1.5331466999451447e-9
9.700392645250919e-9
9.88448724641642e-9
6.121147533046943e-9
5.189068404383229e-9
5.083041623377228e-9
5.447324299392201e-9
6.2524904104634744e-9
3.2686738142932465e-8
5.750180226723503e-8
3.055031069988668e-8
2.7958425904219243e-8
3.308014202081892e-8
4.815898219844161e-8
7.805838796291392e-8
7.549612021696189e-8
6.426845426667798e-8
7.738525774570301e-8
1.3393223004569237e-7
8.540504430312914e-8
5.961138582717898e-8
5.299227885602967e-8
3.773540342553985e-8
9.17930478641846e-9
2.9510072845796896e-9
1.6185869210284382e-9
1.1528414417871313e-9
8.95554285539197e-10
5.191975967411754e-10
1.9438028890180415e-12
1.6334786183848174e-10
1.7630997175082225e-10
8.133218951663099e-11
1.4976495771520456e-9
4.381550776091873e-9
2.3737804978005638e-9
2.0817600811886213e-9
2.144918545561023e-9
2.413643449314091e-9
1.1765738645944515e-8
3.317588072319438e-8
2.554065276078944e-8
2.0803720195873175e-8
2.1021367502161006e-8
2.3883741793365807e-8
3.000023492375033e-8
4.232929494410708e-8
6.782176990017424e-8
1.1069017970201673e-7
1.3322801669749475e-7
8.936636281754295e-8
4.3146263249951034e-8
3.0939385880972807e-8
2.8776991341893292e-8
2.3486382195665777e-8
1.9011642706775587e-8
1.590433095308886e-8
6.366961245104552e-9
2.4597039511619395e-9
9.73513562881631e-10
8.877439984046267e-11
7.901032905637043e-10
1.3841939678961803e-9
4.5072451108294285e-9
5.464767613029428e-9
5.5990159180552454e-9
5.914323757269901e-9
6.5207144450703486e-9
7.503777513470898e-9
9.010603874244787e-9
4.433332129297786e-8
7.470867396030729e-8
4.28257238623261e-8
4.19835283290811e-8
5.364722480563543e-8
8.597281127012985e-8
1.2666567619624419e-7
1.0081758561273594e-7
9.450961004022647e-8
1.3655523721526485e-7
3.5817905208852606e-7
2.0436857667261038e-7
1.1417849839805237e-7
6.789046967002155e-8
3.2992853548884456e-8
1.504824557220566e-8
3.3652555300565793e-9
1.0571965633299858e-9
6.430587999729936e-10
4.828545934426279e-10
2.483407141817599e-10
1.7678352683529105e-11
1.4125921559139614e-10
5.22976061318118e-11
1.7335541208050545e-10
9.649970554793264e-10
6.846185766211648e-9
4.055828905164961e-9
2.8303920119888597e-9
2.7008882082409097e-9
9.98064931093853e-9
2.9362740722772753e-8
3.3658676605620146e-8
2.6722652928448016e-8
2.5367271365037473e-8
2.6630079480217395e-8
2.989343102184478e-8
3.5964152134041884e-8
4.7378788187968796e-8
7.098146281940167e-8
1.2601280494958133e-7
1.0555936415742192e-7
1.0731982047546223e-7
1.0608427307494247e-7
5.977329240848204e-8
4.9614183058263756e-8
5.788343041932416e-8
5.3528827975314595e-8
2.051570536940126e-8
9.0638835547784e-9
4.929750099271421e-9
2.4087462385386434e-9
1.551495041706931e-10
5.873490028145137e-9
1.3681184499611957e-8
3.037876686205581e-9
2.6514378450332666e-9
6.387314829401661e-9
8.721307124310566e-9
1.0644039203331068e-8
1.2750809831648882e-8
5.207173986884198e-8
1.1214380990946549e-7
7.153165810245418e-8
7.413792648989598e-8
9.906109932267723e-8
1.6555459355293936e-7
2.2262942517704803e-7
1.6599551413321296e-7
1.5449756586244428e-7
2.2846590166456232e-7
9.790863418237963e-7
4.167210737979379e-7
1.6851247801836193e-7
4.772675596377078e-8
1.2127786264184366e-8
4.302465895017753e-9
1.6257812200972673e-9
3.737273073617202e-10
1.8514969503656486e-10
1.5092316325963243e-10
5.844767220115372e-11
1.3908366738486427e-10
4.3662649303901943e-10
3.220852980219704e-10
6.008245273438996e-10
1.6386849305589932e-9
6.589399947741183e-9
1.1065723678637934e-8
5.764249363518027e-9
5.193000939593312e-9
5.738413840342399e-9
1.7717427379793648e-8
4.821050764595248e-8
5.3500306363526484e-8
4.025695488825207e-8
3.7098996471568877e-8
3.930277901747067e-8
4.7543482747883683e-8
7.040479048469447e-8
1.5413518421219814e-7
9.018828870280657e-8
4.4972510658698365e-8
3.9491965287805986e-8
3.617710365505883e-8
3.9547275657164757e-8
5.612422824189282e-8
1.1044962083740835e-7
1.480029042566355e-7
1.1350118626508213e-7
8.392090913808335e-8
6.798930163698709e-8
6.436906864402838e-8
7.055015960037668e-8
9.640209850485391e-8
7.953598263884992e-9
5.6860048471389985e-8
1.7724502675401082e-7
4.996279421656501e-7
1.1857661517082308e-6
9.766605724590101e-7
7.400916660812306e-7
3.2310619297087874e-7
6.960752509811876e-7
1.1256857976702296e-6
1.2221915726205292e-6
6.274506242778104e-7
2.2148829573874475e-7
2.0553427349292302e-7
2.3677629327526297e-9
6.59622637083639e-10
2.411460164789331e-10
6.956539396312395e-11
1.209470303985632e-10
2.02392086764864e-9
3.115713008714553e-10
3.282262310586411e-10
7.646487224484589e-10
1.3367230637971636e-9
2.2659810466311105e-9
3.834147565319174e-9
6.4183980701272385e-9
1.0325187154146148e-8
1.454539726461756e-8
1.0868522731308794e-8
2.0760684939359222e-8
5.417160512365433e-8
3.248683133263084e-8
8.633798509289919e-8
4.1931982110114766e-7
5.338192378778574e-8
9.851385963657521e-10
1.506159784938048e-10
4.960836676757084e-11
2.505103098582004e-11
2.0680063640146486e-12
2.6696053138824622e-14
2.4904205037752883e-14
1.529766354382856e-13
7.610634799369074e-13
6.358561602494612e-13
9.040953568073155e-13
1.2977522447952567e-12
1.7232757967413493e-12
2.205907708842835e-12
1.2639230569159456e-11
2.6659017104525115e-12
6.676424443183878e-13
3.745438981066575e-13
1.12839056292128e-12
1.915934881529886e-12
2.898193455089486e-12
4.230693169445634e-12
6.1084971252156724e-12
8.801909339365354e-12
1.269950842248985e-11
1.836424850264454e-11
2.6602614809354338e-11
3.853151289516764e-11
5.558629604758726e-11
7.932692707368077e-11
1.1081952427992524e-10
1.4966968584996551e-10
1.9388263851842986e-10
5.227518512039868e-10
7.744508720576166e-11
8.248572964334464e-10
2.5250790774268257e-9
4.804932057280803e-9
6.721489363185401e-9
7.96165222475415e-9
8.849730489278219e-9
9.632750967480972e-9
1.0404950968361354e-8
1.118895136757737e-8
1.2448441450268264e-8
3.876937872330159e-9
4.183289969671278e-10
6.750733346283132e-10
1.563177253260691e-9
3.3422058103757413e-9
1.1585124532006544e-8
7.74133409522221e-9
1.4347128964070329e-9
1.199507233136604e-9
1.78181251762607e-9
1.9346587017860397e-9
2.0618543452748284e-9
2.259337901604241e-9
2.5790130661746065e-9
3.0915481594645542e-9
3.932142041227038e-9
5.395619523392064e-9
8.206811159698215e-9
1.4182573470719343e-8
2.4173368874129464e-8
1.36844250076901e-8
9.17621387489574e-9
1.1250080303386488e-8
2.053317285298091e-8
3.430615781329905e-8
3.323779061510853e-8
5.2919237094564305e-8
1.1704992665815338e-7
3.4514051843604304e-7
1.99703163867458e-7
3.329453001349925e-7
7.579754681984409e-7
4.448820373173712e-7
4.5512931077861715e-7
7.219244007679526e-7
8.658102779798001e-7
3.476018205254532e-7
1.7769831006263647e-7
3.5458262921322524e-8
5.265237028127757e-9
1.00981416064108e-9
1.5083413321087759e-10
3.051527161064894e-9
9.628097405391123e-10
1.4718926087493486e-8
4.4193062370151245e-8
3.7792061868589375e-8
3.4045221057011124e-9
5.11822711289335e-10
1.579160510845571e-8
8.15867728447569e-9
4.934600101672862e-9
1.246696995817866e-9
1.5821675155503922e-9
3.6595030943113923e-9
4.1463112876501806e-9
4.543032047413425e-9
5.118614353876417e-9
5.911734899527483e-9
6.960100262685157e-9
8.324616851300579e-9
1.185573280605162e-8
1.8526755436585228e-8
1.750696542200097e-8
1.8322348727244819e-9
2.3652322193278133e-9
5.1174980425812755e-9
6.168383234090945e-10
1.5141340929408677e-10
2.0486782750920194e-11
1.3135357322819515e-12
5.28161018113133e-13
6.121779891042828e-13
7.50372836074769e-13
4.4471233787993623e-13
6.565622064450513e-13
3.5889801191850266e-13
1.30124829628624e-13
7.68232705653004e-14
9.271369879233776e-14
1.523735637221961e-12
1.2360071770429627e-12
1.439025234751643e-12
1.7982911325229458e-12
2.2977214473211486e-12
2.963520594340808e-12
3.841589466248997e-12
4.995716034693901e-12
6.509772023400508e-12
8.49045656550185e-12
1.1067979053238482e-11
1.4389916392341133e-11
1.836754456103607e-11
7.006981159699143e-11
5.908397977323598e-11
8.648679338595696e-12
1.0211298090431415e-11
2.4375707817844633e-11
3.943623479793698e-11
5.6968747850019966e-11
7.682498905018799e-11
9.817873655743108e-11
1.2045771444021767e-10
1.4386357256808133e-10
1.6925482271766807e-10
1.9781981413280326e-10
2.3089331782394332e-10
2.6995044914259165e-10
3.167096383062613e-10
3.733090542781225e-10
4.425688032552856e-10
1.5655876383783333e-9
7.641007322895666e-9
9.190940239404128e-9
7.8512191707967e-9
8.050006206216556e-9
9.065563449600682e-9
1.0853179768537996e-8
1.3742767642737479e-8
1.8474408573667005e-8
2.6265956853646906e-8
3.698343460954215e-8
1.7195613875602204e-8
7.997869630839745e-9
4.697019483221746e-9
3.4157078112485046e-9
2.6995867117809503e-9
2.2254277243205538e-9
1.0733796846907246e-9
4.078093824720587e-10
2.4708960691105803e-10
2.978909084537239e-10
6.061577271607369e-10
1.5567589952472357e-9
5.77899736370167e-9
6.8904863770709814e-9
4.171362505783466e-9
3.740770028851894e-9
4.040025823580514e-9
4.9651712490508435e-9
6.880726792987399e-9
1.0953027679781232e-8
2.0206762130174962e-8
2.016794868027005e-8
1.0495329355500254e-8
9.674832084767171e-9
1.186681931347928e-8
1.841321337481813e-8
2.0700419062275895e-8
1.605623767696505e-8
1.944065216711935e-8
3.310108312196165e-8
3.642907374235167e-8
1.0214760152665091e-8
1.1894086998662704e-8
1.239399073871196e-8
2.1926334630556492e-9
4.88020402697159e-9
4.977785382905035e-9
3.0846968606582922e-9
1.4325048189101287e-9
7.329424388286119e-10
4.873302489247692e-10
4.2446913188196756e-10
1.4010527316254686e-10
8.420196532258536e-13
8.848725619396831e-11
3.1880422969435273e-10
9.364209222088652e-10
4.984270151132771e-10
2.0737804517434867e-11
9.308644114675818e-11
1.2335016230345402e-10
3.279942726728953e-10
1.8748934387372674e-9
2.8438642738653008e-9
2.549900993400111e-9
2.618006283220794e-9
2.9130412240851863e-9
3.3846493440113614e-9
4.059552326415363e-9
5.0194183704899416e-9
6.408733871618019e-9
8.455044155774484e-9
4.605655363571883e-9
2.850186296675065e-9
2.1218667927715388e-9
1.748794992666249e-9
1.4454756790987464e-9
7.774971777901695e-10
2.734480987452729e-10
1.357379807400088e-10
1.2386535718901657e-10
2.1459661653030022e-10
5.17608624377931e-10
1.6231419052927834e-9
4.4634294969108655e-9
2.230450019487985e-9
1.8160681521972214e-9
1.854222197416555e-9
2.1791178679531437e-9
2.887388875069418e-9
4.358469831110383e-9
8.500313321442979e-9
8.252637888089661e-9
4.208997488816298e-9
3.2487411170571967e-9
3.374709795723251e-9
6.003808243471351e-9
9.484444104205414e-9
1.2247096310124156e-8
2.2413599007907816e-8
3.2222969298320534e-8
1.4225159069815994e-8
3.259984564740979e-8
2.5157815223000713e-8
2.5797354098100427e-8
6.313995079359979e-8
2.662202919799347e-7
7.089402284492864e-7
7.788767466136763e-7
9.116143834339298e-7
1.2512096333717004e-6
1.0079710887352082e-6
3.1452205022101177e-7
5.1214489215822114e-8
1.2391556266283548e-8
9.252889527393338e-9
6.14050978833754e-10
3.096377736716321e-9
3.39100186742864e-10
3.2722603957056742e-9
2.146929229392527e-8
3.3930050081245934e-8
6.547088411173875e-9
5.674095894920153e-9
1.2188999988262566e-9
5.631992709049248e-9
4.435738596001437e-9
4.3316406530126984e-9
1.6089194582921378e-10
3.2180473667196082e-9
4.022910972760874e-9
4.563773045989264e-9
5.240713304500214e-9
4.950560194814923e-9
9.366252621779075e-9
2.041276511470404e-8
2.6166499322769145e-8
1.39483661322716e-8
6.919138071807056e-9
4.7655783520524864e-9
2.671015889310174e-9
5.313106698409678e-10
1.1507506779761851e-11
6.937541800240299e-12
1.6056121277189228e-12
5.863115662028635e-13
7.062832577680043e-13
8.673918873938724e-13
1.2024707084300333e-12
8.822825571752759e-13
6.479170450587662e-13
2.6022813467937245e-13
1.307866499050152e-13
1.829206605215075e-12
1.4618152668909683e-12
1.6938175352091295e-12
2.1117237322308704e-12
2.694364427904435e-12
3.471834679092214e-12
4.49797426463583e-12
5.8483899278688835e-12
7.623756876286802e-12
9.95466457265263e-12
1.300581187183519e-11
1.945764042176892e-11
1.1540599272749351e-10
3.440676286202678e-11
4.124124980154481e-12
1.0332063004469614e-11
2.2211601548933152e-11
3.604065948324401e-11
5.375974147201489e-11
7.625695616850448e-11
1.0328429943674713e-10
1.335590303705061e-10
1.6574876834021045e-10
1.995386437970435e-10
2.3578718088036985e-10
2.7605592550618513e-10
3.222106938709739e-10
3.763088871819638e-10
4.406895470721013e-10
5.181832863425518e-10
6.124317392555921e-10
1.683620256849441e-9
9.525603342989847e-9
1.2056901975047015e-8
1.0333934636518718e-8
1.05480011577508e-8
1.1784379814428086e-8
1.3945922572656567e-8
1.7385780842251347e-8
2.2909714115755297e-8
3.18784743969437e-8
4.476867657524723e-8
1.9890101813419593e-8
9.255574802209812e-9
5.523228415359708e-9
4.007009519536265e-9
3.138229677515263e-9
2.533708654161624e-9
1.126251428053878e-9
4.3570196848801315e-10
2.8878280096086197e-10
3.95479963956532e-10
8.480150977648425e-10
2.20208140446564e-9
8.430914300716646e-9
8.502659640998475e-9
5.357669959978156e-9
4.89966618929953e-9
5.381871133179509e-9
6.747562368693958e-9
9.606189672593079e-9
2.080292241171541e-8
2.513925154158758e-8
1.3000297141933143e-8
1.1800029386914363e-8
1.4042311449369859e-8
2.1182948406470592e-8
2.998348996448098e-8
2.5007791387695574e-8
2.697602489232645e-8
4.428146344607274e-8
1.9617290087881444e-8
1.7975510161288155e-7
3.5823932631924497e-7
6.432761412193276e-8
2.1095636382163613e-8
2.0087248093703833e-8
6.354926733867188e-9
1.1353873601952507e-8
2.707457993966973e-8
1.3990439942693473e-8
1.2776274085873586e-8
1.5839869952474976e-8
8.954181830416146e-9
6.8759529183541614e-9
7.850028249662787e-9
1.8341931604430361e-9
5.990378046198245e-10
4.92545951391371e-11
2.2760979834984757e-9
3.781004164403427e-9
2.3636095582202435e-9
6.14269745645016e-10
5.728497593103024e-10
3.054880607499085e-9
4.673506277003559e-9
5.239992421792723e-9
5.754135025371976e-9
6.334115604214038e-9
6.950732212883104e-9
7.569054508924327e-9
8.165699493551214e-9
8.728731553738346e-9
4.830515159980611e-9
1.986988395164344e-9
7.015442564041341e-10
2.3737312792878477e-9
2.2174758766551264e-9
2.2501342815547596e-9
2.724374815505971e-9
2.697722459537988e-9
5.968842465009036e-10
6.432457211098775e-9
1.1636433038699491e-8
6.098528158993611e-9
4.825395313553798e-9
4.590179478713126e-9
4.891793612147247e-9
5.703697568007764e-9
7.244685308992221e-9
1.011493479520195e-8
1.5878376092177592e-8
2.8603649097080312e-8
4.7192890799022745e-8
2.4888194436685583e-8
1.646761547994262e-8
1.956755510165926e-8
3.441804789259738e-8
5.1628236606822285e-8
4.6760694356242006e-8
7.110750888573945e-8
1.5135488807697278e-7
6.864504759796879e-7
2.819681314488924e-7
4.96840261431332e-7
3.3574212889420247e-7
3.303106612305979e-7
5.254668692786868e-7
8.322788220517934e-7
3.125979984601707e-7
1.5625228528164557e-7
3.49018546938309e-8
4.502405939063881e-9
1.039195061470677e-9
1.0918232915458838e-10
3.3408226212686255e-9
1.8624979756737859e-9
1.5255151708217993e-8
4.606537788202031e-8
3.079494075063041e-8
2.7266167936954486e-9
1.0847948589447542e-8
1.089606096679985e-9
6.639422115369304e-9
7.127496315743383e-9
1.7356862214668395e-9
2.2817203222381775e-9
3.876944167684557e-9
4.252019905686589e-9
4.561731612653643e-9
5.0704543809287845e-9
5.8015126121498015e-9
6.783024199726617e-9
8.068975146689157e-9
9.744448650486221e-9
1.49274367445193e-8
2.0286257905789032e-8
1.2101078465033609e-8
4.641845039247642e-10
4.4891158368450856e-9
2.075534792050092e-9
4.651511044316369e-11
7.951472478517259e-11
1.7436539303921236e-12
8.833194520456484e-13
5.733526113994388e-13
6.547752155673434e-13
4.830868485711309e-14
5.939890769053634e-13
3.5757075457571545e-13
1.3107808354843658e-13
6.280697540032835e-14
6.759537996535884e-14
9.320022476491888e-14
1.476332135657249e-12
1.2105588510056571e-12
1.414374524198674e-12
1.770982856260677e-12
2.265860071596183e-12
2.9252581509232113e-12
3.794466969571824e-12
4.93586647963952e-12
6.4305125440831715e-12
8.379550488316158e-12
1.0902180042519109e-11
1.4124043916226927e-11
1.738464247346361e-11
6.054394539237491e-11
6.846040191862549e-11
9.955072218585617e-12
9.45176357454226e-12
2.35808572858314e-11
3.804478512886085e-11
5.426213950302812e-11
7.198364025417123e-11
9.058704561114456e-11
1.0988468195206987e-10
1.3033978918471777e-10
1.5284515894393918e-10
1.7848204764135347e-10
2.0843559714025847e-10
2.4403672692032704e-10
2.8687857547065564e-10
3.3899531584669756e-10
4.0312885563189227e-10
1.6735435016116746e-9
7.487424063245664e-9
8.443085932481183e-9
7.204571158081699e-9
7.43398465981755e-9
8.45380751533742e-9
1.0268274830073297e-8
1.3273016201204622e-8
1.8337754011558333e-8
2.6741301579853812e-8
3.669030443643597e-8
1.8072830022651922e-8
8.165674010679963e-9
4.5711419844997005e-9
3.245149413770973e-9
2.5565132775403305e-9
2.1330268981569525e-9
1.1733447068002955e-9
4.332634918140668e-10
2.3883725627524227e-10
2.5385058929898495e-10
4.87145565052809e-10
1.2303062643724986e-9
4.330096298459401e-9
6.832210910163154e-9
3.853881795757082e-9
3.3550466835945684e-9
3.550951807277872e-9
4.277055377589786e-9
5.780658431569285e-9
8.886435342197252e-9
1.8313258501895995e-8
1.9261371699454353e-8
9.931803088529489e-9
9.073712257634881e-9
1.0975571429778612e-8
1.6790658685166908e-8
1.9989027000087803e-8
1.5321480001886663e-8
1.7577026454820033e-8
3.005058270813692e-8
2.92130156837309e-8
1.1457360236683937e-8
2.4756594035140964e-9
2.511829614643802e-9
3.4122230731023168e-9
5.046883372198999e-9
3.9439763552007355e-9
2.0887261403657593e-9
8.072139829640962e-10
4.659579559873713e-10
3.382755245483525e-10
2.8769504057271843e-10
6.93182271548555e-11
1.043559582682529e-11
8.918937653217296e-11
3.196194557493841e-10
8.283422191506817e-10
1.9829625756236756e-10
3.554429788325103e-11
7.758531344956783e-11
9.868823224429024e-11
3.4671530133015525e-10
1.7057347466141381e-9
2.376895989714389e-9
2.12481380204897e-9
2.213020456018094e-9
2.5065904080685805e-9
2.9783467208059622e-9
3.6760944358075937e-9
4.7135551349648555e-9
6.294807721038479e-9
8.736366192571045e-9
4.560341853349412e-9
2.6798324430676187e-9
1.8964663589170445e-9
1.541635905780151e-9
1.2887137524481001e-9
8.535614035256542e-10
3.091213004682068e-10
1.4288493573886762e-10
1.1323924893801856e-10
1.7007685966696423e-10
3.819220945274226e-10
1.1043010410354228e-9
4.383536617134433e-9
2.1572777333574254e-9
1.6368012306162064e-9
1.6118427250430981e-9
1.8415344080992723e-9
2.368616334448146e-9
3.4410465807086633e-9
7.408757357618218e-9
7.70459207596905e-9
3.716966613831006e-9
2.642335966893186e-9
2.7612846601389567e-9
5.1656179183199515e-9
9.178707681298317e-9
1.173385571283087e-8
2.076253854240913e-8
3.069072141032579e-8
2.8108549277472277e-9
6.16197464209563e-8
4.707022998597579e-8
4.276651951457077e-8
1.1307920824781991e-7
5.863366207572211e-7
1.1673432266121227e-6
1.7127077229542743e-6
3.388374721939288e-7
4.694553254545876e-8
1.0250602587860802e-7
1.2601123178670027e-7
4.134159730503392e-8
1.2591213336734393e-8
2.273986925581611e-9
2.7017618487756373e-10
6.02300602220143e-11
3.0898502291337916e-11
3.4864156551946647e-10
2.958880871411018e-10
4.484976220916007e-10
1.425497239811166e-10
3.0144205526938217e-10
1.1396779261848336e-9
2.524236642937539e-9
4.37235525206369e-9
6.283617494017974e-9
7.89513928769945e-9
9.150509780171824e-9
1.0157317888386526e-8
1.1022394996058543e-8
1.1809637172519425e-8
8.18131790495031e-9
1.3764546376985202e-9
3.3494616212389114e-10
1.138212545146224e-9
2.301523598549647e-9
6.040945341023705e-9
1.7709323460332483e-8
4.920009065502243e-9
5.008092438134139e-10
1.8950080880815056e-9
2.2128567858332664e-9
2.4448337875289553e-9
2.7618862742549418e-9
3.2383216182313483e-9
3.965663455267608e-9
5.106905044869783e-9
6.987359205447125e-9
1.0324134963698158e-8
1.688768147586867e-8
3.1254146555527905e-8
5.7948805651172684e-8
3.421033170471377e-8
1.9236391810421616e-8
1.9508821572352274e-8
2.8154772268382277e-8
3.951245990021209e-8
2.8471196720551708e-8
3.0435873215723964e-8
6.650883928953962e-8
1.50209360690384e-7
6.284880075027832e-8
2.611752472688747e-8
7.575748477523745e-8
2.8113149712009414e-7
2.2246589649729516e-7
2.1706548977518755e-7
1.976429614142613e-7
3.731731395573693e-7
2.9783567342496225e-7
7.959721070286185e-7
3.251614888855792e-7
1.4973268651256552e-8
9.173911183988555e-10
4.431999747777464e-11
1.7580548867803097e-10
2.0871134591769862e-10
1.0652389310839179e-11
1.4461958898047381e-11
2.742208616579383e-11
2.591212397168696e-11
2.5187091820163452e-11
1.4906113630103407e-10
3.945660966514763e-11
1.707554209096298e-11
6.691976096558851e-12
1.9382401393928147e-11
4.819537559568539e-11
4.692348473956719e-10
3.016508307524538e-9
3.520201049848114e-8
3.676097728319228e-8
6.04452118764421e-8
4.5347549098885004e-8
1.1510178931568203e-8
1.4262950001741141e-8
1.3828948432747941e-8
3.741040311135882e-9
2.1326410978842715e-9
3.33249653943053e-9
2.308412026645916e-9
1.8804160437866986e-9
5.5504249979847916e-11
1.8886917784647576e-11
4.213384599204194e-12
7.012309803567994e-13
2.2303926742584444e-12
8.125049732392305e-12
8.648702542582909e-11
3.130169066998725e-11
3.5218902800576404e-10
1.114116829603031e-9
7.728813851965982e-10
6.519575329193493e-10
9.890512752262922e-10
3.865258265688556e-9
2.831998803311445e-11
9.778605247290213e-11
9.313177323110982e-12
2.789146231991286e-14
2.491516897646815e-12
1.366902638441843e-12
4.4790042811524406e-13
3.593675273396411e-13
7.114725454162097e-13
2.5347862305001866e-12
1.5893586756651764e-13
2.1617909542782945e-13
4.3149751296034687e-13
6.537705309108477e-13
9.435435461715556e-13
1.3505888003246259e-12
1.9364710468572023e-12
2.788287261093787e-12
4.034337900970491e-12
5.865957485995025e-12
8.568671358044546e-12
1.2564217549320844e-11
1.84580593110517e-11
2.706553952230298e-11
3.9341332661872066e-11
5.607977569171682e-11
7.734105662875466e-11
1.521936041828008e-10
2.1766203401815977e-10
1.5687649675363924e-10
2.9220976964698095e-11
1.245536162278988e-10
1.7963256770600692e-10
2.173941964251263e-10
2.4542624144677136e-10
2.6722856394576724e-10
2.8500397607245313e-10
3.0022710803724713e-10
6.7891801167309e-11
3.796422480228732e-11
1.0235193523804147e-10
1.6243393029292795e-10
1.533131340746491e-10
8.87697917232235e-11
8.164163308652534e-11
1.1366878060086778e-10
1.7571480304646004e-10
3.25519846073776e-10
8.251513795840623e-10
2.370427787952845e-9
1.1244510946134707e-9
8.804173000798479e-10
8.80663750459097e-10
1.0179526603233472e-9
1.319787345440903e-9
1.919333921766796e-9
3.205209978470444e-9
6.218644918562213e-9
2.6057945066356194e-9
1.5842249220878969e-9
1.3934580403943913e-9
2.3244485141467527e-9
5.4062683656764756e-9
1.2541040240006608e-8
1.4798718814410097e-8
2.4568715808311407e-8
5.468078315633995e-8
1.3231341390719126e-7
1.60775840082889e-7
4.8548929720636316e-8
1.4544691247455835e-7
3.580150031087625e-7
4.131355761272855e-7
4.1962078192531724e-7
2.8583209823320935e-7
3.4029171274894955e-7
1.12043474220758e-6
9.903267124450148e-7
2.033097873218796e-6
6.943535238252739e-7
2.6027990031326564e-8
1.5802573528815344e-9
1.7959439976179003e-11
6.451998661092518e-11
6.506599879682189e-11
2.261482406914114e-11
1.0862919547012662e-12
2.588160934509338e-14
4.661034848463796e-12
1.3459811422879223e-10
3.622126028552781e-10
7.576781326526066e-10
1.466811688893654e-9
2.6105609099391367e-9
4.116220817987649e-9
5.924755898887425e-9
8.02138531526851e-9
1.028045151543869e-8
1.2467756854876206e-8
1.4347840612991973e-8
8.370236450752215e-9
4.5797945351365365e-9
2.9815625787309876e-9
2.6327857387866303e-9
4.2119434240374576e-9
7.937352658786876e-11
3.4113369289146084e-10
3.055599445495024e-10
1.3910050574762785e-10
1.4105249813407295e-10
4.891089984695572e-10
8.371854038675742e-10
1.1700454519481505e-9
1.5331213630556625e-9
2.008287592506489e-9
2.7305493603374242e-9
3.976420659404663e-9
6.445449401908999e-9
1.2235535625729185e-8
1.677751050799119e-8
2.5015228158943902e-8
1.3692968511613654e-8
1.353366346174224e-8
1.8165731909741012e-8
3.2582287706564917e-8
5.970792517495166e-8
6.984908097997492e-8
9.83870958621202e-8
7.266136735297949e-8
1.7562127497461757e-7
2.768095728178927e-7
6.537617088866078e-7
5.158525970607203e-7
8.507292334202752e-7
3.5955056099016006e-7
4.928655365568692e-7
1.1519088359659417e-6
3.7319810129176846e-6
8.306929435784041e-7
1.4524193160170006e-6
1.6220170441225607e-6
8.583694677495927e-7
2.0166754259405874e-8
1.0880845480524215e-7
3.5106932100859776e-7
4.171996481267331e-7
1.3058228904902072e-7
4.329886313419228e-8
1.602007762589253e-8
3.3587505269095865e-9
1.1253662270603525e-9
5.549186209945895e-10
2.2950331748188307e-10
1.0679643215049367e-9
1.0428401312713688e-9
1.5754153966228973e-9
1.2356803257291815e-9
1.2339884602303135e-9
1.304094153182533e-9
1.4877198447847117e-9
1.7618080616320486e-9
6.839931503904125e-9
1.657116032496203e-8
2.0917063617884146e-8
2.344154252979144e-8
1.3480387630803528e-7
9.271919107521509e-8
2.427489763943197e-8
2.5280196089086872e-9
1.0288013075861566e-10
2.7880178285634876e-12
2.564340886625952e-13
0.
0.
2.5762978391083466e-14
0.
4.77939466223258e-14
4.094245766917935e-14
4.885110917551569e-14
6.504499056534206e-14
8.918793108123518e-14
1.6353085644556478e-12
1.3585901557869619e-12
1.5722106694054419e-12
1.9470487501152495e-12
2.4627354309460944e-12
3.14120890942607e-12
4.022338268067285e-12
5.160119298184488e-12
6.622170109438797e-12
8.488375217990442e-12
1.084523175909741e-11
1.8143745921842272e-11
1.9960426218702714e-10
2.50375616343001e-11
4.89747215913053e-12
6.860173708449422e-12
1.6510298003810434e-11
2.739038922520648e-11
4.0656349178769005e-11
5.6447522184439945e-11
7.420302949309947e-11
9.318971053214878e-11
1.1314243607724229e-10
1.3446837863266685e-10
1.580396357344868e-10
1.849561591579455e-10
2.1645873880028386e-10
2.539719509550865e-10
2.992305695471238e-10
3.544807606938902e-10
4.227872611471004e-10
1.8541420228743326e-9
7.623604006996319e-9
1.0714197571931083e-8
9.055508894780566e-9
9.019495487869464e-9
9.840300322053594e-9
1.1284053917101145e-8
1.3436704516117667e-8
1.6609484440380422e-8
2.139074124340043e-8
2.8702430544827258e-8
1.6949342660740834e-8
1.1372981140145548e-8
7.998276411474206e-9
6.407636609407655e-9
5.724216623139634e-9
3.904914574939652e-9
1.4028906380484949e-9
6.008074434265109e-10
3.7119235700913944e-10
4.0876949350174725e-10
8.605073812503392e-10
2.697028606640541e-9
1.1445642422372435e-8
5.818317876424478e-9
4.4086618215872415e-9
4.260839427969242e-9
4.7065254569950575e-9
5.751742781052186e-9
7.740035487380615e-9
2.2331193786747857e-8
2.4457086740392468e-8
1.3310648394559897e-8
1.2676344552407746e-8
1.601020072404072e-8
2.55290998881592e-8
2.961895784562337e-8
2.2876882835858448e-8
2.580871557161634e-8
4.7368165214188177e-8
5.896488072525649e-8
2.19779122038711e-8
8.82568563652661e-8
2.5152061013268047e-7
2.096796719224444e-7
2.082310143867904e-7
1.7079717279088708e-7
2.150259762914152e-7
2.138155669162237e-7
4.1301055387340485e-7
4.756665732923044e-7
3.503920311457976e-7
3.433397208125706e-8
1.522990066632545e-9
1.9444166436937092e-11
3.799181840647086e-11
2.2224869951455085e-11
1.0357433341229845e-11
2.0162168463350796e-12
3.845420288038709e-14
5.275553065975462e-13
1.343189675514326e-11
1.2031113827558633e-10
2.7327869919819425e-10
4.970575185179876e-10
9.111773962951352e-10
1.6064430825203864e-9
2.5151977516014492e-9
3.563803062917196e-9
4.711402348586335e-9
5.843050640022042e-9
6.8311453632399365e-9
3.953637511673384e-9
3.1587043656871676e-9
2.6612775328830426e-9
3.266515997956332e-9
2.7719895331000556e-9
3.4910806775965377e-10
4.95561068907047e-11
4.161116408437845e-13
5.1436738451315264e-11
1.715159456021503e-10
3.245943853975295e-10
4.772928605220928e-10
6.32316440836453e-10
8.189213388104935e-10
1.0816529358534403e-9
1.4949266170481352e-9
2.214430508731824e-9
3.637139449922272e-9
6.982306468338689e-9
1.4111162273889708e-8
1.2899668697520127e-8
1.4251861324057012e-8
6.810566708809613e-9
6.032724762858579e-9
7.3187675911368156e-9
1.1966464084426117e-8
1.8596197564342242e-8
2.245010918563525e-8
2.4152954521877476e-8
1.7004113015083567e-8
8.421053502387212e-8
2.6355119199420744e-8
7.4104687112833445e-9
2.3340240165411214e-8
2.6759059873592966e-8
3.4154631936416663e-8
2.0099765750299746e-8
1.1354499689034413e-8
5.1875983405657884e-9
5.475811446356969e-9
5.474122480991584e-9
1.3902005920297424e-8
1.926501685759754e-8
9.181556989169291e-9
4.501976405179849e-9
2.0706264817127146e-9
5.1611380523035376e-9
4.240539450492446e-9
4.994017752773494e-9
5.11708238796415e-9
6.826996592044573e-10
1.966657191208202e-9
1.7532066005190698e-9
4.449950714908207e-9
4.403088463219118e-9
4.561345647362755e-9
4.901824268774438e-9
5.421268634998625e-9
6.207147528951811e-9
7.431505699603562e-9
9.332615549648851e-9
1.1753159426398218e-8
2.9829299511967977e-9
9.328991689070948e-10
3.208576388932013e-10
1.0396411290496543e-11
3.1176742523386356e-10
7.11425933476478e-10
6.894145560208405e-10
4.348963050602951e-10
1.7943528379875042e-10
3.3627137169273255e-10
7.887567557595249e-10
1.5176471373135832e-9
4.624162662860919e-9
3.756215910909895e-9
2.089292051169749e-9
1.7196836297991128e-9
1.7300003308687324e-9
2.0265894932439593e-9
2.7731674915390577e-9
1.0229914337004762e-9
2.420176716939696e-9
1.976161218472548e-9
2.6046464017626133e-9
4.4460864362056185e-9
9.889350142186576e-9
2.2662047281018774e-8
3.3815783875152406e-8
5.563299821895211e-8
4.909048942832887e-8
1.8822217378871422e-7
2.466211838342054e-7
4.491994128650247e-7
3.07970593091019e-7
4.905682945931745e-7
1.3208799770744474e-6
1.425680726063932e-6
1.6927421707223537e-6
1.218636942852957e-6
1.2000255421795825e-6
6.781261101414134e-7
5.667975616492567e-8
1.389658016502768e-9
1.8579432158567563e-10
1.3597341363378981e-10
2.320514359094744e-11
1.8312616354210203e-11
4.967251699623871e-11
2.443599043841197e-12
2.505102533769168e-10
1.8066493744163324e-9
5.913790850219192e-10
8.934788075442422e-10
1.1253521377098846e-9
1.331223822612961e-9
1.5296843426126207e-9
1.74671959083023e-9
2.005914403650754e-9
2.3299261572391403e-9
2.745359660585216e-9
3.2861107974337393e-9
3.989590795813635e-9
1.0581096904907752e-8
4.159097226191603e-9
1.6242222247023218e-8
3.9170431134531624e-8
1.1883487796380871e-8
2.752034210406549e-9
8.768028320350045e-12
3.590339625330208e-14
4.026622770216164e-14
0.
3.0277604865988445e-13
4.887704954185431e-14
0.
0.
2.542838329488763e-14
3.5671344171028924e-14
4.965269584326457e-14
6.902755299656278e-14
9.607106857974668e-14
1.3397279306214632e-13
1.9286520637244832e-12
1.6426648135642972e-12
1.937251098175641e-12
2.435311202188564e-12
3.120203624520558e-12
4.026373523487791e-12
5.210554116947654e-12
6.746361357810551e-12
8.720428611467239e-12
1.1222370213762086e-11
1.4318801247286624e-11
1.7900892386630773e-11
5.973791272172256e-11
7.565335239144887e-11
1.2295414916418167e-11
8.275378318787783e-12
2.2796195647492713e-11
3.6846435305985926e-11
5.172356974230973e-11
6.723558643189118e-11
8.3152088161414e-11
9.971860220106765e-11
1.176004363209504e-10
1.3767073600916236e-10
1.6089601560795246e-10
1.8834166895944901e-10
2.2125230051664323e-10
2.6118484836800157e-10
3.102060460624748e-10
3.711952884922866e-10
4.4833046341534755e-10
2.7468248134689465e-9
9.974340751500531e-9
9.10886751884983e-9
7.749933974286581e-9
8.128805851773331e-9
9.510639884185932e-9
1.2094359958161917e-8
1.6756209045997914e-8
2.5242264261764147e-8
3.6908501086921376e-8
3.969937259149821e-8
2.959192737127939e-8
1.3805778674291554e-8
6.762831524612229e-9
4.198174384693581e-9
3.165814806991378e-9
2.63861476591821e-9
2.0663027849086173e-9
7.860222986520025e-10
3.1673581356563703e-10
1.960857287445612e-10
2.6024838076110013e-10
6.573497037263766e-10
2.213382641421167e-9
8.373683628570722e-9
3.908679670251007e-9
3.0705676239997163e-9
3.038579136270822e-9
3.42031995023357e-9
4.250708122609941e-9
1.4204389892334295e-8
2.2386491387417406e-8
1.1503612284502778e-8
1.0145440318346524e-8
1.1484027200482289e-8
1.5897839869955055e-8
2.5048700597614377e-8
2.519259197594508e-8
2.1896942086725628e-8
2.6108546349978512e-8
2.3450262963643793e-8
2.0228607611666452e-8
1.1528614769114407e-7
7.37206021937095e-8
2.823547003687257e-8
9.704549836583456e-9
1.4867662007950198e-8
1.2195905408693488e-8
6.277556131925746e-9
2.5559734615666022e-9
1.421060266841305e-9
1.012994062587336e-9
7.039772997140872e-10
6.167488016604725e-11
1.5608768157394906e-10
4.619115207739446e-10
1.2264326743429418e-9
3.4542140118029763e-9
7.023595003039551e-11
2.596682309102467e-10
3.526244786602218e-10
6.592397437545388e-10
4.229812115789535e-9
7.137280568878231e-9
6.4593427802490464e-9
6.486892037783904e-9
7.027754459841926e-9
7.903388421308688e-9
9.095749579299797e-9
1.0675293335353496e-8
1.2778583523597057e-8
1.5610156652244677e-8
9.627166060030205e-9
6.545917180845215e-9
5.131448608900459e-9
4.34962313012903e-9
3.4088169936590457e-9
1.3328100557404356e-9
4.709166661730644e-10
2.393222516423369e-10
2.389290225673507e-10
4.861736131142885e-10
1.3549062495789064e-9
5.239658671500955e-9
6.579057542362383e-9
4.018862334167578e-9
3.567050936834804e-9
3.7906271245802634e-9
4.565220308977113e-9
6.166730789425123e-9
9.485551528824984e-9
1.7084294717278336e-8
2.283722977493236e-8
1.6077200687687557e-8
9.040102177501488e-9
8.9902417929012e-9
1.240726196257345e-8
1.9346492736743687e-8
1.5207739205263426e-8
1.5065732550611155e-8
2.540729717641644e-8
3.0485315666568544e-8
3.507344529510019e-8
5.435202088767098e-9
1.0352237030779773e-7
3.8332048055941075e-7
7.81527437343721e-8
1.1459598223725703e-8
1.876045698067409e-8
9.729623974695069e-9
7.187614872944487e-9
3.2016343075975087e-9
9.85307434082658e-10
1.7503997770735218e-10
6.354426834314239e-11
1.704204651905213e-11
4.602562096705569e-11
1.5053552416190805e-10
4.421751014789888e-11
2.3122340355348578e-11
1.0996645270700004e-11
2.2453086162228226e-10
1.0539836789260785e-10
2.707962191101197e-11
4.788727267364339e-10
1.319398316513813e-9
1.8344645383251264e-9
1.870442796032456e-9
1.902695968481114e-9
1.9960216802264497e-9
2.1321006653276943e-9
2.2920861088012064e-9
2.4620789719506937e-9
2.6320602380713493e-9
2.7001081743772554e-9
3.0117461343328738e-9
2.427048752224667e-9
8.461959905395968e-10
2.999592261156474e-10
1.1239328880343211e-10
2.57885488267064e-11
2.978987018716697e-11
5.850585627457701e-11
1.9024925587123926e-10
2.780223746792114e-10
3.156080884454563e-10
3.400424344402494e-10
3.680522884196111e-10
4.1503164494642294e-10
4.975605996121044e-10
6.453221553419241e-10
9.286661537179946e-10
1.5405828428881413e-9
5.061483842179319e-9
4.948063553742293e-9
4.021329122670651e-9
5.5268647203719476e-9
1.0760384111597349e-8
2.0349309705166742e-8
1.9914373403261175e-8
2.8538237766444062e-8
6.729815725420033e-8
2.1159373881848655e-7
7.166471562830194e-9
1.3263226854949403e-7
1.1822890942347335e-6
1.005507707277133e-7
3.322106540158228e-8
1.2676368385866791e-8
3.62580371590835e-8
2.879612347932768e-8
1.1194078939487418e-8
9.777562779962634e-9
5.916527566707164e-9
5.496607754862757e-9
1.9365192839901596e-9
1.755872877070101e-9
3.51735973728158e-9
9.246656203709419e-10
6.238080738248292e-10
6.658760631154727e-10
9.25152056680407e-10
1.468191671721374e-9
2.4911725528016506e-9
2.642887107455078e-9
3.4581562157429573e-9
3.6268708343266026e-9
3.751997755256421e-9
3.9689699976044115e-9
4.327912145073823e-9
4.866923864716884e-9
5.632871338692689e-9
6.677911657850033e-9
8.00911221895668e-9
9.369128131124577e-9
5.903636356305214e-9
8.865858766118556e-9
2.3356499849520286e-9
1.4517980768528975e-9
1.0020151952484479e-10
1.8947940842781757e-12
5.761013741173797e-13
4.965698256391985e-13
0.
8.03698737292475e-14
3.908934442087514e-14
0.
0.
0.
2.9257225469431644e-14
4.0989926623575807e-14
5.711831468230142e-14
7.957627831982219e-14
1.1103548147942524e-13
1.5527539504950346e-13
1.959471482358313e-12
1.7088263907938046e-12
2.0438615718882094e-12
2.595008867323101e-12
3.3503281495139947e-12
4.349627950885362e-12
5.6546209850920685e-12
7.34085187663522e-12
9.487450004208804e-12
1.2152821338450531e-11
1.531879496097272e-11
1.6965154888744746e-11
4.318107893104474e-11
2.2054126590292414e-10
1.9555970997925714e-11
7.282199050585057e-12
2.3438601350839453e-11
3.718669092939831e-11
5.038074451130647e-11
6.336204748078475e-11
7.651159765881865e-11
9.045824423179396e-11
1.0595240796078324e-10
1.2378603391391536e-10
1.448038370614945e-10
1.6997052051522632e-10
2.0047521219413266e-10
2.378811415300206e-10
2.8435100441478335e-10
3.4300514923893624e-10
4.1851497308951224e-10
2.975048319770377e-9
1.0142536909288499e-8
7.56178460116089e-9
6.633147245975339e-9
7.257201973088297e-9
9.01606951495475e-9
1.2543107255941513e-8
1.9598101734784674e-8
3.038699519280515e-8
3.218691806560609e-8
2.966455269037883e-8
3.313883641582303e-8
1.9998782710736035e-8
7.535539675994677e-9
3.643160554060768e-9
2.427854276054433e-9
1.871900601647625e-9
1.5616301171088065e-9
9.82471023075663e-10
3.290575625061968e-10
1.3885768130108064e-10
1.1708556848587652e-10
2.7468114870443217e-10
8.975540227803949e-10
4.220914219757123e-9
3.791473752445372e-9
2.461821154499266e-9
2.2559326457241583e-9
2.4180096074748733e-9
2.8777096406159018e-9
1.0476680912050542e-8
1.9928344549868827e-8
1.0323453902981114e-8
8.728144703293913e-9
9.341032279714932e-9
1.183270465226335e-8
1.7753826807917246e-8
2.4730969196548167e-8
2.212696816985624e-8
2.179132932137147e-8
1.9199579560813197e-8
1.7426550015972315e-8
4.084341126994728e-8
1.846838864258014e-8
9.19288533202853e-9
1.5780068542479632e-8
7.448012530480706e-9
5.979845283114307e-9
3.96779400280908e-9
2.4185941372255757e-9
2.1534614475592355e-9
1.183025596025212e-9
2.394812003632065e-10
5.203290229763835e-11
3.601970558152221e-10
1.230722861499691e-9
4.775644962436398e-9
5.473763164897105e-10
1.9537385684777384e-10
3.6419054894172123e-10
4.5504721130217985e-10
1.4444508255538805e-9
6.811478071857159e-9
7.433490377527875e-9
6.49594469251677e-9
6.770814796598172e-9
7.72624990766661e-9
9.385336056178713e-9
1.210484569520219e-8
1.6650926504382968e-8
2.41680448371965e-8
3.339046445000147e-8
1.5127437581397073e-8
6.47500380724039e-9
3.66149030247914e-9
2.6201517355874395e-9
2.0217876143144134e-9
1.645047093818248e-9
8.656104147283595e-10
3.237218427757563e-10
1.9657007715974043e-10
2.450228265615144e-10
5.010118744624967e-10
1.256615721242663e-9
4.455554729249025e-9
6.200315225977935e-9
3.601808820841752e-9
3.193214913554837e-9
3.443929637033346e-9
4.250211789717828e-9
5.946002229654763e-9
9.62820114086629e-9
1.6747952728145252e-8
1.7203790464194995e-8
8.780277843903176e-9
7.968217788206607e-9
9.59561081038664e-9
1.4638217864951606e-8
1.7370045520232817e-8
1.3609954120017469e-8
1.7468547620387696e-8
1.913454916446649e-8
2.4485085844980214e-8
1.3026976614282804e-8
7.2646053622647624e-9
4.483140577990307e-9
3.372073121831426e-9
2.969876866627971e-9
1.6923616975051383e-9
6.004991449595581e-10
3.856759591744437e-10
2.880937391389975e-10
2.2584882557013684e-10
2.47464011267213e-10
4.638073560994827e-11
6.739815468741253e-12
2.927359891537491e-11
7.098966962189114e-11
2.6335496094547405e-10
1.1814610471946487e-10
4.7585206684321114e-12
2.2315702286117396e-11
2.5420726213688385e-11
3.429800184120735e-11
6.727272483479583e-11
1.759936690983799e-10
2.2821619083838676e-10
3.0619036078805027e-10
4.203648416079695e-10
5.837861820890551e-10
8.220187953510871e-10
1.1819380790579566e-9
1.7474648250427205e-9
2.6562932191161364e-9
1.2829167888551966e-9
7.624514979114165e-10
5.691557992208344e-10
4.732339724585191e-10
3.8466574269768157e-10
2.6803840684471266e-10
1.0827122417111554e-10
6.052997366283501e-11
6.020806880356452e-11
9.71956029061349e-11
2.0443379268012186e-10
5.482717296438682e-10
2.156255302880117e-9
1.0708862336493022e-9
8.149672009237314e-10
8.177403517204817e-10
9.63686656282389e-10
1.2970446682045098e-9
2.0149393735251497e-9
9.010782985693174e-10
1.0430337673031334e-9
1.0503821272772668e-9
1.6497951706523345e-9
3.211282845943312e-9
7.782212097289593e-9
1.4647725096799795e-8
1.8502615047183557e-8
3.208153597834686e-8
4.3445066906843404e-8
6.533809595510721e-9
6.436696501956871e-8
6.446345435448423e-8
1.0520263818210346e-7
3.081667990291344e-7
1.196246292401896e-6
6.570010621715033e-7
4.6151406214029695e-7
2.585893756256921e-8
9.825057791922837e-8
9.961170352129916e-8
1.3365339881203693e-7
1.2108585630373446e-7
9.403257922063146e-8
4.795338302331768e-8
3.879715057518659e-9
1.7264552839376855e-9
1.8041441901737553e-11
1.2427468740751175e-9
6.662946142076386e-10
1.331210059656792e-8
3.672688101743062e-8
3.4363226058153484e-8
5.2539981267652296e-8
1.130551565286021e-7
2.2040078350999933e-7
5.804777379379217e-7
6.103119988294578e-7
1.9277868616811624e-6
1.4256523791853229e-6
2.092838235082449e-6
1.1149582404676651e-7
1.1332479513334633e-7
1.8282453196454364e-7
2.4633085367290715e-7
1.496399511233899e-7
5.0503547251607396e-8
2.2970019755695703e-8
7.558902278255521e-8
3.473405618940509e-7
1.2557212686770403e-7
4.426492975265429e-9
3.9127203649931723e-10
0.
7.575229102776298e-12
1.9711665106994798e-11
1.356343489843187e-10
1.031186175037955e-9
1.1922646016940347e-9
3.062327010104372e-10
2.774130788081959e-10
1.323856237062428e-10
3.9729271402213166e-10
7.475155832211899e-10
7.476978025347746e-10
5.446665678737707e-10
4.835211559986674e-10
4.751739547009758e-10
4.944302012504098e-10
5.378349056044071e-10
6.112189501286982e-10
7.261510006943266e-10
8.849198639064688e-10
5.514834646758757e-10
2.839793174677949e-10
6.429969124629407e-11
1.0594303798699265e-11
1.712554190671543e-11
8.326713466994685e-11
1.682187063054378e-10
3.494175232192055e-10
9.538964871104125e-10
2.3064950628198853e-9
3.735380074671122e-9
7.157920612388546e-9
2.4100072836692062e-8
1.3978356685269395e-8
8.50052411295992e-9
7.0186088105542605e-9
6.63408416566914e-9
6.757687842085042e-9
7.21905281407026e-9
7.976285165787239e-9
2.3568190144246876e-8
5.2427716300719586e-8
3.758592326067287e-8
4.2692974293359646e-8
6.350575798817403e-8
1.1572863625330145e-7
1.1770166415446369e-7
9.401283978026517e-8
1.1211756986962067e-7
2.702867522966949e-7
2.770853798637037e-6
5.9541433576795296e-6
6.191786019502534e-7
8.536269094382485e-8
1.36466359619805e-8
2.339971959828158e-9
3.9618504250889234e-10
3.5940664778967e-11
4.0765687135168805e-11
9.220395684014937e-12
3.344373187234809e-11
2.299771309798059e-11
3.6700484292486025e-11
1.1771462158185205e-10
7.821410071454498e-11
9.700186469362357e-11
3.2734351675728656e-10
3.6636649401891644e-9
1.202856557236614e-8
2.8040398907369272e-9
2.727850418482972e-9
9.285638453597143e-9
2.0851090164849276e-8
1.9193736228982587e-8
1.5622128829160847e-8
1.4237423428936988e-8
1.4605061112867829e-8
1.6640445687602856e-8
1.9648909429284967e-8
2.0228540484264622e-8
2.2541043696917027e-8
9.472473255787582e-9
6.630955827745468e-11
2.7110413844204924e-8
1.0424946494513252e-8
4.532450091098735e-9
1.766010874310385e-8
3.2988843541371564e-8
3.3042963048439066e-8
9.840526154215154e-8
5.438386149258892e-7
9.778159975539228e-7
2.476855450802531e-6
7.290787454994488e-7
1.0085714306851038e-7
8.797704140499393e-7
1.5797238059525508e-6
2.258757050229114e-6
9.240570786141025e-7
4.1150831605878577e-7
2.207411387602775e-7
3.3681699475217624e-7
5.218388812199416e-7
7.713758652450912e-7
1.064720554853691e-6
5.31869791025995e-7
2.4549180292256376e-7
1.4701633360380893e-8
1.0899581251042988e-9
9.057859171241651e-11
5.5621131875104935e-11
1.834197393955279e-10
2.8392856538434677e-10
5.559574275444934e-10
2.7050143010241853e-9
5.61709564800091e-9
3.311827369467756e-8
3.084804754788852e-8
1.45599749850325e-7
1.7632830439615612e-7
7.316109035045948e-8
2.360062451158739e-9
3.07595597875883e-10
4.885071449132234e-10
5.174015367309675e-10
7.310646363885572e-10
1.0528098170542866e-9
1.5209666295665402e-9
1.5729550132162189e-9
9.06375101481432e-10
3.2397983759787625e-10
7.69552511270925e-11
6.303178827658006e-10
5.4304926095099e-10
1.5625053889956206e-10
5.0659600940224515e-11
6.152850878535917e-11
1.0695245230224762e-12
1.4460133587038217e-12
1.7897577855731443e-12
1.648180705996152e-11
3.76101996289885e-11
6.476560391902634e-11
1.0508412028883034e-10
2.7192828002659447e-12
7.438243663549099e-12
1.0854180917780708e-11
1.4916496990620475e-11
1.779597442415918e-11
7.752190697188916e-12
9.329279472541931e-13
7.184042224029194e-12
1.3084826351660517e-11
1.981597882685234e-11
2.790861394105486e-11
3.744026296237636e-11
4.83559730109134e-11
6.080955297913416e-11
7.526680311357929e-11
9.244014900010704e-11
1.1323802623318768e-10
1.3877639858357332e-10
1.7043507882889344e-10
8.81463248098211e-11
1.0033458493538334e-9
2.6743571405660756e-9
4.9405429295679185e-9
7.194239683820457e-9
8.784369894007037e-9
9.572150583439237e-9
9.947727991386621e-9
1.026253480867719e-8
1.0672325541521569e-8
1.122441177040745e-8
5.713558114086743e-9
1.1377472864043876e-9
3.3140852147475433e-10
1.331234686483588e-9
2.964916366534397e-9
8.182916106486733e-9
2.7623569023104185e-8
9.812702990342616e-9
6.7384754842703036e-9
5.451642437715323e-9
3.3399055215388287e-9
1.0366177245069648e-9
3.116919867384153e-9
3.997862529142369e-9
4.7134040581555e-9
5.556981636721847e-9
6.692370523261626e-9
8.314971428521922e-9
1.0747918978881108e-8
6.788172429774971e-8
5.979066109876192e-8
3.53353544348376e-8
3.724094814846465e-8
5.4802307892302264e-8
8.949475120958963e-8
6.918238501703416e-8
6.140331030347791e-8
9.502859267203033e-8
3.938810368154142e-7
2.716080299376761e-7
4.492064851027431e-8
1.2464923381873547e-7
3.3074265445988586e-8
2.630838027810994e-9
4.02091909770313e-10
4.864503143577201e-10
4.94529241032277e-10
1.121398726105494e-11
3.764794342523994e-11
1.6710958409937813e-11
1.448190772666384e-10
2.9827931751630734e-11
9.048743199035571e-11
7.606598260287819e-10
1.3498457886922555e-9
2.8744658706402513e-9
1.264484270629359e-11
1.172218006412719e-8
5.8623026735425085e-9
2.078941232743312e-8
2.501896185677862e-9
2.0120947463093372e-8
6.840591828155669e-9
7.459557322592041e-9
7.838701664622848e-9
8.004629806925946e-9
7.307269755811124e-9
8.118116209960015e-9
1.5717816031171783e-9
2.1289165132014323e-9
4.953120566559609e-9
5.675529170207583e-10
1.5969742581282676e-9
4.650777339829157e-9
4.817866022626059e-9
1.3979393904212254e-9
2.0313347351362271e-10
3.301557144985735e-10
4.7174672854719734e-12
7.167154618736721e-12
1.1713706160412986e-10
1.3226912488642129e-9
1.7607403492868931e-9
2.1709190207266723e-9
1.640682242117204e-9
4.1367005224885656e-11
9.87503994374301e-13
1.2789447281562846e-12
1.871826837986451e-12
2.543607917509233e-12
3.769049745419246e-12
2.3911064572188386e-12
1.069730383834278e-12
1.0529419817850365e-12
1.266827211838633e-12
1.608845854074455e-12
2.082277841111057e-12
2.7196859601223358e-12
3.573005479210603e-12
4.715622400682907e-12
6.2485394856564205e-12
8.309421381401869e-12
1.1730499395669042e-11
6.304917072383074e-11
2.3476745076531572e-11
7.368811755994324e-13
9.805285163467358e-12
1.770006694953655e-11
2.7469428747932224e-11
4.086926228998118e-11
5.959930136933686e-11
8.521318877549642e-11
1.184323390477051e-10
1.583563840428042e-10
2.027104329999791e-10
2.4953278707348187e-10
2.9863112143250214e-10
3.515054977189743e-10
4.1052711897651616e-10
4.783836738784127e-10
5.579619816328109e-10
6.52490713769337e-10
6.267530513737883e-10
6.476189156452574e-9
8.548385420569049e-9
7.422881033197511e-9
7.505905646932192e-9
8.215913356425648e-9
9.522062640424202e-9
1.171252300078519e-8
1.5409398513116135e-8
2.1308154595887606e-8
2.6705289935963306e-8
8.094156094191172e-9
2.812180543619206e-9
1.4158588357564962e-9
8.870649572163386e-10
5.418506153865208e-10
3.0103992572647003e-10
6.824299497909941e-11
1.0550928741009972e-11
2.6017309064218534e-11
1.3246062980052055e-10
3.5556845179228854e-10
8.717312094223021e-10
2.7959518204358376e-9
4.889368972286852e-9
2.6489544704251178e-9
2.345745586311558e-9
2.6484072244220434e-9
3.6157527865835864e-9
6.077613929780923e-9
7.49880815807664e-9
1.1691777174564512e-8
6.8491772443326614e-9
7.029297735290944e-9
9.661380873430231e-9
1.7524582869304562e-8
3.632730869719376e-8
4.907477523042576e-8
7.207851474475825e-8
6.145182561347375e-8
9.199465823959482e-8
2.234737109413447e-7
4.793817045009684e-7
5.389844806706402e-7
4.3343736680439016e-7
4.3124056003336035e-7
3.6315075476819006e-7
1.0935765948031115e-6
9.353857159015004e-7
4.049903986570265e-7
3.140312151433789e-7
1.1039343387912209e-6
1.8280146428576893e-6
8.053401687539027e-9
1.9980729741792931e-7
3.6087213836802285e-7
2.4773772811389023e-7
2.1345978378258397e-7
1.5719528060545765e-7
1.370100867624551e-7
1.3943133942163202e-7
2.1012195838183564e-7
1.688169486970205e-7
1.932692886191191e-7
2.9037834158706345e-7
4.0011786676165356e-7
2.3365604677582918e-7
2.7947653292097464e-8
3.849055945207027e-9
1.4415067741104995e-9
2.7213509225788e-10
3.328438201080676e-11
1.8148899375683337e-10
9.685196429964344e-10
6.973351130082893e-9
1.5279006247675086e-10
1.1888683406454447e-8
7.415221250085851e-8
4.8864199673950216e-8
8.214196073476092e-8
1.2531091270440776e-8
1.495146162957396e-10
2.6858612552178313e-11
7.685227361210669e-11
1.0288503519642448e-10
3.357058649082259e-11
9.58629485635177e-12
6.46639494103999e-11
6.02764021433881e-13
8.856986630595059e-13
4.0924309476081284e-14
0.
2.4199207391084324e-14
5.275977369014906e-13
6.633942442503343e-13
1.056637593276194e-12
1.5169675473318802e-12
2.0011191448127166e-12
2.551738896628247e-12
3.2147579627072915e-12
4.028526921846803e-12
5.027310864449553e-12
6.241500721863197e-12
2.869243956443067e-11
1.5596526431294683e-11
8.484940230910802e-12
1.4027418184659935e-12
3.043531005228249e-12
7.272752806995511e-12
1.2386851940686506e-11
1.90297768100625e-11
2.768513947718792e-11
3.8556052519163015e-11
5.1412788131718516e-11
6.57243325733369e-11
8.109603897138262e-11
9.75967523816996e-11
1.1573879269462955e-10
1.3630954839842562e-10
1.6026755027831063e-10
1.8874588843265943e-10
2.231385345384058e-10
2.652587300587828e-10
8.311240316132537e-10
3.796193241140753e-9
9.677613622366969e-9
1.2218060171516668e-8
1.1818653481108193e-8
1.1855475218260747e-8
1.2445136904632951e-8
1.339162308043873e-8
1.4573932798506752e-8
1.594490163556563e-8
1.7518227975125943e-8
1.999050924676594e-8
2.564847080335536e-8
3.033087341128382e-8
1.575958658476284e-8
6.426157155886943e-9
3.1525931043004826e-9
1.8786160899595095e-9
1.4036950638229285e-9
1.6144409138939087e-9
4.849124575433342e-9
5.49259600552528e-9
4.373758991773985e-9
4.36682491040358e-9
4.659518342448682e-9
5.2316933379645204e-9
6.191127964404586e-9
7.750938411081712e-9
1.034087689686084e-8
1.4894379197349934e-8
4.9042417054400037e-8
3.3579350303982084e-8
2.1011799931449288e-8
2.2872916845287926e-8
3.4988927575986854e-8
5.0858290390418943e-8
3.64450905991668e-8
3.662069710486491e-8
6.988101456312581e-8
3.9924716069751676e-7
1.9915376099126675e-8
1.6843974364029922e-7
4.26145952848121e-7
3.7513065138014924e-8
7.90526830643978e-9
3.260584836436254e-9
5.18183906314086e-9
7.917102556829308e-10
5.925475936441465e-10
7.515367377988812e-10
2.3053424338002548e-9
4.663589244852863e-9
6.688111969941194e-8
2.686912235362898e-7
2.265386203541009e-8
7.741062001519658e-8
4.026153608203533e-9
5.346766719201633e-9
9.03679218943575e-9
9.290930159582693e-9
7.247633484761027e-9
1.3255565293570304e-9
1.6617736386624339e-9
1.4848841189344833e-9
1.2564959071633997e-9
1.212062544916576e-9
1.3016250270589312e-9
1.5040437377714545e-9
1.8298871203377035e-9
2.3137867218634237e-9
3.0145199599370394e-9
4.010128801956002e-9
8.419230835596766e-9
3.853438458388595e-9
2.881598479929184e-9
5.267087891624684e-10
1.268623884617779e-9
5.375069196241177e-10
5.307913698409684e-12
6.761225390767142e-12
2.1311138928318697e-12
4.923978760535317e-13
2.5707621153426253e-13
3.111318949592814e-13
2.52894827528163e-13
5.375621075397819e-13
2.7493252617647982e-14
2.5358876690515092e-14
3.462936037626978e-14
4.833429715371572e-14
6.743391104267279e-14
9.414945201847403e-14
1.2533859016758724e-12
1.0715952683693316e-12
1.274294891566865e-12
1.6137129690844705e-12
2.081919468286304e-12
2.7052472201626813e-12
3.526031307338281e-12
4.599694041533624e-12
5.992754156981769e-12
7.776305645973737e-12
1.0007430103689894e-11
1.1294619415059151e-11
3.268189965312192e-11
8.44929209504266e-11
9.865762239787764e-12
5.588774847718961e-12
1.584027627706687e-11
2.5415481065242918e-11
3.53323145626256e-11
4.55240367332191e-11
5.5911273523476593e-11
6.672423929213997e-11
7.844076667685914e-11
9.165020823265072e-11
1.0699152501234595e-10
1.2516625295100278e-10
1.4699537440321192e-10
1.7350790020993235e-10
2.0607037953263502e-10
2.4658494767833136e-10
2.9780697402203465e-10
1.9277704149603124e-9
7.1253944489887925e-9
5.864298937800832e-9
5.144552049259449e-9
5.591630508068798e-9
6.843093101636685e-9
9.256609208931419e-9
1.3909922950253534e-8
2.2118745180316452e-8
2.7363692426333563e-8
2.5120279617211623e-8
2.6124584854371707e-8
1.1784356301730282e-8
4.6226182895417266e-9
2.5367539921479462e-9
1.814358449200478e-9
1.420846657410842e-9
1.1924595543111008e-9
6.08317594624878e-10
2.2428700023525509e-10
1.288576564915982e-10
1.6249602419832347e-10
3.79838276815003e-10
1.125678209155401e-9
5.343390053126402e-9
3.1408506463081297e-9
2.209666958633418e-9
2.1007149494383198e-9
2.3233972775571346e-9
2.866543831451913e-9
9.271233463495847e-9
1.586986643475341e-8
7.97990522985645e-9
6.743709094380602e-9
7.247974067273134e-9
9.308583229785987e-9
1.4064120302819772e-8
1.7006810641573863e-8
1.4158323668545179e-8
1.5391029001102143e-8
1.820402804007609e-8
1.2291144967024285e-8
8.198539380209598e-10
6.565407757200562e-9
5.885756022692561e-9
2.1635410164851046e-9
2.8483814111616626e-9
1.5380461115011888e-9
1.9117500999583934e-9
1.1926992582797402e-9
8.870474834699186e-10
8.271426880848919e-10
2.2512023006469577e-10
4.276252065601199e-11
5.4124376315344626e-11
2.959822855031507e-10
1.800513085747128e-9
9.655798469020596e-10
7.814354354698986e-11
5.96191868572323e-11
1.061147319039194e-10
2.439353910013608e-10
1.780496193141412e-9
2.368438484256873e-9
2.13164238835193e-9
2.2371440224256717e-9
2.5460560137195272e-9
3.0477834904042085e-9
3.81685617369197e-9
5.017125265671973e-9
6.94153596016104e-9
9.94216691195702e-9
4.02114578114921e-9
1.9733478439659194e-9
1.2951923332997711e-9
9.686903059823962e-10
7.210051048096095e-10
5.295038702593993e-10
2.0660891571866258e-10
9.475085535431752e-11
9.088950070280565e-11
1.59710860291039e-10
3.51256006858714e-10
9.057573963626527e-10
3.696939309440287e-9
2.4777262354540264e-9
1.7281865661892993e-9
1.6765094408884104e-9
1.9485628036836017e-9
2.6201846598138563e-9
4.1242725755990755e-9
7.7834676878432e-9
7.34131794892845e-9
6.106955359188506e-9
2.3339875005869865e-9
1.86526671611467e-9
2.980051711614034e-9
7.46494852221195e-9
1.3249451495269218e-8
1.9441272459071366e-8
3.558903406978608e-8
4.42343967136371e-8
3.518163103673962e-7
2.1313890776498154e-8
1.326876368293972e-7
1.2996628742888107e-7
9.535910111835251e-8
7.497108018163203e-8
1.9997891824665236e-8
1.961107209187771e-8
8.592272220244778e-9
8.393274130307271e-9
9.612264376487287e-9
6.808035347212114e-9
4.595015231425545e-9
1.1066035085799288e-9
9.191025131033819e-11
6.80705011497496e-10
3.093269508425031e-9
1.5730665283966402e-8
3.360451789538594e-9
2.188308546724925e-10
5.004307686455618e-10
5.759323865704945e-10
5.329764316480099e-9
1.0944574459886496e-8
1.02677905868641e-8
1.0254199176838476e-8
1.0850667148569399e-8
1.179261665361466e-8
1.3030176841825455e-8
1.4628621664385808e-8
1.6722569670234293e-8
1.9501741054171302e-8
8.872134974620707e-9
5.1363842279895235e-9
3.3830502782546905e-9
2.231802387159011e-9
1.2276356946104573e-9
1.3154887034226612e-10
1.6755587161111873e-10
1.8316073373125154e-10
5.37979876309336e-11
3.404683527766562e-10
1.446636288703414e-9
5.990502110662582e-9
7.879158002528908e-9
4.756752224979162e-9
4.215774499978556e-9
4.553487120000209e-9
5.741887656011534e-9
8.531201440686515e-9
1.5374231258619802e-8
1.5416599143752876e-8
1.6348289793154003e-8
1.0192946506337896e-8
1.1184636378744044e-8
1.704434084589594e-8
3.3979690605352965e-8
4.356579399877514e-8
5.0841423998493705e-8
8.576437964099976e-8
8.696531972560249e-8
1.0548760969103836e-6
1.259344874204524e-7
5.597201355182697e-7
3.10223096900282e-7
3.540878871219897e-7
4.756154810447715e-7
4.0009888375066025e-7
4.630109879161603e-7
6.120575283568384e-8
1.5764870648554752e-8
1.3955928549519354e-9
5.386101130665002e-9
2.467495173614424e-9
2.2153686351895008e-10
2.4142968715766296e-9
5.990153498208594e-9
1.0225328454542799e-9
6.632406778744196e-10
7.278684645244041e-10
1.0300863780301216e-9
1.6517254425564753e-9
2.0623240866752544e-9
2.8282622446718085e-9
3.1094611934420874e-9
3.2740200030215438e-9
3.5046562183604473e-9
3.867977165461066e-9
4.3986693535789755e-9
5.142172171247245e-9
6.1669653745136145e-9
7.560294963898294e-9
9.372177655147317e-9
1.4227321377362664e-8
4.3599692333303246e-9
2.759356558808071e-8
2.8423017360750577e-9
6.3753844319916e-9
8.111268453387143e-12
4.0229587118365533e-13
6.13564415436326e-14
1.5022541184078079e-12
1.8429262142355468e-13
9.959417157855245e-14
3.314684277576205e-14
0.
0.
2.7992572317746086e-14
3.928172297392526e-14
5.47562201216355e-14
7.625207123585066e-14
1.0631832231535832e-13
1.48547595706639e-13
1.9547614399430106e-12
1.6910541951289668e-12
2.0129453669250277e-12
2.5472066068644973e-12
3.280318227408803e-12
4.250505527882815e-12
5.518266277525366e-12
7.159417027213868e-12
9.257483439464757e-12
1.1885176547624364e-11
1.506040707444119e-11
1.72714822539487e-11
4.7570195858889314e-11
1.4538512788541936e-10
1.6780908615786577e-11
7.741154863428857e-12
2.345185803245821e-11
3.742355124983937e-11
5.1263966583526893e-11
6.510179196222616e-11
7.913565498429913e-11
9.391015091139275e-11
1.1017544621754922e-10
1.2875929857161985e-10
1.505463655854248e-10
1.765323882218257e-10
2.079237745814627e-10
2.4628275111469655e-10
2.937437928808468e-10
3.533536624024961e-10
4.2962907675634263e-10
2.9211621548327e-9
1.0176146294240442e-8
8.057015708810311e-9
6.987274892307995e-9
7.532026652838892e-9
9.160862415146009e-9
1.234668402216289e-8
1.8541311854760677e-8
2.9278341830151037e-8
3.5123409547476176e-8
3.218798906557328e-8
3.4374495666715756e-8
1.7333350103702564e-8
7.0834184675411464e-9
3.763898073737382e-9
2.6298610719503743e-9
2.0761966962072794e-9
1.7661065096797547e-9
9.218889470337746e-10
3.200005650216597e-10
1.5334324506283242e-10
1.535649445331852e-10
3.69582414346276e-10
1.198328185396765e-9
5.9505728891809e-9
3.781619444981384e-9
2.6377123645505995e-9
2.4827218741141273e-9
2.704410635872175e-9
3.26319543227939e-9
1.1568019863499925e-8
2.0770999807054485e-8
1.0674577922872312e-8
9.14747302624596e-9
9.962820476819518e-9
1.2978160538651518e-8
2.001007741905938e-8
2.5356207978811857e-8
2.1743443900751645e-8
2.263757504754116e-8
2.0090135786483644e-8
1.756162261498343e-8
5.764778843882253e-8
3.180040392207327e-8
1.7985449669154818e-9
1.6019027356763135e-8
1.0235559363318813e-8
6.463971241288969e-9
4.31912703011481e-9
2.3748593727277907e-9
1.7913390567153232e-9
1.4626977409594195e-9
3.275905400196402e-10
1.898572914936029e-11
2.7640613461164426e-10
9.094065823041541e-10
3.089791697734703e-9
9.907221626660817e-10
1.3234648509221616e-10
3.2943406982477487e-10
4.199230402842605e-10
1.1723568482338028e-9
5.931228708473542e-9
7.395728964328369e-9
6.4604117088903074e-9
6.639299864162281e-9
7.4253954471162166e-9
8.749618727141187e-9
1.0791095286638508e-8
1.3962278721015781e-8
1.8988515236803327e-8
2.6646583265471008e-8
1.220796810348386e-8
6.149518602725264e-9
3.936903299026594e-9
2.987668370985835e-9
2.3815912758651327e-9
1.819610976892385e-9
7.100407890978943e-10
2.8793317813208815e-10
2.0384905449082856e-10
2.961156726816723e-10
6.586859692812183e-10
1.7900796547517034e-9
7.507130032095897e-9
5.1951398408118195e-9
3.567891756526585e-9
3.374621592513117e-9
3.774350191623958e-9
4.791876218658017e-9
6.90143470861559e-9
1.1573909589808888e-8
1.8435938730326297e-8
1.677794964280927e-8
8.818783165023313e-9
8.233790449200184e-9
1.0337902449443555e-8
1.6295570156568797e-8
1.6553588625061655e-8
1.3499238885515165e-8
2.0066241263679934e-8
2.0227912258594046e-8
5.3428439353833956e-8
1.555359410291311e-8
3.1759755889064784e-9
5.992100930232368e-10
1.3107796533090955e-9
3.0925773654579332e-9
3.4211261314715374e-9
2.132906679743093e-9
1.0878998064343949e-9
6.428919970365328e-10
3.687747208822911e-10
2.947058790996666e-10
1.631445613978874e-10
1.328269104278687e-12
4.235187091339569e-11
1.0114620172514044e-10
2.675997552728537e-10
6.290134382050062e-10
7.117161309915051e-12
5.239966774202337e-11
6.291234701405691e-11
4.459747023612923e-11
3.997872092703161e-10
6.982723254755236e-10
5.897119177004234e-10
4.971060869836652e-10
3.8727938544514583e-10
2.746888525730353e-10
1.9991380436595022e-10
1.844166277018244e-10
2.3493420446707426e-10
3.6243974581688226e-10
1.4348429037367947e-10
7.326057179358087e-11
5.936891817017686e-11
1.02176928076824e-10
1.492227013824581e-10
7.782262032142937e-11
4.591286405517867e-11
4.0321705297270234e-11
5.0550131122879296e-11
8.465452075335543e-11
1.850720080777248e-10
6.447866254945322e-10
6.568509328040046e-10
4.162907279256118e-10
3.824099508784985e-10
4.217563300344013e-10
5.2915159343922e-10
7.481106830693609e-10
1.212869566916866e-9
6.575761578444848e-10
1.8339600110834782e-9
1.8004202884169049e-9
2.656782348204033e-9
5.084371113982282e-9
1.2005019996200184e-8
1.6670887604026806e-8
2.1004813617719038e-8
3.9844094132529574e-8
6.212253176422588e-8
3.809245830216392e-8
4.5222317379497724e-8
5.7880471043628914e-8
1.631544537149543e-7
7.752228653941482e-7
5.590057207674304e-7
2.3759955348780374e-7
7.224627961466644e-8
3.429166345835296e-8
3.385463570262213e-8
4.0766865195875215e-8
1.110217042655827e-8
4.244451773274522e-9
1.768709175625454e-8
5.1603103052338795e-9
6.040622211550778e-10
4.6068774424010475e-9
6.0489392315356195e-9
1.913276499606074e-9
1.1508316526774368e-9
1.2255866143988502e-9
1.3686122964848588e-9
2.092708527557629e-9
2.5789723528724986e-9
2.9695561030705393e-9
3.2916819541265263e-9
3.6439469394723676e-9
4.096612893815753e-9
4.699003683968572e-9
5.506754071869865e-9
6.594891881903785e-9
8.055618076816172e-9
1.5335162332198838e-8
9.224682225203553e-9
6.0953157798726665e-9
6.439762900810051e-9
1.5051832101272843e-9
7.798461202996338e-10
5.863723686329435e-12
8.793548124516616e-13
2.666292027484694e-13
2.578557564049276e-13
1.8053540161371346e-13
1.0781380080445779e-13
3.6965804029933646e-14
0.
2.3028809744348937e-14
3.247538369523257e-14
4.5551332197008834e-14
6.353978310245134e-14
8.857777664161431e-14
1.2365542373200165e-13
1.6819342323776028e-12
1.4397163056390542e-12
1.707747737651953e-12
2.1570580202167006e-12
2.7754368150101086e-12
3.5958601814965373e-12
4.671557360664282e-12
6.0713531653503e-12
7.875882481870472e-12
1.0167216089014488e-11
1.300176874411463e-11
1.5197235784045667e-11
4.515673538761322e-11
9.534602049228707e-11
1.2569331007062843e-11
7.270610310551503e-12
2.0626114149615783e-11
3.309262463996318e-11
4.5943086362197106e-11
5.910240727836581e-11
7.251225926618173e-11
8.650755753142649e-11
1.0172063816782345e-10
1.1891466958031893e-10
1.3891584524657008e-10
1.6263729187138684e-10
1.911570851008846e-10
2.2583827133798187e-10
2.6850574657654396e-10
3.217190699528615e-10
3.892128551537914e-10
2.5005018736287653e-9
9.033940271309815e-9
7.578649272227939e-9
6.552327370498832e-9
7.015415580456697e-9
8.434989017747295e-9
1.115404256444555e-8
1.6301831668985042e-8
2.5598051531394972e-8
3.362543125154816e-8
3.163961862396097e-8
3.066132527869157e-8
1.3913914415977889e-8
5.913203021266535e-9
3.3603190972182213e-9
2.432847023885032e-9
1.944698169386817e-9
1.638635793731926e-9
7.515916188121362e-10
2.7843252735917884e-10
1.5586607095406864e-10
1.8936166877596134e-10
4.576723124270157e-10
1.437521167655753e-9
6.948311443387692e-9
3.583053311164198e-9
2.6129719991628557e-9
2.510459194528596e-9
2.7804753515928414e-9
3.416705635493098e-9
1.1466002189619776e-8
1.9410907151321147e-8
9.876006740922133e-9
8.495504794106227e-9
9.315968041253565e-9
1.230136897408104e-8
1.9067561805043448e-8
2.2081916462066556e-8
1.8588115744858855e-8
2.011875567707911e-8
1.9889252614963093e-8
8.978280796684753e-10
4.611915691642932e-8
4.1895662853816276e-8
1.53217249013899e-8
8.390657195370979e-9
9.612163687032727e-9
4.9523528845999784e-9
4.286441887186368e-9
2.3203934504518747e-9
1.5408827579226108e-9
1.4220148075291286e-9
4.497282279876421e-10
4.247631922228973e-11
1.5554854106392873e-10
5.753729665974947e-10
2.200353893747399e-9
1.8131851827703086e-9
3.483531335238894e-11
2.0372947067372439e-10
2.883651210988898e-10
6.343581893449277e-10
3.94247310489747e-9
5.5205948596580915e-9
4.883723068285955e-9
4.997716726948266e-9
5.539016719468816e-9
6.426265324042932e-9
7.73854184246398e-9
9.68036926919336e-9
1.2613865403769311e-8
1.707287509003224e-8
7.992738683045637e-9
4.374845220014716e-9
3.02789868409703e-9
2.3549001634687067e-9
1.866225253156101e-9
1.197835013074723e-9
4.1225036621485677e-10
1.8391900968900197e-10
1.6218784073543892e-10
2.869679676121387e-10
6.824533905384749e-10
1.963964753871535e-9
7.800968985577173e-9
3.840639479044003e-9
2.910624988335877e-9
2.8892018244735393e-9
3.3565735019569567e-9
4.4402103907361814e-9
6.75179564045898e-9
1.216495140905804e-8
1.545083848825982e-8
1.2777746949890063e-8
6.842123302130157e-9
6.635448384220533e-9
9.058640185327313e-9
1.614472670056804e-8
1.7858322008174083e-8
1.971579723724925e-8
2.4281456355743267e-8
2.6335667195045292e-8
4.007164216383444e-7
1.291269492158438e-7
1.2756653682469148e-7
7.20902026032618e-8
4.367587550810099e-8
1.5614653341685788e-8
8.53952044833862e-9
1.1341397582682395e-8
6.7560179305424945e-9
4.382848519731396e-9
2.0582104342063298e-9
1.2049979399829923e-9
9.671286408138042e-10
2.448965784537015e-10
9.225821744543137e-11
3.132035085033294e-10
9.17256961448306e-10
2.9399271389538894e-9
4.869510677895339e-10
1.4786785493003702e-10
2.526387889187539e-10
3.243688520856802e-11
2.2392237696058465e-9
4.762875709205264e-9
4.589913142630117e-9
4.5137790180098476e-9
4.738507990448724e-9
5.127455917672174e-9
5.623646343047963e-9
6.217852221922775e-9
6.924907338580848e-9
7.770634033715794e-9
4.858442270644171e-9
3.5503853912572133e-9
2.8893409124810203e-9
2.2992167860866183e-9
1.0773684981409284e-9
2.6987010825144177e-10
4.785927951133876e-11
1.1511584220366084e-11
1.8410088710903517e-11
2.177977681238484e-10
1.0260314256276198e-9
3.943426357427993e-9
2.023696630752892e-9
1.5865025245163496e-9
1.5496249532857223e-9
1.7382522446602158e-9
2.19783072924602e-9
3.165437899343003e-9
5.366739971581208e-9
8.934779943758923e-9
9.005330084444412e-9
6.201447378434978e-9
7.432373987751748e-9
1.2492889202737123e-8
2.5607916695672256e-8
2.832494429810615e-8
3.516392140056708e-8
6.754553851840637e-8
1.0233259272693646e-7
1.493430936826449e-7
7.210842228925518e-8
2.3387892420011435e-7
5.216764171912407e-7
3.2499959439391767e-7
1.1958660792661384e-7
6.134671507178882e-8
7.389695311180171e-8
6.624778227638834e-8
7.576567935547384e-9
1.6792556476167668e-9
1.1828532999926882e-8
2.5014255113598235e-9
6.209743522819407e-10
3.498148477478716e-9
3.859359053662403e-9
9.782842468598009e-10
7.018664193844797e-10
8.04047177136767e-10
1.1671502708633998e-9
1.8996424907753304e-9
2.28530119644377e-9
3.0914518087284738e-9
3.3424325980828055e-9
3.5093635365222585e-9
3.750188139580918e-9
4.125193718223708e-9
4.671856538467759e-9
5.438545641493178e-9
6.493557542891651e-9
7.912754578208814e-9
9.692242699453369e-9
1.1830044541966522e-8
5.559069619775095e-9
6.929334180313408e-9
7.395707102962205e-10
2.9499633591709968e-9
1.6919187542240591e-13
2.305090070631058e-12
6.433339460322763e-14
6.743872833843862e-13
1.3450317058271462e-13
8.248413994423674e-14
2.804754013132506e-14
0.
0.
2.7626302337574147e-14
3.880199931834438e-14
5.410550893709202e-14
7.53654322438943e-14
1.0510837689636503e-13
1.468953355970609e-13
1.9048611572993465e-12
1.6515862591502526e-12
1.969271614236758e-12
2.495095076709514e-12
3.21653074023646e-12
4.1715480772516265e-12
5.419862433937868e-12
7.0359502565213254e-12
9.1010529834824e-12
1.1683739787024883e-11
1.4794012819682198e-11
1.67200803310677e-11
4.4824811324601316e-11
1.625630940256931e-10
1.7185476890894122e-11
7.43814523507275e-12
2.2916629548296785e-11
3.6501233559974887e-11
4.983184020421812e-11
6.309291408643934e-11
7.653194344685047e-11
9.070763551373722e-11
1.0635428831853435e-10
1.2427017855848028e-10
1.4530699624585019e-10
1.7042677073066433e-10
2.008003946568753e-10
2.3795017846926926e-10
2.8396280306439525e-10
3.418248880797235e-10
4.159747636918014e-10
2.8708030143020117e-9
9.953454292183971e-9
7.720096378144183e-9
6.726505948954554e-9
7.293089336436075e-9
8.941138341834017e-9
1.2190671544720055e-8
1.857832006002459e-8
2.9284245728304966e-8
3.3584983307543506e-8
3.067686255256676e-8
3.366046504919261e-8
1.7832314991201672e-8
7.039899631672233e-9
3.625555127674604e-9
2.496702502603174e-9
1.9537879174512725e-9
1.6527097960225137e-9
9.231318107424604e-10
3.156537870962974e-10
1.4575555860425635e-10
1.3975769056752377e-10
3.330264832880322e-10
1.073657664686505e-9
5.232993919884719e-9
3.732989596377233e-9
2.540849501936588e-9
2.369921588565455e-9
2.5683210726326103e-9
3.0866735151793382e-9
1.1001041872417656e-8
2.012850642284706e-8
1.0354365923039533e-8
8.821942355020857e-9
9.538226057723618e-9
1.2285809267666744e-8
1.8747541892662605e-8
2.4590522472225988e-8
2.1268437829161418e-8
2.164205664519581e-8
1.9276025749387894e-8
1.492745417223981e-8
5.06289652581246e-8
2.7179991545860436e-8
3.47608138586762e-9
1.5684919940863656e-8
8.523549428113943e-9
5.922246188783216e-9
4.1068986417494664e-9
2.332489796122461e-9
1.8819843183998956e-9
1.375267792825294e-9
2.903062772684663e-10
2.4792162032474558e-11
2.8942063351154665e-10
9.826807477692624e-10
3.609703794588769e-9
8.123408903870108e-10
1.3917120056535312e-10
3.228924153136472e-10
4.1111808499671105e-10
1.1959790814727863e-9
5.955484595965972e-9
7.084544915093909e-9
6.190565723007564e-9
6.3976520421812436e-9
7.2088674619098285e-9
8.588404515027437e-9
1.0763225602170058e-8
1.4236934923357115e-8
1.9873752904753862e-8
2.819019808315857e-8
1.2496625019080746e-8
5.914308994864223e-9
3.6336188008417768e-9
2.7041689381068437e-9
2.1214383898284698e-9
1.6861207154175024e-9
7.242295175306512e-10
2.844467607739342e-10
1.9270126080482853e-10
2.6814866302662215e-10
5.788928716029728e-10
1.517953790275814e-9
6.0001383962152205e-9
5.336111638985207e-9
3.4620147242025813e-9
3.2040328634593397e-9
3.5424767036591746e-9
4.461820962592185e-9
6.3813275856641555e-9
1.0627354018972926e-8
1.71377627253787e-8
1.6256157138325907e-8
8.437452051796869e-9
7.794765437325014e-9
9.652398442773672e-9
1.5128442130117906e-8
1.6430271049447387e-8
1.3505315197437105e-8
2.0029572623646755e-8
1.877159569691014e-8
3.5541956235543604e-8
8.11545732633486e-9
1.2513311488068782e-9
2.0170454824919357e-9
3.656954647044383e-11
3.2971862100353704e-9
4.22303902785978e-9
1.944746170192103e-9
1.3010941472640455e-9
8.821209916986153e-10
5.368957310804935e-10
4.854429533133467e-10
1.900737777326692e-10
3.1877561506333836e-12
5.952610041854724e-11
1.6406357079753589e-10
5.270227195290673e-10
6.005525524483607e-10
7.927473641983541e-12
6.947172450711876e-11
8.702604221243824e-11
7.585845319942689e-11
6.776002214815224e-10
1.0826251903102846e-9
9.196025510651257e-10
8.57417687990377e-10
8.291176720714382e-10
7.862575377400574e-10
7.111752865765075e-10
6.141107220696745e-10
5.303637526442681e-10
5.068603091574197e-10
1.7819112747624892e-10
8.214366838588193e-11
4.0728815883271864e-11
1.3097018868704856e-11
1.7196589752549358e-11
3.398043209980798e-11
2.957168704320701e-11
2.11327354825511e-11
3.9520971069731643e-11
5.891342730749885e-11
1.1230426842510912e-10
3.213084053354334e-10
5.89136043072536e-10
3.1852406960909645e-10
2.7630042991296304e-10
2.985253742382182e-10
3.72442346288623e-10
5.273236533401106e-10
8.592485623426551e-10
8.514342297055631e-10
2.177757079604132e-9
1.9844150487280077e-9
2.7932946741353827e-9
5.112524750195714e-9
1.1827190832729486e-8
1.789483437785063e-8
2.1952119719696352e-8
3.972858495375294e-8
5.7349831825012575e-8
9.509502914573305e-10
5.129812426134605e-8
5.861915794133278e-8
1.2730969542391717e-7
6.042897152570101e-7
4.226530269443522e-7
4.05757001837657e-7
6.573200053433365e-7
8.981241081711085e-8
4.351156154941061e-8
3.584882592156328e-8
1.0542563459851174e-7
1.2575834334469996e-8
5.584462177051082e-9
1.796032974562517e-8
4.603160257121736e-9
3.864740397039664e-10
1.1517858220054946e-8
7.054558948157837e-9
2.999026494741314e-9
1.5372164119110208e-9
1.048903089949845e-9
1.7336214514981745e-9
2.3119774412859626e-9
2.816486833307003e-9
3.161512354966519e-9
3.481356177990967e-9
3.886293231029184e-9
4.428819967819286e-9
5.155988007521199e-9
6.132822907955831e-9
7.451893926801575e-9
1.6240437893573727e-8
1.9794340331751506e-8
3.913163081229047e-9
2.0327041989882847e-8
8.722645831470408e-9
7.544758070792725e-9
3.918287272909173e-12
9.355856646224396e-13
6.476357817234328e-14
6.358274377870988e-12
2.3350643075264286e-13
2.037635912367207e-13
8.81804422637416e-14
3.012019437473443e-14
2.2970519300040466e-14
3.056495353919985e-14
4.2932143034364364e-14
5.999289982410212e-14
8.364945674919447e-14
1.1671969101415203e-13
1.6399203007621346e-12
1.3930800682279594e-12
1.6467616964146033e-12
2.075436107172044e-12
2.666228460728781e-12
3.450491889528307e-12
4.479597292606791e-12
5.8209680081263504e-12
7.555738057929896e-12
9.771579185968793e-12
1.2542407501624631e-11
1.510671320990688e-11
4.825405346036204e-11
7.417594532216954e-11
1.0839834064136293e-11
7.406494205719719e-12
2.0138007037516697e-11
3.245096499283343e-11
4.552962969705599e-11
5.920474668363655e-11
7.324444353093345e-11
8.783619922131522e-11
1.0355288908341342e-10
1.2116120340232902e-10
1.415113865034512e-10
1.6553610974889314e-10
1.9431755886923187e-10
2.2920052506558522e-10
2.719593471929052e-10
3.2505233312598137e-10
3.9202786263171526e-10
2.389470036404179e-9
8.836828918714275e-9
7.82206103711184e-9
6.723284144536348e-9
7.132384537369458e-9
8.461441497148702e-9
1.096435831775406e-8
1.5573981581712607e-8
2.3989835036372424e-8
3.3804716049149516e-8
3.377992553054941e-8
2.8444905539085815e-8
1.2479705894868399e-8
5.637452603035729e-9
3.3900326302449245e-9
2.5190466308736785e-9
2.0445047973652023e-9
1.671635709297692e-9
6.863850571050905e-10
2.7088271098145877e-10
1.6989110686324137e-10
2.3032087120173535e-10
5.629962927169057e-10
1.7834000110198964e-9
7.763867169359124e-9
3.608318286241729e-9
2.7436796926719156e-9
2.686334226957469e-9
3.0167102036579396e-9
3.7587445144802354e-9
1.2182308125319314e-8
1.9616247056586573e-8
9.964581567323907e-9
8.646107177755315e-9
9.596426927103828e-9
1.2925814692191256e-8
2.0154304385751236e-8
2.1455005807158323e-8
1.81739560406722e-8
2.071964911752462e-8
2.1512191226270772e-8
4.215464891885318e-9
4.4943588791432166e-8
4.486842963437335e-8
2.9512389186013228e-8
2.4714990739211287e-9
1.0352056940525592e-8
5.519331974395199e-9
4.493425465435788e-9
2.566896689565864e-9
1.4955964141929175e-9
1.2814122115136021e-9
6.50593661327547e-10
8.59325488079811e-11
1.0777397845598869e-10
4.216490964235429e-10
1.586195249655303e-9
3.397605915754384e-9
1.5851893628596173e-10
1.6064562769701294e-10
2.529109451498338e-10
4.2539189834972707e-10
3.2689584025563055e-9
5.13020058997887e-9
4.604065742630985e-9
4.678524072348799e-9
5.128980494513755e-9
5.852504637012513e-9
6.8758090255083246e-9
8.30906546966528e-9
1.034704166144084e-8
1.3289334550764828e-8
6.796161504578149e-9
4.116844694589135e-9
3.0464714866674266e-9
2.4154354148913097e-9
1.907740514861253e-9
9.342639232204159e-10
3.078264215490556e-10
1.4935740530870074e-10
1.580810533597697e-10
3.248878975196783e-10
8.335714349556578e-10
2.6825172401376024e-9
6.5554255004628975e-9
3.3566199433567557e-9
2.782629473597488e-9
2.886191872272442e-9
3.461246684156471e-9
4.724092784450454e-9
7.46458342759547e-9
1.395381181748856e-8
1.5611634745448336e-8
1.1832508342065246e-8
6.513695458796544e-9
6.527669835892412e-9
9.285999276443719e-9
1.5962785236975903e-8
1.538576503408074e-8
1.8270540899715668e-8
2.65668558232825e-8
3.4807747983454484e-8
2.5976104819670777e-7
4.1025614322232816e-7
4.779291961361873e-7
1.9849530781753516e-7
1.025525437836106e-7
5.3486026588959976e-8
3.242965874116435e-9
1.2333105258330964e-8
1.423481323963375e-8
9.473130674634965e-9
2.7371606964573553e-9
1.2781060578345105e-9
7.114690304579138e-10
4.698551184368049e-10
5.292044041944633e-11
2.4771010002866134e-10
5.566826255583753e-10
1.1273360748969144e-9
2.364532851781721e-9
9.504270303066863e-11
2.6679889141417963e-10
1.2575052171016755e-10
2.011119480838057e-9
5.1895785448194135e-9
5.7288763130445694e-9
5.687552913382472e-9
5.9445929564653055e-9
6.404401319586909e-9
6.978996160363559e-9
7.624055442640726e-9
8.32238204187172e-9
9.07065110662588e-9
6.865709223475443e-9
5.7842254424416675e-9
5.109174270886362e-9
3.181214919111728e-9
8.999873108739168e-10
2.0923804649825156e-10
9.629818197472383e-12
7.873718505655758e-11
8.094231134773516e-13
5.652414316416976e-10
4.098000093599565e-9
2.81541343991872e-9
2.1366249704763324e-9
2.012793351675572e-9
2.150538262859635e-9
2.552140692210237e-9
3.374287313198878e-9
5.081133166864342e-9
9.0106278356471e-9
1.2967627589168819e-8
1.1167651972849884e-8
7.748663867436003e-9
9.383850414432552e-9
1.6207701447605402e-8
3.106495919657798e-8
3.0628848119099516e-8
4.0290319423631324e-8
8.271448596228816e-8
1.4900046585316985e-7
1.2373752329638433e-7
1.0972407660298312e-7
7.341053069939515e-7
2.9944840664343067e-7
9.682085216422875e-8
4.622652219847651e-8
7.753016417598647e-8
8.528805325773842e-8
7.90280600218309e-9
2.1139405703845402e-9
9.074521948801438e-9
3.377282336273269e-9
1.4621387742179456e-10
2.6516080525866334e-9
3.6859691952795276e-9
8.761603374142907e-10
6.02554004352663e-10
6.678620354391945e-10
9.500655064292014e-10
1.5264481059688791e-9
2.6094817325346787e-9
2.8632847475563066e-9
3.6410840348952466e-9
3.748635293926623e-9
3.83722263527314e-9
4.05746849720309e-9
4.449251826762421e-9
5.044815874672712e-9
5.893986149228532e-9
7.061557267913247e-9
8.580945436621536e-9
1.0236998654845326e-8
6.983461153256501e-9
6.568582193587936e-9
4.703681214683051e-9
2.432391576483774e-9
9.447640552038204e-11
1.764734916684013e-12
4.990262167821861e-13
4.110460600339325e-13
3.1088044729614014e-14
1.0182484239397597e-13
4.7610003538652665e-14
0.
0.
0.
2.98892947534713e-14
4.183361390622269e-14
5.827715140992792e-14
8.118256775285105e-14
1.1327148113508545e-13
1.583978272619169e-13
2.0072467658880212e-12
1.7501457298641228e-12
2.0921794739827154e-12
2.655098190720606e-12
3.426369509340645e-12
4.446346406093285e-12
5.7776508247833726e-12
7.496845111613124e-12
9.683902983865117e-12
1.2397372805832262e-11
1.5617520994953498e-11
1.73973567924938e-11
4.4556055974875737e-11
2.1608249317579349e-10
1.9785669586576317e-11
7.445216405384644e-12
2.3918118693357313e-11
3.796440350326322e-11
5.1460157660166594e-11
6.474594085331832e-11
7.820613386345988e-11
9.248098994271064e-11
1.0833695871383252e-10
1.2658397375589336e-10
1.4808637062958662e-10
1.73831413979494e-10
2.0503614839274075e-10
2.433007096268945e-10
2.908392676879514e-10
3.5084713671763846e-10
4.2810901615432454e-10
3.0357563430652854e-9
1.0342246629336674e-8
7.746184391137873e-9
6.781028289119925e-9
7.402288280946407e-9
9.169644942733484e-9
1.2705980117825345e-8
1.97629536605704e-8
3.074881756371289e-8
3.297670546224332e-8
3.033166015808999e-8
3.3851563515950076e-8
2.0053075652689044e-8
7.659975732790218e-9
3.741441473564536e-9
2.5038753106547005e-9
1.935697026300729e-9
1.6214777501053088e-9
1.0003803325442903e-9
3.3485136233287183e-10
1.4197791824210784e-10
1.1976961777647064e-10
2.8207084925319963e-10
9.282527798820818e-10
4.4167091294534894e-9
3.82268362093232e-9
2.5039688731774544e-9
2.301075465328457e-9
2.4691985480657883e-9
2.9398273284933584e-9
1.0723418461804918e-8
2.0322429231636425e-8
1.0528727832075509e-8
8.92330326043014e-9
9.577274951047635e-9
1.2181854071711211e-8
1.836146813112891e-8
2.5383573224250964e-8
2.2593576995911208e-8
2.2411763708893613e-8
1.9796179793024748e-8
1.958724036833318e-8
4.2000980586338745e-8
1.851238381275236e-8
9.74785344449554e-9
1.6758558988229104e-8
8.028436121904751e-9
6.244187775614142e-9
4.019683158039411e-9
2.4221717824689242e-9
2.1152259829560675e-9
1.2198574647653162e-9
2.434037927516972e-10
5.531278881471717e-11
3.6466437344176596e-10
1.2172317403154936e-9
4.534868863345746e-9
5.570745860363964e-10
2.071798150009275e-10
3.7808058185786167e-10
4.702815110459571e-10
1.488825077489086e-9
6.985261261457861e-9
7.717413080982987e-9
6.734186032614589e-9
7.002470677324747e-9
7.96684090859959e-9
9.636592784038306e-9
1.2353489025796417e-8
1.68558418051436e-8
2.428878962255344e-8
3.385770381897917e-8
1.533271450973982e-8
6.7287807159542e-9
3.862078151871248e-9
2.7827950657127317e-9
2.1607595469609526e-9
1.7630976676144488e-9
8.931178265662681e-10
3.3515512761708805e-10
2.0453861589753797e-10
2.5556085202915475e-10
5.262519849716991e-10
1.3351382282465016e-9
4.840922868478592e-9
6.220535474608676e-9
3.6904896701441483e-9
3.295027925523496e-9
3.5630168303256897e-9
4.399852928977679e-9
6.150238776443648e-9
9.933999792735984e-9
1.7486903286253314e-8
1.776673364244953e-8
9.114464370915602e-9
8.306013823658672e-9
1.0050911249161738e-8
1.5392095222966902e-8
1.7887590821813504e-8
1.3886069790849022e-8
1.745424039548539e-8
2.0836736783140906e-8
2.7284816963009562e-8
1.5194451599407377e-8
8.897952760693718e-9
5.260641222795599e-9
3.6649007950876654e-9
3.0721852875882542e-9
1.7108363027933132e-9
4.820146622253705e-10
2.2689293771130082e-10
1.346216308016136e-10
9.00071983881644e-11
1.0389529202573448e-10
5.470722268322408e-11
1.426038105657292e-12
1.8106182145216493e-11
4.0151974868631965e-11
1.721525713715691e-10
3.229873492988322e-10
5.784038419539622e-11
8.988638530388469e-12
1.5685768890031968e-12
7.977124999574875e-11
4.257550841438462e-10
6.692425487322064e-10
6.518367339218926e-10
7.276446332444532e-10
8.755610739612661e-10
1.0974224311345888e-9
1.4198595235174778e-9
1.8973044084261512e-9
2.626314676285182e-9
3.7632537165444445e-9
1.8873911110833334e-9
1.1277301253848307e-9
8.346057950996367e-10
6.837381664117324e-10
5.563634760852137e-10
3.566555731462815e-10
1.354258932118185e-10
7.270010147138957e-11
7.127467497173326e-11
1.1887543466225522e-10
2.614631278810935e-10
7.343201602129885e-10
2.6700434951347824e-9
1.2857021763027053e-9
1.0011653411414926e-9
1.0109063752779665e-9
1.191365856421208e-9
1.5977996693437052e-9
2.4654260333855995e-9
2.2272122171626284e-9
1.3832191256372782e-9
9.469067895089454e-10
1.4266812473859584e-9
2.8538048792934633e-9
7.1446685120628136e-9
1.3287629382870222e-8
1.7002423925823123e-8
3.011517148200444e-8
4.191514319634144e-8
1.110018244224106e-8
5.4885663977917565e-8
5.162215559861485e-8
7.687502965000463e-8
2.137549436619745e-7
9.042294465177647e-7
6.44895144001019e-7
4.0617209710551397e-7
1.7840176141614963e-7
1.791262343702659e-7
1.2992493645317763e-7
5.54600538291014e-7
3.543369578095301e-7
1.1298904220819595e-6
1.964528108073421e-6
6.656659130429786e-7
2.1625307881096064e-7
6.433690790550741e-8
4.878022965125501e-9
8.461401040877503e-9
1.596877322531172e-8
1.3744049517075244e-8
7.311902940811179e-9
3.3611180581297766e-9
2.327407392380557e-9
2.347217868718852e-9
2.6653427733934046e-9
3.3863082794494545e-9
4.873050933333406e-9
7.409379448010808e-9
1.1301096108907598e-8
1.6198054054380787e-8
1.0513698970912267e-8
1.208861797007135e-8
9.080888229081297e-9
1.0222357843577579e-9
4.6370742732789697e-10
9.22302166922538e-11
4.412387113099223e-10
6.453915176884563e-10
5.422237277824044e-10
3.5165986640063657e-10
1.0763875680217741e-10
4.212529309009889e-10
5.688273354682832e-10
6.947706112929764e-10
8.402171179642468e-10
1.0198706827531193e-9
1.2443944099098817e-9
1.525423553518961e-9
1.8772891341982744e-9
2.318195898624277e-9
5.894923659966878e-9
3.309017222541231e-8
2.9641766947504445e-8
2.4064497661024213e-8
2.3454443808914577e-8
2.567839188604893e-8
3.130223965401266e-8
4.283947229964791e-8
6.328898009886714e-8
7.54933577337768e-8
6.547067085797227e-8
1.4331634291276383e-8
1.2438689761679454e-9
2.3242950324594054e-10
5.392964363077726e-10
8.769006827433142e-10
1.6005554669513024e-9
3.242376334597549e-9
3.5426076736141955e-9
2.7134316438268974e-9
2.648146165588068e-9
3.1541787337319617e-9
2.3550883064350833e-9
2.709306378250993e-9
1.8443760106432283e-8
9.966322649561817e-9
6.648062869099034e-9
5.867220769898085e-9
5.93454381854062e-9
6.565647278330007e-9
7.809684427959193e-9
3.8560268787786005e-8
6.28491190502203e-8
3.294259282625691e-8
3.006090548221471e-8
3.562715165323628e-8
5.238047298659775e-8
8.430364213870671e-8
7.913496965626438e-8
7.123354267894354e-8
9.144678626894955e-8
1.156514031926976e-7
9.291350356117447e-8
6.862858828156855e-8
5.88616996324603e-8
5.952017709752231e-8
1.9190638848388984e-8
5.37595440939749e-9
2.56147005397954e-9
1.6659542106166914e-9
1.3187886743702835e-9
9.050888941597843e-10
7.81628058192472e-11
2.200785408375058e-10
3.825754467254256e-10
3.420555564733012e-10
6.047527932230173e-10
4.181563891274711e-9
2.406055766369758e-9
2.159141876766423e-9
2.229883912446775e-9
8.746915855400417e-9
2.831655559377072e-8
2.7108482185219707e-8
2.2378140321921322e-8
2.2376176629152308e-8
2.463117264200698e-8
2.8959085666373646e-8
3.639680914855987e-8
4.950022317350674e-8
7.290228480648388e-8
1.0749335012031386e-7
1.2992456445919874e-7
7.648714058407585e-8
3.966949126644192e-8
3.03250564210791e-8
2.4078014626584483e-8
1.6098830333429414e-8
1.3376882406380211e-8
9.52913993454865e-9
3.417726825523435e-9
1.250073726260683e-9
2.808447230689241e-10
4.5348590356918073e-10
1.087853596337064e-9
8.65825205407998e-10
6.436018547533827e-9
5.986492655280282e-9
6.045817607444503e-9
6.473813696777831e-9
7.288839285569489e-9
8.591634345400302e-9
3.9836382913668774e-8
8.476334869489926e-8
4.781989373469733e-8
4.490319779287107e-8
5.3879825009753714e-8
7.880773810504407e-8
1.3016244085423257e-7
1.3301725373428195e-7
1.0956875046277419e-7
1.2174972699784883e-7
1.9097695705139672e-7
1.216903550681855e-7
8.615237273916443e-8
7.394757835093652e-8
4.4000873971853086e-8
9.65415564501586e-9
3.1278470894112726e-9
1.7586008781672696e-9
1.322300047732554e-9
1.0976819636876737e-9
5.754451381125726e-10
2.7246566529595794e-11
9.843971543462279e-11
9.089045785777254e-12
6.51548182857979e-10
4.12722366168725e-9
8.205093337448704e-9
4.65163282601263e-9
4.129865017970182e-9
4.301126921034799e-9
4.904958576881378e-9
2.0347970982453073e-8
5.8996066902223644e-8
4.351867466221091e-8
3.528732754426321e-8
3.549991576673863e-8
4.032660845333925e-8
5.1176465262060195e-8
7.42590577605388e-8
1.248400105248118e-7
2.10252915918293e-7
1.8942183331390092e-7
2.2419101426842786e-7
1.0363792699421296e-7
5.377576239413777e-8
4.00926632007985e-8
3.339388131812701e-8
2.7152484368923916e-8
2.266988481086566e-8
1.0040314169768795e-8
4.361498064970154e-9
2.015540668580118e-9
6.183134453044237e-10
6.713034498682369e-10
2.5090105770334833e-9
6.385739580922982e-10
5.463071829764713e-9
7.754282008160352e-9
9.09085561748328e-9
1.0338432151850526e-8
1.1936349821879472e-8
1.4181935129997098e-8
5.898969426116695e-8
1.2441797647810437e-7
7.465512673011803e-8
7.40304910470175e-8
9.434159153076567e-8
1.493026366535573e-7
2.2407622076041518e-7
1.768188827039418e-7
1.5339317534711728e-7
1.9633832677679468e-7
4.360585667904797e-7
2.4889062091200966e-7
1.3347895424239951e-7
7.306219750737372e-8
3.45609549384748e-8
1.3405620353417574e-8
2.594310311636215e-9
8.991823833651792e-10
6.052943705772044e-10
4.884146018474374e-10
3.0569869451761987e-10
1.5075295748998883e-10
1.0299292755278145e-10
2.465948010893451e-10
7.331411356257236e-10
2.6033813744666635e-9
1.8001918881474622e-8
7.997674245848277e-9
5.8499833594210924e-9
5.698198765804905e-9
1.628892851649701e-8
5.168809258223993e-8
5.7873522207554974e-8
4.587757964576353e-8
4.3494327465555745e-8
4.572708776164552e-8
5.2086231347225895e-8
6.584886071361886e-8
1.0131721426149314e-7
2.4498178736900745e-7
3.889883450291493e-8
1.1650774920682762e-7
6.812240851139967e-8
5.381946325352292e-8
5.8072662527009525e-8
6.595500237263951e-8
6.292589113455029e-8
5.682799374039923e-8
2.865338503665136e-8
1.5977500686755644e-8
4.9185229108010285e-9
4.0617110883355395e-8
1.2417142158470637e-7
4.532801690448734e-7
3.5635800945396585e-7
3.469489305519414e-7
3.391759605922915e-8
1.0804131747129613e-7
3.2455843459803917e-7
5.903711293214573e-7
8.060936718721133e-7
1.4151325278169357e-6
8.771378462809938e-7
1.5006897495703652e-6
4.813099917992179e-7
1.6407864369474537e-7
1.0533823174270114e-6
4.861140535733065e-9
2.9609351011651406e-10
3.328947146050095e-11
8.325450869219561e-11
9.484666690744482e-11
2.3745935044807113e-9
3.842704273591263e-10
5.294220841335144e-10
1.2319239844568592e-9
2.177315914908767e-9
3.671900242380481e-9
5.917322143268187e-9
8.183114627072319e-9
5.820749694335101e-9
1.2284716722072922e-8
3.8690351856485796e-8
3.183131310169463e-8
1.0009771378520836e-7
4.0733108270496926e-7
8.190673530922146e-8
3.807105305857677e-9
9.61041239306957e-11
2.9763658006755777e-12
1.0232680621278691e-12
2.3607007762574182e-12
1.3433182312116421e-13
9.121752191402502e-14
8.620112556132267e-14
1.3516349311853603e-13
4.97264383472854e-13
7.325696703179581e-13
1.122907659070874e-12
1.5863164917412111e-12
2.0820470088297248e-12
2.655580369548178e-12
3.359160361236632e-12
4.656268510093335e-11
4.921769841333398e-12
1.532064077131851e-12
4.4844114704430006e-13
1.8439038016489943e-12
3.297382816453617e-12
5.108733596522663e-12
7.567197725304763e-12
1.1039879682213507e-11
1.6034649505897262e-11
2.326914516940888e-11
3.374118684396811e-11
4.876123856843237e-11
6.983571955799535e-11
9.819541424368168e-11
1.3389814219246112e-10
1.7533233624695667e-10
2.204964685498986e-10
2.6890579300594324e-10
3.2180878764704467e-10
6.446338969803453e-10
6.771336524920695e-10
3.401632230984834e-9
7.529779341540219e-9
1.0266075020223247e-8
1.1447397010668194e-8
1.2329962485008822e-8
1.330731447510484e-8
1.4418944883057117e-8
1.5629291922120377e-8
1.6890280701014758e-8
1.8873676554946738e-8
1.5509509046018215e-8
4.662773018873981e-9
1.080992131100407e-9
1.9631708008886398e-10
1.0433123853606182e-9
2.1707976331948312e-9
5.135045151925498e-9
3.9239301025684e-9
4.208421565429351e-10
2.052757782797429e-9
3.0606733915457846e-9
3.857415232670573e-9
4.6957030963277e-9
5.809868817844169e-9
7.57161752105018e-9
1.0833359898768683e-8
1.787929334959501e-8
3.050075327500699e-8
1.6164238906594777e-8
1.087914506617031e-8
6.6374819271933425e-9
7.174420474188284e-9
1.1224355936056311e-8
1.7715654782394864e-8
1.5094297467945845e-8
2.0105491254507485e-8
2.6382053697011198e-8
6.56493948517334e-8
3.3911012008600146e-8
3.5609960132923993e-8
2.532683589441704e-7
4.526439431495096e-8
2.023773081414367e-8
2.0350093664874763e-8
2.2242834278377907e-8
3.62781067936843e-9
9.715275604775454e-10
9.354852765822563e-10
2.4911980354903327e-9
3.364198590021101e-10
6.519191794369204e-9
1.0771680390900799e-9
5.252565625481778e-10
3.818881859071857e-10
3.974247122387482e-10
5.339842648180702e-10
8.249464064050695e-10
1.3707417328191645e-9
2.3743197266925046e-9
2.0932431716380244e-9
2.774286191475854e-9
2.9481371766392466e-9
3.0629418249599698e-9
3.230163025152067e-9
3.5033141983886564e-9
3.920074826076496e-9
4.51652656415085e-9
5.319324929886333e-9
6.280669930777094e-9
7.022332767413645e-9
1.1694580027101975e-9
7.446214271499762e-9
2.11946910899003e-9
2.0628734594343586e-9
3.3639552754476516e-11
1.1432545593500035e-12
1.9032123465927358e-13
1.0589156171950889e-12
0.
0.
0.
0.
0.
0.
3.1301172267967694e-14
4.373113712835282e-14
6.089337421084912e-14
8.483461861722747e-14
1.1840034175186107e-13
1.656299150693603e-13
2.067783407706625e-12
1.8087694480952133e-12
2.1659501585736634e-12
2.7518236216528185e-12
3.5539782136410887e-12
4.614328899693706e-12
5.9973741937563025e-12
7.781009163260331e-12
1.0044328427071795e-11
1.2839213085899875e-11
1.6126225954418263e-11
1.7788858406643744e-11
4.430408852291057e-11
2.599565088138283e-10
2.1547306787488692e-11
7.448226096804134e-12
2.4538678686871878e-11
3.8860234698188744e-11
5.2455077233838124e-11
6.57652787832366e-11
7.925409857723384e-11
9.360535786659889e-11
1.096023176689749e-10
1.2806192036387938e-10
1.498570943719375e-10
1.7599142756109655e-10
2.0771081020580105e-10
2.4666328918757937e-10
2.951410315566343e-10
3.56466801611775e-10
4.356369604782849e-10
3.133298974530127e-9
1.0567623745575139e-8
7.74845509837095e-9
6.806496478662901e-9
7.465110225528132e-9
9.313356105919557e-9
1.3047230387338897e-8
2.055723657955396e-8
3.150550924804989e-8
3.2447616728444586e-8
3.014115919373287e-8
3.3564342765657015e-8
2.1564783930169557e-8
8.064283633170994e-9
3.797919456795108e-9
2.4913132343046416e-9
1.9095196451175455e-9
1.5852128372078692e-9
1.0402984000537358e-9
3.4663157927801544e-10
1.3978118067973563e-10
1.0877789874941383e-10
2.5368815017855713e-10
8.458105815933716e-10
3.945015899623672e-9
3.892761862689341e-9
2.4810910300473044e-9
2.2574406711666807e-9
2.4076267216540508e-9
2.8510776581700304e-9
1.0525061924536114e-8
2.0375806747711102e-8
1.06105011261692e-8
8.958107175061162e-9
9.565520892644563e-9
1.2063893795227034e-8
1.801357745948478e-8
2.5660880131347313e-8
2.3428210869016156e-8
2.2894867892205477e-8
2.0149125851290744e-8
2.1157815040958815e-8
3.743878593386766e-8
1.3994424129036601e-8
1.28232874950773e-8
1.6374220377249528e-8
7.76575188624836e-9
6.390244078020196e-9
4.027283051262959e-9
2.533673400714472e-9
2.30573370431106e-9
1.1246064531857834e-9
2.2285214584903403e-10
7.346416193750801e-11
4.1675031621842256e-10
1.3907758836179959e-9
5.193381779535964e-9
4.43781657896855e-10
2.4427753430394565e-10
4.1171163213129174e-10
5.076286740099473e-10
1.673452895481208e-9
7.647537052469131e-9
8.06984834694405e-9
7.045992098702969e-9
7.360488474785588e-9
8.432628064163354e-9
1.0311315080785557e-8
1.3433588962154167e-8
1.872932148518129e-8
2.7439857291511948e-8
3.683148321728079e-8
1.743116873928496e-8
7.25393522016818e-9
3.965220755274465e-9
2.7876378852320226e-9
2.1456967669333706e-9
1.7491489839008077e-9
9.930029276551216e-10
3.6618070810158806e-10
2.104820833688494e-10
2.4697999835428923e-10
4.934521562825291e-10
1.2270001615848587e-9
4.214300013057555e-9
6.879533157677194e-9
3.829534994201783e-9
3.336301531128951e-9
3.558302249027344e-9
4.34532277514836e-9
6.0016582963945406e-9
9.544995684482653e-9
1.7532367379724323e-8
1.8619611583901916e-8
9.477744859744035e-9
8.564488258736325e-9
1.0230497978542197e-8
1.547096873077077e-8
1.898305262837036e-8
1.4693753976737178e-8
1.7177215329422225e-8
2.3696195751566767e-8
2.3925514865052772e-8
1.2983388400053414e-8
4.722040617543542e-9
7.951286184952123e-10
1.6650304756956371e-9
4.671469502513257e-9
2.3152730462854823e-9
1.5255905028316471e-9
7.34176811842576e-10
4.1696289796854184e-10
3.2553531104396717e-10
2.7438963581990354e-10
6.997717548459212e-11
6.256643377200991e-12
5.603851772051195e-11
3.0327702002727754e-10
1.332959738546293e-9
2.6596772250876067e-10
5.963818218549488e-12
4.083692105854845e-11
6.09154543667888e-11
2.0972280779912254e-10
1.2114964718122442e-9
1.6606681674391923e-9
1.5097048021524505e-9
1.6022935408195853e-9
1.8471534696166805e-9
2.2375529433684753e-9
2.8268441622441067e-9
3.731259973696651e-9
5.160416014120166e-9
7.413416099498147e-9
3.3856261557140893e-9
1.8047493212199188e-9
1.2338060230606236e-9
9.654364691039602e-10
7.608637905977649e-10
5.509409978919946e-10
2.1140645414679887e-10
9.929875073601545e-11
8.724458722422406e-11
1.407412357722068e-10
3.069157870072913e-10
8.191693661423932e-10
3.428068248521941e-9
1.9589474787167187e-9
1.4149056684421757e-9
1.3803945468087296e-9
1.591025638781391e-9
2.094746873767438e-9
3.172568506246527e-9
5.415908680722885e-9
4.939837081683298e-9
1.7286792276441732e-9
1.3873010328788071e-9
2.2093594209819653e-9
5.316797886427475e-9
1.1057502670973394e-8
1.4707351868476438e-8
2.559980099733054e-8
3.4179203609378365e-8
7.610291931499412e-9
6.489760530425523e-8
6.214639557708697e-8
9.247645955536762e-8
2.9067181999297665e-7
9.705096825676138e-7
1.1901199660254225e-6
5.194788349867722e-7
2.7372761000235953e-7
1.803225987575159e-7
5.7129477869748887e-8
2.3079516143520465e-8
5.157046062648229e-9
5.865032158075127e-9
8.64094240345836e-9
8.323453398960462e-9
1.7530067201825816e-8
1.8234512946769668e-8
1.628443670139646e-8
8.757233843524989e-9
5.54702938231624e-8
6.702814455255227e-8
7.971656541568022e-8
7.568628043761678e-8
7.807463101178657e-8
8.727235372744418e-8
1.0096363618121517e-7
1.1786285311626587e-7
1.3774725652202725e-7
1.6177118575783104e-7
1.9322669604467932e-7
2.3941171261509427e-7
1.3190234055108363e-7
6.256972238889437e-8
1.3304772633792078e-8
1.2900051623296455e-9
1.530910757311527e-9
1.8640751055290714e-9
5.879447373616937e-10
8.313329548448349e-10
1.9612135572869504e-9
6.696944354963935e-9
1.2744581870294788e-9
7.552786221158314e-10
2.012497989904362e-9
2.1076409288000047e-9
2.230971769649771e-9
2.4772763299970974e-9
2.8436567545683025e-9
3.336574943132127e-9
3.973593251512731e-9
4.782212834430841e-9
7.080042183096356e-9
3.830316496869835e-8
2.502115769411976e-8
2.3631589545187827e-8
2.763285530460595e-8
3.968925187989316e-8
6.201425555662618e-8
5.3714020639686124e-8
4.288080694403326e-8
4.9251231816406234e-8
1.0570202766513488e-7
1.0597072825636055e-8
6.707295925700917e-10
4.4473566714749956e-10
6.838874645496526e-10
5.278861905568167e-10
3.135813803713904e-10
3.863557593592751e-10
5.817664730162465e-10
3.7004637551002e-10
6.082040700749627e-10
2.9695995462533416e-10
2.388541703471054e-10
5.716613639079593e-10
1.4150310490382677e-9
4.035095357309337e-9
1.74016305520302e-8
6.114745603314335e-9
4.682507706562987e-9
4.700642302537164e-9
5.457950126604641e-9
2.1632634004674707e-8
5.7292121032891973e-8
4.421063792976973e-8
3.3124646951019364e-8
3.129469533901408e-8
3.375003564635923e-8
4.109541828373961e-8
5.849255282733449e-8
1.031781608549224e-7
2.0416954758130048e-7
1.1118131789960984e-7
7.287847511097634e-8
1.0084839550254493e-7
9.198856970346363e-8
5.6867454338620546e-8
5.151084381357733e-8
6.626087833537372e-8
4.726537720542171e-8
1.7452598582350545e-8
8.260246087476527e-9
4.6628521147806084e-9
2.2536876090802386e-9
6.557389603607954e-10
1.0060587389020186e-8
1.0883744047636424e-8
3.5428158012179117e-9
1.583880362306647e-9
5.2851191317985265e-9
7.762681040015136e-9
9.78604017268235e-9
3.278446803316032e-8
8.333743597338103e-8
5.507704946895968e-8
5.7849026796617645e-8
7.691115694995396e-8
1.2634430114805934e-7
1.8728057145137983e-7
1.445745407681362e-7
1.267896220871044e-7
1.6795187689650094e-7
5.198040843084386e-7
2.3033372795015827e-6
2.2138116980751227e-6
3.200601092828888e-6
4.049629002353844e-6
2.290351181231432e-7
2.4694636554607875e-8
3.3092380850000005e-9
3.986973148816576e-10
2.6844285747521946e-11
9.212975115630241e-11
4.4526014293253046e-11
1.4461358007590768e-11
1.598241428809001e-11
1.9412738997989258e-11
9.45946438294481e-11
5.3959217152138264e-11
6.997474303621385e-11
2.8351377295863793e-10
3.2926267496518792e-9
5.620232714611105e-9
1.70098176864708e-9
5.5849706827901465e-9
1.6444463559207304e-8
2.6535788591278964e-8
2.737944080615818e-8
2.5993625435281477e-8
2.6113441196605345e-8
2.9566124859403484e-8
4.099988342209658e-8
3.4251925098630204e-8
1.4265222847282812e-8
1.5358400067577284e-8
2.44968801331597e-8
2.7934356696150394e-8
3.463866134268082e-8
3.1053071583533835e-8
7.045756915693928e-8
1.3421846523269703e-7
2.2272321408230228e-7
3.8712803491252004e-7
7.361861216577353e-8
2.665617582769293e-8
9.576886739945757e-9
5.444493931464126e-10
3.9280391013039184e-9
4.123960009803078e-9
2.8842696464933857e-9
6.79800164806635e-10
3.150201127928024e-9
9.80492491236999e-9
1.993256075065458e-8
1.3320963740146942e-7
1.1868889695760058e-7
1.031087268680375e-7
1.4246353348433905e-7
2.6757550172906254e-7
2.5446680414261687e-7
1.907507137891825e-7
2.425911596555065e-7
9.247328071021855e-7
1.8556121824379857e-6
3.3173895030334895e-7
4.5647285830881985e-7
8.571623256372145e-8
1.0616885449736933e-9
3.3989258636209204e-10
3.3045829026573684e-10
4.111385529917742e-10
1.1574852019758535e-11
8.666362365365308e-11
3.037695227194628e-11
2.617678349987736e-11
1.7598042972432471e-10
1.0814016543358387e-10
7.907303218154064e-10
1.8747390752091115e-9
4.7075935139786296e-9
9.272546836954771e-9
1.3024421966306518e-8
1.3880735578092757e-8
4.730427140546119e-9
2.015474423805686e-8
3.933150942130375e-9
1.9523108302104997e-9
2.5005769501090975e-8
9.492776569769605e-9
9.747873136063003e-9
7.668940451041238e-9
1.1519702723880121e-8
7.912921851935323e-9
8.498899656100742e-9
1.952755752993629e-9
7.434293712098544e-10
5.119874164481235e-9
4.182695469652802e-10
3.1834277966109535e-9
3.202544469302201e-9
8.854290769083151e-10
1.0372890716371067e-10
1.0451184595081268e-10
7.148516030852979e-13
4.767480712081899e-12
1.3471610886222057e-11
9.436711604107547e-11
4.043831804544007e-10
3.128680691935989e-9
3.5634859992198347e-9
4.240400079845763e-10
4.528411456308062e-9
3.891612313201457e-11
1.666198984745187e-12
1.6077459493111158e-12
3.168113071625276e-12
2.9184287664264388e-12
2.677586181131333e-12
9.410102878126028e-13
8.259905546569668e-13
9.835760371789542e-13
1.256214369028572e-12
1.6365363838358806e-12
2.1507271626390512e-12
2.8427885592734587e-12
3.775574919038902e-12
5.036496583227665e-12
7.32281880040029e-12
4.368103926791406e-11
1.2412420210688277e-11
1.4452711375942677e-12
6.515431459141405e-12
1.1102295375373608e-11
1.688791383603471e-11
2.496406427759841e-11
3.656267977881013e-11
5.316716687890146e-11
7.630804918383851e-11
1.069265470526786e-10
1.4449345523719086e-10
1.8688235943323505e-10
2.318079306286683e-10
2.7855571767512305e-10
3.2825497587038396e-10
3.8308291774697354e-10
4.455795976302438e-10
1.3808498064908577e-9
1.7767031576670615e-9
4.256363455593837e-9
3.94582693322468e-9
3.959813422519491e-9
4.193609256740165e-9
4.5912083498157825e-9
5.192256705387434e-9
6.103592928201105e-9
7.495278029600582e-9
9.47101903465413e-9
2.8175552446990896e-9
1.1649157840201792e-9
6.029598365938478e-10
2.8759004842672357e-10
3.716630208596573e-11
2.0707090584585128e-10
2.358778207429871e-10
1.5973931189439664e-10
7.577470692594509e-11
7.149255679342927e-11
3.936411533912751e-10
1.2488993120393006e-9
5.441142209502673e-9
3.923310763707529e-9
2.796424392125225e-9
2.795289757171636e-9
3.371370497834863e-9
4.024092044270803e-9
2.876227413526312e-9
1.8774313038446588e-9
3.6258186030833705e-9
5.295223984720543e-9
3.858656807057644e-9
4.808694580409267e-9
8.239360082711026e-9
1.887353090819103e-8
3.0979445804909094e-8
4.50345696699524e-8
7.911949707000321e-8
5.280491390233152e-8
3.5698834414961365e-7
1.744389490262472e-7
1.756065219302222e-7
4.4577178544258357e-7
2.8521741175468136e-7
1.8926717988244568e-7
1.9328247551792407e-7
7.096297614640214e-8
1.4384207814728493e-8
1.32673407228063e-8
1.3627522932212276e-8
4.516838908673152e-9
2.43389046485478e-8
2.9016567031642602e-8
6.742147580017537e-8
1.298462151942591e-7
3.076421144998706e-7
9.56463415620498e-8
3.4604213120264236e-7
3.6313066586095227e-7
2.3091189336797478e-7
2.1464116254288944e-7
1.7592673068698876e-7
1.8942668251230483e-7
2.4678276486346974e-7
3.6546426456878877e-7
5.463611555010982e-7
6.394136931858088e-7
6.632310668278174e-7
7.905750619011298e-7
1.2504256277124538e-6
1.1907585987883802e-6
7.727393424303588e-7
1.2858010976783092e-7
1.4193866503580723e-8
8.121118519934236e-9
1.1648116563073829e-8
1.420471692738112e-9
1.55218633084471e-11
6.184056235078684e-11
3.3344739207647776e-11
2.760166154451828e-12
2.2297177442783805e-13
1.597600083437279e-12
1.8635933722879478e-11
3.270638584416351e-11
4.918205818228497e-11
2.1693055951973869e-10
1.8267387310159008e-9
6.501578848046466e-10
5.609753127209615e-10
2.633895216462498e-10
2.5017853071921576e-9
7.153581349340696e-9
1.1411844545066287e-8
1.1997886334165742e-8
1.1617513064291242e-8
1.1469329177253659e-8
1.1654651369518764e-8
1.210776281697632e-8
1.2759310332316544e-8
1.3554568837781893e-8
1.4452545431472543e-8
4.2513680497686626e-9
1.1708566491828121e-9
1.115789932668025e-9
1.8715593215082852e-9
2.320202735341542e-9
3.1471625759171614e-9
4.874222119424967e-9
9.179827409264477e-9
2.6364019042516858e-8
3.4469106569186735e-8
1.1167660597710303e-8
2.5093673223592213e-9
5.230369673517328e-9
5.948278750700879e-9
6.547146396624134e-9
7.359433126526244e-9
8.528016086543655e-9
1.022299770263014e-8
1.2727994019226721e-8
8.318674317956342e-8
6.756497163754386e-8
4.3819056648256094e-8
4.9383686549728684e-8
7.857166041622062e-8
1.1850516851959766e-7
8.520901673719319e-8
8.243682839828418e-8
1.4864558630293652e-7
1.212687416296864e-6
3.441082172496244e-7
2.9349512911262143e-7
2.650780911544331e-7
2.839773660958656e-7
3.2028119481702177e-7
2.1704877603157096e-7
1.4126638283707748e-7
6.53113061156666e-9
3.460292652062499e-11
1.6348735732483697e-10
1.2561910699757394e-10
1.2300850969112579e-11
1.593689420481963e-11
6.056517398653087e-11
7.607341129273453e-12
1.158069572283375e-11
1.1414247804597829e-11
2.2600412724736846e-11
1.0326570581825219e-11
1.8433615700981486e-11
1.7333694686219496e-10
1.272015837103086e-10
1.0538136530252988e-10
2.4622125280482397e-10
1.2238831257633234e-9
3.658601746776914e-8
2.786094923596708e-8
3.1833264640517285e-8
2.757674317925199e-9
3.0248738155404466e-9
1.477267079854169e-9
1.7235178912901595e-10
3.7042609029011475e-11
5.516607573599928e-10
1.314588837033217e-9
2.568656156534374e-9
2.826853716904547e-9
2.185213085208063e-9
1.2077428910640962e-9
2.9364127644148246e-11
1.6635784807943144e-11
9.96541273985361e-13
1.834457018639627e-12
1.9089878687269348e-12
8.052130522963911e-12
8.19048857660045e-11
1.9844011463534935e-10
1.5087064328639632e-9
2.7647349757504747e-9
5.687980038370671e-9
4.567595688199678e-10
5.041909224789611e-11
8.883189434050732e-12
4.931042291138585e-13
1.6207945612084193e-12
1.0489686196365374e-12
3.311326341168996e-13
1.744587587058953e-13
1.3801474400526776e-13
3.0719091881596326e-14
0.
0.
0.
0.
3.4151701918280543e-13
5.773760975311393e-14
2.8652318341101974e-14
6.972930376839601e-14
8.581474240960428e-14
1.152638782876563e-13
1.6026773827572448e-13
2.2129682457962192e-13
2.813532054520578e-13
1.9835121450677803e-13
1.2869008194043295e-12
2.0726483065913506e-12
2.5168750108150957e-12
3.1785524242780335e-12
3.948689416203661e-12
4.773435299418631e-12
5.636505440327889e-12
6.547852276188558e-12
2.783064119862673e-12
3.927976736014199e-11
1.0254101546978455e-10
1.1553722208149818e-10
1.3525721117023054e-10
1.6544545750496403e-10
2.0562620988282331e-10
2.577610781240509e-10
3.2645469493193836e-10
4.1952344423764957e-10
5.491175957429132e-10
7.324332449223521e-10
3.039382593577421e-10
1.7422930336512227e-10
1.0380701757086186e-10
4.993369078172827e-11
1.6339213604061567e-11
7.767367901826145e-12
4.736864692425595e-12
8.52734797577928e-12
3.09616200333374e-11
7.349216167111392e-11
1.7468015046818806e-10
5.801286910003759e-10
9.521309298902196e-10
5.531259174251943e-10
5.153651568309242e-10
6.048040619055566e-10
8.446071840882755e-10
1.418309529341778e-9
2.835176284756427e-9
4.857098940655835e-10
1.7741999163091323e-9
1.706683641676018e-9
2.442838343240107e-9
4.451004062487093e-9
1.0479517502767356e-8
2.093459433534384e-8
2.9173631418149542e-8
5.063243887751612e-8
5.266677944576232e-8
2.3780224748093204e-7
7.136131305234297e-8
1.2237198084976639e-8
5.022186284499008e-8
6.88263635288277e-8
1.0769794848358167e-7
8.198825467348875e-8
1.4807729112388204e-9
1.7643242099342743e-8
2.1834980419597577e-8
1.9841338943658605e-8
3.17097773453894e-8
1.0963802220506758e-8
3.6518141116005903e-9
1.5943092143265891e-9
4.715909737408084e-10
1.2302199966347107e-8
7.377967986923035e-9
5.4260688843863775e-9
3.612001382486135e-9
4.66871088873559e-10
1.6157733874920261e-9
8.190951573916664e-9
1.5351308418828105e-8
1.4592324674308788e-8
1.4995532662801627e-8
1.6148874590966864e-8
1.7924456923743995e-8
2.0536553834395034e-8
2.4469061569376634e-8
3.049150471669792e-8
3.9168046239209574e-8
1.0227495292582533e-8
3.547981294348798e-9
1.608145154941685e-9
6.672713592060654e-10
1.4707700041128707e-10
1.0483927999268152e-9
1.0373608327964898e-9
6.946993826144097e-10
3.791859210854589e-10
9.602210659088372e-11
1.0981463323075977e-9
3.851546998555696e-9
1.768153781836529e-8
1.2291082756744516e-8
8.722921653973124e-9
8.533795045956293e-9
1.02278383469605e-8
1.5075823791208932e-8
2.4580878800659658e-8
1.391933780155515e-8
1.3158829637472897e-8
1.4973610924983282e-8
9.295640535965665e-9
1.0211377357425107e-8
1.5647560775260227e-8
3.231219442964111e-8
4.800736954014916e-8
6.275335102831824e-8
1.0221781813273819e-7
6.677914614793381e-8
7.15627709554607e-7
5.397569417105447e-7
6.210712561423303e-7
2.9814407059289383e-7
1.9764576236316033e-7
2.0301978536284137e-7
3.3676051510895223e-7
1.205242927733172e-7
4.033997537326544e-8
2.313324410230193e-8
1.780565403458887e-8
3.438146222224572e-8
3.9924795910154874e-8
1.70192201023847e-8
1.536960870923043e-8
3.460232334186325e-8
8.739421738040313e-8
7.610568408111984e-8
3.9340735782545424e-8
4.267520721836873e-7
1.9859603199313707e-7
1.749019296094395e-7
1.8399432729173717e-7
2.1986126125629627e-7
2.6118240869337345e-7
1.1672227556047116e-7
1.8676766928005872e-7
7.682690732586791e-7
2.404860991271266e-6
1.6944016987530289e-6
2.511679884127578e-6
2.6552834117422692e-6
1.1586444613176102e-7
1.2297196131759248e-8
1.7673806539762264e-8
2.1057511376202756e-9
2.5054682585764924e-10
2.7351918210333963e-10
4.76581226879133e-10
1.7135439716399951e-9
1.5739928062793662e-9
8.49929864443543e-11
3.1364494870165646e-11
3.8254290050795435e-11
5.649567319008609e-11
8.799160080349641e-11
1.3864077088482424e-10
2.1170731841421524e-10
3.0315752642640323e-10
3.9669653119727826e-10
4.578997412360043e-10
7.803603499616554e-10
8.910926920986637e-10
1.0126761334545296e-9
1.1691363305216093e-9
1.1532955268622044e-9
2.8617476249988903e-10
1.770395371825195e-9
2.641092905900154e-9
9.722015784021485e-10
6.757305163836426e-10
9.18749993990021e-10
2.522596258400693e-12
7.535430421080924e-14
2.2554273940076182e-13
2.8229729689629417e-13
1.0796782868024345e-13
3.099297093976819e-13
7.503560893313522e-13
1.5398386343969237e-12
2.5038964275175838e-12
3.767017037545221e-12
5.438612792651927e-12
7.565189053189256e-12
1.0100761798830499e-11
1.2979791728977154e-11
1.6239318160871233e-11
2.002503335131579e-11
2.4540930728449334e-11
3.003191772302028e-11
3.679294843537294e-11
4.518831912557324e-11
2.1354880627929807e-11
1.0379816942509666e-10
1.9805292654139974e-10
3.128899139656273e-10
4.57673492019581e-10
6.470736679795543e-10
9.015254505148095e-10
1.2486147890587869e-9
1.7246818362422932e-9
2.3747980448418054e-9
3.2474279123043703e-9
1.0896364291516847e-9
5.891288527071185e-10
2.8255372118094125e-10
5.648385655231103e-9
2.0215815047171377e-9
1.6646572880454597e-9
1.6225754097617792e-9
1.680551482917782e-9
1.7718959726929763e-9
1.821546025636213e-9
1.5558128737192662e-9
4.051317026205115e-10
6.800257209426853e-10
1.2149184527080319e-9
1.5612027861070347e-9
1.893144934325321e-9
2.2914250881590277e-9
2.824002359833426e-9
3.585612545819857e-9
4.741194938634404e-9
2.805315899778428e-8
4.883619446720473e-8
2.465048220868395e-8
2.201184445444815e-8
2.582556547977025e-8
3.791990738182597e-8
6.684502429786854e-8
8.242453776850321e-8
8.277188689122311e-8
9.562498742189741e-8
4.314528149058066e-8
2.8420989385822247e-8
5.602751925889641e-8
7.986634011438807e-8
6.190136643005803e-8
2.9475175682194288e-8
1.9390887814965936e-8
1.0797995960018552e-8
6.012798031220695e-9
5.201914228867847e-9
2.8969676899956883e-9
6.272604527869254e-10
2.2820331285666358e-10
9.853334794395243e-10
2.2313702918927644e-9
4.610584108445789e-9
9.74802370580307e-10
2.512220424657405e-9
2.915125414728023e-9
3.264081167695672e-9
1.1294299448334633e-8
4.430957077847846e-8
3.878241340406146e-8
3.3038632651363205e-8
3.400893612757629e-8
3.866782779104466e-8
4.743751916920035e-8
6.287485361125777e-8
8.979653491333712e-8
1.2519483938654748e-7
1.3018811900143168e-7
1.1190169214141024e-7
1.1179341089192497e-7
4.93383666875085e-8
1.7993311989422773e-8
7.983677377270197e-9
4.677230936288199e-9
3.6266653132267086e-9
3.3751028358057152e-9
1.4694939969937404e-9
4.2389736472519535e-10
1.1214407333427724e-10
1.193717337887332e-10
7.664614546210453e-10
4.22366379947567e-9
1.5439849082709706e-8
7.87280588188437e-9
6.618154078435829e-9
6.67710456159798e-9
7.440046268669901e-9
8.916506904612274e-9
3.4540114136893554e-8
7.88413859721071e-8
4.387178660055197e-8
3.907877759149169e-8
4.411825367056697e-8
5.9575830074001155e-8
9.666668986659598e-8
1.4614815835246667e-7
1.4177531169393606e-7
1.3968448647026963e-7
6.834031509633771e-8
8.072967481159506e-8
1.4902285389510434e-7
1.3875725320059105e-7
5.345461990064561e-8
2.8564009423643747e-8
1.724710546437949e-8
9.24137314016978e-9
6.704417098095896e-9
5.690530249440311e-9
2.0639209966685296e-9
5.439448776166081e-10
2.666910241924447e-10
1.0535827081333642e-9
2.1245286626740898e-9
8.122072966747498e-11
4.648639278990831e-9
5.6307314948421704e-9
6.270303338214126e-9
7.035999722923196e-9
8.125049800328766e-9
2.990611387858353e-8
1.067492671245538e-7
7.03659465747013e-8
6.208582534087446e-8
6.728244317131866e-8
8.311391396542254e-8
1.1653508588801518e-7
1.7902239091573599e-7
2.0961352136066252e-7
1.7294442215311975e-7
1.6333730752230074e-7
1.4728727888945396e-7
1.267668893581746e-7
4.7073750462562524e-8
1.57834182874601e-8
6.53094257863431e-9
3.6990681582258173e-9
3.0696949094339795e-9
3.1014469404713584e-9
1.3311254276605461e-9
5.109308050911327e-10
3.4918444879884426e-10
6.472581625148629e-10
2.1552072715154657e-9
1.0318680765730707e-8
2.0873247813705133e-8
1.2249487966445056e-8
1.0868039035689832e-8
1.123254664491373e-8
1.2657540190797588e-8
1.5175806697615023e-8
5.0249998165690745e-8
1.246167362609198e-7
7.012588190353904e-8
6.233542704809138e-8
6.985262967850509e-8
9.350737994326955e-8
1.5051175570880067e-7
2.2410853126249305e-7
2.2269459793861827e-7
1.7326542326383958e-7
2.1766046683685253e-8
2.255016148061307e-8
1.0379045837203655e-7
2.5244416972353736e-8
2.943665392414466e-9
9.660554869094349e-9
1.2351020345324107e-8
8.1510340802493e-9
5.94240154138426e-9
5.675589413612562e-9
2.954316145728448e-9
1.4122957781378349e-9
1.0372874989620547e-10
9.598124999715888e-10
2.710432123574372e-9
4.9210554618328635e-9
6.243603544140042e-10
3.0191292653266276e-9
5.814784131317669e-9
9.12644287067187e-9
2.8003154950918235e-8
1.0956526518925852e-7
8.480800595362302e-8
7.538578877837597e-8
7.998512814804519e-8
9.428788907079845e-8
1.2292924116379023e-7
1.783776509612198e-7
2.552967562084842e-7
2.6541051539981623e-7
3.140700001196488e-7
7.0930083103646355e-9
5.562813312888848e-8
1.0030559304451732e-7
2.922349290832822e-8
5.0794173413951885e-9
1.4097484362973895e-9
5.841411951517965e-10
2.7363063060650095e-10
1.9057801165734771e-10
5.341617859631969e-10
5.140990622514684e-10
3.6164379027904176e-10
1.458924214895752e-10
2.208703780176431e-9
1.910672391763755e-8
1.4690282348215546e-8
1.2523795526870184e-8
1.3098531954515406e-8
1.4552363853557101e-8
1.6660839177032868e-8
4.105780432899478e-8
1.4644860796693437e-7
9.937198556522135e-8
8.733734709927987e-8
9.308750415985787e-8
1.1276666933862431e-7
1.582964881706863e-7
2.7021736770164644e-7
5.214946706554442e-7
1.2092930463330497e-8
2.1687037973412659e-7
2.613069781520911e-7
2.740596446495672e-7
1.0098810292257063e-7
2.152673390724401e-8
6.5445228895082795e-9
2.3877542724657964e-9
1.8979824383570524e-9
4.5952634003635714e-8
4.52501356802627e-8
2.36953411491767e-8
2.653099358745376e-8
2.4648560023869666e-8
9.297841909487653e-8
4.011944082961599e-7
2.7705679909004103e-7
3.050989440430922e-7
2.6985795181784937e-7
9.958522381558867e-7
1.7403799995756316e-6
2.483880638294991e-6
7.690526954790923e-7
4.0270383907437757e-7
4.364043883673986e-7
5.2442988145727464e-8
5.069697539915724e-7
2.859042958568642e-7
7.70950030142882e-10
5.783588642272312e-10
9.038715802647399e-11
4.5933576064622296e-11
7.535358978979497e-11
3.2672073316130686e-9
3.6839169475139687e-10
9.192911268220277e-10
1.9435051279941226e-9
3.291236839216867e-9
4.952934239304775e-9
4.861021761625498e-9
4.001464345667263e-9
1.9466840727176313e-8
4.358922418906583e-8
5.580841153294646e-8
1.7815700446747456e-7
2.8132710403441566e-7
1.3019186964573389e-8
1.1585042238204462e-9
8.24898139415846e-11
7.2258807889344745e-12
6.879295822412751e-13
4.177865050616227e-12
1.0113593904078273e-12
3.863235637749361e-13
6.909234329211725e-14
5.99617986227596e-14
4.6061142042251e-13
6.867673020783933e-13
1.0292866808941516e-12
1.5483547771540523e-12
2.1049154629713735e-12
2.7166749346770676e-12
3.4447205133511206e-12
4.3457713757099584e-12
9.635986820800951e-11
7.121638545905232e-12
2.59385140113967e-12
3.7817405820896055e-13
2.4422755620525286e-12
4.587986423616155e-12
7.260772041249272e-12
1.0885175009177494e-11
1.5999916965697308e-11
2.3338230490995325e-11
3.389421359252693e-11
4.8934594565986426e-11
6.983376243994722e-11
9.753723830996094e-11
1.317157072200564e-10
1.7064338139124963e-10
2.1275190200216855e-10
2.5808802821492314e-10
3.0810672068052154e-10
5.601312730567228e-10
7.5538300369582e-10
3.4595969485123527e-9
7.718580415936054e-9
1.0853237211097332e-8
1.2251664094496273e-8
1.3195958601604333e-8
1.419312357118785e-8
1.532279316550327e-8
1.656167348771569e-8
1.786580152667602e-8
1.9188817638028797e-8
2.0966314655844378e-8
1.8872277443401407e-8
6.6427105463168905e-9
1.9651737426314053e-9
3.693652663957368e-10
5.269498020571331e-10
1.4777447544927802e-9
3.459510348323479e-9
3.284284061316097e-9
6.807421265774468e-10
1.9711738501749114e-9
2.672462487118484e-9
3.2056202448678204e-9
3.819943859026419e-9
4.720097760196656e-9
6.18674150912526e-9
8.782442555276092e-9
1.3878478854888662e-8
2.5156773754565886e-8
3.649840562104739e-8
2.4633533340810645e-8
1.4836172913820554e-8
1.563186849527162e-8
2.3094775780913715e-8
3.3438914957229874e-8
2.4025462808730925e-8
2.424406598919739e-8
4.7251830794883885e-8
1.7087013147822172e-7
2.6136917831910095e-8
3.513649624581896e-8
1.5814325420645534e-7
1.2521773138138813e-7
1.1774920806212517e-7
1.1269571480353702e-7
1.0195269034787979e-7
1.2394416345490018e-7
2.3548812639346783e-7
1.376958596052864e-7
7.714535559246676e-8
3.656114115676044e-8
6.462754262138064e-10
1.3622582229568125e-10
7.678556358231808e-11
6.518666295576253e-11
2.865859361550975e-10
5.202294513736305e-11
5.0735773206120426e-11
2.5051749086002264e-11
1.724275609762849e-11
1.2471881336033964e-11
2.4039957481461273e-12
6.430627644850045e-11
2.795811566948898e-11
4.126615384337708e-11
3.1611908929117567e-10
2.9173162011161533e-9
1.408281199846851e-8
1.3588762362466053e-9
3.098608479324014e-8
1.8140650780293374e-9
4.670023008163264e-9
6.753349871592078e-9
5.17685987891558e-9
1.2202319596606064e-9
4.824991034106912e-10
2.0910610433221775e-9
3.76836887638537e-9
3.3534133030729103e-9
2.4756697722225115e-9
9.138221446964733e-10
1.3434927222187094e-11
2.3043256248012346e-11
9.027026754516081e-13
3.1021559097541e-12
1.7257946286080545e-12
6.217495828676571e-13
1.179752295954164e-10
3.0358493231514747e-10
1.9968368573458847e-9
3.047327718917308e-9
4.877957424050713e-9
2.602704008482531e-10
5.862445104012077e-11
6.345039737945814e-12
1.954198386948137e-13
1.6020203549780643e-12
1.0255371988512498e-12
2.610683327195199e-13
1.0990260315041017e-13
8.299690608340388e-14
9.327042834279393e-14
2.798221426608242e-13
6.367538932139822e-13
3.9521507585479474e-14
6.572683591146162e-14
1.2991222572167297e-13
1.992086851607181e-13
2.912004919340999e-13
4.218433100523424e-13
6.11792420061229e-13
8.907507280511429e-13
1.3026938222240608e-12
1.9129121242215958e-12
2.8169387498283245e-12
4.1492588513372225e-12
6.083918017174658e-12
8.808418769273581e-12
1.2446692244536133e-11
1.6945887631323547e-11
2.2044008344535255e-11
3.473835984144124e-11
4.474226510267789e-11
4.277348008337332e-11
1.6810125348497544e-11
6.128324054440041e-12
3.600104004392965e-12
3.3904043846167165e-12
2.3209742414509902e-12
1.7285760491761199e-12
1.022839221709002e-11
2.4264216193352818e-11
4.480889555424043e-11
2.580015017131791e-11
3.214716904082852e-11
4.3263513233928835e-11
3.948149676965945e-11
3.41814324749629e-11
2.335683663225023e-11
2.335683426729415e-11
3.341106067323258e-11
5.852660094915157e-11
1.2239664602128708e-10
3.6651483241274225e-10
7.192256600597401e-10
3.8691367626570534e-10
3.374892315441797e-10
3.6720841377920253e-10
4.614638777052587e-10
6.583237545912045e-10
1.082448969971697e-9
2.102696217972178e-9
8.507731142074064e-10
2.072715334946138e-9
2.0051193483902296e-9
2.96710572492282e-9
5.792201343332832e-9
1.3899587857360374e-8
1.9006116168379038e-8
2.6401151900141398e-8
5.1602895596669594e-8
7.358507324583283e-8
8.817840753900884e-7
3.172810895627675e-8
3.2236637070313016e-7
2.6749207120363886e-7
1.7397276429496018e-7
9.903799120399013e-8
8.748262356287188e-9
4.1756529477610916e-8
2.8268693824229104e-8
1.1983859371608251e-8
7.944792452876878e-9
3.0347039648653652e-9
1.6146898596267932e-9
1.1715198647201071e-9
2.24759651898744e-11
4.348538439035246e-10
1.1670111105552074e-9
4.216541693897497e-9
5.589387259906352e-9
3.2010396166475157e-10
5.253361268806993e-10
2.501935950762651e-10
5.2753093420341476e-9
1.3600101378609101e-8
1.4409459763166995e-8
1.4388276220944635e-8
1.5118922359771235e-8
1.6295639072772015e-8
1.7722661087181068e-8
1.9327895612719407e-8
2.1108217889881365e-8
2.3089966078057596e-8
1.490803198441273e-8
1.01195434475803e-8
7.454351818922681e-9
5.327279296444101e-9
1.6583699218338152e-9
2.1019699680143785e-10
2.0278641725607064e-10
3.06840550264595e-10
1.3010272911898819e-10
8.207172555117844e-10
5.596928697644186e-9
9.972787130037392e-9
6.3343102488301105e-9
5.6001765613873e-9
5.809141376262168e-9
6.770817568419096e-9
8.81892676738871e-9
1.3034207759500515e-8
2.2513401697298086e-8
4.073415652152749e-8
3.739218408227515e-8
2.498354054724968e-8
1.672185007166266e-8
1.9695391747584186e-8
3.378525321419971e-8
5.6399963401957116e-8
5.179988555921533e-8
7.39132801403785e-8
1.415611428216903e-7
2.65119431910608e-7
3.5528395663864505e-7
5.384016607773743e-7
3.689654689963211e-7
3.3480371424225447e-7
3.8715193615170244e-7
5.702662084843027e-7
8.165825849850728e-7
1.3779627539679216e-6
1.3477234663411855e-6
7.742881301713956e-8
3.0641515501597882e-9
2.0083798433074856e-10
3.5777778810522776e-9
9.117490695505043e-10
1.6704875116974684e-11
3.2160347217379255e-9
2.0118824955015546e-8
9.388918766585964e-9
4.3230748794029785e-9
8.746812855753367e-9
1.7186078057391634e-9
5.9969621234101835e-9
3.870540182429806e-9
3.437625700992531e-9
3.8969380680689645e-10
2.656612301702879e-9
3.4233936162748526e-9
3.779758835322318e-9
4.251641940681583e-9
4.9033696865553816e-9
5.7714254690686605e-9
6.907930631746717e-9
9.396332641321015e-9
1.6852772469892373e-8
2.2091232868786226e-8
6.882982753640359e-9
8.910963188055965e-9
2.2677832202620418e-8
2.0197731802588104e-9
4.522447491801072e-10
1.5822425244204032e-11
1.015425982911718e-12
4.066285030244602e-13
7.02539105244126e-13
7.195836253285074e-13
9.052650175446281e-13
6.893491877225138e-13
6.978590006528993e-13
3.330937008794746e-13
1.2841729135078401e-13
1.0338823653774532e-13
1.6938341596727759e-12
1.3624246573635493e-12
1.5809859092697864e-12
1.9717386512152118e-12
2.5154841119898376e-12
3.2401305325991263e-12
4.1953061221766924e-12
5.450331847561048e-12
7.0968477435932805e-12
9.252458100903518e-12
1.2062983806735472e-11
1.7844762165606224e-11
1.0196665650725179e-10
3.281924289372169e-11
4.3949566874897404e-12
9.239847336664786e-12
2.0323130086351053e-11
3.3067738773503513e-11
4.9159977332722126e-11
6.919306957004222e-11
9.272856823468494e-11
1.1861200344520455e-10
1.4591465143071206e-10
1.746608898958438e-10
2.057697067062125e-10
2.4064193718312955e-10
2.808907398031201e-10
3.2830174640714575e-10
3.84940915041099e-10
4.533567145502594e-10
5.368834459708289e-10
1.7266081370534245e-9
8.848148450419769e-9
1.0950855077888544e-8
9.354561639402518e-9
9.553780173280065e-9
1.0698153838559996e-8
1.2706350077183965e-8
1.591639807319933e-8
2.109776875496044e-8
2.954567997346175e-8
4.158152825528442e-8
1.9116752764295294e-8
9.039620015692559e-9
5.387687293110845e-9
3.9268116308943825e-9
3.107563184847092e-9
2.5417378836656646e-9
1.1593489003718774e-9
4.453083790778651e-10
2.795728637955492e-10
3.5444538565226683e-10
7.407282818203833e-10
1.927659317595025e-9
7.35886362901779e-9
7.777988999707125e-9
4.848581010832677e-9
4.4010292392046795e-9
4.791687191308661e-9
5.935184305301475e-9
8.302246078644939e-9
1.337388536367108e-8
2.3720316497631845e-8
2.3305531565392216e-8
1.2238566287972672e-8
1.1375968745564685e-8
1.4121458297472642e-8
2.2257797819022664e-8
2.4839764773114202e-8
1.991842734947355e-8
2.5055531530660856e-8
5.410810522060527e-8
4.4809403693341685e-8
1.6461028129050006e-8
6.168236372993454e-8
4.532703895617719e-8
1.387555784938319e-8
8.085509518853906e-9
1.0391614350805012e-8
6.06019274995395e-9
3.649835175759939e-9
1.7491804725367086e-9
1.0853119564751823e-9
9.190582345943183e-10
3.5077576903865734e-10
2.3598154102044863e-12
1.671702905698655e-10
5.410827031813462e-10
1.6583612516439074e-9
1.3089190361638553e-9
3.5089145668025223e-11
2.018335557588632e-10
2.718874121019778e-10
2.520486022496048e-9
4.522986859117247e-9
4.203330044387556e-9
4.246377113276211e-9
4.605015470366098e-9
5.1676677984529484e-9
5.91612111260973e-9
6.885260910970245e-9
8.146647410463901e-9
9.805479804595986e-9
1.2000961617981504e-8
6.4577738613426386e-9
4.041291071107457e-9
3.0522479086129385e-9
2.4795586512171206e-9
1.934944033056189e-9
7.645774833627845e-10
2.4224451479984983e-10
1.0453957689568983e-10
1.0847127458111741e-10
2.8262233277858166e-10
9.161213904339446e-10
4.096793907161929e-9
3.6947827684977636e-9
2.4396037770118456e-9
2.2453445952415466e-9
2.4299008912594037e-9
2.9477839391156166e-9
3.972237282294363e-9
6.02799437135685e-9
1.3381614301045647e-8
1.3239608942360438e-8
6.961950218041552e-9
6.543538860189739e-9
8.348020214141532e-9
1.3808920705813557e-8
1.660351710198992e-8
1.5759712571622968e-8
2.3255106410616942e-8
2.083848207134345e-8
2.636691571519774e-8
3.2430514441868165e-9
4.699255198001397e-9
7.101077714352405e-10
6.877237049010068e-9
6.4569713618121055e-9
7.0536526112502915e-9
3.876119006771964e-9
1.231405968720563e-9
6.335974183614125e-10
4.14678085180522e-10
2.827267816288824e-10
6.31187709601362e-11
5.625926631207966e-11
1.2398072592265837e-10
2.2938894188785178e-10
3.5499637136344664e-10
1.2024715477639206e-10
1.2663235888217138e-10
1.521647454608847e-10
1.696732946309937e-10
4.2966909275920926e-10
1.846340539769371e-9
2.7133735364899837e-9
2.2798994523073754e-9
2.1828358460237773e-9
2.2653325106575357e-9
2.4450028678462205e-9
2.7059491015376926e-9
3.061863169137028e-9
3.544606024988959e-9
4.202175523120521e-9
2.2515038213576813e-9
1.3361945652432377e-9
9.549422579732052e-10
7.899880997222411e-10
6.610372072570041e-10
2.817300044567303e-10
8.50042031906351e-11
2.627735851370864e-11
5.314003690171356e-12
2.8773985594730345e-12
3.562681203938204e-11
2.2289467854379044e-10
4.802408795858912e-10
2.826436541984667e-10
2.383581415871705e-10
2.373743071747886e-10
2.6341196578856636e-10
3.2028875411644193e-10
4.2873787643051964e-10
6.47642584587051e-10
3.4689699860861854e-9
4.333023629603395e-9
3.4228721060088993e-9
4.53507474775878e-9
8.27801040924256e-9
1.7794618790228515e-8
1.981925801970903e-8
2.520230372453787e-8
5.100243227938098e-8
9.50503884440648e-8
1.0068356016514255e-8
3.624632163129901e-7
1.1478613333265118e-6
6.799632379013886e-7
2.033111286490585e-8
1.549973195242062e-7
7.537238882324843e-8
4.523684736106916e-8
1.4649990297658173e-8
4.930467889723991e-9
9.00945441578238e-10
1.9770378167151342e-10
7.60014657035769e-11
7.091366422407291e-11
3.6743304893983904e-10
3.544933807284095e-10
8.794701950838432e-11
4.430153997295128e-11
1.514753588955325e-10
1.1412290879699574e-9
5.023976297288564e-10
3.2729612849348182e-9
8.605100931831305e-9
1.2010398387882291e-8
1.235019247775599e-8
1.2568307119546236e-8
1.3180261833318511e-8
1.4108770292901027e-8
1.5249330958931928e-8
1.6523597344137873e-8
1.787894507902942e-8
1.92857437246504e-8
2.0848933984094093e-8
2.326395444901211e-8
2.1204986793079565e-8
8.57273814738233e-9
3.507784924521263e-9
1.7248843750081365e-9
9.601082926210524e-10
5.938093438031956e-10
6.811795903295426e-10
3.1394912222788147e-9
2.65263921962275e-9
2.900658510392596e-9
3.240586496413899e-9
3.665240917247881e-9
4.273555173878343e-9
5.1904967505108345e-9
6.616270780744702e-9
8.933569286023247e-9
1.295678792830557e-8
4.597163715942173e-8
3.539594734147025e-8
2.323631404399791e-8
2.661475510251782e-8
4.3271151610655786e-8
7.098856064751568e-8
5.8017493295016835e-8
6.540803088377245e-8
1.2898889930374995e-7
3.661221926661295e-7
2.703880224547996e-8
6.058692587385167e-8
6.650813769475463e-8
1.3527512790748805e-7
8.374764208566639e-7
6.744150227429068e-7
5.933639016240602e-7
5.761568312058606e-7
2.9251495457210875e-7
1.4194436034617903e-7
1.0662599899061004e-8
2.4438251081890425e-9
1.4050317181146391e-9
8.293020058481807e-10
7.578345941658938e-10
9.299407766391605e-11
3.514752288692412e-11
2.4031132534738924e-11
4.490767730741427e-12
1.3605308506798261e-11
2.156392567927742e-11
3.312343727304311e-10
5.1781108629703075e-11
4.3929293890763055e-11
4.564777259098694e-11
1.6172272253965299e-10
3.1479568523693437e-9
1.2226250002304702e-8
3.9368849963532835e-8
1.8304747215665838e-9
2.712444900147828e-9
2.3970377461172782e-9
5.42309454311473e-9
8.339396591510444e-9
4.842054728600061e-9
5.859623677246376e-10
2.4958307998824038e-9
4.799515669640532e-9
4.128148529790726e-9
2.9688572369028134e-9
9.688671262836465e-10
2.6700485521720892e-11
3.2283895654926464e-12
2.744890771735011e-12
9.973250826091094e-13
1.5772337904655103e-12
1.897516377455031e-11
1.1865786035171736e-10
5.656261003965633e-10
3.271230402676223e-9
4.971800093907454e-9
8.917786724686e-9
3.579659220780751e-10
3.354189708759493e-11
3.645285446539039e-12
7.017324761047147e-13
2.1149919708304063e-12
1.1712687634254317e-12
3.5611506460914883e-13
2.476482643924864e-13
2.7398249864894985e-13
3.4535638438955885e-13
4.49090284096674e-13
1.223767516442216e-12
5.320029687260952e-12
3.3590530967923353e-13
2.5208133681965034e-13
5.748389700337904e-13
9.066283396784819e-13
1.3366794323672266e-12
1.940939834772156e-12
2.8154843696015606e-12
4.096793748387372e-12
5.984288622286681e-12
8.767142680240745e-12
1.2848861122179294e-11
1.874490747255194e-11
2.6996968557831572e-11
3.7936689259895775e-11
5.1361296668205064e-11
6.648152863734724e-11
8.243986948539544e-11
1.9145842546020296e-10
1.705200772462857e-10
1.396459122911924e-10
3.2252578426041664e-10
3.739567655891857e-10
4.011572939533719e-10
4.1952190797179547e-10
4.3133904566522316e-10
4.378080426111632e-10
4.4009353581273613e-10
4.389619429045288e-10
4.3452335531864524e-10
1.6791324918185382e-10
6.115398813602307e-11
1.0750185733130747e-11
8.242708321468442e-11
1.5136805595729962e-10
1.2059056199619527e-10
1.283758358325935e-10
4.2181400281947495e-11
9.139954339877902e-11
1.650012311323737e-10
3.8802420403685006e-10
1.4302124325439423e-9
6.780521024124462e-10
5.087345487040782e-10
5.105077967752072e-10
6.070032489404911e-10
8.294624551384762e-10
1.315615913537205e-9
2.4919152986156925e-9
7.179368833311529e-10
1.8509038404606046e-9
1.8058197400385437e-9
2.6739340919491803e-9
5.151402964308053e-9
1.2559764274540123e-8
1.9591613725251076e-8
2.7130617752309812e-8
5.074753736716031e-8
6.331774449234331e-8
7.891343523827471e-7
8.917585993634682e-8
8.875279463560121e-8
1.3028300163437909e-7
1.1781370354902924e-7
1.0329385110983284e-7
7.720082384968907e-8
6.207207129457917e-8
2.7276090149850873e-8
1.2167535565563445e-8
1.0896365364912859e-8
8.260663757430057e-9
6.047597414192051e-9
1.7169486150057645e-9
3.8041197571341887e-10
4.769867085096522e-10
2.3144150936191813e-9
1.8151945029248853e-8
5.291920284492788e-9
1.541253296607408e-9
2.943162656257136e-10
8.031137314426409e-10
6.130431649043681e-9
1.466509628591784e-8
1.4496859899533451e-8
1.4596634369092407e-8
1.5427071044350383e-8
1.665206846987777e-8
1.8168607696608968e-8
2.001475732168842e-8
2.2301994808740727e-8
2.518297355422713e-8
1.1656522166354726e-8
6.348202410341006e-9
3.870244564695864e-9
2.3688684427514405e-9
7.599805883168439e-10
3.5846553405966296e-10
5.46174047997856e-10
5.125400139228675e-10
3.0787908283714095e-10
3.25791761688313e-10
2.3172869355243192e-9
1.2064319097566419e-8
9.824230650338165e-9
6.797801013354026e-9
6.3264409508625755e-9
6.958332728119793e-9
8.835865491960712e-9
1.3185677930039155e-8
2.3778517795361597e-8
2.8735735616227026e-8
2.5534650432926604e-8
2.039659644404619e-8
1.3307654680007347e-8
1.530778645735064e-8
2.5326076258370155e-8
4.824398871757026e-8
4.915225832958811e-8
6.75968766136802e-8
1.2097103507271627e-7
1.2955439514058923e-7
5.037284516034869e-7
1.1109148278051196e-6
1.099569859535432e-6
9.776662874190505e-7
9.323563569165347e-7
9.60990576026646e-7
9.869835139694898e-7
8.835941001511592e-7
5.815790801343445e-7
1.3984708472035878e-7
4.9194301113750824e-8
6.744110999833e-8
6.521613409220361e-9
9.259709424946877e-10
2.6420623726481272e-9
1.372416468368256e-9
3.8667040090935934e-10
5.470261142404127e-9
6.10884171194966e-9
1.3905750158932355e-9
1.3802959301661324e-8
2.8363054202519835e-8
2.616597441118534e-8
1.338824157574291e-8
1.3178696224395974e-8
1.4997013577056946e-7
2.514423627589673e-7
1.9777676344124074e-7
6.68779139548967e-7
1.2988535688826739e-6
3.121827781284892e-6
2.17760742612687e-6
7.054043511404065e-6
1.1580470952740196e-6
1.3694129287713512e-8
9.326567521840105e-8
4.2391126049240625e-8
1.4370478458428663e-8
4.8350664695257963e-8
2.7636805263453346e-7
3.7602219920553966e-8
4.075452315283243e-9
1.4989026461955313e-9
7.723419087858461e-10
6.136169096903944e-10
6.259173417163021e-10
6.468019533720297e-10
5.117341613788513e-10
8.63484054930947e-11
1.660228471988843e-11
3.1405050040583074e-11
2.0720495741245005e-11
6.297745235537953e-11
1.975608184426968e-10
3.519962277866741e-10
3.168417886693165e-10
2.850973146106447e-10
2.825490226735445e-10
2.8944249434475496e-10
2.996389545007097e-10
3.110297511375648e-10
3.226819752845439e-10
2.9715527434530136e-10
1.8241660000031402e-10
8.565975705207937e-11
2.085167781730346e-11
7.663358205505662e-11
1.8399129541486327e-10
4.3050076905679157e-10
1.1324080799909049e-9
3.270014722453735e-9
9.65957905518078e-9
3.1081857560034505e-8
3.3704448373697065e-8
1.7538067267783414e-8
1.3530429923347236e-8
1.2339720198809237e-8
1.2295233484434557e-8
1.2923730454904077e-8
1.4068674195902234e-8
1.5693214581453544e-8
1.782303386894238e-8
1.9530147779628005e-8
5.5945354171987243e-8
5.1361582206456194e-8
6.813195078705209e-8
1.1989968579358483e-7
1.7737626485509087e-7
1.2768381053362646e-7
1.2882980545543067e-7
2.5131371555495144e-7
7.54612822204065e-6
3.906854422168041e-7
2.8524088997216277e-7
1.3796591209648312e-7
5.3683664127732176e-8
8.903935113540949e-9
3.453871189674636e-9
1.1869779838993822e-9
5.267961765135901e-10
6.625244860836276e-11
8.026076787149471e-11
3.8410973839548325e-11
3.1691932704283525e-12
3.55523794745697e-12
2.5145682648248493e-12
2.1303060716703422e-10
3.122333577146887e-10
8.577097477558156e-11
1.1184263281688043e-9
4.191362744521404e-9
8.754831282883908e-9
3.758672553133345e-9
8.943588167746403e-11
3.951136928059948e-9
1.9436880890736445e-8
1.034491251452889e-7
4.203728054707338e-9
4.930480755864417e-9
3.135592311222921e-9
3.4575731771293088e-9
3.6879729948651386e-10
5.7764055316135594e-11
7.592073842058079e-10
6.586887301158524e-10
5.024287934971054e-11
2.886735513610691e-9
3.4331045603781718e-9
3.1796661857752063e-9
5.432251475760856e-10
6.031001635828852e-11
3.1406825189559574e-12
7.221126240046882e-13
2.540060840608066e-12
1.4667439883387982e-11
1.7040962490394062e-10
4.554604376852333e-10
2.6289351428880094e-9
1.403584362465624e-9
5.910636722468575e-9
3.5267199645974313e-10
1.0124166187606895e-11
2.976091790861224e-13
2.5371499637158015e-12
2.606444909065674e-12
1.0573755290762745e-12
3.707775690883968e-13
2.940328740899768e-13
3.379238552823798e-13
4.270447161407916e-13
5.530420045454435e-13
7.23111059174623e-13
9.510715323608769e-13
1.2569001844470142e-12
1.668366897208496e-12
2.7612099545531673e-12
2.193419674753331e-11
3.1851077803602284e-12
5.849603025610351e-13
2.1579127977687696e-12
3.634965113524031e-12
5.516027762280909e-12
8.15262794271993e-12
1.1958584453092724e-11
1.7459869075144504e-11
2.5263699128398278e-11
3.58911349526143e-11
4.9450968660737673e-11
6.538411121713035e-11
8.272409962340262e-11
1.0081723170999681e-10
1.1975540778977731e-10
1.402198471262929e-10
1.6315040894985698e-10
5.173701623247151e-10
4.0719704183680987e-10
1.3637083457015563e-9
1.2962304845184942e-9
1.2763572195586691e-9
1.3101836158385564e-9
1.372522698358367e-9
1.4616543382772298e-9
1.5873112416403204e-9
1.764898295030064e-9
2.007365301319205e-9
6.672216705778713e-10
3.0439155530209455e-10
1.5538666023346835e-10
5.3195750226928416e-11
4.026421468339021e-11
1.2266477803010242e-10
1.0463665206319365e-10
8.402665104756078e-11
5.520305320252429e-11
9.490366012783964e-11
1.9975878890954088e-10
4.2645019015907436e-10
1.326409351994299e-9
5.75780755405271e-10
4.204960324815559e-10
4.1799885708867915e-10
5.070658076482358e-10
7.370510660365317e-10
1.3079805721516197e-9
2.1183991849330278e-9
1.5172373898334312e-9
2.9328149538317817e-9
2.5734124758397315e-9
3.6174634375633716e-9
6.867417526843343e-9
1.6705324163523337e-8
2.5208037903272486e-8
3.861869835748512e-8
7.107141814608095e-8
5.53228390954329e-8
8.114400702230667e-7
2.633973892826233e-7
1.790617060208644e-7
3.291072876681169e-7
4.396391020960204e-7
2.3464282110187917e-7
1.852657242495189e-7
2.1751645245530226e-7
4.1182695305990756e-8
1.4034008907770925e-8
1.1359401563171734e-8
4.618674380025248e-9
1.7466691641618717e-8
2.2585010681074083e-8
3.113305966946405e-8
5.519468650375031e-8
1.0205820457836631e-7
1.530792550298956e-7
6.837181010166608e-8
2.8798660171522226e-7
1.521529187980232e-7
1.6898450519301886e-7
1.4190941048652594e-7
1.4877119761516737e-7
1.8511394833115843e-7
2.5875080290040964e-7
3.931589401034149e-7
5.535958594637788e-7
5.496226411879233e-7
4.718972949342975e-7
4.011996463510749e-7
3.4795834641280583e-7
2.130190858597377e-8
4.368175107938045e-8
5.7585872068231296e-9
1.2919421475836297e-9
1.8952613883046488e-9
5.73572898448985e-10
4.7058796675477633e-11
6.507892941553627e-11
1.0529038809224653e-10
6.475490183288824e-11
5.6830596502428186e-11
2.89610792522459e-11
9.962358049137806e-10
3.4378498251640498e-9
1.6358817771010752e-9
1.3306907107933757e-9
1.3012470419640172e-9
1.3938289272958323e-9
1.5717510136323875e-9
3.75272957571584e-10
8.473376588629951e-9
1.4848249566897623e-8
1.2760432760258637e-8
1.201295328134008e-8
1.2159419894020227e-8
1.2914215011131439e-8
1.4294891777381223e-8
1.6498612619010126e-8
1.989884439574198e-8
2.5058961149017875e-8
3.239939935459992e-8
3.6574505986867575e-9
3.032353880299557e-10
4.470354406673489e-10
1.029539704422611e-9
2.1753117215102017e-9
3.976539395666151e-9
3.309897560177433e-9
2.857210841399375e-9
3.137398015833528e-9
3.9222440352343045e-9
3.6884261285285937e-10
7.37888220455752e-9
2.7500605826621894e-8
1.2290669267496487e-8
9.136951509997036e-9
8.481976338567192e-9
8.850663974855784e-9
1.0007000915277326e-8
1.2090864560716133e-8
5.7209176251585e-8
8.772508856575465e-8
4.8530450514448646e-8
4.661210832394247e-8
5.874429229387881e-8
9.336184633233413e-8
1.3468416553059468e-7
1.0791821636570684e-7
1.0568057838927143e-7
1.5460039844715564e-7
2.399637528026622e-7
1.9424703284445483e-7
1.2574378129451e-7
8.027959491797562e-8
5.8624584204795464e-8
3.4805313494560796e-8
7.400792854165752e-9
2.0167203541782354e-9
1.0777144651940995e-9
7.894679304914474e-10
5.472507655977828e-10
1.0252239014792256e-10
2.1181668992781307e-10
2.526579945733881e-10
1.248135587696354e-10
5.167195972195781e-10
5.898688192332507e-9
4.102915256284272e-9
2.9928134121802734e-9
2.882763678720549e-9
3.1136166733929213e-9
1.2607236201966871e-8
3.9799783122569545e-8
4.1838110791021275e-8
3.347793954824744e-8
3.2356650081177544e-8
3.4505097556626184e-8
3.936687363483708e-8
4.826043630662659e-8
6.50386423258336e-8
1.0022598966418185e-7
1.870128522201844e-7
8.320758912498922e-8
5.091742112387595e-8
4.3225638873701525e-8
4.030058480172701e-8
3.528651480971359e-8
2.9581288403494035e-8
1.3286024022219241e-8
5.8781414911342304e-9
2.9882196877963167e-9
1.5339958233993857e-9
6.161638459302421e-10
2.3943183078264154e-10
5.917258632771747e-9
9.627185406679762e-9
1.0159999096868922e-8
1.0918366136042812e-8
1.197018643066842e-8
1.3585250910693901e-8
1.6045390695126063e-8
1.9775671912968677e-8
8.647333754752805e-8
1.1546947382747789e-7
7.119245860691324e-8
7.456413529643716e-8
1.0452345829174922e-7
1.8103282424489983e-7
1.8175722759267836e-7
1.420163982356023e-7
1.655188548180579e-7
3.3589686897977096e-7
4.549168117716596e-6
1.7163010307889728e-6
8.43428612066161e-7
3.331022828425973e-7
1.2326762717285855e-7
3.150732222952581e-8
7.368160028788296e-9
2.6495734027905602e-9
6.676542327484721e-10
1.7137209670604331e-10
9.924511170758632e-11
6.6207058533590795e-12
4.924433495687861e-11
1.7247206202771535e-10
3.94852461249091e-11
1.6624953122674795e-10
6.598825106600028e-10
3.724571494768504e-9
5.886221180475224e-9
3.271858751864319e-9
6.4516730241049484e-9
2.1844264068898658e-8
4.2004055026235493e-8
3.9330068810522125e-8
3.602554550074087e-8
3.596139372880045e-8
3.82612750304141e-8
4.3347990975291135e-8
5.4565468415036644e-8
9.027485107271321e-8
6.79115164759679e-8
1.2629329108032307e-9
2.828862376305372e-9
1.5140772677669735e-8
5.227972671646403e-8
1.1366555940863227e-7
6.688686159165893e-8
3.439010660571501e-8
2.2362943682657795e-8
1.4885995450044697e-8
1.0339367873582833e-8
8.653213801030793e-9
6.194742053965295e-9
2.073582143300371e-9
1.3049221012110174e-9
1.0585287580253889e-9
5.091129813647883e-9
1.08175658471106e-8
1.6960579398394205e-8
2.265016021227824e-8
2.8457301678332378e-8
1.0222154370624494e-7
1.503543064286496e-7
1.1179210576870161e-7
1.3109521733509242e-7
2.0541766915161383e-7
3.3643340835071026e-7
2.4895097624411136e-7
2.0929523395658524e-7
2.9177762434590226e-7
1.3067993274025072e-6
1.005059577484031e-6
1.9117204198551622e-6
1.0319559883980045e-6
4.85120342388725e-7
2.2906997976755423e-7
1.0456630372602641e-7
4.617557043166061e-8
2.1958134978128124e-8
1.1484865204725549e-8
8.52339914117893e-9
2.3340233795548634e-9
2.2617431304951917e-10
4.6197662072866147e-11
7.409444635982149e-11
3.4937377449773185e-11
1.930647578980079e-11
3.256227295060827e-11
1.145225541351253e-11
5.498007357821185e-12
3.582341318351994e-12
3.7070551032165e-12
9.993584089620508e-11
4.3141067259104075e-10
1.2168251297846742e-9
2.8459921193393287e-9
5.252821309161983e-9
7.170109800484924e-9
8.971239052013094e-9
1.3026691399323329e-8
8.869971834743785e-9
6.4646586307253e-9
1.34901255820912e-8
1.4830404930608253e-8
1.6757616756592523e-8
3.0679010863891506e-8
5.447520986855037e-8
2.6089604876575994e-8
4.345023479531625e-8
1.0924905103829977e-7
1.754527123611008e-7
3.5841333637483667e-8
1.4007137852315716e-8
6.351336924347195e-8
1.234985503819896e-7
1.9680650554857477e-7
2.5824217896424026e-7
1.940989835457071e-7
2.0195897689126888e-7
4.676304903950516e-7
6.552658357760361e-7
8.538664602322483e-7
1.012025772243879e-6
2.3421058102766186e-6
3.1020393162520783e-6
2.219846357238179e-6
1.2749845355078322e-6
1.734205372718584e-6
1.6333079340986798e-6
2.1427596964920054e-7
1.991561713837495e-9
5.565422437812166e-10
4.985663423060756e-11
2.197479384756771e-10
1.3147481038463512e-10
5.15864694609108e-10
2.2092665730754244e-9
3.019028391545522e-9
3.3450445429038484e-9
3.5311952730600254e-9
1.9049705008190094e-9
4.4878367989646316e-9
1.7174888505091028e-8
2.950524648983296e-8
7.066930995249889e-8
1.824955664127639e-7
9.506012822101302e-8
6.7287435430707266e-9
1.150086915171596e-9
2.8204158648822114e-10
1.0934746036785381e-10
1.1422947850527725e-11
4.653820256973521e-13
6.204063071206328e-12
2.782074613458529e-11
6.434437571958123e-14
3.872820030657904e-13
9.401654228843059e-14
6.497643533291752e-14
1.0611584635177014e-12
9.304354987193958e-13
1.4363450753691451e-12
2.122521320845765e-12
2.836402220283355e-12
3.6250047411714265e-12
2.5990438188032422e-11
5.4620864206468955e-12
2.0382875145139683e-12
3.022432249253816e-13
2.052878495630047e-12
3.905622256788798e-12
6.212334137201273e-12
9.329335016281699e-12
1.3713657556298123e-11
1.9989134769149567e-11
2.9007685582031886e-11
4.1875530507920174e-11
5.984413083537094e-11
8.386462973051298e-11
1.137435246401792e-10
1.478827659056167e-10
1.8488976073440808e-10
2.2504564463183522e-10
2.6986159901220684e-10
4.016951949034139e-10
5.959694755308541e-10
2.657059453607333e-9
6.3482266043765715e-9
1.059765221365156e-8
1.3492426446963956e-8
1.5136857609225085e-8
1.632958840382417e-8
1.745861609565705e-8
1.864095107007919e-8
1.9894442827433367e-8
2.4964162839130513e-8
1.16175222672426e-8
3.503912822486462e-9
9.964611887469357e-10
3.1963752409011537e-10
1.817581798683773e-9
6.327066715982878e-9
6.962797937324075e-9
2.0281598721026305e-9
8.570391628482072e-11
1.3289907920302528e-9
2.445859741374721e-9
3.388409067836209e-9
4.337120433963849e-9
5.510629615331917e-9
7.252252118708324e-9
1.0300782999385826e-8
1.6568144923684518e-8
3.083473161276303e-8
2.4680261385053797e-8
2.6228839477996178e-8
1.5092343414122353e-8
9.290818140199171e-9
1.0014847487292724e-8
1.5342557749343607e-8
1.946643329099139e-8
1.3797869444096842e-8
1.684460792265662e-8
2.904020166609653e-8
1.2327433391492837e-7
5.5163726765940384e-8
1.9275940611447562e-8
3.170725633978668e-8
5.407742413326781e-8
6.941755106202799e-8
2.2652714750651343e-7
2.6906227659294688e-8
1.1411733607070748e-9
1.6974740608288553e-9
1.449911726487659e-9
9.959519857206086e-10
3.1472202934611716e-10
5.544827111645961e-10
4.487217215723357e-10
7.949682607704653e-10
8.440466004240204e-10
2.8795699077140024e-9
1.5788347446689787e-8
7.704362534475059e-9
6.2561146752213615e-9
4.42679005145785e-9
5.519940476725501e-10
1.8857967319283955e-10
1.6081476866657773e-10
2.0441614309458819e-10
3.267616569385377e-10
4.694468753160906e-10
2.167205916158596e-10
7.1598569622105e-10
1.5490525904199738e-9
4.2067374682458944e-9
1.2433630109005312e-8
1.999008521545375e-8
1.0032520166913474e-9
3.1901501356706535e-12
2.7430902187879145e-11
3.756659396766377e-12
2.975205624233878e-12
7.770967096240531e-13
7.25293828774636e-13
5.512833349290544e-12
8.113052588022515e-12
1.715853417265668e-11
2.6834017391193336e-11
3.444541625912418e-11
4.589236209691754e-11
6.399835603964574e-11
8.865180447610069e-11
1.0473718131789803e-10
2.457920679706674e-10
2.7213070846962056e-10
1.8068278094659927e-10
2.7419272564402504e-10
4.194679062270792e-10
4.345358920729852e-10
6.864273733819718e-10
1.1736205266985946e-9
1.5011600309946867e-9
5.257486461898689e-10
2.4563591333300756e-10
2.0627799086326334e-10
2.3265284615901016e-10
2.954366797765691e-10
1.5824960765383413e-11
1.2132796260723596e-10
1.0853366176476707e-9
6.277291436150307e-10
4.4082677609378607e-10
4.4198033905637554e-10
4.988866094359614e-10
5.920830500312973e-10
7.173667546447119e-10
8.628690971638503e-10
2.864352784211519e-10
1.4506778770936356e-9
1.7958132933159303e-9
2.245315660077792e-9
2.823477494091261e-9
3.5710882650716938e-9
4.550113044276654e-9
5.856683154922371e-9
7.645522882039616e-9
2.6162682481561013e-8
1.119855170390561e-7
8.550473812488476e-8
7.572361627279112e-8
8.110094312045482e-8
9.75481509436529e-8
1.319941509147895e-7
2.031256658166457e-7
2.9979961713792773e-7
3.7339037463123893e-7
6.120101745451247e-8
5.002833115539942e-10
3.2753938127994676e-8
1.7159105980325303e-8
4.9331654345252036e-9
1.3864668960771203e-9
4.291752954496335e-10
4.7224934815063015e-11
1.017792889445477e-9
1.5184857847024143e-9
1.5490908959221774e-9
1.4140460871454258e-9
8.387336975377777e-10
1.4107145579907752e-9
1.702463716168763e-8
2.2658754339509796e-8
1.8831013370308527e-8
1.9553261025291342e-8
2.1560996193417603e-8
2.468483400356163e-8
2.9045793186050656e-8
7.010243601169782e-8
2.0705766387778185e-7
1.269329174221026e-7
1.192053321116051e-7
1.3844245201192214e-7
1.9167404087499008e-7
3.1047457380194064e-7
3.824094354093839e-7
3.824486076023377e-7
6.337873117196421e-8
5.006888459588244e-7
4.2188152908720533e-7
4.0948583212322293e-7
2.2526594667957198e-7
4.351159348431076e-8
6.581799457366776e-9
1.0499086403888525e-9
2.6686221671428112e-9
1.4857913697650101e-8
1.6346698022281397e-8
1.1868221948790268e-8
9.499887027556648e-9
4.1572745969639315e-9
1.1564597916919334e-7
2.527425234629394e-7
3.280653395581894e-7
4.3616533749835437e-7
5.047565984707963e-8
3.5733742048735873e-7
6.513987934259457e-7
1.0918352725913428e-6
4.624193540182676e-7
1.5881013378573792e-7
5.496164564610697e-7
1.493475697613233e-6
2.2773536406344797e-6
1.3315283618430952e-6
1.613855112325992e-6
3.4661870345567367e-6
2.049036057602223e-8
6.005560914400671e-10
7.421421813153371e-11
5.6773763649642724e-11
2.787842851808766e-10
4.4370980129094997e-10
8.034527652558802e-9
6.521197932621743e-9
4.096042765587798e-9
3.708766090042225e-9
4.530179691182192e-9
6.587240647146695e-9
1.0194124014642068e-8
1.5102998733846322e-8
1.6013806505721257e-8
2.8862822840531986e-9
4.4495997760668514e-8
7.41183137315799e-8
5.231993457799573e-8
1.211052937720566e-7
2.8181545941288124e-7
1.0186559958009562e-8
8.266557239213737e-10
1.3501145991129429e-10
1.1845322640740233e-11
2.775734031949168e-11
1.0050619898450377e-12
3.132767644121051e-13
5.688308091479311e-14
3.3262228740075385e-14
2.306207371317848e-13
2.854447369324271e-13
4.708560978755043e-13
7.128827786479076e-13
2.731015092209928e-12
7.468268564592169e-13
1.4337255374504178e-13
1.3771338401132736e-13
3.410139944561225e-13
5.536697777404738e-13
8.20004729925842e-13
1.1820033067360614e-12
1.6915829370605724e-12
2.420447032882444e-12
3.4719766040474884e-12
4.997451386011603e-12
7.218491391073176e-12
1.0456425786430335e-11
1.5164888999965382e-11
2.1949521572861733e-11
3.153236368006105e-11
4.458715160137114e-11
6.140708561009965e-11
2.0381278186854886e-10
1.2570785277299302e-10
9.88658082730664e-11
5.356718707348921e-10
1.2478873267759827e-9
2.2085389897448865e-9
3.2238152874116576e-9
4.064211195861909e-9
4.6562685393239074e-9
5.075226962429175e-9
5.404398846912891e-9
4.0027665053823455e-9
6.449685702822301e-10
1.7790770897168928e-10
6.09456211192356e-10
1.384134706420844e-9
5.271439484562971e-9
5.499125584384203e-9
9.551286376109462e-10
5.439239214815363e-10
7.524947911166402e-10
8.395461077029262e-10
9.372978533038613e-10
1.0800336634828595e-9
1.2956123703066477e-9
1.6281240419330807e-9
2.1616122950288367e-9
3.0737833735778246e-9
4.790847642950627e-9
8.48862461441276e-9
1.6592864142812972e-8
2.088186869585053e-8
1.44905845098306e-8
7.923089088993197e-9
8.034039286484015e-9
1.1814577279409022e-8
1.851591295891326e-8
1.643230490208141e-8
2.305289251826822e-8
3.325316311833736e-8
6.262023972287342e-8
7.35817577795985e-8
5.0124139710045704e-8
7.315575194763491e-9
1.1865633741518362e-7
5.893635158974913e-7
6.98090725961089e-7
1.212926484945995e-6
1.3100834653218226e-6
9.926417467711583e-8
2.35188110987675e-7
5.635581285217856e-8
2.876008876280403e-8
9.592283080713904e-9
1.6656166208424176e-9
1.6247406329176044e-10
4.046278962952087e-11
5.901243583729537e-11
2.677711059509007e-10
3.855041185160965e-10
7.799817163301148e-11
4.630946328082755e-11
2.9465743209555235e-10
2.8815050457345166e-10
1.388276254030399e-9
3.2329207373389273e-9
5.45440765647791e-9
7.2487575943217556e-9
8.417873634158239e-9
9.237925651516368e-9
9.920909052910311e-9
1.0558109182136548e-8
1.1179707330631336e-8
1.3115706841505338e-8
4.6099421639198096e-9
1.0939841665563106e-9
1.355885989249456e-12
7.105773363902209e-10
1.9082141890108916e-9
7.769740799613177e-9
3.5784490426855887e-9
1.1612367446264151e-9
4.737734014506863e-10
1.6400505761344026e-9
2.0034902071095063e-9
2.0942139624935e-9
2.1731270250400788e-9
2.31363412673279e-9
2.5523751873941835e-9
2.9337573862408936e-9
3.534810556233648e-9
4.502179623427365e-9
2.6521907293530805e-9
3.202098277047287e-9
2.670722866721722e-9
3.81559412892848e-9
7.604977206801933e-9
1.7067988534321013e-8
1.9566109035452488e-8
2.8648851820272423e-8
6.011140368787556e-8
1.092055527947105e-7
1.9830609410647866e-7
8.726977101291739e-8
4.7607107737275426e-7
2.778059586366067e-7
1.3719633212426404e-7
8.919518678569082e-8
7.509558605297354e-8
2.7813302004629352e-8
4.351456061024931e-9
3.9114976940897855e-9
5.4985115345662995e-9
6.351890281510735e-10
9.30171161400079e-10
4.92782315044633e-9
8.66754783554246e-10
4.744162362189377e-10
4.4656725163618496e-10
5.749183197991849e-10
8.731257972501288e-10
1.4426382279471682e-9
2.499080124162032e-9
2.514765185904556e-9
3.18776796121905e-9
3.3071994646569673e-9
3.399957660676615e-9
3.596830902236857e-9
3.939971116273284e-9
4.462109168097816e-9
5.207876239814397e-9
6.229117744020598e-9
7.53190258090755e-9
8.839827322290009e-9
3.912562434854946e-9
5.517870194140169e-9
4.7334919250185985e-9
3.0292713207599783e-9
2.6179135928223557e-11
1.1582131398817339e-12
2.8184191022271784e-13
6.288901521393326e-13
4.9965838414842884e-14
6.24349260392325e-14
2.371848642562829e-14
0.
0.
0.
3.102930280786047e-14
4.336329093491274e-14
6.03806678738317e-14
8.41093312865074e-14
1.1736680863301044e-13
1.6415023053046159e-13
2.0704990974807338e-12
1.8079038960135917e-12
2.162282764553375e-12
2.744736014105928e-12
3.5423839861214647e-12
4.596745799241331e-12
5.972033308959791e-12
7.746238555457805e-12
9.999614178393184e-12
1.2787764418678556e-11
1.6080617485419768e-11
1.7891982419297125e-11
4.5378817604433053e-11
2.337135209393334e-10
2.0797907202985187e-11
7.567195696808989e-12
2.4569179867444504e-11
3.896449692742756e-11
5.272469858123152e-11
6.623909737990094e-11
7.993363477510182e-11
9.447868924099285e-11
1.1066069456055773e-10
1.293058767481922e-10
1.5129666961265793e-10
1.776442598810528e-10
2.095995157314437e-10
2.488120592515836e-10
2.9757050486864316e-10
3.5918527772817377e-10
4.3862419623182796e-10
3.126624722907565e-9
1.0596021526053822e-8
7.876361080409455e-9
6.8973058908612825e-9
7.53530236726977e-9
9.348842108836032e-9
1.298946710887684e-8
2.0273366920582522e-8
3.1407833754933753e-8
3.326412269152574e-8
3.067991886119452e-8
3.423981196120217e-8
2.082526255169752e-8
7.937033964167784e-9
3.834547819742146e-9
2.5486707987610277e-9
1.965475659292956e-9
1.643856587579781e-9
1.0330019036414776e-9
3.444815234519884e-10
1.429897679872255e-10
1.1611390951292264e-10
2.7285905784454215e-10
9.072864844376147e-10
4.307470927667674e-9
3.878936322226513e-9
2.5219532879522746e-9
2.310683086775873e-9
2.473976901400764e-9
2.938568588976867e-9
1.0794692154421694e-8
2.0624408148382544e-8
1.0711205218426077e-8
9.075088674492738e-9
9.733756509159194e-9
1.2362181657985662e-8
1.86055135829999e-8
2.5992456879949017e-8
2.3328658806535243e-8
2.3076590717243955e-8
2.038245882529465e-8
2.181785026589486e-8
4.04572774290964e-8
1.6298640372490352e-8
1.1631687529617878e-8
1.7346559999326462e-8
8.272308694450867e-9
6.488285931922068e-9
4.061892455346267e-9
2.479041155813026e-9
2.1859772860630215e-9
1.1990590095510131e-9
2.3581421903393733e-10
6.62095726870415e-11
3.9264225917459306e-10
1.2913362002645376e-9
4.729428083072524e-9
5.059407346250631e-10
2.334565543417809e-10
4.0416300144527577e-10
4.991875109832852e-10
1.6091000921048038e-9
7.4301754768933845e-9
8.088979000366326e-9
7.0531337018312835e-9
7.339152043978504e-9
8.36171999362084e-9
1.013919346020006e-8
1.3047630940914451e-8
1.789661374133048e-8
2.5900389122399618e-8
3.5783870555586416e-8
1.6460159557942982e-8
7.151033220360741e-9
4.048061854655279e-9
2.8954014357726227e-9
2.247225629380356e-9
1.8392194054981235e-9
9.616057484955413e-10
3.5791503777722065e-10
2.1285626192707152e-10
2.583935263610694e-10
5.266916555218038e-10
1.3323524599795046e-9
4.76788325530659e-9
6.551283069220132e-9
3.820581800643317e-9
3.386511363066355e-9
3.6436903845988185e-9
4.4769648548074915e-9
6.21850415438011e-9
9.953449288708775e-9
1.801881920054513e-8
1.8578939802964494e-8
9.526175213500784e-9
8.669595501026166e-9
1.0459791521224446e-8
1.597336235755817e-8
1.8842504980242162e-8
1.4546285633943586e-8
1.749465098434031e-8
2.3755197026541916e-8
2.7238515295730334e-8
1.4628471211609081e-8
6.15394723301786e-9
1.863000809030581e-9
2.147766871227724e-9
4.688348436923759e-9
2.927423396621979e-9
1.5232301802577403e-9
5.989832534871278e-10
3.3975577344411227e-10
2.463260922737535e-10
2.245645800470637e-10
6.615209842705435e-11
7.336763985266298e-12
4.596476453288548e-11
2.5347532879052217e-10
9.375670762368335e-10
2.7913722297001355e-10
1.0331980674371215e-11
3.2946886618757864e-11
5.0559297884658614e-11
1.785684865557544e-10
1.0365301161584647e-9
1.5013298798229748e-9
1.3727807879038117e-9
1.4540332924009976e-9
1.6702859543733343e-9
2.0096923030099645e-9
2.5096750564548804e-9
3.2543075823881644e-9
4.39373414064041e-9
6.162461056226768e-9
3.0109600643749272e-9
1.7218241593336856e-9
1.2307055861562242e-9
9.85895010430129e-10
7.939748267279441e-10
5.207756694758768e-10
1.9123333083289317e-10
9.46481921802087e-11
8.724374725890041e-11
1.453638288179705e-10
3.256943285744634e-10
9.137749494323964e-10
3.5604406569588202e-9
1.7439454747806426e-9
1.3306045570462048e-9
1.327552775021349e-9
1.5487247296911967e-9
2.05521070875476e-9
3.131373951055793e-9
5.128445362383047e-9
4.024173636576968e-9
1.4291852367520118e-9
1.3305448183173711e-9
2.3353182091457365e-9
5.8226761721418826e-9
1.136368695315026e-8
1.4923702866638262e-8
2.6564641499928856e-8
3.67724244451031e-8
1.1203786076997146e-8
5.201857636838569e-8
4.610188500624242e-8
6.113360939436496e-8
1.660544376700471e-7
7.164299430324495e-7
1.2632195989935857e-6
9.192440243519025e-7
8.127523442953183e-7
7.782354950121033e-7
2.7643457348609073e-7
5.365214557744345e-8
1.3569808360467209e-8
2.716543694314019e-8
2.5188045503806907e-8
8.20361612781773e-9
3.17079327360041e-9
2.7423291109540366e-9
2.7694365218581828e-9
2.531332455306187e-9
3.846762181753047e-9
1.7957981415983335e-8
2.7109678988568823e-8
3.3199941018362805e-8
3.884139810071516e-8
4.5245122049241584e-8
5.250094280179703e-8
5.997145703224127e-8
6.584596195969167e-8
6.719103390502517e-8
6.225074653806046e-8
5.254155247194702e-8
1.0225611630939828e-7
1.1324044643532438e-7
1.8202167182766612e-8
2.453499886057419e-9
2.701001446563951e-9
3.5783540570272904e-9
2.6063066336714064e-9
4.01226678839123e-9
1.630434005537401e-9
1.0412791723582737e-9
6.329970412906433e-10
3.559033951436266e-10
1.5050140555419935e-9
1.7852427658841355e-9
2.0242090508318857e-9
2.348650890193976e-9
2.776306140166879e-9
3.323770796679167e-9
4.0143812074565645e-9
4.879597053618519e-9
6.607247158491667e-9
3.6762832270472446e-8
2.427806561507565e-8
2.3335398753497674e-8
2.7888792955936743e-8
4.1297584672373725e-8
6.217316097431844e-8
4.94222857974578e-8
4.1110157088118786e-8
5.146419278314875e-8
1.369448935827603e-7
1.2663865511560031e-8
6.841838175000929e-10
4.626697069078615e-10
5.904876063078771e-10
6.24244748659875e-10
3.24203197930335e-10
2.9979494194067665e-10
4.666847918446834e-10
2.1959159872600137e-10
2.3700466526984493e-10
4.4169461946364194e-11
2.3136230634222617e-10
4.3344436163287173e-10
1.0831468179572663e-9
2.9144226444799135e-9
1.5924420721790625e-8
6.739064173725976e-9
4.675531509945966e-9
4.552963580353135e-9
5.235667086040987e-9
1.9645977709066353e-8
5.328222175453007e-8
4.567232534607574e-8
3.372531179324519e-8
3.129311205700989e-8
3.314346995831397e-8
3.950083930147311e-8
5.483021803560632e-8
9.480461894724883e-8
1.7990740146437218e-7
9.110459933422163e-8
4.343037172029145e-8
5.535527575028398e-8
8.893091825681123e-8
7.305887000818133e-8
6.692040324342435e-8
8.642156652165284e-8
5.224750660415511e-8
2.1158130910667983e-8
1.0466377899293089e-8
6.375189890622982e-9
3.5715951940791645e-9
2.5531509375919705e-10
1.512824062967987e-8
9.495398914641606e-9
4.374263169140979e-9
6.350439303906345e-10
5.1485015020394355e-9
8.42148258698471e-9
1.1029713903848933e-8
3.605792455193492e-8
8.57920198130776e-8
5.87332543588207e-8
6.368408902314865e-8
8.812721626347622e-8
1.514126697170079e-7
1.9420629739159427e-7
1.4384317866211754e-7
1.3798810576630053e-7
2.1750615396509898e-7
1.2709166385636352e-6
1.0610644307921099e-6
7.8168649837806e-7
6.457776445592418e-7
3.870496303005398e-7
1.5419211403760935e-7
5.930687495384143e-8
2.333419999798961e-8
5.206595884393424e-9
8.87736794965728e-9
2.690885850818466e-8
4.375402350159854e-8
5.588500956161281e-9
1.3955779574182734e-9
6.063968905861204e-10
6.319079028935427e-10
5.407273366653107e-10
1.9571738137863433e-10
5.6256297037618846e-11
9.792848310943401e-12
1.9190889418395944e-11
2.1173532667707063e-10
8.22331456027969e-10
8.537501664229369e-11
4.4012138359628866e-10
4.894329995436041e-9
8.282029169134868e-9
9.781318629557618e-10
9.276159511388481e-9
1.2649971965425947e-9
1.5398525040379336e-9
5.149060315265749e-10
1.175144055124107e-9
4.400278759847307e-10
5.4351898743007194e-11
5.938178894704767e-10
1.7454174047146712e-9
3.7054332093002144e-9
4.379259685143049e-9
3.200469893746595e-9
3.6643097312460913e-9
1.8284794148423279e-10
1.3129355704286156e-11
1.0001020900877927e-11
2.2244778563276847e-12
1.7107614376872002e-12
1.4343088151577695e-11
9.291839744663887e-10
5.721587035864585e-10
1.6825513074667319e-9
4.636957316400331e-9
3.423140452465558e-10
1.1503478698021198e-10
7.18766108214738e-12
5.254162848987781e-14
1.283680822323663e-12
1.2582575511566404e-12
3.3976913977552503e-13
1.3653875423440453e-13
5.909392196959824e-14
2.744263876208991e-14
0.
0.
5.84148136997439e-14
1.0127972551019424e-13
0.
3.992095985711529e-14
6.056202900730479e-14
8.822901333416726e-14
1.2865810196018144e-13
1.8895924116922234e-13
2.794524677884819e-13
4.155668597720238e-13
6.203126629605448e-13
9.27220971748047e-13
1.3825883277530935e-12
2.0434395511621094e-12
2.9641656770950387e-12
4.166618455561836e-12
5.609407194636674e-12
7.199847884999176e-12
8.85857251654612e-12
1.0570419405117366e-11
5.3645664767847795e-12
1.5570930067351903e-11
5.023859532186213e-11
6.608424912817144e-11
8.346202750021017e-11
1.0763369848449165e-10
1.3887966547084818e-10
1.7815097195570933e-10
2.27580711290232e-10
2.9073013289213444e-10
3.7287585056264833e-10
2.155678299606033e-10
1.59906136908864e-10
9.716189431625696e-11
4.822189116639725e-11
1.2107617407197517e-11
3.7472683867769306e-12
7.62625546333555e-13
1.4154262317694893e-11
3.987948174166107e-11
9.279185486080963e-11
2.373181886112362e-10
9.49757455663675e-10
6.696229617775696e-10
4.88393191350837e-10
4.980866528575578e-10
6.153441900321759e-10
8.935735291949719e-10
1.5536263757837714e-9
3.018640188499515e-9
8.417273591703987e-10
2.0932942292141784e-9
2.0347979887329686e-9
3.0136349383645896e-9
5.89110169050088e-9
1.4270374806889352e-8
2.011345712943209e-8
2.8773564853500964e-8
5.53956207948864e-8
7.098271118587493e-8
1.6390132296963101e-6
1.1534229054975561e-7
2.930909300267424e-7
2.1182760519292709e-7
3.119067842056534e-7
6.192111055642038e-7
2.4834978642342387e-7
2.654177765106262e-8
9.571743385280499e-9
2.5366231949212707e-9
1.6444970308232727e-9
1.2219401119522452e-9
2.1864333127573636e-10
5.876779903010022e-9
1.1556426507664347e-9
4.599519882991048e-10
3.935866158149719e-10
4.819321187587152e-10
7.102223102260807e-10
1.152647472922789e-9
1.9763713904766583e-9
2.048305323533273e-9
2.654392060804531e-9
2.8387900889181793e-9
2.9691452012682345e-9
3.1714112189222746e-9
3.4943445892111813e-9
3.971731141135331e-9
4.647052748946781e-9
5.575827916027892e-9
6.796406864231495e-9
8.180652570899398e-9
5.7710231245165604e-9
4.467397931177309e-9
1.0175762611893914e-8
4.1532547311060386e-9
1.2755597774028078e-11
2.0977361394927315e-12
6.824976258750201e-13
2.972018908538651e-13
6.940719381972374e-14
7.015317572059461e-14
2.5902896541131367e-14
0.
0.
0.
3.070945034666937e-14
4.291908688333252e-14
5.97515192879445e-14
8.32111938759249e-14
1.1607885782615499e-13
1.6229567267927106e-13
2.078682738970495e-12
1.8099054214579081e-12
2.1608175432428047e-12
2.739407422301938e-12
3.5321114044927047e-12
4.580020189313806e-12
5.947180077744305e-12
7.71210082701927e-12
9.957272045262765e-12
1.2744509625868022e-11
1.6058488767842065e-11
1.809088858493006e-11
4.7190734879389724e-11
1.999812881946835e-10
1.975386653406284e-11
7.785676859364963e-12
2.469953002407898e-11
3.9252075455536134e-11
5.331802288684015e-11
6.720521210928045e-11
8.127812081114271e-11
9.618452511560028e-11
1.1271701221023447e-10
1.3171907868053902e-10
1.5409126337985095e-10
1.8086002614003667e-10
2.1328763843771142e-10
2.53030310693466e-10
3.0237612930849476e-10
3.646227179631779e-10
4.447020873802069e-10
3.1217166879510478e-9
1.0660673720877634e-8
8.094527938646786e-9
7.0566526839933e-9
7.665598613662192e-9
9.433555674586931e-9
1.2949867558242327e-8
1.9919593180042218e-8
3.120338486082444e-8
3.454275187658747e-8
3.163415642288566e-8
3.51051075611581e-8
1.9805621315228986e-8
7.768619699949447e-9
3.891398417624447e-9
2.634593595304039e-9
2.0501130256134783e-9
1.7309714425289468e-9
1.0166304699526587e-9
3.416977501026979e-10
1.4839780636456593e-10
1.2874286974661023e-10
3.0575853876054817e-10
1.0118184932372518e-9
4.919224206286373e-9
3.878136118309807e-9
2.5924591021103996e-9
2.3992964670726678e-9
2.583921752263332e-9
3.0839964610760975e-9
1.1231457832471074e-8
2.1024488474142306e-8
1.0881670794872144e-8
9.267002072507008e-9
1.0005406041643923e-8
1.2840774464706547e-8
1.954319190352195e-8
2.644606671307092e-8
2.326939107830876e-8
2.348059510290665e-8
2.074780875189179e-8
2.282308978040325e-8
4.603704866474629e-8
2.068921914071177e-8
9.552416128915985e-9
1.8312969632605048e-8
9.249798974458885e-9
6.714130427772428e-9
4.184810176158136e-9
2.4490394759679203e-9
2.0422941116919995e-9
1.3261070454229305e-9
2.631133131950068e-10
5.4625847923559965e-11
3.6035128989851234e-10
1.1651075841670504e-9
4.0641891678719054e-9
6.329761297798551e-10
2.1487115178524553e-10
3.942883953818292e-10
4.891855287689301e-10
1.514137104805567e-9
7.13435423219965e-9
8.147343570405546e-9
7.095950471034147e-9
7.342895347995411e-9
8.300524292330388e-9
9.94627667449227e-9
1.2578441496754873e-8
1.6851538282749017e-8
2.3847334011923113e-8
3.365178410244203e-8
1.524407249175508e-8
7.0415059872077924e-9
4.183208019466513e-9
3.062974564235785e-9
2.407040897318048e-9
1.957876272771516e-9
9.075336411097766e-10
3.4593980504489415e-10
2.169958906137861e-10
2.781765799443009e-10
5.848834193872222e-10
1.5201076998228104e-9
5.8003984164676236e-9
6.150912665419121e-9
3.829402575507532e-9
3.478717311127634e-9
3.792537549183934e-9
4.705689472371903e-9
6.599141856814585e-9
1.0683093907874499e-8
1.8814108356245216e-8
1.8561224594793416e-8
9.621150757878156e-9
8.847146153156537e-9
1.0832253243556387e-8
1.675483465085078e-8
1.8616519305890182e-8
1.4408763177058977e-8
1.8096064273215486e-8
2.4053055466210334e-8
3.4297004626848804e-8
1.7644661196593903e-8
8.295281687151221e-9
3.28607700046394e-9
2.7581358362009727e-9
4.385245192945432e-9
4.150102998892689e-9
1.4196372524243016e-9
4.5880751766698977e-10
2.5767854298962615e-10
1.697867187398507e-10
1.535339448332553e-10
6.44969024426264e-11
9.023820790836492e-12
3.559183669272951e-11
1.944738746564915e-10
5.510219009099998e-10
3.306341001695076e-10
1.7245868239834257e-11
2.3397573004914405e-11
3.836219741063107e-11
1.396151779521693e-10
8.251106613643107e-10
1.297970214479041e-9
1.2011703232296559e-9
1.2685941268887918e-9
1.4500958398119569e-9
1.7291170601308048e-9
2.1262727420445656e-9
2.6927772871305522e-9
3.518215352529368e-9
4.745944116747988e-9
2.5721319456468298e-9
1.6183864153951358e-9
1.2303687145605596e-9
1.0207592508547105e-9
8.392522148037048e-10
4.5180777178243593e-10
1.649933109608993e-10
8.860898673987072e-11
8.80963240634775e-11
1.5475731137908788e-10
3.631034273937998e-10
1.1175698627745355e-9
2.96401733878928e-9
1.4889050738066907e-9
1.2215493505562204e-9
1.2581398113217626e-9
1.4949243330115567e-9
2.009740487025293e-9
3.095877870559515e-9
4.567457921475344e-9
2.8869046854251242e-9
1.1610253332567693e-9
1.339050059726825e-9
2.5957664389957542e-9
6.668032682203197e-9
1.174753850752147e-8
1.5352870477214372e-8
2.8296002787856507e-8
4.131323992144609e-8
2.080871171768883e-8
4.187537689966386e-8
3.749391673620164e-8
5.282940795552466e-8
1.459595348495435e-7
6.353951641842976e-7
5.503110527734329e-7
3.9249561701816693e-7
3.688635653258429e-7
1.9602297314391327e-7
4.9683385193027595e-8
1.5297609929211508e-8
1.07961651421716e-9
2.2264411349638197e-9
3.1932163786517633e-9
1.3965280227148613e-8
1.3219212563475517e-8
1.0076198130993575e-8
7.158138386899791e-9
1.0007287420028864e-8
6.588104224727565e-9
3.1775454499011857e-9
7.092406723497821e-10
9.271087123644064e-10
1.9898801362944587e-9
2.9868256097638563e-9
3.541068308129675e-9
3.825939617007398e-9
4.20856223296896e-9
4.754269668253262e-9
5.4966426105283835e-9
6.486978382158269e-9
1.3040736540930828e-8
2.4826348304365843e-8
3.114243127848332e-8
3.2081232813312285e-9
2.6444373547478152e-8
2.1032672270618244e-8
5.371864531637502e-10
6.3551754768669e-10
2.639251202321927e-12
4.105332314465391e-13
6.816701712452599e-13
9.12923085235067e-13
3.7062503531391696e-13
4.030264242453817e-13
2.0006843476625313e-13
6.883120114883153e-14
4.203057536467991e-14
5.180615151545458e-14
7.235221469231558e-14
1.0130796103121196e-13
1.5571331578567303e-12
1.29012346568647e-12
1.5113385038648926e-12
1.8946414381605042e-12
2.4253526356925335e-12
3.131419968772027e-12
4.0604998161326e-12
5.2774608223419275e-12
6.865105899346119e-12
8.923721693467359e-12
1.156502655265045e-11
1.5249035708927642e-11
6.178670740568024e-11
4.3647378586074264e-11
6.965591524291922e-12
7.883825698155257e-12
1.913044389511395e-11
3.110110472808759e-11
4.502304095655465e-11
6.077810937472938e-11
7.772133847030989e-11
9.540729261609753e-11
1.1399716124827707e-10
1.3417094708155528e-10
1.5687307222859807e-10
1.831684255958806e-10
2.142380664553418e-10
2.5146221946937045e-10
2.9656299416853414e-10
3.5181725593269195e-10
4.2038276790579994e-10
2.0523563584854075e-9
8.407867601877408e-9
8.719352079928959e-9
7.42937039662053e-9
7.717540081900788e-9
8.874572719766387e-9
1.0969701910676633e-8
1.4552857813711907e-8
2.0804022228540225e-8
3.0916118254667756e-8
3.914419597114191e-8
2.201930266191152e-8
9.76323049043631e-9
5.1112942045243145e-9
3.4676317558421447e-9
2.7038754022444782e-9
2.26087179060665e-9
1.4656216315316794e-9
5.315289655403141e-10
2.5856269456211565e-10
2.2866715385734714e-10
3.99318693788948e-10
9.988167018837457e-10
3.349407465121028e-9
7.585956636407961e-9
3.895770476956709e-9
3.2567065079247105e-9
3.3559161122278807e-9
3.936799037260539e-9
5.15059884381623e-9
1.4534005514967848e-8
2.0323751720201464e-8
1.0352094695201817e-8
9.170340884484181e-9
1.0498153562487402e-8
1.4881847825316668e-8
2.2611204221265108e-8
2.0009339462401496e-8
1.8213252028407626e-8
2.4615250306930693e-8
2.17960536243832e-8
5.284742158824538e-8
2.7876076905813565e-8
6.279117959002323e-8
4.747469003719836e-8
3.5939896160068795e-8
1.0776966546872059e-8
7.718006847245599e-9
4.814433463386226e-9
4.081138620442627e-9
2.919688063629471e-9
1.5428770818214167e-9
1.2721595528070274e-9
6.092998429941708e-10
5.294088635110122e-11
1.5172486312285161e-10
5.907907827701371e-10
3.0239687774499083e-9
1.9256977092076797e-9
9.685769961184196e-11
1.591087490004066e-10
1.5165099113703242e-10
1.812947834414936e-9
4.0733730093736604e-9
4.0535403344264e-9
4.087706189199634e-9
4.381723323072802e-9
4.832215122228955e-9
5.3972222363922776e-9
6.0761548262401475e-9
6.891891397475683e-9
7.880484747084908e-9
4.9416172081338374e-9
3.7209958771056828e-9
3.015120724919859e-9
2.252146231608117e-9
1.0062997148209934e-9
2.2312445546589045e-10
2.5432839074429224e-11
5.396978216214874e-13
1.0338659854933357e-10
4.703926762932195e-10
1.7500787969245752e-9
6.365556812905281e-9
3.174324362133173e-9
2.4898129275921005e-9
2.485866035424464e-9
2.8892850305761e-9
3.835910953201138e-9
5.9043982797360295e-9
1.082507748370303e-8
1.6305621388314574e-8
1.44096006963128e-8
8.841642364390799e-9
4.670621836796449e-9
3.804476172282519e-9
5.220936617179571e-9
1.0181104170813846e-8
1.2221698030700127e-8
2.1334943581381078e-8
4.133146298524972e-8
8.908347920557258e-8
1.031747234900749e-7
7.146472037951711e-8
2.056409879663534e-8
1.1445144252569271e-7
4.975243305059135e-7
5.621372537944131e-7
6.586176253838877e-7
6.694351610546516e-7
3.120936070655072e-7
1.7522477334813167e-6
3.4530112963849203e-7
1.0692093839205278e-7
1.4232974197710113e-8
1.3519213547757771e-9
2.6395289637332736e-10
8.312236391842723e-12
2.8311907754036927e-11
7.008060440517575e-11
6.797877991949254e-11
5.4271274233237477e-11
6.296960298678258e-12
2.133868620885767e-10
3.204180858208814e-10
1.2442373375752708e-9
2.757952803492373e-9
4.92417706456472e-9
7.462676113790677e-9
9.842733033832868e-9
1.169650522022832e-8
1.300554860033414e-8
1.3933129317498805e-8
1.4647225525834853e-8
1.2306033561021463e-8
3.658787243840719e-9
1.2194644260493638e-9
1.8590992508428584e-10
9.128019936371016e-10
6.153115176076964e-9
3.08788762576774e-9
1.5648636797946362e-9
7.755568642690021e-10
9.031355033716727e-11
1.0875433553448075e-9
1.914534056798779e-9
2.4505248120327286e-9
2.8219304350711404e-9
3.153236650035842e-9
3.515581773604263e-9
3.941968886932689e-9
4.42858219647052e-9
4.916896452596085e-9
4.078408696486516e-9
5.651205117217589e-9
4.085895782949778e-9
5.133313837246604e-9
8.923211352554375e-9
1.978650509071188e-8
2.5939561628263506e-8
3.360778547410391e-8
6.27194984097484e-8
8.087102235911264e-8
1.2763693035954566e-6
8.040291655191038e-8
4.766898974284792e-7
3.021760132825704e-7
3.4265078229173185e-7
4.3433447985603854e-7
3.1400640748434337e-7
1.0494494030442433e-7
1.9622150073975573e-8
8.05645154375415e-10
5.69046642772712e-9
5.346307883459074e-9
3.329792027233219e-10
7.758334050974486e-10
9.538915559787226e-9
1.0103137256826444e-9
5.324417225580243e-10
5.172595798740051e-10
6.829769998043594e-10
1.0527091995377826e-9
1.7578737997280692e-9
2.0041639546211606e-9
2.6838120549739047e-9
2.9231281117667855e-9
3.08245795881142e-9
3.3016757922407274e-9
3.638550554121586e-9
4.129289188117849e-9
4.8189675768044656e-9
5.7695230257945106e-9
7.045990496448836e-9
8.625728300753265e-9
9.859598750622138e-9
5.733775747368855e-9
1.2935627697591112e-8
2.9128706157368745e-9
9.276762759961015e-10
3.2163326844366794e-12
7.820245784446163e-13
1.3186843792817048e-13
1.6715687698088426e-13
1.0862555471856625e-13
5.0811768523837073e-14
0.
0.
0.
2.892991791136766e-14
4.053468819671277e-14
5.646828787579483e-14
7.86366990323895e-14
1.0966903534502554e-13
1.5327968180233955e-13
1.987653122221338e-12
1.7249190707281368e-12
2.0565894191114518e-12
2.605237483251994e-12
3.3576148029527175e-12
4.3529787500167645e-12
5.652989717329663e-12
7.3341897054944e-12
9.479238650350488e-12
1.2155895552784783e-11
1.536790427608188e-11
1.7425645979544565e-11
4.662362738463693e-11
1.6937887486983547e-10
1.799842354086533e-11
7.678723170296523e-12
2.3783551471861192e-11
3.787131907362807e-11
5.1656223055114395e-11
6.534912915882529e-11
7.922680871863607e-11
9.387908936686437e-11
1.1006887161445292e-10
1.286217656997474e-10
1.504189557924616e-10
1.7645803811282311e-10
2.0795630485473029e-10
2.465000623734186e-10
2.9426815467070654e-10
3.5438485005539806e-10
4.3150101668528794e-10
2.983907534805627e-9
1.0301026468883461e-8
7.976089988117159e-9
6.940013669763864e-9
7.515504753467132e-9
9.20272276124015e-9
1.25316376526483e-8
1.907478004395411e-8
3.004949234176621e-8
3.449240587329627e-8
3.151853415338462e-8
3.4550458991284765e-8
1.8396366093657243e-8
7.3227726510260745e-9
3.770923383698435e-9
2.5930453087162958e-9
2.0308136481441387e-9
1.72111586314946e-9
9.587058620120007e-10
3.2680141611178683e-10
1.4913503605210136e-10
1.398048660104333e-10
3.3392045105911204e-10
1.0883366943154138e-9
5.339205184548389e-9
3.803376449175927e-9
2.5923874876262888e-9
2.4180200280338895e-9
2.618460612168689e-9
3.142466097254699e-9
1.1276393702890731e-8
2.069004623531206e-8
1.0663064270407829e-8
9.100665392315215e-9
9.857846645674978e-9
1.2726553227884896e-8
1.9472771909036548e-8
2.5580995729493554e-8
2.2182692518177212e-8
2.266257304385455e-8
2.0039743485605365e-8
1.9064500824459306e-8
5.105838610451057e-8
2.6157274555425052e-8
5.436160339179814e-9
1.7007077913770282e-8
9.321217879748507e-9
6.413500755498392e-9
4.207926326761564e-9
2.389150539791905e-9
1.912332023411602e-9
1.3976057333295776e-9
2.906910552901317e-10
3.418365740069716e-11
3.1155959881208865e-10
1.0269641012195041e-9
3.600587610345464e-9
7.90662433047161e-10
1.6635799517276962e-10
3.523553042605471e-10
4.4385556220702435e-10
1.3076180060470355e-9
6.394615756996835e-9
7.601239441152343e-9
6.630915703744776e-9
6.843041239434739e-9
7.700473960753513e-9
9.159945909512914e-9
1.1456732238165392e-8
1.5115265641038262e-8
2.1036552228862606e-8
2.978711657666811e-8
1.3393001463166468e-8
6.408522898412023e-9
3.942007422464573e-9
2.935858725531462e-9
2.317024664411514e-9
1.8452650642401033e-9
7.875684951892462e-10
3.0853561229044387e-10
2.0564340986628834e-10
2.81172197745052e-10
6.068635087120692e-10
1.6027761252049345e-9
6.386397100930135e-9
5.589355408705541e-9
3.6399014211127977e-9
3.369023666370873e-9
3.7185334265474265e-9
4.667917907953389e-9
6.638917954673845e-9
1.0957250187218622e-8
1.8225805966064364e-8
1.7315718211760825e-8
9.018193038324329e-9
8.341221867802054e-9
1.0318720071407501e-8
1.6093638584657238e-8
1.7166636058473706e-8
1.3579569964271896e-8
1.8724735906711622e-8
2.0454673179394827e-8
3.884241470972009e-8
1.738809476820184e-8
8.489989299678908e-9
4.745805460030039e-9
3.4310126751931146e-9
2.8916294239976627e-9
2.5059107501658823e-9
1.0008410854693268e-9
5.045794385880025e-10
3.421363507859039e-10
2.1662027252997966e-10
2.087736692188437e-10
7.487810246200017e-11
4.841845103936897e-12
2.782381389878394e-11
6.186189012271082e-11
1.7176365762769137e-10
2.2339684139106507e-10
6.897593276225237e-12
2.7744491203406127e-11
3.1339902837768705e-11
1.9840587387534468e-11
4.445311255735912e-11
1.1499850140279983e-11
7.93192157169032e-11
1.4659765689056072e-10
2.3165197051265362e-10
3.4552407337572997e-10
5.016843041878635e-10
7.211457127992651e-10
1.0379175068122727e-9
1.5066302053852174e-9
8.624465657067312e-10
6.081333862383064e-10
5.17713926701986e-10
4.697730079429894e-10
3.945233391952193e-10
1.9530943159688441e-10
8.28031167046526e-11
5.498909084576991e-11
6.220919428884113e-11
1.0833439207448618e-10
2.4581752610275513e-10
7.887507935565997e-10
1.4206275500634724e-9
7.85598930021383e-10
6.787873507016233e-10
7.210732388076643e-10
8.784764973035893e-10
1.2100089073810057e-9
1.9143421594440303e-9
5.589651018780165e-10
1.1418277645738354e-9
1.2531570455282407e-9
1.9829319722296527e-9
3.933886760861485e-9
9.632138726229743e-9
1.500225018961003e-8
1.8944729475257953e-8
3.504446125994032e-8
5.2250917175503605e-8
2.3090928049516433e-8
4.4977493634199185e-8
4.759001918282262e-8
9.167685987869954e-8
3.735260823002858e-7
5.511729974143848e-7
4.5372036383574074e-7
4.1189175850950264e-7
8.486717419510444e-8
2.0116360589123292e-8
1.6681698601451503e-8
3.802423086820331e-8
1.5506143603910476e-8
1.0598879338743172e-8
8.991542225080783e-9
1.3701764422411044e-8
1.1458951093427097e-9
1.2216350117149599e-8
5.955556426984127e-9
6.48515475548096e-9
2.067079016200181e-9
9.47729126555766e-10
1.633114721875808e-9
2.2077175665373963e-9
2.760396377177632e-9
3.158706786732974e-9
3.497647536966855e-9
3.904222755486815e-9
4.4398642757054375e-9
5.1524048802603765e-9
6.1044410557579e-9
7.384904041066916e-9
1.5775918806397424e-8
2.059058133949357e-8
2.119803242493212e-9
1.3899214999222432e-8
1.0407536759018304e-8
5.39574883129956e-9
1.1079265774284473e-11
1.4852707862649558e-12
2.0702682431980622e-13
3.4557328285073273e-12
1.6973446485391353e-13
2.285767905943008e-13
1.1236439829487639e-13
3.749298706789181e-14
2.3421280131303395e-14
2.967580520345571e-14
4.1641609326732385e-14
5.825364533443711e-14
8.125345599135175e-14
1.1337611196030699e-13
1.6006136017378526e-12
1.3570742611287729e-12
1.6033718242972534e-12
2.0202872323556e-12
2.5951734978153556e-12
3.3586585714380186e-12
4.361062993964843e-12
5.668703089626988e-12
7.361962608023711e-12
9.529009321788989e-12
1.2247386319816822e-11
1.4801171410863432e-11
4.7896086446733856e-11
7.016631284295007e-11
1.0330036823320314e-11
7.328975352381962e-12
1.9726622599727442e-11
3.18097716921575e-11
4.473644297640148e-11
5.83257975868835e-11
7.230876260958897e-11
8.682980787248404e-11
1.0243449157799455e-10
1.198770820354556e-10
1.400006958006629e-10
1.6372884656659507e-10
1.9212818903932478e-10
2.2651786628123387e-10
2.6863118105352837e-10
3.208611437673358e-10
3.8665117558396306e-10
2.325724402527417e-9
8.666479018455128e-9
7.743526025412826e-9
6.655275968475669e-9
7.054748410154806e-9
8.35750953545675e-9
1.0803926289835573e-8
1.5290716211708464e-8
2.347934900919613e-8
3.334646899079702e-8
3.367768760374987e-8
2.7710971289763906e-8
1.205762271169134e-8
5.477402661861681e-9
3.3219612058337805e-9
2.477953848597261e-9
2.0126770590187126e-9
1.633544446448803e-9
6.626932253007113e-10
2.6504013417192446e-10
1.7080370316169612e-10
2.3730740182916365e-10
5.79539939725031e-10
1.8307318463389984e-9
7.76257489082184e-9
3.584958845768115e-9
2.740928534254385e-9
2.692006245435884e-9
3.0320181043316316e-9
3.791233524649071e-9
1.2146020391393728e-8
1.937584360307677e-8
9.830106929895605e-9
8.531441428997171e-9
9.47587710202602e-9
1.2784293127147872e-8
1.9910441358223143e-8
2.0923315376539844e-8
1.773240024395813e-8
2.039911903799402e-8
2.1843144877624778e-8
7.121878362437342e-9
3.8813312968327534e-8
4.2305023182025545e-8
3.221313378685644e-8
1.608000878898981e-10
9.576428868737571e-9
5.247567971436279e-9
4.252809533674193e-9
2.6094885267706126e-9
1.4894142674177323e-9
1.2612548702235544e-9
6.899440495534162e-10
9.902394783334938e-11
9.228844481598315e-11
3.825898367970742e-10
1.4865511656443143e-9
3.771309369581909e-9
1.9981983907004967e-10
1.4011826587079374e-10
2.336924457280453e-10
3.5748064155920583e-10
3.010519123735308e-9
4.81660889890949e-9
4.340189756131189e-9
4.4101467485865765e-9
4.830410781745617e-9
5.502261459988643e-9
6.446622979859317e-9
7.760323030912479e-9
9.61487256445108e-9
1.2273758268970849e-8
6.287820134296364e-9
3.848905994752028e-9
2.870722824975805e-9
2.2683106085667653e-9
1.7733186058891798e-9
8.317568348519207e-10
2.7201558705018523e-10
1.340431210802114e-10
1.4988512233219928e-10
3.1935371830616123e-10
8.2821187383521e-10
2.704783569298121e-9
6.08338899360917e-9
3.1795394340265673e-9
2.6659088252355045e-9
2.785314848494973e-9
3.363945906342154e-9
4.631818836029953e-9
7.410392940840872e-9
1.3988767020968124e-8
1.4922623715121975e-8
1.1206984709904206e-8
6.204345189813965e-9
6.227220983410127e-9
8.575572518963256e-9
1.3837178609242034e-8
1.369516427098188e-8
1.7699419899810485e-8
2.8110939433932878e-8
3.867011064223257e-8
2.934924705904106e-7
2.572021167067223e-7
6.498431781028339e-7
2.6002533649060355e-7
1.3011269061979225e-7
7.0927172764143e-8
4.950450207832539e-9
1.3820234495551061e-8
1.5074389940089368e-8
1.1618141268857658e-8
3.639132302011818e-9
1.5450390643766116e-9
8.08283484002617e-10
5.616004666616701e-10
1.60724145385498e-11
2.4932110968196043e-10
5.656494907173246e-10
1.2512540117779044e-9
3.3789909744132515e-9
3.735134627380107e-11
2.8376368447305357e-10
2.0492375809632465e-10
2.0976369568404405e-9
5.636096122824167e-9
6.395534540782157e-9
6.380231843387896e-9
6.670041092416003e-9
7.181575911311824e-9
7.81783379335752e-9
8.526517341767629e-9
9.284811366539346e-9
1.0085733620705675e-8
7.703088851778632e-9
6.528458795155293e-9
5.6867389799496244e-9
3.2406878718829502e-9
8.628883998099259e-10
1.7012136904088801e-10
5.6575564031478563e-11
1.2969703440497076e-10
2.875659942096994e-11
6.981792121348826e-10
4.9477501468530365e-9
3.029202662141341e-9
2.397519159078019e-9
2.2985286545053404e-9
2.480126394204399e-9
2.966101581617546e-9
3.9562140576170046e-9
6.0332000385139266e-9
1.0855620873684997e-8
1.4371961825922207e-8
1.210188326707803e-8
8.354773612171677e-9
1.0077273288871596e-8
1.7373077918900226e-8
3.2891242769554656e-8
3.209473331212168e-8
4.247225959307335e-8
8.7205517971639e-8
1.5683411593080128e-7
1.452647471901052e-7
1.2372302261963144e-7
7.002484241194539e-7
2.639701314437194e-7
8.971038321572209e-8
4.764640598447412e-8
8.639221767088565e-8
5.2614823943086396e-8
7.109643202593126e-9
9.947959746377605e-10
9.54690915432437e-9
2.273820413080336e-9
6.653936001535884e-10
2.6315440121234877e-9
2.518787537263584e-9
7.682617404135139e-10
5.801746612793443e-10
6.757067388474486e-10
9.84501765366282e-10
1.5996961649801309e-9
2.7506176398257767e-9
2.9757488827816998e-9
3.7393891909505055e-9
3.818276737239939e-9
3.8918322242326776e-9
4.108822476327481e-9
4.505307178224862e-9
5.1123632268772815e-9
5.9799754975375305e-9
7.1720767401117615e-9
8.712575236295815e-9
1.0339285651140752e-8
6.177911140732928e-9
6.098984486553896e-9
4.804154158000516e-9
2.8052999621112264e-9
3.705581752424006e-11
1.5216601425662014e-12
4.0742288619243404e-13
5.234495237513906e-13
5.158485222051991e-14
9.817218287867465e-14
4.387489389267687e-14
0.
0.
0.
3.0333819362076524e-14
4.243269194742627e-14
5.910419021011797e-14
8.233626208891189e-14
1.1488931960372535e-13
1.6067486487737826e-13
2.0297391840868704e-12
1.7712411853956864e-12
2.1181347666325474e-12
2.6885835799580942e-12
3.469984208049943e-12
4.503144583474602e-12
5.851262625097357e-12
7.591336489347186e-12
9.80316079740229e-12
1.2543492790486398e-11
1.578719749549292e-11
1.7560713462801578e-11
4.4692931576591715e-11
2.2574122192356301e-10
2.0258318292260257e-11
7.46470034280363e-12
2.4137900667239677e-11
3.829445849950254e-11
5.185460799689203e-11
6.518491201738566e-11
7.86911798127046e-11
9.302692884056435e-11
1.0896521601192107e-10
1.2732010726007672e-10
1.4896066108836283e-10
1.7488130124127593e-10
2.0631026729835732e-10
2.4486513201766843e-10
2.927873994493195e-10
3.53315913634435e-10
4.3130625599637875e-10
3.06952640208827e-9
1.0428027721486143e-8
7.77312508958889e-9
6.808255104488701e-9
7.438178423294807e-9
9.226394228098162e-9
1.2811967744066287e-8
1.9980197664369515e-8
3.100251764761792e-8
3.296409802636362e-8
3.0376884010333866e-8
3.390874975827349e-8
2.0435563548858776e-8
7.781616563459267e-9
3.772627386081004e-9
2.5138940880179256e-9
1.9401411688185693e-9
1.6228361675452994e-9
1.014231285463709e-9
3.3878246796941267e-10
1.4185610634141583e-10
1.171660426829134e-10
2.754651671069826e-10
9.107748234803391e-10
4.3211971434067e-9
3.842836228277532e-9
2.5037677064062454e-9
2.296172453504778e-9
2.460485336694867e-9
2.925423804971642e-9
1.070979503708797e-8
2.0397619187344566e-8
1.0581183050803638e-8
8.962731881107504e-9
9.611669072258912e-9
1.2207308313981489e-8
1.837056384398432e-8
2.5567073531423085e-8
2.2870848156045758e-8
2.26215964379272e-8
1.9984028453871912e-8
2.0408139863181175e-8
4.088508620226362e-8
1.7228923006919227e-8
1.0683413883209203e-8
1.6877875758202065e-8
8.04494859535966e-9
6.31984053746842e-9
4.017646220927081e-9
2.4426463975494246e-9
2.1510741076868903e-9
1.1982902357257115e-9
2.376377705920975e-10
6.060325497645288e-11
3.780015487260351e-10
1.2556570434199611e-9
4.65812144239875e-9
5.249105503507158e-10
2.1900149975848436e-10
3.8868849933142307e-10
4.818208336713429e-10
1.542591673329659e-9
7.1761215867284015e-9
7.85019734469993e-9
6.848745709461054e-9
7.126958186193779e-9
8.118629696882104e-9
9.840017378637485e-9
1.2652578071634463e-8
1.7335002105089757e-8
2.5067708673181476e-8
3.473910367217963e-8
1.5867135953071797e-8
6.900718150205252e-9
3.922905597760831e-9
2.812949902470339e-9
2.1819348020666194e-9
1.7828299066622523e-9
9.239582054076823e-10
3.449882635311117e-10
2.0738791122821583e-10
2.5489694557225514e-10
5.213693507179023e-10
1.3183825526388273e-9
4.7305048136242665e-9
6.378768539846149e-9
3.737716086054376e-9
3.3205504695197773e-9
3.579339814150309e-9
4.407246022116777e-9
6.139406530748033e-9
9.869568418597606e-9
1.761990976123487e-8
1.807341021089471e-8
9.261342566712238e-9
8.427722011135762e-9
1.0172696849255228e-8
1.5540510755478327e-8
1.824950537865843e-8
1.412065804893164e-8
1.7348176437977855e-8
2.1794757044007385e-8
2.6802205990731527e-8
1.5099463175558693e-8
8.44941037350086e-9
4.520662719573594e-9
3.3344620663752474e-9
3.772925886247465e-9
2.5754583526591847e-9
6.709025873146049e-10
2.9765119899811075e-10
1.7936974844574205e-10
1.253325831660766e-10
1.2064442579127226e-10
4.524416532913937e-11
9.855857543436857e-12
4.0265635580854486e-11
1.1043205940638801e-10
4.6480601852043457e-10
2.6990665908627144e-10
2.4628046160006683e-11
9.473069230419806e-12
2.1517099856381144e-11
1.1841318794976624e-10
6.711405077173698e-10
1.001194390770196e-9
9.392554603220501e-10
1.0176654894710505e-9
1.1936717943583805e-9
1.4640512589767436e-9
1.8605377269382078e-9
2.450973689963698e-9
3.356409935789838e-9
4.76924878385694e-9
2.3482571294018493e-9
1.3652393147320413e-9
9.892341812410262e-10
7.994747193731839e-10
6.458577353419286e-10
4.233109536597536e-10
1.583934999359991e-10
8.144781942020762e-11
7.734550569655708e-11
1.286101319197837e-10
2.8444025295964813e-10
7.937471815818268e-10
3.04039413475928e-9
1.4804005312889683e-9
1.1361569880343523e-9
1.1384303559850364e-9
1.3338186496452308e-9
1.7788194065887197e-9
2.72739667030385e-9
3.4497081025859758e-9
2.127192773909428e-9
1.0054641481060439e-9
1.3146812203098454e-9
2.577837156440623e-9
6.50291014381855e-9
1.246582190004322e-8
1.6133742258482412e-8
2.855982981580904e-8
3.956445488230649e-8
1.1033002415872977e-8
5.5240778182993197e-8
5.094321015063111e-8
7.292135931683668e-8
2.0160705317713258e-7
8.556532275713393e-7
9.153622829323426e-7
6.266565633336153e-7
5.616874578512784e-7
1.1721186587409033e-7
9.750024244302469e-8
2.7973438811568116e-7
2.8945096656613816e-8
5.480522721535272e-8
2.6141269132217464e-8
1.9135909169114774e-8
1.1473648625960145e-8
4.586520236178661e-9
3.864299618448916e-9
2.3206929947837837e-9
4.6026079172150305e-9
9.188719107716133e-9
1.4659990518051896e-8
2.01515544705953e-8
2.555224543556442e-8
3.0914963228201887e-8
3.6256104688658575e-8
4.1563387622428914e-8
4.679565393081255e-8
5.186604354697268e-8
5.6639097399629214e-8
6.100774024478092e-8
8.025050779447702e-8
5.564953263517097e-8
1.4446092922913335e-8
2.0106168400041316e-9
9.251601731931817e-10
1.4990581824568194e-9
1.5101049332744063e-9
3.0757809880443812e-9
1.5751187822104553e-9
1.0218843464209683e-9
1.7722800331304142e-10
9.771031070414953e-10
1.3281825733621537e-9
1.5410781441075705e-9
1.798057588986518e-9
2.130069075359628e-9
2.5542510128267794e-9
3.0901300172233793e-9
3.7628677775787595e-9
4.605044367996674e-9
1.0106598079425876e-8
4.5813114404243825e-8
2.8982106278183158e-8
2.7079125618776696e-8
3.156569816716824e-8
4.539229974279038e-8
7.111291258891491e-8
6.178602150547937e-8
4.97647353969884e-8
5.7844255410669654e-8
1.257625267817219e-7
1.323290160147219e-8
1.0364615753994813e-9
3.903037999579749e-10
6.82337399316934e-10
5.391792655346392e-10
3.1785653781099283e-10
3.825837410939134e-10
6.90483798059489e-10
5.054084769308887e-10
8.959059347502651e-10
1.2078035709881697e-9
8.347001501037931e-11
4.44983651190043e-10
1.1560077198175486e-9
3.3283929780255045e-9
1.4527677204313754e-8
5.044407798946853e-9
3.806492511734789e-9
3.757512112362705e-9
4.280247703478754e-9
1.866373850135315e-8
4.753524955087861e-8
3.641993286979188e-8
2.7224024175389918e-8
2.564742573203676e-8
2.7496864327034747e-8
3.308594319535958e-8
4.6014779522327285e-8
7.752570363351696e-8
1.517368404050422e-7
1.1444649598014183e-7
8.384460396211425e-8
7.049902385096782e-8
4.8486718553673157e-8
4.01573184264123e-8
4.412538144803118e-8
5.7553347105997307e-8
3.662937142112387e-8
1.3627763032911934e-8
6.41524842195994e-9
3.3181056564770505e-9
1.2850953875282036e-9
1.2843042258459834e-9
9.80318087881708e-9
1.0007424142781822e-8
1.7602493871169598e-9
2.556472240186686e-9
4.912457427120045e-9
6.440162844797015e-9
7.808518517661583e-9
2.9973681562805994e-8
7.031560501658227e-8
4.520781339847399e-8
4.698114855381174e-8
6.225633453533303e-8
1.0234511797501823e-7
1.547737492218618e-7
1.2198611898040286e-7
1.0806800905705988e-7
1.442675543138523e-7
4.354500738579988e-7
1.8886489627524892e-6
2.2010235932334297e-6
4.732378694471312e-6
1.8252816287970914e-6
1.6269285531485365e-7
2.00998380530247e-8
2.908830704532555e-9
4.0331674551624537e-10
4.1673641026641166e-12
7.268493120094126e-11
2.7142575140502995e-11
8.197007126989017e-12
9.435669592375453e-12
2.1118900854518637e-11
1.063555288304533e-10
5.931123765569879e-11
1.0852892811164724e-10
5.625323040313202e-10
4.555263458875366e-9
3.664920368061334e-9
1.8122692801404415e-9
6.1003018081290615e-9
1.8107593969464785e-8
2.6438533902970152e-8
2.531973501447786e-8
2.3329109083306258e-8
2.3012968627754072e-8
2.5147177454722048e-8
3.177982059289288e-8
4.796673978280686e-8
1.4640343117222267e-8
3.457756567058883e-9
8.272498977900085e-9
2.876973544603246e-8
5.5509070687616946e-8
8.856550115566849e-8
1.141555697296896e-7
1.1149185699661831e-7
1.0577119396899821e-7
1.3926429932132697e-7
4.552248557521003e-8
1.003686271702372e-8
9.875866860631617e-10
2.16116767640262e-9
3.030313224709766e-9
2.172050792946207e-9
1.0696732847875543e-9
6.738367541429537e-9
1.32234261017176e-8
1.948473585503976e-8
2.5793393399237182e-8
1.1641370011494044e-7
1.0925008915725103e-7
9.407972710244629e-8
1.2781466148176484e-7
2.3811504639627742e-7
2.4687634104144184e-7
1.8027500982163585e-7
2.1479772140949015e-7
6.622182861050759e-7
1.98246717365598e-6
7.183138717099669e-7
6.48597962046873e-7
8.332509867642672e-7
1.4899331762094192e-8
6.404550483928054e-11
3.251281419614775e-10
6.682432082148929e-10
3.997485882978325e-12
6.071319092064245e-11
2.996548008408961e-11
7.863248462225439e-12
6.167745470907852e-11
1.71205656307266e-10
2.0975382201455623e-10
6.829973909831303e-10
2.0717001170448583e-9
5.305062961943888e-9
9.77236444874743e-9
8.547362341046954e-9
8.063734524543655e-9
4.132838636236147e-8
2.5645684777522995e-9
1.107263553921125e-8
1.744838358001919e-8
8.597579323944662e-9
7.990331921493556e-9
6.2289722816175456e-9
7.622730180905449e-9
6.273090848103706e-9
5.836925084509634e-9
1.4067183879141935e-9
1.9057323701102365e-9
1.504422538980377e-9
5.453019052922084e-10
3.2553921490451827e-9
3.2805664892008276e-9
1.1057779880272526e-9
1.1654053998289367e-10
9.948400038751249e-11
6.895041492916562e-13
5.074654147228392e-12
1.3389978327251099e-11
8.555144173486865e-11
5.813429337734519e-10
2.9377291119770753e-9
2.499456449849659e-9
6.633065504688586e-9
9.343767919673854e-10
1.0238999160709258e-11
2.904321247489922e-13
1.8468528903368607e-12
3.734846814002776e-12
3.4603277529851886e-12
1.321033197642863e-12
7.161651140793585e-13
7.423996009036585e-13
9.160420991174528e-13
1.1785017708276815e-12
1.5373646611728956e-12
2.0199935182118887e-12
2.6680624644186556e-12
3.5401109427066703e-12
4.7170807671927155e-12
6.9321439434851795e-12
4.1781755937931594e-11
1.1603680556084932e-11
1.1972083503053663e-12
5.974888003486017e-12
1.0280702370399174e-11
1.5698946518931415e-11
2.32459601872967e-11
3.405027524789305e-11
4.9432937396327596e-11
7.067439927726463e-11
9.839948918370189e-11
1.3186518080823248e-10
1.690981320250582e-10
2.083092690474077e-10
2.49208871434794e-10
2.9299810352999775e-10
3.4164847280715447e-10
3.973882759217755e-10
1.2073387372776209e-9
1.7998161417706786e-9
4.026789058892886e-9
3.689673736048432e-9
3.687240639146213e-9
3.8979045617077164e-9
4.2618239701537946e-9
4.81121414958067e-9
5.639871004981599e-9
6.898923424352565e-9
8.696458198347309e-9
2.6418602774242024e-9
1.1276614950343337e-9
6.05652525212625e-10
3.0852921430702514e-10
7.522614124642554e-11
1.457540839522081e-10
1.8620342493265022e-10
1.3083276913546576e-10
6.306077892355577e-11
5.894866866453215e-11
3.260764569846734e-10
1.0388771180173079e-9
4.538458155223942e-9
3.0700362611371324e-9
2.1845378096165583e-9
2.1720584886404e-9
2.67896376765358e-9
4.028601070879565e-9
3.2325541629727088e-9
1.91426839789911e-9
3.6758342447611747e-9
5.295357349769351e-9
3.864596290450489e-9
4.824134875614194e-9
8.2855393557337e-9
1.8970725233416466e-8
3.0588394469763085e-8
4.426144000569681e-8
7.816061390552162e-8
5.385442206493365e-8
4.1188042860636846e-7
1.9692510953400265e-7
2.0391552482474699e-7
4.584018665704896e-7
2.8935633464210416e-7
1.9881837201446536e-7
2.24106119388326e-7
1.305119723767061e-7
2.3795728240710028e-8
1.3533788839834973e-8
1.0503869072024648e-8
6.748715930596107e-9
2.4964918225270152e-8
2.5648617782177776e-8
4.876099777944803e-8
7.390218287677063e-8
1.825102533121432e-7
1.1863552374369544e-7
1.8020680375878795e-8
2.7829701109136855e-7
1.3859536102187774e-7
1.695890448011587e-7
1.521154306881221e-7
1.694074560103063e-7
2.20966968085874e-7
3.1765222563092563e-7
4.455032080344057e-7
4.5858454841979784e-7
3.3722751108525925e-7
1.6913944981317244e-7
3.327791909897539e-8
1.2862584671223282e-6
4.920738594948026e-8
4.023770505982003e-8
2.2469989937462785e-8
2.1250224097019227e-8
6.770149311703324e-8
4.480233710628571e-9
4.251956646886456e-11
3.0596742026038013e-11
1.2813820324739608e-11
8.079705120843154e-12
3.1317668520836998e-12
2.7105934828684332e-12
2.747375239272896e-14
1.870026399858175e-11
5.339509849217408e-11
3.249146787023357e-10
1.2568518871687616e-9
6.870756447398819e-10
6.314147153482592e-10
3.750019026960448e-10
8.104566785027713e-10
3.335860210831819e-9
5.891973433482077e-9
6.680438093064895e-9
6.949233688798155e-9
7.256756924079199e-9
7.677035909218041e-9
8.197470345939532e-9
8.793162466758543e-9
9.440064411167085e-9
1.0117406829473664e-8
2.6513491031691767e-9
1.801288450194416e-11
2.2948669279825707e-9
2.5912799679249747e-9
2.652022779592483e-9
3.197638321118613e-9
4.562772094000701e-9
7.900423106130092e-9
1.647481460635598e-8
6.3226542354912045e-9
1.1626262698263225e-8
1.0127449361355332e-8
9.725132094479678e-9
1.0100686429687863e-8
1.112174388460719e-8
1.284829250425711e-8
1.550989514399028e-8
1.9560167274613605e-8
2.581387438202189e-8
1.2890612608770352e-7
1.118457730254717e-7
7.261796356671537e-8
8.11739598640962e-8
1.272300586636122e-7
1.9477412053847402e-7
1.4198604190088307e-7
1.3666531530958728e-7
2.3510050442254372e-7
1.0602776913432623e-6
1.353535273534729e-7
2.2917257144897703e-7
6.629526173314955e-7
9.389054303087263e-7
6.605714717922792e-7
5.205033144636093e-7
3.2568822930804035e-7
1.5614169682492206e-7
7.16403693385831e-8
4.5397822314261084e-11
6.948442576694469e-10
4.1719632836265047e-10
3.8841108523004444e-10
4.800217828382391e-11
1.0102589257939047e-11
2.384964480571309e-11
3.158751782274872e-11
2.1133765501559725e-11
3.921292820553299e-12
5.312929288976885e-11
6.168770327686204e-10
2.2338532728117575e-11
9.065562556402428e-12
2.0196766720760156e-11
1.537823652877552e-10
1.3694614609601013e-9
1.414678464301621e-8
4.5898578405110066e-10
1.4648359931706955e-8
1.5407965447573233e-9
2.2989635340458354e-9
8.236737932926806e-11
8.10441922670293e-10
7.572235022481183e-10
6.421206578556073e-10
1.0273258092013414e-9
1.9342952472698626e-9
2.104393396501801e-9
1.7492293806874072e-9
6.172034722528185e-10
1.4005085112887424e-11
3.9553108025535705e-11
1.165360639028856e-13
1.1601085425103486e-12
7.128778677533928e-13
3.699898784566915e-11
9.677960627524304e-11
1.4434841616840814e-10
3.1436391496021215e-10
5.627822383464925e-11
4.398589280124116e-9
6.332078521283794e-10
4.063610785117453e-11
1.6132033488982816e-12
3.265934258197003e-13
3.5943755440339707e-13
1.5686328024524427e-13
1.321843695963715e-13
1.6198344710721538e-13
2.0960257514028964e-13
2.7409226205632533e-13
3.60309112914448e-13
4.758309594668206e-13
1.1028339232367487e-12
1.068885918345848e-11
5.59758007399205e-13
1.6398484031250828e-13
5.116771260433959e-13
8.439717435460791e-13
1.2603697329175723e-12
1.836374217730754e-12
2.663472543093296e-12
3.868749054028305e-12
5.6333489489184285e-12
8.208918765375415e-12
1.191820689734761e-11
1.710615377794681e-11
2.3998326355080727e-11
3.24955409173664e-11
4.211927183667894e-11
5.231791555728981e-11
6.288570180217821e-11
2.1488536785996345e-10
3.770010863187909e-12
4.918296354593347e-10
5.863716611253718e-10
6.229895684640115e-10
6.788744595291328e-10
7.501252140388305e-10
8.353569551145334e-10
9.38264898938639e-10
1.0662047668721245e-9
1.229443348004331e-9
1.440776276215381e-9
6.127745842070224e-10
3.2417585896209577e-10
1.5246499615607404e-10
2.345054052415107e-11
9.788344924266908e-11
1.2710406385146473e-10
8.964443147742189e-11
5.638039547069931e-11
1.1840843656853208e-11
6.929971731934316e-11
2.6088605578088194e-10
1.1294151740580608e-9
9.880978501084997e-10
6.607349287684574e-10
6.359552422475233e-10
7.523936470293505e-10
1.064747207040142e-9
1.8438957564941936e-9
3.3753974767578003e-9
5.194204773910297e-10
1.8642972768250597e-9
1.8105794037923538e-9
2.62257127156277e-9
4.8859178416629626e-9
1.1717785795842326e-8
2.067228219654686e-8
2.8428974378034882e-8
5.113706045783754e-8
5.734401075955585e-8
3.636808221635416e-7
8.690335208703238e-8
2.6428563851975782e-8
6.870291247489679e-8
7.879528461171781e-8
9.945789929823581e-8
1.2173974100097133e-7
4.083729432454337e-9
2.672577655215219e-8
1.8266604695470388e-8
1.3852324676858729e-8
1.9512277212796354e-8
9.062534495484443e-9
2.5587942654452505e-9
9.247462566195797e-10
4.6216900940666914e-10
5.000735229701895e-9
9.709218143793411e-9
5.2216452458363605e-9
2.8437336762250987e-9
1.4882844733688335e-10
1.2462835025875521e-9
7.123279751982481e-9
1.5265498695380798e-8
1.4677008273233561e-8
1.49310663331159e-8
1.5896493374792075e-8
1.7317203031548507e-8
1.9224094120127424e-8
2.181801173441377e-8
2.543449174294914e-8
3.053202664926877e-8
1.027658334392318e-8
4.457288225654253e-9
2.33016331347029e-9
1.1275473322722792e-9
2.934034216722564e-11
8.878063893722184e-10
8.37446154586472e-10
6.464828707635159e-10
3.8845627313201387e-10
1.4247996900051348e-10
1.4669670241414492e-9
5.982925009082049e-9
1.772954184855314e-8
9.142538021379862e-9
7.52618480977702e-9
7.791589321966917e-9
9.58276156497832e-9
1.4242907319457105e-8
2.5838069488164756e-8
1.924419153711013e-8
1.7732066258003116e-8
1.7034930201901884e-8
1.0853370470476945e-8
1.2210906450690251e-8
1.945286609454833e-8
3.9721467772443446e-8
4.782983375185139e-8
6.350136350432505e-8
1.0824054002120967e-7
8.626378501139922e-8
1.350827005831114e-6
2.3765533665260895e-6
1.5627115437079014e-6
5.443650832968396e-7
3.146996007790797e-7
2.726036874244875e-7
3.3398133779386973e-7
3.307380673253404e-7
1.7129688501649415e-7
3.942991229942813e-8
2.2632362348406588e-8
2.5403218578934664e-8
9.176314291884999e-9
3.7501537145685836e-9
1.43169849572515e-9
1.84294120498272e-9
1.5163117676632708e-8
4.278796182771282e-8
5.6113843222569324e-8
7.825931326580097e-9
1.0966376738152996e-7
1.333273283422751e-7
1.390416999299119e-7
1.1010664805334127e-7
3.5037054012785905e-8
1.6652037340013123e-7
8.058160164800967e-7
1.0884278361966482e-6
5.087813155376889e-7
2.531635572054173e-6
7.2830986835789675e-6
2.808130354236964e-6
7.427541097670794e-7
2.585495120546367e-7
3.5212901522469464e-7
1.1486179480782474e-8
7.735877933859346e-9
1.5502889985545938e-9
8.265394142426783e-12
4.4876165605882043e-10
1.9519531155991683e-11
1.9041026209635437e-11
1.0615942114013911e-11
4.5500208296066645e-11
8.44580534975177e-11
6.091374300680672e-11
7.322469580580034e-11
1.0185253077406688e-10
1.4538554055225787e-10
2.0039804728842595e-10
2.581937666307856e-10
3.3147023330754256e-10
3.0517178968795553e-10
3.1269422862842304e-10
3.844849873048938e-10
5.009550457924742e-10
5.050278860310715e-10
1.9008731956352638e-10
1.7912957952843276e-9
2.202814706721841e-9
8.200184321060055e-10
2.796180677011359e-10
1.4709058268891566e-10
5.006025712800813e-12
6.000753148171498e-13
2.2531988294621715e-13
2.8154011642956673e-13
0.
1.609813977467933e-13
1.4094130714378603e-12
1.6802799050452968e-12
2.538121318621547e-12
3.714707467568688e-12
5.275835767646866e-12
7.242119637508889e-12
9.557991067286332e-12
1.2181039511778502e-11
1.5169627460769957e-11
1.8666528324070715e-11
2.2860200506502772e-11
2.797672684689939e-11
3.4290417469193924e-11
1.0136440899541067e-11
6.609350642436292e-11
1.246921211605909e-10
1.9466519516523564e-10
2.823566867699643e-10
3.9676448322615973e-10
5.501684435635451e-10
7.593122019632888e-10
1.0471264850394235e-9
1.4446422015450404e-9
1.992189963871001e-9
7.396236414684708e-10
3.783641367110859e-10
7.360194438812122e-10
2.2016621179862966e-9
1.3357857920005227e-9
1.2242180777873165e-9
1.2562226786458904e-9
1.3473148699479717e-9
1.4585814823986653e-9
1.4834330959598272e-9
8.209496259665945e-10
4.0558306614225414e-10
1.0345820401704928e-9
1.4100622000588006e-9
1.7525027011151138e-9
2.147545616111753e-9
2.6558523191561423e-9
3.3529403661156235e-9
4.3596207708538996e-9
5.890362131265346e-9
3.325906015646883e-8
7.104602105926978e-8
3.697823663246026e-8
3.162131744976568e-8
3.4996650144223744e-8
4.703247300403672e-8
7.760420450599939e-8
1.2588687499931194e-7
1.3435524878801237e-7
1.284150869707357e-7
4.470469373551932e-8
2.733808267778967e-8
9.029192636867977e-8
1.6509215677074026e-7
6.562891856162977e-8
3.370135522925173e-8
2.441891744384932e-8
1.6229848087211305e-8
1.1802666881638387e-8
8.74643593909191e-9
3.229273245863197e-9
1.0894969301872652e-9
1.2169300392995047e-10
1.4463372747536823e-9
4.345136979638687e-9
1.2016934026315657e-8
3.2849147406962775e-10
3.48045742229998e-9
4.82351664173039e-9
5.7522537669724605e-9
1.7726990794348703e-8
7.487966967970082e-8
5.613241638893389e-8
4.9965672530560415e-8
5.3701069027395856e-8
6.464144432955032e-8
8.644072776799268e-8
1.281415760541557e-7
1.7885712634691034e-7
1.6305409767241886e-7
1.3293605555908662e-7
1.294667266142384e-7
1.0594181291605352e-7
8.965042735384478e-8
2.599381664370671e-8
6.469244928801982e-9
2.7197699328477607e-9
1.7458106005511668e-9
1.4640473354653957e-9
1.2828584712197891e-9
4.478783331362412e-10
1.3993076036001263e-10
1.9931004165922937e-10
6.84824175118244e-10
2.5156824300467667e-9
1.3369456988881882e-8
1.3495753228533927e-8
8.741943868620464e-9
8.065973383943333e-9
8.611128029324841e-9
1.0048840365747516e-8
3.388994017850029e-8
9.557693281308146e-8
5.979063500287571e-8
4.98240797704474e-8
5.1847391239193736e-8
6.227845282425342e-8
8.709073608451223e-8
1.455059052093297e-7
2.519869860893942e-7
2.7987407664949385e-7
1.5942501847014106e-8
3.76042217901168e-8
7.648205133675571e-9
1.131617339618088e-8
2.2461666018691713e-8
3.5029329909146096e-8
2.2897068205677098e-8
1.7694713550546893e-8
1.518461133731391e-8
7.05010646682568e-9
3.349965531225909e-9
1.668578585265088e-9
3.691145207315335e-10
1.5016059082258212e-9
7.116352803750222e-9
1.3872682144925612e-9
2.473635627526604e-9
6.253612957964341e-9
9.91185969025338e-9
1.2957413848627483e-8
1.5836031203164158e-8
4.641397869131804e-8
1.477533411886027e-7
9.506282332304205e-8
9.313279081105763e-8
1.1231193804249867e-7
1.612317112909e-7
2.595520507823487e-7
2.6123687014625776e-7
1.9656333689518652e-7
1.959496885203693e-7
3.0006721882687137e-7
1.8241587886920506e-7
9.553885515506117e-8
4.686745890824474e-8
1.7248701826182363e-8
3.248643902785074e-9
9.679664890045138e-10
4.937221194685035e-10
3.509469128799333e-10
2.970128731850064e-10
2.498516207138579e-10
2.975398039457836e-10
5.703582155549553e-10
1.266161342113119e-9
3.4245280069942473e-9
1.4824678531855618e-8
2.1716824892765634e-8
1.2606950243102308e-8
1.1311553050279319e-8
1.1863895281159331e-8
1.3433515853661699e-8
3.65746131747323e-8
1.1929287433474785e-7
8.79252180470308e-8
7.119564673506226e-8
7.13309408304612e-8
8.19362060686876e-8
1.1049371854992308e-7
2.008262803434934e-7
3.799655426624408e-7
9.397134796585549e-9
3.3110510337537925e-7
3.646872899972871e-7
2.1415499668830417e-7
9.537995820273153e-8
4.0082404174551445e-8
1.7426452188016458e-8
7.824755496468161e-9
4.972076374838869e-8
1.1283539289677136e-8
2.960006265579488e-8
3.433456097731806e-8
1.9864993061253317e-8
2.0774259389813946e-7
2.6817326819809527e-7
2.1332469467231931e-7
2.2996824627448654e-7
2.8818289054951615e-7
2.1031508957306365e-7
4.40472594461325e-7
6.467591829629011e-7
2.559164689863963e-6
1.078426615536921e-6
8.444383835089722e-7
9.850791432185584e-7
5.239977721397366e-7
7.839469328550455e-7
4.5785359514715685e-8
5.164012368013819e-10
3.3180048512141633e-10
1.831794317139978e-11
2.478819954930077e-10
7.991773519474979e-10
1.2177551489046007e-9
1.3023424067577869e-10
1.001644647672979e-9
2.250472158399493e-9
3.865445446091662e-9
5.1321013289304245e-9
3.2653061450151898e-9
1.011020188788952e-8
3.112121198958793e-8
4.423586188649546e-8
1.3428269411449745e-7
3.8082026838873853e-7
4.306147675358542e-8
3.4775289369556907e-9
3.4303710420644864e-10
1.547117319100116e-11
5.342259551188977e-12
6.168548097632433e-13
5.242245436365513e-12
1.9841662964338177e-13
2.970395987685538e-13
8.868104243361783e-14
5.622427977870002e-14
6.082835150956113e-13
7.802996085473133e-13
1.2005255862247773e-12
1.7492430800445243e-12
2.3294057252438864e-12
2.9831191679906264e-12
3.772514875671116e-12
5.004276367186651e-11
5.748730454296303e-12
1.98303525643357e-12
3.9727699833383407e-13
2.084437270065121e-12
3.845671460200682e-12
6.038686921934392e-12
9.01081320743388e-12
1.3204225585711363e-11
1.922617933593576e-11
2.7918343586466077e-11
4.040561858796669e-11
5.8047503467582403e-11
8.212237159201874e-11
1.1308193878648327e-10
1.4983096536204085e-10
1.9044046615562515e-10
2.3406157131274383e-10
2.8155763195310567e-10
3.348135034454906e-10
5.21017948710065e-10
9.973165868717185e-10
4.1719525309549884e-9
8.960000748109814e-9
1.2108477767291277e-8
1.3420685534459342e-8
1.437620191831836e-8
1.54439195192123e-8
1.6672652315798107e-8
1.802289060096104e-8
1.9440925437375383e-8
2.263970715551082e-8
1.9240086165462476e-8
6.268955704806751e-9
1.8623464889884716e-9
2.8371729037794834e-10
6.740615251117025e-10
1.7941030555105606e-9
4.542885710793479e-9
2.9420917723607312e-9
6.72252675578545e-10
2.133102701933452e-9
3.034564926691842e-9
3.7183260887034797e-9
4.438669926838793e-9
5.440372091873487e-9
7.072480476344554e-9
1.0056894826244952e-8
1.6244622090861502e-8
3.039340929568234e-8
3.219549467898966e-8
3.747872943844803e-8
1.915307507542665e-8
1.2011082358797828e-8
1.3141916876237026e-8
2.043832503131723e-8
2.3495184177488828e-8
1.62452990479315e-8
1.9066455498449895e-8
4.510266752457032e-8
3.678005942158532e-7
7.633115481833274e-9
7.083336446134205e-9
8.42934200088073e-9
1.4975535350739332e-8
5.208762941855528e-8
6.270096887006177e-9
2.138716078610686e-9
1.1297954751540932e-9
1.2892749239077386e-10
1.2354189031653357e-10
9.41433657280551e-10
4.4002701097668834e-10
7.645334289129892e-10
2.6557394255333643e-10
8.029648890535625e-10
8.611867088402832e-9
2.1707180174943464e-10
9.041204094781925e-9
2.163888319515416e-9
6.4237985432238965e-9
9.441490913150883e-10
4.215314207661678e-9
3.751818196130876e-9
3.9037820060913305e-9
5.110748356377452e-9
2.6674423995526533e-9
6.237309640302662e-9
6.713117112013149e-9
8.457360399685405e-9
8.29688281443963e-9
6.222850356460009e-9
9.727067090929013e-9
7.240328058225843e-9
6.565472606058597e-9
8.175345462294393e-9
8.294114097755354e-9
1.7680607759969928e-9
2.82123169135524e-10
2.698111119239283e-10
1.032172208009149e-10
2.1484115994914178e-10
1.4593760011948934e-10
3.6308419210142336e-9
1.1594847904688504e-9
1.6999677934667008e-11
3.766597464644475e-13
8.763713588032717e-13
1.3023693590610665e-12
1.7866991475888725e-12
1.4186292893191763e-12
1.5015136897167463e-12
7.895023869112306e-13
5.924471004205038e-13
6.63357213084773e-13
8.196188700263739e-13
1.0444972663440304e-12
1.3482619110391987e-12
1.7526257778171548e-12
2.2893943201886994e-12
3.0023875763850597e-12
3.950916391934396e-12
5.214494549778108e-12
8.10416416067759e-12
5.2919700930251806e-11
1.2391972809687423e-11
2.9881338793979805e-14
5.5282958960281035e-12
1.035520655445063e-11
1.629175450484165e-11
2.4350159285724572e-11
3.5436770570876695e-11
5.024875288287007e-11
6.888427430136577e-11
9.058929406942677e-11
1.141846445964794e-10
1.3897543885953445e-10
1.6521593685487186e-10
1.9388138476072924e-10
2.262790356801871e-10
2.638547064981437e-10
3.0819412955892806e-10
3.6113462589805805e-10
7.371443087434352e-12
3.972214958765922e-9
5.4398965394994495e-9
4.636144172830948e-9
4.611099221371726e-9
4.967943715756904e-9
5.633553187681409e-9
