# Supplementary material for: Observability and Controllability of Nonlinear Networks: The Role of Symmetry
Source: Phys Rev X. Author manuscript; Available in PMC 2018 Nov 13. (PMC6234006; doi:10.1103/PhysRevX.5.011005)
Supplement: Code Archive [file NIHMS982008-supplement-Code_Archive.zip › MathematicaData/FNObsDELTAHetN3M1ChaosK5IC1]

1.4761651774402995e-8
2.7717533469794516e-7
8.740655338625274e-8
9.257035457496028e-9
6.124277913248386e-10
3.4586527667426446e-9
1.277834085110974e-9
9.78670998602726e-10
9.204593217369374e-11
1.1230372649066793e-10
1.612601402988385e-10
2.491379802570835e-10
1.8426039771699773e-10
3.179023473033914e-10
2.552200001684143e-10
1.4596183397185388e-9
3.629016823153645e-9
7.3817028023496776e-9
1.3433230265254395e-8
2.2135653690258748e-8
3.2487577760774454e-8
3.796334913112584e-8
2.450170696742189e-8
2.3785522449108946e-9
3.268761026281225e-8
1.0331253769802848e-9
1.4623023224666416e-9
1.2338138835707623e-9
3.241032194960542e-11
2.5516296359164955e-12
0.
3.206605055004958e-13
1.5370340521903787e-13
1.6042819633521484e-13
1.9341291848460755e-13
2.391337972991133e-13
2.9829524498937367e-13
3.74190930755234e-13
4.715638148493336e-13
5.967595798802962e-13
7.581657231305907e-13
9.668456405304557e-13
8.351871297817589e-12
2.0054257278369648e-12
4.3238685119404207e-13
2.216613918167172e-13
6.414005501931487e-13
1.070518386872626e-12
1.6089260781117966e-12
2.3459183624989043e-12
3.3927880603188296e-12
4.9046697217284415e-12
7.105386354332024e-12
1.0317878410151653e-11
1.4995966559161093e-11
2.173817707811192e-11
3.1234804949307186e-11
4.407149228509829e-11
6.037563532571862e-11
7.95596343814196e-11
1.0061094374427316e-10
1.2285243224963898e-10
4.427333139233783e-10
5.389758852150315e-11
1.1546857855996303e-9
2.10835136471527e-9
2.3572660906135275e-9
2.5056667836494822e-9
2.7018699016401514e-9
2.94067572399507e-9
3.2029012457407272e-9
3.472451278740671e-9
3.73772378830489e-9
3.3437598425786853e-9
2.898499660122716e-9
1.3237343684851045e-9
5.216844101703441e-11
2.508188886571335e-10
3.672541734320518e-10
4.768325900671049e-10
5.90520635684394e-10
4.87374266315761e-10
1.9629244632805943e-9
2.0971751857116433e-9
2.0450454629983553e-9
2.1809470626684405e-9
2.492672367421074e-9
3.0226383271227424e-9
3.8392313872104334e-9
4.834010071252049e-9
4.901154323564773e-9
3.7895619710715754e-9
2.888385230380918e-9
2.9317968520821877e-9
3.998285936981924e-9
4.166567230602046e-9
6.699759111637468e-9
1.4900747608913086e-8
2.7904763851468423e-8
3.025976266829948e-8
5.089596530420684e-8
1.0598231608931221e-7
2.3619632537301332e-7
2.1137334038300576e-7
1.3386028417767123e-7
1.224676972050646e-8
3.399391775571673e-7
6.420926737971342e-7
6.563115728102784e-7
5.348651401045173e-7
1.194704530778776e-7
1.427838734035772e-7
3.801242600705782e-8
8.307314002550023e-9
2.8277564365938527e-9
2.1404087802170914e-10
2.0938797647976732e-10
2.167969901569252e-10
2.800164182838852e-10
9.96250854220184e-10
8.016535162793532e-10
4.796882277594942e-10
1.135521863755671e-8
4.786984580283532e-10
1.9040037609514595e-10
2.026404728547874e-10
2.7772007447992924e-10
9.742136419655455e-11
1.34378288328862e-9
4.302410473620433e-9
3.724969676006381e-8
2.86547122915836e-9
4.895188168433073e-9
7.3021292655254535e-9
4.17124430962612e-9
7.822474233916252e-9
1.2168573436668309e-8
1.2331279077623889e-8
5.121255280304956e-9
1.9719767279826812e-10
4.6718265026950575e-9
7.859565957522596e-9
6.847219419765833e-9
4.730087418916729e-9
2.289389662569255e-9
2.0460725594537948e-10
1.337821435397176e-11
7.479350321483612e-12
1.4033315773893216e-12
2.329669225768619e-11
7.309084199818334e-11
1.68832918184016e-9
6.360248372938056e-11
5.7093102460174484e-9
5.498004261765896e-10
5.171121397982255e-11
4.0613365710985705e-12
4.39421210108294e-13
1.7645024106259763e-12
1.8942813500526623e-12
4.4227142236931686e-13
1.861604630062256e-13
1.4698727434012808e-13
1.6664920776477833e-13
2.0885306723823594e-13
1.0660430816475771e-12
7.750061812265044e-13
8.570231968332072e-14
1.0183966347468453e-13
2.2160783753348205e-13
3.487757606255261e-13
5.140882329232305e-13
7.455894952372709e-13
1.0790817353351153e-12
1.5655069527151488e-12
2.279802444529907e-12
3.332817110106459e-12
4.886609470133056e-12
7.1702393958110245e-12
1.0484518130253563e-11
1.5167271405304693e-11
2.1477635348557274e-11
2.9405669408460254e-11
3.857296569839949e-11
4.844860504615589e-11
1.0707564136947713e-10
1.0111021664573335e-10
2.2096612437279546e-11
1.5072071221618548e-10
1.8979725077018927e-10
1.9965038196014393e-10
1.9669988979993363e-10
1.8413569757059595e-10
1.6358924182678242e-10
1.3751759100265382e-10
1.0959944852782774e-10
4.369771644184433e-11
7.915541579910088e-12
6.771433286047879e-11
1.1607796961492868e-10
8.837881179106191e-11
4.3911655824029764e-11
6.833479250703015e-11
1.0286488194605824e-10
1.812206781168249e-10
4.2027906317124965e-10
1.581982837969658e-9
8.343800212210533e-10
6.072681039172981e-10
5.919702732667396e-10
6.779597769476872e-10
8.77560794146206e-10
1.2790801239141194e-9
2.143969470773572e-9
4.154616274951324e-9
5.294925778556937e-9
2.42268698418375e-9
3.6180233562720264e-9
3.763449621796336e-9
5.99809562000575e-9
1.3070144829765178e-8
2.6973300008276795e-8
2.9894733501271135e-8
4.798075404337483e-8
9.487243527390149e-8
1.4374119807324457e-7
2.5171489623475655e-7
1.0994480463766746e-7
1.6636642386424296e-7
6.569136013715493e-7
8.816517647692454e-7
8.505033793821267e-7
4.2870882083298606e-7
5.774802068403227e-7
4.39179514428919e-6
3.168194775105045e-6
6.462402256556178e-7
5.530600585192788e-8
3.6230874231117305e-9
2.991707039356079e-10
4.071621093914341e-11
6.094845983264343e-11
6.745143355826863e-11
2.6290007044440932e-11
1.6620785304985454e-11
1.0890880172122113e-11
2.0286070446106962e-10
9.948887618774201e-10
2.6529692785413376e-9
5.260767208301278e-9
8.143956218533519e-9
1.1392982009382778e-8
1.493930279620522e-8
1.8443511921768592e-8
2.1532524923423294e-8
2.4006630677566165e-8
2.5900504168942732e-8
2.7383406530240102e-8
2.216590810737142e-8
8.499307239403826e-9
4.107429838679449e-9
2.320139428328729e-9
9.715078826592816e-10
3.795349281446108e-9
1.9949029525645477e-9
1.3134691560519352e-9
6.787501000790128e-10
8.187586569147024e-11
8.983270106552216e-10
1.6438461395705605e-9
2.324896136404659e-9
3.0597254076091723e-9
4.015381161243448e-9
5.441127421045314e-9
7.813814385407743e-9
1.2238240333873748e-8
2.1676970762185938e-8
3.941228221766695e-8
4.518005201455283e-8
2.6349711435688732e-8
2.737024215380184e-8
3.892554057294011e-8
7.235682006067308e-8
9.536701396416421e-8
9.599925909324592e-8
1.333550068370886e-7
1.1577928024363213e-7
4.246919107786215e-8
1.3886164631895023e-7
1.493569993402101e-7
9.405590804545081e-8
1.8208904740673664e-8
1.202523653758467e-7
1.0215025308669871e-7
3.5491697013921215e-8
1.6093470506280948e-8
6.783515740959362e-9
2.9513971904563746e-9
2.4537820742870208e-9
8.908650283429891e-10
3.1236089703136306e-10
1.0475813040544665e-9
2.3157058317507016e-9
6.51803731874645e-9
5.28820350691728e-9
9.227022458997802e-10
2.3196209948545923e-9
2.9841282715935424e-9
6.550263835794558e-9
3.534976845758273e-8
5.5574042603223154e-8
4.889133720205564e-8
4.8270786962720694e-8
5.1154549620126746e-8
5.613081468829565e-8
6.301216696874772e-8
7.220018251850919e-8
8.449388004385578e-8
1.0105413574011248e-7
5.770514773589756e-8
3.248137687565837e-8
1.8108627450587002e-8
1.2428317034536058e-8
1.0794296265593354e-8
5.552160283324421e-9
1.890592877049841e-9
7.797650329294524e-10
5.991133159516812e-10
1.2513781503324244e-9
3.9802321913383555e-9
1.6178241393463234e-8
3.7662978302029004e-8
2.1551970649684948e-8
1.8513222355141707e-8
1.897871747264376e-8
2.1684250833437e-8
2.7001484047644922e-8
3.6332323648868846e-8
5.224376835049614e-8
1.1957652825269896e-7
1.0756968264313714e-7
6.546065511270591e-8
6.903574560510167e-8
1.0023106386236961e-7
1.7847768528424656e-7
1.7678653615792984e-7
1.70936247826386e-7
2.2181194520934844e-7
1.8093965024018551e-7
2.8927952639929665e-6
1.704590293863629e-6
8.162298007221809e-7
4.960602499917095e-7
3.2424997636966305e-7
2.560980894546548e-7
1.0118594179172821e-7
4.80306182732045e-8
2.471131471225108e-8
7.135438935071417e-9
2.323517692641239e-9
7.397906045822688e-10
4.0852141721863034e-10
1.8077639661597874e-10
3.685613646850953e-10
1.1744981702124917e-9
2.4729702422859436e-9
8.576204767595113e-9
4.894353591281613e-9
1.462717389767304e-9
8.101672630252111e-9
2.6930473728634284e-8
5.489584004373878e-8
5.4618595890686426e-8
5.0499630690211246e-8
4.9514393657182766e-8
5.059207207520578e-8
5.3072649544377096e-8
5.6863876985718485e-8
6.255026857532218e-8
7.231580718524548e-8
9.360950974488042e-8
2.612812921353453e-8
9.5211218321304e-9
4.970659088112441e-9
2.2083751169732005e-9
9.152130712398777e-10
2.200109730411109e-9
3.187450860496543e-9
4.501529131926436e-9
6.696258536228207e-9
1.1349470305925841e-8
2.4883597866887767e-8
1.9155643273839412e-9
6.734893410627593e-9
1.1166339691931776e-8
1.4252155168246856e-8
1.7185334704276534e-8
2.0725661420525095e-8
2.5519035300953082e-8
3.2377943801518034e-8
1.380603929598246e-7
1.535811272804397e-7
1.0206423447985455e-7
1.1305075485208581e-7
1.6903578909940179e-7
2.871388124797103e-7
2.371893312073089e-7
1.991861741752937e-7
2.619770518503662e-7
6.025789673184928e-7
3.3278986333760386e-7
9.660196945042572e-7
6.542946033569187e-6
5.232784517427395e-6
1.1204145785765699e-6
2.641722979242434e-7
4.546174858942714e-8
6.784808410421378e-9
1.2854287410828807e-9
3.337676578267116e-10
1.684025856847935e-12
4.272749666793723e-11
6.589426429095014e-11
1.8818989175551763e-11
7.941939729818657e-11
1.9267684781118643e-10
2.238776108537018e-10
7.050898053095622e-10
4.26991812576423e-9
1.1670866087054168e-8
5.1947730433576114e-9
5.58240757155499e-9
2.210031151320471e-8
5.583480394000844e-8
6.812385488020769e-8
6.556089757712197e-8
6.559307284132844e-8
7.070537072409937e-8
8.474313037986275e-8
1.2170305466854902e-7
6.978425207224409e-8
5.473995768074147e-10
7.707763609081222e-9
3.9245737972564353e-8
1.1859939051525914e-7
9.541315669423641e-8
5.743642169492746e-8
4.0463126813318584e-8
3.348777154257561e-8
2.8456188089491602e-8
2.8859063002453508e-8
3.4071723089870053e-8
6.560962355756176e-9
2.876777854855409e-9
3.6522916400175154e-9
6.5656971295475525e-9
1.1702075686294322e-8
1.928195188806871e-8
2.8672903144165206e-8
3.9005340010397356e-8
5.030363163291522e-8
6.329031162162697e-8
2.598120694763726e-7
2.2030527450489376e-7
1.7972096040398822e-7
2.3224029641332273e-7
4.096347737352665e-7
4.3992575198805736e-7
3.0259235475056693e-7
3.244681733524431e-7
7.57805889081028e-7
1.936695853027512e-6
1.5271263750214475e-7
1.0217883490672455e-7
1.0277363657980881e-8
1.938470263640443e-7
3.244574279780589e-8
2.3684411926466197e-9
4.018330898712813e-10
3.293817599490698e-9
1.3474811622472564e-10
9.408401042386535e-11
2.140525479665835e-10
1.9149858223690272e-10
1.7936898811361706e-10
1.4085864240467705e-8
1.3196341080968984e-7
3.006231433361669e-7
4.0969515950389565e-8
4.6180065163427964e-8
8.239328900784999e-8
7.101166126871441e-9
3.2161660316721873e-9
4.0763373362220455e-10
4.0607855941959983e-10
7.631316901669959e-10
1.1489948499762714e-9
1.6504623528837911e-9
2.3079198450645503e-9
3.1400444259535263e-9
4.101278286495062e-9
5.0843204924818545e-9
6.051753270414541e-9
7.042380973592189e-9
6.018167696066049e-9
7.977499359180997e-9
1.0476975837185642e-8
8.014125500531563e-9
1.0034394521924263e-9
5.008696300162109e-10
1.0798471876160455e-9
3.8390290377171026e-10
6.043680492129929e-10
8.597422416687226e-11
7.37184091917239e-11
1.5496553644249557e-13
6.107264391692542e-13
2.1773583633688822e-13
5.37485914248452e-13
3.3042286091637923e-13
1.205850594758514e-13
4.7842604047245554e-14
4.3870995485721366e-14
7.945513514053591e-13
6.235059045303247e-13
7.179188115028472e-13
8.909089874381279e-13
1.1320252911023367e-12
1.452973314456243e-12
1.8754097927999734e-12
2.429978694187471e-12
3.1577303167672716e-12
4.112424329374109e-12
5.3630651950351304e-12
9.155624170218271e-12
9.818191611685826e-11
1.1468638663623457e-11
1.2736337032721902e-12
4.023329211662734e-12
8.529416237835764e-12
1.3880746269243334e-11
2.0894043361518456e-11
3.012919438765885e-11
4.179231882178827e-11
5.555707685556526e-11
7.072116039732364e-11
8.67425723923201e-11
1.0364478216591806e-10
1.2197534200500342e-10
1.4256576126620345e-10
1.6637553760365462e-10
1.944702523447423e-10
2.2808625122979752e-10
2.6875072070592636e-10
6.176969777011707e-10
4.1611049681780975e-9
6.234887290515557e-9
5.461243235396265e-9
5.563120155928343e-9
6.1685058893492904e-9
7.173053070390636e-9
8.659034659268432e-9
1.0848915036405805e-8
1.413723713344491e-8
1.9115060116376175e-8
9.238839636607364e-9
5.1922255258265914e-9
3.6577319600131555e-9
2.8851670805587747e-9
2.310221654291351e-9
1.473435140206694e-9
5.231838867448296e-10
2.5003226972528597e-10
2.2889668911757726e-10
3.911529391109575e-10
8.940612055336461e-10
2.522764741704004e-9
9.805472989050484e-9
4.824267422324977e-9
3.6691020401025614e-9
3.654911455506673e-9
4.266936835383274e-9
5.685471082053295e-9
8.74130240131594e-9
1.593920655686397e-8
1.864528484041617e-8
1.545607418082505e-8
8.338121006769473e-9
7.677203416735044e-9
8.749035548954225e-9
1.3733223416165271e-8
1.7529060738315657e-8
2.203502624287768e-8
3.661988539706464e-8
4.106143048731717e-8
7.321602265846893e-8
1.5825534973284555e-7
9.935273959224399e-8
5.7206917889468306e-8
5.031345690757085e-9
2.0411054084553116e-8
2.3456359402191033e-8
1.693162582855497e-8
7.584274384325682e-9
3.3164575058929025e-9
1.930777515639584e-9
1.4071818369621422e-9
6.120249585027925e-10
1.1064814198580213e-10
4.1921092434252245e-10
9.675849869484838e-10
2.006140341023239e-9
2.181414017705282e-9
2.896705219417562e-10
5.147817246238751e-10
6.748200487429889e-10
5.003695880406646e-9
9.327781529662827e-9
8.647395617938288e-9
8.492616258849188e-9
8.942053259903335e-9
9.72390942119664e-9
1.0740550484578514e-8
1.1984998976203656e-8
1.349411676360241e-8
1.532489128482845e-8
1.75404910549194e-8
1.0316013621889365e-8
6.766265554347892e-9
5.199840465036336e-9
4.380341367608391e-9
3.0233433635289445e-9
9.722550439152445e-10
3.052057045654517e-10
1.0540368915856046e-10
8.255919055927497e-11
2.984463352068882e-10
1.299955015974173e-9
6.63094124920436e-9
3.597785231551163e-9
2.7328035708965673e-9
2.6375190070474964e-9
2.899845634762202e-9
3.518411566321593e-9
4.690611591221411e-9
6.968365423610638e-9
1.8525649263057888e-8
2.074506819487503e-8
1.3010354384410776e-8
1.4237403405685543e-8
2.1195995035341906e-8
4.072790832556578e-8
5.3428199934544614e-8
5.367202771999578e-8
7.877982135278637e-8
1.0894569205172623e-7
4.653331574872166e-8
1.0431318384092485e-7
2.6412988518017308e-8
6.872706037355295e-8
6.598723104656753e-8
5.5079453433388625e-8
6.186679879484728e-8
1.7848424567724873e-8
4.481282052922504e-9
2.0909408318197473e-9
1.274621467627818e-9
8.09048358500145e-10
1.353903473085941e-10
5.777815192050412e-10
8.473076033721403e-10
1.0282483524982357e-9
8.379564706564623e-10
2.182904726570272e-9
1.7334897853015584e-9
1.6903820237530037e-9
1.7984174246081632e-9
6.446165674433673e-9
2.3921349468500737e-8
3.4689369119421794e-8
2.918203412654503e-8
2.8101686238944082e-8
2.9466183522094257e-8
3.2211625271930425e-8
3.612798484504527e-8
4.1438327240793665e-8
4.870733923893417e-8
5.8882799348410225e-8
4.1900787688232594e-8
3.370619145887853e-8
2.524795170673738e-8
2.0604650074579318e-8
1.8363528271377514e-8
8.451951975512514e-9
3.266191576389487e-9
1.5806183155085756e-9
9.901491991821747e-10
1.0155904930811203e-9
2.313077779292471e-9
1.0281918312750706e-8
1.6694184002407006e-8
1.0843179365884301e-8
9.710077023822752e-9
1.0006063355607049e-8
1.127992180573123e-8
1.3693843404887059e-8
1.7871262706539926e-8
2.5248573009935306e-8
7.68978135670236e-8
6.63320193465255e-8
4.172581471651345e-8
4.542499628520706e-8
6.83523524333381e-8
1.2127761526908737e-7
1.1168396843386882e-7
1.0896482849716229e-7
1.6573541754741537e-7
2.609811637176165e-7
7.5129966184201e-8
3.644634173862622e-7
2.0385182942728414e-7
7.229914492957717e-7
5.042933652422013e-7
2.1089189324517878e-7
9.337084739598415e-8
2.6028287577217132e-8
7.03457314496554e-9
1.543102618200159e-9
2.852574343282676e-10
9.328976658136835e-11
1.1477434850970468e-10
2.954032925068341e-10
9.664191801468152e-10
2.1369777110488935e-10
1.6172426625954936e-11
4.704963519220328e-10
5.945749199880405e-9
3.2859223693638966e-9
3.823154720147152e-9
1.6248804287288147e-8
3.82663319900375e-8
4.501985265310726e-8
4.3277180516148005e-8
4.308544258727796e-8
4.4692785338308343e-8
4.75662187621923e-8
5.151401110745737e-8
5.681904459279326e-8
6.463135999236678e-8
7.871944336883705e-8
6.67265980275398e-8
7.01548180976762e-8
8.073128133755169e-8
4.427216756299089e-8
1.8418691263035082e-8
9.876029131973832e-9
6.232555894454239e-9
4.279683933911977e-9
3.3024722548110305e-9
4.773180923448226e-9
4.762325666197469e-9
6.371544749382471e-9
9.333015547391204e-9
1.2267740495972366e-8
1.5044052632339297e-8
1.8105647385107447e-8
2.1988951463162847e-8
2.7323114891937895e-8
3.500641399209872e-8
1.5586942837773495e-7
1.4537148220922676e-7
9.809795738636e-8
1.1120137441214914e-7
1.733761568516592e-7
2.7798031856737506e-7
2.0987888942130965e-7
1.9160256595114066e-7
2.8990651593364153e-7
9.013901513080176e-7
1.640591040213805e-7
3.238577971792023e-7
1.040002002277826e-6
3.2374029516225586e-6
2.3352003616881173e-6
1.7059931010893951e-6
1.223524174873549e-6
1.2146754723152902e-6
6.117933667628377e-8
5.185712204380685e-9
2.2480502945733125e-10
1.985142779912195e-10
1.7620473921335415e-10
1.2192477860803597e-10
1.1964881553865633e-11
2.175790297817851e-11
1.3039072165064972e-11
5.401098259185624e-11
3.23176792578919e-11
4.0136722491874115e-11
2.079086539199388e-10
5.094654023394095e-10
1.9808921815275676e-9
5.574771508817875e-9
1.2213664264408666e-8
2.0616369831454962e-8
2.7703695759401857e-8
3.249492772229143e-8
3.7007887391521104e-8
4.5179701323560245e-8
4.2679494587843406e-8
1.1756662114805294e-9
7.744487072418057e-9
2.1218718329767723e-8
4.302006294533425e-8
8.119821465564982e-8
1.1004628079990066e-7
1.4557251463495222e-7
2.523023876181006e-7
4.277561906765243e-8
1.3092170898625966e-8
5.055012384177277e-9
2.0710349318421774e-9
1.2315480936875008e-9
1.8444688871590014e-9
3.814944973578826e-9
7.526281860989771e-9
1.3334049772369547e-8
2.0882252834021948e-8
2.9481401014918086e-8
3.907739802708159e-8
5.022531584858575e-8
2.1579569783236323e-7
2.25807161990114e-7
1.7384020852166812e-7
2.1401429099692802e-7
3.595273553279923e-7
4.639592317806354e-7
3.1112744361876656e-7
2.9849421369745043e-7
5.428321496767501e-7
7.38046855903162e-6
1.8758276547114698e-7
1.0747710140568837e-7
4.888654922794608e-8
2.593525189676322e-7
8.45203639936032e-7
1.1313207646061476e-7
1.5005818878290264e-9
9.729396324935982e-10
1.2372262250273806e-9
1.3023181860519872e-9
1.917815576339192e-11
5.620580149226748e-10
7.956783554741652e-11
1.7724734421374723e-11
2.1816995633602967e-10
1.887460791328446e-9
1.0513156280188543e-8
1.618062173254667e-8
7.704647866634354e-9
1.0938042111965401e-8
7.995199834398197e-10
1.424147152212703e-8
1.8729260802499894e-8
2.839070364487397e-9
7.797503445570947e-10
3.75078192481966e-9
2.354039427337009e-9
2.4934994742627835e-9
1.0246318943698948e-9
1.7813437788212458e-11
1.8740331609334634e-9
7.801196538839599e-10
2.3536681374455374e-11
8.111754506240717e-10
2.6435041791760403e-9
5.496339210658963e-9
6.6466508643778e-9
5.320192682265938e-9
5.796120858087459e-9
2.1622823846683733e-10
2.772061057580219e-11
4.2293850252710745e-12
8.622303097406705e-12
1.1253136484423612e-10
2.773334994888453e-10
4.551570423923552e-9
2.8402931020762354e-9
9.800711614922113e-11
2.6118448093276366e-12
7.525936198041863e-13
6.564582618740938e-13
7.322723727320975e-13
7.298583604199093e-13
1.0590155932920599e-13
1.0234932016065489e-13
1.2829508828340089e-13
1.646482448311186e-13
2.1212767615211608e-13
2.7416931134694934e-13
3.556189992293491e-13
4.62981541919151e-13
6.049908040125315e-13
1.6133748080888263e-12
5.418287487124238e-12
7.657468661994497e-13
5.154376749874949e-14
4.715788665716638e-13
8.611078817423372e-13
1.3372701874169214e-12
1.9852634865920456e-12
2.9049531600436717e-12
4.2275461607273385e-12
6.121383483785005e-12
8.776618040897984e-12
1.2347722369940457e-11
1.6852227239347032e-11
2.2103632329395304e-11
2.780703031869668e-11
3.3781034057861757e-11
4.0082177035178236e-11
4.695508222324534e-11
5.473447339404186e-11
1.8848479890899503e-10
4.336521358736099e-10
1.1282445085031154e-9
1.1427691991708744e-9
1.1806206781818681e-9
1.297535534407698e-9
1.4672850057107442e-9
1.683267680402293e-9
1.952433029416911e-9
2.290885199429552e-9
2.722060015928276e-9
1.5338539109582212e-9
1.1053277424987292e-9
8.1038435600498e-10
5.21398948877905e-10
2.4832735506476335e-10
3.8791304008989313e-11
1.7727530027088883e-12
1.628408735912825e-11
8.675427919658616e-11
2.587742392555068e-10
7.368682315907224e-10
3.0326502529749004e-9
2.0177470593074514e-9
1.4424585837615812e-9
1.4239535036576077e-9
1.6965430208816507e-9
2.3742778642185084e-9
3.979229277055236e-9
7.598486897566269e-9
7.022280198439587e-9
1.307407261688211e-9
2.5001344051932002e-9
2.773294672743282e-9
4.503019573342702e-9
9.609790681617538e-9
2.3093559849546163e-8
2.923398724497762e-8
4.400798801638873e-8
7.875000935424902e-8
7.926500666637796e-8
6.544375028004698e-7
5.402906989213782e-7
5.204377106017653e-7
6.000482316793869e-7
4.4080686001984337e-7
2.79793790165389e-7
1.1636380749627901e-7
4.9784464330888914e-8
1.1273121410985575e-7
3.4708132041727375e-8
1.2999288543172332e-8
6.190070223680959e-9
2.0418668664796525e-9
1.3824787499959977e-9
4.0041222112539797e-10
3.4700893148566127e-10
9.63564161756808e-10
2.691238884179847e-9
1.8699888829880113e-8
2.5941224459780974e-9
5.717680504228766e-10
3.728059297004792e-9
1.2332761721990887e-8
1.6927220754287535e-8
1.7925215062268263e-8
1.8978259353037753e-8
2.039245071201076e-8
2.200539590423503e-8
2.367103410670238e-8
2.529505255402979e-8
2.6824393886396248e-8
2.8230671274145983e-8
1.8429670736927486e-8
1.2203953273455241e-8
8.611429154592322e-9
2.9124104700940977e-9
4.0339357846580134e-11
9.08534913676002e-10
1.3516970325524064e-9
1.695952179813417e-9
1.7580331611416114e-9
2.6727690195503153e-10
7.0801597433608805e-9
6.0346330591300255e-9
5.872828941841858e-9
6.190465112164065e-9
7.0156895432548716e-9
8.604228362554879e-9
1.1605980818348307e-8
1.7716703392696856e-8
3.16344705572825e-8
3.750545806679633e-8
3.16732156298341e-8
2.08152745949596e-8
2.376075869271377e-8
3.811217168119006e-8
7.098219429868544e-8
6.89821382763657e-8
7.875204514736402e-8
1.3466128241621567e-7
1.6280886117685416e-7
1.052099908342871e-8
7.587301611565961e-7
2.400715756307033e-6
6.479225137732422e-7
7.361623088885728e-8
2.7265899056172795e-7
1.2941293279132712e-7
6.647787651333095e-8
3.129869823450526e-8
8.75582138250881e-9
1.0774652263622913e-9
3.2200782778036216e-10
1.1489150898786732e-10
2.104038701744441e-10
8.303601051796886e-10
8.278124847102303e-10
3.9033772216510317e-10
2.1775263115867899e-10
8.922489424520375e-10
2.2894085016748002e-9
1.6724492797380663e-9
2.507257732086526e-9
1.2835423646890874e-8
3.189103504761907e-8
3.808246132123686e-8
3.7165129752879306e-8
3.7584976710104884e-8
3.9409279337208176e-8
4.2087557347837985e-8
4.527536455754782e-8
4.882709585180173e-8
5.278166334941574e-8
5.246833802531062e-8
5.2139558609320404e-8
4.858689756141279e-8
2.3171969788987213e-8
9.436542335742368e-9
4.700285052099176e-9
2.6971687898722046e-9
1.841096168777483e-9
2.163505674717359e-9
8.38716208458719e-9
1.2240767633147674e-8
1.0580273662449248e-8
1.1155435334591998e-8
1.2316033273028345e-8
1.4075698081493517e-8
1.6767366802083335e-8
2.0950890590533628e-8
2.762813812760698e-8
3.869562679071365e-8
5.768944175624598e-8
1.6001741553770506e-7
9.575464034892373e-8
6.5366399071511e-8
7.678732081385387e-8
1.288975012509347e-7
1.784197468399115e-7
1.3932362713772516e-7
1.6549751304371518e-7
3.0747789884483304e-7
9.868374098145817e-7
1.7233382816791353e-7
1.7052017023635348e-8
2.3257574358177875e-7
2.3973934630499937e-7
1.2472243387513565e-7
2.848343670819346e-7
3.073685201731198e-7
5.5816804290363556e-8
5.6471616523969745e-9
7.28771782559196e-11
2.749917115294822e-9
2.2790112454916812e-10
6.778025575232469e-11
5.371206120740278e-11
9.005521847290306e-11
3.351246343696553e-10
3.2042193088421607e-11
1.6335764656957783e-8
1.7313072662670116e-8
4.6557021882717567e-8
1.6507694042089928e-9
4.2317878960622193e-10
8.950694280369704e-10
1.60469048386554e-9
1.6108276449329342e-8
5.666666929101219e-9
7.376572534443403e-10
4.976093443382939e-9
2.889019568417431e-9
2.884997670212604e-9
1.435785986253565e-9
2.277237493029919e-10
8.593237313597519e-12
3.380637281941927e-10
7.978069688852548e-10
2.0023533561314122e-9
3.997888170073972e-9
4.989926049727785e-9
4.10441231376215e-9
5.187008506997461e-9
2.550986913633339e-10
1.3698075855967668e-11
1.3487353517585339e-11
9.237729055840097e-14
4.428165976560166e-11
7.834729849069205e-11
2.0364917416017395e-9
3.3816049599292402e-9
3.8825532669532276e-10
2.9385085397629295e-11
1.2001769208642067e-12
1.3896421600819705e-12
1.4107872321183206e-12
6.76389165321978e-13
1.4154024035373697e-13
1.2490870333789897e-13
1.5559513171030946e-13
1.9978055129813754e-13
2.574473286486999e-13
3.327039062429921e-13
4.3144381311832004e-13
5.615819460702869e-13
1.9103371133430696e-12
3.256700170764684e-12
5.133688700327696e-13
1.2374521915724178e-13
4.739414944053902e-13
8.136322525454683e-13
1.235626763784256e-12
1.81393931295589e-12
2.638642110925028e-12
3.833661085565263e-12
5.572821342822687e-12
8.091540027351325e-12
1.1678883425164841e-11
1.6618604934909522e-11
2.3052082280901014e-11
3.082208477074356e-11
3.9496227424423257e-11
4.866879490544669e-11
5.826274324423825e-11
6.855167802159978e-11
2.7165148133287077e-10
2.3790783066945837e-10
9.89530387030116e-10
1.1126381205343904e-9
1.1459991929896947e-9
1.2368738264740554e-9
1.3661754843155703e-9
1.521579785792894e-9
1.700577976997547e-9
1.906684847138397e-9
2.1464693827005988e-9
1.3438476947134984e-9
9.975187562158106e-10
6.279981871075003e-10
3.0123544381847254e-10
1.070970788684062e-12
8.143344994424444e-11
8.041497561229308e-11
4.8208912288315696e-11
3.946485298219172e-11
2.6092053999210016e-10
9.980993502931484e-10
2.643931909192658e-9
1.3836023623954034e-9
1.1569897539370866e-9
1.2230034789774542e-9
1.526144606174001e-9
2.2419334395174836e-9
3.982961378448006e-9
6.726997815361945e-9
4.7562958108007625e-9
1.5698462142342809e-9
3.1117569691229714e-9
3.3383929552774286e-9
5.3345610681535516e-9
1.1441094605624578e-8
2.5856668644282606e-8
3.0521429523097327e-8
4.7596796728037974e-8
8.769175046768278e-8
9.573117270593035e-8
3.9906542479915564e-7
3.332796260539509e-7
2.1934460781240117e-7
7.655059842669113e-7
1.5556211521340153e-6
8.892762894153834e-7
3.1436545792417183e-7
2.598966859360069e-9
1.204478749371427e-7
7.72168668233222e-8
3.819978066157779e-8
7.67433492995331e-9
1.8324128259049862e-9
5.41239420987236e-10
2.3600247724573025e-10
2.7178012898299734e-10
5.198044687098803e-10
8.576671578094493e-10
1.944669119785771e-9
1.0964901293924662e-8
3.06217341600515e-10
2.3456381538147804e-9
8.170695988100851e-9
1.4600207725069206e-8
1.7546347358422175e-8
1.9068215376743405e-8
2.051346124643489e-8
2.209915148482983e-8
2.3786819753854163e-8
2.54987733495729e-8
2.7159647642554773e-8
2.8705091203685137e-8
2.138355164450499e-8
1.581347667127132e-8
6.570737875894995e-9
1.0515506680576925e-9
6.592797301160569e-10
1.6145741311232192e-9
2.675583314203747e-9
4.5427992234188615e-9
9.94686829248513e-9
1.6615771632680675e-9
2.2774198970557525e-9
3.86625679099547e-9
4.900948432853747e-9
5.890787898595029e-9
7.1478288631737866e-9
9.048500948761298e-9
1.2341916633993037e-8
1.8904328426706933e-8
3.3722411507821436e-8
3.262751832435037e-8
2.6691368545505813e-8
1.8222782750335723e-8
2.1534839261602098e-8
3.60121675493679e-8
6.512279848866846e-8
6.004749746042969e-8
7.166146392126334e-8
1.3285399395164896e-7
2.036514375941575e-7
4.6679070728963635e-8
3.4294497103107976e-7
5.890996425683427e-7
5.960470368713576e-7
2.364438551085191e-6
2.7378288493273806e-6
6.899013844070473e-7
2.533261151009522e-7
4.4858413188839054e-8
5.979637886408289e-9
1.2589282202382655e-9
2.6647747799985767e-10
1.2781781295266096e-12
1.0432210098613004e-10
8.83805668849834e-11
1.591619743137132e-10
1.0076820722352965e-10
3.920820166025973e-12
6.889798907344136e-11
6.574587234065021e-10
2.717833734360675e-9
1.316371859020139e-9
7.109866052546384e-9
1.8745564402546153e-8
3.0339214613607575e-8
3.342235685288545e-8
3.343923295164508e-8
3.3795143382537485e-8
3.4971101989535016e-8
3.689572803722513e-8
3.951248881259268e-8
4.290466517307511e-8
5.404122388718691e-8
7.494809326083195e-8
4.151309269792914e-8
1.85438562684735e-8
1.0306459013189357e-8
6.912979914562261e-9
5.576740823174943e-9
6.490250674410893e-9
8.790313834557426e-9
3.6427863137044708e-9
4.020547520020297e-9
5.459593948155969e-9
7.131584902472543e-9
8.859278366209109e-9
1.0858767049639828e-8
1.3500762384385131e-8
1.7305429820862775e-8
2.31323838096717e-8
3.2574851830858675e-8
4.8718807023634055e-8
1.5769802182872132e-7
9.181085982474812e-8
6.342647525165798e-8
7.557212808644917e-8
1.2895324425179054e-7
1.6970405369027354e-7
1.3173943046801038e-7
1.5999391266163466e-7
3.273239896697517e-7
2.13160210937625e-6
5.567155329825704e-8
7.973087159063897e-8
1.4430390234591074e-7
8.888847191193111e-8
1.6243001765442585e-7
2.387601370447287e-7
3.908524480720431e-8
5.230155749330464e-9
1.9979764261783076e-10
1.8022216462457172e-9
1.1966264885494517e-10
2.4640641417548584e-10
8.877701890721916e-11
8.937575528704936e-11
3.06451695525708e-10
1.920969827454381e-10
1.6619720421738564e-8
1.1978209316927787e-8
2.7481938279759472e-8
4.070797225557635e-8
1.90282025316591e-9
5.439941314493695e-10
3.248391729929003e-10
5.8305614659346355e-9
4.8505698321718036e-8
3.5576449650797566e-9
1.8533930319344632e-9
4.903791268941245e-9
3.006079650109503e-9
3.4323020078219605e-9
5.625117204465258e-10
1.0360104692150878e-10
3.547716573386556e-11
1.5217410867322286e-10
1.254861087445005e-9
3.6293509648618395e-9
6.062600185145678e-9
5.898752238233473e-9
4.7204517638499105e-9
1.7714762809320962e-9
7.559452040608851e-11
7.739680659004763e-11
2.972981850163933e-12
5.33896204149836e-12
1.4013703777392172e-10
5.199089336190864e-10
9.103837404220725e-11
5.044709229482472e-9
3.0313722043728047e-10
1.1530991754564459e-11
0.
2.277500262566569e-12
2.1432876882882883e-12
9.840020478537705e-13
3.523690209251789e-13
8.313211776377441e-14
8.101386257509812e-14
1.0232680744615776e-13
1.324005092815828e-13
1.7184541402043145e-13
2.2365473844670508e-13
2.920788370327419e-13
9.111780497832404e-13
2.017110782042269e-12
3.1850519867550913e-13
3.255029355710266e-14
2.1454490367640273e-13
3.8309588603361784e-13
5.870595135010448e-13
8.624337782192742e-13
1.251387041595395e-12
1.8107094740526817e-12
2.6184288340844306e-12
3.777002470449205e-12
5.405169300216494e-12
7.604759784435601e-12
1.0397906740690416e-11
1.367720138120817e-11
1.7253539874053722e-11
2.0997128678894847e-11
2.4930741598703662e-11
2.9206310707422015e-11
1.3318345025670512e-10
1.882449925471761e-10
6.086365482885439e-10
6.636043941441981e-10
6.953279756557998e-10
7.684410819716907e-10
8.705138950341396e-10
9.959463982312361e-10
1.1457863700498054e-9
1.3254757697205704e-9
1.5433061852808435e-9
9.44601940600736e-10
7.117838660389706e-10
4.755730797943312e-10
2.650253767495287e-10
5.977222141466109e-11
2.2114082400265095e-11
2.5874014604529758e-11
6.949496751197842e-14
6.707152438209222e-11
2.24824615667921e-10
7.088985799980048e-10
2.4942103069242333e-9
1.247935622225649e-9
1.0044094639091732e-9
1.0536451840859976e-9
1.3133299844143504e-9
1.919876908838754e-9
3.3728113200351326e-9
6.182157657607652e-9
4.835968850367269e-9
1.6217995123615911e-9
3.1873491365534093e-9
3.358548943416529e-9
5.3023712967814975e-9
1.1222025409065935e-8
2.577782610019206e-8
3.098493773175826e-8
4.763749347075469e-8
8.642099062820432e-8
8.8777666530367e-8
4.7672169996313863e-7
4.4600601476926437e-7
4.191213093376534e-7
4.339198795378349e-7
5.295303229045781e-7
4.411061507207101e-7
2.295918044809495e-7
5.298724346420389e-9
9.064516869859383e-8
1.0247674022372067e-7
2.4051081295580764e-8
6.556169386926354e-9
2.236295831165467e-9
7.667946434908952e-10
5.300163289136465e-10
1.9127364321799698e-10
5.834520272272364e-10
1.2578495490806808e-9
4.16960887835668e-9
6.3593235716592485e-9
3.5968195621891925e-10
2.8239793309301014e-9
9.732091055635084e-9
1.5763405774658684e-8
1.7819704223613553e-8
1.9090793124016508e-8
2.05202938119984e-8
2.213150913062476e-8
2.3822713072449705e-8
2.549603551480779e-8
2.7075460934825795e-8
2.8506888374276502e-8
1.9099240245980245e-8
1.2965752509246255e-8
7.1312681238354324e-9
1.0679753580640304e-9
7.743651970025417e-10
1.58781417109032e-9
2.3409067541878365e-9
3.403547958907686e-9
5.243695736936848e-9
3.36404562904983e-9
3.086185339935967e-9
4.65079498603587e-9
5.581074067258097e-9
6.51238303689355e-9
7.75581837554119e-9
9.686389496280966e-9
1.3081147191253187e-8
1.9926734827456833e-8
3.5460153938900904e-8
3.010333856227868e-8
2.522981376444516e-8
1.7243533080012435e-8
2.036794197574776e-8
3.395779058555707e-8
6.241730750913201e-8
5.861190251739239e-8
6.954957454303779e-8
1.2743725409580348e-7
1.8750401800077355e-7
5.381660668644652e-8
4.031142610607468e-7
7.704515305125925e-7
1.0482128462737608e-6
1.2360402234059831e-6
1.0676432986048805e-6
3.5952975610971057e-7
1.4714723525612703e-7
3.0268997337439464e-8
5.19769334297858e-9
1.5137462787822446e-9
1.968895539106535e-10
1.097656835241121e-11
1.547670270389733e-10
1.415833649656795e-10
7.480601899744867e-10
9.191361999720837e-11
1.0720308448108036e-11
1.4783958622258958e-10
2.157597744276608e-9
1.7817757433155581e-9
1.6508582116153767e-9
8.317864421863087e-9
2.1702886151385526e-8
3.212625368246361e-8
3.330466121134063e-8
3.308915305095434e-8
3.3774212247175996e-8
3.5357963492304565e-8
3.7635452398957234e-8
4.0501134588502097e-8
4.4000839505807964e-8
5.168594576345788e-8
6.991370254803212e-8
4.777034352565297e-8
1.9649062341231057e-8
9.937385064315935e-9
6.084369921031917e-9
4.376765821548004e-9
4.073838065852492e-9
8.025694350460167e-9
5.580732551769134e-9
5.0395787739789226e-9
6.252417876876095e-9
7.758262462908115e-9
9.342954944833044e-9
1.1233316635435407e-8
1.3799212732419665e-8
1.7560369340520058e-8
2.338955175161483e-8
3.2929539594736706e-8
4.941700039778591e-8
1.5365314214911006e-7
8.83346136033674e-8
6.11513400620482e-8
7.298000292689877e-8
1.2478273761591062e-7
1.6409742643568757e-7
1.2795578589476804e-7
1.5655345133112054e-7
3.2225112704997847e-7
2.118849519150494e-6
5.477859668246812e-8
8.034778939842847e-8
1.4704224909279855e-7
9.385951912910036e-8
1.535325713673881e-7
2.2395511364772722e-7
3.764371811368541e-8
5.1946579280791626e-9
2.3157568559102215e-10
1.7948623164382214e-9
1.1074498990076745e-10
2.595992125136792e-10
8.78025179962026e-11
9.023667831711045e-11
3.0610871116738566e-10
1.5753927667313645e-10
1.5632552055142663e-8
1.1827144668763336e-8
2.7631066432499604e-8
4.186575706761107e-8
2.0065570185335466e-9
4.944908774669914e-10
6.265463629769089e-10
5.586866098660931e-9
4.4794944189584026e-8
3.3911184791501828e-9
1.1917569655736858e-9
5.036523431059522e-9
3.0426210682529627e-9
3.4687342807706737e-9
6.048040203517361e-10
9.930414353002512e-11
4.634625484700016e-11
1.4088109186681345e-10
1.2420316345755218e-9
3.6105442718151263e-9
6.04859553656876e-9
5.898363637146447e-9
4.710155827405877e-9
1.8044833740081815e-9
7.671326360932235e-11
7.421545022635159e-11
3.055914009352117e-12
5.2091118281968536e-12
1.419201591367032e-10
4.956497174396104e-10
9.170715956625097e-11
4.973249234073284e-9
2.596602198515445e-10
1.2415339763430651e-11
8.568271631721495e-14
2.236948055474179e-12
2.131441612923958e-12
1.0021706993900857e-12
3.8390317750348113e-13
8.399588167469346e-14
7.966337084749841e-14
1.003440960691167e-13
1.2982381481058803e-13
1.6851537045629857e-13
2.193339560939129e-13
2.864484700634234e-13
8.950948263482256e-13
1.9758586116688855e-12
3.1235710680670956e-13
3.148934270522326e-14
2.096085142155663e-13
3.7442094502174377e-13
5.737213177357966e-13
8.426764626066521e-13
1.2224418314519803e-12
1.7684304606742735e-12
2.5568064820169064e-12
3.6876961236400096e-12
5.277456432717038e-12
7.426585375202134e-12
1.015842879582368e-11
1.3369455140804704e-11
1.687434776322654e-11
2.054390082637526e-11
2.4398265943378558e-11
2.858536419651468e-11
1.3111246794111899e-10
1.8503689465997685e-10
5.993143718787078e-10
6.541766179598295e-10
6.858226893673198e-10
7.582684053623591e-10
8.593228712032818e-10
9.834716415042813e-10
1.1317442074674102e-9
1.3095047327103574e-9
1.5249308447692288e-9
9.342718370988473e-10
7.043598332138955e-10
4.699016267923813e-10
2.612333876446469e-10
5.8111565441492406e-11
2.2306147442010543e-11
2.5751503872394903e-11
1.9422493128089242e-13
6.694798208560143e-11
2.2399406324151174e-10
7.064805753294753e-10
2.474797045028629e-9
1.2382520083710709e-9
9.977971484235798e-10
1.0474828533236643e-9
1.3064198313615585e-9
1.910784088939369e-9
3.3584366060583725e-9
6.1539825150808586e-9
4.810626182139009e-9
1.6313550566128835e-9
3.198332629765219e-9
3.366896076152496e-9
5.313051462000995e-9
1.1242260520236154e-8
2.5810805162740006e-8
3.100977294636886e-8
4.768261527607891e-8
8.651198665918271e-8
8.887935130427464e-8
4.757162619570556e-7
4.4591580845151366e-7
4.269155979670318e-7
4.12308604554515e-7
5.247595515703047e-7
4.4082842555201313e-7
2.3123123384043563e-7
5.7843898222922256e-9
8.952606308429718e-8
1.0346085676704783e-7
2.4335597841627e-8
6.5658907540097305e-9
2.239823345708652e-9
7.649219698337756e-10
5.270049259254532e-10
1.8978627734526926e-10
5.808621721570017e-10
1.249607610320185e-9
4.120165635660158e-9
6.43366430608148e-9
3.5685305873439096e-10
2.8173445640188824e-9
9.707994524510392e-9
1.5748012980196532e-8
1.78168105319699e-8
1.9091118697278793e-8
2.0520776287498835e-8
2.2131565870384117e-8
2.3822569707428645e-8
2.5496142240132134e-8
2.7076210660240726e-8
2.8508482195929032e-8
1.9097190287517462e-8
1.2964056204685415e-8
7.0958168421709115e-9
1.051011475705644e-9
7.82708859184221e-10
1.596775606272692e-9
2.35487124635164e-9
3.430165152761199e-9
5.311234810924149e-9
3.3913156764200678e-9
3.062025123742246e-9
4.642911632225492e-9
5.5845867602090696e-9
6.525129172829828e-9
7.777083895874914e-9
9.716462543502013e-9
1.3122452524679341e-8
1.998764955880136e-8
3.55592828867016e-8
2.99750341470352e-8
2.5133010230256838e-8
1.7186195557088995e-8
2.0309119495805983e-8
3.387490231749263e-8
6.22674621593041e-8
5.846688505732393e-8
6.940291057752773e-8
1.2725919312960658e-7
1.876683327211099e-7
5.4259865513348133e-8
4.017247768418684e-7
7.644451000405828e-7
1.0296641714541797e-6
1.279288759743725e-6
1.081997474486264e-6
3.6317875559966114e-7
1.483669631412734e-7
3.0289285810839e-8
5.176981608421034e-9
1.5052056819809445e-9
1.9681032960805353e-10
1.0473935390539195e-11
1.5451025866158037e-10
1.3922724976404727e-10
7.333370070169404e-10
9.07733548969219e-11
1.023357033356932e-11
1.4565171987083843e-10
2.096800676745414e-9
1.7865648321161527e-9
1.6437980181235463e-9
8.282283867247589e-9
2.1610788015204807e-8
3.204666290523358e-8
3.3249802172420716e-8
3.303067386121625e-8
3.370388488057328e-8
3.5274603188788926e-8
3.753982102289924e-8
4.03947569345652e-8
4.38855752164395e-8
5.164276226621363e-8
7.002355660123973e-8
4.766834925959453e-8
1.9637565615208838e-8
9.950232333224794e-9
6.102776923803111e-9
4.399700307083584e-9
4.110390610060421e-9
8.147264952067663e-9
5.520869361912337e-9
5.004832212342706e-9
6.220603980708954e-9
7.7267521730555e-9
9.310526179212798e-9
1.1198229316880998e-8
1.3758911277032234e-8
1.751097065912369e-8
2.3324744733971896e-8
3.283863662261662e-8
4.928305171292799e-8
1.5341620559175583e-7
8.819776443166952e-8
6.105958512925933e-8
7.287614363482069e-8
1.246162545631624e-7
1.6386375054646295e-7
1.2777482978921313e-7
1.5634897565160128e-7
3.2211218016000943e-7
2.127109073253486e-6
5.4005792826393574e-8
8.051450245187561e-8
1.4612530086024716e-7
9.192191675465976e-8
1.5905709851984218e-7
2.238656249812507e-7
3.7379189122310384e-8
5.143189733414104e-9
2.2348075707917437e-10
1.7907083487495897e-9
1.0938125753055563e-10
2.6119737257700655e-10
8.809036737392582e-11
9.220438402711008e-11
3.084012847347672e-10
1.6849191733468148e-10
1.560759825998e-8
1.1862911095503592e-8
2.7389152382604753e-8
4.104368994582472e-8
1.980508085618953e-9
5.044997113448624e-10
5.748625273354755e-10
5.6269895350752676e-9
4.4855653316732625e-8
3.405676800414558e-9
1.1101102263977542e-9
5.0429048438824356e-9
3.0466410058563896e-9
3.4706927638751973e-9
6.002198973598599e-10
1.0133728442688233e-10
5.0836180880452744e-11
1.333289924558751e-10
1.2405109705333496e-9
3.6227125916466845e-9
6.073652377175181e-9
5.920465814818767e-9
4.7240777954102095e-9
1.8063330190171404e-9
7.46579302087489e-11
7.597303143021706e-11
3.051940697525375e-12
5.20825095995227e-12
1.4186424312349855e-10
4.953640923676238e-10
1.3817400716122212e-10
4.96221142736952e-9
2.621068628532869e-10
1.2597571393740436e-11
1.002057582047918e-13
2.2305863838168293e-12
2.133083209281113e-12
1.0046814708018e-12
4.1111512867635893e-13
8.426282125459499e-14
7.781646782017029e-14
9.774357905100339e-14
1.2645020670613987e-13
1.6415542581867734e-13
2.1367960814899767e-13
2.790858578521385e-13
8.7196800214194e-13
1.927616082616571e-12
3.0550840509769426e-13
2.944349204767666e-14
2.0262675600793288e-13
3.6255449402409503e-13
5.556886494124095e-13
8.161053007196889e-13
1.1836062506880348e-12
1.7117353742438607e-12
2.4740561140019922e-12
3.5672619121903337e-12
5.103732813765217e-12
7.180595023035939e-12
9.82054251324251e-12
1.2923677269540934e-11
1.631083868031166e-11
1.985689695848116e-11
2.3581241394878295e-11
2.762713390848953e-11
1.2770343001337524e-10
1.8212179590247064e-10
5.880165368562273e-10
6.422012219911696e-10
6.738247849306296e-10
7.456389439704589e-10
8.457224902134554e-10
9.687013453881961e-10
1.115632721195144e-9
1.291849966640306e-9
1.5054762624043013e-9
9.230169223204084e-10
6.966268991289873e-10
4.650464098884097e-10
2.5886110912576605e-10
5.8148757928655324e-11
2.1495892796486202e-11
2.489343541854551e-11
9.286816508964204e-13
6.727720699538641e-11
2.2326891188433413e-10
7.027215550752982e-10
2.4595312409567206e-9
1.2307196779392605e-9
9.92110733656089e-10
1.0419192539813725e-9
1.2998986597199264e-9
1.901605733768232e-9
3.342385037098298e-9
6.129564830470324e-9
4.798887351585709e-9
1.6378719175360075e-9
3.205652896285173e-9
3.3720695042064373e-9
5.31912715731151e-9
1.1252343222242029e-8
2.5828943365772574e-8
3.102721022445491e-8
4.770651773305413e-8
8.655198856680482e-8
8.889489474606694e-8
4.7586315463532027e-7
4.4672848243480645e-7
4.318223617341472e-7
4.0019880813221397e-7
5.205159284062656e-7
4.392949960936452e-7
2.3152671194690982e-7
5.959932977021583e-9
8.89955902356091e-8
1.0400633637533836e-7
2.439277846629197e-8
6.5675908908036805e-9
2.2420987813364797e-9
7.656311780187307e-10
5.273857845953735e-10
1.890559099202135e-10
5.804232480618427e-10
1.2490249743964595e-9
4.1184961848663595e-9
6.44520053703992e-9
3.558626091520045e-10
2.8177806051654778e-9
9.707736989323718e-9
1.5748856287615746e-8
1.7818935689739592e-8
1.909377404809798e-8
2.0523611023017668e-8
2.2134435047012193e-8
2.3825414506890657e-8
2.549894081422093e-8
2.707895364112486e-8
2.8511160483024367e-8
1.908821904430589e-8
1.2951624273304748e-8
7.083138918448302e-9
1.044923473391783e-9
7.864191451429843e-10
1.6001880657817372e-9
2.359053395874511e-9
3.436657393272052e-9
5.325020531097341e-9
3.412437772832645e-9
3.0575184505918497e-9
4.644029740355285e-9
5.589260805638426e-9
6.5328693971288696e-9
7.78787880846402e-9
9.730625235818223e-9
1.3141126783833015e-8
2.0014393990790376e-8
3.5602041441037496e-8
2.9921463298186904e-8
2.5095477789864345e-8
1.7163449727685896e-8
2.028502310909274e-8
3.3838914902543326e-8
6.22070372418351e-8
5.8413925557557765e-8
6.934472163335013e-8
1.2717389528668427e-7
1.8765579769916032e-7
5.4461950935993395e-8
4.016148525409035e-7
7.636094451441418e-7
1.026678579888208e-6
1.2873798380102771e-6
1.0823953032910289e-6
3.633032676999191e-7
1.4839683136816848e-7
3.0236965449420965e-8
5.1676664910184075e-9
1.5027593062613317e-9
1.965277465015684e-10
1.036030234758792e-11
1.5453486145018296e-10
1.3890314590644546e-10
7.325135248097823e-10
9.041748772300233e-11
1.010475536945486e-11
1.4552563841395984e-10
2.091570096386276e-9
1.7859922866601648e-9
1.6433013124640058e-9
8.277153804805019e-9
2.159568164974167e-8
3.202713886629172e-8
3.322985808879693e-8
3.300911611606548e-8
3.368010920038824e-8
3.5248377344083236e-8
3.751107592029995e-8
4.036353630675352e-8
4.385197239151008e-8
5.1617717482504733e-8
7.002454458655351e-8
4.767145876865852e-8
1.964353922188372e-8
9.95481618996098e-9
6.106495747363552e-9
4.403470469047661e-9
4.1155148430216424e-9
8.159626746148937e-9
5.514878485021104e-9
4.999173420404155e-9
6.214128633579396e-9
7.719330263269009e-9
9.301969133325454e-9
1.1188119974120926e-8
1.3746501212149869e-8
1.749499847932866e-8
2.3303074088099742e-8
3.280763890940327e-8
4.9237169752819184e-8
1.5331435863355253e-7
8.813795737799774e-8
6.101937316545158e-8
7.283002571884331e-8
1.2454096046943158e-7
1.6376442010871437e-7
1.2769906122384671e-7
1.5626229681840545e-7
3.2203076728414547e-7
2.1291276347609034e-6
5.372345428194883e-8
8.057984672262093e-8
1.458005848178681e-7
9.12162173051964e-8
1.6101511594751735e-7
2.2409136832736633e-7
3.731758333277666e-8
5.129307314443215e-9
2.211906883783528e-10
1.7878175814058544e-9
1.0911476799542587e-10
2.6124527745233874e-10
8.825675904492083e-11
9.29162095003614e-11
3.0933897249846776e-10
1.7189319693996622e-10
1.5620386998398682e-8
1.1873626939579058e-8
2.7280416600218138e-8
4.071591429813199e-8
1.9705442702957633e-9
5.078418699832862e-10
5.59473516378846e-10
5.639532992040928e-9
4.4822799346934884e-8
3.409038637962087e-9
1.065764091319186e-9
5.046247206466198e-9
3.0482809005034234e-9
3.471487339316503e-9
5.989535734199527e-10
1.0202655775619159e-10
5.270937644148233e-11
1.3018428248005364e-10
1.2394586239732591e-9
3.626688354300738e-9
6.083120564580675e-9
5.9295959726841555e-9
4.729374023460676e-9
1.8090308865852764e-9
7.383187819510447e-11
7.652036936242829e-11
3.053127105991272e-12
5.206203244368462e-12
1.420498044081106e-10
4.944037569471417e-10
1.5930028423689268e-10
4.956635985524716e-9
2.6242175377869545e-10
1.26891875590391e-11
1.073650541124604e-13
2.2271951916090872e-12
2.133259699357584e-12
1.0062694008573175e-12
4.228015176848736e-13
8.443657715181128e-14
7.7086462081469e-14
9.670693784036071e-14
1.2510434029143235e-13
1.624159077328453e-13
2.1142330548435557e-13
2.7614714641079013e-13
8.6279131699387e-13
1.9081438310306796e-12
3.02748870036139e-13
2.8638253863193265e-14
1.998479076032917e-13
3.5782506662959554e-13
5.484989138791828e-13
8.055092199042471e-13
1.1681186903129728e-12
1.6891254626765937e-12
2.4410575707090227e-12
3.5192437769000755e-12
5.0344894409734986e-12
7.082597918980757e-12
9.686035776044284e-12
1.2746376370285648e-11
1.608690007965865e-11
1.9584056317101453e-11
2.3256889876003568e-11
2.7246794091145213e-11
1.2635150051544638e-10
1.8093146699241167e-10
5.834879017981019e-10
6.374169300674641e-10
6.690297638025527e-10
7.405868261063439e-10
8.402755671950994e-10
9.627770198048028e-10
1.1091579923981307e-9
1.284737542990995e-9
1.497614506617585e-9
9.184914651217632e-10
6.935214280153917e-10
4.6307887598511123e-10
2.578800452488404e-10
5.8126462424173995e-11
2.1189472704688094e-11
2.4562351375902326e-11
1.2123514469065588e-12
6.740189999513925e-11
2.2298205433069967e-10
7.012791810543356e-10
2.453192679863501e-9
1.227587537243932e-9
9.897793226731087e-10
1.0396522062931656e-9
1.297252513253424e-9
1.897898037162102e-9
3.3359344608103137e-9
6.119607506427836e-9
4.793866259246218e-9
1.6406187261070314e-9
3.2087070266097105e-9
3.374250553938348e-9
5.321728561692679e-9
1.1256780172666729e-8
2.583672433087842e-8
3.10342834759157e-8
4.771666526461086e-8
8.656988443155536e-8
8.890594647398924e-8
4.758590996442964e-7
4.469708037860049e-7
4.3369742327574924e-7
3.953908657666431e-7
5.189930169647627e-7
4.388231155997555e-7
2.31696358797777e-7
6.034699298476662e-9
8.878303786111072e-8
1.0422015426894935e-7
2.442513023692744e-8
6.568438853043794e-9
2.242876607549768e-9
7.657162731113892e-10
5.273084742177694e-10
1.8877358669853503e-10
5.801608978005286e-10
1.2484140678316651e-9
4.115343468214811e-9
6.452589439913477e-9
3.5540046209382664e-10
2.817614995647867e-9
9.706524027665323e-9
1.574850864820273e-8
1.781965828094295e-8
1.9094836863044713e-8
2.0524749282089738e-8
2.2135578476125377e-8
2.382656059072396e-8
2.5500109026358542e-8
2.7080163283577112e-8
2.8512420031986167e-8
1.9085719333316487e-8
1.294804504647155e-8
7.077625039522615e-9
1.0422770832358826e-9
7.879363733828432e-10
1.6016659904981468e-9
2.3610372009012545e-9
3.440016128676846e-9
5.3327793157349725e-9
3.4201116099008145e-9
3.0548702344013687e-9
4.643908875298152e-9
5.590793046132381e-9
6.535791438644324e-9
7.79214793088222e-9
9.73634625026463e-9
1.314875036401846e-8
2.002535169150652e-8
3.5619513458449334e-8
2.989993779920624e-8
2.5080065946078913e-8
1.715419587790383e-8
2.0275334441153994e-8
3.38247234843309e-8
6.218258850447997e-8
5.8391658659813574e-8
6.932080960642168e-8
1.2714090116823922e-7
1.8766336210935208e-7
5.4543027196130114e-8
4.015025337205583e-7
7.630305443005503e-7
1.0247677819480376e-6
1.292252920202908e-6
1.0833245277415623e-6
3.635467135774792e-7
1.4847346854147736e-7
3.022278542897855e-8
5.163790735643141e-9
1.5015503796727792e-9
1.9643918099874748e-10
1.0298696700490919e-11
1.5452856593979135e-10
1.3867983444455054e-10
7.314374755262971e-10
9.025258616408176e-11
1.0040585279841436e-11
1.4537150110553632e-10
2.0867813788001117e-9
1.7861234544887344e-9
1.6427864786002736e-9
8.273794207834367e-9
2.1586447984244154e-8
3.201741673224434e-8
3.322140277955596e-8
3.2999989170906557e-8
3.366968497157815e-8
3.523653272321312e-8
3.749784400139756e-8
4.0349028926585814e-8
4.3836344440641514e-8
5.160852903675142e-8
7.003148536045351e-8
4.7667122100689525e-8
1.9644839543130092e-8
9.956980700857804e-9
6.108686183477682e-9
4.405913677484832e-9
4.119116566318154e-9
8.170125193010969e-9
5.509872923674658e-9
4.9956351505027794e-9
6.2105343855894316e-9
7.71550830680835e-9
9.297796691562082e-9
1.1183377915601506e-8
1.3740832559075032e-8
1.748782714435336e-8
2.3293436562892703e-8
3.2793888787229165e-8
4.921671315179487e-8
1.5327377586588502e-7
8.811436934413448e-8
6.100356388472259e-8
7.28120029484499e-8
1.245117398184203e-7
1.6372489495079e-7
1.276686047677803e-7
1.5622739050045629e-7
3.220020155745153e-7
2.130204702154318e-6
5.360093780620351e-8
8.060651915370664e-8
1.45655350111339e-7
9.090452731255898e-8
1.618907500996542e-7
2.2414464053952538e-7
3.728465836676816e-8
5.122397016166801e-9
2.2006853892214065e-10
1.7868186231692357e-9
1.0895960269641944e-10
2.613455210032452e-10
8.831816998276158e-11
9.322098819200757e-11
3.0972310767324567e-10
1.7349897800117968e-10
1.5620879905540086e-8
1.187782201126213e-8
2.7235484652836685e-8
4.057951247943183e-8
1.966190049034326e-9
5.093386656181662e-10
5.52506053440078e-10
5.645501234225174e-9
4.482338492770471e-8
3.4109304114003873e-9
1.0508602540524402e-9
5.047306527076249e-9
3.04889758174262e-9
3.471754841485749e-9
5.98240279654042e-10
1.0232827190685942e-10
5.3430274685099346e-11
1.2894274597310098e-10
1.2391036225127373e-9
3.628459656976414e-9
6.087092465764557e-9
5.9332804509775705e-9
4.731591105629604e-9
1.8096978845482422e-9
7.344935728492873e-11
7.67783101300453e-11
3.052949136145115e-12
5.205773287122415e-12
1.4208352501460842e-10
4.941829037806368e-10
1.6728926608468277e-10
4.954637390894932e-9
2.627408734291555e-10
1.2723547213418265e-11
1.1004085288003942e-13
2.225967513724782e-12
2.1333876918167942e-12
1.00686651448637e-12
4.276171118238516e-13
8.451204414649893e-14
7.678705997009137e-14
9.628121588897649e-14
1.2455145777005968e-13
1.61701181055973e-13
2.1049629401440246e-13
2.749401806477233e-13
8.590090937813621e-13
1.9001895594207353e-12
3.016214779722926e-13
2.830472894418676e-14
1.9870428652774683e-13
3.5588064486086465e-13
5.45543854489846e-13
8.011545260611433e-13
1.161753757630993e-12
1.6798338893750623e-12
2.4274961850175217e-12
3.4995077890399795e-12
5.006023035967689e-12
7.042294899465858e-12
9.63068625034277e-12
1.2673367883433725e-11
1.599462784473637e-11
1.947157907433009e-11
2.3123137677607706e-11
2.7089931684005432e-11
1.2579318589232415e-10
1.8044766956997888e-10
5.816309527601341e-10
6.354519980323101e-10
6.670608459388826e-10
7.385133619589702e-10
8.380414507441398e-10
9.603490096572433e-10
1.106507067366343e-9
1.2818292607501973e-9
1.4944049614761482e-9
9.16639141696293e-10
6.922502504248214e-10
4.622782955566198e-10
2.574858258414536e-10
5.812640508414723e-11
2.1059282600821405e-11
2.442342221292307e-11
1.331299690634488e-12
6.745495900631845e-11
2.2286449744540587e-10
7.006772961458412e-10
2.4506477983507757e-9
1.2263309215938147e-9
9.888374284397128e-10
1.0387333772129907e-9
1.2961774950592287e-9
1.896387707395527e-9
3.3332983670589846e-9
6.115568940875578e-9
4.79188759149683e-9
1.6417194718965553e-9
3.2099320816088783e-9
3.3751205227377466e-9
5.32275840566921e-9
1.1258514250956527e-8
2.5839800965093416e-8
3.1037154690990286e-8
4.772069524130246e-8
8.65768219311275e-8
8.890951253931554e-8
4.758698305949675e-7
4.470859047224264e-7
4.3447930618204446e-7
3.9341313227042983e-7
5.183347121842905e-7
4.386010259763457e-7
2.3175535436824894e-7
6.064202564489928e-9
8.869676143583713e-8
1.0430861534443914e-7
2.4436525586762424e-8
6.568749863353447e-9
2.243217703135892e-9
7.657899840257463e-10
5.273216167902137e-10
1.8865659731145205e-10
5.800709408821382e-10
1.2482391982161937e-9
4.114545710830923e-9
6.455055936959736e-9
3.55224387619117e-10
2.817615208605295e-9
9.706248633367135e-9
1.5748502364823583e-8
1.7819978682474374e-8
1.9095270653966527e-8
2.052521296972766e-8
2.2136045863695804e-8
2.38270265897523e-8
2.550057610631377e-8
2.708063486427117e-8
2.8512897265361015e-8
1.908448467466759e-8
1.2946310755760328e-8
7.075463096533404e-9
1.0412394443796356e-9
7.885487681117138e-10
1.60224688838734e-9
2.3617858642125394e-9
3.441237839316073e-9
5.3355077660739755e-9
3.4233954227792076e-9
3.0539557254906248e-9
4.643972097713739e-9
5.591486890008724e-9
6.537022351005795e-9
7.793906830303461e-9
9.738680940210958e-9
1.3151847589521998e-8
2.0029796764668693e-8
3.5626607729003865e-8
2.9891169697058905e-8
2.5073852081527513e-8
1.7150448026186535e-8
2.0271388105445654e-8
3.3818888260351535e-8
6.217265943095639e-8
5.838277864579249e-8
6.931116834396815e-8
1.271271996926892e-7
1.876639780967953e-7
5.457603620689844e-8
4.014699946057144e-7
7.628421846862019e-7
1.0241283867905296e-6
1.2939279355998383e-6
1.0835517760547533e-6
3.6360811411861537e-7
1.484919774516478e-7
3.021566147895488e-8
5.162238629998012e-9
1.5011014748376608e-9
1.9639814052068786e-10
1.0276727499586801e-11
1.5452914391799572e-10
1.3860712691801382e-10
7.311440674992989e-10
9.018980874860943e-11
1.0016936099477739e-11
1.45328953019059e-10
2.0853595585142037e-9
1.7861062941724425e-9
1.6426384612564669e-9
8.272679440441533e-9
2.1583304666355635e-8
3.201382127824167e-8
3.321804217369812e-8
3.2996359247537714e-8
3.3665605656881854e-8
3.523195959495785e-8
3.7492778552187646e-8
4.034349822906366e-8
4.383038866272193e-8
5.160460586103582e-8
7.003301897720501e-8
4.766644482406506e-8
1.964558534196119e-8
9.95780018345369e-9
6.109443012899903e-9
4.406728124365989e-9
4.120283364753145e-9
8.173322605974927e-9
5.508342577122856e-9
4.994440738224105e-9
6.209263685031198e-9
7.714114882602721e-9
9.296239719134368e-9
1.1181578121783844e-8
1.3738655393205617e-8
1.748505125005042e-8
2.328968956012303e-8
3.278853588147376e-8
4.9208765855312405e-8
1.5325716454747415e-7
8.810466862053558e-8
6.099705234311455e-8
7.280455802245877e-8
1.2449962786302155e-7
1.6370871013818573e-7
1.2765619289747166e-7
1.562131747017041e-7
3.219895091050188e-7
2.1305922204223773e-6
5.355292942130337e-8
8.06171624753533e-8
1.4559900939758055e-7
9.078289509164005e-8
1.622308161225524e-7
2.241734166263008e-7
3.7272861852614416e-8
5.119852478675579e-9
2.196528338568436e-10
1.7863826475463883e-9
1.0890612538104344e-10
2.613677182771438e-10
8.834421010439073e-11
9.334004702188441e-11
3.09876910549035e-10
1.741053786862565e-10
1.5621762307893816e-8
1.1879381204253127e-8
2.7217247960632927e-8
4.0525274867198415e-8
1.964477121325196e-9
5.099117028290444e-10
5.498979242123554e-10
5.647755882724101e-9
4.482160815426621e-8
3.411597790429434e-9
1.044489346189155e-9
5.047761685763678e-9
3.049146628710788e-9
3.471863964317215e-9
5.979771401365824e-10
1.0244448207679895e-10
5.3720816523733504e-11
1.284432362824609e-10
1.2389474784741896e-9
3.6291364350185393e-9
6.088656907594654e-9
5.934757849624163e-9
4.732465464151194e-9
1.8100282738532035e-9
7.329718003834201e-11
7.687583546890706e-11
3.052973362661442e-12
5.205540818775078e-12
1.421036740510022e-10
4.940668298050468e-10
1.705604680526379e-10
4.953801113453565e-9
2.6284536774751433e-10
1.2737886466541159e-11
1.1115377796683586e-13
2.2254494682952246e-12
2.1334230723119116e-12
1.007123430984176e-12
4.2955931325385204e-13
8.454418877465949e-14
7.666792466258408e-14
9.611161650832063e-14
1.2433115829296009e-13
1.6141645286689307e-13
2.1012691884861632e-13
2.744591783414603e-13
8.575039512399358e-13
1.8970139433568084e-12
3.011714984302897e-13
2.8172015555686642e-14
1.982490234419584e-13
3.551061790949614e-13
5.443665077023252e-13
7.994196937185471e-13
1.159218328803739e-12
1.6761321252076416e-12
2.422093801491472e-12
3.491645810616743e-12
4.994684064007257e-12
7.026242785307267e-12
9.608644701897086e-12
1.2644299496614264e-11
1.595789618502544e-11
1.942681009003007e-11
2.306990458796874e-11
2.7027502947969437e-11
1.2557103829205326e-10
1.8025401324830456e-10
5.808904131637878e-10
6.346689109332357e-10
6.662761110040491e-10
7.376868012065516e-10
8.371506317748528e-10
9.593805754942388e-10
1.1054493108680385e-9
1.2806682342385103e-9
1.4931228631778532e-9
9.158999307948218e-10
6.917430546154424e-10
4.619582452119382e-10
2.573275495630493e-10
5.812511282425985e-11
2.100798914074118e-11
2.4368456548792062e-11
1.3783710228353173e-12
6.747586707597346e-11
2.2281771632936684e-10
7.004392999196292e-10
2.4496254573067334e-9
1.2258259721183441e-9
9.884600065437374e-10
1.0383656560152864e-9
1.2957476343129635e-9
1.8957843435705563e-9
3.33224642114992e-9
6.113952499899876e-9
4.7910876090873974e-9
1.6421629100018061e-9
3.210424697293789e-9
3.375471089346034e-9
5.323174679491265e-9
1.125921898572091e-8
2.5841045082633666e-8
3.1038302946692164e-8
4.772232170997614e-8
8.65796507493995e-8
8.89110924214649e-8
4.7587205559097253e-7
4.4712911699041533e-7
4.3478833153895163e-7
3.9262499704961707e-7
5.180777247580355e-7
4.3851704246531877e-7
2.3178058223788248e-7
6.0761268992786315e-9
8.866232015042514e-8
1.0434376020305894e-7
2.4441382108581487e-8
6.568879679211077e-9
2.243349569227507e-9
7.658129343606369e-10
5.273193707249737e-10
1.886102291455528e-10
5.800322139381608e-10
1.2481570950425226e-9
4.114146401092765e-9
6.456131067118468e-9
3.551520041114041e-10
2.817604124414164e-9
9.706102355563764e-9
1.5748477266698266e-8
1.7820102134745045e-8
1.9095443533733098e-8
2.052539789134143e-8
2.2136231966240743e-8
2.3827212524726452e-8
2.550076377910494e-8
2.7080826393136403e-8
2.8513093504440607e-8
1.9084027405251653e-8
1.2945664125503521e-8
7.074585905317393e-9
1.04081851133255e-9
7.887942048154256e-10
1.6024823598368386e-9
2.362094741683527e-9
3.441750205471025e-9
5.33666985949517e-9
3.4246799686361875e-9
3.0535632980446234e-9
4.6439787794073e-9
5.591752699306398e-9
6.53750776559733e-9
7.794606977697492e-9
9.739614222952235e-9
1.3153088292228915e-8
2.0031578708470356e-8
3.5629450303095234e-8
2.988766720098065e-8
2.5071359129213922e-8
1.7148947183697034e-8
2.0269811466876188e-8
3.3816566011976396e-8
6.216868762322823e-8
5.837919940878029e-8
6.930729996538122e-8
1.2712176835866143e-7
1.8766463246975417e-7
5.4589215555590456e-8
4.014547885206954e-7
7.627590740905501e-7
1.0238500039220537e-6
1.2946499180382985e-6
1.083667597013042e-6
3.6363893259059577e-7
1.485014752550478e-7
3.02130393994618e-8
5.161614587090607e-9
1.5009148275150665e-9
1.9638256879852962e-10
1.0267437574535485e-11
1.545288471765793e-10
1.385750717690695e-10
7.310025863636824e-10
9.016402748862583e-11
1.0007090587241184e-11
1.453085967940122e-10
2.0847046548402084e-9
1.7861112038379573e-9
1.6425690723386272e-9
8.272191963224787e-9
2.158194630047546e-8
3.201232408074801e-8
3.3216685482543706e-8
3.299489426781587e-8
3.3663947999086336e-8
3.523009053568283e-8
3.749070065505746e-8
4.034122535763875e-8
4.382794065420493e-8
5.1603067247056046e-8
7.003384360482801e-8
4.76659921313368e-8
1.9645847244104963e-8
9.958137862030499e-9
6.109767855287333e-9
4.407083560678586e-9
4.120799569440736e-9
8.174779634705532e-9
5.507647046713422e-9
4.993922652444438e-9
6.208723945016284e-9
7.713531059623701e-9
9.29559398711782e-9
1.1180837153638974e-8
1.3737763628051467e-8
1.7483918031339878e-8
2.3288162757078394e-8
3.278635586770397e-8
4.920552618378816e-8
1.5325054009368205e-7
8.810080799571182e-8
6.099446252751861e-8
7.280160048971413e-8
1.2449482298553794e-7
1.637022576061086e-7
1.2765123465424895e-7
1.5620749381746327e-7
3.219846409790502e-7
2.130755572257879e-6
5.353346064675866e-8
8.062142772165445e-8
1.45576029938442e-7
9.073340591380537e-8
1.6236951225023213e-7
2.2418370577967464e-7
3.726788709410604e-8
5.1187932144959875e-9
2.1948027821679692e-10
1.7862136485740108e-9
1.0888321442987279e-10
2.6137921881021357e-10
8.835443602328291e-11
9.338822099754598e-11
3.0993859013888786e-10
1.7435530763868992e-10
1.5621967391439146e-8
1.1880002412764104e-8
2.72099257822911e-8
4.050345467454346e-8
1.9637817192916735e-9
5.101456149184491e-10
5.488305711021928e-10
5.648686031109782e-9
4.48213329552644e-8
3.4118817221545816e-9
1.0420374227962896e-9
5.04793477546237e-9
3.0492448651816044e-9
3.471906007774284e-9
5.978655984984785e-10
1.0249170800963878e-10
5.383599140267152e-11
1.2824437383465178e-10
1.2388872519177002e-9
3.6294125098091897e-9
6.089287459128955e-9
5.935348732024205e-9
4.732817709406481e-9
1.81014705935774e-9
7.323481544685726e-11
7.691602671050262e-11
3.0529621099181096e-12
5.205460626929722e-12
1.4211043568437138e-10
4.940256932999061e-10
1.7185233736930477e-10
4.953474438023296e-9
2.6289303937182576e-10
1.2743534973237942e-11
1.1159195007448802e-13
2.22524685360047e-12
2.1334390494994965e-12
1.007224581958915e-12
4.3033861748351905e-13
8.455722109542646e-14
7.66202007662319e-14
9.604354056013454e-14
1.2424272544895727e-13
1.613021742849371e-13
2.0997873640963386e-13
2.7426607062008634e-13
8.568993765704927e-13
1.895739995777228e-12
3.009908703600561e-13
2.8118685964084467e-14
1.980661800658674e-13
3.547953375174288e-13
5.438938632884932e-13
7.987234913231946e-13
1.1582004829712737e-12
1.6746465769112171e-12
2.4199254060958445e-12
3.4884899674279525e-12
4.990132482021688e-12
7.019799018453753e-12
9.599795440384141e-12
1.2632627663007972e-11
1.5943145549095078e-11
1.9408830134133182e-11
2.3048524612913603e-11
2.7002429037688107e-11
1.2548179040559256e-10
1.8017645129516577e-10
5.805933079609107e-10
6.343546383876074e-10
6.659611897938674e-10
7.373551263710919e-10
8.367932183651909e-10
9.589920907618007e-10
1.1050250662601002e-9
1.2802026858100206e-9
1.4926089275305018e-9
9.156034633167844e-10
6.915396373913225e-10
4.6183003220069347e-10
2.5726429788181986e-10
5.812487208748213e-11
2.09872715713847e-11
2.434630613986865e-11
1.3973372159245261e-12
6.748431443175773e-11
2.227989481418901e-10
7.0034348424536e-10
2.449216989630083e-9
1.2256242460277007e-9
9.883090225839686e-10
1.03821845940241e-9
1.2955754831049251e-9
1.8955425819395948e-9
3.331824653137221e-9
6.113305356603319e-9
4.790769135771598e-9
1.6423400152256099e-9
3.2106214838433597e-9
3.3756109774099824e-9
5.323340537134146e-9
1.1259499056012415e-8
2.5841540665990838e-8
3.103876274290173e-8
4.772297016869981e-8
8.658077312547504e-8
8.891169586643765e-8
4.7587333891448655e-7
4.4714695182777246e-7
4.3491274145101456e-7
3.923086349709194e-7
5.179735604325868e-7
4.384824506689694e-7
2.3179037129690602e-7
6.080875175904525e-9
8.864852768784268e-8
1.0435788550856356e-7
2.444327146803086e-8
6.568930604851785e-9
2.243403180895333e-9
7.658233658099787e-10
5.273198862066348e-10
1.8859158521746728e-10
5.800172304229827e-10
1.248126535040691e-9
4.114001772758302e-9
6.456544663304273e-9
3.551233857988701e-10
2.8176018289672166e-9
9.706050663224505e-9
1.574847149450185e-8
1.7820152432139543e-8
1.909551284024273e-8
2.0525471994508843e-8
2.2136306594914675e-8
2.3827287007167696e-8
2.5500838708734783e-8
2.708090247638811e-8
2.8513171009243615e-8
1.9083837331346694e-8
1.294539627551728e-8
7.074237069436219e-9
1.0406511128983432e-9
7.888923754104135e-10
1.602576046589358e-9
2.3622166285638774e-9
3.441950871138307e-9
5.337121811677726e-9
3.425199733321625e-9
3.053411242561537e-9
4.6439850126641015e-9
5.591861410793702e-9
6.537703549395855e-9
7.794888143629311e-9
9.739988301103452e-9
1.3153585144204328e-8
2.0032292090325242e-8
3.5630588512506176e-8
2.9886263742538795e-8
2.5070362229799905e-8
1.7148346483519772e-8
2.026917971937213e-8
3.381563377122477e-8
6.21670970758666e-8
5.83777712308678e-8
6.930575305146657e-8
1.2711958378091838e-7
1.8766481670851109e-7
5.459449623754399e-8
4.014491134604441e-7
7.627272708758728e-7
1.0237428420827448e-6
1.2949293470081823e-6
1.0837092194489154e-6
3.636500857961509e-7
1.4850487890533147e-7
3.02119460972055e-8
5.161365360463998e-9
1.5008414219465939e-9
1.9637617207866864e-10
1.0263814039138959e-11
1.5452882740291521e-10
1.385628034462291e-10
7.309504899494148e-10
9.015383515986103e-11
1.0003223690917491e-11
1.4530107973692377e-10
2.084458908619037e-9
1.786110936163202e-9
1.6425432202363082e-9
8.272004655209557e-9
2.1581421544216907e-8
3.20117356974759e-8
3.32161445066298e-8
3.299431003689186e-8
3.3663289060449934e-8
3.5229349572276654e-8
3.7489878314524775e-8
4.0340326612321415e-8
4.382697272733213e-8
5.1602445051963586e-8
7.003413320112134e-8
4.7665845221150084e-8
1.964595902226625e-8
9.958271198715049e-9
6.1098937332593896e-9
4.4072202599453845e-9
4.12099689705871e-9
8.175329298203575e-9
5.50738441541183e-9
4.993722856152396e-9
6.208513785619084e-9
7.713302290370489e-9
9.295339756109893e-9
1.1180544419850336e-8
1.3737410472546508e-8
1.7483468549867778e-8
2.3287556629562433e-8
3.278549019423681e-8
4.920424026382609e-8
1.5324788318830196e-7
8.809925813908434e-8
6.099342253232452e-8
7.280041215014594e-8
1.2449289109138933e-7
1.6369966942169795e-7
1.2764924772408405e-7
1.562052176210066e-7
3.219826653126619e-7
2.1308194084294805e-6
5.3525718951268016e-8
8.062313035035811e-8
1.4556691136022508e-7
9.07137446580882e-8
1.6242455991054918e-7
2.241880524191563e-7
3.726594453291256e-8
5.118377251909325e-9
2.194124337402307e-10
1.7861450133308284e-9
1.0887433952535719e-10
2.6138324864725693e-10
8.835856592380013e-11
9.340736791767379e-11
3.0996322514412555e-10
1.744539501721913e-10
1.562207178758355e-8
1.1880247145304853e-8
2.72069945185924e-8
4.04947519517944e-8
1.963505019416683e-9
5.102382070368945e-10
5.48409814260726e-10
5.649053166311709e-9
4.482115708321111e-8
3.411992221503878e-9
1.0410445329727687e-9
5.048004956827991e-9
3.049284193806464e-9
3.4719228909337285e-9
5.978218001124428e-10
1.025104185777277e-10
5.3882053867748227e-11
1.2816484293960965e-10
1.2388627452601005e-9
3.629521715487968e-9
6.089538494836275e-9
5.935584820240079e-9
4.732957983097917e-9
1.810196578384371e-9
7.320996087976745e-11
7.693189014300693e-11
3.052960862980515e-12
5.205426339649451e-12
1.4211334504919367e-10
4.940083665639181e-10
1.7237074759299603e-10
4.953342775734937e-9
2.629113082312997e-10
1.2745809583566098e-11
1.1176829176042059e-13
2.225165042265422e-12
2.133445044603147e-12
1.007265519975739e-12
4.3065025741724977e-13
8.456247343302481e-14
7.660114037361094e-14
9.601638059613937e-14
1.2420752960230645e-13
1.6125664177697042e-13
2.0991951960174688e-13
2.7418915789653157e-13
8.566583247497543e-13
1.895231576597188e-12
3.009190106118011e-13
2.8097438403388813e-14
1.979932801517672e-13
3.546710914248347e-13
5.437053799348673e-13
7.984455298695832e-13
1.1577942785773474e-12
1.6740536952224803e-12
2.419060179660328e-12
3.4872309342027377e-12
4.988316337059989e-12
7.01722770691705e-12
9.596264820539047e-12
1.262797099343229e-11
1.5937260726590403e-11
1.9401657006151118e-11
2.303999549839159e-11
2.6992425952527313e-11
1.2544618842410895e-10
1.8014547353167818e-10
5.804747333614062e-10
6.342292291906829e-10
6.658355196931795e-10
7.372227654797712e-10
8.366505778614369e-10
9.58837008015816e-10
1.1048557305584837e-9
1.2800168454836413e-9
1.4924037461968155e-9
9.154851286481397e-10
6.914584439077371e-10
4.617788370342736e-10
2.572390199120122e-10
5.812473457524035e-11
2.0979023017468303e-11
2.4337480794205348e-11
1.4048944488139365e-12
6.74876775617168e-11
2.2279146028330903e-10
7.003053097886341e-10
2.449053727283669e-9
1.2255436136099294e-9
9.882487059206093e-10
1.038159667644798e-9
1.29550673841202e-9
1.895446057755989e-9
3.3316562999792453e-9
6.113046887005065e-9
4.790641675248753e-9
1.6424108422855872e-9
3.210700154337181e-9
3.3756669251620518e-9
5.323406913119366e-9
1.1259611261059654e-8
2.5841739013931145e-8
3.1038946353289846e-8
4.772322960093981e-8
8.658122309010926e-8
8.891194181306395e-8
4.7587378464252267e-7
4.471539829520926e-7
4.349623047931422e-7
3.921823928404757e-7
5.179321675575555e-7
4.3846879382171873e-7
2.3179433330284986e-7
6.082775447752918e-9
8.864302166383284e-8
1.0436351859233646e-7
2.4444035606135336e-8
6.568951117715019e-9
2.2434244462072026e-9
7.658273203985686e-10
5.273198495359922e-10
1.8858415381313552e-10
5.800111578248983e-10
1.2481139381611747e-9
4.113941424011145e-9
6.456712694703022e-9
3.5511189373386735e-10
2.817600543407873e-9
9.706028853600057e-9
1.5748468459588288e-8
1.782017236508232e-8
1.9095540497395233e-8
2.0525501571527988e-8
2.2136336370539322e-8
2.3827316739179835e-8
2.550086866077868e-8
2.7080932954547423e-8
2.851320213731828e-8
1.9083762607002707e-8
1.294529083043302e-8
7.074097358615475e-9
1.0405840718075887e-9
7.889315961982047e-10
1.6026135614025359e-9
2.3622656086180786e-9
3.442031774573277e-9
5.3373045858980284e-9
3.4254063705349934e-9
3.0533496576986373e-9
4.643986900902608e-9
5.5919044458245055e-9
6.53778151028013e-9
7.795000313640941e-9
9.74013766505129e-9
1.3153783613861977e-8
2.0032577096305144e-8
3.563104319912493e-8
2.988570341633854e-8
2.5069963876618624e-8
1.7148106533841817e-8
2.0268927492477642e-8
3.3815261863767e-8
6.21664618851643e-8
5.837720000761992e-8
6.930513490780063e-8
1.2711871296336393e-7
1.8766490347041806e-7
5.4596604325987064e-8
4.01446776410591e-7
7.627143193782149e-7
1.023699316126207e-6
1.2950426149975762e-6
1.0837266470989437e-6
3.6365474202753154e-7
1.4850630585606474e-7
3.02115168365566e-8
5.1612657274073625e-9
1.5008118778443007e-9
1.963736447503856e-10
1.0262350496239963e-11
1.5452880227197551e-10
1.385578080251077e-10
7.309289064398172e-10
9.014974304965366e-11
1.0001666948598766e-11
1.4529797001595317e-10
2.084357985980854e-9
1.7861112080067848e-9
1.642532567524224e-9
8.271928510471618e-9
2.158120872087725e-8
3.201149882164277e-8
3.321592806786214e-8
3.29940763023461e-8
3.3663025076624056e-8
3.5229052382923446e-8
3.748954824273039e-8
4.033996574125907e-8
4.3826584064094466e-8
5.1602197571875976e-8
7.003425568126115e-8
4.766578068665629e-8
1.964600248637542e-8
9.958324766927254e-9
6.109944716241325e-9
4.4072758088866664e-9
4.121077297825657e-9
8.175554560535789e-9
5.507276842725579e-9
4.993641767012322e-9
6.208428842016013e-9
7.713210076211081e-9
9.295237486473406e-9
1.1180426836937835e-8
1.373726876524762e-8
1.7483288312364437e-8
2.328731366785614e-8
3.278514323279114e-8
4.920372477077854e-8
1.532468228042194e-7
8.809863984034443e-8
6.099300768800615e-8
7.279993824724953e-8
1.2449212087911838e-7
1.636986365224478e-7
1.2764845445485213e-7
1.562043087997712e-7
3.2198188068151013e-7
2.130845170763787e-6
5.352261865897622e-8
8.062381061976844e-8
1.4556325556077844e-7
9.070586593320941e-8
1.624466292543526e-7
2.2418974894410653e-7
3.72651604870324e-8
5.118209792913949e-9
2.193851362399772e-10
1.7861177761488242e-9
1.0887074608217706e-10
2.6138494336108274e-10
8.8360209116215e-11
9.341503276677562e-11
3.099730689084102e-10
1.7449358173667279e-10
1.5622108811669488e-8
1.1880344882688104e-8
2.7205823103077943e-8
4.0491272255042946e-8
1.963394191735212e-9
5.102753387783809e-10
5.482409705938694e-10
5.649200694004424e-9
4.482110061678781e-8
3.4120368926475956e-9
1.0406510199335651e-9
5.048032712534121e-9
3.049299855244252e-9
3.471929582584773e-9
5.978041208846244e-10
1.0251792059765775e-10
5.3900415701489255e-11
1.2813307996931172e-10
1.2388531033178304e-9
3.62956549861126e-9
6.089638902878069e-9
5.935679110195374e-9
4.733014086100839e-9
1.8102159342437116e-9
7.319998928442612e-11
7.693826334008872e-11
3.0529595960191546e-12
5.20541333031365e-12
1.4211447747220798e-10
4.940016166060637e-10
1.7257727941837593e-10
4.953290454646484e-9
2.629187841840063e-10
1.2746715150019657e-11
1.1183853169520421e-13
2.225132483494901e-12
2.1334474277780046e-12
1.007281801084598e-12
4.3077475739982433e-13
8.45645766037908e-14
7.659349169889078e-14
9.60055388834152e-14
1.2419333555969844e-13
1.6123835557912607e-13
2.0989591492141797e-13
2.741582612925987e-13
8.565618160193629e-13
1.8950283410932844e-12
3.0089023149969785e-13
2.8088962482171823e-14
1.9796407010291993e-13
3.5462159230889756e-13
5.436299982922641e-13
7.983345292558766e-13
1.1576320933549073e-12
1.6738168465322862e-12
2.4187145403279246e-12
3.486727791706671e-12
4.987590464429037e-12
7.016200275837109e-12
9.59485362941329e-12
1.2626109740645223e-11
1.593490844258944e-11
1.939878997379641e-11
2.303658589488874e-11
2.6988427847086583e-11
1.254319572826748e-10
1.801331001632166e-10
5.804273483048319e-10
6.341791089467429e-10
6.657852952591237e-10
7.371698687785254e-10
8.365935752236082e-10
9.587750750906918e-10
1.1047880632887228e-9
1.2799425866666937e-9
1.492321763744814e-9
9.154378413395057e-10
6.914259998375995e-10
4.61758383699413e-10
2.572289236469584e-10
5.812469065118101e-11
2.0975720658009384e-11
2.4333950658778182e-11
1.4079172786102578e-12
6.748902337336753e-11
2.2278846809919465e-10
7.002900412000649e-10
2.448988530246124e-9
1.225511416129896e-9
9.882246130930314e-10
1.0381361831238906e-9
1.2954792745296743e-9
1.895407493895517e-9
3.3315890298509376e-9
6.112943637808608e-9
4.7905908153488664e-9
1.6424391145289377e-9
3.2107315663415136e-9
3.375689259094264e-9
5.323433402434404e-9
1.1259656016846808e-8
2.5841818167269686e-8
3.103901970412953e-8
4.772333314951482e-8
8.658140251186941e-8
8.891203913212391e-8
4.758739752219133e-7
4.471568086875845e-7
4.349821257852203e-7
3.921319378665043e-7
5.179155919669357e-7
4.384633076103333e-7
2.3179590605900976e-7
6.0835337286865404e-9
8.864082203751548e-8
1.0436577054479219e-7
2.4444339094298056e-8
6.568959278445407e-9
2.2434329661648774e-9
7.658289398461076e-10
5.273198806040782e-10
1.8858118309602683e-10
5.800087487393007e-10
1.2481089797598791e-9
4.113917803771862e-9
6.456779281378215e-9
3.5510731482853343e-10
2.817600103593285e-9
9.706020358184492e-9
1.5748467382878794e-8
1.782018035626309e-8
1.9095551547031483e-8
2.0525513387501842e-8
2.21363482694112e-8
2.3827328616820772e-8
2.5500880618579353e-8
2.708094511077871e-8
2.8513214535509966e-8
1.9083732533322752e-8
1.294524842269194e-8
7.074041624690895e-9
1.0405573267888295e-9
7.889472610434698e-10
1.6026285282305692e-9
2.3622851177073414e-9
3.4420639493067007e-9
5.337377171522342e-9
3.425489086561703e-9
3.0533252176982604e-9
4.6439877679184455e-9
5.5919217090946345e-9
6.537812696856781e-9
7.795045149182393e-9
9.740197343721303e-9
1.3153862899234943e-8
2.0032690943284665e-8
3.563122483366759e-8
2.988547957198749e-8
2.5069804786407754e-8
1.714801069057916e-8
2.0268826719236486e-8
3.381511321918436e-8
6.216620813554985e-8
5.837697197594548e-8
6.930488803912382e-8
1.2711836477959812e-7
1.8766493565010836e-7
5.459744657232318e-8
4.01445856020584e-7
7.627091925898306e-7
1.0236820658307037e-6
1.295087553922424e-6
1.0837334574467241e-6
3.6365656421100924e-7
1.485068631572213e-7
3.021134397319824e-8
5.161225946800969e-9
1.500800118773544e-9
1.9637263004416022e-10
1.0261768860821996e-11
1.545287952797444e-10
1.3855583052855928e-10
7.309204291067752e-10
9.014811259606749e-11
1.0001047464111394e-11
1.4529674798898176e-10
2.0843181949830854e-9
1.786111247262315e-9
1.64252837322174e-9
8.271898345748324e-9
2.1581124315486123e-8
3.20114045491365e-8
3.3215841676458984e-8
3.299398300792959e-8
3.366291977366819e-8
3.522893389919029e-8
3.7489416696871515e-8
4.033982194398145e-8
4.38264291946906e-8
5.160209851461456e-8
7.003430331452705e-8
4.7665755999891374e-8
1.9646020069702545e-8
9.95834610527638e-9
6.109964949639021e-9
4.407297820163414e-9
4.1211091181512495e-9
8.175643466181557e-9
5.507234373557016e-9
4.993609616683578e-9
6.208395099450686e-9
7.713173399820581e-9
9.295196770673813e-9
1.1180379992252587e-8
1.3737212281991167e-8
1.748321644657609e-8
2.3287216776136503e-8
3.2785004862160585e-8
4.92035192032864e-8
1.5324639906627311e-7
8.809839271695823e-8
6.099284187487871e-8
7.279974880380941e-8
1.2449181294364386e-7
1.6369822376080846e-7
1.2764813751246213e-7
1.5620394570015198e-7
3.2198156640018764e-7
2.130855412060422e-6
5.352138186587946e-8
8.062408221582345e-8
1.4556179778811682e-7
9.070272353119261e-8
1.624554298203318e-7
2.2419043391463616e-7
3.726484885222639e-8
5.11814315692909e-9
2.193742713527076e-10
1.7861068644966684e-9
1.0886932007394148e-10
2.613856024790612e-10
8.836086662918054e-11
9.341809026057414e-11
3.09976999306248e-10
1.7450936825865974e-10
1.562212432984773e-8
1.1880383812476065e-8
2.7205355186173188e-8
4.0489883260320257e-8
1.9633499753264525e-9
5.102901384814458e-10
5.481737263293452e-10
5.649259459316185e-9
4.482107590895189e-8
3.4120546524569058e-9
1.040493437820638e-9
5.048043842169019e-9
3.0493061095633247e-9
3.4719322614644217e-9
5.977970874311368e-10
1.0252090850813286e-10
5.390777629418714e-11
1.2812041192960869e-10
1.2388492111898012e-9
3.629582980283088e-9
6.089678971036746e-9
5.93571676257915e-9
4.733036476685555e-9
1.8102237297136723e-9
7.319601082378237e-11
7.694080130154044e-11
3.052959228201783e-12
5.205407576350008e-12
1.4211492759148387e-10
4.939988922101033e-10
1.7265982609995024e-10
4.953269485518652e-9
2.6292174834752433e-10
1.2747077664327974e-11
1.1186666123520575e-13
2.22511944226729e-12
2.1334483783575728e-12
1.0072883401735405e-12
4.3082454206114006e-13
8.456540844700974e-14
7.659045765836394e-14
9.600122423503279e-14
1.2418778713844443e-13
1.612310936551165e-13
2.0988647519603127e-13
2.7414607363641e-13
8.565234313924885e-13
1.8949478246745974e-12
3.008786903614169e-13
2.8085450638166837e-14
1.9795242338739829e-13
3.5460176944421904e-13
5.43599988181592e-13
7.982901697638856e-13
1.1575672926166617e-12
1.6737221522099732e-12
2.418576418598766e-12
3.486526833748722e-12
4.9873007745839964e-12
7.015789940082129e-12
9.594290221036577e-12
1.2625366685285308e-11
1.5933969400169592e-11
1.9397645591102778e-11
2.3035225161128142e-11
2.698683158565471e-11
1.2542627590474544e-10
1.8012815652683766e-10
5.804084301059147e-10
6.341590998023315e-10
6.657652450381817e-10
7.371487509630648e-10
8.365708145057619e-10
9.587503224023641e-10
1.1047610482100464e-9
1.2799129381922204e-9
1.4922890316528566e-9
9.154189598881263e-10
6.914130461978604e-10
4.617502170522948e-10
2.572248932384653e-10
5.812466878727853e-11
2.097440682833994e-11
2.4332541672776173e-11
1.4091235521606024e-12
6.748956055047152e-11
2.2278727374961944e-10
7.002839481232687e-10
2.4489624868635486e-9
1.2254985580419944e-9
9.882149953356007e-10
1.0381268059322559e-9
1.295468309463496e-9
1.895392096386356e-9
3.331562172142633e-9
6.11290241169932e-9
4.790570498192255e-9
1.6424504058584051e-9
3.210744111261958e-9
3.3756981804217236e-9
5.323443983471817e-9
1.1259673898816129e-8
2.5841849785841413e-8
3.103904899263083e-8
4.7723374508944786e-8
8.658147420771797e-8
8.891207815055226e-8
4.7587404916263775e-7
4.471579340154852e-7
4.349900360834095e-7
3.9211179540895363e-7
5.179089803020336e-7
4.3846112217362885e-7
2.3179653574716234e-7
6.083836627992584e-9
8.863994382556297e-8
1.0436666944888511e-7
2.4444460582008734e-8
6.568962542919077e-9
2.24343636326831e-9
7.65829579637892e-10
5.273198842470728e-10
1.8857999732800286e-10
5.80007783979359e-10
1.2481069873793412e-9
4.11390828773518e-9
6.4568059637743155e-9
3.5510548435366136e-10
2.8175999112931878e-9
9.706016935842707e-9
1.5748466930551176e-8
1.7820183542785293e-8
1.909555595949197e-8
2.052551810592655e-8
2.213635302011214e-8
2.3827333359036642e-8
2.550088539367151e-8
2.708094996763426e-8
2.8513219490371384e-8
1.9083720564946935e-8
1.2945231538857251e-8
7.074019358551092e-9
1.0405466418761038e-9
7.889535158693925e-10
1.6026345077696093e-9
2.362292917394472e-9
3.44207682056556e-9
5.337406228323724e-9
3.4255220837997982e-9
3.0533154312948256e-9
4.6439880959681286e-9
5.591928589926036e-9
6.537825143510462e-9
7.795063047627471e-9
9.740221171800568e-9
1.3153894557922933e-8
2.003273640460152e-8
3.5631297360991574e-8
2.9885390189844625e-8
2.5069741257276195e-8
1.7147972425265448e-8
2.02687864847494e-8
3.3815053880889584e-8
6.216610681801949e-8
5.83768809004438e-8
6.930478945690421e-8
1.2711822580870154e-7
1.8766494892399e-7
5.4597782843755625e-8
4.014454862406303e-7
7.627071374724568e-7
1.0236751544994728e-6
1.2951055512289882e-6
1.0837362027002052e-6
3.6365729830514146e-7
1.4850708786084884e-7
3.02112751894274e-8
5.161210059822533e-9
1.5007954154644662e-9
1.963722257388334e-10
1.0261536112873065e-11
1.5452879247428286e-10
1.385550378177187e-10
7.309170194615303e-10
9.014746084582671e-11
1.000079970404589e-11
1.4529625652064096e-10
2.0843022170637474e-9
1.7861112739972114e-9
1.6425266883191817e-9
8.271886258758847e-9
2.1581090505904187e-8
3.2011366847362025e-8
3.3215807170630736e-8
3.299394574311168e-8
3.366287770243184e-8
3.522888655078549e-8
3.7489364117509995e-8
4.033976446585632e-8
4.3826367289545494e-8
5.160205899486088e-8
7.003432255650335e-8
4.766574595310706e-8
1.964602705206937e-8
9.958354636531889e-9
6.109973051387991e-9
4.407306640295674e-9
4.121121874007913e-9
8.175679151943976e-9
5.507217325820085e-9
4.993596736741084e-9
6.208381593020087e-9
7.713158727377702e-9
9.2951804898765e-9
1.1180361265305685e-8
1.373718970656889e-8
1.748318772985461e-8
2.328717805986519e-8
3.278494957265761e-8
4.9203437061465056e-8
1.532462299021467e-7
8.80982940653286e-8
6.099277568190635e-8
7.279967318467826e-8
1.2449169003365126e-7
1.6369805897502027e-7
1.276480109704523e-7
1.562038007274038e-7
3.2198144105499236e-7
2.1308595098966803e-6
5.352088775757397e-8
8.062419067305615e-8
1.4556121526708172e-7
9.070146795116224e-8
1.6245894647337882e-7
2.2419070614116388e-7
3.726472415322406e-8
5.118116507105788e-9
2.1936992624603625e-10
1.786102513020113e-9
1.0886874908725359e-10
2.6138586857318533e-10
8.836112899193905e-11
9.34193116799223e-11
3.099785688923494e-10
1.7451567895202534e-10
1.562213037824204e-8
1.1880399358702743e-8
2.7205168331289245e-8
4.0489328518615084e-8
1.963332309883896e-9
5.102960529530208e-10
5.481468493539466e-10
5.6492829500388145e-9
4.482106647389755e-8
3.4120617560927386e-9
1.0404306134536758e-9
5.048048241877351e-9
3.049308605065932e-9
3.471933328850171e-9
5.97794275176938e-10
1.025221110877199e-10
5.3910669735677205e-11
1.2811532737237013e-10
1.2388476853365782e-9
3.6295899444935137e-9
6.089694964229881e-9
5.9357317993416485e-9
4.733045417767689e-9
1.8102268291819976e-9
7.319441977982462e-11
7.694181791004964e-11
3.052959247602932e-12
5.205405652435568e-12
1.421151030863501e-10
4.939978084139672e-10
1.7269277046873692e-10
4.9532611281680685e-9
2.629229345310435e-10
1.274722193023537e-11
1.118777793208073e-13
2.225114200821102e-12
2.133448760754734e-12
1.0072908960661406e-12
4.3084438107823624e-13
8.456570059556626e-14
7.658922828301737e-14
9.599945660130568e-14
1.2418555270844618e-13
1.6122813622114116e-13
2.098827831571126e-13
2.7414116296411426e-13
8.565081474515035e-13
1.894914995104533e-12
3.008740859422433e-13
2.8084094226826083e-14
1.9794791992243963e-13
3.545938970544215e-13
5.435879363496185e-13
7.982724304691856e-13
1.1575414221586045e-12
1.6736844906602063e-12
2.4185212914668145e-12
3.4864465321069124e-12
4.987185080873062e-12
7.015626164474024e-12
9.59406525726212e-12
1.2625070005775482e-11
1.5933594453513765e-11
1.9397188377112644e-11
2.3034681546312665e-11
2.6986194097958453e-11
1.254240072880961e-10
1.8012618671413347e-10
5.804008752877089e-10
6.341511093759303e-10
6.657572375040706e-10
7.371403182926675e-10
8.365617276784324e-10
9.587404447518617e-10
1.1047502597234901e-9
1.2799010992241323e-9
1.4922759601096084e-9
9.154114213803046e-10
6.914078739913012e-10
4.617469566245706e-10
2.5722328490419467e-10
5.812466208365131e-11
2.0973877574881377e-11
2.4331978855088255e-11
1.4096055689212976e-12
6.748977490270504e-11
2.2278679673567122e-10
7.002815155155128e-10
2.44895209882678e-9
1.225493419675168e-9
9.882111527314407e-10
1.0381230614197225e-9
1.295463931591929e-9
1.8953859477910485e-9
3.3315514474449394e-9
6.112885949320671e-9
4.790562386551442e-9
1.64245491605796e-9
3.210749120179951e-9
3.3757017423783557e-9
5.323448208036766e-9
1.1259681036755429e-8
2.584186240932408e-8
3.1039060686836845e-8
4.77233910219235e-8
8.65815028281236e-8
8.891209370163135e-8
4.758740790699953e-7
4.471583839353075e-7
4.3499319546043605e-7
3.9210375150158445e-7
5.179063389012687e-7
4.3846024852561234e-7
2.317967868653637e-7
6.0839575524508375e-9
8.863959314899386e-8
1.0436702844441632e-7
2.4444509036546213e-8
6.568963844811376e-9
2.243437721310115e-9
7.658298364289874e-10
5.273198879402754e-10
1.8857952376367987e-10
5.800073990085582e-10
1.2481061942446293e-9
4.113904504489693e-9
6.45681659753725e-9
3.551047540035522e-10
2.817599839442535e-9
9.706015569149243e-9
1.5748466754234915e-8
1.7820184816150552e-8
1.9095557720377823e-8
2.052551999033068e-8
2.2136354916943497e-8
2.382733525265468e-8
2.5500887301913153e-8
2.7080951907279744e-8
2.8513221468806256e-8
1.908371577704871e-8
1.2945224788014176e-8
7.074010469481248e-9
1.0405423767768716e-9
7.889560134403005e-10
1.6026368947384758e-9
2.3622960296903634e-9
3.4420819558585555e-9
5.337417816086176e-9
3.425535268141798e-9
3.0533115307547387e-9
4.643988229796395e-9
5.59193134009721e-9
6.537830113742418e-9
7.795070195299338e-9
9.740230687472484e-9
1.3153907199172728e-8
2.0032754556732646e-8
3.563132632150204e-8
2.9885354500095875e-8
2.5069715890763644e-8
1.7147957139543776e-8
2.026877041815493e-8
3.3815030183865844e-8
6.216606636089349e-8
5.8376844537117644e-8
6.930475009393182e-8
1.2711817030584337e-7
1.876649541436625e-7
5.4597917122591165e-8
4.014453390000174e-7
7.627063183448376e-7
1.0236723991221766e-6
1.2951127279088706e-6
1.0837372940703633e-6
3.6365759022596616e-7
1.4850717718019308e-7
3.021124767892639e-8
5.1612037166177e-9
1.5007935392347893e-9
1.9637206423868963e-10
1.026144345999194e-11
1.5452879256148478e-10
1.385547218983032e-10
7.30915662386947e-10
9.01472007639455e-11
1.0000700847111117e-11
1.452960609604624e-10
2.0842958534921653e-9
1.7861112824408947e-9
1.6425260173697364e-9
8.271881438361483e-9
2.158107702122503e-8
3.20113518028533e-8
3.321579339317652e-8
3.299393086577158e-8
3.3662860907288036e-8
3.522886765117489e-8
3.748934313246725e-8
4.033974152560348e-8
4.3826342583335876e-8
5.1602043208937265e-8
7.003433019697879e-8
4.7665741976906145e-8
1.9646029846773013e-8
9.95835804123753e-9
6.109976282469054e-9
4.407310156187386e-9
4.121126959080187e-9
8.175693369179698e-9
5.5072105422065915e-9
4.993591604566871e-9
6.208376208055609e-9
7.71315287315326e-9
9.295173993870912e-9
1.1180353791405873e-8
1.3737180697004048e-8
1.7483176265612266e-8
2.328716260627278e-8
3.278492750159129e-8
4.9203404272323525e-8
1.532461623484347e-7
8.809825466887196e-8
6.099274924713662e-8
7.279964298491355e-8
1.24491640945478e-7
1.636979931697729e-7
1.2764796043911066e-7
1.5620374283636746e-7
3.219813909769845e-7
2.13086114460479e-6
5.352069050768236e-8
8.062423397206128e-8
1.455609827386396e-7
9.070096674538432e-8
1.6246035022835996e-7
2.241908150804394e-7
3.726467441132304e-8
5.118105873652892e-9
2.1936819272454707e-10
1.7861007748047123e-9
1.088685214194118e-10
2.613859749989203e-10
8.836123381052636e-11
9.341979925627164e-11
3.09979195718064e-10
1.7451819763680478e-10
1.562213281714289e-8
1.1880405563019785e-8
2.720509371790427e-8
4.0489107036241486e-8
1.9633252580830425e-9
5.102984135569505e-10
5.48136123987978e-10
5.649292327019384e-9
4.482106264037025e-8
3.4120645883875056e-9
1.040405515198222e-9
5.04805005313508e-9
3.0493096077190737e-9
3.471933749851361e-9
5.977931482218232e-10
1.0252257452839748e-10
5.3911904901601514e-11
1.281133264643411e-10
1.238847071269272e-9
3.629592755213937e-9
6.08970136536446e-9
5.935737801542455e-9
4.7330489877710834e-9
1.8102280692119373e-9
7.319378493943775e-11
7.694222179370871e-11
3.052959236887325e-12
5.205404732439173e-12
1.4211518296269024e-10
4.939973764092651e-10
1.7270592703683792e-10
4.953257784137804e-9
2.6292340938880183e-10
1.2747279173150778e-11
1.118823271515296e-13
2.225112136624231e-12
2.1334489493139088e-12
1.0072919168822562e-12
4.3085232665072384e-13
8.456585670074816e-14
7.658875191820756e-14
9.599882534461974e-14
1.2418463110494474e-13
1.6122705212273114e-13
2.0988125052345606e-13
2.741391272868673e-13
8.565018514468743e-13
1.894902642983374e-12
3.008723626517167e-13
2.8083697188522634e-14
1.9794594772198454e-13
3.5459069976649385e-13
5.4358322273741e-13
7.982654160327897e-13
1.1575311493292337e-12
1.6736693758247836e-12
2.4184993480455486e-12
3.486414354420942e-12
4.987138767311378e-12
7.01556071327519e-12
9.593975462675724e-12
1.2624951486003609e-11
1.5933444772447103e-11
1.9397005869800094e-11
2.3034464514376382e-11
2.69859399221587e-11
1.2542310131278598e-10
1.8012539333217286e-10
5.803978592383811e-10
6.341479185518553e-10
6.657540412001618e-10
7.371369502843287e-10
8.365581003396819e-10
9.587365052082435e-10
1.1047459516473022e-9
1.2798963725659538e-9
1.492270741534036e-9
9.154084100274391e-10
6.914058079263539e-10
4.6174565424473717e-10
2.572226408024248e-10
5.8124659007436215e-11
2.0973670771699035e-11
2.4331754322588496e-11
1.4097976565444821e-12
6.748986071560961e-11
2.2278660642031798e-10
7.002805439018296e-10
2.4489479483273875e-9
1.2254913744242497e-9
9.882096198644838e-10
1.038121567404112e-9
1.2954621831206797e-9
1.8953834930701166e-9
3.331547165418365e-9
6.112879376654048e-9
4.790559148500002e-9
1.6424567162028543e-9
3.210751119992064e-9
3.3757031637258492e-9
5.323449895111557e-9
1.1259683888118396e-8
2.5841867449183975e-8
3.103906535509229e-8
4.772339761568824e-8
8.658151425484576e-8
8.891209991439286e-8
4.7587409095509614e-7
4.471585634699019e-7
4.3499445680927425e-7
3.921005398782976e-7
5.179052844672597e-7
4.384598998659719e-7
2.3179688719330674e-7
6.08400583738938e-9
8.863945313046312e-8
1.0436717177783456e-7
2.4444528392390795e-8
6.568964365253737e-9
2.2434382623220035e-9
7.658299386405469e-10
5.273198893523758e-10
1.8857933463126234e-10
5.800072456010584e-10
1.2481058769646458e-9
4.1139029903121626e-9
6.456820847563879e-9
3.551044620338847e-10
2.8175998089647707e-9
9.706015021477833e-9
1.574846668230588e-8
1.7820185324408106e-8
1.9095558425053725e-8
2.0525520742034188e-8
2.2136355672984638e-8
2.382733600897451e-8
2.5500888061853024e-8
2.7080952680541426e-8
2.8513222259493728e-8
1.9083713867077964e-8
1.2945222093817342e-8
7.074006918927693e-9
1.040540673538213e-9
7.889570106260168e-10
1.6026378478961342e-9
2.362297272740845e-9
3.4420840066601032e-9
5.337422447878985e-9
3.425540530788277e-9
3.0533099697124573e-9
4.643988282643779e-9
5.591932437153137e-9
6.537832099083186e-9
7.795073048546861e-9
9.74023448526782e-9
1.3153912246187519e-8
2.003276180453607e-8
3.563133788504992e-8
2.988534025096756e-8
2.506970576162148e-8
1.71479510376512e-8
2.026876400288137e-8
3.381502072216369e-8
6.216605020711312e-8
5.837683001746957e-8
6.930473437675119e-8
1.2711814814652748e-7
1.8766495624320053e-7
5.459797073511613e-8
4.0144528014755734e-7
7.627059910249973e-7
1.0236712981762842e-6
1.295115595110957e-6
1.0837377306699242e-6
3.636577069895986e-7
1.485072129134826e-7
3.021123670222453e-8
5.161201183759456e-9
1.5007927902209455e-9
1.9637199968911937e-10
1.0261406234342708e-11
1.5452879015873823e-10
1.385545956838013e-10
7.309151196074211e-10
9.014709686266127e-11
1.0000661378397868e-11
1.4529598276171493e-10
2.084293309926781e-9
1.7861112865864205e-9
1.6425257491126842e-9
8.271879513815454e-9
2.158107164037959e-8
3.201134579543655e-8
3.321578789295029e-8
3.299392492486304e-8
3.366285419896628e-8
3.5228860103602213e-8
3.74893347524995e-8
4.033973236361545e-8
4.382633271594694e-8
5.160203690602941e-8
7.003433325635368e-8
4.766574038573177e-8
1.9646030962175257e-8
9.958359400459745e-9
6.109977573056003e-9
4.407311561151764e-9
4.1211289897395614e-9
8.17569904912415e-9
5.507207831790561e-9
4.993589554400255e-9
6.208374054721582e-9
7.71315053537697e-9
9.295171398216421e-9
1.1180350807090944e-8
1.3737177098042419e-8
1.7483171688977284e-8
2.3287156435221614e-8
3.2784918688874365e-8
4.920339117821835e-8
1.5324613537134624e-7
8.80982389391334e-8
6.099273869285159e-8
7.279963092656244e-8
1.2449162134702053e-7
1.63697966895901e-7
1.276479402632439e-7
1.5620371972213405e-7
3.219813709856599e-7
2.130861797591202e-6
5.352061174180154e-8
8.062425126669725e-8
1.455608898858462e-7
9.070076658912583e-8
1.6246091080307898e-7
2.2419085853278368e-7
3.726465454033067e-8
5.118101626254861e-9
2.1936750035278958e-10
1.7861000807482676e-9
1.0886843044122883e-10
2.61386016656999e-10
8.836127559954945e-11
9.341999397042927e-11
3.0997944583984445e-10
1.745192034837526e-10
1.5622133786279382e-8
1.1880408040724383e-8
2.7205063926976686e-8
4.0489018598769693e-8
1.963322441563004e-9
5.102993562351947e-10
5.4813184029647e-10
5.649296071867332e-9
4.4821061119207563e-8
3.4120657139073294e-9
1.0403954915405912e-9
5.048050746836646e-9
3.0493100136284823e-9
3.4719339273576666e-9
5.977927007822525e-10
1.025227720326968e-10
5.39123817578786e-11
1.281124960360086e-10
1.238846802781135e-9
3.6295938927982824e-9
6.089703919588245e-9
5.935740198696077e-9
4.733050413640478e-9
1.8102285631703116e-9
7.319353225631514e-11
7.694238097501565e-11
3.0529590849420112e-12
5.2054043025750315e-12
1.4211520152721366e-10
4.939972040091241e-10
1.7271117972562853e-10
4.953256477083301e-9
2.629235977509167e-10
1.2747302519288921e-11
1.1188407716638604e-13
2.2251114446728103e-12
2.1334489521176746e-12
1.0072924281391537e-12
4.3085543207344273e-13
8.45659570766437e-14
7.658857737669315e-14
9.599852716469562e-14
1.241842503892357e-13
1.61226559952763e-13
2.0988061522897275e-13
2.7413834017447135e-13
8.564994154441876e-13
1.8948975680221024e-12
3.008716402896876e-13
2.808351427872907e-14
1.9794528100956328e-13
3.5458936400724287e-13
5.435812372924992e-13
7.982625869713601e-13
1.1575269933843138e-12
1.6736634028958698e-12
2.418490513514187e-12
3.4864016296627294e-12
4.987120421534284e-12
7.015534554306434e-12
9.593939561695801e-12
1.2624904240509799e-11
1.59333849239217e-11
1.9396933023487166e-11
2.3034377809589712e-11
2.698583832703087e-11
1.2542273981211626e-10
1.8012507911474878e-10
5.803966549077741e-10
6.341466449215082e-10
6.657527649332965e-10
7.371356066034462e-10
8.365566490204852e-10
9.587349307336613e-10
1.104744232644617e-9
1.2798944845231004e-9
1.49226865824226e-9
9.154072116496929e-10
6.914049846412057e-10
4.61745133958144e-10
2.572223848764372e-10
5.8124657106166675e-11
2.097358231839182e-11
2.4331664647603976e-11
1.40987480776564e-12
6.748989478222101e-11
2.227865305701672e-10
7.002801564039602e-10
2.4489462883828083e-9
1.2254905553576234e-9
9.88209006765493e-10
1.0381209702873695e-9
1.2954614848375222e-9
1.895382513463332e-9
3.33154545566108e-9
6.112876751589437e-9
4.7905578533078045e-9
1.6424574369836879e-9
3.2107519187685954e-9
3.3757037318818385e-9
5.32345056816929e-9
1.1259685026254838e-8
2.5841869461399164e-8
3.1039067222227315e-8
4.772340024828374e-8
8.658151881900947e-8
8.891210239519559e-8
4.7587409570657484e-7
4.471586351711854e-7
4.349949604638951e-7
3.920992575024264e-7
5.179048634083381e-7
4.3845976061524503e-7
2.3179692723748225e-7
6.0840251201148e-9
8.863939722375928e-8
1.0436722900860156e-7
2.4444536119848587e-8
6.568964573067996e-9
2.24343847860304e-9
7.658299795454934e-10
5.273198892367782e-10
1.885792589664902e-10
5.800071841761305e-10
1.2481057502744333e-9
4.11390238691725e-9
6.456822539059605e-9
3.551043455509224e-10
2.8175997976908006e-9
9.706014804217123e-9
1.5748466655996282e-8
1.7820185526607278e-8
1.9095558705407426e-8
2.052552104280832e-8
2.2136355976232618e-8
2.3827336311193857e-8
2.5500888365714047e-8
2.7080952990208763e-8
2.851322257341909e-8
1.9083713105680852e-8
1.2945221017502292e-8
7.074005503143635e-9
1.0405399927695233e-9
7.889574088576507e-10
1.6026382286477178e-9
2.3622977690646124e-9
3.4420848259963317e-9
5.337424295406622e-9
3.425542631033893e-9
3.053309347508144e-9
4.643988304965797e-9
5.591932875887693e-9
6.537832891711405e-9
7.795074187522743e-9
9.740236003206388e-9
1.3153914261997464e-8
2.0032764699065234e-8
3.563134250240098e-8
2.988533454912669e-8
2.506970171813378e-8
1.714794860090955e-8
2.026876144162862e-8
3.381501694490541e-8
6.2166043756989e-8
5.837682421946721e-8
6.930472810118334e-8
1.271181392987294e-7
1.876649570788025e-7
5.4597992149068224e-8
4.014452566544011e-7
7.62705860380931e-7
1.0236708587543705e-6
1.2951167396228821e-6
1.0837379048435268e-6
3.6365775357455263e-7
1.485072271698739e-7
3.021123231811934e-8
5.161200172397959e-9
1.5007924907124342e-9
1.9637197395886785e-10
1.0261391518247127e-11
1.5452879092296848e-10
1.3855454529412682e-10
7.309149033873729e-10
9.01470554216778e-11
1.0000645606336025e-11
1.4529595157947032e-10
2.0842922942601006e-9
1.7861112881215451e-9
1.6425256423734789e-9
8.271878744978247e-9
2.1581069488048015e-8
3.201134339631775e-8
3.3215785694600526e-8
3.299392255295089e-8
3.3662851521582227e-8
3.522885709029147e-8
3.748933140652147e-8
4.033972870592024e-8
4.382632877686332e-8
5.160203439036368e-8
7.003433447368576e-8
4.7665739747698685e-8
1.9646031407918593e-8
9.95835994346899e-9
6.10997808854125e-9
4.4073121217810846e-9
4.1211298022167234e-9
8.175701312800584e-9
5.507206743991055e-9
4.99358873281437e-9
6.20837319594168e-9
7.713149601385525e-9
9.295170362400862e-9
1.1180349615835993e-8
1.3737175660978718e-8
1.748316986089266e-8
2.328715397018464e-8
3.2784915169252365e-8
4.9203385950526564e-8
1.5324612460092426e-7
8.809823265825446e-8
6.099273448093204e-8
7.279962611205274e-8
1.244916135219694e-7
1.6369795640504257e-7
1.2764793220730324e-7
1.562037104929232e-7
3.2198136300144694e-7
2.130862058269805e-6
5.3520580293052963e-8
8.06242581695723e-8
1.455608528172577e-7
9.070068668040702e-8
1.6246113461022993e-7
2.2419087588628252e-7
3.726464660768609e-8
5.118099930716855e-9
2.1936722383729167e-10
1.786099803595231e-9
1.0886839412740043e-10
2.613860341881693e-10
8.836129233255225e-11
9.342007170408033e-11
3.0997954570797586e-10
1.7451960509250356e-10
1.5622134174003674e-8
1.188040902948818e-8
2.7205052031805893e-8
4.048898328821551e-8
1.9633213169377024e-9
5.10299732580252e-10
5.481301302894596e-10
5.649297563572721e-9
4.482106051441654e-8
3.412066175335415e-9
1.0403914876151506e-9
5.0480510153881514e-9
3.0493101609186266e-9
3.471933997261486e-9
5.977925239635257e-10
1.0252284749859934e-10
5.391254281959371e-11
1.2811218599710657e-10
1.2388467234099648e-9
3.62959429418328e-9
6.089704924343034e-9
5.93574115324414e-9
4.733050980155178e-9
1.8102287610676558e-9
7.319343113855926e-11
7.694244529728886e-11
3.052959032640382e-12
5.2054043167211625e-12
1.421152177853015e-10
4.939971349398328e-10
1.7271327706991572e-10
4.9532559422517e-9
2.6292367214878835e-10
1.2747312028818251e-11
1.118848942658334e-13
2.22511105150728e-12
2.13344902146487e-12
1.0072925704037939e-12
4.3085674984952203e-13
8.456588333620652e-14
7.658846483270595e-14
9.599840863405358e-14
1.241840843685406e-13
1.612263913208072e-13
2.098804360719545e-13
2.741382100749444e-13
8.564984563929151e-13
1.894895223881176e-12
3.0087129790580856e-13
2.8083503227876204e-14
1.9794491537269835e-13
3.545888606212184e-13
5.435804222849843e-13
7.982614044955957e-13
1.1575252285383504e-12
1.6736608920724358e-12
2.4184871345775488e-12
3.486396755064552e-12
4.9871130315696505e-12
7.0155242433809016e-12
9.593925264527137e-12
1.2624885384473799e-11
1.59333610919419e-11
1.9396904029754835e-11
2.3034343131696485e-11
2.6985797390912635e-11
1.2542259531079114e-10
1.8012495295856092e-10
5.80396173401548e-10
6.341461359031441e-10
6.657522547985052e-10
7.371350701825498e-10
8.365560724781248e-10
9.58734302055003e-10
1.104743546669037e-9
1.2798937313563656e-9
1.4922678261016526e-9
9.154067307883492e-10
6.914046548724633e-10
4.6174492669278647e-10
2.572222817633382e-10
5.812465604078058e-11
2.0973551812183293e-11
2.4331628993101044e-11
1.409905230761423e-12
6.748990845252295e-11
2.2278650023396078e-10
7.002799991250523e-10
2.4489456314740438e-9
1.22549022524274e-9
9.882087631500513e-10
1.038120732498845e-9
1.295461206526563e-9
1.8953821219882796e-9
3.3315447729059585e-9
6.112875703421966e-9
4.7905573384942635e-9
1.6424577246406544e-9
3.2107522372950416e-9
3.3757039580809928e-9
5.323450837652623e-9
1.125968548070794e-8
2.5841870265355625e-8
3.103906796469156e-8
4.7723401299370324e-8
8.658152064078009e-8
8.891210338602898e-8
4.7587409760412245e-7
4.471586637882651e-7
4.349951615302679e-7
3.9209874547435054e-7
5.179046952947597e-7
4.384597050247294e-7
2.3179694322889692e-7
6.0840328156250205e-9
8.863937489797819e-8
1.0436725185888925e-7
2.444453920550456e-8
6.568964655695256e-9
2.243438565896788e-9
7.658299959287601e-10
5.273198894771416e-10
1.8857922888865818e-10
5.800071597703025e-10
1.2481056998503624e-9
4.113902146345374e-9
6.456823218605099e-9
3.5510429909003016e-10
2.8175997938949064e-9
9.706014718986487e-9
1.5748466643850277e-8
1.782018560673745e-8
1.9095558817640284e-8
2.0525521162306274e-8
2.2136356097731712e-8
2.3827336431596007e-8
2.5500888487177592e-8
2.7080953113313498e-8
2.851322270132799e-8
1.908371280028314e-8
1.2945220589128574e-8
7.074004936220974e-9
1.0405397210746718e-9
7.889575681682863e-10
1.6026383805703673e-9
2.3622979676029086e-9
3.4420851530721754e-9
5.337425032961087e-9
3.425543467065591e-9
3.0533090997636395e-9
4.64398831298272e-9
5.591933050382645e-9
6.537833208333997e-9
7.795074642945692e-9
9.740236607873352e-9
1.3153915067043742e-8
2.003276585427088e-8
3.5631344346440744e-8
2.9885332272780435e-8
2.5069700102376296e-8
1.7147947630503482e-8
2.0268760418804668e-8
3.3815015436234644e-8
6.216604118203644e-8
5.837682190545955e-8
6.930472559550213e-8
1.271181357653201e-7
1.8766495741174963e-7
5.4598000689201424e-8
4.0144524726723276e-7
7.627058081958964e-7
1.02367068327037e-6
1.295117196655627e-6
1.0837379744108758e-6
3.636577721845542e-7
1.485072328605776e-7
3.0211230567728676e-8
5.1611997686203954e-9
1.500792371659381e-9
1.9637196364716878e-10
1.0261385631580559e-11
1.545287910809818e-10
1.3855452515851544e-10
7.309148167299801e-10
9.01470388061131e-11
1.0000639317160973e-11
1.4529593912502485e-10
2.0842918885203885e-9
1.7861112885157651e-9
1.6425255994639642e-9
8.271878438708756e-9
2.1581068628113704e-8
3.201134243844534e-8
3.3215784817471175e-8
3.2993921606462854e-8
3.366285045405462e-8
3.52288558872606e-8
3.748933007012569e-8
4.033972724510353e-8
4.3826327203700545e-8
5.1602033384932106e-8
7.00343349634514e-8
4.766573949377927e-8
1.9646031585487225e-8
9.958360159785519e-9
6.10997829420698e-9
4.40731234573241e-9
4.121130125828224e-9
8.175702222399221e-9
5.507206310904739e-9
4.993588406700623e-9
6.208372852156195e-9
7.713149229341488e-9
9.295169949184896e-9
1.1180349138886811e-8
1.3737175087941414e-8
1.748316913154463e-8
2.3287152987628695e-8
3.278491376532651e-8
4.9203383862798984e-8
1.5324612030342314e-7
8.809823015126917e-8
6.099273279864328e-8
7.279962418969058e-8
1.2449161039721927e-7
1.6369795221609174e-7
1.276479289907035e-7
1.562037068078209e-7
3.2198135981568604e-7
2.1308621623622264e-6
5.35205677359768e-8
8.062426092567892e-8
1.4556083800346832e-7
9.070065477294566e-8
1.6246122397051908e-7
2.241908828175817e-7
3.7264643441074995e-8
5.118099253571607e-9
2.1936711331318e-10
1.7860996927965599e-9
1.0886837963404544e-10
2.6138604069699733e-10
8.83612989906926e-11
9.342010275148674e-11
3.099795855895743e-10
1.74519765453591e-10
1.5622134328638605e-8
1.1880409424612203e-8
2.7205047282936205e-8
4.0488969189074085e-8
1.9633208685262803e-9
5.102998829073973e-10
5.481294474291185e-10
5.649298161754911e-9
4.4821060286059544e-8
3.41206635417532e-9
1.0403898868009637e-9
5.0480511344674354e-9
3.0493102329766025e-9
3.471934026547485e-9
5.977924511448404e-10
1.0252287608753479e-10
5.391261212886232e-11
1.2811204855233375e-10
1.238846645842506e-9
3.6295944847906667e-9
6.089705337093266e-9
5.935741536803754e-9
4.733051209249548e-9
1.8102288397564045e-9
7.319338951094832e-11
7.694247505053015e-11
3.05295895036855e-12
5.2054042024431325e-12
1.4211522385896752e-10
4.939971063399953e-10
1.7271411446744243e-10
4.953255734818369e-9
2.6292370466857103e-10
1.2747315625959321e-11
1.1188506357449939e-13
2.2251108395150876e-12
2.133449079643887e-12
1.007292593398333e-12
4.3085728246584437e-13
8.4565939357936e-14
7.658842994277405e-14
9.599839790016225e-14
1.241840612095056e-13
1.6122625403524852e-13
2.0988032506337865e-13
2.7413789641466225e-13
8.564980629072304e-13
1.894894270721489e-12
3.008711638262596e-13
2.808340607832226e-14
1.979447882048064e-13
3.5458867323120654e-13
5.435801786841997e-13
7.982611517639522e-13
1.1575247358981645e-12
1.6736597825868439e-12
2.4184854098650104e-12
3.4863946651907155e-12
4.987110084421441e-12
7.015519974022017e-12
9.593919521615294e-12
1.2624877807626609e-11
1.5933351585272236e-11
1.939689258469694e-11
2.3034329383191866e-11
2.6985781616454458e-11
1.2542253753135973e-10
1.8012490301466083e-10
5.803959818206895e-10
6.3414593287786e-10
6.65752051706806e-10
7.371348558802343e-10
8.365558389253031e-10
9.587340402026637e-10
1.1047432713542538e-9
1.2798934306479366e-9
1.492267493803918e-9
9.154065356402667e-10
6.914045233557215e-10
4.6174484363522517e-10
2.5722224056923077e-10
5.8124658178114025e-11
2.0973537791403545e-11
2.4331614555913125e-11
1.4099176009733451e-12
6.748991397054765e-11
2.2278648771001982e-10
7.002799390637735e-10
2.4489453691893483e-9
1.2254901015626156e-9
9.882086642162983e-10
1.0381206374632843e-9
1.2954610954868671e-9
1.8953819650622884e-9
3.331544499827476e-9
6.112875285406429e-9
4.790557133142896e-9
1.6424578395318412e-9
3.210752364664917e-9
3.375704048989244e-9
5.323450944379101e-9
1.1259685661749e-8
2.5841870586430184e-8
3.10390682615889e-8
4.772340171922008e-8
8.658152136751024e-8
8.891210378088821e-8
4.758740983672772e-7
4.4715867523766183e-7
4.349952418543579e-7
3.920985410364886e-7
5.179046281708786e-7
4.3845968282643224e-7
2.317969496143148e-7
6.084035886522181e-9
8.863936598827812e-8
1.0436726098124974e-7
2.444454043719541e-8
6.568964688770107e-9
2.2434385994162266e-9
7.658300024156834e-10
5.273198897601347e-10
1.8857921720966836e-10
5.800071498358901e-10
1.2481056796160208e-9
4.113902049611935e-9
6.456823486971648e-9
3.551042806346916e-10
2.8175997957853227e-9
9.706014682117059e-9
1.5748466638309642e-8
1.7820185640262632e-8
1.909555886234665e-8
2.052552120916169e-8
2.2136356145181204e-8
2.3827336479296138e-8
2.5500888535219392e-8
2.7080953163321688e-8
2.851322275301332e-8
1.908371267883024e-8
1.2945220417390483e-8
7.07400471080315e-9
1.0405396136789388e-9
7.889576315948083e-10
1.6026384413363711e-9
2.3622980466080096e-9
3.4420852832406497e-9
5.337425327766627e-9
3.4255438093290076e-9
3.053309000204372e-9
4.643988316098995e-9
5.591933119916795e-9
6.537833334011284e-9
7.795074824985874e-9
9.740236850912372e-9
1.3153915388002451e-8
2.003276631522481e-8
3.563134508201866e-8
2.9885331372767695e-8
2.506969945870241e-8
1.714794724186155e-8
2.02687600107388e-8
3.381501483395828e-8
6.216604015354729e-8
5.8376820980935876e-8
6.930472459504983e-8
1.2711813435509204e-7
1.8766495754587643e-7
5.459800410708693e-8
4.014452435268787e-7
7.627057873582588e-7
1.0236706132077002e-6
1.2951173791324636e-6
1.0837380021886318e-6
3.6365777961334074e-7
1.4850723513574314e-7
3.021122986896747e-8
5.1611996075166215e-9
1.5007923233630218e-9
1.9637195957909792e-10
1.0261383201328209e-11
1.5452879118233919e-10
1.3855451708693298e-10
7.309147826872271e-10
9.014703216038326e-11
1.000063679878631e-11
1.452959341449822e-10
2.084291726830631e-9
1.7861112886094179e-9
1.6425255823553667e-9
8.27187831429676e-9
2.1581068287945047e-8
3.201134205727921e-8
3.321578446836805e-8
3.2993921227338404e-8
3.3662850026817943e-8
3.5228855406528574e-8
3.7489329536287934e-8
4.033972666253753e-8
4.382632657564097e-8
5.160203298437161e-8
7.003433515423051e-8
4.7665739394732465e-8
1.9646031656464126e-8
9.95836024633947e-9
6.1099783766968435e-9
4.407312435440815e-9
4.121130254374149e-9
8.175702585222262e-9
5.50720613409045e-9
4.99358827601535e-9
6.2083727158422745e-9
7.713149079981406e-9
9.295169782731995e-9
1.1180348949103342e-8
1.3737174858775762e-8
1.7483168839084376e-8
2.328715259366341e-8
3.278491320289331e-8
4.920338302974235e-8
1.5324611858714648e-7
8.809822914992468e-8
6.099273212421929e-8
7.27996234225373e-8
1.2449160914973312e-7
1.6369795054393805e-7
1.2764792770651352e-7
1.5620370533659803e-7
3.2198135854144287e-7
2.1308622039085513e-6
5.35205627247889e-8
8.062426202390603e-8
1.4556083209461595e-7
9.070064202569775e-8
1.6246125967061507e-7
2.2419088558222877e-7
3.726464217688039e-8
5.118098983319453e-9
2.1936706955692703e-10
1.7860996484519689e-9
1.0886837384531737e-10
2.61386043291032e-10
8.836130169401794e-11
9.342011513664072e-11
3.099796015837239e-10
1.745198293756538e-10
1.562213439046179e-8
1.1880409582020848e-8
2.720504538504255e-8
4.0488963560048144e-8
1.963320689005714e-9
5.102999427522116e-10
5.481291749786123e-10
5.649298400221629e-9
4.482106017818599e-8
3.4120664290741647e-9
1.0403892581936975e-9
5.048051186014685e-9
3.049310255295903e-9
3.4719340254590013e-9
5.977924222823849e-10
1.0252288582794144e-10
5.391264229363208e-11
1.2811201305837623e-10
1.2388466577048134e-9
3.6295945373479304e-9
6.089705501111529e-9
5.9357416899581305e-9
4.733051298838257e-9
1.8102288710759177e-9
7.319337386552967e-11
7.694248239435304e-11
3.052959124721309e-12
5.2054042654841995e-12
1.4211522422446573e-10
4.939970957344703e-10
1.7271444884665805e-10
4.953255637220146e-9
2.6292371475252086e-10
1.2747317213613264e-11
1.1188518733346e-13
2.225110999619003e-12
2.133448998029237e-12
1.007292711310646e-12
4.3085751659065387e-13
8.456592357789652e-14
7.658849893108859e-14
9.599830092994414e-14
1.2418405396145507e-13
1.612262426869315e-13
2.0988033054249075e-13
2.741379567130373e-13
8.564978966255292e-13
1.894893854695592e-12
3.008711772641556e-13
2.8083317837130346e-14
1.9794474028539972e-13
3.545885730859157e-13
5.435800288294933e-13
7.982607430170439e-13
1.157524317637715e-12
1.673659635657674e-12
2.4184849861651285e-12
3.4863937425501127e-12
4.987108942506405e-12
7.015518395883043e-12
9.593917281125838e-12
1.2624874740001917e-11
1.593334778768495e-11
1.9396887673613047e-11
2.3034323906255652e-11
2.6985774725937116e-11
1.2542251472626076e-10
1.8012487944547334e-10
5.803959050643232e-10
6.341458522788931e-10
6.657519702582191e-10
7.3713476987008e-10
8.365557503752918e-10
9.58733948537331e-10
1.1047431617228812e-9
1.2798933102901922e-9
1.4922673611732522e-9
9.154064629147293e-10
6.914044713024376e-10
4.6174481036748287e-10
2.5722222531571633e-10
5.812465670927802e-11
2.097353302602283e-11
2.4331608996270688e-11
1.4099224772477081e-12
6.748991615216104e-11
2.2278648245699812e-10
7.002799137507552e-10
2.448945255613311e-9
1.2254900451486526e-9
9.88208625997695e-10
1.0381205981082358e-9
1.2954610506008674e-9
1.8953819022610373e-9
3.3315443911487795e-9
6.112875118480058e-9
4.790557050106199e-9
1.642457884523448e-9
3.210752415745841e-9
3.3757040856661155e-9
5.323450987504127e-9
1.125968573422903e-8
2.5841870714291098e-8
3.103906838195626e-8
4.772340188687871e-8
8.658152165796402e-8
8.891210393832114e-8
4.7587409867101995e-7
4.4715867979164034e-7
4.349952739220793e-7
3.9209845940914645e-7
5.179046013695295e-7
4.384596739607595e-7
2.3179695216319072e-7
6.084037120717912e-9
8.86393624241621e-8
1.0436726462080715e-7
2.444454092916034e-8
6.568964702010534e-9
2.243438613667055e-9
7.658300050162188e-10
5.273198897933192e-10
1.885792124717504e-10
5.800071461362194e-10
1.2481056715111174e-9
4.1139020108717504e-9
6.456823592779094e-9
3.5510427292547415e-10
2.8175997907804494e-9
9.706014672383289e-9
1.5748466637692992e-8
1.782018565344223e-8
1.909555888001905e-8
2.052552122977175e-8
2.2136356164145117e-8
2.3827336497432142e-8
2.550088855521332e-8
2.7080953181711865e-8
2.8513222770531138e-8
1.9083712630457023e-8
1.2945220348453559e-8
7.074004619760688e-9
1.040539569544796e-9
7.88957656803392e-10
1.6026384653263162e-9
2.3622980781065486e-9
3.4420853358786756e-9
5.337425445943603e-9
3.4255439400928104e-9
3.0533089596862917e-9
4.643988315942338e-9
5.591933147884107e-9
6.5378333845772375e-9
7.795074897314228e-9
9.74023694719374e-9
1.3153915516403312e-8
2.0032766500195282e-8
3.563134537627006e-8
2.988533100618559e-8
2.5069699201088684e-8
1.7147947088318046e-8
2.0268759847478007e-8
3.3815014593290483e-8
6.216603974296537e-8
5.837682061190688e-8
6.930472419565328e-8
1.2711813379178506e-7
1.8766495759791803e-7
5.459800546384282e-8
4.014452420334419e-7
7.627057790497967e-7
1.0236705852294857e-6
1.2951174520047647e-6
1.0837380132760042e-6
3.636577825844751e-7
1.4850723604336941e-7
3.021122958979216e-8
5.161199543006707e-9
1.5007923042959049e-9
1.9637195789924586e-10
1.026138236981544e-11
1.545287905866092e-10
1.3855451395748812e-10
7.309147679387632e-10
9.014702955688016e-11
1.0000635793471165e-11
1.452959321171692e-10
2.0842916629863635e-9
1.786111288677402e-9
1.6425255751766921e-9
8.271878266818946e-9
2.1581068150600196e-8
3.201134190420455e-8
3.3215784327888355e-8
3.2993921075686505e-8
3.366284985612852e-8
3.522885521506449e-8
3.748932932418384e-8
4.033972642942303e-8
4.382632632503212e-8
5.160203282357774e-8
7.003433523163646e-8
4.766573935108392e-8
1.9646031685434472e-8
9.958360281315902e-9
6.109978408813709e-9
4.4073124711543316e-9
4.121130307244325e-9
8.175702727945623e-9
5.5072060680835194e-9
4.993588223420065e-9
6.208372661117136e-9
7.713149020389027e-9
9.29516971732997e-9
1.1180348874070563e-8
1.3737174767200279e-8
1.748316872331872e-8
2.3287152436581286e-8
3.278491297978019e-8
4.920338269651568e-8
1.5324611790253054e-7
8.809822874932684e-8
6.099273186015865e-8
7.279962311561453e-8
1.2449160865098107e-7
1.6369794987606102e-7
1.276479271937217e-7
1.5620370474904198e-7
3.2198135803471266e-7
2.1308622205224685e-6
5.3520560723143756e-8
8.062426246507086e-8
1.455608297344218e-7
9.070063695033116e-8
1.6246127390695478e-7
2.241908866897658e-7
3.726464167244611e-8
5.118098875714879e-9
2.193670519918498e-10
1.7860996313943702e-9
1.0886837152833841e-10
2.6138604422466415e-10
8.836130276121917e-11
9.342012008934085e-11
3.0997960797986397e-10
1.745198549204627e-10
1.5622134415041865e-8
1.18804096452033e-8
2.7205044628740836e-8
4.048896131229498e-8
1.9633206180591684e-9
5.10299966653054e-10
5.481290656901146e-10
5.649298497738208e-9
4.4821060132996594e-8
3.4120664546544873e-9
1.0403890018533634e-9
5.048051199484653e-9
3.0493102661282693e-9
3.4719340369760202e-9
5.977924059532345e-10
1.0252289491880287e-10
5.391264556638258e-11
1.281119808430258e-10
1.2388466865465026e-9
3.629594588078922e-9
6.089705563271633e-9
5.9357417494234375e-9
4.7330513372612076e-9
1.8102288833378318e-9
7.319336786374583e-11
7.694248757628457e-11
3.052958978352823e-12
5.2054042616342424e-12
1.4211522966058882e-10
4.939970918273537e-10
1.7271458230413977e-10
4.953255605406909e-9
2.62923719522149e-10
1.274731796099468e-11
1.1188522581224706e-13
2.2251108813387203e-12
2.1334490448638116e-12
1.007292641354143e-12
4.308575426378053e-13
8.456595226942168e-14
7.658841216788082e-14
9.599835075716248e-14
1.241839719384383e-13
1.612262177729556e-13
2.0988027309134995e-13
2.7413800766660985e-13
8.564978918600999e-13
1.8948938374213326e-12
3.008711984416752e-13
2.808332438681196e-14
1.9794481400844663e-13
3.5458855257674624e-13
5.435800159382567e-13
7.982607790014322e-13
1.1575242734371716e-12
1.6736593449125262e-12
2.418484846099519e-12
3.4863934165328145e-12
4.9871085752335446e-12
7.015517677311659e-12
9.593916397677845e-12
1.2624873566709757e-11
1.5933346222351363e-11
1.9396885982215075e-11
2.3034321543944442e-11
2.6985772175210235e-11
1.254225055294741e-10
1.8012488028480035e-10
5.803958746590809e-10
6.341458198347568e-10
6.657519375975601e-10
7.371347349276974e-10
8.365557131544029e-10
9.5873392852404e-10
1.1047431193675142e-9
1.2798932625767376e-9
1.4922673082040944e-9
9.154064287581472e-10
6.914044492431769e-10
4.617447978198845e-10
2.572222192146363e-10
5.812465615197376e-11
2.097352810124345e-11
2.433160678854079e-11
1.4099244295544987e-12
6.748991689520074e-11
2.2278648129213963e-10
7.002799044011813e-10
2.4489452152056154e-9
1.2254900243471527e-9
9.882086092802034e-10
1.0381205844422455e-9
1.2954610323467834e-9
1.8953818779239642e-9
3.3315443480255894e-9
6.112875052350469e-9
4.790557017925591e-9
1.6424579041370643e-9
3.21075243612201e-9
3.3757040993269015e-9
5.3234510045684025e-9
1.1259685763185301e-8
2.5841870765671216e-8
3.103906842892546e-8
4.772340195341667e-8
8.658152177372141e-8
8.891210400165852e-8
4.758740987936217e-7
4.4715868162386705e-7
4.3499528671117057e-7
3.9209842681440135e-7
5.179045906686607e-7
4.384596704215489e-7
2.3179695318115264e-7
6.084037608420707e-9
8.863936100763147e-8
1.0436726607769924e-7
2.4444541126315248e-8
6.5689647074685735e-9
2.243438619157514e-9
7.658300059701273e-10
5.273198901736042e-10
1.8857920961216234e-10
5.800071443824213e-10
1.2481056685626644e-9
4.113901995196838e-9
6.4568236437054645e-9
3.5510427063890794e-10
2.817599789741698e-9
9.706014662398483e-9
1.5748466636728745e-8
1.782018565782844e-8
1.909555888713988e-8
2.0525521237639597e-8
2.2136356171223854e-8
2.382733650611255e-8
2.5500888562435672e-8
2.7080953190529114e-8
2.8513222778272692e-8
1.9083712611243888e-8
1.2945220321910468e-8
7.074004584296731e-9
1.0405395524587382e-9
7.889576666824626e-10
1.6026384750899256e-9
2.3622980907391454e-9
3.442085355687881e-9
5.337425492952749e-9
3.425543991961741e-9
3.0533089445344514e-9
4.643988317154702e-9
5.5919331596846595e-9
6.5378334059945425e-9
7.79507492681243e-9
9.740236986205457e-9
1.3153915567593273e-8
2.0032766573069365e-8
3.563134549341454e-8
2.9885330856603756e-8
2.506969909843139e-8
1.7147947023443207e-8
2.0268759782433808e-8
3.3815014497711464e-8
6.216603957907964e-8
5.8376820464244375e-8
6.930472403609914e-8
1.271181335674053e-7
1.876649576213303e-7
5.4598006013819474e-8
4.014452414384962e-7
7.627057757323655e-7
1.023670574069442e-6
1.2951174810936843e-6
1.083738017705302e-6
3.63657783768317e-7
1.485072364074002e-7
3.021122947841755e-8
5.1611995173843054e-9
1.500792296787172e-9
1.9637195717798275e-10
1.0261382090506067e-11
1.5452878988901805e-10
1.3855451264350055e-10
7.309147635959164e-10
9.014702850401037e-11
1.0000635394899767e-11
1.4529593133408301e-10
2.084291636913504e-9
1.7861112887878422e-9
1.6425255726316383e-9
8.271878245192553e-9
2.1581068094720837e-8
3.2011341841756555e-8
3.3215784272364174e-8
3.299392101715837e-8
3.366284978857889e-8
3.522885513855482e-8
3.748932923874486e-8
4.033972633701415e-8
4.3826326224792356e-8
5.1602032759082814e-8
7.003433526508039e-8
4.7665739338209527e-8
1.96460316959759e-8
9.958360294221668e-9
6.109978422538682e-9
4.407312485021131e-9
4.121130326896049e-9
8.175702792402162e-9
5.50720604161582e-9
4.993588202912527e-9
6.208372640614957e-9
7.713148997651704e-9
9.295169690751293e-9
1.1180348842699624e-8
1.37371747313654e-8
1.7483168676139582e-8
2.328715237388503e-8
3.2784912889868446e-8
4.920338256351151e-8
1.5324611762718035e-7
8.809822859050314e-8
6.099273174920551e-8
7.279962299391306e-8
1.2449160845236936e-7
1.6369794960929236e-7
1.27647926988978e-7
1.562037045144469e-7
3.2198135783195436e-7
2.130862227138252e-6
5.3520559921294643e-8
8.062426264014865e-8
1.4556082879257593e-7
9.070063491328815e-8
1.6246127959998504e-7
2.2419088713088897e-7
3.7264641470518144e-8
5.118098832435001e-9
2.19367044982712e-10
1.786099624603684e-9
1.0886837061326784e-10
2.6138604514900043e-10
8.836130316465519e-11
9.342012205902724e-11
3.099796105281717e-10
1.7451986530326977e-10
1.5622134424941255e-8
1.1880409670207134e-8
2.7205044325800806e-8
4.048896041485253e-8
1.963320588931128e-9
5.102999764849863e-10
5.481290219790752e-10
5.649298537643817e-9
4.482106011767405e-8
3.4120664549097143e-9
1.0403889098468831e-9
5.0480512113757895e-9
3.0493102749776212e-9
3.4719340374131736e-9
5.977924074098818e-10
1.0252289751192339e-10
5.3912636617636675e-11
1.2811198169545304e-10
1.23884662459745e-9
3.6295945988947596e-9
6.0897055859324254e-9
5.935741775146128e-9
4.733051352246491e-9
1.810228889653222e-9
7.319336520431897e-11
7.694248894942502e-11
3.0529590473655677e-12
5.20540415783875e-12
1.4211522971945766e-10
4.939970892807196e-10
1.7271463563284855e-10
4.953255583674842e-9
2.629237231279628e-10
1.2747317625543446e-11
1.1188528720085123e-13
2.2251108129758894e-12
2.1334490949329354e-12
1.0072927195117659e-12
4.308576311817903e-13
8.456595283162568e-14
7.658844767034721e-14
9.599836646119865e-14
1.2418396585162628e-13
1.612262583420827e-13
2.0988022581296485e-13
2.7413793060755334e-13
8.564979112212057e-13
1.894893986430008e-12
3.008710366071252e-13
2.8083340889238524e-14
1.9794480336417413e-13
3.545885083587934e-13
5.435798875247786e-13
7.982606863834956e-13
1.1575243236576775e-12
1.673659550381944e-12
2.418484770460584e-12
3.48639345558886e-12
4.9871083800222295e-12
7.015517394505808e-12
9.593916008892637e-12
1.2624873083338674e-11
1.5933345620461433e-11
1.939688517874222e-11
2.303432059980957e-11
2.6985771213612744e-11
1.2542250194652955e-10
1.8012487396952318e-10
5.80395862516654e-10
6.341458069810398e-10
6.657519245484474e-10
7.371347221560298e-10
8.365556981002518e-10
9.587338943336997e-10
1.104743100676402e-9
1.2798932426583614e-9
1.4922672866945064e-9
9.154064184810855e-10
6.914044417644119e-10
4.6174479243225013e-10
2.57222215871211e-10
5.8124659955063895e-11
2.097352827250917e-11
2.4331605464797924e-11
1.4099251906960436e-12
6.748991731279412e-11
2.2278648002351904e-10
7.002799005740572e-10
2.4489452061163414e-9
1.2254900141836925e-9
9.882086039592278e-10
1.0381205768867189e-9
1.295461026757739e-9
1.8953818679794273e-9
3.331544330544208e-9
6.112875025767613e-9
4.7905570051277455e-9
1.6424579084538515e-9
3.2107524440568043e-9
3.375704105189462e-9
5.323451010951841e-9
1.125968577465448e-8
2.5841870785711794e-8
3.103906844703259e-8
4.772340198028618e-8
8.658152182006986e-8
8.891210402734122e-8
4.758740988408577e-7
4.4715868234454725e-7
4.349952917952945e-7
3.920984137982772e-7
5.179045863949236e-7
4.384596690123078e-7
2.317969535924852e-7
6.084037802238321e-9
8.863936044135646e-8
1.0436726666089445e-7
2.4444541203967434e-8
6.568964709598987e-9
2.243438622932771e-9
7.658300064763496e-10
5.273198896454359e-10
1.8857920951991516e-10
5.800071438705586e-10
1.2481056669340113e-9
4.113901989137284e-9
6.4568236524824314e-9
3.5510426903004697e-10
2.8175997905161875e-9
9.706014663614061e-9
1.574846663718133e-8
1.782018566013974e-8
1.9095558889050816e-8
2.052552124003007e-8
2.2136356175870164e-8
2.3827336509449376e-8
2.5500888566429932e-8
2.708095319329359e-8
2.851322278335077e-8
1.908371260322683e-8
1.2945220310394934e-8
7.074004569567312e-9
1.0405395458888647e-9
7.889576708216295e-10
1.6026384789524903e-9
2.362298095675526e-9
3.4420853644312037e-9
5.337425510261159e-9
3.4255440114794456e-9
3.0533089394751906e-9
4.64398831736182e-9
5.591933163940066e-9
6.537833413636723e-9
7.795074938291016e-9
9.740237000917743e-9
1.3153915587866003e-8
2.003276660298944e-8
3.563134553991415e-8
2.988533081130858e-8
2.5069699057274623e-8
1.7147947000856634e-8
2.0268759756206902e-8
3.381501445899569e-8
6.216603951373887e-8
5.837682040608842e-8
6.930472397243522e-8
1.2711813347686827e-7
1.876649576274034e-7
5.4598006226528955e-8
4.0144524120042767e-7
7.627057744020292e-7
1.0236705696091007e-6
1.2951174926914747e-6
1.0837380194717055e-6
3.636577842402917e-7
1.4850723655094914e-7
3.021122943394647e-8
5.1611995070807965e-9
1.5007922937683532e-9
1.9637195698487208e-10
1.0261381758054757e-11
1.5452879126886238e-10
1.385545120439066e-10
7.309147607559771e-10
9.014702810116527e-11
1.000063523728894e-11
1.4529593105948203e-10
2.0842916266741996e-9
1.7861112888183573e-9
1.6425255715991236e-9
8.271878240012568e-9
2.1581068075316338e-8
3.201134181864693e-8
3.321578424969486e-8
3.299392099282626e-8
3.366284976082029e-8
3.522885510737803e-8
3.74893292047902e-8
4.033972629913977e-8
4.382632618480477e-8
5.160203273485451e-8
7.00343352770024e-8
4.766573932949362e-8
1.964603170030887e-8
9.958360299382375e-9
6.109978427553802e-9
4.4073124905779626e-9
4.121130336395547e-9
8.175702810932619e-9
5.507206034775215e-9
4.993588195339424e-9
6.208372631899755e-9
7.713148986991763e-9
9.295169681541654e-9
1.1180348830385592e-8
1.373717471717434e-8
1.7483168658149622e-8
2.3287152349787428e-8
3.2784912854548734e-8
4.920338251101552e-8
1.532461175200711e-7
8.809822852569385e-8
6.09927317067653e-8
7.27996229446445e-8
1.2449160837335233e-7
1.6369794950305272e-7
1.2764792690728097e-7
1.5620370442085107e-7
3.2198135775089013e-7
2.130862229784953e-6
5.3520559600286124e-8
8.062426270974003e-8
1.4556082841656599e-7
9.070063410377905e-8
1.624612818769612e-7
2.2419088730927805e-7
3.7264641390368175e-8
5.118098815078307e-9
2.193670421715876e-10
1.786099621965571e-9
1.0886837024233455e-10
2.613860454014748e-10
8.836130336836971e-11
9.342012285185052e-11
3.0997961145396826e-10
1.7451986944252403e-10
1.562213442885407e-8
1.1880409680298544e-8
2.7205044205616797e-8
4.0488960056615e-8
1.9633205773554203e-9
5.102999803082462e-10
5.481290050259723e-10
5.649298549744198e-9
4.482106012250349e-8
3.4120664686477177e-9
1.040388866361273e-9
5.048051194292833e-9
3.049310260135841e-9
3.4719340434450454e-9
5.977924043291382e-10
1.0252289852453419e-10
5.391265847833622e-11
1.281119786987756e-10
1.23884665013874e-9
3.629594572512988e-9
6.089705602334141e-9
5.935741785292012e-9
4.733051358426858e-9
1.8102288912614143e-9
7.319336483107465e-11
7.694248448055382e-11
3.052958959966957e-12
5.205404473846128e-12
1.4211522935617257e-10
4.939970901088314e-10
1.727146569329689e-10
4.9532555922636975e-9
2.6292372120056067e-10
1.2747317831808354e-11
1.1188529532129474e-13
2.2251106844186383e-12
2.1334491071868362e-12
1.0072926473032817e-12
4.3085766100130186e-13
8.456600670374212e-14
7.65884064546199e-14
9.59982694418791e-14
1.2418404085882546e-13
1.6122625825923475e-13
2.0988033233317597e-13
2.7413786855310715e-13
8.564977862782212e-13
1.8948936764083533e-12
3.0087101405343104e-13
2.808318048146961e-14
1.9794470172919373e-13
3.5458867599920944e-13
5.435800532062065e-13
7.982608387148427e-13
1.157524344848723e-12
1.6736592391280699e-12
2.418484559476666e-12
3.4863933590867325e-12
4.987108210736367e-12
7.015517385608005e-12
9.593915856960537e-12
1.2624872942499573e-11
1.593334533966109e-11
1.9396885003632522e-11
2.3034320376830852e-11
2.6985770786609154e-11
1.2542250054404947e-10
1.8012486827063635e-10
5.803958571030896e-10
6.341458014327654e-10
6.657519194319862e-10
7.371347160209488e-10
8.365556929989529e-10
9.587338965083142e-10
1.1047430941811118e-9
1.279893235200148e-9
1.492267278751227e-9
9.154064156518599e-10
6.914044377201694e-10
4.617447904453866e-10
2.5722221352970777e-10
5.812465648810175e-11
2.097353062491006e-11
2.4331605218542947e-11
1.4099253536926827e-12
6.748991764698623e-11
2.227864793849478e-10
7.002798982875673e-10
2.4489451972088255e-9
1.2254900130080284e-9
9.882086020825019e-10
1.0381205746076425e-9
1.2954610228928435e-9
1.8953818640526334e-9
3.331544323237841e-9
6.112875014101555e-9
4.790556999031565e-9
1.642457913429228e-9
3.2107524472073757e-9
3.3757041064431413e-9
5.323451014112335e-9
1.1259685779610008e-8
2.5841870794724185e-8
3.1039068456064846e-8
4.772340199084165e-8
8.658152183945375e-8
8.891210403703592e-8
4.758740988573824e-7
4.4715868264922066e-7
4.349952938847395e-7
3.9209840860476534e-7
5.179045846884794e-7
4.38459668446759e-7
2.3179695374472834e-7
6.08403788539393e-9
8.863936021002919e-8
1.043672668919017e-7
2.444454123532854e-8
6.568964710536647e-9
2.2434386221051663e-9
7.658300067449431e-10
5.273198899435637e-10
1.8857920842398897e-10
5.800071436177843e-10
1.2481056666988222e-9
4.113901986358631e-9
6.4568236643807975e-9
3.551042682666296e-10
2.817599792612087e-9
9.706014662710816e-9
1.5748466635903093e-8
1.7820185661365297e-8
1.90955588917327e-8
2.0525521241936172e-8
2.2136356176007962e-8
2.3827336510740595e-8
2.550088856647709e-8
2.7080953194725868e-8
2.8513222784092404e-8
1.9083712599904462e-8
1.2945220306012278e-8
7.0740045640225634e-9
1.0405395430504686e-9
7.889576726838968e-10
1.6026384804417161e-9
2.362298097785096e-9
3.4420853677925237e-9
5.337425518593265e-9
3.4255440250240157e-9
3.053308935736784e-9
4.643988317438108e-9
5.591933165673405e-9
6.537833416231268e-9
7.795074941470192e-9
9.74023700750302e-9
1.3153915596473044e-8
2.0032766614641077e-8
3.563134555892768e-8
2.9885330783902105e-8
2.5069699040373804e-8
1.7147946992565445e-8
2.0268759746166755e-8
3.381501444400418e-8
6.21660394874532e-8
5.837682038161553e-8
6.930472394702651e-8
1.2711813344098578e-7
1.87664957630589e-7
5.459800631308914e-8
4.01445241095654e-7
7.627057738877993e-7
1.0236705678173477e-6
1.2951174973183837e-6
1.0837380201780933e-6
3.636577844262927e-7
1.4850723660838624e-7
3.021122941615372e-8
5.161199503112804e-9
1.5007922929500995e-9
1.9637195688289956e-10
1.0261381657715243e-11
1.5452879130415236e-10
1.3855451190395965e-10
7.309147605390208e-10
9.014702790466733e-11
1.0000635173513379e-11
1.452959309044749e-10
2.0842916227163758e-9
1.7861112890931591e-9
1.6425255714375229e-9
8.271878234455162e-9
2.1581068062114278e-8
3.201134180760253e-8
3.321578424148666e-8
3.299392098304485e-8
3.366284974951711e-8
3.522885509501881e-8
3.748932919137559e-8
4.0339726284991886e-8
4.382632616928531e-8
5.160203272353695e-8
7.003433528211747e-8
4.7665739328643256e-8
1.9646031702835176e-8
9.958360302495972e-9
6.109978429600903e-9
4.407312493043201e-9
4.121130338464206e-9
8.175702820604511e-9
5.507206027270905e-9
4.993588192433232e-9
6.208372625715434e-9
7.713148984250473e-9
9.29516967734315e-9
1.1180348825183008e-8
1.3737174710956967e-8
1.7483168650016332e-8
2.3287152340243448e-8
3.278491283910608e-8
4.920338248971106e-8
1.532461174714554e-7
8.809822850195329e-8
6.099273169166932e-8
7.279962292522872e-8
1.244916083417458e-7
1.6369794946037372e-7
1.2764792687462656e-7
1.5620370438345917e-7
3.219813577181284e-7
2.13086223084751e-6
5.352055947489315e-8
8.062426273855924e-8
1.4556082827194882e-7
9.070063377405384e-8
1.6246128278647828e-7
2.241908873741223e-7
3.7264641357392686e-8
5.118098808379626e-9
2.1936704077506522e-10
1.7860996205199273e-9
1.0886837008241013e-10
2.613860450468086e-10
8.836130337412571e-11
9.342012316256177e-11
3.099796119512145e-10
1.7451987104578136e-10
1.5622134430414927e-8
1.188040968436676e-8
2.720504415697921e-8
4.048895991350214e-8
1.9633205727557163e-9
5.102999817532675e-10
5.481289978604282e-10
5.649298555675247e-9
4.482106011474175e-8
3.4120664683489868e-9
1.0403888434502021e-9
5.04805121233962e-9
3.049310272285813e-9
3.4719340362762784e-9
5.977924056734704e-10
1.0252289498227695e-10
5.391266851656655e-11
1.2811194829218234e-10
1.2388466235101334e-9
3.6295945717237257e-9
6.089705614250302e-9
5.935741788632365e-9
4.733051360051636e-9
1.8102288920168548e-9
7.3193364546354e-11
7.69424914250912e-11
3.052958987991773e-12
5.205404218393021e-12
1.4211523484863176e-10
4.939970896974364e-10
1.7271466544480954e-10
4.95325557297203e-9
2.629237226329015e-10
1.2747318440905182e-11
1.1188517579683462e-13
2.2251109022276593e-12
2.1334491032265442e-12
1.0072927064043809e-12
4.308576253171154e-13
8.45659411839775e-14
7.658840972059403e-14
9.599836461882778e-14
1.2418401970311768e-13
1.612262441303672e-13
2.0988021256923127e-13
2.7413797202844354e-13
8.564977315276996e-13
1.894893892569414e-12
3.008709940173591e-13
2.8083333226802002e-14
1.979448687805048e-13
3.545885040246487e-13
5.435799738421323e-13
7.982606306090259e-13
1.1575243070150154e-12
1.6736593868401452e-12
2.4184845041342194e-12
3.486393189424117e-12
4.987108238241067e-12
7.015517292828692e-12
9.593915819316449e-12
1.2624872828805482e-11
1.5933345357936133e-11
1.939688475019308e-11
2.3034320160565414e-11
2.6985770878253535e-11
1.2542249975389646e-10
1.8012487390563224e-10
5.803958556345908e-10
6.341457995656388e-10
6.657519177319986e-10
7.371347135231366e-10
8.365556901049207e-10
9.58733890394166e-10
1.1047430915734997e-9
1.2798932325507406e-9
1.492267275095058e-9
9.154064113057545e-10
6.914044367518605e-10
4.6174478889486647e-10
2.572222155128338e-10
5.812465624620059e-11
2.097353019295053e-11
2.43316052330867e-11
1.40992567190143e-12
6.748991750453474e-11
2.227864794176617e-10
7.002798985256798e-10
2.4489451916411464e-9
1.225490011855246e-9
9.88208599932722e-10
1.0381205746315892e-9
1.2954610222601988e-9
1.895381862450969e-9
3.3315443207574614e-9
6.1128750104242316e-9
4.790556997937121e-9
1.6424579138060316e-9
3.210752448619962e-9
3.375704107634668e-9
5.32345101521974e-9
1.1259685781637084e-8
2.5841870797542062e-8
3.1039068458886173e-8
4.772340199505082e-8
8.658152184704748e-8
8.891210404169628e-8
4.758740988703581e-7
4.4715868275744214e-7
4.349952946796101e-7
3.920984065193884e-7
5.179045840063111e-7
4.384596682189937e-7
2.3179695381541965e-7
6.084037914892827e-9
8.863936012136117e-8
1.0436726698316754e-7
2.4444541247785623e-8
6.568964710754694e-9
2.2434386221023026e-9
7.658300067631008e-10
5.273198897075412e-10
1.8857920840293737e-10
5.800071434685701e-10
1.248105666431028e-9
4.113901986277987e-9
6.4568236664469855e-9
3.551042680340795e-10
2.8175997893951394e-9
9.7060146631031e-9
1.5748466637017943e-8
1.7820185660869505e-8
1.9095558891592193e-8
2.0525521242157297e-8
2.21363561772152e-8
2.382733651128315e-8
2.5500888567979573e-8
2.708095319485755e-8
2.8513222783420617e-8
1.908371259927675e-8
1.2945220304018217e-8
7.074004561350991e-9
1.0405395415148715e-9
7.88957673214148e-10
1.6026384810131705e-9
2.362298098612059e-9
3.442085369564715e-9
5.33742552151635e-9
3.425544028166697e-9
3.053308934596796e-9
4.643988317850987e-9
5.59193316690483e-9
6.537833417308477e-9
7.795074944437849e-9
9.740237009929121e-9
1.315391559976273e-8
2.003276661952183e-8
3.56313455663982e-8
2.988533077655014e-8
2.5069699033924906e-8
1.714794698138047e-8
2.0268759742172803e-8
3.381501443781403e-8
6.216603947693103e-8
5.837682037354148e-8
6.930472393678272e-8
1.271181334271049e-7
1.876649576323456e-7
5.459800635029616e-8
4.0144524106527933e-7
7.627057736741718e-7
1.02367056710824e-6
1.2951174991900818e-6
1.0837380204570466e-6
3.6365778450222576e-7
1.485072366314128e-7
3.0211229409101755e-8
5.161199501292843e-9
1.5007922919813009e-9
1.9637195688000784e-10
1.0261381463625183e-11
1.545287918009362e-10
1.3855451186214045e-10
7.309147587448949e-10
9.014702783923012e-11
1.0000635145336e-11
1.4529593085773195e-10
2.0842916208422715e-9
1.7861112888212396e-9
1.6425255709926104e-9
8.271878235473706e-9
2.158106805800803e-8
3.201134180438795e-8
3.321578423613333e-8
3.2993920979840684e-8
3.366284974638447e-8
3.5228855091581276e-8
3.7489329186349003e-8
4.0339726278759265e-8
4.382632616262997e-8
5.1602032720584975e-8
7.003433528401323e-8
4.766573932511316e-8
1.9646031703206613e-8
9.958360302570875e-9
6.10997843063842e-9
4.4073124941377715e-9
4.121130339686809e-9
8.175702818742714e-9
5.507206023839583e-9
4.993588188225334e-9
6.208372625823061e-9
7.713148982304387e-9
9.295169674991797e-9
1.118034882496117e-8
1.373717470881025e-8
1.7483168648020315e-8
2.3287152335471062e-8
3.2784912834841725e-8
4.9203382480977716e-8
1.5324611745752257e-7
8.809822849085406e-8
6.099273168307331e-8
7.27996229178154e-8
1.2449160832842952e-7
1.636979494433534e-7
1.2764792686156091e-7
1.562037043684877e-7
3.219813577051907e-7
2.1308622312523316e-6
5.352055942355451e-8
8.062426274915292e-8
1.4556082821016132e-7
9.070063365152716e-8
1.6246128313938897e-7
2.241908874077029e-7
3.7264641346124686e-8
5.1180988057815e-9
2.193670404189403e-10
1.7860996197883551e-9
1.0886837002685268e-10
2.6138604541255904e-10
8.836130347014184e-11
9.342012329732933e-11
3.0997961210247993e-10
1.745198715902051e-10
1.5622134431113365e-8
1.1880409686206093e-8
2.7205044137345772e-8
4.048895985630912e-8
1.9633205707896246e-9
5.102999823255779e-10
5.481289952101023e-10
5.649298560609642e-9
4.48210601107955e-8
3.4120664699566193e-9
1.0403888358001112e-9
5.048051211060638e-9
3.04931027829094e-9
3.4719340393222428e-9
5.977923970422413e-10
1.0252288762416817e-10
5.391267076683324e-11
1.281119882051741e-10
1.2388466323076244e-9
3.629594601948393e-9
6.089705614027004e-9
5.9357417912634265e-9
4.733051362046077e-9
1.8102288919163919e-9
7.319336397035011e-11
7.694249079961579e-11
3.0529591680636405e-12
5.20540449290388e-12
1.4211523043230488e-10
4.939970882139974e-10
1.727146688350802e-10
4.953255566000494e-9
2.6292372358353944e-10
1.2747318303147202e-11
1.1188523612706416e-13
2.225110836293537e-12
2.13344902265706e-12
1.0072926491704885e-12
4.308575744028614e-13
8.456595598799101e-14
7.658847819993594e-14
9.599829904196353e-14
1.2418397798758286e-13
1.6122623043121568e-13
2.0988025468739711e-13
2.7413785515887057e-13
8.56497734957648e-13
1.8948935704173066e-12
3.008711364987741e-13
2.8083335482961902e-14
1.979447757209046e-13
3.5458859816347886e-13
5.435799354972617e-13
7.982605304740848e-13
1.1575242054255458e-12
1.6736592488646297e-12
2.4184846126837697e-12
3.4863932400463542e-12
4.987108192490589e-12
7.015517242965617e-12
9.59391579319567e-12
1.2624872787260038e-11
1.593334521728895e-11
1.9396884773088077e-11
2.3034320127917413e-11
2.6985771008918445e-11
1.2542249970740894e-10
1.8012487425620976e-10
5.803958545997765e-10
6.341457988340117e-10
6.657519163780396e-10
7.371347130108046e-10
8.365556908834906e-10
9.587338829748527e-10
1.1047430900934348e-9
1.2798932304092388e-9
1.4922672739149088e-9
9.15406411320564e-10
6.914044359092105e-10
4.6174478880469577e-10
2.572222136152118e-10
5.812465768280976e-11
2.0973527157767186e-11
2.4331604953692184e-11
1.4099256231173253e-12
6.748991758927281e-11
2.2278647950773939e-10
7.002798971967339e-10
2.4489451887910807e-9
1.2254900123853772e-9
9.88208599253124e-10
1.0381205735137906e-9
1.295461021633082e-9
1.895381861090023e-9
3.3315443199231107e-9
6.112875008607566e-9
4.790556995745305e-9
1.6424579163684695e-9
3.2107524491981926e-9
3.375704108050197e-9
5.323451015184781e-9
1.1259685781750876e-8
2.5841870798703576e-8
3.103906845974623e-8
4.7723401996930464e-8
8.658152184930695e-8
8.891210404183448e-8
4.758740988664712e-7
4.471586828086656e-7
4.3499529500200545e-7
3.920984057042062e-7
5.179045837355433e-7
4.384596681342029e-7
2.3179695383862642e-7
6.084037924541932e-9
8.863936008439126e-8
1.0436726702087288e-7
2.4444541253290513e-8
6.568964710950038e-9
2.2434386231227676e-9
7.658300068769601e-10
5.273198901058652e-10
1.8857920906272057e-10
5.800071436239738e-10
1.248105666408885e-9
4.113901985632301e-9
6.4568236678789535e-9
3.5510426813602913e-10
2.8175997916973816e-9
9.706014657206364e-9
1.574846663479935e-8
1.782018566006726e-8
1.9095558891802383e-8
2.0525521243021056e-8
2.2136356176750006e-8
2.3827336511091098e-8
2.55008885678223e-8
2.7080953195417325e-8
2.8513222785077205e-8
1.9083712598443804e-8
1.2945220304475755e-8
7.074004560383001e-9
1.0405395416010205e-9
7.889576733983852e-10
1.6026384814140233e-9
2.3622980988589215e-9
3.4420853702055204e-9
5.33742552297759e-9
3.4255440273604196e-9
3.0533089334155364e-9
4.643988317845216e-9
5.591933167433562e-9
6.537833419029633e-9
7.7950749452341e-9
9.74023701065496e-9
1.315391560121117e-8
2.0032766621321507e-8
3.5631345569513485e-8
2.9885330778101914e-8
2.5069699031875232e-8
1.7147946982200756e-8
2.0268759740459113e-8
3.3815014434841536e-8
6.216603947258885e-8
5.8376820369269555e-8
6.930472393275032e-8
1.2711813342144724e-7
1.8766495763222238e-7
5.4598006365218967e-8
4.0144524104425253e-7
7.627057735716036e-7
1.0236705668106652e-6
1.2951174999393142e-6
1.0837380205737934e-6
3.6365778452677204e-7
1.485072366405172e-7
3.021122940624359e-8
5.161199500723921e-9
1.5007922918117685e-9
1.9637195680202787e-10
1.0261381645307016e-11
1.545287911522143e-10
1.385545117874955e-10
7.309147591810207e-10
9.014702781674259e-11
1.0000635132097307e-11
1.4529593084224982e-10
2.084291619758024e-9
1.7861112892835304e-9
1.6425255706071047e-9
8.271878236136362e-9
2.1581068060628956e-8
3.20113418024868e-8
3.32157842359427e-8
3.2993920977077696e-8
3.3662849745385695e-8
3.522885508952025e-8
3.7489329183424066e-8
4.0339726276329154e-8
4.3826326160251556e-8
5.1602032718585415e-8
7.003433528538102e-8
4.766573932642872e-8
1.964603170361264e-8
9.958360304335791e-9
6.109978430835297e-9
4.407312494245911e-9
4.121130338699585e-9
8.175702826588607e-9
5.507206022291226e-9
4.993588187942424e-9
6.2083726250703775e-9
7.713148981895917e-9
9.29516967439957e-9
1.1180348823081717e-8
1.3737174706473559e-8
1.748316864645217e-8
2.3287152333170435e-8
3.278491283076645e-8
4.9203382477993963e-8
1.5324611744869323e-7
8.809822848694348e-8
6.099273168052227e-8
7.27996229141781e-8
1.2449160832371983e-7
1.6369794943651019e-7
1.276479268563109e-7
1.5620370436264688e-7
3.219813577004565e-7
2.130862231418481e-6
5.3520559403649754e-8
8.062426275346568e-8
1.4556082818453208e-7
9.070063359501462e-8
1.624612832797219e-7
2.2419088741607461e-7
3.726464133995782e-8
5.1180988045401594e-9
2.1936704022967294e-10
1.7860996200097405e-9
1.0886837001819465e-10
2.613860449581787e-10
8.836130342008011e-11
9.342012334714935e-11
3.0997961214866763e-10
1.7451987181835464e-10
1.5622134431344347e-8
1.1880409686594083e-8
2.7205044130173504e-8
4.0488959833697866e-8
1.9633205703221344e-9
5.102999825644249e-10
5.481289941630991e-10
5.64929856000968e-9
4.48210601025844e-8
3.412066468216605e-9
1.0403888389098694e-9
5.048051212078509e-9
3.049310258978379e-9
3.471934036538651e-9
5.977924026355027e-10
1.0252289465308619e-10
5.3912672711295526e-11
1.2811200166396759e-10
1.2388466469755635e-9
3.629594602072961e-9
6.089705599239458e-9
5.935741791311906e-9
4.733051362231891e-9
1.8102288920972057e-9
7.319336337127541e-11
7.694249392351636e-11
3.052959078059289e-12
5.205404163901404e-12
1.421152281083124e-10
4.939970888646948e-10
1.7271467017931767e-10
4.953255597859528e-9
2.6292372437454114e-10
1.2747318687757835e-11
1.1188531257677715e-13
2.2251108018496773e-12
2.13344900153439e-12
1.0072926376055592e-12
4.3085758483741664e-13
8.45659484743801e-14
7.658841380744246e-14
9.599834115865479e-14
1.241839721895966e-13
1.612262926869813e-13
2.0988026397401446e-13
2.741378776911085e-13
8.564978057235998e-13
1.894894657099899e-12
3.0087102518528164e-13
2.8083334307164086e-14
1.9794472957800746e-13
3.5458861654460635e-13
5.435799088975792e-13
7.9826050511408e-13
1.157524286856211e-12
1.6736593154732936e-12
2.418484439247992e-12
3.48639329390015e-12
4.987108198646295e-12
7.015517325739685e-12
9.593915702853823e-12
1.2624872758405964e-11
1.5933345170112503e-11
1.9396884573150907e-11
2.303432018266005e-11
2.6985770618107226e-11
1.2542249944438595e-10
1.801248722572896e-10
5.803958541987944e-10
6.341457982063834e-10
6.657519160173925e-10
7.371347127165396e-10
8.365556874169615e-10
9.587338814659206e-10
1.1047430902398306e-9
1.2798932303128322e-9
1.4922672733629399e-9
9.15406408877954e-10
6.914044359513848e-10
4.6174478885676136e-10
2.5722221288181835e-10
5.81246593092218e-11
2.097352963954795e-11
2.433160484496123e-11
1.40992550415486e-12
6.748991761894406e-11
2.2278647957853413e-10
7.002798977199803e-10
2.448945191366372e-9
1.2254900088677326e-9
9.882085993366148e-10
1.0381205737015582e-9
1.2954610214615864e-9
1.8953818614427574e-9
3.3315443192571687e-9
6.112875007984775e-9
4.790556995228966e-9
1.6424579128788269e-9
3.210752449358037e-9
3.3757041086714736e-9
5.323451015780166e-9
1.1259685782094033e-8
2.5841870799067935e-8
3.1039068459316466e-8
4.772340199787809e-8
8.658152185119881e-8
8.891210404368076e-8
4.758740988713952e-7
4.4715868282144464e-7
4.349952951382886e-7
3.920984053714023e-7
5.179045836269671e-7
4.384596680985838e-7
2.3179695384995273e-7
6.084037927697206e-9
8.863936007111605e-8
1.043672670346965e-7
2.444454125541819e-8
6.56896471100904e-9
2.2434386237081464e-9
7.658300067486095e-10
5.27319889912499e-10
1.885792088573013e-10
5.800071435913117e-10
1.2481056663547436e-9
4.1139019864385135e-9
6.456823667415208e-9
3.551042684075304e-10
2.8175997887715458e-9
9.70601466346847e-9
1.5748466634976548e-8
1.782018566097088e-8
1.9095558891913176e-8
2.052552124284791e-8
2.2136356177313736e-8
2.3827336511013204e-8
2.5500888567920214e-8
2.7080953195189496e-8
2.8513222783122862e-8
1.9083712598641367e-8
1.2945220303465415e-8
7.074004560253179e-9
1.0405395414406893e-9
7.889576732587021e-10
1.6026384814747816e-9
2.3622980992707334e-9
3.4420853706894487e-9
5.337425523211607e-9
3.425544023943298e-9
3.0533089329795448e-9
4.643988317390503e-9
5.591933167179624e-9
6.53783341870128e-9
7.795074945399975e-9
9.740237011123648e-9
1.3153915601841391e-8
2.0032766621342904e-8
3.56313455704326e-8
2.9885330772242603e-8
2.5069699030226578e-8
1.714794698251116e-8
2.0268759739900763e-8
3.381501443413359e-8
6.216603947100152e-8
5.8376820368132645e-8
6.930472393115278e-8
1.2711813341878605e-7
1.8766495763341696e-7
5.459800637269813e-8
4.014452410404896e-7
7.627057735615523e-7
1.0236705667273815e-6
1.295117500216419e-6
1.083738020618188e-6
3.6365778454585537e-7
1.4850723664322298e-7
3.021122940509334e-8
5.161199500472469e-9
1.5007922919122853e-9
1.9637195678746623e-10
1.0261381589966813e-11
1.545287908565754e-10
1.3855451174296042e-10
7.309147593967261e-10
9.01470277798071e-11
1.0000635132873299e-11
1.452959308258239e-10
2.084291619428439e-9
1.786111288568107e-9
1.6425255709860047e-9
8.271878235747777e-9
2.1581068057925627e-8
3.201134180142787e-8
3.321578423509808e-8
3.2993920976757266e-8
3.366284974368396e-8
3.522885508754872e-8
3.748932918368838e-8
4.033972627565422e-8
4.3826326158866683e-8
5.160203271801684e-8
7.003433528395487e-8
4.766573932667313e-8
1.9646031703552576e-8
9.958360303840093e-9
6.109978431090439e-9
4.407312494752229e-9
4.121130341095596e-9
8.175702822027009e-9
5.5072060247667574e-9
4.993588188072269e-9
6.208372624345608e-9
7.713148981782233e-9
9.295169673988034e-9
1.1180348823593868e-8
1.3737174706183554e-8
1.7483168645920173e-8
2.3287152333462886e-8
3.2784912831085346e-8
4.920338247637207e-8
1.532461174438667e-7
8.809822848485794e-8
6.099273168101166e-8
7.279962291317512e-8
1.2449160832156233e-7
1.636979494338851e-7
1.2764792685414916e-7
1.562037043601769e-7
3.219813576977172e-7
2.1308622314864833e-6
5.352055939864373e-8
8.062426275438227e-8
1.4556082817970286e-7
9.070063357489741e-8
1.6246128334914725e-7
2.2419088742357694e-7
3.726464133730133e-8
5.1180988041089245e-9
2.1936704044897796e-10
1.786099619823324e-9
1.0886837001485249e-10
2.6138604473436374e-10
8.836130338183157e-11
9.342012336880103e-11
3.099796122237152e-10
1.7451987197618874e-10
1.5622134431429057e-8
1.1880409686718577e-8
2.7205044127765413e-8
4.048895982438215e-8
1.9633205697621418e-9
5.102999826205135e-10
5.48128993511493e-10
5.649298560256243e-9
4.482106011199281e-8
3.4120664751489193e-9
1.0403888216904413e-9
5.048051209968925e-9
3.0493102649926653e-9
3.471934035450632e-9
5.977924035451353e-10
1.0252289448131399e-10
5.391266434891393e-11
1.2811195981239208e-10
1.2388465686759917e-9
3.6295946124424813e-9
6.089705611439157e-9
5.935741789275532e-9
4.733051359869931e-9
1.8102288922114015e-9
7.319336449308296e-11
7.694249106769285e-11
3.052959012578039e-12
5.205404246454184e-12
1.4211522403963617e-10
4.939970888407048e-10
1.72714670687457e-10
4.9532555503935015e-9
2.6292372155021364e-10
1.2747318219720557e-11
1.1188530356612543e-13
2.2251108293993052e-12
2.1334490761587454e-12
1.0072927104832026e-12
4.3085757953683717e-13
8.456591143511454e-14
7.658846031001794e-14
9.599836879002233e-14
1.2418401573623853e-13
1.612262331584099e-13
2.0988032250184402e-13
2.741378832652538e-13
8.564978427783497e-13
1.8948942221081267e-12
3.008710486608572e-13
2.8083315370397557e-14
1.9794472426551096e-13
3.545885525525495e-13
5.43580070371532e-13
7.982606474395345e-13
1.1575242304964426e-12
1.6736591091888298e-12
2.4184845313047575e-12
3.4863933728048525e-12
4.987108265132e-12
7.015517263345836e-12
9.59391574083723e-12
1.2624872776316624e-11
1.5933345158694047e-11
1.939688474708794e-11
2.3034320102718535e-11
2.698577050960582e-11
1.2542249931346342e-10
1.8012487485901195e-10
5.803958549369721e-10
6.341457984165096e-10
6.657519161080487e-10
7.371347129961194e-10
8.365556893956849e-10
9.58733885692767e-10
1.1047430889504496e-9
1.2798932307505795e-9
1.4922672731546351e-9
9.15406410375668e-10
6.914044356319639e-10
4.6174478879396326e-10
2.5722221305714114e-10
5.812465629951749e-11
2.0973528779896704e-11
2.433160508765052e-11
1.4099255921054681e-12
6.748991770848662e-11
2.227864795923681e-10
7.002798979871018e-10
2.44894518509958e-9
1.225490012085627e-9
9.882085985348688e-10
1.0381205740866242e-9
1.295461021139909e-9
1.895381861332218e-9
3.3315443190206778e-9
6.112875007301836e-9
4.790556996311673e-9
1.6424579185881557e-9
3.210752449362726e-9
3.375704109131866e-9
5.3234510158895214e-9
1.1259685782683614e-8
2.5841870799315166e-8
3.1039068459249564e-8
4.772340199790464e-8
8.658152185082418e-8
8.891210404464827e-8
4.75874098868967e-7
4.471586828300857e-7
4.349952951954396e-7
3.920984052271417e-7
5.179045835833787e-7
4.384596680803816e-7
2.317969538565084e-7
6.084037933850289e-9
8.863936006347809e-8
1.0436726704286648e-7
2.4444541255368735e-8
6.568964711011551e-9
2.2434386227835743e-9
7.65830006751701e-10
5.273198899900642e-10
1.8857920933384569e-10
5.800071434948313e-10
1.2481056661067819e-9
4.113901986127276e-9
6.456823665725554e-9
3.551042681928373e-10
2.8175997922197673e-9
9.706014662630947e-9
1.5748466635898e-8
1.7820185660989816e-8
1.909555889309764e-8
2.052552124236256e-8
2.2136356177805174e-8
2.3827336510674113e-8
2.5500888568466564e-8
2.7080953195051833e-8
2.8513222784130682e-8
1.9083712597779667e-8
1.2945220303379491e-8
7.074004560636895e-9
1.0405395411621698e-9
7.88957673556071e-10
1.6026384816282782e-9
2.3622980990964328e-9
3.442085370724652e-9
5.337425522741671e-9
3.425544028845e-9
3.0533089336179206e-9
4.643988318715538e-9
5.591933168075248e-9
6.5378334187141096e-9
7.795074946015406e-9
9.740237011480942e-9
1.3153915601830505e-8
2.0032766622450284e-8
3.563134557125854e-8
2.9885330761105775e-8
2.5069699030577796e-8
1.7147946979709708e-8
2.026875973915091e-8
3.381501443394996e-8
6.216603947023297e-8
5.837682036671117e-8
6.9304723930481e-8
1.271181334181235e-7
1.8766495763181684e-7
5.459800637006532e-8
4.014452410433676e-7
7.627057735418851e-7
1.0236705666671543e-6
1.2951175003559826e-6
1.083738020639131e-6
3.6365778455216127e-7
1.4850723664531687e-7
3.021122940467541e-8
5.1611995003500006e-9
1.500792291711022e-9
1.9637195681464925e-10
1.0261381644402042e-11
1.545287915136719e-10
1.3855451177838603e-10
7.309147591405715e-10
9.014702786465213e-11
1.0000635133129728e-11
1.4529593083110465e-10
2.0842916202882148e-9
1.7861112889871902e-9
1.642525570690605e-9
8.271878233928304e-9
2.1581068059335252e-8
3.201134180187231e-8
3.321578423567248e-8
3.299392097698092e-8
3.366284974369254e-8
3.5228855087637523e-8
3.748932918257722e-8
4.0339726275188505e-8
4.382632615857937e-8
5.160203271783996e-8
7.003433528535461e-8
4.7665739325219846e-8
1.964603170361243e-8
9.95836030390891e-9
6.109978430784265e-9
4.407312494013105e-9
4.121130340007945e-9
8.175702825361595e-9
5.507206024258041e-9
4.9935881877379864e-9
6.208372625626555e-9
7.71314898167069e-9
9.295169673375592e-9
1.1180348822632727e-8
1.3737174706787858e-8
1.7483168646051056e-8
2.3287152332613937e-8
3.2784912831538634e-8
4.920338247593933e-8
1.5324611744405326e-7
8.80982284837703e-8
6.099273167990388e-8
7.279962291291539e-8
1.244916083211341e-7
1.6369794943272657e-7
1.2764792685335197e-7
1.562037043592366e-7
3.2198135769673254e-7
2.130862231514491e-6
5.352055939115009e-8
8.062426275765167e-8
1.4556082817287413e-7
9.070063356122581e-8
1.624612833655223e-7
2.2419088742882714e-7
3.726464133687449e-8
5.118098803838449e-9
2.1936704015234225e-10
1.7860996197473135e-9
1.0886836998752523e-10
2.613860452944622e-10
8.836130345196332e-11
9.342012337692956e-11
3.099796122420232e-10
1.745198721708243e-10
1.5622134431474294e-8
1.1880409687034575e-8
2.7205044125075484e-8
4.0488959820828054e-8
1.9633205697260536e-9
5.102999827004089e-10
5.481289934935138e-10
5.6492985598768135e-9
4.48210600953814e-8
3.41206646947666e-9
1.0403888314175881e-9
5.0480512146653875e-9
3.0493102691148864e-9
3.4719340365784255e-9
5.977924012918458e-10
1.0252288440594223e-10
5.3912662305082236e-11
1.281119853861728e-10
1.23884660051732e-9
3.6295945910010855e-9
6.089705609318791e-9
5.935741791962721e-9
4.73305136257551e-9
1.8102288922332256e-9
7.319336346001108e-11
7.694249059065347e-11
3.05295906015305e-12
5.205404261624117e-12
1.4211522903088636e-10
4.939970881850061e-10
1.7271467092875688e-10
4.953255573957934e-9
2.629237248052477e-10
1.2747318345334376e-11
1.1188530093611948e-13
2.2251107625426584e-12
2.1334490815804155e-12
1.0072926863006606e-12
4.308575346600202e-13
8.456593514211763e-14
7.658845646705149e-14
9.599836386706103e-14
1.241839943582167e-13
1.6122620525780273e-13
2.0988024222639286e-13
2.7413782935281663e-13
8.564978894211689e-13
1.8948933658184706e-12
3.008710576203536e-13
2.8083270733734056e-14
1.9794475752032229e-13
3.5458854522820874e-13
5.435800266459451e-13
7.982608221610255e-13
1.157524143520143e-12
1.6736593217378406e-12
2.4184845902041417e-12
3.4863933919633543e-12
4.987108193841908e-12
7.015517280448482e-12
9.593915737855846e-12
1.2624872788151871e-11
1.593334519260937e-11
1.9396884734092973e-11
2.3034320068418977e-11
2.698577050992009e-11
1.254224996886263e-10
1.8012487262997387e-10
5.803958541717117e-10
6.341457979934701e-10
6.657519163887677e-10
7.371347130914656e-10
8.365556873277923e-10
9.58733880174008e-10
1.1047430888621638e-9
1.279893230144274e-9
1.492267272912835e-9
9.154064141834855e-10
6.914044362845326e-10
4.6174478827087234e-10
2.572222142988773e-10
5.812465571495325e-11
2.097352819347401e-11
2.4331604789271032e-11
1.4099255877019027e-12
6.748991753246443e-11
2.227864794705155e-10
7.002798971084428e-10
2.4489451831076865e-9
1.22549000979016e-9
9.882086002113114e-10
1.0381205730425721e-9
1.295461021838674e-9
1.8953818622472555e-9
3.3315443187326696e-9
6.112875007151694e-9
4.790556994894272e-9
1.6424579159753492e-9
3.210752449709958e-9
3.375704108363716e-9
5.32345101567237e-9
1.1259685782738938e-8
2.5841870799652918e-8
3.1039068461464555e-8
4.77234019979656e-8
8.658152185048476e-8
8.891210404419065e-8
4.758740988658953e-7
4.471586828496996e-7
4.349952952017782e-7
3.9209840518238404e-7
5.179045835664405e-7
4.3845966807807445e-7
2.3179695385685782e-7
6.084037931573687e-9
8.863936006041727e-8
1.043672670417629e-7
2.444454125531764e-8
6.56896471097603e-9
2.24343862230444e-9
7.65830006694696e-10
5.273198896791261e-10
1.8857920879682574e-10
5.800071433959493e-10
1.2481056662799857e-9
4.113901985165715e-9
6.456823670076749e-9
3.5510426811932846e-10
2.817599788327666e-9
9.706014662605696e-9
1.574846663513305e-8
1.782018566207962e-8
1.9095558891728794e-8
2.0525521241838843e-8
2.2136356177508593e-8
2.3827336511069538e-8
2.550088856873452e-8
2.7080953195875616e-8
2.8513222782700117e-8
1.9083712597358665e-8
1.2945220303596596e-8
7.074004560150258e-9
1.0405395411998212e-9
7.889576735261863e-10
1.6026384817115074e-9
2.3622980990391927e-9
3.442085370258869e-9
5.337425522926575e-9
3.4255440262775323e-9
3.053308934410034e-9
4.643988318335959e-9
5.591933167891303e-9
6.537833418454218e-9
7.795074945817682e-9
9.740237011117964e-9
1.3153915601720457e-8
2.0032766622604556e-8
3.563134557087955e-8
2.988533077721637e-8
2.5069699030066902e-8
1.714794697878497e-8
2.0268759739585756e-8
3.381501443397834e-8
6.216603947026233e-8
5.8376820366872154e-8
6.930472393029795e-8
1.2711813341790381e-7
1.8766495763420182e-7
5.459800637171848e-8
4.0144524103738955e-7
7.627057735324164e-7
1.0236705666471393e-6
1.295117500407304e-6
1.0837380206474205e-6
3.6365778455195507e-7
1.4850723664656828e-7
3.0211229404446806e-8
5.161199500393964e-9
1.5007922916437152e-9
1.963719567790609e-10
1.026138173995638e-11
1.5452879155742628e-10
1.385545117735347e-10
7.309147591643587e-10
9.014702783591435e-11
1.0000635132171617e-11
1.4529593082097644e-10
2.084291620148e-9
1.7861112893851803e-9
1.642525570540999e-9
8.271878236052732e-9
2.158106805691155e-8
3.2011341802714245e-8
3.321578423355158e-8
3.299392097658092e-8
3.366284974395627e-8
3.52288550874558e-8
3.748932918261993e-8
4.03397262747294e-8
4.3826326158222085e-8
5.1602032716983954e-8
7.003433528484483e-8
4.766573932319676e-8
1.9646031703805618e-8
9.958360303573554e-9
6.109978430904685e-9
4.407312494004805e-9
4.1211303408832036e-9
8.1757028259314e-9
5.5072060245156965e-9
4.99358818780826e-9
6.208372624243647e-9
7.713148981994087e-9
9.295169673436373e-9
1.1180348822221398e-8
1.3737174705807817e-8
1.7483168645719913e-8
2.32871523327055e-8
3.278491282974889e-8
4.9203382476147915e-8
1.5324611744481268e-7
8.80982284837821e-8
6.099273168117617e-8
7.279962291230587e-8
1.2449160832027857e-7
1.6369794943245676e-7
1.2764792685308463e-7
1.5620370435880768e-7
3.219813576969124e-7
2.13086223153279e-6
5.352055938988683e-8
8.062426275537278e-8
1.455608281628327e-7
9.070063356975288e-8
1.6246128336976835e-7
2.2419088742624523e-7
3.726464133814803e-8
5.118098803824956e-9
2.1936704019273273e-10
1.7860996194955522e-9
1.0886836998886188e-10
2.613860453229188e-10
8.836130347469153e-11
9.342012337130459e-11
3.099796121777992e-10
1.7451987213771814e-10
1.562213443145806e-8
1.1880409687021996e-8
2.720504412604203e-8
4.048895981917549e-8
1.96332056970526e-9
5.102999826900463e-10
5.481289933253403e-10
5.649298559832855e-9
4.482106011510837e-8
3.412066467497499e-9
1.0403888386457142e-9
5.048051205932418e-9
3.0493102717345893e-9
3.4719340397198408e-9
5.977924076202436e-10
1.0252289428988452e-10
5.391267561103378e-11
1.2811199971034136e-10
1.238846603127616e-9
3.629594605777492e-9
6.089705607043385e-9
5.935741791412921e-9
4.733051360653763e-9
1.8102288924437034e-9
7.319336316188445e-11
7.694249050510587e-11
3.0529591187803694e-12
5.20540436050676e-12
1.4211522180996124e-10
4.939970885298445e-10
1.7271467102245873e-10
4.953255578872151e-9
2.6292372499462364e-10
1.2747318723544334e-11
1.1188528079153679e-13
2.2251108622920458e-12
2.133449077050392e-12
1.0072927081318617e-12
4.308575422312158e-13
8.456594634731366e-14
7.658843515667453e-14
9.599831893070608e-14
1.2418398722158886e-13
1.6122625002319755e-13
2.0988027418754942e-13
2.741379530741145e-13
8.564976831761827e-13
1.8948934517898886e-12
3.0087098388155023e-13
2.8083333720303375e-14
1.979446571517812e-13
3.545885665462728e-13
5.435799671601196e-13
7.982608693096156e-13
1.1575242721370196e-12
1.6736594973221171e-12
2.4184844660485456e-12
3.4863932688485857e-12
4.987108205774211e-12
7.015517298777778e-12
9.593915769214798e-12
1.2624872761516657e-11
1.5933345211152038e-11
1.939688482215894e-11
2.3034320244771716e-11
2.6985770598372764e-11
1.2542249936355197e-10
1.8012486963713076e-10
5.803958542908097e-10
6.341457981619648e-10
6.657519162631927e-10
7.371347125961517e-10
8.365556868775876e-10
9.587338753621472e-10
1.1047430904853118e-9
1.2798932301727347e-9
1.4922672733108114e-9
9.154064117325591e-10
6.91404436321408e-10
4.617447890383326e-10
2.5722221288814664e-10
5.812465712959356e-11
2.097353003355804e-11
2.4331605171285835e-11
1.409925779166457e-12
6.748991769015812e-11
2.227864798594004e-10
7.002798972487129e-10
2.4489451838510203e-9
1.225490011025291e-9
9.882085991916783e-10
1.038120574465452e-9
1.2954610208188025e-9
1.895381861432361e-9
3.3315443190379646e-9
6.112875007599262e-9
4.790556995076679e-9
1.642457911274338e-9
3.2107524498139392e-9
3.3757041086280657e-9
5.323451015496055e-9
1.125968578236812e-8
2.5841870799864193e-8
3.1039068459896234e-8
4.772340199801389e-8
8.658152185020549e-8
8.89121040442632e-8
4.7587409887056027e-7
4.4715868282786594e-7
4.349952952046652e-7
3.9209840516237585e-7
5.179045835594707e-7
4.3845966807241347e-7
2.3179695386233477e-7
6.0840379319512935e-9
8.863936006502856e-8
1.0436726704674642e-7
2.4444541255760967e-8
6.568964710856521e-9
2.2434386235713133e-9
7.658300067226537e-10
5.273198898422433e-10
1.8857920891024908e-10
5.800071435861531e-10
1.2481056662454658e-9
4.113901985191294e-9
6.4568236702042045e-9
3.5510426823201615e-10
2.8175997923623414e-9
9.706014656882252e-9
1.574846663597393e-8
1.782018566154341e-8
1.909555889161745e-8
2.0525521243198943e-8
2.2136356176661392e-8
2.3827336511896312e-8
2.550088856894798e-8
2.7080953195615636e-8
2.8513222784729644e-8
1.9083712597553698e-8
1.2945220303997767e-8
7.0740045596968605e-9
1.0405395414081069e-9
7.889576735321447e-10
1.602638481272091e-9
2.362298099331488e-9
3.4420853699494443e-9
5.337425524740727e-9
3.42554402251542e-9
3.0533089336906752e-9
4.643988318073646e-9
5.591933167529902e-9
6.537833419384438e-9
7.795074945554202e-9
9.740237010729814e-9
1.31539156011061e-8
2.003276662336114e-8
3.5631345571195084e-8
2.98853307728061e-8
2.5069699029497855e-8
1.7147946983974e-8
2.026875973897315e-8
3.3815014433855e-8
6.216603947059831e-8
5.8376820367018155e-8
6.93047239301581e-8
1.271181334175541e-7
1.8766495763315423e-7
5.459800637556048e-8
4.014452410347245e-7
7.627057735328848e-7
1.0236705666526673e-6
1.2951175004251922e-6
1.0837380206490398e-6
3.636577845565954e-7
1.4850723664703233e-7
3.0211229404372975e-8
5.161199500419698e-9
1.5007922922235237e-9
1.9637195675729058e-10
1.0261381673869114e-11
1.5452879053700785e-10
1.385545117643243e-10
7.309147591308249e-10
9.014702777744465e-11
1.0000635129056777e-11
1.4529593080983484e-10
2.084291619306954e-9
1.7861112891039654e-9
1.6425255708468452e-9
8.271878235120827e-9
2.1581068058319464e-8
3.201134180286282e-8
3.3215784234651613e-8
3.299392097662275e-8
3.366284974361953e-8
3.522885508683208e-8
3.748932918275857e-8
4.0339726274694507e-8
4.38263261584118e-8
5.160203271630742e-8
7.003433528607361e-8
4.766573932623916e-8
1.964603170411596e-8
9.958360304248447e-9
6.109978431099736e-9
4.407312494539412e-9
4.121130339891583e-9
8.175702828833018e-9
5.507206019558532e-9
4.993588187937955e-9
6.208372626141399e-9
7.71314898223846e-9
9.295169674193011e-9
1.1180348823540606e-8
1.3737174707343564e-8
1.748316864596722e-8
2.328715233310743e-8
3.27849128301232e-8
4.920338247638768e-8
1.5324611744762694e-7
8.809822848460364e-8
6.099273167842445e-8
7.279962291287348e-8
1.2449160832056534e-7
1.636979494323072e-7
1.2764792685292735e-7
1.5620370435873433e-7
3.219813576969665e-7
2.130862231528327e-6
5.352055938991421e-8
8.062426275730739e-8
1.455608281681385e-7
9.070063356771218e-8
1.624612833832244e-7
2.2419088742408037e-7
3.7264641336633265e-8
5.118098803547201e-9
2.1936703995854588e-10
1.7860996195755679e-9
1.0886836999314536e-10
2.613860462694564e-10
8.836130346195049e-11
9.342012337497103e-11
3.0997961217318914e-10
1.7451987209539593e-10
1.5622134431463044e-8
1.188040968709676e-8
2.7205044125008043e-8
4.0488959818775375e-8
1.9633205694002664e-9
5.102999825665966e-10
5.48128993340284e-10
5.649298562432175e-9
4.482106011520255e-8
3.412066466668414e-9
1.0403888362851438e-9
5.048051217339393e-9
3.0493102739844875e-9
3.471934039865474e-9
5.97792403423925e-10
1.0252290469568197e-10
5.391265918343549e-11
1.281119432501598e-10
1.2388465612522868e-9
3.6295945954102352e-9
6.089705616859532e-9
5.935741789835522e-9
4.733051361754333e-9
1.8102288925211337e-9
7.3193362996756e-11
7.69424888238064e-11
3.052959061865623e-12
5.205404350983562e-12
1.421152275988477e-10
4.939970891712499e-10
1.7271467108570264e-10
4.953255599995443e-9
2.629237250047055e-10
1.274731786557319e-11
1.1188524889363043e-13
2.225110815120264e-12
2.133449062614154e-12
1.0072927397518888e-12
4.3085758953965585e-13
8.456594488344203e-14
7.658843140303116e-14
9.599834542738706e-14
1.2418405201759426e-13
1.6122625550229516e-13
2.0988022824323737e-13
2.741378992548319e-13
8.564977769052485e-13
1.8948939782565863e-12
3.008711388171047e-13
2.808322746683473e-14
1.979448037067536e-13
3.545885652269901e-13
5.435800465900432e-13
7.982607125710284e-13
1.1575241949356124e-12
1.6736590489103037e-12
2.4184844589645373e-12
3.486393228322862e-12
4.987108164005856e-12
7.015517347579717e-12
9.593915771888396e-12
1.2624872778728095e-11
1.593334512660012e-11
1.9396884841115856e-11
2.3034319987294024e-11
2.6985771027793728e-11
1.254224994162635e-10
1.8012487236541455e-10
5.803958538617332e-10
6.341457986670696e-10
6.657519163829484e-10
7.371347130883382e-10
8.365556858333234e-10
9.587338860235983e-10
1.1047430894279684e-9
1.2798932306622337e-9
1.4922672729468192e-9
9.15406412365944e-10
6.914044351169024e-10
4.617447880781767e-10
2.572222136438666e-10
5.8124657411354614e-11
2.09735284360353e-11
2.4331605204312332e-11
1.4099256167690003e-12
6.74899176483568e-11
2.2278647993879396e-10
7.002798960368999e-10
2.44894518670545e-9
1.2254900114798051e-9
9.882086006031954e-10
1.0381205731267344e-9
1.2954610216390604e-9
1.8953818612584347e-9
3.3315443186319653e-9
6.112875007552573e-9
4.790556995961866e-9
1.6424579173278391e-9
3.2107524495328153e-9
3.375704109583413e-9
5.323451015957488e-9
1.1259685782328405e-8
2.5841870799051415e-8
3.103906845936707e-8
4.772340199804902e-8
8.658152185072757e-8
8.891210404430373e-8
4.758740988705446e-7
4.471586828316078e-7
4.349952952296745e-7
3.920984051495243e-7
5.179045835566986e-7
4.384596680715804e-7
2.317969538497965e-7
6.0840379308218355e-9
8.863936006232932e-8
1.0436726704569805e-7
2.444454125656475e-8
6.568964710717442e-9
2.2434386236192344e-9
7.658300067685126e-10
5.27319889540357e-10
1.8857920918335113e-10
5.800071434931067e-10
1.2481056663904103e-9
4.1139019853604705e-9
6.456823664955972e-9
3.551042678690194e-10
2.817599791323016e-9
9.706014660912749e-9
1.5748466634694515e-8
1.7820185660159896e-8
1.9095558892659746e-8
2.052552124257631e-8
2.2136356176666547e-8
2.382733651176008e-8
2.5500888568141597e-8
2.708095319571133e-8
2.8513222783774816e-8
1.9083712596948337e-8
1.2945220303896706e-8
7.074004560129248e-9
1.0405395415049937e-9
7.889576734516649e-10
1.6026384815633013e-9
2.3622980992882113e-9
3.4420853703361864e-9
5.337425524531921e-9
3.4255440337286077e-9
3.053308933852971e-9
4.643988317452248e-9
5.5919331676127845e-9
6.537833418421554e-9
7.795074945242373e-9
9.740237011093057e-9
1.3153915602140185e-8
2.0032766622682775e-8
3.563134557107378e-8
2.9885330771231895e-8
2.506969902957338e-8
1.7147946981677644e-8
2.026875973962921e-8
3.38150144340322e-8
6.216603947006376e-8
5.8376820367221125e-8
6.930472393010452e-8
1.2711813341775341e-7
1.8766495763430198e-7
5.459800637468869e-8
4.014452410329686e-7
7.62705773516731e-7
1.0236705666453673e-6
1.2951175004197275e-6
1.0837380206513651e-6
3.636577845483316e-7
1.485072366471904e-7
3.021122940439535e-8
5.161199500271744e-9
1.5007922914462902e-9
1.9637195680307735e-10
1.0261381586301755e-11
1.5452879005411893e-10
1.3855451176936232e-10
7.309147595234324e-10
9.014702778034721e-11
1.0000635133207664e-11
1.452959308367223e-10
2.0842916192700485e-9
1.7861112890495162e-9
1.6425255711464327e-9
8.27187823214674e-9
2.1581068060511513e-8
3.2011341801738477e-8
3.3215784235924585e-8
3.299392097678471e-8
3.3662849743286886e-8
3.52288550875717e-8
3.7489329183120637e-8
4.033972627493146e-8
4.382632615816703e-8
5.160203271673589e-8
7.003433528440725e-8
4.766573932778291e-8
1.964603170340692e-8
9.958360303674314e-9
6.109978431244847e-9
4.4073124945217595e-9
4.1211303406952524e-9
8.175702826419159e-9
5.5072060253633085e-9
4.9935881894265086e-9
6.208372625139784e-9
7.713148981629919e-9
9.295169674333827e-9
1.1180348823617242e-8
1.3737174705995587e-8
1.7483168646370997e-8
2.328715233276415e-8
3.278491283015793e-8
4.920338247616609e-8
1.5324611744248373e-7
8.809822848379694e-8
6.099273167910672e-8
7.279962291185696e-8
1.2449160832060973e-7
1.6369794943228002e-7
1.2764792685292314e-7
1.5620370435866107e-7
3.2198135769739545e-7
2.130862231547238e-6
5.3520559391301496e-8
8.062426275726971e-8
1.4556082816997222e-7
9.070063356167705e-8
1.6246128338475808e-7
2.2419088742109887e-7
3.726464133679666e-8
5.118098803808742e-9
2.193670399385295e-10
1.7860996194334307e-9
1.0886837000302029e-10
2.61386045147474e-10
8.83613033923428e-11
9.342012337481157e-11
3.099796121173024e-10
1.7451987214020785e-10
1.562213443149755e-8
1.1880409687061742e-8
2.7205044126019906e-8
4.048895981841596e-8
1.9633205697288048e-9
5.102999827551526e-10
5.48128993790563e-10
5.649298561545261e-9
4.4821060100598597e-8
3.4120664764503594e-9
1.0403888371280049e-9
5.0480512060806085e-9
3.0493102643455574e-9
3.471934039825209e-9
5.977923997597189e-10
1.0252289452189834e-10
5.391267044460749e-11
1.2811199840053286e-10
1.2388466374275236e-9
3.6295946109243195e-9
6.089705615230894e-9
5.935741792416726e-9
4.733051361451235e-9
1.8102288921708099e-9
7.319336376343345e-11
7.69424904223709e-11
3.052959158453096e-12
5.2054042340809184e-12
1.4211522686502156e-10
4.939970890727293e-10
1.7271467104670273e-10
4.953255577870213e-9
2.6292372319475003e-10
1.274731821094567e-11
1.1188532398629203e-13
2.2251108621285738e-12
2.1334491490860768e-12
1.0072927003300249e-12
4.308576305813039e-13
8.456594682187844e-14
7.6588410123416e-14
9.599834635958889e-14
1.2418402481957523e-13
1.6122628629625078e-13
2.0988022063154116e-13
2.741378112993237e-13
8.564978668879753e-13
1.894893839367519e-12
3.008710151342395e-13
2.8083336420406618e-14
1.9794474937627146e-13
3.5458859182765796e-13
5.435799889291259e-13
7.982606584166679e-13
1.1575242175397888e-12
1.6736591417840793e-12
2.4184843975767406e-12
3.486393143887595e-12
4.987108174660777e-12
7.015517281692778e-12
9.593915812286887e-12
1.2624872807973198e-11
1.5933345187571765e-11
1.939688479549699e-11
2.3034320090625778e-11
2.6985770611525967e-11
1.2542249945298524e-10
1.8012486691546407e-10
5.803958545760871e-10
6.341457978956484e-10
6.657519162846727e-10
7.371347126320539e-10
8.365556896890116e-10
9.58733885007265e-10
1.1047430901682142e-9
1.2798932302642415e-9
1.4922672729441766e-9
9.154064127794446e-10
6.914044349137279e-10
4.617447890551415e-10
2.5722221347977176e-10
5.812465794344701e-11
2.0973527657328525e-11
2.433160497685554e-11
1.4099256458237573e-12
6.748991769728436e-11
2.2278647974293977e-10
7.002798980661328e-10
2.448945195166603e-9
1.2254900099964377e-9
9.882086000417757e-10
1.0381205740414175e-9
1.295461021115543e-9
1.895381861678136e-9
3.3315443193183726e-9
6.112875007618033e-9
4.79055699531873e-9
1.6424579168095588e-9
3.2107524495595067e-9
3.3757041087449674e-9
5.323451015488289e-9
1.1259685782313742e-8
2.584187079978879e-8
3.1039068459455466e-8
4.7723401998044524e-8
8.658152185048852e-8
8.891210404377672e-8
4.75874098873211e-7
4.4715868283637936e-7
4.3499529521162583e-7
3.9209840515540477e-7
5.179045835551971e-7
4.3845966806912073e-7
2.3179695386457763e-7
6.084037931794715e-9
8.863936006024142e-8
1.0436726704512785e-7
2.4444541255582673e-8
6.568964711029774e-9
2.2434386241049995e-9
7.658300068420861e-10
5.273198894796102e-10
1.8857920867688664e-10
5.800071435045771e-10
1.2481056661513907e-9
4.11390198563254e-9
6.45682366993494e-9
3.5510426821697816e-10
2.817599792302114e-9
9.706014660407692e-9
1.574846663607046e-8
1.7820185661249356e-8
1.9095558892691496e-8
2.052552124254073e-8
2.213635617622043e-8
2.3827336510922975e-8
2.550088856864996e-8
2.7080953195051456e-8
2.8513222783156264e-8
1.9083712597627168e-8
1.2945220303833794e-8
7.074004560335316e-9
1.0405395412081476e-9
7.889576737780699e-10
1.602638481540638e-9
2.362298099018867e-9
3.442085370141814e-9
5.337425523423196e-9
3.4255440283358537e-9
3.0533089341619266e-9
4.643988316481381e-9
5.5919331677022755e-9
6.537833418747495e-9
7.795074945137185e-9
9.740237011663128e-9
1.3153915602070004e-8
2.0032766622700205e-8
3.56313455715308e-8
2.9885330766940296e-8
2.5069699030146613e-8
1.7147946983706734e-8
2.026875973940551e-8
3.3815014433747685e-8
6.2166039470027e-8
5.8376820366271674e-8
6.930472393006023e-8
1.2711813341756974e-7
1.876649576337831e-7
5.459800637654708e-8
4.0144524103274633e-7
7.627057735374502e-7
1.023670566639985e-6
1.295117500426815e-6
1.0837380206514094e-6
3.6365778455208233e-7
1.4850723664692928e-7
3.021122940430161e-8
5.1611995002909175e-9
1.5007922924040741e-9
1.963719567721068e-10
1.0261381612417474e-11
1.545287901373122e-10
1.3855451178648467e-10
7.30914758477911e-10
9.014702780511334e-11
1.0000635124389357e-11
1.4529593078850172e-10
2.084291619107917e-9
1.7861112889294621e-9
1.6425255706468224e-9
8.271878234071391e-9
2.1581068060633806e-8
3.201134180155685e-8
3.321578423624399e-8
3.29939209761727e-8
3.366284974294157e-8
3.522885508750658e-8
3.748932918246653e-8
4.0339726275169805e-8
4.3826326158406784e-8
5.160203271640884e-8
7.003433528653252e-8
4.766573932735239e-8
1.964603170327156e-8
9.9583603033047e-9
6.109978431135799e-9
4.407312494586859e-9
4.121130341887257e-9
8.175702826422256e-9
5.507206028180775e-9
4.9935881892213405e-9
6.2083726257244185e-9
7.71314898048928e-9
9.29516967434167e-9
1.1180348822806045e-8
1.3737174707307013e-8
1.748316864564995e-8
2.328715233245497e-8
3.278491283040628e-8
4.920338247634224e-8
1.5324611744477234e-7
8.809822848395329e-8
6.099273167812538e-8
7.279962291293519e-8
1.2449160831999204e-7
1.6369794943222168e-7
1.2764792685289775e-7
1.5620370435857136e-7
3.2198135769711746e-7
2.13086223153644e-6
5.352055939009655e-8
8.062426275650919e-8
1.45560828172918e-7
9.070063356719279e-8
1.6246128337813444e-7
2.2419088742561085e-7
3.726464133735565e-8
5.118098803745706e-9
2.1936704032088622e-10
1.7860996193850589e-9
1.0886836998297672e-10
2.613860447213922e-10
8.836130345149895e-11
9.342012337064448e-11
3.09979612301803e-10
1.745198722437547e-10
1.5622134431467792e-8
1.1880409687144782e-8
2.720504412607534e-8
4.0488959818449036e-8
1.963320570109426e-9
5.102999826666694e-10
5.481289936108607e-10
5.649298561621691e-9
4.482106010891883e-8
3.412066472119957e-9
1.0403888209079026e-9
5.048051207068134e-9
3.0493102750529484e-9
3.471934043256616e-9
5.977924051287963e-10
1.0252289476834637e-10
5.3912645733733185e-11
1.2811199242923632e-10
1.2388466049520595e-9
3.6295946375524384e-9
6.089705610643803e-9
5.9357417904281445e-9
4.733051360319927e-9
1.8102288923066577e-9
7.319336261407384e-11
7.694248942286766e-11
3.0529589795742577e-12
5.205404401976643e-12
1.4211522603598607e-10
4.939970888603847e-10
1.727146711062681e-10
4.9532555769121965e-9
2.6292372282003695e-10
1.2747318412081694e-11
1.1188530687838339e-13
2.225110772413281e-12
2.133449103421886e-12
1.0072926948954737e-12
4.3085759682882513e-13
8.456594577838073e-14
7.658840768916592e-14
9.59983503757664e-14
1.24183997349213e-13
1.6122620476340648e-13
2.0988026763626885e-13
2.74137801166892e-13
8.564976952221043e-13
1.894893482609133e-12
3.0087113253961684e-13
2.8083361908716414e-14
1.9794484289692752e-13
3.545885450853403e-13
5.435799791153496e-13
7.98260853840237e-13
1.1575242741200516e-12
1.6736592411395714e-12
2.418484598958094e-12
3.486393264495519e-12
4.98710828354558e-12
7.015517335658161e-12
9.59391583685739e-12
1.2624872770947818e-11
1.5933345234743142e-11
1.9396884777503987e-11
2.3034320387218298e-11
2.6985770776972507e-11
1.2542249939770564e-10
1.8012487538441551e-10
5.803958544779635e-10
6.34145797790653e-10
6.657519160722363e-10
7.371347123810748e-10
8.365556873337215e-10
9.58733878938707e-10
1.1047430895755025e-9
1.2798932303936783e-9
1.4922672725487016e-9
9.154064114837998e-10
6.914044360078221e-10
4.617447892756382e-10
2.5722221529577643e-10
5.8124656653943706e-11
2.097352642281991e-11
2.4331605230471318e-11
1.4099256214813747e-12
6.748991765023458e-11
2.2278647980416002e-10
7.002798976891488e-10
2.448945187769717e-9
1.2254900098269709e-9
9.882085987967186e-10
1.0381205739764197e-9
1.2954610219551187e-9
1.895381860978415e-9
3.3315443187386402e-9
6.1128750073638924e-9
4.790556995547566e-9
1.6424579147949418e-9
3.210752449610068e-9
3.3757041091634476e-9
5.323451015843728e-9
1.1259685782466953e-8
2.584187079992264e-8
3.103906846072762e-8
4.772340199805897e-8
8.658152185052841e-8
8.89121040433812e-8
4.758740988646971e-7
4.4715868283910347e-7
4.3499529524292545e-7
3.9209840516485385e-7
5.179045835552027e-7
4.3845966807312725e-7
2.3179695385892813e-7
6.084037931642116e-9
8.863936006357903e-8
1.0436726704543559e-7
2.4444541256816754e-8
6.568964710905181e-9
2.2434386233379276e-9
7.658300068334272e-10
5.273198899582102e-10
1.8857920876975576e-10
5.800071433907071e-10
1.2481056662027909e-9
4.113901985744471e-9
6.4568236685077075e-9
3.5510426797744594e-10
2.817599789176972e-9
9.706014663441794e-9
1.574846663555063e-8
1.7820185660798125e-8
1.909555889245771e-8
2.0525521242769957e-8
2.2136356177021278e-8
2.3827336511701636e-8
2.5500888568515096e-8
2.7080953195416355e-8
2.851322278444377e-8
1.9083712598336915e-8
1.2945220303163276e-8
7.074004560113599e-9
1.040539541281171e-9
7.889576735808082e-10
1.602638481389861e-9
2.362298099359002e-9
3.4420853702444198e-9
5.337425524204933e-9
3.425544022786406e-9
3.053308933352205e-9
4.643988316356488e-9
5.591933166109035e-9
6.5378334183367365e-9
7.795074945716302e-9
9.740237011825036e-9
1.3153915601676506e-8
2.003276662187746e-8
3.5631345571482215e-8
2.988533076987016e-8
2.506969902958706e-8
1.7147946983939708e-8
2.0268759738986186e-8
3.381501443403904e-8
6.2166039470169e-8
5.8376820367001975e-8
6.930472393005698e-8
1.271181334166958e-7
1.8766495763185244e-7
5.45980063749612e-8
4.0144524104612527e-7
7.627057735308191e-7
1.0236705666341606e-6
1.295117500399186e-6
1.0837380206515044e-6
3.6365778455552203e-7
1.4850723664782142e-7
3.021122940428729e-8
5.161199500296575e-9
1.500792291868859e-9
1.9637195677531513e-10
1.0261381639132637e-11
1.545287914458139e-10
1.3855451176428806e-10
7.309147591901548e-10
9.014702786045613e-11
1.0000635132195746e-11
1.4529593082241463e-10
2.08429161904759e-9
1.786111288553435e-9
1.6425255708369211e-9
8.271878232287406e-9
2.1581068059748634e-8
3.2011341801725685e-8
3.321578423517815e-8
3.299392097541756e-8
3.366284974395106e-8
3.5228855088180935e-8
3.748932918302829e-8
4.033972627513695e-8
4.382632615842084e-8
5.1602032716485316e-8
7.003433528604086e-8
4.766573932551292e-8
1.9646031704097444e-8
9.958360304553811e-9
6.109978431085794e-9
4.407312494498633e-9
4.121130339953437e-9
8.175702824242676e-9
5.507206020988766e-9
4.9935881894805855e-9
6.20837262508242e-9
7.713148981618469e-9
9.295169673640198e-9
1.1180348822928327e-8
1.373717470760263e-8
1.7483168645732367e-8
2.3287152332927178e-8
3.2784912830909963e-8
4.920338247562398e-8
1.5324611744608415e-7
8.809822848273982e-8
6.09927316811868e-8
7.27996229123613e-8
1.2449160832017293e-7
1.6369794943215427e-7
1.2764792685289198e-7
1.562037043585175e-7
3.219813576977842e-7
2.1308622315274433e-6
5.35205593899626e-8
8.062426275628162e-8
1.4556082816398891e-7
9.070063356416005e-8
1.6246128338823277e-7
2.2419088742423824e-7
3.726464133713741e-8
5.118098803529705e-9
2.1936703996791797e-10
1.786099620118072e-9
1.0886836999546559e-10
2.613860441323218e-10
8.836130346108626e-11
9.342012338614337e-11
3.0997961227492294e-10
1.7451987216876137e-10
1.5622134431478473e-8
1.1880409686779458e-8
2.7205044125612195e-8
4.048895981828102e-8
1.9633205699335113e-9
5.102999828534374e-10
5.481289936503226e-10
5.6492985602628024e-9
4.4821060106056096e-8
3.4120664781687307e-9
1.0403888212405419e-9
5.048051204484335e-9
3.0493102737372854e-9
3.4719340435390317e-9
5.977924031131273e-10
1.025228917735869e-10
5.391265188729458e-11
1.2811199302322125e-10
1.2388465830422375e-9
3.629594599230006e-9
6.089705617181979e-9
5.935741791050683e-9
4.7330513605546905e-9
1.8102288916341235e-9
7.319336365420991e-11
7.69424914277291e-11
3.0529589613567634e-12
5.205404148086074e-12
1.421152269654559e-10
4.939970891093213e-10
1.7271467104292722e-10
4.953255577884948e-9
2.629237233403029e-10
1.2747317862615263e-11
1.1188530485123407e-13
2.2251107974292754e-12
2.133449104681344e-12
1.0072926969688538e-12
4.30857590994206e-13
8.456594403847633e-14
7.658843397437993e-14
9.599834761035746e-14
1.2418396556640682e-13
1.6122624247887042e-13
2.0988022427869637e-13
2.741378010903316e-13
8.56497702896595e-13
1.8948937453808877e-12
3.0087097742361553e-13
2.8083359357781644e-14
1.9794477732169723e-13
3.545885519619165e-13
5.435797544162695e-13
7.982606910896559e-13
1.1575243656925587e-12
1.6736592151688727e-12
2.418484667409707e-12
3.48639336016858e-12
4.9871082922154945e-12
7.0155173023080545e-12
9.593915807283023e-12
1.2624872762262176e-11
1.5933345236787193e-11
1.9396884803646238e-11
2.303432024955254e-11
2.6985770492029142e-11
1.2542249944340292e-10
1.801248741305767e-10
5.803958539909345e-10
6.341457979796537e-10
6.657519155591367e-10
7.371347126154733e-10
8.365556871796407e-10
9.587338839117015e-10
1.1047430894093781e-9
1.279893230416734e-9
1.4922672727535032e-9
9.154064115444411e-10
6.914044356988788e-10
4.6174478845230763e-10
2.572222140848288e-10
5.8124656534845634e-11
2.0973527523476385e-11
2.433160515904791e-11
1.4099256094969773e-12
6.748991767334265e-11
2.2278647978401443e-10
7.002798965719417e-10
2.4489451841295974e-9
1.2254900098357115e-9
9.882085991786504e-10
1.0381205738772056e-9
1.295461021912287e-9
1.8953818604226774e-9
3.3315443191287986e-9
6.112875007346448e-9
4.790556995576353e-9
1.642457914255027e-9
3.2107524496246745e-9
3.375704109038748e-9
5.323451016191631e-9
1.1259685782450606e-8
2.584187079989834e-8
3.103906846122444e-8
4.7723401998176966e-8
8.658152184916319e-8
8.891210404316161e-8
4.7587409886944526e-7
4.4715868284646594e-7
4.349952952003071e-7
3.920984051485165e-7
5.179045835550935e-7
4.3845966807280813e-7
2.3179695386728387e-7
6.084037934244403e-9
8.863936005745593e-8
1.0436726704543689e-7
2.4444541255791186e-8
6.568964710810832e-9
2.2434386230806546e-9
7.658300068374991e-10
5.273198895156554e-10
1.8857920911670204e-10
5.800071435039362e-10
1.2481056661879056e-9
4.113901985435327e-9
6.456823671905379e-9
3.551042681836698e-10
2.8175997885575227e-9
9.706014666364058e-9
1.5748466635214028e-8
1.782018566068309e-8
1.9095558892340924e-8
2.052552124222233e-8
2.2136356176430896e-8
2.3827336511798225e-8
2.550088856858079e-8
2.7080953195693514e-8
2.8513222785132557e-8
1.9083712598225428e-8
1.294522030346521e-8
7.074004559811278e-9
1.0405395408212212e-9
7.889576734476944e-10
1.602638481295163e-9
2.3622980992877353e-9
3.442085370103156e-9
5.3374255246036395e-9
3.425544023176114e-9
3.0533089330779515e-9
4.64398831754866e-9
5.591933166495602e-9
6.537833418287375e-9
7.795074945323632e-9
9.740237011724676e-9
1.3153915602014715e-8
2.0032766622384222e-8
3.563134557146953e-8
2.988533077065676e-8
2.5069699030420168e-8
1.7147946980739207e-8
2.0268759738657653e-8
3.3815014434011046e-8
6.216603946995308e-8
5.8376820366654877e-8
6.930472393010164e-8
1.2711813341755378e-7
1.8766495763528136e-7
5.459800637322817e-8
4.014452410378409e-7
7.627057735161144e-7
1.0236705666328336e-6
1.2951175004234564e-6
1.0837380206482891e-6
3.6365778455107844e-7
1.4850723664654115e-7
3.021122940438552e-8
5.161199500242134e-9
1.5007922919236333e-9
1.9637195679507585e-10
1.0261381642210957e-11
1.5452879021184157e-10
1.385545117551055e-10
7.309147592515406e-10
9.01470277912661e-11
1.0000635137384183e-11
1.4529593079094017e-10
2.0842916190419857e-9
1.7861112890490063e-9
1.6425255709759166e-9
8.27187823311636e-9
2.1581068061272826e-8
3.201134180276133e-8
3.321578423397986e-8
3.299392097568079e-8
3.366284974274915e-8
3.522885508765377e-8
3.748932918277907e-8
4.033972627488798e-8
4.382632615799036e-8
5.1602032717526326e-8
7.003433528536147e-8
4.7665739324638345e-8
1.9646031703555816e-8
9.958360304033112e-9
6.109978430762863e-9
4.407312494869347e-9
4.121130340669176e-9
8.175702823752145e-9
5.507206025324737e-9
4.993588189980144e-9
6.208372625941493e-9
7.713148982391837e-9
9.295169674478632e-9
1.1180348824005574e-8
1.3737174707332879e-8
1.7483168645487068e-8
2.3287152332681793e-8
3.278491282947884e-8
4.920338247641132e-8
1.53246117444031e-7
8.809822848316795e-8
6.099273168004974e-8
7.279962291277108e-8
1.244916083201595e-7
1.6369794943217976e-7
1.2764792685296218e-7
1.5620370435848078e-7
3.219813576981771e-7
2.130862231534485e-6
5.3520559389576567e-8
8.062426275682359e-8
1.4556082817188792e-7
9.07006335601584e-8
1.6246128338342382e-7
2.241908874284661e-7
3.7264641337259785e-8
5.1180988036058564e-9
2.193670403629225e-10
1.7860996200380524e-9
1.0886836999648429e-10
2.613860448355328e-10
8.836130345337294e-11
9.342012337949598e-11
3.099796123365919e-10
1.7451987204320707e-10
1.5622134431455295e-8
1.188040968666536e-8
2.72050441252162e-8
4.048895981849682e-8
1.963320570020111e-9
5.10299982644185e-10
5.481289934047022e-10
5.649298561824905e-9
4.4821060109891236e-8
3.412066470435951e-9
1.0403888370998725e-9
5.0480512153897504e-9
3.049310273607413e-9
3.471934040357262e-9
5.977924071148191e-10
1.0252289636058712e-10
5.3912650466840125e-11
1.281119935965616e-10
1.2388466131429246e-9
3.6295946016224555e-9
6.08970561346504e-9
5.9357417905715445e-9
4.733051362029762e-9
1.810228891829813e-9
7.319336265037185e-11
7.694249114664613e-11
3.052959096707814e-12
5.205404151028429e-12
1.421152318819025e-10
4.939970878857858e-10
1.727146710624752e-10
4.953255576096439e-9
2.6292372369906685e-10
1.2747318062845988e-11
1.1188526544331531e-13
2.2251106996653525e-12
2.1334491063348127e-12
1.0072926968529447e-12
4.3085768169641956e-13
8.45659457534799e-14
7.658840526938395e-14
9.599835029747439e-14
1.2418399389169945e-13
1.612262429967228e-13
2.0988026133339762e-13
2.741378124118811e-13
8.564976123616113e-13
1.8948938358891183e-12
3.008711173477833e-13
2.808336511885532e-14
1.9794478039179403e-13
3.545885508792625e-13
5.435798219465082e-13
7.98260918720514e-13
1.1575243790136041e-12
1.6736592336954627e-12
2.4184847079528415e-12
3.486393274169681e-12
4.987108225465351e-12
7.01551734252805e-12
9.593915763615127e-12
1.2624872774372357e-11
1.5933345153364538e-11
1.9396884879685314e-11
2.3034320482973363e-11
2.6985770810812508e-11
1.254224993179322e-10
1.801248697399175e-10
5.803958542587282e-10
6.34145797786282e-10
6.657519158573964e-10
7.371347127310938e-10
8.36555688974687e-10
9.587338776768163e-10
1.1047430895329759e-9
1.2798932303532102e-9
1.492267273290682e-9
9.154064117476232e-10
6.914044365110727e-10
4.6174478928791913e-10
2.5722221571180966e-10
5.812465752351643e-11
2.09735274365332e-11
2.4331604834307704e-11
1.4099256616767739e-12
6.748991739351236e-11
2.2278647980752334e-10
7.002798987286984e-10
2.4489451805885687e-9
1.2254900100932496e-9
9.882085983635392e-10
1.0381205746553634e-9
1.295461021371841e-9
1.8953818611653723e-9
3.3315443189180482e-9
6.112875007551193e-9
4.790556995640914e-9
1.6424579140177667e-9
3.210752449658054e-9
3.375704109610037e-9
5.323451016215491e-9
1.125968578236429e-8
2.5841870799164825e-8
3.103906845865523e-8
4.7723401997836756e-8
8.658152184966416e-8
8.891210404359127e-8
4.758740988706678e-7
4.471586828329847e-7
4.349952952232101e-7
3.920984051493419e-7
5.179045835553891e-7
4.3845966807533134e-7
2.3179695385959258e-7
6.084037935141298e-9
8.863936005496767e-8
1.0436726704623062e-7
2.4444541255683973e-8
6.568964710869236e-9
2.243438622614166e-9
7.658300068927288e-10
5.273198894800571e-10
1.8857920885215807e-10
5.80007143468043e-10
1.2481056663859336e-9
4.113901985335924e-9
6.456823666758981e-9
3.55104267910576e-10
2.817599790377951e-9
9.706014662517433e-9
1.5748466635730036e-8
1.782018566093938e-8
1.9095558892488963e-8
2.0525521242787685e-8
2.213635617710986e-8
2.3827336510755123e-8
2.5500888568370687e-8
2.708095319587543e-8
2.851322278491804e-8
1.9083712597716173e-8
1.294522030363794e-8
7.074004559456879e-9
1.0405395409425186e-9
7.88957673826109e-10
1.6026384815364905e-9
2.362298098903704e-9
3.442085369985858e-9
5.337425522825137e-9
3.425544026593677e-9
3.0533089334743733e-9
4.643988317646428e-9
5.591933167014492e-9
6.537833418476427e-9
7.79507494497398e-9
9.740237010444766e-9
1.3153915601384195e-8
2.0032766622385112e-8
3.5631345571183914e-8
2.988533076441417e-8
2.5069699029408606e-8
1.7147946981319825e-8
2.0268759739081666e-8
3.381501443411762e-8
6.216603947013807e-8
5.837682036659625e-8
6.930472393005995e-8
1.271181334170471e-7
1.8766495763303384e-7
5.4598006369728504e-8
4.014452410395294e-7
7.627057735214119e-7
1.0236705666325485e-6
1.2951175004099994e-6
1.0837380206509587e-6
3.6365778455460226e-7
1.4850723664625427e-7
3.021122940426553e-8
5.161199500330377e-9
1.5007922923678845e-9
1.9637195678882697e-10
1.026138161699295e-11
1.545287917893922e-10
1.3855451175640342e-10
7.309147592500197e-10
9.01470277998446e-11
1.0000635133364992e-11
1.4529593080199363e-10
2.0842916192769914e-9
1.7861112887064435e-9
1.6425255710262071e-9
8.271878233333037e-9
2.1581068062554037e-8
3.2011341801886674e-8
3.3215784235023375e-8
3.299392097529769e-8
3.366284974351991e-8
3.522885508762117e-8
3.748932918288578e-8
4.0339726275050155e-8
4.382632615831391e-8
5.160203271712482e-8
7.003433528568886e-8
4.766573932431395e-8
1.9646031702538135e-8
9.958360303903218e-9
6.109978430832367e-9
4.407312494247295e-9
4.121130340414686e-9
8.175702829241163e-9
5.507206022952486e-9
4.993588188823451e-9
6.208372624549223e-9
7.71314898181812e-9
9.295169674376578e-9
1.1180348823445928e-8
1.3737174705822935e-8
1.7483168646127392e-8
2.3287152333050987e-8
3.278491282990293e-8
4.9203382475335974e-8
1.532461174435852e-7
8.80982284844254e-8
6.099273167947232e-8
7.279962291280113e-8
1.244916083202201e-7
1.6369794943211551e-7
1.2764792685299508e-7
1.56203704358494e-7
3.219813576981923e-7
2.130862231538613e-6
5.352055939199033e-8
8.062426275720017e-8
1.4556082816337744e-7
9.07006335666012e-8
1.6246128338103365e-7
2.241908874275229e-7
3.726464133654498e-8
5.118098803587333e-9
2.1936704044207738e-10
1.786099619878082e-9
1.0886836999415027e-10
2.613860445868256e-10
8.836130347207255e-11
9.342012337514477e-11
3.099796122802968e-10
1.7451987216027962e-10
1.562213443146237e-8
1.1880409687007192e-8
2.7205044125860045e-8
4.048895981828387e-8
1.9633205700578154e-9
5.102999826239534e-10
5.481289935611763e-10
5.649298561919566e-9
4.4821060108498655e-8
3.4120664694286647e-9
1.0403888372131315e-9
5.048051204979522e-9
3.0493102747004107e-9
3.4719340414273426e-9
5.97792399585987e-10
1.0252289186125589e-10
5.3912630967643536e-11
1.281119746754061e-10
1.2388466322179992e-9
3.62959460105791e-9
6.089705618414096e-9
5.935741789518431e-9
4.73305136108044e-9
1.810228892327753e-9
7.319336435121136e-11
7.694248983036067e-11
3.0529590601591857e-12
5.205403957873329e-12
1.4211522182135028e-10
4.939970898250081e-10
1.7271467105502685e-10
4.953255577158755e-9
2.629237239437203e-10
1.2747318212108654e-11
1.1188524256275623e-13
2.2251108083298466e-12
2.133449106301158e-12
1.0072926975813126e-12
4.308575969607043e-13
8.456594560927454e-14
7.658840504559082e-14
9.599832088924442e-14
1.2418399747907867e-13
1.6122620535105533e-13
2.0988017470720044e-13
2.7413782014750724e-13
8.564977851846936e-13
1.894893513238865e-12
3.008710432212205e-13
2.8083362010983442e-14
1.9794476823398186e-13
3.5458854595543535e-13
5.435799238219219e-13
7.982606018150951e-13
1.157524308584841e-12
1.673659220623416e-12
2.4184844917258486e-12
3.486393089332217e-12
4.987108224631609e-12
7.015517332350603e-12
9.59391576841122e-12
1.2624872762992018e-11
1.5933345177825332e-11
1.9396884764231163e-11
2.3034320118138574e-11
2.698577098044257e-11
1.25422499385014e-10
1.8012487435212397e-10
5.80395853800442e-10
6.341457979410127e-10
6.657519157310162e-10
7.371347130978576e-10
8.365556888419229e-10
9.587338804671616e-10
1.1047430896960555e-9
1.2798932306670346e-9
1.4922672732877068e-9
9.154064095733585e-10
6.914044360656512e-10
4.6174478886484354e-10
2.57222214917463e-10
5.8124656849896596e-11
2.097352730999684e-11
2.4331605122776144e-11
1.4099256091476637e-12
6.748991765565437e-11
2.2278647980124442e-10
7.002798964528716e-10
2.4489451850241043e-9
1.225490011622486e-9
9.88208599478196e-10
1.0381205736908739e-9
1.295461020814994e-9
1.8953818604007543e-9
3.331544319123425e-9
6.11287500724104e-9
4.790556995575629e-9
1.6424579145479628e-9
3.2107524496082186e-9
3.3757041090361114e-9
5.3234510161591e-9
1.1259685782471309e-8
2.584187080001512e-8
3.1039068460632074e-8
4.772340199829457e-8
8.658152185048949e-8
8.891210404317814e-8
4.758740988693441e-7
4.471586828227281e-7
4.3499529520184943e-7
3.9209840514825587e-7
5.17904583555318e-7
4.3845966807353875e-7
2.317969538582041e-7
6.08403793644997e-9
8.863936006417078e-8
1.0436726704579185e-7
2.4444541256051344e-8
6.568964711008883e-9
2.2434386234431223e-9
7.658300068397803e-10
5.273198901114275e-10
1.885792094088151e-10
5.800071434437589e-10
1.2481056662245286e-9
4.113901985024094e-9
6.456823669680447e-9
3.551042681094613e-10
2.8175997927687385e-9
9.706014663732545e-9
1.5748466636175738e-8
1.7820185660811086e-8
1.909555889246299e-8
2.0525521242793955e-8
2.2136356176491297e-8
2.3827336511422883e-8
2.5500888568202554e-8
2.7080953195756644e-8
2.851322278368273e-8
1.908371259761173e-8
1.2945220303057074e-8
7.074004559669811e-9
1.0405395407272055e-9
7.88957673623902e-10
1.6026384814997515e-9
2.362298099134295e-9
3.4420853702388864e-9
5.337425523967428e-9
3.425544024503161e-9
3.053308934730527e-9
4.6439883178482825e-9
5.5919331673443635e-9
6.537833418442882e-9
7.795074945989801e-9
9.740237011246279e-9
1.3153915601516647e-8
2.0032766623162053e-8
3.563134557147481e-8
2.9885330758208234e-8
2.5069699030041237e-8
1.71479469862078e-8
2.0268759738965387e-8
3.381501443415462e-8
6.216603947013842e-8
5.8376820366293134e-8
6.930472393002472e-8
1.2711813341670375e-7
1.8766495763192298e-7
5.459800637706553e-8
4.0144524104016263e-7
7.627057735229976e-7
1.023670566645406e-6
1.2951175004137973e-6
1.0837380206526424e-6
3.6365778455619267e-7
1.4850723664692152e-7
3.021122940438195e-8
5.1611995002508745e-9
1.5007922914586619e-9
1.9637195678805836e-10
1.0261381711776344e-11
1.545287893172901e-10
1.3855451179669963e-10
7.309147594483263e-10
9.014702783379887e-11
1.0000635125054924e-11
1.4529593079254932e-10
2.0842916204238885e-9
1.7861112883940095e-9
1.6425255707029383e-9
8.271878234748164e-9
2.1581068060825378e-8
3.2011341802234414e-8
3.3215784234920493e-8
3.299392097524837e-8
3.366284974396694e-8
3.52288550877262e-8
3.748932918291073e-8
4.033972627518708e-8
4.382632615825208e-8
5.1602032716735435e-8
7.003433528619626e-8
4.76657393289347e-8
1.9646031704031908e-8
9.958360304184526e-9
6.109978431032027e-9
4.407312494235986e-9
4.1211303400486925e-9
8.175702828288e-9
5.507206021227714e-9
4.993588188087223e-9
6.2083726250105905e-9
7.713148981529157e-9
9.295169673925017e-9
1.1180348822847695e-8
1.3737174707571696e-8
1.7483168645938196e-8
2.3287152333100293e-8
3.278491283089969e-8
4.9203382475480334e-8
1.5324611744590244e-7
8.809822848237786e-8
6.099273168009018e-8
7.279962291220652e-8
1.244916083202374e-7
1.6369794943223277e-7
1.276479268529262e-7
1.5620370435853473e-7
3.2198135769777926e-7
2.130862231524262e-6
5.35205593891094e-8
8.062426275601536e-8
1.4556082816852321e-7
9.070063356485048e-8
1.6246128337966712e-7
2.2419088742490157e-7
3.7264641337138315e-8
5.1180988035843e-9
2.193670406193931e-10
1.7860996198060477e-9
1.0886836999547038e-10
2.613860437656228e-10
8.836130346146863e-11
9.342012338586331e-11
3.099796122774017e-10
1.7451987216741408e-10
1.562213443151203e-8
1.1880409687122414e-8
2.7205044125696793e-8
4.048895981823836e-8
1.9633205698657313e-9
5.102999826562795e-10
5.481289934697437e-10
5.649298561183799e-9
4.4821060104988325e-8
3.4120664781815144e-9
1.0403888374132023e-9
5.0480512050870836e-9
3.0493102826284265e-9
3.4719340414517357e-9
5.977924030990435e-10
1.0252289179034185e-10
5.391265191689424e-11
1.2811199309478142e-10
1.2388466021036604e-9
3.629594598907757e-9
6.0897056155688865e-9
5.935741790698413e-9
4.733051360127316e-9
1.810228892126697e-9
7.319336365358454e-11
7.694248861443438e-11
3.0529589616381672e-12
5.20540400720208e-12
1.421152269845826e-10
4.939970894381349e-10
1.7271467105968122e-10
4.9532555776236686e-9
2.6292372309988533e-10
1.2747318037951821e-11
1.1188530208231115e-13
2.225110786201264e-12
2.133449104616713e-12
1.0072926968354911e-12
4.308575909305092e-13
8.456594553254672e-14
7.658843087971149e-14
9.599835021282952e-14
1.2418399727328594e-13
1.6122624244363757e-13
2.0988018070400235e-13
2.7413780459223703e-13
8.564977036662088e-13
1.8948935862390406e-12
3.008709789187037e-13
2.8083358439532928e-14
1.9794484350983563e-13
3.5458861761804727e-13
5.435799009647029e-13
7.982608539746956e-13
1.1575244589018286e-12
1.6736592379944051e-12
2.4184846000208696e-12
3.486393108325036e-12
4.987108209658716e-12
7.015517293713981e-12
9.593915839760656e-12
1.262487276046439e-11
1.593334526031833e-11
1.9396884771651707e-11
2.303432037040874e-11
2.6985770977603177e-11
1.2542249940249016e-10
1.8012487251827507e-10
5.80395854001956e-10
6.34145797978973e-10
6.657519156532133e-10
7.371347128090346e-10
8.365556885513768e-10
9.587338810298884e-10
1.1047430891934083e-9
1.2798932305287762e-9
1.4922672727114148e-9
9.154064103117354e-10
6.914044355852039e-10
4.6174478920912366e-10
2.572222148537146e-10
5.8124657833211046e-11
2.0973527659063607e-11
2.433160515904791e-11
1.4099256094969773e-12
6.748991767334265e-11
2.2278647978401443e-10
7.002798965719417e-10
2.4489451841295974e-9
1.2254900098357115e-9
9.882085991786504e-10
1.0381205738772056e-9
1.295461021912287e-9
1.8953818604226774e-9
3.3315443191287986e-9
6.112875007346448e-9
4.790556995576353e-9
1.642457914255027e-9
3.2107524496246745e-9
3.375704109038748e-9
5.323451016191631e-9
1.1259685782450606e-8
2.584187079989834e-8
3.103906846122444e-8
4.7723401998176966e-8
8.658152184916319e-8
8.891210404316161e-8
4.7587409886944526e-7
4.4715868284646594e-7
4.349952952003071e-7
3.920984051485165e-7
5.179045835550935e-7
4.3845966807280813e-7
2.3179695386728387e-7
6.084037934244403e-9
8.863936005745593e-8
1.0436726704543689e-7
2.4444541255791186e-8
6.568964710810832e-9
2.2434386230806546e-9
7.658300068374991e-10
5.273198895156554e-10
1.8857920911670204e-10
5.800071435039362e-10
1.2481056661879056e-9
4.113901985435327e-9
6.456823671905379e-9
3.551042681836698e-10
2.8175997885575227e-9
9.706014666364058e-9
1.5748466635214028e-8
1.782018566068309e-8
1.9095558892340924e-8
2.052552124222233e-8
2.2136356176430896e-8
2.3827336511798225e-8
2.550088856858079e-8
2.7080953195693514e-8
2.8513222785132557e-8
1.9083712598225428e-8
1.294522030346521e-8
7.074004559811278e-9
1.0405395408212212e-9
7.889576734476944e-10
1.602638481295163e-9
2.3622980992877353e-9
3.442085370103156e-9
5.3374255246036395e-9
3.425544023176114e-9
3.0533089330779515e-9
4.64398831754866e-9
5.591933166495602e-9
6.537833418287375e-9
7.795074945323632e-9
9.740237011724676e-9
1.3153915602014715e-8
2.0032766622384222e-8
3.563134557146953e-8
2.988533077065676e-8
2.5069699030420168e-8
1.7147946980739207e-8
2.0268759738657653e-8
3.3815014434011046e-8
6.216603946995308e-8
5.8376820366654877e-8
6.930472393010164e-8
1.2711813341755378e-7
1.8766495763528136e-7
5.459800637322817e-8
4.014452410378409e-7
7.627057735161144e-7
1.0236705666328336e-6
1.2951175004234564e-6
1.0837380206482891e-6
3.6365778455107844e-7
1.4850723664654115e-7
3.021122940438552e-8
5.161199500242134e-9
1.5007922919236333e-9
1.9637195679507585e-10
1.0261381642210957e-11
1.5452879021184157e-10
1.385545117551055e-10
7.309147592515406e-10
9.01470277912661e-11
1.0000635137384183e-11
1.4529593079094017e-10
2.0842916190419857e-9
1.7861112890490063e-9
1.6425255709759166e-9
8.27187823311636e-9
2.1581068061272826e-8
3.201134180276133e-8
3.321578423397986e-8
3.299392097568079e-8
3.366284974274915e-8
3.522885508765377e-8
3.748932918277907e-8
4.033972627488798e-8
4.382632615799036e-8
5.1602032717526326e-8
7.003433528536147e-8
4.7665739324638345e-8
1.9646031703555816e-8
9.958360304033112e-9
6.109978430762863e-9
4.407312494869347e-9
4.121130340669176e-9
8.175702823752145e-9
5.507206025324737e-9
4.993588189980144e-9
6.208372625941493e-9
7.713148982391837e-9
9.295169674478632e-9
1.1180348824005574e-8
1.3737174707332879e-8
1.7483168645487068e-8
2.3287152332681793e-8
3.278491282947884e-8
4.920338247641132e-8
1.53246117444031e-7
8.809822848316795e-8
6.099273168004974e-8
7.279962291277108e-8
1.244916083201595e-7
1.6369794943217976e-7
1.2764792685296218e-7
1.5620370435848078e-7
3.219813576981771e-7
2.130862231534485e-6
5.3520559389576567e-8
8.062426275682359e-8
1.4556082817188792e-7
9.07006335601584e-8
1.6246128338342382e-7
2.241908874284661e-7
3.7264641337259785e-8
5.1180988036058564e-9
2.193670403629225e-10
1.7860996200380524e-9
1.0886836999648429e-10
2.613860448355328e-10
8.836130345337294e-11
9.342012337949598e-11
3.099796123365919e-10
1.7451987204320707e-10
1.5622134431455295e-8
1.188040968666536e-8
2.72050441252162e-8
4.048895981849682e-8
1.963320570020111e-9
5.10299982644185e-10
5.481289934047022e-10
5.649298561824905e-9
4.4821060109891236e-8
3.412066470435951e-9
1.0403888370998725e-9
5.0480512153897504e-9
3.049310273607413e-9
3.471934040357262e-9
5.977924071148191e-10
1.0252289636058712e-10
5.3912650466840125e-11
1.281119935965616e-10
1.2388466131429246e-9
3.6295946016224555e-9
6.08970561346504e-9
5.9357417905715445e-9
4.733051362029762e-9
1.810228891829813e-9
7.319336265037185e-11
7.694249114664613e-11
3.052959096707814e-12
5.205404151028429e-12
1.421152318819025e-10
4.939970878857858e-10
1.727146710624752e-10
4.953255576096439e-9
2.6292372369906685e-10
1.2747318062845988e-11
1.1188526544331531e-13
2.2251106996653525e-12
2.1334491063348127e-12
1.0072926968529447e-12
4.3085768169641956e-13
8.45659457534799e-14
7.658840526938395e-14
9.599835029747439e-14
1.2418399389169945e-13
1.612262429967228e-13
2.0988026133339762e-13
2.741378124118811e-13
8.564976123616113e-13
1.8948938358891183e-12
3.008711173477833e-13
2.808336511885532e-14
1.9794478039179403e-13
3.545885508792625e-13
5.435798219465082e-13
7.98260918720514e-13
1.1575243790136041e-12
1.6736592336954627e-12
2.4184847079528415e-12
3.486393274169681e-12
4.987108225465351e-12
7.01551734252805e-12
9.593915763615127e-12
1.2624872774372357e-11
1.5933345153364538e-11
1.9396884879685314e-11
2.3034320482973363e-11
2.6985770810812508e-11
1.254224993179322e-10
1.801248697399175e-10
5.803958542587282e-10
6.34145797786282e-10
6.657519158573964e-10
7.371347127310938e-10
8.36555688974687e-10
9.587338776768163e-10
1.1047430895329759e-9
1.2798932303532102e-9
1.492267273290682e-9
9.154064117476232e-10
6.914044365110727e-10
4.6174478928791913e-10
2.5722221571180966e-10
5.812465752351643e-11
2.09735274365332e-11
2.4331604834307704e-11
1.4099256616767739e-12
6.748991739351236e-11
2.2278647980752334e-10
7.002798987286984e-10
2.4489451805885687e-9
1.2254900100932496e-9
9.882085983635392e-10
1.0381205746553634e-9
1.295461021371841e-9
1.8953818611653723e-9
3.3315443189180482e-9
6.112875007551193e-9
4.790556995640914e-9
1.6424579140177667e-9
3.210752449658054e-9
3.375704109610037e-9
5.323451016215491e-9
1.125968578236429e-8
2.5841870799164825e-8
3.103906845865523e-8
4.7723401997836756e-8
8.658152184966416e-8
8.891210404359127e-8
4.758740988706678e-7
4.471586828329847e-7
4.349952952232101e-7
3.920984051493419e-7
5.179045835553891e-7
4.3845966807533134e-7
2.3179695385959258e-7
6.084037935141298e-9
8.863936005496767e-8
1.0436726704623062e-7
2.4444541255683973e-8
6.568964710869236e-9
2.243438622614166e-9
7.658300068927288e-10
5.273198894800571e-10
1.8857920885215807e-10
5.80007143468043e-10
1.2481056663859336e-9
4.113901985335924e-9
6.456823666758981e-9
3.55104267910576e-10
2.817599790377951e-9
9.706014662517433e-9
1.5748466635730036e-8
1.782018566093938e-8
1.9095558892488963e-8
2.0525521242787685e-8
2.213635617710986e-8
2.3827336510755123e-8
2.5500888568370687e-8
2.708095319587543e-8
2.851322278491804e-8
1.9083712597716173e-8
1.294522030363794e-8
7.074004559456879e-9
1.0405395409425186e-9
7.88957673826109e-10
1.6026384815364905e-9
2.362298098903704e-9
3.442085369985858e-9
5.337425522825137e-9
3.425544026593677e-9
3.0533089334743733e-9
4.643988317646428e-9
5.591933167014492e-9
6.537833418476427e-9
7.79507494497398e-9
9.740237010444766e-9
1.3153915601384195e-8
2.0032766622385112e-8
3.5631345571183914e-8
2.988533076441417e-8
2.5069699029408606e-8
1.7147946981319825e-8
2.0268759739081666e-8
3.381501443411762e-8
6.216603947013807e-8
5.837682036659625e-8
6.930472393005995e-8
1.271181334170471e-7
1.8766495763303384e-7
5.4598006369728504e-8
4.014452410395294e-7
7.627057735214119e-7
1.0236705666325485e-6
1.2951175004099994e-6
1.0837380206509587e-6
3.6365778455460226e-7
1.4850723664625427e-7
3.021122940426553e-8
5.161199500330377e-9
1.5007922923678845e-9
1.9637195678882697e-10
1.026138161699295e-11
1.545287917893922e-10
1.3855451175640342e-10
7.309147592500197e-10
9.01470277998446e-11
1.0000635133364992e-11
1.4529593080199363e-10
2.0842916192769914e-9
1.7861112887064435e-9
1.6425255710262071e-9
8.271878233333037e-9
2.1581068062554037e-8
3.2011341801886674e-8
3.3215784235023375e-8
3.299392097529769e-8
3.366284974351991e-8
3.522885508762117e-8
3.748932918288578e-8
4.0339726275050155e-8
4.382632615831391e-8
5.160203271712482e-8
7.003433528568886e-8
4.766573932431395e-8
1.9646031702538135e-8
9.958360303903218e-9
6.109978430832367e-9
4.407312494247295e-9
4.121130340414686e-9
8.175702829241163e-9
5.507206022952486e-9
4.993588188823451e-9
6.208372624549223e-9
7.71314898181812e-9
9.295169674376578e-9
1.1180348823445928e-8
1.3737174705822935e-8
1.7483168646127392e-8
2.3287152333050987e-8
3.278491282990293e-8
4.9203382475335974e-8
1.532461174435852e-7
8.80982284844254e-8
6.099273167947232e-8
7.279962291280113e-8
1.244916083202201e-7
1.6369794943211551e-7
1.2764792685299508e-7
1.56203704358494e-7
3.219813576981923e-7
2.130862231538613e-6
5.352055939199033e-8
8.062426275720017e-8
1.4556082816337744e-7
9.07006335666012e-8
1.6246128338103365e-7
2.241908874275229e-7
3.726464133654498e-8
5.118098803587333e-9
2.1936704044207738e-10
1.786099619878082e-9
1.0886836999415027e-10
2.613860445868256e-10
8.836130347207255e-11
9.342012337514477e-11
3.099796122802968e-10
1.7451987216027962e-10
1.562213443146237e-8
1.1880409687007192e-8
2.7205044125860045e-8
4.048895981828387e-8
1.9633205700578154e-9
5.102999826239534e-10
5.481289935611763e-10
5.649298561919566e-9
4.4821060108498655e-8
3.4120664694286647e-9
1.0403888372131315e-9
5.048051204979522e-9
3.0493102747004107e-9
3.4719340414273426e-9
5.97792399585987e-10
1.0252289186125589e-10
5.3912630967643536e-11
1.281119746754061e-10
1.2388466322179992e-9
3.62959460105791e-9
6.089705618414096e-9
5.935741789518431e-9
4.73305136108044e-9
1.810228892327753e-9
7.319336435121136e-11
7.694248983036067e-11
3.0529590601591857e-12
5.205403957873329e-12
1.4211522182135028e-10
4.939970898250081e-10
1.7271467105502685e-10
4.953255577158755e-9
2.629237239437203e-10
1.2747318212108654e-11
1.1188524256275623e-13
2.2251108083298466e-12
2.133449106301158e-12
1.0072926975813126e-12
4.308575969607043e-13
8.456594560927454e-14
7.658840504559082e-14
9.599832088924442e-14
1.2418399747907867e-13
1.6122620535105533e-13
2.0988017470720044e-13
2.7413782014750724e-13
8.564977851846936e-13
1.894893513238865e-12
3.008710432212205e-13
2.8083362010983442e-14
1.9794476823398186e-13
3.5458854595543535e-13
5.435799238219219e-13
7.982606018150951e-13
1.157524308584841e-12
1.673659220623416e-12
2.4184844917258486e-12
3.486393089332217e-12
4.987108224631609e-12
7.015517332350603e-12
9.59391576841122e-12
1.2624872762992018e-11
1.5933345177825332e-11
1.9396884764231163e-11
2.3034320118138574e-11
2.698577098044257e-11
1.25422499385014e-10
1.8012487435212397e-10
5.80395853800442e-10
6.341457979410127e-10
6.657519157310162e-10
7.371347130978576e-10
8.365556888419229e-10
9.587338804671616e-10
1.1047430896960555e-9
1.2798932306670346e-9
1.4922672732877068e-9
9.154064095733585e-10
6.914044360656512e-10
4.6174478886484354e-10
2.57222214917463e-10
5.8124656849896596e-11
2.097352730999684e-11
2.4331605122776144e-11
1.4099256091476637e-12
6.748991765565437e-11
2.2278647980124442e-10
7.002798964528716e-10
2.4489451850241043e-9
1.225490011622486e-9
9.88208599478196e-10
1.0381205736908739e-9
1.295461020814994e-9
1.8953818604007543e-9
3.331544319123425e-9
6.11287500724104e-9
4.790556995575629e-9
1.6424579145479628e-9
3.2107524496082186e-9
3.3757041090361114e-9
5.3234510161591e-9
1.1259685782471309e-8
2.584187080001512e-8
3.1039068460632074e-8
4.772340199829457e-8
8.658152185048949e-8
8.891210404317814e-8
4.758740988693441e-7
4.471586828227281e-7
4.3499529520184943e-7
3.9209840514825587e-7
5.17904583555318e-7
4.3845966807353875e-7
2.317969538582041e-7
6.08403793644997e-9
8.863936006417078e-8
1.0436726704579185e-7
2.4444541256051344e-8
6.568964711008883e-9
2.2434386234431223e-9
7.658300068397803e-10
5.273198901114275e-10
1.885792094088151e-10
5.800071434437589e-10
1.2481056662245286e-9
4.113901985024094e-9
6.456823669680447e-9
3.551042681094613e-10
2.8175997927687385e-9
9.706014663732545e-9
1.5748466636175738e-8
1.7820185660811086e-8
1.909555889246299e-8
2.0525521242793955e-8
2.2136356176491297e-8
2.3827336511422883e-8
2.5500888568202554e-8
2.7080953195756644e-8
2.851322278368273e-8
1.908371259761173e-8
1.2945220303057074e-8
7.074004559669811e-9
1.0405395407272055e-9
7.88957673623902e-10
1.6026384814997515e-9
2.362298099134295e-9
3.4420853702388864e-9
5.337425523967428e-9
3.425544024503161e-9
3.053308934730527e-9
4.6439883178482825e-9
5.5919331673443635e-9
6.537833418442882e-9
7.795074945989801e-9
9.740237011246279e-9
1.3153915601516647e-8
2.0032766623162053e-8
3.563134557147481e-8
2.9885330758208234e-8
2.5069699030041237e-8
1.71479469862078e-8
2.0268759738965387e-8
3.381501443415462e-8
6.216603947013842e-8
5.8376820366293134e-8
6.930472393002472e-8
1.2711813341670375e-7
1.8766495763192298e-7
5.459800637706553e-8
4.0144524104016263e-7
7.627057735229976e-7
1.023670566645406e-6
1.2951175004137973e-6
1.0837380206526424e-6
3.6365778455619267e-7
1.4850723664692152e-7
3.021122940438195e-8
5.1611995002508745e-9
1.5007922914586619e-9
1.9637195678805836e-10
1.0261381711776344e-11
1.545287893172901e-10
1.3855451179669963e-10
7.309147594483263e-10
9.014702783379887e-11
1.0000635125054924e-11
1.4529593079254932e-10
2.0842916204238885e-9
1.7861112883940095e-9
1.6425255707029383e-9
8.271878234748164e-9
2.1581068060825378e-8
3.2011341802234414e-8
3.3215784234920493e-8
3.299392097524837e-8
3.366284974396694e-8
3.52288550877262e-8
3.748932918291073e-8
4.033972627518708e-8
4.382632615825208e-8
5.1602032716735435e-8
7.003433528619626e-8
4.76657393289347e-8
1.9646031704031908e-8
9.958360304184526e-9
6.109978431032027e-9
4.407312494235986e-9
4.1211303400486925e-9
8.175702828288e-9
5.507206021227714e-9
4.993588188087223e-9
6.2083726250105905e-9
7.713148981529157e-9
9.295169673925017e-9
1.1180348822847695e-8
1.3737174707571696e-8
1.7483168645938196e-8
2.3287152333100293e-8
3.278491283089969e-8
4.9203382475480334e-8
1.5324611744590244e-7
8.809822848237786e-8
6.099273168009018e-8
7.279962291220652e-8
1.244916083202374e-7
1.6369794943223277e-7
1.276479268529262e-7
1.5620370435853473e-7
3.2198135769777926e-7
2.130862231524262e-6
5.35205593891094e-8
8.062426275601536e-8
1.4556082816852321e-7
9.070063356485048e-8
1.6246128337966712e-7
2.2419088742490157e-7
3.7264641337138315e-8
5.1180988035843e-9
2.193670406193931e-10
1.7860996198060477e-9
1.0886836999547038e-10
2.613860437656228e-10
8.836130346146863e-11
9.342012338586331e-11
3.099796122774017e-10
1.7451987216741408e-10
1.562213443151203e-8
1.1880409687122414e-8
2.7205044125696793e-8
4.048895981823836e-8
1.9633205698657313e-9
5.102999826562795e-10
5.481289934697437e-10
5.649298561183799e-9
4.4821060104988325e-8
3.4120664781815144e-9
1.0403888374132023e-9
5.0480512050870836e-9
3.0493102826284265e-9
3.4719340414517357e-9
5.977924030990435e-10
1.0252289179034185e-10
5.391265191689424e-11
1.2811199309478142e-10
1.2388466021036604e-9
3.629594598907757e-9
6.0897056155688865e-9
5.935741790698413e-9
4.733051360127316e-9
1.810228892126697e-9
7.319336365358454e-11
7.694248861443438e-11
3.0529589616381672e-12
5.20540400720208e-12
1.421152269845826e-10
4.939970894381349e-10
1.7271467105968122e-10
4.9532555776236686e-9
2.6292372309988533e-10
1.2747318037951821e-11
1.1188530208231115e-13
2.225110786201264e-12
2.133449104616713e-12
1.0072926968354911e-12
4.308575909305092e-13
8.456594553254672e-14
7.658843087971149e-14
9.599835021282952e-14
1.2418399727328594e-13
1.6122624244363757e-13
2.0988018070400235e-13
2.7413780459223703e-13
8.564977036662088e-13
1.8948935862390406e-12
3.008709789187037e-13
2.8083358439532928e-14
1.9794484350983563e-13
3.5458861761804727e-13
5.435799009647029e-13
7.982608539746956e-13
1.1575244589018286e-12
1.6736592379944051e-12
2.4184846000208696e-12
3.486393108325036e-12
4.987108209658716e-12
7.015517293713981e-12
9.593915839760656e-12
1.262487276046439e-11
1.593334526031833e-11
1.9396884771651707e-11
2.303432037040874e-11
2.6985770977603177e-11
1.2542249940249016e-10
1.8012487251827507e-10
5.80395854001956e-10
6.34145797978973e-10
6.657519156532133e-10
7.371347128090346e-10
8.365556885513768e-10
9.587338810298884e-10
1.1047430891934083e-9
1.2798932305287762e-9
1.4922672727114148e-9
9.154064103117354e-10
6.914044355852039e-10
4.6174478920912366e-10
2.572222148537146e-10
5.8124657833211046e-11
2.0973527659063607e-11
2.433160515904791e-11
1.4099256094969773e-12
6.748991767334265e-11
2.2278647978401443e-10
7.002798965719417e-10
2.4489451841295974e-9
1.2254900098357115e-9
9.882085991786504e-10
1.0381205738772056e-9
1.295461021912287e-9
1.8953818604226774e-9
3.3315443191287986e-9
6.112875007346448e-9
4.790556995576353e-9
1.642457914255027e-9
3.2107524496246745e-9
3.375704109038748e-9
5.323451016191631e-9
1.1259685782450606e-8
2.584187079989834e-8
3.103906846122444e-8
4.7723401998176966e-8
8.658152184916319e-8
8.891210404316161e-8
4.7587409886944526e-7
4.4715868284646594e-7
4.349952952003071e-7
3.920984051485165e-7
5.179045835550935e-7
4.3845966807280813e-7
2.3179695386728387e-7
6.084037934244403e-9
8.863936005745593e-8
1.0436726704543689e-7
2.4444541255791186e-8
6.568964710810832e-9
2.2434386230806546e-9
7.658300068374991e-10
5.273198895156554e-10
1.8857920911670204e-10
5.800071435039362e-10
1.2481056661879056e-9
4.113901985435327e-9
6.456823671905379e-9
3.551042681836698e-10
2.8175997885575227e-9
9.706014666364058e-9
1.5748466635214028e-8
1.782018566068309e-8
1.9095558892340924e-8
2.052552124222233e-8
2.2136356176430896e-8
2.3827336511798225e-8
2.550088856858079e-8
2.7080953195693514e-8
2.8513222785132557e-8
1.9083712598225428e-8
1.294522030346521e-8
7.074004559811278e-9
1.0405395408212212e-9
7.889576734476944e-10
1.602638481295163e-9
2.3622980992877353e-9
3.442085370103156e-9
5.3374255246036395e-9
3.425544023176114e-9
3.0533089330779515e-9
4.64398831754866e-9
5.591933166495602e-9
6.537833418287375e-9
7.795074945323632e-9
9.740237011724676e-9
1.3153915602014715e-8
2.0032766622384222e-8
3.563134557146953e-8
2.988533077065676e-8
2.5069699030420168e-8
1.7147946980739207e-8
2.0268759738657653e-8
3.3815014434011046e-8
6.216603946995308e-8
5.8376820366654877e-8
6.930472393010164e-8
1.2711813341755378e-7
1.8766495763528136e-7
5.459800637322817e-8
4.014452410378409e-7
7.627057735161144e-7
1.0236705666328336e-6
1.2951175004234564e-6
1.0837380206482891e-6
3.6365778455107844e-7
1.4850723664654115e-7
3.021122940438552e-8
5.161199500242134e-9
1.5007922919236333e-9
1.9637195679507585e-10
1.0261381642210957e-11
1.5452879021184157e-10
1.385545117551055e-10
7.309147592515406e-10
9.01470277912661e-11
1.0000635137384183e-11
1.4529593079094017e-10
2.0842916190419857e-9
1.7861112890490063e-9
1.6425255709759166e-9
8.27187823311636e-9
2.1581068061272826e-8
3.201134180276133e-8
3.321578423397986e-8
3.299392097568079e-8
3.366284974274915e-8
3.522885508765377e-8
3.748932918277907e-8
4.033972627488798e-8
4.382632615799036e-8
5.1602032717526326e-8
7.003433528536147e-8
4.7665739324638345e-8
1.9646031703555816e-8
9.958360304033112e-9
6.109978430762863e-9
4.407312494869347e-9
4.121130340669176e-9
8.175702823752145e-9
5.507206025324737e-9
4.993588189980144e-9
6.208372625941493e-9
7.713148982391837e-9
9.295169674478632e-9
1.1180348824005574e-8
1.3737174707332879e-8
1.7483168645487068e-8
2.3287152332681793e-8
3.278491282947884e-8
4.920338247641132e-8
1.53246117444031e-7
8.809822848316795e-8
6.099273168004974e-8
7.279962291277108e-8
1.244916083201595e-7
1.6369794943217976e-7
1.2764792685296218e-7
1.5620370435848078e-7
3.219813576981771e-7
2.130862231534485e-6
5.3520559389576567e-8
8.062426275682359e-8
1.4556082817188792e-7
9.07006335601584e-8
1.6246128338342382e-7
2.241908874284661e-7
3.7264641337259785e-8
5.1180988036058564e-9
2.193670403629225e-10
1.7860996200380524e-9
1.0886836999648429e-10
2.613860448355328e-10
8.836130345337294e-11
9.342012337949598e-11
3.099796123365919e-10
1.7451987204320707e-10
1.5622134431455295e-8
1.188040968666536e-8
2.72050441252162e-8
4.048895981849682e-8
1.963320570020111e-9
5.10299982644185e-10
5.481289934047022e-10
5.649298561824905e-9
4.4821060109891236e-8
3.412066470435951e-9
1.0403888370998725e-9
5.0480512153897504e-9
3.049310273607413e-9
3.471934040357262e-9
5.977924071148191e-10
1.0252289636058712e-10
5.3912650466840125e-11
1.281119935965616e-10
1.2388466131429246e-9
3.6295946016224555e-9
6.08970561346504e-9
5.9357417905715445e-9
4.733051362029762e-9
1.810228891829813e-9
7.319336265037185e-11
7.694249114664613e-11
3.052959096707814e-12
5.205404151028429e-12
1.421152318819025e-10
4.939970878857858e-10
1.727146710624752e-10
4.953255576096439e-9
2.6292372369906685e-10
1.2747318062845988e-11
1.1188526544331531e-13
2.2251106996653525e-12
2.1334491063348127e-12
1.0072926968529447e-12
4.3085768169641956e-13
8.45659457534799e-14
7.658840526938395e-14
9.599835029747439e-14
1.2418399389169945e-13
1.612262429967228e-13
2.0988026133339762e-13
2.741378124118811e-13
8.564976123616113e-13
1.8948938358891183e-12
3.008711173477833e-13
2.808336511885532e-14
1.9794478039179403e-13
3.545885508792625e-13
5.435798219465082e-13
7.98260918720514e-13
1.1575243790136041e-12
1.6736592336954627e-12
2.4184847079528415e-12
3.486393274169681e-12
4.987108225465351e-12
7.01551734252805e-12
9.593915763615127e-12
1.2624872774372357e-11
1.5933345153364538e-11
1.9396884879685314e-11
2.3034320482973363e-11
2.6985770810812508e-11
1.254224993179322e-10
1.801248697399175e-10
5.803958542587282e-10
6.34145797786282e-10
6.657519158573964e-10
7.371347127310938e-10
8.36555688974687e-10
9.587338776768163e-10
1.1047430895329759e-9
1.2798932303532102e-9
1.492267273290682e-9
9.154064117476232e-10
6.914044365110727e-10
4.6174478928791913e-10
2.5722221571180966e-10
5.812465752351643e-11
2.09735274365332e-11
2.4331604834307704e-11
1.4099256616767739e-12
6.748991739351236e-11
2.2278647980752334e-10
7.002798987286984e-10
2.4489451805885687e-9
1.2254900100932496e-9
9.882085983635392e-10
1.0381205746553634e-9
1.295461021371841e-9
1.8953818611653723e-9
3.3315443189180482e-9
6.112875007551193e-9
4.790556995640914e-9
1.6424579140177667e-9
3.210752449658054e-9
3.375704109610037e-9
5.323451016215491e-9
1.125968578236429e-8
2.5841870799164825e-8
3.103906845865523e-8
4.7723401997836756e-8
8.658152184966416e-8
8.891210404359127e-8
4.758740988706678e-7
4.471586828329847e-7
4.349952952232101e-7
3.920984051493419e-7
5.179045835553891e-7
4.3845966807533134e-7
2.3179695385959258e-7
6.084037935141298e-9
8.863936005496767e-8
1.0436726704623062e-7
2.4444541255683973e-8
6.568964710869236e-9
2.243438622614166e-9
7.658300068927288e-10
5.273198894800571e-10
1.8857920885215807e-10
5.80007143468043e-10
1.2481056663859336e-9
4.113901985335924e-9
6.456823666758981e-9
3.55104267910576e-10
2.817599790377951e-9
9.706014662517433e-9
1.5748466635730036e-8
1.782018566093938e-8
1.9095558892488963e-8
2.0525521242787685e-8
2.213635617710986e-8
2.3827336510755123e-8
2.5500888568370687e-8
2.708095319587543e-8
2.851322278491804e-8
1.9083712597716173e-8
1.294522030363794e-8
7.074004559456879e-9
1.0405395409425186e-9
7.88957673826109e-10
1.6026384815364905e-9
2.362298098903704e-9
3.442085369985858e-9
5.337425522825137e-9
3.425544026593677e-9
3.0533089334743733e-9
4.643988317646428e-9
5.591933167014492e-9
6.537833418476427e-9
7.79507494497398e-9
9.740237010444766e-9
1.3153915601384195e-8
2.0032766622385112e-8
3.5631345571183914e-8
2.988533076441417e-8
2.5069699029408606e-8
1.7147946981319825e-8
2.0268759739081666e-8
3.381501443411762e-8
6.216603947013807e-8
5.837682036659625e-8
6.930472393005995e-8
1.271181334170471e-7
1.8766495763303384e-7
5.4598006369728504e-8
4.014452410395294e-7
7.627057735214119e-7
1.0236705666325485e-6
1.2951175004099994e-6
1.0837380206509587e-6
3.6365778455460226e-7
1.4850723664625427e-7
3.021122940426553e-8
5.161199500330377e-9
1.5007922923678845e-9
1.9637195678882697e-10
1.026138161699295e-11
1.545287917893922e-10
1.3855451175640342e-10
7.309147592500197e-10
9.01470277998446e-11
1.0000635133364992e-11
1.4529593080199363e-10
2.0842916192769914e-9
1.7861112887064435e-9
1.6425255710262071e-9
8.271878233333037e-9
2.1581068062554037e-8
3.2011341801886674e-8
3.3215784235023375e-8
3.299392097529769e-8
3.366284974351991e-8
3.522885508762117e-8
3.748932918288578e-8
4.0339726275050155e-8
4.382632615831391e-8
5.160203271712482e-8
7.003433528568886e-8
4.766573932431395e-8
1.9646031702538135e-8
9.958360303903218e-9
6.109978430832367e-9
4.407312494247295e-9
4.121130340414686e-9
8.175702829241163e-9
5.507206022952486e-9
4.993588188823451e-9
6.208372624549223e-9
7.71314898181812e-9
9.295169674376578e-9
1.1180348823445928e-8
1.3737174705822935e-8
1.7483168646127392e-8
2.3287152333050987e-8
3.278491282990293e-8
4.9203382475335974e-8
1.532461174435852e-7
8.80982284844254e-8
6.099273167947232e-8
7.279962291280113e-8
1.244916083202201e-7
1.6369794943211551e-7
1.2764792685299508e-7
1.56203704358494e-7
3.219813576981923e-7
2.130862231538613e-6
5.352055939199033e-8
8.062426275720017e-8
1.4556082816337744e-7
9.07006335666012e-8
1.6246128338103365e-7
2.241908874275229e-7
3.726464133654498e-8
5.118098803587333e-9
2.1936704044207738e-10
1.786099619878082e-9
1.0886836999415027e-10
2.613860445868256e-10
8.836130347207255e-11
9.342012337514477e-11
3.099796122802968e-10
1.7451987216027962e-10
1.562213443146237e-8
1.1880409687007192e-8
2.7205044125860045e-8
4.048895981828387e-8
1.9633205700578154e-9
5.102999826239534e-10
5.481289935611763e-10
5.649298561919566e-9
4.4821060108498655e-8
3.4120664694286647e-9
1.0403888372131315e-9
5.048051204979522e-9
3.0493102747004107e-9
3.4719340414273426e-9
5.97792399585987e-10
1.0252289186125589e-10
5.3912630967643536e-11
1.281119746754061e-10
1.2388466322179992e-9
3.62959460105791e-9
6.089705618414096e-9
5.935741789518431e-9
4.73305136108044e-9
1.810228892327753e-9
7.319336435121136e-11
7.694248983036067e-11
3.0529590601591857e-12
5.205403957873329e-12
1.4211522182135028e-10
4.939970898250081e-10
1.7271467105502685e-10
4.953255577158755e-9
2.629237239437203e-10
1.2747318212108654e-11
1.1188524256275623e-13
2.2251108083298466e-12
2.133449106301158e-12
1.0072926975813126e-12
4.308575969607043e-13
8.456594560927454e-14
7.658840504559082e-14
9.599832088924442e-14
1.2418399747907867e-13
1.6122620535105533e-13
2.0988017470720044e-13
2.7413782014750724e-13
8.564977851846936e-13
1.894893513238865e-12
3.008710432212205e-13
2.8083362010983442e-14
1.9794476823398186e-13
3.5458854595543535e-13
5.435799238219219e-13
7.982606018150951e-13
1.157524308584841e-12
1.673659220623416e-12
2.4184844917258486e-12
3.486393089332217e-12
4.987108224631609e-12
7.015517332350603e-12
9.59391576841122e-12
1.2624872762992018e-11
1.5933345177825332e-11
1.9396884764231163e-11
2.3034320118138574e-11
2.698577098044257e-11
1.25422499385014e-10
1.8012487435212397e-10
5.80395853800442e-10
6.341457979410127e-10
6.657519157310162e-10
7.371347130978576e-10
8.365556888419229e-10
9.587338804671616e-10
1.1047430896960555e-9
1.2798932306670346e-9
1.4922672732877068e-9
9.154064095733585e-10
6.914044360656512e-10
4.6174478886484354e-10
2.57222214917463e-10
5.8124656849896596e-11
2.097352730999684e-11
2.4331605122776144e-11
1.4099256091476637e-12
6.748991765565437e-11
2.2278647980124442e-10
7.002798964528716e-10
2.4489451850241043e-9
1.225490011622486e-9
9.88208599478196e-10
1.0381205736908739e-9
1.295461020814994e-9
1.8953818604007543e-9
3.331544319123425e-9
6.11287500724104e-9
4.790556995575629e-9
1.6424579145479628e-9
3.2107524496082186e-9
3.3757041090361114e-9
5.3234510161591e-9
1.1259685782471309e-8
2.584187080001512e-8
3.1039068460632074e-8
4.772340199829457e-8
8.658152185048949e-8
8.891210404317814e-8
4.758740988693441e-7
4.471586828227281e-7
4.3499529520184943e-7
3.9209840514825587e-7
5.17904583555318e-7
4.3845966807353875e-7
2.317969538582041e-7
6.08403793644997e-9
8.863936006417078e-8
1.0436726704579185e-7
2.4444541256051344e-8
6.568964711008883e-9
2.2434386234431223e-9
7.658300068397803e-10
5.273198901114275e-10
1.885792094088151e-10
5.800071434437589e-10
1.2481056662245286e-9
4.113901985024094e-9
6.456823669680447e-9
3.551042681094613e-10
2.8175997927687385e-9
9.706014663732545e-9
1.5748466636175738e-8
1.7820185660811086e-8
1.909555889246299e-8
2.0525521242793955e-8
2.2136356176491297e-8
2.3827336511422883e-8
2.5500888568202554e-8
2.7080953195756644e-8
2.851322278368273e-8
1.908371259761173e-8
1.2945220303057074e-8
7.074004559669811e-9
1.0405395407272055e-9
7.88957673623902e-10
1.6026384814997515e-9
2.362298099134295e-9
3.4420853702388864e-9
5.337425523967428e-9
3.425544024503161e-9
3.053308934730527e-9
4.6439883178482825e-9
5.5919331673443635e-9
6.537833418442882e-9
7.795074945989801e-9
9.740237011246279e-9
1.3153915601516647e-8
2.0032766623162053e-8
3.563134557147481e-8
2.9885330758208234e-8
2.5069699030041237e-8
1.71479469862078e-8
2.0268759738965387e-8
3.381501443415462e-8
6.216603947013842e-8
5.8376820366293134e-8
6.930472393002472e-8
1.2711813341670375e-7
1.8766495763192298e-7
5.459800637706553e-8
4.0144524104016263e-7
7.627057735229976e-7
1.023670566645406e-6
1.2951175004137973e-6
1.0837380206526424e-6
3.6365778455619267e-7
1.4850723664692152e-7
3.021122940438195e-8
5.1611995002508745e-9
1.5007922914586619e-9
1.9637195678805836e-10
1.0261381711776344e-11
1.545287893172901e-10
1.3855451179669963e-10
7.309147594483263e-10
9.014702783379887e-11
1.0000635125054924e-11
1.4529593079254932e-10
2.0842916204238885e-9
1.7861112883940095e-9
1.6425255707029383e-9
8.271878234748164e-9
2.1581068060825378e-8
3.2011341802234414e-8
3.3215784234920493e-8
3.299392097524837e-8
3.366284974396694e-8
3.52288550877262e-8
3.748932918291073e-8
4.033972627518708e-8
4.382632615825208e-8
5.1602032716735435e-8
7.003433528619626e-8
4.76657393289347e-8
1.9646031704031908e-8
9.958360304184526e-9
6.109978431032027e-9
4.407312494235986e-9
4.1211303400486925e-9
8.175702828288e-9
5.507206021227714e-9
4.993588188087223e-9
6.2083726250105905e-9
7.713148981529157e-9
9.295169673925017e-9
1.1180348822847695e-8
1.3737174707571696e-8
1.7483168645938196e-8
2.3287152333100293e-8
3.278491283089969e-8
4.9203382475480334e-8
1.5324611744590244e-7
8.809822848237786e-8
6.099273168009018e-8
7.279962291220652e-8
1.244916083202374e-7
1.6369794943223277e-7
1.276479268529262e-7
1.5620370435853473e-7
3.2198135769777926e-7
2.130862231524262e-6
5.35205593891094e-8
8.062426275601536e-8
1.4556082816852321e-7
9.070063356485048e-8
1.6246128337966712e-7
2.2419088742490157e-7
3.7264641337138315e-8
5.1180988035843e-9
2.193670406193931e-10
1.7860996198060477e-9
1.0886836999547038e-10
2.613860437656228e-10
8.836130346146863e-11
9.342012338586331e-11
3.099796122774017e-10
1.7451987216741408e-10
1.562213443151203e-8
1.1880409687122414e-8
2.7205044125696793e-8
4.048895981823836e-8
1.9633205698657313e-9
5.102999826562795e-10
5.481289934697437e-10
5.649298561183799e-9
4.4821060104988325e-8
3.4120664781815144e-9
1.0403888374132023e-9
5.0480512050870836e-9
3.0493102826284265e-9
3.4719340414517357e-9
5.977924030990435e-10
1.0252289179034185e-10
5.391265191689424e-11
1.2811199309478142e-10
1.2388466021036604e-9
3.629594598907757e-9
6.0897056155688865e-9
5.935741790698413e-9
4.733051360127316e-9
1.810228892126697e-9
7.319336365358454e-11
7.694248861443438e-11
3.0529589616381672e-12
5.20540400720208e-12
1.421152269845826e-10
4.939970894381349e-10
1.7271467105968122e-10
4.9532555776236686e-9
2.6292372309988533e-10
1.2747318037951821e-11
1.1188530208231115e-13
2.225110786201264e-12
2.133449104616713e-12
1.0072926968354911e-12
4.308575909305092e-13
8.456594553254672e-14
7.658843087971149e-14
9.599835021282952e-14
1.2418399727328594e-13
1.6122624244363757e-13
2.0988018070400235e-13
2.7413780459223703e-13
8.564977036662088e-13
1.8948935862390406e-12
3.008709789187037e-13
2.8083358439532928e-14
1.9794484350983563e-13
3.5458861761804727e-13
5.435799009647029e-13
7.982608539746956e-13
1.1575244589018286e-12
1.6736592379944051e-12
2.4184846000208696e-12
3.486393108325036e-12
4.987108209658716e-12
7.015517293713981e-12
9.593915839760656e-12
1.262487276046439e-11
1.593334526031833e-11
1.9396884771651707e-11
2.303432037040874e-11
2.6985770977603177e-11
1.2542249940249016e-10
1.8012487251827507e-10
5.80395854001956e-10
6.34145797978973e-10
6.657519156532133e-10
7.371347128090346e-10
8.365556885513768e-10
9.587338810298884e-10
1.1047430891934083e-9
1.2798932305287762e-9
1.4922672727114148e-9
9.154064103117354e-10
6.914044355852039e-10
4.6174478920912366e-10
2.572222148537146e-10
5.8124657833211046e-11
2.0973527659063607e-11
2.433160515904791e-11
1.4099256094969773e-12
6.748991767334265e-11
2.2278647978401443e-10
7.002798965719417e-10
2.4489451841295974e-9
1.2254900098357115e-9
9.882085991786504e-10
1.0381205738772056e-9
1.295461021912287e-9
1.8953818604226774e-9
3.3315443191287986e-9
6.112875007346448e-9
4.790556995576353e-9
1.642457914255027e-9
3.2107524496246745e-9
3.375704109038748e-9
5.323451016191631e-9
1.1259685782450606e-8
2.584187079989834e-8
3.103906846122444e-8
4.7723401998176966e-8
8.658152184916319e-8
8.891210404316161e-8
4.7587409886944526e-7
4.4715868284646594e-7
4.349952952003071e-7
3.920984051485165e-7
5.179045835550935e-7
4.3845966807280813e-7
2.3179695386728387e-7
6.084037934244403e-9
8.863936005745593e-8
1.0436726704543689e-7
2.4444541255791186e-8
6.568964710810832e-9
2.2434386230806546e-9
7.658300068374991e-10
5.273198895156554e-10
1.8857920911670204e-10
5.800071435039362e-10
1.2481056661879056e-9
4.113901985435327e-9
6.456823671905379e-9
3.551042681836698e-10
2.8175997885575227e-9
9.706014666364058e-9
1.5748466635214028e-8
1.782018566068309e-8
1.9095558892340924e-8
2.052552124222233e-8
2.2136356176430896e-8
2.3827336511798225e-8
2.550088856858079e-8
2.7080953195693514e-8
2.8513222785132557e-8
1.9083712598225428e-8
1.294522030346521e-8
7.074004559811278e-9
1.0405395408212212e-9
7.889576734476944e-10
1.602638481295163e-9
2.3622980992877353e-9
3.442085370103156e-9
5.3374255246036395e-9
3.425544023176114e-9
3.0533089330779515e-9
4.64398831754866e-9
5.591933166495602e-9
6.537833418287375e-9
7.795074945323632e-9
9.740237011724676e-9
1.3153915602014715e-8
2.0032766622384222e-8
3.563134557146953e-8
2.988533077065676e-8
2.5069699030420168e-8
1.7147946980739207e-8
2.0268759738657653e-8
3.3815014434011046e-8
6.216603946995308e-8
5.8376820366654877e-8
6.930472393010164e-8
1.2711813341755378e-7
1.8766495763528136e-7
5.459800637322817e-8
4.014452410378409e-7
7.627057735161144e-7
1.0236705666328336e-6
1.2951175004234564e-6
1.0837380206482891e-6
3.6365778455107844e-7
1.4850723664654115e-7
3.021122940438552e-8
5.161199500242134e-9
1.5007922919236333e-9
1.9637195679507585e-10
1.0261381642210957e-11
1.5452879021184157e-10
1.385545117551055e-10
7.309147592515406e-10
9.01470277912661e-11
1.0000635137384183e-11
1.4529593079094017e-10
2.0842916190419857e-9
1.7861112890490063e-9
1.6425255709759166e-9
8.27187823311636e-9
2.1581068061272826e-8
3.201134180276133e-8
3.321578423397986e-8
3.299392097568079e-8
3.366284974274915e-8
3.522885508765377e-8
3.748932918277907e-8
4.033972627488798e-8
4.382632615799036e-8
5.1602032717526326e-8
7.003433528536147e-8
4.7665739324638345e-8
1.9646031703555816e-8
9.958360304033112e-9
6.109978430762863e-9
4.407312494869347e-9
4.121130340669176e-9
8.175702823752145e-9
5.507206025324737e-9
4.993588189980144e-9
6.208372625941493e-9
7.713148982391837e-9
9.295169674478632e-9
1.1180348824005574e-8
1.3737174707332879e-8
1.7483168645487068e-8
2.3287152332681793e-8
3.278491282947884e-8
4.920338247641132e-8
1.53246117444031e-7
8.809822848316795e-8
6.099273168004974e-8
7.279962291277108e-8
1.244916083201595e-7
1.6369794943217976e-7
1.2764792685296218e-7
1.5620370435848078e-7
3.219813576981771e-7
2.130862231534485e-6
5.3520559389576567e-8
8.062426275682359e-8
1.4556082817188792e-7
9.07006335601584e-8
1.6246128338342382e-7
2.241908874284661e-7
3.7264641337259785e-8
5.1180988036058564e-9
2.193670403629225e-10
1.7860996200380524e-9
1.0886836999648429e-10
2.613860448355328e-10
8.836130345337294e-11
9.342012337949598e-11
3.099796123365919e-10
1.7451987204320707e-10
1.5622134431455295e-8
1.188040968666536e-8
2.72050441252162e-8
4.048895981849682e-8
1.963320570020111e-9
5.10299982644185e-10
5.481289934047022e-10
5.649298561824905e-9
4.4821060109891236e-8
3.412066470435951e-9
1.0403888370998725e-9
5.0480512153897504e-9
3.049310273607413e-9
3.471934040357262e-9
5.977924071148191e-10
1.0252289636058712e-10
5.3912650466840125e-11
1.281119935965616e-10
1.2388466131429246e-9
3.6295946016224555e-9
6.08970561346504e-9
5.9357417905715445e-9
4.733051362029762e-9
1.810228891829813e-9
7.319336265037185e-11
7.694249114664613e-11
3.052959096707814e-12
5.205404151028429e-12
1.421152318819025e-10
4.939970878857858e-10
1.727146710624752e-10
4.953255576096439e-9
2.6292372369906685e-10
1.2747318062845988e-11
1.1188526544331531e-13
2.2251106996653525e-12
2.1334491063348127e-12
1.0072926968529447e-12
4.3085768169641956e-13
8.45659457534799e-14
7.658840526938395e-14
9.599835029747439e-14
1.2418399389169945e-13
1.612262429967228e-13
2.0988026133339762e-13
2.741378124118811e-13
8.564976123616113e-13
1.8948938358891183e-12
3.008711173477833e-13
2.808336511885532e-14
1.9794478039179403e-13
3.545885508792625e-13
5.435798219465082e-13
7.98260918720514e-13
1.1575243790136041e-12
1.6736592336954627e-12
2.4184847079528415e-12
3.486393274169681e-12
4.987108225465351e-12
7.01551734252805e-12
9.593915763615127e-12
1.2624872774372357e-11
1.5933345153364538e-11
1.9396884879685314e-11
2.3034320482973363e-11
2.6985770810812508e-11
1.254224993179322e-10
1.801248697399175e-10
5.803958542587282e-10
6.34145797786282e-10
6.657519158573964e-10
7.371347127310938e-10
8.36555688974687e-10
9.587338776768163e-10
1.1047430895329759e-9
1.2798932303532102e-9
1.492267273290682e-9
9.154064117476232e-10
6.914044365110727e-10
4.6174478928791913e-10
2.5722221571180966e-10
5.812465752351643e-11
2.09735274365332e-11
2.4331604834307704e-11
1.4099256616767739e-12
6.748991739351236e-11
2.2278647980752334e-10
7.002798987286984e-10
2.4489451805885687e-9
1.2254900100932496e-9
9.882085983635392e-10
1.0381205746553634e-9
1.295461021371841e-9
1.8953818611653723e-9
3.3315443189180482e-9
6.112875007551193e-9
4.790556995640914e-9
1.6424579140177667e-9
3.210752449658054e-9
3.375704109610037e-9
5.323451016215491e-9
1.125968578236429e-8
2.5841870799164825e-8
3.103906845865523e-8
4.7723401997836756e-8
8.658152184966416e-8
8.891210404359127e-8
4.758740988706678e-7
4.471586828329847e-7
4.349952952232101e-7
3.920984051493419e-7
5.179045835553891e-7
4.3845966807533134e-7
2.3179695385959258e-7
6.084037935141298e-9
8.863936005496767e-8
1.0436726704623062e-7
2.4444541255683973e-8
6.568964710869236e-9
2.243438622614166e-9
7.658300068927288e-10
5.273198894800571e-10
1.8857920885215807e-10
5.80007143468043e-10
1.2481056663859336e-9
4.113901985335924e-9
6.456823666758981e-9
3.55104267910576e-10
2.817599790377951e-9
9.706014662517433e-9
1.5748466635730036e-8
1.782018566093938e-8
1.9095558892488963e-8
2.0525521242787685e-8
2.213635617710986e-8
2.3827336510755123e-8
2.5500888568370687e-8
2.708095319587543e-8
2.851322278491804e-8
1.9083712597716173e-8
1.294522030363794e-8
7.074004559456879e-9
1.0405395409425186e-9
7.88957673826109e-10
1.6026384815364905e-9
2.362298098903704e-9
3.442085369985858e-9
5.337425522825137e-9
3.425544026593677e-9
3.0533089334743733e-9
4.643988317646428e-9
5.591933167014492e-9
6.537833418476427e-9
7.79507494497398e-9
9.740237010444766e-9
1.3153915601384195e-8
2.0032766622385112e-8
3.5631345571183914e-8
2.988533076441417e-8
2.5069699029408606e-8
1.7147946981319825e-8
2.0268759739081666e-8
3.381501443411762e-8
6.216603947013807e-8
5.837682036659625e-8
6.930472393005995e-8
1.271181334170471e-7
1.8766495763303384e-7
5.4598006369728504e-8
4.014452410395294e-7
7.627057735214119e-7
1.0236705666325485e-6
1.2951175004099994e-6
1.0837380206509587e-6
3.6365778455460226e-7
1.4850723664625427e-7
3.021122940426553e-8
5.161199500330377e-9
1.5007922923678845e-9
1.9637195678882697e-10
1.026138161699295e-11
1.545287917893922e-10
1.3855451175640342e-10
7.309147592500197e-10
9.01470277998446e-11
1.0000635133364992e-11
1.4529593080199363e-10
2.0842916192769914e-9
1.7861112887064435e-9
1.6425255710262071e-9
8.271878233333037e-9
2.1581068062554037e-8
3.2011341801886674e-8
3.3215784235023375e-8
3.299392097529769e-8
3.366284974351991e-8
3.522885508762117e-8
3.748932918288578e-8
4.0339726275050155e-8
4.382632615831391e-8
5.160203271712482e-8
7.003433528568886e-8
4.766573932431395e-8
1.9646031702538135e-8
9.958360303903218e-9
6.109978430832367e-9
4.407312494247295e-9
4.121130340414686e-9
8.175702829241163e-9
5.507206022952486e-9
4.993588188823451e-9
6.208372624549223e-9
7.71314898181812e-9
9.295169674376578e-9
1.1180348823445928e-8
1.3737174705822935e-8
1.7483168646127392e-8
2.3287152333050987e-8
3.278491282990293e-8
4.9203382475335974e-8
1.532461174435852e-7
8.80982284844254e-8
6.099273167947232e-8
7.279962291280113e-8
1.244916083202201e-7
1.6369794943211551e-7
1.2764792685299508e-7
1.56203704358494e-7
3.219813576981923e-7
2.130862231538613e-6
5.352055939199033e-8
8.062426275720017e-8
1.4556082816337744e-7
9.07006335666012e-8
1.6246128338103365e-7
2.241908874275229e-7
3.726464133654498e-8
5.118098803587333e-9
2.1936704044207738e-10
1.786099619878082e-9
1.0886836999415027e-10
2.613860445868256e-10
8.836130347207255e-11
9.342012337514477e-11
3.099796122802968e-10
1.7451987216027962e-10
1.562213443146237e-8
1.1880409687007192e-8
2.7205044125860045e-8
4.048895981828387e-8
1.9633205700578154e-9
5.102999826239534e-10
5.481289935611763e-10
5.649298561919566e-9
4.4821060108498655e-8
3.4120664694286647e-9
1.0403888372131315e-9
5.048051204979522e-9
3.0493102747004107e-9
3.4719340414273426e-9
5.97792399585987e-10
1.0252289186125589e-10
5.3912630967643536e-11
1.281119746754061e-10
1.2388466322179992e-9
3.62959460105791e-9
6.089705618414096e-9
5.935741789518431e-9
4.73305136108044e-9
1.810228892327753e-9
7.319336435121136e-11
7.694248983036067e-11
3.0529590601591857e-12
5.205403957873329e-12
1.4211522182135028e-10
4.939970898250081e-10
1.7271467105502685e-10
4.953255577158755e-9
2.629237239437203e-10
1.2747318212108654e-11
1.1188524256275623e-13
2.2251108083298466e-12
2.133449106301158e-12
1.0072926975813126e-12
4.308575969607043e-13
8.456594560927454e-14
7.658840504559082e-14
9.599832088924442e-14
1.2418399747907867e-13
1.6122620535105533e-13
2.0988017470720044e-13
2.7413782014750724e-13
8.564977851846936e-13
1.894893513238865e-12
3.008710432212205e-13
2.8083362010983442e-14
1.9794476823398186e-13
3.5458854595543535e-13
5.435799238219219e-13
7.982606018150951e-13
1.157524308584841e-12
1.673659220623416e-12
2.4184844917258486e-12
3.486393089332217e-12
4.987108224631609e-12
7.015517332350603e-12
9.59391576841122e-12
1.2624872762992018e-11
1.5933345177825332e-11
1.9396884764231163e-11
2.3034320118138574e-11
2.698577098044257e-11
1.25422499385014e-10
1.8012487435212397e-10
5.80395853800442e-10
6.341457979410127e-10
6.657519157310162e-10
7.371347130978576e-10
8.365556888419229e-10
9.587338804671616e-10
1.1047430896960555e-9
1.2798932306670346e-9
1.4922672732877068e-9
9.154064095733585e-10
6.914044360656512e-10
4.6174478886484354e-10
2.57222214917463e-10
5.8124656849896596e-11
2.097352730999684e-11
2.4331605122776144e-11
1.4099256091476637e-12
6.748991765565437e-11
2.2278647980124442e-10
7.002798964528716e-10
2.4489451850241043e-9
1.225490011622486e-9
9.88208599478196e-10
1.0381205736908739e-9
1.295461020814994e-9
1.8953818604007543e-9
3.331544319123425e-9
6.11287500724104e-9
4.790556995575629e-9
1.6424579145479628e-9
3.2107524496082186e-9
3.3757041090361114e-9
5.3234510161591e-9
1.1259685782471309e-8
2.584187080001512e-8
3.1039068460632074e-8
4.772340199829457e-8
8.658152185048949e-8
8.891210404317814e-8
4.758740988693441e-7
4.471586828227281e-7
4.3499529520184943e-7
3.9209840514825587e-7
5.17904583555318e-7
4.3845966807353875e-7
2.317969538582041e-7
6.08403793644997e-9
8.863936006417078e-8
1.0436726704579185e-7
2.4444541256051344e-8
6.568964711008883e-9
2.2434386234431223e-9
7.658300068397803e-10
5.273198901114275e-10
1.885792094088151e-10
5.800071434437589e-10
1.2481056662245286e-9
4.113901985024094e-9
6.456823669680447e-9
3.551042681094613e-10
2.8175997927687385e-9
9.706014663732545e-9
1.5748466636175738e-8
1.7820185660811086e-8
1.909555889246299e-8
2.0525521242793955e-8
2.2136356176491297e-8
2.3827336511422883e-8
2.5500888568202554e-8
2.7080953195756644e-8
2.851322278368273e-8
1.908371259761173e-8
1.2945220303057074e-8
7.074004559669811e-9
1.0405395407272055e-9
7.88957673623902e-10
1.6026384814997515e-9
2.362298099134295e-9
3.4420853702388864e-9
5.337425523967428e-9
3.425544024503161e-9
3.053308934730527e-9
4.6439883178482825e-9
5.5919331673443635e-9
6.537833418442882e-9
7.795074945989801e-9
9.740237011246279e-9
1.3153915601516647e-8
2.0032766623162053e-8
3.563134557147481e-8
2.9885330758208234e-8
2.5069699030041237e-8
1.71479469862078e-8
2.0268759738965387e-8
3.381501443415462e-8
6.216603947013842e-8
5.8376820366293134e-8
6.930472393002472e-8
1.2711813341670375e-7
1.8766495763192298e-7
5.459800637706553e-8
4.0144524104016263e-7
7.627057735229976e-7
1.023670566645406e-6
1.2951175004137973e-6
1.0837380206526424e-6
3.6365778455619267e-7
1.4850723664692152e-7
3.021122940438195e-8
5.1611995002508745e-9
1.5007922914586619e-9
1.9637195678805836e-10
1.0261381711776344e-11
1.545287893172901e-10
1.3855451179669963e-10
7.309147594483263e-10
9.014702783379887e-11
1.0000635125054924e-11
1.4529593079254932e-10
2.0842916204238885e-9
1.7861112883940095e-9
1.6425255707029383e-9
8.271878234748164e-9
2.1581068060825378e-8
3.2011341802234414e-8
3.3215784234920493e-8
3.299392097524837e-8
3.366284974396694e-8
3.52288550877262e-8
3.748932918291073e-8
4.033972627518708e-8
4.382632615825208e-8
5.1602032716735435e-8
7.003433528619626e-8
4.76657393289347e-8
1.9646031704031908e-8
9.958360304184526e-9
6.109978431032027e-9
4.407312494235986e-9
4.1211303400486925e-9
8.175702828288e-9
5.507206021227714e-9
4.993588188087223e-9
6.2083726250105905e-9
7.713148981529157e-9
9.295169673925017e-9
1.1180348822847695e-8
1.3737174707571696e-8
1.7483168645938196e-8
2.3287152333100293e-8
3.278491283089969e-8
4.9203382475480334e-8
1.5324611744590244e-7
8.809822848237786e-8
6.099273168009018e-8
7.279962291220652e-8
1.244916083202374e-7
1.6369794943223277e-7
1.276479268529262e-7
1.5620370435853473e-7
3.2198135769777926e-7
2.130862231524262e-6
5.35205593891094e-8
8.062426275601536e-8
1.4556082816852321e-7
9.070063356485048e-8
1.6246128337966712e-7
2.2419088742490157e-7
3.7264641337138315e-8
5.1180988035843e-9
2.193670406193931e-10
1.7860996198060477e-9
1.0886836999547038e-10
2.613860437656228e-10
8.836130346146863e-11
9.342012338586331e-11
3.099796122774017e-10
1.7451987216741408e-10
1.562213443151203e-8
1.1880409687122414e-8
2.7205044125696793e-8
4.048895981823836e-8
1.9633205698657313e-9
5.102999826562795e-10
5.481289934697437e-10
5.649298561183799e-9
4.4821060104988325e-8
3.4120664781815144e-9
1.0403888374132023e-9
5.0480512050870836e-9
3.0493102826284265e-9
3.4719340414517357e-9
5.977924030990435e-10
1.0252289179034185e-10
5.391265191689424e-11
1.2811199309478142e-10
1.2388466021036604e-9
3.629594598907757e-9
6.0897056155688865e-9
5.935741790698413e-9
4.733051360127316e-9
1.810228892126697e-9
7.319336365358454e-11
7.694248861443438e-11
3.0529589616381672e-12
5.20540400720208e-12
1.421152269845826e-10
4.939970894381349e-10
1.7271467105968122e-10
4.9532555776236686e-9
2.6292372309988533e-10
1.2747318037951821e-11
1.1188530208231115e-13
2.225110786201264e-12
2.133449104616713e-12
1.0072926968354911e-12
4.308575909305092e-13
8.456594553254672e-14
7.658843087971149e-14
9.599835021282952e-14
1.2418399727328594e-13
1.6122624244363757e-13
2.0988018070400235e-13
2.7413780459223703e-13
8.564977036662088e-13
1.8948935862390406e-12
3.008709789187037e-13
2.8083358439532928e-14
1.9794484350983563e-13
3.5458861761804727e-13
5.435799009647029e-13
7.982608539746956e-13
1.1575244589018286e-12
1.6736592379944051e-12
2.4184846000208696e-12
3.486393108325036e-12
4.987108209658716e-12
7.015517293713981e-12
9.593915839760656e-12
1.262487276046439e-11
1.593334526031833e-11
1.9396884771651707e-11
2.303432037040874e-11
2.6985770977603177e-11
1.2542249940249016e-10
1.8012487251827507e-10
5.80395854001956e-10
6.34145797978973e-10
6.657519156532133e-10
7.371347128090346e-10
8.365556885513768e-10
9.587338810298884e-10
1.1047430891934083e-9
1.2798932305287762e-9
1.4922672727114148e-9
9.154064103117354e-10
6.914044355852039e-10
4.6174478920912366e-10
2.572222148537146e-10
5.8124657833211046e-11
2.0973527659063607e-11
2.433160515904791e-11
1.4099256094969773e-12
6.748991767334265e-11
2.2278647978401443e-10
7.002798965719417e-10
2.4489451841295974e-9
1.2254900098357115e-9
9.882085991786504e-10
1.0381205738772056e-9
1.295461021912287e-9
1.8953818604226774e-9
3.3315443191287986e-9
6.112875007346448e-9
4.790556995576353e-9
1.642457914255027e-9
3.2107524496246745e-9
3.375704109038748e-9
5.323451016191631e-9
1.1259685782450606e-8
2.584187079989834e-8
3.103906846122444e-8
4.7723401998176966e-8
8.658152184916319e-8
8.891210404316161e-8
4.7587409886944526e-7
4.4715868284646594e-7
4.349952952003071e-7
3.920984051485165e-7
5.179045835550935e-7
4.3845966807280813e-7
2.3179695386728387e-7
6.084037934244403e-9
8.863936005745593e-8
1.0436726704543689e-7
2.4444541255791186e-8
6.568964710810832e-9
2.2434386230806546e-9
7.658300068374991e-10
5.273198895156554e-10
1.8857920911670204e-10
5.800071435039362e-10
1.2481056661879056e-9
4.113901985435327e-9
6.456823671905379e-9
3.551042681836698e-10
2.8175997885575227e-9
9.706014666364058e-9
1.5748466635214028e-8
1.782018566068309e-8
1.9095558892340924e-8
2.052552124222233e-8
2.2136356176430896e-8
2.3827336511798225e-8
2.550088856858079e-8
2.7080953195693514e-8
2.8513222785132557e-8
1.9083712598225428e-8
1.294522030346521e-8
7.074004559811278e-9
1.0405395408212212e-9
7.889576734476944e-10
1.602638481295163e-9
2.3622980992877353e-9
3.442085370103156e-9
5.3374255246036395e-9
3.425544023176114e-9
3.0533089330779515e-9
4.64398831754866e-9
5.591933166495602e-9
6.537833418287375e-9
7.795074945323632e-9
9.740237011724676e-9
1.3153915602014715e-8
2.0032766622384222e-8
3.563134557146953e-8
2.988533077065676e-8
2.5069699030420168e-8
1.7147946980739207e-8
2.0268759738657653e-8
3.3815014434011046e-8
6.216603946995308e-8
5.8376820366654877e-8
6.930472393010164e-8
1.2711813341755378e-7
1.8766495763528136e-7
5.459800637322817e-8
4.014452410378409e-7
7.627057735161144e-7
1.0236705666328336e-6
1.2951175004234564e-6
1.0837380206482891e-6
3.6365778455107844e-7
1.4850723664654115e-7
3.021122940438552e-8
5.161199500242134e-9
1.5007922919236333e-9
1.9637195679507585e-10
1.0261381642210957e-11
1.5452879021184157e-10
1.385545117551055e-10
7.309147592515406e-10
9.01470277912661e-11
1.0000635137384183e-11
1.4529593079094017e-10
2.0842916190419857e-9
1.7861112890490063e-9
1.6425255709759166e-9
8.27187823311636e-9
2.1581068061272826e-8
3.201134180276133e-8
3.321578423397986e-8
3.299392097568079e-8
3.366284974274915e-8
3.522885508765377e-8
3.748932918277907e-8
4.033972627488798e-8
4.382632615799036e-8
5.1602032717526326e-8
7.003433528536147e-8
4.7665739324638345e-8
1.9646031703555816e-8
9.958360304033112e-9
6.109978430762863e-9
4.407312494869347e-9
4.121130340669176e-9
8.175702823752145e-9
5.507206025324737e-9
4.993588189980144e-9
6.208372625941493e-9
7.713148982391837e-9
9.295169674478632e-9
1.1180348824005574e-8
1.3737174707332879e-8
1.7483168645487068e-8
2.3287152332681793e-8
3.278491282947884e-8
4.920338247641132e-8
1.53246117444031e-7
8.809822848316795e-8
6.099273168004974e-8
7.279962291277108e-8
1.244916083201595e-7
1.6369794943217976e-7
1.2764792685296218e-7
1.5620370435848078e-7
3.219813576981771e-7
2.130862231534485e-6
5.3520559389576567e-8
8.062426275682359e-8
1.4556082817188792e-7
9.07006335601584e-8
1.6246128338342382e-7
2.241908874284661e-7
3.7264641337259785e-8
5.1180988036058564e-9
2.193670403629225e-10
1.7860996200380524e-9
1.0886836999648429e-10
2.613860448355328e-10
8.836130345337294e-11
9.342012337949598e-11
3.099796123365919e-10
1.7451987204320707e-10
1.5622134431455295e-8
1.188040968666536e-8
2.72050441252162e-8
4.048895981849682e-8
1.963320570020111e-9
5.10299982644185e-10
5.481289934047022e-10
5.649298561824905e-9
4.4821060109891236e-8
3.412066470435951e-9
1.0403888370998725e-9
5.0480512153897504e-9
3.049310273607413e-9
3.471934040357262e-9
5.977924071148191e-10
1.0252289636058712e-10
5.3912650466840125e-11
1.281119935965616e-10
1.2388466131429246e-9
3.6295946016224555e-9
6.08970561346504e-9
5.9357417905715445e-9
4.733051362029762e-9
1.810228891829813e-9
7.319336265037185e-11
7.694249114664613e-11
3.052959096707814e-12
5.205404151028429e-12
1.421152318819025e-10
4.939970878857858e-10
1.727146710624752e-10
4.953255576096439e-9
2.6292372369906685e-10
1.2747318062845988e-11
1.1188526544331531e-13
2.2251106996653525e-12
2.1334491063348127e-12
1.0072926968529447e-12
4.3085768169641956e-13
8.45659457534799e-14
7.658840526938395e-14
9.599835029747439e-14
1.2418399389169945e-13
1.612262429967228e-13
2.0988026133339762e-13
2.741378124118811e-13
8.564976123616113e-13
1.8948938358891183e-12
3.008711173477833e-13
2.808336511885532e-14
1.9794478039179403e-13
3.545885508792625e-13
5.435798219465082e-13
7.98260918720514e-13
1.1575243790136041e-12
1.6736592336954627e-12
2.4184847079528415e-12
3.486393274169681e-12
4.987108225465351e-12
7.01551734252805e-12
9.593915763615127e-12
1.2624872774372357e-11
1.5933345153364538e-11
1.9396884879685314e-11
2.3034320482973363e-11
2.6985770810812508e-11
1.254224993179322e-10
1.801248697399175e-10
5.803958542587282e-10
6.34145797786282e-10
6.657519158573964e-10
7.371347127310938e-10
8.36555688974687e-10
9.587338776768163e-10
1.1047430895329759e-9
1.2798932303532102e-9
1.492267273290682e-9
9.154064117476232e-10
6.914044365110727e-10
4.6174478928791913e-10
2.5722221571180966e-10
5.812465752351643e-11
2.09735274365332e-11
2.4331604834307704e-11
1.4099256616767739e-12
6.748991739351236e-11
2.2278647980752334e-10
7.002798987286984e-10
2.4489451805885687e-9
1.2254900100932496e-9
9.882085983635392e-10
1.0381205746553634e-9
1.295461021371841e-9
1.8953818611653723e-9
3.3315443189180482e-9
6.112875007551193e-9
4.790556995640914e-9
1.6424579140177667e-9
3.210752449658054e-9
3.375704109610037e-9
5.323451016215491e-9
1.125968578236429e-8
2.5841870799164825e-8
3.103906845865523e-8
4.7723401997836756e-8
8.658152184966416e-8
8.891210404359127e-8
4.758740988706678e-7
4.471586828329847e-7
4.349952952232101e-7
3.920984051493419e-7
5.179045835553891e-7
4.3845966807533134e-7
2.3179695385959258e-7
6.084037935141298e-9
8.863936005496767e-8
1.0436726704623062e-7
2.4444541255683973e-8
6.568964710869236e-9
2.243438622614166e-9
7.658300068927288e-10
5.273198894800571e-10
1.8857920885215807e-10
5.80007143468043e-10
1.2481056663859336e-9
4.113901985335924e-9
6.456823666758981e-9
3.55104267910576e-10
2.817599790377951e-9
9.706014662517433e-9
1.5748466635730036e-8
1.782018566093938e-8
1.9095558892488963e-8
2.0525521242787685e-8
2.213635617710986e-8
2.3827336510755123e-8
2.5500888568370687e-8
2.708095319587543e-8
2.851322278491804e-8
1.9083712597716173e-8
1.294522030363794e-8
7.074004559456879e-9
1.0405395409425186e-9
7.88957673826109e-10
1.6026384815364905e-9
2.362298098903704e-9
3.442085369985858e-9
5.337425522825137e-9
3.425544026593677e-9
3.0533089334743733e-9
4.643988317646428e-9
5.591933167014492e-9
6.537833418476427e-9
7.79507494497398e-9
9.740237010444766e-9
1.3153915601384195e-8
2.0032766622385112e-8
3.5631345571183914e-8
2.988533076441417e-8
2.5069699029408606e-8
1.7147946981319825e-8
2.0268759739081666e-8
3.381501443411762e-8
6.216603947013807e-8
5.837682036659625e-8
6.930472393005995e-8
1.271181334170471e-7
1.8766495763303384e-7
5.4598006369728504e-8
4.014452410395294e-7
7.627057735214119e-7
1.0236705666325485e-6
1.2951175004099994e-6
1.0837380206509587e-6
3.6365778455460226e-7
1.4850723664625427e-7
3.021122940426553e-8
5.161199500330377e-9
1.5007922923678845e-9
1.9637195678882697e-10
1.026138161699295e-11
1.545287917893922e-10
1.3855451175640342e-10
7.309147592500197e-10
9.01470277998446e-11
1.0000635133364992e-11
1.4529593080199363e-10
2.0842916192769914e-9
1.7861112887064435e-9
1.6425255710262071e-9
8.271878233333037e-9
2.1581068062554037e-8
3.2011341801886674e-8
3.3215784235023375e-8
3.299392097529769e-8
3.366284974351991e-8
3.522885508762117e-8
3.748932918288578e-8
4.0339726275050155e-8
4.382632615831391e-8
5.160203271712482e-8
7.003433528568886e-8
4.766573932431395e-8
1.9646031702538135e-8
9.958360303903218e-9
6.109978430832367e-9
4.407312494247295e-9
4.121130340414686e-9
8.175702829241163e-9
5.507206022952486e-9
4.993588188823451e-9
6.208372624549223e-9
7.71314898181812e-9
9.295169674376578e-9
1.1180348823445928e-8
1.3737174705822935e-8
1.7483168646127392e-8
2.3287152333050987e-8
3.278491282990293e-8
4.9203382475335974e-8
1.532461174435852e-7
8.80982284844254e-8
6.099273167947232e-8
7.279962291280113e-8
1.244916083202201e-7
1.6369794943211551e-7
1.2764792685299508e-7
1.56203704358494e-7
3.219813576981923e-7
2.130862231538613e-6
5.352055939199033e-8
8.062426275720017e-8
1.4556082816337744e-7
9.07006335666012e-8
1.6246128338103365e-7
2.241908874275229e-7
3.726464133654498e-8
5.118098803587333e-9
2.1936704044207738e-10
1.786099619878082e-9
1.0886836999415027e-10
2.613860445868256e-10
8.836130347207255e-11
9.342012337514477e-11
3.099796122802968e-10
1.7451987216027962e-10
1.562213443146237e-8
1.1880409687007192e-8
2.7205044125860045e-8
4.048895981828387e-8
1.9633205700578154e-9
5.102999826239534e-10
5.481289935611763e-10
5.649298561919566e-9
4.4821060108498655e-8
3.4120664694286647e-9
1.0403888372131315e-9
5.048051204979522e-9
3.0493102747004107e-9
3.4719340414273426e-9
5.97792399585987e-10
1.0252289186125589e-10
5.3912630967643536e-11
1.281119746754061e-10
1.2388466322179992e-9
3.62959460105791e-9
6.089705618414096e-9
5.935741789518431e-9
4.73305136108044e-9
1.810228892327753e-9
7.319336435121136e-11
7.694248983036067e-11
3.0529590601591857e-12
5.205403957873329e-12
1.4211522182135028e-10
4.939970898250081e-10
1.7271467105502685e-10
4.953255577158755e-9
2.629237239437203e-10
1.2747318212108654e-11
1.1188524256275623e-13
2.2251108083298466e-12
2.133449106301158e-12
1.0072926975813126e-12
4.308575969607043e-13
8.456594560927454e-14
7.658840504559082e-14
9.599832088924442e-14
1.2418399747907867e-13
1.6122620535105533e-13
2.0988017470720044e-13
2.7413782014750724e-13
8.564977851846936e-13
1.894893513238865e-12
3.008710432212205e-13
2.8083362010983442e-14
1.9794476823398186e-13
3.5458854595543535e-13
5.435799238219219e-13
7.982606018150951e-13
1.157524308584841e-12
1.673659220623416e-12
2.4184844917258486e-12
3.486393089332217e-12
4.987108224631609e-12
7.015517332350603e-12
9.59391576841122e-12
1.2624872762992018e-11
1.5933345177825332e-11
1.9396884764231163e-11
2.3034320118138574e-11
2.698577098044257e-11
1.25422499385014e-10
1.8012487435212397e-10
5.80395853800442e-10
6.341457979410127e-10
6.657519157310162e-10
7.371347130978576e-10
8.365556888419229e-10
9.587338804671616e-10
1.1047430896960555e-9
1.2798932306670346e-9
1.4922672732877068e-9
9.154064095733585e-10
6.914044360656512e-10
4.6174478886484354e-10
2.57222214917463e-10
5.8124656849896596e-11
2.097352730999684e-11
2.4331605122776144e-11
1.4099256091476637e-12
6.748991765565437e-11
2.2278647980124442e-10
7.002798964528716e-10
2.4489451850241043e-9
1.225490011622486e-9
9.88208599478196e-10
1.0381205736908739e-9
1.295461020814994e-9
1.8953818604007543e-9
3.331544319123425e-9
6.11287500724104e-9
4.790556995575629e-9
1.6424579145479628e-9
3.2107524496082186e-9
3.3757041090361114e-9
5.3234510161591e-9
1.1259685782471309e-8
2.584187080001512e-8
3.1039068460632074e-8
4.772340199829457e-8
8.658152185048949e-8
8.891210404317814e-8
4.758740988693441e-7
4.471586828227281e-7
4.3499529520184943e-7
3.9209840514825587e-7
5.17904583555318e-7
4.3845966807353875e-7
2.317969538582041e-7
6.08403793644997e-9
8.863936006417078e-8
1.0436726704579185e-7
2.4444541256051344e-8
6.568964711008883e-9
2.2434386234431223e-9
7.658300068397803e-10
5.273198901114275e-10
1.885792094088151e-10
5.800071434437589e-10
1.2481056662245286e-9
4.113901985024094e-9
6.456823669680447e-9
3.551042681094613e-10
2.8175997927687385e-9
9.706014663732545e-9
1.5748466636175738e-8
1.7820185660811086e-8
1.909555889246299e-8
2.0525521242793955e-8
2.2136356176491297e-8
2.3827336511422883e-8
2.5500888568202554e-8
2.7080953195756644e-8
2.851322278368273e-8
1.908371259761173e-8
1.2945220303057074e-8
7.074004559669811e-9
1.0405395407272055e-9
7.88957673623902e-10
1.6026384814997515e-9
2.362298099134295e-9
3.4420853702388864e-9
5.337425523967428e-9
3.425544024503161e-9
3.053308934730527e-9
4.6439883178482825e-9
5.5919331673443635e-9
6.537833418442882e-9
7.795074945989801e-9
9.740237011246279e-9
1.3153915601516647e-8
2.0032766623162053e-8
3.563134557147481e-8
2.9885330758208234e-8
2.5069699030041237e-8
1.71479469862078e-8
2.0268759738965387e-8
3.381501443415462e-8
6.216603947013842e-8
5.8376820366293134e-8
6.930472393002472e-8
1.2711813341670375e-7
1.8766495763192298e-7
5.459800637706553e-8
4.0144524104016263e-7
7.627057735229976e-7
1.023670566645406e-6
1.2951175004137973e-6
1.0837380206526424e-6
3.6365778455619267e-7
1.4850723664692152e-7
3.021122940438195e-8
5.1611995002508745e-9
1.5007922914586619e-9
1.9637195678805836e-10
1.0261381711776344e-11
1.545287893172901e-10
1.3855451179669963e-10
7.309147594483263e-10
9.014702783379887e-11
1.0000635125054924e-11
1.4529593079254932e-10
2.0842916204238885e-9
1.7861112883940095e-9
1.6425255707029383e-9
8.271878234748164e-9
2.1581068060825378e-8
3.2011341802234414e-8
3.3215784234920493e-8
3.299392097524837e-8
3.366284974396694e-8
3.52288550877262e-8
3.748932918291073e-8
4.033972627518708e-8
4.382632615825208e-8
5.1602032716735435e-8
7.003433528619626e-8
4.76657393289347e-8
1.9646031704031908e-8
9.958360304184526e-9
6.109978431032027e-9
4.407312494235986e-9
4.1211303400486925e-9
8.175702828288e-9
5.507206021227714e-9
4.993588188087223e-9
6.2083726250105905e-9
7.713148981529157e-9
9.295169673925017e-9
1.1180348822847695e-8
1.3737174707571696e-8
1.7483168645938196e-8
2.3287152333100293e-8
3.278491283089969e-8
4.9203382475480334e-8
1.5324611744590244e-7
8.809822848237786e-8
6.099273168009018e-8
7.279962291220652e-8
1.244916083202374e-7
1.6369794943223277e-7
1.276479268529262e-7
1.5620370435853473e-7
3.2198135769777926e-7
2.130862231524262e-6
5.35205593891094e-8
8.062426275601536e-8
1.4556082816852321e-7
9.070063356485048e-8
1.6246128337966712e-7
2.2419088742490157e-7
3.7264641337138315e-8
5.1180988035843e-9
2.193670406193931e-10
1.7860996198060477e-9
1.0886836999547038e-10
2.613860437656228e-10
8.836130346146863e-11
9.342012338586331e-11
3.099796122774017e-10
1.7451987216741408e-10
1.562213443151203e-8
1.1880409687122414e-8
2.7205044125696793e-8
4.048895981823836e-8
1.9633205698657313e-9
5.102999826562795e-10
5.481289934697437e-10
5.649298561183799e-9
4.4821060104988325e-8
3.4120664781815144e-9
1.0403888374132023e-9
5.0480512050870836e-9
3.0493102826284265e-9
3.4719340414517357e-9
5.977924030990435e-10
1.0252289179034185e-10
5.391265191689424e-11
1.2811199309478142e-10
1.2388466021036604e-9
3.629594598907757e-9
6.0897056155688865e-9
5.935741790698413e-9
4.733051360127316e-9
1.810228892126697e-9
7.319336365358454e-11
7.694248861443438e-11
3.0529589616381672e-12
5.20540400720208e-12
1.421152269845826e-10
4.939970894381349e-10
1.7271467105968122e-10
4.9532555776236686e-9
2.6292372309988533e-10
1.2747318037951821e-11
1.1188530208231115e-13
2.225110786201264e-12
2.133449104616713e-12
1.0072926968354911e-12
4.308575909305092e-13
8.456594553254672e-14
7.658843087971149e-14
9.599835021282952e-14
1.2418399727328594e-13
1.6122624244363757e-13
2.0988018070400235e-13
2.7413780459223703e-13
8.564977036662088e-13
1.8948935862390406e-12
3.008709789187037e-13
2.8083358439532928e-14
1.9794484350983563e-13
3.5458861761804727e-13
5.435799009647029e-13
7.982608539746956e-13
1.1575244589018286e-12
1.6736592379944051e-12
2.4184846000208696e-12
3.486393108325036e-12
4.987108209658716e-12
7.015517293713981e-12
9.593915839760656e-12
1.262487276046439e-11
1.593334526031833e-11
1.9396884771651707e-11
2.303432037040874e-11
2.6985770977603177e-11
1.2542249940249016e-10
1.8012487251827507e-10
5.80395854001956e-10
6.34145797978973e-10
6.657519156532133e-10
7.371347128090346e-10
8.365556885513768e-10
