# Supplementary material for: Observability and Controllability of Nonlinear Networks: The Role of Symmetry
Source: Phys Rev X. Author manuscript; Available in PMC 2018 Nov 13. (PMC6234006; doi:10.1103/PhysRevX.5.011005)
Supplement: Code Archive [file NIHMS982008-supplement-Code_Archive.zip › MathematicaData/FNObsDELTAHetN3M1ChaosK6IC1]

1.934447546372563e-8
2.3804472572470172e-7
5.356932058628225e-8
6.336615508798573e-9
4.134557059146849e-10
1.8847286863702485e-9
1.3920403258682984e-10
1.9442872154675984e-10
2.8529765102738234e-11
4.910481059921282e-11
7.786724797157349e-11
1.2642089041386883e-10
3.064602208244835e-10
4.0236540957542334e-10
4.861148756197532e-11
4.6134012841277383e-10
1.223842778132965e-9
2.467173535395858e-9
4.5816140069975024e-9
8.119462339234495e-9
1.3593190673637912e-8
2.103106327518375e-8
2.9214950186657823e-8
3.188872588280757e-8
1.65908738954626e-8
9.419328117513674e-9
3.677094997033495e-8
5.063475968334215e-10
2.543832791189574e-9
4.3287963887300694e-11
2.6608966508196308e-12
1.7245044359279953e-12
2.977683608226344e-14
1.4536548870880964e-13
1.3092930568469385e-13
1.6128622212619568e-13
2.0136928431996757e-13
2.506337039667457e-13
3.125241410340025e-13
3.9114501257073455e-13
4.91554476003606e-13
6.20261615148174e-13
1.2771299717754625e-11
8.679345222548413e-13
1.3910228376573805e-13
1.5472684929619823e-13
3.5648989916850135e-13
5.666526201429839e-13
8.316545677153441e-13
1.19363115442024e-12
1.7043607777834053e-12
2.435499412630355e-12
3.4906733534483258e-12
5.022093569257513e-12
7.253964757570144e-12
1.0514130573829171e-11
1.527160442741206e-11
2.216589262793842e-11
3.198664807304348e-11
4.5522265729601564e-11
6.320609936350612e-11
8.470201693006721e-11
2.902488818754617e-10
1.8278951505237284e-10
2.6720214052449784e-10
1.0396527879027984e-9
1.6287532825768995e-9
1.9113497618967208e-9
2.1042662452367556e-9
2.295429125381247e-9
2.5007541784652777e-9
2.7173679769387164e-9
2.9379597123603473e-9
3.0388854818980087e-9
1.446321262965612e-9
1.0303711197298175e-10
4.245675647416165e-10
5.8969595202982e-10
8.892185976797009e-10
1.6802860925584863e-9
3.4676872062611273e-9
4.351389069585166e-10
9.689712356602165e-10
8.6229570845061e-10
8.0896541599716e-10
8.123379685041889e-10
8.669518554634382e-10
9.794094909786411e-10
1.173322877935601e-9
1.503969879385215e-9
2.102165971597724e-9
3.3071068246946272e-9
5.819239384552973e-9
1.3541893833207138e-8
1.0743755904727089e-8
9.02835877118093e-9
1.2682554364399991e-8
2.5159989850516332e-8
4.63144692640506e-8
4.653107759564001e-8
6.691276486145388e-8
1.2877624596971604e-7
1.66886541848364e-7
9.139731569097693e-8
4.738763818097582e-7
6.650767754293091e-7
7.239912237993322e-7
4.312962648464037e-7
2.1437743398769954e-6
2.836871050744704e-6
4.524003216597495e-6
1.2558267697889482e-6
1.0239328997254449e-7
9.091443989436612e-9
8.894788440846576e-10
6.421471823773763e-12
1.4602078291072353e-10
7.344021749969343e-11
3.4616114582973054e-11
7.685510624859742e-12
1.2503892168471394e-11
8.476729956047198e-12
2.009078874428408e-11
2.305476997719383e-10
1.7337634146195424e-9
5.486402706504257e-9
1.3064075832345412e-8
1.979475989539625e-8
2.52834861640282e-8
2.8927675588978085e-8
3.109885897807442e-8
3.2514105909844893e-8
3.371961752904232e-8
3.502705040137857e-8
3.660149878367277e-8
5.722313733798391e-8
3.61522544615719e-8
1.917710341778972e-8
1.1805009741541917e-8
9.0431075503781e-9
9.77334066081193e-9
1.129848536926644e-8
1.4455426921877694e-9
6.352539518923634e-10
1.130792665658584e-9
2.233964769454409e-9
3.553057892986364e-9
4.871475933196522e-9
6.281257782541286e-9
8.024546727216797e-9
1.0433198472912045e-8
1.4034783298101295e-8
1.9816643273995845e-8
2.984017621426092e-8
1.0169595051597106e-7
9.314825113159048e-8
5.745803855708276e-8
6.171935992529392e-8
9.100893517370992e-8
1.6210392461773297e-7
1.5730402037754554e-7
1.463813830264293e-7
2.0382816827968987e-7
3.061740992367139e-7
1.3997248586785237e-7
4.357043316389526e-8
4.7035191819250507e-7
5.088134304409991e-7
2.5494884758202915e-7
1.3428849375636334e-7
6.157777120713693e-8
2.099047798163291e-8
4.244633786803202e-9
8.81436523646277e-10
4.0772034443333025e-10
9.696848404535054e-11
3.4524105944639056e-10
1.0886713900989272e-9
6.223668174379472e-10
1.9075118683138167e-10
3.6307093173345745e-10
3.861221411532975e-9
6.93696053428681e-9
4.098908716079699e-9
3.755299283707279e-9
1.140096276294265e-8
4.0835367805398594e-8
7.577029306422204e-8
6.835603793473706e-8
6.311518853954227e-8
6.333114771283918e-8
6.65622496665282e-8
7.199298158664849e-8
8.00949643856215e-8
9.3009355657802e-8
1.1764542146415e-7
9.276361957044709e-8
8.919362209586237e-8
9.503903819174344e-8
9.176167202824226e-8
4.2338501869583495e-8
1.8740297333812743e-8
1.0375942427184104e-8
6.618995617954588e-9
4.859158566364086e-9
4.958913839595744e-9
1.3186904837269192e-8
1.76082616775343e-8
1.6608944618846892e-8
1.8872876892158124e-8
2.16197933596792e-8
2.491004074285864e-8
2.932006182979378e-8
3.559841954648408e-8
4.484267528999129e-8
5.8803507653458456e-8
2.351874621768973e-7
1.7884870373537275e-7
1.2282872210334317e-7
1.4129762066285423e-7
2.2507383567779895e-7
3.41518268823815e-7
2.5397823374769504e-7
2.4456865925117177e-7
3.894712534149919e-7
1.2065808763586656e-6
1.285371344761562e-7
2.734719113400107e-7
9.905570513181342e-7
3.3190961519190822e-6
2.500094456894472e-6
1.6353257197644945e-6
9.163862989281623e-7
4.014104832477307e-7
1.9434084784544215e-7
2.0441136390510538e-7
8.939489095342118e-9
5.8061404843168405e-11
4.5392870008823887e-10
3.203226653589875e-10
1.5637866873239338e-10
1.0886787721268803e-11
6.71410342177531e-11
1.985032918512794e-11
2.1359065368095315e-11
1.8178312228445204e-11
2.432282653462764e-10
8.313564122420663e-10
1.9759010152084444e-9
4.110666162247431e-9
7.73625159184581e-9
1.2896333589777418e-8
1.8676513315052938e-8
2.427458280282769e-8
3.065580753059789e-8
3.9335209398689016e-8
2.1326293336450482e-8
2.895979767826841e-9
1.8688123857288357e-8
1.1568296175747746e-8
2.002141444341096e-9
5.517995718691164e-8
2.5819349502056245e-7
2.387353350335921e-7
6.637482553737807e-8
2.5301744479536607e-8
1.1990702789017858e-8
4.714806157607295e-9
1.0807043132347876e-9
3.15108846268365e-9
2.420930588174521e-9
1.3404123597521601e-10
3.137766793438233e-9
7.963989293495402e-9
1.532315513283702e-8
2.576427269344647e-8
3.878493142941971e-8
1.703964367230409e-7
3.071702493987654e-7
2.0706371327237242e-7
2.279872310864859e-7
3.271312776488282e-7
5.560050346068944e-7
5.042163685367703e-7
3.747324902964669e-7
4.128066896367629e-7
7.754005177652814e-7
1.3559047433299106e-6
1.0109644959098525e-6
9.302840881506088e-7
3.341162668198357e-7
5.360234513212872e-8
7.845334537276978e-9
1.119660745366547e-9
4.71273896378537e-10
6.600586000567711e-10
3.811125956682487e-10
4.524130080640863e-10
4.310085150723446e-10
9.936415044963069e-11
5.377160160659256e-10
1.659762367476442e-9
1.8842068082065944e-9
3.993382934993362e-9
1.8010668422827033e-8
3.090605265409022e-8
1.6695160857286896e-8
1.468272805107226e-8
1.9432323977696513e-8
7.28127179199549e-8
1.4398266416934282e-7
1.3623355271995756e-7
1.31371810329787e-7
1.4352041973597315e-7
1.8839587828681192e-7
1.832150895129023e-7
3.207538356284925e-8
6.434245735880867e-8
1.9317594753501073e-7
1.1442806770925809e-7
7.319105277045486e-8
5.72119015983529e-8
2.18653036563714e-8
2.0945125738875376e-8
1.0215994673010726e-7
5.590757921826461e-8
1.2883780871041444e-7
2.3520936480111917e-9
4.952786656113739e-8
1.2346620228064911e-7
1.4381244729427798e-7
1.1899364884638697e-7
2.833453903585025e-7
5.17401035203177e-7
3.385994723921621e-7
2.774736138701587e-7
1.8763375027284397e-7
9.01082279957008e-8
1.7879888266003116e-8
1.9957800343480354e-9
7.819818211971219e-10
1.8694741915346382e-10
7.664192469121374e-11
2.655297262739538e-10
1.2480417131497573e-10
1.5329821741321942e-10
2.2875851353776372e-10
3.7154146379902655e-10
6.414069910346455e-10
1.148386017397475e-9
3.185527746705079e-10
4.074743700510373e-10
1.4749713126006234e-10
1.7450007450287602e-9
4.768865937747562e-9
1.0189529553341836e-8
1.9374241658641338e-8
3.3740120447005744e-8
5.280160944091299e-8
5.721344164041128e-8
4.418040872691131e-8
3.5177522226244756e-8
4.3753945222476884e-8
7.056479777443337e-9
2.054076215777731e-8
9.636133439559181e-11
1.639350231672643e-13
5.5025943545917916e-14
5.862969464229902e-13
1.7347279879343204e-13
1.7539344581283259e-13
1.5807130258573875e-13
2.1161081107357861e-13
2.7145843814092426e-13
3.42024687114731e-13
4.295625185767313e-13
5.404729859119264e-13
6.822551391839203e-13
8.643808704609624e-13
1.0991465176775127e-12
1.402664579767434e-12
1.043909008648552e-11
3.0198659824559466e-12
7.036890169368116e-13
2.92536769366e-13
9.23625508051534e-13
1.565723794828668e-12
2.3699498557709398e-12
3.4705983915328864e-12
5.035310141119689e-12
7.297322184840436e-12
1.0590637112651455e-11
1.5389050691646047e-11
2.233551659788025e-11
3.222014093008084e-11
4.5825455029636885e-11
6.357069216905045e-11
8.510435807967487e-11
1.0934582306367379e-10
1.352401405278806e-10
4.891260607180244e-10
8.06622609863774e-12
1.125889444626751e-9
2.3301303018747294e-9
2.7496085485243213e-9
2.9487024230231077e-9
3.177379039319765e-9
3.4532493117275786e-9
3.759380520103485e-9
4.077383243508081e-9
4.3919804834340656e-9
4.208616163261392e-9
3.5477346176226987e-9
1.1444127343633719e-9
8.345086012176537e-11
3.752316490180773e-10
5.351778026783093e-10
7.353712620000175e-10
1.0128189229209914e-9
1.0039756538140375e-9
1.9704326682469403e-9
2.2652917395039415e-9
2.277052557744543e-9
2.3345844248157143e-9
2.4793044380082176e-9
2.7146662535404626e-9
3.0201584573150646e-9
3.314471476468909e-9
3.4240798786238464e-9
3.216060485374028e-9
2.807602411066654e-9
5.489492698711734e-9
6.338785091457656e-9
6.24378118879775e-9
9.628934734847743e-9
2.0443854605162475e-8
3.927366666313956e-8
4.134366316092687e-8
6.23182153441722e-8
1.1847326124969847e-7
1.4352439312278696e-7
1.636098192619409e-8
4.4464476793921266e-7
6.95590814983913e-7
7.891063814807396e-7
7.064875811769399e-7
5.3174495539368e-7
3.162220237097653e-6
3.7314851260789407e-6
1.7343714714746222e-6
1.9055429783802043e-7
1.5683932488513277e-8
1.5502678662180116e-9
9.452158970184787e-11
1.2724588475158778e-10
7.175164777250423e-11
6.513500284628053e-11
1.1138694805837566e-11
1.694762979002437e-11
5.522278335445277e-12
1.5058800968286412e-11
8.491090370473796e-11
2.6746857258148893e-10
2.155542872538163e-9
7.334007853506893e-9
1.5484925440009163e-8
2.325840245024663e-8
2.8713449652404233e-8
3.1552658135076227e-8
3.298121849900333e-8
3.4003551351025174e-8
3.5114486045045055e-8
3.651851844428234e-8
5.647073148908732e-8
3.491895589505916e-8
1.8209705038482213e-8
1.1071596164886441e-8
8.331192085611435e-9
8.745680553666276e-9
1.2089211883131767e-8
1.813688496981028e-9
1.0425948362046928e-9
1.5459634635615897e-9
2.5774433345081723e-9
3.795564613770132e-9
5.035483551133807e-9
6.399814965826121e-9
8.147276666406618e-9
1.0658355998455604e-8
1.4579313751973227e-8
2.1206245309048663e-8
3.346670937346465e-8
9.052263846166925e-8
8.042936550693813e-8
4.984073034040838e-8
5.387044193952133e-8
8.031450485156383e-8
1.445711318085434e-7
1.4182172381956543e-7
1.3715133262976296e-7
1.9619157456462367e-7
2.5254187092645617e-7
2.660080102306065e-7
4.728879101816194e-7
4.577453251558112e-7
5.720803351153857e-7
9.001215998581443e-7
1.4708827539157275e-6
8.151909163984058e-7
4.181779185928726e-7
1.2030498475220032e-7
2.6297193898905974e-9
3.2803989447599064e-9
4.906168121921576e-10
6.047293109624592e-9
1.7018505299033328e-8
1.96253457725875e-8
2.016941285205805e-9
2.9749531434637316e-8
5.1827664677273664e-9
7.748234275874484e-10
2.043123653148076e-9
2.9405049629225367e-9
6.037213148658798e-11
3.987448170621358e-10
7.379207480305201e-10
1.2846958259826207e-9
2.1361312761961864e-9
3.162507239496369e-9
3.6331535679604923e-9
3.672070994159928e-9
3.8771701720628295e-9
4.260598999783966e-9
4.806202878413264e-9
5.695492911351239e-9
9.925091355529583e-9
1.9704401626332644e-8
2.7667956433303406e-8
1.439258611058778e-8
2.436005621968143e-8
3.707298554617941e-10
5.918862275842505e-9
8.928555808057317e-10
4.6739296521921316e-11
2.3873922220602127e-12
1.9655192210495727e-13
8.926920277329258e-13
3.3523507715571146e-13
4.3686355258842534e-13
2.4973241721401185e-13
8.804371940918478e-14
2.9975829286721665e-14
2.2886771233514852e-14
2.9407521816945214e-14
5.99924453434913e-13
4.665923844927478e-13
5.34851069744018e-13
6.612295360733515e-13
8.370574896234482e-13
1.070266924677107e-12
1.3759937162923297e-12
1.775679491677994e-12
2.2979490332924882e-12
2.980119909379821e-12
3.8698774773662146e-12
7.339243173813417e-12
8.587800958970922e-11
7.2588289093653375e-12
8.513936849601096e-13
2.6565141544123405e-12
5.694992995845689e-12
9.319865242762735e-12
1.4092656547173196e-11
2.0445561157593718e-11
2.8613857793955668e-11
3.8471868988084473e-11
4.9548171497989435e-11
6.136154717570481e-11
7.379274072015182e-11
8.71507446680081e-11
1.0201326962591206e-10
1.1908228356132137e-10
1.391407627667494e-10
1.6308572142149175e-10
1.920074499896279e-10
4.2005260780403276e-10
3.0277023643024707e-9
5.151533405090273e-9
4.639485034208252e-9
4.724141124377571e-9
5.2173299636234775e-9
6.004947538653875e-9
7.103901315988042e-9
8.610851334397684e-9
1.0695806302946047e-8
1.3615045753681045e-8
7.69878987173717e-9
5.028460968388874e-9
3.925276494441989e-9
3.2540711325187054e-9
2.608650911507577e-9
1.1907557131439088e-9
4.381681683419254e-10
2.5111596060224446e-10
2.7831532512805757e-10
5.276966703692033e-10
1.2836288569420416e-9
4.196148500075442e-9
7.984899729147791e-9
4.357677466588734e-9
3.7249186790696674e-9
3.932134321474636e-9
4.784384763778844e-9
6.630400153689542e-9
1.0671272386109175e-8
1.5923683855310503e-8
1.4031975849923354e-8
5.756364423925406e-9
3.990578478390057e-9
5.202156441279854e-9
1.134624034357592e-8
2.066206535404373e-8
2.552728694815389e-8
4.038666967645526e-8
5.301847381169719e-8
2.6530024381353444e-8
1.089508440865945e-7
1.2706817859119807e-6
3.1901000672942454e-6
1.391817655731096e-6
5.258547193612699e-7
9.245129977345155e-8
9.08203411137973e-8
4.91862379166207e-8
4.7995239178405746e-8
2.4412004063601204e-8
2.909846634220995e-9
8.483572039176308e-10
3.8073062799424863e-10
1.434262410662015e-11
7.59022029562837e-10
8.187387718644497e-10
6.387016502868583e-10
5.870552804031287e-10
2.413865505915432e-10
8.08963566320661e-10
2.377828669115631e-10
3.956983399078423e-9
1.1985600719017791e-8
1.7699585304675488e-8
1.8830459342467595e-8
1.9622648281504422e-8
2.0897516231156258e-8
2.256059409544816e-8
2.4457575706712136e-8
2.6463559420476522e-8
2.848355105765576e-8
2.791461147687898e-8
2.8636465344714383e-8
1.8342016678498125e-8
5.677996590658492e-9
1.7918162890707051e-9
3.9693526516656396e-10
3.052843280830787e-10
6.929104319826943e-10
9.559566489777166e-13
5.503364301814998e-9
5.190167320326293e-9
5.323194125464234e-9
5.6402564108580395e-9
6.244766524692552e-9
7.343995669571064e-9
9.307037143275931e-9
1.2948649832693438e-8
2.0362312236167636e-8
3.710177685606347e-8
5.3702659284187695e-8
5.925403810297925e-8
3.5375670112878224e-8
2.519066265623807e-8
3.09798739290391e-8
5.4813104218230756e-8
8.852618965705747e-8
7.975145182561219e-8
1.0525060029618429e-7
1.9374198532796e-7
2.489756211639219e-7
5.399169718338059e-8
3.993005312560338e-7
6.157554308836874e-7
5.893097815180829e-7
1.228140166690258e-7
1.2152590842342025e-6
2.545874303553449e-6
1.9906705405124534e-6
2.0743896988865785e-6
1.1901272987676672e-6
3.4633260415481086e-7
1.634485163442313e-8
5.961161683765609e-10
2.890286710638356e-10
2.2088394556476388e-10
1.3543838307121423e-10
6.3206906665123056e-12
7.21307196751869e-12
3.1249247382385147e-12
2.7602254408647278e-11
1.3439191008155866e-11
1.4352634836342302e-10
6.828948147979314e-10
1.7798464460067059e-9
3.8225816014768064e-9
7.193192506923725e-9
1.197242950813486e-8
1.774575230819263e-8
2.370782624924636e-8
2.904047611543174e-8
3.340831729218262e-8
3.7109661269927616e-8
3.009815970026851e-8
2.6377615940789283e-8
2.5385694148908205e-8
2.3241183608942225e-8
4.461489260585391e-8
1.5031717825982227e-8
3.7165504183187924e-9
1.3729526977246744e-9
8.062082973166748e-10
1.0419594735515493e-9
1.902593576134269e-9
3.2644668353089053e-9
4.896443111900928e-9
6.694672168592205e-9
8.814645660561628e-9
1.1594798252306254e-8
1.5572034453681186e-8
2.1666423840314222e-8
3.156395132837754e-8
1.1125044080577438e-7
1.4749877483374474e-7
8.26214315921616e-8
8.12211105853086e-8
1.0591534305735036e-7
1.7655749368341093e-7
2.5319495405880106e-7
2.201327828254877e-7
2.3454651561568197e-7
2.264568852686255e-7
3.560173103135333e-8
8.545649002860541e-7
1.5780328975329527e-6
1.8446278056718274e-6
1.7539670127446595e-6
1.65082386350674e-6
1.4573478467390756e-6
8.138539158112309e-7
1.3839582051656995e-7
1.3787384831650706e-8
1.452008985950027e-8
5.6919525103827625e-8
7.559750679721761e-8
3.863311197303253e-8
3.258368099415609e-9
3.281646343692726e-8
1.9376747161715004e-7
1.5616467054552208e-6
6.694492798130478e-8
2.700789113064076e-7
1.7802020472501875e-7
1.1203686532515681e-7
2.266047177914294e-8
4.248693153783442e-7
5.1713486364531254e-8
2.47529364686911e-7
4.774342040465762e-10
3.838017618443394e-10
8.834205163572887e-11
1.2171686238250497e-10
1.99724168113023e-10
2.461438903241903e-10
5.980487661832979e-10
4.842409646173864e-10
3.4136909843948905e-11
4.0900237035677323e-10
9.559966878194214e-10
1.7808209101552926e-9
3.1483896331712574e-9
5.4834600593841254e-9
9.406456656713713e-9
1.5607705957090756e-8
2.4232183089240086e-8
3.0992657085305414e-8
2.1059074335225877e-9
2.3773114799805765e-8
6.093537323372134e-8
3.618187808049394e-8
2.7653745148963544e-8
1.3726120116812833e-7
3.3939757533017234e-10
1.8318273984745154e-12
5.463677437183007e-14
4.600423172210186e-14
1.993079778774082e-13
1.5857220562317651e-13
1.9264248762806413e-13
3.264646171459665e-13
4.73476968907201e-13
6.215777692724029e-13
7.883457537998151e-13
9.9187685172127e-13
1.2483395745110753e-12
1.1673364521061516e-11
1.5108187491254977e-12
2.597075424105109e-13
2.7367660705650474e-13
6.454730637203697e-13
1.0333385299715928e-12
1.5214506000505843e-12
2.1872211718771306e-12
3.126037255290229e-12
4.469874460589183e-12
6.4094579278640184e-12
9.224651888704052e-12
1.3327025487413971e-11
1.931673194599932e-11
2.8048308014078134e-11
4.0677438094266016e-11
5.860999949095325e-11
8.320576722977947e-11
1.1512772864738003e-10
1.5364976651061297e-10
5.354113857752704e-10
2.81919795694382e-10
5.085680938997231e-10
1.9183430066934474e-9
3.2692720153058684e-9
4.0125395439865795e-9
4.461259417787544e-9
4.858835132787146e-9
5.2716329887510936e-9
5.705390002876695e-9
6.14888983902269e-9
6.8653504259003325e-9
2.8755696169287448e-9
6.04379913805678e-11
7.273780161630921e-10
1.146028653870687e-9
1.908638438253147e-9
4.142122892196006e-9
1.2248922789090879e-8
7.540565471991401e-10
1.5964439381611943e-9
1.5419948938301023e-9
1.5151735399875337e-9
1.5717855702925067e-9
1.7238086003822249e-9
1.9991172233438003e-9
2.462266314118755e-9
3.2560228322159566e-9
4.719300739439049e-9
7.742633054456338e-9
1.88483283200938e-8
1.5634791780619304e-8
1.1264016490464093e-8
1.4062985863488104e-8
2.459060834283965e-8
4.922426989375878e-8
5.1572727636361014e-8
6.23436170870153e-8
1.0907831834853796e-7
1.3179179395357731e-7
4.965890472449555e-7
4.1216847272889867e-7
1.2041725560407258e-6
1.035565794293451e-6
1.2078151537792133e-6
4.59020569722657e-7
1.3929976923617258e-7
6.430671191273443e-8
1.8720226097387733e-8
4.945611258313318e-9
6.116929685677329e-9
1.3251268373486769e-8
1.0555586871806387e-8
4.904544435157042e-9
1.1544857512820291e-8
1.488866626641422e-9
9.435597880034398e-10
1.996685436341721e-9
6.171346952069523e-10
3.2045311974143906e-10
2.811262579121181e-10
2.640360996604527e-10
6.833920930622165e-10
1.0985737428833533e-9
1.6670351104294327e-9
2.2521036799740306e-9
2.6253172039036176e-9
2.8674659011021443e-9
3.1441750451947935e-9
3.508926492362592e-9
3.974726993548739e-9
4.5524823478556334e-9
7.328101814340874e-9
1.2699769864581636e-8
1.907535865118267e-8
8.28905550665595e-9
2.4816699202469604e-8
4.808375099141487e-10
1.6532332572864978e-9
1.922466859487314e-9
2.0272442837441865e-11
1.1778619107075397e-12
4.549703130977786e-13
2.0466148643725657e-13
2.2941516376015497e-13
1.4495759860670178e-13
5.02619104104112e-14
0.
0.
2.736664197131183e-14
3.818370136942119e-14
5.3080668378069994e-14
9.855922784111413e-13
7.837728255617621e-13
9.044522242029899e-13
1.1227469671585196e-12
1.4260082902971857e-12
1.8286976066463073e-12
2.3573369712495433e-12
3.04909579939395e-12
3.953106360052282e-12
5.132488265725696e-12
6.665930096754458e-12
1.1140671874035739e-11
1.1235016079001055e-10
1.4932110456062936e-11
2.170350174602639e-12
4.625197188041673e-12
1.0295890091985636e-11
1.6901674277502346e-11
2.5353752346732014e-11
3.610719331637979e-11
4.910747579131252e-11
6.379317505239195e-11
7.950510502527621e-11
9.601339535185605e-11
1.136678992952739e-10
1.3320608893019602e-10
1.555464963631139e-10
1.8171395807128584e-10
2.1287316552553914e-10
2.504274126513748e-10
2.961722691172574e-10
9.630634910052805e-10
5.11914862658906e-9
7.49056608584779e-9
6.550150348723318e-9
6.682906046430766e-9
7.428698166624122e-9
8.656985104176739e-9
1.0455902349978424e-8
1.3070557539690848e-8
1.6930265749203446e-8
2.2678359058721805e-8
1.1841063368947855e-8
6.990825287161898e-9
5.0217324850844125e-9
4.070939341747832e-9
3.364137056587662e-9
2.0896821830711896e-9
7.529612398812431e-10
3.688901584282182e-10
3.252228988700858e-10
5.248156148552152e-10
1.181715097463897e-9
3.3952385702461317e-9
1.2369607588046153e-8
5.9938970703373405e-9
4.633315706057512e-9
4.628775520096982e-9
5.3841427709251164e-9
7.106439210620839e-9
1.0738748900436808e-8
1.930458697923833e-8
1.95056547606526e-8
1.0297367023261468e-8
9.319743724015751e-9
1.00273799239451e-8
1.3542743598518655e-8
1.981593457438353e-8
2.166138119318611e-8
3.116696763582489e-8
4.184924407730159e-8
1.0734785447774565e-8
9.281046713167082e-7
1.1685232877455254e-6
4.6178003540157516e-7
2.2928380955724376e-7
8.573781837217375e-8
3.1661764081872676e-8
2.9056019036667542e-8
3.626262262579986e-8
1.9446861952359152e-8
4.065833708742861e-9
1.7838050218782406e-9
9.388850477232072e-10
4.736475161480806e-10
2.978811470499455e-10
5.799664341488435e-10
9.2137466930475e-10
1.2118139784980777e-9
2.1512293009307366e-9
4.6059178126339046e-10
6.579178999398351e-10
2.366122778096971e-10
4.992953086720376e-9
1.2269477643914725e-8
1.3554044067577257e-8
1.3396929655538382e-8
1.3943834722251097e-8
1.4985143562596343e-8
1.6306007365361974e-8
1.7786585770239176e-8
1.936581119377297e-8
2.101320178742032e-8
1.7382045906170145e-8
1.5410512007886374e-8
1.4447610828565403e-8
8.401857429453876e-9
2.5506584240267135e-9
8.069729169374715e-10
2.2993322722473102e-10
5.70064977393853e-11
3.083447878645544e-10
2.072349034150639e-9
1.0647704226723824e-8
6.122867307023826e-9
4.957864636725898e-9
4.816323702454792e-9
5.242114077086598e-9
6.28853237012325e-9
8.337030885332652e-9
1.244583992048892e-8
2.1572266741438543e-8
3.7984288784737456e-8
4.090781062280793e-8
2.7158448320945844e-8
1.9397063553279375e-8
2.386216234249567e-8
4.187591857193863e-8
7.35723293421351e-8
6.857588982450591e-8
8.744410368624387e-8
1.5862623197325618e-7
1.891606724874188e-7
1.6499046169370463e-7
5.826162624450268e-7
8.928175235372464e-7
9.619404579287697e-7
1.254938273885615e-6
4.586352216589448e-6
1.0563333536391068e-6
3.992677098756364e-7
7.196843992593271e-8
8.86491445450553e-9
1.6282080886238863e-9
3.537659688904378e-10
1.2393625822221548e-11
1.205803512997108e-10
1.1135344827518817e-10
1.391886514157925e-10
1.3702027301234865e-10
3.2917669058712618e-12
6.98479406179994e-11
6.266499528521298e-10
3.906252056473579e-9
1.4812145517294313e-9
8.229849456040492e-9
2.1787932422590205e-8
3.643903322081601e-8
4.1320691078263264e-8
4.167928714927017e-8
4.206097771446085e-8
4.331539591865517e-8
4.5414417912527046e-8
4.8266956640503594e-8
5.188992711417044e-8
6.887581529923145e-8
9.15773480988789e-8
4.6401419422712286e-8
2.1397834080263265e-8
1.2254279780306972e-8
8.44804680944794e-9
7.15692347357173e-9
9.68764681135627e-9
8.083505857341318e-9
4.303856340087e-9
5.103335660518198e-9
6.916171141488853e-9
8.931751669082694e-9
1.1042841431502112e-8
1.3562267576117221e-8
1.6975964008774994e-8
2.1992251063570508e-8
2.983349702046097e-8
4.284890294668619e-8
1.497806520497825e-7
1.1263752234123128e-7
7.422652577460274e-8
8.37933186575303e-8
1.3179124263474536e-7
2.1517220277872912e-7
1.7332266936991839e-7
1.728882002112269e-7
2.762896777992028e-7
6.08167586476217e-7
6.808032015744984e-8
3.163450574070488e-7
5.537609804483792e-7
1.3080542087813184e-6
2.9691362325196026e-7
1.0115884253137709e-7
4.3572117402401916e-8
1.3856644129178456e-8
1.2457620467225835e-9
2.0020417604248927e-9
7.4318234440691414e-9
1.0841535830206187e-8
1.8133807475098868e-8
3.4935010946698267e-9
2.3286370275878664e-8
4.257419578706744e-9
8.469431246233094e-10
1.7046916269595153e-9
2.2526966711839363e-9
7.145599593688212e-10
4.531788544027962e-10
2.807328818298012e-10
9.246640929653956e-10
1.502214046159429e-9
2.2594600936295607e-9
3.0007909943127303e-9
3.3375254963844427e-9
3.5281279253473543e-9
3.827393298121625e-9
4.265974110699153e-9
4.844158076291957e-9
5.568789502737982e-9
7.836231792146629e-9
1.317762408889328e-8
2.005289489546545e-8
1.1561648328872772e-8
2.1297838137254464e-8
5.688606519712973e-10
4.294208523647876e-9
8.938453345309862e-10
1.197372911043306e-11
1.7676416624637558e-12
1.2802105755300333e-13
8.700698661890189e-13
3.299254282676669e-13
3.0471578135921447e-13
1.4552598757138176e-13
4.622330324354137e-14
0.
0.
2.8743695232715977e-14
3.991528730623253e-14
7.481070327931333e-13
5.949395187516692e-13
6.865149743965508e-13
8.521377525048801e-13
1.082188391721333e-12
1.3876125632007909e-12
1.788495121355391e-12
2.3129690473107238e-12
2.998190393347636e-12
3.891825735991419e-12
5.053157714344058e-12
8.493884139256849e-12
8.939509239719147e-11
1.1342239049314296e-11
1.7484186401098291e-12
3.3591302618172813e-12
7.600508317488213e-12
1.2524077789753744e-11
1.88127285717816e-11
2.6809417181777462e-11
3.647932705048914e-11
4.740821967590905e-11
5.910240803045765e-11
7.138355286722281e-11
8.450723693028052e-11
9.902242858862913e-11
1.1561615736714569e-10
1.350560519043096e-10
1.5821447005440974e-10
1.861416459429261e-10
2.2017950641864047e-10
7.551767020660366e-10
3.991386540845084e-9
5.922503077084599e-9
5.219206228883445e-9
5.358361864456856e-9
5.992596506902883e-9
7.023624845120617e-9
8.527426583832766e-9
1.070836524135679e-8
1.3923843803053125e-8
1.8715831893375952e-8
9.891883153097087e-9
5.925681964015511e-9
4.3024935030482346e-9
3.516347585382018e-9
2.9152585458822615e-9
1.7866943923239985e-9
6.477824374129177e-10
3.232752369628464e-10
2.8909123354262114e-10
4.669335991023227e-10
1.0482036383922318e-9
3.021333289599018e-9
1.069312860310429e-8
5.170112887185312e-9
4.024209166509689e-9
4.03439171314757e-9
4.704332021579546e-9
6.222511330410248e-9
9.424289669906804e-9
1.6841931171161285e-8
1.699313726909023e-8
8.567761802642319e-9
6.390476206603741e-9
6.243028521874466e-9
1.0250199649303889e-8
1.8474987872697696e-8
2.232075174381827e-8
3.347588294189279e-8
4.6010248466809935e-8
4.7157781398801874e-9
9.232132734489201e-7
1.5119157326233339e-6
5.798540910720576e-7
2.8221752619386474e-7
1.0542320416077394e-7
3.783599260992498e-8
3.425568677830618e-8
4.035837813291427e-8
2.420382853776919e-8
4.650872397008633e-9
1.8770002197961486e-9
9.625778755387594e-10
4.884441645188162e-10
3.366944393686959e-10
6.368316965266027e-10
9.844966552272389e-10
1.2736136844599678e-9
2.1631805813522613e-9
5.164579805107004e-10
7.500102045231198e-10
2.683336944830565e-10
5.650690655012777e-9
1.4095294803195342e-8
1.581501664111894e-8
1.5667789316626263e-8
1.6304424347876545e-8
1.7517346502090954e-8
1.9058745022837157e-8
2.0785411855368108e-8
2.2621242274450364e-8
2.452632203832697e-8
2.058269068826057e-8
1.832536017217831e-8
1.7100773208893035e-8
9.480101247745226e-9
2.8893754061931707e-9
9.31121993275928e-10
2.691761600044113e-10
7.076062263534452e-11
3.8925862248790825e-10
2.668678684416477e-9
1.1981276498467164e-8
6.97527011369709e-9
5.796799396339423e-9
5.701994953186881e-9
6.251582183851958e-9
7.533559613846641e-9
1.0012128750564224e-8
1.4948350087979573e-8
2.5840978741749054e-8
4.6013886173961464e-8
4.896389221241581e-8
3.159062110068564e-8
2.2269649481333187e-8
2.708330167421513e-8
4.704743959241124e-8
8.111857187648498e-8
7.447795867755547e-8
9.427944986018325e-8
1.6983170057306658e-7
2.014861055109937e-7
1.4452760575176165e-7
5.505328026178255e-7
8.420959792101699e-7
8.576490035219712e-7
8.141000594483045e-7
8.183885218725776e-6
1.5688851689181624e-6
5.384241084805668e-7
9.805280445911666e-8
1.0916387556496882e-8
1.6921470505414899e-9
3.6336998856052997e-10
2.182445581296743e-11
9.433613694293786e-11
1.211324593917495e-10
8.386290912390239e-11
2.2524032567750005e-10
3.4964639185219597e-12
5.267497831512209e-11
4.211678481328218e-10
6.244041644238808e-9
1.349389638377189e-9
7.84911960468064e-9
2.102149730675948e-8
3.615909993070679e-8
4.248911269772679e-8
4.3439906332182685e-8
4.388744009595488e-8
4.5075847795568146e-8
4.7122204575846755e-8
4.9995611316743826e-8
5.376350799995659e-8
7.31834724387931e-8
9.088003541370984e-8
4.41853747109536e-8
2.122604123034183e-8
1.268896744346189e-8
9.177101997674667e-9
8.345072228588731e-9
1.3487551593833836e-8
6.1656703547428265e-9
3.845007319624576e-9
4.871043129917829e-9
6.84479946519977e-9
9.046411545001801e-9
1.134808133477275e-8
1.4059204682791261e-8
1.7685667095275666e-8
2.296377439388819e-8
3.1144602824939354e-8
4.457977607688394e-8
1.5836583299407866e-7
1.2125673224865663e-7
7.9604224169422e-8
8.951342845211098e-8
1.4003185338244397e-7
2.292194168311784e-7
1.8471445347914494e-7
1.8216106713058608e-7
2.8571127500783135e-7
6.030167619714443e-7
7.366926849699965e-8
2.8443689376698736e-7
5.331633675566446e-7
1.4345697193606511e-6
3.6123813011923446e-7
1.3663231708507637e-7
5.674421011049261e-8
1.1348420047528236e-8
1.5607525978418165e-9
1.4940216240651021e-9
6.51772645644016e-9
1.183759545272441e-8
1.4053092772765469e-8
3.4181067932588276e-9
1.517010712472193e-8
3.4802498646943662e-9
9.446133696915677e-10
1.7562624049183074e-9
2.001065506693667e-9
6.756678812559977e-10
4.4665258072449727e-10
3.0359837504172114e-10
9.72912241047805e-10
1.5796202680991953e-9
2.3675923203290265e-9
3.107723037871604e-9
3.395476205989247e-9
3.5697437729010214e-9
3.86905342343729e-9
4.3130955456569926e-9
4.900280508901842e-9
5.63787657497725e-9
8.043115079677294e-9
1.3600078610520713e-8
2.057814852405395e-8
1.1262100869947408e-8
2.3808443747754177e-8
6.696640825314461e-11
3.837745087064454e-9
8.642618594839866e-10
1.7751166868057417e-11
1.5263096874918841e-12
3.429666865095563e-13
8.896109040074743e-13
3.417686032463369e-13
3.039518566852677e-13
1.4261792716177548e-13
4.507515844237128e-14
0.
0.
2.862295297867941e-14
3.974208986754584e-14
7.433111419231592e-13
5.915370219870116e-13
6.827244108692695e-13
8.475280379797036e-13
1.0764233757772918e-12
1.3803138175169241e-12
1.7791834157563902e-12
2.3010141258398033e-12
2.982741852240816e-12
3.871714276574454e-12
5.026739308337929e-12
8.423434616213379e-12
8.724497666935219e-11
1.1348742909423278e-11
1.7666080610163364e-12
3.3285601401427994e-12
7.552767918391879e-12
1.2450257547686523e-11
1.869751393994135e-11
2.662787933552007e-11
3.619774337849076e-11
4.6992755110335106e-11
5.853072465229715e-11
7.06473673443426e-11
8.360449950889721e-11
9.79483502095132e-11
1.1435845561217168e-10
1.3359358032018825e-10
1.5651708991290533e-10
1.841700685531347e-10
2.178846253507343e-10
7.57774418831996e-10
3.97633108777516e-9
5.880418386072592e-9
5.181742298516291e-9
5.323076264842729e-9
5.957431459665574e-9
6.988612798979914e-9
8.494341895886002e-9
1.0681514495592418e-8
1.3912079537073141e-8
1.8734415710657983e-8
9.891294946591996e-9
5.9156417031274845e-9
4.2875595772231595e-9
3.503241075663867e-9
2.90592455244239e-9
1.794104824173526e-9
6.511563363258367e-10
3.239287898266502e-10
2.8801602789316896e-10
4.628147991186474e-10
1.0364584475853813e-9
2.9795149780652825e-9
1.0668284230890977e-8
5.161975236876731e-9
4.007284853539413e-9
4.011771080310114e-9
4.6724793292136545e-9
6.172289083148884e-9
9.33185276034627e-9
1.6759004961380972e-8
1.69521804737656e-8
8.533040131493822e-9
6.345450451878861e-9
6.197681660687277e-9
1.0191512744312403e-8
1.8436959836221417e-8
2.2292162477955854e-8
3.3390691719263515e-8
4.5983349551042946e-8
5.1498193519590335e-9
9.656688535971863e-7
1.447614498983704e-6
5.611535362525163e-7
2.74797030454784e-7
9.996252024542258e-8
3.8143398387364605e-8
3.401092484463386e-8
4.081244808891433e-8
2.31887034083121e-8
4.549618347298629e-9
1.8671152090837217e-9
9.626342871811584e-10
4.859756491712652e-10
3.408277915653343e-10
6.402648069487487e-10
9.935451264536076e-10
1.2914890567179562e-9
2.218428280026965e-9
5.241421944141907e-10
7.522534455457917e-10
2.8933973057108854e-10
5.711321812081438e-9
1.4169384338479439e-8
1.5816053327548777e-8
1.5656651097552183e-8
1.629417016401897e-8
1.750893790124228e-8
1.905223532875069e-8
2.0781876797003288e-8
2.2623173649830415e-8
2.453742974718408e-8
2.0536348781215282e-8
1.822070517000756e-8
1.700676935931843e-8
9.602271912718208e-9
2.935671429964955e-9
9.4872883708625e-10
2.8090016563675965e-10
8.112858454637728e-11
3.926115830710818e-10
2.603231049715322e-9
1.2194541991185033e-8
7.054100769795509e-9
5.819210683463155e-9
5.705719657076796e-9
6.244079809992176e-9
7.513968830532386e-9
9.972137440779075e-9
1.4862814516717829e-8
2.563925287950191e-8
4.5841798590182094e-8
4.888938415275058e-8
3.16141321184754e-8
2.2270000424052973e-8
2.7064329643953154e-8
4.696898837506888e-8
8.110943094351818e-8
7.44995259311399e-8
9.4139137978746e-8
1.6940810218081602e-7
2.007279075223222e-7
1.4731148543262422e-7
5.562850382165326e-7
8.534689524425549e-7
8.731315356102532e-7
9.342658025921243e-7
7.201837733001816e-6
1.4289360054817731e-6
4.985314429797145e-7
9.048163710653965e-8
1.0285115469680134e-8
1.6569686956761687e-9
3.6252453986801544e-10
1.988690145017211e-11
1.0071089071323744e-10
1.1835073032557297e-10
9.504074867122228e-11
2.0014193904215675e-10
3.3882253108935225e-12
5.7741684335720436e-11
4.743835928792565e-10
5.6702614945120134e-9
1.3998161215002688e-9
8.05167533200644e-9
2.148937799539347e-8
3.668599248523186e-8
4.27011242668455e-8
4.3499486469950304e-8
4.393766108408385e-8
4.516572554873374e-8
4.7263537822592745e-8
5.018765911177429e-8
5.400179355934617e-8
7.281261671171775e-8
9.211276772521555e-8
4.512198930906651e-8
2.1446652419657145e-8
1.2694599293125793e-8
9.080927154987412e-9
8.106579673816262e-9
1.248298404606235e-8
6.635830903832425e-9
3.978673372408867e-9
4.96652795224144e-9
6.934300778558338e-9
9.132667547775039e-9
1.1430020531845523e-8
1.413715963651023e-8
1.776084071283004e-8
2.3037107436829232e-8
3.1215831863823604e-8
4.4646478305364756e-8
1.5859690277620854e-7
1.2098899361526912e-7
7.952529754418067e-8
8.950900236777046e-8
1.4018853041729735e-7
2.2904293505218625e-7
1.8423541859753488e-7
1.8197249662567506e-7
2.863113268667238e-7
6.107998983954282e-7
7.375256061089839e-8
2.863008093386454e-7
5.40221244434959e-7
1.3873731084590388e-6
3.488293305956402e-7
1.2876320162250893e-7
5.48374371398164e-8
1.0860432056788008e-8
1.5571088916239282e-9
1.444388965662083e-9
6.2972002831967335e-9
1.1696946131313824e-8
1.3509954285033502e-8
3.6088236051915765e-9
1.4658695796704238e-8
3.3747412345712616e-9
9.641368639201206e-10
1.7715427615484982e-9
1.953344906814407e-9
6.665452751473486e-10
4.4424559087184934e-10
3.060275585954724e-10
9.770801635051055e-10
1.5841633974781547e-9
2.3701258026838965e-9
3.1044583505570327e-9
3.3911597783165125e-9
3.568106759259243e-9
3.869425639550128e-9
4.3148515869820374e-9
4.903022279472294e-9
5.641350928509172e-9
8.049217082361546e-9
1.3599594627652176e-8
2.0503435223832934e-8
1.108193995557828e-8
2.420368819319972e-8
1.2758808599149153e-10
3.728939562965155e-9
8.558664739439401e-10
1.827190358174544e-11
1.5055255018759038e-12
3.8893165023619766e-13
8.91593635942048e-13
3.4160133081226877e-13
3.014921932442398e-13
1.406723459046819e-13
4.4383840377538504e-14
0.
0.
2.871585705478527e-14
3.987295646965271e-14
7.452861847489696e-13
5.931969178018067e-13
6.846716873382301e-13
8.499694668238292e-13
1.0795483718970226e-12
1.3843480142721554e-12
1.7844136823683708e-12
2.3078109597729016e-12
2.991582608899252e-12
3.883206635666701e-12
5.041639191455478e-12
8.44154902640424e-12
8.704134539602736e-11
1.1397221949000817e-11
1.7761021713658863e-12
3.3381777450550268e-12
7.577034622887542e-12
1.2490443547802295e-11
1.8756430705918293e-11
2.670767340465766e-11
3.629839539872051e-11
4.711236514436421e-11
5.866780557067982e-11
7.080283031002322e-11
8.378179786783578e-11
9.81527443091628e-11
1.145965374792536e-10
1.338733097519065e-10
1.5684822052204815e-10
1.845648834041284e-10
2.1835908139635852e-10
7.610170469190395e-10
3.987629024785899e-9
5.891147150618963e-9
5.190450078445549e-9
5.332215867912268e-9
5.968068184570425e-9
7.001887493465589e-9
8.5119789736543e-9
1.0706396768382243e-8
1.3949155382538154e-8
1.8791536996030365e-8
9.916317229979228e-9
5.926658631958778e-9
4.292980111185197e-9
3.5069135751992055e-9
2.909057053821284e-9
1.7995510606746593e-9
6.532400514725144e-10
3.2463755010502353e-10
2.8822000674020467e-10
4.626085409825308e-10
1.0354548409010071e-9
2.9745180201864275e-9
1.0684370834148392e-8
5.171118571762288e-9
4.011409156684014e-9
4.014365542638044e-9
4.6740981859992585e-9
6.17247129452399e-9
9.328333086048301e-9
1.677187446215571e-8
1.6977188021309166e-8
8.555744972144242e-9
6.377980455701961e-9
6.221863720479565e-9
1.0197140638106562e-8
1.8425734055507975e-8
2.226823988231568e-8
3.333691738860326e-8
4.5918917941612056e-8
5.313861350140026e-9
9.763210269686738e-7
1.4276346362344885e-6
5.551928907729912e-7
2.7238220395185953e-7
9.852596919701823e-8
3.8085182656939906e-8
3.38866666452277e-8
4.0866238067348165e-8
2.2899733058750292e-8
4.523196571668548e-9
1.8656778431850995e-9
9.634757416558869e-10
4.861061610106958e-10
3.4093940623283795e-10
6.404082232170176e-10
9.958054756141832e-10
1.2972934312780085e-9
2.2377986405032286e-9
5.247665782507612e-10
7.516516470403222e-10
2.9335649767532e-10
5.718221236585772e-9
1.4165565293208714e-8
1.57884545807432e-8
1.5626141302169242e-8
1.626298111749076e-8
1.747623472654722e-8
1.9017385378766255e-8
2.074482007581447e-8
2.258442096586958e-8
2.449794068556479e-8
2.0482668268985274e-8
1.8154719883783866e-8
1.6944573867563137e-8
9.616776091875893e-9
2.9418611140090642e-9
9.507568727985504e-10
2.826968623805144e-10
8.299760830133469e-11
3.9196872727469426e-10
2.579070795250911e-9
1.2232581801504521e-8
7.0655749076620346e-9
5.8154633899880176e-9
5.696368076504425e-9
6.230315377227023e-9
7.494418255853207e-9
9.942734500070623e-9
1.4813514040360129e-8
2.5544190304535702e-8
4.5701746263960023e-8
4.876156377882335e-8
3.1560884308846003e-8
2.223154094825121e-8
2.7016139351160256e-8
4.687925268124987e-8
8.100791623849067e-8
7.443065557740175e-8
9.40197623598445e-8
1.6915431447013593e-7
2.003100644879299e-7
1.4820545183223403e-7
5.583622438742023e-7
8.576490153843631e-7
8.797355633727445e-7
9.705949365092448e-7
6.896615211406695e-6
1.3869863038948945e-6
4.865147814793224e-7
8.831452250296841e-8
1.010890378518514e-8
1.649362203100598e-9
3.6230531752390406e-10
1.919973361893842e-11
1.0286745219815499e-10
1.177248517421236e-10
9.917361359585184e-11
1.9314248219683038e-10
3.398119721239556e-12
5.938986560640017e-11
4.924111613414923e-10
5.466719049173167e-9
1.4151026515311527e-9
8.110872787204186e-9
2.1627109297831383e-8
3.683192918210289e-8
4.274350920309807e-8
4.349554233423121e-8
4.393222484934373e-8
4.5173080190633185e-8
4.728624233499385e-8
5.022409650867028e-8
5.4048442634611236e-8
7.266247876369242e-8
9.242841428049634e-8
4.539314931243345e-8
2.1500375790614985e-8
1.2684870796961227e-8
9.041156862263878e-9
8.023706186179546e-9
1.2166579991515601e-8
6.7926655473115366e-9
4.0222365222177616e-9
4.997194348875298e-9
6.961412136005039e-9
9.156386093627195e-9
1.1450054422905732e-8
1.4153838904568464e-8
1.77746109976996e-8
2.3048233758213907e-8
3.122443263170157e-8
4.465322498747342e-8
1.5855023577210495e-7
1.2080646714381288e-7
7.943342428510478e-8
8.943115220957425e-8
1.4011765207893057e-7
2.288096995012333e-7
1.8396556482439742e-7
1.8180945671637456e-7
2.86349604112121e-7
6.126964634381747e-7
7.359372119829778e-8
2.870513457411589e-7
5.422736832837156e-7
1.373004179517738e-6
3.4522774993564113e-7
1.2655972694163197e-7
5.426750052878121e-8
1.0750260652523071e-8
1.554669374308698e-9
1.4336616633583838e-9
6.253842360168988e-9
1.1658643880234524e-8
1.3377094500856302e-8
3.667203817026775e-9
1.4557962147654497e-8
3.3495180566064955e-9
9.68966105399896e-10
1.775501668057618e-9
1.9413847676084965e-9
6.642073376316676e-10
4.436011866220618e-10
3.065858885177306e-10
9.779275968987473e-10
1.5849206466062694e-9
2.3701234179011926e-9
3.1028466996542584e-9
3.3895499337341936e-9
3.5673253281080357e-9
3.869190011346693e-9
4.314952861705196e-9
4.90332516657974e-9
5.6417583979550806e-9
8.049799143499451e-9
1.3597258863251334e-8
2.0479899303898345e-8
1.1033349602665339e-8
2.430167662266206e-8
1.4090229094820077e-10
3.701037427903743e-9
8.539080203619351e-10
1.838497979156674e-11
1.5009231087242628e-12
4.0129513595907363e-13
8.921617007697147e-13
3.4147343991586113e-13
3.007758990802382e-13
1.4012259552555727e-13
4.4190061103745326e-14
0.
0.
2.874431301185094e-14
3.991311281517172e-14
7.459120587971572e-13
5.93717164815085e-13
6.852803731817797e-13
8.507311946071491e-13
1.0805221487122278e-12
1.385603621558852e-12
1.7860403296103254e-12
2.309923250459235e-12
2.9943288616808537e-12
3.886776393493125e-12
5.046270235967941e-12
8.447528005275191e-12
8.700123272623676e-11
1.1411453265940403e-11
1.778741479861708e-12
3.341285154893359e-12
7.584615855825116e-12
1.250295175244062e-11
1.877483085054787e-11
2.6732817248326297e-11
3.633057432889345e-11
4.7151316768488365e-11
5.871328942016929e-11
7.085518886644458e-11
8.384206959548297e-11
9.82225229955978e-11
1.1467787662733755e-10
1.3396874490470096e-10
1.5696089598113472e-10
1.8469877138906237e-10
2.1851932454629343e-10
7.619511446222936e-10
3.991093336101092e-9
5.8946884814757335e-9
5.193354045553035e-9
5.335226802358353e-9
5.97151852179243e-9
7.006112740190826e-9
8.517470358718803e-9
1.0713963189387795e-8
1.3960171917179341e-8
1.8808173785952317e-8
9.923701297104447e-9
5.930007340479572e-9
4.2947234862075815e-9
3.5081256530130077e-9
2.910075744093606e-9
1.8010917022220923e-9
6.538248477237889e-10
3.2484120880343e-10
2.882902869954653e-10
4.6258551758963287e-10
1.0352670548213444e-9
2.973434056734721e-9
1.0689296235909987e-8
5.173879030645733e-9
4.0127746827522075e-9
4.0153327770303434e-9
4.674861162426722e-9
6.172975324484178e-9
9.328122574014396e-9
1.6776427270135653e-8
1.698491524784708e-8
8.562711433576246e-9
6.387984890958525e-9
6.229459594295652e-9
1.019940357253285e-8
1.8422812886095577e-8
2.2261450227510966e-8
3.332184481251439e-8
4.590023081008839e-8
5.358276453287594e-9
9.790599179296407e-7
1.422395999287857e-6
5.536226420028047e-7
2.7174296716540636e-7
9.815325039660925e-8
3.806588640289487e-8
3.385257776268472e-8
4.087779241979342e-8
2.2824351594745136e-8
4.516315904764342e-9
1.865307867971882e-9
9.637037995274e-10
4.86148273782778e-10
3.4094003254632444e-10
6.40419509283676e-10
9.96371871846869e-10
1.298794703224553e-9
2.24284848670109e-9
5.248871903242002e-10
7.514526374630732e-10
2.9435390744298364e-10
5.719664576071476e-9
1.416369175902704e-8
1.5780288392237137e-8
1.5617235002245897e-8
1.625386167110001e-8
1.746664695006058e-8
1.9007143365143587e-8
2.073389686291571e-8
2.2572943798149473e-8
2.4486156866012827e-8
2.046733522863908e-8
1.8136368835581005e-8
1.6927253198137472e-8
9.61988991223517e-9
2.943261719551584e-9
9.511994486230404e-10
2.831239608345378e-10
8.345679678923616e-11
3.9175530697800574e-10
2.572625228235025e-9
1.2241398903290955e-8
7.068158543510628e-9
5.814115873414847e-9
5.693554229642662e-9
6.226310026736939e-9
7.488820384765294e-9
9.934417507194465e-9
1.4799738238841608e-8
2.5517952396903236e-8
4.5662013944200547e-8
4.872471039142161e-8
3.154499847217642e-8
2.2220228548317782e-8
2.7002152502159315e-8
4.685362165320168e-8
8.097810354910062e-8
7.441011573396572e-8
9.398585876280148e-8
1.6908367463473972e-7
2.0019569851324018e-7
1.484440730736534e-7
5.589177786434172e-7
8.587676068377473e-7
8.815264813800912e-7
9.803537498869646e-7
6.817847697334142e-6
1.376190565382015e-6
4.834121837604401e-7
8.775671701562671e-8
1.0063644679321084e-8
1.647509118833511e-9
3.62199664463371e-10
1.9021436151705598e-11
1.0344858310553657e-10
1.175740031473277e-10
1.0030486759098664e-10
1.9136427610742058e-10
3.4014125548300724e-12
5.983003254883548e-11
4.972587394115125e-10
5.4135064461441244e-9
1.4191076814093421e-9
8.126204757635333e-9
2.166295578814414e-8
3.6869341582040884e-8
4.2753539010570973e-8
4.34935589571492e-8
4.3929943436882146e-8
4.517417480790229e-8
4.729133054707194e-8
5.023270437319117e-8
5.4059582444956374e-8
7.262192130503756e-8
9.250761541145032e-8
4.54641789216384e-8
2.1514253761552875e-8
1.2682124553709648e-8
9.03059358357041e-9
8.002030977767537e-9
1.2085003509062817e-8
6.83475448904453e-9
4.0337987170339586e-9
5.005269333430195e-9
6.968474342426793e-9
9.162468189590503e-9
1.1455083226350875e-8
1.415790463746893e-8
1.77778244563388e-8
2.305064788260313e-8
3.1226055186026976e-8
4.465421985296853e-8
1.5853365452929755e-7
1.20755416051218e-7
7.940712328907597e-8
8.940818138756936e-8
1.4009495450914018e-7
2.287426445861473e-7
1.838910075940865e-7
1.8176310696493279e-7
2.8635398352592854e-7
6.131770639969834e-7
7.3549725646537e-8
2.872563285470517e-7
5.428055857265967e-7
1.369250794626169e-6
3.4429387423909526e-7
1.2599279633952552e-7
5.411819061965348e-8
1.0723575555676246e-8
1.5539151792566183e-9
1.4311525265530696e-9
6.244375756064487e-9
1.164867145173455e-8
1.3345298189388236e-8
3.6821996777000357e-9
1.4535253410714696e-8
3.343479803817406e-9
9.701419274021562e-10
1.7764785812369788e-9
1.938475605067306e-9
6.636345281030369e-10
4.4344123573653965e-10
3.067159974036525e-10
9.781176357583747e-10
1.5850731640328548e-9
2.370068742255043e-9
3.1023876243673067e-9
3.389115470302807e-9
3.5671070245792293e-9
3.869109147268175e-9
4.3149541109917955e-9
4.9033726575481875e-9
5.641825579564279e-9
8.049846550473494e-9
1.359646529284867e-8
2.0473698180019566e-8
1.1021233353892693e-8
2.432530866356722e-8
1.439522029862749e-10
3.694206373529826e-9
8.534322072308353e-10
1.841040774989231e-11
1.4998691032544987e-12
4.0435582748169307e-13
8.922990246242293e-13
3.4143513550855215e-13
3.0059485128522164e-13
1.3998486088810694e-13
4.4141591497850035e-14
0.
0.
2.875159808649594e-14
3.992337822635598e-14
7.46073173784435e-13
5.938508421251687e-13
6.854366086607949e-13
8.509268662110454e-13
1.080772262915687e-12
1.3859259151076358e-12
1.7864579829936966e-12
2.3104653270171943e-12
2.995033519531711e-12
3.887692574489516e-12
5.04745858622946e-12
8.449081331700513e-12
8.699217400898136e-11
1.1415061116895044e-11
1.7794016234116452e-12
3.3420891580481385e-12
7.58656389566642e-12
1.250616333156941e-11
1.877955840632805e-11
2.673928992912432e-11
3.633888282520391e-11
4.7161411970128966e-11
5.872512154464995e-11
7.086884904792838e-11
8.385782249837671e-11
9.824077553012323e-11
1.1469915575345747e-10
1.33993705150642e-10
1.5699035108965487e-10
1.8473374817655098e-10
2.1856115430491092e-10
7.621868327710219e-10
3.991979933342367e-9
5.895608480449714e-9
5.194109975476506e-9
5.336008729098355e-9
5.972411835749829e-9
7.007202518573266e-9
8.518880286775114e-9
1.0715896216730962e-8
1.3962972254612937e-8
1.881238395634715e-8
9.925574779011262e-9
5.930862130816705e-9
4.295173579165813e-9
3.5084400443928457e-9
2.9103391219923343e-9
1.8014786810971769e-9
6.539714665192701e-10
3.248925445758854e-10
2.883086780358247e-10
4.625818162022211e-10
1.0352255276894557e-9
2.9731809655572124e-9
1.0690556640501776e-8
5.174583276419913e-9
4.01312970769541e-9
4.0155897300536456e-9
4.6750710711280995e-9
6.173129001021778e-9
9.328116705097836e-9
1.6777624772949602e-8
1.698689523129587e-8
8.564493163079156e-9
6.390546093509688e-9
6.231413768724867e-9
1.0200012954567197e-8
1.8422095631592925e-8
2.225974474162919e-8
3.3318067844540095e-8
4.589550725070548e-8
5.369309856457189e-9
9.797319625758471e-7
1.4211034762722833e-6
5.532348105360812e-7
2.7158492000885214e-7
9.806164117604279e-8
3.806084867476562e-8
3.3844073718131356e-8
4.088047658780129e-8
2.2805788975861832e-8
4.514624588915618e-9
1.865218335782657e-9
9.63761206332099e-10
4.861597884747804e-10
3.4093814172105323e-10
6.404206060629216e-10
9.965104648608093e-10
1.2991652423731142e-9
2.244096628532068e-9
5.249138781545097e-10
7.514009556976168e-10
2.945959502805823e-10
5.719997800032723e-9
1.416317552059303e-8
1.5778216072390917e-8
1.561498167299679e-8
1.6251553703231812e-8
1.746421908763062e-8
1.9004548458454672e-8
2.0731127535130005e-8
2.2570031024959463e-8
2.4483161393116484e-8
2.046347234296869e-8
1.813177311223992e-8
1.6922912620479957e-8
9.620613083607667e-9
2.943592467782908e-9
9.513024964773674e-10
2.832261625792566e-10
8.356780831392917e-11
3.9169954281586407e-10
2.5710276038718956e-9
1.2243503387254344e-8
7.068770763097559e-9
5.813761329141156e-9
5.692837940568873e-9
6.2252976098930885e-9
7.48741048899032e-9
9.932328671244073e-9
1.4796288628261822e-8
2.551140235933768e-8
4.565202739356775e-8
4.871540557029439e-8
3.1540957375762464e-8
2.2217359704421284e-8
2.699861586276193e-8
4.684716414251621e-8
8.097054686490607e-8
7.440489384794408e-8
9.397733319783923e-8
1.6906598570838134e-7
2.001671307777921e-7
1.4850316883906328e-7
5.590556814197427e-7
8.590454793845666e-7
8.81973100510463e-7
9.827756184792826e-7
6.798484735940918e-6
1.3735379688069193e-6
4.826491563185412e-7
8.761970556022508e-8
1.0052536107147444e-8
1.6470616148856772e-9
3.6217071004039755e-10
1.8977483220805318e-11
1.0359306202521693e-10
1.175376981046316e-10
1.005874272048197e-10
1.9092911528238219e-10
3.402297678184592e-12
5.993922565935926e-11
4.98463620681793e-10
5.4003971377738615e-9
1.420096276713717e-9
8.129978647566749e-9
2.1671790613759193e-8
3.687852642187152e-8
4.275594901837095e-8
4.349301229174107e-8
4.392932994112993e-8
4.517439703261912e-8
4.729253748002672e-8
5.023477567690861e-8
5.4062269901101774e-8
7.261183663146126e-8
9.252693666698368e-8
4.548170405371789e-8
2.151766166359702e-8
1.2681430366667433e-8
9.027973742867852e-9
7.99667918085011e-9
1.2064943869535262e-8
6.845208641458999e-9
4.036662998087005e-9
5.007266372266671e-9
6.970216458393355e-9
9.163962696964204e-9
1.1456312321132468e-8
1.4158890985799668e-8
1.777859529700699e-8
2.3051215676120785e-8
3.122642117242168e-8
4.4654425212606875e-8
1.5852929626705032e-7
1.2074261660283715e-7
7.940049370476585e-8
8.94023520297562e-8
1.400890956703585e-7
2.2872572590847938e-7
1.8387236968179462e-7
1.817514470830281e-7
2.8635471815344095e-7
6.132945322232445e-7
7.353863433608837e-8
2.873073830314163e-7
5.429365040874212e-7
1.368325315444758e-6
3.4406424654150586e-7
1.2585366153464026e-7
5.408140355674359e-8
1.071710866241587e-8
1.553723778596768e-9
1.4305489562660047e-9
6.242137418970057e-9
1.164622111028814e-8
1.3337605055426038e-8
3.685886986962777e-9
1.4529842091429387e-8
3.3420191382329436e-9
9.704273490179723e-10
1.7767165220818015e-9
1.937769328537565e-9
6.634952140307844e-10
4.434022334126131e-10
3.067472702627448e-10
9.781628696577253e-10
1.585108420378599e-9
2.370052455500406e-9
3.1022724903777155e-9
3.3890076000089308e-9
3.567052422207545e-9
3.8690881498622585e-9
4.314953069467328e-9
4.903382616272691e-9
5.641840017138e-9
8.049852973652055e-9
1.3596260570339899e-8
2.0472167152171457e-8
1.10182755866404e-8
2.4331036110424194e-8
1.4468262786839435e-10
3.692545422865741e-9
8.533168852074783e-10
1.841647226802798e-11
1.4996166164600215e-12
4.051023442119995e-13
8.923324221382069e-13
3.4142542337636494e-13
3.0055050507181103e-13
1.3995119431686303e-13
4.412977949408434e-14
0.
0.
2.875341439403431e-14
3.9925906041531645e-14
7.461129499191359e-13
5.938838837658498e-13
6.854752084536712e-13
8.509749311336895e-13
1.0808335743627185e-12
1.3860052747084105e-12
1.7865604839420489e-12
2.310598613123209e-12
2.995206648005809e-12
3.8879175297973055e-12
5.047751093324122e-12
8.449464104618212e-12
8.69900146684113e-11
1.1415945345451356e-11
1.7795630880493642e-12
3.342287298519197e-12
7.587042902544332e-12
1.2506952839618245e-11
1.8780720810898132e-11
2.6740882148267163e-11
3.6340928029235626e-11
4.7163898957187294e-11
5.872803884647559e-11
7.087221957535994e-11
8.386171082370577e-11
9.824528143835587e-11
1.1470440921426028e-10
1.3399986772998644e-10
1.569976222834122e-10
1.8474238047186537e-10
2.1857147583418412e-10
7.622445456816726e-10
3.992197744844178e-9
5.895835258526282e-9
5.19429639370134e-9
5.336201454792713e-9
5.972631861911671e-9
7.007470709586397e-9
8.519226909353057e-9
1.0716370898866953e-8
1.3963659123760516e-8
1.8813415568628832e-8
9.926034120553911e-9
5.931072005280884e-9
4.295284377159951e-9
3.5085175214783375e-9
2.9104039828346782e-9
1.8015733444278019e-9
6.540073158541825e-10
3.2490511233797673e-10
2.883132190256072e-10
4.6258102981432443e-10
1.035215691969218e-9
2.9731201538831545e-9
1.0690866253495684e-8
5.1747561624103215e-9
4.013217232234421e-9
4.015653381978209e-9
4.675123453126844e-9
6.173168131511427e-9
9.328117941646645e-9
1.677792079348761e-8
1.69873817738469e-8
8.564930797843514e-9
6.391175345634621e-9
6.231894442771813e-9
1.020016438560003e-8
1.8421921138214266e-8
2.2259327552228086e-8
3.331714446030996e-8
4.5894350151840145e-8
5.372001823908122e-9
9.79895436558995e-7
1.4207886660671021e-6
5.531403241561957e-7
2.7154640520330956e-7
9.803934708589861e-8
3.8059605956225196e-8
3.384199696490737e-8
4.088112068547433e-8
2.2801269694854363e-8
4.514212953276566e-9
1.865196610714126e-9
9.637752431605352e-10
4.86162646632466e-10
3.40937583449182e-10
6.404207754856898e-10
9.965441452184422e-10
1.2992554761023176e-9
2.2444006886054014e-9
5.249202052285999e-10
7.513882178162033e-10
2.9465467655435525e-10
5.7200776269537034e-9
1.4163046603787555e-8
1.5777707944563087e-8
1.5614429548097247e-8
1.6250988147003356e-8
1.7463624070659997e-8
1.9003912424803856e-8
2.073044864725291e-8
2.2569316796464703e-8
2.4482426609812427e-8
2.046252681821102e-8
1.8130649809371992e-8
1.6921851538015614e-8
9.620786609489825e-9
2.9436721739832287e-9
9.513272454631836e-10
2.8325087753205285e-10
8.359471931440419e-11
3.916857849418618e-10
2.5706380604221336e-9
1.2244011710297627e-8
7.068918376903101e-9
5.8136736674347945e-9
5.692662175041993e-9
6.225049591182933e-9
7.487065386599183e-9
9.931817721277081e-9
1.4795445401332506e-8
2.5509802406691806e-8
4.564958417695488e-8
4.8713126862385255e-8
3.153996599685892e-8
2.2216656411144564e-8
2.6997749456860294e-8
4.6845583519511536e-8
8.096869454816127e-8
7.440361291982646e-8
9.397524720325015e-8
1.6906166209944048e-7
2.0016015300675423e-7
1.4851757651166556e-7
5.590893169192694e-7
8.59113264099844e-7
8.82082147563152e-7
9.8336638525334e-7
6.793773271539273e-6
1.3728925850364573e-6
4.824634684994594e-7
8.758637176328276e-8
1.0049833930738666e-8
1.6469531839952593e-9
3.6216347549401696e-10
1.8966781842605043e-11
1.0362831667830927e-10
1.1752890940143927e-10
1.006564519728461e-10
1.9082332745788927e-10
3.4025170377730114e-12
5.996585576921649e-11
4.987576045802017e-10
5.397205844401452e-9
1.4203370798891376e-9
8.130897256131089e-9
2.167394173717449e-8
3.6880760659279565e-8
4.275653210589333e-8
4.3492875705603036e-8
4.3929177475148084e-8
4.5174448257737225e-8
4.729282848883049e-8
5.023527696221306e-8
5.406292074512069e-8
7.260937583501947e-8
9.253162934292046e-8
4.54859725686918e-8
2.151849083858511e-8
1.2681260399829797e-8
9.02733494709633e-9
7.995375602397188e-9
1.2060062562396418e-8
6.847758991657406e-9
4.03736129073498e-9
5.007753022657361e-9
6.970640717036538e-9
9.164326304965423e-9
1.145661095768739e-8
1.4159130195966472e-8
1.777878170000606e-8
2.3051352264041133e-8
3.122650819488024e-8
4.465447270897667e-8
1.585282189053571e-7
1.2073948722954275e-7
7.939887075641252e-8
8.940092272137036e-8
1.4008765345591444e-7
2.2872158321825148e-7
1.838678160216692e-7
1.817485939544903e-7
2.8635487649509e-7
6.133230786460254e-7
7.353592078852295e-8
2.8731984716840427e-7
5.429683709302514e-7
1.368099949714954e-6
3.4400836223420806e-7
1.258198164217499e-7
5.4072445950746813e-8
1.071554083632403e-8
1.5536768105302294e-9
1.430402920667953e-9
6.241598368941991e-9
1.1645624792798306e-8
1.3335740986818218e-8
3.6867841257985275e-9
1.4528535979274249e-8
3.341665263155687e-9
9.70496610114393e-10
1.7767742623001575e-9
1.9375980026086946e-9
6.634614132428858e-10
4.433927506129848e-10
3.067548442639146e-10
9.781737732401198e-10
1.5851168556713267e-9
2.3700483130059837e-9
3.102244301124547e-9
3.3889812723599985e-9
3.567039071756828e-9
3.869082956697487e-9
4.314952696201304e-9
4.903384951079135e-9
5.641843399847771e-9
8.049854215937604e-9
1.3596210134900987e-8
2.0471794170754365e-8
1.10175572051216e-8
2.4332424482405783e-8
1.4485912498814863e-10
3.692142436690862e-9
8.532889237814421e-10
1.8417935812525276e-11
1.499555642388368e-12
4.052837355679973e-13
8.923404932332484e-13
3.414230750571256e-13
3.0053970816152426e-13
1.399430347560205e-13
4.412690136735411e-14
0.
0.
2.875386427496593e-14
3.992649604643291e-14
7.461226679045615e-13
5.938918348404495e-13
6.854844855804103e-13
8.509867063885655e-13
1.080848584908745e-12
1.3860244882609926e-12
1.7865854471936974e-12
2.3106310298757232e-12
2.9952489986023455e-12
3.887972449547423e-12
5.047822134667081e-12
8.449557105978188e-12
8.698948992124883e-11
1.141616027587491e-11
1.7796024439915987e-12
3.342335605679142e-12
7.58715949994955e-12
1.2507145054461679e-11
1.878100366326245e-11
2.6741269668308545e-11
3.6341425789846826e-11
4.716450441078047e-11
5.872874923391638e-11
7.087304043221303e-11
8.38626580583546e-11
9.82463792547438e-11
1.1470568911827421e-10
1.3400136911350429e-10
1.5699939237692006e-10
1.847444828619445e-10
2.1857398866098938e-10
7.622585738339155e-10
3.992250732422599e-9
5.8958904745140146e-9
5.194341787329131e-9
5.336248378040699e-9
5.972685428661661e-9
7.007535980619394e-9
8.519311246626146e-9
1.071648636106714e-8
1.3963826150266744e-8
1.8813666360150384e-8
9.926145806817963e-9
5.9311230545817044e-9
4.295311346927056e-9
3.508536383895981e-9
2.9104197686343587e-9
1.8015963465042805e-9
6.540160292527218e-10
3.2490816700265773e-10
2.8831432499947556e-10
4.625808455378999e-10
1.035213322075047e-9
2.973105446568011e-9
1.0690941565025001e-8
5.174798205308151e-9
4.013238545693854e-9
4.015668898406602e-9
4.675136248729908e-9
6.1731777364756645e-9
9.328118409156615e-9
1.6777992906333126e-8
1.6987500143741725e-8
8.565037253913523e-9
6.39132842439337e-9
6.232011411887441e-9
1.020020133019935e-8
1.8421878795967715e-8
2.2259226175436253e-8
3.331692011069552e-8
4.589406887480203e-8
5.3726555414514934e-9
9.799351036212507e-7
1.4207122507847864e-6
5.531173875332741e-7
2.715370551085917e-7
9.803393677433278e-8
3.805930332249081e-8
3.3841492523415906e-8
4.088127642446174e-8
2.2800172832294787e-8
4.51411305615924e-9
1.865191341075685e-9
9.63778654225106e-10
4.861633444257554e-10
3.4093742166594697e-10
6.404208104641767e-10
9.965523159284314e-10
1.2992773783516977e-9
2.2444744977915655e-9
5.24921730176025e-10
7.513851155590533e-10
2.946689168554298e-10
5.720096927290007e-9
1.4163015112842357e-8
1.577758439259167e-8
1.5614295323459924e-8
1.6250850655301997e-8
1.7463479411604146e-8
1.9003757788621027e-8
2.073028358465002e-8
2.256914313010906e-8
2.4482247928956554e-8
2.046229701674195e-8
1.813037689741698e-8
1.6921593734025653e-8
9.62082856537097e-9
2.9436914674032074e-9
9.513332304934817e-10
2.832568648966539e-10
8.360124340814175e-11
3.916824343841179e-10
2.570543476467515e-9
1.2244134834243213e-8
7.068954115203044e-9
5.81365230817447e-9
5.692619428928851e-9
6.2249893016738176e-9
7.486981512401616e-9
9.93169356056601e-9
1.4795240535022407e-8
2.5509413761294737e-8
4.564899045366795e-8
4.8712572974488056e-8
3.153972491162349e-8
2.221648541891541e-8
2.6997538837919117e-8
4.684519936206992e-8
8.096824419424754e-8
7.440330143095266e-8
9.397474027358069e-8
1.6906061166665132e-7
2.001584580207607e-7
1.4852107457111576e-7
5.590974843125912e-7
8.591297242283165e-7
8.821086335163689e-7
9.83509834666632e-7
6.7926299074343375e-6
1.3727359684080645e-6
4.824184048533939e-7
8.757828272478123e-8
1.0049178228539084e-8
1.646926898344839e-9
3.6216170870224144e-10
1.896418439859411e-11
1.0363687787404315e-10
1.1752677885531682e-10
1.0067321879659007e-10
1.9079768378666253e-10
3.4025705432454003e-12
5.997232184320171e-11
4.988289953417846e-10
5.396431301942728e-9
1.420395532157481e-9
8.131120198714363e-9
2.1674463854248002e-8
3.6881302813092597e-8
4.275667341014467e-8
4.349284234544426e-8
4.3929140275878506e-8
4.517446051306444e-8
4.729289894469943e-8
5.0235398442564935e-8
5.406307849849481e-8
7.26087782341339e-8
9.2532767616556e-8
4.548700867378028e-8
2.1518692049322384e-8
1.2681219085314035e-8
9.027179843661383e-9
7.995059168087875e-9
1.2058877958176552e-8
6.8483782962946355e-9
4.037530830209124e-9
5.007871163326997e-9
6.970743693978678e-9
9.164414540524572e-9
1.145668340363641e-8
1.4159188195538333e-8
1.7778826863505304e-8
2.3051385314177483e-8
3.12265291878086e-8
4.4654484085844367e-8
1.5852795642725872e-7
1.207387268832659e-7
7.939847630305042e-8
8.940057519108302e-8
1.4008730244010412e-7
2.287205762844575e-7
1.8386670981033262e-7
1.8174790058447672e-7
2.863549136643768e-7
6.133300038251762e-7
7.353526132351461e-8
2.8732287441461935e-7
5.429761048912286e-7
1.3680452488277442e-6
3.4399479988539183e-7
1.2581160365916427e-7
5.4070271780181154e-8
1.0715160708551168e-8
1.5536653892883244e-9
1.4303675357610258e-9
6.241467884260612e-9
1.1645480077595532e-8
1.3335289084952673e-8
3.6870018366824607e-9
1.4528219646312883e-8
3.341579435236382e-9
9.705133659212224e-10
1.7767882677837538e-9
1.937556482687698e-9
6.634532145545499e-10
4.433904510305357e-10
3.067566733087495e-10
9.781764185307612e-10
1.5851188946222028e-9
2.370047304397938e-9
3.1022374691918275e-9
3.388974904669108e-9
3.5670358262249213e-9
3.869081694140076e-9
4.3149526212252956e-9
4.903385500653292e-9
5.641844200490323e-9
8.0498544995748e-9
1.3596197856971325e-8
2.0471703630970358e-8
1.1017382948319382e-8
2.4332761096538043e-8
1.4490188331009902e-10
3.6920447094273913e-9
8.532821442163774e-10
1.8418290214343733e-11
1.4995408952186804e-12
4.053274150936652e-13
8.923424807552341e-13
3.4142249594379163e-13
3.0053710240427133e-13
1.3994102308716649e-13
4.41261995189774e-14
0.
0.
2.8753942438016205e-14
3.992666513724183e-14
7.461250413356644e-13
5.938937933842507e-13
6.854867664477864e-13
8.509894740699479e-13
1.0808522061164687e-12
1.3860292514904513e-12
1.786591550794304e-12
2.3106388849454632e-12
2.9952591126494666e-12
3.8879858427815885e-12
5.0478394145581264e-12
8.449579818859804e-12
8.698936919554882e-11
1.1416212467601003e-11
1.7796119423479834e-12
3.3423471824901436e-12
7.587187863849887e-12
1.2507191622412717e-11
1.8781072279838184e-11
2.6741363572113103e-11
3.634154663579379e-11
4.7164651377972664e-11
5.872892161139737e-11
7.087323923986312e-11
8.386288758595104e-11
9.824664534033697e-11
1.1470599946353284e-10
1.3400173238640452e-10
1.5699982228756269e-10
1.8474499335639413e-10
2.1857459882609492e-10
7.622619772926849e-10
3.992263586819549e-9
5.895903875742685e-9
5.194352805220851e-9
5.336259767671383e-9
5.9726984257115815e-9
7.007551821026147e-9
8.519331712990337e-9
1.0716514379188348e-8
1.3963866678198107e-8
1.8813727208477246e-8
9.926172906138482e-9
5.931135441878828e-9
4.2953178917337825e-9
3.5085409622846407e-9
2.9104236011906006e-9
1.8016019276408637e-9
6.540181413464836e-10
3.2490890741434996e-10
2.883145937617051e-10
4.6258080144980687e-10
1.0352127481881978e-9
2.9731018820513286e-9
1.0690959847561064e-8
5.174808409160763e-9
4.013243717232969e-9
4.015672665544558e-9
4.675139355982538e-9
6.17318007236322e-9
9.328118533192044e-9
1.6778010411346436e-8
1.6987528866900487e-8
8.565063082370789e-9
6.391365573519791e-9
6.232039797563508e-9
1.0200210302467018e-8
1.842186852708917e-8
2.2259201581126646e-8
3.331686568518362e-8
4.5894000631668237e-8
5.3728141019045294e-9
9.799447233693877e-7
1.4206937175822127e-6
5.531118245735109e-7
2.7153478733494875e-7
9.80326246553754e-8
3.80592298634419e-8
3.384137015812315e-8
4.088131415872478e-8
2.2799906815652625e-8
4.51408882857328e-9
1.8651900617609146e-9
9.637794817278958e-10
4.861635131621358e-10
3.409373799043023e-10
6.404208182803549e-10
9.965542971103417e-10
1.2992826903426534e-9
2.2444923998603983e-9
5.249220990273964e-10
7.5138436241935e-10
2.946723692926972e-10
5.720101607978324e-9
1.416300746571945e-8
1.577755441524578e-8
1.5614262756457545e-8
1.6250817295569565e-8
1.746344431372742e-8
1.9003720269222516e-8
2.073024353268816e-8
2.256910099285309e-8
2.448220457384764e-8
2.0462241265079175e-8
1.8130310693910818e-8
1.692153119401143e-8
9.62083873215349e-9
2.943696142810455e-9
9.51334680903041e-10
2.8325831592140584e-10
8.360282476512381e-11
3.916816209254219e-10
2.5705205352420433e-9
1.2244164688841332e-8
7.068962774316512e-9
5.813647123128253e-9
5.692609055653125e-9
6.224974670901959e-9
7.48696116440498e-9
9.931663440319453e-9
1.479519083604002e-8
2.550931948447618e-8
4.564884641532957e-8
4.871243858580768e-8
3.153966641386922e-8
2.2216443926519486e-8
2.6997487737311525e-8
4.684510616283331e-8
8.096813492443503e-8
7.44032258507401e-8
9.397461729108136e-8
1.6906035684522279e-7
2.0015804685726756e-7
1.485219230138048e-7
5.590994653432095e-7
8.591337167192549e-7
8.821150582108748e-7
9.835446287608305e-7
6.792352620158643e-6
1.3726979860926314e-6
4.824074759955481e-7
8.757632099882089e-8
1.0049019211580523e-8
1.6469205252223568e-9
3.621612800610311e-10
1.8963554488164708e-11
1.0363895398499036e-10
1.1752626231071086e-10
1.0067728602736724e-10
1.9079146191568168e-10
3.402583512340599e-12
5.997389019537524e-11
4.988463116667474e-10
5.396243463218936e-9
1.4204097090572956e-9
8.131174267583542e-9
2.1674590503165436e-8
3.6881434292652236e-8
4.275670766196718e-8
4.34928342417135e-8
4.3929131243005006e-8
4.517446347459994e-8
4.729291602129953e-8
5.023542789279686e-8
5.4063116745574576e-8
7.260863328011809e-8
9.253304363577053e-8
4.548725996532682e-8
2.1518740846125602e-8
1.2681209061008936e-8
9.027142222849173e-9
7.994982422670705e-9
1.2058590669648676e-8
6.848528508578979e-9
4.037571950067535e-9
5.0078998155904524e-9
6.970768669099271e-9
9.16443594034891e-9
1.1456700970724417e-8
1.4159202257882406e-8
1.7778837811202336e-8
2.3051393323162748e-8
3.122653427194808e-8
4.465448683742556e-8
1.5852789270746752e-7
1.2073854243076293e-7
7.939838060667142e-8
8.940049086706167e-8
1.4008721725019278e-7
2.2872033198781041e-7
1.8386644146446157e-7
1.8174773237016878e-7
2.863549226028551e-7
6.133316831665596e-7
7.353510131093171e-8
2.8732360871668534e-7
5.429779805506196e-7
1.3680319822958064e-6
3.4399151070989643e-7
1.258096119438055e-7
5.40697444838031e-8
1.0715068541779127e-8
1.553662617905868e-9
1.4303589596374403e-9
6.241436259360345e-9
1.1645444981221813e-8
1.3335179518556339e-8
3.687054640148613e-9
1.452814296821813e-8
3.341558665599567e-9
9.705174555193418e-10
1.7767916542924579e-9
1.937546412835915e-9
6.634512582474719e-10
4.433898984757534e-10
3.067571240301399e-10
9.781770621844148e-10
1.585119390174973e-9
2.3700470529039536e-9
3.102235797774111e-9
3.388973344238054e-9
3.5670350496571384e-9
3.869081408968921e-9
4.3149525847953085e-9
4.903385638768428e-9
5.6418444319941824e-9
8.049854563730929e-9
1.3596194876210266e-8
2.047168167462094e-8
1.101734068977973e-8
2.4332842712250632e-8
1.4491224826348246e-10
3.692021012936613e-9
8.532805004476594e-10
1.8418376133936854e-11
1.4995373479349725e-12
4.053383259195244e-13
8.92342950978438e-13
3.41422357036104e-13
3.005364552578345e-13
1.3994054954830246e-13
4.4126034210636834e-14
0.
0.
2.875396349131669e-14
3.992668904513593e-14
7.461254605228963e-13
5.938943387502242e-13
6.854872670034896e-13
8.509901086620152e-13
1.080853141213053e-12
1.3860304015928844e-12
1.7865930025143775e-12
2.310640759036449e-12
2.9952615750097456e-12
3.8879888755329956e-12
5.047843418843316e-12
8.449585501007377e-12
8.698933386267182e-11
1.1416225111769875e-11
1.7796142781177027e-12
3.342350113346039e-12
7.58719474076439e-12
1.2507202775300169e-11
1.8781088974601846e-11
2.674138643319435e-11
3.634157592815057e-11
4.716468705827008e-11
5.872896341861168e-11
7.087328792076131e-11
8.386294341266962e-11
9.824671029985939e-11
1.147060746906247e-10
1.34001821355185e-10
1.5699992659257492e-10
1.8474511702004794e-10
2.185747472832236e-10
7.62262802329797e-10
3.9922667054531825e-9
5.8959071250473496e-9
5.194355477139703e-9
5.3362625300933195e-9
5.9727015834606915e-9
7.007555662952631e-9
8.519336676414086e-9
1.0716521174615629e-8
1.3963876506969472e-8
1.881374196461707e-8
9.926179477498289e-9
5.93113844542119e-9
4.295319479014776e-9
3.5085420732142575e-9
2.9104245305447614e-9
1.8016032778755047e-9
6.540186561080056e-10
3.24909087215699e-10
2.883146589144561e-10
4.6258079125970144e-10
1.035212609158362e-9
2.9731010179931316e-9
1.0690964272433238e-8
5.174810884967877e-9
4.013244974175454e-9
4.015673580148017e-9
4.675140110711921e-9
6.173180640522346e-9
9.32811856425911e-9
1.6778014642678755e-8
1.6987535835258257e-8
8.56506935443261e-9
6.39137457998727e-9
6.232046682276968e-9
1.0200212477314299e-8
1.8421866037807304e-8
2.2259195616452656e-8
3.331685248716788e-8
4.5893984082776164e-8
5.372852552523772e-9
9.799470559226015e-7
1.420689223581999e-6
5.531104756311521e-7
2.715342374208862e-7
9.803230650559285e-8
3.805921204835544e-8
3.3841340486152695e-8
4.088132330758348e-8
2.2799842311905723e-8
4.514082953847646e-9
1.86518975182304e-9
9.637796823954379e-10
4.861635551004217e-10
3.409374035266825e-10
6.404208203741166e-10
9.965547777054928e-10
1.2992839783433411e-9
2.2444967395011226e-9
5.249221890109709e-10
7.513841799526732e-10
2.946732066794378e-10
5.720102696157231e-9
1.4163005608035897e-8
1.577754714487645e-8
1.56142548599645e-8
1.6250809205925746e-8
1.7463435802401615e-8
1.9003711170450855e-8
2.0730233821329368e-8
2.2569090773634307e-8
2.448219405961244e-8
2.0462227744161465e-8
1.8130294639358437e-8
1.692151602743828e-8
9.620841194736418e-9
2.943697278375674e-9
9.513350320190442e-10
2.8325866818538425e-10
8.360320880269378e-11
3.916814233562037e-10
2.5705149720631333e-9
1.2244171916740593e-8
7.068964874673107e-9
5.8136458625417575e-9
5.692606543060612e-9
6.224971124848761e-9
7.48695622895548e-9
9.931656135277655e-9
1.4795178784106094e-8
2.5509296622976545e-8
4.5648811485993965e-8
4.871240600082086e-8
3.153965222798166e-8
2.2216433864331052e-8
2.6997475346307713e-8
4.684508356100379e-8
8.096810842601273e-8
7.440320752190704e-8
9.397458746794494e-8
1.6906029505207865e-7
2.0015794715455178e-7
1.4852212874406627e-7
5.590999457223051e-7
8.591346848687678e-7
8.821166161407622e-7
9.835530658872449e-7
6.792285383682035e-6
1.3726887762010428e-6
4.824048259591701e-7
8.757584532176005e-8
1.0048980653429014e-8
1.6469189800385246e-9
3.621611759052533e-10
1.89634017428383e-11
1.0363945849289905e-10
1.1752613727445105e-10
1.0067827229864822e-10
1.9078996018683497e-10
3.4025866932766886e-12
5.99742704964807e-11
4.988505106817037e-10
5.3961979009799156e-9
1.420413146542928e-9
8.13118738034765e-9
2.1674621200779537e-8
3.688146617168097e-8
4.275671597037558e-8
4.3492832276812376e-8
4.392912905413447e-8
4.517446419029097e-8
4.7292920162508426e-8
5.0235435035532174e-8
5.4063126018539863e-8
7.260859813103509e-8
9.253311056504636e-8
4.548732089611201e-8
2.1518752679134728e-8
1.2681206631203795e-8
9.027133100382041e-9
7.994963812753318e-9
1.2058521005961297e-8
6.848564931024942e-9
4.037581921029761e-9
5.00790676468378e-9
6.9707747264952156e-9
9.164441128335952e-9
1.1456705230424755e-8
1.4159205668223297e-8
1.7778840467291277e-8
2.305139526503233e-8
3.12265355034776e-8
4.465448750195887e-8
1.5852787724445358e-7
1.207384977017534e-7
7.939835739946605e-8
8.940047041866225e-8
1.4008719658982607e-7
2.2872027274562143e-7
1.8386637639210391e-7
1.8174769157815468e-7
2.863549247656878e-7
6.133320903631708e-7
7.353506252214634e-8
2.873237867847023e-7
5.429784353527455e-7
1.3680287653730773e-6
3.4399071316843874e-7
1.2580912898486194e-7
5.406961662175044e-8
1.071504619470248e-8
1.5536619458195038e-9
1.4303568748554614e-9
6.241428592513948e-9
1.1645436471120145e-8
1.3335152952419247e-8
3.687067439316076e-9
1.4528124376160949e-8
3.34155359319858e-9
9.705184505543613e-10
1.7767924849172505e-9
1.9375439503464203e-9
6.634507729488935e-10
4.433897547775272e-10
3.067572293472221e-10
9.781772168370998e-10
1.5851195107124518e-9
2.370046991981206e-9
3.1022353996288825e-9
3.3889729663203763e-9
3.5670348557947233e-9
3.869081322307995e-9
4.314952575482138e-9
4.903385664132612e-9
5.6418444769003885e-9
8.049854590335853e-9
1.3596194153720613e-8
2.0471676348784757e-8
1.101733044686841e-8
2.4332862502509922e-8
1.4491476218907642e-10
3.6920152672499025e-9
8.532801017469828e-10
1.8418396995898058e-11
1.4995363825719712e-12
4.0534083292856014e-13
8.923430616967782e-13
3.414223104867266e-13
3.0053630651991436e-13
1.3994043263508352e-13
4.412598599959396e-14
0.
0.
2.8753954676509295e-14
3.9926682924070596e-14
7.461255871671109e-13
5.938943191860601e-13
6.854873709094782e-13
8.509904250031134e-13
1.0808532474935774e-12
1.3860306717701096e-12
1.7865933937588434e-12
2.3106411798672464e-12
2.995262295870988e-12
3.887989791302158e-12
5.0478444448185925e-12
8.449586660758905e-12
8.698932269136605e-11
1.1416228184649633e-11
1.7796147333736457e-12
3.3423507464412144e-12
7.587196183817292e-12
1.2507205733342778e-11
1.878109302585108e-11
2.674139186109576e-11
3.634158304866868e-11
4.7164695696861336e-11
5.8728973552084e-11
7.087329960958193e-11
8.386295692040691e-11
9.824672614263088e-11
1.1470609310339162e-10
1.3400184269937042e-10
1.5699995201631815e-10
1.8474514694047149e-10
2.1857478292678056e-10
7.622630023060901e-10
3.9922674631725025e-9
5.895907913058475e-9
5.194356125543073e-9
5.336263199866588e-9
5.972702328557923e-9
7.007556594320265e-9
8.51933788031517e-9
1.071652282160035e-8
1.3963878889692337e-8
1.881374554223057e-8
9.926181070958808e-9
5.931139174637331e-9
4.295319864335084e-9
3.508542342211033e-9
2.9104247557457407e-9
1.8016036077372206e-9
6.540187767584612e-10
3.2490913096654123e-10
2.8831467446578986e-10
4.6258078830195916e-10
1.0352125760732292e-9
2.9731008100656063e-9
1.0690965347229952e-8
5.174811486209839e-9
4.013245279457463e-9
4.015673799960288e-9
4.675140293201677e-9
6.173180778558519e-9
9.32811857147775e-9
1.6778015687698742e-8
1.6987537522205292e-8
8.565070877794954e-9
6.391376765925158e-9
6.2320483526676315e-9
1.0200213005433985e-8
1.8421865433351328e-8
2.225919417072809e-8
3.331684928761057e-8
4.589398006942292e-8
5.372861876217968e-9
9.799476214755514e-7
1.4206881339205065e-6
5.531101485569376e-7
2.7153410409884187e-7
9.803222935589843e-8
3.8059207726827405e-8
3.3841333291420615e-8
4.088132552447326e-8
2.2799826671028e-8
4.514081529869021e-9
1.8651896766746443e-9
9.637797310582421e-10
4.861635649474433e-10
3.409373943897153e-10
6.40420820639698e-10
9.96554894365815e-10
1.2992842906114262e-9
2.2444977946729374e-9
5.249222108564278e-10
7.513841358847772e-10
2.9467340977653997e-10
5.720102991740948e-9
1.416300515900059e-8
1.5777545381601106e-8
1.5614252944663888e-8
1.625080724368956e-8
1.746343373850219e-8
1.9003708964452445e-8
2.073023146580032e-8
2.2569088297399935e-8
2.4482191510529738e-8
2.046222446625688e-8
1.8130290747204365e-8
1.6921512350025467e-8
9.620841793438472e-9
2.943697550784538e-9
9.51335117890993e-10
2.832587532564082e-10
8.36033017674227e-11
3.9168137566665216e-10
2.5705136246282683e-9
1.2244173682869944e-8
7.068965385147315e-9
5.813645558250753e-9
5.692605932260743e-9
6.224970265524758e-9
7.486955032683726e-9
9.931654363402171e-9
1.479517586292667e-8
2.5509291080707047e-8
4.564880301723067e-8
4.871239809571265e-8
3.153964878847848e-8
2.2216431425686175e-8
2.6997472340354685e-8
4.684507808089512e-8
8.096810200045963e-8
7.440320307720245e-8
9.397458023643946e-8
1.6906028006864936e-7
2.0015792297822278e-7
1.48522178638816e-7
5.591000622047115e-7
8.591349196134573e-7
8.821169939018992e-7
9.835551116642654e-7
6.792269080876542e-6
1.3726865430532921e-6
4.82404183408194e-7
8.757572998497773e-8
1.0048971304211784e-8
1.6469186052852681e-9
3.621611506928256e-10
1.8963364712035338e-11
1.0363958025563069e-10
1.175261070490834e-10
1.0067851144125943e-10
1.9078959449616811e-10
3.4025874072298724e-12
5.997436271594047e-11
4.988515288589793e-10
5.3961868657861125e-9
1.4204139802164829e-9
8.131190558628353e-9
2.1674628649736492e-8
3.688147390063288e-8
4.275671798250292e-8
4.349283179893778e-8
4.39291285193016e-8
4.517446436520173e-8
4.7292921164921494e-8
5.0235436766567073e-8
5.406312826662575e-8
7.260858960968561e-8
9.253312679054937e-8
4.548733567155874e-8
2.1518755548656695e-8
1.2681206041395953e-8
9.027130888534725e-9
7.994959300711088e-9
1.2058504114033241e-8
6.8485737616585e-9
4.0375843394215695e-9
5.0079084481619425e-9
6.970776194946441e-9
9.164442386120812e-9
1.145670626298307e-8
1.415920649524496e-8
1.77788411112487e-8
2.305139573658221e-8
3.1226535803414654e-8
4.465448766399966e-8
1.5852787349842258e-7
1.207384868552831e-7
7.939835177077809e-8
8.94004654595853e-8
1.400871915804403e-7
2.287202583814182e-7
1.838663606138798e-7
1.8174768168708094e-7
2.8635492529006965e-7
6.133321890987121e-7
7.353505311176263e-8
2.873238299612802e-7
5.429785456193795e-7
1.368027985411018e-6
3.439905197998465e-7
1.2580901188023764e-7
5.4069585620516767e-8
1.071504077589238e-8
1.5536617829360127e-9
1.4303563730039399e-9
6.241426733275985e-9
1.1645434407706693e-8
1.3335146511644988e-8
3.6870705511555634e-9
1.4528119857807702e-8
3.3415524180507087e-9
9.705186887894603e-10
1.7767926991612002e-9
1.937543347074662e-9
6.634506337726062e-10
4.433897281738926e-10
3.0675725220601597e-10
9.781772497479409e-10
1.585119535583493e-9
2.370046983278914e-9
3.1022352851621094e-9
3.388972890983506e-9
3.5670348023120345e-9
3.869081302230671e-9
4.314952582741659e-9
4.9033856739556334e-9
5.641844479406053e-9
8.049854583810882e-9
1.3596193979139652e-8
2.047167505581833e-8
1.1017327961516372e-8
2.4332867301134825e-8
1.449153703269021e-10
3.692013873849121e-9
8.532800050387096e-10
1.841840198545279e-11
1.4995361109805838e-12
4.0534151251437033e-13
8.923431423908887e-13
3.4142230006880835e-13
3.005362821604904e-13
1.3994041068890208e-13
4.4125973380492766e-14
0.
0.
2.875396603032786e-14
3.9926679964096155e-14
7.461256794678821e-13
5.938944397553875e-13
6.854875199618913e-13
8.509903557418959e-13
1.0808533874984094e-12
1.3860306891916874e-12
1.7865933563618072e-12
2.310641417183968e-12
2.995262409122419e-12
3.88798993025607e-12
5.047844862237265e-12
8.449587199981624e-12
8.698932922948315e-11
1.1416229054851676e-11
1.7796147946536757e-12
3.3423510740584786e-12
7.587196601794456e-12
1.2507206424431966e-11
1.878109404126585e-11
2.6741393323593775e-11
3.634158478131609e-11
4.716469775184346e-11
5.872897602529286e-11
7.087330261831335e-11
8.386296033122024e-11
9.82467291882718e-11
1.1470609750622836e-10
1.3400184779179586e-10
1.5699995840638103e-10
1.8474515487954995e-10
2.185747923627704e-10
7.622630509973427e-10
3.9922676420515756e-9
5.8959081042932435e-9
5.194356281872553e-9
5.3362633621914264e-9
5.9727025207688924e-9
7.007556820176722e-9
8.519338171867505e-9
1.0716523221684078e-8
1.3963879467112918e-8
1.8813746410131686e-8
9.926181457759545e-9
5.931139350849131e-9
4.295319954475461e-9
3.508542407028934e-9
2.9104248097166316e-9
1.801603685649433e-9
6.540188093516809e-10
3.249091417283911e-10
2.883146782909117e-10
4.625807881920488e-10
1.0352125676719798e-9
2.9731007581963613e-9
1.0690965619078857e-8
5.174811631597569e-9
4.01324535197698e-9
4.015673854942545e-9
4.675140335531232e-9
6.173180811134962e-9
9.328118572336308e-9
1.6778015944830218e-8
1.698753793175952e-8
8.565071241011172e-9
6.391377294254214e-9
6.232048756244135e-9
1.0200213134662046e-8
1.8421865287131468e-8
2.2259193820478964e-8
3.3316848511155126e-8
4.589397909253761e-8
5.372864135376359e-9
9.799477586394239e-7
1.4206878697327936e-6
5.531100692697505e-7
2.7153407176178495e-7
9.803221065541998e-8
3.805920667927264e-8
3.384133154660904e-8
4.088132606287017e-8
2.2799822879004803e-8
4.514081184199107e-9
1.865189658498331e-9
9.637797427618308e-10
4.861635670561744e-10
3.4093739446651807e-10
6.404208206339292e-10
9.965549225674636e-10
1.2992843664372586e-9
2.244498048416527e-9
5.249222164848334e-10
7.513841244845281e-10
2.9467345910790105e-10
5.72010306038693e-9
1.4163005047849974e-8
1.5777544954233e-8
1.561425248040345e-8
1.625080676899224e-8
1.746343323758375e-8
1.9003708429252454e-8
2.073023089641006e-8
2.2569087691266304e-8
2.4482190892245642e-8
2.0462223671550782e-8
1.8130289802777365e-8
1.692151145814294e-8
9.6208419371028e-9
2.943697617798132e-9
9.51335138926801e-10
2.832587742813615e-10
8.360332443275107e-11
3.916813642912225e-10
2.5705132974329958e-9
1.2244174107860957e-8
7.068965506516395e-9
5.813645483800023e-9
5.692605785306581e-9
6.224970055564274e-9
7.48695474262786e-9
9.931653936099235e-9
1.4795175154546333e-8
2.5509289736243962e-8
4.564880096400185e-8
4.871239618244898e-8
3.1539647954530554e-8
2.221643083647781e-8
2.6997471612820166e-8
4.6845076752257416e-8
8.096810044268621e-8
7.440320199957271e-8
9.397457848308017e-8
1.6906027643575075e-7
2.0015791711486609e-7
1.4852219073932886e-7
5.591000904499673e-7
8.591349765434785e-7
8.821170854848156e-7
9.835556077068933e-7
6.79226512799502e-6
1.3726860015853878e-6
4.824040276140808e-7
8.757570201945535e-8
1.0048969037384273e-8
1.6469185145225419e-9
3.6216114431238384e-10
1.896335572393116e-11
1.0363960989392074e-10
1.1752609966830464e-10
1.0067856942764954e-10
1.9078949802581297e-10
3.402587605662582e-12
5.99743850754637e-11
4.988517757362108e-10
5.39618418697674e-9
1.4204141822265978e-9
8.131191329377386e-9
2.167463046794842e-8
3.688147577625394e-8
4.2756718468829044e-8
4.349283168142246e-8
4.392912839163694e-8
4.517446440945328e-8
4.7292921410063986e-8
5.0235437185724974e-8
5.4063128811674086e-8
7.260858754292915e-8
9.25331307269822e-8
4.548733925339891e-8
2.1518756243603804e-8
1.2681205899692207e-8
9.027130351970746e-9
7.994958206931695e-9
1.2058500014592014e-8
6.848575911315056e-9
4.037584925974798e-9
5.007908857259947e-9
6.9707765509256556e-9
9.164442690963999e-9
1.1456706513579758e-8
1.4159206694964711e-8
1.7778841266062987e-8
2.305139584997039e-8
3.1226535873847416e-8
4.465448770321481e-8
1.5852787258775962e-7
1.2073848422633225e-7
7.939835040593834e-8
8.940046425771839e-8
1.4008719036529408e-7
2.287202548978026e-7
1.8386635678806795e-7
1.8174767928885446e-7
2.8635492541703523e-7
6.133322130360305e-7
7.353505083400672e-8
2.8732384043050806e-7
5.429785723804146e-7
1.3680277962446355e-6
3.439904729209912e-7
1.2580898348739033e-7
5.4069578102908526e-8
1.0715039462903325e-8
1.553661743406732e-9
1.4303562489278919e-9
6.241426282655528e-9
1.1645433907351277e-8
1.333514494987352e-8
3.687071297575603e-9
1.4528118780475296e-8
3.3415520865611793e-9
9.7051872370739e-10
1.7767927321670333e-9
1.9375432274753786e-9
6.634506089953737e-10
4.4338971816753205e-10
3.0675725846982296e-10
9.781772595910196e-10
1.5851195427267713e-9
2.370046975413812e-9
3.102235250359912e-9
3.388972861619273e-9
3.567034803397057e-9
3.869081310790413e-9
4.314952586631128e-9
4.903385681844798e-9
5.641844482224767e-9
8.049854583577475e-9
1.3596193936924807e-8
2.0471674740885476e-8
1.1017327360539746e-8
2.4332868462193938e-8
1.449155184213647e-10
3.6920135379929244e-9
8.532799816831211e-10
1.8418403217576843e-11
1.4995362180670509e-12
4.053416748541801e-13
8.923431243726963e-13
3.4142230653802924e-13
3.005362537205946e-13
1.3994040693029102e-13
4.412597469314322e-14
0.
0.
2.8753981229319486e-14
3.992671557142709e-14
7.461256410122593e-13
5.938944392487673e-13
6.854875841878006e-13
8.509904001320263e-13
1.080853373125686e-12
1.3860306411939587e-12
1.7865934756562967e-12
2.310641297301181e-12
2.9952624434495136e-12
3.8879901030600395e-12
5.047844849545675e-12
8.449587124666194e-12
8.698933062947454e-11
1.1416229172674207e-11
1.7796150370173813e-12
3.3423509112332063e-12
7.587196899413145e-12
1.2507206577584143e-11
1.8781094250956556e-11
2.6741393639764252e-11
3.634158513887612e-11
4.7164698336627186e-11
5.872897651465087e-11
7.087330300646237e-11
8.386296086724099e-11
9.824673029511546e-11
1.1470609818970699e-10
1.340018490833154e-10
1.569999592839353e-10
1.84745156052224e-10
2.185747939854545e-10
7.622630630182716e-10
3.9922676901216946e-9
5.895908149165571e-9
5.1943563206901614e-9
5.336263401966056e-9
5.972702568922579e-9
7.007556875265784e-9
8.519338243138814e-9
1.0716523318887913e-8
1.3963879607440797e-8
1.8813746620453014e-8
9.926181550685936e-9
5.931139393900674e-9
4.295319976737174e-9
3.5085424230796654e-9
2.9104248232277563e-9
1.8016037064853671e-9
6.540188094126163e-10
3.249091443947492e-10
2.8831467938647587e-10
4.6258078731357294e-10
1.0352125658762311e-9
2.973100746873923e-9
1.06909656795917e-8
5.174811663276354e-9
4.01324536888745e-9
4.015673867844819e-9
4.675140347582373e-9
6.173180818198749e-9
9.328118574073419e-9
1.6778016001666542e-8
1.6987538033117646e-8
8.565071330826623e-9
6.391377424630778e-9
6.232048853543833e-9
1.0200213165296078e-8
1.8421865251421294e-8
2.2259193733957602e-8
3.3316848322905143e-8
4.589397885918453e-8
5.372864685366668e-9
9.799477918573582e-7
1.4206878056719296e-6
5.53110050029016e-7
2.715340639286736e-7
9.803220611440185e-8
3.805920642584962e-8
3.3841331123924826e-8
4.088132619313611e-8
2.279982195949401e-8
4.5140811004241726e-9
1.8651896533277676e-9
9.637797455985205e-10
4.86163567635836e-10
3.409373701962932e-10
6.404208208988323e-10
9.965549292280032e-10
1.2992843847004552e-9
2.244498110101786e-9
5.249222178509687e-10
7.5138412279097e-10
2.946734710183048e-10
5.720103064925054e-9
1.4163005022400732e-8
1.5777544850680596e-8
1.561425236745016e-8
1.62508066534748e-8
1.7463433116055867e-8
1.900370829925639e-8
2.073023075648867e-8
2.2569087548293102e-8
2.4482190742472723e-8
2.0462223478720665e-8
1.813028957513999e-8
1.6921511242632552e-8
9.620841974179385e-9
2.9436976347177192e-9
9.513351427991668e-10
2.8325877893929566e-10
8.360332981202051e-11
3.9168136109565433e-10
2.5705132171611235e-9
1.224417421244489e-8
7.068965535777423e-9
5.813645465402036e-9
5.6926057478291564e-9
6.224970004351636e-9
7.486954671954957e-9
9.931653830902521e-9
1.47951749818054e-8
2.550928940978423e-8
4.564880046574707e-8
4.871239572197291e-8
3.1539647750869786e-8
2.221643068832084e-8
2.6997471435167628e-8
4.68450764300001e-8
8.096810006470472e-8
7.44032017383282e-8
9.397457805786361e-8
1.6906027555511892e-7
2.0015791569389942e-7
1.485221936554131e-7
5.591000972954597e-7
8.591349903269555e-7
8.821171076851891e-7
9.835557279719521e-7
6.79226416953478e-6
1.3726858703170804e-6
4.824039898300767e-7
8.75756952384103e-8
1.0048968487733328e-8
1.6469184923705334e-9
3.6216114291445703e-10
1.8963353503432743e-11
1.0363961717222678e-10
1.175260977644675e-10
1.0067858349246924e-10
1.90789482638898e-10
3.4025876968566723e-12
5.997439049637825e-11
4.988518356873846e-10
5.396183537460226e-9
1.4204142315794982e-9
8.131191516355662e-9
2.1674630906464774e-8
3.688147623100496e-8
4.275671858856224e-8
4.349283165407027e-8
4.392912836069439e-8
4.517446442004567e-8
4.729292146867355e-8
5.023543728795818e-8
5.406312894458508e-8
7.260858704120574e-8
9.253313168157296e-8
4.5487340124164956e-8
2.1518756410829552e-8
1.2681205863588734e-8
9.027130222497275e-9
7.994957941000262e-9
1.2058499024558195e-8
6.848576419507478e-9
4.03758506730196e-9
5.007908956799298e-9
6.970776637087772e-9
9.164442764953872e-9
1.1456706574976803e-8
1.4159206743485405e-8
1.7778841304138915e-8
2.305139587838243e-8
3.1226535892224305e-8
4.465448771337723e-8
1.5852787236172668e-7
1.2073848358723302e-7
7.939835007596597e-8
8.940046396646767e-8
1.400871900710291e-7
2.2872025405297508e-7
1.8386635586052015e-7
1.8174767870734738e-7
2.8635492544784653e-7
6.133322188442446e-7
7.353505027795328e-8
2.8732384296237493e-7
5.429785788736265e-7
1.3680277504045848e-6
3.439904615579162e-7
1.258089766223428e-7
5.4069576280271063e-8
1.0715039144027315e-8
1.5536617336774527e-9
1.4303562206740196e-9
6.241426173102137e-9
1.1645433786068125e-8
1.3335144571291519e-8
3.687071482965194e-9
1.4528118500443535e-8
3.3415520316886434e-9
9.70518743886074e-10
1.776792749338112e-9
1.9375431950684353e-9
6.63450618908032e-10
4.4338973487508003e-10
3.0675726070969804e-10
9.781772569940782e-10
1.5851195459595921e-9
2.3700469800687307e-9
3.1022352738588216e-9
3.3889728553328555e-9
3.567034811408505e-9
3.869081292328793e-9
4.314952586375801e-9
4.903385682899722e-9
5.641844469829529e-9
8.049854581668926e-9
1.3596193928590722e-8
2.0471674667671687e-8
1.1017327211847991e-8
2.4332868740365633e-8
1.449155549890262e-10
3.692013454042844e-9
8.53279976187384e-10
1.8418403531364956e-11
1.4995360352367105e-12
4.053416352138073e-13
8.923431129879422e-13
3.414222953884269e-13
3.0053626144073693e-13
1.3994040846272439e-13
4.412596142674296e-14
0.
0.
2.8753987273844246e-14
3.992671774299195e-14
7.461257633592596e-13
5.93894488690171e-13
6.854875065381693e-13
8.509904672073239e-13
1.080853272239785e-12
1.3860305244819012e-12
1.786593398423134e-12
2.3106413981518317e-12
2.9952625011792798e-12
3.887990009477573e-12
5.047844954936674e-12
8.449587287051778e-12
8.698932217168884e-11
1.1416229301066984e-11
1.7796148913639724e-12
3.3423508138200355e-12
7.587196925001817e-12
1.250720647923836e-11
1.8781094259203007e-11
2.6741393620771258e-11
3.6341585280246806e-11
4.7164698497472566e-11
5.872897686066701e-11
7.087330327212705e-11
8.3862961267558e-11
9.824673094063872e-11
1.1470609863438903e-10
1.340018494295878e-10
1.5699995939168208e-10
1.847451559826797e-10
2.1857479458854323e-10
7.62263065857464e-10
3.992267702773894e-9
5.895908160407447e-9
5.194356329045294e-9
5.336263411187255e-9
5.9727025911095375e-9
7.007556888008668e-9
8.51933826019381e-9
1.071652334185361e-8
1.3963879641120354e-8
1.8813746671560868e-8
9.926181574005673e-9
5.9311394044733275e-9
4.295319985253046e-9
3.508542427085851e-9
2.9104248257429706e-9
1.8016037109123695e-9
6.540188142454246e-10
3.2490914498724377e-10
2.883146793250547e-10
4.625807875617649e-10
1.0352125647511271e-9
2.9731007422029896e-9
1.0690965696041261e-8
5.174811674487091e-9
4.013245370368838e-9
4.015673869283425e-9
4.675140348483006e-9
6.173180820728751e-9
9.328118573050671e-9
1.6778016007264858e-8
1.6987538057464953e-8
8.565071348479724e-9
6.391377454548232e-9
6.232048878390703e-9
1.0200213172826919e-8
1.8421865242470557e-8
2.2259193716058797e-8
3.331684827695537e-8
4.589397880012381e-8
5.372864820136816e-9
9.799477999215788e-7
1.4206877901574242e-6
5.531100453596588e-7
2.7153406203147195e-7
9.803220502653712e-8
3.805920636446645e-8
3.384133102106101e-8
4.0881326225831734e-8
2.2799821737192992e-8
4.5140810799737085e-9
1.8651896525279766e-9
9.637797463421278e-10
4.861635687136143e-10
3.409373713443643e-10
6.404208207221175e-10
9.965549310149745e-10
1.2992843891941034e-9
2.24449812747356e-9
5.249222169982534e-10
7.513841220894338e-10
2.9467347365033675e-10
5.720103102800385e-9
1.4163005014668057e-8
1.577754482548485e-8
1.5614252341073987e-8
1.625080662512739e-8
1.746343308694413e-8
1.900370826777065e-8
2.0730230724663528e-8
2.2569087513287477e-8
2.4482190706093502e-8
2.0462223432331075e-8
1.813028951656487e-8
1.692151119034693e-8
9.620841981837861e-9
2.943697637919068e-9
9.513351442022843e-10
2.832587801598272e-10
8.360333110103258e-11
3.9168136080734094e-10
2.5705131987223123e-9
1.2244174228390936e-8
7.068965540983768e-9
5.813645463843464e-9
5.692605737736899e-9
6.224969992325416e-9
7.486954654095613e-9
9.931653805854137e-9
1.4795174939406203e-8
2.5509289331267442e-8
4.564880034498541e-8
4.8712395603190244e-8
3.153964770270468e-8
2.2216430656521073e-8
2.6997471392582974e-8
4.6845076352078083e-8
8.096809997316265e-8
7.440320167516334e-8
9.397457795482883e-8
1.6906027534159563e-7
2.0015791535073503e-7
1.4852219437412919e-7
5.591000989654828e-7
8.591349936710318e-7
8.821171130840949e-7
9.835557571390656e-7
6.792263937137804e-6
1.372685838481076e-6
4.824039806744778e-7
8.757569359421916e-8
1.004896835444841e-8
1.6469184871893605e-9
3.6216114251718374e-10
1.8963352997222242e-11
1.0363961852302433e-10
1.1752609713369712e-10
1.0067858689241038e-10
1.9078946831695175e-10
3.4025876833312486e-12
5.997439181026374e-11
4.988518501387717e-10
5.396183378149335e-9
1.4204142433685203e-9
8.131191560174054e-9
2.167463100849746e-8
3.688147634138145e-8
4.275671861803726e-8
4.349283164926702e-8
4.3929128354579774e-8
4.5174464421377954e-8
4.729292148251271e-8
5.0235437312464297e-8
5.4063128976348065e-8
7.26085869198272e-8
9.253313191193706e-8
4.5487340331372866e-8
2.1518756451409494e-8
1.2681205857025102e-8
9.027130190536793e-9
7.99495787648236e-9
1.2058498790085466e-8
6.8485765567985e-9
4.037585103417266e-9
5.007908980722455e-9
6.970776658693653e-9
9.164442783754887e-9
1.1456706590054924e-8
1.4159206755361408e-8
1.7778841313084966e-8
2.3051395884779954e-8
3.122653589597317e-8
4.4654487715312995e-8
1.5852787231174086e-7
1.2073848343403518e-7
7.939834999014813e-8
8.940046389590629e-8
1.40087189999434e-7
2.2872025384826815e-7
1.8386635563545942e-7
1.817476785663464e-7
2.8635492545530683e-7
6.133322202489684e-7
7.353505014667499e-8
2.8732384358224656e-7
5.429785804163579e-7
1.368027739249892e-6
3.439904587795658e-7
1.258089749290686e-7
5.406957583903417e-8
1.0715039066197922e-8
1.5536617314404298e-9
1.4303562132843294e-9
6.2414261467757e-9
1.1645433756637267e-8
1.3335144478758829e-8
3.687071520756827e-9
1.4528118455654815e-8
3.3415520110644805e-9
9.705187589182082e-10
1.7767927374746594e-9
1.937543182772235e-9
6.634505890764387e-10
4.433897367359267e-10
3.067572675095006e-10
9.781772614465354e-10
1.5851195442289346e-9
2.3700469762626817e-9
3.1022352662416925e-9
3.388972845495067e-9
3.567034794810531e-9
3.86908131100088e-9
4.314952583472403e-9
4.903385678749474e-9
5.6418444834961696e-9
8.049854581797875e-9
1.3596193923920454e-8
2.0471674649999175e-8
1.1017327177529378e-8
2.4332868812955877e-8
1.4491556328713606e-10
3.692013434455877e-9
8.532799748471519e-10
1.8418403636251247e-11
1.4995361851052038e-12
4.053416098072072e-13
8.923430627832169e-13
3.414223001339805e-13
3.005362366760406e-13
1.3994038564252212e-13
4.412596963296258e-14
0.
0.
2.8753947990618853e-14
3.9926753055521606e-14
7.461258066074782e-13
5.938943841938334e-13
6.854874808235177e-13
8.509904720891973e-13
1.080853403429274e-12
1.3860308129150126e-12
1.7865934115793507e-12
2.310641448210571e-12
2.995262491612926e-12
3.8879900455691435e-12
5.047844865348782e-12
8.449587117945261e-12
8.698932945549147e-11
1.1416229170915517e-11
1.7796147957435037e-12
3.3423511351061297e-12
7.587196823225103e-12
1.2507206526315595e-11
1.8781094376246116e-11
2.6741393746771932e-11
3.634158529120958e-11
4.7164698441734163e-11
5.87289768149126e-11
7.087330325066324e-11
8.386296140465945e-11
9.824673054351935e-11
1.1470609888846475e-10
1.3400185050081278e-10
1.5699995949364971e-10
1.8474515675110324e-10
2.1857479497372707e-10
7.6226306634813e-10
3.992267704375775e-9
5.895908164806394e-9
5.194356331436107e-9
5.336263414186855e-9
5.972702589332841e-9
7.0075568923058124e-9
8.519338263559869e-9
1.071652334728629e-8
1.396387964950022e-8
1.88137466836818e-8
9.926181579213577e-9
5.931139405670261e-9
4.2953199850236436e-9
3.508542427967693e-9
2.910424827487813e-9
1.8016037131685747e-9
6.540188113841982e-10
3.2490914484871796e-10
2.883146797434977e-10
4.625807875760219e-10
1.0352125648373018e-9
2.9731007419289355e-9
1.06909656951225e-8
5.174811676609142e-9
4.013245374732488e-9
4.01567387096813e-9
4.675140350649149e-9
6.1731808196156335e-9
9.328118572849043e-9
1.6778016011629364e-8
1.698753806212312e-8
8.565071358387145e-9
6.391377463599412e-9
6.23204888392155e-9
1.0200213172849623e-8
1.8421865242823982e-8
2.2259193709644815e-8
3.33168482673602e-8
4.5893978789707425e-8
5.3728648508503014e-9
9.799478018781525e-7
1.420687786382966e-6
5.531100442242273e-7
2.7153406157045267e-7
9.803220475446645e-8
3.805920634930064e-8
3.3841330996668336e-8
4.0881326232273585e-8
2.2799821682324196e-8
4.514081075284531e-9
1.865189650846259e-9
9.637797465234675e-10
4.861635683271877e-10
3.409373750081538e-10
6.404208209369484e-10
9.965549315024e-10
1.2992843902250297e-9
2.2444981272911105e-9
5.249222180925284e-10
7.513841216191804e-10
2.946734748309072e-10
5.720103074972024e-9
1.4163005016038224e-8
1.577754482028957e-8
1.5614252334045073e-8
1.625080661855263e-8
1.7463433079574204e-8
1.900370826053046e-8
2.0730230716063497e-8
2.2569087503901058e-8
2.4482190696938605e-8
2.046222342086201e-8
1.8130289505254363e-8
1.692151117819107e-8
9.620841983126314e-9
2.9436976390011094e-9
9.51335144372236e-10
2.8325878092048726e-10
8.36033311468443e-11
3.9168136040718994e-10
2.5705131937277535e-9
1.2244174234453508e-8
7.068965546814664e-9
5.813645463634576e-9
5.692605736272688e-9
6.224969988461215e-9
7.486954649984696e-9
9.931653800228874e-9
1.4795174931050839e-8
2.5509289312275385e-8
4.5648800315842886e-8
4.87123955749956e-8
3.1539647691256646e-8
2.2216430646574143e-8
2.6997471382996745e-8
4.684507633292618e-8
8.096809995115342e-8
7.44032016595953e-8
9.397457792981244e-8
1.690602752903735e-7
2.0015791526698483e-7
1.485221945407838e-7
5.591000993577373e-7
8.591349945000249e-7
8.821171143790921e-7
9.83555764202215e-7
6.792263880805763e-6
1.3726858307709214e-6
4.82403978460777e-7
8.75756931956666e-8
1.0048968322171112e-8
1.6469184857959383e-9
3.621611423765704e-10
1.896335285507642e-11
1.036396187954225e-10
1.1752609720100028e-10
1.006785877209376e-10
1.9078948102032054e-10
3.4025876669264016e-12
5.99743921213356e-11
4.988518537543342e-10
5.3961833406111565e-9
1.4204142461708008e-9
8.131191573324324e-9
2.1674631029204762e-8
3.688147636798227e-8
4.27567186227672e-8
4.3492831644687364e-8
4.3929128352037206e-8
4.517446442264604e-8
4.7292921487151925e-8
5.023543731862521e-8
5.406312898414089e-8
7.260858688970537e-8
9.253313196628686e-8
4.5487340382985396e-8
2.1518756463198376e-8
1.2681205853655852e-8
9.027130182720947e-9
7.994957860849597e-9
1.2058498730809946e-8
6.848576591903245e-9
4.037585110180647e-9
5.0079089866783315e-9
6.9707766631684415e-9
9.164442787845103e-9
1.1456706592580983e-8
1.4159206759007008e-8
1.777884131721333e-8
2.3051395885799467e-8
3.122653589758924e-8
4.465448771587767e-8
1.58527872303272e-7
1.2073848339543726e-7
7.939834996883065e-8
8.940046387846644e-8
1.4008718998190113e-7
2.2872025379930687e-7
1.8386635558100905e-7
1.8174767853215302e-7
2.8635492545715246e-7
6.133322205923161e-7
7.353505010785795e-8
2.8732384372639806e-7
5.429785807984438e-7
1.3680277365356623e-6
3.439904581120324e-7
1.2580897453063385e-7
5.406957573126433e-8
1.0715039047401063e-8
1.553661730869365e-9
1.4303562105701323e-9
6.24142614024981e-9
1.1645433749526348e-8
1.3335144456795982e-8
3.6870715351571412e-9
1.4528118431718638e-8
3.3415519854316302e-9
9.705187560651849e-10
1.776792735298825e-9
1.9375431620818353e-9
6.634506040908075e-10
4.43389721648924e-10
3.0675726813814266e-10
9.781772586110138e-10
1.5851195439683043e-9
2.3700469760617748e-9
3.1022352714638177e-9
3.38897285533957e-9
3.5670347899918513e-9
3.869081303190238e-9
4.314952575382355e-9
4.903385684483568e-9
5.641844490703464e-9
8.049854579780125e-9
1.3596193925071109e-8
2.047167464527467e-8
1.1017327170585673e-8
2.4332868827108834e-8
1.449155651112244e-10
3.6920134302531513e-9
8.532799745329461e-10
1.8418403635098894e-11
1.4995361157491568e-12
4.053417031253586e-13
8.923430743314036e-13
3.414223081964153e-13
3.0053627466020605e-13
1.399403824828805e-13
4.412597181751898e-14
0.
0.
2.875402101800262e-14
3.992667949229608e-14
7.461257739866112e-13
5.938944311234829e-13
6.854874534265192e-13
8.509903763540939e-13
1.0808535206961017e-12
1.3860308190482143e-12
1.7865934935802185e-12
2.3106414009995613e-12
2.9952624490903595e-12
3.887990145522405e-12
5.0478447841538185e-12
8.449587404056943e-12
8.698932883139074e-11
1.1416229093184478e-11
1.779614773182992e-12
3.3423509267151856e-12
7.587196892641552e-12
1.2507206484441654e-11
1.8781094269694458e-11
2.6741393737388873e-11
3.634158528870949e-11
4.716469844888683e-11
5.872897679943456e-11
7.087330314805133e-11
8.386296140024185e-11
9.824673061602935e-11
1.1470609865822446e-10
1.3400185013386675e-10
1.5699996012658736e-10
1.8474515668215455e-10
2.185747940664751e-10
7.622630667487377e-10
3.992267701386433e-9
5.895908165060455e-9
5.1943563322403854e-9
5.336263414689778e-9
5.97270257658441e-9
7.007556892666159e-9
8.519338265164242e-9
1.0716523348636506e-8
1.3963879651265946e-8
1.8813746686847933e-8
9.926181580830917e-9
5.931139406909463e-9
4.295319985144786e-9
3.5085424279436545e-9
2.910424828637217e-9
1.8016037127479811e-9
6.540188164000224e-10
3.2490914548823796e-10
2.883146794966196e-10
4.625807875984121e-10
1.035212564417971e-9
2.9731007410118466e-9
1.0690965702138212e-8
5.174811675025593e-9
4.013245376883572e-9
4.0156738708556606e-9
4.675140351208382e-9
6.1731808192443e-9
9.328118573481078e-9
1.6778016012572876e-8
1.6987538063592925e-8
8.565071359653753e-9
6.391377462099043e-9
6.232048885260741e-9
1.0200213172447938e-8
1.8421865240445887e-8
2.2259193708887697e-8
3.33168482626903e-8
4.589397878564649e-8
5.372864857829677e-9
9.79947802361276e-7
1.4206877854236942e-6
5.53110043962412e-7
2.7153406145316597e-7
9.803220468301928e-8
3.805920634539654e-8
3.384133099018163e-8
4.088132623454503e-8
2.27998216698907e-8
4.5140810737812616e-9
1.865189652366342e-9
9.637797465689056e-10
4.861635682253069e-10
3.4093737883580716e-10
6.404208208571637e-10
9.965549315136626e-10
1.2992843904811116e-9
2.2444981291147575e-9
5.24922217448609e-10
7.513841220585987e-10
2.946734747646097e-10
5.720103092732276e-9
1.4163005015336424e-8
1.5777544817928684e-8
1.5614252331758782e-8
1.6250806616889902e-8
1.7463433077922225e-8
1.9003708258657004e-8
2.0730230713284683e-8
2.2569087504967215e-8
2.448219069447076e-8
2.04622234189826e-8
1.8130289501706926e-8
1.692151117391294e-8
9.620841983133465e-9
2.943697639512748e-9
9.513351450816154e-10
2.8325878051937565e-10
8.36033313539479e-11
3.916813603287111e-10
2.5705131940693196e-9
1.2244174238879442e-8
7.06896554631666e-9
5.813645463412691e-9
5.6926057374246405e-9
6.224969988493113e-9
7.486954650217066e-9
9.931653798513023e-9
1.4795174928658563e-8
2.5509289307746244e-8
4.564880030899997e-8
4.8712395568330735e-8
3.1539647687503026e-8
2.2216430646559317e-8
2.6997471380322046e-8
4.684507632817987e-8
8.096809994573591e-8
7.44032016559262e-8
9.397457792378804e-8
1.6906027527743455e-7
2.0015791524635876e-7
1.4852219458566828e-7
5.591000994465607e-7
8.59134994676497e-7
8.821171147032152e-7
9.835557659367671e-7
6.792263867153164e-6
1.372685828900224e-6
4.824039779151126e-7
8.75756930993263e-8
1.0048968314322557e-8
1.646918485474409e-9
3.621611425481899e-10
1.8963352836083836e-11
1.0363961902355013e-10
1.175260972000406e-10
1.0067858792450375e-10
1.907894687733257e-10
3.4025876694637644e-12
5.99743922074053e-11
4.988518544881572e-10
5.396183330058374e-9
1.420414246913966e-9
8.131191574722188e-9
2.1674631063345364e-8
3.688147637397244e-8
4.2756718625263456e-8
4.3492831644106174e-8
4.3929128351164994e-8
4.5174464422246434e-8
4.72929214880224e-8
5.023543731994349e-8
5.406312898649836e-8
7.260858688391829e-8
9.253313198123465e-8
4.548734039528558e-8
2.151875646483161e-8
1.2681205853719513e-8
9.027130181391486e-9
7.994957857570359e-9
1.2058498708632839e-8
6.848576596178414e-9
4.03758511276371e-9
5.007908986891101e-9
6.970776664433627e-9
9.164442789329525e-9
1.1456706592925507e-8
1.4159206759610745e-8
1.777884131657274e-8
2.3051395887341957e-8
3.122653589697623e-8
4.465448771458277e-8
1.5852787229680205e-7
1.2073848338702768e-7
7.939834996956691e-8
8.940046387430736e-8
1.4008718997831374e-7
2.2872025378701393e-7
1.8386635556796508e-7
1.8174767852386433e-7
2.863549254574883e-7
6.133322206745578e-7
7.353505009127278e-8
2.873238437646504e-7
5.429785808764589e-7
1.3680277359611607e-6
3.4399045796042304e-7
1.2580897443677839e-7
5.406957570607155e-8
1.0715039042738652e-8
1.5536617307514543e-9
1.430356211439928e-9
6.241426138832171e-9
1.1645433747776407e-8
1.3335144452130502e-8
3.6870715334181843e-9
1.4528118413044874e-8
3.341552033512477e-9
9.70518735432278e-10
1.7767927401566002e-9
1.9375431547348047e-9
6.634506062034623e-10
4.433897041393369e-10
3.067572665188696e-10
9.781772648323848e-10
1.5851195481983293e-9
2.370046974503865e-9
3.102235264708558e-9
3.3889728329178194e-9
3.567034801616238e-9
3.8690812879026374e-9
4.31495257722689e-9
4.9033856754272e-9
5.641844493657303e-9
8.049854576216791e-9
1.3596193923803668e-8
2.047167464460606e-8
1.101732716981479e-8
2.433286883228856e-8
1.4491556567358242e-10
3.692013428523057e-9
8.532799741574963e-10
1.841840364472975e-11
1.4995360992710797e-12
4.0534158421463604e-13
8.923431317269192e-13
3.4142230224305314e-13
3.0053626549285423e-13
1.3994038819664173e-13
4.412597675831965e-14
0.
0.
2.875394897476289e-14
3.992665904301659e-14
7.461256749386161e-13
5.938944962851526e-13
6.854874171782819e-13
8.509903486543478e-13
1.0808533822687817e-12
1.3860306734669497e-12
1.7865934354611304e-12
2.3106414096948447e-12
2.9952624130543315e-12
3.8879900166678286e-12
5.0478449439066504e-12
8.449587293243907e-12
8.698932518411512e-11
1.1416229084226786e-11
1.7796147127284846e-12
3.3423509466683947e-12
7.587196916158895e-12
1.2507206511185773e-11
1.8781094458256702e-11
2.6741393692449004e-11
3.634158530605495e-11
4.716469848516121e-11
5.87289768428813e-11
7.087330346468677e-11
8.386296170951808e-11
9.824673076575803e-11
1.1470609915119024e-10
1.3400185009795106e-10
1.5699995989861635e-10
1.8474515660886291e-10
2.185747948555501e-10
7.62263066373856e-10
3.992267704403333e-9
5.895908164692189e-9
5.194356332790067e-9
5.33626341444926e-9
5.972702591752239e-9
7.007556892988485e-9
8.519338265267636e-9
1.0716523349504241e-8
1.3963879652267864e-8
1.881374668723321e-8
9.926181581140048e-9
5.931139407321082e-9
4.295319986065875e-9
3.5085424269689036e-9
2.9104248282075002e-9
1.8016037114846393e-9
6.540188187220946e-10
3.2490914535880276e-10
2.8831467949291566e-10
4.6258078787997277e-10
1.0352125647796572e-9
2.9731007421636472e-9
1.0690965697939713e-8
5.174811676947477e-9
4.013245374328355e-9
4.015673872977935e-9
4.675140351521391e-9
6.17318082250871e-9
9.32811857379303e-9
1.677801601546955e-8
1.6987538064216113e-8
8.56507136114345e-9
6.39137746398119e-9
6.232048885576208e-9
1.020021317310289e-8
1.842186524036647e-8
2.2259193708032637e-8
3.331684826362925e-8
4.589397878244287e-8
5.372864859816778e-9
9.799478025002783e-7
1.4206877852291282e-6
5.531100438908723e-7
2.7153406142484686e-7
9.803220467588086e-8
3.80592063449302e-8
3.384133098907626e-8
4.0881326234664356e-8
2.279982166616928e-8
4.514081073300815e-9
1.8651896545176065e-9
9.637797462821874e-10
4.861635679396372e-10
3.4093738092546815e-10
6.404208206399694e-10
9.96554931473674e-10
1.299284390599411e-9
2.24449813217829e-9
5.24922217397537e-10
7.513841212113843e-10
2.946734749901522e-10
5.720103121015699e-9
1.4163005013479203e-8
1.5777544817411015e-8
1.5614252330705202e-8
1.625080661709017e-8
1.746343307860166e-8
1.9003708258390073e-8
2.0730230714321696e-8
2.2569087503266283e-8
2.4482190694660764e-8
2.046222341745436e-8
1.81302895020217e-8
1.6921511174254338e-8
9.620841983407064e-9
2.94369764003271e-9
9.513351449720334e-10
2.8325878075032034e-10
8.360333144565831e-11
3.916813607188223e-10
2.5705131927756554e-9
1.224417423500671e-8
7.068965542579195e-9
5.81364546327388e-9
5.692605736713748e-9
6.224969988708492e-9
7.486954649177863e-9
9.931653798082797e-9
1.4795174926557776e-8
2.55092893061177e-8
4.5648800306933105e-8
4.87123955723638e-8
3.1539647687171526e-8
2.2216430643647194e-8
2.6997471378852232e-8
4.684507632747621e-8
8.096809994451352e-8
7.440320165513517e-8
9.397457792225124e-8
1.6906027527403234e-7
2.001579152405833e-7
1.4852219459360058e-7
5.591000994657479e-7
8.591349947302711e-7
8.821171147862047e-7
9.835557663297004e-7
6.7922638638403355e-6
1.3726858284368736e-6
4.824039777801564e-7
8.757569307602204e-8
1.004896831247453e-8
1.6469184853718976e-9
3.6216114219071835e-10
1.896335281175419e-11
1.0363961933455513e-10
1.1752609731906165e-10
1.0067858797319452e-10
1.9078947532586564e-10
3.4025876826737947e-12
5.997439222007757e-11
4.988518547792472e-10
5.396183323178533e-9
1.4204142468339136e-9
8.131191576158243e-9
2.16746310172759e-8
3.6881476376814284e-8
4.275671862764938e-8
4.3492831642548044e-8
4.3929128350662975e-8
4.51744644229681e-8
4.729292148777429e-8
5.023543731995425e-8
5.406312898630304e-8
7.260858688112545e-8
9.253313198428537e-8
4.5487340397615905e-8
2.151875646582428e-8
1.2681205853524436e-8
9.02713018091978e-9
7.994957857593348e-9
1.2058498711264408e-8
6.848576589075508e-9
4.037585112753167e-9
5.0079089887086836e-9
6.9707766646253225e-9
9.164442790269156e-9
1.1456706592312764e-8
1.4159206760891454e-8
1.7778841317431022e-8
2.3051395886340033e-8
3.122653589797364e-8
4.465448771594874e-8
1.5852787230316536e-7
1.2073848338501497e-7
7.939834996965079e-8
8.940046387347788e-8
1.4008718997665607e-7
2.2872025378387848e-7
1.8386635556462952e-7
1.817476785218662e-7
2.863549254574722e-7
6.133322206904831e-7
7.353505009037439e-8
2.873238437775394e-7
5.429785809216724e-7
1.368027735764521e-6
3.439904579189217e-7
1.2580897440327717e-7
5.4069575698344884e-8
1.0715039041669034e-8
1.5536617307676133e-9
1.4303562091697339e-9
6.241426138287922e-9
1.1645433747328375e-8
1.3335144449788651e-8
3.6870715391832654e-9
1.4528118421665962e-8
3.341552029665855e-9
9.705187595632446e-10
1.7767927415972279e-9
1.937543176653335e-9
6.634506019799129e-10
4.4338971264604796e-10
3.067572645783492e-10
9.781772604212103e-10
1.5851195430668313e-9
2.3700469788223193e-9
3.1022352703430306e-9
3.3889728452139328e-9
3.56703480977819e-9
3.8690812991359545e-9
4.3149525929386675e-9
4.903385695170702e-9
5.641844479307627e-9
8.049854586516843e-9
1.3596193922678333e-8
2.0471674643822118e-8
1.101732716894181e-8
2.4332868831941098e-8
1.4491556563763553e-10
3.692013428936901e-9
8.53279974373002e-10
1.841840366714658e-11
1.4995361901691056e-12
4.0534147302526357e-13
8.92343125012479e-13
3.4142231180862443e-13
3.005362574083547e-13
1.3994040011302305e-13
4.4125973689057495e-14
0.
0.
2.8753991369088616e-14
3.9926708659288885e-14
7.461258084184703e-13
5.938944342896924e-13
6.854874528903003e-13
8.509904077361618e-13
1.0808534142637845e-12
1.3860307281645494e-12
1.7865934158906082e-12
2.31064143805698e-12
2.9952624210426356e-12
3.887990114008767e-12
5.04784485805295e-12
8.449587159536878e-12
8.69893215336401e-11
1.1416229231762447e-11
1.7796151018191271e-12
3.342351050522169e-12
7.587196802782025e-12
1.250720660487826e-11
1.8781094311099947e-11
2.674139363233813e-11
3.634158530380369e-11
4.716469847951942e-11
5.872897684033624e-11
7.0873303274859e-11
8.386296123031729e-11
9.824673064034665e-11
1.1470609897657413e-10
1.340018494500401e-10
1.569999591933573e-10
1.8474515641684798e-10
2.185747944194193e-10
7.622630664947219e-10
3.992267704026757e-9
5.895908166293953e-9
5.194356332339325e-9
5.336263414588226e-9
5.9727025829670156e-9
7.007556893171358e-9
8.519338265647036e-9
1.071652334906284e-8
1.3963879652259746e-8
1.881374668775028e-8
9.926181581359388e-9
5.93113940706145e-9
4.295319984792343e-9
3.5085424277025247e-9
2.910424828803564e-9
1.8016037119309122e-9
6.540188161948439e-10
3.249091450879935e-10
2.883146798415103e-10
4.625807876233841e-10
1.0352125649871162e-9
2.9731007430387406e-9
1.0690965701906178e-8
5.174811679360835e-9
4.0132453741860156e-9
4.015673871942239e-9
4.675140352504604e-9
6.17318082132475e-9
9.328118573794646e-9
1.677801601489787e-8
1.6987538063800538e-8
8.565071359412273e-9
6.391377465102391e-9
6.232048885982263e-9
1.0200213174207791e-8
1.842186524090642e-8
2.2259193708083674e-8
3.331684826440551e-8
4.5893978780515106e-8
5.3728648598801714e-9
9.799478025150487e-7
1.4206877851912027e-6
5.531100438746864e-7
2.715340614185468e-7
9.803220466951648e-8
3.805920634478341e-8
3.384133098930049e-8
4.0881326235017165e-8
2.279982166532767e-8
4.514081073460653e-9
1.8651896513316542e-9
9.637797466401486e-10
4.861635681528822e-10
3.409373840720902e-10
6.40420820656821e-10
9.965549314850244e-10
1.299284390608182e-9
2.2444981313269387e-9
5.249222177342501e-10
7.513841207981475e-10
2.946734747952577e-10
5.720103056218709e-9
1.416300501450798e-8
1.57775448175798e-8
1.5614252331276688e-8
1.625080661685636e-8
1.7463433077189555e-8
1.9003708258126434e-8
2.073023071358921e-8
2.2569087503090242e-8
2.4482190694314596e-8
2.046222341784912e-8
1.8130289502223103e-8
1.6921511174472873e-8
9.620841983217127e-9
2.94369763913211e-9
9.513351451003886e-10
2.8325878079863596e-10
8.360333160203272e-11
3.916813607753597e-10
2.570513191758672e-9
1.2244174239268649e-8
7.068965544978326e-9
5.813645461681391e-9
5.692605736169496e-9
6.2249699864397435e-9
7.486954649505499e-9
9.931653797051673e-9
1.479517492725253e-8
2.5509289305655922e-8
4.56488003063384e-8
4.8712395566256596e-8
3.153964768718613e-8
2.221643064619133e-8
2.6997471379308975e-8
4.684507632658127e-8
8.096809994401985e-8
7.440320165464839e-8
9.39745779219343e-8
1.690602752734692e-7
2.0015791523873263e-7
1.4852219459910947e-7
5.591000994815722e-7
8.591349947454837e-7
8.821171148109793e-7
9.835557664358737e-7
6.792263863049738e-6
1.3726858283313727e-6
4.824039777531841e-7
8.757569306971485e-8
1.0048968312028373e-8
1.646918485356391e-9
3.6216114252025625e-10
1.8963352853991386e-11
1.0363961903324545e-10
1.1752609709380928e-10
1.0067858798697609e-10
1.9078946964474186e-10
3.4025876924939388e-12
5.997439221764517e-11
4.988518547509767e-10
5.396183327708367e-9
1.420414247008105e-9
8.131191575833133e-9
2.167463106826783e-8
3.688147637614646e-8
4.275671862546837e-8
4.349283164356706e-8
4.3929128351755005e-8
4.517446442256297e-8
4.7292921486397166e-8
5.023543731961798e-8
5.406312898598747e-8
7.260858688063586e-8
9.253313198452184e-8
4.54873403982608e-8
2.151875646615902e-8
1.2681205853115117e-8
9.02713018063053e-9
7.99495785628034e-9
1.2058498710224561e-8
6.848576602000783e-9
4.037585113813124e-9
5.007908989315052e-9
6.970776665699389e-9
9.164442789431824e-9
1.1456706592275912e-8
1.4159206759735926e-8
1.7778841316697343e-8
2.3051395887561934e-8
3.122653589833786e-8
4.465448771538446e-8
1.5852787229494912e-7
1.207384833837513e-7
7.939834996511691e-8
8.94004638731571e-8
1.40087189976525e-7
2.287202537832993e-7
1.8386635556383566e-7
1.81747678521378e-7
2.8635492545778625e-7
6.133322206974518e-7
7.353505008546161e-8
2.873238437755564e-7
5.42978580914843e-7
1.3680277357206277e-6
3.439904579072223e-7
1.2580897440488087e-7
5.4069575699211524e-8
1.0715039042295683e-8
1.5536617307974392e-9
1.430356211713694e-9
6.241426138236801e-9
1.164543374722072e-8
1.3335144449592485e-8
3.6870715354557323e-9
1.4528118434020315e-8
3.3415520053113074e-9
9.705187459637295e-10
1.7767927306426792e-9
1.937543146705702e-9
6.634506043821385e-10
4.4338973050697646e-10
3.067572576336504e-10
9.781772624228408e-10
1.5851195442501084e-9
2.3700469765460196e-9
3.102235253626084e-9
3.388972852906646e-9
3.567034811159508e-9
3.869081299987826e-9
4.31495258729545e-9
4.903385679094803e-9
5.641844487082453e-9
8.049854578420141e-9
1.3596193923055293e-8
2.047167464972291e-8
1.1017327164422039e-8
2.4332868834722493e-8
1.4491556533157596e-10
3.6920134297973318e-9
8.532799742096409e-10
1.8418403599635254e-11
1.499536161329721e-12
4.0534168567278164e-13
8.923430696707598e-13
3.414223076864288e-13
3.0053626822844714e-13
1.3994039374223926e-13
4.412595767607953e-14
0.
0.
2.875396493919051e-14
3.9926670783218095e-14
7.461257553727651e-13
5.938944333897636e-13
6.854874476308344e-13
8.509903345784876e-13
1.0808535138615623e-12
1.3860305829729932e-12
1.7865934945755349e-12
2.310641436684388e-12
2.9952624744294854e-12
3.8879900776538235e-12
5.047844878284085e-12
8.449587019896081e-12
8.698932684827579e-11
1.1416229377885353e-11
1.7796150395665022e-12
3.3423508967934096e-12
7.587196694670298e-12
1.2507206615538092e-11
1.878109433464825e-11
2.6741393758786834e-11
3.634158526900709e-11
4.71646984584717e-11
5.872897689006066e-11
7.087330336388651e-11
8.386296121342973e-11
9.824673115155684e-11
1.147060991190164e-10
1.3400184946126386e-10
1.5699995944154742e-10
1.8474515688049553e-10
2.185747944396423e-10
7.622630661731543e-10
3.992267705808857e-9
5.895908164197874e-9
5.194356332477841e-9
5.336263414379001e-9
5.972702580453001e-9
7.0075568926137635e-9
8.519338265357395e-9
1.0716523349264605e-8
1.3963879652194718e-8
1.8813746687727177e-8
9.926181580663906e-9
5.9311394081012085e-9
4.295319983712678e-9
3.5085424276052516e-9
2.9104248275706253e-9
1.8016037120581425e-9
6.540188179253843e-10
3.249091454876493e-10
2.8831467951716875e-10
4.625807874117556e-10
1.0352125652602754e-9
2.973100742067098e-9
1.0690965697180658e-8
5.174811682066477e-9
4.013245375026577e-9
4.015673871942052e-9
4.6751403512873955e-9
6.173180820425054e-9
9.328118574118742e-9
1.6778016004942584e-8
1.6987538063482315e-8
8.565071358919341e-9
6.39137746577096e-9
6.23204888505621e-9
1.0200213174501328e-8
1.8421865240475345e-8
2.2259193708009363e-8
3.3316848263730965e-8
4.5893978781347395e-8
5.372864859082522e-9
9.799478025549121e-7
1.4206877851764171e-6
5.53110043872602e-7
2.715340614191782e-7
9.803220466706497e-8
3.805920634525187e-8
3.3841330987827516e-8
4.088132623411008e-8
2.2799821664911425e-8
4.514081073989045e-9
1.8651896524475126e-9
9.637797466904598e-10
4.861635674842294e-10
3.4093738266943046e-10
6.404208210374064e-10
9.96554931574433e-10
1.2992843906286875e-9
2.244498130565753e-9
5.249222175166738e-10
7.513841207901097e-10
2.9467347477302417e-10
5.720103101715334e-9
1.4163005017227048e-8
1.5777544817874812e-8
1.5614252331146456e-8
1.6250806616756597e-8
1.74634330779005e-8
1.90037082580845e-8
2.0730230712899832e-8
2.2569087504423393e-8
2.448219069440375e-8
2.0462223416396285e-8
1.8130289500828103e-8
1.6921511173891186e-8
9.620841982571078e-9
2.9436976388434385e-9
9.513351446655838e-10
2.8325878060378085e-10
8.360333120106374e-11
3.9168136027773436e-10
2.5705131930395215e-9
1.2244174240234197e-8
7.068965547046372e-9
5.813645462020811e-9
5.692605736019654e-9
6.2249699874869434e-9
7.486954649358486e-9
9.93165379801937e-9
1.4795174927080527e-8
2.5509289305994166e-8
4.5648800306267225e-8
4.871239556972086e-8
3.153964768763062e-8
2.221643064381842e-8
2.69974713794182e-8
4.6845076327410644e-8
8.096809994395446e-8
7.440320165477666e-8
9.397457792181657e-8
1.6906027527306558e-7
2.0015791524104638e-7
1.4852219459827141e-7
5.591000994834397e-7
8.591349947502697e-7
8.821171147962009e-7
9.835557664524141e-7
6.79226386284565e-6
1.3726858282984983e-6
4.824039777474051e-7
8.757569306842089e-8
1.004896831181801e-8
1.6469184853642594e-9
3.621611424369654e-10
1.8963352860303184e-11
1.036396192900746e-10
1.175260972226444e-10
1.0067858799207047e-10
1.907894794115795e-10
3.402587718458883e-12
5.997439223145433e-11
4.988518548375883e-10
5.396183330931061e-9
1.4204142469104946e-9
8.131191574491027e-9
2.167463103139706e-8
3.688147637656241e-8
4.2756718626500633e-8
4.3492831644783476e-8
4.392912834960639e-8
4.517446442170312e-8
4.729292148817953e-8
5.023543732092628e-8
5.406312898670495e-8
7.260858688038102e-8
9.253313198559466e-8
4.548734040132815e-8
2.1518756466348045e-8
1.2681205853149429e-8
9.027130180381712e-9
7.99495785664938e-9
1.2058498709332389e-8
6.848576596755903e-9
4.0375851121194694e-9
5.00790898786464e-9
6.970776665355761e-9
9.164442788470819e-9
1.1456706592979988e-8
1.4159206759419119e-8
1.7778841315935496e-8
2.3051395887452032e-8
3.122653589810123e-8
4.465448771586917e-8
1.5852787229513544e-7
1.2073848338384215e-7
7.939834997003052e-8
8.940046387291977e-8
1.4008718997679236e-7
2.2872025378302438e-7
1.8386635556354204e-7
1.8174767852127008e-7
2.8635492545773326e-7
6.133322206997571e-7
7.353505009688965e-8
2.873238437721496e-7
5.429785809335018e-7
1.36802773567413e-6
3.4399045790010323e-7
1.2580897440220062e-7
5.406957569600869e-8
1.0715039041774394e-8
1.5536617307570663e-9
1.430356209749871e-9
6.241426138394625e-9
1.1645433747294823e-8
1.3335144449617105e-8
3.6870715346306648e-9
1.4528118428908799e-8
3.3415520118566577e-9
9.705187714140985e-10
1.776792756143734e-9
1.9375431594315263e-9
6.634505912079053e-10
4.4338970714177346e-10
3.067572555153462e-10
9.781772641258892e-10
1.5851195412342424e-9
2.3700469773915177e-9
3.102235265740921e-9
3.3889728454549612e-9
3.5670348099750543e-9
3.8690813171733135e-9
4.314952588854562e-9
4.903385694370384e-9
5.641844495328827e-9
8.04985458464741e-9
1.359619392354937e-8
2.04716746439199e-8
1.1017327165931827e-8
2.4332868837664777e-8
1.4491556627363252e-10
3.6920134283326075e-9
8.532799742387618e-10
1.84184036454086e-11
1.4995360940776452e-12
4.0534164799997145e-13
8.923431205990492e-13
3.4142228295232894e-13
3.00536272904308e-13
1.399403916405348e-13
4.4126009663480706e-14
0.
0.
2.875399093891932e-14
3.9926686281308345e-14
7.461257095938086e-13
5.938943944249481e-13
6.854874959749914e-13
8.509904294317366e-13
1.0808535021873075e-12
1.3860306306233736e-12
1.7865935459506617e-12
2.310641273638336e-12
2.995262409805844e-12
3.887989883509247e-12
5.047845007462137e-12
8.449586916412484e-12
8.698932792827092e-11
1.141622917337586e-11
1.7796148968937723e-12
3.3423508743171453e-12
7.587196812601448e-12
1.2507206608014523e-11
1.878109442981735e-11
2.674139371092088e-11
3.634158531331698e-11
4.7164698445711364e-11
5.872897664364925e-11
7.087330322595663e-11
8.386296108416296e-11
9.824673139282883e-11
1.1470609903759829e-10
1.340018497242238e-10
1.5699995950127617e-10
1.847451561423731e-10
2.1857479410803092e-10
7.622630669019521e-10
3.992267701946468e-9
5.895908165005282e-9
5.194356332883404e-9
5.33626341385458e-9
5.972702580919942e-9
7.00755689336777e-9
8.519338265659437e-9
1.0716523349477874e-8
1.3963879652359825e-8
1.8813746687914543e-8
9.926181581457262e-9
5.931139406490058e-9
4.295319985621397e-9
3.508542427346321e-9
2.9104248284032116e-9
1.8016037119997518e-9
6.540188174926492e-10
3.2490914559832526e-10
2.8831467956527753e-10
4.625807877309625e-10
1.0352125647850101e-9
2.973100741729072e-9
1.0690965690845846e-8
5.174811678566288e-9
4.013245374790991e-9
4.015673872258938e-9
4.675140351805201e-9
6.173180820929181e-9
9.328118574108791e-9
1.6778016008107023e-8
1.6987538063151386e-8
8.565071357924785e-9
6.391377464038024e-9
6.232048885625988e-9
1.0200213174342211e-8
1.8421865240134186e-8
2.225919370820796e-8
3.3316848263024493e-8
4.5893978782619136e-8
5.372864862703263e-9
9.79947802530963e-7
1.4206877851959865e-6
5.531100438787253e-7
2.715340614205123e-7
9.803220467405052e-8
3.8059206345290224e-8
3.3841330988771666e-8
4.088132623496609e-8
2.2799821664985716e-8
4.514081073512238e-9
1.8651896556490606e-9
9.637797464650894e-10
4.861635680073394e-10
3.4093736994258336e-10
6.404208205944129e-10
9.965549315236608e-10
1.2992843905631179e-9
2.2444981277880243e-9
5.249222172854006e-10
7.513841217867497e-10
2.946734746357181e-10
5.720103080995363e-9
1.4163005016110298e-8
1.5777544816871567e-8
1.5614252331659834e-8
1.6250806616903005e-8
1.746343307708325e-8
1.900370825799208e-8
2.0730230711989897e-8
2.2569087505312414e-8
2.448219069459369e-8
2.0462223418034466e-8
1.8130289499369396e-8
1.692151117519935e-8
9.620841985927477e-9
2.9436976381679524e-9
9.513351455979905e-10
2.832587808892965e-10
8.360333148267556e-11
3.916813611889478e-10
2.57051319352542e-9
1.2244174235086233e-8
7.068965545482632e-9
5.813645461743642e-9
5.692605735838041e-9
6.224969989954178e-9
7.48695464976028e-9
9.931653797202748e-9
1.4795174926448798e-8
2.550928930616115e-8
4.5648800306483675e-8
4.871239556967568e-8
3.1539647687099515e-8
2.2216430644988365e-8
2.699747137917389e-8
4.684507632688241e-8
8.096809994388865e-8
7.440320165480481e-8
9.397457792187759e-8
1.6906027527335616e-7
2.0015791523826745e-7
1.4852219459627046e-7
5.591000994800074e-7
8.591349947695556e-7
8.821171148052669e-7
9.83555766460567e-7
6.792263862793605e-6
1.37268582829966e-6
4.824039777471176e-7
8.757569306854443e-8
1.0048968311809578e-8
1.6469184853633045e-9
3.621611425826915e-10
1.896335281742898e-11
1.0363961932378452e-10
1.1752609722249005e-10
1.0067858798658826e-10
1.90789462305496e-10
3.4025876867614507e-12
5.997439222790762e-11
4.988518547592117e-10
5.396183324659121e-9
1.4204142470122583e-9
8.13119157586807e-9
2.1674631040105702e-8
3.688147637562606e-8
4.275671862505999e-8
4.3492831644176114e-8
4.3929128349981054e-8
4.5174464422125964e-8
4.729292148753801e-8
5.023543731957956e-8
5.406312898632618e-8
7.260858688074693e-8
9.253313198448265e-8
4.548734039948761e-8
2.1518756467746576e-8
1.2681205853059187e-8
9.027130180565253e-9
7.99495785764974e-9
1.2058498708014523e-8
6.848576584181959e-9
4.037585111912166e-9
5.007908989104354e-9
6.9707766649525435e-9
9.164442788192907e-9
1.1456706591957325e-8
1.4159206760658198e-8
1.777884131537077e-8
2.3051395887606745e-8
3.122653589830233e-8
4.4654487715940726e-8
1.5852787229722708e-7
1.207384833837762e-7
7.939834997489402e-8
8.940046387301554e-8
1.4008718997572978e-7
2.2872025378310726e-7
1.838663555634999e-7
1.817476785212193e-7
2.8635492545777974e-7
6.133322206958399e-7
7.353505009705061e-8
2.873238437774388e-7
5.429785809378131e-7
1.3680277356533277e-6
3.4399045790018613e-7
1.2580897440785838e-7
5.406957569895988e-8
1.0715039042259003e-8
1.553661730684319e-9
1.4303562095331505e-9
6.241426138479745e-9
1.16454337471347e-8
1.3335144450240746e-8
3.6870715373362274e-9
1.4528118422296983e-8
3.3415520197464214e-9
9.705187393349435e-10
1.7767927567954857e-9
1.937543141684174e-9
6.634506003995958e-10
4.4338971232879726e-10
3.067572575009825e-10
9.78177263721959e-10
1.5851195458941735e-9
2.3700469718952135e-9
3.1022352658303137e-9
3.38897286118618e-9
3.567034785412377e-9
3.869081315392234e-9
4.3149525751810585e-9
4.9033856821608805e-9
5.641844485558045e-9
8.049854578917455e-9
1.3596193922597266e-8
2.0471674643195956e-8
1.1017327163150997e-8
2.4332868833787874e-8
1.4491556556669187e-10
3.6920134269990683e-9
8.532799743833751e-10
1.84184036263491e-11
1.4995361215194405e-12
4.0534151978667797e-13
8.923430948228295e-13
3.414223064420684e-13
3.005362525845537e-13
1.3994038992614609e-13
4.412596882869614e-14
0.
0.
2.8753949202034655e-14
3.9926697000866045e-14
7.461257621813809e-13
5.938943943021373e-13
6.854873924854587e-13
8.509903982800648e-13
1.0808534714420134e-12
1.386030722288465e-12
1.7865934981660218e-12
2.310641332528173e-12
2.995262512470355e-12
3.887990095076347e-12
5.0478447415268864e-12
8.449587034398932e-12
8.698932394883989e-11
1.1416229237070759e-11
1.7796148587786153e-12
3.342350932009546e-12
7.587196905499698e-12
1.250720659258594e-11
1.8781094234412417e-11
2.6741393726149082e-11
3.6341585282282045e-11
4.716469845489773e-11
5.87289768867319e-11
7.08733030257079e-11
8.386296148627002e-11
9.824673120728938e-11
1.1470609877152858e-10
1.3400184928373208e-10
1.5699996000784806e-10
1.8474515690088156e-10
2.1857479501782792e-10
7.6226306651144e-10
3.992267700679416e-9
5.895908165300007e-9
5.194356333396728e-9
5.336263414693605e-9
5.972702591969205e-9
7.007556892202778e-9
8.519338265504627e-9
1.0716523349559856e-8
1.3963879652556058e-8
1.8813746688039447e-8
9.926181580879762e-9
5.931139405913798e-9
4.2953199850534006e-9
3.5085424280000976e-9
2.9104248283070394e-9
1.8016037130714666e-9
6.540188190607969e-10
3.249091457919197e-10
2.8831467959280093e-10
4.625807877451902e-10
1.0352125649829917e-9
2.9731007417179056e-9
1.0690965703126937e-8
5.174811678545438e-9
4.013245375390201e-9
4.0156738715584365e-9
4.6751403520267105e-9
6.173180821179699e-9
9.328118573035337e-9
1.677801601808163e-8
1.6987538063310744e-8
8.565071358966414e-9
6.391377463118937e-9
6.23204888617019e-9
1.0200213174388467e-8
1.8421865240752983e-8
2.2259193707938947e-8
3.331684826256055e-8
4.589397878429893e-8
5.372864861944301e-9
9.799478025260205e-7
1.4206877851773616e-6
5.531100438704203e-7
2.715340614128115e-7
9.80322046667367e-8
3.8059206344580245e-8
3.384133098877457e-8
4.088132623342935e-8
2.2799821664610246e-8
4.514081073780145e-9
1.865189653773504e-9
9.637797467808933e-10
4.861635672584467e-10
3.4093738556659126e-10
6.404208207759779e-10
9.965549313668898e-10
1.2992843906083833e-9
2.2444981321988624e-9
5.249222172968813e-10
7.513841225882932e-10
2.9467347500640067e-10
5.7201031130604695e-9
1.4163005014619616e-8
1.577754481818117e-8
1.5614252331398793e-8
1.625080661664384e-8
1.74634330774711e-8
1.900370825794655e-8
2.073023071278123e-8
2.2569087502658974e-8
2.4482190694497174e-8
2.046222341702184e-8
1.8130289501042905e-8
1.6921511174248002e-8
9.620841984541908e-9
2.9436976392219497e-9
9.513351452801412e-10
2.832587807502261e-10
8.360333220126086e-11
3.9168136043255e-10
2.5705131951278427e-9
1.2244174253109002e-8
7.068965547447879e-9
5.813645461877334e-9
5.692605737505596e-9
6.2249699885113e-9
7.486954649184205e-9
9.931653797757786e-9
1.479517492762838e-8
2.5509289305510007e-8
4.56488003066109e-8
4.871239556730776e-8
3.153964768717062e-8
2.2216430644467807e-8
2.6997471378683646e-8
4.6845076327241615e-8
8.096809994390487e-8
7.440320165477454e-8
9.397457792185136e-8
1.6906027527367108e-7
2.0015791523891495e-7
1.4852219460387411e-7
5.591000994811791e-7
8.591349947597628e-7
8.821171148074764e-7
9.835557664558118e-7
6.792263862780042e-6
1.3726858282974486e-6
4.8240397774121e-7
8.757569306827124e-8
1.004896831178368e-8
1.6469184853854479e-9
3.621611422651286e-10
1.896335291197879e-11
1.0363961890293234e-10
1.1752609720407088e-10
1.0067858799301146e-10
1.907894617959024e-10
3.4025876812484596e-12
5.997439222937935e-11
4.988518548406659e-10
5.396183325517959e-9
1.4204142473207599e-9
8.131191575909347e-9
2.1674631029016955e-8
3.6881476376159216e-8
4.275671862507588e-8
4.349283164204275e-8
4.392912834963245e-8
4.5174464422459066e-8
4.729292148656009e-8
5.02354373205684e-8
5.406312898649449e-8
7.260858688170601e-8
9.25331319823649e-8
4.548734040003312e-8
2.1518756465533858e-8
1.2681205853618134e-8
9.02713018053486e-9
7.994957857014186e-9
1.2058498708343589e-8
6.848576590629294e-9
4.037585113820816e-9
5.007908987788848e-9
6.970776665193882e-9
9.164442789165104e-9
1.1456706593278346e-8
1.4159206759280818e-8
1.7778841315586624e-8
2.3051395888070942e-8
3.122653589788257e-8
4.4654487716462875e-8
1.585278722933296e-7
1.2073848338437946e-7
7.939834997323972e-8
8.940046387367901e-8
1.4008718997587645e-7
2.2872025378300516e-7
1.8386635556356496e-7
1.8174767852122505e-7
2.8635492545774353e-7
6.133322206976271e-7
7.353505009837995e-8
2.873238437804212e-7
5.429785809166989e-7
1.3680277357103864e-6
3.439904578846965e-7
1.2580897440067572e-7
5.40695756982428e-8
1.0715039042839257e-8
1.5536617308068353e-9
1.4303562083704878e-9
6.24142613856275e-9
1.1645433747272785e-8
1.3335144449773447e-8
3.687071540650839e-9
1.452811842833364e-8
3.3415519972927753e-9
9.705187563964025e-10
1.7767927571513983e-9
1.9375431397791343e-9
6.634506018917389e-10
4.4338971373937616e-10
3.067572505406303e-10
9.781772700954906e-10
1.5851195458900748e-9
2.3700469773916752e-9
3.102235259807814e-9
3.3889728611690954e-9
3.567034796107545e-9
3.8690813142837904e-9
4.314952587536986e-9
4.903385696051132e-9
5.641844481472031e-9
8.049854590604589e-9
1.3596193923152318e-8
2.0471674644387748e-8
1.1017327166722423e-8
2.4332868837526727e-8
1.4491556525288356e-10
3.6920134281295003e-9
8.532799743923034e-10
1.841840370141836e-11
1.499536151283127e-12
4.0534147801746254e-13
8.923431295603812e-13
3.4142229172474014e-13
3.005362782706758e-13
1.3994039004970074e-13
4.4125969180127524e-14
0.
0.
2.875395043403787e-14
3.9926696853155e-14
7.461258229473415e-13
5.938943959786483e-13
6.854874597772914e-13
8.50990390553511e-13
1.0808534673726756e-12
1.3860307306783258e-12
1.7865935698003283e-12
2.3106413662409242e-12
2.9952625233163774e-12
3.887990071679128e-12
5.0478447589504314e-12
8.449587036412964e-12
8.698932363201358e-11
1.1416229251717618e-11
1.7796148927688678e-12
3.3423509379301484e-12
7.587196814727442e-12
1.2507206588627259e-11
1.8781094235366944e-11
2.674139361865262e-11
3.6341585293772604e-11
4.716469847129745e-11
5.872897681562368e-11
7.08733035260635e-11
8.386296093775653e-11
9.824673105596779e-11
1.1470609879610316e-10
1.3400184966600882e-10
1.569999597089474e-10
1.8474515689766726e-10
2.1857479464983758e-10
7.622630664651629e-10
3.992267701627626e-9
5.895908165502431e-9
5.194356333384743e-9
5.3362634145236605e-9
5.972702580832143e-9
7.007556892741791e-9
8.51933826543377e-9
1.071652334959702e-8
1.3963879652472983e-8
1.881374668806093e-8
9.926181581063926e-9
5.931139406930923e-9
4.295319986462413e-9
3.5085424274429004e-9
2.9104248283266175e-9
1.8016037139007472e-9
6.54018820106885e-10
3.249091459589214e-10
2.8831467980875985e-10
4.6258078774516885e-10
1.0352125647562548e-9
2.9731007413957287e-9
1.069096569649268e-8
5.1748116790935845e-9
4.01324537662698e-9
4.015673871920752e-9
4.6751403507326675e-9
6.17318082138768e-9
9.32811857342384e-9
1.677801600272711e-8
1.6987538062459516e-8
8.565071360414088e-9
6.391377463997485e-9
6.232048886215062e-9
1.0200213174370173e-8
1.842186524160235e-8
2.2259193707894167e-8
3.3316848263705845e-8
4.589397878416737e-8
5.3728648618649615e-9
9.799478025208042e-7
1.4206877851836345e-6
5.531100438767324e-7
2.71534061420536e-7
9.803220466615213e-8
3.805920634578851e-8
3.38413309884617e-8
4.088132623463391e-8
2.2799821664909933e-8
4.514081073507291e-9
1.8651896547663695e-9
9.637797463194664e-10
4.861635678225691e-10
3.4093737650338107e-10
6.404208209629309e-10
9.965549315288358e-10
1.2992843905638588e-9
2.2444981278761406e-9
5.249222182792472e-10
7.513841218466858e-10
2.946734747603838e-10
5.720103100360344e-9
1.4163005013424515e-8
1.5777544818307867e-8
1.561425233160834e-8
1.6250806617088148e-8
1.7463433077109315e-8
1.900370825792947e-8
2.0730230714863092e-8
2.256908750630967e-8
2.4482190693937464e-8
2.046222341688391e-8
1.8130289501618262e-8
1.6921511173095713e-8
9.620841984731384e-9
2.943697640468697e-9
9.51335144396659e-10
2.8325878092069266e-10
8.360333188131011e-11
3.9168135985956303e-10
2.570513191681853e-9
1.224417424051382e-8
7.068965545358728e-9
5.813645461559555e-9
5.692605737106355e-9
6.224969988682319e-9
7.486954649970753e-9
9.931653798289708e-9
1.4795174926740998e-8
2.5509289306196448e-8
4.564880030674432e-8
4.871239557070518e-8
3.153964768770874e-8
2.2216430643786746e-8
2.6997471378573962e-8
4.684507632717308e-8
8.096809994383522e-8
7.44032016548578e-8
9.39745779218927e-8
1.6906027527371303e-7
2.0015791523928302e-7
1.4852219459732062e-7
5.591000994781424e-7
8.591349947425081e-7
8.821171147969897e-7
9.835557664773156e-7
6.792263862779988e-6
1.3726858282845582e-6
4.824039777481993e-7
8.757569306812719e-8
1.0048968311741307e-8
1.6469184854015374e-9
3.621611424105365e-10
1.896335287745085e-11
1.0363961915316266e-10
1.1752609709207523e-10
1.0067858799135793e-10
1.907894663597979e-10
3.402587665065341e-12
5.997439222757657e-11
4.988518548820335e-10
5.396183328444337e-9
1.4204142470940754e-9
8.13119157542366e-9
2.1674631035136408e-8
3.688147637531382e-8
4.275671862465403e-8
4.349283164349431e-8
4.392912834962712e-8
4.5174464421242634e-8
4.7292921487979615e-8
5.023543731981317e-8
5.40631289865339e-8
7.260858688158932e-8
9.253313198361197e-8
4.548734039992481e-8
2.151875646671344e-8
1.2681205853618295e-8
9.02713018050944e-9
7.994957857135884e-9
1.2058498709350084e-8
6.848576596434183e-9
4.037585112927276e-9
5.007908989499929e-9
6.970776665154375e-9
9.164442788241835e-9
1.145670659298933e-8
1.4159206760864356e-8
1.7778841317604025e-8
2.305139588768137e-8
3.122653589800828e-8
4.465448771629393e-8
1.5852787229454865e-7
1.2073848338362348e-7
7.939834996626779e-8
8.940046387346583e-8
1.4008718997577258e-7
2.2872025378291381e-7
1.8386635556371062e-7
1.8174767852124374e-7
2.863549254578407e-7
6.13332220700121e-7
7.353505008830931e-8
2.873238437832204e-7
5.429785809265133e-7
1.368027735734035e-6
3.439904578980665e-7
1.2580897440025665e-7
5.4069575697498876e-8
1.071503904173716e-8
1.5536617307832474e-9
1.4303562129226281e-9
6.241426138447406e-9
1.1645433747201773e-8
1.3335144449259642e-8
3.6870715384753916e-9
1.452811841919238e-8
3.3415519826947593e-9
9.705187539035144e-10
1.7767927471975146e-9
1.9375431741655055e-9
6.634506075881268e-10
4.433897177022919e-10
3.067572505407145e-10
9.781772636952603e-10
1.5851195414324485e-9
2.3700469719061335e-9
3.10223526584799e-9
3.388972851653818e-9
3.5670347853820958e-9
3.869081318906823e-9
4.314952587499892e-9
4.903385682072196e-9
5.641844481442277e-9
8.049854590544058e-9
1.3596193922852757e-8
2.0471674642697043e-8
1.1017327167968384e-8
2.4332868834668382e-8
1.449155651473565e-10
3.6920134280114025e-9
8.532799744033279e-10
1.8418403675535628e-11
1.4995360862523546e-12
4.0534168110451454e-13
8.923431032627632e-13
3.414222906736403e-13
3.005362778575018e-13
1.3994038977685233e-13
4.4126008211594687e-14
0.
0.
2.8754007465834925e-14
3.9926743982238114e-14
7.461257621797459e-13
5.938943959058404e-13
6.854873894900272e-13
8.509903911992259e-13
1.0808534214868233e-12
1.386030784982927e-12
1.786593569074453e-12
2.31064136764896e-12
2.9952625137716534e-12
3.887990092442744e-12
5.0478447915753734e-12
8.449587032116342e-12
8.698933040421224e-11
1.1416229201784693e-11
1.7796148908804157e-12
3.342351097323833e-12
7.587196897395008e-12
1.2507206582056404e-11
1.8781094238007066e-11
2.674139368110514e-11
3.634158530993883e-11
4.716469850837002e-11
5.872897689098243e-11
7.08733032572983e-11
8.386296113091836e-11
9.82467308358916e-11
1.147060990143716e-10
1.3400184954514178e-10
1.5699995949648126e-10
1.8474515726796164e-10
2.1857479430265e-10
7.622630665452679e-10
3.992267704235964e-9
5.895908165668938e-9
5.1943563333561e-9
5.336263414896726e-9
5.972702591094122e-9
7.00755689241903e-9
8.519338265478585e-9
1.071652334966779e-8
1.3963879652164355e-8
1.881374668809333e-8
9.926181580721263e-9
5.931139406528682e-9
4.295319986327853e-9
3.5085424271856204e-9
2.910424827864576e-9
1.8016037124717394e-9
6.540188177145565e-10
3.249091451862799e-10
2.88314679553676e-10
4.6258078773001764e-10
1.035212564997258e-9
2.9731007415669018e-9
1.0690965697495562e-8
5.174811678927565e-9
4.013245376882507e-9
4.0156738704399725e-9
4.6751403515544425e-9
6.173180820713104e-9
9.32811857394318e-9
1.6778016016799934e-8
1.6987538064565402e-8
8.565071360689943e-9
6.391377464146243e-9
6.232048885919796e-9
1.0200213174633528e-8
1.842186524014845e-8
2.2259193707836353e-8
3.331684826402633e-8
4.589397878336098e-8
5.372864859161949e-9
9.799478025126202e-7
1.4206877851362633e-6
5.531100438714879e-7
2.715340614273017e-7
9.803220466359741e-8
3.8059206345413435e-8
3.3841330988067e-8
4.088132623502643e-8
2.2799821665006515e-8
4.514081073656593e-9
1.865189653051252e-9
9.63779746445107e-10
4.86163568042265e-10
3.409373875837122e-10
6.404208209840223e-10
9.96554931394618e-10
1.2992843906098941e-9
2.2444981330038874e-9
5.249222165486938e-10
7.51384122457603e-10
2.9467347475032277e-10
5.7201030962428165e-9
1.41630050155668e-8
1.577754481795489e-8
1.5614252331639076e-8
1.625080661705209e-8
1.7463433077989726e-8
1.900370825770814e-8
2.0730230713767756e-8
2.256908750197795e-8
2.448219069484879e-8
2.0462223416507286e-8
1.8130289500354558e-8
1.6921511172363086e-8
9.620841983818109e-9
2.943697639726394e-9
9.51335144411498e-10
2.8325878080723223e-10
8.360333179324799e-11
3.916813602063544e-10
2.5705131941484042e-9
1.224417423878207e-8
7.068965548860748e-9
5.813645462107558e-9
5.692605736734883e-9
6.224969989340375e-9
7.486954650105676e-9
9.931653799908012e-9
1.479517492791967e-8
2.5509289306344576e-8
4.56488003058255e-8
4.871239556475453e-8
3.153964768763853e-8
2.221643064577655e-8
2.699747137911986e-8
4.684507632709463e-8
8.096809994379633e-8
7.440320165481007e-8
9.39745779218074e-8
1.690602752726221e-7
2.0015791523923773e-7
1.4852219459943066e-7
5.591000994939835e-7
8.591349947502742e-7
8.821171148074649e-7
9.835557664634889e-7
6.7922638627706625e-6
1.3726858283008217e-6
4.824039777421726e-7
8.75756930682221e-8
1.0048968311830039e-8
1.6469184853882193e-9
3.621611421716217e-10
1.8963352849395586e-11
1.0363961943029608e-10
1.1752609719649388e-10
1.0067858799040382e-10
1.907894833698451e-10
3.402587669188782e-12
5.997439223105366e-11
4.988518548013757e-10
5.3961833317972956e-9
1.4204142469278152e-9
8.13119157547673e-9
2.1674631051036788e-8
3.6881476377533335e-8
4.275671862586116e-8
4.3492831643506375e-8
4.392912834955133e-8
4.517446442162937e-8
4.729292148726208e-8
5.023543731997705e-8
5.406312898656249e-8
7.260858688121313e-8
9.253313198432011e-8
4.5487340400660896e-8
2.151875646637635e-8
1.2681205853430071e-8
9.02713018036436e-9
7.994957856272853e-9
1.2058498709479001e-8
6.848576594439761e-9
4.037585113088933e-9
5.007908986922064e-9
6.970776665375592e-9
9.16444278867485e-9
1.1456706593724873e-8
1.4159206759557568e-8
1.777884131657411e-8
2.3051395887844685e-8
3.122653589680325e-8
4.4654487716308636e-8
1.5852787230306517e-7
1.207384833838824e-7
7.939834996388797e-8
8.940046387351771e-8
1.4008718997533853e-7
2.287202537829422e-7
1.8386635556368632e-7
1.8174767852124977e-7
2.8635492545787196e-7
6.133322206960433e-7
7.353505010392435e-8
2.87323843784831e-7
5.429785809301446e-7
1.3680277356810598e-6
3.4399045789792053e-7
1.258089743999996e-7
5.406957569701383e-8
1.0715039041999877e-8
1.5536617307861397e-9
1.4303562119443681e-9
6.241426138539581e-9
1.1645433747220918e-8
1.333514444957767e-8
3.6870715363800554e-9
1.4528118425040176e-8
3.3415519776385446e-9
9.705187616167484e-10
1.7767927473024342e-9
1.937543174057564e-9
6.634506075663956e-10
4.433897175636104e-10
3.0675726473365823e-10
9.781772584160848e-10
1.5851195458942721e-9
2.370046971901863e-9
3.102235268381938e-9
3.388972840051837e-9
3.567034785352919e-9
3.869081317842547e-9
4.314952591033084e-9
4.903385679736749e-9
5.641844481421924e-9
8.04985459053806e-9
1.3596193923099295e-8
2.0471674642661958e-8
1.1017327168027918e-8
2.433286883239782e-8
1.449155650446705e-10
3.6920134282083422e-9
8.532799744003878e-10
1.8418403675483225e-11
1.499536144326665e-12
4.0534141471056115e-13
8.923431213579827e-13
3.4142228998159417e-13
3.005362778989328e-13
1.399403897813416e-13
4.412600790928258e-14
0.
0.
2.875394985772594e-14
3.992669667839706e-14
7.461258238149719e-13
5.938943965566538e-13
6.854874622100578e-13
8.509903975582732e-13
1.0808534215448566e-12
1.3860307295552417e-12
1.7865935139760416e-12
2.3106413647062203e-12
2.995262428693533e-12
3.887990096229715e-12
5.047844809729279e-12
8.449587028906506e-12
8.698932914179782e-11
1.1416229057584857e-11
1.7796149863606102e-12
3.342351035615928e-12
7.587196802790686e-12
1.2507206493079979e-11
1.8781094235118024e-11
2.6741393722831054e-11
3.6341585276641655e-11
4.7164698506849685e-11
5.872897688314207e-11
7.087330325979434e-11
8.386296151132268e-11
9.82467308482256e-11
1.1470609897312546e-10
1.3400184971348673e-10
1.5699995949627793e-10
1.8474515726284163e-10
2.185747950196413e-10
7.622630667422821e-10
3.992267703989771e-9
5.895908165291535e-9
5.194356333296932e-9
5.336263414947914e-9
5.972702593974087e-9
7.007556892308859e-9
8.519338265524499e-9
1.0716523349692956e-8
1.3963879652410542e-8
1.8813746688126205e-8
9.926181581399642e-9
5.931139406921717e-9
4.295319987196342e-9
3.5085424271806866e-9
2.910424828396693e-9
1.8016037126647868e-9
6.540188183209854e-10
3.2490914517759747e-10
2.8831467954764235e-10
4.625807877365717e-10
1.0352125649261298e-9
2.9731007415669018e-9
1.0690965697495562e-8
5.174811678927565e-9
4.013245376882507e-9
4.0156738704399725e-9
4.6751403515544425e-9
6.173180820713104e-9
9.32811857394318e-9
1.6778016016799934e-8
1.6987538064565402e-8
8.565071360689943e-9
6.391377464146243e-9
6.232048885919796e-9
1.0200213174633528e-8
1.842186524014845e-8
2.2259193707836353e-8
3.331684826402633e-8
4.589397878336098e-8
5.372864859161949e-9
9.799478025126202e-7
1.4206877851362633e-6
5.531100438714879e-7
2.715340614273017e-7
9.803220466359741e-8
3.8059206345413435e-8
3.3841330988067e-8
4.088132623502643e-8
2.2799821665006515e-8
4.514081073656593e-9
1.865189653051252e-9
9.63779746445107e-10
4.86163568042265e-10
3.409373875837122e-10
6.404208209840223e-10
9.96554931394618e-10
1.2992843906098941e-9
2.2444981330038874e-9
5.249222165486938e-10
7.51384122457603e-10
2.9467347475032277e-10
5.7201030962428165e-9
1.41630050155668e-8
1.577754481795489e-8
1.5614252331639076e-8
1.625080661705209e-8
1.7463433077989726e-8
1.900370825770814e-8
2.0730230713767756e-8
2.256908750197795e-8
2.448219069484879e-8
2.0462223416507286e-8
1.8130289500354558e-8
1.6921511172363086e-8
9.620841983818109e-9
2.943697639726394e-9
9.51335144411498e-10
2.8325878080723223e-10
8.360333179324799e-11
3.916813602063544e-10
2.5705131941484042e-9
1.224417423878207e-8
7.068965548860748e-9
5.813645462107558e-9
5.692605736734883e-9
6.224969989340375e-9
7.486954650105676e-9
9.931653799908012e-9
1.479517492791967e-8
2.5509289306344576e-8
4.56488003058255e-8
4.871239556475453e-8
3.153964768763853e-8
2.221643064577655e-8
2.699747137911986e-8
4.684507632709463e-8
8.096809994379633e-8
7.440320165481007e-8
9.39745779218074e-8
1.690602752726221e-7
2.0015791523923773e-7
1.4852219459943066e-7
5.591000994939835e-7
8.591349947502742e-7
8.821171148074649e-7
9.835557664634889e-7
6.7922638627706625e-6
1.3726858283008217e-6
4.824039777421726e-7
8.75756930682221e-8
1.0048968311830039e-8
1.6469184853882193e-9
3.621611421716217e-10
1.8963352849395586e-11
1.0363961943029608e-10
1.1752609719649388e-10
1.0067858799040382e-10
1.907894833698451e-10
3.402587669188782e-12
5.997439223105366e-11
4.988518548013757e-10
5.3961833317972956e-9
1.4204142469278152e-9
8.13119157547673e-9
2.1674631051036788e-8
3.6881476377533335e-8
4.275671862586116e-8
4.3492831643506375e-8
4.392912834955133e-8
4.517446442162937e-8
4.729292148726208e-8
5.023543731997705e-8
5.406312898656249e-8
7.260858688121313e-8
9.253313198432011e-8
4.5487340400660896e-8
2.151875646637635e-8
1.2681205853430071e-8
9.02713018036436e-9
7.994957856272853e-9
1.2058498709479001e-8
6.848576594439761e-9
4.037585113088933e-9
5.007908986922064e-9
6.970776665375592e-9
9.16444278867485e-9
1.1456706593724873e-8
1.4159206759557568e-8
1.777884131657411e-8
2.3051395887844685e-8
3.122653589680325e-8
4.4654487716308636e-8
1.5852787230306517e-7
1.207384833838824e-7
7.939834996388797e-8
8.940046387351771e-8
1.4008718997533853e-7
2.287202537829422e-7
1.8386635556368632e-7
1.8174767852124977e-7
2.8635492545787196e-7
6.133322206960433e-7
7.353505010392435e-8
2.87323843784831e-7
5.429785809301446e-7
1.3680277356810598e-6
3.4399045789792053e-7
1.258089743999996e-7
5.406957569701383e-8
1.0715039041999877e-8
1.5536617307861397e-9
1.4303562119443681e-9
6.241426138539581e-9
1.1645433747220918e-8
1.333514444957767e-8
3.6870715363800554e-9
1.4528118425040176e-8
3.3415519776385446e-9
9.705187616167484e-10
1.7767927473024342e-9
1.937543174057564e-9
6.634506075663956e-10
4.433897175636104e-10
3.0675726473365823e-10
9.781772584160848e-10
1.5851195458942721e-9
2.370046971901863e-9
3.102235268381938e-9
3.388972840051837e-9
3.567034785352919e-9
3.869081317842547e-9
4.314952591033084e-9
4.903385679736749e-9
5.641844481421924e-9
8.04985459053806e-9
1.3596193923099295e-8
2.0471674642661958e-8
1.1017327168027918e-8
2.433286883239782e-8
1.449155650446705e-10
3.6920134282083422e-9
8.532799744003878e-10
1.8418403675483225e-11
1.499536144326665e-12
4.0534141471056115e-13
8.923431213579827e-13
3.4142228998159417e-13
3.005362778989328e-13
1.399403897813416e-13
4.412600790928258e-14
0.
0.
2.875394985772594e-14
3.992669667839706e-14
7.461258238149719e-13
5.938943965566538e-13
6.854874622100578e-13
8.509903975582732e-13
1.0808534215448566e-12
1.3860307295552417e-12
1.7865935139760416e-12
2.3106413647062203e-12
2.995262428693533e-12
3.887990096229715e-12
5.047844809729279e-12
8.449587028906506e-12
8.698932914179782e-11
1.1416229057584857e-11
1.7796149863606102e-12
3.342351035615928e-12
7.587196802790686e-12
1.2507206493079979e-11
1.8781094235118024e-11
2.6741393722831054e-11
3.6341585276641655e-11
4.7164698506849685e-11
5.872897688314207e-11
7.087330325979434e-11
8.386296151132268e-11
9.82467308482256e-11
1.1470609897312546e-10
1.3400184971348673e-10
1.5699995949627793e-10
1.8474515726284163e-10
2.185747950196413e-10
7.622630667422821e-10
3.992267703989771e-9
5.895908165291535e-9
5.194356333296932e-9
5.336263414947914e-9
5.972702593974087e-9
7.007556892308859e-9
8.519338265524499e-9
1.0716523349692956e-8
1.3963879652410542e-8
1.8813746688126205e-8
9.926181581399642e-9
5.931139406921717e-9
4.295319987196342e-9
3.5085424271806866e-9
2.910424828396693e-9
1.8016037126647868e-9
6.540188183209854e-10
3.2490914517759747e-10
2.8831467954764235e-10
4.625807877365717e-10
1.0352125649261298e-9
2.9731007415669018e-9
1.0690965697495562e-8
5.174811678927565e-9
4.013245376882507e-9
4.0156738704399725e-9
4.6751403515544425e-9
6.173180820713104e-9
9.32811857394318e-9
1.6778016016799934e-8
1.6987538064565402e-8
8.565071360689943e-9
6.391377464146243e-9
6.232048885919796e-9
1.0200213174633528e-8
1.842186524014845e-8
2.2259193707836353e-8
3.331684826402633e-8
4.589397878336098e-8
5.372864859161949e-9
9.799478025126202e-7
1.4206877851362633e-6
5.531100438714879e-7
2.715340614273017e-7
9.803220466359741e-8
3.8059206345413435e-8
3.3841330988067e-8
4.088132623502643e-8
2.2799821665006515e-8
4.514081073656593e-9
1.865189653051252e-9
9.63779746445107e-10
4.86163568042265e-10
3.409373875837122e-10
6.404208209840223e-10
9.96554931394618e-10
1.2992843906098941e-9
2.2444981330038874e-9
5.249222165486938e-10
7.51384122457603e-10
2.9467347475032277e-10
5.7201030962428165e-9
1.41630050155668e-8
1.577754481795489e-8
1.5614252331639076e-8
1.625080661705209e-8
1.7463433077989726e-8
1.900370825770814e-8
2.0730230713767756e-8
2.256908750197795e-8
2.448219069484879e-8
2.0462223416507286e-8
1.8130289500354558e-8
1.6921511172363086e-8
9.620841983818109e-9
2.943697639726394e-9
9.51335144411498e-10
2.8325878080723223e-10
8.360333179324799e-11
3.916813602063544e-10
2.5705131941484042e-9
1.224417423878207e-8
7.068965548860748e-9
5.813645462107558e-9
5.692605736734883e-9
6.224969989340375e-9
7.486954650105676e-9
9.931653799908012e-9
1.479517492791967e-8
2.5509289306344576e-8
4.56488003058255e-8
4.871239556475453e-8
3.153964768763853e-8
2.221643064577655e-8
2.699747137911986e-8
4.684507632709463e-8
8.096809994379633e-8
7.440320165481007e-8
9.39745779218074e-8
1.690602752726221e-7
2.0015791523923773e-7
1.4852219459943066e-7
5.591000994939835e-7
8.591349947502742e-7
8.821171148074649e-7
9.835557664634889e-7
6.7922638627706625e-6
1.3726858283008217e-6
4.824039777421726e-7
8.75756930682221e-8
1.0048968311830039e-8
1.6469184853882193e-9
3.621611421716217e-10
1.8963352849395586e-11
1.0363961943029608e-10
1.1752609719649388e-10
1.0067858799040382e-10
1.907894833698451e-10
3.402587669188782e-12
5.997439223105366e-11
4.988518548013757e-10
5.3961833317972956e-9
1.4204142469278152e-9
8.13119157547673e-9
2.1674631051036788e-8
3.6881476377533335e-8
4.275671862586116e-8
4.3492831643506375e-8
4.392912834955133e-8
4.517446442162937e-8
4.729292148726208e-8
5.023543731997705e-8
5.406312898656249e-8
7.260858688121313e-8
9.253313198432011e-8
4.5487340400660896e-8
2.151875646637635e-8
1.2681205853430071e-8
9.02713018036436e-9
7.994957856272853e-9
1.2058498709479001e-8
6.848576594439761e-9
4.037585113088933e-9
5.007908986922064e-9
6.970776665375592e-9
9.16444278867485e-9
1.1456706593724873e-8
1.4159206759557568e-8
1.777884131657411e-8
2.3051395887844685e-8
3.122653589680325e-8
4.4654487716308636e-8
1.5852787230306517e-7
1.207384833838824e-7
7.939834996388797e-8
8.940046387351771e-8
1.4008718997533853e-7
2.287202537829422e-7
1.8386635556368632e-7
1.8174767852124977e-7
2.8635492545787196e-7
6.133322206960433e-7
7.353505010392435e-8
2.87323843784831e-7
5.429785809301446e-7
1.3680277356810598e-6
3.4399045789792053e-7
1.258089743999996e-7
5.406957569701383e-8
1.0715039041999877e-8
1.5536617307861397e-9
1.4303562119443681e-9
6.241426138539581e-9
1.1645433747220918e-8
1.333514444957767e-8
3.6870715363800554e-9
1.4528118425040176e-8
3.3415519776385446e-9
9.705187616167484e-10
1.7767927473024342e-9
1.937543174057564e-9
6.634506075663956e-10
4.433897175636104e-10
3.0675726473365823e-10
9.781772584160848e-10
1.5851195458942721e-9
2.370046971901863e-9
3.102235268381938e-9
3.388972840051837e-9
3.567034785352919e-9
3.869081317842547e-9
4.314952591033084e-9
4.903385679736749e-9
5.641844481421924e-9
8.04985459053806e-9
1.3596193923099295e-8
2.0471674642661958e-8
1.1017327168027918e-8
2.433286883239782e-8
1.449155650446705e-10
3.6920134282083422e-9
8.532799744003878e-10
1.8418403675483225e-11
1.499536144326665e-12
4.0534141471056115e-13
8.923431213579827e-13
3.4142228998159417e-13
3.005362778989328e-13
1.399403897813416e-13
4.412600790928258e-14
0.
0.
2.875394985772594e-14
3.992669667839706e-14
7.461258238149719e-13
5.938943965566538e-13
6.854874622100578e-13
8.509903975582732e-13
1.0808534215448566e-12
1.3860307295552417e-12
1.7865935139760416e-12
2.3106413647062203e-12
2.995262428693533e-12
3.887990096229715e-12
5.047844809729279e-12
8.449587028906506e-12
8.698932914179782e-11
1.1416229057584857e-11
1.7796149863606102e-12
3.342351035615928e-12
7.587196802790686e-12
1.2507206493079979e-11
1.8781094235118024e-11
2.6741393722831054e-11
3.6341585276641655e-11
4.7164698506849685e-11
5.872897688314207e-11
7.087330325979434e-11
8.386296151132268e-11
9.82467308482256e-11
1.1470609897312546e-10
1.3400184971348673e-10
1.5699995949627793e-10
1.8474515726284163e-10
2.185747950196413e-10
7.622630667422821e-10
3.992267703989771e-9
5.895908165291535e-9
5.194356333296932e-9
5.336263414947914e-9
5.972702593974087e-9
7.007556892308859e-9
8.519338265524499e-9
1.0716523349692956e-8
1.3963879652410542e-8
1.8813746688126205e-8
9.926181581399642e-9
5.931139406921717e-9
4.295319987196342e-9
3.5085424271806866e-9
2.910424828396693e-9
1.8016037126647868e-9
6.540188183209854e-10
3.2490914517759747e-10
2.8831467954764235e-10
4.625807877365717e-10
1.0352125649261298e-9
2.9731007415669018e-9
1.0690965697495562e-8
5.174811678927565e-9
4.013245376882507e-9
4.0156738704399725e-9
4.6751403515544425e-9
6.173180820713104e-9
9.32811857394318e-9
1.6778016016799934e-8
1.6987538064565402e-8
8.565071360689943e-9
6.391377464146243e-9
6.232048885919796e-9
1.0200213174633528e-8
1.842186524014845e-8
2.2259193707836353e-8
3.331684826402633e-8
4.589397878336098e-8
5.372864859161949e-9
9.799478025126202e-7
1.4206877851362633e-6
5.531100438714879e-7
2.715340614273017e-7
9.803220466359741e-8
3.8059206345413435e-8
3.3841330988067e-8
4.088132623502643e-8
2.2799821665006515e-8
4.514081073656593e-9
1.865189653051252e-9
9.63779746445107e-10
4.86163568042265e-10
3.409373875837122e-10
6.404208209840223e-10
9.96554931394618e-10
1.2992843906098941e-9
2.2444981330038874e-9
5.249222165486938e-10
7.51384122457603e-10
2.9467347475032277e-10
5.7201030962428165e-9
1.41630050155668e-8
1.577754481795489e-8
1.5614252331639076e-8
1.625080661705209e-8
1.7463433077989726e-8
1.900370825770814e-8
2.0730230713767756e-8
2.256908750197795e-8
2.448219069484879e-8
2.0462223416507286e-8
1.8130289500354558e-8
1.6921511172363086e-8
9.620841983818109e-9
2.943697639726394e-9
9.51335144411498e-10
2.8325878080723223e-10
8.360333179324799e-11
3.916813602063544e-10
2.5705131941484042e-9
1.224417423878207e-8
7.068965548860748e-9
5.813645462107558e-9
5.692605736734883e-9
6.224969989340375e-9
7.486954650105676e-9
9.931653799908012e-9
1.479517492791967e-8
2.5509289306344576e-8
4.56488003058255e-8
4.871239556475453e-8
3.153964768763853e-8
2.221643064577655e-8
2.699747137911986e-8
4.684507632709463e-8
8.096809994379633e-8
7.440320165481007e-8
9.39745779218074e-8
1.690602752726221e-7
2.0015791523923773e-7
1.4852219459943066e-7
5.591000994939835e-7
8.591349947502742e-7
8.821171148074649e-7
9.835557664634889e-7
6.7922638627706625e-6
1.3726858283008217e-6
4.824039777421726e-7
8.75756930682221e-8
1.0048968311830039e-8
1.6469184853882193e-9
3.621611421716217e-10
1.8963352849395586e-11
1.0363961943029608e-10
1.1752609719649388e-10
1.0067858799040382e-10
1.907894833698451e-10
3.402587669188782e-12
5.997439223105366e-11
4.988518548013757e-10
5.3961833317972956e-9
1.4204142469278152e-9
8.13119157547673e-9
2.1674631051036788e-8
3.6881476377533335e-8
4.275671862586116e-8
4.3492831643506375e-8
4.392912834955133e-8
4.517446442162937e-8
4.729292148726208e-8
5.023543731997705e-8
5.406312898656249e-8
7.260858688121313e-8
9.253313198432011e-8
4.5487340400660896e-8
2.151875646637635e-8
1.2681205853430071e-8
9.02713018036436e-9
7.994957856272853e-9
1.2058498709479001e-8
6.848576594439761e-9
4.037585113088933e-9
5.007908986922064e-9
6.970776665375592e-9
9.16444278867485e-9
1.1456706593724873e-8
1.4159206759557568e-8
1.777884131657411e-8
2.3051395887844685e-8
3.122653589680325e-8
4.4654487716308636e-8
1.5852787230306517e-7
1.207384833838824e-7
7.939834996388797e-8
8.940046387351771e-8
1.4008718997533853e-7
2.287202537829422e-7
1.8386635556368632e-7
1.8174767852124977e-7
2.8635492545787196e-7
6.133322206960433e-7
7.353505010392435e-8
2.87323843784831e-7
5.429785809301446e-7
1.3680277356810598e-6
3.4399045789792053e-7
1.258089743999996e-7
5.406957569701383e-8
1.0715039041999877e-8
1.5536617307861397e-9
1.4303562119443681e-9
6.241426138539581e-9
1.1645433747220918e-8
1.333514444957767e-8
3.6870715363800554e-9
1.4528118425040176e-8
3.3415519776385446e-9
9.705187616167484e-10
1.7767927473024342e-9
1.937543174057564e-9
6.634506075663956e-10
4.433897175636104e-10
3.0675726473365823e-10
9.781772584160848e-10
1.5851195458942721e-9
2.370046971901863e-9
3.102235268381938e-9
3.388972840051837e-9
3.567034785352919e-9
3.869081317842547e-9
4.314952591033084e-9
4.903385679736749e-9
5.641844481421924e-9
8.04985459053806e-9
1.3596193923099295e-8
2.0471674642661958e-8
1.1017327168027918e-8
2.433286883239782e-8
1.449155650446705e-10
3.6920134282083422e-9
8.532799744003878e-10
1.8418403675483225e-11
1.499536144326665e-12
4.0534141471056115e-13
8.923431213579827e-13
3.4142228998159417e-13
3.005362778989328e-13
1.399403897813416e-13
4.412600790928258e-14
0.
0.
2.875394985772594e-14
3.992669667839706e-14
7.461258238149719e-13
5.938943965566538e-13
6.854874622100578e-13
8.509903975582732e-13
1.0808534215448566e-12
1.3860307295552417e-12
1.7865935139760416e-12
2.3106413647062203e-12
2.995262428693533e-12
3.887990096229715e-12
5.047844809729279e-12
8.449587028906506e-12
8.698932914179782e-11
1.1416229057584857e-11
1.7796149863606102e-12
3.342351035615928e-12
7.587196802790686e-12
1.2507206493079979e-11
1.8781094235118024e-11
2.6741393722831054e-11
3.6341585276641655e-11
4.7164698506849685e-11
5.872897688314207e-11
7.087330325979434e-11
8.386296151132268e-11
9.82467308482256e-11
1.1470609897312546e-10
1.3400184971348673e-10
1.5699995949627793e-10
1.8474515726284163e-10
2.185747950196413e-10
7.622630667422821e-10
3.992267703989771e-9
5.895908165291535e-9
5.194356333296932e-9
5.336263414947914e-9
5.972702593974087e-9
7.007556892308859e-9
8.519338265524499e-9
1.0716523349692956e-8
1.3963879652410542e-8
1.8813746688126205e-8
9.926181581399642e-9
5.931139406921717e-9
4.295319987196342e-9
3.5085424271806866e-9
2.910424828396693e-9
1.8016037126647868e-9
6.540188183209854e-10
3.2490914517759747e-10
2.8831467954764235e-10
4.625807877365717e-10
1.0352125649261298e-9
2.9731007415669018e-9
1.0690965697495562e-8
5.174811678927565e-9
4.013245376882507e-9
4.0156738704399725e-9
4.6751403515544425e-9
6.173180820713104e-9
9.32811857394318e-9
1.6778016016799934e-8
1.6987538064565402e-8
8.565071360689943e-9
6.391377464146243e-9
6.232048885919796e-9
1.0200213174633528e-8
1.842186524014845e-8
2.2259193707836353e-8
3.331684826402633e-8
4.589397878336098e-8
5.372864859161949e-9
9.799478025126202e-7
1.4206877851362633e-6
5.531100438714879e-7
2.715340614273017e-7
9.803220466359741e-8
3.8059206345413435e-8
3.3841330988067e-8
4.088132623502643e-8
2.2799821665006515e-8
4.514081073656593e-9
1.865189653051252e-9
9.63779746445107e-10
4.86163568042265e-10
3.409373875837122e-10
6.404208209840223e-10
9.96554931394618e-10
1.2992843906098941e-9
2.2444981330038874e-9
5.249222165486938e-10
7.51384122457603e-10
2.9467347475032277e-10
5.7201030962428165e-9
1.41630050155668e-8
1.577754481795489e-8
1.5614252331639076e-8
1.625080661705209e-8
1.7463433077989726e-8
1.900370825770814e-8
2.0730230713767756e-8
2.256908750197795e-8
2.448219069484879e-8
2.0462223416507286e-8
1.8130289500354558e-8
1.6921511172363086e-8
9.620841983818109e-9
2.943697639726394e-9
9.51335144411498e-10
2.8325878080723223e-10
8.360333179324799e-11
3.916813602063544e-10
2.5705131941484042e-9
1.224417423878207e-8
7.068965548860748e-9
5.813645462107558e-9
5.692605736734883e-9
6.224969989340375e-9
7.486954650105676e-9
9.931653799908012e-9
1.479517492791967e-8
2.5509289306344576e-8
4.56488003058255e-8
4.871239556475453e-8
3.153964768763853e-8
2.221643064577655e-8
2.699747137911986e-8
4.684507632709463e-8
8.096809994379633e-8
7.440320165481007e-8
9.39745779218074e-8
1.690602752726221e-7
2.0015791523923773e-7
1.4852219459943066e-7
5.591000994939835e-7
8.591349947502742e-7
8.821171148074649e-7
9.835557664634889e-7
6.7922638627706625e-6
1.3726858283008217e-6
4.824039777421726e-7
8.75756930682221e-8
1.0048968311830039e-8
1.6469184853882193e-9
3.621611421716217e-10
1.8963352849395586e-11
1.0363961943029608e-10
1.1752609719649388e-10
1.0067858799040382e-10
1.907894833698451e-10
3.402587669188782e-12
5.997439223105366e-11
4.988518548013757e-10
5.3961833317972956e-9
1.4204142469278152e-9
8.13119157547673e-9
2.1674631051036788e-8
3.6881476377533335e-8
4.275671862586116e-8
4.3492831643506375e-8
4.392912834955133e-8
4.517446442162937e-8
4.729292148726208e-8
5.023543731997705e-8
5.406312898656249e-8
7.260858688121313e-8
9.253313198432011e-8
4.5487340400660896e-8
2.151875646637635e-8
1.2681205853430071e-8
9.02713018036436e-9
7.994957856272853e-9
1.2058498709479001e-8
6.848576594439761e-9
4.037585113088933e-9
5.007908986922064e-9
6.970776665375592e-9
9.16444278867485e-9
1.1456706593724873e-8
1.4159206759557568e-8
1.777884131657411e-8
2.3051395887844685e-8
3.122653589680325e-8
4.4654487716308636e-8
1.5852787230306517e-7
1.207384833838824e-7
7.939834996388797e-8
8.940046387351771e-8
1.4008718997533853e-7
2.287202537829422e-7
1.8386635556368632e-7
1.8174767852124977e-7
2.8635492545787196e-7
6.133322206960433e-7
7.353505010392435e-8
2.87323843784831e-7
5.429785809301446e-7
1.3680277356810598e-6
3.4399045789792053e-7
1.258089743999996e-7
5.406957569701383e-8
1.0715039041999877e-8
1.5536617307861397e-9
1.4303562119443681e-9
6.241426138539581e-9
1.1645433747220918e-8
1.333514444957767e-8
3.6870715363800554e-9
1.4528118425040176e-8
3.3415519776385446e-9
9.705187616167484e-10
1.7767927473024342e-9
1.937543174057564e-9
6.634506075663956e-10
4.433897175636104e-10
3.0675726473365823e-10
9.781772584160848e-10
1.5851195458942721e-9
2.370046971901863e-9
3.102235268381938e-9
3.388972840051837e-9
3.567034785352919e-9
3.869081317842547e-9
4.314952591033084e-9
4.903385679736749e-9
5.641844481421924e-9
8.04985459053806e-9
1.3596193923099295e-8
2.0471674642661958e-8
1.1017327168027918e-8
2.433286883239782e-8
1.449155650446705e-10
3.6920134282083422e-9
8.532799744003878e-10
1.8418403675483225e-11
1.499536144326665e-12
4.0534141471056115e-13
8.923431213579827e-13
3.4142228998159417e-13
3.005362778989328e-13
1.399403897813416e-13
4.412600790928258e-14
0.
0.
2.875394985772594e-14
3.992669667839706e-14
7.461258238149719e-13
5.938943965566538e-13
6.854874622100578e-13
8.509903975582732e-13
1.0808534215448566e-12
1.3860307295552417e-12
1.7865935139760416e-12
2.3106413647062203e-12
2.995262428693533e-12
3.887990096229715e-12
5.047844809729279e-12
8.449587028906506e-12
8.698932914179782e-11
1.1416229057584857e-11
1.7796149863606102e-12
3.342351035615928e-12
7.587196802790686e-12
1.2507206493079979e-11
1.8781094235118024e-11
2.6741393722831054e-11
3.6341585276641655e-11
4.7164698506849685e-11
5.872897688314207e-11
7.087330325979434e-11
8.386296151132268e-11
9.82467308482256e-11
1.1470609897312546e-10
1.3400184971348673e-10
1.5699995949627793e-10
1.8474515726284163e-10
2.185747950196413e-10
7.622630667422821e-10
3.992267703989771e-9
5.895908165291535e-9
5.194356333296932e-9
5.336263414947914e-9
5.972702593974087e-9
7.007556892308859e-9
8.519338265524499e-9
1.0716523349692956e-8
1.3963879652410542e-8
1.8813746688126205e-8
9.926181581399642e-9
5.931139406921717e-9
4.295319987196342e-9
3.5085424271806866e-9
2.910424828396693e-9
1.8016037126647868e-9
6.540188183209854e-10
3.2490914517759747e-10
2.8831467954764235e-10
4.625807877365717e-10
1.0352125649261298e-9
2.9731007415669018e-9
1.0690965697495562e-8
5.174811678927565e-9
4.013245376882507e-9
4.0156738704399725e-9
4.6751403515544425e-9
6.173180820713104e-9
9.32811857394318e-9
1.6778016016799934e-8
1.6987538064565402e-8
8.565071360689943e-9
6.391377464146243e-9
6.232048885919796e-9
1.0200213174633528e-8
1.842186524014845e-8
2.2259193707836353e-8
3.331684826402633e-8
4.589397878336098e-8
5.372864859161949e-9
9.799478025126202e-7
1.4206877851362633e-6
5.531100438714879e-7
2.715340614273017e-7
9.803220466359741e-8
3.8059206345413435e-8
3.3841330988067e-8
4.088132623502643e-8
2.2799821665006515e-8
4.514081073656593e-9
1.865189653051252e-9
9.63779746445107e-10
4.86163568042265e-10
3.409373875837122e-10
6.404208209840223e-10
9.96554931394618e-10
1.2992843906098941e-9
2.2444981330038874e-9
5.249222165486938e-10
7.51384122457603e-10
2.9467347475032277e-10
5.7201030962428165e-9
1.41630050155668e-8
1.577754481795489e-8
1.5614252331639076e-8
1.625080661705209e-8
1.7463433077989726e-8
1.900370825770814e-8
2.0730230713767756e-8
2.256908750197795e-8
2.448219069484879e-8
2.0462223416507286e-8
1.8130289500354558e-8
1.6921511172363086e-8
9.620841983818109e-9
2.943697639726394e-9
9.51335144411498e-10
2.8325878080723223e-10
8.360333179324799e-11
3.916813602063544e-10
2.5705131941484042e-9
1.224417423878207e-8
7.068965548860748e-9
5.813645462107558e-9
5.692605736734883e-9
6.224969989340375e-9
7.486954650105676e-9
9.931653799908012e-9
1.479517492791967e-8
2.5509289306344576e-8
4.56488003058255e-8
4.871239556475453e-8
3.153964768763853e-8
2.221643064577655e-8
2.699747137911986e-8
4.684507632709463e-8
8.096809994379633e-8
7.440320165481007e-8
9.39745779218074e-8
1.690602752726221e-7
2.0015791523923773e-7
1.4852219459943066e-7
5.591000994939835e-7
8.591349947502742e-7
8.821171148074649e-7
9.835557664634889e-7
6.7922638627706625e-6
1.3726858283008217e-6
4.824039777421726e-7
8.75756930682221e-8
1.0048968311830039e-8
1.6469184853882193e-9
3.621611421716217e-10
1.8963352849395586e-11
1.0363961943029608e-10
1.1752609719649388e-10
1.0067858799040382e-10
1.907894833698451e-10
3.402587669188782e-12
5.997439223105366e-11
4.988518548013757e-10
5.3961833317972956e-9
1.4204142469278152e-9
8.13119157547673e-9
2.1674631051036788e-8
3.6881476377533335e-8
4.275671862586116e-8
4.3492831643506375e-8
4.392912834955133e-8
4.517446442162937e-8
4.729292148726208e-8
5.023543731997705e-8
5.406312898656249e-8
7.260858688121313e-8
9.253313198432011e-8
4.5487340400660896e-8
2.151875646637635e-8
1.2681205853430071e-8
9.02713018036436e-9
7.994957856272853e-9
1.2058498709479001e-8
6.848576594439761e-9
4.037585113088933e-9
5.007908986922064e-9
6.970776665375592e-9
9.16444278867485e-9
1.1456706593724873e-8
1.4159206759557568e-8
1.777884131657411e-8
2.3051395887844685e-8
3.122653589680325e-8
4.4654487716308636e-8
1.5852787230306517e-7
1.207384833838824e-7
7.939834996388797e-8
8.940046387351771e-8
1.4008718997533853e-7
2.287202537829422e-7
1.8386635556368632e-7
1.8174767852124977e-7
2.8635492545787196e-7
6.133322206960433e-7
7.353505010392435e-8
2.87323843784831e-7
5.429785809301446e-7
1.3680277356810598e-6
3.4399045789792053e-7
1.258089743999996e-7
5.406957569701383e-8
1.0715039041999877e-8
1.5536617307861397e-9
1.4303562119443681e-9
6.241426138539581e-9
1.1645433747220918e-8
1.333514444957767e-8
3.6870715363800554e-9
1.4528118425040176e-8
3.3415519776385446e-9
9.705187616167484e-10
1.7767927473024342e-9
1.937543174057564e-9
6.634506075663956e-10
4.433897175636104e-10
3.0675726473365823e-10
9.781772584160848e-10
1.5851195458942721e-9
2.370046971901863e-9
3.102235268381938e-9
3.388972840051837e-9
3.567034785352919e-9
3.869081317842547e-9
4.314952591033084e-9
4.903385679736749e-9
5.641844481421924e-9
8.04985459053806e-9
1.3596193923099295e-8
2.0471674642661958e-8
1.1017327168027918e-8
2.433286883239782e-8
1.449155650446705e-10
3.6920134282083422e-9
8.532799744003878e-10
1.8418403675483225e-11
1.499536144326665e-12
4.0534141471056115e-13
8.923431213579827e-13
3.4142228998159417e-13
3.005362778989328e-13
1.399403897813416e-13
4.412600790928258e-14
0.
0.
2.875394985772594e-14
3.992669667839706e-14
7.461258238149719e-13
5.938943965566538e-13
6.854874622100578e-13
8.509903975582732e-13
1.0808534215448566e-12
1.3860307295552417e-12
1.7865935139760416e-12
2.3106413647062203e-12
2.995262428693533e-12
3.887990096229715e-12
5.047844809729279e-12
8.449587028906506e-12
8.698932914179782e-11
1.1416229057584857e-11
1.7796149863606102e-12
3.342351035615928e-12
7.587196802790686e-12
1.2507206493079979e-11
1.8781094235118024e-11
2.6741393722831054e-11
3.6341585276641655e-11
4.7164698506849685e-11
5.872897688314207e-11
7.087330325979434e-11
8.386296151132268e-11
9.82467308482256e-11
1.1470609897312546e-10
1.3400184971348673e-10
1.5699995949627793e-10
1.8474515726284163e-10
2.185747950196413e-10
7.622630667422821e-10
3.992267703989771e-9
5.895908165291535e-9
5.194356333296932e-9
5.336263414947914e-9
5.972702593974087e-9
7.007556892308859e-9
8.519338265524499e-9
1.0716523349692956e-8
1.3963879652410542e-8
1.8813746688126205e-8
9.926181581399642e-9
5.931139406921717e-9
4.295319987196342e-9
3.5085424271806866e-9
2.910424828396693e-9
1.8016037126647868e-9
6.540188183209854e-10
3.2490914517759747e-10
2.8831467954764235e-10
4.625807877365717e-10
1.0352125649261298e-9
2.9731007415669018e-9
1.0690965697495562e-8
5.174811678927565e-9
4.013245376882507e-9
4.0156738704399725e-9
4.6751403515544425e-9
6.173180820713104e-9
9.32811857394318e-9
1.6778016016799934e-8
1.6987538064565402e-8
8.565071360689943e-9
6.391377464146243e-9
6.232048885919796e-9
1.0200213174633528e-8
1.842186524014845e-8
2.2259193707836353e-8
3.331684826402633e-8
4.589397878336098e-8
5.372864859161949e-9
9.799478025126202e-7
1.4206877851362633e-6
5.531100438714879e-7
2.715340614273017e-7
9.803220466359741e-8
3.8059206345413435e-8
3.3841330988067e-8
4.088132623502643e-8
2.2799821665006515e-8
4.514081073656593e-9
1.865189653051252e-9
9.63779746445107e-10
4.86163568042265e-10
3.409373875837122e-10
6.404208209840223e-10
9.96554931394618e-10
1.2992843906098941e-9
2.2444981330038874e-9
5.249222165486938e-10
7.51384122457603e-10
2.9467347475032277e-10
5.7201030962428165e-9
1.41630050155668e-8
1.577754481795489e-8
1.5614252331639076e-8
1.625080661705209e-8
1.7463433077989726e-8
1.900370825770814e-8
2.0730230713767756e-8
2.256908750197795e-8
2.448219069484879e-8
2.0462223416507286e-8
1.8130289500354558e-8
1.6921511172363086e-8
9.620841983818109e-9
2.943697639726394e-9
9.51335144411498e-10
2.8325878080723223e-10
8.360333179324799e-11
3.916813602063544e-10
2.5705131941484042e-9
1.224417423878207e-8
7.068965548860748e-9
5.813645462107558e-9
5.692605736734883e-9
6.224969989340375e-9
7.486954650105676e-9
9.931653799908012e-9
1.479517492791967e-8
2.5509289306344576e-8
4.56488003058255e-8
4.871239556475453e-8
3.153964768763853e-8
2.221643064577655e-8
2.699747137911986e-8
4.684507632709463e-8
8.096809994379633e-8
7.440320165481007e-8
9.39745779218074e-8
1.690602752726221e-7
2.0015791523923773e-7
1.4852219459943066e-7
5.591000994939835e-7
8.591349947502742e-7
8.821171148074649e-7
9.835557664634889e-7
6.7922638627706625e-6
1.3726858283008217e-6
4.824039777421726e-7
8.75756930682221e-8
1.0048968311830039e-8
1.6469184853882193e-9
3.621611421716217e-10
1.8963352849395586e-11
1.0363961943029608e-10
1.1752609719649388e-10
1.0067858799040382e-10
1.907894833698451e-10
3.402587669188782e-12
5.997439223105366e-11
4.988518548013757e-10
5.3961833317972956e-9
1.4204142469278152e-9
8.13119157547673e-9
2.1674631051036788e-8
3.6881476377533335e-8
4.275671862586116e-8
4.3492831643506375e-8
4.392912834955133e-8
4.517446442162937e-8
4.729292148726208e-8
5.023543731997705e-8
5.406312898656249e-8
7.260858688121313e-8
9.253313198432011e-8
4.5487340400660896e-8
2.151875646637635e-8
1.2681205853430071e-8
9.02713018036436e-9
7.994957856272853e-9
1.2058498709479001e-8
6.848576594439761e-9
4.037585113088933e-9
5.007908986922064e-9
6.970776665375592e-9
9.16444278867485e-9
1.1456706593724873e-8
1.4159206759557568e-8
1.777884131657411e-8
2.3051395887844685e-8
3.122653589680325e-8
4.4654487716308636e-8
1.5852787230306517e-7
1.207384833838824e-7
7.939834996388797e-8
8.940046387351771e-8
1.4008718997533853e-7
2.287202537829422e-7
1.8386635556368632e-7
1.8174767852124977e-7
2.8635492545787196e-7
6.133322206960433e-7
7.353505010392435e-8
2.87323843784831e-7
5.429785809301446e-7
1.3680277356810598e-6
3.4399045789792053e-7
1.258089743999996e-7
5.406957569701383e-8
1.0715039041999877e-8
1.5536617307861397e-9
1.4303562119443681e-9
6.241426138539581e-9
1.1645433747220918e-8
1.333514444957767e-8
3.6870715363800554e-9
1.4528118425040176e-8
3.3415519776385446e-9
9.705187616167484e-10
1.7767927473024342e-9
1.937543174057564e-9
6.634506075663956e-10
4.433897175636104e-10
3.0675726473365823e-10
9.781772584160848e-10
1.5851195458942721e-9
2.370046971901863e-9
3.102235268381938e-9
3.388972840051837e-9
3.567034785352919e-9
3.869081317842547e-9
4.314952591033084e-9
4.903385679736749e-9
5.641844481421924e-9
8.04985459053806e-9
1.3596193923099295e-8
2.0471674642661958e-8
1.1017327168027918e-8
2.433286883239782e-8
1.449155650446705e-10
3.6920134282083422e-9
8.532799744003878e-10
1.8418403675483225e-11
1.499536144326665e-12
4.0534141471056115e-13
8.923431213579827e-13
3.4142228998159417e-13
3.005362778989328e-13
1.399403897813416e-13
4.412600790928258e-14
0.
0.
2.875394985772594e-14
3.992669667839706e-14
7.461258238149719e-13
5.938943965566538e-13
6.854874622100578e-13
8.509903975582732e-13
1.0808534215448566e-12
1.3860307295552417e-12
1.7865935139760416e-12
2.3106413647062203e-12
2.995262428693533e-12
3.887990096229715e-12
5.047844809729279e-12
8.449587028906506e-12
8.698932914179782e-11
1.1416229057584857e-11
1.7796149863606102e-12
3.342351035615928e-12
7.587196802790686e-12
1.2507206493079979e-11
1.8781094235118024e-11
2.6741393722831054e-11
3.6341585276641655e-11
4.7164698506849685e-11
5.872897688314207e-11
7.087330325979434e-11
8.386296151132268e-11
9.82467308482256e-11
1.1470609897312546e-10
1.3400184971348673e-10
1.5699995949627793e-10
1.8474515726284163e-10
2.185747950196413e-10
7.622630667422821e-10
3.992267703989771e-9
5.895908165291535e-9
5.194356333296932e-9
5.336263414947914e-9
5.972702593974087e-9
7.007556892308859e-9
8.519338265524499e-9
1.0716523349692956e-8
1.3963879652410542e-8
1.8813746688126205e-8
9.926181581399642e-9
5.931139406921717e-9
4.295319987196342e-9
3.5085424271806866e-9
2.910424828396693e-9
1.8016037126647868e-9
6.540188183209854e-10
3.2490914517759747e-10
2.8831467954764235e-10
4.625807877365717e-10
1.0352125649261298e-9
2.9731007415669018e-9
1.0690965697495562e-8
5.174811678927565e-9
4.013245376882507e-9
4.0156738704399725e-9
4.6751403515544425e-9
6.173180820713104e-9
9.32811857394318e-9
1.6778016016799934e-8
1.6987538064565402e-8
8.565071360689943e-9
6.391377464146243e-9
6.232048885919796e-9
1.0200213174633528e-8
1.842186524014845e-8
2.2259193707836353e-8
3.331684826402633e-8
4.589397878336098e-8
5.372864859161949e-9
9.799478025126202e-7
1.4206877851362633e-6
5.531100438714879e-7
2.715340614273017e-7
9.803220466359741e-8
3.8059206345413435e-8
3.3841330988067e-8
4.088132623502643e-8
2.2799821665006515e-8
4.514081073656593e-9
1.865189653051252e-9
9.63779746445107e-10
4.86163568042265e-10
3.409373875837122e-10
6.404208209840223e-10
9.96554931394618e-10
1.2992843906098941e-9
2.2444981330038874e-9
5.249222165486938e-10
7.51384122457603e-10
2.9467347475032277e-10
5.7201030962428165e-9
1.41630050155668e-8
1.577754481795489e-8
1.5614252331639076e-8
1.625080661705209e-8
1.7463433077989726e-8
1.900370825770814e-8
2.0730230713767756e-8
2.256908750197795e-8
2.448219069484879e-8
2.0462223416507286e-8
1.8130289500354558e-8
1.6921511172363086e-8
9.620841983818109e-9
2.943697639726394e-9
9.51335144411498e-10
2.8325878080723223e-10
8.360333179324799e-11
3.916813602063544e-10
2.5705131941484042e-9
1.224417423878207e-8
7.068965548860748e-9
5.813645462107558e-9
5.692605736734883e-9
6.224969989340375e-9
7.486954650105676e-9
9.931653799908012e-9
1.479517492791967e-8
2.5509289306344576e-8
4.56488003058255e-8
4.871239556475453e-8
3.153964768763853e-8
2.221643064577655e-8
2.699747137911986e-8
4.684507632709463e-8
8.096809994379633e-8
7.440320165481007e-8
9.39745779218074e-8
1.690602752726221e-7
2.0015791523923773e-7
1.4852219459943066e-7
5.591000994939835e-7
8.591349947502742e-7
8.821171148074649e-7
9.835557664634889e-7
6.7922638627706625e-6
1.3726858283008217e-6
4.824039777421726e-7
8.75756930682221e-8
1.0048968311830039e-8
1.6469184853882193e-9
3.621611421716217e-10
1.8963352849395586e-11
1.0363961943029608e-10
1.1752609719649388e-10
1.0067858799040382e-10
1.907894833698451e-10
3.402587669188782e-12
5.997439223105366e-11
4.988518548013757e-10
5.3961833317972956e-9
1.4204142469278152e-9
8.13119157547673e-9
2.1674631051036788e-8
3.6881476377533335e-8
4.275671862586116e-8
4.3492831643506375e-8
4.392912834955133e-8
4.517446442162937e-8
4.729292148726208e-8
5.023543731997705e-8
5.406312898656249e-8
7.260858688121313e-8
9.253313198432011e-8
4.5487340400660896e-8
2.151875646637635e-8
1.2681205853430071e-8
9.02713018036436e-9
7.994957856272853e-9
1.2058498709479001e-8
6.848576594439761e-9
4.037585113088933e-9
5.007908986922064e-9
6.970776665375592e-9
9.16444278867485e-9
1.1456706593724873e-8
1.4159206759557568e-8
1.777884131657411e-8
2.3051395887844685e-8
3.122653589680325e-8
4.4654487716308636e-8
1.5852787230306517e-7
1.207384833838824e-7
7.939834996388797e-8
8.940046387351771e-8
1.4008718997533853e-7
2.287202537829422e-7
1.8386635556368632e-7
1.8174767852124977e-7
2.8635492545787196e-7
6.133322206960433e-7
7.353505010392435e-8
2.87323843784831e-7
5.429785809301446e-7
1.3680277356810598e-6
3.4399045789792053e-7
1.258089743999996e-7
5.406957569701383e-8
1.0715039041999877e-8
1.5536617307861397e-9
1.4303562119443681e-9
6.241426138539581e-9
1.1645433747220918e-8
1.333514444957767e-8
3.6870715363800554e-9
1.4528118425040176e-8
3.3415519776385446e-9
9.705187616167484e-10
1.7767927473024342e-9
1.937543174057564e-9
6.634506075663956e-10
4.433897175636104e-10
3.0675726473365823e-10
9.781772584160848e-10
1.5851195458942721e-9
2.370046971901863e-9
3.102235268381938e-9
3.388972840051837e-9
3.567034785352919e-9
3.869081317842547e-9
4.314952591033084e-9
4.903385679736749e-9
5.641844481421924e-9
8.04985459053806e-9
1.3596193923099295e-8
2.0471674642661958e-8
1.1017327168027918e-8
2.433286883239782e-8
1.449155650446705e-10
3.6920134282083422e-9
8.532799744003878e-10
1.8418403675483225e-11
1.499536144326665e-12
4.0534141471056115e-13
8.923431213579827e-13
3.4142228998159417e-13
3.005362778989328e-13
1.399403897813416e-13
4.412600790928258e-14
0.
0.
2.875394985772594e-14
3.992669667839706e-14
7.461258238149719e-13
5.938943965566538e-13
6.854874622100578e-13
8.509903975582732e-13
1.0808534215448566e-12
1.3860307295552417e-12
1.7865935139760416e-12
2.3106413647062203e-12
2.995262428693533e-12
3.887990096229715e-12
5.047844809729279e-12
8.449587028906506e-12
8.698932914179782e-11
1.1416229057584857e-11
1.7796149863606102e-12
3.342351035615928e-12
7.587196802790686e-12
1.2507206493079979e-11
1.8781094235118024e-11
2.6741393722831054e-11
3.6341585276641655e-11
4.7164698506849685e-11
5.872897688314207e-11
7.087330325979434e-11
8.386296151132268e-11
9.82467308482256e-11
1.1470609897312546e-10
1.3400184971348673e-10
1.5699995949627793e-10
1.8474515726284163e-10
2.185747950196413e-10
7.622630667422821e-10
3.992267703989771e-9
5.895908165291535e-9
5.194356333296932e-9
5.336263414947914e-9
5.972702593974087e-9
7.007556892308859e-9
8.519338265524499e-9
1.0716523349692956e-8
1.3963879652410542e-8
1.8813746688126205e-8
9.926181581399642e-9
5.931139406921717e-9
4.295319987196342e-9
3.5085424271806866e-9
2.910424828396693e-9
1.8016037126647868e-9
6.540188183209854e-10
3.2490914517759747e-10
2.8831467954764235e-10
4.625807877365717e-10
1.0352125649261298e-9
2.9731007415669018e-9
1.0690965697495562e-8
5.174811678927565e-9
4.013245376882507e-9
4.0156738704399725e-9
4.6751403515544425e-9
6.173180820713104e-9
9.32811857394318e-9
1.6778016016799934e-8
1.6987538064565402e-8
8.565071360689943e-9
6.391377464146243e-9
6.232048885919796e-9
1.0200213174633528e-8
1.842186524014845e-8
2.2259193707836353e-8
3.331684826402633e-8
4.589397878336098e-8
5.372864859161949e-9
9.799478025126202e-7
1.4206877851362633e-6
5.531100438714879e-7
2.715340614273017e-7
9.803220466359741e-8
3.8059206345413435e-8
3.3841330988067e-8
4.088132623502643e-8
2.2799821665006515e-8
4.514081073656593e-9
1.865189653051252e-9
9.63779746445107e-10
4.86163568042265e-10
3.409373875837122e-10
6.404208209840223e-10
9.96554931394618e-10
1.2992843906098941e-9
2.2444981330038874e-9
5.249222165486938e-10
7.51384122457603e-10
2.9467347475032277e-10
5.7201030962428165e-9
1.41630050155668e-8
1.577754481795489e-8
1.5614252331639076e-8
1.625080661705209e-8
1.7463433077989726e-8
1.900370825770814e-8
2.0730230713767756e-8
2.256908750197795e-8
2.448219069484879e-8
2.0462223416507286e-8
1.8130289500354558e-8
1.6921511172363086e-8
9.620841983818109e-9
2.943697639726394e-9
9.51335144411498e-10
2.8325878080723223e-10
8.360333179324799e-11
3.916813602063544e-10
2.5705131941484042e-9
1.224417423878207e-8
7.068965548860748e-9
5.813645462107558e-9
5.692605736734883e-9
6.224969989340375e-9
7.486954650105676e-9
9.931653799908012e-9
1.479517492791967e-8
2.5509289306344576e-8
4.56488003058255e-8
4.871239556475453e-8
3.153964768763853e-8
2.221643064577655e-8
2.699747137911986e-8
4.684507632709463e-8
8.096809994379633e-8
7.440320165481007e-8
9.39745779218074e-8
1.690602752726221e-7
2.0015791523923773e-7
1.4852219459943066e-7
5.591000994939835e-7
8.591349947502742e-7
8.821171148074649e-7
9.835557664634889e-7
6.7922638627706625e-6
1.3726858283008217e-6
4.824039777421726e-7
8.75756930682221e-8
1.0048968311830039e-8
1.6469184853882193e-9
3.621611421716217e-10
1.8963352849395586e-11
1.0363961943029608e-10
1.1752609719649388e-10
1.0067858799040382e-10
1.907894833698451e-10
3.402587669188782e-12
5.997439223105366e-11
4.988518548013757e-10
5.3961833317972956e-9
1.4204142469278152e-9
8.13119157547673e-9
2.1674631051036788e-8
3.6881476377533335e-8
4.275671862586116e-8
4.3492831643506375e-8
4.392912834955133e-8
4.517446442162937e-8
4.729292148726208e-8
5.023543731997705e-8
5.406312898656249e-8
7.260858688121313e-8
9.253313198432011e-8
4.5487340400660896e-8
2.151875646637635e-8
1.2681205853430071e-8
9.02713018036436e-9
7.994957856272853e-9
1.2058498709479001e-8
6.848576594439761e-9
4.037585113088933e-9
5.007908986922064e-9
6.970776665375592e-9
9.16444278867485e-9
1.1456706593724873e-8
1.4159206759557568e-8
1.777884131657411e-8
2.3051395887844685e-8
3.122653589680325e-8
4.4654487716308636e-8
1.5852787230306517e-7
1.207384833838824e-7
7.939834996388797e-8
8.940046387351771e-8
1.4008718997533853e-7
2.287202537829422e-7
1.8386635556368632e-7
1.8174767852124977e-7
2.8635492545787196e-7
6.133322206960433e-7
7.353505010392435e-8
2.87323843784831e-7
5.429785809301446e-7
1.3680277356810598e-6
3.4399045789792053e-7
1.258089743999996e-7
5.406957569701383e-8
1.0715039041999877e-8
1.5536617307861397e-9
1.4303562119443681e-9
6.241426138539581e-9
1.1645433747220918e-8
1.333514444957767e-8
3.6870715363800554e-9
1.4528118425040176e-8
3.3415519776385446e-9
9.705187616167484e-10
1.7767927473024342e-9
1.937543174057564e-9
6.634506075663956e-10
4.433897175636104e-10
3.0675726473365823e-10
9.781772584160848e-10
1.5851195458942721e-9
2.370046971901863e-9
3.102235268381938e-9
3.388972840051837e-9
3.567034785352919e-9
3.869081317842547e-9
4.314952591033084e-9
4.903385679736749e-9
5.641844481421924e-9
8.04985459053806e-9
1.3596193923099295e-8
2.0471674642661958e-8
1.1017327168027918e-8
2.433286883239782e-8
1.449155650446705e-10
3.6920134282083422e-9
8.532799744003878e-10
1.8418403675483225e-11
1.499536144326665e-12
4.0534141471056115e-13
8.923431213579827e-13
3.4142228998159417e-13
3.005362778989328e-13
1.399403897813416e-13
4.412600790928258e-14
0.
0.
2.875394985772594e-14
3.992669667839706e-14
7.461258238149719e-13
5.938943965566538e-13
6.854874622100578e-13
8.509903975582732e-13
1.0808534215448566e-12
1.3860307295552417e-12
1.7865935139760416e-12
2.3106413647062203e-12
2.995262428693533e-12
3.887990096229715e-12
5.047844809729279e-12
8.449587028906506e-12
8.698932914179782e-11
1.1416229057584857e-11
1.7796149863606102e-12
3.342351035615928e-12
7.587196802790686e-12
1.2507206493079979e-11
1.8781094235118024e-11
2.6741393722831054e-11
3.6341585276641655e-11
4.7164698506849685e-11
5.872897688314207e-11
7.087330325979434e-11
8.386296151132268e-11
9.82467308482256e-11
1.1470609897312546e-10
1.3400184971348673e-10
1.5699995949627793e-10
1.8474515726284163e-10
2.185747950196413e-10
7.622630667422821e-10
3.992267703989771e-9
5.895908165291535e-9
5.194356333296932e-9
5.336263414947914e-9
5.972702593974087e-9
7.007556892308859e-9
8.519338265524499e-9
1.0716523349692956e-8
1.3963879652410542e-8
1.8813746688126205e-8
9.926181581399642e-9
5.931139406921717e-9
4.295319987196342e-9
3.5085424271806866e-9
2.910424828396693e-9
1.8016037126647868e-9
6.540188183209854e-10
3.2490914517759747e-10
2.8831467954764235e-10
4.625807877365717e-10
1.0352125649261298e-9
2.9731007415669018e-9
1.0690965697495562e-8
5.174811678927565e-9
4.013245376882507e-9
4.0156738704399725e-9
4.6751403515544425e-9
6.173180820713104e-9
9.32811857394318e-9
1.6778016016799934e-8
1.6987538064565402e-8
8.565071360689943e-9
6.391377464146243e-9
6.232048885919796e-9
1.0200213174633528e-8
1.842186524014845e-8
2.2259193707836353e-8
3.331684826402633e-8
4.589397878336098e-8
5.372864859161949e-9
9.799478025126202e-7
1.4206877851362633e-6
5.531100438714879e-7
2.715340614273017e-7
9.803220466359741e-8
3.8059206345413435e-8
3.3841330988067e-8
4.088132623502643e-8
2.2799821665006515e-8
4.514081073656593e-9
1.865189653051252e-9
9.63779746445107e-10
4.86163568042265e-10
3.409373875837122e-10
6.404208209840223e-10
9.96554931394618e-10
1.2992843906098941e-9
2.2444981330038874e-9
5.249222165486938e-10
7.51384122457603e-10
2.9467347475032277e-10
5.7201030962428165e-9
1.41630050155668e-8
1.577754481795489e-8
1.5614252331639076e-8
1.625080661705209e-8
1.7463433077989726e-8
1.900370825770814e-8
2.0730230713767756e-8
2.256908750197795e-8
2.448219069484879e-8
2.0462223416507286e-8
1.8130289500354558e-8
1.6921511172363086e-8
9.620841983818109e-9
2.943697639726394e-9
9.51335144411498e-10
2.8325878080723223e-10
8.360333179324799e-11
3.916813602063544e-10
2.5705131941484042e-9
1.224417423878207e-8
7.068965548860748e-9
5.813645462107558e-9
5.692605736734883e-9
6.224969989340375e-9
7.486954650105676e-9
9.931653799908012e-9
1.479517492791967e-8
2.5509289306344576e-8
4.56488003058255e-8
4.871239556475453e-8
3.153964768763853e-8
2.221643064577655e-8
2.699747137911986e-8
4.684507632709463e-8
8.096809994379633e-8
7.440320165481007e-8
9.39745779218074e-8
1.690602752726221e-7
2.0015791523923773e-7
1.4852219459943066e-7
5.591000994939835e-7
8.591349947502742e-7
8.821171148074649e-7
9.835557664634889e-7
6.7922638627706625e-6
1.3726858283008217e-6
4.824039777421726e-7
8.75756930682221e-8
1.0048968311830039e-8
1.6469184853882193e-9
3.621611421716217e-10
1.8963352849395586e-11
1.0363961943029608e-10
1.1752609719649388e-10
1.0067858799040382e-10
1.907894833698451e-10
3.402587669188782e-12
5.997439223105366e-11
4.988518548013757e-10
5.3961833317972956e-9
1.4204142469278152e-9
8.13119157547673e-9
2.1674631051036788e-8
3.6881476377533335e-8
4.275671862586116e-8
4.3492831643506375e-8
4.392912834955133e-8
4.517446442162937e-8
4.729292148726208e-8
5.023543731997705e-8
5.406312898656249e-8
7.260858688121313e-8
9.253313198432011e-8
4.5487340400660896e-8
2.151875646637635e-8
1.2681205853430071e-8
9.02713018036436e-9
7.994957856272853e-9
1.2058498709479001e-8
6.848576594439761e-9
4.037585113088933e-9
5.007908986922064e-9
6.970776665375592e-9
9.16444278867485e-9
1.1456706593724873e-8
1.4159206759557568e-8
1.777884131657411e-8
2.3051395887844685e-8
3.122653589680325e-8
4.4654487716308636e-8
1.5852787230306517e-7
1.207384833838824e-7
7.939834996388797e-8
8.940046387351771e-8
1.4008718997533853e-7
2.287202537829422e-7
1.8386635556368632e-7
1.8174767852124977e-7
2.8635492545787196e-7
6.133322206960433e-7
7.353505010392435e-8
2.87323843784831e-7
5.429785809301446e-7
1.3680277356810598e-6
3.4399045789792053e-7
1.258089743999996e-7
5.406957569701383e-8
1.0715039041999877e-8
1.5536617307861397e-9
1.4303562119443681e-9
6.241426138539581e-9
1.1645433747220918e-8
1.333514444957767e-8
3.6870715363800554e-9
1.4528118425040176e-8
3.3415519776385446e-9
9.705187616167484e-10
1.7767927473024342e-9
1.937543174057564e-9
6.634506075663956e-10
4.433897175636104e-10
3.0675726473365823e-10
9.781772584160848e-10
1.5851195458942721e-9
2.370046971901863e-9
3.102235268381938e-9
3.388972840051837e-9
3.567034785352919e-9
3.869081317842547e-9
4.314952591033084e-9
4.903385679736749e-9
5.641844481421924e-9
8.04985459053806e-9
1.3596193923099295e-8
2.0471674642661958e-8
1.1017327168027918e-8
2.433286883239782e-8
1.449155650446705e-10
3.6920134282083422e-9
8.532799744003878e-10
1.8418403675483225e-11
1.499536144326665e-12
4.0534141471056115e-13
8.923431213579827e-13
3.4142228998159417e-13
3.005362778989328e-13
1.399403897813416e-13
4.412600790928258e-14
0.
0.
2.875394985772594e-14
3.992669667839706e-14
7.461258238149719e-13
5.938943965566538e-13
6.854874622100578e-13
8.509903975582732e-13
1.0808534215448566e-12
1.3860307295552417e-12
1.7865935139760416e-12
2.3106413647062203e-12
2.995262428693533e-12
3.887990096229715e-12
5.047844809729279e-12
8.449587028906506e-12
8.698932914179782e-11
1.1416229057584857e-11
1.7796149863606102e-12
3.342351035615928e-12
7.587196802790686e-12
1.2507206493079979e-11
1.8781094235118024e-11
2.6741393722831054e-11
3.6341585276641655e-11
4.7164698506849685e-11
5.872897688314207e-11
7.087330325979434e-11
8.386296151132268e-11
9.82467308482256e-11
1.1470609897312546e-10
1.3400184971348673e-10
1.5699995949627793e-10
1.8474515726284163e-10
2.185747950196413e-10
7.622630667422821e-10
3.992267703989771e-9
5.895908165291535e-9
5.194356333296932e-9
5.336263414947914e-9
5.972702593974087e-9
7.007556892308859e-9
8.519338265524499e-9
1.0716523349692956e-8
1.3963879652410542e-8
1.8813746688126205e-8
9.926181581399642e-9
5.931139406921717e-9
4.295319987196342e-9
3.5085424271806866e-9
2.910424828396693e-9
1.8016037126647868e-9
6.540188183209854e-10
3.2490914517759747e-10
2.8831467954764235e-10
4.625807877365717e-10
1.0352125649261298e-9
2.9731007415669018e-9
1.0690965697495562e-8
5.174811678927565e-9
4.013245376882507e-9
4.0156738704399725e-9
4.6751403515544425e-9
6.173180820713104e-9
9.32811857394318e-9
1.6778016016799934e-8
1.6987538064565402e-8
8.565071360689943e-9
6.391377464146243e-9
6.232048885919796e-9
1.0200213174633528e-8
1.842186524014845e-8
2.2259193707836353e-8
3.331684826402633e-8
4.589397878336098e-8
5.372864859161949e-9
9.799478025126202e-7
1.4206877851362633e-6
5.531100438714879e-7
2.715340614273017e-7
9.803220466359741e-8
3.8059206345413435e-8
3.3841330988067e-8
4.088132623502643e-8
2.2799821665006515e-8
4.514081073656593e-9
1.865189653051252e-9
9.63779746445107e-10
4.86163568042265e-10
3.409373875837122e-10
6.404208209840223e-10
9.96554931394618e-10
1.2992843906098941e-9
2.2444981330038874e-9
5.249222165486938e-10
7.51384122457603e-10
2.9467347475032277e-10
5.7201030962428165e-9
1.41630050155668e-8
1.577754481795489e-8
1.5614252331639076e-8
1.625080661705209e-8
1.7463433077989726e-8
1.900370825770814e-8
2.0730230713767756e-8
2.256908750197795e-8
2.448219069484879e-8
2.0462223416507286e-8
1.8130289500354558e-8
1.6921511172363086e-8
9.620841983818109e-9
2.943697639726394e-9
9.51335144411498e-10
2.8325878080723223e-10
8.360333179324799e-11
3.916813602063544e-10
2.5705131941484042e-9
1.224417423878207e-8
7.068965548860748e-9
5.813645462107558e-9
5.692605736734883e-9
6.224969989340375e-9
7.486954650105676e-9
9.931653799908012e-9
1.479517492791967e-8
2.5509289306344576e-8
4.56488003058255e-8
4.871239556475453e-8
3.153964768763853e-8
2.221643064577655e-8
2.699747137911986e-8
4.684507632709463e-8
8.096809994379633e-8
7.440320165481007e-8
9.39745779218074e-8
1.690602752726221e-7
2.0015791523923773e-7
1.4852219459943066e-7
5.591000994939835e-7
8.591349947502742e-7
8.821171148074649e-7
9.835557664634889e-7
6.7922638627706625e-6
1.3726858283008217e-6
4.824039777421726e-7
8.75756930682221e-8
1.0048968311830039e-8
1.6469184853882193e-9
3.621611421716217e-10
1.8963352849395586e-11
1.0363961943029608e-10
1.1752609719649388e-10
1.0067858799040382e-10
1.907894833698451e-10
3.402587669188782e-12
5.997439223105366e-11
4.988518548013757e-10
5.3961833317972956e-9
1.4204142469278152e-9
8.13119157547673e-9
2.1674631051036788e-8
3.6881476377533335e-8
4.275671862586116e-8
4.3492831643506375e-8
4.392912834955133e-8
4.517446442162937e-8
4.729292148726208e-8
5.023543731997705e-8
5.406312898656249e-8
7.260858688121313e-8
9.253313198432011e-8
4.5487340400660896e-8
2.151875646637635e-8
1.2681205853430071e-8
9.02713018036436e-9
7.994957856272853e-9
1.2058498709479001e-8
6.848576594439761e-9
4.037585113088933e-9
5.007908986922064e-9
6.970776665375592e-9
9.16444278867485e-9
1.1456706593724873e-8
1.4159206759557568e-8
1.777884131657411e-8
2.3051395887844685e-8
3.122653589680325e-8
4.4654487716308636e-8
1.5852787230306517e-7
1.207384833838824e-7
7.939834996388797e-8
8.940046387351771e-8
1.4008718997533853e-7
2.287202537829422e-7
1.8386635556368632e-7
1.8174767852124977e-7
2.8635492545787196e-7
6.133322206960433e-7
7.353505010392435e-8
2.87323843784831e-7
5.429785809301446e-7
1.3680277356810598e-6
3.4399045789792053e-7
1.258089743999996e-7
5.406957569701383e-8
1.0715039041999877e-8
1.5536617307861397e-9
1.4303562119443681e-9
6.241426138539581e-9
1.1645433747220918e-8
1.333514444957767e-8
3.6870715363800554e-9
1.4528118425040176e-8
3.3415519776385446e-9
9.705187616167484e-10
1.7767927473024342e-9
1.937543174057564e-9
6.634506075663956e-10
4.433897175636104e-10
3.0675726473365823e-10
9.781772584160848e-10
1.5851195458942721e-9
2.370046971901863e-9
3.102235268381938e-9
3.388972840051837e-9
3.567034785352919e-9
3.869081317842547e-9
4.314952591033084e-9
4.903385679736749e-9
5.641844481421924e-9
8.04985459053806e-9
1.3596193923099295e-8
2.0471674642661958e-8
1.1017327168027918e-8
2.433286883239782e-8
1.449155650446705e-10
3.6920134282083422e-9
8.532799744003878e-10
1.8418403675483225e-11
1.499536144326665e-12
4.0534141471056115e-13
8.923431213579827e-13
3.4142228998159417e-13
3.005362778989328e-13
1.399403897813416e-13
4.412600790928258e-14
0.
0.
2.875394985772594e-14
3.992669667839706e-14
7.461258238149719e-13
5.938943965566538e-13
6.854874622100578e-13
8.509903975582732e-13
1.0808534215448566e-12
1.3860307295552417e-12
1.7865935139760416e-12
2.3106413647062203e-12
2.995262428693533e-12
3.887990096229715e-12
5.047844809729279e-12
8.449587028906506e-12
8.698932914179782e-11
1.1416229057584857e-11
1.7796149863606102e-12
3.342351035615928e-12
7.587196802790686e-12
1.2507206493079979e-11
1.8781094235118024e-11
2.6741393722831054e-11
3.6341585276641655e-11
4.7164698506849685e-11
5.872897688314207e-11
7.087330325979434e-11
8.386296151132268e-11
9.82467308482256e-11
1.1470609897312546e-10
1.3400184971348673e-10
1.5699995949627793e-10
1.8474515726284163e-10
2.185747950196413e-10
7.622630667422821e-10
3.992267703989771e-9
5.895908165291535e-9
5.194356333296932e-9
5.336263414947914e-9
5.972702593974087e-9
7.007556892308859e-9
8.519338265524499e-9
1.0716523349692956e-8
1.3963879652410542e-8
1.8813746688126205e-8
9.926181581399642e-9
5.931139406921717e-9
4.295319987196342e-9
3.5085424271806866e-9
2.910424828396693e-9
1.8016037126647868e-9
6.540188183209854e-10
3.2490914517759747e-10
2.8831467954764235e-10
4.625807877365717e-10
1.0352125649261298e-9
2.9731007415669018e-9
1.0690965697495562e-8
5.174811678927565e-9
4.013245376882507e-9
4.0156738704399725e-9
4.6751403515544425e-9
6.173180820713104e-9
9.32811857394318e-9
1.6778016016799934e-8
1.6987538064565402e-8
8.565071360689943e-9
6.391377464146243e-9
6.232048885919796e-9
1.0200213174633528e-8
1.842186524014845e-8
2.2259193707836353e-8
3.331684826402633e-8
4.589397878336098e-8
5.372864859161949e-9
9.799478025126202e-7
1.4206877851362633e-6
5.531100438714879e-7
2.715340614273017e-7
9.803220466359741e-8
3.8059206345413435e-8
3.3841330988067e-8
4.088132623502643e-8
2.2799821665006515e-8
4.514081073656593e-9
1.865189653051252e-9
9.63779746445107e-10
4.86163568042265e-10
3.409373875837122e-10
6.404208209840223e-10
9.96554931394618e-10
1.2992843906098941e-9
2.2444981330038874e-9
5.249222165486938e-10
7.51384122457603e-10
2.9467347475032277e-10
5.7201030962428165e-9
1.41630050155668e-8
1.577754481795489e-8
1.5614252331639076e-8
1.625080661705209e-8
1.7463433077989726e-8
1.900370825770814e-8
2.0730230713767756e-8
2.256908750197795e-8
2.448219069484879e-8
2.0462223416507286e-8
1.8130289500354558e-8
1.6921511172363086e-8
9.620841983818109e-9
2.943697639726394e-9
9.51335144411498e-10
2.8325878080723223e-10
8.360333179324799e-11
3.916813602063544e-10
2.5705131941484042e-9
1.224417423878207e-8
7.068965548860748e-9
5.813645462107558e-9
5.692605736734883e-9
6.224969989340375e-9
7.486954650105676e-9
9.931653799908012e-9
1.479517492791967e-8
2.5509289306344576e-8
4.56488003058255e-8
4.871239556475453e-8
3.153964768763853e-8
2.221643064577655e-8
2.699747137911986e-8
4.684507632709463e-8
8.096809994379633e-8
7.440320165481007e-8
9.39745779218074e-8
1.690602752726221e-7
2.0015791523923773e-7
1.4852219459943066e-7
5.591000994939835e-7
8.591349947502742e-7
8.821171148074649e-7
9.835557664634889e-7
6.7922638627706625e-6
1.3726858283008217e-6
4.824039777421726e-7
8.75756930682221e-8
1.0048968311830039e-8
1.6469184853882193e-9
3.621611421716217e-10
1.8963352849395586e-11
1.0363961943029608e-10
1.1752609719649388e-10
1.0067858799040382e-10
1.907894833698451e-10
3.402587669188782e-12
5.997439223105366e-11
4.988518548013757e-10
5.3961833317972956e-9
1.4204142469278152e-9
8.13119157547673e-9
2.1674631051036788e-8
3.6881476377533335e-8
4.275671862586116e-8
4.3492831643506375e-8
4.392912834955133e-8
4.517446442162937e-8
4.729292148726208e-8
5.023543731997705e-8
5.406312898656249e-8
7.260858688121313e-8
9.253313198432011e-8
4.5487340400660896e-8
2.151875646637635e-8
1.2681205853430071e-8
9.02713018036436e-9
7.994957856272853e-9
1.2058498709479001e-8
6.848576594439761e-9
4.037585113088933e-9
5.007908986922064e-9
6.970776665375592e-9
9.16444278867485e-9
1.1456706593724873e-8
1.4159206759557568e-8
1.777884131657411e-8
2.3051395887844685e-8
3.122653589680325e-8
4.4654487716308636e-8
1.5852787230306517e-7
1.207384833838824e-7
7.939834996388797e-8
8.940046387351771e-8
1.4008718997533853e-7
2.287202537829422e-7
1.8386635556368632e-7
1.8174767852124977e-7
2.8635492545787196e-7
6.133322206960433e-7
7.353505010392435e-8
2.87323843784831e-7
5.429785809301446e-7
1.3680277356810598e-6
3.4399045789792053e-7
1.258089743999996e-7
5.406957569701383e-8
1.0715039041999877e-8
1.5536617307861397e-9
1.4303562119443681e-9
6.241426138539581e-9
1.1645433747220918e-8
1.333514444957767e-8
3.6870715363800554e-9
1.4528118425040176e-8
3.3415519776385446e-9
9.705187616167484e-10
1.7767927473024342e-9
1.937543174057564e-9
6.634506075663956e-10
4.433897175636104e-10
3.0675726473365823e-10
9.781772584160848e-10
1.5851195458942721e-9
2.370046971901863e-9
3.102235268381938e-9
3.388972840051837e-9
3.567034785352919e-9
3.869081317842547e-9
4.314952591033084e-9
4.903385679736749e-9
5.641844481421924e-9
8.04985459053806e-9
1.3596193923099295e-8
2.0471674642661958e-8
1.1017327168027918e-8
2.433286883239782e-8
1.449155650446705e-10
3.6920134282083422e-9
8.532799744003878e-10
1.8418403675483225e-11
1.499536144326665e-12
4.0534141471056115e-13
8.923431213579827e-13
3.4142228998159417e-13
3.005362778989328e-13
1.399403897813416e-13
4.412600790928258e-14
0.
0.
2.875394985772594e-14
3.992669667839706e-14
7.461258238149719e-13
5.938943965566538e-13
6.854874622100578e-13
8.509903975582732e-13
1.0808534215448566e-12
1.3860307295552417e-12
1.7865935139760416e-12
2.3106413647062203e-12
2.995262428693533e-12
3.887990096229715e-12
5.047844809729279e-12
8.449587028906506e-12
8.698932914179782e-11
1.1416229057584857e-11
1.7796149863606102e-12
3.342351035615928e-12
7.587196802790686e-12
1.2507206493079979e-11
1.8781094235118024e-11
2.6741393722831054e-11
3.6341585276641655e-11
4.7164698506849685e-11
5.872897688314207e-11
7.087330325979434e-11
8.386296151132268e-11
9.82467308482256e-11
1.1470609897312546e-10
1.3400184971348673e-10
1.5699995949627793e-10
1.8474515726284163e-10
2.185747950196413e-10
7.622630667422821e-10
3.992267703989771e-9
5.895908165291535e-9
5.194356333296932e-9
5.336263414947914e-9
5.972702593974087e-9
7.007556892308859e-9
8.519338265524499e-9
1.0716523349692956e-8
1.3963879652410542e-8
1.8813746688126205e-8
9.926181581399642e-9
5.931139406921717e-9
4.295319987196342e-9
3.5085424271806866e-9
2.910424828396693e-9
1.8016037126647868e-9
6.540188183209854e-10
3.2490914517759747e-10
2.8831467954764235e-10
4.625807877365717e-10
1.0352125649261298e-9
2.9731007415669018e-9
1.0690965697495562e-8
5.174811678927565e-9
4.013245376882507e-9
4.0156738704399725e-9
4.6751403515544425e-9
6.173180820713104e-9
9.32811857394318e-9
1.6778016016799934e-8
1.6987538064565402e-8
8.565071360689943e-9
6.391377464146243e-9
6.232048885919796e-9
1.0200213174633528e-8
1.842186524014845e-8
2.2259193707836353e-8
3.331684826402633e-8
4.589397878336098e-8
5.372864859161949e-9
9.799478025126202e-7
1.4206877851362633e-6
5.531100438714879e-7
2.715340614273017e-7
9.803220466359741e-8
3.8059206345413435e-8
3.3841330988067e-8
4.088132623502643e-8
2.2799821665006515e-8
4.514081073656593e-9
1.865189653051252e-9
9.63779746445107e-10
4.86163568042265e-10
3.409373875837122e-10
6.404208209840223e-10
9.96554931394618e-10
1.2992843906098941e-9
2.2444981330038874e-9
5.249222165486938e-10
7.51384122457603e-10
2.9467347475032277e-10
5.7201030962428165e-9
1.41630050155668e-8
1.577754481795489e-8
1.5614252331639076e-8
1.625080661705209e-8
1.7463433077989726e-8
1.900370825770814e-8
2.0730230713767756e-8
2.256908750197795e-8
2.448219069484879e-8
2.0462223416507286e-8
1.8130289500354558e-8
1.6921511172363086e-8
9.620841983818109e-9
2.943697639726394e-9
9.51335144411498e-10
2.8325878080723223e-10
8.360333179324799e-11
3.916813602063544e-10
2.5705131941484042e-9
1.224417423878207e-8
7.068965548860748e-9
5.813645462107558e-9
5.692605736734883e-9
6.224969989340375e-9
7.486954650105676e-9
9.931653799908012e-9
1.479517492791967e-8
2.5509289306344576e-8
4.56488003058255e-8
4.871239556475453e-8
3.153964768763853e-8
2.221643064577655e-8
2.699747137911986e-8
4.684507632709463e-8
8.096809994379633e-8
7.440320165481007e-8
9.39745779218074e-8
1.690602752726221e-7
2.0015791523923773e-7
1.4852219459943066e-7
5.591000994939835e-7
8.591349947502742e-7
8.821171148074649e-7
9.835557664634889e-7
6.7922638627706625e-6
1.3726858283008217e-6
4.824039777421726e-7
8.75756930682221e-8
1.0048968311830039e-8
1.6469184853882193e-9
3.621611421716217e-10
1.8963352849395586e-11
1.0363961943029608e-10
1.1752609719649388e-10
1.0067858799040382e-10
1.907894833698451e-10
3.402587669188782e-12
5.997439223105366e-11
4.988518548013757e-10
5.3961833317972956e-9
1.4204142469278152e-9
8.13119157547673e-9
2.1674631051036788e-8
3.6881476377533335e-8
4.275671862586116e-8
4.3492831643506375e-8
4.392912834955133e-8
4.517446442162937e-8
4.729292148726208e-8
5.023543731997705e-8
5.406312898656249e-8
7.260858688121313e-8
9.253313198432011e-8
4.5487340400660896e-8
2.151875646637635e-8
1.2681205853430071e-8
9.02713018036436e-9
7.994957856272853e-9
1.2058498709479001e-8
6.848576594439761e-9
4.037585113088933e-9
5.007908986922064e-9
6.970776665375592e-9
9.16444278867485e-9
1.1456706593724873e-8
1.4159206759557568e-8
1.777884131657411e-8
2.3051395887844685e-8
3.122653589680325e-8
4.4654487716308636e-8
1.5852787230306517e-7
1.207384833838824e-7
7.939834996388797e-8
8.940046387351771e-8
1.4008718997533853e-7
2.287202537829422e-7
1.8386635556368632e-7
1.8174767852124977e-7
2.8635492545787196e-7
6.133322206960433e-7
7.353505010392435e-8
2.87323843784831e-7
5.429785809301446e-7
1.3680277356810598e-6
3.4399045789792053e-7
1.258089743999996e-7
5.406957569701383e-8
1.0715039041999877e-8
1.5536617307861397e-9
1.4303562119443681e-9
6.241426138539581e-9
1.1645433747220918e-8
1.333514444957767e-8
3.6870715363800554e-9
1.4528118425040176e-8
3.3415519776385446e-9
9.705187616167484e-10
1.7767927473024342e-9
1.937543174057564e-9
6.634506075663956e-10
4.433897175636104e-10
3.0675726473365823e-10
9.781772584160848e-10
1.5851195458942721e-9
2.370046971901863e-9
3.102235268381938e-9
3.388972840051837e-9
3.567034785352919e-9
3.869081317842547e-9
4.314952591033084e-9
4.903385679736749e-9
5.641844481421924e-9
8.04985459053806e-9
1.3596193923099295e-8
2.0471674642661958e-8
1.1017327168027918e-8
2.433286883239782e-8
1.449155650446705e-10
3.6920134282083422e-9
8.532799744003878e-10
1.8418403675483225e-11
1.499536144326665e-12
4.0534141471056115e-13
8.923431213579827e-13
3.4142228998159417e-13
3.005362778989328e-13
1.399403897813416e-13
4.412600790928258e-14
0.
0.
2.875394985772594e-14
3.992669667839706e-14
7.461258238149719e-13
5.938943965566538e-13
6.854874622100578e-13
8.509903975582732e-13
1.0808534215448566e-12
1.3860307295552417e-12
1.7865935139760416e-12
2.3106413647062203e-12
2.995262428693533e-12
3.887990096229715e-12
5.047844809729279e-12
8.449587028906506e-12
8.698932914179782e-11
1.1416229057584857e-11
1.7796149863606102e-12
3.342351035615928e-12
7.587196802790686e-12
1.2507206493079979e-11
1.8781094235118024e-11
2.6741393722831054e-11
3.6341585276641655e-11
4.7164698506849685e-11
5.872897688314207e-11
7.087330325979434e-11
8.386296151132268e-11
9.82467308482256e-11
1.1470609897312546e-10
1.3400184971348673e-10
1.5699995949627793e-10
1.8474515726284163e-10
2.185747950196413e-10
7.622630667422821e-10
3.992267703989771e-9
5.895908165291535e-9
5.194356333296932e-9
5.336263414947914e-9
5.972702593974087e-9
7.007556892308859e-9
8.519338265524499e-9
1.0716523349692956e-8
1.3963879652410542e-8
1.8813746688126205e-8
9.926181581399642e-9
5.931139406921717e-9
4.295319987196342e-9
3.5085424271806866e-9
2.910424828396693e-9
1.8016037126647868e-9
6.540188183209854e-10
3.2490914517759747e-10
2.8831467954764235e-10
4.625807877365717e-10
1.0352125649261298e-9
2.9731007415669018e-9
1.0690965697495562e-8
5.174811678927565e-9
4.013245376882507e-9
4.0156738704399725e-9
4.6751403515544425e-9
6.173180820713104e-9
9.32811857394318e-9
1.6778016016799934e-8
1.6987538064565402e-8
8.565071360689943e-9
6.391377464146243e-9
6.232048885919796e-9
1.0200213174633528e-8
1.842186524014845e-8
2.2259193707836353e-8
3.331684826402633e-8
4.589397878336098e-8
5.372864859161949e-9
9.799478025126202e-7
1.4206877851362633e-6
5.531100438714879e-7
2.715340614273017e-7
9.803220466359741e-8
3.8059206345413435e-8
3.3841330988067e-8
4.088132623502643e-8
2.2799821665006515e-8
4.514081073656593e-9
1.865189653051252e-9
9.63779746445107e-10
4.86163568042265e-10
3.409373875837122e-10
6.404208209840223e-10
9.96554931394618e-10
1.2992843906098941e-9
2.2444981330038874e-9
5.249222165486938e-10
7.51384122457603e-10
2.9467347475032277e-10
5.7201030962428165e-9
1.41630050155668e-8
1.577754481795489e-8
1.5614252331639076e-8
1.625080661705209e-8
1.7463433077989726e-8
1.900370825770814e-8
2.0730230713767756e-8
2.256908750197795e-8
2.448219069484879e-8
2.0462223416507286e-8
1.8130289500354558e-8
1.6921511172363086e-8
9.620841983818109e-9
2.943697639726394e-9
9.51335144411498e-10
2.8325878080723223e-10
8.360333179324799e-11
3.916813602063544e-10
2.5705131941484042e-9
1.224417423878207e-8
7.068965548860748e-9
5.813645462107558e-9
5.692605736734883e-9
6.224969989340375e-9
7.486954650105676e-9
9.931653799908012e-9
1.479517492791967e-8
2.5509289306344576e-8
4.56488003058255e-8
4.871239556475453e-8
3.153964768763853e-8
2.221643064577655e-8
2.699747137911986e-8
4.684507632709463e-8
8.096809994379633e-8
7.440320165481007e-8
9.39745779218074e-8
1.690602752726221e-7
2.0015791523923773e-7
1.4852219459943066e-7
5.591000994939835e-7
8.591349947502742e-7
8.821171148074649e-7
9.835557664634889e-7
6.7922638627706625e-6
1.3726858283008217e-6
4.824039777421726e-7
8.75756930682221e-8
1.0048968311830039e-8
1.6469184853882193e-9
3.621611421716217e-10
1.8963352849395586e-11
1.0363961943029608e-10
1.1752609719649388e-10
1.0067858799040382e-10
1.907894833698451e-10
3.402587669188782e-12
5.997439223105366e-11
4.988518548013757e-10
5.3961833317972956e-9
1.4204142469278152e-9
8.13119157547673e-9
2.1674631051036788e-8
3.6881476377533335e-8
4.275671862586116e-8
4.3492831643506375e-8
4.392912834955133e-8
4.517446442162937e-8
4.729292148726208e-8
5.023543731997705e-8
5.406312898656249e-8
7.260858688121313e-8
9.253313198432011e-8
4.5487340400660896e-8
2.151875646637635e-8
1.2681205853430071e-8
9.02713018036436e-9
7.994957856272853e-9
1.2058498709479001e-8
6.848576594439761e-9
4.037585113088933e-9
5.007908986922064e-9
6.970776665375592e-9
9.16444278867485e-9
1.1456706593724873e-8
1.4159206759557568e-8
1.777884131657411e-8
2.3051395887844685e-8
3.122653589680325e-8
4.4654487716308636e-8
1.5852787230306517e-7
1.207384833838824e-7
7.939834996388797e-8
8.940046387351771e-8
1.4008718997533853e-7
2.287202537829422e-7
1.8386635556368632e-7
1.8174767852124977e-7
2.8635492545787196e-7
6.133322206960433e-7
7.353505010392435e-8
2.87323843784831e-7
5.429785809301446e-7
1.3680277356810598e-6
3.4399045789792053e-7
1.258089743999996e-7
5.406957569701383e-8
1.0715039041999877e-8
1.5536617307861397e-9
1.4303562119443681e-9
6.241426138539581e-9
1.1645433747220918e-8
1.333514444957767e-8
3.6870715363800554e-9
1.4528118425040176e-8
3.3415519776385446e-9
9.705187616167484e-10
1.7767927473024342e-9
1.937543174057564e-9
6.634506075663956e-10
4.433897175636104e-10
3.0675726473365823e-10
9.781772584160848e-10
1.5851195458942721e-9
2.370046971901863e-9
3.102235268381938e-9
3.388972840051837e-9
3.567034785352919e-9
3.869081317842547e-9
4.314952591033084e-9
4.903385679736749e-9
5.641844481421924e-9
8.04985459053806e-9
1.3596193923099295e-8
2.0471674642661958e-8
1.1017327168027918e-8
2.433286883239782e-8
1.449155650446705e-10
3.6920134282083422e-9
8.532799744003878e-10
1.8418403675483225e-11
1.499536144326665e-12
4.0534141471056115e-13
8.923431213579827e-13
3.4142228998159417e-13
3.005362778989328e-13
1.399403897813416e-13
4.412600790928258e-14
0.
0.
2.875394985772594e-14
3.992669667839706e-14
7.461258238149719e-13
5.938943965566538e-13
6.854874622100578e-13
8.509903975582732e-13
1.0808534215448566e-12
1.3860307295552417e-12
1.7865935139760416e-12
2.3106413647062203e-12
2.995262428693533e-12
3.887990096229715e-12
5.047844809729279e-12
8.449587028906506e-12
8.698932914179782e-11
1.1416229057584857e-11
1.7796149863606102e-12
3.342351035615928e-12
7.587196802790686e-12
1.2507206493079979e-11
1.8781094235118024e-11
2.6741393722831054e-11
3.6341585276641655e-11
4.7164698506849685e-11
5.872897688314207e-11
7.087330325979434e-11
8.386296151132268e-11
9.82467308482256e-11
1.1470609897312546e-10
1.3400184971348673e-10
1.5699995949627793e-10
1.8474515726284163e-10
2.185747950196413e-10
7.622630667422821e-10
3.992267703989771e-9
5.895908165291535e-9
5.194356333296932e-9
5.336263414947914e-9
5.972702593974087e-9
7.007556892308859e-9
8.519338265524499e-9
1.0716523349692956e-8
1.3963879652410542e-8
1.8813746688126205e-8
9.926181581399642e-9
5.931139406921717e-9
4.295319987196342e-9
3.5085424271806866e-9
2.910424828396693e-9
1.8016037126647868e-9
6.540188183209854e-10
3.2490914517759747e-10
2.8831467954764235e-10
4.625807877365717e-10
1.0352125649261298e-9
2.9731007415669018e-9
1.0690965697495562e-8
5.174811678927565e-9
4.013245376882507e-9
4.0156738704399725e-9
4.6751403515544425e-9
6.173180820713104e-9
9.32811857394318e-9
1.6778016016799934e-8
1.6987538064565402e-8
8.565071360689943e-9
6.391377464146243e-9
6.232048885919796e-9
1.0200213174633528e-8
1.842186524014845e-8
2.2259193707836353e-8
3.331684826402633e-8
4.589397878336098e-8
5.372864859161949e-9
9.799478025126202e-7
1.4206877851362633e-6
5.531100438714879e-7
2.715340614273017e-7
9.803220466359741e-8
3.8059206345413435e-8
3.3841330988067e-8
4.088132623502643e-8
2.2799821665006515e-8
4.514081073656593e-9
1.865189653051252e-9
9.63779746445107e-10
4.86163568042265e-10
3.409373875837122e-10
6.404208209840223e-10
9.96554931394618e-10
1.2992843906098941e-9
2.2444981330038874e-9
5.249222165486938e-10
7.51384122457603e-10
2.9467347475032277e-10
5.7201030962428165e-9
1.41630050155668e-8
1.577754481795489e-8
1.5614252331639076e-8
1.625080661705209e-8
1.7463433077989726e-8
1.900370825770814e-8
2.0730230713767756e-8
2.256908750197795e-8
2.448219069484879e-8
2.0462223416507286e-8
1.8130289500354558e-8
1.6921511172363086e-8
9.620841983818109e-9
2.943697639726394e-9
9.51335144411498e-10
2.8325878080723223e-10
8.360333179324799e-11
3.916813602063544e-10
2.5705131941484042e-9
1.224417423878207e-8
7.068965548860748e-9
5.813645462107558e-9
5.692605736734883e-9
6.224969989340375e-9
7.486954650105676e-9
9.931653799908012e-9
1.479517492791967e-8
2.5509289306344576e-8
4.56488003058255e-8
4.871239556475453e-8
3.153964768763853e-8
2.221643064577655e-8
2.699747137911986e-8
4.684507632709463e-8
8.096809994379633e-8
7.440320165481007e-8
9.39745779218074e-8
1.690602752726221e-7
2.0015791523923773e-7
1.4852219459943066e-7
5.591000994939835e-7
8.591349947502742e-7
8.821171148074649e-7
9.835557664634889e-7
6.7922638627706625e-6
1.3726858283008217e-6
4.824039777421726e-7
8.75756930682221e-8
1.0048968311830039e-8
1.6469184853882193e-9
3.621611421716217e-10
1.8963352849395586e-11
1.0363961943029608e-10
1.1752609719649388e-10
1.0067858799040382e-10
1.907894833698451e-10
3.402587669188782e-12
5.997439223105366e-11
4.988518548013757e-10
5.3961833317972956e-9
1.4204142469278152e-9
8.13119157547673e-9
2.1674631051036788e-8
3.6881476377533335e-8
4.275671862586116e-8
4.3492831643506375e-8
4.392912834955133e-8
4.517446442162937e-8
4.729292148726208e-8
5.023543731997705e-8
5.406312898656249e-8
7.260858688121313e-8
9.253313198432011e-8
4.5487340400660896e-8
2.151875646637635e-8
1.2681205853430071e-8
9.02713018036436e-9
7.994957856272853e-9
1.2058498709479001e-8
6.848576594439761e-9
4.037585113088933e-9
5.007908986922064e-9
6.970776665375592e-9
9.16444278867485e-9
1.1456706593724873e-8
1.4159206759557568e-8
1.777884131657411e-8
2.3051395887844685e-8
3.122653589680325e-8
4.4654487716308636e-8
1.5852787230306517e-7
1.207384833838824e-7
7.939834996388797e-8
8.940046387351771e-8
1.4008718997533853e-7
2.287202537829422e-7
1.8386635556368632e-7
1.8174767852124977e-7
2.8635492545787196e-7
6.133322206960433e-7
7.353505010392435e-8
2.87323843784831e-7
5.429785809301446e-7
1.3680277356810598e-6
3.4399045789792053e-7
1.258089743999996e-7
5.406957569701383e-8
1.0715039041999877e-8
1.5536617307861397e-9
1.4303562119443681e-9
6.241426138539581e-9
1.1645433747220918e-8
1.333514444957767e-8
3.6870715363800554e-9
1.4528118425040176e-8
3.3415519776385446e-9
9.705187616167484e-10
1.7767927473024342e-9
1.937543174057564e-9
6.634506075663956e-10
4.433897175636104e-10
3.0675726473365823e-10
9.781772584160848e-10
1.5851195458942721e-9
2.370046971901863e-9
3.102235268381938e-9
3.388972840051837e-9
3.567034785352919e-9
3.869081317842547e-9
4.314952591033084e-9
4.903385679736749e-9
5.641844481421924e-9
8.04985459053806e-9
1.3596193923099295e-8
2.0471674642661958e-8
1.1017327168027918e-8
2.433286883239782e-8
1.449155650446705e-10
3.6920134282083422e-9
8.532799744003878e-10
1.8418403675483225e-11
1.499536144326665e-12
4.0534141471056115e-13
8.923431213579827e-13
3.4142228998159417e-13
3.005362778989328e-13
1.399403897813416e-13
4.412600790928258e-14
0.
0.
2.875394985772594e-14
3.992669667839706e-14
7.461258238149719e-13
5.938943965566538e-13
6.854874622100578e-13
8.509903975582732e-13
1.0808534215448566e-12
1.3860307295552417e-12
1.7865935139760416e-12
2.3106413647062203e-12
2.995262428693533e-12
3.887990096229715e-12
5.047844809729279e-12
8.449587028906506e-12
8.698932914179782e-11
1.1416229057584857e-11
1.7796149863606102e-12
3.342351035615928e-12
7.587196802790686e-12
1.2507206493079979e-11
1.8781094235118024e-11
2.6741393722831054e-11
3.6341585276641655e-11
4.7164698506849685e-11
5.872897688314207e-11
7.087330325979434e-11
8.386296151132268e-11
9.82467308482256e-11
1.1470609897312546e-10
1.3400184971348673e-10
1.5699995949627793e-10
1.8474515726284163e-10
2.185747950196413e-10
7.622630667422821e-10
3.992267703989771e-9
5.895908165291535e-9
5.194356333296932e-9
5.336263414947914e-9
5.972702593974087e-9
7.007556892308859e-9
8.519338265524499e-9
1.0716523349692956e-8
1.3963879652410542e-8
1.8813746688126205e-8
9.926181581399642e-9
5.931139406921717e-9
4.295319987196342e-9
3.5085424271806866e-9
2.910424828396693e-9
1.8016037126647868e-9
6.540188183209854e-10
3.2490914517759747e-10
2.8831467954764235e-10
4.625807877365717e-10
1.0352125649261298e-9
2.9731007415669018e-9
1.0690965697495562e-8
5.174811678927565e-9
4.013245376882507e-9
4.0156738704399725e-9
4.6751403515544425e-9
6.173180820713104e-9
9.32811857394318e-9
1.6778016016799934e-8
1.6987538064565402e-8
8.565071360689943e-9
6.391377464146243e-9
6.232048885919796e-9
1.0200213174633528e-8
1.842186524014845e-8
2.2259193707836353e-8
3.331684826402633e-8
4.589397878336098e-8
5.372864859161949e-9
9.799478025126202e-7
1.4206877851362633e-6
5.531100438714879e-7
2.715340614273017e-7
9.803220466359741e-8
3.8059206345413435e-8
3.3841330988067e-8
4.088132623502643e-8
2.2799821665006515e-8
4.514081073656593e-9
1.865189653051252e-9
9.63779746445107e-10
4.86163568042265e-10
3.409373875837122e-10
6.404208209840223e-10
9.96554931394618e-10
1.2992843906098941e-9
2.2444981330038874e-9
5.249222165486938e-10
7.51384122457603e-10
2.9467347475032277e-10
5.7201030962428165e-9
1.41630050155668e-8
1.577754481795489e-8
1.5614252331639076e-8
1.625080661705209e-8
1.7463433077989726e-8
1.900370825770814e-8
2.0730230713767756e-8
2.256908750197795e-8
2.448219069484879e-8
2.0462223416507286e-8
1.8130289500354558e-8
1.6921511172363086e-8
9.620841983818109e-9
2.943697639726394e-9
9.51335144411498e-10
2.8325878080723223e-10
8.360333179324799e-11
3.916813602063544e-10
2.5705131941484042e-9
1.224417423878207e-8
7.068965548860748e-9
5.813645462107558e-9
5.692605736734883e-9
6.224969989340375e-9
7.486954650105676e-9
9.931653799908012e-9
1.479517492791967e-8
2.5509289306344576e-8
4.56488003058255e-8
4.871239556475453e-8
3.153964768763853e-8
2.221643064577655e-8
2.699747137911986e-8
4.684507632709463e-8
8.096809994379633e-8
7.440320165481007e-8
9.39745779218074e-8
1.690602752726221e-7
2.0015791523923773e-7
1.4852219459943066e-7
5.591000994939835e-7
8.591349947502742e-7
8.821171148074649e-7
9.835557664634889e-7
6.7922638627706625e-6
1.3726858283008217e-6
4.824039777421726e-7
8.75756930682221e-8
1.0048968311830039e-8
1.6469184853882193e-9
3.621611421716217e-10
1.8963352849395586e-11
1.0363961943029608e-10
1.1752609719649388e-10
1.0067858799040382e-10
1.907894833698451e-10
3.402587669188782e-12
5.997439223105366e-11
4.988518548013757e-10
5.3961833317972956e-9
1.4204142469278152e-9
8.13119157547673e-9
2.1674631051036788e-8
3.6881476377533335e-8
4.275671862586116e-8
4.3492831643506375e-8
4.392912834955133e-8
4.517446442162937e-8
4.729292148726208e-8
5.023543731997705e-8
5.406312898656249e-8
7.260858688121313e-8
9.253313198432011e-8
4.5487340400660896e-8
2.151875646637635e-8
1.2681205853430071e-8
9.02713018036436e-9
7.994957856272853e-9
1.2058498709479001e-8
6.848576594439761e-9
4.037585113088933e-9
5.007908986922064e-9
6.970776665375592e-9
9.16444278867485e-9
1.1456706593724873e-8
1.4159206759557568e-8
1.777884131657411e-8
2.3051395887844685e-8
3.122653589680325e-8
4.4654487716308636e-8
1.5852787230306517e-7
1.207384833838824e-7
7.939834996388797e-8
8.940046387351771e-8
1.4008718997533853e-7
2.287202537829422e-7
1.8386635556368632e-7
1.8174767852124977e-7
2.8635492545787196e-7
6.133322206960433e-7
7.353505010392435e-8
2.87323843784831e-7
5.429785809301446e-7
1.3680277356810598e-6
3.4399045789792053e-7
1.258089743999996e-7
5.406957569701383e-8
1.0715039041999877e-8
1.5536617307861397e-9
1.4303562119443681e-9
6.241426138539581e-9
1.1645433747220918e-8
1.333514444957767e-8
3.6870715363800554e-9
1.4528118425040176e-8
3.3415519776385446e-9
9.705187616167484e-10
1.7767927473024342e-9
1.937543174057564e-9
6.634506075663956e-10
4.433897175636104e-10
3.0675726473365823e-10
9.781772584160848e-10
1.5851195458942721e-9
2.370046971901863e-9
3.102235268381938e-9
3.388972840051837e-9
3.567034785352919e-9
3.869081317842547e-9
4.314952591033084e-9
4.903385679736749e-9
5.641844481421924e-9
8.04985459053806e-9
1.3596193923099295e-8
2.0471674642661958e-8
1.1017327168027918e-8
2.433286883239782e-8
1.449155650446705e-10
3.6920134282083422e-9
8.532799744003878e-10
1.8418403675483225e-11
1.499536144326665e-12
4.0534141471056115e-13
8.923431213579827e-13
3.4142228998159417e-13
3.005362778989328e-13
1.399403897813416e-13
4.412600790928258e-14
0.
0.
2.875394985772594e-14
3.992669667839706e-14
7.461258238149719e-13
5.938943965566538e-13
6.854874622100578e-13
8.509903975582732e-13
1.0808534215448566e-12
1.3860307295552417e-12
1.7865935139760416e-12
2.3106413647062203e-12
2.995262428693533e-12
3.887990096229715e-12
5.047844809729279e-12
8.449587028906506e-12
8.698932914179782e-11
1.1416229057584857e-11
1.7796149863606102e-12
3.342351035615928e-12
7.587196802790686e-12
1.2507206493079979e-11
1.8781094235118024e-11
2.6741393722831054e-11
3.6341585276641655e-11
4.7164698506849685e-11
5.872897688314207e-11
7.087330325979434e-11
8.386296151132268e-11
9.82467308482256e-11
1.1470609897312546e-10
1.3400184971348673e-10
1.5699995949627793e-10
1.8474515726284163e-10
2.185747950196413e-10
7.622630667422821e-10
3.992267703989771e-9
5.895908165291535e-9
5.194356333296932e-9
5.336263414947914e-9
5.972702593974087e-9
7.007556892308859e-9
8.519338265524499e-9
1.0716523349692956e-8
1.3963879652410542e-8
1.8813746688126205e-8
9.926181581399642e-9
5.931139406921717e-9
4.295319987196342e-9
3.5085424271806866e-9
2.910424828396693e-9
1.8016037126647868e-9
6.540188183209854e-10
3.2490914517759747e-10
2.8831467954764235e-10
4.625807877365717e-10
1.0352125649261298e-9
2.9731007415669018e-9
1.0690965697495562e-8
5.174811678927565e-9
4.013245376882507e-9
4.0156738704399725e-9
4.6751403515544425e-9
6.173180820713104e-9
9.32811857394318e-9
1.6778016016799934e-8
1.6987538064565402e-8
8.565071360689943e-9
6.391377464146243e-9
6.232048885919796e-9
1.0200213174633528e-8
1.842186524014845e-8
2.2259193707836353e-8
3.331684826402633e-8
4.589397878336098e-8
5.372864859161949e-9
9.799478025126202e-7
1.4206877851362633e-6
5.531100438714879e-7
2.715340614273017e-7
9.803220466359741e-8
3.8059206345413435e-8
3.3841330988067e-8
4.088132623502643e-8
2.2799821665006515e-8
4.514081073656593e-9
1.865189653051252e-9
9.63779746445107e-10
4.86163568042265e-10
3.409373875837122e-10
6.404208209840223e-10
9.96554931394618e-10
1.2992843906098941e-9
2.2444981330038874e-9
5.249222165486938e-10
7.51384122457603e-10
2.9467347475032277e-10
5.7201030962428165e-9
1.41630050155668e-8
1.577754481795489e-8
1.5614252331639076e-8
1.625080661705209e-8
1.7463433077989726e-8
1.900370825770814e-8
2.0730230713767756e-8
2.256908750197795e-8
2.448219069484879e-8
2.0462223416507286e-8
1.8130289500354558e-8
1.6921511172363086e-8
9.620841983818109e-9
2.943697639726394e-9
9.51335144411498e-10
2.8325878080723223e-10
8.360333179324799e-11
3.916813602063544e-10
2.5705131941484042e-9
1.224417423878207e-8
7.068965548860748e-9
5.813645462107558e-9
5.692605736734883e-9
6.224969989340375e-9
7.486954650105676e-9
9.931653799908012e-9
1.479517492791967e-8
2.5509289306344576e-8
4.56488003058255e-8
4.871239556475453e-8
3.153964768763853e-8
2.221643064577655e-8
2.699747137911986e-8
4.684507632709463e-8
8.096809994379633e-8
7.440320165481007e-8
9.39745779218074e-8
1.690602752726221e-7
2.0015791523923773e-7
1.4852219459943066e-7
5.591000994939835e-7
8.591349947502742e-7
8.821171148074649e-7
9.835557664634889e-7
6.7922638627706625e-6
1.3726858283008217e-6
4.824039777421726e-7
8.75756930682221e-8
1.0048968311830039e-8
1.6469184853882193e-9
3.621611421716217e-10
1.8963352849395586e-11
1.0363961943029608e-10
1.1752609719649388e-10
1.0067858799040382e-10
1.907894833698451e-10
3.402587669188782e-12
5.997439223105366e-11
4.988518548013757e-10
5.3961833317972956e-9
1.4204142469278152e-9
8.13119157547673e-9
2.1674631051036788e-8
3.6881476377533335e-8
4.275671862586116e-8
4.3492831643506375e-8
4.392912834955133e-8
4.517446442162937e-8
4.729292148726208e-8
5.023543731997705e-8
5.406312898656249e-8
7.260858688121313e-8
9.253313198432011e-8
4.5487340400660896e-8
2.151875646637635e-8
1.2681205853430071e-8
9.02713018036436e-9
7.994957856272853e-9
1.2058498709479001e-8
6.848576594439761e-9
4.037585113088933e-9
5.007908986922064e-9
6.970776665375592e-9
9.16444278867485e-9
1.1456706593724873e-8
1.4159206759557568e-8
1.777884131657411e-8
2.3051395887844685e-8
3.122653589680325e-8
4.4654487716308636e-8
1.5852787230306517e-7
1.207384833838824e-7
7.939834996388797e-8
8.940046387351771e-8
1.4008718997533853e-7
2.287202537829422e-7
1.8386635556368632e-7
1.8174767852124977e-7
2.8635492545787196e-7
6.133322206960433e-7
7.353505010392435e-8
2.87323843784831e-7
5.429785809301446e-7
1.3680277356810598e-6
3.4399045789792053e-7
1.258089743999996e-7
5.406957569701383e-8
1.0715039041999877e-8
1.5536617307861397e-9
1.4303562119443681e-9
6.241426138539581e-9
1.1645433747220918e-8
1.333514444957767e-8
3.6870715363800554e-9
1.4528118425040176e-8
3.3415519776385446e-9
9.705187616167484e-10
1.7767927473024342e-9
1.937543174057564e-9
6.634506075663956e-10
4.433897175636104e-10
3.0675726473365823e-10
9.781772584160848e-10
1.5851195458942721e-9
2.370046971901863e-9
3.102235268381938e-9
3.388972840051837e-9
3.567034785352919e-9
3.869081317842547e-9
4.314952591033084e-9
4.903385679736749e-9
5.641844481421924e-9
8.04985459053806e-9
1.3596193923099295e-8
2.0471674642661958e-8
1.1017327168027918e-8
2.433286883239782e-8
1.449155650446705e-10
3.6920134282083422e-9
8.532799744003878e-10
1.8418403675483225e-11
1.499536144326665e-12
4.0534141471056115e-13
8.923431213579827e-13
3.4142228998159417e-13
3.005362778989328e-13
1.399403897813416e-13
4.412600790928258e-14
0.
0.
2.875394985772594e-14
3.992669667839706e-14
7.461258238149719e-13
5.938943965566538e-13
6.854874622100578e-13
8.509903975582732e-13
1.0808534215448566e-12
1.3860307295552417e-12
1.7865935139760416e-12
2.3106413647062203e-12
2.995262428693533e-12
3.887990096229715e-12
5.047844809729279e-12
8.449587028906506e-12
8.698932914179782e-11
1.1416229057584857e-11
1.7796149863606102e-12
3.342351035615928e-12
7.587196802790686e-12
1.2507206493079979e-11
1.8781094235118024e-11
2.6741393722831054e-11
3.6341585276641655e-11
4.7164698506849685e-11
5.872897688314207e-11
7.087330325979434e-11
8.386296151132268e-11
9.82467308482256e-11
1.1470609897312546e-10
1.3400184971348673e-10
1.5699995949627793e-10
1.8474515726284163e-10
2.185747950196413e-10
7.622630667422821e-10
3.992267703989771e-9
5.895908165291535e-9
5.194356333296932e-9
5.336263414947914e-9
5.972702593974087e-9
7.007556892308859e-9
8.519338265524499e-9
1.0716523349692956e-8
1.3963879652410542e-8
1.8813746688126205e-8
9.926181581399642e-9
5.931139406921717e-9
4.295319987196342e-9
3.5085424271806866e-9
2.910424828396693e-9
1.8016037126647868e-9
6.540188183209854e-10
3.2490914517759747e-10
2.8831467954764235e-10
4.625807877365717e-10
1.0352125649261298e-9
2.9731007415669018e-9
1.0690965697495562e-8
5.174811678927565e-9
4.013245376882507e-9
4.0156738704399725e-9
4.6751403515544425e-9
6.173180820713104e-9
9.32811857394318e-9
1.6778016016799934e-8
1.6987538064565402e-8
8.565071360689943e-9
6.391377464146243e-9
6.232048885919796e-9
1.0200213174633528e-8
1.842186524014845e-8
2.2259193707836353e-8
3.331684826402633e-8
4.589397878336098e-8
5.372864859161949e-9
9.799478025126202e-7
1.4206877851362633e-6
5.531100438714879e-7
2.715340614273017e-7
9.803220466359741e-8
3.8059206345413435e-8
3.3841330988067e-8
4.088132623502643e-8
2.2799821665006515e-8
4.514081073656593e-9
1.865189653051252e-9
9.63779746445107e-10
4.86163568042265e-10
3.409373875837122e-10
6.404208209840223e-10
9.96554931394618e-10
1.2992843906098941e-9
2.2444981330038874e-9
5.249222165486938e-10
7.51384122457603e-10
2.9467347475032277e-10
5.7201030962428165e-9
1.41630050155668e-8
1.577754481795489e-8
1.5614252331639076e-8
1.625080661705209e-8
1.7463433077989726e-8
1.900370825770814e-8
2.0730230713767756e-8
2.256908750197795e-8
2.448219069484879e-8
2.0462223416507286e-8
1.8130289500354558e-8
1.6921511172363086e-8
9.620841983818109e-9
2.943697639726394e-9
9.51335144411498e-10
2.8325878080723223e-10
8.360333179324799e-11
3.916813602063544e-10
2.5705131941484042e-9
1.224417423878207e-8
7.068965548860748e-9
5.813645462107558e-9
5.692605736734883e-9
6.224969989340375e-9
7.486954650105676e-9
9.931653799908012e-9
1.479517492791967e-8
2.5509289306344576e-8
4.56488003058255e-8
4.871239556475453e-8
3.153964768763853e-8
2.221643064577655e-8
2.699747137911986e-8
4.684507632709463e-8
8.096809994379633e-8
7.440320165481007e-8
9.39745779218074e-8
1.690602752726221e-7
2.0015791523923773e-7
1.4852219459943066e-7
5.591000994939835e-7
8.591349947502742e-7
8.821171148074649e-7
9.835557664634889e-7
6.7922638627706625e-6
1.3726858283008217e-6
4.824039777421726e-7
8.75756930682221e-8
1.0048968311830039e-8
1.6469184853882193e-9
3.621611421716217e-10
1.8963352849395586e-11
1.0363961943029608e-10
1.1752609719649388e-10
1.0067858799040382e-10
1.907894833698451e-10
3.402587669188782e-12
5.997439223105366e-11
4.988518548013757e-10
5.3961833317972956e-9
1.4204142469278152e-9
8.13119157547673e-9
2.1674631051036788e-8
3.6881476377533335e-8
4.275671862586116e-8
4.3492831643506375e-8
4.392912834955133e-8
4.517446442162937e-8
4.729292148726208e-8
5.023543731997705e-8
5.406312898656249e-8
7.260858688121313e-8
9.253313198432011e-8
4.5487340400660896e-8
2.151875646637635e-8
1.2681205853430071e-8
9.02713018036436e-9
7.994957856272853e-9
1.2058498709479001e-8
6.848576594439761e-9
4.037585113088933e-9
5.007908986922064e-9
6.970776665375592e-9
9.16444278867485e-9
1.1456706593724873e-8
1.4159206759557568e-8
1.777884131657411e-8
2.3051395887844685e-8
3.122653589680325e-8
4.4654487716308636e-8
1.5852787230306517e-7
1.207384833838824e-7
7.939834996388797e-8
8.940046387351771e-8
1.4008718997533853e-7
2.287202537829422e-7
1.8386635556368632e-7
1.8174767852124977e-7
2.8635492545787196e-7
6.133322206960433e-7
7.353505010392435e-8
2.87323843784831e-7
5.429785809301446e-7
1.3680277356810598e-6
3.4399045789792053e-7
1.258089743999996e-7
5.406957569701383e-8
1.0715039041999877e-8
1.5536617307861397e-9
1.4303562119443681e-9
6.241426138539581e-9
1.1645433747220918e-8
1.333514444957767e-8
3.6870715363800554e-9
1.4528118425040176e-8
3.3415519776385446e-9
9.705187616167484e-10
1.7767927473024342e-9
1.937543174057564e-9
6.634506075663956e-10
4.433897175636104e-10
3.0675726473365823e-10
9.781772584160848e-10
1.5851195458942721e-9
2.370046971901863e-9
3.102235268381938e-9
3.388972840051837e-9
3.567034785352919e-9
3.869081317842547e-9
4.314952591033084e-9
4.903385679736749e-9
5.641844481421924e-9
8.04985459053806e-9
1.3596193923099295e-8
2.0471674642661958e-8
1.1017327168027918e-8
2.433286883239782e-8
1.449155650446705e-10
3.6920134282083422e-9
8.532799744003878e-10
1.8418403675483225e-11
1.499536144326665e-12
4.0534141471056115e-13
8.923431213579827e-13
3.4142228998159417e-13
3.005362778989328e-13
1.399403897813416e-13
4.412600790928258e-14
0.
0.
2.875394985772594e-14
3.992669667839706e-14
7.461258238149719e-13
5.938943965566538e-13
6.854874622100578e-13
8.509903975582732e-13
1.0808534215448566e-12
1.3860307295552417e-12
1.7865935139760416e-12
2.3106413647062203e-12
2.995262428693533e-12
3.887990096229715e-12
5.047844809729279e-12
8.449587028906506e-12
8.698932914179782e-11
1.1416229057584857e-11
1.7796149863606102e-12
3.342351035615928e-12
7.587196802790686e-12
1.2507206493079979e-11
1.8781094235118024e-11
2.6741393722831054e-11
3.6341585276641655e-11
4.7164698506849685e-11
5.872897688314207e-11
7.087330325979434e-11
8.386296151132268e-11
9.82467308482256e-11
1.1470609897312546e-10
1.3400184971348673e-10
1.5699995949627793e-10
1.8474515726284163e-10
2.185747950196413e-10
7.622630667422821e-10
3.992267703989771e-9
5.895908165291535e-9
5.194356333296932e-9
5.336263414947914e-9
5.972702593974087e-9
7.007556892308859e-9
8.519338265524499e-9
1.0716523349692956e-8
1.3963879652410542e-8
1.8813746688126205e-8
9.926181581399642e-9
5.931139406921717e-9
4.295319987196342e-9
3.5085424271806866e-9
2.910424828396693e-9
1.8016037126647868e-9
6.540188183209854e-10
3.2490914517759747e-10
2.8831467954764235e-10
4.625807877365717e-10
1.0352125649261298e-9
2.9731007415669018e-9
1.0690965697495562e-8
5.174811678927565e-9
4.013245376882507e-9
4.0156738704399725e-9
4.6751403515544425e-9
6.173180820713104e-9
9.32811857394318e-9
1.6778016016799934e-8
1.6987538064565402e-8
8.565071360689943e-9
6.391377464146243e-9
6.232048885919796e-9
1.0200213174633528e-8
1.842186524014845e-8
2.2259193707836353e-8
3.331684826402633e-8
4.589397878336098e-8
5.372864859161949e-9
9.799478025126202e-7
1.4206877851362633e-6
5.531100438714879e-7
2.715340614273017e-7
9.803220466359741e-8
3.8059206345413435e-8
3.3841330988067e-8
4.088132623502643e-8
2.2799821665006515e-8
4.514081073656593e-9
1.865189653051252e-9
9.63779746445107e-10
4.86163568042265e-10
3.409373875837122e-10
6.404208209840223e-10
9.96554931394618e-10
1.2992843906098941e-9
2.2444981330038874e-9
5.249222165486938e-10
7.51384122457603e-10
2.9467347475032277e-10
5.7201030962428165e-9
1.41630050155668e-8
1.577754481795489e-8
1.5614252331639076e-8
1.625080661705209e-8
1.7463433077989726e-8
1.900370825770814e-8
2.0730230713767756e-8
2.256908750197795e-8
2.448219069484879e-8
2.0462223416507286e-8
1.8130289500354558e-8
1.6921511172363086e-8
9.620841983818109e-9
2.943697639726394e-9
9.51335144411498e-10
2.8325878080723223e-10
8.360333179324799e-11
3.916813602063544e-10
2.5705131941484042e-9
1.224417423878207e-8
7.068965548860748e-9
5.813645462107558e-9
5.692605736734883e-9
6.224969989340375e-9
7.486954650105676e-9
9.931653799908012e-9
1.479517492791967e-8
2.5509289306344576e-8
4.56488003058255e-8
4.871239556475453e-8
3.153964768763853e-8
2.221643064577655e-8
2.699747137911986e-8
4.684507632709463e-8
8.096809994379633e-8
7.440320165481007e-8
9.39745779218074e-8
1.690602752726221e-7
2.0015791523923773e-7
1.4852219459943066e-7
5.591000994939835e-7
8.591349947502742e-7
8.821171148074649e-7
9.835557664634889e-7
6.7922638627706625e-6
1.3726858283008217e-6
4.824039777421726e-7
8.75756930682221e-8
1.0048968311830039e-8
1.6469184853882193e-9
3.621611421716217e-10
1.8963352849395586e-11
1.0363961943029608e-10
1.1752609719649388e-10
1.0067858799040382e-10
1.907894833698451e-10
3.402587669188782e-12
5.997439223105366e-11
4.988518548013757e-10
5.3961833317972956e-9
1.4204142469278152e-9
8.13119157547673e-9
2.1674631051036788e-8
3.6881476377533335e-8
4.275671862586116e-8
4.3492831643506375e-8
4.392912834955133e-8
4.517446442162937e-8
4.729292148726208e-8
5.023543731997705e-8
5.406312898656249e-8
7.260858688121313e-8
9.253313198432011e-8
4.5487340400660896e-8
2.151875646637635e-8
1.2681205853430071e-8
9.02713018036436e-9
7.994957856272853e-9
1.2058498709479001e-8
6.848576594439761e-9
4.037585113088933e-9
5.007908986922064e-9
6.970776665375592e-9
9.16444278867485e-9
1.1456706593724873e-8
1.4159206759557568e-8
1.777884131657411e-8
2.3051395887844685e-8
3.122653589680325e-8
4.4654487716308636e-8
1.5852787230306517e-7
1.207384833838824e-7
7.939834996388797e-8
8.940046387351771e-8
1.4008718997533853e-7
2.287202537829422e-7
1.8386635556368632e-7
1.8174767852124977e-7
2.8635492545787196e-7
6.133322206960433e-7
7.353505010392435e-8
2.87323843784831e-7
5.429785809301446e-7
1.3680277356810598e-6
3.4399045789792053e-7
1.258089743999996e-7
5.406957569701383e-8
1.0715039041999877e-8
1.5536617307861397e-9
1.4303562119443681e-9
6.241426138539581e-9
1.1645433747220918e-8
1.333514444957767e-8
3.6870715363800554e-9
1.4528118425040176e-8
3.3415519776385446e-9
9.705187616167484e-10
1.7767927473024342e-9
1.937543174057564e-9
6.634506075663956e-10
4.433897175636104e-10
3.0675726473365823e-10
9.781772584160848e-10
1.5851195458942721e-9
2.370046971901863e-9
3.102235268381938e-9
3.388972840051837e-9
3.567034785352919e-9
3.869081317842547e-9
4.314952591033084e-9
4.903385679736749e-9
5.641844481421924e-9
8.04985459053806e-9
1.3596193923099295e-8
2.0471674642661958e-8
1.1017327168027918e-8
2.433286883239782e-8
1.449155650446705e-10
3.6920134282083422e-9
8.532799744003878e-10
1.8418403675483225e-11
1.499536144326665e-12
4.0534141471056115e-13
8.923431213579827e-13
3.4142228998159417e-13
3.005362778989328e-13
1.399403897813416e-13
4.412600790928258e-14
0.
0.
2.875394985772594e-14
3.992669667839706e-14
7.461258238149719e-13
5.938943965566538e-13
6.854874622100578e-13
8.509903975582732e-13
1.0808534215448566e-12
1.3860307295552417e-12
1.7865935139760416e-12
2.3106413647062203e-12
2.995262428693533e-12
3.887990096229715e-12
5.047844809729279e-12
8.449587028906506e-12
8.698932914179782e-11
1.1416229057584857e-11
1.7796149863606102e-12
3.342351035615928e-12
7.587196802790686e-12
1.2507206493079979e-11
1.8781094235118024e-11
2.6741393722831054e-11
3.6341585276641655e-11
4.7164698506849685e-11
5.872897688314207e-11
7.087330325979434e-11
8.386296151132268e-11
9.82467308482256e-11
1.1470609897312546e-10
1.3400184971348673e-10
1.5699995949627793e-10
1.8474515726284163e-10
2.185747950196413e-10
7.622630667422821e-10
3.992267703989771e-9
5.895908165291535e-9
5.194356333296932e-9
5.336263414947914e-9
5.972702593974087e-9
7.007556892308859e-9
8.519338265524499e-9
1.0716523349692956e-8
1.3963879652410542e-8
1.8813746688126205e-8
9.926181581399642e-9
5.931139406921717e-9
4.295319987196342e-9
3.5085424271806866e-9
2.910424828396693e-9
1.8016037126647868e-9
6.540188183209854e-10
3.2490914517759747e-10
2.8831467954764235e-10
4.625807877365717e-10
1.0352125649261298e-9
2.9731007415669018e-9
1.0690965697495562e-8
5.174811678927565e-9
4.013245376882507e-9
4.0156738704399725e-9
4.6751403515544425e-9
6.173180820713104e-9
9.32811857394318e-9
1.6778016016799934e-8
1.6987538064565402e-8
8.565071360689943e-9
6.391377464146243e-9
6.232048885919796e-9
1.0200213174633528e-8
1.842186524014845e-8
2.2259193707836353e-8
3.331684826402633e-8
4.589397878336098e-8
5.372864859161949e-9
9.799478025126202e-7
1.4206877851362633e-6
5.531100438714879e-7
2.715340614273017e-7
9.803220466359741e-8
3.8059206345413435e-8
3.3841330988067e-8
4.088132623502643e-8
2.2799821665006515e-8
4.514081073656593e-9
1.865189653051252e-9
9.63779746445107e-10
4.86163568042265e-10
3.409373875837122e-10
6.404208209840223e-10
9.96554931394618e-10
1.2992843906098941e-9
2.2444981330038874e-9
5.249222165486938e-10
7.51384122457603e-10
2.9467347475032277e-10
5.7201030962428165e-9
1.41630050155668e-8
1.577754481795489e-8
1.5614252331639076e-8
1.625080661705209e-8
1.7463433077989726e-8
1.900370825770814e-8
2.0730230713767756e-8
2.256908750197795e-8
2.448219069484879e-8
2.0462223416507286e-8
1.8130289500354558e-8
1.6921511172363086e-8
9.620841983818109e-9
2.943697639726394e-9
9.51335144411498e-10
2.8325878080723223e-10
8.360333179324799e-11
3.916813602063544e-10
2.5705131941484042e-9
1.224417423878207e-8
7.068965548860748e-9
5.813645462107558e-9
5.692605736734883e-9
6.224969989340375e-9
7.486954650105676e-9
9.931653799908012e-9
1.479517492791967e-8
2.5509289306344576e-8
4.56488003058255e-8
4.871239556475453e-8
3.153964768763853e-8
2.221643064577655e-8
2.699747137911986e-8
4.684507632709463e-8
8.096809994379633e-8
7.440320165481007e-8
9.39745779218074e-8
1.690602752726221e-7
2.0015791523923773e-7
1.4852219459943066e-7
5.591000994939835e-7
8.591349947502742e-7
8.821171148074649e-7
9.835557664634889e-7
6.7922638627706625e-6
1.3726858283008217e-6
4.824039777421726e-7
8.75756930682221e-8
1.0048968311830039e-8
1.6469184853882193e-9
3.621611421716217e-10
1.8963352849395586e-11
1.0363961943029608e-10
1.1752609719649388e-10
1.0067858799040382e-10
1.907894833698451e-10
3.402587669188782e-12
5.997439223105366e-11
4.988518548013757e-10
5.3961833317972956e-9
1.4204142469278152e-9
8.13119157547673e-9
2.1674631051036788e-8
3.6881476377533335e-8
4.275671862586116e-8
4.3492831643506375e-8
4.392912834955133e-8
4.517446442162937e-8
4.729292148726208e-8
5.023543731997705e-8
5.406312898656249e-8
7.260858688121313e-8
9.253313198432011e-8
4.5487340400660896e-8
2.151875646637635e-8
1.2681205853430071e-8
9.02713018036436e-9
7.994957856272853e-9
1.2058498709479001e-8
6.848576594439761e-9
4.037585113088933e-9
5.007908986922064e-9
6.970776665375592e-9
9.16444278867485e-9
1.1456706593724873e-8
1.4159206759557568e-8
1.777884131657411e-8
2.3051395887844685e-8
3.122653589680325e-8
4.4654487716308636e-8
1.5852787230306517e-7
1.207384833838824e-7
7.939834996388797e-8
8.940046387351771e-8
1.4008718997533853e-7
2.287202537829422e-7
1.8386635556368632e-7
1.8174767852124977e-7
2.8635492545787196e-7
6.133322206960433e-7
7.353505010392435e-8
2.87323843784831e-7
5.429785809301446e-7
1.3680277356810598e-6
3.4399045789792053e-7
1.258089743999996e-7
5.406957569701383e-8
1.0715039041999877e-8
1.5536617307861397e-9
1.4303562119443681e-9
6.241426138539581e-9
1.1645433747220918e-8
1.333514444957767e-8
3.6870715363800554e-9
1.4528118425040176e-8
3.3415519776385446e-9
9.705187616167484e-10
1.7767927473024342e-9
1.937543174057564e-9
6.634506075663956e-10
4.433897175636104e-10
3.0675726473365823e-10
9.781772584160848e-10
1.5851195458942721e-9
2.370046971901863e-9
3.102235268381938e-9
3.388972840051837e-9
3.567034785352919e-9
3.869081317842547e-9
4.314952591033084e-9
4.903385679736749e-9
5.641844481421924e-9
8.04985459053806e-9
1.3596193923099295e-8
2.0471674642661958e-8
1.1017327168027918e-8
2.433286883239782e-8
1.449155650446705e-10
3.6920134282083422e-9
8.532799744003878e-10
1.8418403675483225e-11
1.499536144326665e-12
4.0534141471056115e-13
8.923431213579827e-13
3.4142228998159417e-13
3.005362778989328e-13
1.399403897813416e-13
4.412600790928258e-14
0.
0.
2.875394985772594e-14
3.992669667839706e-14
7.461258238149719e-13
5.938943965566538e-13
6.854874622100578e-13
8.509903975582732e-13
1.0808534215448566e-12
1.3860307295552417e-12
1.7865935139760416e-12
2.3106413647062203e-12
2.995262428693533e-12
3.887990096229715e-12
5.047844809729279e-12
8.449587028906506e-12
8.698932914179782e-11
1.1416229057584857e-11
1.7796149863606102e-12
3.342351035615928e-12
7.587196802790686e-12
1.2507206493079979e-11
1.8781094235118024e-11
2.6741393722831054e-11
3.6341585276641655e-11
4.7164698506849685e-11
5.872897688314207e-11
7.087330325979434e-11
8.386296151132268e-11
9.82467308482256e-11
1.1470609897312546e-10
1.3400184971348673e-10
1.5699995949627793e-10
1.8474515726284163e-10
2.185747950196413e-10
7.622630667422821e-10
3.992267703989771e-9
5.895908165291535e-9
5.194356333296932e-9
5.336263414947914e-9
5.972702593974087e-9
7.007556892308859e-9
8.519338265524499e-9
1.0716523349692956e-8
1.3963879652410542e-8
1.8813746688126205e-8
9.926181581399642e-9
5.931139406921717e-9
4.295319987196342e-9
3.5085424271806866e-9
2.910424828396693e-9
1.8016037126647868e-9
6.540188183209854e-10
3.2490914517759747e-10
2.8831467954764235e-10
4.625807877365717e-10
1.0352125649261298e-9
2.9731007415669018e-9
1.0690965697495562e-8
5.174811678927565e-9
4.013245376882507e-9
4.0156738704399725e-9
4.6751403515544425e-9
6.173180820713104e-9
9.32811857394318e-9
1.6778016016799934e-8
1.6987538064565402e-8
8.565071360689943e-9
6.391377464146243e-9
6.232048885919796e-9
1.0200213174633528e-8
1.842186524014845e-8
2.2259193707836353e-8
3.331684826402633e-8
4.589397878336098e-8
5.372864859161949e-9
9.799478025126202e-7
1.4206877851362633e-6
5.531100438714879e-7
2.715340614273017e-7
9.803220466359741e-8
3.8059206345413435e-8
3.3841330988067e-8
4.088132623502643e-8
2.2799821665006515e-8
4.514081073656593e-9
1.865189653051252e-9
9.63779746445107e-10
4.86163568042265e-10
3.409373875837122e-10
6.404208209840223e-10
9.96554931394618e-10
1.2992843906098941e-9
2.2444981330038874e-9
5.249222165486938e-10
7.51384122457603e-10
2.9467347475032277e-10
5.7201030962428165e-9
1.41630050155668e-8
1.577754481795489e-8
1.5614252331639076e-8
1.625080661705209e-8
1.7463433077989726e-8
1.900370825770814e-8
2.0730230713767756e-8
2.256908750197795e-8
2.448219069484879e-8
2.0462223416507286e-8
1.8130289500354558e-8
1.6921511172363086e-8
9.620841983818109e-9
2.943697639726394e-9
9.51335144411498e-10
2.8325878080723223e-10
8.360333179324799e-11
3.916813602063544e-10
2.5705131941484042e-9
1.224417423878207e-8
7.068965548860748e-9
5.813645462107558e-9
5.692605736734883e-9
6.224969989340375e-9
7.486954650105676e-9
9.931653799908012e-9
1.479517492791967e-8
2.5509289306344576e-8
4.56488003058255e-8
4.871239556475453e-8
3.153964768763853e-8
2.221643064577655e-8
2.699747137911986e-8
4.684507632709463e-8
8.096809994379633e-8
7.440320165481007e-8
9.39745779218074e-8
1.690602752726221e-7
2.0015791523923773e-7
1.4852219459943066e-7
5.591000994939835e-7
8.591349947502742e-7
8.821171148074649e-7
9.835557664634889e-7
6.7922638627706625e-6
1.3726858283008217e-6
4.824039777421726e-7
8.75756930682221e-8
1.0048968311830039e-8
1.6469184853882193e-9
3.621611421716217e-10
1.8963352849395586e-11
1.0363961943029608e-10
1.1752609719649388e-10
1.0067858799040382e-10
1.907894833698451e-10
3.402587669188782e-12
5.997439223105366e-11
4.988518548013757e-10
5.3961833317972956e-9
1.4204142469278152e-9
8.13119157547673e-9
2.1674631051036788e-8
3.6881476377533335e-8
4.275671862586116e-8
4.3492831643506375e-8
4.392912834955133e-8
4.517446442162937e-8
4.729292148726208e-8
5.023543731997705e-8
5.406312898656249e-8
7.260858688121313e-8
9.253313198432011e-8
4.5487340400660896e-8
2.151875646637635e-8
1.2681205853430071e-8
9.02713018036436e-9
7.994957856272853e-9
1.2058498709479001e-8
6.848576594439761e-9
4.037585113088933e-9
5.007908986922064e-9
6.970776665375592e-9
9.16444278867485e-9
1.1456706593724873e-8
1.4159206759557568e-8
1.777884131657411e-8
2.3051395887844685e-8
3.122653589680325e-8
4.4654487716308636e-8
1.5852787230306517e-7
1.207384833838824e-7
7.939834996388797e-8
8.940046387351771e-8
1.4008718997533853e-7
2.287202537829422e-7
1.8386635556368632e-7
1.8174767852124977e-7
2.8635492545787196e-7
6.133322206960433e-7
7.353505010392435e-8
2.87323843784831e-7
5.429785809301446e-7
1.3680277356810598e-6
3.4399045789792053e-7
1.258089743999996e-7
5.406957569701383e-8
1.0715039041999877e-8
1.5536617307861397e-9
1.4303562119443681e-9
6.241426138539581e-9
1.1645433747220918e-8
1.333514444957767e-8
3.6870715363800554e-9
1.4528118425040176e-8
3.3415519776385446e-9
9.705187616167484e-10
1.7767927473024342e-9
1.937543174057564e-9
6.634506075663956e-10
4.433897175636104e-10
3.0675726473365823e-10
9.781772584160848e-10
1.5851195458942721e-9
2.370046971901863e-9
3.102235268381938e-9
3.388972840051837e-9
3.567034785352919e-9
3.869081317842547e-9
4.314952591033084e-9
4.903385679736749e-9
5.641844481421924e-9
8.04985459053806e-9
1.3596193923099295e-8
2.0471674642661958e-8
1.1017327168027918e-8
2.433286883239782e-8
1.449155650446705e-10
3.6920134282083422e-9
8.532799744003878e-10
1.8418403675483225e-11
1.499536144326665e-12
4.0534141471056115e-13
8.923431213579827e-13
3.4142228998159417e-13
3.005362778989328e-13
1.399403897813416e-13
4.412600790928258e-14
0.
0.
2.875394985772594e-14
3.992669667839706e-14
7.461258238149719e-13
5.938943965566538e-13
6.854874622100578e-13
8.509903975582732e-13
1.0808534215448566e-12
1.3860307295552417e-12
1.7865935139760416e-12
2.3106413647062203e-12
2.995262428693533e-12
3.887990096229715e-12
5.047844809729279e-12
8.449587028906506e-12
8.698932914179782e-11
1.1416229057584857e-11
1.7796149863606102e-12
3.342351035615928e-12
7.587196802790686e-12
1.2507206493079979e-11
1.8781094235118024e-11
2.6741393722831054e-11
3.6341585276641655e-11
4.7164698506849685e-11
5.872897688314207e-11
7.087330325979434e-11
8.386296151132268e-11
9.82467308482256e-11
1.1470609897312546e-10
1.3400184971348673e-10
1.5699995949627793e-10
1.8474515726284163e-10
2.185747950196413e-10
7.622630667422821e-10
3.992267703989771e-9
5.895908165291535e-9
5.194356333296932e-9
5.336263414947914e-9
5.972702593974087e-9
7.007556892308859e-9
8.519338265524499e-9
1.0716523349692956e-8
1.3963879652410542e-8
1.8813746688126205e-8
9.926181581399642e-9
5.931139406921717e-9
4.295319987196342e-9
3.5085424271806866e-9
2.910424828396693e-9
1.8016037126647868e-9
6.540188183209854e-10
3.2490914517759747e-10
2.8831467954764235e-10
4.625807877365717e-10
1.0352125649261298e-9
2.9731007415669018e-9
1.0690965697495562e-8
5.174811678927565e-9
4.013245376882507e-9
4.0156738704399725e-9
4.6751403515544425e-9
6.173180820713104e-9
9.32811857394318e-9
1.6778016016799934e-8
1.6987538064565402e-8
8.565071360689943e-9
6.391377464146243e-9
6.232048885919796e-9
1.0200213174633528e-8
1.842186524014845e-8
2.2259193707836353e-8
3.331684826402633e-8
4.589397878336098e-8
5.372864859161949e-9
9.799478025126202e-7
1.4206877851362633e-6
5.531100438714879e-7
2.715340614273017e-7
9.803220466359741e-8
3.8059206345413435e-8
3.3841330988067e-8
4.088132623502643e-8
2.2799821665006515e-8
4.514081073656593e-9
1.865189653051252e-9
9.63779746445107e-10
4.86163568042265e-10
3.409373875837122e-10
6.404208209840223e-10
9.96554931394618e-10
1.2992843906098941e-9
2.2444981330038874e-9
5.249222165486938e-10
7.51384122457603e-10
2.9467347475032277e-10
5.7201030962428165e-9
1.41630050155668e-8
1.577754481795489e-8
1.5614252331639076e-8
1.625080661705209e-8
1.7463433077989726e-8
1.900370825770814e-8
2.0730230713767756e-8
2.256908750197795e-8
2.448219069484879e-8
2.0462223416507286e-8
1.8130289500354558e-8
1.6921511172363086e-8
9.620841983818109e-9
2.943697639726394e-9
9.51335144411498e-10
2.8325878080723223e-10
8.360333179324799e-11
3.916813602063544e-10
2.5705131941484042e-9
1.224417423878207e-8
7.068965548860748e-9
5.813645462107558e-9
5.692605736734883e-9
6.224969989340375e-9
7.486954650105676e-9
9.931653799908012e-9
1.479517492791967e-8
2.5509289306344576e-8
4.56488003058255e-8
4.871239556475453e-8
3.153964768763853e-8
2.221643064577655e-8
2.699747137911986e-8
4.684507632709463e-8
8.096809994379633e-8
7.440320165481007e-8
9.39745779218074e-8
1.690602752726221e-7
2.0015791523923773e-7
1.4852219459943066e-7
5.591000994939835e-7
8.591349947502742e-7
8.821171148074649e-7
9.835557664634889e-7
6.7922638627706625e-6
1.3726858283008217e-6
4.824039777421726e-7
8.75756930682221e-8
1.0048968311830039e-8
1.6469184853882193e-9
3.621611421716217e-10
1.8963352849395586e-11
1.0363961943029608e-10
1.1752609719649388e-10
1.0067858799040382e-10
1.907894833698451e-10
3.402587669188782e-12
5.997439223105366e-11
4.988518548013757e-10
5.3961833317972956e-9
1.4204142469278152e-9
8.13119157547673e-9
2.1674631051036788e-8
3.6881476377533335e-8
4.275671862586116e-8
4.3492831643506375e-8
4.392912834955133e-8
4.517446442162937e-8
4.729292148726208e-8
5.023543731997705e-8
5.406312898656249e-8
7.260858688121313e-8
9.253313198432011e-8
4.5487340400660896e-8
2.151875646637635e-8
1.2681205853430071e-8
9.02713018036436e-9
7.994957856272853e-9
1.2058498709479001e-8
6.848576594439761e-9
4.037585113088933e-9
5.007908986922064e-9
6.970776665375592e-9
9.16444278867485e-9
1.1456706593724873e-8
1.4159206759557568e-8
1.777884131657411e-8
2.3051395887844685e-8
3.122653589680325e-8
4.4654487716308636e-8
1.5852787230306517e-7
1.207384833838824e-7
7.939834996388797e-8
8.940046387351771e-8
1.4008718997533853e-7
2.287202537829422e-7
1.8386635556368632e-7
1.8174767852124977e-7
2.8635492545787196e-7
6.133322206960433e-7
7.353505010392435e-8
2.87323843784831e-7
5.429785809301446e-7
1.3680277356810598e-6
3.4399045789792053e-7
1.258089743999996e-7
5.406957569701383e-8
1.0715039041999877e-8
1.5536617307861397e-9
1.4303562119443681e-9
6.241426138539581e-9
1.1645433747220918e-8
1.333514444957767e-8
3.6870715363800554e-9
1.4528118425040176e-8
3.3415519776385446e-9
9.705187616167484e-10
1.7767927473024342e-9
1.937543174057564e-9
6.634506075663956e-10
4.433897175636104e-10
3.0675726473365823e-10
9.781772584160848e-10
1.5851195458942721e-9
2.370046971901863e-9
3.102235268381938e-9
3.388972840051837e-9
3.567034785352919e-9
3.869081317842547e-9
4.314952591033084e-9
4.903385679736749e-9
5.641844481421924e-9
8.04985459053806e-9
1.3596193923099295e-8
2.0471674642661958e-8
1.1017327168027918e-8
2.433286883239782e-8
1.449155650446705e-10
3.6920134282083422e-9
8.532799744003878e-10
1.8418403675483225e-11
1.499536144326665e-12
4.0534141471056115e-13
8.923431213579827e-13
3.4142228998159417e-13
3.005362778989328e-13
1.399403897813416e-13
4.412600790928258e-14
0.
0.
2.875394985772594e-14
3.992669667839706e-14
7.461258238149719e-13
5.938943965566538e-13
6.854874622100578e-13
8.509903975582732e-13
1.0808534215448566e-12
1.3860307295552417e-12
1.7865935139760416e-12
2.3106413647062203e-12
2.995262428693533e-12
3.887990096229715e-12
5.047844809729279e-12
8.449587028906506e-12
8.698932914179782e-11
1.1416229057584857e-11
1.7796149863606102e-12
3.342351035615928e-12
7.587196802790686e-12
1.2507206493079979e-11
1.8781094235118024e-11
2.6741393722831054e-11
3.6341585276641655e-11
4.7164698506849685e-11
5.872897688314207e-11
7.087330325979434e-11
8.386296151132268e-11
9.82467308482256e-11
1.1470609897312546e-10
1.3400184971348673e-10
1.5699995949627793e-10
1.8474515726284163e-10
2.185747950196413e-10
7.622630667422821e-10
3.992267703989771e-9
5.895908165291535e-9
5.194356333296932e-9
5.336263414947914e-9
5.972702593974087e-9
7.007556892308859e-9
8.519338265524499e-9
1.0716523349692956e-8
1.3963879652410542e-8
1.8813746688126205e-8
9.926181581399642e-9
5.931139406921717e-9
4.295319987196342e-9
3.5085424271806866e-9
2.910424828396693e-9
1.8016037126647868e-9
6.540188183209854e-10
3.2490914517759747e-10
2.8831467954764235e-10
4.625807877365717e-10
1.0352125649261298e-9
2.9731007415669018e-9
1.0690965697495562e-8
5.174811678927565e-9
4.013245376882507e-9
4.0156738704399725e-9
4.6751403515544425e-9
6.173180820713104e-9
9.32811857394318e-9
1.6778016016799934e-8
1.6987538064565402e-8
8.565071360689943e-9
6.391377464146243e-9
6.232048885919796e-9
1.0200213174633528e-8
1.842186524014845e-8
2.2259193707836353e-8
3.331684826402633e-8
4.589397878336098e-8
5.372864859161949e-9
9.799478025126202e-7
1.4206877851362633e-6
5.531100438714879e-7
2.715340614273017e-7
9.803220466359741e-8
3.8059206345413435e-8
3.3841330988067e-8
4.088132623502643e-8
2.2799821665006515e-8
4.514081073656593e-9
1.865189653051252e-9
9.63779746445107e-10
4.86163568042265e-10
3.409373875837122e-10
6.404208209840223e-10
9.96554931394618e-10
1.2992843906098941e-9
2.2444981330038874e-9
5.249222165486938e-10
7.51384122457603e-10
2.9467347475032277e-10
5.7201030962428165e-9
1.41630050155668e-8
1.577754481795489e-8
1.5614252331639076e-8
1.625080661705209e-8
1.7463433077989726e-8
1.900370825770814e-8
2.0730230713767756e-8
2.256908750197795e-8
2.448219069484879e-8
2.0462223416507286e-8
1.8130289500354558e-8
1.6921511172363086e-8
9.620841983818109e-9
2.943697639726394e-9
9.51335144411498e-10
2.8325878080723223e-10
8.360333179324799e-11
3.916813602063544e-10
2.5705131941484042e-9
1.224417423878207e-8
7.068965548860748e-9
5.813645462107558e-9
5.692605736734883e-9
6.224969989340375e-9
7.486954650105676e-9
9.931653799908012e-9
1.479517492791967e-8
2.5509289306344576e-8
4.56488003058255e-8
4.871239556475453e-8
3.153964768763853e-8
2.221643064577655e-8
2.699747137911986e-8
4.684507632709463e-8
8.096809994379633e-8
7.440320165481007e-8
9.39745779218074e-8
1.690602752726221e-7
2.0015791523923773e-7
1.4852219459943066e-7
5.591000994939835e-7
8.591349947502742e-7
8.821171148074649e-7
9.835557664634889e-7
6.7922638627706625e-6
1.3726858283008217e-6
4.824039777421726e-7
8.75756930682221e-8
1.0048968311830039e-8
1.6469184853882193e-9
3.621611421716217e-10
1.8963352849395586e-11
1.0363961943029608e-10
1.1752609719649388e-10
1.0067858799040382e-10
1.907894833698451e-10
3.402587669188782e-12
5.997439223105366e-11
4.988518548013757e-10
5.3961833317972956e-9
1.4204142469278152e-9
8.13119157547673e-9
2.1674631051036788e-8
3.6881476377533335e-8
4.275671862586116e-8
4.3492831643506375e-8
4.392912834955133e-8
4.517446442162937e-8
4.729292148726208e-8
5.023543731997705e-8
5.406312898656249e-8
7.260858688121313e-8
9.253313198432011e-8
4.5487340400660896e-8
2.151875646637635e-8
1.2681205853430071e-8
9.02713018036436e-9
7.994957856272853e-9
1.2058498709479001e-8
6.848576594439761e-9
4.037585113088933e-9
5.007908986922064e-9
6.970776665375592e-9
9.16444278867485e-9
1.1456706593724873e-8
1.4159206759557568e-8
1.777884131657411e-8
2.3051395887844685e-8
3.122653589680325e-8
4.4654487716308636e-8
1.5852787230306517e-7
1.207384833838824e-7
7.939834996388797e-8
8.940046387351771e-8
1.4008718997533853e-7
2.287202537829422e-7
1.8386635556368632e-7
1.8174767852124977e-7
2.8635492545787196e-7
6.133322206960433e-7
7.353505010392435e-8
2.87323843784831e-7
5.429785809301446e-7
1.3680277356810598e-6
3.4399045789792053e-7
1.258089743999996e-7
5.406957569701383e-8
1.0715039041999877e-8
1.5536617307861397e-9
1.4303562119443681e-9
6.241426138539581e-9
1.1645433747220918e-8
1.333514444957767e-8
3.6870715363800554e-9
1.4528118425040176e-8
3.3415519776385446e-9
9.705187616167484e-10
1.7767927473024342e-9
1.937543174057564e-9
6.634506075663956e-10
4.433897175636104e-10
3.0675726473365823e-10
9.781772584160848e-10
1.5851195458942721e-9
2.370046971901863e-9
3.102235268381938e-9
3.388972840051837e-9
3.567034785352919e-9
3.869081317842547e-9
4.314952591033084e-9
4.903385679736749e-9
5.641844481421924e-9
8.04985459053806e-9
1.3596193923099295e-8
2.0471674642661958e-8
1.1017327168027918e-8
2.433286883239782e-8
1.449155650446705e-10
3.6920134282083422e-9
8.532799744003878e-10
1.8418403675483225e-11
1.499536144326665e-12
4.0534141471056115e-13
8.923431213579827e-13
3.4142228998159417e-13
3.005362778989328e-13
1.399403897813416e-13
4.412600790928258e-14
0.
0.
2.875394985772594e-14
3.992669667839706e-14
7.461258238149719e-13
5.938943965566538e-13
6.854874622100578e-13
8.509903975582732e-13
1.0808534215448566e-12
1.3860307295552417e-12
1.7865935139760416e-12
