# Supplementary material for: Observability and Controllability of Nonlinear Networks: The Role of Symmetry
Source: Phys Rev X. Author manuscript; Available in PMC 2018 Nov 13. (PMC6234006; doi:10.1103/PhysRevX.5.011005)
Supplement: Code Archive [file NIHMS982008-supplement-Code_Archive.zip › MathematicaData/FNObsDELTAHetN3M1ChaosK7IC1]

2.3057029805326026e-8
1.93633930045877e-7
3.19554552287813e-8
3.5623753018664193e-9
6.240581527648162e-10
1.2231354208761628e-9
2.383997172751342e-10
2.7180004904786703e-11
8.468290082425195e-12
2.0011308131117155e-11
3.388763069544822e-11
5.59853651304626e-11
2.806387793442097e-10
3.884914464540777e-10
1.0338146584628334e-10
1.379428935087794e-10
4.084556265844902e-10
7.840987594394354e-10
1.375280654720638e-9
2.366144575784821e-9
4.0607125792039615e-9
6.886070245479122e-9
1.120939286116931e-8
1.693389244343281e-8
2.3062050947244675e-8
2.526411175221148e-8
1.2777667251179795e-8
9.509238316271734e-9
3.390614074242848e-8
8.511367094997098e-10
2.483634096044251e-9
4.111941508236671e-11
3.928399845849755e-12
1.408090174186386e-12
0.
1.192046104400566e-13
1.1958790520463682e-13
1.5247366772851578e-13
1.9143884498794185e-13
2.377034817496022e-13
2.9514020463198157e-13
3.6770508723492764e-13
1.639145094215912e-12
3.294127317029603e-13
3.191706840292463e-14
8.645189267084605e-14
1.7142201352831913e-13
2.6145860004580344e-13
3.7588084842017974e-13
5.320024948493405e-13
7.507544990603241e-13
1.0607609119564641e-12
1.5029683083761973e-12
2.1369909206342767e-12
3.0503635935012123e-12
4.372245305363056e-12
6.29355551416461e-12
9.095712777881887e-12
1.3188890881888925e-11
1.9154966067685844e-11
2.7773479630686003e-11
3.9972747942635265e-11
1.5684167483463317e-10
1.5621101032553142e-10
9.645701855329117e-11
1.27395039811498e-10
5.098296533839904e-10
9.336878287975945e-10
1.2852012821639049e-9
1.5521695302817055e-9
1.767841236156637e-9
1.9624375824040392e-9
2.1517799398023976e-9
1.506233065634949e-9
1.7379795960412702e-10
4.644586069893699e-10
6.396564848172047e-10
1.1226007069263088e-9
3.5244310373363995e-9
3.347501510689149e-9
5.860389784871189e-10
6.945230842056316e-10
6.85537047319993e-10
7.083590543007886e-10
7.699156396325581e-10
8.75403635620218e-10
1.0384506859922676e-9
1.28680460129295e-9
1.6743880158526532e-9
2.31089607131055e-9
3.4423143560328156e-9
5.698807754501367e-9
1.0775762640321345e-8
2.5329867823143326e-8
2.0283704318996886e-8
1.4943064022064643e-8
1.87920136911852e-8
3.288960488207841e-8
6.402162799874113e-8
6.485751418381332e-8
7.557272778471024e-8
1.269903583988753e-7
1.6158661988420734e-7
8.8840645753856e-7
1.7364035868150324e-6
2.695921732500318e-7
4.423746697896414e-7
2.865638076589875e-7
1.5715877581059792e-7
8.334084808192652e-8
2.5289592387117564e-8
9.087640889560956e-9
1.4853243920114573e-9
4.516913941843998e-10
1.735628373490167e-10
2.139827940365697e-10
1.12000773352656e-9
7.025512935549888e-10
2.0412968367288294e-10
2.879101529459273e-11
7.803781693828897e-10
5.329329587076944e-9
2.25317765980458e-9
4.2905953561307875e-9
1.618081596739476e-8
3.525087496746864e-8
3.7491783479934754e-8
3.538612896256513e-8
3.542327538974628e-8
3.698213730845149e-8
3.9401229371079774e-8
4.2337678359627136e-8
4.5674964712809796e-8
4.9458583051562915e-8
5.385645358329056e-8
5.6432341965293297e-8
6.534079044051807e-8
7.442321225497233e-8
4.920530608199612e-8
1.946704853145014e-8
9.040363687136338e-9
4.983871051045988e-9
3.1354749622189173e-9
2.3206349577175587e-9
3.662533913473739e-9
9.268933894348168e-9
8.659711045036702e-9
9.653272181410617e-9
1.0792186534856744e-8
1.2239444942565875e-8
1.4303378941274035e-8
1.7364116081730305e-8
2.204010954908659e-8
2.948661531129801e-8
1.2239630943749417e-7
1.0545661554841718e-7
6.88130603822236e-8
7.609275573656318e-8
1.1438780007764813e-7
1.995603122078236e-7
1.8069401393843583e-7
1.608116402228723e-7
2.1880504085662021e-7
5.259731415437585e-7
3.2459085282536124e-6
5.842416686169026e-6
1.9439380908473553e-6
8.093399590590059e-7
3.2703870220285454e-7
7.056434497276628e-8
1.4957272183786678e-8
4.536871353874327e-9
1.3781625456059057e-9
2.0791855366838936e-10
3.014186744989508e-11
1.0006609549794635e-10
1.2804467708095108e-10
1.0679332454916498e-9
4.968158779278457e-11
2.2823092940562035e-10
8.834895459400623e-10
4.009261944654341e-9
1.1502302648111772e-8
4.943480538104479e-9
4.251067064548914e-9
1.4267374678071291e-8
4.473549273185094e-8
7.927820350103375e-8
6.887170394828276e-8
6.011092366926643e-8
5.800846424384884e-8
6.000189997020868e-8
6.568063363259237e-8
7.664096905630017e-8
9.78071117913951e-8
1.4320258284486098e-7
1.0978345702011212e-7
1.0654862883534954e-7
1.5353733823309769e-7
1.9643662652656742e-7
1.1081658641389844e-7
5.318251682304358e-8
3.100071572718424e-8
2.1402574033918795e-8
1.6611526161815726e-8
1.4892831069224637e-8
6.098555458702242e-9
1.0880153388398811e-9
2.3785053494315984e-9
8.815640477141902e-9
1.5193408522412222e-8
2.052560945083974e-8
2.5586876457276533e-8
3.133274431712333e-8
3.8670750623104166e-8
4.8742543421350754e-8
2.5559439687539604e-7
1.927659751093144e-7
1.4071477264220349e-7
1.6927335713279823e-7
2.8159092991201615e-7
4.03093999631662e-7
2.916205897005032e-7
2.8514358801758744e-7
4.90618569841085e-7
3.663400385081521e-6
2.107497187107439e-6
1.6111586849286632e-6
1.2936514787228517e-6
1.2044564578500045e-6
8.454212592185014e-7
3.5581287781580614e-7
1.3440565131834322e-7
2.890755626995941e-9
2.704221375233938e-8
9.000005550799396e-9
4.215367180201661e-9
9.437942639749172e-10
5.427512445619242e-10
2.0094855766067645e-10
9.338788071808285e-11
3.512947715784095e-10
9.493670999745897e-10
1.6589173769603415e-11
1.1000371657828246e-9
5.738544105983017e-9
6.614432338819089e-8
1.9293507152336545e-8
5.9497720424060325e-9
8.182762989751288e-10
3.544314953937316e-10
2.2517543124900434e-10
4.808938797149278e-11
5.46513026149153e-12
1.5861117290474963e-11
2.6586669188642544e-11
3.2703409453154204e-11
3.605482949631387e-11
7.024827320986427e-10
2.759835689029448e-10
1.543011715146251e-11
2.599417384005265e-10
5.040153087669364e-10
7.667918428418512e-10
9.970017968973823e-10
9.45568900382333e-10
9.722514983756083e-11
1.780154101914132e-9
3.5535076066412835e-9
3.5974320349312656e-9
4.641219000098512e-9
4.067631020217006e-10
1.836563430530504e-10
1.0251238720116802e-10
4.2888968474290667e-11
1.9199671293511812e-10
9.262772856838719e-12
3.1878277147723516e-12
9.657022339869886e-14
1.9776259553792095e-13
1.38759248894005e-13
1.597984972857208e-13
1.9848712377437607e-13
2.4729386573413433e-13
3.088425505382615e-13
3.8708331541853594e-13
4.870679236652054e-13
6.153351702710696e-13
1.573217418061903e-11
8.970741362023207e-13
1.4556887887664135e-13
1.550278264542208e-13
3.6017635537963586e-13
5.73366440580215e-13
8.419623137473081e-13
1.2087766319004217e-12
1.7263779383494371e-12
2.4675121610214957e-12
3.5373834990290172e-12
5.090472490440904e-12
7.354078109757684e-12
1.0659669942452623e-11
1.5478712582070215e-11
2.2446507611514914e-11
3.232874206082295e-11
4.584861502816096e-11
6.332238163577348e-11
8.429361262579084e-11
2.9154036584217495e-10
1.7579955368036143e-10
3.0049606450065096e-10
1.084705432024682e-9
1.6389075012542038e-9
1.898035573704899e-9
2.084049924578892e-9
2.2742414191916856e-9
2.480409537117392e-9
2.698446242406832e-9
2.9207586840389327e-9
3.017151933772728e-9
1.5045516436627556e-9
8.073063831163171e-11
4.134640155036979e-10
5.685616258099843e-10
8.360758736663872e-10
1.4984910775580804e-9
3.0599553479270697e-9
3.697099280148913e-11
9.65284910881816e-10
8.660778886876958e-10
8.026452928231793e-10
7.925431273211194e-10
8.290820091717236e-10
9.145489156895154e-10
1.0641220311016327e-9
1.3150143545169346e-9
1.753600923145212e-9
2.594780311117935e-9
4.32158295529718e-9
1.354838521466458e-8
1.1804846047948658e-8
1.0209593374785602e-8
1.4412671205203296e-8
2.813976046888954e-8
5.454693839210597e-8
5.5574755629274797e-8
7.344664300570781e-8
1.2992685555371055e-7
1.316896809695166e-7
5.453924025115448e-7
1.2270762736042988e-6
2.315810991933547e-6
5.838217014468654e-7
8.656491173768504e-7
4.023812951215069e-7
2.1081773033464226e-7
7.403277487816534e-8
1.5788295856557495e-8
5.1019056191256016e-9
8.043801954569458e-10
1.4992620914070629e-10
6.355346468971779e-11
2.4690524239360434e-10
9.671616168113207e-10
2.819068975249183e-10
6.603102705955613e-11
6.2047431857266e-11
9.838118048377512e-10
3.167350616869624e-9
2.1218792142228043e-9
9.848406251251564e-9
2.493998842141152e-8
3.440128878170124e-8
3.4822130019082985e-8
3.477089794546425e-8
3.5812898596913116e-8
3.771929024977573e-8
4.018613850189151e-8
4.3007490538607625e-8
4.607282887388788e-8
4.9353530425636923e-8
5.801575115089243e-8
7.554324925618921e-8
6.637482340760248e-8
2.7126884533346043e-8
1.2279099581033307e-8
6.691437552768303e-9
4.252115024187858e-9
3.238323316735826e-9
4.226788332213897e-9
7.244650812019e-9
6.20277096310871e-9
7.468605592505554e-9
8.85257067504656e-9
1.0303555369826107e-8
1.214362511763299e-8
1.4746806261571812e-8
1.863885059600999e-8
2.4748103018907464e-8
3.4921845224348694e-8
1.2949373495574504e-7
1.0060828391492018e-7
6.626360198165658e-8
7.42357073996565e-8
1.1428279377183088e-7
1.9596674087299451e-7
1.691642563601751e-7
1.5921701946451668e-7
2.3359517513373924e-7
5.686711794586138e-7
7.76710327729868e-7
5.651177200543886e-6
5.309620651707002e-6
1.6107501047064178e-6
6.824766311791561e-7
1.7667673858418496e-7
3.051485464527164e-8
6.445918895865157e-9
2.0367119996521597e-9
3.593997497304423e-10
2.0970375258178973e-11
1.4509330610117147e-10
9.684159184943246e-11
2.038650845752243e-10
5.523363339386743e-11
9.166956202436021e-11
3.5384647960907094e-10
1.6027055778259873e-9
1.409777010319303e-8
5.217611276152743e-9
3.758290022943527e-9
1.0221099731102004e-8
3.618563095905006e-8
7.273802178648078e-8
7.10269075614651e-8
6.249535214453238e-8
5.9594229734361545e-8
6.069740574281178e-8
6.508930098649572e-8
7.367851536979074e-8
8.999777892008854e-8
1.2628776078229565e-7
1.0254316802101185e-7
1.1508336079953213e-7
1.810405955526787e-7
1.6086737018202325e-7
8.264775725611467e-8
4.3290487184391786e-8
2.7866544654255032e-8
2.106604252888112e-8
1.884693516713713e-8
2.3756151682568378e-8
5.189210234959236e-9
2.2470530924382947e-9
5.867064925637197e-9
1.1725178643636833e-8
1.743113643017609e-8
2.257722858376339e-8
2.793685730315748e-8
3.441412912609868e-8
4.301937372579564e-8
5.518197478647634e-8
2.8381681402378293e-7
1.9680765869489966e-7
1.4382013162988295e-7
1.7382447817721692e-7
2.9165700949225914e-7
3.9986702507571786e-7
2.883744731515235e-7
2.9042818931542356e-7
5.250167050577686e-7
4.779795350136121e-6
1.4012746084510595e-6
1.8721849988109826e-6
1.3111809540475397e-6
1.1705622832774824e-6
1.0151954088590476e-6
5.296482988803804e-7
2.4684574001120267e-7
9.850503717105654e-9
6.677222489085133e-9
3.681458546308932e-9
1.3897871488097249e-9
8.535850853978564e-12
3.367003982659793e-11
5.973876978122468e-11
3.6357033948714935e-10
7.084192081897802e-10
2.696078993964164e-11
1.2919319757208702e-9
7.058807573275453e-9
3.058097647053742e-8
3.015904458917768e-8
6.1488693201627755e-9
2.150368776092219e-9
2.9227164624117293e-10
5.075038243991739e-10
8.985077271589567e-11
2.0036848990269826e-11
1.1856770949846704e-11
2.851265451979302e-11
3.8553806897729534e-11
4.623337194372563e-11
5.240496009681835e-11
5.529755360137892e-10
2.536059773641734e-10
2.7023066535433565e-11
2.784674479017033e-10
5.044064700982056e-10
6.41921732600036e-10
4.462476763412016e-10
5.552034295080912e-10
2.5428374806164582e-9
4.344062985650079e-9
4.175343639874745e-9
4.7158686267659724e-9
5.818064225294217e-10
2.1777717080315472e-10
1.8152207727800627e-10
5.2302146033720607e-11
5.342360276327411e-10
3.207655642206425e-11
3.493240004419246e-12
2.35153335567613e-13
2.584147027802966e-13
1.4860591948813263e-13
1.64838913731605e-13
2.0365206510434575e-13
2.5337223069742385e-13
3.162449263718473e-13
3.962060793119476e-13
4.98382961088137e-13
6.294363077306003e-13
7.980801236810414e-13
1.747975639682689e-11
1.3275511305890926e-12
2.436647471035772e-13
1.9660539401994406e-13
4.907443292632448e-13
7.944910683608711e-13
1.176335887339641e-12
1.6981069061553793e-12
2.436162354045858e-12
3.496542992216665e-12
5.032805704474422e-12
7.269938803751683e-12
1.0536022003820134e-11
1.5299088720340726e-11
2.2194357104833285e-11
3.1999145872453264e-11
4.547408658753094e-11
6.30064733368546e-11
8.421482015981868e-11
1.0801458042148429e-10
3.79511153508903e-10
1.350685962146735e-10
6.219433783084396e-10
1.627279342112097e-9
2.1252923539789473e-9
2.3429092407407763e-9
2.539725609265975e-9
2.7631959093608875e-9
3.010136194849588e-9
3.2691996466545306e-9
3.5288724996879614e-9
3.5385706222694155e-9
2.4165896204564877e-9
3.069963076707013e-10
3.2132581716974023e-10
4.986554951004198e-10
6.836471222531436e-10
1.0273846918239047e-9
1.7005635729900655e-9
1.5803742138409819e-9
1.5396622110318658e-9
1.406201212696101e-9
1.2346724496547356e-9
1.1515291162528522e-9
1.137078732646248e-9
1.1785484509958042e-9
1.2738070940276345e-9
1.4296336162021919e-9
1.6615485082518664e-9
1.9937139155638645e-9
2.4531771131915645e-9
1.0419005067473272e-8
1.0014795346201123e-8
9.109180757255355e-9
1.3259557083111406e-8
2.650494160548583e-8
5.196031097852192e-8
5.3710107799632686e-8
7.24065056132061e-8
1.2748080934619449e-7
1.2100256943483555e-7
5.356518786774921e-7
1.2470443113157976e-6
2.4215693307472035e-6
9.8472253408204e-7
7.45574685696697e-7
4.1902144399602953e-7
2.1081490132711598e-7
8.850558252733522e-8
1.8925087978863187e-8
5.951880341834702e-9
9.787591926723841e-10
1.818395814166775e-10
3.241525763096212e-11
2.548487422328647e-10
9.004026017616366e-10
3.5229099557565015e-10
8.288649682167371e-11
3.5740032303079755e-11
8.427409093024653e-10
3.1803260686636e-9
1.9003974920586383e-9
9.346395723125568e-9
2.3927673831421636e-8
3.349884337468338e-8
3.421802142980932e-8
3.4320202302717535e-8
3.5441564375442133e-8
3.7394223977286066e-8
3.988738931841575e-8
4.271209230260559e-8
4.5742751624081876e-8
4.892555300577437e-8
5.738837419129556e-8
7.304962868385508e-8
6.15616538507329e-8
2.4747700496173856e-8
1.1145624375920784e-8
6.039556930615892e-9
3.8073228408400436e-9
2.8949265406657323e-9
4.070921606452666e-9
7.318185180763452e-9
6.418470362566769e-9
7.576245173856742e-9
8.85444397715313e-9
1.0251407685531727e-8
1.2081611645062542e-8
1.4718102376214426e-8
1.871030615173933e-8
2.505570261097147e-8
3.5781850449313425e-8
1.268822926276184e-7
9.804729942073127e-8
6.444736463457855e-8
7.212725965339887e-8
1.1098374180667374e-7
1.9091088899330188e-7
1.6606005320740608e-7
1.5711115241240886e-7
2.3077982672120425e-7
5.365196134351386e-7
6.396818297885073e-7
5.036592000843487e-6
4.532388377239461e-6
1.4479793223985266e-6
6.265091751809295e-7
1.8072174242090845e-7
3.2433584679940985e-8
7.093424349462645e-9
2.36598483441278e-9
4.029850879326626e-10
4.0761882310558845e-11
1.4215002429054529e-10
1.1495646502553998e-10
2.952456736972726e-10
9.07974170827155e-11
8.321233698054073e-11
3.6743842227404546e-10
1.7234084504683896e-9
1.6069857473040983e-8
4.997372491592044e-9
3.724493639403839e-9
1.0745941952289669e-8
3.688513149989943e-8
7.351652605567126e-8
7.102668994265521e-8
6.273372472161802e-8
6.014057997238096e-8
6.145432428112198e-8
6.591628173343484e-8
7.433602768010342e-8
8.992065446932873e-8
1.2350595404772193e-7
1.009567884521199e-7
1.1350274727725692e-7
1.776282732807379e-7
1.5836031344272355e-7
7.658442406662552e-8
3.960115075798156e-8
2.5199577522232173e-8
1.8686373017611634e-8
1.62281061941962e-8
1.9616635984343293e-8
6.259328240889602e-9
3.3299486621361032e-9
7.083186615757678e-9
1.273363428314231e-8
1.8088581630170853e-8
2.2980990095465298e-8
2.8215251649732086e-8
3.4681555097315926e-8
4.3408162454589784e-8
5.589310671183138e-8
2.8088002992071127e-7
1.9461757948228903e-7
1.4118993598180286e-7
1.6967015433049403e-7
2.829511305914427e-7
3.9356681474317774e-7
2.847431613920667e-7
2.849166911395798e-7
5.059915562907506e-7
3.996337857771355e-6
1.2462878752625876e-6
2.094145836709182e-6
1.4320929888069429e-6
1.238840093819651e-6
1.063826463202882e-6
5.551892150463765e-7
2.1863999954202366e-7
9.726097073885582e-9
1.2603022689869014e-8
5.6638685177254355e-9
3.82469998213344e-9
4.310654124615157e-10
1.5457146931261482e-10
7.351856037941585e-11
1.0069319582780749e-10
9.914427480781001e-10
3.8377900965176857e-10
2.6944125576020965e-10
2.6930792117016767e-9
1.839062382428802e-8
6.72726348647322e-8
1.397038773994164e-8
1.507073868315711e-8
1.8231879558403496e-10
4.2468952004431423e-10
1.79572236566366e-10
4.22572585241208e-11
7.417414680992332e-13
2.0732738912570648e-11
3.21466071590414e-11
3.960975637108941e-11
4.494316038226794e-11
6.190893626303105e-10
2.549806321702837e-10
2.565584420110316e-11
2.668040965234773e-10
4.987287598907247e-10
7.130408856088521e-10
7.903499673090862e-10
3.680125810554582e-10
1.0271787444992673e-9
3.15817932334463e-9
4.182173001917774e-9
3.7835036433105175e-9
4.510997760038435e-9
6.574768267759022e-11
3.3726558384715584e-10
1.9698473851813095e-10
8.207555095818754e-11
7.203363318919299e-11
9.066732787720626e-11
1.0190211618247764e-12
2.4093279396822327e-13
1.7738298385436885e-13
1.457379108178122e-13
1.7628721807392322e-13
2.1932216805688503e-13
2.7344194439721133e-13
3.4192166568105686e-13
4.291623594234288e-13
5.408161045204826e-13
6.842324664455065e-13
2.059210553348241e-11
1.0512663535641174e-12
1.794136082750485e-13
1.71308996117294e-13
4.0875915632581646e-13
6.549213812049834e-13
9.64783953315276e-13
1.388048792224927e-12
1.9858874415180895e-12
2.843077688696197e-12
4.082321166800605e-12
5.883729096460663e-12
8.51163102424205e-12
1.2348865107548122e-11
1.7931841127977723e-11
2.5961352388358534e-11
3.722902684600715e-11
5.237186185520235e-11
7.145949199338853e-11
9.374216886395971e-11
3.25243394988542e-10
1.665567576782612e-10
4.1298913330867317e-10
1.2917203843121523e-9
1.8325424234161345e-9
2.073860360297092e-9
2.2623747490509825e-9
2.464596487180213e-9
2.6861892616556787e-9
2.9200314002564743e-9
3.1568540848111263e-9
3.2355994508153462e-9
1.866239505254342e-9
4.263226095105595e-11
3.857826180877155e-10
5.442873069009482e-10
7.735254491443791e-10
1.2811630851337968e-9
2.4606837208727048e-9
7.266070083090878e-10
1.1439877491231747e-9
1.0156879850641663e-9
9.160097411442897e-10
8.810044157892972e-10
8.981990470592177e-10
9.644212762604794e-10
1.0883176831204012e-9
1.2952750230583831e-9
1.6435059042617875e-9
2.2692128650571364e-9
3.4862720587439497e-9
1.2372153267486797e-8
1.111855722598866e-8
9.794748544975785e-9
1.3987767476531847e-8
2.756359786643927e-8
5.360549469003243e-8
5.4896719215826594e-8
7.317590847078448e-8
1.2925299905156988e-7
1.2744934750938008e-7
5.397917894683303e-7
1.2249599655072074e-6
2.3317547865616705e-6
7.792151837408402e-7
8.45007829339533e-7
4.169042058909886e-7
2.1424266268466135e-7
8.107578192182911e-8
1.7110525657939546e-8
5.430799083069436e-9
8.838017773987273e-10
1.613024502219714e-10
5.00926782748368e-11
2.4780141207318013e-10
9.004860856427319e-10
3.1165972678441816e-10
7.190648357283306e-11
4.976521935364559e-11
8.959549568521235e-10
3.2298787216616012e-9
2.0181472312025473e-9
9.600806153846087e-9
2.444928469407062e-8
3.4055967651777086e-8
3.4652025270993107e-8
3.466319299235683e-8
3.572789086889478e-8
3.7644347689774674e-8
4.0115762474499635e-8
4.2934777192686786e-8
4.598388669471914e-8
4.92230431459977e-8
5.7932734524453586e-8
7.495454670042526e-8
6.42150660106475e-8
2.6034815279060783e-8
1.1797809907004478e-8
6.433026626912869e-9
4.086849981599196e-9
3.12370350283851e-9
4.243606434368835e-9
7.165484730274679e-9
6.261194532927866e-9
7.502479406467817e-9
8.853757321836837e-9
1.0291250195311024e-8
1.213589495332007e-8
1.4762776730308475e-8
1.870915187894247e-8
2.4934366931375778e-8
3.536370779499983e-8
1.2881045901521393e-7
9.978408147615742e-8
6.567036170565812e-8
7.354557391929275e-8
1.1321460015909751e-7
1.9431273693225555e-7
1.6814553837109648e-7
1.5863461846917217e-7
2.329623799280166e-7
5.569553930944644e-7
7.133236258075362e-7
5.36922708090279e-6
5.068654492729896e-6
1.5585040008302482e-6
6.653629946797769e-7
1.8011137800611146e-7
3.149354839305292e-8
6.717689339394224e-9
2.1635793256350434e-9
3.7909631057961075e-10
2.8246035066173478e-11
1.4420733862370906e-10
1.0352316709729032e-10
2.3264669827332504e-10
7.053539431884916e-11
8.79959148865811e-11
3.5646088824488204e-10
1.6356366859457904e-9
1.480211435827348e-8
5.142690191171128e-9
3.746745283076914e-9
1.0402741220884252e-8
3.6426437847481446e-8
7.30621007988695e-8
7.11399770593918e-8
6.269789666070652e-8
5.990767120358268e-8
6.10892817533832e-8
6.550946153604239e-8
7.403870331618321e-8
9.009237967315537e-8
1.2543445123607587e-7
1.0207569156006652e-7
1.1474240812610957e-7
1.802527613656222e-7
1.597892491615856e-7
8.00632570976734e-8
4.17628927895031e-8
2.6795747811759202e-8
2.0128397147979403e-8
1.78283319261136e-8
2.2209579516382125e-8
5.5765259599074494e-9
2.6845385405109623e-9
6.369516343486017e-9
1.215578017727498e-8
1.773116060935466e-8
2.2786298570426072e-8
2.810861174084427e-8
3.459793771572667e-8
4.327373625557449e-8
5.55956972541247e-8
2.833026052423332e-7
1.9627981702161364e-7
1.4303950178912269e-7
1.7250545046237942e-7
2.887774710518393e-7
3.9794125897659875e-7
2.872867485329223e-7
2.8864692748100714e-7
5.183645772138812e-7
4.469085839780586e-6
1.3314391761167884e-6
1.9639554182718633e-6
1.3573514783419272e-6
1.1948874732345508e-6
1.0319865057569193e-6
5.417381271560272e-7
2.2657702485384644e-7
9.260961902600934e-9
8.179741039267673e-9
4.170780113961349e-9
2.5722900810198467e-9
1.2199978188253752e-10
5.6008040990705465e-11
5.651924844650969e-11
1.980550805851876e-10
1.0578872747506596e-9
9.541144265044595e-11
7.376534222708713e-10
2.146807891826557e-9
1.3120418770273957e-8
5.845432162896866e-8
6.5391360604159544e-9
3.769922092924245e-9
1.9923301556881244e-10
5.155878979646562e-10
1.1315187530859138e-10
2.7349593342522795e-11
7.693034806213313e-12
2.5969301825537928e-11
3.6448692313613686e-11
4.407908229786117e-11
5.002865353094687e-11
5.719618971208414e-10
2.524941261189214e-10
2.7574003217560853e-11
2.7518925495505426e-10
5.04294031004896e-10
6.740267154206541e-10
5.870334484785263e-10
2.0415764650992507e-10
2.0159167265242598e-9
4.033181832580967e-9
4.232909082588088e-9
4.144860801666838e-9
1.1492333741073722e-9
1.2005319539088113e-10
3.486365941224267e-10
1.158223496361384e-10
4.731492154080005e-10
9.476020995194596e-11
1.1388865322104316e-11
3.862925326338753e-14
2.724632090143712e-13
1.5308958232467886e-13
1.5727303335427465e-13
1.9373938500144223e-13
2.410483847845157e-13
3.007274915676466e-13
3.7650370699761277e-13
4.732379843336264e-13
5.972206191068437e-13
7.566656546490259e-13
1.9268816642855604e-11
1.2243160350716983e-12
2.1923867393318016e-13
1.8761314265120437e-13
4.607266538453535e-13
7.431501287696782e-13
1.0983480668901324e-12
1.5836467066037816e-12
2.269760846493705e-12
3.254828740124931e-12
4.680952066344765e-12
6.756512103626359e-12
9.786168411351531e-12
1.4207160928729483e-11
2.0620383175518088e-11
2.978032171807808e-11
4.246919395441157e-11
5.917719524552353e-11
7.968534067361895e-11
1.030037459743527e-10
3.6000759793883486e-10
1.4847471454536894e-10
5.437113004629158e-10
1.50743736170716e-9
2.022632338547901e-9
2.2477389098411237e-9
2.4409488996660357e-9
2.6565190956165635e-9
2.89426358270947e-9
3.1442588675367022e-9
3.3957317428738295e-9
3.43518137817984e-9
2.226395874551471e-9
2.0357622868873364e-10
3.4678442679146375e-10
5.153746715425535e-10
7.138267980500652e-10
1.1065449407774078e-9
1.9309306303873416e-9
1.4745959298332351e-9
1.3857330564737248e-9
1.2408633846523425e-9
1.0949691596070211e-9
1.0292351750399135e-9
1.0251993548226263e-9
1.0733184705431326e-9
1.1751566392821839e-9
1.3438730722049964e-9
1.6094556336799488e-9
2.0324484271981244e-9
2.7323778674056186e-9
1.1108501775456961e-8
1.0401728319613292e-8
9.351848957332457e-9
1.3520463513230306e-8
2.6892415980108636e-8
5.255346480502511e-8
5.413819714131371e-8
7.271666651735668e-8
1.2818534383270806e-7
1.2322666221396676e-7
5.364257119100568e-7
1.2359782219075208e-6
2.3797910911092643e-6
9.27452631043169e-7
7.873948771160098e-7
4.2111804755202314e-7
2.131418155840576e-7
8.644563004413551e-8
1.8331909723890807e-8
5.767561721928295e-9
9.50238208221183e-10
1.7428507334689897e-10
3.827002661657433e-11
2.517489599986883e-10
8.879158131132032e-10
3.391695282041771e-10
7.87526213580651e-11
4.01268618807979e-11
8.513851707735849e-10
3.217615669911776e-9
1.9360118901158236e-9
9.418093606505913e-9
2.4077226609972844e-8
3.3693511572954966e-8
3.438960212454969e-8
3.446115099004264e-8
3.556005983365177e-8
3.7497383684732734e-8
3.9980971165059504e-8
4.280239424980344e-8
4.583856469446099e-8
4.903997449904911e-8
5.763120754102625e-8
7.383860037502158e-8
6.239295415710514e-8
2.514517531337056e-8
1.1360901823663986e-8
6.175470253531609e-9
3.907278571308468e-9
2.980610947323262e-9
4.156753573584645e-9
7.227207155969958e-9
6.353770328131649e-9
7.546922976005396e-9
8.853636592132375e-9
1.0267285743775063e-8
1.2105270381735806e-8
1.4741850429493278e-8
1.8722958707043373e-8
2.5034096479145642e-8
3.5669672451927576e-8
1.276595263947627e-7
9.870699389613554e-8
6.49094369630197e-8
7.266276610975156e-8
1.1182951793482796e-7
1.9219603997707693e-7
1.6684616479726068e-7
1.5771668265432985e-7
2.3168678331336554e-7
5.43883569829213e-7
6.624208707168303e-7
5.145136783071371e-6
4.73514589637066e-6
1.4896808994461813e-6
6.413859026796239e-7
1.810942416210597e-7
3.217922346459314e-8
6.967596174979052e-9
2.29489787037661e-9
3.9551748717130497e-10
3.6225300691741744e-11
1.429761186781961e-10
1.1079304203974162e-10
2.705439387154996e-10
8.421697166802234e-11
8.476636076273652e-11
3.6270946734306004e-10
1.6878070067607157e-9
1.5643800976303486e-8
5.050918211499966e-9
3.732648016291732e-9
1.0618979759859058e-8
3.671452549801055e-8
7.336499209595043e-8
7.11020363495678e-8
6.275539333884519e-8
6.009054441794521e-8
6.135706348378914e-8
6.58047502762038e-8
7.426443994758284e-8
9.001824841547693e-8
1.2424302357020414e-7
1.0139119216305495e-7
1.1401863757986104e-7
1.787261689112992e-7
1.588261590039274e-7
7.772772478240816e-8
4.0327421781425004e-8
2.5746258974127873e-8
1.9185032467137032e-8
1.6783892922231872e-8
2.053289465031276e-8
6.008403000135238e-9
3.108376582884012e-9
6.842420737962805e-9
1.25435386846993e-8
1.797757816524298e-8
2.2929342644367456e-8
2.819800711037283e-8
3.4677534353607435e-8
4.339380933384811e-8
5.5832612982303186e-8
2.81926717740275e-7
1.952988193025541e-7
1.4191140079969302e-7
1.7075306544090698e-7
2.851449486270375e-7
3.9525859054572774e-7
2.857310006243765e-7
2.8633288361411183e-7
5.105495439143124e-7
4.158677722308023e-6
1.2730466775354391e-6
2.050339690102807e-6
1.405457993958642e-6
1.222463195961744e-6
1.0515646936053028e-6
5.508584097626973e-7
2.1918046148550985e-7
3.115953533728148e-9
1.0620636516769561e-8
4.999208005335654e-9
3.893836866808263e-9
2.946404057459816e-10
1.0497930448090993e-10
6.20281043625175e-11
1.2102033697704136e-10
1.1257655657071258e-9
2.5214338681953906e-10
4.1373216217089905e-10
1.9399442038445315e-9
1.1081390014576829e-8
7.44173380726213e-8
8.595304583539383e-9
7.933500560725158e-9
4.27551105313824e-12
4.6063864705860314e-10
1.5004269996815436e-10
3.6457358376135564e-11
2.494903273973788e-12
2.2756753610624806e-11
3.380130210390177e-11
4.133268465606526e-11
4.6918712497738043e-11
5.99607718772816e-10
2.5344857235221476e-10
2.676716536808181e-11
2.702934649886229e-10
5.016638812045268e-10
7.015649213684089e-10
7.233033803788915e-10
1.682160212764548e-10
1.3931388562409922e-9
3.5241430947797466e-9
4.2345851510111585e-9
3.8577836929602e-9
2.698139201902095e-9
8.675268820199851e-12
3.913962789124958e-10
1.2890841148908767e-10
1.1509402054378075e-10
8.783752480626234e-11
9.747299554950141e-11
5.522348449291252e-13
2.632902524046781e-13
1.660397381412014e-13
1.4954540425238089e-13
1.8266741113075417e-13
2.2727917962292256e-13
2.834245111640733e-13
3.54563983951423e-13
4.4526585744360144e-13
5.614138697347281e-13
7.106716533210203e-13
2.0756795442480988e-11
1.113312656438354e-12
1.9351895413774705e-13
1.7734337489908238e-13
4.276427555564692e-13
6.868832631925524e-13
1.0131003520166057e-12
1.4587407977646461e-12
2.08840979285123e-12
2.991691468189076e-12
4.29827046473906e-12
6.198453024136115e-12
8.97117706109219e-12
1.3019175358492333e-11
1.8902965208330103e-11
2.7344845070967506e-11
3.913718378655386e-11
5.486886130712057e-11
7.450485131427006e-11
9.719727585471843e-11
3.3802105729187634e-10
1.6078087510896854e-10
4.5970666040632427e-10
1.3712788618042016e-9
1.9035971848258997e-9
2.138520407357633e-9
2.328478437744972e-9
2.5354881480306163e-9
2.7629823532723867e-9
3.0027669264636533e-9
3.2449913760157914e-9
3.31159368845444e-9
2.001651490163285e-9
9.834649055124754e-11
3.72372913809696e-10
5.337703143633203e-10
7.505592338135232e-10
1.2109996597745809e-9
2.2471663978358952e-9
1.0619958767167215e-9
1.2263146219510533e-9
1.0888703946101518e-9
9.72929785460127e-10
9.27029985908726e-10
9.363194320236646e-10
9.95301973921019e-10
1.10998435825233e-9
1.3011220672132813e-9
1.6161182151156248e-9
2.161692242704154e-9
3.178792124830479e-9
1.190307994240923e-8
1.0850890042778188e-8
9.63039478732996e-9
1.3815759989756995e-8
2.7320238295314926e-8
5.321984885212717e-8
5.4618667760766325e-8
7.302227478413012e-8
1.2889177916154682e-7
1.2585668927700968e-7
5.382582170737201e-7
1.2276272828879433e-6
2.3455705651466145e-6
8.408295835689793e-7
8.271062183138754e-7
4.1970593413854564e-7
2.1433666677166578e-7
8.330635711833397e-8
1.7583471727380892e-8
5.5559260614300634e-9
9.105175444904806e-10
1.6599835008753612e-10
4.549688297269979e-11
2.4898184565382605e-10
8.90081971137944e-10
3.223488502464593e-10
7.435192177080356e-11
4.58947356936635e-11
8.747000635235968e-10
3.23410949255124e-9
1.984886326862326e-9
9.524704379723443e-9
2.4295452759865235e-8
3.3920420561881016e-8
3.4562719888532476e-8
3.459693986543157e-8
3.5673222838200706e-8
3.7596272297786644e-8
4.007134511768482e-8
4.289066293545587e-8
4.593447642212566e-8
4.9158966061473574e-8
5.784297301978676e-8
7.459210092878673e-8
6.349002505869754e-8
2.5678019192007373e-8
1.1628530481717964e-8
6.335941871112007e-9
4.020749182101396e-9
3.072876304669459e-9
4.2226381171432235e-9
7.172423213668511e-9
6.291788533117638e-9
7.51767045265228e-9
8.85352571157261e-9
1.0283185025349e-8
1.2126535421557363e-8
1.475856249962846e-8
1.8720095845211256e-8
2.498084982993869e-8
3.549308511360112e-8
1.284259170279247e-7
9.940449160822489e-8
6.540105951159462e-8
7.323298328936579e-8
1.1272581154693673e-7
1.9356341082859185e-7
1.6768464213960708e-7
1.5832354575606852e-7
2.3254931911252652e-7
5.521697925715956e-7
6.92886450228866e-7
5.280322175469615e-6
4.951857742164937e-6
1.5342371208115817e-6
6.57019726982688e-7
1.80744387667034e-7
3.1783155259304275e-8
6.81379941937464e-9
2.212485392343477e-9
3.856355019697949e-10
3.116412247585293e-11
1.4378865298267333e-10
1.0617976132783719e-10
2.457251769512368e-10
7.58724882860723e-11
8.673423121913447e-11
3.5840795113102015e-10
1.6530516174241746e-9
1.5112702542501027e-8
5.109714288147934e-9
3.741648017512774e-9
1.0480421911637398e-8
3.6529564722717095e-8
7.317821238468496e-8
7.114154887153282e-8
6.27346125946425e-8
5.999001951264214e-8
6.120289186626712e-8
6.563347251896815e-8
7.413742777996723e-8
9.008138730294749e-8
1.250181270775047e-7
1.0183911862492996e-7
1.1450911864514838e-7
1.7976045888863122e-7
1.5941425802121734e-7
7.915657441860417e-8
4.1212389331121835e-8
2.639802773408811e-8
1.9773225119791155e-8
1.743655275875493e-8
2.158893083944724e-8
5.733170149493328e-9
2.845082134236673e-9
6.550429334758067e-9
1.230619500920442e-8
1.7829545945114676e-8
2.2847073215381006e-8
2.8150902148856085e-8
3.463883812973557e-8
4.3333046351253e-8
5.570348101405139e-8
2.8287635785721277e-7
1.9595739685718204e-7
1.426508071259079e-7
1.7189071048646872e-7
2.8748837097404364e-7
3.9700957103431824e-7
2.867486403181155e-7
2.878309155082294e-7
5.155441680441299e-7
4.35177660518153e-6
1.30823712394457e-6
1.9970139601552996e-6
1.375153191267558e-6
1.2048101750705657e-6
1.0389014736136568e-6
5.454130154293277e-7
2.225123670829335e-7
8.14859203217086e-9
8.953137177229213e-9
4.4322766544750414e-9
3.219414038917529e-9
1.7942642020343633e-10
7.004182747267096e-11
5.6982794313891756e-11
1.6149894316071432e-10
1.1283320959001703e-9
1.4693537247564144e-10
6.029731074603763e-10
1.8238876004969348e-9
1.0896841453995524e-8
6.780072177442105e-8
6.627886235281466e-9
4.808936167630865e-9
1.4279186946950243e-10
4.989220549058071e-10
1.249255139012342e-10
3.053671069468299e-11
5.866981833006805e-12
2.4845520230792256e-11
3.5519992845924557e-11
4.311827763119072e-11
4.89479141017378e-11
5.811792237940571e-10
2.5258360614508696e-10
2.7449403943531502e-11
2.7357074494380613e-10
5.036768550887031e-10
6.851258876905623e-10
6.393841791197081e-10
6.556777555233079e-11
1.7923378302149107e-9
3.867429193492082e-9
4.244012594983318e-9
4.0096133470605715e-9
1.5434986989227992e-9
8.030280717674219e-11
4.048168507052983e-10
1.130215945477575e-10
2.4281081589387414e-10
8.981424370490142e-11
2.044414567742024e-11
1.9305760495678967e-13
2.7278991446417257e-13
1.5674835243457985e-13
1.5434235361954965e-13
1.8971064815074167e-13
2.360407692322794e-13
2.9443053062066166e-13
3.685155618501506e-13
4.630499020606624e-13
5.841750832896286e-13
7.399040112180161e-13
1.9951077368148778e-11
1.1834204215041238e-12
2.0969476553607204e-13
1.8390433927221887e-13
4.486379103762604e-13
7.225515089288835e-13
1.0671124502336255e-12
1.5378542706607591e-12
2.2032454140258535e-12
3.158279587931065e-12
4.5404954997146806e-12
6.551639785619328e-12
9.48696017907901e-12
1.3771146755084063e-11
1.9990631445830316e-11
2.8888969540942176e-11
4.1253758980762013e-11
5.7613202441674363e-11
7.781525253740463e-11
1.0091736663364415e-10
3.5203270011018863e-10
1.5327998293591737e-10
5.127291450121736e-10
1.4581790080289013e-9
1.9798953872487966e-9
2.2083879438688465e-9
2.4003118893105796e-9
2.6127323541629294e-9
2.84674477166403e-9
3.0930366908382564e-9
3.341158476768114e-9
3.3912991358683953e-9
2.1461436886122998e-9
1.6404109280562151e-10
3.5643275859101556e-10
5.220898365310337e-10
7.267724821572223e-10
1.1423137444580652e-9
2.038183549129187e-9
1.3598481065931837e-9
1.325611777572624e-9
1.1816763598538251e-9
1.0467956002557897e-9
9.883548298800797e-10
9.89055728104063e-10
1.0408097067949169e-9
1.146768658708141e-9
1.3227880007067865e-9
1.6049960916019487e-9
2.069986868068425e-9
2.8799385574729534e-9
1.1394558312697565e-8
1.0562927527702401e-8
9.452207582768537e-9
1.3627386874275888e-8
2.704870765478609e-8
5.279536531182548e-8
5.43126370510801e-8
7.283311981598913e-8
1.284529378811944e-7
1.241646456249157e-7
5.369725176534279e-7
1.2324260035791876e-6
2.3658230638447927e-6
8.988236198566047e-7
8.028955402074677e-7
4.2108790766653097e-7
2.1376165033485357e-7
8.540899768565227e-8
1.8070252247325752e-8
5.691306830314379e-9
9.367624706799594e-10
1.7125174076670926e-10
4.080293966119206e-11
2.506492203046979e-10
8.865765391346999e-10
3.333120950589197e-10
7.712695444962689e-11
4.210395512736124e-11
8.580565467294718e-10
3.2269210016404693e-9
1.9525909337086485e-9
9.453395152630111e-9
2.4149910449869855e-8
3.377483167192434e-8
3.4455005163347404e-8
3.451336481781522e-8
3.5603709161912904e-8
3.753545736280526e-8
4.001565345030647e-8
4.2836097758427545e-8
4.587484271878989e-8
4.908433374111996e-8
5.771593172906748e-8
7.412953617467823e-8
6.27698863562983e-8
2.532729521118005e-8
1.1454691342418186e-8
6.232729262299157e-9
3.948351143147792e-9
3.014679107172482e-9
4.18472273673411e-9
7.2013076956986665e-9
6.329941780694091e-9
7.535849446650456e-9
8.85350145769777e-9
1.0273309981066403e-8
1.2113675497552605e-8
1.4749200492168268e-8
1.8724114561042142e-8
2.5018483740424396e-8
3.561203715467448e-8
1.2795163049255367e-7
9.89658738538097e-8
6.50914864271099e-8
7.287386022656757e-8
1.1216192273601557e-7
1.9270234231359645e-7
1.6715631690724333e-7
1.57946479031432e-7
2.3202020456002447e-7
5.468920469770776e-7
6.728322042111424e-7
5.192071834043093e-6
4.8155599485812875e-6
1.5061846568854515e-6
6.47214645691189e-7
1.8106806616041996e-7
3.204972877272026e-8
6.913405448720482e-9
2.265281619901599e-9
3.9212399709857164e-10
3.43842476160079e-11
1.432845964721817e-10
1.0911251831455967e-10
2.6119265710657683e-10
8.130961189175877e-11
8.545195023886205e-11
3.610183097119363e-10
1.6745310178147681e-9
1.5454387068805715e-8
5.072474354229301e-9
3.735938343623855e-9
1.056811443921171e-8
3.664647615230787e-8
7.329919070597711e-8
7.112218549027039e-8
6.275368239648686e-8
6.005976863125722e-8
6.130687476603334e-8
6.574847946072973e-8
7.422431716325442e-8
9.004718897324625e-8
1.2453162580040922e-7
1.0155905802576158e-7
1.142084363142263e-7
1.7912715926727615e-7
1.5903137113033578e-7
7.822766652057505e-8
4.063969459142811e-8
2.5978013406179175e-8
1.939500684394472e-8
1.7017327923990037e-8
2.0913414709277818e-8
5.9077296659729616e-9
3.014679716716064e-9
6.7392137841122315e-9
1.2460453273073796e-8
1.7926846706532558e-8
2.290259791934518e-8
2.818447413225704e-8
3.466788151971004e-8
4.337748766625865e-8
5.5793591463909094e-8
2.8230069184418067e-7
1.9555174261267129e-7
1.4218906244282919e-7
1.7117633236144077e-7
2.8601146388988314e-7
3.959135686386998e-7
2.8611238797066417e-7
2.868887463254471e-7
5.123792114945657e-7
4.227423696490023e-6
1.2851544883252787e-6
2.0315067349499708e-6
1.394511032064367e-6
1.2159709304841489e-6
1.0468458439987853e-6
5.489825566922246e-7
2.1996213111935096e-7
5.616143528370471e-9
9.958583758109769e-9
4.774367970160993e-9
3.906149074219569e-9
2.4968620589529867e-10
9.035928029701352e-11
5.942509627185593e-11
1.3307858198608937e-10
1.1414395135647295e-9
2.104721120588292e-10
4.781087754788047e-10
1.8070485971222422e-9
1.0396300723721466e-8
7.304713375234072e-8
7.54739976560578e-9
6.499706665063282e-9
6.172062168341475e-11
4.752297925806998e-10
1.4010632854188495e-10
3.4242126740829453e-11
3.751194439382929e-12
2.3537146605048113e-11
3.444219431705009e-11
4.199931863798201e-11
4.767890847106759e-11
5.925249888067458e-10
2.530301651828369e-10
2.7083691181187454e-11
2.7155763616595083e-10
5.025421008223367e-10
6.960133440669533e-10
6.938391898963015e-10
8.431753532953942e-11
1.5397596535493654e-9
3.657134913514706e-9
4.2430543751885185e-9
3.902918952922759e-9
2.1865953899123927e-9
3.55042789570364e-11
4.0792650448506177e-10
1.1661574431775224e-10
1.4327591693154146e-10
8.879550049161262e-11
4.7497258193254954e-11
4.05628706460457e-13
2.6840627294468275e-13
1.622219462314793e-13
1.5123798520207042e-13
1.8523797371432426e-13
2.304786423865286e-13
2.874417874735183e-13
3.5965487027084024e-13
4.517537585629124e-13
5.697160030303106e-13
7.213320033642181e-13
2.0548928217225023e-11
1.1386990874764795e-12
1.9934842033709451e-13
1.7974955624163834e-13
4.352858471800831e-13
6.998521443170756e-13
1.0327279268592912e-12
1.4874793423758386e-12
2.1301126494289065e-12
3.052173463908825e-12
4.38619517008339e-12
6.326636215345207e-12
9.15836460777199e-12
1.3292129041905797e-11
1.929799394968736e-11
2.790632410100892e-11
3.9908428457857644e-11
5.587192588763901e-11
7.571916503780246e-11
9.856600179235336e-11
3.4314551841893473e-10
1.5817762448615944e-10
4.788865041752098e-10
1.4031093468487257e-9
1.93168915773366e-9
2.164188963546411e-9
2.354821010791333e-9
2.5637907605166243e-9
2.793663133201232e-9
3.035828180511504e-9
3.280211674083501e-9
3.341154487215389e-9
2.0550024707131873e-9
1.2181674231664282e-10
3.6669196340687254e-10
5.295151913767532e-10
7.416971691146103e-10
1.1849506163846911e-9
2.1676320577466078e-9
1.1830684339087437e-9
1.2615959613530262e-9
1.1212161091130246e-9
9.984534989679818e-10
9.48026550638499e-10
9.541521930013623e-10
1.0103869297172197e-9
1.121686134191358e-9
1.306989385591484e-9
1.609502336137106e-9
2.124642938196364e-9
3.0641884248945864e-9
1.171627760247377e-8
1.0744873021526587e-8
9.564956649860569e-9
1.374680388386116e-8
2.7221425872100298e-8
5.306471502023983e-8
5.4506828245586904e-8
7.295547309836929e-8
1.2873614879376302e-7
1.252312549688489e-7
5.377399064403845e-7
1.2291628392456743e-6
2.3523488504324237e-6
8.6319276332789e-7
8.187503510274774e-7
4.2041243456072414e-7
2.1420541939162117e-7
8.411714550015111e-8
1.7765459628432323e-8
5.605652322241898e-9
9.204931632570834e-10
1.679079564068413e-10
4.374128919491445e-11
2.495499329813874e-10
8.878924029123264e-10
3.2645495460545154e-10
7.53551933182669e-11
4.445767113156634e-11
8.678489501361116e-10
3.232878807447086e-9
1.97258768228877e-9
9.497201567270212e-9
2.4239497914964473e-8
3.3866778547690534e-8
3.4524441248749486e-8
3.456763177629577e-8
3.564890282003369e-8
3.7574963557153446e-8
4.005178077678391e-8
4.2871418297189e-8
4.591329264231194e-8
4.913217160294449e-8
5.779984564608125e-8
7.443043592295053e-8
6.321780230216083e-8
2.5545020478164255e-8
1.1563566259153184e-8
6.29780151103388e-9
3.994245998820581e-9
3.0518613709878815e-9
4.21050617994243e-9
7.180473074027171e-9
6.305188924701753e-9
7.524131422041103e-9
8.853481760717752e-9
1.0279685939826315e-8
1.2122127573625656e-8
1.4755684870025734e-8
1.8722492424748078e-8
2.499617158456469e-8
3.5539281414590254e-8
1.2825847938825145e-7
9.924660220548113e-8
6.528944382129007e-8
7.310347808401048e-8
1.1252272237679914e-7
1.9325292932875275e-7
1.674940000167248e-7
1.5818976017745903e-7
2.3236455818946376e-7
5.502416848166849e-7
6.852794955120894e-7
5.247062014210803e-6
4.902862494926047e-6
1.5241323301710495e-6
6.535047388317157e-7
1.8090563928560252e-7
3.188662249574763e-8
6.850905065915972e-9
2.231902686173478e-9
3.880888993872169e-10
3.2339633411867247e-11
1.436098392401408e-10
1.0724978289262758e-10
2.5124316012665786e-10
7.791068715222417e-11
8.625338072006791e-11
3.5930742837405196e-10
1.6606278300869877e-9
1.523825972022347e-8
5.096203795330859e-9
3.739571929926217e-9
1.0512222478197855e-8
3.6571901499151986e-8
7.322324259022963e-8
7.113692160700783e-8
6.274405072994712e-8
6.001792766539002e-8
6.124333408575648e-8
6.567799510821464e-8
7.417170787517143e-8
9.0071441068416e-8
1.2484349048746606e-7
1.017390170881429e-7
1.1440425720059596e-7
1.7953972490802984e-7
1.5927084966681e-7
7.88091346167303e-8
4.0999271062129866e-8
2.6242478047419873e-8
1.963351524645565e-8
1.728190795843075e-8
2.134101138413286e-8
5.796675853755231e-9
2.9078707145704552e-9
6.620609491083686e-9
1.2363873340022034e-8
1.7866376924011103e-8
2.2868683029710663e-8
2.8164676779028692e-8
3.4651306441715124e-8
4.335170736591731e-8
5.573972510614331e-8
2.826783321142156e-7
1.9581501643214913e-7
1.424859790052492e-7
1.7163399781959798e-7
2.8695533300389946e-7
3.966172043865911e-7
2.8652119302333093e-7
2.874916913027009e-7
5.143945268544324e-7
4.305767835084465e-6
1.2995181483491912e-6
2.009840385753058e-6
1.3822524743389416e-6
1.208857070980864e-6
1.0417593107039904e-6
5.467664969269735e-7
2.2137902884890778e-7
7.428062095054311e-9
9.29982992401883e-9
4.550161040231854e-9
3.504646354242343e-9
2.0409656827599792e-10
7.67894421310493e-11
5.760266869555768e-11
1.4988683341932684e-10
1.1398435219696753e-9
1.6906183252771477e-10
5.551755919277284e-10
1.7815857532443299e-9
1.0489726132401624e-8
7.011028675855585e-8
6.850026360639142e-9
5.340104568939126e-9
1.1575654960361417e-10
4.906986778574287e-10
1.301740396765409e-10
3.186550737520543e-11
5.106755025479347e-12
2.437621810699846e-11
3.513293122848957e-11
4.2716828222009124e-11
4.849377211660534e-11
5.851728230082125e-10
2.527043953333026e-10
2.7343662140247882e-11
2.728642911410271e-10
5.033198753324618e-10
6.892700907542962e-10
6.596805197842017e-10
1.0434023538471756e-11
1.7007751715755474e-9
3.793979945027679e-9
4.245486041878278e-9
3.966089569080022e-9
1.747547743379643e-9
6.414722732209127e-11
4.126260221114153e-10
1.1256055253180077e-10
1.9550090049280875e-10
8.91967575122461e-11
2.6863410268617196e-11
2.6491448798159344e-13
2.71814037442276e-13
1.5856811100019157e-13
1.531907621511011e-13
1.8808124581938454e-13
2.340149402033542e-13
2.9188443918758875e-13
3.652868515344413e-13
4.58933262364663e-13
5.789049514438492e-13
7.331340899408567e-13
2.0195391528693274e-11
1.1670462880406038e-12
2.0589538750767093e-13
1.8239533522949423e-13
4.4376562923005477e-13
7.14261849956312e-13
1.054550894953831e-12
1.5194467670406245e-12
2.176517503294391e-12
3.119494699937789e-12
4.484086782503929e-12
6.469375976468657e-12
9.366819498151725e-12
1.3596030058001612e-11
1.9737513035973455e-11
2.853014535597354e-11
4.0763150866903305e-11
5.6979439964617944e-11
7.705407949249446e-11
1.0006509923291698e-10
3.4879921360452945e-10
1.5511785003856514e-10
5.003319034715176e-10
1.4381633932406543e-9
1.9624292683300304e-9
2.19235107132223e-9
2.3837873097505268e-9
2.5949448745396145e-9
2.8274486821940702e-9
3.072239193346924e-9
3.3190015275803824e-9
3.3732125918914088e-9
2.113189708548976e-9
1.4845519017792407e-10
3.602251761704439e-10
5.247981719769802e-10
7.321393663596394e-10
1.1574707083304919e-9
2.084045752465674e-9
1.3010902761581604e-9
1.301926797283259e-9
1.1590222052342143e-9
1.028582839588728e-9
9.730774683947688e-10
9.757391358325905e-10
1.029076706529712e-9
1.1368947285267514e-9
1.3161609488848849e-9
1.6055490246679612e-9
2.0883862930418077e-9
2.9446980278578703e-9
1.1511263006437564e-8
1.0628842213334768e-8
9.493118608480175e-9
1.3670804938539929e-8
2.7111734158662515e-8
5.289339675072581e-8
5.4383317412971975e-8
7.287856385490496e-8
1.285578668406009e-7
1.2455008048578392e-7
5.372324237747696e-7
1.2311523579995777e-6
2.3606667610754945e-6
8.863192571487923e-7
8.088507224478216e-7
4.2092172815113255e-7
2.139540510875297e-7
8.495572367594862e-8
1.7960961269675596e-8
5.660226801849568e-9
9.309954613871244e-10
1.7003060719207933e-10
4.1857140665892886e-11
2.502332350395477e-10
8.867022183920501e-10
3.308568109193334e-10
7.647756814314686e-11
4.294097907150814e-11
8.613224517120518e-10
3.2296392675446288e-9
1.9596757298793667e-9
9.468774986104403e-9
2.418143331635597e-8
3.3808123336163955e-8
3.44807016100842e-8
3.4533599640067254e-8
3.56205830825954e-8
3.755019572247948e-8
4.002911200918374e-8
4.284922685703118e-8
4.5889077277549876e-8
4.9101935388000694e-8
5.7747771325224876e-8
7.424194044147258e-8
6.292937259666308e-8
2.54046598779956e-8
1.1493759163885799e-8
6.256248525105047e-9
3.965036378810147e-9
3.028308965111541e-9
4.19478082872927e-9
7.192733488430505e-9
6.320714946441627e-9
7.5315102906804e-9
8.853479027277115e-9
1.0275672619411277e-8
1.2116865350559847e-8
1.4751773050857096e-8
1.8723887442872063e-8
2.5010977734382145e-8
3.5586626210969225e-8
1.2806561533549631e-7
9.906898944390175e-8
6.51641294889065e-8
7.295811180439474e-8
1.1229440728246529e-7
1.929043796415661e-7
1.6728017611039087e-7
1.5803659670979727e-7
2.3214890226680234e-7
5.481113320993579e-7
6.772547123630992e-7
5.21171706682379e-6
4.84763456499482e-6
1.5127725628535817e-6
6.495298914758222e-7
1.8102569816298802e-7
3.199273105027516e-8
6.890930605093314e-9
2.2531819408191477e-9
3.906875081841745e-10
3.36394969132699e-11
1.434051626938923e-10
1.0843367920954776e-10
2.575161663516689e-10
8.009266649548093e-11
8.573886836649619e-11
3.603741852156803e-10
1.6693622860656283e-9
1.5376172566016962e-8
5.081147391502688e-9
3.737264757721282e-9
1.0547676824758011e-8
3.661918271731818e-8
7.32718757362892e-8
7.11285094362459e-8
6.27511430016881e-8
6.004548667045545e-8
6.128470468559746e-8
6.572380293147998e-8
7.420615953219955e-8
9.005701337475695e-8
1.2464634318743017e-7
1.0162543046963969e-7
1.1428166100070446e-7
1.7928153560655144e-7
1.591171643317074e-7
7.84361887043257e-8
4.076907587297663e-8
2.6073465477374627e-8
1.9481229039872416e-8
1.7113052275429054e-8
2.1068594725269924e-8
5.867188597411099e-9
2.976118462102171e-9
6.696509243730933e-9
1.2425811260987061e-8
1.7905335839508236e-8
2.2890770632248277e-8
2.817785887579734e-8
3.4662575927746853e-8
4.336905361811798e-8
5.5775285606495723e-8
2.824429802706383e-7
1.9564985949541125e-7
1.42298661433026e-7
1.7134461040518204e-7
2.863576192432962e-7
3.9617286831355567e-7
2.862631612968404e-7
2.8711019194555155e-7
5.131154537428191e-7
4.255715183140076e-6
1.29027169804346e-6
2.023707786924785e-6
1.3900585705662018e-6
1.2133683220323585e-6
1.0449751507850136e-6
5.481936136925116e-7
2.2040419046947947e-7
6.37298515671965e-9
9.709922034888571e-9
4.689749428830417e-9
3.806952613622669e-9
2.3262973004037447e-10
8.512243985472671e-11
5.864206974536865e-11
1.3874602601506371e-10
1.143280037373239e-9
1.948852355709863e-10
5.054081986805701e-10
1.7834228003601012e-9
1.0337035465203415e-8
7.21084000589253e-8
7.243334400036318e-9
6.035647489940324e-9
8.250798236709838e-11
4.809916827381559e-10
1.3636293018019564e-10
3.336656563004602e-11
4.249823417676307e-12
2.3846128421426555e-11
3.4696376130081857e-11
4.226346604709898e-11
4.797934987662757e-11
5.897858936319822e-10
2.528945159217166e-10
2.7189568720091382e-11
2.7204521705032503e-10
5.028489476806257e-10
6.936264621305019e-10
6.815685077882492e-10
4.998415412221724e-11
1.5986500975092623e-9
3.7083118610042026e-9
4.24472977906928e-9
3.924216362794969e-9
2.0127320115540867e-9
4.604411693229161e-11
4.1184290763165435e-10
1.1422520804767282e-10
1.590184539333875e-10
8.892323544054401e-11
3.7886447850064127e-11
3.518876513810163e-13
2.699111277286439e-13
1.608189982270518e-13
1.519412722355684e-13
1.862750292119986e-13
2.3176866883868783e-13
2.8906222621264093e-13
3.617088737734194e-13
4.543718092313542e-13
5.730665476740227e-13
7.256351014632955e-13
2.0432719179198295e-11
1.1490055502605815e-12
2.0172413658462417e-13
1.8071645410196915e-13
4.3837534344277655e-13
7.050997446936355e-13
1.0406734506002007e-12
1.499116574862641e-12
2.147003687187671e-12
3.076675636715981e-12
4.421820963730558e-12
6.378580259252216e-12
9.234221940221539e-12
1.3402727176389572e-11
1.9457984082449237e-11
2.8133512032118265e-11
4.021997108611159e-11
5.627611003683582e-11
7.620704349389323e-11
9.911454907777792e-11
3.4520931102122464e-10
1.5708342909671892e-10
4.866805318792306e-10
1.415913414169791e-9
1.9429405383899457e-9
2.1744876246109055e-9
2.3654059666966596e-9
2.5751713044926647e-9
2.8060033069328727e-9
3.0491268094386685e-9
3.294378989780623e-9
3.352922483126845e-9
2.0763257799664068e-9
1.314502725198738e-10
3.643555474242691e-10
5.277960146868245e-10
7.38182058939556e-10
1.174770973529465e-9
2.136615377394052e-9
1.2282501260527116e-9
1.27615244013076e-9
1.134754471513767e-9
1.0092054427837947e-9
9.56933843971725e-10
9.617908121279336e-10
1.0169503692792158e-9
1.12694653033906e-9
1.309995147073621e-9
1.6076354297860797e-9
2.1108252425798693e-9
3.019684290893278e-9
1.1641303030159414e-8
1.0702403014710954e-8
9.538688701303468e-9
1.3719050432181491e-8
2.7181462638949433e-8
5.3002193613945374e-8
5.446175472017306e-8
7.292778090681703e-8
1.286718505155127e-7
1.249815289286989e-7
5.375468336602058e-7
1.2298536493232044e-6
2.3552826371463814e-6
8.71821918718843e-7
8.152157185789828e-7
4.2063089715495213e-7
2.1412640396858983e-7
8.443005481538713e-8
1.78374712973171e-8
5.625608406044515e-9
9.243884121531882e-10
1.6868092178159933e-10
4.304729501885903e-11
2.497926926425787e-10
8.873120678519722e-10
3.2807763434857824e-10
7.576299468519738e-11
4.3895935334178826e-11
8.653437757792602e-10
3.231922273066102e-9
1.9677958104404136e-9
9.48659523087063e-9
2.4217861983254282e-8
3.384530222050524e-8
3.450865384610869e-8
3.455541115043144e-8
3.563874263202788e-8
3.7566072564877124e-8
4.004363518911356e-8
4.286343209315497e-8
4.5904553898776773e-8
4.9121214900382645e-8
5.7781374539908065e-8
7.436283621902789e-8
6.311108566215772e-8
2.5493021516170578e-8
1.1537860367062395e-8
6.282569471105423e-9
3.983578892778676e-9
3.0433067337398105e-9
4.2050452818231575e-9
7.184541946695194e-9
6.310766646175538e-9
7.526794358450161e-9
8.853474836710372e-9
1.0278238834735926e-8
1.2120254082922051e-8
1.4754344817218668e-8
1.872315099981536e-8
2.500182769152395e-8
3.5556998732499843e-8
1.2818904480856623e-7
9.918217196474638e-8
6.524395647669217e-8
7.305070821153713e-8
1.1243988232079646e-7
1.9312640688996526e-7
1.6741636024391934e-7
1.581345119594131e-7
2.3228724326720184e-7
5.494643268975844e-7
6.823063063992531e-7
5.2340046247602705e-6
4.882836131220173e-6
1.5200101196699626e-6
6.520650416891646e-7
1.809563660948341e-7
3.19263198825951e-8
6.865624951680989e-9
2.239688190930985e-9
3.890504658611896e-10
3.281378144955698e-11
1.4353605003219654e-10
1.0768151905066032e-10
2.535103329848172e-10
7.871523833589289e-11
8.606364703957656e-11
3.596879340652966e-10
1.6637710739820975e-9
1.5288725850892172e-8
5.090724723673194e-9
3.738731619615282e-9
1.05251215561159e-8
3.658909373182403e-8
7.324112353160335e-8
7.113424655774277e-8
6.274703670738281e-8
6.002837457426679e-8
6.125882520946529e-8
6.569511394371562e-8
7.418468776474137e-8
9.006658673628772e-8
1.2477204856192085e-7
1.0169792617196266e-7
1.1436032457434515e-7
1.7944723139793576e-7
1.5921420234636223e-7
7.867175003608029e-8
4.091464875181432e-8
2.6180468126141517e-8
1.9577699855360517e-8
1.7220052863984798e-8
2.124142114102295e-8
5.822360832137003e-9
2.9329066450683444e-9
6.6484992846694445e-9
1.2386686786280094e-8
1.7880799444482963e-8
2.2876956074055518e-8
2.8169730134713212e-8
3.465571804808716e-8
4.335842780278242e-8
5.575323664064576e-8
2.825944345966217e-7
1.9575568943188564e-7
1.4241825077578287e-7
1.715290914848739e-7
2.867382842844167e-7
3.964563663467879e-7
2.8642784440428567e-7
2.873532888074917e-7
5.139288731107783e-7
4.287410548690307e-6
1.2960981564866385e-6
2.0149367710550805e-6
1.385105136042695e-6
1.210498115588405e-6
1.042925319407154e-6
5.472949672560212e-7
2.2099162700419048e-7
7.078242563472086e-9
9.446033006501641e-9
4.59992020718969e-9
3.620397465532506e-9
2.1433844962210055e-10
7.971680889928419e-11
5.793616622932926e-11
1.4562848677415566e-10
1.142140841398275e-9
1.7829761925738508e-10
5.366818355756435e-10
1.7764659874709632e-9
1.0397579576274807e-8
7.089380132083032e-8
6.974500980512652e-9
5.578989990628277e-9
1.0405583985036498e-10
4.872199874925166e-10
1.3238273714225706e-10
3.240912986964535e-11
4.796149159466847e-12
2.4184214117938598e-11
3.497473218591437e-11
4.255260274627611e-11
4.830760329423332e-11
5.868311792644681e-10
2.527668522825372e-10
2.729194678915403e-11
2.7257016141854373e-10
5.031575186377956e-10
6.908869496314826e-10
6.677330566197267e-10
1.1674349202824355e-11
1.663625132258501e-9
3.763271042025662e-9
4.245515159976043e-9
3.9500907357653456e-9
1.8390613530235717e-9
5.757957906483551e-11
4.1336910803467693e-10
1.12850542390683e-10
1.8062127691800875e-10
8.9067860906549e-11
3.0268366245306766e-11
2.9568015581216776e-13
2.7122338543562423e-13
1.5935998766769472e-13
1.5273188455008163e-13
1.8742291503228802e-13
2.3319632098399214e-13
2.908557354034735e-13
3.6398266396642306e-13
4.572705430210802e-13
5.767767158846197e-13
7.304003696502428e-13
2.028650139553784e-11
1.1604577351280828e-12
2.043701891603632e-13
1.8178416745045512e-13
4.4179961296656957e-13
7.109194019261267e-13
1.0494874896858227e-12
1.5120283133841204e-12
2.1657469333347667e-12
3.1038675904960966e-12
4.461361024366705e-12
6.436236203761735e-12
9.318422043580069e-12
1.3525478758609858e-11
1.963550624512971e-11
2.8385449130874738e-11
4.056509951624801e-11
5.672319735513312e-11
7.674576362557047e-11
9.971936900924144e-11
3.4749150213955887e-10
1.5584299792160438e-10
4.953453240453349e-10
1.4300616392856927e-9
1.9553420268294805e-9
2.185851184220848e-9
2.377095865688482e-9
2.5877450623191636e-9
2.8196394969355004e-9
3.0638227787988517e-9
3.310035120313502e-9
3.365847433926814e-9
2.099794739254294e-9
1.4222431599676214e-10
3.6173951020793943e-10
5.25891298663726e-10
7.34330153732803e-10
1.1637140354174278e-9
2.102992999638337e-9
1.2754458262581894e-9
1.2924725863205062e-9
1.1500754497182927e-9
1.0214232357904728e-9
9.67099247979565e-10
9.705586574005494e-10
1.0245525137186855e-9
1.1331505326412754e-9
1.3137735223677322e-9
1.606134116420519e-9
2.096320405086031e-9
2.9716470565353427e-9
1.1558576873044556e-8
1.0655592204585264e-8
9.509700517977453e-9
1.3688374728042743e-8
2.7137165091824595e-8
5.293303422938409e-8
5.44118946026229e-8
7.289664465993533e-8
1.2859969840160105e-7
1.2470681479657318e-7
5.37343804268263e-7
1.2306651093236383e-6
2.358664059324428e-6
8.811134098890906e-7
8.112002926710586e-7
4.208288231997592e-7
2.1402191576224462e-7
8.476697249568351e-8
1.7916238458214615e-8
5.647629999497113e-9
9.286135329003794e-10
1.6953820528539565e-10
4.228822346053016e-11
2.500701167013889e-10
8.868663382376096e-10
3.2985086568130543e-10
7.621649445876532e-11
4.3285651390294726e-11
8.627384984690326e-10
3.2305612344021154e-9
1.9626023433099536e-9
9.475174783727668e-9
2.419452743596617e-8
3.382164024665599e-8
3.449095508570415e-8
3.454162557730835e-8
3.562726887090446e-8
3.755603908679048e-8
4.003445397664034e-8
4.285444709627785e-8
4.589475519427837e-8
4.910899060251357e-8
5.7760226808854295e-8
7.428646045621606e-8
6.299499476369273e-8
2.5436543709148376e-8
1.1509734703168534e-8
6.265810978149732e-9
3.971788915581004e-9
3.0337890882075956e-9
4.198631187288621e-9
7.1895867246945904e-9
6.31705493170673e-9
7.52978004184335e-9
8.853475037728266e-9
1.0276614489027273e-8
1.211811862409556e-8
1.4752744901187378e-8
1.8723678753985547e-8
2.5007744983479436e-8
3.5576007493446315e-8
1.2811096241067963e-7
9.91103795350333e-8
6.51933102535998e-8
7.299195884776644e-8
1.1234759961317314e-7
1.929855403722062e-7
1.6732994859250098e-7
1.580725280947109e-7
2.3219985643598854e-7
5.48604294420667e-7
6.790774155432785e-7
5.219775488437989e-6
4.860509428422743e-6
1.5154186146948894e-6
6.504577999843489e-7
1.8100319069178107e-7
3.196892410636413e-8
6.8817559357767625e-9
2.2482737816261453e-9
3.90096363280601e-10
3.333857153399214e-11
1.434531900653783e-10
1.0815950923501438e-10
2.560477520700587e-10
7.95941319576783e-11
8.585641057664729e-11
3.6012065053805565e-10
1.6673074912844106e-9
1.5344379613943046e-8
5.084642746978589e-9
3.7377998285864e-9
1.0539443630699976e-8
3.660819557557726e-8
7.326072527968183e-8
7.113075722946969e-8
6.274980555995684e-8
6.003940761244869e-8
6.127543299681682e-8
6.571351104623572e-8
7.419849922484841e-8
9.00606649982659e-8
1.246923408144066e-7
1.0165198638256521e-7
1.1431064148730297e-7
1.7934259478204369e-7
1.591522936926393e-7
7.852149954228054e-8
4.082186724655651e-8
2.6112317730018116e-8
1.951628004618407e-8
1.7151941965951746e-8
2.113148799955459e-8
5.850836912285041e-9
2.960426684954623e-9
6.679093910157936e-9
1.2411640755951885e-8
1.7896478254453423e-8
2.288582234938672e-8
2.8174994190879554e-8
3.4660196705176366e-8
4.3365338035701784e-8
5.57674657355533e-8
2.8249895391417366e-7
1.956887931350683e-7
1.4234248283696995e-7
1.7141210204241525e-7
2.864967368866545e-7
3.9627668025896606e-7
2.8632348571060143e-7
2.8719908666122785e-7
5.134122558443378e-7
4.267226205934312e-6
1.2923762732827446e-6
2.020526490444694e-6
1.3882554206394484e-6
1.2123204539060188e-6
1.0442252139437476e-6
5.478691630937053e-7
2.2060593200284598e-7
6.645138968644075e-9
9.612349938892058e-9
4.6565358633225925e-9
3.743461686901777e-9
2.2589275124468377e-10
8.310548376980144e-11
5.836574929192736e-11
1.4117860706730738e-10
1.1432671256813522e-9
1.8876099692704598e-10
5.166759969365454e-10
1.7785588019632993e-9
1.0344162600591918e-8
7.168636312516801e-8
7.1374064425775e-9
5.862764775069643e-9
9.053819500159463e-11
4.832837868446272e-10
1.3489218743746392e-10
3.301603600180245e-11
4.449718347938379e-12
2.3969905817247216e-11
3.4798220089188984e-11
4.236930637102981e-11
4.8099571439696545e-11
5.886991594097458e-10
2.5284521212703164e-10
2.722870121615369e-11
2.7223841047813214e-10
5.029652800200339e-10
6.926393409605445e-10
6.765541174466951e-10
3.605132960772778e-11
1.6223696542578908e-9
3.728558728631825e-9
4.2451426838702784e-9
3.933362146782139e-9
1.9472294061926644e-9
5.026436718060886e-11
4.1277969222070916e-10
1.1358334561754691e-10
1.6632670924767454e-10
8.896956151715569e-11
3.4813932274642086e-11
3.310053161789464e-13
2.7043191699198087e-13
1.6027550262081444e-13
1.5222810671059346e-13
1.8669364015177776e-13
2.322893476015197e-13
2.8971619451096363e-13
3.625379072334072e-13
4.554287913832597e-13
5.744193340369452e-13
7.273724372226375e-13
2.0381401103814585e-11
1.1531760084535206e-12
2.0268705149071788e-13
1.8110607746233087e-13
4.3962359521060826e-13
7.072205000312401e-13
1.0438850586768975e-12
1.503820885496189e-12
2.153832448471312e-12
3.0865824691529803e-12
4.43622573975464e-12
6.399584501572744e-12
9.264895966589011e-12
1.3447446808445508e-11
1.9522663225354162e-11
2.8225321891077813e-11
4.034578420547565e-11
5.6439172971982826e-11
7.64036415664822e-11
9.933537694826715e-11
3.460417564805991e-10
1.5663467227735158e-10
4.898355010426181e-10
1.4210754187063837e-9
1.9474689658321147e-9
2.178635560393605e-9
2.3696717583088935e-9
2.5797589954498195e-9
2.810978376733488e-9
3.0544884507648573e-9
3.3000909074577837e-9
3.3576475850700806e-9
2.084899800977528e-9
1.3536547156565872e-10
3.634052680024028e-10
5.271016950061755e-10
7.367728026324658e-10
1.170713845377671e-9
2.124269225457287e-9
1.2458141711983651e-9
1.2820785490025473e-9
1.1403000466524138e-9
1.0136216008417656e-9
9.606028307294637e-10
9.64949306631081e-10
1.019680751201455e-9
1.1291616078555975e-9
1.311317084977276e-9
1.6070181621581152e-9
2.1054388126160195e-9
3.002016578635358e-9
1.1611105527317032e-8
1.0685309711392772e-8
9.528107757075512e-9
1.3707859366690458e-8
2.7165317364983205e-8
5.297696964666798e-8
5.444356978638902e-8
7.29164857448255e-8
1.286456590257908e-7
1.2488115015885122e-7
5.374715028131847e-7
1.230143880425757e-6
2.3564993175982295e-6
8.752415167047501e-7
8.137638107101216e-7
4.207083837918044e-7
2.1409035910055953e-7
8.455405533046117e-8
1.7866307705965117e-8
5.633646549011652e-9
9.25939591503932e-10
1.6899331827267664e-10
4.276941409089425e-11
2.4989280586086753e-10
8.871258326949483e-10
3.2872702369174215e-10
7.592810106467657e-11
4.367202159556132e-11
8.64373579481222e-10
3.2314625341739966e-9
1.9658887050892326e-9
9.482392253060817e-9
2.4209279021432476e-8
3.383666070042661e-8
3.450222711559605e-8
3.455041556933728e-8
3.563458628786841e-8
3.756243713442752e-8
4.0040307250671475e-8
4.286017331657565e-8
4.5900996089998336e-8
4.9116769074432046e-8
5.77737480596476e-8
7.43351734537885e-8
6.306850841685297e-8
2.547229707229513e-8
1.1527564969494437e-8
6.2764463124513515e-9
3.979277636274458e-9
3.0398420117725436e-9
4.2027510186815736e-9
7.186315987114158e-9
6.313045728813055e-9
7.527878419277393e-9
8.853473933947767e-9
1.0277649233331516e-8
1.2119482840770047e-8
1.4753775495876553e-8
1.8723367739035766e-8
2.500402687678341e-8
3.5564002947335155e-8
1.2816072052465601e-7
9.915605067588592e-8
6.522552447012656e-8
7.30293265277222e-8
1.1240630295505768e-7
1.9307513982226798e-7
1.6738490790699435e-7
1.5811201018586626e-7
2.32255596435901e-7
5.491506688821398e-7
6.811214300670824e-7
5.228789473341779e-6
4.8747137777515524e-6
1.5183392830482383e-6
6.514806046115277e-7
1.8097456514001224e-7
3.1942016623989274e-8
6.871526566631132e-9
2.2428227668928206e-9
3.894340734641309e-10
3.300514620951405e-11
1.4350593044677128e-10
1.0785579904856796e-10
2.544321718814326e-10
7.903713049900804e-11
8.598774442406534e-11
3.598443262808706e-10
1.665053675635287e-9
1.5309047798445708e-8
5.088509009965494e-9
3.7383920443274156e-9
1.0530338702374813e-8
3.6596050427056636e-8
7.324829431315748e-8
7.113303802844313e-8
6.2748111107459e-8
6.003246176882004e-8
6.126494625720296e-8
6.570188896038191e-8
7.418979117367263e-8
9.006449362220325e-8
1.2474305916882375e-7
1.0168122955172456e-7
1.1434233503945337e-7
1.794093492508661e-7
1.59191531798863e-7
7.861674260122887e-8
4.088070966190074e-8
2.615555862058516e-8
1.9555259769965425e-8
1.719517348581163e-8
2.1201297511113952e-8
5.832738793548032e-9
2.942964783648303e-9
6.6596887521175615e-9
1.239582206242445e-8
1.7886551079342237e-8
2.288022426486786e-8
2.8171689441909694e-8
3.465740002837812e-8
4.336101143390995e-8
5.5758512986887517e-8
2.825599340738531e-7
1.957314443445844e-7
1.4239071907295546e-7
1.7148653699648142e-7
2.8665036226591846e-7
3.963910449693395e-7
2.863899152299415e-7
2.872971814333857e-7
5.137406355074892e-7
4.280034092083528e-6
1.2947333112886325e-6
2.0169812423700516e-6
1.3862547393602319e-6
1.2111618924721048e-6
1.0433981724486706e-6
5.475056161269697e-7
2.208458718113037e-7
6.926158479445259e-9
9.50612388616459e-9
4.6203750958574446e-9
3.6663128422790565e-9
2.1852413816970423e-10
8.093396622131601e-11
5.8085281305982826e-11
1.4397455949311266e-10
1.142718583492754e-9
1.8208245002281704e-10
5.293324516985836e-10
1.7762883098571246e-9
1.037214049280484e-8
7.119134792449163e-8
7.030770140598227e-9
5.679988227223308e-9
9.919697358736497e-11
4.857943317452825e-10
1.332898037414236e-10
3.262978930715516e-11
4.670149575154983e-12
2.410628900012428e-11
3.491054654621608e-11
4.2485947033402063e-11
4.8231987284777555e-11
5.875083818123677e-10
2.5279433922868583e-10
2.7269634167098114e-11
2.724499581846483e-10
5.03088918979679e-10
6.915304862467695e-10
6.709608980958619e-10
2.0574915309454775e-11
1.6485977273671955e-9
3.7507011507141975e-9
4.245429574096777e-9
3.943873798085269e-9
1.877639562987893e-9
5.491816991906592e-11
4.1331702861748706e-10
1.1306420167700148e-10
1.7516396167363614e-10
8.902803345573579e-11
3.181993833580326e-11
3.0840346777607724e-13
2.709518805069123e-13
1.596891414807492e-13
1.5254767927607932e-13
1.8715699843567556e-13
2.3286568885524373e-13
2.904403681207079e-13
3.6345599414425204e-13
4.565990739256281e-13
5.75917344223728e-13
7.292965539966154e-13
2.032191819832546e-11
1.1578012266390583e-12
2.037558115664933e-13
1.8153716291489308e-13
4.4100631794127515e-13
7.095703824771442e-13
1.0474443359763088e-12
1.5090347668819517e-12
2.161401346304559e-12
3.097563153304593e-12
4.452193343328975e-12
6.4228679754724576e-12
9.298898856375106e-12
1.3497017959979683e-11
1.959435090510946e-11
2.8327055988988333e-11
4.0485139785398103e-11
5.661967831158025e-11
7.662111574400864e-11
9.957950954378088e-11
3.469631410500639e-10
1.5613301562664742e-10
4.933349939899164e-10
1.4267871482432652e-9
1.952474647860816e-9
2.183222643174844e-9
2.3743908687431206e-9
2.584835059997681e-9
2.816483409651408e-9
3.0604213446048854e-9
3.3064114322303216e-9
3.3628632534725976e-9
2.0943717483773514e-9
1.397186584936455e-10
3.6234818621716254e-10
5.263326059315328e-10
7.352186751101192e-10
1.1662555008257106e-9
2.110714056728669e-9
1.264790168091396e-9
1.2886737692304978e-9
1.1464954367706409e-9
1.018563527750418e-9
9.64715794774142e-10
9.684981877691732e-10
1.022759660264742e-9
1.1316772535856368e-9
1.312855348187708e-9
1.6064279325124822e-9
2.099604682608855e-9
2.98265581130059e-9
1.1577711815442698e-8
1.0666415212411338e-8
9.516406098058506e-9
1.3695475141326397e-8
2.714743022988267e-8
5.294904745189766e-8
5.442343938792054e-8
7.290390065936556e-8
1.2861649954270714e-7
1.247702810160577e-7
5.373898300557034e-7
1.230472832921548e-6
2.3578683674754434e-6
8.789856649625226e-7
8.121396526388986e-7
4.2078705856279915e-7
2.1404769074203633e-7
8.468982120545313e-8
1.7898083779372712e-8
5.6425359767061545e-9
9.276430650461136e-10
1.693394986903434e-10
4.246319090107831e-11
2.500050634276769e-10
8.869514180869918e-10
3.294423290095493e-10
7.611126344171859e-11
4.342594084756281e-11
8.633264176847203e-10
3.230904475814915e-9
1.9637949380787444e-9
9.4777902061241e-9
2.4199874902401385e-8
3.382711015708986e-8
3.449507483025306e-8
3.45448422689366e-8
3.5629947272743466e-8
3.7558380643156114e-8
4.0036595633287885e-8
4.285654148115232e-8
4.589703625941478e-8
4.9111830728661405e-8
5.7765189728572245e-8
7.430429257589802e-8
6.302169349599983e-8
2.5449524330772153e-8
1.151621834109187e-8
6.269682853759519e-9
3.974517859779912e-9
3.035997838981571e-9
4.20015086605093e-9
7.188368110800687e-9
6.3155878844960085e-9
7.52908498176013e-9
8.853474238049199e-9
1.0276992757993185e-8
1.2118618897234358e-8
1.4753126228365736e-8
1.8723575142589675e-8
2.5006406322591736e-8
3.557166083010266e-8
1.2812915973659027e-7
9.912705069165122e-8
6.520506741796052e-8
7.300559659724452e-8
1.1236902673275235e-7
1.9301824107828614e-7
1.6735000540009235e-7
1.580869604426102e-7
2.322202625165043e-7
5.488034380183709e-7
6.798195016094405e-7
5.223050712173951e-6
4.865694742281718e-6
1.516484629175265e-6
6.508312867370719e-7
1.80993207585327e-7
3.1959180577460145e-8
6.8780349538294285e-9
2.246288339800679e-9
3.898558393249134e-10
3.3217031905657875e-11
1.434724875349087e-10
1.0804879328150516e-10
2.554574555253419e-10
7.939165943924335e-11
8.590415002595989e-11
3.600193634990485e-10
1.6664831364180874e-9
1.533151250717696e-8
5.086052893027943e-9
3.7380157825117626e-9
1.0536122564007155e-8
3.660376493492778e-8
7.32562032477092e-8
7.113161427945894e-8
6.274921390497743e-8
6.003690144011211e-8
6.127163651851949e-8
6.570930131801494e-8
7.419535193272597e-8
9.006208720768638e-8
1.2471085898146126e-7
1.0166266823055788e-7
1.1432224546239191e-7
1.793670379722646e-7
1.5916655825726137e-7
7.855612952946178e-8
4.0843273654345586e-8
2.6128056308829012e-8
1.9530471407779493e-8
1.7167683405805293e-8
2.115691996347421e-8
5.8442374377338575e-9
2.954070720626369e-9
6.6720336929365485e-9
1.2405888946623017e-8
1.7892873423008412e-8
2.288379585260931e-8
2.8173805531938814e-8
3.4659196893855925e-8
4.3363786557411056e-8
5.5764237549396384e-8
2.825213094196435e-7
1.9570439995555537e-7
1.423601047808585e-7
1.7143927734428224e-7
2.8655279958999325e-7
3.963184490236861e-7
2.863477507287249e-7
2.872348931172486e-7
5.135320149943791e-7
4.2718883728848965e-6
1.2932323788442e-6
2.0192366694586743e-6
1.3875264772266424e-6
1.2118978370084581e-6
1.0439232725865854e-6
5.477371465559436e-7
2.2069136341425234e-7
6.7500020974918584e-9
9.573401652500665e-9
4.643277316464102e-9
3.715917065494931e-9
2.2319536063642723e-10
8.23063401164669e-11
5.826043053988214e-11
1.4218534179897786e-10
1.1431333760559163e-9
1.8631385168387605e-10
5.21268105311614e-10
1.7773517168641119e-9
1.0351938582812075e-8
7.150928652640836e-8
7.097250868730103e-9
5.795106354759316e-9
9.372319633182468e-11
4.842026440248699e-10
1.3430482081857613e-10
3.287498552482898e-11
4.530199576078055e-12
2.4019702949625888e-11
3.483925547931673e-11
4.241189185308567e-11
4.8147940275820515e-11
5.882634788099085e-10
2.5282623341634e-10
2.7243919717534418e-11
2.7231586279769653e-10
5.030109354873635e-10
6.922370119329189e-10
6.745197886225872e-10
3.04145767816615e-11
1.6319368168991525e-9
3.7366655250571916e-9
4.245267776483315e-9
3.93714722845093e-9
1.9215064027669295e-9
5.1963341168842643e-11
4.1303898486675633e-10
1.1337163948662795e-10
1.694536929723532e-10
8.898962474408807e-11
3.36765596352042e-11
3.227022822874845e-13
2.706283497677899e-13
1.6005986196898544e-13
1.5234436496181333e-13
1.8686257207256616e-13
2.3249947320149217e-13
2.8998022923094606e-13
3.6287265363826877e-13
4.558554137787141e-13
5.749654280777997e-13
7.280739504198652e-13
2.03600081147788e-11
1.1548614288834205e-12
2.0307629940290158e-13
1.8126325877365009e-13
4.401276734786881e-13
7.08076986950178e-13
1.045182398584918e-12
1.5057213420259035e-12
2.1565912180377194e-12
3.090584572393946e-12
4.44204529218521e-12
6.408070466037392e-12
9.277288775073778e-12
1.346551384988487e-11
1.9548792002261567e-11
2.8262404843811065e-11
4.039658743481965e-11
5.650499091153983e-11
7.648295825331444e-11
9.942443385670013e-11
3.463777350693964e-10
1.5645234797976615e-10
4.91110634407231e-10
1.4231583953457378e-9
1.94929506154873e-9
2.180308706117046e-9
2.371392854898917e-9
2.581610174350817e-9
2.8129859511642755e-9
3.056652045246208e-9
3.3023958580945376e-9
3.3595511846601614e-9
2.088355915824077e-9
1.3695042728550562e-10
3.630204507590122e-10
5.26821321505679e-10
7.362054062224027e-10
1.1690842252647453e-9
2.119313014407095e-9
1.252791017554859e-9
1.284479123609156e-9
1.142552171599116e-9
1.015417057204121e-9
9.620962420909478e-10
9.66236909368569e-10
1.0207965009678435e-9
1.1300710939086467e-9
1.3118688041313647e-9
1.6067915447894957e-9
2.103295780085876e-9
2.9949329087785856e-9
1.1598924975629351e-8
1.0678416864648609e-8
9.523839610177974e-9
1.3703343206014095e-8
2.7158796944239345e-8
5.2966788329952095e-8
5.443622963327661e-8
7.291190673899433e-8
1.2863504672875146e-7
1.2484069374858728e-7
5.374415134963615e-7
1.2302628946445802e-6
2.356995809938576e-6
8.766117653621715e-7
8.131736376965726e-7
4.207379338691843e-7
2.1407513679312526e-7
8.460374219656919e-8
1.7877911913922905e-8
5.636888951764062e-9
9.265623916662677e-10
1.69119501974381e-10
4.2657585192932866e-11
2.49933564641059e-10
8.870583856475452e-10
3.289882792706323e-10
7.59948396708021e-11
4.358207678889601e-11
8.639884986595437e-10
3.2312650167942366e-9
1.9651231473120995e-9
9.480708071889026e-9
2.4205838209799887e-8
3.383317639966751e-8
3.449962378875387e-8
3.4548388629046905e-8
3.5632899375543455e-8
3.756096191591782e-8
4.003895723889558e-8
4.2858852004987316e-8
4.589955481536225e-8
4.9114970457065606e-8
5.777064151249009e-8
7.432394474278909e-8
6.305139976439647e-8
2.5463972958120805e-8
1.1523421553414265e-8
6.273978356421811e-9
3.977541877242769e-9
3.038441372656414e-9
4.201810259062812e-9
7.187053518336386e-9
6.313970330075475e-9
7.52831757287958e-9
8.853473884325209e-9
1.0277410324687713e-8
1.2119169057897835e-8
1.4753541061997728e-8
1.8723447312470155e-8
2.5004901175604183e-8
3.556680685882182e-8
1.281492375415428e-7
9.914548661800107e-8
6.5218071652865e-8
7.302068124969958e-8
1.1239272358787776e-7
1.9305441065374835e-7
1.6737219175005398e-7
1.5810289336373546e-7
2.3224274919825416e-7
5.490240598740418e-7
6.806455301404417e-7
5.226692811340506e-6
4.871428506597941e-6
1.517663632612156e-6
6.512441285764234e-7
1.8098154515723403e-7
3.194830086226541e-8
6.873902704673391e-9
2.24408694855272e-9
3.895882118285174e-10
3.308240023674802e-11
1.434937563601896e-10
1.0792616221959801e-10
2.5480543304822356e-10
7.916662110225739e-11
8.595721137833776e-11
3.599079178787076e-10
1.665573727837353e-9
1.5317243129685948e-8
5.087613839231045e-9
3.738254891166249e-9
1.0532446636295183e-8
3.659886172900472e-8
7.325118167922297e-8
7.113252931891598e-8
6.274852372516799e-8
6.003409089826919e-8
6.126739612401517e-8
6.570460234913374e-8
7.419182955343228e-8
9.006362702162612e-8
1.2473133125543895e-7
1.0167447104578515e-7
1.143350310520414e-7
1.79393966990391e-7
1.5918241082987882e-7
7.859460735715273e-8
4.086704310121467e-8
2.6145521694731815e-8
1.9546214812968115e-8
1.7185143572703398e-8
2.1185111377420732e-8
5.836930271445899e-9
2.9470177689613567e-9
6.664195140813361e-9
1.2399498302118399e-8
1.7888861814921377e-8
2.2881532186939277e-8
2.8172467440783686e-8
3.465806311896608e-8
4.3362033639581246e-8
5.576061445240968e-8
2.825459029343509e-7
1.9572160807958578e-7
1.4237957282133256e-7
1.7146932320832737e-7
2.866148164141871e-7
3.963646090389183e-7
2.8637456232167195e-7
2.872744908800499e-7
5.136645958419659e-7
4.277061498713091e-6
1.2941848211394628e-6
2.0178045826984522e-6
1.3867185565201879e-6
1.2114300988559322e-6
1.0435894365690946e-6
5.475902380970934e-7
2.207887092229763e-7
6.862894095558803e-9
9.530562454627273e-9
4.628694239451407e-9
3.6845858390381466e-9
2.2022273385743315e-10
8.143130167879308e-11
5.81479070599027e-11
1.4331713524305879e-10
1.1428968595787853e-9
1.8362018720053535e-10
5.263834032225442e-10
1.7765227564043934e-9
1.0363801133837241e-8
7.130864476735617e-8
7.05449546876853e-9
5.7215517325866025e-9
9.721274062481369e-11
4.852155625642745e-10
1.3365856157092104e-10
3.2719082538740514e-11
4.619175402757291e-12
2.4074750295766105e-11
3.488457608757655e-11
4.245897881632499e-11
4.820137914546213e-11
5.877830361719302e-10
2.5280579882484465e-10
2.72603895875847e-11
2.72401177313621e-10
5.03060723653156e-10
6.917888259641999e-10
6.722602818179681e-10
2.4164395705603908e-11
1.6425257973961968e-9
3.745598060228004e-9
4.245378809581626e-9
3.941402314271521e-9
1.893491450940321e-9
5.3841842289061214e-11
4.1324186714395107e-10
1.1316744010041621e-10
1.730427650803716e-10
8.90134299965735e-11
3.2479158402810514e-11
3.135914694409555e-13
2.708366881826826e-13
1.5982350764979038e-13
1.524734961312103e-13
1.8704971249066201e-13
2.3273220916710713e-13
2.9027266710465427e-13
3.632433601170184e-13
4.563279359690906e-13
5.755703628335959e-13
7.288508640398353e-13
2.033587742489147e-11
1.1567291277414037e-12
2.035080409083955e-13
1.814372404955446e-13
4.406858552966715e-13
7.090258712340911e-13
1.0466196761336919e-12
1.5078267160727239e-12
2.159647462378626e-12
3.095018566681683e-12
4.4484930212957575e-12
6.417472315016086e-12
9.29101897592293e-12
1.3485530344850216e-11
1.9577738842268107e-11
2.83034836144111e-11
4.0452855578255e-11
5.657787126870925e-11
7.657076064603806e-11
9.95229952804767e-11
3.4674974786744017e-10
1.5624966209904064e-10
4.925238278906173e-10
1.4254644766678504e-9
1.951315940440476e-9
2.1821606453707714e-9
2.3732981453983875e-9
2.583659604679194e-9
2.8152085862633232e-9
3.0590474295100006e-9
3.304947747291553e-9
3.3616566275555475e-9
2.0921797409226685e-9
1.387086020870189e-10
3.6259350035314787e-10
5.265107822520166e-10
7.355780821865077e-10
1.167285060816413e-9
2.1138431671538064e-9
1.2604395346807095e-9
1.2871429731679437e-9
1.1450552041492059e-9
1.017413901088016e-9
9.63758335523737e-10
9.676712765003508e-10
1.0220412253504393e-9
1.1310886017834258e-9
1.312491999827049e-9
1.606555860235641e-9
2.10094383244598e-9
2.9871214116783583e-9
1.1585442983463467e-8
1.0670788843707098e-8
9.519115294092552e-9
1.3698343095655738e-8
2.7151574464997646e-8
5.29555145410753e-8
5.442810183270164e-8
7.290682311438415e-8
1.2862326867922063e-7
1.2479593650163574e-7
5.374085859696926e-7
1.2303959282326763e-6
2.35754920080739e-6
8.78122328499063e-7
8.125173939108637e-7
4.207694990052186e-7
2.140578310287703e-7
8.465851635429776e-8
1.789073764350972e-8
5.640477881696951e-9
9.272497967315101e-10
1.6925928522150898e-10
4.2533989121816475e-11
2.499789298331676e-10
8.86988860204979e-10
3.2927698883422283e-10
7.606880395139318e-11
4.3482770270668177e-11
8.635664568615608e-10
3.231038310999863e-9
1.964278263333116e-9
9.47885138889466e-9
2.4202043965251616e-8
3.382932073361205e-8
3.449673492718669e-8
3.4546137145822755e-8
3.5631025267498955e-8
3.7559323169363867e-8
4.0037457864856744e-8
4.2857384935099804e-8
4.589795539971177e-8
4.911297608620671e-8
5.776718274957686e-8
7.431146905601809e-8
6.30325068392244e-8
2.5454783054384467e-8
1.151884168563176e-8
6.271247976861022e-9
3.975620127049175e-9
3.0368890108277722e-9
4.200758722002504e-9
7.1878845793428624e-9
6.3149972905390355e-9
7.528804915047257e-9
8.85347404298141e-9
1.0277145158557265e-8
1.211881994805056e-8
1.4753278376959868e-8
1.8723530136180506e-8
2.5005860339105045e-8
3.5569896088190834e-8
1.2813648881130367e-7
9.913377527999701e-8
6.520981046576601e-8
7.301109839573401e-8
1.1237767008253539e-7
1.9303143320635802e-7
1.6735809719087055e-7
1.580927753701043e-7
2.3222847435384143e-7
5.488838623064299e-7
6.801201406714994e-7
5.224376711963267e-6
4.8677862198189245e-6
1.5169146590470613e-6
6.509818950630723e-7
1.809890297522478e-7
3.19552249536045e-8
6.876529820997393e-9
2.24548607705934e-9
3.8975842158701083e-10
3.3167952048643e-11
1.4348021288270997e-10
1.0800408682949487e-10
2.5521953516370697e-10
7.930971364882644e-11
8.592347158313871e-11
3.599786444658997e-10
1.666151155886524e-9
1.5326312540972777e-8
5.086622068891559e-9
3.738102963364575e-9
1.0534782155491312e-8
3.660197688616815e-8
7.325437415365337e-8
7.113195204681935e-8
6.274896654446133e-8
6.003588105806355e-8
6.127009495105018e-8
6.570759267593936e-8
7.41940722511211e-8
9.006265288593839e-8
1.247183270938856e-7
1.0166697455786709e-7
1.143269147812582e-7
1.7937687287076275e-7
1.591723310268356e-7
7.85701422487172e-8
4.085193181150075e-8
2.6134419462631183e-8
1.9536207802933156e-8
1.7174045678361817e-8
2.1167194695483807e-8
5.841573234927894e-9
2.9515010795367183e-9
6.669178330281433e-9
1.2403561592709077e-8
1.7891413249325085e-8
2.288297293797001e-8
2.8173320341064632e-8
3.465878678099371e-8
4.336315171883753e-8
5.576292250626813e-8
2.825302957174421e-7
1.9571068290302083e-7
1.4236720819576592e-7
1.7145023745958692e-7
2.8657541812645833e-7
3.9633528979549705e-7
2.863575330733185e-7
2.872493364653689e-7
5.13580356819788e-7
4.2737731641553926e-6
1.2935790884498886e-6
2.018715009288184e-6
1.3872320062484325e-6
1.2117272746276256e-6
1.0438014965505557e-6
5.476836735600368e-7
2.2072651839133715e-7
6.791549795072966e-9
9.557747747079043e-9
4.637948490537842e-9
3.704581642991016e-9
2.2210983893715817e-10
8.198611302314903e-11
5.821890912270506e-11
1.4259590083769823e-10
1.1430579916623184e-9
1.853298217609761e-10
5.231293750012353e-10
1.7769876561958925e-9
1.035586884065062e-8
7.143669320215208e-8
7.081455739540101e-9
5.768124916202659e-9
9.499997706838433e-11
4.84572523863719e-10
1.3406868920785443e-10
3.281810889682962e-11
4.5626419397841126e-12
2.403978844970892e-11
3.485577397166371e-11
4.242906908823908e-11
4.816743795396554e-11
5.880880665978059e-10
2.528186858469374e-10
2.7249976331174804e-11
2.723470403882945e-10
5.030291671137195e-10
6.920738934417054e-10
6.736968382942647e-10
2.8136861289085982e-11
1.635798095798033e-9
3.739927655419219e-9
4.245311590486091e-9
3.9386907945190645e-9
1.911235765083129e-9
5.2648562452398594e-11
4.1312337906248986e-10
1.132935689829409e-10
1.707465422939124e-10
8.899808591306136e-11
3.323268201003482e-11
3.1936991091098895e-13
2.707053834529836e-13
1.5997338037214486e-13
1.5239138850999617e-13
1.8693083627352283e-13
2.325842859176586e-13
2.900868374044436e-13
3.630077884046683e-13
4.560276903225564e-13
5.751859450717281e-13
7.283570836352032e-13
2.035131633690882e-11
1.155542278037252e-12
2.0323375496220874e-13
1.8132667083767209e-13
4.403312084941991e-13
7.084229109188396e-13
1.0457063036088572e-12
1.5064887674908615e-12
2.157705236065512e-12
3.0922009529828818e-12
4.444395571501758e-12
6.411497656000896e-12
9.282293568689923e-12
1.347281043391081e-11
1.9559343935208953e-11
2.8277379759980628e-11
4.041710077942844e-11
5.6531562774362857e-11
7.651497356869002e-11
9.946037510781211e-11
3.46513371189285e-10
1.5637854662246877e-10
4.916257286415748e-10
1.4239992285980903e-9
1.9500320042753934e-9
2.18098400298028e-9
2.372087573217794e-9
2.582357433011341e-9
2.8137963557405404e-9
3.057525433714634e-9
3.303326310991489e-9
3.3603191113211925e-9
2.089750445703562e-9
1.3759106955361552e-10
3.628648892202208e-10
5.267081105435051e-10
7.359765711808515e-10
1.1684276124454116e-9
2.1173165254409307e-9
1.2555890345307257e-9
1.2854496499691783e-9
1.14346363742971e-9
1.0161440307666537e-9
9.627012020306506e-10
9.667588231114632e-10
1.0212491930606056e-9
1.1304407997899976e-9
1.3120945188440813e-9
1.6067037546713069e-9
2.1024357061530486e-9
2.9920809394104662e-9
1.1594008832305845e-8
1.0675635187360014e-8
9.522116927917862e-9
1.3701520112888179e-8
2.71561639569422e-8
5.296267796503238e-8
5.4433266283499413e-8
7.291005489095799e-8
1.2863075579858663e-7
1.2482437059625135e-7
5.374294742554609e-7
1.2303112461432293e-6
2.357197132096252e-6
8.771633259366742e-7
8.12934707640362e-7
4.2074958294540674e-7
2.1406888192712198e-7
8.462374228945917e-8
1.7882590985070085e-8
5.638197625768553e-9
9.268132865758023e-10
1.6917045892229337e-10
4.26124923101834e-11
2.4995007615062527e-10
8.870324097484272e-10
3.290936117506204e-10
7.602179883692493e-11
4.354583497168618e-11
8.63834094456955e-10
3.231183334233932e-9
1.9648147649298307e-9
9.480030133823292e-9
2.420445293140651e-8
3.383177033762589e-8
3.4498571276125676e-8
3.454756860660099e-8
3.5632216838688303e-8
3.7560365072863356e-8
4.0038411122854935e-8
4.2858317602774093e-8
4.589897210072909e-8
4.911424365523327e-8
5.7769382761981636e-8
7.431940129291915e-8
6.304450523353609e-8
2.5460619031393817e-8
1.1521750766764908e-8
6.272982583100784e-9
3.976841185668638e-9
3.0378755631463493e-9
4.201428064803331e-9
7.187354774838304e-9
6.314344370314315e-9
7.528495128691213e-9
8.853473915812792e-9
1.0277313720976381e-8
1.2119041975257538e-8
1.4753445666928311e-8
1.872347815440764e-8
2.5005251968542707e-8
3.556793506508684e-8
1.2814459350583253e-7
9.91412183927268e-8
6.521506071738935e-8
7.30171885964996e-8
1.1238723722979829e-7
1.9304603611273005e-7
1.673670546408748e-7
1.580992071823545e-7
2.322375506303915e-7
5.489729449432491e-7
6.804537843629294e-7
5.225847702012338e-6
4.870101093283672e-6
1.5173906608319694e-6
6.511485661123899e-7
1.809843037125614e-7
3.19508295397676e-8
6.874861022135712e-9
2.244597150757768e-9
3.896503263316036e-10
3.3113590904681245e-11
1.4348886342812747e-10
1.0795457157066912e-10
2.549563163510921e-10
7.921882772223956e-11
8.594490158209507e-11
3.599336664576829e-10
1.665784064070243e-9
1.5320550444553745e-8
5.0872523128393375e-9
3.738199505988851e-9
1.0533297984460039e-8
3.659999722297796e-8
7.32523462097009e-8
7.113232054533988e-8
6.274868688678992e-8
6.003474525699912e-8
6.126838179522996e-8
6.570569433524248e-8
7.41926489823674e-8
9.006327362515854e-8
1.2472659217110053e-7
1.0167173941847925e-7
1.143320753709705e-7
1.7938774202107308e-7
1.591787333704661e-7
7.858568200132244e-8
4.086153096229614e-8
2.6141472458104045e-8
1.9542565275594076e-8
1.7181096332819667e-8
2.1178578284222215e-8
5.838622860678003e-9
2.948652917914064e-9
6.666012806890187e-9
1.240098065690292e-8
1.7889792935179917e-8
2.2882058391332088e-8
2.817277945000763e-8
3.465832824665942e-8
4.336244296155176e-8
5.5761458258006486e-8
2.8254022120025293e-7
1.9571762888531291e-7
1.42375067464277e-7
1.714623676678857e-7
2.8660045665893335e-7
3.9635392507112014e-7
2.8636835706466293e-7
2.872653232513522e-7
5.136338876117104e-7
4.275862196759067e-6
1.2939637781884194e-6
2.0181366727311045e-6
1.3869057741081528e-6
1.2115384244166437e-6
1.0436667192398693e-6
5.476243364809375e-7
2.2076590075358347e-7
6.837040749326105e-9
9.540458882444043e-9
4.6320631129234885e-9
3.6919079158574697e-9
2.2091000320244335e-10
8.163308061573544e-11
5.817359149383153e-11
1.4305336047453544e-10
1.1429600020683312e-9
1.8424266584870112e-10
5.251956151783106e-10
1.7766672670124863e-9
1.0360750263919079e-8
7.135555246979283e-8
7.064240791625277e-9
5.738464560011954e-9
9.640789615013603e-11
4.849813645920395e-10
1.3380787210486503e-10
3.275517345317318e-11
4.598579008434164e-12
2.4062015599575833e-11
3.4874082800556224e-11
4.2448075730309775e-11
4.818900922205259e-11
5.878941276989655e-10
2.5281046115125923e-10
2.725663318159097e-11
2.723814725003059e-10
5.030492571871052e-10
6.918928455298131e-10
6.727843234561326e-10
2.5612985070021763e-11
1.6400734209058526e-9
3.743533065639195e-9
4.24535564388695e-9
3.940410652499299e-9
1.899937498426843e-9
5.340695944476068e-11
4.1320291494767973e-10
1.1321197220235855e-10
1.7219925058080327e-10
8.900773980728404e-11
3.2750963542415884e-11
3.1569375908108183e-13
2.707892722333055e-13
1.5987803448371932e-13
1.5244348503568562e-13
1.870063619065927e-13
2.3267833304620136e-13
2.902048872934982e-13
3.631574448268069e-13
4.56218448576701e-13
5.754302794368315e-13
7.286708068067829e-13
2.0341530773647957e-11
1.1562963563796397e-12
2.0340799629383905e-13
1.813969452356547e-13
4.4055652138789377e-13
7.088059425613043e-13
1.0462865838933467e-12
1.5073390265360893e-12
2.1589394534583244e-12
3.0939910926033337e-12
4.446999013285078e-12
6.415293929502719e-12
9.287837890757748e-12
1.3480892654393229e-11
1.9571032328695572e-11
2.829396658584939e-11
4.043982023420933e-11
5.6560989314271446e-11
7.655042446438456e-11
9.950016934594256e-11
3.4666357650399207e-10
1.5629668653972556e-10
4.92196352149011e-10
1.424930334962916e-9
1.9508479334980817e-9
2.181731731322279e-9
2.3728568498516607e-9
2.583184911120808e-9
2.8146937692343074e-9
3.058492597483199e-9
3.3043566659745063e-9
3.361169147848829e-9
2.091294284037124e-9
1.3830105176424948e-10
3.6269247714040855e-10
5.265827234434285e-10
7.357233059573887e-10
1.1677013223932201e-9
2.1151085024364436e-9
1.258675088307124e-9
1.286525391009453e-9
1.1444745371019045e-9
1.0169505351327876e-9
9.633725366955777e-10
9.673382119491773e-10
1.0217520314803957e-9
1.130851927523903e-9
1.3123464904416596e-9
1.6066090248108813e-9
2.1014866633223006e-9
2.9889278348169316e-9
1.1588565422968646e-8
1.0672555379466743e-8
9.520209462723778e-9
1.3699501258057533e-8
2.7153247700097716e-8
5.295812599567252e-8
5.4429984554996885e-8
7.290800192299715e-8
1.286259994639842e-7
1.2480630029143893e-7
5.374161871332728e-7
1.2303649957598121e-6
2.35742067457252e-6
8.777730501090909e-7
8.126696614825516e-7
4.207622952518261e-7
2.140618817525991e-7
8.464585132775928e-8
1.788776890799899e-8
5.639646672890507e-9
9.270907745349988e-10
1.6922690032930687e-10
4.256259251061651e-11
2.4996839968538084e-10
8.870044837484202e-10
3.2921016643061885e-10
7.60516648553452e-11
4.3505746578114676e-11
8.636638114689011e-10
3.2310915712481237e-9
1.9644737082943636e-9
9.479280703140999e-9
2.420292139343457e-8
3.38302136239082e-8
3.449740468001042e-8
3.4546659336046795e-8
3.563145996322814e-8
3.7559703256439464e-8
4.003780560082569e-8
4.285772513812317e-8
4.589832621377669e-8
4.911343831848369e-8
5.77679856987318e-8
7.431436284894899e-8
6.303687837470319e-8
2.54569092392946e-8
1.1519901802623397e-8
6.27188021739478e-9
3.9760652557802145e-9
3.0372487314676016e-9
4.201003215303389e-9
7.187690726777933e-9
6.314759112594806e-9
7.528691927489103e-9
8.853473986630576e-9
1.0277206639063042e-8
1.211890096899621e-8
1.4753339517562492e-8
1.8723511445341693e-8
2.5005638995814042e-8
3.5569181950871266e-8
1.281394450566515e-7
9.913648936929936e-8
6.521172488427126e-8
7.301331908987373e-8
1.12381158660178e-7
1.930367579313209e-7
1.6736136334819685e-7
1.5809512123721764e-7
2.3223178555361946e-7
5.48916337883501e-7
6.802416945667381e-7
5.22491269678092e-6
4.868630335822264e-6
1.5170882277146267e-6
6.51042674405437e-7
1.8098731884123084e-7
3.195362427841036e-8
6.875921649222745e-9
2.245162051239985e-9
3.8971903801208066e-10
3.3148134130407006e-11
1.4348337299528883e-10
1.0798603531866991e-10
2.551235388662421e-10
7.927659593913223e-11
8.593128056477092e-11
3.5996223223168984e-10
1.6660172541078322e-9
1.532421222168108e-8
5.086851853752847e-9
3.7381381612418224e-9
1.0534241026101688e-8
3.660125509590033e-8
7.325363508958432e-8
7.113208706708902e-8
6.274886528466861e-8
6.003546767199096e-8
6.126947109649653e-8
6.570690132571128e-8
7.41935540991563e-8
9.00628798878975e-8
1.2472134103267497e-7
1.0166871223339344e-7
1.143287974948368e-7
1.7938083826806036e-7
1.5917466405192915e-7
7.857580510172549e-8
4.085543015687174e-8
2.6136990087016047e-8
1.9538525027248922e-8
1.717661561705906e-8
2.117134431548734e-8
5.8404975775966696e-9
2.9504629970785113e-9
6.668024657000367e-9
1.2402621066288421e-8
1.7890822912263875e-8
2.2882639903220575e-8
2.817312357605312e-8
3.46586201391604e-8
4.336289401465653e-8
5.5762389635498626e-8
2.825339175482761e-7
1.957132167296079e-7
1.4237007441945627e-7
1.7145466079740926e-7
2.8658454790196806e-7
3.9634208564908527e-7
2.863614804216925e-7
2.872551659401697e-7
5.135998736504879e-7
4.274534570972036e-6
1.2937192495717613e-6
2.0185042362326346e-6
1.387113083665372e-6
1.2116584191704783e-6
1.0437523494976517e-6
5.476620549947908e-7
2.2074082141848223e-7
6.808197953793994e-9
9.551438880287475e-9
4.635800859297716e-9
3.69997491137684e-9
2.2167212647168948e-10
8.185721043692279e-11
5.82023064280634e-11
1.4276234071425372e-10
1.1430240384250717e-9
1.8493315205435669e-10
5.238820735051042e-10
1.7768607684139506e-9
1.0357584192093496e-8
7.140720231516036e-8
7.075145856645697e-9
5.757284711548178e-9
9.551400950378188e-11
4.847216690168502e-10
1.3397351929112136e-10
3.279516300790041e-11
4.575756881206868e-12
2.4047889385782672e-11
3.486246253514991e-11
4.243600558505909e-11
4.817530184775349e-11
5.880173284589495e-10
2.52815697949991e-10
2.725241476960721e-11
2.7235958851541156e-10
5.030365642656112e-10
6.920079584096875e-10
6.733643156385324e-10
2.7216846083508667e-11
1.637356885770335e-9
3.74124299200937e-9
4.2453281949408704e-9
3.939316544285118e-9
1.9071074432107762e-9
5.292511224799689e-11
4.1315408519454783e-10
1.13263232423206e-10
1.7127359938070265e-10
8.90015706228439e-11
3.3055870947121266e-11
3.1802796184358043e-13
2.7073615398966356e-13
1.5993855951320686e-13
1.524104460022556e-13
1.8695836794854894e-13
2.3261856037626315e-13
2.9012988150131455e-13
3.630623942918819e-13
4.560972625474252e-13
5.752749373123391e-13
7.284715149305943e-13
2.0347699756789293e-11
1.155817116279732e-12
2.0329728617769964e-13
1.8135234414851008e-13
4.404132743504791e-13
7.085626943335914e-13
1.0459178123797415e-12
1.5067988786391807e-12
2.1581552629895224e-12
3.0928535952119952e-12
4.4453446976482124e-12
6.412881508009527e-12
9.284314921678894e-12
1.3475756836788124e-11
1.9563605071192794e-11
2.828342680044066e-11
4.042538365526733e-11
5.6542290960281046e-11
7.652789875521982e-11
9.947488430064476e-11
3.4656813333693434e-10
1.5634871828804988e-10
4.918337546474179e-10
1.4243386983152393e-9
1.950329498147694e-9
2.181256624556665e-9
2.3723680447372246e-9
2.5826591225507025e-9
2.8141235414809393e-9
3.0578780500762127e-9
3.3037019639207465e-9
3.3606290642068704e-9
2.090313360052961e-9
1.3784985823630206e-10
3.628020476655194e-10
5.266623984379137e-10
7.358842167202046e-10
1.1681627167663131e-9
2.116511164518777e-9
1.256715686051225e-9
1.2858417327978102e-9
1.1438320093767492e-9
1.0164378918192615e-9
9.629457891428435e-10
9.669698836498678e-10
1.02143233268315e-9
1.1305904810213474e-9
1.3121861405306427e-9
1.606668914789314e-9
2.1020892852419323e-9
2.990930737956951e-9
1.1592024161960525e-8
1.0674512263651525e-8
9.521421468314706e-9
1.3700784065176759e-8
2.7155100795907636e-8
5.2961018408382165e-8
5.4432069831876245e-8
7.29093066832129e-8
1.2862902227080181e-7
1.248177817280882e-7
5.374246244984316e-7
1.230330817403489e-6
2.357278559277748e-6
8.773857523333148e-7
8.128381313824081e-7
4.2075424050634214e-7
2.14066338719637e-7
8.463180764601905e-8
1.788447922077286e-8
5.638725947065421e-9
9.269144972441931e-10
1.6919103535003466e-10
4.259430075017552e-11
2.499567519706508e-10
8.870221265445141e-10
3.291361168268973e-10
7.603268607678464e-11
4.353121381933924e-11
8.637719262852104e-10
3.231150036968984e-9
1.9646903669553065e-9
9.479756744151809e-9
2.4203894249764892e-8
3.3831202742397067e-8
3.449814608161639e-8
3.454723724456123e-8
3.563194102010103e-8
3.756012389288654e-8
4.0038190451230656e-8
4.285810168085266e-8
4.5898736691796486e-8
4.911395010055171e-8
5.7768873795288024e-8
7.431756521044188e-8
6.304172361397555e-8
2.5459265973536433e-8
1.152107651007848e-8
6.272580635343421e-9
3.976558291959027e-9
3.037647061522973e-9
4.201273370298556e-9
7.1874769672814995e-9
6.314495513170419e-9
7.52856685525653e-9
8.853473936822086e-9
1.0277274691812493e-8
1.2118990599976302e-8
1.4753407028223074e-8
1.8723490396281184e-8
2.500539324676136e-8
3.5568389963881195e-8
1.2814271715119317e-7
9.913949455862142e-8
6.521384471713488e-8
7.301577804858517e-8
1.1238502144386592e-7
1.9304265394951914e-7
1.673649799859982e-7
1.5809771798264893e-7
2.3223544977097304e-7
5.489523072065097e-7
6.803764294785443e-7
5.225506708505914e-6
4.869564973517246e-6
1.517280416079933e-6
6.511099676915426e-7
1.809854078102825e-7
3.195184912819022e-8
6.875247784475856e-9
2.2448031127727433e-9
3.896753864565281e-10
3.3126184433771336e-11
1.4348685900762238e-10
1.0796604237251463e-10
2.550172666935677e-10
7.923989436585108e-11
8.59399342467624e-11
3.5994407483978743e-10
1.6658690492120237e-9
1.5321885567405444e-8
5.087106323225225e-9
3.738177142799697e-9
1.053364177043152e-8
3.660045579655761e-8
7.325281620741981e-8
7.113223569998843e-8
6.2748752205289e-8
6.003500890929864e-8
6.126877920843014e-8
6.570613466153322e-8
7.419297925415904e-8
9.006313036165423e-8
1.2472467806235303e-7
1.0167063602133785e-7
1.1433088088966792e-7
1.7938522626523438e-7
1.591772493843539e-7
7.858208018522618e-8
4.085930630038889e-8
2.6139838044248405e-8
1.9541092114936712e-8
1.7179462590857024e-8
2.1175940801635635e-8
5.839306327141564e-9
2.949312925217642e-9
6.666746419991024e-9
1.2401578864016023e-8
1.7890168587301594e-8
2.2882270546583124e-8
2.8172905082614283e-8
3.465843487812903e-8
4.336260768085507e-8
5.576179819316596e-8
2.8253792441068745e-7
1.957160209639508e-7
1.423732475399075e-7
1.7145955839001943e-7
2.865946574041085e-7
3.9634960958106697e-7
2.8636585055195846e-7
2.872616206764767e-7
5.136214875995007e-7
4.275378107108969e-6
1.2938745960369298e-6
2.018270703995733e-6
1.3869813576849312e-6
1.2115821683068384e-6
1.0436979328819095e-6
5.47638093154314e-7
2.2075673550349014e-7
6.826551113966778e-9
9.544459491572421e-9
4.6334249754176735e-9
3.694854252556159e-9
2.21187737572986e-10
8.171471183387829e-11
5.818402745658179e-11
1.42947127562195e-10
1.1429840640030893e-9
1.8449426530186527e-10
5.247164985910568e-10
1.7767337401186986e-9
1.0359570078755482e-8
7.137441910131329e-8
7.068202808770685e-9
5.745314993812407e-9
9.608228888632522e-11
4.848867242465972e-10
1.3386822151426633e-10
3.276974853749888e-11
4.5902546504774315e-12
2.405687153425725e-11
3.486984617578933e-11
4.244367515872701e-11
4.8184012315456537e-11
5.879390315020058e-10
2.528123633976933e-10
2.7255080185526367e-11
2.7237349200253354e-10
5.030446479175049e-10
6.919348356552544e-10
6.729958398286221e-10
2.6197736734993956e-11
1.6390831163389252e-9
3.742698542492407e-9
4.245345854752658e-9
3.940011265234219e-9
1.9025476916418688e-9
5.323131666863852e-11
4.1318580655387307e-10
1.1323042304109776e-10
1.7186074842651884e-10
8.900547777403332e-11
3.2861647599499205e-11
3.165442132063229e-13
2.707699887834167e-13
1.5990009734341678e-13
1.524314869893385e-13
1.8698894133330744e-13
2.3265657213733316e-13
2.9017750492826247e-13
3.6312274999957974e-13
4.561742548658388e-13
5.753735924538003e-13
7.285981067262299e-13
2.0343803095691467e-11
1.156121706236704e-12
2.033675796918693e-13
1.8138085294754663e-13
4.4050438729990696e-13
7.087172837694382e-13
1.0461521032811916e-12
1.5071421096273271e-12
2.1586534383598775e-12
3.093576482086083e-12
4.4463959629070704e-12
6.414414538722235e-12
9.286553347701543e-12
1.3479020344286562e-11
1.9568324495326765e-11
2.8290123928313986e-11
4.043455697150736e-11
5.655417262576601e-11
7.654221262195406e-11
9.949095176039818e-11
3.466287814612817e-10
1.5631566152464823e-10
4.920641768823424e-10
1.4247146494510637e-9
1.950658939663031e-9
2.1815585308706307e-9
2.3726786532573782e-9
2.5829932310845667e-9
2.814485888668976e-9
3.0582685586256235e-9
3.3041179877459236e-9
3.3609722728010844e-9
2.090936698543988e-9
1.381365410491395e-10
3.627324290786822e-10
5.26611770512129e-10
7.357819603452152e-10
1.1678694871134718e-9
2.115619716021537e-9
1.2579613897431243e-9
1.2862761092389906e-9
1.1442402217741226e-9
1.0167635715531628e-9
9.632168921191574e-10
9.67203864475648e-10
1.0216354050669074e-9
1.1307565298381937e-9
1.312287934418417e-9
1.606630736265936e-9
2.1017061880220415e-9
2.9896577607588718e-9
1.1589826311083844e-8
1.0673268752146775e-8
9.520651300025951e-9
1.3699968917685494e-8
2.7153923289831366e-8
5.2959180463752037e-8
5.443074477090466e-8
7.290847769724347e-8
1.2862710168584297e-7
1.2481048568419267e-7
5.374192608461377e-7
1.230352525543792e-6
2.357368835497633e-6
8.776319092654325e-7
8.127311013389727e-7
4.2075936804892277e-7
2.1406351019635817e-7
8.464073347033363e-8
1.7886569797781593e-8
5.63931102083569e-9
9.270265280582153e-10
1.6921382489298719e-10
4.257415348736851e-11
2.4996415160767325e-10
8.870108745938477e-10
3.291831753096301e-10
7.604474537597614e-11
4.3515028675193046e-11
8.637031916296027e-10
3.231112951281135e-9
1.9645526715462747e-9
9.479454181080369e-9
2.4203275934589545e-8
3.383057419931437e-8
3.449767501680704e-8
3.4546870077585316e-8
3.5631635387212076e-8
3.755985664685338e-8
4.003794593948593e-8
4.285786244370758e-8
4.589847588702578e-8
4.911362491784036e-8
5.7768309616239836e-8
7.4315530649209e-8
6.303864435918e-8
2.545776819945605e-8
1.1520329992849627e-8
6.2721355451358265e-9
3.976244996902868e-9
3.037393960664952e-9
4.201101787051676e-9
7.187612688963941e-9
6.314662989504231e-9
7.528646320323992e-9
8.853473966654239e-9
1.027723145424183e-8
1.2118933657802003e-8
1.475336415355204e-8
1.872350381446349e-8
2.5005549477014235e-8
3.5568893346219325e-8
1.281406382108709e-7
9.91375850614774e-8
6.521249777251214e-8
7.301421561535745e-8
1.1238256702628775e-7
1.9303890759549142e-7
1.6736268195349138e-7
1.580960680988346e-7
2.3223312178619518e-7
5.489294510066608e-7
6.802908013985705e-7
5.225129207619816e-6
4.868971106386993e-6
1.517158299134259e-6
6.510672101349452e-7
1.8098662410362044e-7
3.195297739922787e-8
6.8756760146123986e-9
2.245031201416834e-9
3.8970312801797004e-10
3.314013200312336e-11
1.4348466627852727e-10
1.079787464822603e-10
2.55084789601021e-10
7.926321842335929e-11
8.593443482619818e-11
3.599556101614345e-10
1.6659632112730973e-9
1.5323364050007566e-8
5.086944627463122e-9
3.738152371360697e-9
1.0534022548569993e-8
3.660096368096104e-8
7.32533365944698e-8
7.113214136721834e-8
6.274882417418584e-8
6.003530053248423e-8
6.126921897044528e-8
6.570662194231735e-8
7.419334464765357e-8
9.006297131548253e-8
1.2472255773674108e-7
1.0166941367817987e-7
1.1432955725251819e-7
1.793824384624557e-7
1.5917560641186895e-7
7.857809240617304e-8
4.085684308201346e-8
2.6138028255257837e-8
1.9539460825954577e-8
1.717765345228139e-8
2.117301997779657e-8
5.840063274311108e-9
2.950043761807725e-9
6.667558711980583e-9
1.240224117878707e-8
1.7890584427141666e-8
2.2882505310664714e-8
2.8173043990844098e-8
3.4658552684580686e-8
4.33627897367738e-8
5.576217416814747e-8
2.8253537886944613e-7
1.9571423931979887e-7
1.423712314031357e-7
1.7145644647918652e-7
2.865882337621859e-7
3.9634482897272676e-7
2.863630738427321e-7
2.8725751933397243e-7
5.136077536282105e-7
4.274842067587829e-6
1.2937758703155061e-6
2.018419108989407e-6
1.3870650622993515e-6
1.211630619375045e-6
1.0437325089940487e-6
5.476533215027623e-7
2.2074661430711354e-7
6.8148993089615535e-9
9.548893449273436e-9
4.634934357715957e-9
3.698110283292746e-9
2.214954829468137e-10
8.18052274709113e-11
5.8195629311166315e-11
1.428296535823744e-10
1.143009753819621e-9
1.847730941474777e-10
5.241861834229464e-10
1.7768128137602796e-9
1.0358297713739597e-8
7.139526531952979e-8
7.072609117180809e-9
5.752916539813783e-9
9.572129617671418e-11
4.847818587032205e-10
1.339351212719298e-10
3.278590283714468e-11
4.581042321220615e-12
2.405116375535356e-11
3.486514225933385e-11
4.24388025362275e-11
4.817847985891349e-11
5.879887815434241e-10
2.528144693865398e-10
2.7253363835895357e-11
2.7236468204927544e-10
5.030394697198605e-10
6.919813231904378e-10
6.732299964982406e-10
2.684538246959733e-11
1.6379862353043006e-9
3.74177378997343e-9
4.245334719923203e-9
3.939569612870771e-9
1.90544357778186e-9
5.303675465027896e-11
4.131659314862724e-10
1.132511751852243e-10
1.7148723896354494e-10
8.90029863989478e-11
3.2984869163943415e-11
3.174867844053484e-13
2.707484868380409e-13
1.5992458215785703e-13
1.5241804053882347e-13
1.8696938823702076e-13
2.326323781129685e-13
2.901472905073891e-13
3.630843627227417e-13
4.561253102376051e-13
5.75310902982087e-13
7.285177321445396e-13
2.034627915059147e-11
1.1559281025939681e-12
2.033228903292467e-13
1.8136268925591535e-13
4.404464570546946e-13
7.086190106373657e-13
1.0460032830968262e-12
1.506923877898604e-12
2.158336839853432e-12
3.0931170005719125e-12
4.445727932629861e-12
6.41344030485209e-12
9.285130952521907e-12
1.3476946611339538e-11
1.956532558695112e-11
2.8285868299918845e-11
4.042872805827815e-11
5.654662281570434e-11
7.653311728586823e-11
9.948074221943391e-11
3.465902441837391e-10
1.5633666926536898e-10
4.919177570868656e-10
1.4244757605983082e-9
1.9504496077820952e-9
2.181366693722085e-9
2.3724812863525597e-9
2.5827809316969336e-9
2.814255644384173e-9
3.058020420475391e-9
3.3038536373827914e-9
3.360754195508831e-9
2.090540623584392e-9
1.3795437077411804e-10
3.6277666927069596e-10
5.266439411022408e-10
7.358469337931895e-10
1.1680557959461656e-9
2.1161861068476355e-9
1.2571700986977004e-9
1.2860000702566253e-9
1.143980804189388e-9
1.0165565974304852e-9
9.630446006416143e-10
9.670551589800076e-10
1.021506337753401e-9
1.1306509839131367e-9
1.312223209629996e-9
1.6066549453346647e-9
2.101949550277693e-9
2.9904665393616687e-9
1.1591222863805411e-8
1.0674058897087582e-8
9.521140679830339e-9
1.370048688160527e-8
2.7154671515795818e-8
5.296034834162693e-8
5.4431586749400106e-8
7.290900449950242e-8
1.286283221611596e-7
1.2481512164647745e-7
5.374226681472482e-7
1.2303387275932408e-6
2.3573114598834393e-6
8.774755164542417e-7
8.127991198632704e-7
4.207561136142965e-7
2.1406530897322295e-7
8.46350625585813e-8
1.7885241467371494e-8
5.638939254480378e-9
9.269553479242985e-10
1.6919934361240015e-10
4.258695276944273e-11
2.499594489559013e-10
8.870180074320615e-10
3.291532750641346e-10
7.603708240512958e-11
4.352531219757342e-11
8.637468533680427e-10
3.2311365424534164e-9
1.964640157323197e-9
9.47964640911685e-9
2.420366877857735e-8
3.3830973583890286e-8
3.4497974365469366e-8
3.454710340806006e-8
3.563182961331936e-8
3.756002647803882e-8
4.0038101322560516e-8
4.2858014474327535e-8
4.5898641621672117e-8
4.911383155667342e-8
5.7768668171226254e-8
7.431682359931951e-8
6.304060083035465e-8
2.5458719835805476e-8
1.1520804322892584e-8
6.272418359382764e-9
3.976444071931054e-9
3.0375547911284052e-9
4.201210846542739e-9
7.187526399689304e-9
6.31455656537253e-9
7.528595824907994e-9
8.853473946238465e-9
1.0277258932198897e-8
1.2118969846996132e-8
1.4753391406559675e-8
1.8723495305217626e-8
2.5005450234317092e-8
3.5568573534948474e-8
1.2814195932610892e-7
9.91387984509787e-8
6.521335369193866e-8
7.301520845841069e-8
1.1238412668172305e-7
1.9304128820414532e-7
1.673641422281485e-7
1.580971165521038e-7
2.3223460120732362e-7
5.489439744396066e-7
6.803452066141289e-7
5.225369063693193e-6
4.8693484795185065e-6
1.5172358980845642e-6
6.510943806372218e-7
1.809858520283704e-7
3.1952260577750616e-8
6.875403918789402e-9
2.2448862724778363e-9
3.896855019225622e-10
3.3131269420254444e-11
1.4348604525035805e-10
1.0797067401546023e-10
2.550418811653567e-10
7.924839942712585e-11
8.593792908194961e-11
3.5994827930469764e-10
1.6659033729267837e-9
1.5322424598356362e-8
5.087047375038117e-9
3.738168110735161e-9
1.0533780587763967e-8
3.6600640946749506e-8
7.325300593987834e-8
7.113220135661074e-8
6.274877848955377e-8
6.003511527160322e-8
6.126893957949725e-8
6.570631235700701e-8
7.419311251366817e-8
9.006307242421534e-8
1.2472390510635033e-7
1.0167019042804361e-7
1.1433039841867689e-7
1.7938421010525984e-7
1.5917665033434905e-7
7.858062619619462e-8
4.0858408204970074e-8
2.613917820475044e-8
1.954049736143442e-8
1.7178802998674153e-8
2.1174875923684783e-8
5.839582277377534e-9
2.9495793831421645e-9
6.667042584103344e-9
1.2401820348042655e-8
1.7890320214568705e-8
2.2882356161898046e-8
2.8172955751774284e-8
3.4658477862662043e-8
4.336267409850022e-8
5.576193532357558e-8
2.8253699659986974e-7
1.957153715311941e-7
1.423725125881769e-7
1.7145842394978016e-7
2.8659231563471515e-7
3.9634786684647175e-7
2.863648383298044e-7
2.872601255281474e-7
5.136164806807717e-7
4.2751826706413126e-6
1.29383859801325e-6
2.0183248126622993e-6
1.3870118746617056e-6
1.2115998316751197e-6
1.0437105375549904e-6
5.476436458712007e-7
2.2075304202138296e-7
6.8223073896856486e-9
9.546075592920607e-9
4.6339751191990885e-9
3.6960421825980653e-9
2.2129991162516523e-10
8.174769811764821e-11
5.818825185556332e-11
1.4290427791946763e-10
1.142993546505173e-9
1.845958965506863e-10
5.245231227371547e-10
1.7767619041568582e-9
1.0359101982557968e-8
7.138202497642953e-8
7.0698069948701e-9
5.74808452128469e-9
9.595074809971253e-11
4.848485148911618e-10
1.3389260250429472e-10
3.277563959244787e-11
4.5868927698838476e-12
2.4054788477390286e-11
3.4868125650215145e-11
4.244190059336183e-11
4.818199652008642e-11
5.879571577121527e-10
2.5281312186108883e-10
2.7254440845084908e-11
2.7237028633275753e-10
5.030427548686038e-10
6.919518324892267e-10
6.730812147718747e-10
2.6433872830397723e-11
1.6386832540828992e-9
3.742361467313748e-9
4.245341833305651e-9
3.939850169807262e-9
1.903602832010119e-9
5.3160387846061486e-11
4.131786694730767e-10
1.1323795004437655e-10
1.7172440977982016e-10
8.900456538112223e-11
3.290649356412245e-11
3.1688745988445897e-13
2.707621708045311e-13
1.5990897489434225e-13
1.5242663653174283e-13
1.8698184664912485e-13
2.326478012641715e-13
2.9016650595431693e-13
3.6310878591030236e-13
4.561564389534183e-13
5.753507670066061e-13
7.285687310769315e-13
2.0344678398583754e-11
1.1560511704612781e-12
2.0335123109391683e-13
1.8137414164775612e-13
4.4048312592930737e-13
7.086814292779482e-13
1.0460978023426762e-12
1.5070625036540074e-12
2.1585381024713e-12
3.0934090451232166e-12
4.446152405051059e-12
6.41405919281635e-12
9.286034758763515e-12
1.3478264107522773e-11
1.956723124513248e-11
2.828857240347508e-11
4.043243199483966e-11
5.655142010501064e-11
7.653889676867124e-11
9.948722976948049e-11
3.4661473215110834e-10
1.5632332168125378e-10
4.920108145968173e-10
1.424627558585947e-9
1.950582625492402e-9
2.181488594551615e-9
2.372606700514679e-9
2.582915834402803e-9
2.814401948426671e-9
3.0581780966164265e-9
3.3040216147790404e-9
3.360892772637435e-9
2.0907923096018616e-9
1.3807010392788048e-10
3.627485581544897e-10
5.266234991802763e-10
7.358056462161226e-10
1.1679374020815754e-9
2.115826179871099e-9
1.2576730036625266e-9
1.2861754631258147e-9
1.14414562936752e-9
1.0166881048619502e-9
9.631540685406746e-10
9.67149640799742e-10
1.0215883388358972e-9
1.1307180380576889e-9
1.3122643214099568e-9
1.606639541448402e-9
2.1017948816103592e-9
2.989952572316952e-9
1.1590335440539779e-8
1.0673556807813741e-8
9.520829708669958e-9
1.3700157750377036e-8
2.7154196071978904e-8
5.2959606233288225e-8
5.4431051729515966e-8
7.290866976937928e-8
1.2862754666812135e-7
1.2481217574991995e-7
5.374205026704815e-7
1.230347493658709e-6
2.357347913520306e-6
8.775749023232782e-7
8.127559022333265e-7
4.2075818308821e-7
2.1406416656618128e-7
8.463866636051649e-8
1.7886085563169995e-8
5.639175488811274e-9
9.270005809267492e-10
1.6920854518093677e-10
4.257881689966991e-11
2.4996243694202137e-10
8.870134680508322e-10
3.2917227531846377e-10
7.604195161336895e-11
4.351877733013821e-11
8.637191032329541e-10
3.2311215647974972e-9
1.964584562962066e-9
9.479524251902308e-9
2.420341913037484e-8
3.3830719797929984e-8
3.449778415827417e-8
3.454695514994498e-8
3.5631706203898635e-8
3.755991856985706e-8
4.0038002592891106e-8
4.285791787378571e-8
4.589853631273242e-8
4.911370025523431e-8
5.776844035925575e-8
7.43160020710946e-8
6.303935755775113e-8
2.545811510159459e-8
1.1520502906935653e-8
6.27223864707624e-9
3.976317572532496e-9
3.037452596332912e-9
4.201141556626831e-9
7.187581221779577e-9
6.314624185202716e-9
7.528627911272448e-9
8.85347395840326e-9
1.027724147236799e-8
1.2118946853626697e-8
1.4753374094578448e-8
1.872350071856266e-8
2.500551330874629e-8
3.556877677445663e-8
1.2814111989223522e-7
9.913802744039794e-8
6.521280982562797e-8
7.301457758606174e-8
1.1238313564753536e-7
1.9303977551895693e-7
1.6736321433973848e-7
1.5809645036047e-7
2.3223366119892654e-7
5.489347457803614e-7
6.803106337165218e-7
5.225216644107659e-6
4.869108690130751e-6
1.5171865902554854e-6
6.510771161100728e-7
1.8098634294908872e-7
3.195271611453361e-8
6.8755768227529425e-9
2.2449783651359483e-9
3.896967027498888e-10
3.313690078057084e-11
1.434851855003301e-10
1.0797580346276958e-10
2.5506914549347997e-10
7.925781585385799e-11
8.593570862214051e-11
3.599529372449911e-10
1.6659413940533417e-9
1.532302155634943e-8
5.086982086590065e-9
3.738158110305046e-9
1.0533934336096154e-8
3.6600846013685215e-8
7.325321605634568e-8
7.113216325406356e-8
6.274880753609359e-8
6.003523301023653e-8
6.126911713105012e-8
6.570650909591988e-8
7.419326003751728e-8
9.006300820266284e-8
1.2472304896680305e-7
1.0166969687233028e-7
1.1432986395205759e-7
1.7938308442562937e-7
1.591759869635575e-7
7.857901608655758e-8
4.085741364736957e-8
2.613844747374331e-8
1.9539838702788007e-8
1.71780725303943e-8
2.117369659201595e-8
5.8398879078454445e-9
2.94987447095654e-9
6.667370556603127e-9
1.2402087769488478e-8
1.789048811346539e-8
2.2882450946116764e-8
2.8173011830821078e-8
3.4658525419658414e-8
4.33627475982732e-8
5.5762087116941684e-8
2.8253596873351256e-7
1.9571465213029075e-7
1.4237169851123562e-7
1.7145716743335208e-7
2.8658972192984595e-7
3.9634593654311986e-7
2.863637171546422e-7
2.8725846950484556e-7
5.136109352778708e-7
4.2749662361011566e-6
1.293798736688106e-6
2.018384733286283e-6
1.3870456719739308e-6
1.2116193949234732e-6
1.0437244985588467e-6
5.476497944338208e-7
2.207489562024512e-7
6.817601757805401e-9
9.547865987949429e-9
4.634584595153907e-9
3.6973566746203894e-9
2.2142417166612977e-10
8.178424876345966e-11
5.81929374550418e-11
1.428568504044485e-10
1.1430038922654426e-9
1.8470848460468e-10
5.243090056524526e-10
1.7767939854450611e-9
1.0358589218933428e-8
7.139044069950882e-8
7.07158665203601e-9
5.751154214252185e-9
9.580497523926784e-11
4.848061592152387e-10
1.339196254901195e-10
3.2782154192536154e-11
4.583179793010107e-12
2.4052484075557653e-11
3.4866227401139226e-11
4.2439929054734084e-11
4.8179760926856367e-11
5.879772517406071e-10
2.528140025024737e-10
2.7253774162832863e-11
2.723666927615898e-10
5.030406712768283e-10
6.919705364065003e-10
6.731757400760011e-10
2.6695340238174854e-11
1.6382403521092655e-9
3.741988064193902e-9
4.245337327062306e-9
3.939671861785934e-9
1.904772250358438e-9
5.308182977225818e-11
4.131706217528121e-10
1.1324633801423382e-10
1.715736368259278e-10
8.900356305896815e-11
3.295626540218555e-11
3.1726861483318846e-13
2.7075353625237895e-13
1.5991886874453075e-13
1.5242112745646786e-13
1.8697402504469154e-13
2.326379472540617e-13
2.901542538228917e-13
3.63093302651401e-13
4.561366777575661e-13
5.753254168212619e-13
7.285362923695139e-13
2.0345727767906897e-11
1.1559729401416686e-12
2.0333326673547889e-13
1.8136684296194298e-13
4.404598118349221e-13
7.086417211038778e-13
1.0460376551752774e-12
1.506974375791512e-12
2.1584102122587363e-12
3.0932232991424483e-12
4.445882603221762e-12
6.413665979692685e-12
9.285460560195168e-12
1.3477426939330395e-11
1.9566020091056345e-11
2.8286854155049322e-11
4.043007848842897e-11
5.654837175452551e-11
7.653522434258664e-11
9.948310747509882e-11
3.4659917166227377e-10
1.563318036601874e-10
4.919516966679626e-10
1.424531102552956e-9
1.950498103260461e-9
2.1814111353289164e-9
2.3725270093817334e-9
2.5828301127110904e-9
2.8143089832104674e-9
3.058077904832548e-9
3.3039148765142223e-9
3.360804720188173e-9
2.0906323806636823e-9
1.3799656613317219e-10
3.6276642201557064e-10
5.2663648899903e-10
7.358318808884599e-10
1.1680126304835734e-9
2.1160548769300794e-9
1.2573534809895851e-9
1.2860640120574572e-9
1.1440408905014627e-9
1.016604536510613e-9
9.630845042117685e-10
9.670896005644681e-10
1.0215362282050902e-9
1.130675422994442e-9
1.3122381913252052e-9
1.6066493227137491e-9
2.1018931515149485e-9
2.9902791445412113e-9
1.1590899330466667e-8
1.0673875846726788e-8
9.521027308838776e-9
1.3700366889325156e-8
2.7154498183638377e-8
5.296007778990949e-8
5.4431391695655436e-8
7.290888247332818e-8
1.2862803944962853e-7
1.2481404763762018e-7
5.374218785436307e-7
1.2303419227999076e-6
2.3573247479319158e-6
8.77511753220527e-7
8.127833653887252e-7
4.2075686870057067e-7
2.1406489272210153e-7
8.463637653091016e-8
1.7885549213008412e-8
5.639025378987413e-9
9.269718397511849e-10
1.69202698162969e-10
4.258398759833571e-11
2.4996053814047866e-10
8.87016349648626e-10
3.2916020228399326e-10
7.60388575239948e-11
4.352292963462993e-11
8.637367343526251e-10
3.23113108368727e-9
1.9646198881546683e-9
9.479601871783033e-9
2.420357775630819e-8
3.383088106093933e-8
3.4497905022800885e-8
3.454704936154579e-8
3.563178462546178e-8
3.755998714093349e-8
4.0038065331361786e-8
4.285797925869466e-8
4.5898603230288e-8
4.911378368905546e-8
5.776858512871229e-8
7.431652411314703e-8
6.304014754574026e-8
2.545849935196203e-8
1.1520694430441143e-8
6.27235283932372e-9
3.976397953546855e-9
3.037517535158202e-9
4.2011855930929975e-9
7.187546372036893e-9
6.314581213247752e-9
7.528607520547962e-9
8.853473950140129e-9
1.027725256497827e-8
1.211896146398686e-8
1.475338509661303e-8
1.8723497282795526e-8
2.5005473231616272e-8
3.556864763773694e-8
1.2814165330265265e-7
9.913851737018097e-8
6.521315540960329e-8
7.301497846572585e-8
1.1238376538822874e-7
1.9304073673431873e-7
1.673638039538675e-7
1.5809687368966397e-7
2.3223425853166132e-7
5.489406099348078e-7
6.803326014909135e-7
5.225313492947201e-6
4.869261061533964e-6
1.5172179222933195e-6
6.510880866804278e-7
1.8098603113270072e-7
3.195242667158522e-8
6.875466956782638e-9
2.2449198487760606e-9
3.8968958559521517e-10
3.3133322642635756e-11
1.434857176510848e-10
1.079725440111626e-10
2.5505182056286834e-10
7.9251831515154e-11
8.593711953141786e-11
3.5994997727443864e-10
1.6659172335386506e-9
1.5322642245717504e-8
5.087023573060355e-9
3.738164464894073e-9
1.0533836639810315e-8
3.660071569551828e-8
7.325308254368857e-8
7.113218747172373e-8
6.274878908650001e-8
6.003515820337376e-8
6.126900431743574e-8
6.570638408953414e-8
7.419316630432926e-8
9.006304901855535e-8
1.2472359299291926e-7
1.0167001049840629e-7
1.1433020358237143e-7
1.7938379974527906e-7
1.591764084763777e-7
7.858003917098805e-8
4.085804560731277e-8
2.6138911793925723e-8
1.954025722979366e-8
1.717853668887188e-8
2.117444596516057e-8
5.839693698643414e-9
2.9496869688781834e-9
6.667162156645098e-9
1.2401917845711378e-8
1.7890381429222345e-8
2.2882390719116495e-8
2.8172976202087277e-8
3.4658495206970126e-8
4.3362700901542415e-8
5.5761990673366824e-8
2.8253662190207867e-7
1.9571510927629704e-7
1.4237221580708683e-7
1.714579658724206e-7
2.8659137006408653e-7
3.963471631378314e-7
2.863644295963562e-7
2.872595218046763e-7
5.136144590066542e-7
4.275103763087581e-6
1.293824064869281e-6
2.01834665867611e-6
1.3870241962685002e-6
1.2116069637809018e-6
1.043715627186607e-6
5.476458876034802e-7
2.2075155186898484e-7
6.820592538189093e-9
9.546728254048858e-9
4.634197294195167e-9
3.696521550250686e-9
2.2134521248513408e-10
8.17610212701016e-11
5.818995913715343e-11
1.4288698367582066e-10
1.1429973373256604e-9
1.8463693929881485e-10
5.24445055761489e-10
1.7767734916218018e-9
1.0358914356729551e-8
7.138509406880577e-8
7.0704554413956294e-9
5.74920334853076e-9
9.589762817223361e-11
4.848330678981679e-10
1.3390247141621568e-10
3.277801954711762e-11
4.585531230284089e-12
2.4053944871078822e-11
3.486743472120245e-11
4.2441178078340905e-11
4.8181183894437324e-11
5.879644834780297e-10
2.5281344665564994e-10
2.7254222556772644e-11
2.723689989149503e-10
5.03042033489626e-10
6.919586044192228e-10
6.731156982737454e-10
2.652916856696485e-11
1.638521763855936e-9
3.742225341510625e-9
4.245340196456406e-9
3.939785146929271e-9
1.904029065623854e-9
5.31317496581137e-11
4.131757536012546e-10
1.1324100109738128e-10
1.7166941488880102e-10
8.900420139239842e-11
3.2924625420624704e-11
3.1702653533339813e-13
2.7075895387908135e-13
1.5991261790855907e-13
1.524246165525591e-13
1.8697898142617323e-13
2.3264421105455506e-13
2.9016207541315146e-13
3.631031088469357e-13
4.561492739792876e-13
5.753414703343407e-13
7.285569699113668e-13
2.0345062701227018e-11
1.1560227031887795e-12
2.033446976274492e-13
1.813714061600844e-13
4.404747067319676e-13
7.086670014270012e-13
1.0460759252622768e-12
1.5070303765859414e-12
2.158491471077763e-12
3.0933411812240225e-12
4.446054014520695e-12
6.4139161498632e-12
9.28582556352118e-12
1.347795905854187e-11
1.956678963702722e-11
2.8287946140212895e-11
4.0431573982874706e-11
5.655030884393527e-11
7.653755791354253e-11
9.948572691764478e-11
3.4660905921800905e-10
1.5632641435563847e-10
4.919892514840852e-10
1.4245923940389594e-9
1.9505518116618696e-9
2.1814603557219612e-9
2.3725776479252496e-9
2.582884582591006e-9
2.8143680571804313e-9
3.0581415692459274e-9
3.3039827007602613e-9
3.360860672536155e-9
2.090734005960309e-9
1.3804330004450512e-10
3.627550705536441e-10
5.266282346754235e-10
7.358152105864087e-10
1.1679648268135447e-9
2.1159095533570396e-9
1.2575565329773084e-9
1.286134833842232e-9
1.1441074447130252e-9
1.0166576381222368e-9
9.631287068349146e-10
9.671277500621854e-10
1.021569341026211e-9
1.1307024988202012e-9
1.3122547936344144e-9
1.6066431049264482e-9
2.1018307028320185e-9
2.9900716241474927e-9
1.1590541018549033e-8
1.0673673118251588e-8
9.520901746463099e-9
1.37002339952045e-8
2.7154306212325485e-8
5.2959778148520465e-8
5.443117567027972e-8
7.290874731746513e-8
1.2862772632682665e-7
1.248128581739611e-7
5.374210042094864e-7
1.2303454624253055e-6
2.3573394672781715e-6
8.775518815747472e-7
8.127659150256239e-7
4.207577041449174e-7
2.1406443139312848e-7
8.463783161228326e-8
1.7885890031488033e-8
5.639120763455271e-9
9.269901032783845e-10
1.6920641343511426e-10
4.258070203479695e-11
2.499617445100546e-10
8.870145177084913e-10
3.2916787405275956e-10
7.604082360098097e-11
4.352029107483755e-11
8.637255299994097e-10
3.231125034161907e-9
1.9645974405729584e-9
9.479552544953108e-9
2.4203476956755757e-8
3.383077858405384e-8
3.449782822189132e-8
3.454698949851505e-8
3.563173479661288e-8
3.755994356862011e-8
4.0038025466067844e-8
4.285794025394819e-8
4.5898560709201025e-8
4.911373067327456e-8
5.7768493140905386e-8
7.431619240329847e-8
6.3039645554626e-8
2.5458255181304723e-8
1.1520572728771629e-8
6.2722802779037574e-9
3.9763468777138725e-9
3.037476270568072e-9
4.20115761345152e-9
7.187568530572934e-9
6.314608518890387e-9
7.528620477946962e-9
8.853473956178678e-9
1.027724551614091e-8
1.2118952181122286e-8
1.475337810587874e-8
1.872349946730358e-8
2.500549869809096e-8
3.556872969866722e-8
1.2814131436315475e-7
9.913820605698486e-8
6.521293581134036e-8
7.30147237358015e-8
1.1238336523476424e-7
1.930401259534976e-7
1.6736342929778956e-7
1.580966046979028e-7
2.3223387897861882e-7
5.489368836669756e-7
6.803186421285054e-7
5.225251950989215e-6
4.8691642409175e-6
1.5171980131255455e-6
6.510811157168186e-7
1.8098622932239216e-7
3.195261060003275e-8
6.875536769727649e-9
2.2449570328008417e-9
3.896941080847214e-10
3.3135596223122566e-11
1.4348537170399079e-10
1.0797461533035473e-10
2.550628291960109e-10
7.92556338101448e-11
8.593622298424434e-11
3.599518580261688e-10
1.665932585697306e-9
1.5322883263577956e-8
5.086997212337796e-9
3.738160426604626e-9
1.0533898718548315e-8
3.6600798505873216e-8
7.325316738233693e-8
7.113217208677115e-8
6.274880081271392e-8
6.003520574188268e-8
6.12690760056064e-8
6.570646352585194e-8
7.419322586915518e-8
9.006302308214414e-8
1.2472324730565197e-7
1.016698112133731e-7
1.1432998777622636e-7
1.793833452218317e-7
1.5917614063286871e-7
7.857938906112404e-8
4.0857644035301964e-8
2.6138616748223775e-8
1.9539991281791294e-8
1.717824174577949e-8
2.1173969785506295e-8
5.839817115112048e-9
2.9498061090831377e-9
6.66729458321125e-9
1.2402025821854076e-8
1.789044922213643e-8
2.288242899116032e-8
2.817299884470404e-8
3.465851440392252e-8
4.3362730576509255e-8
5.5762051962162016e-8
2.825362068723218e-7
1.95714818798094e-7
1.4237188710317474e-7
1.7145745852440852e-7
2.865903227962163e-7
3.9634638373120117e-7
2.863639768952455e-7
2.87258853146805e-7
5.136122199274799e-7
4.275016373464671e-6
1.2938079702070431e-6
2.018370852759924e-6
1.3870378426436968e-6
1.2116148628702093e-6
1.043721264273356e-6
5.476483701799807e-7
2.207499022709744e-7
6.818692381164698e-9
9.547451179055533e-9
4.634443388274964e-9
3.697052271181853e-9
2.2139538733724708e-10
8.177577984924011e-11
5.819185129702799e-11
1.4286783464569742e-10
1.1430015102687807e-9
1.8468239993047999e-10
5.243586028527101e-10
1.7767864703196704e-9
1.035870747804425e-8
7.138849187512207e-8
7.071174097210241e-9
5.750442869134411e-9
9.583874735622137e-11
4.848159804141547e-10
1.3391337120803377e-10
3.278063931004786e-11
4.584042941269486e-12
2.405302170388828e-11
3.486667730689315e-11
4.244038998111381e-11
4.818028032929871e-11
5.879725858603173e-10
2.5281379296004887e-10
2.7253910015329277e-11
2.7236756915881997e-10
5.030412151906616e-10
6.919662456495109e-10
6.73153879069165e-10
2.6634761766581236e-11
1.6383429570728079e-9
3.7420745693878235e-9
4.245338377844615e-9
3.939713155136667e-9
1.904501268216489e-9
5.3100028970720327e-11
4.1317249693947744e-10
1.1324439042161163e-10
1.7160854337767098e-10
8.900379572851052e-11
3.294471980645334e-11
3.171804782782402e-13
2.70755430037995e-13
1.599165463763003e-13
1.5242239367889565e-13
1.8697585423059122e-13
2.326402169609272e-13
2.9015716479144375e-13
3.6309687167033106e-13
4.561413058697697e-13
5.753313180929158e-13
7.285438966428482e-13
2.0345485070590425e-11
1.1559911227778169e-12
2.033373517952681e-13
1.8136854616967715e-13
4.404653161273118e-13
7.086510595947401e-13
1.0460517368293403e-12
1.506994815747642e-12
2.1584397914488335e-12
3.0932664946060536e-12
4.445945228406261e-12
6.41375699756817e-12
9.285593607580455e-12
1.3477621036220103e-11
1.9566300802380348e-11
2.8287252306257405e-11
4.0430623721041805e-11
5.654907784130537e-11
7.653607508068854e-11
9.94840624338889e-11
3.466027764711604e-10
1.5632983849946446e-10
4.919653639943807e-10
1.4245534479849558e-9
1.950517683850599e-9
2.1814290797961625e-9
2.37254547074901e-9
2.582849971375939e-9
2.8143305198716695e-9
3.058101114767066e-9
3.3039396031691836e-9
3.3608251178819317e-9
2.0906694324971784e-9
1.3801361607188447e-10
3.6276228270160695e-10
5.266334792051923e-10
7.35825803347132e-10
1.1679952021348223e-9
2.116001894096194e-9
1.2574275111477317e-9
1.2860898318748614e-9
1.1440651524231361e-9
1.0166238951550383e-9
9.631006189232594e-10
9.671035076795748e-10
1.0215482993087933e-9
1.1306852933868e-9
1.3122442433193454e-9
1.6066470532477013e-9
2.1018703835183833e-9
2.9902034853471106e-9
1.1590768701111117e-8
1.0673801936792046e-8
9.52098153216815e-9
1.3700318438659726e-8
2.715442819638945e-8
5.2959968550067585e-8
5.443131294002779e-8
7.290883320062894e-8
1.2862792529777284e-7
1.2481361399251718e-7
5.374215597613388e-7
1.2303432131299626e-6
2.3573301138710914e-6
8.775263834220105e-7
8.127770037351807e-7
4.2075717338187107e-7
2.1406472457113016e-7
8.463690703150336e-8
1.788567346731222e-8
5.6390601542182665e-9
9.26978498313112e-10
1.6920405265378852e-10
4.258279833150357e-11
2.4996097777055154e-10
8.870156811517466e-10
3.2916299932911925e-10
7.60395742912099e-11
4.3521967670479685e-11
8.637326489542583e-10
3.2311288796215766e-9
1.9646117044845332e-9
9.47958388754936e-9
2.4203541005481844e-8
3.3830843700179794e-8
3.4497877023143805e-8
3.454702753688471e-8
3.5631766459796366e-8
3.755997125735689e-8
4.0038050798276255e-8
4.2857965038963566e-8
4.589858772868995e-8
4.911376436164544e-8
5.776855159334635e-8
7.431640318822103e-8
6.303996452732488e-8
2.5458410333303558e-8
1.1520650062455004e-8
6.2723263856760215e-9
3.976379332857883e-9
3.0375024902191194e-9
4.201175390949468e-9
7.1875544414057695e-9
6.314591168868118e-9
7.528612244823603e-9
8.853473955306876e-9
1.0277249996757457e-8
1.2118958081186712e-8
1.4753382547680647e-8
1.872349807912981e-8
2.5005482519708115e-8
3.556867755557313e-8
1.2814152974885055e-7
9.913840387646919e-8
6.521307535314034e-8
7.3014885598713e-8
1.1238361950562551e-7
1.930405140641746e-7
1.673636673666772e-7
1.5809677562530282e-7
2.3223412016176643e-7
5.489392514514663e-7
6.803275121876669e-7
5.225291056098699e-6
4.869225763964106e-6
1.5172106640658917e-6
6.510855453177557e-7
1.8098610340779573e-7
3.195249372924892e-8
6.875492408840637e-9
2.2449334031700004e-9
3.896912343291429e-10
3.313415140898912e-11
1.4348562750504105e-10
1.0797329901553724e-10
2.550558338880762e-10
7.925321821358711e-11
8.593679266726609e-11
3.599506629005286e-10
1.665922830672357e-9
1.5322730114638218e-8
5.087013961970026e-9
3.738162992784402e-9
1.0533859271237762e-8
3.660074587699753e-8
7.325311347598907e-8
7.113218186136043e-8
6.274879336261166e-8
6.003517553504005e-8
6.126903045395977e-8
6.570641305147633e-8
7.4193188020875e-8
9.006303956325776e-8
1.2472346696390835e-7
1.0166993784613174e-7
1.1433012490839874e-7
1.7938363404656922e-7
1.5917631082537138e-7
7.857980215643857e-8
4.085789920188788e-8
2.6138804228423342e-8
1.954016027131901e-8
1.7178429159323173e-8
2.117427236042667e-8
5.839738688885616e-9
2.949730403736055e-9
6.667210434636607e-9
1.2401957211755079e-8
1.7890406147323875e-8
2.2882404671895507e-8
2.817298445731389e-8
3.4658502205785635e-8
4.33627117208354e-8
5.576201302108438e-8
2.825364706058438e-7
1.9571500337929602e-7
1.4237209597609229e-7
1.7145778091047926e-7
2.86590988264985e-7
3.963468789933217e-7
2.863642645578153e-7
2.872592780341831e-7
5.136136427075014e-7
4.275071903132647e-6
1.2938181970691751e-6
2.018355479208989e-6
1.3870291713480997e-6
1.2116098435405326e-6
1.0437176822885393e-6
5.47646792694898e-7
2.207509503806632e-7
6.819899909325045e-9
9.546991800376511e-9
4.634287009162973e-9
3.696715059099962e-9
2.2136350260958687e-10
8.17664014280841e-11
5.8190648799120986e-11
1.4288000195461443e-10
1.1429988617274101e-9
1.8465351222222054e-10
5.244135365885513e-10
1.7767782059544489e-9
1.0358838819848019e-8
7.138633295729047e-8
7.0707173795514395e-9
5.749655191881161e-9
9.58761423166253e-11
4.848268283980015e-10
1.3390643179017922e-10
3.277897268396912e-11
4.584982254298905e-12
2.4053612499388612e-11
3.4867166679462916e-11
4.2440886730346344e-11
4.818084996901321e-11
5.879674412830237e-10
2.528135706627724e-10
2.725408778763274e-11
2.723684497436991e-10
5.030416983252021e-10
6.919614095160527e-10
6.731296038322733e-10
2.6567679518497623e-11
1.6384565637156382e-9
3.74217037997932e-9
4.245339534562976e-9
3.939758901683959e-9
1.9042012000289406e-9
5.3120186006547087e-11
4.1317457489076464e-10
1.1324223544198506e-10
1.7164721810582313e-10
8.900405145545951e-11
3.2931948224108305e-11
3.170827637100551e-13
2.707577439973266e-13
1.5991407779726048e-13
1.5242386849275878e-13
1.8697775474928908e-13
2.3264273138221346e-13
2.9016027427191067e-13
3.6310081432196057e-13
4.561463686464467e-13
5.753378041148831e-13
7.285522201310894e-13
2.0345215569866056e-11
1.156011007127363e-12
2.0334214011053404e-13
1.8137046965585676e-13
4.404712943475494e-13
7.086611264233944e-13
1.046067048334849e-12
1.507017412948469e-12
2.158472597693686e-12
3.093314084160209e-12
4.446014521358129e-12
6.413857838064815e-12
9.285740907943006e-12
1.3477835727320691e-11
1.9566611552658362e-11
2.8287693050126902e-11
4.0431227522326526e-11
5.654986016214121e-11
7.653701732831194e-11
9.948512015905491e-11
3.466067687210588e-10
1.563276627554062e-10
4.919805357504896e-10
1.4245781953891277e-9
1.9505393694628443e-9
2.1814489530241262e-9
2.372565917963346e-9
2.5828719643353924e-9
2.814354371572146e-9
3.058126821294007e-9
3.3039669884614653e-9
3.3608477109027663e-9
2.0907104651143875e-9
1.3803246676199193e-10
3.6275770082520297e-10
5.266301470713592e-10
7.358190723158716e-10
1.1679759003700869e-9
2.1159432169030655e-9
1.2575095013275134e-9
1.286118423817257e-9
1.144092026810926e-9
1.016645333413745e-9
9.631184673593956e-10
9.67118912477402e-10
1.0215616700483892e-9
1.1306962253648895e-9
1.3122509476196027e-9
1.606644542291293e-9
2.1018451692207776e-9
2.9901196951214657e-9
1.1590624022026745e-8
1.0673720082145962e-8
9.520930834339812e-9
1.370026478188687e-8
2.7154350683774333e-8
5.295984756311191e-8
5.443122571398285e-8
7.290877862822422e-8
1.2862779886811037e-7
1.2481313371793028e-7
5.374212067406953e-7
1.230344642363952e-6
2.3573360571890295e-6
8.775425859616263e-7
8.127699577219967e-7
4.20757510689433e-7
2.1406453829215688e-7
8.46374945464431e-8
1.788581107951793e-8
5.639098667271183e-9
9.269858725662879e-10
1.6920555284409922e-10
4.258146454110194e-11
2.499614650502206e-10
8.870149417884091e-10
3.291660968546169e-10
7.604036813284028e-11
4.352090230290818e-11
8.637281252693952e-10
3.231126435943284e-9
1.964602640517872e-9
9.47956397048984e-9
2.420350030590257e-8
3.3830802327212504e-8
3.4497846015226006e-8
3.454700336731484e-8
3.563174633907026e-8
3.755995366379415e-8
4.0038034700677905e-8
4.285794929026267e-8
4.589857056016893e-8
4.91137429554955e-8
5.776851445229217e-8
7.431626924615701e-8
6.303976183832208e-8
2.5458311741625522e-8
1.1520600922841755e-8
6.272297087325054e-9
3.976358709430882e-9
3.0374858299241714e-9
4.201164093622051e-9
7.187563372600363e-9
6.314602192949771e-9
7.528617474349576e-9
8.853473955686153e-9
1.0277247149714305e-8
1.2118954331742913e-8
1.4753379726543266e-8
1.8723498961926073e-8
2.5005492799565594e-8
3.5568710689251216e-8
1.2814139289033941e-7
9.913827817569768e-8
6.521298668807826e-8
7.301478274831848e-8
1.1238345793418882e-7
1.930402674473073e-7
1.67363516090903e-7
1.580966670134899e-7
2.3223396690779824e-7
5.489377468872119e-7
6.803218758347183e-7
5.225266207329664e-6
4.869186670518174e-6
1.5172026252989524e-6
6.510827306282444e-7
1.8098618342623924e-7
3.195256799367935e-8
6.875520597295436e-9
2.244948417092018e-9
3.896930604629838e-10
3.313506946987838e-11
1.4348543944569766e-10
1.0797413552325648e-10
2.5506027889731474e-10
7.925475375932858e-11
8.59364306751088e-11
3.599514223588343e-10
1.6659290288855322e-9
1.5322827437647434e-8
5.0870033182853805e-9
3.738161361671794e-9
1.0533884337321554e-8
3.660077932078526e-8
7.325314773093056e-8
7.113217565098073e-8
6.274879809665809e-8
6.003519472880174e-8
6.126905939887488e-8
6.570644512479968e-8
7.419321207092492e-8
9.006302908984082e-8
1.247233273841598e-7
1.0166985738041305e-7
1.1433003777078502e-7
1.793834505212291e-7
1.5917620268073342e-7
7.85795396622375e-8
4.08577370594866e-8
2.6138685097741142e-8
1.9540052890407458e-8
1.717831007117435e-8
2.1174080090221215e-8
5.839788523376685e-9
2.949778514520171e-9
6.667263905354811e-9
1.2402000809981173e-8
1.789043351638247e-8
2.288242012480318e-8
2.8172993599870306e-8
3.465850995975251e-8
4.33627237057426e-8
5.576203776437392e-8
2.8253630302033877e-7
1.9571488609166086e-7
1.4237196325247823e-7
1.714575760565955e-7
2.865905654070452e-7
3.9634656429041885e-7
2.86364081769155e-7
2.8725900804875256e-7
5.13612738629907e-7
4.275036617771971e-6
1.2938116985530605e-6
2.0183652480654555e-6
1.387034681338763e-6
1.2116130329599753e-6
1.0437199583754457e-6
5.476477950889805e-7
2.207502843389241e-7
6.819132654132788e-9
9.547283699335516e-9
4.634386375796795e-9
3.6969293438513996e-9
2.213837641326324e-10
8.177236063344806e-11
5.8191412907631503e-11
1.42872270230822e-10
1.143000545931511e-9
1.846718680567195e-10
5.243786295821273e-10
1.7767834504556582e-9
1.0358755314058183e-8
7.13877048604067e-8
7.071007567684835e-9
5.750155687645796e-9
9.585237124096388e-11
4.848199369773418e-10
1.3391082871647008e-10
3.278002321364645e-11
4.584382323980956e-12
2.4053229085090124e-11
3.486685834569404e-11
4.244057618905068e-11
4.818048756657102e-11
5.879707241032641e-10
2.5281373676309264e-10
2.7253984509431897e-11
2.7236788290479204e-10
5.030413799055277e-10
6.919644691733194e-10
6.731449838323272e-10
2.6610333611713224e-11
1.6383843728094796e-9
3.742109502299256e-9
4.24533879658995e-9
3.9397298367605425e-9
1.904391865270373e-9
5.310737929203931e-11
4.131732512512019e-10
1.1324360430847951e-10
1.7162264147880964e-10
8.90038891469657e-11
3.294006743146513e-11
3.1714449206985746e-13
2.707562342949857e-13
1.5991565531747105e-13
1.5242290054756416e-13
1.8697652047507713e-13
2.326411592643415e-13
2.901582308523212e-13
3.6309831671742935e-13
4.561431209520522e-13
5.75333702921409e-13
7.285468963326146e-13
2.0345372706081594e-11
1.1559984320233658e-12
2.0333909276859855e-13
1.8136925373118178e-13
4.404674775005325e-13
7.086546879398433e-13
1.046057252635792e-12
1.5070030114284124e-12
2.1584518095019148e-12
3.0932838237280835e-12
4.445970598033334e-12
6.413793943429581e-12
9.285647064535357e-12
1.3477699260130865e-11
1.9566414078597297e-11
2.828741272569231e-11
4.043084375366883e-11
5.6549363025619685e-11
7.653641863003663e-11
9.948444800925769e-11
3.466042318737599e-10
1.5632904515850893e-10
4.919709188138246e-10
1.4245624710593612e-9
1.9505255893814297e-9
2.1814363258631033e-9
2.3725529244777907e-9
2.582857989095456e-9
2.814339215687405e-9
3.0581104864651684e-9
3.3039495867643424e-9
3.36083335648642e-9
2.0906843898751577e-9
1.3802048609467965e-10
3.62760612427685e-10
5.266322645308833e-10
7.358233493299764e-10
1.1679881651129478e-9
2.1159805008564174e-9
1.2574574048684655e-9
1.2861002551664363e-9
1.1440749509282667e-9
1.0166317128839766e-9
9.631071245989629e-10
9.67109124023168e-10
1.0215531733286615e-9
1.1306892793534746e-9
1.3122466874115726e-9
1.6066461387505292e-9
2.101861189780511e-9
2.9901729371802837e-9
1.1590715955199684e-8
1.0673772095708036e-8
9.520963048086424e-9
1.3700298877528953e-8
2.7154399938255227e-8
5.2959924441213276e-8
5.4431281140383614e-8
7.29088133054386e-8
1.286278792044405e-7
1.2481343889637401e-7
5.374214310561143e-7
1.2303437341422597e-6
2.357332280560051e-6
8.775322904852942e-7
8.127744350061471e-7
4.207572963627595e-7
2.1406465666751601e-7
8.46371212253585e-8
1.7885723637031328e-8
5.639074195252104e-9
9.269811868322245e-10
1.692045996804526e-10
4.258230407618726e-11
2.4996115529371246e-10
8.87015411150999e-10
3.2916412860864837e-10
7.603986369441025e-11
4.35215792595706e-11
8.637309999571118e-10
3.231127990829542e-9
1.9646083995991485e-9
9.479576629390354e-9
2.42035261676218e-8
3.383082861917377e-8
3.4497865719003886e-8
3.454701872623095e-8
3.563175912438393e-8
3.755996484257971e-8
4.003804492901322e-8
4.285795929753125e-8
4.5898581469645486e-8
4.9113756557952865e-8
5.776853805309142e-8
7.431635435691048e-8
6.303989063000336e-8
2.5458374387564037e-8
1.1520632146515198e-8
6.272315704151991e-9
3.976371813609919e-9
3.0374964179748138e-9
4.201171274479626e-9
7.187557706299051e-9
6.3145951879298275e-9
7.528614151042528e-9
8.85347395236209e-9
1.027724895749624e-8
1.2118956713288091e-8
1.4753381519482208e-8
1.872349839948339e-8
2.5005486266649093e-8
3.55686896355334e-8
1.2814147984281385e-7
9.913835804890486e-8
6.521304302916304e-8
7.301484810217177e-8
1.1238356060108937e-7
1.9304042415520083e-7
1.6736361221608037e-7
1.5809673602893548e-7
2.3223406429081628e-7
5.489387029310557e-7
6.803254573149705e-7
5.225281996898769e-6
4.86921151172226e-6
1.5172077333804737e-6
6.510845191721061e-7
1.8098613258366566e-7
3.1952520804395023e-8
6.875502685603176e-9
2.2449388778648345e-9
3.8969190012988996e-10
3.3134486241729353e-11
1.4348554444305585e-10
1.0797360398778562e-10
2.550574543969607e-10
7.925377721221815e-11
8.593666069052536e-11
3.599509397704629e-10
1.6659250902796064e-9
1.532276558690233e-8
5.087010081425657e-9
3.738162399418358e-9
1.0533868409258971e-8
3.660075806054426e-8
7.325312596319007e-8
7.113217960060563e-8
6.274879508770506e-8
6.003518253399671e-8
6.126904100730003e-8
6.5706424744399e-8
7.419319678922085e-8
9.006303574784528e-8
1.2472341607943938e-7
1.0166990851054822e-7
1.1433009314127567e-7
1.7938356713905147e-7
1.5917627139952146e-7
7.857970645753799e-8
4.085784008999929e-8
2.613876079731722e-8
1.9540121122982263e-8
1.7178385744524703e-8
2.1174202268420575e-8
5.839756856112751e-9
2.949747943085893e-9
6.667229928302478e-9
1.2401973107399336e-8
1.789041612526087e-8
2.2882410305642996e-8
2.8172987791260724e-8
3.46585050329614e-8
4.336271609207432e-8
5.576202204044082e-8
2.825364095061344e-7
1.9571496062056605e-7
1.4237204759308912e-7
1.7145770622784817e-7
2.8659083410431707e-7
3.9634676426266247e-7
2.863641979186857e-7
2.872591796059843e-7
5.136133131088271e-7
4.275059039097506e-6
1.2938158278936502e-6
2.018359040688061e-6
1.387031180137157e-6
1.2116110063098045e-6
1.0437185120781285e-6
5.476471581401407e-7
2.207507075498266e-7
6.819620209289472e-9
9.547098216277387e-9
4.6343232348716995e-9
3.6967931842225255e-9
2.2137088889988573e-10
8.176857395523278e-11
5.819092729104559e-11
1.428771831020098e-10
1.1429994760900263e-9
1.846602040684346e-10
5.244008103823569e-10
1.7767801148489586e-9
1.035880836191018e-8
7.13868331309441e-8
7.070823166376329e-9
5.749837645617301e-9
9.586748188541845e-11
4.848243437489667e-10
1.3390803882741884e-10
3.277934996020496e-11
4.58477361921246e-12
2.405347065128979e-11
3.486704421103044e-11
4.24407699352897e-11
4.8180720085762226e-11
5.87968621772604e-10
2.528136189502981e-10
2.7254062671596914e-11
2.7236821724993444e-10
5.030415918266535e-10
6.91962512313584e-10
6.731352095474542e-10
2.6583212397348947e-11
1.6384302495630271e-9
3.742148185728019e-9
4.2453392653563325e-9
3.939748302773549e-9
1.904270708065872e-9
5.311551519230297e-11
4.131740950814767e-10
1.1324273497524795e-10
1.716382571746347e-10
8.900399267411944e-11
3.293491082027114e-11
3.171057438316228e-13
2.707571635715688e-13
1.5991467942588727e-13
1.5242343021660012e-13
1.8697736966361447e-13
2.326422439512721e-13
2.9015950782144355e-13
3.6309991607645804e-13
4.561450904426323e-13
5.753364083141598e-13
7.285502451548735e-13
2.034526930421143e-11
1.156006478102643e-12
2.0334097617602104e-13
1.8136994906851697e-13
4.4046996249722237e-13
7.086587793453076e-13
1.0460633525897205e-12
1.5070121897128912e-12
2.1584650707279253e-12
3.093302927328825e-12
4.445998495113434e-12
6.41383471169702e-12
9.285706768070404e-12
1.3477786026359011e-11
1.956653943843023e-11
2.82875910541964e-11
4.043108763287561e-11
5.654967896849119e-11
7.653679905248251e-11
9.948487508802594e-11
3.466058439167711e-10
1.5632816629342912e-10
4.919770132033631e-10
1.4245724619374545e-9
1.9505343457779933e-9
2.1814443497462342e-9
2.3725611806600837e-9
2.582866869141708e-9
2.814348846396232e-9
3.0581208660394635e-9
3.30396064513418e-9
3.3608424751044767e-9
2.09070095857629e-9
1.380281035710825e-10
3.6275876181532975e-10
5.266309189310106e-10
7.358206314730949e-10
1.1679803721460303e-9
2.1159568094002323e-9
1.2574905120364438e-9
1.286111802490182e-9
1.1440858039182926e-9
1.01664037035791e-9
9.63114333488934e-10
9.671153441916652e-10
1.0215585708637291e-9
1.1306936938321707e-9
1.3122493941944524e-9
1.606645124005183e-9
2.101851011051376e-9
2.9901391052582183e-9
1.1590657536877374e-8
1.0673739044423864e-8
9.520942577739406e-9
1.3700277211921483e-8
2.7154368639780004e-8
5.2959875590307256e-8
5.443124592129128e-8
7.290879127055378e-8
1.2862782815457204e-7
1.248132449807969e-7
5.374212885123234e-7
1.230344311224082e-6
2.3573346803374387e-6
8.775388325762576e-7
8.127715900255124e-7
4.2075743255223813e-7
2.14064581449549e-7
8.463735844642212e-8
1.7885779200736946e-8
5.639089745674684e-9
9.269841642151026e-10
1.6920520516840115e-10
4.258177586948231e-11
2.4996135214767266e-10
8.870151128256435e-10
3.291653792404822e-10
7.604018425167569e-11
4.352114908986081e-11
8.637291732092418e-10
3.231127005615123e-9
1.96460473992704e-9
9.47956858930657e-9
2.4203509730922715e-8
3.3830811913845705e-8
3.4497853198537626e-8
3.45470089658813e-8
3.5631751000759154e-8
3.755995773942659e-8
4.003803842904641e-8
4.285795293839941e-8
4.5898574536568435e-8
4.911374791375027e-8
5.776852305619436e-8
7.43163002753604e-8
6.30398087925859e-8
2.5458334581758377e-8
1.1520612308039506e-8
6.272303873638748e-9
3.976363486924709e-9
3.0374896907789672e-9
4.201166711473354e-9
7.187561313945327e-9
6.3145996372146196e-9
7.528616265155655e-9
8.853473955508625e-9
1.027724780973371e-8
1.2118955200445523e-8
1.4753380380138582e-8
1.872349875655236e-8
2.5005490419357636e-8
3.5568703013876657e-8
1.2814142459037128e-7
9.913830729509462e-8
6.521300723185637e-8
7.301480657329528e-8
1.1238349536330915e-7
1.9304032457846956e-7
1.6736355113521259e-7
1.5809669217475103e-7
2.3223400241165907e-7
5.489380954316481e-7
6.803231815197629e-7
5.2252719637015235e-6
4.869195726893115e-6
1.517204487541552e-6
6.51083382674728e-7
1.809861648919643e-7
3.19525507901801e-8
6.875514067232539e-9
2.2449449390096514e-9
3.896926374630486e-10
3.3134857067784426e-11
1.4348548241615855e-10
1.0797394161119747e-10
2.550592491523976e-10
7.925439767188495e-11
8.593651453524154e-11
3.5995124640732947e-10
1.6659275929480619e-9
1.5322804889264602e-8
5.0870057849576044e-9
3.738161740131561e-9
1.0533878530570001e-8
3.660077156947879e-8
7.325313979219019e-8
7.113217709138842e-8
6.274879700019693e-8
6.00351902836804e-8
6.126905269465592e-8
6.570643769509377e-8
7.419320649983568e-8
9.006303151863291e-8
1.247233597206826e-7
1.0166987602138684e-7
1.1433005795784766e-7
1.7938349303676732e-7
1.5917622773163794e-7
7.857960047174581e-8
4.085777462165532e-8
2.6138712695808642e-8
1.954007776568337e-8
1.7178337657922696e-8
2.117412463619548e-8
5.83977697681126e-9
2.9497673675096718e-9
6.667251513775357e-9
1.2401990708621734e-8
1.7890427178119588e-8
2.2882416545051093e-8
2.817299148219378e-8
3.465850816439885e-8
4.336272092694494e-8
5.5762032033762704e-8
2.825363418455989e-7
1.9571491326273096e-7
1.423719939990886e-7
1.7145762351275288e-7
2.865906633668487e-7
3.9634663719395435e-7
2.863641241135767e-7
2.872590705934914e-7
5.13612948068e-7
4.2750447918913405e-6
1.29381320395692e-6
2.018362985056911e-6
1.3870334049242322e-6
1.211612294110654e-6
1.0437194311035995e-6
5.476475628754636e-7
2.2075043862100262e-7
6.81931040942731e-9
9.547216077107954e-9
4.634363356318812e-9
3.696879705801578e-9
2.2137907164340112e-10
8.177098011219928e-11
5.819123578676405e-11
1.4287406128902844e-10
1.1430001561567757e-9
1.8466761576433292e-10
5.243867159627959e-10
1.7767822330327462e-9
1.0358774644592583e-8
7.138738706825983e-8
7.070940336109957e-9
5.75003973394193e-9
9.585790792057184e-11
4.848215380142215e-10
1.339098133065365e-10
3.277978867522252e-11
4.5845225817989555e-12
2.4053323252328744e-11
3.4866928167644774e-11
4.244064701047551e-11
4.818057405342876e-11
5.879699588110288e-10
2.528136927126544e-10
2.725401090655729e-11
2.723680372339455e-10
5.030414613520529e-10
6.919637772668378e-10
6.731414471116901e-10
2.6600395370026848e-11
1.6384010997296724e-9
3.742123601250922e-9
4.245338968416565e-9
3.939736565239626e-9
1.904347695131117e-9
5.311034392245983e-11
4.1317355547431735e-10
1.1324328666556591e-10
1.7162833447358638e-10
8.900392552937116e-11
3.293818658660602e-11
3.1713036443218904e-13
2.7075658455009233e-13
1.5991535257336028e-13
1.5242311557717014e-13
1.8697681932245925e-13
2.326415370915163e-13
2.9015877805049886e-13
3.6309888283451985e-13
4.561438399422203e-13
5.753346369775694e-13
7.285480811932597e-13
2.03453351857647e-11
1.156001371907464e-12
2.033398596741919e-13
1.813694735298396e-13
4.4046838752628835e-13
7.086561304694965e-13
1.0460594561515887e-12
1.5070063706516313e-12
2.1584565398208585e-12
3.0932908744782766e-12
4.445980882104178e-12
6.413809006388004e-12
9.285668949654781e-12
1.3477730824564166e-11
1.9566459776055863e-11
2.8287477860842192e-11
4.0430932801091554e-11
5.6549478217387166e-11
7.653655730270879e-11
9.94846036578938e-11
3.466048196240047e-10
1.5632872509509227e-10
4.919731093454207e-10
1.4245661135388363e-9
1.9505287820376666e-9
2.1814392502274375e-9
2.372555934413607e-9
2.5828612264423936e-9
2.814342726921223e-9
3.0581142709815587e-9
3.3039536194813755e-9
3.3608366799951745e-9
2.0906904291039765e-9
1.3802326171719187e-10
3.6275993900246784e-10
5.26631773617958e-10
7.35822358416307e-10
1.1679853236393085e-9
2.1159718630624175e-9
1.257469477036973e-9
1.2861044684993494e-9
1.144078908236714e-9
1.0166348661878805e-9
9.631097540740456e-10
9.67111391279321e-10
1.0215551425860387e-9
1.1306908889124734e-9
1.3122476735859054e-9
1.6066457692695412e-9
2.101857478699111e-9
2.9901606039750815e-9
1.1590694656661858e-8
1.0673760045551832e-8
9.52095558662778e-9
1.3700290978260442e-8
2.715438852867038e-8
5.2959906631929495e-8
5.4431268300061096e-8
7.290880527209615e-8
1.2862786059469657e-7
1.2481336819972892e-7
5.374213790744917e-7
1.2303439445649145e-6
2.357333155416917e-6
8.775346755507716e-7
8.127733978201561e-7
4.20757346020714e-7
2.1406462924797854e-7
8.463720770981806e-8
1.7885743893809256e-8
5.639079864001022e-9
9.269822722469355e-10
1.692048205169354e-10
4.2582112167142604e-11
2.4996122723525777e-10
8.870153029570943e-10
3.2916458451524717e-10
7.60399805533993e-11
4.352142245311943e-11
8.637303343623244e-10
3.231127631785171e-9
1.9646070658662144e-9
9.479573696929162e-9
2.4203520175642508e-8
3.383082252918113e-8
3.4497861154730864e-8
3.454701516701345e-8
3.563175616188997e-8
3.755996225289722e-8
4.003804255982876e-8
4.2857956979474594e-8
4.589857894234371e-8
4.9113753405834366e-8
5.776853258505194e-8
7.431633464246891e-8
6.3039860797727e-8
2.545835987459793e-8
1.1520624913615405e-8
6.272311391399078e-9
3.976368778783007e-9
3.037493965861034e-9
4.201169612234754e-9
7.187559034459235e-9
6.314596809810458e-9
7.528614919279628e-9
8.853473953658969e-9
1.027724854088974e-8
1.2118956162814011e-8
1.4753381102897313e-8
1.8723498531747864e-8
2.500548778186779e-8
3.556869451319348e-8
1.2814145971459107e-7
9.913833954666466e-8
6.521302998195456e-8
7.301483296263571e-8
1.1238353681892698e-7
1.9304038785250644e-7
1.6736358994809748e-7
1.5809672004128262e-7
2.322340417320284e-7
5.489384814574391e-7
6.803246276315441e-7
5.225278339086957e-6
4.869205757050405e-6
1.5172065500411039e-6
6.510841048429242e-7
1.8098614436270448e-7
3.195253173642071e-8
6.875506834889343e-9
2.2449410872537327e-9
3.896921688834228e-10
3.313462142363572e-11
1.4348547460129697e-10
1.0797372704225285e-10
2.550581087012702e-10
7.925400398226844e-11
8.593660741046638e-11
3.5995105163009186e-10
1.6659260026053822e-9
1.5322779919509338e-8
5.087008515737296e-9
3.73816215964213e-9
1.0533872098960849e-8
3.660076301774492e-8
7.325313100369878e-8
7.113217868411426e-8
6.27487957868794e-8
6.003518535960906e-8
6.126904526802924e-8
6.570642946600084e-8
7.419320032941455e-8
9.006303420706851e-8
1.247233955339031e-7
1.0166989666564458e-7
1.1433008031391194e-7
1.793835401240916e-7
1.5917625548094813e-7
7.857966781858805e-8
4.085781622298022e-8
2.613874326112115e-8
1.9540105318563224e-8
1.717836821379378e-8
2.1174173964052422e-8
5.839764196632296e-9
2.949755021435155e-9
6.667237798214242e-9
1.240197952509252e-8
1.7890420155523764e-8
2.2882412582174356e-8
2.817298913845596e-8
3.465850617336976e-8
4.336271785365592e-8
5.5762025682869794e-8
2.8253638484567574e-7
1.9571494335531347e-7
1.4237202805175733e-7
1.7145767607152104e-7
2.865907718588275e-7
3.9634671793661243e-7
2.8636417101135804e-7
2.8725913986338973e-7
5.136131800263716e-7
4.275053844985535e-6
1.29381487128992e-6
2.0183604786662795e-6
1.387031991214038e-6
1.2116114758204153e-6
1.043718847130243e-6
5.476473056977353e-7
2.2075060950135107e-7
6.819507268442567e-9
9.547141184532634e-9
4.6343378615461945e-9
3.6968247282121213e-9
2.2137387415944212e-10
8.176945117025579e-11
5.819103974944753e-11
1.4287604497448857e-10
1.142999724074011e-9
1.8466290605841965e-10
5.243956719838879e-10
1.776780886859487e-9
1.0358796064623957e-8
7.138703508652264e-8
7.070865880072541e-9
5.7499113270353305e-9
9.586395983784992e-11
4.848233138127208e-10
1.3390867815175575e-10
3.2779509176434965e-11
4.584692743888754e-12
2.4053415527826874e-11
3.486699891209781e-11
4.244073054114128e-11
4.81806685466323e-11
5.87969111013414e-10
2.5281364370083363e-10
2.7254054176135543e-11
2.723681554646209e-10
5.030415528705755e-10
6.919629610501783e-10
6.731374924014148e-10
2.658948542680592e-11
1.638419638770433e-9
3.742139226805109e-9
4.245339156345819e-9
3.93974402161727e-9
1.9042987759423475e-9
5.311362833019556e-11
4.1317389508938256e-10
1.1324293502189857e-10
1.7163463875320015e-10
8.900396901708932e-11
3.293610272338013e-11
3.1711431429623766e-13
2.7075688285033646e-13
1.5991484345887132e-13
1.5242335124889531e-13
1.869770823192479e-13
2.326419047694205e-13
2.9015917984493935e-13
3.630995980384621e-13
4.561446899480538e-13
5.753357226888929e-13
7.285494740864136e-13
2.0345317982735708e-11
1.156004617788364e-12
2.0334054955235434e-13
1.8136983676807536e-13
4.40469372863198e-13
7.086578241647823e-13
1.046061989537729e-12
1.5070102016473683e-12
2.1584621584317094e-12
3.093298479039998e-12
4.445991972308249e-12
6.41382519379272e-12
9.285693223652853e-12
1.3477765989869882e-11
1.9566510656131635e-11
2.8287549779524324e-11
4.043103110066131e-11
5.654960574326745e-11
7.653671090279595e-11
9.948477612678825e-11
3.4660547028220124e-10
1.5632837054493213e-10
4.919755865392686e-10
1.4245701476016457e-9
1.950532317882908e-9
2.181442490345053e-9
2.3725592679675947e-9
2.582864811363106e-9
2.8143466156856862e-9
3.0581184614116734e-9
3.303958082816101e-9
3.3608403643505458e-9
2.0906971205200156e-9
1.3802634247472959e-10
3.627591916406891e-10
5.266312304903063e-10
7.358212611421186e-10
1.1679821773635745e-9
2.1159622976241294e-9
1.2574828367374912e-9
1.2861091275007334e-9
1.1440832875012969e-9
1.0166383632112593e-9
9.631126631952493e-10
9.671139029331973e-10
1.021557322264749e-9
1.1306926703463323e-9
1.3122487665096262e-9
1.6066453597866524e-9
2.1018533663977596e-9
2.9901469428928517e-9
1.1590671070600069e-8
1.0673746700874383e-8
9.520947322483036e-9
1.370028223160033e-8
2.715437589185746e-8
5.295988690724091e-8
5.4431254080341804e-8
7.290879637519406e-8
1.286278399837853e-7
1.2481328990111318e-7
5.374213215271414e-7
1.2303441775694172e-6
2.357334124392278e-6
8.775373170518774e-7
8.127722490904059e-7
4.207574010126286e-7
2.1406459887581677e-7
8.463730349246549e-8
1.7885766329033684e-8
5.639086142955833e-9
9.269834745166069e-10
1.6920506499343244e-10
4.2581893090714426e-11
2.4996130663741034e-10
8.87015182193864e-10
3.291650895531186e-10
7.604010997840948e-11
4.3521248766217465e-11
8.637295964918616e-10
3.231127237200722e-9
1.9646055871403914e-9
9.47957044774526e-9
2.4203513542529953e-8
3.383081578084742e-8
3.449785609840861e-8
3.454701122676699e-8
3.563175288319109e-8
3.755995938410503e-8
4.003803993605834e-8
4.285795441133256e-8
4.589857614280442e-8
4.9113749916310927e-8
5.7768526530409306e-8
7.43163128060823e-8
6.303982775131474e-8
2.5458343802251654e-8
1.1520616901113967e-8
6.272306614157399e-9
3.9763654161600264e-9
3.0374912483130652e-9
4.201167767352897e-9
7.187560479459739e-9
6.314598609441118e-9
7.528615771524364e-9
8.85347395384152e-9
1.0277248074919546e-8
1.211895555195138e-8
1.4753380643764864e-8
1.8723498674235015e-8
2.5005489456833864e-8
3.556869991481542e-8
1.281414373938566e-7
9.913831905209703e-8
6.521301552251969e-8
7.301481619472537e-8
1.1238351047780281e-7
1.9304034764575836e-7
1.6736356528532247e-7
1.580967023339478e-7
2.3223401674632382e-7
5.489382361652976e-7
6.803237087281409e-7
5.225274287977992e-6
4.869199383585779e-6
1.51720523949021e-6
6.510836459617234e-7
1.809861574077801e-7
3.195254384394218e-8
6.8755114305863585e-9
2.244943535464336e-9
3.8969246666980587e-10
3.3134771056481554e-11
1.43485478849571e-10
1.0797386339395987e-10
2.550588333795399e-10
7.925425392935775e-11
8.593654838905382e-11
3.599511753846781e-10
1.66592701334635e-9
1.5322795777297805e-8
5.0870067805165084e-9
3.738161892410019e-9
1.0533876185389743e-8
3.660076844047927e-8
7.325313659332681e-8
7.113217767315973e-8
6.27487965584726e-8
6.003518848859419e-8
6.126904998649526e-8
6.570643469511287e-8
7.419320425023145e-8
9.006303249920493e-8
1.2472337277552288e-7
1.0166988354751039e-7
1.1433006610850456e-7
1.7938351020159989e-7
1.5917623785102417e-7
7.857962502237538e-8
4.085778978911627e-8
2.613872383812196e-8
1.9540087809935663e-8
1.7178348797912923e-8
2.117414261843263e-8
5.839772312633505e-9
2.9497628677613814e-9
6.667246516840702e-9
1.2401986631137177e-8
1.7890424620011458e-8
2.2882415098945782e-8
2.8172990626163277e-8
3.465850743958871e-8
4.3362719807392734e-8
5.5762029718545275e-8
2.8253635752203044e-7
1.9571492423296227e-7
1.423720064151947e-7
1.7145764267476177e-7
2.865907029199448e-7
3.9634666663018516e-7
2.863641412113249e-7
2.8725909584723205e-7
5.136130326332094e-7
4.275048092374752e-6
1.2938138118285245e-6
2.0183620713107833e-6
1.387032889531012e-6
1.211611995770547e-6
1.0437192182077531e-6
5.476474691194293e-7
2.207505009205438e-7
6.8193821795748146e-9
9.547188773362923e-9
4.6343540616989336e-9
3.6968596629107337e-9
2.2137717296092766e-10
8.177042271196935e-11
5.8191164514433634e-11
1.4287478443535636e-10
1.1429999985801818e-9
1.8466589869554745e-10
5.243899810184314e-10
1.776781742433412e-9
1.035878245119329e-8
7.138725874594372e-8
7.070913190999905e-9
5.749992918524458e-9
9.586010013494464e-11
4.848221608609466e-10
1.3390940837772662e-10
3.277968561672978e-11
4.584592366578573e-12
2.405336019952822e-11
3.486695234845953e-11
4.2440674065904374e-11
4.818060494632885e-11
5.879696515178441e-10
2.5281365026940503e-10
2.7254022906027648e-11
2.7236804696026977e-10
5.03041461287158e-10
6.919634759037015e-10
6.731399994695073e-10
2.659645099608259e-11
1.6384078628458402e-9
3.7421292999726215e-9
4.245339037935893e-9
3.939739281530135e-9
1.904329859049343e-9
5.311154243740456e-11
4.131736848010853e-10
1.1324316011646741e-10
1.7163063347110692e-10
8.900394120596416e-11
3.29374281956448e-11
3.1712477017775447e-13
2.707567391761047e-13
1.5991510029300365e-13
1.52423171349253e-13
1.8697692980794303e-13
2.3264165050428144e-13
2.9015893435797256e-13
3.630991949806724e-13
4.561441156246425e-13
5.753350584171741e-13
7.285486449915653e-13
2.0345307381620433e-11
1.1560024084202599e-12
2.0334008734264585e-13
1.8136967879494304e-13
4.4046877518433303e-13
7.086568684404163e-13
1.0460604249757988e-12
1.5070076636969466e-12
2.1584585939213914e-12
3.093293756584659e-12
4.445984708929842e-12
6.413814525212506e-12
9.285677775059776e-12
1.3477743708933108e-11
1.956647830089447e-11
2.8287504156720806e-11
4.0430968495115204e-11
5.654952477310933e-11
7.653661337878547e-11
9.948466656405394e-11
3.466050570170219e-10
1.563285956178665e-10
4.919740074144825e-10
1.4245675836505833e-9
1.950530071010278e-9
2.1814404315120906e-9
2.372557150294003e-9
2.582862533177808e-9
2.81434414471236e-9
3.0581157982642935e-9
3.3039552459144792e-9
3.3608380228939915e-9
2.09069286539359e-9
1.3802439461905274e-10
3.6275966609833983e-10
5.26631575809414e-10
7.35821958397657e-10
1.1679841766691481e-9
2.1159683768193403e-9
1.2574743491864945e-9
1.286106168566891e-9
1.1440805024673255e-9
1.016636141665615e-9
9.631108134383897e-10
9.67112307039681e-10
1.0215559347547388e-9
1.1306915376108362e-9
1.3122480739094444e-9
1.6066456206769596e-9
2.101855980035191e-9
2.99015562252031e-9
1.159068605890114e-8
1.0673755180586177e-8
9.520952572844211e-9
1.3700287788646472e-8
2.7154383921558852e-8
5.295989944078009e-8
5.443126311477615e-8
7.290880202860092e-8
1.286278530797565e-7
1.2481333965130172e-7
5.374213581016857e-7
1.2303440294956702e-6
2.3573335086837244e-6
8.775356385706017e-7
8.127729790276834e-7
4.2075736607508914e-7
2.140646181761458e-7
8.46372426292162e-8
1.788575207300664e-8
5.639082153206262e-9
9.269827106489682e-10
1.6920490962907931e-10
4.258204267607245e-11
2.4996125626111216e-10
8.870152588037385e-10
3.2916476870051066e-10
7.604002772796176e-11
4.352135912714449e-11
8.637300650872771e-10
3.2311274877461652e-9
1.964606527338992e-9
9.479572510049585e-9
2.420351775683051e-8
3.38308200675901e-8
3.449785930930551e-8
3.454701372981625e-8
3.5631754966862585e-8
3.7559961207144e-8
4.0038041603128024e-8
4.28579560435039e-8
4.589857792148684e-8
4.911375213396461e-8
5.7768530377664074e-8
7.431632667871312e-8
6.30398487452489e-8
2.5458354015403174e-8
1.1520621992416972e-8
6.272309649493313e-9
3.976367552999829e-9
3.0374929745788846e-9
4.201168938532468e-9
7.1875595384338964e-9
6.314597462496461e-9
7.528615230141746e-9
8.853473955983118e-9
1.027724837024482e-8
1.2118955938727632e-8
1.4753380937031713e-8
1.872349858204148e-8
2.500548838976777e-8
3.556869648355325e-8
1.2814145156971413e-7
9.913833207393949e-8
6.521302470466563e-8
7.301482684903611e-8
1.1238352721455678e-7
1.9304037319469882e-7
1.673635809567562e-7
1.5809671358564314e-7
2.3223403262290935e-7
5.489383920289975e-7
6.80324292618477e-7
5.2252768621703696e-6
4.869203433501345e-6
1.5172060722600523e-6
6.510839375486398e-7
1.8098614911894343e-7
3.195253615032727e-8
6.875508510259597e-9
2.2449419792774495e-9
3.8969227748051456e-10
3.3134675996829944e-11
1.4348547027219518e-10
1.0797377678958386e-10
2.5505837289206457e-10
7.925409505911843e-11
8.593658589343235e-11
3.5995109670448946e-10
1.665926371094316e-9
1.532278570577434e-8
5.087007883607486e-9
3.7381620618180085e-9
1.0533873589522746e-8
3.660076496618834e-8
7.325313304372017e-8
7.113217831451832e-8
6.274879606769293e-8
6.003518649870067e-8
6.126904698817999e-8
6.570643137222317e-8
7.419320175862925e-8
9.006303358238005e-8
1.2472338723595588e-7
1.0166989188315059e-7
1.1433007513555767e-7
1.7938352921627552e-7
1.591762490520509e-7
7.857965221801665e-8
4.085780658414788e-8
2.613873617885666e-8
1.9540098934764398e-8
1.717836113500224e-8
2.1174162542256322e-8
5.839767157343938e-9
2.949757881982801e-9
6.667240978916199e-9
1.2401982116442084e-8
1.7890421782958616e-8
2.288241349861608e-8
2.8172989679368284e-8
3.465850663536614e-8
4.336271856603618e-8
5.576202715416301e-8
2.8253637488445737e-7
1.9571493638389093e-7
1.423720201591452e-7
1.7145766389577294e-7
2.8659074672602993e-7
3.963466992326861e-7
2.8636416014711367e-7
2.8725912381641444e-7
5.13613126290989e-7
4.275051747762833e-6
1.293814485044089e-6
2.018361059286735e-6
1.3870323186995013e-6
1.2116116653672502e-6
1.043718982409198e-6
5.476473652751234e-7
2.2075056991674152e-7
6.8194616659051335e-9
9.54715853392704e-9
4.6343437678059965e-9
3.6968374647282468e-9
2.2137507437473182e-10
8.17698053286426e-11
5.819108537937706e-11
1.4287558541724048e-10
1.1429998242148582e-9
1.8466399720978809e-10
5.243935972454447e-10
1.7767811986224871e-9
1.0358791100109636e-8
7.138711662443928e-8
7.070883129796823e-9
5.749941078303674e-9
9.586257200276244e-11
4.848229012079814e-10
1.339089362554676e-10
3.277957025158913e-11
4.584647213955345e-12
2.405339735200244e-11
3.4866988340097556e-11
4.24407057804806e-11
4.8180642632942395e-11
5.879693160796183e-10
2.5281361010650895e-10
2.7254043017824344e-11
2.723681205402925e-10
5.030415123303735e-10
6.919631296936381e-10
6.73138395923003e-10
2.659202412917154e-11
1.6384153515909342e-9
3.7421356053272325e-9
4.245339114181273e-9
3.9397422959360896e-9
1.9043101062897846e-9
5.311287021626716e-11
4.1317381941114717e-10
1.1324301789107057e-10
1.7163317957563774e-10
8.900395856842873e-11
3.2936585027341064e-11
3.1711770252261385e-13
2.7075688881462003e-13
1.5991489961820417e-13
1.5242334698648855e-13
1.8697705553267045e-13
2.326418646078777e-13
2.9015915388867023e-13
3.6309938522810466e-13
4.561444754713555e-13
5.753354944875747e-13
7.28549128061218e-13
2.034532234252597e-11
1.1560038895666834e-12
2.0334038514343402e-13
1.8136977730516628e-13
4.4046920675489853e-13
7.086574898226685e-13
1.0460614072827329e-12
1.5070093121074217e-12
2.1584608181480915e-12
3.0932967020214496e-12
4.445989280665638e-12
6.4138212568900705e-12
9.285687417255443e-12
1.3477757860651113e-11
1.956649861835222e-11
2.828753296709163e-11
4.0431008463829686e-11
5.6549576253433925e-11
7.653667533572606e-11
9.948473627738597e-11
3.4660531967999824e-10
1.5632845243896617e-10
4.919750002089052e-10
1.4245692126740427e-9
1.950531498652195e-9
2.18144173968454e-9
2.3725584951146087e-9
2.5828639816427847e-9
2.8143457150238298e-9
3.0581174905085676e-9
3.303957048442578e-9
3.3608395111571862e-9
2.0906955675165665e-9
1.3802562625209444e-10
3.627593641318522e-10
5.266313562329113e-10
7.358215154943947e-10
1.167982906208503e-9
2.1159645166539296e-9
1.2574797381366307e-9
1.286108047454087e-9
1.1440822717045877e-9
1.016637554087326e-9
9.6311198803885e-10
9.671133202000287e-10
1.02155681518923e-9
1.1306922593812655e-9
1.3122485139421479e-9
1.6066454535655108e-9
2.1018543207178467e-9
2.990150107534493e-9
1.1590676536591822e-8
1.0673749792379228e-8
9.520949234275426e-9
1.3700284258534538e-8
2.7154378819835643e-8
5.295989147646683e-8
5.443125737324818e-8
7.290879843632864e-8
1.2862784475726286e-7
1.2481330803952936e-7
5.374213348526513e-7
1.230344123582938e-6
2.3573338999509356e-6
8.775367051352452e-7
8.127725152070316e-7
4.2075738827161516e-7
2.1406460591399403e-7
8.463728130368474e-8
1.7885761131727866e-8
5.639084688043014e-9
9.269831959885991e-10
1.692050082703475e-10
4.258194683171605e-11
2.4996128825897055e-10
8.870152102607239e-10
3.2916497259800653e-10
7.604007999468894e-11
4.352128899484775e-11
8.637297672165431e-10
3.2311273270808797e-9
1.964605929866584e-9
9.479571200379727e-9
2.4203515078845566e-8
3.3830817341856275e-8
3.449785726890972e-8
3.4547012138878273e-8
3.5631753641254216e-8
3.755996004867295e-8
4.003804054297673e-8
4.2857955006494236e-8
4.589857679136829e-8
4.911375072517274e-8
5.7768527933015306e-8
7.431631786230958e-8
6.303983540673967e-8
2.545834752839773e-8
1.152061875880034e-8
6.272307721108743e-9
3.976366195595149e-9
3.0374918772943564e-9
4.2011681940662006e-9
7.187560154179302e-9
6.314598190177984e-9
7.528615576246894e-9
8.853473955371783e-9
1.027724818348976e-8
1.2118955692163653e-8
1.4753380751004615e-8
1.87234986413763e-8
2.5005489069494022e-8
3.5568698663069444e-8
1.2814144256261257e-7
9.913832380155724e-8
6.521301886874342e-8
7.301482007823219e-8
1.1238351657989828e-7
1.9304035696088226e-7
1.673635709987027e-7
1.5809670643594126e-7
2.3223402253436118e-7
5.489382929885101e-7
6.803239215991546e-7
5.2252752264405515e-6
4.869200860037054e-6
1.5172055430774548e-6
6.510837522680974e-7
1.809861543858305e-7
3.1952541038965995e-8
6.875510366121947e-9
2.244942968737403e-9
3.896923976611724e-10
3.31347362058859e-11
1.4348544669257068e-10
1.0797383180650902e-10
2.550586655234543e-10
7.925419685004512e-11
8.593656206007944e-11
3.5995114670741774e-10
1.665926779022606e-9
1.5322792100702772e-8
5.087007182811935e-9
3.738161954723304e-9
1.0533875239165325e-8
3.660076718032275e-8
7.325313529593275e-8
7.113217790629747e-8
6.27487963777618e-8
6.003518776223265e-8
6.126904889277931e-8
6.5706433483353e-8
7.419320334208605e-8
9.006303289420911e-8
1.2472337804845263e-7
1.0166988658656793e-7
1.1433006939944106e-7
1.7938351713400353e-7
1.591762419340177e-7
7.857963493705785e-8
4.0857795913331564e-8
2.61387283379531e-8
1.9540091865524716e-8
1.717835329508167e-8
2.1174149885893283e-8
5.83977043490469e-9
2.949761050518267e-9
6.66724449532945e-9
1.240198498528545e-8
1.7890423582192657e-8
2.2882414515687468e-8
2.8172990281844857e-8
3.465850714508302e-8
4.336271935435415e-8
5.576202878478502e-8
2.825363638522754e-7
1.9571492866337252e-7
1.4237201142292777e-7
1.7145765041258565e-7
2.865907188888869e-7
3.9634667851648384e-7
2.8636414811503426e-7
2.8725910604406496e-7
5.136130667778222e-7
4.275049425017204e-6
1.2938140572667881e-6
2.0183617023560255e-6
1.3870326814206102e-6
1.21161187532274e-6
1.0437191322376296e-6
5.476474312622012e-7
2.2075052607134862e-7
6.819411158044946e-9
9.547177749026763e-9
4.634350308684449e-9
3.696851570029672e-9
2.2137641141390168e-10
8.177019756411197e-11
5.819113547444701e-11
1.428750764335473e-10
1.1429999350415575e-9
1.846652055146594e-10
5.243912993761043e-10
1.776781543874954e-9
1.0358785607709862e-8
7.138720693698207e-8
7.070902230228451e-9
5.749974026827221e-9
9.586099819000235e-11
4.848224213701594e-10
1.3390922516695241e-10
3.277964990777882e-11
4.584611613111079e-12
2.4053381975329016e-11
3.486696263183015e-11
4.2440685483734575e-11
4.818062005937495e-11
5.879695087355469e-10
2.528136667204334e-10
2.7254040062216938e-11
2.723680822001858e-10
5.03041500192145e-10
6.919633726082798e-10
6.731393988844829e-10
2.6594836964429462e-11
1.638410585570169e-9
3.742131596553491e-9
4.24533906547779e-9
3.939740384165112e-9
1.9043226586678134e-9
5.31120274567182e-11
4.1317372819052654e-10
1.1324310828510106e-10
1.7163156108774106e-10
8.900394868656723e-11
3.2937120091850616e-11
3.1712186104625005e-13
2.707568510641348e-13
1.59915052657669e-13
1.5242328316731587e-13
1.8697697318475967e-13
2.3264180287015505e-13
2.9015897389590075e-13
3.6309922697689744e-13
4.561442529921754e-13
5.753351715956804e-13
7.285488478430243e-13
2.0345342086269205e-11
1.1560031089886675e-12
2.033402723541986e-13
1.8136972899655113e-13
4.404688424458736e-13
7.086570898528633e-13
1.0460607570044415e-12
1.5070083709896344e-12
2.158459332111017e-12
3.093294728661702e-12
4.445986341343913e-12
6.413816996741595e-12
9.28568140897909e-12
1.3477748628424308e-11
1.9566485792105483e-11
2.828751458235088e-11
4.043098306954316e-11
5.6549543466254055e-11
7.653663591995191e-11
9.948469192743642e-11
3.4660515276553586e-10
1.5632854338192191e-10
4.919743969992794e-10
1.4245681775286516e-9
1.9505305910420485e-9
2.1814409089613184e-9
2.372557640480939e-9
2.582863061662503e-9
2.8143447175485398e-9
3.0581164154514053e-9
3.303955903208604e-9
3.360838565284382e-9
2.0906938514166026e-9
1.380248389900718e-10
3.6275955587384097e-10
5.266314957471303e-10
7.358217968530664e-10
1.1679837139401794e-9
2.115966970050814e-9
1.25747631053722e-9
1.2861068507960117e-9
1.1440811468100975e-9
1.0166366543225161e-9
9.63111241728494e-10
9.671126770755413e-10
1.0215562560834365e-9
1.1306918011368407e-9
1.3122482328738286e-9
1.6066455590044084e-9
2.101855374541869e-9
2.9901536121449312e-9
1.1590682581263672e-8
1.0673753216739809e-8
9.520951356222041e-9
1.3700286501226162e-8
2.7154382060657266e-8
5.2959896537101096e-8
5.443126102326945e-8
7.290880071892825e-8
1.2862785004627748e-7
1.2481332812879651e-7
5.374213496424918e-7
1.2303440637949122e-6
2.3573336513177763e-6
8.775360273935129e-7
8.127728099320157e-7
4.20757374171458e-7
2.1406461370064843e-7
8.463725672872139e-8
1.788575537575102e-8
5.63908307720335e-9
9.269828875840237e-10
1.692049455341968e-10
4.258200593748477e-11
2.4996126773436037e-10
8.870152410383256e-10
3.291648428861348e-10
7.604004678079792e-11
4.35213335364188e-11
8.637299566830384e-10
3.231127432181654e-9
1.964606309447513e-9
9.479572033993165e-9
2.420351677796713e-8
3.3830819075182015e-8
3.4497858566555374e-8
3.454701315085992e-8
3.563175448377921e-8
3.7559960785501265e-8
4.003804121725395e-8
4.2857955665781066e-8
4.589857750995459e-8
4.91137516203386e-8
5.7768529486198955e-8
7.431632346736586e-8
6.303984388272052e-8
2.5458351649662688e-8
1.1520620812388718e-8
6.272308947655887e-9
3.976367057605159e-9
3.0374925749771128e-9
4.201168668017733e-9
7.187559765314832e-9
6.31459773070981e-9
7.528615357452988e-9
8.85347395548086e-9
1.0277248301900383e-8
1.2118955848422423e-8
1.4753380867588659e-8
1.8723498604620606e-8
2.5005488637248566e-8
3.5568697278012206e-8
1.2814144829919154e-7
9.913832905891033e-8
6.521302258222709e-8
7.301482438107525e-8
1.123835233374935e-7
1.9304036727588283e-7
1.6736357732623124e-7
1.5809671097906338e-7
2.3223402894520423e-7
5.489383559203919e-7
6.803241573624379e-7
5.225276265838602e-6
4.869202495296429e-6
1.517205879322287e-6
6.51083869995144e-7
1.8098615103907198e-7
3.195253793278675e-8
6.8755091869458365e-9
2.244942339417795e-9
3.8969232134951314e-10
3.313469794869372e-11
1.434854796685179e-10
1.0797379697572989e-10
2.550584795414051e-10
7.925413187267867e-11
8.593657719668578e-11
3.599511148889228e-10
1.6659265199929856e-9
1.5322788050825775e-8
5.087007627741107e-9
3.738162022066162e-9
1.0533874190759133e-8
3.660076576921557e-8
7.325313386706561e-8
7.113217816746715e-8
6.274879618053184e-8
6.003518696006647e-8
6.126904768272332e-8
6.570643214145336e-8
7.419320233583439e-8
9.006303332977976e-8
1.2472338388729805e-7
1.0166988995256119e-7
1.1433007304320243e-7
1.7938352481080093e-7
1.5917624645664898e-7
7.857964591644017e-8
4.085780269499081e-8
2.6138733321376907e-8
1.95400963592758e-8
1.717835827753376e-8
2.117415792735416e-8
5.8397683500262525e-9
2.949759041205254e-9
6.667242261568994e-9
1.240198316140853e-8
1.7890422436019384e-8
2.288241386896912e-8
2.8172989900810857e-8
3.465850682207981e-8
4.336271885426434e-8
5.5762027748930894e-8
2.8253637085816503e-7
1.9571493356952335e-7
1.4237201697577097e-7
1.714576589812953e-7
2.8659073657667533e-7
3.9634669167974467e-7
2.8636415576079913e-7
2.8725911733730495e-7
5.136131045929735e-7
4.27505090095064e-6
1.293814329084035e-6
2.0183612937360082e-6
1.3870324509483055e-6
1.2116117419115024e-6
1.0437190370211667e-6
5.476473893329669e-7
2.2075055393382628e-7
6.819443252196256e-9
9.547165539144363e-9
4.634346152378203e-9
3.6968426067211682e-9
2.213755615636436e-10
8.176994838693666e-11
5.819110353419233e-11
1.4287539987484688e-10
1.1429998645447328e-9
1.8466443772114493e-10
5.243927594866553e-10
1.7767813242390755e-9
1.0358789097367035e-8
7.138714955176665e-8
7.070890093327741e-9
5.749953087047501e-9
9.586201000351022e-11
4.848227252254976e-10
1.339090520829625e-10
3.277959916596228e-11
4.584634753822813e-12
2.405339116520314e-11
3.4866978769180426e-11
4.2440699527783514e-11
4.8180636919218654e-11
5.879693932351935e-10
2.528136741200176e-10
2.7254020936417286e-11
2.7236813043343013e-10
5.030415534563507e-10
6.919632334921722e-10
6.731387775906263e-10
2.6593070434253198e-11
1.638413606842976e-9
3.742134145704296e-9
4.2453390967813326e-9
3.939741597751417e-9
1.904314684404126e-9
5.311256302653437e-11
4.1317378845858957e-10
1.132430506817774e-10
1.716325892484865e-10
8.900395313401071e-11
3.293677839636986e-11
3.171199272162878e-13
2.7075695220981634e-13
1.599150081808274e-13
1.5242327342650327e-13
1.8697703899763997e-13
2.326417978578932e-13
2.901591224814113e-13
3.630993809053432e-13
4.56144352944742e-13
5.753353872231017e-13
7.285489876123612e-13
2.0345325855435495e-11
1.156003545320532e-12
2.0334024317343672e-13
1.8136979268440754e-13
4.4046902076865833e-13
7.086573054231913e-13
1.0460612301509155e-12
1.5070089084269583e-12
2.158460145773381e-12
3.0932961420313785e-12
4.445988245091222e-12
6.413819867799113e-12
9.285685291677052e-12
1.347775440439639e-11
1.956649385154471e-11
2.8287526174213827e-11
4.043099916035885e-11
5.654956428634953e-11
7.65366609509671e-11
9.948472000533511e-11
3.466052588144286e-10
1.5632848592268848e-10
4.919747881297126e-10
1.4245688363268344e-9
1.9505311678090313e-9
2.1814414371367735e-9
2.372558183308294e-9
2.5828636453588123e-9
2.81434535087233e-9
3.058117098772717e-9
3.3039566320464187e-9
3.360839164023513e-9
2.0906949437140803e-9
1.3802534568327728e-10
3.6275943420355345e-10
5.266314074707359e-10
7.358216178409916e-10
1.1679832006277148e-9
2.1159654082587783e-9
1.2574784898767253e-9
1.2861076117644177e-9
1.1440818599245393e-9
1.016637225514733e-9
9.6311171565062e-10
9.671130862847124e-10
1.0215566130713224e-9
1.1306920914663577e-9
1.312248411718788e-9
1.6066454916416615e-9
2.1018547031887184e-9
2.990151385063528e-9
1.1590678743157045e-8
1.067375104014132e-8
9.520950010052433e-9
1.3700285076323027e-8
2.7154380001030857e-8
5.2959893321117385e-8
5.443125870334444e-8
7.290879926847898e-8
1.286278466853366e-7
1.2481331536385245e-7
5.37421340252856e-7
1.2303441017895447e-6
2.357333809293587e-6
8.775364580562127e-7
8.127726226533675e-7
4.207573831361761e-7
2.1406460875194906e-7
8.463727234422917e-8
1.7885759033451182e-8
5.639084100981905e-9
9.26983083585587e-10
1.6920498545186579e-10
4.258196409285977e-11
2.4996128085174844e-10
8.870152214124471e-10
3.2916492518787975e-10
7.604006791215894e-11
4.3521305237896116e-11
8.637298364860642e-10
3.2311273609134915e-9
1.9646060678148357e-9
9.479571505276011e-9
2.4203515699604967e-8
3.383081797679144e-8
3.4497857740059164e-8
3.4547012508470816e-8
3.563175394886868e-8
3.755996031885937e-8
4.003804078891147e-8
4.2857955246807416e-8
4.5898577053614704e-8
4.911375105077087e-8
5.7768528499191596e-8
7.431631990582204e-8
6.303983849515662e-8
2.5458349030699347e-8
1.1520619507431722e-8
6.272308168030267e-9
3.976366509533991e-9
3.037492130472419e-9
4.2011683658927044e-9
7.187560014598875e-9
6.3145980252584e-9
7.528615497245352e-9
8.853473954967411e-9
1.0277248227244996e-8
1.2118955749095562e-8
1.4753380793233385e-8
1.872349862714508e-8
2.5005488911987435e-8
3.5568698158819745e-8
1.281414446381858e-7
9.913832571617239e-8
6.521302022310531e-8
7.301482164754244e-8
1.1238351904264897e-7
1.9304036072160632e-7
1.673635733052204e-7
1.5809670809241782e-7
2.3223402487162612e-7
5.489383159311087e-7
6.803240075532749e-7
5.225275605372871e-6
4.869201456209147e-6
1.5172056656778205e-6
6.51083795182332e-7
1.8098615316578786e-7
3.1952539906662714e-8
6.8755099360127795e-9
2.2449427407605687e-9
3.896923697895798e-10
3.3134722358847854e-11
1.4348549172322722e-10
1.0797381909254166e-10
2.5505859769953763e-10
7.925417312619384e-11
8.593656757611675e-11
3.599511351434193e-10
1.6659266844613674e-9
1.532279062731969e-8
5.087007345732186e-9
3.738161979095614e-9
1.0533874856472257e-8
3.660076666736397e-8
7.325313477404585e-8
7.113217800047558e-8
6.274879630762776e-8
6.003518747031216e-8
6.126904845132035e-8
6.570643299389798e-8
7.419320297539138e-8
9.006303305378938e-8
1.247233801778331e-7
1.0166988781353361e-7
1.1433007072787715e-7
1.793835199315112e-7
1.5917624358088427e-7
7.857963894315236e-8
4.085779838450465e-8
2.6138730154188372e-8
1.9540093504193696e-8
1.71783551120742e-8
2.117415281647967e-8
5.8397696785008206e-9
2.949760319439921e-9
6.667243682922492e-9
1.2401984319495051e-8
1.789042316632659e-8
2.2882414280076294e-8
2.8172990141965283e-8
3.465850702689978e-8
4.3362719173005847e-8
5.576202840519649e-8
2.825363664087292e-7
1.9571493045216462e-7
1.4237201344950002e-7
1.714576535349155e-7
2.865907253372813e-7
3.9634668331566516e-7
2.863641509023409e-7
2.8725911016105775e-7
5.136130805648648e-7
4.275049963102163e-6
1.2938141563422825e-6
2.01836155337635e-6
1.387032597404187e-6
1.211611826678315e-6
1.0437190975212088e-6
5.476474159721747e-7
2.2075053623148622e-7
6.819422858284543e-9
9.547173297672906e-9
4.634348793367215e-9
3.6968483023209836e-9
2.2137610073685834e-10
8.177010671114775e-11
5.819112376664688e-11
1.4287519436783595e-10
1.1429999093804063e-9
1.8466492552375024e-10
5.243918317117448e-10
1.7767814637497588e-9
1.035878687918822e-8
7.138718601753462e-8
7.070897804915149e-9
5.749966382139262e-9
9.58613795525093e-11
4.848225490440237e-10
1.3390916943591732e-10
3.277962057551874e-11
4.584609409022398e-12
2.405337455496846e-11
3.486697449907337e-11
4.244069033308464e-11
4.8180626602997e-11
5.879694735657054e-10
2.52813693611078e-10
2.7254017185246528e-11
2.723680769073586e-10
5.030414834535665e-10
6.91963323263253e-10
6.731392027496218e-10
2.6594181626963076e-11
1.6384116814372426e-9
3.742132526424431e-9
4.245339076123661e-9
3.939740826946276e-9
1.9043197509561234e-9
5.311222186219621e-11
4.131737588711943e-10
1.13243086686291e-10
1.7163193577647536e-10
8.90039501300344e-11
3.2936998834500686e-11
3.171212704583468e-13
2.707568421498315e-13
1.5991508356077436e-13
1.5242324739376988e-13
1.8697695936776913e-13
2.3264181620089506e-13
2.901589810744502e-13
3.630993396468902e-13
4.561442220706245e-13
5.75335224982844e-13
7.285489298556799e-13
2.0345282046941285e-11
1.1560031020116074e-12
2.033401861521612e-13
1.813697441455974e-13
4.404689173361385e-13
7.086571027150628e-13
1.0460609922478853e-12
1.5070085040193306e-12
2.1584597838783043e-12
3.093295272444914e-12
4.445986960395632e-12
6.413818308673958e-12
9.285682815652419e-12
1.3477751090454705e-11
1.9566488671610424e-11
2.8287518842781842e-11
4.043098894505984e-11
5.654955104311037e-11
7.653664507090271e-11
9.948470218042456e-11
3.466051915241685e-10
1.5632852235070615e-10
4.919745157608847e-10
1.4245684171590798e-9
1.950530801302073e-9
2.1814411012673828e-9
2.3725578380645262e-9
2.5828632747794225e-9
2.814344947965125e-9
3.0581166643032452e-9
3.303956168732486e-9
3.3608387834128154e-9
2.0906942490277162e-9
1.3802498393270298e-10
3.627595109434309e-10
5.266314632831464e-10
7.35821731763123e-10
1.1679835266916609e-9
2.1159664019770665e-9
1.257477096891325e-9
1.286107129275149e-9
1.1440814104821672e-9
1.0166368615967547e-9
9.63111413175795e-10
9.67112826076562e-10
1.0215563867047753e-9
1.1306919083138574e-9
1.3122482992783213e-9
1.606645533700868e-9
2.1018551302180295e-9
2.9901528004542062e-9
1.1590681178608914e-8
1.0673752422809612e-8
9.520950864575164e-9
1.3700285981044783e-8
2.7154381310050814e-8
5.2959895365386854e-8
5.443126017747129e-8
7.29088001901205e-8
1.2862784882009877e-7
1.248133234783681e-7
5.374213462088981e-7
1.2303440776541053e-6
2.3573337089352046e-6
8.775361844036735e-7
8.12772741657719e-7
4.2075737742403807e-7
2.1406461189888168e-7
8.463726242149465e-8
1.788575670926231e-8
5.639083450243432e-9
9.269829589599166e-10
1.6920495995999278e-10
4.25819939123052e-11
2.49961272643608e-10
8.870152339045324e-10
3.2916487296527955e-10
7.60400544749938e-11
4.3521323229179336e-11
8.637299125038964e-10
3.231127403544197e-9
1.964606221648943e-9
9.479571841155738e-9
2.4203516387283432e-8
3.383081867424339e-8
3.4497858264994837e-8
3.454701291676359e-8
3.563175428944496e-8
3.755996061458184e-8
4.003804106074062e-8
4.28579555130155e-8
4.589857734374369e-8
4.911375141282233e-8
5.776852912624267e-8
7.431632216820375e-8
6.303984191993267e-8
2.5458350695703534e-8
1.1520620337454297e-8
6.272308663431808e-9
3.976366857588485e-9
3.0374924135381305e-9
4.2011685572554715e-9
7.187559852077602e-9
6.314597838949824e-9
7.528615409380566e-9
8.853473951235495e-9
1.0277248275615026e-8
1.2118955811124148e-8
1.475338084071137e-8
1.872349861163213e-8
2.500548873810922e-8
3.556869759904838e-8
1.2814144696419424e-7
9.91383278406948e-8
6.521302172075087e-8
7.301482338361454e-8
1.1238352177177873e-7
1.9304036488666237e-7
1.6736357586033699e-7
1.5809670992657855e-7
2.3223402746010216e-7
5.48938341341435e-7
6.803241027452931e-7
5.225276025047736e-6
4.869202116491275e-6
1.517205801442355e-6
6.510838427105886e-7
1.8098615181441045e-7
3.195253865217057e-8
6.8755094600868586e-9
2.2449424858508393e-9
3.896923388686369e-10
3.3134706812476536e-11
1.4348549998142362e-10
1.0797380509328957e-10
2.550585226918815e-10
7.925414661784222e-11
8.593657369937562e-11
3.599511222081916e-10
1.6659265800196159e-9
1.5322788981293797e-8
5.08700752447583e-9
3.738162006971203e-9
1.053387443370969e-8
3.660076611498723e-8
7.325313419453078e-8
7.113217810537249e-8
6.274879622569474e-8
6.003518714591373e-8
6.126904796289529e-8
6.570643245243255e-8
7.419320256912394e-8
9.006303323141175e-8
1.2472338253596415e-7
1.0166988917269737e-7
1.1433007219971318e-7
1.7938352303135812e-7
1.591762454086632e-7
7.857964337516406e-8
4.085780112276963e-8
2.613873216641458e-8
1.9540095316295343e-8
1.7178357124161208e-8
2.1174156067620716e-8
5.839768834412825e-9
2.9497595036979914e-9
6.667242778910785e-9
1.2401983584657481e-8
1.7890422702491988e-8
2.2882414021038848e-8
2.8172989990674363e-8
3.465850689695079e-8
4.3362718969295845e-8
5.576202798641281e-8
2.825363692329292e-7
1.9571493243332318e-7
1.423720156922491e-7
1.7145765699494088e-7
2.8659073247987903e-7
3.963466886309663e-7
2.863641539894468e-7
2.8725911472104665e-7
5.136130958346744e-7
4.275050559040287e-6
1.2938142661096758e-6
2.01836138836913e-6
1.3870325043437312e-6
1.2116117728244916e-6
1.043719059088015e-6
5.47647399042612e-7
2.2075054747654464e-7
6.819435817082439e-9
9.547168367725682e-9
4.634347115314852e-9
3.696844682883037e-9
2.2137575710086244e-10
8.177000611194063e-11
5.819111090059317e-11
1.4287532494443573e-10
1.1429998809212494e-9
1.8466461555323834e-10
5.243924212328196e-10
1.7767813750504698e-9
1.0358788290242598e-8
7.138716284751776e-8
7.070892905600704e-9
5.7499579342232735e-9
9.586176341746589e-11
4.848226613540755e-10
1.3390910384702272e-10
3.277959438078263e-11
4.584623642506328e-12
2.40533800565143e-11
3.486696983552936e-11
4.244069570239871e-11
4.8180634736763955e-11
5.87969426353244e-10
2.528136545344638e-10
2.72540104943001e-11
2.7236808958655055e-10
5.030415417976988e-10
6.91963251397085e-10
6.731389586908361e-10
2.6593497287949712e-11
1.6384128916754462e-9
3.742133555467483e-9
4.2453390874932805e-9
3.939741313525788e-9
1.9043165325297044e-9
5.311243765629413e-11
4.131737691277533e-10
1.1324306397824253e-10
1.716323506121282e-10
8.90039538486642e-11
3.293686227544836e-11
3.17120319501601e-13
2.7075686700513804e-13
1.5991497209835418e-13
1.524232999663789e-13
1.8697698780960037e-13
2.3264176169861715e-13
2.901590963826394e-13
3.630993701943319e-13
4.561443117390485e-13
5.753353218415246e-13
7.285490456648154e-13
2.0345308566583072e-11
1.1560035460235107e-12
2.0334036652895673e-13
1.8136980490267594e-13
4.404690082586861e-13
7.086571556634927e-13
1.0460611882472332e-12
1.5070088331094953e-12
2.1584601707490043e-12
3.093295686989778e-12
4.445987817880766e-12
6.4138192110609555e-12
9.28568418029859e-12
1.3477753197557339e-11
1.9566491960452884e-11
2.8287523696802907e-11
4.0430995495151945e-11
5.654955947296376e-11
7.653665512095743e-11
9.94847134969523e-11
3.466052343548622e-10
1.5632849888234794e-10
4.919747269580924e-10
1.4245686833971564e-9
1.950531034615752e-9
2.1814413141479784e-9
2.372558056937836e-9
2.582863511128387e-9
2.814345203988622e-9
3.0581169408172985e-9
3.303956462344421e-9
3.3608390257535746e-9
2.090694689259903e-9
1.3802522704264166e-10
3.6275946248708045e-10
5.266314277297375e-10
7.358216595441379e-10
1.1679833193760488e-9
2.1159657692802317e-9
1.2574779884500213e-9
1.286107430387499e-9
1.1440816972072453e-9
1.0166370947401756e-9
9.63111605095477e-10
9.671129909083939e-10
1.0215565298862593e-9
1.1306920268128134e-9
1.3122483694100884e-9
1.6066455074831788e-9
2.101854860393422e-9
2.9901519006518405e-9
1.1590679636627468e-8
1.0673751545568138e-8
9.520950321647817e-9
1.370028540652849e-8
2.7154380477569608e-8
5.295989406603623e-8
5.443125924104146e-8
7.290879960447443e-8
1.286278474639189e-7
1.248133183178928e-7
5.374213424166749e-7
1.2303440929778953e-6
2.357333772708299e-6
8.775363582951244e-7
8.127726660371076e-7
4.2075738105097e-7
2.1406460989955538e-7
8.463726872660621e-8
1.7885758185739626e-8
5.639083864338913e-9
9.269830381680696e-10
1.692049760823718e-10
4.258197677702249e-11
2.4996127771308233e-10
8.870152258337425e-10
3.2916490632555e-10
7.604006297867678e-11
4.352131180086002e-11
8.637298640885711e-10
3.2311273765427884e-9
1.9646061243000115e-9
9.479571628161594e-9
2.420351595192982e-8
3.383081822972611e-8
3.449785793447704e-8
3.4547012657474956e-8
3.5631754072678496e-8
3.755996042577624e-8
4.003804088869617e-8
4.2857955343466634e-8
4.589857715895143e-8
4.911375118308342e-8
5.7768528727743915e-8
7.431632073090063e-8
6.303983974249004e-8
2.5458349637266645e-8
1.1520619809141681e-8
6.2723083486851564e-9
3.976366637210828e-9
3.0374922345879397e-9
4.2011684376453865e-9
7.187559948323221e-9
6.314597952538948e-9
7.528615464541795e-9
8.853473952735696e-9
1.0277248245557142e-8
1.2118955772387527e-8
1.4753380809267993e-8
1.8723498620999844e-8
2.5005488849187387e-8
3.5568697954926315e-8
1.2814144549081074e-7
9.913832649020957e-8
6.521302076472815e-8
7.301482228004579e-8
1.1238352003798415e-7
1.930403622399112e-7
1.673635742368627e-7
1.5809670876118482e-7
2.3223402581534401e-7
5.489383251951267e-7
6.803240422565196e-7
5.225275758379131e-6
4.869201696917661e-6
1.5172057151614374e-6
6.510838125230993e-7
1.8098615267323494e-7
3.195253944933778e-8
6.8755097624328545e-9
2.2449426475916003e-9
3.8969235860502286e-10
3.31347168776128e-11
1.4348551364022495e-10
1.0797381402319758e-10
2.550585704264409e-10
7.925416361877555e-11
8.593656981843236e-11
3.5995113042799044e-10
1.6659266464402034e-9
1.5322790015866022e-8
5.087007409963869e-9
3.73816199047309e-9
1.0533874701965687e-8
3.660076646698646e-8
7.325313456420062e-8
7.11321780393472e-8
6.274879627815367e-8
6.003518735251158e-8
6.126904827402783e-8
6.570643279683317e-8
7.419320282685621e-8
9.006303312069446e-8
1.2472338103747298e-7
1.016698883089285e-7
1.1433007126425927e-7
1.7938352106392107e-7
1.591762442485625e-7
7.857964055925848e-8
4.085779938389196e-8
2.6138730887343738e-8
1.9540094164112248e-8
1.7178355846254905e-8
2.1174154000328382e-8
5.839769367642361e-9
2.949760015729154e-9
6.667243350343429e-9
1.2401984052206478e-8
1.789042299540805e-8
2.288241418609028e-8
2.817299008465408e-8
3.4658506980316904e-8
4.3362719096563135e-8
5.5762028252288024e-8
2.825363674386273e-7
1.9571493117378333e-7
1.423720142662704e-7
1.7145765479595738e-7
2.8659072794176153e-7
3.9634668525347484e-7
2.8636415202776823e-7
2.8725911182361217e-7
5.136130861313983e-7
4.275050180363011e-6
1.29381419637127e-6
2.018361493234541e-6
1.3870325634792983e-6
1.2116118070463085e-6
1.0437190835160584e-6
5.476474098044501e-7
2.207505403320038e-7
6.819427583285047e-9
9.547171500326241e-9
4.63434818164941e-9
3.6968469825044567e-9
2.213759722321826e-10
8.17700700593123e-11
5.819111926610944e-11
1.4287524199294473e-10
1.1429998991035211e-9
1.8466481261672322e-10
5.24392046634548e-10
1.7767814315650895e-9
1.035878739192735e-8
7.13871775573647e-8
7.070896017762025e-9
5.749963304857989e-9
9.586151905455114e-11
4.848225767675858e-10
1.3390914909056338e-10
3.277962599221247e-11
4.584621070989772e-12
2.4053374566475908e-11
3.4866966681147444e-11
4.244069731634373e-11
4.8180632696212555e-11
5.879694497477642e-10
2.528136199306536e-10
2.7254022166476465e-11
2.723681023407083e-10
5.030414890697034e-10
6.919632879868684e-10
6.731390988723293e-10
2.6593950758767517e-11
1.6384121189001644e-9
3.742132902665154e-9
4.245339081399499e-9
3.939741008639244e-9
1.9043185774990887e-9
5.311229925014195e-11
4.1317375680340243e-10
1.1324307874268013e-10
1.7163208782086269e-10
8.900395086879847e-11
3.293694818064289e-11
3.171205971195309e-13
2.707568143271092e-13
1.5991506542402939e-13
1.524232376345957e-13
1.869769776940709e-13
2.3264178019931566e-13
2.901590473446383e-13
3.6309936470337426e-13
4.561443723310917e-13
5.7533524982994e-13
7.285488923936479e-13
2.034531608561322e-11
1.1560032765163735e-12
2.0334014996833743e-13
1.8136973216080402e-13
4.4046891775914715e-13
7.086571128891463e-13
1.0460609065212476e-12
1.50700851739517e-12
2.1584597874964255e-12
3.093295497523637e-12
4.445987311535113e-12
6.413818473112332e-12
9.285683331990341e-12
1.3477751667689775e-11
1.9566490063021883e-11
2.8287520637290517e-11
4.043099137357465e-11
5.65495541800622e-11
7.653664875727504e-11
9.948470633373918e-11
3.466052070312301e-10
1.5632851436107824e-10
4.919745629401076e-10
1.4245685151004283e-9
1.9505308859246547e-9
2.1814411787931027e-9
2.3725579195349096e-9
2.582863360422602e-9
2.8143450410933112e-9
3.0581167647734312e-9
3.303956276254306e-9
3.3608388711681183e-9
2.090694410497581e-9
1.380250834847503e-10
3.627594928381254e-10
5.266314502434948e-10
7.358217053062532e-10
1.167983450916993e-9
2.115966171079987e-9
1.2574774339715704e-9
1.2861072330584307e-9
1.1440815139219389e-9
1.0166369494900448e-9
9.63111483917863e-10
9.671128853365359e-10
1.021556438661841e-9
1.130691949356582e-9
1.312248324076323e-9
1.6066455244572238e-9
2.1018550312478396e-9
2.9901524726204748e-9
1.1590680620158656e-8
1.0673752102827405e-8
9.520950666930678e-9
1.3700285771736503e-8
2.7154381007131874e-8
5.295989489129653e-8
5.443125983676397e-8
7.290879997665394e-8
1.2862784832645466e-7
1.2481332159597018e-7
5.374213448291107e-7
1.2303440832415732e-6
2.357333732191803e-6
8.775362477983094e-7
8.127727140893691e-7
4.207573787480697e-7
2.1406461116921047e-7
8.463726472036009e-8
1.788575724740137e-8
5.639083601146121e-9
9.269829877912457e-10
1.692049659678145e-10
4.258198230775409e-11
2.4996127444200203e-10
8.870152308580404e-10
3.2916488518661073e-10
7.604005760100307e-11
4.3521319079854524e-11
8.637298951842095e-10
3.231127391611477e-9
1.9646061858274265e-9
9.47957176278883e-9
2.420351622226269e-8
3.383081851108922e-8
3.449785814535876e-8
3.4547012820595635e-8
3.563175421003875e-8
3.755996054544787e-8
4.00380409976574e-8
4.285795545117504e-8
4.589857727649159e-8
4.911375132874908e-8
5.776852898170201e-8
7.431632164463147e-8
6.30398411279791e-8
2.5458350309016794e-8
1.1520620145491607e-8
6.272308548853243e-9
3.976366777843259e-9
3.0374923492423253e-9
4.201168514333287e-9
7.187559882597492e-9
6.31459787897064e-9
7.528615432212644e-9
8.853473954712613e-9
1.0277248263571518e-8
1.2118955800419369e-8
1.4753380830588256e-8
1.872349861613242e-8
2.5005488777668507e-8
3.5568697727825314e-8
1.281414464242563e-7
9.913832734817656e-8
6.521302137054438e-8
7.301482298258924e-8
1.1238352113949458e-7
1.9304036392108378e-7
1.673635752684184e-7
1.5809670950172953e-7
2.3223402686020204e-7
5.489383354562993e-7
6.803240806873762e-7
5.225275927828773e-6
4.869201963517239e-6
1.5172057699970308e-6
6.510838317097871e-7
1.8098615212743873e-7
3.195253894284857e-8
6.8755095704248775e-9
2.244942543484597e-9
3.896923460336923e-10
3.3134710401436e-11
1.4348550363743705e-10
1.0797380823755931e-10
2.550585400558242e-10
7.92541528763653e-11
8.593657228110176e-11
3.599511252182889e-10
1.6659266040075538e-9
1.5322789367653142e-8
5.087007482998187e-9
3.73816199963457e-9
1.0533874531590992e-8
3.660076624125964e-8
7.325313432950344e-8
7.113217808117297e-8
6.274879624669313e-8
6.003518722193052e-8
6.126904807656882e-8
6.5706432578156e-8
7.419320266292933e-8
9.006303318883483e-8
1.247233819879283e-7
1.0166988885772923e-7
1.143300718582657e-7
1.7938352231386033e-7
1.5917624498428106e-7
7.857964234652108e-8
4.085780048901478e-8
2.6138731701084975e-8
1.95400948978733e-8
1.717835665697418e-8
2.117415530924003e-8
5.839769029977436e-9
2.9497596892508126e-9
6.667242986684982e-9
1.2401983754841453e-8
1.7890422810971352e-8
2.2882414082038095e-8
2.817299002437709e-8
3.465850692602659e-8
4.3362719017124315e-8
5.57620280848741e-8
2.825363685801219e-7
1.9571493197419696e-7
1.4237201517061962e-7
1.7145765619294272e-7
2.865907308260733e-7
3.963466873995429e-7
2.863641532743962e-7
2.8725911366483124e-7
5.136130922958814e-7
4.275050420986569e-6
1.2938142406846425e-6
2.018361426601344e-6
1.3870325259066553e-6
1.211611785300298e-6
1.0437190679923729e-6
5.476474029638206e-7
2.2075054487246922e-7
6.819432815301518e-9
9.547169509766916e-9
4.634347504034728e-9
3.6968455218435544e-9
2.213758392157605e-10
8.17700293786447e-11
5.8191114123042675e-11
1.428752946923117e-10
1.1429998874905822e-9
1.8466468738476953e-10
5.243922846443535e-10
1.776781395707547e-9
1.0358787964275577e-8
7.138716820830317e-8
7.070894039319845e-9
5.749959891361418e-9
9.586167312509319e-11
4.848226350927643e-10
1.3390910355316242e-10
3.277959712022908e-11
4.584619340712197e-12
2.405338840639057e-11
3.4866981248927204e-11
4.2440698964773273e-11
4.818063111846266e-11
5.879694290617686e-10
2.528136577024614e-10
2.7254008216011244e-11
2.7236811653134726e-10
5.030415328954178e-10
6.919632331816188e-10
6.731390046050837e-10
2.6593610018722783e-11
1.6384126220514878e-9
3.742133318972882e-9
4.245339085489548e-9
3.9397412054558305e-9
1.9043172767604193e-9
5.31123883018675e-11
4.131737694504713e-10
1.1324306934595391e-10
1.7163225488535661e-10
8.900395155500079e-11
3.2936895015133446e-11
3.1712037924920654e-13
2.707568499238422e-13
1.5991499679222517e-13
1.524232936446792e-13
1.8697703639612392e-13
2.3264182973776087e-13
2.901590804925156e-13
3.6309935896897076e-13
4.561443633234135e-13
5.753353278904139e-13
7.285489524705264e-13
2.0345339554465854e-11
1.1560034676180612e-12
2.033401989278037e-13
1.813696256344523e-13
4.4046903372718484e-13
7.086572359722533e-13
1.0460611504620001e-12
1.5070087105364591e-12
2.1584599617897625e-12
3.0932955703304152e-12
4.445987808071095e-12
6.413819112290191e-12
9.285683894582811e-12
1.3477752641186227e-11
1.9566491397074938e-11
2.828752232101841e-11
4.043099393937387e-11
5.6549557510826645e-11
7.653665280943873e-11
9.948471099138506e-11
3.4660522438142134e-10
1.563285043246117e-10
4.919747027818975e-10
1.424568622412692e-9
1.9505309802148404e-9
2.181441264973124e-9
2.372558007684805e-9
2.5828634561220694e-9
2.8143451449333686e-9
3.058116876725781e-9
3.3039563940103983e-9
3.3608389703634817e-9
2.0906945905424898e-9
1.3802518027367376e-10
3.627594736363244e-10
5.266314359990985e-10
7.35821676349702e-10
1.1679833673652712e-9
2.115965916466052e-9
1.2574777792313229e-9
1.286107366708025e-9
1.144081628961248e-9
1.0166370400109942e-9
9.631115613462428e-10
9.671129527804784e-10
1.021556495707793e-9
1.1306919971536322e-9
1.3122483548136636e-9
1.6066455137818446e-9
2.1018549230424875e-9
2.9901521090600694e-9
1.1590679993903186e-8
1.0673751747729771e-8
9.520950448794617e-9
1.3700285538726902e-8
2.715438067085618e-8
5.295989436760677e-8
5.443125945798361e-8
7.290879974028277e-8
1.2862784777700061e-7
1.2481331951341368e-7
5.37421343288833e-7
1.230344089423907e-6
2.3573337579208203e-6
8.775363179938846e-7
8.127726835554933e-7
4.207573802114858e-7
2.1406461036281933e-7
8.463726726626026e-8
1.7885757843664503e-8
5.639083767621486e-9
9.269830198161873e-10
1.6920497249548279e-10
4.258197877194193e-11
2.499612768222581e-10
8.870152277196871e-10
3.2916489866167113e-10
7.604006103310799e-11
4.352131444960527e-11
8.637298752995812e-10
3.2311273832468747e-9
1.964606146609732e-9
9.479571677462024e-9
2.4203516051035857e-8
3.383081833303783e-8
3.4497858009758756e-8
3.454701271746712e-8
3.563175412363726e-8
3.755996046871354e-8
4.003804092776959e-8
4.285795538252053e-8
4.589857720148247e-8
4.911375123640534e-8
5.7768528820263584e-8
7.43163210634068e-8
6.303984025178911e-8
2.5458349881276068e-8
1.1520619931574371e-8
6.27230842154012e-9
3.976366688109352e-9
3.0374922763494376e-9
4.201168463522893e-9
7.1875599293673245e-9
6.314597932313064e-9
7.528615452339766e-9
8.853473955509499e-9
1.0277248250671825e-8
1.2118955781232759e-8
1.4753380817915738e-8
1.8723498620781896e-8
2.5005488822579753e-8
3.55686978725959e-8
1.2814144582987284e-7
9.9138326802718e-8
6.521302098661571e-8
7.301482253696445e-8
1.1238352043932325e-7
1.9304036285269595e-7
1.6736357461310278e-7
1.5809670903106694e-7
2.322340261966718e-7
5.489383289385784e-7
6.803240562744928e-7
5.225275820157057e-6
4.869201794097946e-6
1.517205735148389e-6
6.510838195174539e-7
1.809861524742693e-7
3.195253926463454e-8
6.875509692468801e-9
2.2449426087758576e-9
3.896923539401379e-10
3.313471442521858e-11
1.4348550610102472e-10
1.0797381177637168e-10
2.55058559337722e-10
7.925416008404493e-11
8.593657071924515e-11
3.5995112852698556e-10
1.665926631180013e-9
1.5322789784785667e-8
5.087007436331515e-9
3.738161994607932e-9
1.0533874640151875e-8
3.6600766388722064e-8
7.325313447560748e-8
7.113217805622459e-8
6.274879626581174e-8
6.003518730528367e-8
6.126904820191e-8
6.570643271706134e-8
7.419320276773637e-8
9.006303314305376e-8
1.2472338138189733e-7
1.016698885093079e-7
1.14330071481569e-7
1.7938352151926743e-7
1.5917624451679405e-7
7.857964121282432e-8
4.0857799787421845e-8
2.6138731184126484e-8
1.9540094431088778e-8
1.717835614056482e-8
2.117415447468584e-8
5.839769245559158e-9
2.9497599003219324e-9
6.667243220605828e-9
1.2401983943499872e-8
1.7890422929524873e-8
2.2882414147831316e-8
2.8172990063396353e-8
3.465850695968489e-8
4.336271906774199e-8
5.576202819174325e-8
2.825363678515662e-7
1.957149314658469e-7
1.4237201459830847e-7
1.7145765530737231e-7
2.8659072899307585e-7
3.963466860361016e-7
2.8636415248214116e-7
2.872591124947569e-7
5.13613088378837e-7
4.275050268088995e-6
1.2938142125236837e-6
2.0183614689410917e-6
1.3870325497746794e-6
1.21161179913101e-6
1.0437190778545234e-6
5.476474073083203e-7
2.2075054198918466e-7
6.819429490408632e-9
9.547170774660656e-9
4.634347934741784e-9
3.6968464499863575e-9
2.2137592314963381e-10
8.177005520167625e-11
5.8191117331319356e-11
1.4287526118018212e-10
1.1429998948286675e-9
1.8466476692212994e-10
5.243921333763618e-10
1.7767814183822548e-9
1.0358787601609697e-8
7.138717415444956e-8
7.070895296365408e-9
5.749962061186213e-9
9.586158689856024e-11
4.848225939822469e-10
1.339091213754111e-10
3.2779607474717514e-11
4.584612568113491e-12
2.4053385208081396e-11
3.4866973424873976e-11
4.244069669540344e-11
4.818062722398362e-11
5.879694434546125e-10
2.52813636244219e-10
2.7253993860281748e-11
2.723680710674419e-10
5.030415226277006e-10
6.919632885397335e-10
6.731390648226745e-10
2.659382805008244e-11
1.6384123026345167e-9
3.742133055570711e-9
4.245339084328509e-9
3.9397410758446794e-9
1.904318102603324e-9
5.3112331798322504e-11
4.1317377274669264e-10
1.1324307558475074e-10
1.7163214810551095e-10
8.900395228794118e-11
3.2936925792433024e-11
3.171206432511793e-13
2.7075687436528076e-13
1.599150287353792e-13
1.5242324821918475e-13
1.8697699764957105e-13
2.3264176566415786e-13
2.9015901642401e-13
3.6309933609402036e-13
4.561444106775983e-13
5.753352678083081e-13
7.285488750349421e-13
2.0345335531066217e-11
1.156003406175856e-12
2.0334019590532234e-13
1.8136966869249843e-13
4.404689335796021e-13
7.086572055580715e-13
1.046061002224753e-12
1.5070086280267297e-12
2.1584599138332964e-12
3.093295346537722e-12
4.4459875291695835e-12
6.413818689872704e-12
9.285683349841636e-12
1.347775217281486e-11
1.9566490377100038e-11
2.8287521125090754e-11
4.043099214518728e-11
5.6549555275531616e-11
7.65366502245782e-11
9.948470797662945e-11
3.466052132256857e-10
1.5632851047364176e-10
4.919745991954578e-10
1.4245685542503635e-9
1.9505309206176647e-9
2.1814412104058306e-9
2.3725579504053666e-9
2.5828633957921365e-9
2.8143450791772116e-9
3.058116806078136e-9
3.303956319621436e-9
3.360838907033219e-9
2.090694475320862e-9
1.3802511788132145e-10
3.6275948615234136e-10
5.26631445036627e-10
7.358216949406648e-10
1.1679834202887694e-9
2.1159660779717366e-9
1.2574775581569404e-9
1.2861072836744964e-9
1.1440815549842193e-9
1.0166369836605866e-9
9.631115105934284e-10
9.671129112889086e-10
1.021556459623122e-9
1.1306919674781826e-9
1.3122483370551154e-9
1.6066455208878784e-9
2.101854991556792e-9
2.9901523397524163e-9
1.1590680389193473e-8
1.0673751974342598e-8
9.52095058691557e-9
1.3700285686795913e-8
2.715438088388739e-8
5.295989470030833e-8
5.443125969845921e-8
7.290879989049799e-8
1.2862784812648466e-7
1.2481332083894923e-7
5.374213442773173e-7
1.2303440854971095e-6
2.3573337415493226e-6
8.775362733961809e-7
8.127727029566974e-7
4.207573792817437e-7
2.140646108756927e-7
8.463726564868033e-8
1.7885757464880207e-8
5.639083662040043e-9
9.269829995632511e-10
1.6920496836118027e-10
4.258197996231863e-11
2.499612752120986e-10
8.870152301091732e-10
3.2916489001699773e-10
7.604005884059717e-11
4.352131738035516e-11
8.63729887733256e-10
3.231127389001266e-9
1.964606171667145e-9
9.479571732183462e-9
2.4203516163447806e-8
3.383081844738973e-8
3.449785809520883e-8
3.4547012783784834e-8
3.563175417749354e-8
3.7559960517094735e-8
4.003804097253405e-8
4.285795542613252e-8
4.5898577249495196e-8
4.911375129564475e-8
5.776852892218682e-8
7.431632143083984e-8
6.30398408081779e-8
2.5458350152657847e-8
1.1520620068379114e-8
6.2723085022303616e-9
3.976366744855242e-9
3.0374923211628493e-9
4.201168493703504e-9
7.187559898418676e-9
6.314597898767687e-9
7.528615437993175e-9
8.853473954539365e-9
1.0277248257406668e-8
1.2118955793004512e-8
1.4753380826446644e-8
1.8723498617251935e-8
2.5005488794778245e-8
3.556869778050606e-8
1.2814144622170848e-7
9.913832715021427e-8
6.521302122915898e-8
7.301482281932798e-8
1.1238352088416484e-7
1.9304036353147514e-7
1.673635750294977e-7
1.5809670933013042e-7
2.3223402661783772e-7
5.489383330796189e-7
6.803240717875397e-7
5.225275888571007e-6
4.869201901746316e-6
1.5172057572941077e-6
6.510838272610446e-7
1.809861522537554e-7
3.195253906018017e-8
6.875509614902808e-9
2.244942567199889e-9
3.8969234904136664e-10
3.313471178128405e-11
1.4348552125614382e-10
1.0797380959653293e-10
2.5505854708930083e-10
7.925415531334683e-11
8.593657170140557e-11
3.5995112648070316e-10
1.6659266139194333e-9
1.5322789520085532e-8
5.0870074651132526e-9
3.738161998060043e-9
1.0533874571423709e-8
3.6600766299164205e-8
7.32531343833852e-8
7.113217807205347e-8
6.274879625225897e-8
6.003518725217969e-8
6.126904812162904e-8
6.570643262890158e-8
7.419320270160509e-8
9.006303316986314e-8
1.24723381765145e-7
1.0166988873082729e-7
1.1433007172042614e-7
1.7938352202384427e-7
1.5917624481409462e-7
7.857964193370642e-8
4.085780023300859e-8
2.613873151265038e-8
1.9540094727277565e-8
1.7178356468380723e-8
2.1174155007602235e-8
5.8397691053246895e-9
2.9497597686816387e-9
6.6672430711281995e-9
1.2401983822945599e-8
1.7890422854235704e-8
2.2882414104433073e-8
2.8172990037557732e-8
3.4658506938470294e-8
4.3362719034489305e-8
5.576202812453081e-8
2.825363683158815e-7
1.957149317889502e-7
1.4237201496368749e-7
1.7145765587053903e-7
2.865907301576813e-7
3.96346686901629e-7
2.863641529857101e-7
2.872591132383344e-7
5.13613090868809e-7
4.27505036523841e-6
1.2938142304223765e-6
2.0183614420398594e-6
1.3870325345957901e-6
1.2116117903399662e-6
1.0437190715950103e-6
5.47647404549313e-7
2.2075054382009412e-7
6.819431603014173e-9
9.54716997091896e-9
4.6343476608812966e-9
3.696845860216416e-9
2.2137586532706256e-10
8.17700387605871e-11
5.8191115022832316e-11
1.4287528246137723e-10
1.1429998902074735e-9
1.8466471636119932e-10
5.243922295195029e-10
1.7767814042191033e-9
1.035878782914779e-8
7.138717038644139e-8
7.070894496876448e-9
5.7499606823952566e-9
9.586165674892297e-11
4.848226080756752e-10
1.339091005801373e-10
3.2779619281219445e-11
4.584626984467395e-12
2.405338689638263e-11
3.4866976682252124e-11
4.2440701496709565e-11
4.818063054610977e-11
5.879694371715083e-10
2.528136736321779e-10
2.72540128165277e-11
2.723680993067561e-10
5.030415139981642e-10
6.919633086728788e-10
6.731389946838646e-10
2.659373671302526e-11
1.6384125200354184e-9
3.74213321887992e-9
4.245339085865662e-9
3.939741156930079e-9
1.904317576837684e-9
5.3112366439787446e-11
4.131737679443036e-10
1.1324307125030024e-10
1.7163221617678206e-10
8.900395099623659e-11
3.2936904524212983e-11
3.171202835551394e-13
2.7075693921635867e-13
1.5991502341270964e-13
1.524232934250095e-13
1.8697699866642704e-13
2.3264178875329675e-13
2.9015904477018623e-13
3.630993620377278e-13
4.561444334334239e-13
5.753353316708486e-13
7.285489406382811e-13
2.034532345383436e-11
1.1560032980537432e-12
2.0334026703224758e-13
1.8136979583071363e-13
4.40469025123008e-13
7.086572706786347e-13
1.046061193784423e-12
1.5070086177205506e-12
2.1584599041025824e-12
3.0932955260972014e-12
4.445987489009803e-12
6.413818827825373e-12
9.285683766622025e-12
1.3477752491619951e-11
1.956649074200214e-11
2.8287522211240604e-11
4.043099333135701e-11
5.654955670122611e-11
7.653665185351463e-11
9.948470984285099e-11
3.4660522026537915e-10
1.5632850655090957e-10
4.919746314340924e-10
1.4245685969261596e-9
1.9505309583306987e-9
2.1814412452488378e-9
2.3725579867252386e-9
2.5828634342840367e-9
2.8143451203461483e-9
3.058116850575375e-9
3.3039563677924733e-9
3.36083894750317e-9
2.090694549117002e-9
1.3802514561337507e-10
3.627594781724494e-10
5.266314395786125e-10
7.358216832453052e-10
1.167983386216846e-9
2.1159659771584385e-9
1.257477696439458e-9
1.2861073330402863e-9
1.1440816010986867e-9
1.0166370199304582e-9
9.631115456979183e-10
9.671129374047722e-10
1.0215564834415654e-9
1.1306919859465134e-9
1.31224834734832e-9
1.6066455159149714e-9
2.1018549480194588e-9
2.9901521939611203e-9
1.1590680134898469e-8
1.0673751831493728e-8
9.520950498883163e-9
1.3700285592598272e-8
2.7154380747787892e-8
5.295989448859495e-8
5.4431259546375856e-8
7.290879979493916e-8
1.2862784790348955e-7
1.2481331999666824e-7
5.374213436593696e-7
1.230344088007832e-6
2.3573337519659504e-6
8.775363017313168e-7
8.127726906299219e-7
4.2075737987813625e-7
2.140646105508395e-7
8.463726667635588e-8
1.7885757705758308e-8
5.639083729845122e-9
9.269830123476322e-10
1.6920497088811788e-10
4.258198084150571e-11
2.4996127622204647e-10
8.870152286218861e-10
3.2916489550017794e-10
7.604006022273585e-11
4.3521315533402285e-11
8.637298799686903e-10
3.231127388700061e-9
1.9646061559328623e-9
9.479571696711418e-9
2.420351608809287e-8
3.3830818373537435e-8
3.449785804197703e-8
3.454701274023042e-8
3.563175414283392e-8
3.755996048705322e-8
4.003804094408436e-8
4.285795539838084e-8
4.589857721871731e-8
4.9113751257830704e-8
5.776852885748917e-8
7.431632119778922e-8
6.303984045370638e-8
2.545834998170604e-8
1.1520619982501309e-8
6.272308451057519e-9
3.97636670908075e-9
3.0374922921491353e-9
4.201168475229362e-9
7.187559921936449e-9
6.314597919899363e-9
7.52861544375225e-9
8.853473954713321e-9
1.0277248252640455e-8
1.2118955785613916e-8
1.475338082074007e-8
1.8723498618379035e-8
2.5005488813524014e-8
3.5568697837791935e-8
1.281414459764755e-7
9.913832692942916e-8
6.521302107457252e-8
7.301482263959572e-8
1.1238352060155363e-7
1.930403631001862e-7
1.6736357476487507e-7
1.5809670914011605e-7
2.32234026349325e-7
5.489383304469393e-7
6.803240619237255e-7
5.2252758450941555e-6
4.8692018333833765e-6
1.5172057432293867e-6
6.510838223307207e-7
1.809861523939071e-7
3.195253919031228e-8
6.875509664123691e-9
2.2449425941927433e-9
3.896923522420337e-10
3.313471361011151e-11
1.4348549905933662e-10
1.0797381106340615e-10
2.5505855485807485e-10
7.925415764947515e-11
8.593657107929191e-11
3.599511278846312e-10
1.6659266247162061e-9
1.5322789692458652e-8
5.0870074471743504e-9
3.7381619959222085e-9
1.0533874614992726e-8
3.6600766332238214e-8
7.325313444223825e-8
7.113217805984846e-8
6.274879626077469e-8
6.003518728508495e-8
6.126904817235414e-8
6.570643268506754e-8
7.419320274323687e-8
9.006303315351353e-8
1.247233815223678e-7
1.016698885898652e-7
1.1433007156827247e-7
1.7938352170272262e-7
1.5917624462603192e-7
7.857964147519217e-8
4.0857799949651286e-8
2.6138731303657954e-8
1.9540094539914783e-8
1.717835626007683e-8
2.1174154667630672e-8
5.839769194291181e-9
2.9497598505102045e-9
6.6672431619964135e-9
1.2401983900767449e-8
1.7890422900987777e-8
2.2882414132065707e-8
2.8172990053127452e-8
3.4658506951972694e-8
4.336271905840534e-8
5.576202816697382e-8
2.8253636802061244e-7
1.957149315842414e-7
1.4237201473195777e-7
1.7145765551155553e-7
2.8659072941725497e-7
3.963466863517252e-7
2.8636415266560104e-7
2.8725911276582864e-7
5.136130892863513e-7
4.2750503035067e-6
1.2938142190439282e-6
2.0183614591464254e-6
1.3870325442314157e-6
1.2116117959196147e-6
1.043719075569029e-6
5.476474063059249e-7
2.2075054265633345e-7
6.81943026039796e-9
9.54717048162052e-9
4.634347834810938e-9
3.6968462351741058e-9
2.2137590579256057e-10
8.177004926374976e-11
5.819111643173728e-11
1.4287526894569001e-10
1.142999893155275e-9
1.8466474849178934e-10
5.243921684435409e-10
1.776781413292243e-9
1.0358787684477614e-8
7.138717277772347e-8
7.0708950075782695e-9
5.749961559105779e-9
9.586158925276138e-11
4.848226014752762e-10
1.3390912313340725e-10
3.2779618003302203e-11
4.5846168476219e-12
2.4053386794471045e-11
3.486697179627893e-11
4.244069639873513e-11
4.818063113945571e-11
5.879694496817544e-10
2.5281368612733055e-10
2.7254048522526213e-11
2.7236809458971945e-10
5.030415017659302e-10
6.919632896929092e-10
6.731390283360191e-10
2.659374910599379e-11
1.638412364798386e-9
3.742133115192851e-9
4.2453390841594465e-9
3.939741112835372e-9
1.904317911696851e-9
5.311234436842084e-11
4.1317376093425855e-10
1.1324307326837188e-10
1.7163217309055783e-10
8.90039499548403e-11
3.293691939152161e-11
3.1712092580704615e-13
2.707568489331331e-13
1.5991506907212623e-13
1.5242326261508916e-13
1.8697703710703348e-13
2.326416665910833e-13
2.9015906792366365e-13
3.630993115006736e-13
4.561443974403917e-13
5.753352986831479e-13
7.285490429169915e-13
2.034531695383142e-11
1.1560034276258795e-12
2.0334029590324235e-13
1.8136971330584353e-13
4.4046900002885536e-13
7.086571295400515e-13
1.0460610815328201e-12
1.5070085344582998e-12
2.1584600800634295e-12
3.093295590143112e-12
4.445987738605547e-12
6.413818792499405e-12
9.285683650897115e-12
1.3477752281768792e-11
1.956649078711544e-11
2.828752180027684e-11
4.043099272977587e-11
5.654955590948206e-11
7.653665085270147e-11
9.948470867641699e-11
3.4660521581612704e-10
1.5632850938848465e-10
4.919746179568695e-10
1.4245685682551634e-9
1.9505309344420166e-9
2.1814412234238812e-9
2.372557963797062e-9
2.5828634104109884e-9
2.8143450941683713e-9
3.0581168222707866e-9
3.3039563379051135e-9
3.3608389229436975e-9
2.090694502194722e-9
1.3802513710581645e-10
3.627594828566876e-10
5.266314429011374e-10
7.35821690412297e-10
1.1679834082646007e-9
2.115966040381948e-9
1.2574776100015261e-9
1.2861073032802354e-9
1.1440815707118497e-9
1.0166369960346148e-9
9.63111522662872e-10
9.671129202083618e-10
1.021556467726374e-9
1.1306919733749788e-9
1.3122483401195143e-9
1.606645518865938e-9
2.1018549771380237e-9
2.9901522867158495e-9
1.1590680294702156e-8
1.0673751921981707e-8
9.520950554931555e-9
1.3700285652473488e-8
2.7154380835508215e-8
5.295989462345537e-8
5.4431259642695724e-8
7.290879985560494e-8
1.2862784804520375e-7
1.2481332053119423e-7
5.374213440395847e-7
1.230344086417456e-6
2.3573337453522765e-6
8.775362837167246e-7
8.127726984637503e-7
4.207573794972766e-7
2.140646107592185e-7
8.463726602335482e-8
1.7885757552633733e-8
5.639083686861675e-9
9.269830042096845e-10
1.6920496936788383e-10
4.25819810352703e-11
2.499612756791929e-10
8.870152295654821e-10
3.2916489200279436e-10
7.604005936199937e-11
4.3521316720565206e-11
8.637298852384177e-10
3.2311273910266183e-9
1.964606165557533e-9
9.479571717939425e-9
2.4203516139436308e-8
3.3830818420991265e-8
3.4497858075934886e-8
3.4547012767284506e-8
3.563175416581329e-8
3.755996050631827e-8
4.003804096249691e-8
4.285795541626828e-8
4.5898577238035456e-8
4.91137512813392e-8
5.776852889806175e-8
7.43163213487626e-8
6.30398406740361e-8
2.5458350090370724e-8
1.1520620035804065e-8
6.272308483293868e-9
3.976366731373746e-9
3.0374923114060273e-9
4.201168488029202e-9
7.1875599187690655e-9
6.314597904781099e-9
7.528615440049761e-9
8.85347395340904e-9
1.0277248256491353e-8
1.2118955790429565e-8
1.475338082418385e-8
1.8723498618750194e-8
2.5005488801466272e-8
3.55686978016852e-8
1.281414461295341e-7
9.913832706984653e-8
6.521302117331484e-8
7.301482275373487e-8
1.1238352078133088e-7
1.9304036337471476e-7
1.6736357493313893e-7
1.5809670926103392e-7
2.3223402652046506e-7
5.489383321188941e-7
6.803240681889297e-7
5.225275872718583e-6
4.869201876817219e-6
1.5172057521609925e-6
6.510838254741844e-7
1.8098615230489327e-7
3.1952539107601583e-8
6.8755096328181524e-9
2.2449425768813076e-9
3.8969235009727665e-10
3.3134712586675096e-11
1.4348550668932563e-10
1.0797381010293856e-10
2.5505854991916915e-10
7.925415626572021e-11
8.59365714804345e-11
3.5995112692097465e-10
1.6659266178313104e-9
1.532278958983581e-8
5.087007459002926e-9
3.7381619967846725e-9
1.0533874587457842e-8
3.660076631685584e-8
7.325313440377315e-8
7.113217806910368e-8
6.274879625557146e-8
6.003518726473324e-8
6.126904814046791e-8
6.570643264901518e-8
7.41932027162415e-8
9.006303316605965e-8
1.2472338167671257e-7
1.0166988867916694e-7
1.1433007166495855e-7
1.793835219078458e-7
1.5917624474838694e-7
7.857964176594773e-8
4.085780013038731e-8
2.61387314352706e-8
1.954009465731455e-8
1.717835639276144e-8
2.1174154884984676e-8
5.839769133110839e-9
2.9497597993513187e-9
6.667243107574519e-9
1.2401983851377323e-8
1.7890422869621436e-8
2.2882414115839305e-8
2.8172990043670746e-8
3.4658506942539764e-8
4.336271904286802e-8
5.5762028140209624e-8
2.8253636821184484e-7
1.9571493171377764e-7
1.423720148778785e-7
1.7145765573936955e-7
2.865907298864441e-7
3.963466867010062e-7
2.863641528689742e-7
2.872591130660317e-7
5.136130902922756e-7
4.275050342748463e-6
1.2938142262663882e-6
2.0183614482627597e-6
1.3870325381201371e-6
1.2116117923820485e-6
1.0437190730394168e-6
5.476474051892003e-7
2.2075054339489017e-7
6.819431113874459e-9
9.547170157083662e-9
4.634347724319637e-9
3.696845996525648e-9
2.2137588252854194e-10
8.177004256646796e-11
5.819111568560527e-11
1.428752775815741e-10
1.1429998912830638e-9
1.8466472798551522e-10
5.243922072227392e-10
1.776781407426307e-9
1.0358787777624899e-8
7.138717125317717e-8
7.070894684806288e-9
5.7499610069073115e-9
9.586162643440191e-11
4.848226157235744e-10
1.339091160137714e-10
3.277961183029137e-11
4.584608284891889e-12
2.405339017602212e-11
3.486698457002924e-11
4.2440695196978476e-11
4.818063292587736e-11
5.879694518265798e-10
2.5281367164488286e-10
2.7254073059353952e-11
2.723680609058593e-10
5.030414926346322e-10
6.919632682248264e-10
6.731390246709335e-10
2.6593699579998148e-11
1.6384124510902262e-9
3.742133183176219e-9
4.245339084752944e-9
3.9397411385071e-9
1.9043176988910233e-9
5.3112359621184764e-11
4.1317377051161e-10
1.1324307198815174e-10
1.716322002281917e-10
8.900395152709996e-11
3.293691113392262e-11
3.1712028340370647e-13
2.7075681340532427e-13
1.5991498448159522e-13
1.5242328257724337e-13
1.8697698822020416e-13
2.326417681719326e-13
2.901590694702046e-13
3.630993241972816e-13
4.56144414645283e-13
5.75335291056687e-13
7.285490428604667e-13
2.03453044419632e-11
1.1560034240458567e-12
2.033402818221699e-13
1.8136971193646016e-13
4.4046896097991865e-13
7.086572347266921e-13
1.0460610644307875e-12
1.5070086085956654e-12
2.158460140918265e-12
3.093295608571507e-12
4.4459875556294685e-12
6.413818854644146e-12
9.28568364953696e-12
1.3477752351633853e-11
1.9566491094823918e-11
2.8287522070047823e-11
4.043099326259111e-11
5.6549556433274416e-11
7.653665149092835e-11
9.948470937665024e-11
3.4660521853524115e-10
1.5632850739129062e-10
4.91974631938986e-10
1.4245685871838496e-9
1.9505309498404825e-9
2.1814412369796766e-9
2.37255797895985e-9
2.5828634254649696e-9
2.8143451115851777e-9
3.0581168402196567e-9
3.3039563576750573e-9
3.3608389376876153e-9
2.0906945300896346e-9
1.3802516325373002e-10
3.6275948043988726e-10
5.266314406966524e-10
7.358216858162933e-10
1.1679833944997032e-9
2.115965997476358e-9
1.257477669750651e-9
1.2861073197757427e-9
1.1440815945344109e-9
1.0166370106497756e-9
9.6311153723536e-10
9.671129299887975e-10
1.0215564766274996e-9
1.1306919808049554e-9
1.312248343652706e-9
1.6066455171715948e-9
2.101854958586538e-9
2.9901522269485616e-9
1.1590680203673364e-8
1.0673751864327403e-8
9.520950518024233e-9
1.3700285616103495e-8
2.7154380780735144e-8
5.2959894538353023e-8
5.44312595809081e-8
7.290879981696786e-8
1.2862784795611108e-7
1.248133201927974e-7
5.374213437886802e-7
1.2303440874334941e-6
2.357333749551766e-6
8.775362951791609e-7
8.127726934849395e-7
4.207573797418696e-7
2.1406461063060202e-7
8.463726643819678e-8
1.788575764997231e-8
5.6390837143769254e-9
9.269830093858512e-10
1.692049701859439e-10
4.258198368075355e-11
2.4996127609003036e-10
8.8701522873258e-10
3.2916489425929204e-10
7.604005989850938e-11
4.3521315936195946e-11
8.63729881415441e-10
3.2311273853095616e-9
1.9646061595898865e-9
9.479571705587835e-9
2.420351610593022e-8
3.383081838958093e-8
3.449785805338235e-8
3.4547012750638694e-8
3.5631754150466256e-8
3.755996049422929e-8
4.0038040951222576e-8
4.285795540489105e-8
4.5898577225773516e-8
4.911375126632919e-8
5.77685288729212e-8
7.431632125169795e-8
6.303984053541162e-8
2.545835002150368e-8
1.152062000247705e-8
6.272308463725512e-9
3.976366716290315e-9
3.0374922995971042e-9
4.201168486509237e-9
7.1875599159877336e-9
6.314597909807327e-9
7.52861544375664e-9
8.853473955089963e-9
1.0277248254899666e-8
1.2118955787464127e-8
1.4753380821122425e-8
1.872349862024403e-8
2.500548880613032e-8
3.5568697826138886e-8
1.281414460284919e-7
9.913832698200418e-8
6.521302111145379e-8
7.30148226814325e-8
1.1238352066783651e-7
1.93040363200639e-7
1.6736357482609213e-7
1.5809670918418363e-7
2.3223402641218333e-7
5.489383310577308e-7
6.803240642090425e-7
5.225275855152227e-6
4.86920184919746e-6
1.517205746466088e-6
6.510838234793579e-7
1.809861523614625e-7
3.195253916012743e-8
6.875509652726471e-9
2.2449425877232748e-9
3.896923514834566e-10
3.3134713172928395e-11
1.4348552019788418e-10
1.0797381075637464e-10
2.5505855307988965e-10
7.925415805718649e-11
8.593657121114453e-11
3.5995112745752685e-10
1.6659266222767055e-9
1.532278964524497e-8
5.087007451816425e-9
3.73816199396035e-9
1.0533874604917559e-8
3.660076633772749e-8
7.325313443241044e-8
7.113217806150361e-8
6.274879625955063e-8
6.003518727816132e-8
6.126904816080621e-8
6.570643267195608e-8
7.419320273343905e-8
9.006303315626985e-8
1.2472338157963415e-7
1.0166988862246695e-7
1.1433007160400543e-7
1.7938352177686116e-7
1.5917624466988335e-7
7.857964157869794e-8
4.0857800014774316e-8
2.6138731353122295e-8
1.954009458311098e-8
1.7178356307772923e-8
2.1174154752011287e-8
5.839769173509103e-9
2.9497598318387437e-9
6.667243145408466e-9
1.2401983879493255e-8
1.7890422892704738e-8
2.288241412462435e-8
2.8172990049890092e-8
3.465850694988229e-8
4.336271905191919e-8
5.5762028155856116e-8
2.825363680904517e-7
1.9571493163034984e-7
1.4237201478535312e-7
1.7145765559535602e-7
2.86590729588308e-7
3.963466864790959e-7
2.863641527399394e-7
2.872591128750688e-7
5.136130896537946e-7
4.275050317807776e-6
1.2938142216861118e-6
2.018361455185165e-6
1.3870325420005132e-6
1.2116117946315306e-6
1.0437190746443407e-6
5.476474058990244e-7
2.207505429245348e-7
6.8194305717009135e-9
9.547170363308487e-9
4.634347794550279e-9
3.6968461479754975e-9
2.2137589806811063e-10
8.177004685741062e-11
5.8191116250271494e-11
1.428752720607697e-10
1.1429998924882244e-9
1.8466474102640314e-10
5.24392182610206e-10
1.7767814110243184e-9
1.0358787715447708e-8
7.138717222816403e-8
7.070894890633784e-9
5.7499613537375745e-9
9.586163091838649e-11
4.848226067564965e-10
1.339091246105858e-10
3.277961542108937e-11
4.5846255287979374e-12
2.4053393912710724e-11
3.486696579632753e-11
4.2440695329263946e-11
4.818063358767101e-11
5.879694469182408e-10
2.528136599526076e-10
2.725404823115858e-11
2.723681117655923e-10
5.03041503172601e-10
6.91963264543115e-10
6.731389999139035e-10
2.6593801711903775e-11
1.6384124121078724e-9
3.742133139445685e-9
4.245339084034227e-9
3.939741116479851e-9
1.904317832760789e-9
5.311234935595447e-11
4.1317376566205484e-10
1.1324307322994995e-10
1.7163218317794323e-10
8.900395174955473e-11
3.293691533825436e-11
3.171204568072869e-13
2.707568243714773e-13
1.59915055432409e-13
1.5242326524448186e-13
1.8697700237713011e-13
2.32641789577906e-13
2.9015902111307274e-13
3.6309930295534946e-13
4.561443578079648e-13
5.753353077255476e-13
7.285489245654047e-13
2.034532095111113e-11
1.1560033848829771e-12
2.033402900487225e-13
1.8136968994931828e-13
4.4046892669161265e-13
7.086571535246228e-13
1.0460610897984046e-12
1.5070085761296287e-12
2.158460005685564e-12
3.093295583600022e-12
4.445987328701159e-12
6.413818771812442e-12
9.285683712107757e-12
1.3477752276830419e-11
1.956649079153235e-11
2.8287521624497187e-11
4.0430992804189315e-11
5.6549556013918836e-11
7.653665105411293e-11
9.948470895585468e-11
3.466052169520443e-10
1.5632850847638925e-10
4.919746161406214e-10
1.424568575135946e-9
1.9505309402785865e-9
2.181441228131892e-9
2.3725579686287188e-9
2.5828634147987204e-9
2.8143451015126255e-9
3.058116829096786e-9
3.3039563439909476e-9
3.3608389286253136e-9
2.090694508804316e-9
1.380251416967566e-10
3.627594813409723e-10
5.266314421559006e-10
7.358216889489887e-10
1.1679834029171928e-9
2.115966023634172e-9
1.2574776202589955e-9
1.2861073105617431e-9
1.1440815825247885e-9
1.0166369998980545e-9
9.631115273002208e-10
9.67112923468677e-10
1.0215564710636704e-9
1.1306919765766929e-9
1.312248339628468e-9
1.606645519210658e-9
2.1018549688384868e-9
2.9901522657321228e-9
1.1590680257869576e-8
1.0673751899618184e-8
9.520950538887111e-9
1.3700285640017387e-8
2.7154380814217552e-8
5.2959894592717093e-8
5.4431259619728174e-8
7.29087998414868e-8
1.2862784801338975e-7
1.2481332040532235e-7
5.374213439608708e-7
1.230344086808653e-6
2.35733374690439e-6
8.775362879046854e-7
8.12772696649751e-7
4.2075737957708253e-7
2.140646107109804e-7
8.463726617470575e-8
1.78857575877655e-8
5.6390836962675645e-9
9.269830061155159e-10
1.6920496978403212e-10
4.2581988024989805e-11
2.499612757528975e-10
8.870152291365229e-10
3.2916489287821743e-10
7.604005954826112e-11
4.352131642047949e-11
8.637298839014954e-10
3.231127388364201e-9
1.964606163327205e-9
9.479571713144941e-9
2.420351612540116e-8
3.3830818410721196e-8
3.44978580671245e-8
3.4547012763968663e-8
3.563175415987036e-8
3.7559960501947556e-8
4.003804095872112e-8
4.2857955412130684e-8
4.589857723406537e-8
4.911375127640593e-8
5.776852888937273e-8
7.431632131114726e-8
6.303984062542625e-8
2.5458350065325445e-8
1.1520620021919078e-8
6.272308475722297e-9
3.976366725205649e-9
3.037492306145497e-9
4.2011684862962235e-9
7.18755992130707e-9
6.3145979049402575e-9
7.52861544193715e-9
8.853473954789787e-9
1.0277248255562618e-8
1.2118955789896416e-8
1.4753380821880964e-8
1.872349861833801e-8
2.5005488804488515e-8
3.556869780954271e-8
1.2814144608387475e-7
9.913832703769005e-8
6.521302115263172e-8
7.301482272709374e-8
1.1238352073958428e-7
1.9304036331106952e-7
1.6736357489394484e-7
1.5809670923284096e-7
2.322340264808951e-7
5.489383317329804e-7
6.803240667345048e-7
5.225275866317636e-6
4.869201866755155e-6
1.5172057500822579e-6
6.510838247355613e-7
1.8098615232557784e-7
3.1952539126715424e-8
6.875509640088875e-9
2.2449425811020203e-9
3.896923505581341e-10
3.313471260073637e-11
1.434854769783182e-10
1.079738102911744e-10
2.550585510545913e-10
7.925415679213852e-11
8.593657138601762e-11
3.5995112712366745e-10
1.665926619635089e-9
1.532278960510232e-8
5.087007456448035e-9
3.738161996079432e-9
1.0533874593906127e-8
3.660076632195064e-8
7.325313441246039e-8
7.113217806654464e-8
6.274879625622222e-8
6.003518726923579e-8
6.126904814806216e-8
6.570643265772147e-8
7.419320272303635e-8
9.006303316430523e-8
1.2472338164182675e-7
1.0166988865834921e-7
1.1433007164315869e-7
1.7938352185861138e-7
1.5917624471587633e-7
7.857964169749325e-8
4.085780008582567e-8
2.613873140561457e-8
1.9540094630269495e-8
1.717835636033689e-8
2.1174154837546623e-8
5.8397691540361845e-9
2.949759811302221e-9
6.667243120266815e-9
1.2401983862642651e-8
1.7890422879414705e-8
2.288241412003169e-8
2.817299004721574e-8
3.4658506946153935e-8
4.3362719046793993e-8
5.576202814523652e-8
2.8253636816677046e-7
1.9571493168462348e-7
1.4237201484316777e-7
1.7145765568749357e-7
2.86590729778389e-7
3.9634668662023127e-7
2.8636415282221367e-7
2.8725911299636443e-7
5.136130900602065e-7
4.275050333643034e-6
1.2938142246078661e-6
2.0183614507934943e-6
1.387032539526177e-6
1.2116117931926617e-6
1.0437190736181243e-6
5.476474054470395e-7
2.2075054322340902e-7
6.819430916233064e-9
9.5471702322436e-9
4.634347749862825e-9
3.696846051698021e-9
2.2137588546192419e-10
8.177004417301468e-11
5.819111596761036e-11
1.4287527556162433e-10
1.14299989182352e-9
1.8466473276556804e-10
5.243921982440314e-10
1.7767814086741947e-9
1.0358787757600896e-8
7.138717159852325e-8
7.070894758408161e-9
5.749961129256124e-9
9.58616125573502e-11
4.848226121895271e-10
1.339091165744531e-10
3.277961798499686e-11
4.584620081499016e-12
2.4053378382539583e-11
3.486696940896809e-11
4.244069655696907e-11
4.818063182294697e-11
5.879694329917808e-10
2.528136648772368e-10
2.725399020619074e-11
2.7236811705003856e-10
5.030414827282248e-10
6.919632788398513e-10
6.731390568335325e-10
2.659370304028793e-11
1.638412445049592e-9
3.742133166506589e-9
4.245339083624985e-9
3.939741128933522e-9
1.904317746989008e-9
5.3112354375662705e-11
4.1317376713924783e-10
1.1324307284175889e-10
1.7163219359657726e-10
8.9003952104432e-11
3.293690903750401e-11
3.171205823496922e-13
2.7075676633154644e-13
1.599150416861649e-13
1.524232775087399e-13
1.8697701326720532e-13
2.3264173151072385e-13
2.901590547878298e-13
3.630992872258332e-13
4.561443686864077e-13
5.75335331513851e-13
7.285489076442126e-13
2.0345317892596224e-11
1.1560033747396789e-12
2.033402846855896e-13
1.8136974131131998e-13
4.4046892447838036e-13
7.086571432414146e-13
1.0460610081737413e-12
1.5070086392633827e-12
2.158459876533598e-12
3.093295532549274e-12
4.445987595479004e-12
6.413818680473767e-12
9.285683657194695e-12
1.3477752348642264e-11
1.9566491062307706e-11
2.8287521758891125e-11
4.0430992960008894e-11
5.654955626521063e-11
7.653665137791667e-11
9.948470931096857e-11
3.4660521830759763e-10
1.5632850774713392e-10
4.919746594553888e-10
1.4245685835718383e-9
1.950530946150064e-9
2.181441233701474e-9
2.3725579749528272e-9
2.582863421649679e-9
2.8143451071613774e-9
3.0581168357676458e-9
3.303956351888351e-9
3.360838935234501e-9
2.0906945267074535e-9
1.3802514504039125e-10
3.627594805811696e-10
5.266314413178424e-10
7.358216867531564e-10
1.167983397547806e-9
2.115966007058448e-9
1.2574776599788844e-9
1.2861073181827192e-9
1.1440815887087271e-9
1.016637004962353e-9
9.631115317816759e-10
9.671129273463035e-10
1.0215564743904329e-9
1.1306919791201835e-9
1.3122483416661239e-9
1.6066455181805568e-9
2.1018549626690334e-9
2.9901522402084492e-9
1.1590680220916478e-8
1.0673751876216212e-8
9.520950526974024e-9
1.3700285623196221e-8
2.715438079311803e-8
5.2959894557697456e-8
5.443125959510662e-8
7.290879982592526e-8
1.2862784797692474e-7
1.2481332026633616e-7
5.374213438519297e-7
1.2303440871901477e-6
2.357333748579044e-6
8.775362925090133e-7
8.127726946374338e-7
4.2075737967939135e-7
2.1406461065787865e-7
8.463726634214496e-8
1.7885757627650922e-8
5.63908370720318e-9
9.269830082061467e-10
1.6920497004458357e-10
4.258197884252233e-11
2.499612758521958e-10
8.870152289574923e-10
3.2916489364174107e-10
7.604005979069376e-11
4.3521316121882484e-11
8.637298821869784e-10
3.231127385380613e-9
1.964606161282172e-9
9.47957171084127e-9
2.4203516114426896e-8
3.383081839730926e-8
3.449785805959717e-8
3.454701275477824e-8
3.5631754154626386e-8
3.7559960497210776e-8
4.0038040953982454e-8
4.285795540767635e-8
4.589857722899136e-8
4.911375127018478e-8
5.7768528878432096e-8
7.431632127361082e-8
6.303984056788178e-8
2.5458350038447674e-8
1.1520620009836293e-8
6.272308467020995e-9
3.97636672035413e-9
3.0374923012549214e-9
4.201168484855238e-9
7.187559916422541e-9
6.314597911366328e-9
7.52861544361757e-9
8.853473954315247e-9
1.0277248255909169e-8
1.2118955787467014e-8
1.47533808214863e-8
1.8723498617674764e-8
2.5005488807460496e-8
3.5568697818520235e-8
1.2814144605151232e-7
9.913832700137097e-8
6.521302112861886e-8
7.301482269723754e-8
1.1238352069426377e-7
1.9304036324055212e-7
1.673635748510577e-7
1.5809670920197606e-7
2.3223402643760692e-7
5.489383313013232e-7
6.803240651347759e-7
5.225275859228282e-6
4.869201855601522e-6
1.517205747793407e-6
6.510838239300847e-7
1.809861523482404e-7
3.195253914796023e-8
6.875509648124748e-9
2.2449425856307167e-9
3.8969235115308057e-10
3.313471290355816e-11
1.434855049444186e-10
1.0797381055416056e-10
2.5505855228113505e-10
7.925415739137012e-11
8.593657127712487e-11
3.599511272972023e-10
1.6659266214010652e-9
1.5322789624970148e-8
5.087007453380405e-9
3.738161995727657e-9
1.0533874600459625e-8
3.66007663370594e-8
7.325313442155257e-8
7.11321780657019e-8
6.274879625963802e-8
6.003518727423483e-8
6.126904815563679e-8
6.570643266639531e-8
7.419320272983378e-8
9.006303316128915e-8
1.247233816022345e-7
1.016698886356221e-7
1.1433007161835466e-7
1.79383521806821e-7
1.5917624468706583e-7
7.857964161833168e-8
4.0857800042456716e-8
2.613873137113291e-8
1.954009460004285e-8
1.7178356327595238e-8
2.1174154779793117e-8
5.839769169003355e-9
2.949759822538654e-9
6.667243137492592e-9
1.2401983875792616e-8
1.7890422884305675e-8
2.2882414124616456e-8
2.8172990050339483e-8
3.465850694771783e-8
4.336271904938763e-8
5.576202815127864e-8
2.825363681181895e-7
1.9571493164948476e-7
1.4237201480448463e-7
1.7145765562820267e-7
2.86590729656734e-7
3.963466865306188e-7
2.863641527696024e-7
2.872591129193587e-7
5.136130898008268e-7
4.275050323586639e-6
1.2938142227489412e-6
2.0183614535877242e-6
1.3870325411082311e-6
1.2116117941140123e-6
1.0437190742695172e-6
5.476474057351993e-7
2.2075054303651487e-7
6.819430697217601e-9
9.547170315510461e-9
4.63434777836933e-9
3.6968461135951076e-9
2.2137589669306385e-10
8.177004578294905e-11
5.819111608031222e-11
1.4287527336886336e-10
1.1429998922280772e-9
1.846647381156654e-10
5.243921883187492e-10
1.7767814101971852e-9
1.0358787731455487e-8
7.138717199472798e-8
7.07089484150808e-9
5.749961269667263e-9
9.586159136167764e-11
4.848226072456594e-10
1.339091183577603e-10
3.277960836628474e-11
4.584622747951529e-12
2.4053382997805776e-11
3.486697460471965e-11
4.244069508151696e-11
4.8180629958525956e-11
5.879694364029773e-10
2.528136506511312e-10
2.7254048947086785e-11
2.723680943789985e-10
5.03041507122792e-10
6.919632619203006e-10
6.731389927419865e-10
2.6593787615416696e-11
1.6384124170582142e-9
3.74213314980628e-9
4.245339085375401e-9
3.939741123807292e-9
1.9043178038254825e-9
5.311235184434744e-11
4.1317377264038137e-10
1.1324307277827983e-10
1.7163218742642725e-10
8.900395161648281e-11
3.293691307193446e-11
3.1712020286753673e-13
2.7075696690241573e-13
1.5991501985572936e-13
1.5242325917095883e-13
1.8697702639208782e-13
2.3264172659342425e-13
2.9015900300127953e-13
3.630993415113809e-13
4.561444468437584e-13
5.753353356125117e-13
7.28548957052216e-13
2.034532956912463e-11
1.1560033084922776e-12
2.0334016129446596e-13
1.813697173259759e-13
4.404689412318361e-13
7.086571593045582e-13
1.0460609899041587e-12
1.5070085829150807e-12
2.158460002997186e-12
3.0932956550019148e-12
4.4459875259895725e-12
6.413818877015644e-12
9.285683568650897e-12
1.3477752275261427e-11
1.9566490838125062e-11
2.8287521631132588e-11
4.043099286980483e-11
5.654955610161411e-11
7.653665115195628e-11
9.948470909689631e-11
3.466052172805974e-10
1.5632850808744954e-10
4.919746563884229e-10
1.4245685791648458e-9
1.950530942263989e-9
2.18144123020738e-9
2.372557970926377e-9
2.5828634177791498e-9
2.8143451028234065e-9
3.0581168321458557e-9
3.3039563470917983e-9
3.360838930791621e-9
2.0906945168505493e-9
1.3802515949498882e-10
3.6275948162383144e-10
5.266314417390031e-10
7.358216878272021e-10
1.1679834019811124e-9
2.1159660188029312e-9
1.2574776348926098e-9
1.2861073110954893e-9
1.1440815825567481e-9
1.0166370027836944e-9
9.63111531065193e-10
9.67112925995338e-10
1.021556472282244e-9
1.1306919787553398e-9
1.3122483405797663e-9
1.6066455176526044e-9
2.1018549656231712e-9
2.9901522561790424e-9
1.1590680250919338e-8
1.0673751891454088e-8
9.520950535399954e-9
1.3700285633764105e-8
2.715438080747927e-8
5.2959894579775165e-8
5.4431259611432823e-8
7.290879983582831e-8
1.2862784800073756e-7
1.248133203585457e-7
5.374213439128565e-7
1.2303440869301262e-6
2.357333747493153e-6
8.775362895801191e-7
8.127726959175856e-7
4.207573796209208e-7
2.14064610691596e-7
8.463726623582909e-8
1.7885757602357797e-8
5.639083700525003e-9
9.269830069031389e-10
1.6920496968902233e-10
4.258198493395159e-11
2.4996127549329446e-10
8.870152290316399e-10
3.2916489311605637e-10
7.604005964816758e-11
4.352131632031406e-11
8.637298834773761e-10
3.231127387194544e-9
1.9646061626755684e-9
9.479571711347798e-9
2.420351612173889e-8
3.3830818405067827e-8
3.449785806512445e-8
3.4547012761048617e-8
3.5631754157550244e-8
3.7559960501067476e-8
4.0038040955905014e-8
4.285795541058684e-8
4.5898577232040686e-8
4.911375127415811e-8
5.776852888574649e-8
7.431632129837689e-8
6.303984060648712e-8
2.5458350055357796e-8
1.152062001777282e-8
6.272308472582722e-9
3.9763667237651965e-9
3.0374923048076775e-9
4.201168487750512e-9
7.187559907721043e-9
6.314597908914009e-9
7.52861544231361e-9
8.853473955771262e-9
1.0277248253847156e-8
1.2118955787973704e-8
1.4753380823712231e-8
1.8723498618004706e-8
2.5005488804897725e-8
3.556869781303272e-8
1.2814144607652052e-7
9.913832702448865e-8
6.521302114149932e-8
7.301482271687559e-8
1.1238352072370719e-7
1.9304036328610121e-7
1.673635748783824e-7
1.580967092216147e-7
2.322340264648072e-7
5.489383315757441e-7
6.803240661557308e-7
5.225275863738522e-6
4.869201862698002e-6
1.5172057492526583e-6
6.510838244486709e-7
1.8098615233371608e-7
3.1952539134608336e-8
6.875509643135332e-9
2.24494258263411e-9
3.8969235086081326e-10
3.313471258022117e-11
1.4348552287116524e-10
1.0797381041470911e-10
2.5505855154616843e-10
7.925415705789215e-11
8.593657134693877e-11
3.5995112715493524e-10
1.665926620374739e-9
1.5322789619740586e-8
5.087007454389148e-9
3.738161996253974e-9
1.0533874596090655e-8
3.660076632810655e-8
7.32531344190352e-8
7.113217806426157e-8
6.274879625724875e-8
6.003518727065314e-8
6.126904815076723e-8
6.570643266095245e-8
7.419320272499125e-8
9.006303316028176e-8
1.2472338162534844e-7
1.0166988865042486e-7
1.1433007163369598e-7
1.7938352183967702e-7
1.591762447046352e-7
7.857964167106443e-8
4.085780007152815e-8
2.613873139361913e-8
1.9540094620292744e-8
1.717835634839802e-8
2.1174154821973326e-8
5.8397691563353496e-9
2.9497598157716347e-9
6.667243124674928e-9
1.2401983866032388e-8
1.7890422881329945e-8
2.288241412076101e-8
2.8172990048855395e-8
3.465850694785671e-8
4.336271904771685e-8
5.576202814813819e-8
2.825363681456906e-7
1.9571493167176766e-7
1.423720148299918e-7
1.714576556653708e-7
2.865907297352261e-7
3.9634668658778583e-7
2.86364152802933e-7
2.872591129681772e-7
5.136130899647889e-7
4.275050329976405e-6
1.2938142239099627e-6
2.01836145178849e-6
1.3870325401072154e-6
1.2116117935429395e-6
1.0437190738599903e-6
5.476474055510335e-7
2.2075054315631718e-7
6.819430836393589e-9
9.547170262614921e-9
4.6343477603449246e-9
3.6968460739529127e-9
2.2137589040358448e-10
8.177004484461284e-11
5.8191115908632524e-11
1.4287527476784279e-10
1.142999891966366e-9
1.846647347089095e-10
5.243921946458017e-10
1.7767814093487725e-9
1.0358787748804338e-8
7.138717174960844e-8
7.070894789890696e-9
5.7499611852956365e-9
9.5861624799039e-11
4.848226118713728e-10
1.3390912933890452e-10
3.2779612517887924e-11
4.584610101990458e-12
2.4053383138534382e-11
3.4866971909339494e-11
4.244069411223668e-11
4.8180627550343956e-11
5.87969441196151e-10
2.5281363398657294e-10
2.7254029519787504e-11
2.7236813137699366e-10
5.030415096722143e-10
6.919632845576544e-10
6.731390248496656e-10
2.6593768646526974e-11
1.638412438073244e-9
3.742133160315257e-9
4.245339085953314e-9
3.939741127577257e-9
1.904317767565549e-9
5.311235432846034e-11
4.1317376423074643e-10
1.1324307320604924e-10
1.7163219138972716e-10
8.900395013956591e-11
3.2936914352140965e-11
3.171204472355606e-13
2.707568747851087e-13
1.59914966319887e-13
1.5242325706621109e-13
1.869770122658298e-13
2.3264174421566846e-13
2.901590705430457e-13
3.6309939311167965e-13
4.561444099265138e-13
5.753353367797317e-13
7.285490597546504e-13
2.034532373221391e-11
1.1560034507040982e-12
2.0334014301321068e-13
1.813697015163396e-13
4.4046897978142555e-13
7.086572050749659e-13
1.046061096744882e-12
1.507008634303379e-12
2.1584600189127873e-12
3.093295592453917e-12
4.4459874901618194e-12
6.413818827704986e-12
9.285683538719205e-12
1.3477752397467444e-11
1.956649103363333e-11
2.8287521857343185e-11
4.043099300070908e-11
5.654955620492577e-11
7.653665128081876e-11
9.948470916946688e-11
3.4660521794851723e-10
1.563285081176624e-10
4.919746305603885e-10
1.424568581857707e-9
1.9505309453174296e-9
2.1814412327677874e-9
2.372557974068332e-9
2.582863420039445e-9
2.814345105584224e-9
3.05811683492762e-9
3.303956349293178e-9
3.3608389335782304e-9
2.090694519785067e-9
1.3802514453094227e-10
3.6275948101928494e-10
5.266314412579121e-10
7.358216872525407e-10
1.1679833994081318e-9
2.115966012625948e-9
1.2574776438534245e-9
1.2861073164389633e-9
1.1440815850490437e-9
1.016637005941294e-9
9.63111533712587e-10
9.671129274590172e-10
1.0215564731023148e-9
1.1306919784857744e-9
1.31224834371931e-9
1.6066455195466102e-9
2.101854964054256e-9
2.9901522472232332e-9
1.1590680232739448e-8
1.067375188220979e-8
9.520950529053523e-9
1.3700285626973103e-8
2.715438079745871e-8
5.295989456613917e-8
5.443125960090262e-8
7.290879982964228e-8
1.2862784798494313e-7
1.248133203014546e-7
5.374213438864202e-7
1.2303440871022649e-6
2.357333748164301e-6
8.775362914564376e-7
8.127726951033279e-7
4.2075737965352714e-7
2.140646106693663e-7
8.463726630326493e-8
1.788575761839754e-8
5.63908370439784e-9
9.269830077518085e-10
1.6920497003167854e-10
4.258198047586529e-11
2.4996127572671164e-10
8.870152291869914e-10
3.2916489349182384e-10
7.604005973910551e-11
4.352131619971583e-11
8.637298827760659e-10
3.2311273870743105e-9
1.9646061612705086e-9
9.479571708093754e-9
2.4203516117835062e-8
3.383081839907531e-8
3.449785806089097e-8
3.45470127568889e-8
3.5631754155985914e-8
3.755996049801279e-8
4.003804095466668e-8
4.285795540848227e-8
4.5898577229895734e-8
4.9113751271624476e-8
5.7768528880224636e-8
7.431632128259155e-8
6.303984057818205e-8
2.5458350042449845e-8
1.1520620012675553e-8
6.2723084689038445e-9
3.976366720452525e-9
3.0374923027088787e-9
4.201168485746626e-9
7.187559908657971e-9
6.314597909901917e-9
7.528615440540442e-9
8.853473952399973e-9
1.0277248255762649e-8
1.211895578798796e-8
1.4753380822648042e-8
1.8723498617967387e-8
2.5005488805116683e-8
3.556869781710554e-8
1.2814144606103832e-7
9.913832701090582e-8
6.521302113752287e-8
7.301482270417465e-8
1.1238352070526002e-7
1.9304036325734272e-7
1.6736357486089076e-7
1.5809670920902925e-7
2.3223402644735802e-7
5.489383314043413e-7
6.803240655001159e-7
5.225275860880908e-6
4.86920185820352e-6
1.5172057483223004e-6
6.510838241206691e-7
1.8098615234286827e-7
3.195253914308669e-8
6.875509646183805e-9
2.2449425834785846e-9
3.896923510421575e-10
3.313471287332199e-11
1.4348548454706651e-10
1.0797381044294499e-10
2.5505855207011487e-10
7.925415664678864e-11
8.59365713043397e-11
3.5995112733229057e-10
1.6659266209308723e-9
1.5322789616571813e-8
5.087007454457899e-9
3.738161994896901e-9
1.0533874599694873e-8
3.6600766336755706e-8
7.325313442186844e-8
7.113217806600868e-8
6.274879625762593e-8
6.00351872735339e-8
6.126904815501686e-8
6.570643266468737e-8
7.419320272797741e-8
9.006303316109893e-8
1.247233816142633e-7
1.0166988864131678e-7
1.1433007162355045e-7
1.793835218204334e-7
1.5917624469642192e-7
7.85796416370883e-8
4.085780005295822e-8
2.6138731377869097e-8
1.954009460784537e-8
1.717835633681265e-8
2.117415479785589e-8
5.8397691574508944e-9
2.9497598237175862e-9
6.667243131268792e-9
1.2401983870913713e-8
1.7890422885226466e-8
2.28824141203059e-8
2.8172990048829564e-8
3.465850694794218e-8
4.336271904958547e-8
5.57620281515816e-8
2.8253636812700814e-7
1.957149316580857e-7
1.4237201481601703e-7
1.7145765564114663e-7
2.865907296858995e-7
3.963466865510303e-7
2.863641527817312e-7
2.8725911293719844e-7
5.136130898593979e-7
4.275050325920537e-6
1.2938142231864754e-6
2.0183614529297884e-6
1.387032540740521e-6
1.2116117938815873e-6
1.0437190741161803e-6
5.476474056676522e-7
2.2075054307865328e-7
6.819430748041954e-9
9.54717029623247e-9
4.634347771740995e-9
3.696846098375245e-9
2.2137589357043325e-10
8.177004551496894e-11
5.819111595642989e-11
1.4287527385203031e-10
1.1429998918957853e-9
1.846647368074499e-10
5.243921906342843e-10
1.776781409915506e-9
1.0358787736921151e-8
7.138717191203676e-8
7.070894822490822e-9
5.749961243789643e-9
9.586163256190449e-11
4.848226099064349e-10
1.3390912174421363e-10
3.277960955240299e-11
4.5846254390700924e-12
2.4053390594424802e-11
3.486697437044745e-11
4.244069099749992e-11
4.818062870282259e-11
5.8796943809009e-10
2.52813628402363e-10
2.7254036805238474e-11
2.7236807511051683e-10
5.030415002286497e-10
6.919632656993908e-10
6.731390190109167e-10
2.659374935588345e-11
1.6384124451937997e-9
3.7421331506625336e-9
4.245339085466551e-9
3.939741120971353e-9
1.904317789477909e-9
5.311235367156855e-11
4.131737584160379e-10
1.1324307377152213e-10
1.7163218797535144e-10
8.900395328962995e-11
3.2936915844999687e-11
3.17120859323686e-13
2.707569135839235e-13
1.5991502230763802e-13
1.524231899216531e-13
1.8697702433090408e-13
2.326417941066125e-13
2.901590564245255e-13
3.6309932069650916e-13
4.561444080758431e-13
5.753352744389004e-13
7.285489408480696e-13
2.0345306622969456e-11
1.1560034933136904e-12
2.033402895834578e-13
1.8136962050547764e-13
4.404689822091834e-13
7.086571063215388e-13
1.0460611412943105e-12
1.50700861184052e-12
2.158460088415524e-12
3.0932956865816777e-12
4.445987530858519e-12
6.413818824151835e-12
9.28568367748718e-12
1.3477752346533675e-11
1.956649086478619e-11
2.828752173926471e-11
4.0430992951412995e-11
5.6549556151980295e-11
7.653665115497072e-11
9.94847090868115e-11
3.46605217528801e-10
1.5632850773150003e-10
4.919746577488071e-10
1.4245685796503126e-9
1.950530943543385e-9
2.1814412315752726e-9
2.372557971941619e-9
2.582863418306416e-9
2.8143451037172516e-9
3.058116832806331e-9
3.3039563478891264e-9
3.3608389321104605e-9
2.0906945196967872e-9
1.3802513287676724e-10
3.627594811127018e-10
5.266314414853612e-10
7.358216874359361e-10
1.167983400420331e-9
2.1159660152212855e-9
1.2574776463126281e-9
1.2861073149629691e-9
1.1440815847806594e-9
1.0166370018492743e-9
9.631115341754725e-10
9.671129258459585e-10
1.0215564722617353e-9
1.130691979590732e-9
1.312248342742705e-9
1.6066455185991818e-9
2.1018549658632116e-9
2.9901522525917504e-9
1.1590680236728824e-8
1.067375188828156e-8
9.520950534499014e-9
1.3700285631333852e-8
2.7154380803596345e-8
5.295989457485951e-8
5.443125960711074e-8
7.290879983358852e-8
1.2862784799460653e-7
1.2481332033825177e-7
5.374213438990589e-7
1.2303440870045338e-6
2.357333747742028e-6
8.775362902711991e-7
8.127726956197993e-7
4.207573796387722e-7
2.1406461068174185e-7
8.46372662603768e-8
1.7885757607834298e-8
5.639083702043446e-9
9.269830071921765e-10
1.6920496979564845e-10
4.258197765323041e-11
2.499612757189381e-10
8.870152290982305e-10
3.291648933976488e-10
7.604005965840453e-11
4.352131626427805e-11
8.63729883379203e-10
3.231127386313336e-9
1.9646061619403347e-9
9.479571712845232e-9
2.420351612132087e-8
3.383081840193161e-8
3.4497858063690733e-8
3.4547012759262674e-8
3.5631754156891776e-8
3.7559960499927846e-8
4.0038040956299235e-8
4.285795540948036e-8
4.589857723122817e-8
4.911375127232666e-8
5.776852888372319e-8
7.431632129255171e-8
6.303984059326482e-8
2.5458350050680583e-8
1.1520620017556926e-8
6.2723084716004806e-9
3.976366723197119e-9
3.0374923031168003e-9
4.201168484526847e-9
7.187559898348465e-9
6.314597912436921e-9
7.52861544200079e-9
8.853473953228242e-9
1.0277248255790291e-8
1.211895578799633e-8
1.475338082161386e-8
1.8723498618015906e-8
2.5005488805383197e-8
3.556869781523661e-8
1.2814144606802e-7
9.913832701931367e-8
6.521302114319248e-8
7.301482271227818e-8
1.1238352071650567e-7
1.9304036327531184e-7
1.6736357487176277e-7
1.5809670921700502e-7
2.3223402645856678e-7
5.489383315136459e-7
6.80324065917356e-7
5.225275862691625e-6
4.8692018610416086e-6
1.517205748906425e-6
6.510838243282133e-7
1.8098615233716432e-7
3.195253913751324e-8
6.87550964438922e-9
2.2449425839730885e-9
3.8969235091401416e-10
3.313471308023614e-11
1.4348549446454862e-10
1.0797381033566892e-10
2.550585517376431e-10
7.92541568804801e-11
8.593657133293219e-11
3.599511272418815e-10
1.6659266204706357e-9
1.532278961387053e-8
5.087007454766188e-9
3.73816199658468e-9
1.0533874597547972e-8
3.660076634318077e-8
7.325313441862472e-8
7.113217806500848e-8
6.274879625648265e-8
6.003518727259966e-8
6.126904815239876e-8
6.570643266209132e-8
7.419320272570462e-8
9.006303316352914e-8
1.2472338162237107e-7
1.0166988864685226e-7
1.1433007163041541e-7
1.7938352183215343e-7
1.5917624470155872e-7
7.857964165899625e-8
4.085780006493998e-8
2.6138731387455194e-8
1.9540094615622585e-8
1.7178356343801225e-8
2.1174154809232065e-8
5.839769159890209e-9
2.9497598208050345e-9
6.667243129002542e-9
1.240198386787153e-8
1.7890422881621838e-8
2.2882414119260888e-8
2.8172990048072012e-8
3.4658506947199e-8
4.3362719047655095e-8
5.576202814999774e-8
2.82536368143461e-7
1.957149316669972e-7
1.4237201482288647e-7
1.714576556573343e-7
2.865907297173046e-7
3.9634668657425506e-7
2.8636415279512836e-7
2.87259112957049e-7
5.13613089927147e-7
4.2750503284963395e-6
1.2938142236538152e-6
2.018361452196311e-6
1.387032540343996e-6
1.2116117936568515e-6
1.0437190739613753e-6
5.476474055966631e-7
2.2075054312630113e-7
6.8194308038913146e-9
9.547170274885222e-9
4.634347764479351e-9
3.696846083067566e-9
2.2137589408709326e-10
8.177004510097153e-11
5.819111603291768e-11
1.4287527443360816e-10
1.142999892139088e-9
1.8466473537333203e-10
5.243921931590007e-10
1.776781409444194e-9
1.03587877423672e-8
7.138717180819089e-8
7.070894801674141e-9
5.7499611985336464e-9
9.58616147833827e-11
4.848226132383752e-10
1.3390911850861583e-10
3.2779622952384916e-11
4.584606817974632e-12
2.405338090064438e-11
3.486696562524074e-11
4.244069855451752e-11
4.818063143338275e-11
5.879694515603774e-10
2.5281367860791033e-10
2.7254042064934234e-11
2.7236810027271625e-10
5.030415032167561e-10
6.919632562450153e-10
6.731390235390129e-10
2.6593749111440226e-11
1.6384124388548843e-9
3.742133157774331e-9
4.245339084733083e-9
3.9397411266936455e-9
1.9043177765734233e-9
5.311235362313306e-11
4.1317376456918573e-10
1.1324307293324188e-10
1.716321902199311e-10
8.900395200889683e-11
3.293691102441132e-11
3.171209003360739e-13
2.707569316854527e-13
1.5991504300512717e-13
1.5242329034145093e-13
1.8697700706177063e-13
2.326417587438338e-13
2.9015908293283895e-13
3.6309931845824076e-13
4.561443764289561e-13
5.753352899250401e-13
7.285489635947557e-13
2.0345292402067773e-11
1.1560032948326417e-12
2.0334032197990457e-13
1.813697529751735e-13
4.4046896125359997e-13
7.086571581530276e-13
1.0460611081641809e-12
1.507008586546683e-12
2.1584597994906683e-12
3.0932955437459455e-12
4.445987316716847e-12
6.413818750334058e-12
9.28568362253096e-12
1.3477752307251795e-11
1.9566490814269134e-11
2.8287521871023515e-11
4.043099298336205e-11
5.6549556171620794e-11
7.653665124822558e-11
9.948470917955024e-11
3.4660521766156905e-10
1.5632850817483078e-10
4.919746792337612e-10
1.4245685804950207e-9
1.9505309442610815e-9
2.1814412321081275e-9
2.3725579734570676e-9
2.582863419366167e-9
2.8143451049094604e-9
3.0581168340424928e-9
3.3039563490124174e-9
3.3608389325014878e-9
2.09069451908993e-9
1.3802515226605497e-10
3.6275948049253555e-10
5.266314416192801e-10
7.358216872433006e-10
1.16798339989613e-9
2.115966014266156e-9
1.2574776443899529e-9
1.2861073128006938e-9
1.1440815851880212e-9
1.0166370055779766e-9
9.63111530943968e-10
9.671129272936913e-10
1.0215564730161986e-9
1.1306919788520765e-9
1.3122483441327202e-9
1.6066455188349758e-9
2.1018549641573307e-9
2.9901522494914766e-9
1.159068023205554e-8
1.0673751885141362e-8
9.52095053181431e-9
1.3700285629301755e-8
2.7154380800488862e-8
5.29598945691557e-8
5.4431259603173193e-8
7.290879983101229e-8
1.286278479874854e-7
1.2481332031502428e-7
5.374213438895353e-7
1.23034408701626e-6
2.3573337480030916e-6
8.775362910212686e-7
8.127726952907212e-7
4.2075737963826335e-7
2.1406461067569173e-7
8.463726628758933e-8
1.788575761445543e-8
5.639083703846086e-9
9.269830075631157e-10
1.6920496991815093e-10
4.25819816797136e-11
2.499612759532849e-10
8.870152288779784e-10
3.291648935547309e-10
7.604005970615139e-11
4.352131621008481e-11
8.637298829931493e-10
3.2311273851919047e-9
1.964606161403567e-9
9.479571712114916e-9
2.4203516119215094e-8
3.3830818401429754e-8
3.449785806122393e-8
3.4547012756638626e-8
3.563175415533175e-8
3.7559960498692237e-8
4.003804095491173e-8
4.285795540912363e-8
4.589857723073905e-8
4.911375127210102e-8
5.776852888241101e-8
7.431632128633683e-8
6.303984058717894e-8
2.545835004638687e-8
1.1520620014410294e-8
6.272308470654553e-9
3.9763667222272635e-9
3.0374923033800766e-9
4.201168485275234e-9
7.187559915704166e-9
6.3145979120741625e-9
7.528615443795915e-9
8.853473953618084e-9
1.0277248255434663e-8
1.2118955787216034e-8
1.4753380821105848e-8
1.872349861779778e-8
2.500548880531245e-8
3.5568697816407404e-8
1.2814144605749285e-7
9.913832701310514e-8
6.521302113793696e-8
7.301482270720516e-8
1.1238352070841576e-7
1.930403632636197e-7
1.6736357486501305e-7
1.580967092119474e-7
2.3223402645157145e-7
5.489383314420362e-7
6.803240656507e-7
5.225275861530568e-6
4.869201859218505e-6
1.5172057485268864e-6
6.510838241928781e-7
1.809861523408308e-7
3.195253914098066e-8
6.875509645511413e-9
2.244942584753687e-9
3.8969235110291114e-10
3.313471278717943e-11
1.4348552966851621e-10
1.0797381056738736e-10
2.5505855183454985e-10
7.925415688774552e-11
8.593657130951694e-11
3.5995112722737274e-10
1.6659266208153822e-9
1.5322789615605768e-8
5.0870074539770085e-9
3.738161996785541e-9
1.0533874598507568e-8
3.660076632256545e-8
7.325313441956737e-8
7.113217806658166e-8
6.274879625811559e-8
6.003518727253953e-8
6.126904815311402e-8
6.570643266378308e-8
7.419320272687447e-8
9.006303316109057e-8
1.2472338161567922e-7
1.0166988864317544e-7
1.1433007162617657e-7
1.793835218230047e-7
1.591762446987526e-7
7.857964164587824e-8
4.0857800056329905e-8
2.613873138299951e-8
1.9540094609651224e-8
1.7178356339402417e-8
2.1174154800974635e-8
5.839769161600735e-9
2.949759820727203e-9
6.667243129240928e-9
1.2401983869266e-8
1.7890422885080955e-8
2.288241412109786e-8
2.817299004864933e-8
3.465850694894859e-8
4.336271905023478e-8
5.576202815245114e-8
2.825363681329946e-7
1.9571493166011818e-7
1.4237201481858394e-7
1.7145765564754384e-7
2.865907296969378e-7
3.9634668656003285e-7
2.863641527866918e-7
2.872591129445136e-7
5.136130898853798e-7
4.275050326853179e-6
1.2938142233418342e-6
2.0183614526731485e-6
1.387032540590813e-6
1.2116117938216472e-6
1.0437190740583525e-6
5.476474056428377e-7
2.2075054309584466e-7
6.819430768590578e-9
9.547170288467058e-9
4.634347769051168e-9
3.6968460929841135e-9
2.2137588883515639e-10
8.177004533199398e-11
5.819111610374162e-11
1.4287527405854958e-10
1.1429998920738287e-9
1.8466473645056136e-10
5.243921915687763e-10
1.7767814096880427e-9
1.0358787740067698e-8
7.138717187252995e-8
7.070894812005756e-9
5.7499612326854325e-9
9.586163422252669e-11
4.848226159679886e-10
1.3390912276551585e-10
3.277960780943507e-11
4.58462173778861e-12
2.4053378366168338e-11
3.486697272873471e-11
4.244068981690274e-11
4.818063126563219e-11
5.879694462065065e-10
2.528136593076091e-10
2.7254024947598573e-11
2.7236811733022154e-10
5.030414847044968e-10
6.919632730684284e-10
6.731389973822029e-10
2.6593730917862035e-11
1.638412427885942e-9
3.74213315141565e-9
4.2453390852773596e-9
3.939741129555221e-9
1.904317785332054e-9
5.311235392075434e-11
4.1317376677778593e-10
1.1324307249917594e-10
1.7163218973371639e-10
8.900395116504955e-11
3.293691301485341e-11
3.171205296325043e-13
2.7075689457371333e-13
1.5991501504586885e-13
1.5242323347403092e-13
1.8697702208581122e-13
2.326417945934087e-13
2.9015902023207843e-13
3.630993310794682e-13
4.561443965677976e-13
5.753352577996311e-13
7.285489428051016e-13
2.0345321394312086e-11
1.156003383993883e-12
2.0334017737246102e-13
1.8136967019062233e-13
4.4046883330090933e-13
7.08657106803808e-13
1.0460611683338281e-12
1.5070085467393577e-12
2.1584599648896214e-12
3.0932956266423983e-12
4.445987526449713e-12
6.413818679566383e-12
9.28568360745577e-12
1.3477752329390741e-11
1.9566490790425317e-11
2.8287521608802434e-11
4.043099293133506e-11
5.6549556149665695e-11
7.653665120374884e-11
9.948470914874376e-11
3.4660521749475495e-10
1.5632850791883152e-10
4.91974648276538e-10
1.4245685801411452e-9
1.9505309436827015e-9
2.18144123120783e-9
2.3725579732241397e-9
2.582863418506233e-9
2.814345104207344e-9
3.058116833446004e-9
3.30395634836201e-9
3.360838931499454e-9
2.0906945206092585e-9
1.3802514407941436e-10
3.627594820651088e-10
5.26631441502673e-10
7.35821687495258e-10
1.1679834002154495e-9
2.115966016610191e-9
1.2574776315208128e-9
1.2861073077065564e-9
1.1440815826204776e-9
1.0166370047260302e-9
9.631115323474461e-10
9.67112928137559e-10
1.021556474064681e-9
1.1306919771340002e-9
1.312248342253486e-9
1.6066455184848034e-9
2.101854964672713e-9
2.9901522518449936e-9
1.159068023700569e-8
1.0673751887645767e-8
9.52095053201252e-9
1.3700285629421954e-8
2.7154380802758196e-8
5.2959894572877345e-8
5.4431259606300016e-8
7.290879983278442e-8
1.286278479919782e-7
1.2481332032621504e-7
5.374213438959949e-7
1.2303440870108459e-6
2.3573337478551365e-6
8.775362905473966e-7
8.127726955015194e-7
4.2075737963760864e-7
2.1406461067574345e-7
8.4637266270198e-8
1.7885757610311893e-8
5.639083702963803e-9
9.269830073815246e-10
1.6920496990478935e-10
4.258197742956942e-11
2.4996127563548743e-10
8.870152290329573e-10
3.2916489332191163e-10
7.604005967912711e-11
4.352131623082429e-11
8.637298831821377e-10
3.2311273842939613e-9
1.9646061615978174e-9
9.479571707438205e-9
2.4203516119220864e-8
3.3830818400794684e-8
3.44978580611282e-8
3.454701275875679e-8
3.563175415671058e-8
3.7559960499236786e-8
4.0038040955567174e-8
4.285795541004463e-8
4.589857723123594e-8
4.9113751272679105e-8
5.776852888287832e-8
7.431632129066612e-8
6.303984059482018e-8
2.5458350049704063e-8
1.1520620016967124e-8
6.272308470773701e-9
3.976366723114884e-9
3.0374923027042932e-9
4.201168484496739e-9
7.187559903802359e-9
6.314597909901251e-9
7.528615442966013e-9
8.853473954876914e-9
1.0277248256289444e-8
1.2118955787926033e-8
1.4753380822689795e-8
1.8723498618685515e-8
2.500548880694272e-8
3.556869781473655e-8
1.2814144606682657e-7
9.913832701654919e-8
6.521302113488772e-8
7.301482271080837e-8
1.1238352071325774e-7
1.9304036327132097e-7
1.6736357486929353e-7
1.5809670921512812e-7
2.3223402645578753e-7
5.48938331487045e-7
6.803240658252252e-7
5.2252758622824165e-6
4.869201860350064e-6
1.5172057487657152e-6
6.510838242792163e-7
1.8098615233851838e-7
3.195253913871663e-8
6.8755096446789885e-9
2.2449425850443176e-9
3.8969235102525185e-10
3.313471282722162e-11
1.434854958003412e-10
1.0797381034429523e-10
2.550585517164758e-10
7.925415690563905e-11
8.593657131843766e-11
3.599511272779378e-10
1.665926620589512e-9
1.532278961855998e-8
5.087007454097687e-9
3.738161995504187e-9
1.0533874597791142e-8
3.6600766320500296e-8
7.325313442111394e-8
7.113217806654527e-8
6.274879625861005e-8
6.003518727282826e-8
6.12690481529861e-8
6.570643266291338e-8
7.419320272675518e-8
9.006303316326662e-8
1.2472338161885614e-7
1.016698886456584e-7
1.1433007162849802e-7
1.7938352183029332e-7
1.5917624469980862e-7
7.857964165211726e-8
4.085780006121991e-8
2.6138731385729917e-8
1.9540094613605446e-8
1.7178356342023385e-8
2.117415480889045e-8
5.839769156689592e-9
2.94975981917499e-9
6.667243130782443e-9
1.2401983868932195e-8
1.789042288224882e-8
2.2882414122092175e-8
2.8172990048266016e-8
3.4658506946698425e-8
4.336271904753578e-8
5.576202815039857e-8
2.825363681408045e-7
1.9571493166393266e-7
1.4237201482096574e-7
1.7145765565388349e-7
2.865907297094024e-7
3.963466865689858e-7
2.863641527918827e-7
2.8725911295235324e-7
5.136130899111553e-7
4.275050327897277e-6
1.293814223541048e-6
2.0183614523740594e-6
1.3870325404297994e-6
1.211611793719258e-6
1.0437190739839305e-6
5.476474056116889e-7
2.2075054311657683e-7
6.819430790658274e-9
9.547170279853203e-9
4.634347766226912e-9
3.6968460864475387e-9
2.2137589060971435e-10
8.177004513836343e-11
5.81911159391161e-11
1.4287527430774066e-10
1.142999891966746e-9
1.8466473584790837e-10
5.243921925879348e-10
1.7767814096731063e-9
1.0358787743074951e-8
7.138717183371432e-8
7.070894807165129e-9
5.749961215925992e-9
9.586163054415504e-11
4.848226071261954e-10
1.3390912419766056e-10
3.277961911015077e-11
4.584631648032405e-12
2.4053388677318044e-11
3.486695733506739e-11
4.244070022864436e-11
4.8180629525906735e-11
5.879694279394141e-10
2.5281363896749053e-10
2.7254059213378926e-11
2.7236809021366404e-10
5.030414948528432e-10
6.91963305719843e-10
6.731390160935271e-10
2.6593729430713998e-11
1.6384124256285459e-9
3.742133155532507e-9
4.24533908468228e-9
3.939741127427059e-9
1.904317780638863e-9
5.311235272779135e-11
4.131737689803746e-10
1.1324307269483349e-10
1.71632188983793e-10
8.900395301710942e-11
3.293691236160539e-11
3.1712074422911377e-13
2.707569258088463e-13
1.599150594321771e-13
1.524232766038897e-13
1.86977024567719e-13
2.326417986950795e-13
2.901590044133036e-13
3.630992783542893e-13
4.561443730945518e-13
5.753353973223832e-13
7.285489635240179e-13
2.0345325537920963e-11
1.156003434695468e-12
2.0334027448880337e-13
1.813696777915061e-13
4.4046894305688307e-13
7.086570884358994e-13
1.0460609601324054e-12
1.5070087662691086e-12
2.158459957961769e-12
3.09329548257464e-12
4.445987628293223e-12
6.41381884406006e-12
9.285683619864423e-12
1.3477752469368497e-11
1.9566490877788883e-11
2.8287521763076413e-11
4.0430992955992855e-11
5.6549556154426746e-11
7.653665124685137e-11
9.948470917622818e-11
3.46605217696275e-10
1.563285080209695e-10
4.919746371832042e-10
1.424568579507935e-9
1.9505309440925625e-9
2.181441231664163e-9
2.3725579727905502e-9
2.5828634192754264e-9
2.814345104989162e-9
3.0581168332835583e-9
3.303956348687717e-9
3.360838931862517e-9
2.0906945218413043e-9
1.3802513891377578e-10
3.627594814938034e-10
5.26631441789361e-10
7.358216875153471e-10
1.1679834000436677e-9
2.115966013659203e-9
1.2574776415626198e-9
1.2861073150689293e-9
1.144081583413374e-9
1.0166370042835513e-9
9.63111531743576e-10
9.671129272880693e-10
1.0215564735242313e-9
1.1306919787298039e-9
1.3122483420948657e-9
1.6066455186039747e-9
2.101854965335057e-9
2.9901522499477267e-9
1.1590680236591272e-8
1.0673751885325686e-8
9.520950532946793e-9
1.3700285629331573e-8
2.715438080079006e-8
5.29598945700965e-8
5.443125960486038e-8
7.290879983164771e-8
1.2862784798940455e-7
1.24813320320026e-7
5.374213438765689e-7
1.2303440870387533e-6
2.3573337479670304e-6
8.775362908379697e-7
8.127726953698121e-7
4.207573796464556e-7
2.1406461067487254e-7
8.463726628130274e-8
1.788575761303624e-8
5.639083703689043e-9
9.269830074198328e-10
1.692049699950599e-10
4.2581984620089715e-11
2.4996127577567805e-10
8.870152288980355e-10
3.2916489320545593e-10
7.604005969085495e-11
4.352131624549827e-11
8.637298825110542e-10
3.231127389695171e-9
1.964606162297087e-9
9.47957171225753e-9
2.4203516122186733e-8
3.3830818402321574e-8
3.449785806297502e-8
3.454701275737433e-8
3.563175415605444e-8
3.755996049936673e-8
4.003804095528296e-8
4.2857955409000315e-8
4.589857723100759e-8
4.9113751272530616e-8
5.7768528882116e-8
7.431632128853091e-8
6.303984058661943e-8
2.5458350048147326e-8
1.1520620013167613e-8
6.272308470597307e-9
3.976366721954448e-9
3.0374923037278366e-9
4.201168478724334e-9
7.187559912177347e-9
6.314597909964966e-9
7.528615441455581e-9
8.853473957034891e-9
1.0277248256118336e-8
1.2118955788207219e-8
1.4753380823176614e-8
1.872349862008804e-8
2.500548880417981e-8
3.5568697816086776e-8
1.2814144606650965e-7
9.913832701534873e-8
6.521302113918017e-8
7.301482270897381e-8
1.1238352070981544e-7
1.9304036326623898e-7
1.6736357486654293e-7
1.5809670921316576e-7
2.3223402645257423e-7
5.489383314581623e-7
6.803240657147396e-7
5.225275861808102e-6
4.869201859651793e-6
1.517205748615013e-6
6.510838242263487e-7
1.8098615234002129e-7
3.195253914041414e-8
6.875509645198849e-9
2.2449425846797845e-9
3.8969235101545126e-10
3.3134712657982834e-11
1.434855094179759e-10
1.079738105361073e-10
2.550585518655912e-10
7.925415767005966e-11
8.59365713240181e-11
3.5995112734938183e-10
1.6659266204312331e-9
1.5322789613603905e-8
5.087007453446295e-9
3.738161995612468e-9
1.0533874598370022e-8
3.6600766331770923e-8
7.325313442039828e-8
7.11321780659025e-8
6.27487962559355e-8
6.003518727296298e-8
6.126904815332811e-8
