# Supplementary material for: Observability and Controllability of Nonlinear Networks: The Role of Symmetry
Source: Phys Rev X. Author manuscript; Available in PMC 2018 Nov 13. (PMC6234006; doi:10.1103/PhysRevX.5.011005)
Supplement: Code Archive [file NIHMS982008-supplement-Code_Archive.zip › MathematicaData/FNObsDELTAHetN3M1ChaosK8IC1]

2.5573135313731667e-8
1.5207609425935155e-7
1.9243507587771278e-8
1.7234614317175627e-9
1.6023110273543384e-9
9.918516077577404e-10
2.1727316078678696e-10
1.4922799677185237e-11
1.841902056376524e-12
7.610912150109254e-12
1.3762446861667895e-11
2.2851709092503526e-11
1.5665035189011019e-10
3.552871028744366e-10
9.115060729326503e-11
4.0247292901551605e-11
1.4587581580178553e-10
2.661283352751859e-10
4.327386462506895e-10
6.88223718684087e-10
1.1024583573202068e-9
1.7973278299204508e-9
2.9812055716417424e-9
4.965878619699091e-9
8.054462485791193e-9
1.2190890191797038e-8
1.6664604105005603e-8
1.926695757838464e-8
1.2344962686714299e-8
4.9384736041187305e-9
2.60250844701125e-8
3.063228157878547e-8
2.720669893614942e-9
1.8387292043967444e-9
2.2586057289409976e-10
2.7536731133551065e-12
7.53467406938847e-13
3.298634709461244e-14
9.522618413537872e-14
1.0422103187826175e-13
1.377164310040302e-13
1.7402600647628901e-13
3.195884062785733e-13
8.423285593404414e-14
0.
3.1772410095183176e-14
5.653094246060427e-14
8.318500362875904e-14
1.1735195425727404e-13
1.6388361168130227e-13
2.2854300527856944e-13
3.1910865978892834e-13
4.4653678517279707e-13
6.264962870223326e-13
8.815717214772399e-13
1.2445013484152142e-12
1.7629942432296902e-12
2.5069282388258913e-12
3.5791227589138225e-12
5.131396228285051e-12
7.388167302596845e-12
1.0680003209761318e-11
6.032538048245676e-11
6.304421920688759e-11
7.797830379036776e-11
8.715867192810157e-11
7.556237344800213e-11
2.5866928551446622e-11
7.966236709108828e-11
2.513053104446124e-10
4.822506468759957e-10
7.498429295687944e-10
1.0272617349497308e-9
1.792855879584494e-10
3.248114212421528e-10
4.589116429769283e-10
1.0288330534821313e-9
3.4353578152469737e-9
2.789366448722863e-10
3.4993909978487804e-10
4.1804404008389673e-10
4.6127368100858675e-10
5.14955967607195e-10
5.861004687424054e-10
6.800045678100948e-10
8.04296345049133e-10
9.710722081416734e-10
1.2000240607775997e-9
1.5242588295456035e-9
2.001983225986802e-9
2.741876828766051e-9
3.964040127979898e-9
6.165988261252416e-9
2.954422368707528e-8
3.3830487627122785e-8
2.149410680150432e-8
2.35838362198456e-8
3.438651478815099e-8
6.337739773349699e-8
9.079095258177068e-8
8.41962086608456e-8
1.0023022578462777e-7
1.5542907932185018e-7
1.428867034350698e-7
1.9529766843745664e-7
1.414976845242554e-7
1.0040714415401489e-7
9.519224372347259e-8
5.7373889610083966e-8
1.2591691469710579e-8
4.32651723796856e-9
2.511554813143148e-9
1.6662595738372126e-9
8.71736394303783e-10
2.1089780957513352e-10
6.483796681170646e-10
6.257070147770468e-10
3.34561546092936e-10
8.350258378112528e-10
1.0481070176067384e-8
4.847730789884327e-9
3.74047176173453e-9
3.670817226846357e-9
1.4701831268106347e-8
4.2868990738432605e-8
4.820521926013273e-8
3.8439065372559536e-8
3.633104465891914e-8
3.747887989941976e-8
4.0436314706754166e-8
4.5056293679987205e-8
5.1848595131610216e-8
6.18406687454212e-8
7.654844400795711e-8
9.761820083696916e-8
5.805463006127146e-8
5.170808849869023e-8
4.980690374416252e-8
4.183254887831949e-8
4.0185725856815677e-8
2.3360720362375607e-8
8.423541494956267e-9
3.5526597998775756e-9
1.5658486134763282e-9
2.9840212182682394e-10
8.222865448223194e-10
5.891511615450518e-10
8.916858108385409e-9
8.753418846158098e-9
8.978313073560513e-9
9.62929008300815e-9
1.0794015499502205e-8
1.2631723981600998e-8
1.5449168746109027e-8
7.251944512308697e-8
1.0288136343452942e-7
6.206140441887028e-8
6.295159548060221e-8
8.233623703625566e-8
1.333129451801301e-7
2.0477846935673993e-7
1.7609458094029331e-7
1.637671750713158e-7
2.141557888081983e-7
4.582893816435377e-7
2.62760076125536e-7
1.7586260114347928e-7
1.1632830895867906e-7
6.08334573703324e-8
1.788357712696933e-8
4.738410888750387e-9
2.3759385181212755e-9
1.7513379589985352e-9
9.938554150083302e-10
4.846366601962181e-10
7.830205309080895e-11
1.855610865023298e-11
4.905967234704767e-10
1.7995384081558516e-9
6.74283606214549e-9
2.401799302557006e-8
9.964065428130874e-9
8.175937992774893e-9
8.432788378853057e-9
9.87402778207849e-9
4.035464988802342e-8
9.8666688967822e-8
7.77455548821994e-8
5.90026724669943e-8
5.5340709941152994e-8
5.7887873152075446e-8
6.573107767959712e-8
8.144396302877151e-8
1.1147424731367165e-7
1.666374718908164e-7
2.2314921839351425e-7
1.22401265011328e-7
8.19458938830947e-8
7.615265378321589e-8
8.823723845816997e-8
1.0233954853073542e-7
8.792022117422261e-8
3.595799031466149e-8
1.5343546188555333e-8
7.51936355616684e-9
3.5654847792243637e-9
2.243653959676849e-10
5.534227063121848e-9
1.5363579582113344e-8
2.9326124847423085e-9
9.503702471965658e-9
1.2596657179110872e-8
1.483129808009926e-8
1.724177061287967e-8
2.034829464370655e-8
2.4639515150552885e-8
1.2166562659404654e-7
1.58120796921073e-7
1.009237052241836e-7
1.0702310956959158e-7
1.482253427271023e-7
2.539530209997371e-7
3.101162482293643e-7
2.4081427767192413e-7
2.4440328239533906e-7
3.892991971832026e-7
1.5988656302404725e-6
7.548737772178537e-7
3.8465130994856846e-7
1.3125164110220504e-7
3.71802748578466e-8
1.4251378720129159e-8
4.7776955312862045e-9
1.0516757815731216e-9
5.168376834691358e-10
3.224168968746448e-10
7.555581391409614e-11
1.7374117709803764e-10
6.560824083739499e-10
7.112921114857208e-10
1.5172636304276561e-9
3.950013434404802e-9
1.6007229935599525e-8
1.9908287698770915e-8
1.1179736515339396e-8
1.0425127192239577e-8
3.181257412671326e-8
8.262880965947236e-8
9.876423789584552e-8
7.439268695162072e-8
6.609984258924232e-8
6.581230280814607e-8
7.08523617357284e-8
8.238877668890846e-8
1.0501511395145009e-7
1.468322521089485e-7
1.619307993027064e-7
1.4135932923601528e-8
2.5051432254312195e-8
8.677200215899389e-8
1.7847515966975926e-7
2.398897871559391e-7
2.6211934149916923e-7
1.797752174624134e-7
1.0044673600126193e-7
5.079470314466571e-8
3.316641855010069e-8
2.5015121732977186e-8
8.891359725245766e-9
2.1009622184245604e-8
1.9799830986969888e-8
1.5312558164829512e-8
5.436901636796542e-9
8.251691201247884e-9
2.0161622222012263e-8
2.9579097139031142e-8
3.8258825143210923e-8
1.42940309155099e-7
2.4373396240902003e-7
1.7831934303475908e-7
2.04590814640058e-7
3.0602120057177593e-7
5.367510396574961e-7
4.955391419818587e-7
3.9209703461782124e-7
4.55978613909989e-7
1.0306129553889182e-6
0.000013616519984575319
0.000011655259089974789
1.6493092204148804e-6
2.1231304517319493e-7
3.061307669010632e-8
4.628790086159319e-9
3.720809397074649e-10
4.282875195483238e-10
4.999511244152791e-10
1.2045800240676063e-10
1.136862025145665e-10
1.0246896987197718e-10
2.193925856162581e-10
4.5611059681282267e-10
2.5904080920697384e-10
3.892631686595484e-10
1.5191152414651214e-9
1.5177571830131127e-8
3.763338687701467e-8
1.2207038062326752e-8
1.1887724785711818e-8
1.7999944486256278e-8
5.74204924759152e-8
1.0795437263670618e-7
9.00044230776701e-8
7.482722720041827e-8
7.12260264606612e-8
7.69980533892022e-8
9.354897280445315e-8
1.1206048196798527e-7
5.934766171731366e-8
5.064222206419925e-9
5.577242024560814e-8
7.979012202773987e-8
1.531453673812102e-7
2.086930449677239e-7
2.2193537644177818e-7
2.8793535163131567e-7
5.07052427975929e-7
3.539501294916436e-7
9.76184589009872e-9
9.551674927268605e-8
6.05840833165389e-7
4.35435508081863e-7
7.380608493739621e-8
2.0854506375099142e-8
7.21496046171704e-8
2.7306232915857374e-7
3.0837977587963603e-7
1.3057202248253072e-8
2.7463588281575693e-8
5.105609295735288e-10
2.4350886221702524e-9
1.3298746768611697e-9
3.222424851678859e-10
1.305010410445419e-10
1.918648853595703e-11
1.275697511989495e-11
2.4908431846160902e-11
3.77613473557114e-11
5.561567052750045e-11
8.270059648473556e-11
1.2588796508512146e-10
2.7356574257474696e-10
8.806285218310387e-10
4.5811933841359365e-10
1.8053136793328546e-10
4.299992415861461e-11
2.957019596193829e-10
6.615085402865753e-10
1.2706019359432545e-9
2.3583748209408695e-9
4.355889574893933e-9
7.978464290402233e-9
1.4144093515819641e-8
2.3598204724857996e-8
3.646933559475164e-8
4.823835814407775e-8
2.8525773140447546e-8
2.7823758776099186e-8
1.3992288601099619e-8
1.0944374851017961e-8
6.795095254392204e-9
2.168748812011934e-10
1.4440100382628599e-12
9.675825461229574e-14
2.208332926876487e-13
4.2234138859908907e-13
1.889871720328733e-13
1.9244819653235075e-13
2.544707260181847e-13
3.212099913521304e-13
3.9969729113607984e-13
4.968615483751522e-13
1.7155990221514872e-12
3.8558692851175204e-13
2.963784999013543e-14
1.1301266891895134e-13
2.1653622156758246e-13
3.269546186733399e-13
4.677683007825605e-13
6.599821282851554e-13
9.289383028159659e-13
1.3092261104540294e-12
1.850185550166697e-12
2.6234144202251518e-12
3.733707472189694e-12
5.335315432900616e-12
7.656121728244256e-12
1.1033111080491204e-11
1.596260023168233e-11
2.3165864892257835e-11
3.365910065394732e-11
1.538067983136158e-10
1.612848885403247e-10
1.7314112237174934e-10
1.0642884058577038e-10
8.78517982252843e-11
4.240973161274064e-10
8.607677914148325e-10
1.3232402234900483e-9
1.7571381564338086e-9
2.1391207844776074e-9
2.4699936596135522e-9
4.3588235897796683e-10
5.499739713042772e-10
7.273316854792205e-10
1.172752056155233e-9
3.24812783627877e-9
5.002293889902685e-9
5.704918970427843e-10
8.902240539077036e-10
9.083443527544858e-10
9.539020076479358e-10
1.04330594560306e-9
1.182098565644325e-9
1.3825826745612111e-9
1.6685253953861636e-9
2.0824735664327478e-9
2.701172820290948e-9
3.6700171381522954e-9
5.287403503242723e-9
8.238563667194133e-9
1.4321921000802088e-8
4.3173414664711427e-8
3.781280193457748e-8
2.4969994493227632e-8
2.8402812801669677e-8
4.393189750996077e-8
8.369346160203539e-8
9.680894467606674e-8
9.474244517988788e-8
1.293559484976438e-7
1.9184912119480053e-7
7.603448965581296e-8
1.0605091768860101e-7
2.510332016010401e-7
1.645983783859312e-7
1.1601153878712442e-7
8.993099534069237e-8
4.0483502647136084e-8
7.997413512862657e-9
2.6385886049656037e-9
1.524550585300018e-9
8.451551464835739e-10
2.2154800833614673e-11
1.000690581060813e-9
8.897005705172263e-10
5.750413062077356e-10
9.569572749284846e-11
2.3039813629960287e-9
6.768694000893689e-9
3.786770292987947e-9
3.4018186930337625e-9
3.5520838505022872e-9
1.6039376178496513e-8
4.7612207113715635e-8
6.11049807152585e-8
4.901090940193281e-8
4.579121416980757e-8
4.6772828731027917e-8
4.992487471601927e-8
5.4853685139048126e-8
6.19571942672037e-8
7.218389188455425e-8
8.699132629905457e-8
6.568851278467613e-8
6.53413279939725e-8
6.426276072959347e-8
6.11073432247823e-8
5.316712657293665e-8
2.2315642261179427e-8
9.25623527452205e-9
4.711498457700961e-9
2.857360038090326e-9
2.1847615305277886e-9
3.366725428837129e-9
1.6854723929711005e-8
1.8919940313374008e-8
1.5308258623087557e-8
1.489690317484827e-8
1.57842464050588e-8
1.779885572153813e-8
2.122141741279423e-8
2.676923051851877e-8
1.0571006917779544e-7
1.1398498961808841e-7
7.150490054411333e-8
7.537391093821038e-8
1.0455306693541272e-7
1.801546649980484e-7
2.2091623731600957e-7
1.800885816164197e-7
1.944970035617196e-7
3.1759549540890214e-7
9.665025658984185e-7
5.259399664266552e-7
4.040191425484797e-6
5.193664877883516e-6
7.961220204972653e-6
4.490451975598692e-6
5.740674675579048e-7
6.384838527751128e-8
8.05772036730665e-9
9.22171393445367e-10
1.4104788714983223e-10
3.048877928295818e-10
1.3304616528215508e-10
3.7736601897558955e-11
3.3608619306976138e-12
4.856330136974981e-11
9.250347993812075e-11
1.1512532166530429e-10
4.2970805265910593e-10
2.4850307328682006e-9
1.1042491468282886e-8
3.253970158555652e-9
1.1798040496401771e-8
3.796379873088857e-8
6.366076920464612e-8
6.770968791762882e-8
6.466391300704049e-8
6.244727512059991e-8
6.274253481180261e-8
6.639084366246325e-8
7.549516195221753e-8
9.740450367236767e-8
1.0807847683034046e-7
1.563102951455804e-7
1.2949811079781924e-7
1.2279317780860072e-7
8.546868737389564e-8
6.171463899890621e-8
5.971381270237622e-8
9.834337234890306e-8
3.482247351013907e-8
8.293780444690702e-9
3.127300752924002e-9
3.5164866665202753e-9
7.517537788139014e-9
1.364762540086581e-8
2.0128375552476837e-8
2.665260688099547e-8
3.39613217258228e-8
4.3107929736633305e-8
5.549800964211822e-8
7.328187072688994e-8
3.789268918864632e-7
2.4655924311756856e-7
1.7975734405536625e-7
2.1641441598685415e-7
3.6054679022368127e-7
4.916261478655373e-7
3.554423616242165e-7
3.540142492306497e-7
6.140890618563966e-7
4.254237802299356e-6
1.8725438562515778e-6
2.67625881231212e-6
1.8765707222013942e-6
1.6401698791128528e-6
1.2616544345639753e-6
5.484485574391586e-7
2.0040638094129162e-7
4.23949381147596e-8
1.295431485149682e-7
2.5244076439940438e-8
9.613293486617231e-9
3.6504784690535242e-9
8.825419945464826e-10
7.956103732836606e-10
2.234986799561243e-10
4.512270170799899e-10
9.79195406005496e-10
1.5342014864965644e-10
9.354141625732827e-10
5.7150925266747326e-9
3.070417269457112e-8
2.0683602047561632e-8
1.577384359588284e-8
5.980174055559064e-10
2.015180418403584e-10
9.708041551023848e-11
2.3815969256033675e-11
4.172314476983395e-12
5.8020812675761265e-12
1.0860718137973037e-11
1.3492466609273813e-11
1.4522579513389834e-11
5.627904811484693e-10
2.6340363631449127e-10
2.3112530450368626e-12
1.3451395323067693e-10
2.5477009356674234e-10
3.9783683741429465e-10
5.95468260668375e-10
8.837609456483465e-10
1.300363978721711e-9
1.8394419515784577e-9
2.2954904170974804e-9
2.1108599950072953e-9
7.602167315326531e-10
1.4035143261915179e-9
2.470133307951454e-9
3.1447081640053674e-9
1.2067909500175631e-9
1.76425818983172e-10
1.5723764802734967e-10
5.7359291401554926e-11
6.022902769117451e-11
4.20660263652188e-12
2.5227291402736513e-13
1.2639878021150364e-13
1.162846496442693e-13
1.3111126468553452e-13
1.6258599812894758e-13
2.010264726941834e-13
2.487632943061897e-13
3.089148503398576e-13
3.8523565666098174e-13
1.852633884389938e-12
3.6052265756625997e-13
3.8045406800692115e-14
9.027884587601972e-14
1.8197902280253487e-13
2.7883405420419686e-13
4.016874773687263e-13
5.692344047639762e-13
8.040840475664358e-13
1.1371744841337498e-12
1.6128090658795925e-12
2.2955649972756245e-12
3.280362942883004e-12
4.70730887384552e-12
6.783291497637735e-12
9.812128015477385e-12
1.4232724155229072e-11
2.065623513085352e-11
2.98712281490282e-11
1.2539569151316373e-10
1.279443681001104e-10
1.0278903263397964e-10
3.3620463981902134e-11
3.0087208369388993e-10
6.530044717786429e-10
9.993491967459619e-10
1.2896306131285363e-9
1.523799517037887e-9
1.722888666143837e-9
1.90672315312571e-9
9.997723685015749e-10
2.5837385696394315e-10
4.4620491109793117e-10
6.440474410916007e-10
1.293414440319909e-9
5.698942955203792e-9
1.6448527256389077e-9
5.013540932841007e-10
5.659332478645454e-10
5.812693155633945e-10
6.189233726202015e-10
6.868263591579925e-10
7.918858070064391e-10
9.475648834238641e-10
1.1791747161849689e-9
1.5343409361788728e-9
2.107668407075524e-9
3.1056935085151032e-9
5.041651501259944e-9
9.323305191042314e-9
2.5351873935961537e-8
2.2475914126401755e-8
1.6411897909574285e-8
2.0237898669410872e-8
3.398101792095785e-8
6.769564368700094e-8
7.54069326727302e-8
8.001770687915384e-8
1.189022369362944e-7
1.633775798426516e-7
3.300625371739668e-7
8.45945345888822e-8
2.2519436276614306e-7
1.9203003489411135e-7
1.1986680777261661e-7
9.257898073592605e-8
4.705439881522864e-8
1.2344179548193991e-8
2.853760909252636e-9
1.325805293380791e-9
7.680397434452232e-10
7.823757320622008e-11
9.895856821874103e-10
9.867878301175646e-10
5.489530196584125e-10
2.563253397210836e-10
8.034716168548652e-10
7.777150910256308e-9
3.2224191960461725e-9
2.7117017529330094e-9
2.7536989442809107e-9
1.1855961666685054e-8
3.616386693639137e-8
5.255102264937257e-8
4.3263558798862674e-8
4.0217893577506665e-8
4.082298134542501e-8
4.32015558205847e-8
4.6795396707914016e-8
5.167337728699965e-8
5.827271319013576e-8
6.729613064606667e-8
5.7129646357302825e-8
5.971657809743637e-8
5.983377465105429e-8
6.049714603105898e-8
4.223422855208975e-8
1.6358594015984495e-8
7.272749059665949e-9
3.96690153034418e-9
2.628384120531951e-9
2.425043842119174e-9
5.102861263863823e-9
2.33839493945588e-8
1.556404437376102e-8
1.3549480557201014e-8
1.3569708355087944e-8
1.46648854055882e-8
1.683610781081174e-8
2.045654800188197e-8
2.637781198712157e-8
1.0082015658914108e-7
9.94872386196677e-8
6.340956263573016e-8
6.797995863129916e-8
9.672433339501497e-8
1.6971669915744387e-7
1.926653139207683e-7
1.6057581786082875e-7
1.8494890445469088e-7
3.305117345097133e-7
1.157148412558237e-6
9.514260046768809e-8
1.9558332368941405e-6
2.4421137698875132e-6
2.332204731664677e-6
3.1311295776491898e-6
3.35706553090122e-6
2.4743537101128675e-6
2.087822572775052e-7
1.6004515748792234e-8
7.594455126090094e-10
4.569575055832723e-10
4.1010927133058614e-10
2.282245235104159e-10
1.295449156880405e-11
2.923337710328988e-11
1.2348867865957552e-11
6.266744916467532e-11
4.7362623007412805e-11
6.237509618079985e-11
3.191746525921135e-10
6.109448401741001e-10
2.264289981915028e-9
6.502296328584478e-9
1.4983420295622143e-8
2.6523635970774147e-8
3.5709424136488714e-8
3.922057656633085e-8
3.95291199488015e-8
4.017295185262253e-8
4.348501528283734e-8
5.2867880306960904e-8
7.469476075918921e-8
5.558553112173662e-8
6.495166893175816e-8
1.1713625630150209e-7
1.2127118921154595e-7
1.7210083747748693e-7
1.1746182324785619e-7
2.6399502472431632e-8
9.30184984298983e-9
3.6416991589858058e-9
1.765703081628302e-9
2.2850478880939736e-9
5.185145546305495e-9
9.80765605665819e-9
1.494554704162049e-8
2.032001893704689e-8
2.6454509534543e-8
3.4180335266286496e-8
4.467162510671777e-8
5.977150085576232e-8
3.0805733171550686e-7
2.5036494605718676e-7
1.7124356160909273e-7
1.9532177885417314e-7
3.042773694360919e-7
4.849410161308002e-7
3.732966093362768e-7
3.327254533934487e-7
4.6906875297354217e-7
1.487302834347635e-6
2.98416136032019e-6
8.681308613073409e-6
8.565986856676608e-6
0.000013311738385868694
2.9671299021528058e-6
3.241486856834523e-7
3.86814668241039e-8
5.236911929469673e-9
4.809584507986943e-10
3.1399769201700806e-10
3.6760801096972003e-10
1.1563633833616433e-10
1.6520844690110026e-11
3.08763679372994e-11
1.8886295629657882e-10
2.4116472950311085e-10
2.0555938249521153e-10
5.767575721172275e-10
4.11464188206519e-9
3.8823802512218314e-8
8.549118131944604e-9
7.1286916545391774e-9
2.406329957102643e-8
6.856619252814973e-8
9.441247573227478e-8
9.052303600269079e-8
8.541795215737569e-8
8.588489216628339e-8
9.502804728449871e-8
1.237940085975693e-7
1.7496348720582805e-7
2.631887687700549e-8
2.696849491128587e-8
8.46739718220552e-8
1.8670333250050355e-7
2.0572605201307756e-7
2.1711500126041573e-7
2.0009214972035501e-7
1.6725844518392047e-7
1.5456951827188192e-7
1.8405637215054758e-7
3.759800142450571e-8
7.317727433430813e-9
5.718864279509482e-10
1.7004312239860137e-9
1.4402566643788433e-9
9.716356873565422e-9
2.3540519414737097e-8
4.0409379823757554e-8
5.7992747672165865e-8
7.669741285188805e-8
3.4140853444949753e-7
3.464433628618759e-7
2.775291008685498e-7
3.4855506556234923e-7
5.916281756624095e-7
7.89475307703118e-7
5.500681668309824e-7
5.275363314535933e-7
9.05948867784915e-7
9.63834612015703e-6
3.2506056918660745e-6
6.764135197394906e-7
2.896761066007469e-7
1.0219438653148718e-8
4.359271723938504e-9
3.2168454638599405e-9
3.3627240829458095e-9
7.519420202854118e-10
1.5701737063909733e-10
1.8817965692221175e-10
1.678424772278894e-10
1.345452662816828e-8
2.0011612102771066e-8
5.148448188167698e-9
1.8849723527850456e-8
5.567776208586051e-9
1.3857448272521445e-10
5.593411579997396e-10
1.7828726696389128e-10
8.461390227449078e-11
5.79711255060173e-11
3.9066563167751653e-11
2.833450502557275e-11
6.904691720558861e-11
1.2510873603718189e-10
2.2389980377039507e-10
4.1461001066964497e-10
7.903592830779179e-10
1.3736094797100847e-9
1.7329490015970773e-9
1.7277182774111887e-9
1.7293530530931424e-9
1.0624229721361588e-10
2.8218160547062406e-10
2.4251887391450416e-9
6.275751515148444e-9
1.0765340899371085e-8
1.354231353269152e-8
9.167587274267916e-9
3.581284325451495e-10
2.0179769510276823e-8
8.402218899098982e-10
4.490928247293977e-10
1.3966906511561627e-10
1.6643901201437362e-11
9.073880028502563e-13
9.67853199432245e-13
8.062875702304939e-14
1.142381792446159e-13
5.4140740053490363e-14
0.
0.
3.6327172865415115e-13
2.518260560983153e-13
2.805048241123054e-13
3.405366205293363e-13
4.241370702769674e-13
5.338021094578194e-13
6.757979714002389e-13
8.593035626181335e-13
1.0967177711557952e-12
1.4044554325560851e-12
1.8040982158331036e-12
7.129466134613833e-12
5.716944369818776e-12
1.5451732988558635e-12
1.8458982118893092e-13
1.198685534982046e-12
2.191520656213449e-12
3.4218847886458224e-12
5.099741436535384e-12
7.479855195009156e-12
1.0899565480849684e-11
1.5793519493285265e-11
2.265860119966497e-11
3.191746173516464e-11
4.367145971188866e-11
5.7516967543522634e-11
7.27382508749116e-11
8.884009074473562e-11
1.059016723981372e-10
1.2450394285024486e-10
1.4549647004070802e-10
4.3709353150434504e-10
9.489220094979555e-10
2.9839965742452665e-9
3.6431272344329766e-9
3.720148796749526e-9
3.961535510568824e-9
4.346798828636337e-9
4.823821979859156e-9
5.361195480394543e-9
5.942543178448383e-9
6.55977969302202e-9
5.275184883632603e-9
5.001605375843275e-9
4.211676288251585e-9
1.9768679264368518e-9
4.603916486125502e-10
6.715959459465129e-11
2.685584633482238e-11
3.722725214636252e-11
3.9922590704375757e-10
1.8310885262364273e-9
7.180568206240406e-9
3.74237496874375e-9
2.9692677536779318e-9
2.948971830909175e-9
3.3772466776163382e-9
4.379732313106405e-9
6.501518621675207e-9
1.1373044044882484e-8
2.010187150260856e-8
2.8425224002066737e-9
3.849219707726585e-9
4.472024353265964e-9
7.257834014770949e-9
1.4577432902109624e-8
3.406077397256486e-8
4.6941655926160446e-8
5.430900567299584e-8
8.174937990273451e-8
9.317745434217423e-8
1.899967153321469e-7
7.699383953292098e-7
1.2725039374468345e-6
1.5553049954287465e-6
1.7453973735182914e-6
6.594987106966597e-7
3.271055755337879e-6
9.115743179117133e-7
4.533172656367262e-7
8.25744105080428e-8
1.0194425358549708e-8
1.938506718875025e-9
2.75003332528156e-10
3.994960524083304e-11
2.5937288629243557e-10
1.2594762294261894e-10
3.466919627777304e-10
6.012744218173904e-11
5.110653439650128e-12
1.1970845415858714e-10
1.6340461145798052e-9
6.305373365506771e-10
5.743837628450913e-9
1.592066191747153e-8
3.028825308625512e-8
3.9667570619051346e-8
4.2921114812772424e-8
4.430810826984046e-8
4.5741418989911854e-8
4.764088858589431e-8
5.00046188830856e-8
5.273978978883626e-8
7.840846369994028e-8
6.952120113115718e-8
2.8620161848174816e-8
1.3648666348800475e-8
7.852406203722361e-9
5.324578219954273e-9
4.71848930075936e-9
7.160006223345638e-9
2.9595846882671904e-9
3.778733708215129e-9
5.390999696011743e-9
7.059824034681567e-9
8.687827398964144e-9
1.0570167497872282e-8
1.3160881850086798e-8
1.7114155575117904e-8
2.36211922765071e-8
3.526222622871047e-8
5.831362290743067e-8
1.0759565493903672e-7
1.5043448731412138e-7
9.170054271904227e-8
6.175787784704755e-8
7.086764810262577e-8
1.1347788725384175e-7
1.9112317806121753e-7
1.6763294021136225e-7
1.7633132051430103e-7
2.6657508065410197e-7
3.3199756395956716e-7
8.419591629910115e-7
1.1822445113485988e-6
9.031243177839008e-7
1.3945943854711466e-6
6.209386154053208e-7
3.026298867437639e-7
1.0388151802453342e-7
2.3743077850468335e-8
7.596111264424603e-9
1.2117212500798672e-9
2.764951726889416e-10
4.0806618839475455e-11
3.243672761830781e-10
1.0256292307143428e-9
8.268178367020429e-10
1.1419378781704142e-10
2.410080125264568e-10
1.9201027666457265e-9
1.514736418846774e-8
5.092233211689791e-9
4.133748909684106e-9
1.2064587605167179e-8
4.199437986373748e-8
8.624693175237077e-8
8.523113114692697e-8
7.801806706493509e-8
7.674413207969769e-8
7.921650131246195e-8
8.410592518782824e-8
9.125588049626711e-8
1.0162537489032234e-7
1.1815087975300763e-7
1.1204969886314094e-7
1.3233271491333084e-7
1.7379326233975254e-7
1.1429758059761153e-7
4.73795817350613e-8
2.4403865429208586e-8
1.5156019049135352e-8
1.0930064399641793e-8
9.83438561339061e-9
1.575927321327916e-8
2.206446821682484e-8
1.7082990089347363e-8
1.992942648487426e-8
2.3851583226433513e-8
2.8015047437904306e-8
3.304569871118084e-8
3.987123520250377e-8
4.9728439491940806e-8
6.458457841661205e-8
2.608900004419708e-7
2.1841785623063712e-7
1.4664100262059148e-7
1.6344835794965853e-7
2.459659383996892e-7
4.126983455055315e-7
3.4825618193382994e-7
2.985441925481755e-7
3.858867969308531e-7
9.170083971175112e-7
6.0784023514386325e-6
3.264055113577087e-8
2.649883399645911e-7
1.061924427192702e-6
2.6789330979287542e-6
7.609682782567809e-7
3.666353460062741e-8
2.484030805909421e-9
3.4657658133511856e-9
8.118135795259645e-10
6.199091199329423e-10
3.348190024601095e-10
6.403555350732634e-10
6.441014881044988e-10
4.4447554232513613e-10
2.4343889836648807e-8
2.7351659265042693e-8
3.527088888761824e-8
2.2349585905149914e-8
3.848874690148704e-8
2.593932175591477e-9
2.720567736613281e-10
6.271745964326952e-11
1.5066364953868704e-11
5.04920713001431e-12
3.850076031213998e-12
7.990881652319036e-12
1.7791210032866107e-11
3.639580322361363e-11
7.057291377135321e-11
1.3253364803279383e-10
2.388717725522849e-10
8.048154965410978e-10
5.803595077520519e-10
9.281786754486371e-11
5.342791801540328e-10
1.4168990786548012e-9
2.7264293827027045e-9
4.513990549617417e-9
6.293500611010828e-9
7.006045173846381e-9
5.373613846573368e-9
1.553531658463887e-9
1.322688866251765e-9
5.426263462520975e-9
9.556409359764815e-10
8.993944840938023e-11
1.328080780042067e-10
1.335869464726506e-11
1.3624993134105543e-12
3.03937022605047e-13
4.749174874940692e-14
2.388309344894037e-13
1.5013418707720815e-13
1.6245751410764438e-13
1.9342653974549747e-13
2.367259576714722e-13
2.9293705304620385e-13
3.6483761647888463e-13
4.566485552322652e-13
5.740779439104874e-13
7.246594087839324e-13
9.182875373523306e-13
1.914772857167716e-11
1.5088606646989365e-12
3.0570662536696566e-13
2.0523052429779866e-13
5.442731192625969e-13
8.928624805032225e-13
1.3296581512361673e-12
1.9257253565389676e-12
2.76899035427905e-12
3.981537463849236e-12
5.7398003239615325e-12
8.300930062631367e-12
1.2035574965959252e-11
1.74600848232262e-11
2.5242911982778263e-11
3.6126653388471244e-11
5.0685766806301055e-11
6.893996406626704e-11
9.01507390484184e-11
1.1324220429056175e-10
4.200554162242972e-10
6.324331454591265e-11
8.390263104597215e-10
1.9725686287593245e-9
2.507059858188166e-9
2.7406419689759145e-9
2.963220793188701e-9
3.222844121792488e-9
3.513396918084225e-9
3.820804308207775e-9
4.131173770222236e-9
4.3083394579233425e-9
3.2991178389726694e-9
6.458193002577936e-10
2.105403168493439e-10
4.473868553393367e-10
6.39029143097707e-10
9.374132542711837e-10
1.453719182526738e-9
1.5397698726285734e-9
1.49423673245776e-9
1.8801696952999255e-9
1.95993383391481e-9
2.0414291437993274e-9
2.1838620430421543e-9
2.400203050006314e-9
2.67948672638524e-9
2.9616474901126903e-9
3.110500613797333e-9
2.998253493335798e-9
7.2654062640689224e-9
9.824022067328794e-9
8.829837327790082e-9
1.2372938035431381e-8
2.281059627927196e-8
4.905848196997793e-8
5.9008360704897533e-8
6.666870097013081e-8
1.0144270182023754e-7
1.1754993005183045e-7
3.7591067892997426e-7
5.65833996946043e-7
9.703439674260798e-7
1.0364352787972353e-6
9.392232615487654e-7
2.844535861969558e-7
2.1620522675947063e-6
1.6584072466901166e-6
1.6872502076899992e-6
1.7437441137292007e-6
5.702219872344611e-7
1.7147990527156662e-7
5.652199305335961e-8
1.4113053530167898e-8
2.197885310874065e-9
1.0339612828471308e-9
8.099571714851552e-10
6.039669380779657e-10
1.2500409168844117e-10
4.639218803933043e-12
1.3447048109286529e-11
4.17614807546298e-11
4.6535113634425847e-11
1.0785815800825005e-10
4.10743012007302e-10
8.233476445220151e-10
1.5491363683554422e-9
2.3696079224780713e-9
3.833798765467415e-9
5.911173628771913e-9
8.153298405532807e-9
1.0388984420408694e-8
6.7604287561150104e-9
1.245528140085278e-8
3.6089154928287636e-8
1.6918283809845518e-8
3.8988258795203685e-9
1.4055050465939983e-9
5.554867370177054e-10
2.63577458931786e-10
2.836180367638839e-10
5.681940090455221e-10
1.0888934398646108e-9
1.7539196883084404e-9
2.4838531086984676e-9
3.3157382882962367e-9
4.390853607580928e-9
5.948890948779323e-9
8.425855981562272e-9
1.2742844056366933e-8
2.1110553463162472e-8
3.89783998490258e-8
5.973196392174395e-8
1.1960524966307438e-7
6.40479310985814e-8
5.355507146398509e-8
5.784574141299829e-8
7.509857707656837e-8
1.1823504871301628e-7
2.2450241622931973e-7
3.960614856909744e-7
2.2313120472902695e-7
4.953364778724033e-8
1.7964012427288938e-7
1.3209600223309547e-7
2.3091634158974166e-8
1.0084939203132214e-7
1.6849350851857767e-7
1.3649580754260618e-7
1.805802447971915e-7
1.1292657574111084e-7
4.178473408731074e-8
1.9163294073469615e-8
1.028462390917166e-8
1.845136097240197e-9
2.026891930326041e-8
4.791624897480032e-8
2.480283217367872e-8
1.2209671413479754e-8
1.312568416687476e-9
1.1594080154957491e-8
1.8267372726116715e-8
2.3681366280992992e-8
7.335993178905014e-8
2.3592445625562692e-7
1.5595012186761337e-7
1.573363730615337e-7
1.9555183826756863e-7
2.9131953538876393e-7
4.7296006803483847e-7
4.5582100898151385e-7
3.60183556959527e-7
3.7358869940499905e-7
6.026912968830107e-7
2.419360407073552e-7
7.269390999932977e-8
2.5652175226765027e-8
9.922091898105845e-9
2.1091703517836642e-9
7.415887412022513e-10
4.882944432042593e-10
2.38154786861831e-10
3.353040339614408e-10
1.5112731162961075e-9
1.9946737441326876e-9
2.3316034276636026e-9
4.07517639098043e-9
8.903536121409382e-9
3.0960304425670966e-8
4.959809478629273e-8
2.6946127348783156e-8
2.5480226692836902e-8
3.035176948277191e-8
6.100507678525117e-8
1.4363710613667524e-7
1.1080805801242546e-7
8.44110335012459e-8
8.087000582048078e-8
8.922948299825035e-8
1.1232906952357331e-7
1.6637194673709314e-7
2.9595965137301326e-7
2.941072259642861e-7
2.1334241265450754e-8
2.3045984697021145e-7
2.8999906952297496e-7
2.3022360002272414e-7
2.014608401686139e-7
1.8922098289579098e-7
1.2833659221105562e-7
6.076429081550194e-8
4.6016348161005966e-8
1.4525408253619268e-6
1.8877234733372056e-7
1.421194762715281e-7
9.633686323823959e-7
4.6120601294127984e-7
4.5135100578713806e-8
3.7582248295066104e-9
6.81294091862016e-9
1.2563968474030588e-8
7.283251304348651e-10
2.3781466524363186e-10
1.482756462634006e-10
4.224048715944953e-11
3.9785588176567736e-11
1.662838207827083e-11
2.6621719623618e-11
3.9529746082191296e-11
5.949543286925428e-11
9.111070166586313e-11
1.4233664996070894e-10
2.2814242664922495e-10
3.7808936393974956e-10
6.512299109575893e-10
2.687705326254742e-10
7.232927567344568e-10
2.9993037427374807e-10
4.624133192987264e-10
1.614152215617117e-9
3.4658197964157737e-9
6.56440591260223e-9
1.1660839195871668e-8
1.941814556072123e-8
2.99352628263386e-8
4.151550072418194e-8
3.8597875686291157e-8
6.97838947901829e-8
9.800048607048383e-8
2.6698147459547504e-8
3.0293706673938402e-9
7.680937873754164e-9
5.5001879369299645e-12
5.4559812703146194e-14
5.718293309627995e-13
1.7372321954915324e-13
8.670776448977929e-14
8.841701386708978e-14
1.0603532184363712e-13
1.299378833493614e-13
1.6008338736603932e-13
1.981900681824239e-13
2.465705321130883e-13
3.0819137935764756e-13
3.8691014840905875e-13
4.877706161005609e-13
8.3931456061892e-12
6.663187560890764e-13
1.091468252398987e-13
1.1614573552038135e-13
2.703071552784984e-13
4.3011468327269656e-13
6.309286231137703e-13
9.045974245463172e-13
1.2900477052092578e-12
1.840982278539928e-12
2.6349009175468544e-12
3.785426545258981e-12
5.459575499695512e-12
7.900899605509004e-12
1.145641453468183e-11
1.6596182206046047e-11
2.3893961268920466e-11
3.390930420585888e-11
4.6925192438286775e-11
6.26592438094281e-11
2.267895905635434e-10
1.3297856945883335e-10
2.3556183700575377e-10
8.609715062740529e-10
1.3573339402197876e-9
1.6035959590755838e-9
1.771556750455796e-9
1.937915975110272e-9
2.1182312403224666e-9
2.3113514956631276e-9
2.5119318768495244e-9
2.752888822584181e-9
1.2385344932036089e-9
7.263727198869338e-11
3.423533162833719e-10
4.900928522528973e-10
7.504503802158885e-10
1.4074520343259208e-9
3.4001295390959006e-9
3.217860130990452e-10
6.38409154654736e-10
6.562502360855031e-10
6.341025219136113e-10
6.338136730117297e-10
6.607373997954664e-10
7.174097877482302e-10
8.109429817111501e-10
9.574441861134452e-10
1.1912562868492177e-9
1.5885909190050396e-9
1.0407335370263351e-8
1.2250312695719417e-8
1.0228496877369105e-8
1.3725288122208054e-8
2.44620433914866e-8
5.160188758753281e-8
6.192226131071468e-8
6.7998826560587e-8
1.0190427131074515e-7
1.2915943643476734e-7
2.7808677706784097e-7
6.859487840409724e-7
9.434984824877235e-7
9.802694743938468e-7
7.981443361720112e-7
5.009865606680633e-7
2.0530394795257087e-6
1.6085869993749452e-6
2.1815002656123847e-6
1.6357899411645075e-6
6.121701425771319e-7
4.3957471522887107e-7
2.0093548499357348e-8
5.2301959389666495e-11
6.051544834416759e-10
3.522275230612091e-10
9.006376549908881e-11
9.894630615519212e-12
1.592671719293193e-11
3.840621394730043e-12
1.5431547863668225e-11
1.8215097472143642e-10
5.965965465786719e-10
1.1956222552643842e-9
2.2094945970357687e-9
4.016508474065078e-9
7.003985498432717e-9
1.1352909671381477e-8
1.6795206297287596e-8
2.263492113425917e-8
2.816024533803804e-8
3.306786583053013e-8
2.006244051065499e-8
2.2627007820877728e-8
2.5907235942690837e-8
3.6873600625867266e-8
3.1574074280032804e-8
5.864237893931587e-9
1.9908932077455726e-9
8.872196855881929e-10
7.157581728497767e-10
1.1210113294596703e-9
1.9928896729157663e-9
3.1501371204572696e-9
4.4257709467507725e-9
5.862345112111396e-9
7.685229389992586e-9
1.0267403351637587e-8
1.4256001323827878e-8
2.0944606091271873e-8
3.322867413230415e-8
5.7905335892514685e-8
1.0687032410408935e-7
1.369259654521109e-7
7.434807682608435e-8
7.091791901223798e-8
8.891842212766908e-8
1.4122094942192367e-7
2.433377044206352e-7
2.648057736761186e-7
2.6718354908500944e-7
1.8452561372385378e-7
7.144029538050665e-8
7.973429262632319e-8
5.583025296236442e-8
2.992511015487879e-7
2.0117073198207387e-7
8.586543718103133e-8
5.865377830547536e-8
3.6025887215138694e-8
1.9687135062992367e-8
1.6638361929887764e-8
7.341678584269679e-9
1.7566066526221875e-9
8.344575053383097e-10
3.4290068612638166e-9
8.574800668891777e-9
2.698068946502969e-8
4.116744266010941e-10
7.3083488955647746e-9
9.875412270762074e-9
1.1676793123252386e-8
1.3643878910902819e-8
4.697428568636868e-8
1.8437634739375772e-7
1.4293144819304252e-7
1.2364794028131554e-7
1.2862262057813606e-7
1.4763409614915675e-7
1.8329230636229992e-7
2.459662874168206e-7
3.472282727766036e-7
4.2906067392974954e-7
3.847471071671082e-7
2.975745966025222e-7
1.1317951910919638e-7
4.2283175053200414e-8
2.0104109752876567e-8
1.2761476432060024e-8
1.067070950482609e-8
9.481558886066646e-9
4.004491694546078e-9
1.8441422029283539e-9
1.6825747449344998e-9
3.0043606201484322e-9
7.514481431545768e-9
2.4187504996482963e-8
9.497860010776241e-8
4.4602932930851044e-8
3.51586342354322e-8
3.5067946068846305e-8
3.9787157832644906e-8
4.951705942962335e-8
1.3157398587659914e-7
2.436079345117152e-7
1.3365933557977443e-7
1.1986451661916543e-7
1.3519657315572029e-7
1.811282846947036e-7
2.860454608506171e-7
4.3000928882538753e-7
4.3131644967775697e-7
3.780117523858722e-7
1.0654616144488449e-7
1.854999413168701e-7
1.2944737083745517e-7
1.1379324025212463e-7
1.2407552862946013e-7
2.2232877459108628e-8
1.935441813659591e-8
2.421530865659094e-8
1.713615460031179e-8
1.2601666258086099e-8
1.1091014597878265e-8
4.884178554240654e-9
1.956640526722393e-9
2.849627827008563e-9
1.099657903077566e-8
4.132191621367974e-8
1.9904598908603504e-8
7.699452090979395e-9
2.0258297479916114e-9
4.162872791462858e-9
1.2312056393519314e-8
5.663435103217569e-8
2.2603577352420667e-7
2.0013340837070369e-7
1.727944986927539e-7
1.7646698068313673e-7
1.9661600217075954e-7
2.3491080886438828e-7
3.0160783353860166e-7
4.1209267588807434e-7
5.397858583911971e-7
5.708613810998262e-7
2.350294266532485e-7
4.806868246920067e-8
1.2468254104407957e-8
3.9101321387299966e-9
7.756248752871817e-10
1.6235628023119762e-9
4.824009902605931e-9
4.273146912549723e-9
3.227932332518666e-9
2.2018555390435915e-9
1.567770059291296e-10
5.969060340455428e-9
3.226376845348417e-8
9.848761273777461e-8
5.508871793270418e-8
4.751907462014834e-8
4.870741399223298e-8
5.4979015084437294e-8
6.6197622190289e-8
8.266230878868996e-8
2.292768929399549e-7
3.8172712335881497e-7
2.1675135330140004e-7
2.0356482289445525e-7
2.4219481165647786e-7
3.5038352604843273e-7
5.625569812296482e-7
5.964271745105953e-7
5.289395002604056e-7
3.731661265663776e-7
9.671488746252826e-8
2.5331821126326675e-7
1.257839317503745e-7
2.671670466401856e-9
4.9463233663774354e-8
4.815959090571293e-8
3.007014402197479e-8
1.1327686184568482e-8
6.813951853813548e-9
7.035415530480145e-9
2.4779824829605245e-9
7.337066628426326e-10
2.443169418059945e-9
3.8225961405685835e-9
4.882526128033742e-9
5.887380793580877e-9
1.1505914535878299e-8
1.7030896663970117e-8
2.364059849770624e-8
3.0408738693727376e-8
3.743503010795665e-8
9.475857412292284e-8
3.6126946388632926e-7
2.679278976600323e-7
2.342712537369209e-7
2.437028758865483e-7
2.7935175004356573e-7
3.494007389097905e-7
4.812061804355309e-7
7.07647275249184e-7
1.037327698546138e-6
3.009691752543639e-7
5.009006917222483e-7
2.689835971998651e-7
5.4181470847651445e-8
1.509277260794265e-8
6.471062701551994e-9
3.957749765890751e-9
2.1447519492456124e-9
7.741911787109529e-10
1.5193290019834944e-9
1.2040834268839482e-9
4.4036963803335643e-10
5.908447606528838e-9
3.11490462487124e-8
1.0089131669809178e-7
6.207049520158645e-8
5.727894369083648e-8
5.994363058177924e-8
6.624463188562876e-8
7.5189408480677e-8
1.875255804649983e-7
4.900215341384929e-7
2.9612999332988473e-7
2.733920554965148e-7
3.077298041347427e-7
4.020371900692797e-7
6.039089746709384e-7
8.182948685580705e-7
8.239596466824652e-7
2.529053562971201e-7
3.084710606875964e-7
1.5112473256886332e-6
1.0080141710116109e-6
5.26099745365419e-7
8.898902276758933e-8
5.2736633674275226e-9
1.1020139688275603e-7
6.855592708282693e-7
1.0635676342439418e-7
1.819394475933144e-7
1.0023872469173837e-6
4.336118364956473e-7
4.1711272510230727e-8
5.1317685501183096e-11
2.997631842098691e-8
1.8958227725624135e-9
6.970416359694061e-10
3.0707415082719647e-10
2.2558212586191991e-10
1.0826432126701729e-10
3.078297712722441e-10
7.834282046918554e-12
2.4745631390690677e-11
4.301071339818136e-11
6.695480406202184e-11
1.0410045095260836e-10
1.648598775673711e-10
2.686195970449023e-10
4.550594902970608e-10
8.075538705827251e-10
1.4645416107673131e-9
2.409264192678974e-9
2.1192760289241594e-10
2.3042822763391944e-10
6.581893754712961e-10
2.8197501135120684e-9
6.749306668645308e-9
1.3181311711292437e-8
2.255265508303033e-8
3.458572260701289e-8
4.568763815401247e-8
2.563308309446389e-8
1.0420272321615287e-7
2.7413044257343746e-8
2.590691108579376e-8
1.406942564624082e-8
5.059142847454524e-10
4.3469097998622463e-13
7.78542951102153e-14
5.449363853392386e-13
1.7209908420065551e-12
3.425681523433601e-13
1.4207847487595496e-13
1.0950798413450404e-13
1.19270455595962e-13
1.425585923696386e-13
1.7526799766200886e-13
2.1792809723883903e-13
2.727222043289241e-13
3.42961973718472e-13
4.3314123678106294e-13
5.49212065312278e-13
6.990165100549529e-13
7.369771459139073e-12
1.3542980035937714e-12
3.0309596345046893e-13
1.4358297435879546e-13
4.29634489549963e-13
7.196193986629392e-13
1.0808500969520303e-12
1.572823434365878e-12
2.2689481014592436e-12
3.270898744845891e-12
4.7247133472730395e-12
6.8402798726947405e-12
9.911345923565087e-12
1.4323468440447401e-11
2.0518569561378852e-11
2.886796940860244e-11
3.94475345428719e-11
5.1877361397426294e-11
6.550773109974709e-11
7.990306367768783e-11
3.168821673119212e-10
6.898443368280173e-11
8.780660156066663e-10
1.6541979936757258e-9
1.9069949889018354e-9
2.0489877021352506e-9
2.225120019142044e-9
2.44091250704845e-9
2.6838026814500626e-9
2.9412372969341473e-9
3.2028443948291003e-9
3.133130742499208e-9
2.840912065782001e-9
1.051744167251742e-9
3.8206827749995976e-11
2.0003889872858119e-10
3.023829532921292e-10
3.884336394670409e-10
4.292844983927414e-10
7.61026268917017e-11
1.5572182266960776e-9
1.3384177017173575e-9
1.3050973192022081e-9
1.3774968718919384e-9
1.561471266330188e-9
1.923580808787218e-9
2.6418907011646414e-9
4.205861492586438e-9
7.6859729536397e-9
7.537847105635036e-9
4.6891557066084715e-9
7.853728200291103e-9
7.592398597618756e-9
1.1052828764286636e-8
2.0892975857201713e-8
4.5800397468518564e-8
5.6100423635254175e-8
6.422007862928192e-8
9.810752307237458e-8
1.1038898788366845e-7
3.7275837894329586e-7
5.316800355761101e-7
9.917537873009486e-7
1.0739699078723444e-6
1.0048839805710675e-6
4.4821270085029515e-7
1.9778274071246717e-6
1.8400973744493584e-6
1.8099848775332118e-6
2.1606794320917644e-6
8.313158292415266e-7
3.226005883286045e-7
2.23403321743765e-7
4.612619757726172e-9
7.037906525847855e-10
5.450061873855633e-10
2.35495879220699e-10
3.3728663604580603e-11
1.6643244417835955e-11
7.728695918248417e-12
2.8793687508853254e-12
1.6644162030679145e-11
3.8307096755217154e-10
1.0024336640015412e-9
1.723329249250291e-9
2.838100207170451e-9
4.760611393014427e-9
7.751743640847275e-9
1.1834330604888035e-8
1.6765152077701327e-8
2.21586822215246e-8
2.7693603963081896e-8
1.6332495442428393e-8
2.025884160394717e-8
2.0946099170765733e-8
4.655175086551538e-8
1.130768904653038e-8
2.723763544380328e-9
8.715058496813878e-10
3.5236709627763317e-10
4.051565380653925e-10
8.798937589677964e-10
1.6950816362303055e-9
2.6896005073513316e-9
3.756358029892995e-9
4.972138993020305e-9
6.556432995761875e-9
8.870077661184756e-9
1.2572796670928192e-8
1.9068997926872002e-8
3.173505973202347e-8
5.879070568113641e-8
8.540392833244793e-8
1.2551903322624056e-7
6.604866848590407e-8
6.090177977015735e-8
7.338344081311633e-8
1.1070556939125543e-7
1.9998209806916342e-7
2.8090760894036645e-7
2.888312722623632e-7
1.580413790701679e-7
7.059875899000846e-8
1.241136632910671e-7
7.904622316553583e-8
2.7503989730685463e-7
2.1839139050971073e-7
9.845900350793466e-8
7.133186516420632e-8
5.7223430971705795e-8
4.6520945662691767e-8
2.8033294658739857e-8
9.666027934167474e-9
3.479485864856686e-9
3.9139764478009824e-10
5.365327924452392e-9
2.0162142232256998e-8
3.483022503724552e-8
5.819133118698989e-9
4.7718360064408736e-9
9.823531157496484e-9
1.289704076758079e-8
1.5660774977612696e-8
5.055188397116483e-8
2.0504639128657834e-7
1.4312397661749218e-7
1.294669041477682e-7
1.4115181880254656e-7
1.7282423281261938e-7
2.3600153216451664e-7
3.5303887244892807e-7
4.556894265434426e-7
3.891428268738366e-7
3.228813688002874e-7
2.976480729930674e-7
1.2809475663917402e-7
3.0539632488051195e-8
1.11750079933356e-8
6.448548507248011e-9
4.845564335144013e-9
4.025674067979974e-9
3.0447969884796765e-9
1.4942145941008787e-9
1.4407493549565533e-9
2.445553493613345e-9
5.259818882365528e-9
1.342313406337045e-8
5.390176160168436e-8
5.504636302368659e-8
3.4477806593969794e-8
3.207866143357346e-8
3.5791395414168806e-8
4.492072150707811e-8
1.0499615779025443e-7
2.197381669068106e-7
1.2134912516384276e-7
1.0313704241099903e-7
1.0996907660601223e-7
1.369659011455343e-7
1.997896169822222e-7
3.356471090250704e-7
5.145749580284026e-7
4.739390767238851e-7
3.4374653570650656e-8
3.997825691281832e-7
4.433502787089003e-7
4.2033860903393775e-7
1.9710411494547772e-7
1.332665293479172e-7
1.2813462130861e-7
8.497484488497678e-8
5.632680798444504e-8
4.474422077397441e-8
1.1276653951163812e-8
5.610201810027088e-8
8.747628673436319e-8
4.601152542466024e-7
6.893700391760764e-7
6.3866026589612375e-9
3.8747373872483793e-7
1.6121139038209792e-6
2.746073641409417e-7
1.704161540735917e-8
1.7416333892257915e-9
3.027483336774129e-8
4.085400958328881e-10
1.485664452936355e-10
7.36379587891475e-11
3.6101726987539233e-11
1.1590293273108517e-11
1.762892253734689e-11
2.78020137144695e-11
4.163829255117363e-11
6.307491018352885e-11
9.699744762240153e-11
3.1893550784135095e-10
8.508859623059237e-10
3.648130246783236e-10
3.980249676641885e-11
2.0384815508024595e-10
4.660008150811499e-10
8.22986274310722e-10
1.3734434254704286e-9
2.27852526377927e-9
3.817915434592771e-9
6.461011843048603e-9
1.0889084524451735e-8
1.7800954778290513e-8
2.748141728054499e-8
3.9105476901634754e-8
4.445154951272108e-8
1.9223523249015653e-8
1.5092057485229924e-7
2.5814669888710502e-8
2.401418099118538e-8
1.0487268048266888e-8
8.206905376566386e-10
2.358503182747199e-12
8.555004087885884e-14
4.1881515696698016e-13
3.382896270915405e-13
1.362163029071003e-13
1.3460113344587066e-13
1.671899522075807e-13
2.0780353564774266e-13
2.570726313111686e-13
6.479044298392825e-13
1.6532162762099793e-13
0.
5.270512767173551e-14
9.850226000634464e-14
1.4742005291829135e-13
2.0983058102616475e-13
2.9488459540823407e-13
4.1354173432584315e-13
5.806855910826139e-13
8.174405961070786e-13
1.1542969469179076e-12
1.6356426456930317e-12
2.3264863742383666e-12
3.3224888728721793e-12
4.7648779174169e-12
6.8622628255924474e-12
9.921343333807214e-12
1.4386516593456942e-11
2.0880691522909105e-11
9.813614053511869e-11
1.0197926767795756e-10
1.0518385247970732e-10
5.380597255213221e-11
8.204785426027202e-11
3.127651501655151e-10
6.14578733132603e-10
9.374394978606244e-10
1.2395905685460495e-9
1.5012274283128693e-9
1.7237755649946699e-9
3.6397324530227937e-10
3.2951740881793115e-10
4.6248590750519365e-10
7.605738843557208e-10
2.1051268693389115e-9
5.081090300444956e-9
1.3503185941013103e-10
4.790036922481773e-10
5.188539066198277e-10
5.553526363833044e-10
6.126960293010647e-10
6.975245818607336e-10
8.181863246237715e-10
9.89209458870952e-10
1.2361193973721815e-9
1.604900494685964e-9
2.1830917963895187e-9
3.1519868528950972e-9
4.933613737618617e-9
2.2821694864725235e-8
2.6983696496259833e-8
1.7603064263301273e-8
1.9726459987270185e-8
2.9297720104307133e-8
5.498142946488896e-8
8.143886814565253e-8
7.75370724347903e-8
9.366983049779938e-8
1.408862338792653e-7
8.970930333052234e-8
2.1974822452569127e-6
1.51574196091722e-6
2.0943862730046437e-7
5.938709823997556e-7
2.9034520053747195e-7
1.70471719316488e-7
5.330134882391307e-8
1.608424713459001e-8
4.2172612462252435e-9
7.053832776048938e-10
2.341801684178262e-10
1.3188335101173337e-10
5.127142679033535e-10
2.4928790291607175e-9
3.0508079915088074e-10
9.254571864091839e-11
2.623615014504361e-10
3.548250508005335e-9
3.4883112607999905e-9
2.373682912788132e-9
5.954424584023006e-9
2.146347193820561e-8
4.6828253398076334e-8
4.97230196143742e-8
4.6468938625959595e-8
4.609904253870846e-8
4.777057045553332e-8
5.058978757223026e-8
5.411420624375199e-8
5.821732361288555e-8
6.29973263894019e-8
6.962041059885279e-8
8.684254181664685e-8
1.02257304888738e-7
5.545856351898458e-8
2.30046356439304e-8
1.1536435043547942e-8
6.961498959221802e-9
5.148790054277871e-9
5.470306288563703e-9
1.361149615905195e-8
1.672344810382661e-8
1.3424239158038135e-8
1.3881024905455946e-8
1.5133059664364392e-8
1.7086997188152664e-8
2.010156029445466e-8
2.4784110499822847e-8
3.224474233614328e-8
4.470812623513049e-8
6.69943724587032e-8
1.9145453692386937e-7
1.162613094997083e-7
7.982683406825288e-8
9.22550107986817e-8
1.4780891493682998e-7
2.359213083197467e-7
1.915058955726053e-7
1.926627486880029e-7
3.042158760053787e-7
7.786682287216146e-7
2.842924809497991e-7
2.3776108752496e-6
9.283146237519745e-6
6.40575198402508e-6
2.3791516228676096e-6
5.811699488626124e-7
7.938939054108867e-8
1.1768943527036184e-8
2.061214815235136e-9
3.1625940493987885e-10
1.0794977271017383e-10
1.2522342629234128e-10
1.0391861189801783e-10
3.616064575881777e-11
3.666452586597418e-11
8.752765128607005e-11
1.5811592208214018e-10
6.020237066157622e-10
3.115814077949336e-9
1.1871107551183063e-8
4.451086363708717e-9
6.90744958501392e-9
2.744806168168914e-8
6.917770336874786e-8
8.225007611495866e-8
7.472008512029623e-8
6.946600474588648e-8
6.845195249099405e-8
7.115475537455585e-8
7.820297191560764e-8
9.271430325012447e-8
1.2639949950562772e-7
1.1501148792631341e-7
1.5824414476227858e-7
1.953839771523149e-7
1.5011143610070158e-7
9.387321665529996e-8
5.72327509595213e-8
4.3405339244559445e-8
4.167609935178944e-8
6.234188978803275e-8
1.8534233479523057e-8
3.855954214581472e-9
2.916256016633706e-9
7.037721915214216e-9
1.3840611634487737e-8
2.0902674987717464e-8
2.764585683066288e-8
3.4871549519186656e-8
4.367452166183748e-8
5.5390501596483665e-8
2.851970494374627e-7
2.3920115620045377e-7
1.7067708732779345e-7
1.9989536551990504e-7
3.1938503199987123e-7
4.999546467074335e-7
3.753795150418249e-7
3.3890191074864445e-7
4.967347397840689e-7
1.9629615640943468e-6
4.2240748391654186e-6
6.018526721731656e-7
1.2459342855130538e-6
8.635411469178125e-7
4.208485530056612e-8
3.0035136335501102e-9
3.782623898019384e-9
1.9226387188383546e-10
6.574884580937266e-10
2.3497576941104004e-10
4.3811644156969715e-12
5.00911692875736e-11
2.6651001155482516e-9
1.1467617137439613e-8
3.177142064276119e-8
5.848877961882883e-8
1.5035002058146333e-8
3.764651534754795e-9
3.239281116764166e-10
1.7154999059555365e-10
1.1623915324580862e-10
3.165802757950248e-11
3.603532150691841e-12
9.144933217102019e-12
2.2763201187976678e-11
4.381440377730311e-11
8.032127322660965e-11
1.4660462001840631e-10
2.6904780737771357e-10
4.81862930859581e-10
7.602945239920504e-10
9.677776138639789e-10
4.788499012579777e-10
4.988093933243155e-10
3.7565582890065164e-10
2.0977430894675097e-9
4.6864753357777526e-9
7.513566429529547e-9
9.226488776853407e-9
7.443211320300114e-9
2.24784355866548e-9
2.8502092684502267e-9
5.0994144933916355e-9
1.1589802077876974e-10
4.742359132550574e-10
2.670214888774678e-11
4.4936840925012994e-12
8.996561385208322e-13
2.7703897071331653e-13
2.6326191996140824e-14
3.114760998203256e-14
0.
3.474313994110081e-13
2.2668059782557034e-13
2.4936421062951473e-13
3.0052038614552657e-13
3.7186289493259504e-13
4.650476995202905e-13
5.851146893501277e-13
7.395489645964646e-13
9.384731272864602e-13
1.1952872668102549e-12
1.5276350218095413e-12
9.252742138812242e-12
3.5781933149950377e-12
9.109747283569051e-13
2.660247295724806e-13
9.929694935829698e-13
1.7239970253069115e-12
2.6354527691533392e-12
3.880738255311929e-12
5.6504457926438715e-12
8.2073634371399e-12
1.1920321608068148e-11
1.729156077263069e-11
2.494920919268904e-11
3.554431013843164e-11
4.948917189730354e-11
6.661522606917198e-11
8.611733728781118e-11
1.0708299236672918e-10
1.2918536488485354e-10
1.5287751863791354e-10
5.86755902023281e-10
4.6040796606486496e-10
2.2336430430406606e-9
3.361623134038685e-9
3.5729613544539412e-9
3.7816060502408325e-9
4.0985756280365155e-9
4.491904521518078e-9
4.928506581092195e-9
5.384389379413811e-9
5.843082594646605e-9
5.185059699885171e-9
5.071541798996239e-9
3.2288692820280458e-9
7.217086326509613e-10
2.1485445519259152e-11
2.2977702012089986e-10
3.093343926147009e-10
2.6910338985391394e-10
1.993772053417106e-10
3.4109546545605035e-9
3.2242432138899778e-9
2.458646367552438e-9
2.3262104468319877e-9
2.490057562109656e-9
2.968242939899798e-9
3.977724179346563e-9
6.165716644916137e-9
1.1279510961767114e-8
1.4942316804025813e-8
2.0384014094554734e-9
5.223839465074619e-9
5.7864903934994395e-9
8.995962885661401e-9
1.766702801009028e-8
4.0045610018968973e-8
5.123570421470617e-8
5.939448656319646e-8
9.076814192295208e-8
1.010656365242447e-7
3.061162044854384e-7
5.685825355273804e-7
1.0495790950820251e-6
1.1546219381912563e-6
1.1285517217039794e-6
5.841040015233288e-7
2.772969540365868e-6
2.4882792131222195e-6
3.82647522136112e-6
3.610128011095482e-6
2.1905146880072536e-7
1.5525738584547306e-8
1.0289016941435453e-9
1.7465160326095257e-10
2.9373743454892234e-10
1.1742216807815102e-10
2.628549096248559e-11
1.7555052854245396e-12
5.055035809992794e-12
1.5711946601040886e-11
1.955571567042999e-11
1.6469893343308952e-10
1.566331981371464e-9
4.6403646970276466e-9
1.1026119937319874e-8
1.9907440469613425e-8
2.866399403339369e-8
3.634101485679297e-8
4.216401861008787e-8
4.6116079997651244e-8
4.878213663184923e-8
5.0839263837647164e-8
5.559297855201635e-8
3.220189653076216e-8
1.9457957941527265e-8
1.4176964591089859e-8
1.4461643351916022e-8
2.6216659317016102e-8
2.908974750785243e-9
8.019403046912926e-10
8.50975752268403e-10
1.7253367190399914e-9
3.0763452039740914e-9
4.5852014913534404e-9
6.129254313240738e-9
7.884052900951837e-9
1.0207064018629637e-8
1.365375183959057e-8
1.9242225569846964e-8
2.9166139791223233e-8
4.8746404696435116e-8
9.101292196519918e-8
1.270805867387854e-7
1.0738474851970848e-7
6.555734243322276e-8
6.932855869314252e-8
9.969532763596058e-8
1.7948094673913483e-7
2.0884440104658055e-7
1.968607436248355e-7
2.4088753230580486e-7
1.9898718013753083e-7
2.662961491971701e-7
1.991513701711016e-7
4.8705679132389906e-8
2.032390821467302e-7
1.6745263919927265e-7
1.637648242408366e-7
9.983540953147341e-8
2.404050915511455e-8
7.66243671905007e-9
3.798376784722557e-9
2.6769159356007594e-9
1.2664671407566537e-9
8.28327728364592e-10
1.5469744122570867e-9
2.206380260275969e-9
2.5622144522706267e-9
1.5513881014098855e-9
7.55974082926255e-9
6.634072905959207e-9
6.751228711229712e-9
7.369037996369911e-9
2.520813585153392e-8
9.425890725692324e-8
1.1915434117458783e-7
9.882360925644355e-8
9.540698851808671e-8
9.976365541613688e-8
1.0852110309999354e-7
1.2115556047871223e-7
1.3848072481820126e-7
1.6230861175874423e-7
1.9564698045362615e-7
1.2631590076775258e-7
9.831314743752941e-8
6.848977203865766e-8
4.848910006747786e-8
4.285069445730549e-8
2.354476157592204e-8
9.436427612816768e-9
4.628348058317778e-9
3.002082242263253e-9
3.2603641506209866e-9
7.223822390868499e-9
2.903131077813143e-8
6.510696015024397e-8
4.021714550457259e-8
3.5392633772160155e-8
3.612711524964592e-8
4.0354150329169166e-8
4.840501053192053e-8
6.194171381028621e-8
1.9074771145825853e-7
2.2758001841274054e-7
1.3663897504645743e-7
1.3750166137985457e-7
1.7966502400244734e-7
2.920912048691613e-7
4.0374346554848476e-7
3.3151175161153373e-7
3.215312741324399e-7
3.9556942759436575e-7
3.476598904946774e-7
1.6550474720584765e-6
7.876393603798311e-7
1.1922744282610353e-7
6.516130757293766e-7
4.635118930738272e-7
1.5191992157901296e-7
5.6660640373724725e-8
2.1330320418156088e-8
2.701175808768421e-9
5.170006554490715e-10
5.114547315584223e-11
4.972300434046322e-10
1.3647890358944492e-9
1.1376511547040037e-9
7.545839294352444e-10
2.2371410915736923e-11
2.8650873648529784e-9
2.508802731771041e-8
1.0108064421622151e-8
8.663812447564207e-9
1.660022914176969e-8
6.448723350116908e-8
1.3498722162388426e-7
1.346747513757202e-7
1.2738300246603128e-7
1.2827271241724625e-7
1.3452489998633506e-7
1.4542224350056434e-7
1.6430483416899448e-7
2.0669851152205744e-7
3.137690934815025e-7
1.731518221437902e-7
1.121101439286982e-7
9.845220855907684e-8
7.181406170081316e-8
3.086631592859186e-8
1.549489905572566e-8
9.332306659196997e-9
6.27100914949757e-9
5.450043037560843e-9
1.2151011747060242e-8
3.608310506646653e-8
2.9684017714728878e-8
3.43755369154459e-8
4.226357708896591e-8
5.125277905957961e-8
6.148508988964621e-8
7.422604813107309e-8
9.11331300207034e-8
1.1388782828880302e-7
1.4326771062478285e-7
5.227457308266556e-7
3.989226995032776e-7
2.8239328291198436e-7
3.2386344955681686e-7
5.035843406485747e-7
7.437656786023592e-7
5.415343813645044e-7
4.820211271241192e-7
6.570850172201682e-7
1.1537123692433576e-6
5.314086310667798e-7
4.930516072412611e-7
8.456348515607176e-7
7.651834147844522e-6
7.592423728450849e-6
1.0548825111734048e-6
1.4688390583787515e-7
2.4047438669031257e-8
3.1990154668088355e-9
2.798216262867575e-11
5.803666357854365e-10
2.7456819851312404e-10
3.4163457495650684e-10
9.001859618141334e-11
3.411298103401052e-11
1.319756277135551e-9
5.825156313542423e-10
9.184999849402074e-10
3.7124462230002015e-9
5.3705172205668e-8
1.5297315276822774e-8
8.627696997385748e-9
3.087742850568067e-8
8.063975582231805e-8
1.1695753154241749e-7
1.240594521292183e-7
1.300142785994163e-7
1.4492365164023823e-7
1.6562625213553177e-7
9.836060274147168e-8
7.676692035210725e-9
9.623033805329593e-8
1.3152140723979926e-7
1.8672729428158695e-7
1.3912707829021108e-7
7.963268019987537e-8
5.99950667815986e-8
5.2954989497716804e-8
4.7217016636395e-8
4.246861442111381e-8
5.167741366130206e-8
1.614683698329036e-7
3.8397473312990037e-7
2.9246802189219843e-7
1.04423856318266e-8
1.2622831987906665e-7
6.183440936680073e-7
2.1702209454852167e-7
1.0028738490357236e-8
2.0427544418946922e-8
2.4454039620898723e-9
9.160102497778307e-10
9.917498811074491e-10
9.376446417515277e-11
2.746761031024468e-11
1.390209787566894e-12
1.2660518235401424e-11
1.9844769370437566e-11
2.87316012190801e-11
4.149226439611107e-11
6.073108292823959e-11
9.079786711173729e-11
1.398647701128384e-10
2.537123376124236e-10
8.10844027196773e-10
4.4883203882218686e-10
1.844194760448588e-10
4.856936463757607e-11
3.2933800062278305e-10
7.529537068799108e-10
1.4777563644660395e-9
2.794382588466988e-9
5.219713307777342e-9
9.534629811706662e-9
1.6578363580084136e-8
2.6882686840336784e-8
3.954578448060083e-8
4.1012716384852676e-8
4.911329212862135e-9
6.301310990135803e-9
2.0323965468018565e-8
4.190642612013996e-9
1.680436107954028e-9
6.1785246019693826e-12
1.563405877271206e-13
2.186005233457784e-13
3.2749049184962174e-13
1.8334460630521793e-13
1.814067773067146e-13
2.4726258125122e-13
3.1496566087904603e-13
3.9256449753256736e-13
4.877717041890496e-13
1.580561769041947e-12
3.629141946277364e-13
2.568004470110151e-14
1.0975389621545299e-13
2.082722225128139e-13
3.135329582782256e-13
4.478937164844587e-13
6.313007747449404e-13
8.877976449951945e-13
1.2501731212639135e-12
1.7651503391204529e-12
2.500446904878683e-12
3.5550540707966173e-12
5.0745211506981565e-12
7.273731263734921e-12
1.0470510699973527e-11
1.5133859189314053e-11
2.194888509924114e-11
3.1891809081877274e-11
4.628190348659645e-11
1.970618357767783e-10
2.04530339979818e-10
1.948901656382622e-10
4.6273750003998674e-11
2.901685038682098e-10
7.860582717176803e-10
1.33203940006955e-9
1.8350832904373558e-9
2.2641574189770942e-9
2.6270995098047046e-9
2.947811033972206e-9
1.0559714260594946e-9
5.5480022211667e-10
7.877184397825077e-10
1.170259488130531e-9
2.6477496676573265e-9
6.577718271399236e-9
6.35955111470827e-11
1.076805059641222e-9
1.069475721583219e-9
1.090973141666057e-9
1.169332617461095e-9
1.3076121216178264e-9
1.517626424427719e-9
1.8255033879119016e-9
2.2801917430616606e-9
2.9724452179592145e-9
4.0789915513723095e-9
5.9753408617036826e-9
9.562826862580601e-9
1.7283299965072963e-8
4.440952408032059e-8
3.6288884056151354e-8
2.445459750018974e-8
2.8321437396283467e-8
4.488918401339522e-8
8.592519205059766e-8
9.445275353825733e-8
9.550086830924127e-8
1.3585066747422323e-7
1.9110239681122984e-7
2.3541135348766154e-7
2.8152125114120507e-9
2.7259591679724186e-7
2.0039921931568248e-7
1.2897139341226506e-7
9.832977247293284e-8
4.9279276151875525e-8
1.1160635300279755e-8
2.836148350529898e-9
1.4269243325224206e-9
8.238327108966787e-10
4.166355293721212e-11
1.085925998099902e-9
1.0098817669977375e-9
5.898506527158025e-10
2.1675200017294986e-10
1.3133019386080967e-9
8.291276223244678e-9
3.7736514059775456e-9
3.2429160802638893e-9
1.0555411606289226e-8
3.4336963419639925e-8
5.449397711925452e-8
4.672451773188387e-8
4.37206862794058e-8
4.446613871641203e-8
4.703753821253976e-8
5.071642138157301e-8
5.5388995573154613e-8
6.127887629468449e-8
6.882235686131232e-8
7.861483062514793e-8
6.623032643981514e-8
6.882883041009383e-8
6.725753071724828e-8
6.614722855135739e-8
4.214718650557769e-8
1.6103581648959787e-8
7.1872325317238586e-9
3.738311558591499e-9
2.0405789055429138e-9
1.1096515637512603e-9
2.8220183909472337e-9
1.4483753132653656e-8
1.2813523185603337e-8
1.3021849963428917e-8
1.3887822343304327e-8
1.5453758862512593e-8
1.7954844111988963e-8
2.1817120820290567e-8
2.7839915820859337e-8
1.1963246897054867e-7
1.289606289521876e-7
8.088799536999967e-8
8.537387183446722e-8
1.1878901719582377e-7
2.0477195440557303e-7
2.4322103809049937e-7
1.9656890431893174e-7
2.1312980420808554e-7
3.5495124890061314e-7
1.2050818818379408e-6
6.797139209277028e-7
3.6206141594901587e-7
2.0895198180905275e-7
8.344834528290625e-8
3.290854296235618e-8
1.0576808996266975e-8
2.320973196229075e-9
1.0616563586819406e-9
7.312646813128999e-10
1.542273294583674e-10
3.3346027889644905e-10
4.005548343951351e-10
9.824195719242677e-11
6.971817629060848e-10
2.503368832641361e-9
1.21443025448436e-8
1.4384971411619112e-8
8.372415759902111e-9
7.66092599153046e-9
8.381229904520183e-9
3.4744302750911265e-8
9.14149033114106e-8
9.953715480086552e-8
7.529405558268517e-8
6.849861503519671e-8
6.926308295533996e-8
7.500750281976248e-8
8.678657537727339e-8
1.0863322923941505e-7
1.4903710640015687e-7
2.1078023202502853e-7
1.3603769659907366e-7
1.0782335000343137e-7
1.1219465312560722e-7
1.510944444515906e-7
1.7603533351351848e-7
7.941681437468995e-8
3.445043862785383e-8
1.8402105141286272e-8
1.0864643852570265e-8
6.1923550258696435e-9
1.2948138006766072e-9
1.0661817584969383e-8
2.374935429887399e-9
7.975815240088513e-9
1.518160004175045e-8
2.002240918166884e-8
2.41161252500084e-8
2.8643446381845464e-8
3.4436852889512594e-8
4.2408140966292066e-8
2.0539057533268575e-7
2.0857687587655673e-7
1.4167360234862795e-7
1.5835747352914676e-7
2.3660373579256572e-7
4.0746315775127263e-7
3.610075499418378e-7
2.954549166078387e-7
3.5939920687106966e-7
8.41241889482167e-7
0.00001605748219965107
7.780821280265651e-6
2.6418289402464533e-6
7.683257196048209e-7
1.3246256640540932e-7
2.2935670151466493e-8
4.767629322130131e-9
1.211671651512401e-9
1.3777424384519385e-10
4.199996290425224e-11
5.1516745842733975e-11
8.766580303638552e-12
7.854320429240528e-11
9.523785525494394e-10
4.124646353381502e-10
7.026358355786948e-10
2.549721452266203e-9
1.0725776486737879e-8
2.47268849587419e-8
1.0652647625895838e-8
1.4125413021915917e-8
5.3600755913625284e-8
1.0450888099297699e-7
9.544306304300706e-8
8.183452992448038e-8
7.726897096849185e-8
7.957012429833845e-8
8.922373330969473e-8
1.1160845210484723e-7
1.646130982155845e-7
1.1240139176271843e-7
1.9310542818737606e-8
4.489011700296135e-8
3.0606471017812935e-8
5.949777502441149e-9
7.533186711406198e-8
1.6410190778827478e-7
2.457874491038742e-7
1.8966970514556808e-7
1.5132814123310193e-7
1.497515088044653e-7
8.714503656560633e-8
1.3982903769803639e-8
9.213980283998923e-9
1.3561605724889965e-8
1.3400330067911007e-8
1.0940097931358277e-8
4.3990555131188485e-9
9.274924361606378e-9
2.985793031519319e-8
5.253557414654516e-8
2.2816307499402343e-7
2.937943606775156e-7
2.4514666258447207e-7
3.156406233604945e-7
5.452641856990098e-7
7.323690121158414e-7
5.162442111287366e-7
5.105918606840951e-7
9.341419220220493e-7
0.000014161433566498307
1.8010800672229332e-6
1.0994246045747151e-6
4.806783166987427e-7
1.760297008164025e-7
2.019782765871522e-8
7.608070267475471e-8
1.4437981641563676e-8
5.868268135383888e-9
2.3655987169532145e-9
1.8214139074063533e-10
4.4307570455131465e-12
1.402362937598931e-10
6.016918450415929e-10
3.5667622316153116e-10
5.070695142917439e-10
3.887242488484863e-9
1.7725836723117764e-8
1.2801561217776022e-8
4.644747297152514e-9
2.9187030503184404e-8
3.7272203675380095e-10
3.548180118744119e-10
3.389039047901945e-11
7.097556033376981e-12
2.2053071682299233e-12
6.053292704920028e-12
7.1473186159355205e-12
6.218631884310109e-12
2.6096840018708743e-12
5.632269961996126e-12
2.206916480435996e-11
5.186138748423353e-11
6.256388288331091e-10
3.5935667039534724e-10
7.979083051741464e-12
3.8545192397159255e-10
8.845504478638985e-10
1.5596212819390894e-9
2.3898395089204823e-9
3.022853386462391e-9
2.749838424533439e-9
1.0484100147674997e-9
1.233796737974011e-9
2.312478571288522e-9
5.203827435288074e-9
6.259353192423552e-10
4.376389086562229e-10
4.728243965887249e-11
6.523851351739888e-13
3.368924846698591e-12
3.376645304657953e-14
6.817731090957414e-14
2.3886878798569944e-13
1.5819357587852685e-13
1.7362327744998598e-13
2.074607658493093e-13
2.539740194062064e-13
3.1405095822634633e-13
3.907330161227453e-13
4.885293434149695e-13
6.134963283386461e-13
7.736092802668216e-13
9.793312422600427e-13
2.4866895911490064e-11
1.550353422430943e-12
3.02736474616398e-13
2.2356348149494684e-13
5.756689338075756e-13
9.388046376472582e-13
1.3944569872355312e-12
2.016487152845997e-12
2.8962502216474956e-12
4.160589889463166e-12
5.992982142721301e-12
8.661532539974088e-12
1.2554971832670735e-11
1.8221544378274327e-11
2.6388839700964096e-11
3.7908171782673745e-11
5.353124409029926e-11
7.348854168575535e-11
9.714315082970352e-11
3.469068434674262e-10
1.8403481049672548e-10
3.878374279703707e-10
1.3338123843510213e-9
2.06420276087836e-9
2.4153589092627477e-9
2.653099431850598e-9
2.8893991366064447e-9
3.144997613130171e-9
3.416675929405534e-9
3.695514396241277e-9
3.97152403697335e-9
4.167683778877871e-9
2.6459125668579975e-9
2.637753546997781e-10
3.4071550680469414e-10
5.526269400811864e-10
8.045237545833915e-10
1.3012501614573761e-9
2.5176320312106275e-9
2.1241820203162823e-9
9.42046822528484e-10
1.2642789663017988e-9
1.2738577545582866e-9
1.2702379972568771e-9
1.300677756000467e-9
1.3743212155814296e-9
1.4941063435085953e-9
1.6597125428144128e-9
1.8609950979625145e-9
2.0631588877206943e-9
8.230219347616386e-9
1.0732338703938907e-8
9.27337913651014e-9
1.2678370905793489e-8
2.2841379858910137e-8
4.8825963349676245e-8
6.014975126897792e-8
6.643370582841717e-8
9.910844530680584e-8
1.2066196201475298e-7
2.622416189365021e-7
1.223268574069868e-7
9.485877670536348e-8
1.2892962695536324e-7
8.817571709241883e-8
8.366090616204312e-8
5.442637163901418e-8
1.0996111402854166e-8
3.4132694848474843e-9
1.8613186903264531e-9
1.099813118572069e-9
2.9227569833829436e-10
7.443683172885823e-10
9.193520707346476e-10
7.945740719355122e-10
5.568222341853679e-10
6.984049285250871e-10
4.363110200250497e-9
2.6015145112087413e-9
2.3883497279521227e-9
2.501309323439419e-9
1.065166128109308e-8
3.344335751630117e-8
4.5253485147743855e-8
3.7038569519727435e-8
3.493742608814691e-8
3.591363220024388e-8
3.843364318580185e-8
4.208345762551432e-8
4.695195772238612e-8
5.3421106842643384e-8
6.207689334435627e-8
4.961298915022744e-8
4.7258301376081396e-8
4.1366956440574256e-8
3.865747762708989e-8
3.259165544195177e-8
1.3011077801718175e-8
5.281253472848838e-9
2.7033930519302022e-9
1.7486752108462033e-9
1.6942168969166696e-9
3.6160964255499742e-9
1.7679696446992262e-8
1.675844902864617e-8
1.2431408621137826e-8
1.1667903007238176e-8
1.225917299366117e-8
1.3931545849935189e-8
1.69494331561292e-8
2.2097668174701747e-8
3.117102933966179e-8
9.693592446143814e-8
8.111691886737418e-8
5.252174769229741e-8
5.75091729846059e-8
8.487476186294576e-8
1.5168357512570159e-7
1.5824876573934724e-7
1.4133479644679168e-7
1.81094716441297e-7
3.3733204852478147e-7
6.543469764328568e-7
8.396945854893736e-7
4.964414702654912e-7
2.7041467841919097e-7
1.5512396207333717e-7
5.599331295977482e-8
2.2914758553564753e-8
5.381653433403348e-9
1.3569060031089825e-9
7.165696786344253e-10
2.886786544096041e-10
2.410446099856265e-10
1.2634257038647172e-9
4.664076595709413e-10
4.2980955414409944e-11
5.83776678183121e-10
3.1813790476332755e-9
1.513369391229692e-8
5.83855726099569e-9
4.795219898967381e-9
1.6689846179157603e-8
4.896933190520244e-8
7.447154897313885e-8
6.163543579160251e-8
5.609177177896314e-8
5.5943406201283626e-8
5.856241499787741e-8
6.325769887155402e-8
7.041132540591503e-8
8.123880923173837e-8
9.802182266304189e-8
1.2492643183186538e-7
9.276394427263537e-8
9.131774404654144e-8
1.1383269291794007e-7
1.4747120043587553e-7
8.858391242874938e-8
3.573473415060815e-8
1.7587484214998554e-8
9.851601981501381e-9
5.557944282771589e-9
1.7669102064833016e-9
5.853126579245021e-9
4.4215067956699665e-9
5.524373423445125e-9
1.1788004771747475e-8
1.5790455366486282e-8
1.902258487882824e-8
2.2533385918782105e-8
2.7015148758347603e-8
3.3189274484006274e-8
1.6118005663404213e-7
1.8555452384681564e-7
1.2138454851436258e-7
1.3157985942679265e-7
1.8832019526405273e-7
3.2730588675908784e-7
3.416977195555323e-7
2.683015346168263e-7
2.9488008060448096e-7
5.484941448491332e-7
4.290908357878124e-6
1.6519318784389912e-6
7.632369421555037e-7
2.5713295712972474e-7
5.7760315822432225e-8
1.49251505472544e-8
5.630301024463196e-9
1.4135323327395327e-9
3.142784451108192e-10
1.6917012088852778e-10
1.9939501196412454e-11
1.724542765169712e-11
9.60822771141517e-10
5.732683270605851e-10
8.910842878740791e-10
2.3868701559392806e-9
7.532739914861274e-9
4.066320047496032e-8
1.295945106929547e-8
1.0362709825160472e-8
1.1169227637301343e-8
3.321912254301186e-8
9.169422847006365e-8
1.176387633977146e-7
8.830308034857328e-8
7.731679167528439e-8
7.660317268289344e-8
8.313912833528827e-8
9.922798742721367e-8
1.3342059398719614e-7
1.9570937973917436e-7
1.0718305996355967e-7
1.684101598347723e-7
2.2002897127912318e-7
2.048007751899068e-7
2.6427757405068547e-7
2.551001329514846e-7
1.7058571398584246e-7
8.714730910781045e-8
4.989556727714948e-8
3.613525143950111e-8
2.9434629312963083e-8
2.037941590224331e-8
1.1368470124137536e-8
1.2592373521055492e-8
7.084140124300626e-9
3.928043778457327e-9
1.66666130678342e-8
2.7374260893820874e-8
3.6560364920885136e-8
4.586703749959767e-8
5.6682122739904935e-8
2.691716662708957e-7
2.6659795585612093e-7
2.0228646699815174e-7
2.4476578462180085e-7
4.0158418585798536e-7
6.107813496460292e-7
4.466415693707468e-7
4.0932267551992436e-7
6.264137916459991e-7
3.178054962581655e-6
2.600751687829964e-6
2.228409885682716e-6
2.0292886263632406e-6
1.2294639488547629e-6
4.818456277664301e-7
1.8774357448195e-7
7.561800363395745e-8
2.5288832340764814e-8
1.177179657294356e-9
8.364300440700277e-9
5.405654755754723e-9
1.1648391775732194e-8
2.996293283921186e-8
5.6733545735097346e-8
3.3256335612818286e-8
2.516960736039575e-10
3.600435990129459e-10
2.1393589970083175e-10
1.0145919019378371e-10
6.515631533124605e-12
5.398745700566703e-11
7.293207138211461e-11
1.552882701555705e-10
2.0827470832512233e-10
2.4126153591325255e-10
8.135930764065081e-10
1.7802898361831233e-9
1.7871404640560389e-9
2.5734103427574285e-9
1.2043793225611427e-9
4.469374403285222e-10
6.045547491101264e-10
1.5715499799816227e-9
7.193658026428916e-9
3.787447505924461e-8
2.8366434637033578e-8
2.2088879752503334e-8
1.373157969669535e-8
5.097197845775364e-8
7.16403085470602e-8
4.006367480498212e-7
4.191492509341699e-7
6.698441685415566e-8
6.044140620946746e-9
1.09974355642497e-8
4.4271997119528144e-8
1.1483550226996365e-8
5.182887598334544e-10
1.6204896327807762e-10
5.975220703882357e-11
4.846608427622286e-11
6.911556566393542e-11
1.5721298225370755e-11
1.6840839034171215e-11
2.19978309645575e-11
3.060053284390614e-11
4.4011655525676366e-11
6.518025450622297e-11
9.993022927954871e-11
1.6036439563504942e-10
2.729600939851358e-10
4.84709436230191e-10
1.4416527828233966e-9
3.898749982486746e-10
3.749210099938856e-10
2.1394855563038682e-10
2.730764071085127e-10
1.622524748344476e-9
4.818882446642627e-9
8.95288865577085e-9
1.2741819286347554e-8
1.6956157854368058e-8
7.696802107414648e-9
2.444788708007885e-8
1.874251997538907e-8
2.2784952030797942e-8
4.642302672669245e-9
1.8269226364684602e-10
1.1984326407429766e-12
0.
9.715017463818187e-14
7.957555399048091e-13
2.2726904654362014e-13
2.3528335371255163e-13
2.8049731463022396e-13
3.426236040711229e-13
4.222995465063534e-13
5.235776354759431e-13
6.523824650126024e-13
8.165990809939259e-13
1.02657189337297e-12
1.2958559519155808e-12
1.6422390722961543e-12
3.848229518642988e-11
2.6819145247932695e-12
4.865908037629691e-13
4.1147771126553524e-13
1.0157285883626851e-12
1.6423195644857367e-12
2.4319256297100024e-12
3.512521919884989e-12
5.0427535413302636e-12
7.243358330691931e-12
1.0434340483666989e-11
1.5084908577297315e-11
2.1879601130663946e-11
3.179519402420958e-11
4.615713200142412e-11
6.658564071496224e-11
9.46604226726282e-11
1.311710126566771e-10
1.7529628522372033e-10
2.2477147787331114e-10
7.683227114874933e-10
3.004699354139064e-10
1.1418638857713785e-9
3.1280413224029956e-9
4.1711485587401806e-9
4.620020448774678e-9
5.000995994087692e-9
5.421782725553928e-9
5.8801134123106215e-9
6.354419423653176e-9
6.821844520029942e-9
6.776941826983952e-9
4.37670278072108e-9
3.9348576118133126e-10
7.021025447135659e-10
1.0390540029550677e-9
1.4406545498520627e-9
2.252860741524625e-9
3.90584218611373e-9
7.427116469092687e-10
3.185749385761365e-9
2.5047229096906323e-9
2.151894637075577e-9
2.020843091410082e-9
2.037861841888153e-9
2.1847894236392743e-9
2.4835514163528886e-9
3.006831450600168e-9
3.928134734719723e-9
5.666600879552289e-9
1.482344332736169e-8
1.470279736988398e-8
1.1755977894829286e-8
1.5406218689706953e-8
2.7109789993288606e-8
5.633148332852037e-8
6.597378511917339e-8
7.277324140590339e-8
1.0918430905463168e-7
1.2865491160857997e-7
3.815629454352629e-7
5.934284729440225e-7
9.90324327153301e-7
1.0562825836682603e-6
9.159622059291493e-7
1.1621282031990501e-7
2.31208146408718e-6
1.7241285726084962e-6
1.751087971617129e-6
1.5991416632008412e-6
4.877964235798286e-7
1.4298380693546791e-7
4.1770815837700445e-8
4.3951294686344805e-9
5.8504297634261025e-9
8.526152909913728e-10
5.95436987224801e-10
8.500462134751503e-10
4.947840109550525e-10
1.0299436694158265e-10
1.267400176964934e-13
2.4944932172015782e-11
5.492784259719978e-11
7.304394835676614e-11
1.3128573297346307e-10
3.963093735989116e-10
6.674993959055659e-10
1.4267139552822432e-9
2.202546809976593e-9
3.548003580868858e-9
5.100156937372128e-9
6.378203777718524e-9
4.470457189979168e-9
1.0042251367635892e-8
7.908346419993438e-8
9.119852923801223e-9
2.760497972327612e-9
1.1010630306266505e-9
4.700840746044784e-10
2.384933228861042e-10
2.4758677827229613e-10
4.688294531396526e-10
8.88260319827151e-10
1.4398641939239743e-9
2.05506991110426e-9
2.7553610153353406e-9
3.6534178235017262e-9
4.945581951508574e-9
6.9860243712531725e-9
1.0512160622870568e-8
1.7260567924618372e-8
3.138362609691143e-8
5.127114624803104e-8
1.1028008935795358e-7
6.592450770441853e-8
5.253490974997271e-8
5.405793752203776e-8
6.600069829486949e-8
9.588149367584372e-8
1.695125771631157e-7
3.2878472375823456e-7
2.42560028576914e-7
3.282340875360908e-8
1.1913866859117871e-7
1.0774216748706637e-7
8.860018767425693e-9
4.446201916369963e-8
1.3936782451511219e-7
2.444593369279513e-7
2.387434035457756e-7
1.3289516204657409e-7
6.258300628303636e-8
3.079574334741812e-8
1.8593490311891164e-8
6.846545950759113e-9
4.087895568475021e-8
3.233079512585133e-8
2.4399566046904834e-8
1.608059416206313e-8
2.5118839315617205e-9
1.1353452261481863e-8
2.122784943846838e-8
2.897496145925574e-8
8.856896870710823e-8
2.3822695060494978e-7
1.668279469010774e-7
1.7925378608810076e-7
2.4167917326683104e-7
3.999653444192613e-7
5.324528200306632e-7
4.013250291844433e-7
3.7112303631659165e-7
5.287308857112161e-7
1.8468749746617037e-6
5.226423750481897e-7
1.034883644804472e-7
2.128578963339725e-8
5.437257269449599e-9
1.7626402744368423e-9
2.421074374183011e-10
2.8469080986709507e-11
4.699662364023749e-11
4.676916827959375e-11
1.937882937794824e-10
1.4251407295486777e-9
1.206882202572125e-9
1.2592544719398639e-9
2.868028084205512e-9
9.461557000049459e-9
3.948783832507188e-8
3.44016550377286e-8
2.1588796781244408e-8
2.27624583477104e-8
3.987633380704737e-8
9.834077461572076e-8
1.070032797632652e-7
7.920131818172332e-8
7.179690969922196e-8
7.572006014461936e-8
9.131962714063658e-8
1.2887899212487e-7
2.048145671640152e-7
1.3018117890984103e-7
6.453381485748307e-8
2.2285292641033368e-8
6.735856374722552e-8
8.341891484749903e-8
1.1125805047896717e-7
7.47946082884782e-8
3.5009121628375873e-8
2.741403750307197e-8
1.178519357226612e-7
2.9506942910486626e-8
5.953255612723388e-7
3.4906814882940555e-7
1.0819265953616382e-7
5.100508842756968e-9
1.214549227290233e-8
7.667009399471478e-9
5.043595224877212e-10
1.6129715569796476e-10
1.1320017363973211e-10
6.204695771806546e-11
2.36156170313289e-10
5.3116438851123084e-12
1.971764905628495e-11
3.256585016406539e-11
4.948772290205971e-11
7.54686119023337e-11
1.171005929614817e-10
1.862068918409702e-10
3.059440674412997e-10
5.237039620046289e-10
9.294800089806428e-10
1.6017529395017224e-9
2.2557328956900442e-10
2.1945274856655145e-10
3.4052123191348763e-10
1.7884204666551072e-9
4.458483148670998e-9
9.030579660551346e-9
1.6210909900970847e-8
2.621644807351008e-8
3.785683861345622e-8
3.978107656808641e-8
3.9593544391606444e-8
1.098442631845688e-7
2.5449674727808313e-8
1.3286273057413038e-9
8.262025282050227e-9
9.89941778996962e-12
9.579391166178837e-14
6.486075642672783e-13
1.7093712834785922e-13
6.121575471147819e-13
1.4653668535598252e-13
1.3244644458005257e-13
1.4754910290985597e-13
1.7703736065993583e-13
2.1753956956620687e-13
2.700312622617668e-13
3.372605835085135e-13
4.232768680635785e-13
5.335349719370897e-13
6.752409728450345e-13
8.578808909868767e-13
1.2015589798368103e-11
1.547572798443664e-12
3.1969503115256566e-13
1.9381169817980172e-13
5.296020816729297e-13
8.733432230666078e-13
1.303648949740942e-12
1.890967037312912e-12
2.7224422848466336e-12
3.9190971168952594e-12
5.6556722216518685e-12
8.186033542956875e-12
1.1873307597352571e-11
1.721522222437066e-11
2.483489134648586e-11
3.5375670375716905e-11
4.923720597165256e-11
6.623464008342815e-11
8.555239939499508e-11
1.0628319628760264e-10
3.9848277039069305e-10
2.056702438969033e-11
8.94192559494725e-10
1.9081818241360004e-9
2.3011834867344677e-9
2.4875110357721764e-9
2.6906749985048513e-9
2.9336208503780934e-9
3.2050070942200947e-9
3.4904123162628105e-9
3.777087063473532e-9
3.766970678937971e-9
3.067560916336608e-9
8.01402637936375e-10
1.3460054798342714e-10
3.6174046416362335e-10
5.035823165632635e-10
6.875535334773288e-10
9.224442547187121e-10
7.539709388717493e-10
1.5553427664206737e-9
1.8327158544781432e-9
2.0210942859200664e-9
2.3130289333758914e-9
2.78020364226762e-9
3.511025687634098e-9
4.623409786321339e-9
5.939444027787897e-9
5.68243129484873e-9
4.27573228438934e-9
6.1973947730745135e-9
9.033139522422982e-9
8.343297905546868e-9
1.1860930524569708e-8
2.2077514521007257e-8
4.781653790146056e-8
5.787086892352507e-8
6.572941874608054e-8
1.0020691334376599e-7
1.1480731575037915e-7
3.768958012725493e-7
5.515642537159441e-7
9.768998973130802e-7
1.0486549363798854e-6
9.624291108284097e-7
3.4994100197765295e-7
2.088708223643089e-6
1.713475880760984e-6
1.7095872504262725e-6
1.854661615807044e-6
6.353702993633784e-7
1.9879003382714473e-7
7.48402866582331e-8
3.372138812308264e-8
6.428798324478426e-10
9.761364184372148e-10
6.457720515029208e-10
2.4640979549897897e-10
2.5085904791762453e-11
1.1733757130837188e-11
1.0410651278185786e-11
1.558345797709287e-11
5.6308512201766694e-11
3.1321398130593605e-10
7.598981989508141e-10
1.474499626401579e-9
2.2653508664978784e-9
3.6459480636179323e-9
5.845872216462066e-9
8.70310880883016e-9
1.1861427206661312e-8
1.5222298923976363e-8
9.374659541846472e-9
1.504916581465683e-8
2.7097785053824417e-8
3.472566434026818e-8
5.401998003916328e-9
1.76104430292101e-9
6.526652080475193e-10
2.933620456686196e-10
3.2236261666833694e-10
6.678591935714834e-10
1.2874325934436403e-9
2.066975339265234e-9
2.9160704949802056e-9
3.8838348900367184e-9
5.137883838272181e-9
6.9592464184594895e-9
9.859787096988247e-9
1.492284868188638e-8
2.4746350705945463e-8
4.568656239352507e-8
6.872721738800207e-8
1.2543295947076693e-7
6.501947056188355e-8
5.633652068527648e-8
6.31938174921819e-8
8.632330627265294e-8
1.447416809446482e-7
2.7173209649964276e-7
3.72491796128472e-7
1.8927996421009722e-7
5.4697214202845325e-8
1.612402274213112e-7
1.5265943310024002e-7
7.115589023764617e-8
1.749345142451653e-7
1.4270778842124995e-7
1.000661783699246e-7
1.1414620735242248e-7
9.911554638964132e-8
3.3566795469136917e-8
1.4123959292876142e-8
6.734327755181681e-9
4.436372588475104e-10
1.1558983475015811e-8
6.386322841441226e-8
2.579396616441511e-8
9.529063259855483e-9
3.093968849621659e-9
1.1200678797739624e-8
1.6298727745748627e-8
2.056779431798186e-8
6.453707878218749e-8
2.3223870088855097e-7
1.5140566794770108e-7
1.463534751315602e-7
1.7247188331210682e-7
2.3728334001016576e-7
3.7592223443915625e-7
4.912375363826254e-7
3.931678381777022e-7
3.4208904817221784e-7
3.9748180142667586e-7
2.1456216241103123e-7
9.464202411617497e-8
3.825931023317365e-8
8.357355700390112e-9
2.7846863386996382e-9
1.6764385062639435e-9
1.2055437412317642e-9
7.65286676185972e-10
1.141587040921213e-9
1.490287109795179e-9
1.8726056441223673e-9
3.073509573699755e-9
6.240926812636288e-9
1.628055421501962e-8
8.251134835735904e-8
3.753187362802285e-8
2.8137061558072047e-8
2.919178123817672e-8
3.582631855251024e-8
7.638983521039636e-8
1.7833431790057565e-7
1.1490877064281721e-7
9.092275403084287e-8
9.036684436680952e-8
1.0339421945555794e-7
1.3552308535686557e-7
2.089886955457216e-7
3.837780233424166e-7
4.905776654713876e-7
5.726401516012069e-9
4.7128563163964033e-7
5.342947050907288e-7
3.05699506383142e-7
2.5097933037986224e-7
2.0254597782647606e-7
1.6261701882011672e-7
1.161367161269453e-7
3.076912717863318e-8
6.478265941822311e-8
5.102183722907942e-7
2.0908890456486046e-7
7.037106849577553e-8
5.85957272768099e-7
8.223254996003667e-7
7.885266613187577e-8
7.306520670685033e-9
3.793111948930642e-10
2.9255863445290233e-8
1.7672633480289316e-9
7.047023475834108e-10
3.153314648908651e-10
6.621576562265147e-11
1.0200921578883988e-10
1.560039316829101e-11
2.571761334604842e-11
3.7940666848138936e-11
5.6901356080251835e-11
8.691075386424183e-11
1.3532150301377168e-10
2.1581619920911544e-10
3.550571340080979e-10
4.113368346390023e-10
8.654779896400426e-10
4.2105351924249775e-10
1.3731592552646356e-10
8.257151567132643e-10
1.8199591543180473e-9
3.4181905573351456e-9
6.108876472150544e-9
1.0595087638616224e-8
1.759358296954149e-8
2.7388342018633173e-8
3.907925022789425e-8
4.377209366809175e-8
2.3741259798324695e-8
1.4269220623866852e-7
2.6052125710665517e-8
2.091214945475029e-8
1.1898333434203068e-8
1.9348716040640962e-11
1.754666010675319e-13
6.366373177108351e-14
3.9622227430247344e-13
1.1737299553629428e-13
8.455613077909999e-14
9.672458074576962e-14
1.1844991646460523e-13
1.4593489204182815e-13
1.804637541938455e-13
2.2418173313262448e-13
2.797848680872914e-13
3.507364579348642e-13
2.6874318327667863e-12
3.9545003275225204e-13
5.329253997802751e-14
8.312081762859894e-14
1.7864716889601508e-13
2.78478059968457e-13
4.0437597273237855e-13
5.758729837457786e-13
8.166546448074528e-13
1.159220595925526e-12
1.650269868319465e-12
2.35810545655041e-12
3.3833192563978124e-12
4.874149389512596e-12
7.0475764939763926e-12
1.0215151723221987e-11
1.4805650251070546e-11
2.1359783687472995e-11
3.044480698974618e-11
4.24318058535344e-11
1.5787815539556183e-10
1.303498388395537e-10
4.002005318218469e-11
4.1279255569167456e-10
8.552713822776373e-10
1.1661139962853751e-9
1.360582049153886e-9
1.5152426107312275e-9
1.6657457869110026e-9
1.8223988447985858e-9
1.9861226681600553e-9
2.0543804312693973e-9
3.7145629238732555e-10
2.479879660063707e-10
3.946741316901795e-10
5.837893525778122e-10
1.0899276699069094e-9
3.155249211534855e-9
2.737671866820358e-9
3.174557976835763e-10
4.5054573591810403e-10
4.5939744986301124e-10
4.742769712303311e-10
5.099729644489224e-10
5.725940616944738e-10
6.722589856630433e-10
8.294533229247527e-10
1.0873923358052587e-9
1.5457896854621525e-9
2.463832462331625e-9
1.2723282148657104e-8
1.4362134085415811e-8
1.1329756691470188e-8
1.4645201770446368e-8
2.5218836548605932e-8
5.239163765416748e-8
6.437414416803175e-8
6.833692829938194e-8
9.943627725715271e-8
1.370211526097307e-7
1.5339655379407658e-7
7.797463583495623e-7
9.690531152645488e-7
1.0018909746461394e-6
5.902440660734366e-7
2.9270245561493597e-6
2.422661604143288e-6
3.987736351478493e-6
4.24582168741935e-6
3.0198779931974247e-7
2.4247217305267265e-8
1.975049448874668e-9
7.887099425554378e-11
2.8862961395936383e-10
1.6353779350041276e-10
6.877500846084211e-11
3.286404453664161e-12
1.2921880667180321e-12
2.433300724660052e-11
1.9176696864351842e-11
6.799200791530155e-11
4.1447013676599245e-10
2.1521967541259743e-9
6.692887020707446e-9
1.6355838744615317e-8
2.7974634328066524e-8
3.7026293289468726e-8
4.2663539362375564e-8
4.561934394982155e-8
4.718970875180906e-8
4.839981375772892e-8
4.987015739888917e-8
7.257160554778892e-8
4.9349920169854064e-8
3.278318034104438e-8
2.2606744600181265e-8
1.984823337579904e-8
2.988706772821331e-8
1.5180580058916833e-8
3.698887969199606e-9
2.0474366748402316e-9
2.3682239236309945e-9
3.658888632329123e-9
5.431476334524901e-9
7.34479373454832e-9
9.445104823445869e-9
1.2066990611853612e-8
1.5731354527294888e-8
2.1294483292236326e-8
3.0397668389552397e-8
4.656248169393624e-8
7.78558239147216e-8
1.6986206381916917e-7
1.2645721413352645e-7
8.031334585120374e-8
8.748103491250894e-8
1.3063000469974846e-7
2.2911239843175303e-7
2.1957103941657656e-7
2.068527300023328e-7
2.753200676562168e-7
3.512238631907427e-7
3.570805364562599e-7
5.211773901901782e-8
5.714302008487277e-7
4.538631902028737e-7
2.4393731114693717e-7
1.517476471902758e-7
7.279247055089002e-8
2.0474293987789262e-8
3.341465051200486e-9
1.230789188399234e-9
6.880661273712082e-10
4.510169435389649e-11
1.212081336277825e-9
1.4744210770300297e-9
7.018408177340179e-10
1.0908967295808673e-10
1.7650076615377662e-9
2.1004721915391215e-8
8.004059996126139e-9
6.2234415035405496e-9
6.169361104831912e-9
2.138400234846482e-8
7.223582780149542e-8
1.1567499546765145e-7
9.791794039395649e-8
9.063755639651564e-8
9.137364104508177e-8
9.618450433039614e-8
1.0396958398741339e-7
1.1531335584339883e-7
1.3255779532873826e-7
1.6228721408397822e-7
1.2726687996658726e-7
1.2320477165958838e-7
1.2574691092388246e-7
1.2388412340208977e-7
6.823297365948107e-8
2.8581385552028858e-8
1.482079810597497e-8
8.997977569589406e-9
6.370104269809337e-9
6.240497314489837e-9
1.4413138327587948e-8
3.628326857082071e-8
2.8512819602778583e-8
2.957272283871767e-8
3.235081712012385e-8
3.639833217423667e-8
4.234836252763267e-8
5.120880609962991e-8
6.460315218222622e-8
2.4518852761573794e-7
2.4665516992568394e-7
1.6033395542266767e-7
1.7253438082348281e-7
2.46011823464854e-7
4.2024784577077424e-7
4.138830062820922e-7
3.2950925912909423e-7
3.701091110252788e-7
6.649072260240135e-7
2.8340899800710535e-6
3.185358793319261e-8
3.81226333374181e-7
1.6853816161297722e-6
3.660443813374984e-6
2.024340180355914e-6
1.1501465750490797e-6
5.371979069011225e-7
1.9362114524070626e-7
5.194284708889484e-8
2.2762929223791164e-8
1.0327694453735064e-8
7.678230719384569e-9
1.2682805215912382e-9
3.893896798728657e-10
1.9093508286409635e-10
3.37819576273538e-10
1.6584162952945457e-9
8.922967247300069e-10
2.8250528104684044e-10
5.725870479577032e-10
3.000901810335685e-8
9.48032683959473e-9
8.761305251228258e-10
7.63122897654481e-10
1.8462407368796712e-10
1.7452255416832637e-10
3.733971140662113e-11
9.581448547880888e-12
3.7681531958281005e-12
1.0415001193604769e-11
1.3649920144374123e-11
3.614540257605921e-10
2.5132130266047317e-10
3.022609528847104e-12
1.0475718625497969e-10
1.9160762119257172e-10
2.9128618859362987e-10
4.269059214019287e-10
6.244123736588789e-10
9.178657715084125e-10
1.3438299387577214e-9
1.891865405100285e-9
2.3403003120331626e-9
2.1146224955868565e-9
7.09776365970128e-10
1.4411226447463157e-9
2.438292311937364e-9
3.223566360808319e-9
1.0134147018020162e-9
1.7518392363385217e-10
1.3770483452911682e-10
5.1208884651809016e-11
5.6302820107465827e-11
4.011487341070219e-12
2.0220427016778757e-13
1.263247232624532e-13
1.153643746870203e-13
1.3223257433835725e-13
1.6395254317040895e-13
2.0267647903951937e-13
2.5083028568927727e-13
3.115424767072552e-13
1.1386119469240156e-12
2.521967208685559e-13
0.
7.037137076926268e-14
1.3676354382058017e-13
2.0726108959984233e-13
2.969253784352628e-13
4.191831586486188e-13
5.902035174199059e-13
8.320375650836773e-13
1.1761424911425782e-12
1.6681839842694103e-12
2.3750348371947548e-12
3.3951544001231443e-12
4.873957401310178e-12
7.0261496107828495e-12
1.0166724149636328e-11
1.4749616290959913e-11
2.1403618525789582e-11
3.0931414794641995e-11
1.2878320293252578e-10
1.3091279015735908e-10
1.0158359475136635e-10
4.531195924870189e-11
3.270136029019786e-10
6.89954652632512e-10
1.0386784475332112e-9
1.3260555664951236e-9
1.5567528833819218e-9
1.7541336507652512e-9
1.937936057976394e-9
1.0690909352745342e-9
2.4773030356425433e-10
4.466657690032905e-10
6.406833209804276e-10
1.261418652150342e-9
5.345588589681423e-9
2.0261604092559125e-9
5.000244013608568e-10
5.728061994567118e-10
5.867987248157568e-10
6.229645189172929e-10
6.897309443894556e-10
7.939450726785486e-10
9.490304770432105e-10
1.1803739783658847e-9
1.5359254165948746e-9
2.111279832605207e-9
3.116063022742336e-9
5.073891661369856e-9
2.0716107993848535e-8
2.2448913340346183e-8
1.5551318153770077e-8
1.8303714814447412e-8
2.8773646883764104e-8
5.652467182607025e-8
7.524405215978439e-8
7.383208211370705e-8
9.741042068778507e-8
1.4853284527253758e-7
2.1667039458263096e-8
1.0124639747052807e-6
1.4169928690517245e-6
1.27761161429739e-6
3.2523669358925385e-6
1.4710433578509696e-6
6.439627427603739e-7
2.403415655615433e-7
3.636215347490713e-8
6.568297451593654e-9
1.7920691105948597e-9
1.905572922170064e-10
4.317814645933265e-11
3.0605629787016924e-10
1.4705991322894604e-10
8.937207046224452e-10
5.561133066940246e-11
2.1692847161737285e-11
2.2671832232136393e-10
2.1857405196676915e-9
3.124389757043527e-9
3.0181565309558795e-9
1.2745582048180625e-8
3.230757179113691e-8
4.782433111165126e-8
4.924025703259063e-8
4.815345025448635e-8
4.831731856791858e-8
4.9762436338271335e-8
5.2143834637788155e-8
5.524744560712606e-8
5.902999630205508e-8
7.72004974753128e-8
1.1770764051930408e-7
7.736189356431552e-8
3.4672913579320916e-8
1.847030624810429e-8
1.1777153633455845e-8
9.14523924798445e-9
1.0034628735410705e-8
2.0715869066406496e-8
8.160559280337327e-9
7.575394921619755e-9
9.247208491113245e-9
1.130296847619304e-8
1.3513515675078372e-8
1.6242472830608213e-8
2.0039244263565717e-8
2.571028385161618e-8
3.4690525788094714e-8
4.987172697085637e-8
7.7591047604224e-8
2.1061590420224148e-7
1.2115645026354853e-7
8.365374269780669e-8
9.749248350627873e-8
1.584106413791641e-7
2.4439118330052066e-7
1.9546616873682905e-7
2.0282618154782395e-7
3.3252081734372106e-7
8.428166800039113e-7
6.720305166064807e-8
1.115232305443995e-6
6.222792044462977e-6
6.850727445104684e-6
7.3244251488462984e-6
1.9464499255711038e-6
2.3149618806177818e-7
2.7711386393909532e-8
3.7273529564963896e-9
3.711838106761382e-10
2.505026244091087e-10
1.8028272026612033e-10
1.7516135262163088e-10
2.2353789591439446e-11
3.035189956133944e-12
1.511750207336542e-10
9.065493346028562e-11
2.1009929752791319e-10
1.0216243226635001e-9
7.526121322233579e-9
5.711416776574846e-9
4.338835361793577e-9
1.586916983275961e-8
4.93424300224123e-8
7.390905418615161e-8
7.393107363693782e-8
6.95629659209407e-8
6.756510204217698e-8
6.883733359019345e-8
7.425754513712567e-8
8.69328222404062e-8
1.1896011003087772e-7
1.193630923750086e-7
1.7370815531200336e-7
1.53613807404265e-7
1.3485864270518225e-7
9.28607297886795e-8
6.280985876065571e-8
5.551537015107649e-8
7.353324188462721e-8
5.5732910046906625e-8
1.0794267472359857e-8
3.446436851747843e-9
3.352991885856221e-9
7.413660068425365e-9
1.408998892198795e-8
2.1305664386335408e-8
2.8461193349260296e-8
3.628304828002104e-8
4.588382071458249e-8
5.8695141393126333e-8
3.0316150903323497e-7
2.560249944531777e-7
1.8215234761835937e-7
2.1286048402527165e-7
3.392754155835609e-7
5.285986125890208e-7
3.9499485273524375e-7
3.5526446506789024e-7
5.180897526319701e-7
2.030837620325713e-6
4.55263287401026e-6
4.3831726341211535e-7
1.010658518949008e-6
8.061647984367343e-7
4.293040407432182e-8
3.0068537986055317e-9
4.072213467462885e-9
1.9865754891047658e-10
7.94808765572676e-10
2.7132549129095633e-10
1.148561051059036e-10
3.193146910981924e-11
7.070180901784608e-10
1.6095736499527936e-8
1.9492007939627124e-8
4.1232997207142865e-8
9.526451656017452e-9
3.6182798606794638e-9
3.3450400884086856e-10
1.8618341587937096e-10
1.215227377093824e-10
3.4939771870760624e-11
1.5469140980957281e-12
1.3838444682820378e-11
3.0659070411655873e-11
5.688114221558299e-11
1.026053415721603e-10
1.8646620515055525e-10
3.4387143461400005e-10
6.192978130391955e-10
9.581052294786278e-10
1.162669578521714e-9
4.717358721944616e-10
5.103186088515446e-10
4.747375547358164e-10
2.450434128683444e-9
5.425532100416426e-9
8.678107250554099e-9
1.0696748823114024e-8
8.573004643476131e-9
2.605586292705116e-9
3.79434044699478e-9
4.941926896369971e-9
2.3785668410908855e-10
5.661453923932674e-10
3.1983107014289945e-11
3.714489360418653e-12
8.893114074864966e-13
2.2021269664651208e-13
5.395066355226792e-14
4.6583437967209174e-14
0.
3.336921252932301e-13
2.1874985298009122e-13
2.4079401136909645e-13
2.903120007182186e-13
3.593758419852017e-13
4.496137220542396e-13
5.659228466688795e-13
7.155710563192212e-13
9.083879048897375e-13
1.1573872724910092e-12
1.4797041516726265e-12
8.685012710246074e-12
3.525574382353373e-12
9.049769260136482e-13
2.5072195693858417e-13
9.61612990567326e-13
1.6751044953932098e-12
2.5640693906441297e-12
3.778266190415936e-12
5.503554533218602e-12
7.995789235455104e-12
1.1612904161563717e-11
1.683915231866125e-11
2.427232643417072e-11
3.451456266317991e-11
4.791240929656931e-11
6.424314031449875e-11
8.271125386040464e-11
1.0248923117223837e-10
1.233431461741679e-10
1.4575999287073502e-10
5.585245019862279e-10
4.742336567576951e-10
2.199483868008071e-9
3.2596322500468384e-9
3.4524865380530446e-9
3.656013597888504e-9
3.967246775535242e-9
4.3535332186143826e-9
4.7828106043934074e-9
5.232202838730377e-9
5.686188277378275e-9
5.018670534702883e-9
4.9284590875227384e-9
3.229824947520113e-9
7.654860792486229e-10
8.532746650067805e-12
1.9947945962133863e-10
2.7314292155789633e-10
2.2566268359269763e-10
2.3115150821469358e-10
3.2104985489086154e-9
3.268703715826041e-9
2.427332413471452e-9
2.2756765492807262e-9
2.4296237533855167e-9
2.896488324810841e-9
3.883418111435203e-9
6.0134425383619926e-9
1.0996300345466304e-8
1.5189066716618427e-8
2.0322716192086543e-9
5.160691838812722e-9
5.7319426464374816e-9
8.925068546420452e-9
1.753996677277366e-8
3.980738918612858e-8
5.1092098668093164e-8
5.921710897230784e-8
9.04183805035389e-8
1.0065041878005993e-7
3.0009633734163496e-7
5.753308508197609e-7
1.0588786239664358e-6
1.168214847367551e-6
1.14662686660287e-6
5.942478426502448e-7
2.933767407810508e-6
2.6206654118129337e-6
4.23733460252966e-6
2.582494833796216e-6
1.6237411063788929e-7
1.2022847914662303e-8
8.093888945710974e-10
1.7270281663369992e-10
2.9360270615206216e-10
1.0700811984604474e-10
2.2721828884503e-11
2.662271890251658e-12
9.407598103405218e-12
1.4037527197184747e-11
2.4143862497157636e-11
1.8047600038238334e-10
1.7661329213507505e-9
5.345748292501185e-9
1.2877455081782695e-8
2.2369490363372377e-8
3.1224675525243445e-8
3.85612233974087e-8
4.3769954913120085e-8
4.7162638202724605e-8
4.948105792560861e-8
5.138763972549268e-8
5.992135304828633e-8
3.371155500699856e-8
1.9729656545700806e-8
1.3884343001092913e-8
1.3222701105554337e-8
2.6698158408148572e-8
3.350544784554692e-9
8.721931939291563e-10
9.06234262720028e-10
1.8128658791309033e-9
3.203994739986109e-9
4.746972323225313e-9
6.319841007423006e-9
8.106843298179102e-9
1.0475497281496829e-8
1.3994159630747183e-8
1.970401126865823e-8
2.9848907921312084e-8
4.9870354151969645e-8
9.306381754961947e-8
1.2994881167541316e-7
1.0635176043903502e-7
6.554179246658601e-8
6.985147675339003e-8
1.0150069929209273e-7
1.8300870204014923e-7
2.052178362205231e-7
1.9462711636574526e-7
2.425364728840466e-7
2.0660963884735623e-7
3.0755743673988783e-7
2.1825824510853264e-7
6.060816824375566e-8
2.196941417224493e-7
1.6944163602739153e-7
1.553227108455693e-7
1.1336347047751538e-7
2.3995094222273202e-8
6.903913451490948e-9
3.3675877617633467e-9
2.2371683927105308e-9
1.0525263873089434e-9
8.937616661861863e-10
1.4922442084608213e-9
1.9607587839561523e-9
2.057415908682175e-9
1.4394347207350211e-9
8.230457898366315e-9
6.5517641221780355e-9
6.4910816191958994e-9
7.007959455141997e-9
2.3937013021334985e-8
8.861535073806221e-8
1.1731512406129111e-7
9.746302404117543e-8
9.356302797989146e-8
9.728631554550635e-8
1.0512294607944061e-7
1.1635203800327311e-7
1.3154572786473357e-7
1.522062054315204e-7
1.8103572572342685e-7
1.2312549945651063e-7
1.0031222433120486e-7
7.302051319677087e-8
5.415958315723654e-8
4.7349133274851784e-8
2.3183775124388762e-8
9.591612692153987e-9
4.878997322896399e-9
3.232375429989127e-9
3.534050609324169e-9
8.018083292939548e-9
3.5032805353175775e-8
5.6687052897584595e-8
3.825860232946029e-8
3.488467453080665e-8
3.61674229575799e-8
4.070660902692373e-8
4.8998352380696615e-8
6.276652410715755e-8
1.974494610537379e-7
2.2710176810431676e-7
1.3787851977347255e-7
1.401645738973957e-7
1.8566447017201352e-7
3.058958518776067e-7
4.025609789497837e-7
3.2522384552232876e-7
3.227858605498339e-7
4.1635890781316387e-7
4.201327315130552e-7
1.3461976330939668e-6
1.2463202095683735e-6
3.88207885632659e-7
1.094894653606909e-6
6.500393636466513e-7
1.911782182415916e-7
5.567402884810299e-8
1.7501804908654436e-8
3.307350386559323e-9
3.5884647884562943e-10
2.1954328860119255e-11
4.3758707037040405e-10
6.717601084878695e-10
1.1171328626019274e-9
6.428981935112517e-10
1.0290769813050965e-10
1.6147846789626428e-9
1.5432226585873848e-8
1.1813780524817606e-8
8.212984664628648e-9
1.3465656906995893e-8
5.282822795101333e-8
1.1835719648557293e-7
1.2865941395362302e-7
1.2245045356971565e-7
1.2262889946641743e-7
1.2834876317023387e-7
1.3931576287009092e-7
1.5934563676376916e-7
2.052675819478269e-7
2.5557268823129946e-7
1.7383709286650572e-7
1.2951210524039707e-7
1.272821543914999e-7
7.165967925622207e-8
3.302155324849608e-8
1.8257563724250704e-8
1.2079949348524527e-8
9.159504814491634e-9
9.306546256745064e-9
2.5035647593364993e-8
2.0757306956166376e-8
2.217373495642263e-8
2.9118683598563676e-8
3.84098534478625e-8
4.863129461305746e-8
5.987737778078907e-8
7.339937954068861e-8
9.091256048775666e-8
1.1420305239257466e-7
1.4428041839404436e-7
5.515117212132793e-7
4.013582267250357e-7
2.896361317761548e-7
3.379600021072955e-7
5.36760053960772e-7
7.539884293945035e-7
5.356066831821428e-7
4.908072659494602e-7
7.109770612683425e-7
1.563318941295447e-6
3.413399017919168e-7
1.7705872394776022e-7
7.080352800492771e-7
2.975999306577868e-6
6.893574082896267e-6
4.499009880033889e-6
1.1179065518377828e-6
1.5917634749886666e-7
1.4449087352536208e-8
4.2529347891045887e-10
5.91877971023207e-10
6.093488434288063e-10
4.56015784621227e-10
1.1654231898953254e-10
2.971409215227448e-11
4.6970730609753166e-11
3.585130198088421e-10
1.7176583094060618e-10
1.8140558820583173e-10
6.69002572410177e-10
1.0378004270310001e-8
2.888512704276715e-9
9.9455037660091e-9
2.6677986748309892e-8
5.170656322700838e-8
7.205726258912889e-8
8.420307489800728e-8
9.466566943658423e-8
1.0367682516219099e-7
6.413149772847767e-8
8.066870996127652e-9
9.905741649326531e-8
1.5483704910205994e-7
1.4347132376341762e-7
9.637617359152715e-8
8.26342466858302e-8
8.376613937056316e-8
8.529579597142259e-9
4.7346989913733814e-8
1.610452665663261e-7
4.590954725860692e-7
1.0098441477010645e-7
3.97611375370507e-8
2.191446216142156e-7
4.4030538103470657e-7
6.191057241374281e-8
8.879209195416185e-9
1.3901011744115169e-8
2.1471231836723817e-9
5.190810063193418e-10
1.3258527810757011e-9
2.0864644332711697e-10
3.019788313778754e-12
3.480304446760589e-12
1.2957492334835787e-11
1.9421448373697923e-11
2.7781441884784422e-11
3.9945815178924856e-11
5.835366809619054e-11
8.71640853066156e-11
1.3424156352749674e-10
2.1592966677958909e-10
3.704190686670201e-10
2.287832475605106e-10
8.120660962349934e-10
5.4615182098608e-10
1.6868139359398131e-10
3.444477045923165e-10
1.162985233922076e-9
2.605342233731132e-9
5.22594716876817e-9
9.819119230163836e-9
1.7170244098043265e-8
2.7706725119584756e-8
3.9569460603756975e-8
3.34293493562201e-8
1.4150717376549755e-8
6.738347045600437e-9
1.2543158871801151e-8
4.119073448405315e-9
2.150882208221846e-12
7.836303329593954e-13
4.600300180250362e-14
2.363502405092224e-13
2.100788346599308e-13
1.674766316161427e-13
2.381801392203007e-13
3.0853484304471344e-13
3.8577068158500373e-13
4.789693397505216e-13
5.9550529232598e-13
7.430890710544773e-13
9.310865822658053e-13
6.6872321347685006e-12
1.0155601879989281e-12
1.238025736021007e-13
2.3175335533511084e-13
4.838721379998935e-13
7.497438891987864e-13
1.0869661016826289e-12
1.5477632147967604e-12
2.195854312873861e-12
3.1189514571263203e-12
4.443313292527595e-12
6.353856380740339e-12
9.123386177924304e-12
1.3155124892281157e-11
1.904257833849421e-11
2.7646966495738175e-11
4.017755293698742e-11
5.82195552887036e-11
8.357497701723258e-11
1.1771511499112374e-10
4.1521725978442033e-10
3.727975982702331e-10
4.2814445765978274e-11
7.788655100113231e-10
1.8477341045503005e-9
2.6851907707784686e-9
3.2335703994485817e-9
3.6455255157027105e-9
4.018122456913387e-9
4.386979330919481e-9
4.759301824980728e-9
4.286334117057719e-9
3.635407858849935e-10
8.142285455539252e-10
1.133472700816409e-9
1.7013451742503697e-9
3.559885963934435e-9
7.885022541633959e-9
5.885531191993866e-10
1.8043772844211032e-9
1.6316081219679791e-9
1.5804243944982356e-9
1.643131816479619e-9
1.8124808499537875e-9
2.1079811742368795e-9
2.58353275067386e-9
3.352652558314695e-9
4.65746696137803e-9
7.067032103785763e-9
1.2093184842185823e-8
2.294082134027194e-8
3.899653424552115e-8
2.777778551250746e-8
2.020523427994292e-8
2.498543040753354e-8
4.282347327116527e-8
8.205074432615113e-8
8.343725286608523e-8
9.369820565614416e-8
1.4577620077534985e-7
1.6144590807914238e-7
1.810861269279476e-6
6.487560222777953e-7
2.8626272141526065e-8
3.377434832511077e-7
1.9750628340363845e-7
1.3010422858324094e-7
7.003397908870095e-8
2.7864965304989218e-8
5.2860708381687815e-9
1.388471549137167e-9
7.073229325554783e-10
1.8097853045330883e-10
6.315425229189099e-10
1.6257478184963952e-9
6.640802804850874e-10
3.261480637326768e-10
1.5062379680485593e-10
4.141771758216843e-9
4.0032245432295606e-9
2.823076275977364e-9
7.124588139363021e-9
2.541343875530936e-8
4.900278210038063e-8
4.6569186318250115e-8
4.367420559428002e-8
4.4119695615644655e-8
4.6383627086287296e-8
4.961127402111062e-8
5.3447106960159885e-8
5.7831263929814686e-8
6.288552788174979e-8
6.884808951572947e-8
6.762610693426236e-8
7.312744361436868e-8
7.608297311727767e-8
6.737624755803306e-8
2.8233087697990972e-8
1.1850790941927458e-8
6.005749051579e-9
3.502895671120772e-9
2.326504262063978e-9
2.6893030672533137e-9
1.4174213273144157e-8
1.3423026901600213e-8
1.3117165528558099e-8
1.386232321635069e-8
1.5224079333880234e-8
1.74136678759257e-8
2.080535293433709e-8
2.6064570282542614e-8
3.445941999590772e-8
1.380540866417963e-7
1.283691502670092e-7
8.222282391603837e-8
8.866589049015097e-8
1.2770922079718201e-7
2.2329669897595984e-7
2.3177075162283763e-7
1.9398035354426817e-7
2.309747424227775e-7
4.3829062199971685e-7
1.835154001727755e-6
1.2380866023969344e-6
5.966510766237129e-7
3.204133249529779e-7
1.2936808760375656e-7
3.822993041520976e-8
1.5199019575489383e-8
3.526741903692655e-9
9.082401700842529e-10
4.993408538547001e-10
1.1162655577293495e-10
2.1474081085494252e-10
9.456318229977859e-10
8.701844380214049e-11
3.03327600470485e-10
1.248573085683364e-9
5.045198069376413e-9
2.2319208849057104e-8
8.254186707676111e-9
6.735566479552884e-9
6.9808892127158075e-9
2.8609943290571074e-8
7.833711479886012e-8
1.0233681415845686e-7
7.917371374693828e-8
7.099716480419486e-8
7.070353386777032e-8
7.509651505235881e-8
8.444657936489544e-8
1.0158252697422259e-7
1.332935824813534e-7
1.9144322466746069e-7
1.319682779248563e-7
1.1359688736367243e-7
1.3119602250910074e-7
1.9486128054298364e-7
1.6145770089711082e-7
6.609367708183763e-8
3.2261599675119096e-8
1.8958424487950865e-8
1.2193858327012706e-8
7.816248516151039e-9
2.8788164316823474e-9
4.90338673017568e-9
2.526971314581642e-9
1.0932496158619381e-8
1.7837244506302375e-8
2.3035346697099584e-8
2.7829299537127994e-8
3.334309832883724e-8
4.051603103137124e-8
5.04955531982649e-8
2.457209093950472e-7
2.1857755209849207e-7
1.5221748744548868e-7
1.7416347103214637e-7
2.6941904513643336e-7
4.464592849764467e-7
3.575456584115953e-7
3.082467652018336e-7
4.1316386245773926e-7
1.2253771010368068e-6
6.923115570681178e-6
7.3418120232096015e-6
0.00001331893467511155
4.869426016083382e-6
6.291527039407201e-7
8.04247532805779e-8
1.169453108516371e-8
1.6508551668404809e-9
2.4864108419154842e-11
3.8417152308797046e-10
1.472597779376664e-10
4.153907120162753e-12
3.496626304286569e-11
7.464491805382934e-11
4.145063296350931e-10
2.1589984870101775e-10
3.5929322115792566e-10
1.5893511390250945e-9
1.161548562649241e-8
1.6116068310819073e-8
6.330428364847005e-9
2.237895698282573e-8
6.415429134524497e-8
8.366488816789169e-8
7.747868765533717e-8
7.142446101731094e-8
7.026424025814969e-8
7.522547251764086e-8
9.05711367563618e-8
1.3324963506418874e-7
6.51110357473768e-8
3.6976398380987374e-8
3.962929779876739e-8
5.924142262231722e-8
9.273201901575238e-8
7.563391066694593e-8
9.670943019198327e-8
1.9966628638068206e-7
3.09084098019916e-7
4.136116838916711e-7
2.944727197925034e-7
8.731101536185408e-8
3.484709680370762e-8
7.1814774664325235e-9
2.4649121780887638e-8
2.4424278532279134e-8
1.805142762700301e-8
1.143478526586404e-8
3.6527660818561204e-9
9.663428225020272e-9
3.2019624878214246e-8
2.9621870310807817e-7
3.249135908282326e-7
2.691909322912096e-7
3.546710132527412e-7
6.348967979345995e-7
6.85368174621537e-7
4.93061742004126e-7
5.577106120849371e-7
1.4064279085689434e-6
8.018328572739161e-6
1.3963320409528568e-6
7.074432374726724e-7
3.378281573309417e-7
1.0148710941925442e-9
8.505220482197829e-9
3.6551411073918644e-9
2.4206227297020605e-9
6.479481597067418e-10
2.949960174524726e-10
2.0828632827326794e-11
5.734289326487842e-10
1.3249184216549518e-10
8.007789203090222e-10
3.6804418770551736e-9
3.4841221037096485e-8
2.0191360378292806e-8
1.6027340294111076e-8
1.483223877613217e-8
5.184238636548865e-11
2.2255732444841638e-10
1.4074041149852186e-10
1.524388663728273e-11
8.1407190913169e-12
4.309142828353558e-12
3.0965263867342815e-13
6.020476886167766e-12
1.7365902506460488e-11
3.813856844681435e-11
7.579637954976616e-11
1.4092560744893835e-10
2.4018310727591034e-10
3.6056091188940544e-10
5.026459831931783e-10
4.3457086786035515e-10
1.1458627997672783e-10
1.0519481424695877e-9
2.387974092662915e-9
3.793076950838682e-9
4.419200386898652e-9
3.270016464408479e-9
4.0956475996819313e-10
1.7235440256108072e-9
5.717380741159864e-9
9.176024430828618e-10
3.569189658499654e-10
7.54477353565613e-11
3.8297123245925197e-11
8.847195161291519e-13
1.2527048844414108e-13
5.899193062906971e-14
4.286031898886101e-14
0.
3.7425973475984014e-13
2.3859254126266654e-13
2.6165441452082776e-13
3.146933398137515e-13
3.8862992066472035e-13
4.850504535483211e-13
6.090868221543283e-13
7.683839902943928e-13
9.732760620597768e-13
1.2374364764456183e-12
1.578863023396439e-12
1.130011589120154e-11
3.417238890040337e-12
8.364932224051646e-13
3.0177507194854636e-13
1.0171957050485627e-12
1.741712712858506e-12
2.646898065993979e-12
3.884233571279605e-12
5.642425415242464e-12
8.183003087177408e-12
1.1877510760406828e-11
1.7244727828072186e-11
2.496713061517295e-11
3.583244017722162e-11
5.051494675184972e-11
6.917988262980088e-11
9.118783754458949e-11
1.1540107545139802e-10
1.4103241737237536e-10
5.359448138113794e-10
6.858504073296977e-11
1.3619044718916341e-9
2.6847518147571867e-9
3.136641947281445e-9
3.359426826967101e-9
3.6226270219228602e-9
3.943103808138617e-9
4.3011478620398305e-9
4.675764030158546e-9
5.049288472185107e-9
5.407743171944019e-9
4.96962957980099e-9
4.532691291842308e-9
2.1186741752863085e-9
2.3244987974134845e-10
2.2943083879969705e-10
4.027007188622221e-10
5.314180205630019e-10
6.013756572743378e-10
2.3629243637463227e-10
2.1995925062152393e-9
1.8303607460127234e-9
1.732105481532475e-9
1.7944013732217012e-9
2.0080969101882115e-9
2.4432820125564057e-9
3.292756778181411e-9
5.078386769869788e-9
9.214514174178481e-9
1.2877035085074742e-8
2.342382366869492e-9
5.815370647549077e-9
6.150875836665525e-9
9.318696641647488e-9
1.791745875573667e-8
4.0262891086671915e-8
5.219218297125235e-8
5.943060760558712e-8
8.969152098623388e-8
1.0449069074324831e-7
2.4199930970037994e-7
1.271836322207324e-7
5.604158498838533e-8
1.0863265669723651e-7
7.732803773640848e-8
7.73546600189526e-8
5.385076145608764e-8
1.0688782012067414e-8
3.6162151011306205e-9
2.036071810867061e-9
1.2169512728031857e-9
3.95560517586255e-10
6.327841976718345e-10
8.775618568046453e-10
8.681580636423734e-10
6.90423268476946e-10
5.126182714970325e-10
3.4901402993521e-9
2.3122923195371462e-9
2.178412485998697e-9
2.3027511508203432e-9
9.695857198771397e-9
3.084457034883997e-8
4.092800894282389e-8
3.35030762071149e-8
3.175079017460411e-8
3.276977072825053e-8
3.520215909777619e-8
3.8692580102001666e-8
4.332746618523267e-8
4.945032391045414e-8
5.758266741116354e-8
4.5020241364386496e-8
4.104749972181999e-8
3.440237335822096e-8
3.145701739166414e-8
2.7511364036572174e-8
1.1293968721471705e-8
4.44866328203873e-9
2.2301846170542843e-9
1.4393845956008751e-9
1.4397626186819808e-9
3.1255620090362467e-9
1.4452145656012369e-8
1.629808810820717e-8
1.1413033599483712e-8
1.0474168066772931e-8
1.0906960064385327e-8
1.2367135252640961e-8
1.5080463692789828e-8
1.9788469264499308e-8
2.8240226543684888e-8
8.372805235258523e-8
7.169146384797979e-8
4.628988477588855e-8
5.061873489490478e-8
7.44933132482812e-8
1.341068352459068e-7
1.458873624510147e-7
1.308992736420094e-7
1.6638569768050884e-7
2.959154685149869e-7
4.1799449993617725e-7
6.095325517566871e-7
3.9460830067573757e-7
2.2323006792705908e-7
1.4089222848783025e-7
5.9506911386060835e-8
2.5130197007157465e-8
5.135194703238238e-9
1.5563673586630405e-9
9.108299792207391e-10
3.8100572820815444e-10
2.7745062386717863e-10
1.1988782350968903e-9
5.270644662277446e-10
1.1442792915780685e-10
5.849869878024672e-10
3.740781298621692e-9
1.1367122504980126e-8
5.3349334681840146e-9
4.5834635244891975e-9
1.646174710720345e-8
4.85407253455847e-8
7.064438451865668e-8
5.792251792680206e-8
5.3145541312399086e-8
5.337424956689934e-8
5.6131806838461695e-8
6.079092665267106e-8
6.769489620038362e-8
7.788938052569066e-8
9.320223638161014e-8
1.1657286697429975e-7
8.538648819126795e-8
8.453699602751008e-8
1.0045772810297773e-7
1.1909981147309363e-7
8.113750825657984e-8
3.214326995160012e-8
1.4979444290650932e-8
7.996330543226378e-9
4.300349447102986e-9
1.238544234504178e-9
3.6339151278674794e-9
2.2924540440141157e-9
7.139081739629369e-9
1.2047371249071459e-8
1.5059896564047717e-8
1.7644399114152543e-8
2.0651407295314224e-8
2.4655304830261664e-8
3.031402401146292e-8
1.454044441682012e-7
1.714460481276043e-7
1.1022794615293638e-7
1.1790339561340305e-7
1.6583075267993238e-7
2.864335867856139e-7
3.213409895983698e-7
2.5114732735869433e-7
2.671486368142234e-7
4.6054925094859364e-7
2.440752168943469e-6
1.0693430329423063e-6
5.330875877014547e-7
2.0617038312686622e-7
5.381659227021144e-8
1.6973451958696342e-8
6.904822895930321e-9
1.3885123458290542e-9
4.816816792972897e-10
3.2344872620096633e-10
4.323061588518179e-11
4.605379082895178e-13
5.709654285961934e-10
5.35968904320325e-10
1.091890464411714e-9
2.9706206837561394e-9
1.0633958401392275e-8
2.5439262255241174e-8
1.147250722403707e-8
1.002284059289481e-8
1.1089429650200412e-8
3.7121955472601234e-8
9.738953965943858e-8
1.130222495158347e-7
8.406736179338435e-8
7.470092403422757e-8
7.477378687503618e-8
8.155599061782739e-8
9.728861074535933e-8
1.2972475333605046e-7
1.9149134022667223e-7
1.506652873146454e-7
2.2761151090597213e-7
1.862949889981243e-7
1.568902620125233e-7
2.096326672345494e-7
2.572413268402171e-7
1.4617978086927606e-7
6.684182784812316e-8
3.7658500062915906e-8
2.5412865046915806e-8
1.7716971419665154e-8
8.141307282717453e-9
1.738632092372164e-8
1.3150043639862187e-8
4.556698903855834e-9
7.1578428016101995e-9
1.791852519202845e-8
2.6187123714765465e-8
3.3426720651302376e-8
4.111980758475393e-8
5.043199051305677e-8
2.426967369994271e-7
2.5032506609218364e-7
1.8274357303181027e-7
2.147694828596905e-7
3.4027947346449235e-7
5.546057639697271e-7
4.269966905494505e-7
3.7135438083891234e-7
5.13264889009327e-7
1.7982111607717809e-6
3.884502807995761e-6
3.824549109721261e-6
4.541167440220749e-6
4.3051978999729e-6
3.90058180006438e-6
2.9439165693157494e-7
2.921258360922159e-8
2.7052094811877802e-9
3.693765362264915e-10
5.847713714645735e-10
4.683139452179721e-10
8.53931444958981e-11
1.534113454173016e-10
8.388322887212449e-11
7.121150353153075e-11
8.066595416886093e-11
5.726394840754116e-11
8.208935261456841e-11
4.2039220900175844e-10
4.757638166049727e-9
2.3689550276017842e-9
7.48166310478165e-9
2.1349831206670026e-8
4.05704191452067e-8
4.830119740048465e-8
4.6017620027374596e-8
4.365748717322783e-8
4.5620377325580174e-8
5.593652493824417e-8
5.695188319231947e-8
2.083062302285243e-8
2.5003000262982696e-8
4.4215888506433615e-8
7.739107799947947e-8
1.0223557691007077e-7
8.465647805607696e-8
4.064536754663184e-8
2.980424461130274e-8
1.1904771300069549e-7
3.144778738580698e-7
2.0878318299688316e-8
6.476265589063888e-8
6.979182970233812e-7
2.139883772351154e-7
7.161442774139089e-9
2.6829451955543545e-8
4.513195331089158e-9
1.9007999093041253e-9
5.488208393803629e-10
1.1412691689918051e-9
3.415958564667117e-10
2.7465573529165994e-10
5.907682925681003e-13
1.368412057513743e-11
2.1558149035775854e-11
3.1185495535712216e-11
4.513113685914417e-11
6.644130064097276e-11
1.0035361378551996e-10
1.5709748462360115e-10
2.5887373392443044e-10
4.596054657956119e-10
1.4378189854367538e-10
7.637437010166964e-10
5.295888592069346e-10
1.2783887399311375e-10
4.730275010992607e-10
1.4884601568441963e-9
3.3225336206514644e-9
6.631196012686572e-9
1.2216974741562161e-8
2.072109781176101e-8
3.2053149016858563e-8
3.904903161795438e-8
1.0151360100525172e-8
6.452229863091824e-9
3.066215971289249e-8
3.836094104154218e-9
1.7079048531169333e-9
2.9940636396380074e-12
7.964481681841741e-14
2.9483869210738686e-13
3.9004588431926364e-13
1.5709388952803925e-13
2.169510851443708e-13
2.819911827222848e-13
3.5254389598455967e-13
4.3707121739698386e-13
5.424336970263963e-13
6.756307483521865e-13
8.450682880607157e-13
1.0614628554357082e-12
1.3387419625641898e-12
2.4801242922643508e-11
1.8387669451877186e-12
2.8774607627897407e-13
3.3870682846510125e-13
7.71421662325949e-13
1.2235475690127478e-12
1.7947239031354023e-12
2.575781765589695e-12
3.6785771971280215e-12
5.258093808775159e-12
7.538626779329612e-12
1.0849798012829085e-11
1.56773534854364e-11
2.2731915237251487e-11
3.303074275889523e-11
4.796220801632763e-11
6.924331745574404e-11
9.859285892901263e-11
1.3696160256228049e-10
1.8362484966890385e-10
6.19070833903405e-10
4.07509485531307e-10
4.772082338523034e-10
2.046205504001145e-9
3.3283133171771493e-9
3.973391027815297e-9
4.3952864811248015e-9
4.793372268326965e-9
5.210656880358995e-9
5.6449162369560616e-9
6.082252405484495e-9
6.176189416524349e-9
2.5340898836669373e-9
3.9164087507978413e-10
9.73156929963112e-10
1.3379047458677305e-9
2.0799195385026997e-9
4.22275744404527e-9
6.184623983587153e-9
2.2369503297154464e-9
2.179950015308772e-9
1.900436937060423e-9
1.8078197830704863e-9
1.8548668754511897e-9
2.0304928330645533e-9
2.362045596120863e-9
2.928259149041235e-9
3.9096405010487016e-9
5.741511230187762e-9
9.570349376247253e-9
2.3485179698476837e-8
2.0718829044398327e-8
1.5251996104571143e-8
1.890605513003902e-8
3.18038263974042e-8
6.410293995205875e-8
7.403075006814343e-8
7.89841317372923e-8
1.1591166882673894e-7
1.4460553851567944e-7
3.1559964064154806e-7
6.823909922721811e-7
1.0057580495047342e-6
1.0509579605936186e-6
8.108860490635248e-7
4.620455320414456e-7
2.51486975817075e-6
1.8043654796791496e-6
2.134794090597958e-6
1.5115165653591012e-6
4.869830727134956e-7
2.1275227501632364e-7
1.2766663709506707e-7
1.4491115218963303e-9
8.413248456576207e-10
5.581908158786076e-10
2.104511614293382e-10
2.301200611632997e-11
2.0091723071208626e-11
8.696946618061889e-12
3.4504879744255463e-12
3.510934883274884e-11
4.0525020282224526e-10
1.0002411802689019e-9
1.7504706426221857e-9
2.9615781597863046e-9
5.070208142320774e-9
8.353147708498369e-9
1.2733356919880538e-8
1.774622640030786e-8
2.292488096971543e-8
2.816516946350702e-8
1.6320687265556513e-8
2.0880903812765606e-8
2.8998849879085506e-8
6.358946468361124e-8
1.7578930011382914e-8
4.536001572219645e-9
1.6775630524515908e-9
7.687561823985642e-10
6.308531992377068e-10
1.0179448800600543e-9
1.8617426968771327e-9
3.0144871579296424e-9
4.309246552697877e-9
5.7664198839325005e-9
7.597307630966953e-9
1.0164725428706429e-8
1.4091613377571313e-8
2.0594453079533175e-8
3.229318621343919e-8
5.485514107153845e-8
1.0707341132683536e-7
1.5661463912705345e-7
8.241456984925307e-8
7.585763854739832e-8
9.098304165024728e-8
1.3619798091476754e-7
2.4050676897971426e-7
3.150446810723837e-7
3.1299048419104363e-7
1.9579544477021628e-7
5.463589504890628e-8
9.13900842991859e-8
2.7827944513503978e-8
4.2377892622932895e-7
2.139642995941399e-7
9.4715687782748e-8
6.565819749884525e-8
4.411613343438059e-8
3.1619199252461526e-8
2.2047439276568165e-8
7.711599610785689e-9
2.432359237537953e-9
8.126668203338141e-10
4.782887609289355e-9
1.5054489604502375e-8
2.984128894659908e-8
1.344788057325742e-9
7.516724531865548e-9
1.1723384590587443e-8
1.4548364512742462e-8
1.7350056583658856e-8
5.6996747229842615e-8
2.2448667989353526e-7
1.582849263053842e-7
1.4132253685496688e-7
1.5196607653770875e-7
1.8255063237693053e-7
2.4241638879972547e-7
3.525240228802723e-7
4.75915302936232e-7
4.325877079743573e-7
3.491774846512607e-7
3.5099299002840577e-7
1.4723574437262867e-7
3.8879940873379075e-8
1.4786749064335939e-8
8.462289326933167e-9
6.418656918696037e-9
5.799140705858563e-9
3.823676608339487e-9
1.6745386344109369e-9
1.5044128311227345e-9
2.5808508632667053e-9
5.886439899754037e-9
1.625008525978994e-8
7.319128203243692e-8
5.553436470004959e-8
3.74208172045066e-8
3.534021109302477e-8
3.9147135687815555e-8
4.8072365710791585e-8
1.2126982121325128e-7
2.557591082783614e-7
1.4125541408432414e-7
1.2182149444665763e-7
1.3139044299897306e-7
1.6552209834564797e-7
2.4398527017398025e-7
4.02064925776674e-7
5.427698173589324e-7
4.892023617523631e-7
5.410901239721977e-8
4.0572167645510286e-7
3.9877910230677633e-7
4.3297203937016746e-7
2.3291604390852827e-7
1.3347775771435857e-7
1.1576656906857762e-7
6.206069116376239e-8
3.204991306000994e-8
2.780367032977488e-8
7.0760677557332575e-9
5.853445626541549e-8
6.824001573457656e-8
2.42968465593065e-7
6.509769014007496e-7
1.2861589782567474e-7
3.8449072530195783e-7
1.7424663667809049e-6
3.758744151250975e-7
3.167579396179146e-8
8.351607951065054e-10
6.299428955856506e-8
4.792986944778742e-10
1.5954407184854584e-10
7.45933296084651e-11
2.0094468842580288e-11
2.0923660142319436e-11
1.6772033033022295e-11
2.650300940836312e-11
3.95165821158232e-11
5.970279539489987e-11
9.160865649543181e-11
3.0949486191995007e-10
8.384299040422573e-10
3.56845438206168e-10
4.021974378640509e-11
1.9261910080827907e-10
4.4014513413746503e-10
7.748118779571319e-10
1.2883969127265996e-9
2.1298678825178417e-9
3.5581135029515286e-9
6.0125187891356745e-9
1.0149972442717446e-8
1.669033175239772e-8
2.6002340016259862e-8
3.752450434045388e-8
4.520460719331993e-8
2.2899981585371069e-10
1.5938908479505404e-7
1.7675402947550622e-8
5.694683971253748e-8
1.5332179865230125e-8
3.6450501044229053e-9
6.1566076277949e-12
1.296817075519477e-13
1.019624093405383e-13
4.494496257654603e-13
1.5193182162582639e-13
1.344826203828581e-13
1.663361890228127e-13
2.0745528408030493e-13
2.567955536861733e-13
6.195379308986707e-13
1.5996438805464347e-13
0.
5.195865763236762e-14
9.659785136586479e-14
1.443231585050724e-13
2.0524471981207564e-13
2.882687362961086e-13
4.040556957905868e-13
5.670756315519178e-13
7.978526976867943e-13
1.125988020344991e-12
1.5945380592068093e-12
2.266510066340949e-12
3.234556011025175e-12
4.635408102826382e-12
6.671088537733231e-12
9.639054484880939e-12
1.3971962467500125e-11
2.028128447137861e-11
9.694222325276736e-11
1.0089314413582366e-10
1.0684936698122927e-10
6.393815514550071e-11
5.812853251580651e-11
2.735447048972803e-10
5.669101437972724e-10
8.933559538747058e-10
1.2089341344500165e-9
1.488195605990188e-9
1.7263676286580404e-9
2.8907212521628185e-10
3.4400771705286473e-10
4.772550955735589e-10
8.044059292711958e-10
2.370399106958698e-9
5.0767499709889465e-9
2.1157005080561401e-10
4.900598172754667e-10
5.297442712713097e-10
5.697311286704444e-10
6.311436153480254e-10
7.20592131913119e-10
8.467532139487664e-10
1.0246096800015862e-9
1.2802917670235775e-9
1.6605816272955004e-9
2.253919381143475e-9
3.2418146584875756e-9
5.041807983975277e-9
2.3658614388606672e-8
2.8276144583513292e-8
1.8243215704807022e-8
2.0256571952496172e-8
2.977848678502388e-8
5.5348861390107225e-8
8.316871359509677e-8
7.894325399783958e-8
9.395565817841145e-8
1.404223859531903e-7
9.86436050802779e-8
2.592385577677438e-6
1.1124268114832775e-6
2.862713327270102e-7
4.989841786001897e-7
2.51456660823329e-7
1.5064459202984085e-7
4.788200605438249e-8
1.606500314748097e-8
3.4731074503522547e-9
6.89613941298232e-10
2.6286663920321235e-10
1.4564958262283744e-10
6.709966129931586e-10
2.1246592518019403e-9
3.116246660694818e-10
9.980823415920513e-11
3.6252458465158843e-10
5.481051861813111e-9
3.299031510769103e-9
2.4195254826003183e-9
6.452815420818557e-9
2.2965674967932197e-8
4.867812782046222e-8
4.9941439922565345e-8
4.6532955228388795e-8
4.630296318471676e-8
4.81184987077749e-8
5.1061163052559035e-8
5.4706300219378605e-8
5.8957294336671507e-8
6.394531843229229e-8
6.936145822255014e-8
8.419634734076748e-8
9.949568416386986e-8
5.957635345855483e-8
2.421173803536515e-8
1.1784247898506488e-8
6.924387720687999e-9
4.965016075113612e-9
4.984017982917135e-9
1.0929632814259483e-8
1.946743813861365e-8
1.4297587843192135e-8
1.4319541629960746e-8
1.5379340679459656e-8
1.7202713248163713e-8
2.0097181363578145e-8
2.4634522837686685e-8
3.187567010883108e-8
4.3947926643228833e-8
6.544527301972569e-8
1.8893640548277297e-7
1.1656579088321161e-7
7.980159374416333e-8
9.193743721441686e-8
1.4662896427778875e-7
2.360264809474067e-7
1.9260156746513457e-7
1.9211866617134408e-7
2.997042114964276e-7
7.56706776360527e-7
3.4524347050549786e-7
2.820073095868868e-6
0.000010876182789546129
4.9051530306581464e-6
1.8548985036410496e-6
4.5132032567100326e-7
6.418549418577722e-8
1.009355616181048e-8
1.948926691327651e-9
3.493317555167731e-10
7.482083037490765e-11
1.356607849814949e-10
9.651475511283903e-11
4.787127877661836e-11
7.67392265313794e-11
8.73964459027016e-11
1.9471579104647251e-10
7.903227813224126e-10
4.24142947123639e-9
9.367769706727477e-9
4.3991377041596765e-9
7.837231003313098e-9
3.148153361515585e-8
7.365849795581826e-8
8.36061212330294e-8
7.499710268530899e-8
6.994251450037228e-8
6.935406151365638e-8
7.253542665422002e-8
8.014787909922803e-8
9.5438107713116e-8
1.304467559564588e-7
1.1587858976629627e-7
1.5397857360426827e-7
2.066099495491788e-7
1.5586421118838772e-7
9.379848678752938e-8
5.5697972014093495e-8
4.090681167967299e-8
3.717903323766577e-8
4.9217350376053726e-8
2.235892449145638e-8
4.156301977671774e-9
2.9848500389378875e-9
7.176074188573031e-9
1.4037243108509118e-8
2.1077245213465302e-8
2.7746509274106273e-8
3.4874152238637346e-8
4.3559167197351434e-8
5.5127705045040035e-8
2.817850025345506e-7
2.373569508844377e-7
1.6917591267988315e-7
1.9787721101652674e-7
3.1554049861869736e-7
4.962544252463087e-7
3.7393418661372493e-7
3.3651774100563034e-7
4.901808218793417e-7
1.895982666621057e-6
4.3077046340907426e-6
6.260921083098549e-7
1.2816022747719426e-6
1.0562255481636227e-6
4.917602777222205e-8
2.6715029455475658e-9
3.717178007108249e-9
5.346109597014076e-11
6.321159112724447e-10
2.635218374295873e-10
5.214575503183843e-11
1.4697298290756752e-13
2.19988299970639e-9
1.059153194484815e-8
3.075582465289925e-8
5.100933779184632e-8
1.8562625627348995e-8
5.27282250670807e-9
3.4723291467094534e-10
1.7768834023275302e-10
1.1972914768990587e-10
3.0294334365285544e-11
4.129807007200176e-12
7.744345445998081e-12
2.0329518636915826e-11
3.9714615728734765e-11
7.325497663056234e-11
1.3396218700742257e-10
2.4577259687199854e-10
4.411058744377076e-10
7.053618210069648e-10
9.167628809886824e-10
4.908353800197035e-10
5.058362463914535e-10
3.329773588859296e-10
1.9720674141932883e-9
4.44908913126869e-9
7.194183716878447e-9
8.918090912904554e-9
7.407933542790957e-9
2.4093752804444163e-9
2.3197138843648658e-9
5.644290823650628e-9
2.9324286866149043e-10
4.290793597981384e-10
1.3086265015657512e-11
5.409435694888422e-12
9.158224662889792e-13
3.624649190361683e-13
0.
2.862194789953081e-14
0.
3.4672529768313455e-13
2.2553964093777225e-13
2.4796204635540083e-13
2.9872449235035854e-13
3.6952250105921785e-13
4.619769579865223e-13
5.810745414428739e-13
7.342269243386337e-13
9.314568232182335e-13
1.1860316303798095e-12
1.515419625082093e-12
9.406592486006825e-12
3.5054650654067648e-12
8.877472295033278e-13
2.677517040863829e-13
9.832477369346646e-13
1.7034791759722495e-12
2.601677828788814e-12
3.8288767518103355e-12
5.572800848354401e-12
8.092512488872349e-12
1.1752386955792477e-11
1.705079704441486e-11
2.4616648258736682e-11
3.511465198797971e-11
4.8992213892991646e-11
6.612949829065409e-11
8.574627032606547e-11
1.0689952552367483e-10
1.2920078057046275e-10
1.5305773059438242e-10
5.890347738895702e-10
4.387389993285821e-10
2.1956147573946658e-9
3.342833689481694e-9
3.5639957391459693e-9
3.772322304753975e-9
4.0866976944360946e-9
4.476808580961574e-9
4.909832626333065e-9
5.361654983364719e-9
5.815560739488532e-9
5.185751674524516e-9
5.064372704663542e-9
3.154692696104899e-9
6.761116304667901e-10
4.0729766284107265e-11
2.446808769577036e-10
3.2634375463629614e-10
2.908183049023368e-10
1.8053011845178074e-10
3.507631541459304e-9
3.1279671293272513e-9
2.4291915232676336e-9
2.3141983399068915e-9
2.483935479317227e-9
2.9637864437660433e-9
3.974092554598829e-9
6.168011524416635e-9
1.1289367615349487e-8
1.4589582422037587e-8
2.089161142392855e-9
5.3254534515802975e-9
5.864596101437859e-9
9.09069348321393e-9
1.782472810060443e-8
4.033576997233966e-8
5.145931697200165e-8
5.963736663231672e-8
9.11717873760369e-8
1.0150055589582925e-7
3.112111042113944e-7
5.634421035207973e-7
1.0439004776043707e-6
1.1464580747818947e-6
1.1170021855568111e-6
5.769894166092704e-7
2.6610209882463552e-6
2.405059559253441e-6
3.5113844392697643e-6
4.583161643036315e-6
2.8049876179389593e-7
1.915443510180703e-8
1.257007344001342e-9
1.761720829579482e-10
2.8822050921592104e-10
1.3442258851004575e-10
3.253811586250438e-11
1.0855912733377587e-12
3.5130797771376626e-12
1.7881184120208477e-11
1.6963018105530784e-11
1.5445341110436445e-10
1.4317371857980436e-9
4.1686450502237906e-9
9.781965737878609e-9
1.803574440532599e-8
2.6635575492688305e-8
3.449963498194817e-8
4.077100703655597e-8
4.519032281267315e-8
4.818119690352083e-8
5.040240088366542e-8
5.234763808416432e-8
3.113492801807681e-8
1.9285653966917712e-8
1.4454512964692386e-8
1.567183339526683e-8
2.209803008579213e-8
2.6282326460973434e-9
7.526752955341662e-10
8.110193551727097e-10
1.661525460558382e-9
2.9828858779415272e-9
4.4666160876609315e-9
5.989522072182134e-9
7.720626462484256e-9
1.0009921097341388e-8
1.3403251469720617e-8
1.8901339634076027e-8
2.8659503694970595e-8
4.790455579124034e-8
8.944881414990217e-8
1.2496410861150633e-7
1.0835946033067978e-7
6.56471398587057e-8
6.898632635911805e-8
9.836490571488438e-8
1.766555747662856e-7
2.119451603851638e-7
1.9901840693625366e-7
2.4000680687381464e-7
1.934958481226658e-7
2.3947098333178787e-7
1.8642222057168922e-7
4.052463670717931e-8
1.9331351631742536e-7
1.6845835951348526e-7
1.7009170852279396e-7
9.001731567828936e-8
2.444890231947136e-8
8.334875084922722e-9
4.178778931671852e-9
3.1028801652841475e-9
1.3971528190994355e-9
7.863319902682129e-10
1.6031744432837502e-9
2.4268731295808453e-9
3.0479838383009125e-9
1.5555402495857377e-9
7.1683941080761365e-9
6.7233431887183684e-9
6.975487796180742e-9
7.675051455893477e-9
2.625561235219571e-8
9.900138893159319e-8
1.2064441215270558e-7
1.0003149735446061e-7
9.701909359557017e-8
1.0193027654834292e-7
1.1152702748875505e-7
1.254762375445411e-7
1.448437801069086e-7
1.7178120485839713e-7
2.0961224032668436e-7
1.2957625379089583e-7
9.688583375417147e-8
6.516554039398157e-8
4.4553269415848944e-8
3.908269398407742e-8
2.3747064321535108e-8
9.349596540957674e-9
4.450684451095285e-9
2.8383709198875605e-9
3.0695494525373292e-9
6.692443269425459e-9
2.5341677641494992e-8
7.267379381993347e-8
4.197560458263553e-8
3.583354073007662e-8
3.610711346526467e-8
4.008311969551526e-8
4.7944767466250734e-8
6.130052529975765e-8
1.8565189284301714e-7
2.2817156450871636e-7
1.3578868625448062e-7
1.3553376277990658e-7
1.7517036882921308e-7
2.814941519865902e-7
4.034916480325514e-7
3.374758922491318e-7
3.2166297278858594e-7
3.816278082612508e-7
3.017452881474806e-7
1.1827820683295516e-6
6.181699631688566e-7
1.5151943675320212e-8
4.6198776416536885e-7
4.142171988867413e-7
1.4719990213283304e-7
6.511532086990331e-8
1.7799308853643227e-8
2.7690511334451286e-9
7.208655167705293e-10
1.2963541019369132e-10
5.798723289947408e-10
1.5456828032857275e-9
1.1508035514945258e-9
9.326511318965197e-10
2.4169267589064314e-10
4.412583014193886e-9
1.555968508666721e-8
9.720465344277636e-9
9.180975008769478e-9
1.8954040007706645e-8
7.383114504363426e-8
1.45796456309317e-7
1.3851417818591018e-7
1.311110072696116e-7
1.3260960866528125e-7
1.392375337046452e-7
1.5009881085023126e-7
1.6818976441131114e-7
2.0742759110219243e-7
3.315095653878267e-7
1.7111281336570374e-7
1.0250857097450493e-7
7.954494868423166e-8
6.695670445384093e-8
2.9735795266979253e-8
1.380486081279123e-8
7.697763256114438e-9
4.72060946623335e-9
3.759841977200315e-9
7.83301670514303e-9
4.414563033988324e-8
3.832227232173102e-8
3.9141136116531064e-8
4.5261996284064216e-8
5.301175401052263e-8
6.232107725990463e-8
7.436138907148275e-8
9.069537916145277e-8
1.1289123715085489e-7
1.415177041595902e-7
4.984509434256982e-7
3.979278234608615e-7
2.770507749212431e-7
3.130643648822781e-7
4.777047234801606e-7
7.322914135578593e-7
5.493716249230789e-7
4.772211332900814e-7
6.193765327662706e-7
9.242367005178445e-7
8.286003765905831e-7
1.2048188365845893e-6
8.072168603131906e-7
2.428257413253181e-6
2.3321057000028473e-6
4.4056672970262333e-7
6.843912625692623e-8
1.42336450818935e-8
3.347477583625479e-9
1.838275309212902e-10
2.4300533742473187e-10
3.425957955623006e-10
4.862683777472915e-10
1.787305735883525e-10
1.5321830618539196e-10
1.1970986554919132e-9
1.4140903783856982e-9
3.77918181931357e-9
2.6716888530238586e-8
2.099017852379784e-8
1.3935225906555325e-8
1.4730094890540084e-8
5.439816214392958e-8
1.2805477481098785e-7
1.498268778938388e-7
1.470754164991956e-7
1.5272665132713388e-7
1.731879759134039e-7
2.1655186701980216e-7
1.4007530545466331e-7
1.9611615501712087e-8
8.338467167971571e-8
1.0297977225760789e-7
1.421176164913341e-7
1.6249579497134485e-7
9.0313682036864e-8
5.944910006983101e-8
5.478186091255192e-8
6.049928901312616e-8
6.587259727649059e-8
4.8590067326540974e-8
8.704112523536961e-10
1.5967665532944762e-7
1.983668058908042e-7
1.3155795690946692e-7
2.7506518114470645e-7
1.1892147220853998e-6
4.05636086427616e-7
3.7130669904734235e-8
1.6030691577265712e-7
8.571008925587655e-7
9.140884038456753e-8
5.948597132121501e-8
7.599824852166532e-10
1.2971321274248285e-10
7.301709853914243e-10
5.733037721126246e-11
1.4225733004149705e-11
2.8450827892421727e-12
1.2735917843793405e-11
1.9995632353038063e-11
2.9061168573564574e-11
4.204876641347819e-11
1.325091173456601e-10
5.643882000043861e-10
2.4164456034382776e-10
8.976538361300089e-11
7.609982030690891e-12
6.069096543560134e-11
1.4188391268495972e-10
2.6200688713810093e-10
4.6000245339219844e-10
8.050921523653161e-10
1.4281860586328293e-9
2.5798543669689784e-9
4.720342064458086e-9
8.586229711762307e-9
1.505105161378277e-8
2.475510562595112e-8
3.74720799012384e-8
4.513398785847306e-8
1.1655827386892307e-8
1.3510134448559424e-9
2.1292561455376033e-8
4.78102898760253e-8
3.8248700116075077e-8
1.067236235346761e-8
9.988938839985805e-9
1.1164876322580697e-8
8.246591824249686e-11
7.988452931628641e-13
7.325942784461535e-14
2.295401954650307e-13
4.679893777380976e-13
3.955516667135751e-13
2.392534020818045e-13
1.411557549152946e-13
0.
0.
3.0298071236288246e-14
4.2122141491924624e-14
5.83606182745849e-14
8.08571720391446e-14
1.1217062816786082e-13
1.5589284953050256e-13
2.1711238182655668e-13
3.0307639203927174e-13
4.241549606088713e-13
5.952525373732134e-13
8.378918207185425e-13
1.183304832107703e-12
1.6770413417397601e-12
2.3858608540273915e-12
1.924760333055939e-11
1.884477950733678e-11
2.366795589070349e-11
3.0529405264356444e-11
3.8827589660340145e-11
4.7832572520039355e-11
5.58261798259767e-11
5.915380053645763e-11
5.117064492355574e-11
2.1633197953686117e-11
4.239386454182863e-11
1.3079679155508533e-10
1.726031758371991e-10
4.030583100157908e-10
2.0385787918579357e-9
1.4969516016318338e-10
1.0762263116139885e-10
1.7737435664283748e-10
2.2236190516521175e-10
2.6429684692997684e-10
3.0976374280957886e-10
3.625312499897275e-10
4.259275137104908e-10
5.03761149784828e-10
6.010535017476431e-10
7.249715718550805e-10
8.862898974709046e-10
1.101894423083795e-9
1.3993260238271064e-9
1.8255164529350474e-9
2.4648000798506326e-9
1.8683009474212814e-8
3.628081421060583e-8
2.1070783764627743e-8
2.073994568862511e-8
2.606123880190549e-8
3.95955449387229e-8
6.963960886608093e-8
9.071983626922133e-8
8.369813770926687e-8
9.241216294764009e-8
1.3067986891928488e-7
9.317358410306179e-8
8.78601755286038e-8
9.372369917963687e-8
3.131072696863539e-8
1.0462813862936483e-8
5.760688798683835e-9
4.060752999491048e-9
3.037543206160718e-9
2.1705142047154038e-9
5.049932836754728e-10
6.592510502612966e-11
1.85772837761851e-10
1.612176238236575e-10
1.8085715699725408e-9
1.310054241580911e-8
7.127832477804815e-9
5.216558360904499e-9
5.0066895077345805e-9
5.451922171262446e-9
2.2252749900057657e-8
5.630550194614793e-8
3.8455633435345106e-8
3.065946542145647e-8
2.998671778535168e-8
3.2494450122513374e-8
3.8032137957824427e-8
4.8200751580925694e-8
6.622282569261442e-8
9.307098081221109e-8
1.1165581163406365e-7
1.0188233891723115e-7
8.605497844727936e-8
4.3039040047890097e-8
3.3399308375099533e-8
2.7087195779780502e-8
1.874229906434523e-8
1.6436487097219727e-8
1.3000857028572632e-8
4.313400443958992e-9
1.4055965291335281e-9
2.4559831375274047e-10
7.326713046013168e-10
2.0609754650219583e-9
2.877566549995591e-9
3.121176428368566e-9
3.90968352921474e-9
4.163180935728995e-9
4.52495510766093e-9
5.0960436500727965e-9
5.951816202093011e-9
3.0217539171174633e-8
6.856263390963698e-8
4.052776882839813e-8
3.824400760007063e-8
4.5091985762744946e-8
6.240587597255954e-8
1.0012526743678904e-7
1.481987416951277e-7
1.363994166260972e-7
1.2500157255453898e-7
1.4588236258337065e-7
1.2196664295596424e-7
1.2919676894119095e-7
6.318279041906011e-8
1.7354507591760623e-8
7.679485312427454e-9
5.009517276306512e-9
3.7513691526292856e-9
2.937927751742253e-9
1.7347978773378907e-9
5.264028073149919e-10
3.0890168584020943e-10
6.593914103571863e-10
1.9757101553419167e-9
6.7561107403585e-9
2.7096959263784424e-8
1.1437744918297273e-8
9.063611418758135e-9
9.133488229483812e-9
1.0507778672022534e-8
1.3382131232033169e-8
4.558683841393562e-8
9.380872717083084e-8
5.121415665741523e-8
4.109629608798457e-8
4.110742534839835e-8
4.693544752651262e-8
6.0791661148742e-8
8.95681203228899e-8
1.3345161857693718e-7
1.4930754862150228e-7
9.397628689099155e-8
1.3695436007133985e-7
7.227986026486611e-8
4.386522326210764e-8
4.12812920664597e-8
3.616125454117778e-8
2.843266482221578e-8
2.717328455550694e-8
1.2889919594002627e-8
4.337329856454211e-9
1.5510895910175977e-9
5.855846964478189e-11
1.6627473907907957e-9
4.592147514159106e-9
5.016134880381253e-9
3.731404244630952e-9
5.076043878193932e-9
5.705554046784377e-9
6.390742408796808e-9
7.32937579490715e-9
8.661066517330797e-9
4.429975815929761e-8
8.948104461465606e-8
5.285022855498009e-8
5.123427657746956e-8
6.25968611500886e-8
9.157516949354291e-8
1.529603810055298e-7
1.8246687561200593e-7
1.5208687626957544e-7
1.5323550513769025e-7
2.1466919938878824e-7
1.525579077630258e-7
1.2794990068136618e-7
8.386889296796654e-8
2.3815853280400823e-8
7.307807922060519e-9
3.8674578592053245e-9
2.8459782859463155e-9
1.9846054111901494e-9
1.540254271873661e-9
6.11912235190063e-10
3.336743120590751e-10
6.299040999907e-10
1.6643711333611208e-9
4.849977833939614e-9
2.467995872682062e-8
1.4985300034725824e-8
1.0205443373456123e-8
9.76964275023793e-9
1.1004522670867824e-8
3.80342132621657e-8
8.93973772096002e-8
6.0601844429152e-8
4.691534751191161e-8
4.490706665735554e-8
4.804576078251103e-8
5.6275108002869953e-8
7.278841832168653e-8
1.0483730887710477e-7
1.6112453016010593e-7
1.9781052220654378e-7
1.2080513003382078e-8
1.0259682876721914e-7
8.41113907809031e-8
6.066585212167965e-8
6.084300323030242e-8
7.593342687636908e-8
8.815331902639557e-8
5.165698069120802e-8
1.8896343712851655e-8
8.026377603290777e-9
3.1172437688903326e-9
9.12910484824746e-10
9.173948719273381e-9
4.4780845080304285e-8
1.2514520485145574e-8
7.624871615564291e-10
5.9250795758195625e-9
8.467346230700107e-9
1.0403227722524911e-8
1.242431560819482e-8
5.436001625062938e-8
1.3702972788390267e-7
8.466735332043697e-8
8.320618225433356e-8
1.0209751081250848e-7
1.495910548918885e-7
2.4937019891427613e-7
2.879633641793876e-7
2.3146235237953367e-7
2.2646835090440465e-7
3.1534098446646124e-7
1.999885457448808e-7
1.0050225176101213e-7
5.040922684343638e-8
1.520084484688681e-8
4.178496376519061e-9
2.1552061247419276e-9
1.6834518169397635e-9
1.0159775908765979e-9
1.045316261833088e-9
1.20682094753709e-9
1.2218528215346047e-9
1.7947014686454435e-9
3.441363088550956e-9
8.187087231838609e-9
3.569421160304881e-8
2.7063677325988716e-8
1.7731163803513768e-8
1.7440166906723573e-8
2.0965920355872848e-8
2.9173115064963625e-8
6.22608750123796e-8
1.3137319495504573e-7
7.816000186158383e-8
5.926814148385364e-8
5.666675348337348e-8
6.230388202042494e-8
7.836177039915529e-8
1.1517609466644177e-7
1.9507270706475915e-7
2.520394523188765e-7
3.276785695396745e-8
8.313228507084258e-10
9.413058913714382e-8
1.0099709584676113e-7
8.378250975960417e-8
9.826441556489897e-8
1.6580485500746514e-7
1.2885323211956258e-7
4.857196216515604e-8
2.2776749891780714e-8
1.2128018496669277e-8
5.151100429767621e-9
4.543016512162359e-9
4.524013196976451e-8
2.8868582738434854e-8
1.0832311387389743e-8
1.9352074655790543e-9
9.232253416576813e-9
1.3588753415530489e-8
1.712525259858118e-8
2.0795230418999044e-8
9.004738960367355e-8
1.7479849384420848e-7
1.1477598003389674e-7
1.2164126882287963e-7
1.650408085402372e-7
2.7722445694592204e-7
3.8538745753971184e-7
3.004881286314651e-7
2.809125886462351e-7
3.952942282123432e-7
1.2356091540878695e-6
5.625632412077765e-7
1.6640435913332187e-7
4.1951676409135965e-8
1.2933624970141665e-8
5.413744481813969e-9
1.2413628390616763e-9
3.5891733093613636e-10
2.879113966420596e-10
1.451800882791474e-10
2.4337484770541567e-10
1.5369313557218782e-9
1.446818335448305e-9
1.6443934165022853e-9
3.659041339178156e-9
8.43876944989408e-9
3.992279661176067e-8
2.545338658323172e-8
1.7172985554363178e-8
1.806842454745254e-8
3.793801959511815e-8
9.3620556643745e-8
9.640770240728204e-8
6.971911276164115e-8
6.159353183703311e-8
6.215884223013806e-8
6.981314356946633e-8
8.799671887865682e-8
1.2372486038398317e-7
1.4039827350794993e-7
2.1517630879970937e-8
1.0766232225643304e-7
9.071818188226898e-8
7.995705555301891e-8
7.587022196654831e-8
1.0412731578611126e-7
1.677313755330136e-7
1.695043003875653e-7
2.432621855348385e-7
3.3370931212932195e-7
2.2808846640333308e-7
2.3010561211314918e-7
3.637326830006236e-7
1.201810289697765e-7
1.2479594229320301e-8
5.267288999608604e-9
2.107149838306523e-8
3.4548459078791154e-8
3.9557383538989016e-8
3.337806963321562e-8
2.258119724974571e-8
1.1370296029158728e-7
2.82025375604889e-7
1.966230242185405e-7
2.15978788359854e-7
3.148181017846535e-7
4.537024014554642e-7
3.116470974737207e-7
2.704773704150909e-7
4.201696228844626e-7
2.8425182427664274e-6
1.119007974712004e-6
3.0998120978911926e-7
6.811000357334279e-8
9.314922968128243e-10
2.2827466453790863e-8
4.167878739799096e-8
7.197900878201004e-8
2.0579121104642655e-7
3.542890821527468e-8
5.99687046265289e-9
4.5087459937406025e-11
8.131584284999423e-10
6.561025850395378e-10
2.7826831567136963e-11
1.6860914710436257e-10
4.94140989783882e-10
7.271595407379512e-11
1.3475849414411965e-9
3.4989128112129406e-9
4.316302028869354e-8
1.2999435004744457e-8
2.7106990210704e-8
1.36365943056108e-9
1.6996410172671473e-10
4.397219417760196e-11
9.11796393341911e-12
1.2718781979022338e-12
5.8834326750574366e-12
7.596832385704943e-12
7.430131220038157e-12
5.075050080280125e-12
9.560636477735395e-13
8.974741581447957e-10
3.6955351317990127e-10
4.012441155615985e-11
1.62958933189539e-10
3.5628077427678226e-10
5.968954954777141e-10
9.41123896299102e-10
1.4574834768510494e-9
2.2041966939555626e-9
3.0900953831714634e-9
3.6061830277230965e-9
2.9902283732544812e-9
9.072885013189762e-10
1.2392429701743508e-9
2.2970349334171155e-9
2.859651565142072e-9
4.7797821502143e-10
5.046169121606003e-10
3.600904527846484e-11
8.96729710658758e-12
2.3411322401909912e-12
3.6661863486653787e-14
9.143315552436936e-14
1.0732959869533904e-13
1.3256956573195213e-13
1.6356385120543413e-13
2.014115236316688e-13
2.4874864693443654e-13
3.0853892406344323e-13
3.8443186454939765e-13
4.811077678618565e-13
3.074023303154512e-12
5.115896659577318e-13
6.601156483620188e-14
1.127795071152449e-13
2.390434383477735e-13
3.7154955513586295e-13
5.390145440974374e-13
7.673564343277583e-13
1.0880741671886362e-12
1.54442406104106e-12
2.198581486884043e-12
3.1415036819754966e-12
4.507216033539534e-12
6.493481251861822e-12
9.39061427396041e-12
1.3617978362928216e-11
1.9759704823036776e-11
2.8570369677617867e-11
4.088355221370948e-11
1.6066859332465858e-10
1.5363627894032505e-10
6.800748678226392e-11
1.9372423772092372e-10
6.145295167322678e-10
1.0598522597819502e-9
1.4118319659806983e-9
1.6704901856012648e-9
1.8801233942598014e-9
2.073212963294973e-9
2.2643148482968007e-9
2.4577251961877984e-9
2.2748099106610134e-9
1.8902089357609684e-10
3.7159144696732323e-10
5.475913156032846e-10
8.587210065140454e-10
1.8587045377665496e-9
6.4812625954396685e-9
7.225139658181896e-10
5.216083643852835e-10
5.835389952498899e-10
5.979546967621814e-10
6.33442669860933e-10
7.011496717800502e-10
8.111045290664962e-10
9.822838797060406e-10
1.2523555216640404e-9
1.699866210982112e-9
2.5057788178451826e-9
4.144479526243653e-9
1.6221850555757216e-8
1.7533000606123948e-8
1.3013171956978392e-8
1.6130666881594092e-8
2.6718889569406186e-8
5.439219232761669e-8
6.915415309910242e-8
7.122855216972608e-8
9.980927517001534e-8
1.3977704044545024e-7
9.000631917207374e-8
2.1359247945358622e-8
1.5646391577412805e-7
1.170545689346315e-7
8.76768203080621e-8
8.49753945241612e-8
3.498418478842067e-8
7.3503424505262585e-9
2.9254347733230726e-9
1.7701195731683847e-9
1.0096890820629774e-9
1.113077032150994e-10
7.59125927086183e-10
8.475810463578722e-10
7.064467869051533e-10
3.1187797300145077e-10
2.1381380735851944e-9
4.392000669954549e-9
2.9121369827715497e-9
2.732840149602891e-9
2.8979531808945268e-9
1.3154829462483455e-8
3.9418289842699175e-8
4.804443675589049e-8
3.852730747640446e-8
3.633394125117275e-8
3.7407778438864296e-8
4.021172963846107e-8
4.447100119074297e-8
5.05086949240405e-8
5.906358704202214e-8
7.123386388155178e-8
5.200749909530978e-8
4.927290163650296e-8
4.3927514720602016e-8
3.928079599070605e-8
3.6819065980748934e-8
1.685497628374542e-8
6.521095890884374e-9
3.1483501245686053e-9
1.8651503890314288e-9
1.4748393264883838e-9
2.441301867654401e-9
1.0920258978857193e-8
1.794158866020776e-8
1.2533354713959762e-8
1.1496892742960258e-8
1.1881188985518655e-8
1.327486440370356e-8
1.583188462894917e-8
2.0129238471885907e-8
2.7466548405740265e-8
9.514826210129777e-8
8.539221629302242e-8
5.468143199401725e-8
5.919270996210616e-8
8.579214589177981e-8
1.5248049321112006e-7
1.6668894414284242e-7
1.4457264726253945e-7
1.7685388294161264e-7
3.2358054497452745e-7
7.834891922867305e-7
7.520620964658741e-7
4.063669501351614e-7
2.334938200786096e-7
1.2600374444722277e-7
4.608359571228719e-8
1.932811451776753e-8
3.920825455676237e-9
1.2449192293122733e-9
7.604681866778326e-10
2.483804646682612e-10
3.069372676031905e-10
1.098851877775555e-9
3.228266018814421e-10
7.493973686712517e-11
9.220743200638974e-10
4.717717820316582e-9
1.2752422041081179e-8
5.9832580062559695e-9
5.144128425593828e-9
1.8667260255259226e-8
5.336266417588254e-8
7.56123723198687e-8
6.108757957934804e-8
5.5617061476680474e-8
5.560266073704978e-8
5.843116429482267e-8
6.35868483301558e-8
7.170355337566374e-8
8.438043431659809e-8
1.0447899756795131e-7
1.3615358013248239e-7
9.603492008656317e-8
8.95003584954583e-8
1.0783454615497543e-7
1.4568799725734512e-7
1.0449629134997899e-7
4.13409125721603e-8
1.9615403180533486e-8
1.0721889414896717e-8
5.9241333381133676e-9
1.8366840366999703e-9
6.196964224464864e-9
1.0411156567240577e-8
2.6084367457458402e-9
1.010442219672403e-8
1.4646527229862345e-8
1.7991553120279095e-8
2.13797512527568e-8
2.5547886018945548e-8
3.116288484974767e-8
1.5192608483190824e-7
1.8570254662906262e-7
1.211461468671033e-7
1.3073761658164254e-7
1.8552165062968423e-7
3.218572577037892e-7
3.5022364755904944e-7
2.721870576658963e-7
2.909339743122188e-7
5.159535493413224e-7
3.316689915784923e-6
1.363256037820512e-6
6.363558016354096e-7
1.9900373346736084e-7
4.597702120978233e-8
1.2990165439369893e-8
5.2378372849313655e-9
1.1274897554022782e-9
3.099098285388412e-10
1.9894918054865022e-10
3.412655138596087e-11
6.807140047731214e-11
1.3658436559292255e-9
6.569541316805423e-10
1.1166599827582214e-9
2.9627728556734004e-9
9.534940080199557e-9
3.512757876607244e-8
1.3078454325005048e-8
1.1006731796708815e-8
1.2184192544818616e-8
3.5701725809887746e-8
9.595747103986157e-8
1.1631603640438326e-7
8.626694305866027e-8
7.580589094615843e-8
7.551570118918514e-8
8.264558500265708e-8
9.995159459235222e-8
1.3666045803113796e-7
1.965527348855799e-7
8.828238849887759e-8
1.4222959669400513e-7
2.0905662159130128e-7
2.057607827265565e-7
2.5283105462165244e-7
2.654492531210475e-7
1.834096688021594e-7
9.592716870161614e-8
5.2705365789724433e-8
3.700449729442749e-8
2.945834361466491e-8
2.0526486364156475e-8
1.2651001520239966e-8
1.4474286292481902e-8
9.431318171089163e-9
1.296610563206809e-9
1.4395140262667608e-8
2.54853623370511e-8
3.4735251479021315e-8
4.383261339844499e-8
5.4182744592250195e-8
2.5322517353628283e-7
2.623977714249565e-7
1.9895638224373297e-7
2.401111985226973e-7
3.9199689770751856e-7
6.067476126334101e-7
4.475366527218232e-7
4.062397935734524e-7
6.104699714300063e-7
2.887725722189069e-6
2.6400131727653515e-6
2.3586793226732245e-6
2.1643800076661173e-6
1.2668072888814774e-6
5.068794489666584e-7
2.0920828325326685e-7
9.257988430919776e-8
4.066228312667587e-8
1.9460556311456204e-8
1.9977212274006452e-8
2.0664736312992043e-8
1.3448146304694413e-9
1.1360574016620049e-9
8.542452140096217e-10
4.2240452265563754e-10
1.1013175026947192e-11
2.8462092635575042e-11
1.509022343522001e-11
5.150391653305304e-12
9.597818524056884e-12
1.2070011064298805e-10
4.770787268948135e-10
1.1805847679541013e-9
2.7154281710338462e-9
5.209354939112574e-9
6.2577511742921065e-9
7.099909585745811e-9
9.628363328783862e-9
1.414218363472929e-8
5.732584403806928e-9
3.793033489903961e-9
2.4793773023385986e-9
6.193684123005284e-9
1.1217542248139873e-8
1.4119924981679196e-8
4.725149321341119e-9
1.3270780655132613e-7
1.3601596633285655e-7
3.451148605261239e-7
3.0221192243310075e-7
2.397852727172857e-7
3.0174809640090595e-8
1.36706472553947e-8
3.7271361140173487e-8
2.7680956140376883e-9
5.135208298625461e-10
2.2584683535559754e-10
4.9057733277992184e-11
3.780138275565116e-11
1.228186435772878e-10
4.049084362133785e-11
1.4336220191747458e-11
1.759005018015853e-11
2.3454537732999788e-11
3.261497716136963e-11
4.652993375914584e-11
6.759249186925965e-11
9.901052375405149e-11
1.4287292098715737e-10
1.9425551848417274e-10
2.388158771790056e-10
2.6827729406546636e-10
3.0349029549977795e-10
3.283969089085274e-10
2.430809746678755e-10
2.01956509204727e-10
1.300502903136447e-9
3.497150225961374e-9
7.297981965025055e-9
1.3076081495422414e-8
1.8022804068806007e-8
2.3063229040516146e-9
2.819682842591062e-8
2.7774361020262567e-8
3.98080300800275e-9
2.4746984431397993e-13
1.607384593041304e-12
2.777592583253226e-14
1.2967987000906763e-13
5.567260256591667e-13
2.7633044455076945e-13
1.247773687456498e-13
5.771068304495119e-13
3.811229486309314e-13
4.2019764501428626e-13
5.060897761976201e-13
6.252356607656947e-13
7.804500916876766e-13
9.801029769666976e-13
1.2365821106767598e-12
1.5666292194690347e-12
1.992428039783628e-12
2.543248405473012e-12
1.9468198139347953e-11
5.526171859667532e-12
1.2269269477509003e-12
5.733646103531505e-13
1.7209595081337319e-12
2.893076557417694e-12
4.3649462377799265e-12
6.382490759049452e-12
9.25307993839043e-12
1.3405067416788401e-11
1.9453579177202847e-11
2.827554855042021e-11
4.1072153462872256e-11
5.93465366002377e-11
8.464679279188044e-11
1.1792101267293082e-10
1.5869210984872067e-10
2.049735279017684e-10
2.546099644348786e-10
3.0691642225881507e-10
1.1182953491163264e-9
2.588842182508097e-10
3.0726411112875083e-9
5.328689919683778e-9
5.869378010800997e-9
6.2123476123214115e-9
6.677479883241383e-9
7.240609437904891e-9
7.851178079508806e-9
8.468140087785257e-9
9.06189168952013e-9
8.091590843127211e-9
7.0249722400283976e-9
3.266125388864508e-9
1.7685622346969308e-10
5.617525575914521e-10
8.29750633504848e-10
1.053751826084633e-9
1.2218422631702478e-9
6.616695753666621e-10
6.247795893402559e-9
5.7191620064531215e-9
5.3755695670477405e-9
5.679916284473662e-9
6.5022537926152466e-9
7.965455661764026e-9
1.0330059748568156e-8
1.326088414359978e-8
1.2488891242105755e-8
9.03946195966397e-9
3.132614732291505e-9
6.741857068374553e-9
6.8799229480704445e-9
1.0253396033944848e-8
1.9613272951922753e-8
4.35130276737462e-8
5.436811052276657e-8
6.24565368272393e-8
9.517806566127724e-8
1.0569850934558264e-7
3.399334592461531e-7
5.432124913924044e-7
1.0378669485170325e-6
1.1393088756017315e-6
1.0913941173390954e-6
5.391156420671211e-7
2.2713961648370524e-6
2.232743465893619e-6
2.609289122732652e-6
4.651117108619585e-6
9.968541531235427e-7
5.547194066612488e-8
3.452701038376136e-9
1.598516985176545e-10
3.0653225549722854e-10
2.5177833355852633e-10
4.05714425610058e-11
3.1138271732897692e-12
2.364012551357302e-12
2.8760737649301892e-11
1.2875795401516732e-11
1.364755933698308e-10
1.0153422769186808e-9
2.683501023208584e-9
5.893109699526389e-9
1.1165285648020519e-8
1.8096622866394336e-8
2.5792153872005652e-8
3.3332474770777346e-8
3.978981331997104e-8
4.468741550819352e-8
4.820938927846116e-8
3.983971500832125e-8
2.756171269401654e-8
1.9091726839965654e-8
1.6569806124799042e-8
2.7010650015816835e-8
9.543255719419498e-9
1.8118276183472372e-9
5.860097167096547e-10
6.641717465709832e-10
1.4211491054100339e-9
2.631984514190631e-9
4.029218214949449e-9
5.484139562190114e-9
7.137571668204925e-9
9.310556876866088e-9
1.2511908675578277e-8
1.7671688012490772e-8
2.67782792218057e-8
4.460810946719018e-8
8.273074928317118e-8
1.1782693527006197e-7
1.1582060532468636e-7
6.756289066073572e-8
6.87916869319619e-8
9.404511914577665e-8
1.6465594353032113e-7
2.2948008609105594e-7
2.1540453666599196e-7
2.4251123960676937e-7
1.751322159086523e-7
1.5554683304713213e-7
1.4582576844164761e-7
1.2711922998504345e-8
1.7806329276669137e-7
2.0597240745716e-7
1.4823669469621114e-7
6.411933448620787e-8
2.924541860312136e-8
1.2000739325599638e-8
6.731539210687337e-9
6.131142255620581e-9
1.6494630441344699e-9
6.703778025262546e-10
2.0065458511822878e-9
3.834046476604194e-9
6.919336409605403e-9
7.215462313725236e-10
6.245790138400802e-9
7.413766409657905e-9
8.283571937999267e-9
9.405857477179128e-9
3.178905194505406e-8
1.2498742126987872e-7
1.2879223547174665e-7
1.0769776743016574e-7
1.0688370854747755e-7
1.151970775223606e-7
1.3039549585704066e-7
1.536942858961174e-7
1.885458847247844e-7
2.40082762908662e-7
3.0976784802438785e-7
1.571640192876385e-7
9.297990504346742e-8
5.223647632751851e-8
3.108208157725682e-8
2.4255110342756673e-8
2.1433688224792173e-8
9.352057230308521e-9
3.8477338473660645e-9
2.256004560660589e-9
2.407923368606278e-9
4.964924575223897e-9
1.5322863758124922e-8
7.381206611517917e-8
5.390248551131322e-8
3.862701610750543e-8
3.635286439787624e-8
3.911344801934476e-8
4.6125477204766e-8
5.8676535274002986e-8
1.6517227724566713e-7
2.344749660092992e-7
1.341448370928316e-7
1.2876952225574733e-7
1.5814500164574554e-7
2.3873947158318083e-7
3.8486762382487196e-7
3.781699993372578e-7
3.3856242570420836e-7
3.4451554159846884e-7
1.6864901819606296e-7
2.7775332372908477e-7
3.8669081098728223e-7
1.9528959854560523e-7
3.2217938763756206e-8
1.7550131342899442e-7
3.304535806854557e-7
6.570207939501307e-8
1.2094694009913055e-8
4.326757304114939e-9
2.0585644178042278e-9
1.2419387924826541e-9
5.318084496832809e-10
1.324591835452087e-9
2.029392103523821e-9
3.22161709699031e-9
6.3333494255963985e-9
9.98010952087901e-10
6.477341861993897e-9
9.727983081811621e-9
1.2174503534132664e-8
2.9632734993568455e-8
1.209670434570923e-7
1.7786043990506512e-7
1.5366946758408806e-7
1.4893134914440524e-7
1.5419917600366397e-7
1.648015586846552e-7
1.8027547929159647e-7
2.0332915753724343e-7
2.43880026886348e-7
3.4862128639701304e-7
1.6096839612822435e-7
7.320624697758401e-8
3.5691485287540975e-8
2.3180285319491313e-8
1.8535725829025344e-8
7.748653954213964e-9
2.383059882527471e-9
3.7107742727430076e-10
1.069280211490097e-10
1.4048075824818626e-9
9.304092209012043e-9
5.77874687036221e-8
7.694477867352265e-8
5.962328892720921e-8
5.824622086835232e-8
6.229743451455083e-8
7.058288804293711e-8
8.366541084311916e-8
1.0238977553787894e-7
1.263828650017677e-7
3.892511105123987e-7
4.004273564823972e-7
2.568194404143752e-7
2.700687898422676e-7
3.7422796429201816e-7
6.217068485547466e-7
6.149468761826003e-7
4.869076446873718e-7
5.161985892380073e-7
4.341635747157385e-7
4.843930793551653e-7
6.712530439466637e-7
2.992198711675496e-7
1.9871202025812222e-8
1.1682224978101748e-7
1.7834435536876333e-7
1.2175075344054757e-7
1.4108311671091225e-8
2.7690318211902837e-9
9.288398751978732e-10
1.5425746240981789e-10
1.3467581666693042e-9
1.9309695322049953e-9
1.3418853997750714e-9
7.193992041615405e-10
1.307049062996928e-9
1.7885929565517755e-8
2.1799031990796176e-8
1.788171937222588e-8
1.897558286585899e-8
2.143472142204513e-8
4.603685440306223e-8
1.66202140024609e-7
2.3523155099914078e-7
1.9877828372749132e-7
1.9076345137187065e-7
1.9898783851439205e-7
2.221083784985743e-7
2.8068004215932456e-7
5.078141259167478e-7
1.2594353438438732e-7
8.204011579645393e-8
3.475438934177223e-8
7.627327822851951e-9
1.4418575664366079e-8
2.02965404906292e-8
2.2462242977513245e-8
1.2476455871920673e-8
6.362876047508152e-9
2.210031002427143e-9
4.139360947572627e-9
1.4189934965655267e-8
2.909970871642787e-8
3.405154880008101e-8
4.415187337740327e-9
1.951426957344066e-8
3.292413683197739e-8
4.914649019056272e-8
6.87649755898972e-8
9.086113702953326e-8
1.1474102488138415e-7
3.638935922640753e-7
5.122251464611559e-7
3.5881262334923127e-7
3.9756915073648426e-7
5.694799242790149e-7
9.283774643685458e-7
7.95227532080243e-7
6.024577205620544e-7
6.638826796791197e-7
2.6969070234967286e-7
7.325563856171151e-6
1.466867014668203e-6
6.070030355755455e-7
2.1509070873152301e-7
9.786300721562928e-8
4.1393855159960634e-8
9.8980093699106e-9
2.5897711512481636e-9
1.2240773737089156e-9
3.43355274769027e-9
2.5191751715286477e-9
1.6900335077968002e-9
2.40036178815691e-9
1.3478438822123618e-9
1.5085318789888418e-10
3.272591220661825e-10
3.5351925559780237e-10
1.3057284075662477e-10
7.432135421584355e-11
6.586017866810311e-11
7.696382859195138e-11
2.3773434391356083e-11
1.9081293556673037e-10
3.4641715453075e-10
6.261339776056585e-10
1.2276902066136773e-9
2.4734958827377234e-9
3.971454244561006e-9
3.058800271130728e-9
2.6991270542303438e-9
2.6639456562153395e-9
2.8046621068513637e-9
2.469869219713477e-9
4.345766184000184e-9
9.964220742059115e-9
1.8663822023243207e-8
2.742787213185849e-8
1.8672185129487786e-8
2.0190908940619324e-8
4.187249200678722e-8
9.284916427049198e-9
6.733339849559578e-9
3.872448527236022e-11
2.312325505819111e-12
1.6529115450811735e-13
1.0274653726526761e-12
3.1518374968983824e-13
2.135796894630234e-13
9.276719752239367e-14
2.875564822763277e-14
0.
0.
1.6781802077630478e-13
1.212873206106428e-13
1.3642290568449614e-13
1.6662221017014896e-13
2.0865717654231975e-13
2.640133777104179e-13
3.360131200174239e-13
4.294698717248165e-13
5.508727389119113e-13
7.087935356345743e-13
9.144418600357096e-13
2.7997366728541485e-12
4.1151020484622285e-12
1.0847062408730573e-12
5.479463653766007e-14
5.115031063473442e-13
1.030054443502808e-12
1.652285163837771e-12
2.483536377914895e-12
3.6410662992149545e-12
5.2655769090061584e-12
7.508852957603147e-12
1.0487200893485407e-11
1.4204672075082673e-11
1.8509652210309774e-11
2.317622166467459e-11
2.8072755414130488e-11
3.325315393077779e-11
3.8919943294439875e-11
4.5352296365744303e-11
5.286897700930427e-11
6.379166501673588e-11
7.078613648195909e-10
1.8243235284277366e-9
2.0248420865557397e-9
2.1049235625522893e-9
2.3222887059694827e-9
2.642755167151265e-9
3.0426744911314203e-9
3.514069904823659e-9
4.05852671471944e-9
4.6821750232529955e-9
3.534936779894306e-9
3.184930195177412e-9
2.9539672225279404e-9
2.084503911073317e-9
7.097159274933556e-10
2.36315252543374e-10
1.2486926981781157e-10
1.5763297557398907e-10
3.684926269463586e-10
1.0461636580443025e-9
4.087831978093802e-9
4.50140536549349e-9
2.869650541076559e-9
2.6149354085595503e-9
2.8596864622928376e-9
3.5782809963045178e-9
5.104434629256975e-9
8.496752754173204e-9
1.5992774229201978e-8
2.3366100717157367e-9
4.074677786714173e-9
4.59966667091771e-9
7.262509019357532e-9
1.4157639610849e-8
3.270661342953847e-8
4.790620100459432e-8
5.420083326265653e-8
7.887051417543597e-8
9.138479197583445e-8
1.2406919737603127e-7
1.1147275410681967e-6
2.0005697650580568e-6
3.2863482118701344e-6
1.76604848583887e-6
1.3299012564724933e-7
4.5436511142225806e-7
2.022074008339366e-7
1.1761830790575855e-7
2.8553961400383682e-8
8.015470142118752e-9
1.0241170388165976e-9
2.1941015546050348e-10
7.521225220298826e-11
4.2758501633330895e-10
1.751577224692653e-9
4.01581482387636e-10
1.3525374510240623e-10
3.8208490742021455e-11
2.3748615793180043e-9
2.1277572051113538e-9
1.299196850372157e-9
9.266504462086243e-9
2.5129884757240305e-8
3.75845319241275e-8
3.976174185388057e-8
4.048604661318628e-8
4.214380030505837e-8
4.467428734506622e-8
4.7776023288895e-8
5.119341306434148e-8
5.4733570847834274e-8
6.516908129584551e-8
7.902558216060912e-8
4.644314875603337e-8
1.7494830672067592e-8
7.920430741183664e-9
4.223039351844866e-9
2.614150078857814e-9
2.4477412726402506e-9
8.495695940952047e-9
9.408565249527324e-9
8.951482005809399e-9
9.820844055855608e-9
1.0962803116922117e-8
1.2542757720659052e-8
1.497076471413466e-8
1.8871762922735844e-8
2.541900853150969e-8
3.7175217608893386e-8
6.03666626762275e-8
1.097027756165946e-7
1.5309398246063748e-7
8.796089418813284e-8
6.036201541240518e-8
7.026688342920193e-8
1.1443462383511887e-7
1.8738450590838933e-7
1.6056761646010046e-7
1.726223182313864e-7
2.71684617802765e-7
3.7837182976875883e-7
5.706492379959763e-7
8.073604229701499e-7
2.4928330661327105e-6
2.998385229587491e-6
1.0967716618362087e-6
4.92067119817473e-7
1.3423201249155352e-7
2.3413147522358452e-8
5.772204280580927e-9
1.5323176988036756e-9
1.6643844387615718e-10
6.975794865900258e-11
2.576252861173289e-10
3.0185147863461936e-10
1.3424095662891758e-9
5.03951778138235e-11
1.3900033036766675e-10
8.774470881865178e-10
7.4364764194438465e-9
5.817503271766536e-9
3.823223387362904e-9
9.6296718689685e-9
3.460929170647427e-8
7.606986965370574e-8
8.281359939567657e-8
7.589560394019222e-8
7.339634528139154e-8
7.469697035404662e-8
7.863407900102149e-8
8.504403274667385e-8
9.48992532687835e-8
1.1135649107160429e-7
1.0955308995816434e-7
1.448825783242996e-7
1.972167103260025e-7
1.0536720154861573e-7
4.783394586506397e-8
2.71057449988599e-8
1.8368710135852965e-8
1.4643485143608442e-8
1.5493799031653497e-8
2.8859149592912014e-8
1.2256939268079379e-8
1.2353040437868012e-8
1.649234919168233e-8
2.123159311504455e-8
2.5962794858162328e-8
3.1334223795471904e-8
3.830203957149101e-8
4.809482770910746e-8
6.26106417440996e-8
2.689678979497684e-7
2.1664264361381218e-7
1.475742327074386e-7
1.6681721159826038e-7
2.5595817844689223e-7
4.212209494713882e-7
3.3994862211375753e-7
2.983552446393345e-7
4.0431688682829837e-7
1.1050827338211815e-6
3.992358217856272e-6
3.041323886658793e-8
3.7044427795055464e-7
1.204218901615502e-6
1.5496091215501734e-6
8.993019787822609e-8
5.848704937433681e-10
3.6850861294661774e-9
2.1100008780144424e-9
6.729719461914012e-10
6.460824698358864e-10
1.6066272822845436e-11
3.7223796470925975e-10
5.53727888711054e-10
1.3073002050423768e-8
5.2340229601964817e-8
3.8683365964275724e-8
7.155138947970624e-9
1.3773264197559324e-8
5.704111893832559e-10
2.97855116427771e-10
3.547197794968037e-12
1.370004068264861e-12
2.546763019019198e-12
8.56146225552099e-12
1.844736511876785e-11
3.546360110048934e-11
6.557045373360089e-11
1.2019223447379045e-10
2.2101292481346276e-10
4.008453675995355e-10
6.617059798056083e-10
7.342160690976139e-10
6.763157245796561e-10
2.509530368324721e-11
1.063130816162012e-9
2.775934999256242e-9
5.2452755159572075e-9
7.995870657100909e-9
9.79754253342625e-9
8.714185801472625e-9
3.739432601147459e-9
7.648343384039389e-10
7.73619573759457e-9
9.570621237701266e-10
8.898293376478708e-11
1.719558357368943e-10
1.0321482808090322e-11
1.5310135370891774e-12
5.19984920791717e-13
0.
3.828995580241767e-14
2.6935140899844487e-13
1.700748735713546e-13
1.848383609702793e-13
2.211509243064561e-13
2.719979202296579e-13
3.382243699684164e-13
4.232257256831085e-13
5.321278126032568e-13
6.718689119588845e-13
8.516229861671827e-13
1.0834587077089862e-12
1.1159193194609698e-11
2.0727645789251198e-12
4.737236176621766e-13
2.2281221619149808e-13
6.70831537063564e-13
1.1271369134163275e-12
1.6972877347274053e-12
2.475518107388167e-12
3.5788599439062965e-12
5.169834589526874e-12
7.481856257517448e-12
1.0849360257079365e-11
1.5736679363525517e-11
2.274283124251478e-11
3.2529379344385895e-11
4.560057638346599e-11
6.195824663210297e-11
8.09299431871836e-11
1.0155765072220142e-10
1.2332393213481448e-10
4.770048076324965e-10
1.1016674624016577e-10
1.3109078672412613e-9
2.4587165784716048e-9
2.8185516135450085e-9
3.01177569883282e-9
3.253331046916528e-9
3.5498649636579678e-9
3.881761617138439e-9
4.229871452534853e-9
4.5785714473248796e-9
4.454157937210816e-9
4.0703636400710636e-9
1.5550105397282192e-9
8.47701820525521e-11
2.6682001202448795e-10
4.19190713474963e-10
5.542299468805062e-10
6.525158029130448e-10
2.6414482143261804e-10
2.1040961952596027e-9
1.9602021982863367e-9
1.97720365293038e-9
2.127081109227094e-9
2.428650171703043e-9
2.979785955256622e-9
4.050486890089409e-9
6.386550448080274e-9
1.1131205030484161e-8
7.973885936803458e-9
4.2623485971832885e-9
7.534848458118159e-9
7.393423112934075e-9
1.0842270167175009e-8
2.0592039951420112e-8
4.5274491686703216e-8
5.5533950186671924e-8
6.37207288796968e-8
9.750767273808133e-8
1.096343934548442e-7
3.7474169234441776e-7
5.274855166382542e-7
9.859463246507662e-7
1.0663534369204196e-6
9.995605800579219e-7
4.5682833492188566e-7
1.9372236272431994e-6
1.8123076358302611e-6
1.7686206705101397e-6
2.107126729681593e-6
8.040872335237101e-7
2.923123300493133e-7
2.128837966594123e-7
7.545205822317303e-9
7.300309573493551e-10
6.084268101394053e-10
2.853834997849405e-10
4.605882871970395e-11
1.29765337229003e-11
1.0714947136684417e-11
2.8574871534830574e-12
1.1688374930789421e-11
2.902778834049059e-10
8.698208799699055e-10
1.5695264484357208e-9
2.5237854705575238e-9
4.18520143853186e-9
6.837473384702709e-9
1.0533458594075808e-8
1.506154780812641e-8
2.0076815306725793e-8
2.532551913568164e-8
1.492652788775312e-8
1.9475868776288662e-8
2.1250362410736852e-8
5.740138409039546e-8
9.614841365522083e-9
2.4666347730088816e-9
8.047522974717337e-10
3.287269260946865e-10
3.824327339421338e-10
8.355052467015501e-10
1.613563984549469e-9
2.5638090618949426e-9
3.5840263001614364e-9
4.747474577870757e-9
6.264352196271186e-9
8.481095756399862e-9
1.2032532388736936e-8
1.8274110837360616e-8
3.048062560056846e-8
5.668337223959186e-8
8.162366861839588e-8
1.246147406834889e-7
6.515773543976966e-8
5.950178274312995e-8
7.087716575676902e-8
1.0523542717772211e-7
1.894196189897484e-7
2.842626114292407e-7
2.9816328686645417e-7
1.5907832036789268e-7
6.776424056246351e-8
1.2824492571525817e-7
9.863966797190788e-8
2.3739922577955588e-7
2.2635577887872077e-7
1.0310373462872996e-7
7.455916446266304e-8
6.312598378308385e-8
5.5639077611293653e-8
2.896597532566674e-8
1.0204276440131497e-8
3.889748934831672e-9
3.0160639009979004e-10
6.017689979373561e-9
2.4873123469262394e-8
3.2344114393303766e-8
6.49381906301333e-9
4.480891385372679e-9
9.9839689131703e-9
1.3333487666634281e-8
1.629607829462318e-8
5.2334440473989385e-8
2.1005354307987242e-7
1.436421874278366e-7
1.312847706761354e-7
1.44830384443967e-7
1.8042781329773167e-7
2.5272528250694366e-7
3.840369744562818e-7
4.570231641039505e-7
3.7194172079332357e-7
3.1998332276217117e-7
2.7382738373197077e-7
1.3477285640938166e-7
3.0436308173172955e-8
1.0149562707856419e-8
5.58464017633216e-9
4.129549259391416e-9
3.2783642467576596e-9
2.7194905515034333e-9
1.478999494121335e-9
1.4075878003723918e-9
2.3068661270895367e-9
4.784996962951152e-9
1.1716304447841627e-8
4.312110412839659e-8
5.9322362929666355e-8
3.434035462667776e-8
3.1212223025305576e-8
3.455571572982757e-8
4.331809464848811e-8
9.939569598783758e-8
2.134186858674939e-7
1.193428405945896e-7
1.0020920403318599e-7
1.055359448658701e-7
1.2938529919441097e-7
1.849911683262125e-7
3.084724079864652e-7
5.11862544207138e-7
5.0688849898934e-7
2.7059622020592566e-8
4.133267044314363e-7
5.063192226605254e-7
3.967921737603186e-7
1.9641906951944578e-7
1.5485938286213174e-7
1.417843090809366e-7
8.943753732764912e-8
7.147185378413482e-8
3.8469812253681344e-8
2.9348691338610498e-8
6.3974311506477e-8
2.2657230491601318e-7
3.862745213829932e-7
1.9142718445962018e-7
2.409665047578566e-7
1.9392745156901245e-6
4.168200202364707e-7
2.5382965473489308e-8
4.41309521979208e-9
9.976092672470545e-9
6.875855464875227e-10
5.376210810834884e-10
4.010591128113448e-10
8.734517999540457e-11
1.7319767995329403e-10
1.2594942613519566e-11
2.3793648418398147e-11
3.5443821813587164e-11
5.3214282834782176e-11
8.119326547613714e-11
1.2604763362542988e-10
3.5660783749669547e-10
8.868144440331878e-10
3.938913512662077e-10
3.2643906670650914e-11
2.6585191809288344e-10
6.06892031617227e-10
1.0880579998727292e-9
1.8474898422464583e-9
3.116533701824141e-9
5.289621273507048e-9
8.979811518176412e-9
1.4924406728590394e-8
2.3611727250214805e-8
3.478141861803759e-8
4.4655101307205384e-8
2.0859929625362675e-8
1.47112124704997e-7
1.752401057425517e-8
3.363660710218856e-8
1.508825944041623e-8
3.280796969599114e-9
6.567797250771695e-12
1.4603627207684847e-13
1.7785383945922483e-13
3.709921222484874e-13
1.2919163036415803e-13
1.1315106152051382e-13
1.3713461948584956e-13
1.6986522523565278e-13
2.0994865281353657e-13
2.600598562747074e-13
8.069324454797884e-13
1.9245347388598784e-13
0.
5.620660091873886e-14
1.0777144074306538e-13
1.6259551528636304e-13
2.3236204259290155e-13
3.2743553267426705e-13
4.602597643865518e-13
6.477689781101885e-13
9.140683889140233e-13
1.2940683642310625e-12
1.8387732642318376e-12
2.623128083062782e-12
3.757681760758927e-12
5.405713188805376e-12
7.807576335940382e-12
1.1312824232657988e-11
1.6415499672683847e-11
2.3773167955107043e-11
1.0413150268757646e-10
1.0670604085719045e-10
9.292947031751222e-11
3.647722571181877e-12
2.0607425340341305e-10
4.966073007516531e-10
8.115542286212753e-10
1.0952940543280295e-9
1.3301704805803886e-9
1.5256444510182567e-9
1.6998215430367517e-9
7.32245314189699e-10
2.5244521633423083e-10
4.0391578953764104e-10
6.076458831827823e-10
1.3306304481646896e-9
5.668544416762203e-9
6.966806035040395e-10
4.143701891614218e-10
4.734426923330573e-10
4.974194886802443e-10
5.380370945765016e-10
6.034187170430432e-10
7.005713621663708e-10
8.418183608833626e-10
1.049529009753762e-9
1.3651255012105973e-9
1.8698633066720717e-9
2.738627785583222e-9
4.398944530938222e-9
1.9454880789222227e-8
2.2224377110459845e-8
1.5239169265560273e-8
1.777507194018003e-8
2.7570319333679845e-8
5.3698951026121144e-8
7.488536702199743e-8
7.283740295111885e-8
9.346460484803798e-8
1.4236787939175166e-7
4.675376145787688e-8
1.2424569006301058e-6
2.0304758381747557e-6
8.10623707159492e-7
1.4761136684109372e-6
6.501297721402145e-7
3.327309079642996e-7
1.1250675853664872e-7
2.1355994183401983e-8
5.950306887737752e-9
1.2817045103731282e-9
1.6430011018449068e-10
6.048219753663426e-11
2.559217992190097e-10
5.030248628504251e-10
4.692819410282903e-10
6.302262497364245e-11
5.653602538325207e-11
6.712378282747818e-10
7.52258591069843e-9
2.397655669860567e-9
4.045486143313536e-9
1.5683399614431778e-8
3.8008581496267725e-8
4.8518147347294303e-8
4.6989828711681977e-8
4.6051821352978144e-8
4.694720925236076e-8
4.909265070555543e-8
5.2038552474988664e-8
5.5571181155219234e-8
5.967255496588848e-8
7.204667996560587e-8
1.029941687830614e-7
9.433909272512378e-8
4.032082925480812e-8
1.9143349463938114e-8
1.0964254952915353e-8
7.524554966512898e-9
6.634764635701863e-9
1.0383771152656032e-8
1.503968409053616e-8
9.84712143680641e-9
1.0573616420914929e-8
1.2168101264380825e-8
1.4032014041702632e-8
1.645336253993644e-8
1.9927863319540338e-8
2.5190974495743938e-8
3.355886099195166e-8
4.7688130646500476e-8
7.34201609015979e-8
2.0045002664468865e-7
1.160137591760953e-7
8.023831863449902e-8
9.354803621143758e-8
1.5189520878439958e-7
2.3592970037892664e-7
1.8928735827052924e-7
1.9572047937025276e-7
3.202083255386952e-7
8.326188276070645e-7
1.1293683852998244e-7
1.3544002868125228e-6
6.166994780610298e-6
7.121217941393751e-6
6.142155402008947e-6
1.5286046463667009e-6
1.8398942437649428e-7
2.297233090172582e-8
3.1899341387737434e-9
3.1845757167546497e-10
2.467139593468944e-10
1.5729774216124285e-10
1.7520022857001293e-10
2.1078138494082254e-11
3.3301683571678815e-12
1.300051279800497e-10
9.359933525972828e-11
2.4257534585326756e-10
1.2058632307230825e-9
9.804540351030226e-9
5.21753218676929e-9
4.569562222579177e-9
1.6818642003846176e-8
5.169792173801173e-8
7.429534231053464e-8
7.266527143935889e-8
6.785745080017277e-8
6.580239354381423e-8
6.705675697589496e-8
7.233330937745097e-8
8.441627499974443e-8
1.1392276330512977e-7
1.1383992151273323e-7
1.6760383899771552e-7
1.5606113689611356e-7
1.3562224297167837e-7
9.365739706411582e-8
6.238743833812248e-8
5.356488004375171e-8
6.631669653003254e-8
6.419580825587908e-8
1.1437716074343094e-8
3.284308916867258e-9
2.9871280987272813e-9
6.958051458599838e-9
1.3536267316876827e-8
2.057277081694386e-8
2.7478594781333307e-8
3.498474971901648e-8
4.417382833264107e-8
5.6421411496232804e-8
2.943788775474504e-7
2.4710098160947085e-7
1.75982336468161e-7
2.059714530760919e-7
3.290487487716691e-7
5.127996916813918e-7
3.8357519829284443e-7
3.464440521179283e-7
5.086296231469563e-7
2.0273886504330333e-6
4.3756343757244e-6
5.104476642894653e-7
1.1210558468991594e-6
7.572144892315086e-7
3.934736659348017e-8
3.1744669638832178e-9
3.953352995811962e-9
3.0445512346934746e-10
7.284867088240951e-10
2.3910825738275507e-10
1.0188823952727435e-10
6.770679103826976e-11
1.9374186129720723e-9
1.3884037013992302e-8
2.8784289707248375e-8
4.809932384330321e-8
1.1116015606020335e-8
2.9587317383245974e-9
3.123240784564055e-10
1.7404777373389137e-10
1.1669422546318662e-10
3.371544952527731e-11
2.408832689026308e-12
1.1932980575615607e-11
2.748469327957195e-11
5.166369558151519e-11
9.374814434707065e-11
1.706216661008426e-10
3.138242274536999e-10
5.626365233742824e-10
8.736948485443661e-10
1.0777597325449436e-9
4.691975760585089e-10
4.995105223594014e-10
4.417929625520404e-10
2.3173780497685916e-9
5.131139736299286e-9
8.183888941785517e-9
1.0019306276284037e-8
7.938555823074453e-9
2.314994491343979e-9
3.581742304659493e-9
4.780135394588328e-9
1.2870548152163148e-10
5.268183350922253e-10
3.209764870273061e-11
3.79873029922933e-12
9.086973256581959e-13
2.1810638154924864e-13
4.276479205352339e-14
3.8905089543777216e-14
0.
3.4187973153607317e-13
2.2385880186793355e-13
2.464033829469918e-13
2.970591662746151e-13
3.6770405216726945e-13
4.600004122963415e-13
5.789542778082451e-13
7.319957436382877e-13
9.291732392944013e-13
1.1837896941192398e-12
1.5133611907702727e-12
8.931943237168323e-12
3.594126983322382e-12
9.206740002274224e-13
2.584766618736049e-13
9.845238126687892e-13
1.7136614403992147e-12
2.622382926631182e-12
3.863762006098742e-12
5.627852788905124e-12
8.176395048944687e-12
1.1875814397289275e-11
1.7222505446560893e-11
2.4830838922645865e-11
3.532316408809154e-11
4.906473961722193e-11
6.583879620920859e-11
8.483322034311147e-11
1.0518950128683428e-10
1.2665251379647719e-10
1.497121131376515e-10
5.732540286750991e-10
4.776659911473857e-10
2.23855739126525e-9
3.3271621117194624e-9
3.5256046868941075e-9
3.732264800717921e-9
4.048125437106099e-9
4.440102153925838e-9
4.875427796244465e-9
5.330663959152193e-9
5.789881676978684e-9
5.113155891284529e-9
5.01294797666746e-9
3.2665055883167037e-9
7.646715169035258e-10
1.4871519761524463e-12
2.0908658203185623e-10
2.85150929776893e-10
2.395748364626934e-10
2.2222464959893692e-10
3.2714555287217875e-9
3.296287002025875e-9
2.461517270136674e-9
2.3115334963447415e-9
2.4680709122906503e-9
2.9405939465997906e-9
3.940107518818867e-9
6.100491794666727e-9
1.1154124640447349e-8
1.5226974398954543e-8
2.0139534634684913e-9
5.145942756788528e-9
5.72347600922747e-9
8.917181737352316e-9
1.753155531832974e-8
3.9793879574467985e-8
5.1059573137420264e-8
5.919303000506304e-8
9.040850772958333e-8
1.0066557925509194e-7
3.0086225125315773e-7
5.743001907519948e-7
1.056643087019075e-6
1.1649221290963603e-6
1.1426456145333957e-6
5.921966257879093e-7
2.9062189687733424e-6
2.592315555641773e-6
4.170668466185544e-6
2.7350997509321572e-6
1.7066623598165868e-7
1.254742122878911e-8
8.419799091019083e-10
1.7298514822344227e-10
2.9484648970162065e-10
1.0793064506992328e-10
2.305905091277104e-11
2.488665076733916e-12
8.395454314236146e-12
1.423214104970723e-11
2.32183285948759e-11
1.7746394004162724e-10
1.7282485789545016e-9
5.212102831611106e-9
1.253137996435969e-8
2.1936144562371857e-8
3.077691359962389e-8
3.817602432147216e-8
4.3489563251893044e-8
4.697210301570782e-8
4.9342547844969825e-8
5.1268390489868434e-8
5.913631969602047e-8
3.34279846096852e-8
1.967424240869187e-8
1.3927402451005426e-8
1.341326632614915e-8
2.7165453785653764e-8
3.266944727836018e-9
8.598974774749004e-10
8.96436328223795e-10
1.7967223578878439e-9
3.17986515233245e-9
4.7157590751579265e-9
6.282435379494066e-9
8.062554620663947e-9
1.0421660885230725e-8
1.3925524187351554e-8
1.961076116757956e-8
2.9711560173234593e-8
4.9647213505022245e-8
9.26679013720418e-8
1.2936274132355958e-7
1.0644989576212223e-7
6.549910004035775e-8
6.971624443729767e-8
1.0112833735150692e-7
1.8231821801491345e-7
2.0572215995675015e-7
1.948927126088507e-7
2.421284232086394e-7
2.0520209991198479e-7
2.9984061822585984e-7
2.146868144878432e-7
5.846234046562483e-8
2.1648687423651645e-7
1.687963866875199e-7
1.5666701529279572e-7
1.1105415055033591e-7
2.395522736420306e-8
7.025076592981794e-9
3.4382670023177434e-9
2.305859416451749e-9
1.0915413568617419e-9
8.815304570285705e-10
1.5003046866970088e-9
2.000334790252543e-9
2.1359655002196006e-9
1.462981061818144e-9
8.095713873815616e-9
6.560941170603033e-9
6.5313794187842825e-9
7.0651521732624095e-9
2.4145660928109234e-8
8.952888882436988e-8
1.1758699720764595e-7
9.764830973536917e-8
9.38305128730972e-8
9.765658108721742e-8
1.0563882970710754e-7
1.170874302924118e-7
1.3261055675565869e-7
1.537545567515644e-7
1.8326314210527228e-7
1.2357297003300034e-7
9.993532881259449e-8
7.220740551947001e-8
5.312655479406563e-8
4.662060395476882e-8
2.3248842821539788e-8
9.560684135646105e-9
4.833334237031434e-9
3.190421009747146e-9
3.483408397754411e-9
7.86802359245107e-9
3.386772471192944e-8
5.8003753732027094e-8
3.8561738409266707e-8
3.49545678594008e-8
3.6144946735433186e-8
4.062912753602586e-8
4.887645558890507e-8
6.260047721837612e-8
1.962108298383865e-7
2.270719019636571e-7
1.3759723087710007e-7
1.3963776459524921e-7
1.8453721666179467e-7
3.033833671480962e-7
4.027227153251305e-7
3.2610273077056646e-7
3.223712303221294e-7
4.1244554502295846e-7
4.064144001634614e-7
1.4601257676143265e-6
1.1438610524427222e-6
3.2352537119969916e-7
9.920830988036419e-7
6.027916337510422e-7
1.8086821797319233e-7
5.494759283796249e-8
1.8482702664157705e-8
3.136076171719468e-9
3.7721784499152226e-10
1.1700014050950457e-11
4.452929181275136e-10
7.73033367087518e-10
1.1351355667467687e-9
6.507573783287048e-10
9.082999350287131e-11
1.7922254773245667e-9
1.9457760696264366e-8
1.1333226900771514e-8
8.263846569125084e-9
1.4017794711794948e-8
5.4824737264429044e-8
1.2146239354134792e-7
1.298205926949325e-7
1.2331610500252831e-7
1.23605250603971e-7
1.2942543000265315e-7
1.4038913930988375e-7
1.6022575324828786e-7
2.0563944302304512e-7
2.67344375310713e-7
1.738855890846054e-7
1.26010573121319e-7
1.2252019375738303e-7
7.201247752302047e-8
3.259043515679896e-8
1.772834400007709e-8
1.1542698161585194e-8
8.562557621082035e-9
8.418296181095164e-9
2.217857972458112e-8
2.2717830292362842e-8
2.3273324498007817e-8
2.9970481934039855e-8
3.9073806705382516e-8
4.910600677308073e-8
6.018745296843653e-8
7.358153625443041e-8
9.099878531656932e-8
1.1421196784454114e-7
1.4419746770981118e-7
5.467483292361223e-7
4.0071663716677315e-7
2.882624869832473e-7
3.354108040814912e-7
5.309178336846719e-7
7.52231893612586e-7
5.36165029460937e-7
4.890138605718456e-7
7.012626429772268e-7
1.4824516423969392e-6
3.648450348826887e-7
2.1181676996294544e-7
7.213980359316154e-7
3.293757206773825e-6
9.24637612106524e-6
5.558603154584741e-6
7.045119392202867e-7
9.780006494251129e-8
9.367095537147968e-9
1.594720197410895e-10
5.635429369029545e-10
6.554070218165207e-10
2.9134844338052955e-10
1.342523606325829e-10
2.061569175905009e-11
6.693377777839104e-11
5.476995027060984e-10
1.9447750286286968e-10
3.101556992502075e-10
1.5056521137729843e-9
3.756701167261051e-8
3.682190016964558e-9
1.2611772152355324e-8
3.3975798049942354e-8
6.332382069955335e-8
8.287017182690792e-8
9.336085881070468e-8
1.0375334355073668e-7
1.1311928132771281e-7
6.875088042175175e-8
5.064531335329347e-9
1.0092321588331046e-7
1.5306356734267035e-7
1.6352068639018033e-7
1.0185601037177435e-7
7.926427431167204e-8
7.963267721446324e-8
9.259884003519145e-9
3.115045017344261e-8
9.759735455784238e-8
2.422581958843064e-7
2.836098230567746e-7
1.1527699236807085e-8
1.0230747642677344e-7
6.528728388673522e-7
1.69217612589087e-7
2.488376194759053e-9
1.9944291845990253e-8
3.2214241812536748e-9
3.858407542926398e-9
1.3221448692042793e-9
7.280236569585793e-10
5.988155814758545e-10
5.564536245800255e-12
1.0799768956671512e-11
1.7430483100225296e-11
2.5129685396333952e-11
3.6063587856299314e-11
5.242721359558286e-11
7.775814772062541e-11
1.1855628748674813e-10
1.8792366133461802e-10
3.153556205874937e-10
2.528116101451072e-10
8.210593518463551e-10
5.396996677287701e-10
1.8561223957492395e-10
2.6523223720298996e-10
9.56947722385578e-10
2.1535967357296938e-9
4.327255177623611e-9
8.211686483083866e-9
1.4640482664342668e-8
2.4202119610742498e-8
3.64059993435848e-8
4.0744371157692e-8
2.11624273402177e-9
7.235985283510958e-9
2.48746116357497e-8
5.974775161920748e-9
7.427020791915057e-10
1.6378052002157513e-12
9.688724832018585e-14
2.0083799592820135e-13
2.8455732241773703e-13
1.5103446410677796e-13
2.11477422023235e-13
2.8215459375096147e-13
3.557668263562513e-13
4.4225289834344205e-13
5.493947896821518e-13
6.84610043582209e-13
8.565457067719579e-13
5.323586569053134e-12
8.862346892213395e-13
1.0139989529954158e-13
2.1128448472591032e-13
4.340410747685338e-13
6.694116337021228e-13
9.682246015227883e-13
1.3764807250449606e-12
1.9501976946243388e-12
2.7663772713406085e-12
3.935706122833793e-12
5.62008652064815e-12
8.058178240117464e-12
1.1602820245510263e-11
1.6774577713431998e-11
2.433362820812528e-11
3.536229996133439e-11
5.132067494318719e-11
7.397123981011908e-11
1.0498264210005691e-10
3.776779937953583e-10
3.5196510025541845e-10
1.0200284353197252e-10
5.819207441079127e-10
1.548686947452253e-9
2.388449443391946e-9
2.9698919650389047e-9
3.3987721882593157e-9
3.771288921136601e-9
4.13114827530672e-9
4.491420325680771e-9
3.807329079272398e-9
8.061342186722303e-11
8.456658216536964e-10
1.1523265591795705e-9
1.7967979356511353e-9
4.1583832022353965e-9
6.79935945487123e-9
1.2231707831093856e-9
1.6849353045025187e-9
1.5496260716352951e-9
1.5288549078829374e-9
1.6121050911763341e-9
1.7972666467356714e-9
2.1070610459362646e-9
2.5975695293459325e-9
3.383927341574591e-9
4.708587486137311e-9
7.1348777257352306e-9
1.2148559067949129e-8
2.3184507321735156e-8
4.085866473302741e-8
2.9348890085449314e-8
2.107314331140306e-8
2.5781840292179887e-8
4.368682741503494e-8
8.364422167691349e-8
8.53694382939635e-8
9.453988114554282e-8
1.4579042200178238e-7
1.6720642941471386e-7
1.467031351332273e-6
5.294614873310341e-7
9.255918051417357e-8
3.234115083101734e-7
1.8687902538719507e-7
1.26193194999967e-7
6.62211236392057e-8
2.61494202370211e-8
4.739390225995348e-9
1.3599054952550965e-9
7.200320428910368e-10
1.631104342953153e-10
7.133599122646123e-10
1.5533930490896074e-9
6.459667864537996e-10
3.219088805762597e-10
2.2388715320633635e-10
5.173217166919447e-9
3.956092772345988e-9
2.878086032441902e-9
7.530041205732861e-9
2.652152164370436e-8
5.0101549661235634e-8
4.693271438496266e-8
4.396807033943212e-8
4.4441294287355234e-8
4.674438338267264e-8
5.002270253467313e-8
5.394053038225447e-8
5.846576801544031e-8
6.375180144435378e-8
7.007307809135808e-8
6.782896109476656e-8
7.313465483677027e-8
7.554797727529097e-8
6.907788751467945e-8
2.982959549203412e-8
1.2358001610079582e-8
6.185715364151873e-9
3.563492302054601e-9
2.304044760380461e-9
2.427075128881161e-9
1.2479519775173867e-8
1.3600092806616992e-8
1.3172368371548549e-8
1.3878210292390064e-8
1.5197052344911327e-8
1.7328394090927605e-8
2.0632223649344246e-8
2.5745157575010755e-8
3.387440540054743e-8
1.3713678155129832e-7
1.2948903633685e-7
8.278365438930992e-8
8.908394275897615e-8
1.2786629304546772e-7
2.233907404020151e-7
2.3456194955062224e-7
1.95290250935815e-7
2.302351552406014e-7
4.317865981317484e-7
1.7903348759274981e-6
1.170269585447635e-6
5.681541324706494e-7
3.072440549430562e-7
1.2253883928526244e-7
3.6991440985585427e-8
1.4955535361397475e-8
3.3109375150339925e-9
9.035471035836009e-10
5.18122978126006e-10
1.111071620387061e-10
2.240225674486989e-10
9.077346361904837e-10
6.228724010545627e-11
3.3839653709728874e-10
1.354125964588314e-9
5.4968153707828056e-9
2.125618994422744e-8
8.29132422600413e-9
6.856663684650773e-9
7.150092222800837e-9
2.930934310914918e-8
7.992565266567122e-8
1.0261661410946264e-7
7.911585916990833e-8
7.102298355623106e-8
7.082374773305517e-8
7.536121481226487e-8
8.49892822115615e-8
1.0268484156783736e-7
1.3551799515775678e-7
1.9490966973366297e-7
1.3360021398748e-7
1.1373225911729959e-7
1.2958798200735042e-7
1.9141883002030536e-7
1.6560221053749873e-7
6.77907727764087e-8
3.272493817585515e-8
1.9084091647053365e-8
1.2186441035077887e-8
7.72006644149362e-9
2.6732943475066288e-9
5.884900426145991e-9
1.9642415729365768e-9
1.0558608211513015e-8
1.757735313566531e-8
2.2809588143406786e-8
2.7579836603590735e-8
3.302816928150077e-8
4.008918170145771e-8
4.98871844264385e-8
2.427072601694941e-7
2.187703771299526e-7
1.5212970627526624e-7
1.7377652652403915e-7
2.681116096112523e-7
4.4610441465396595e-7
3.595340706231973e-7
3.0846024923639927e-7
4.0999305553868834e-7
1.1918047208719782e-6
7.277675092666955e-6
7.991090241342963e-6
0.000013861868980742827
3.945181472248236e-6
5.301500232163886e-7
6.972833631465449e-8
1.038300387999367e-8
1.5016788214743932e-9
3.112020587280825e-11
3.558151761314233e-10
1.2942432438645916e-10
3.3825526397982707e-12
3.4247202543773405e-11
9.18193060941486e-11
4.1711088248177604e-10
2.2928559639565678e-10
4.202389443586454e-10
1.9965442522756627e-9
1.3982423746558825e-8
1.4802337594542265e-8
6.820727914893799e-9
2.4344263693682652e-8
6.855619248221777e-8
8.597082632664387e-8
7.851167047369904e-8
7.235891776217624e-8
7.146364595805522e-8
7.688653832114792e-8
9.303581009040496e-8
1.3742773029983387e-7
6.698184557922646e-8
3.7554071185681976e-8
3.965989075325872e-8
5.7798875521187945e-8
9.529105597802488e-8
7.087510396569086e-8
9.497806866039298e-8
1.9601180439498065e-7
2.995202961855527e-7
3.858014025504605e-7
2.872689011430642e-7
9.071820514160253e-8
3.6043678739813e-8
7.346958704470388e-9
2.4752002229191184e-8
2.4374690227984406e-8
1.8032915009524865e-8
1.150651276302361e-8
3.754093211564582e-9
9.59267304417828e-9
3.199769528271539e-8
2.931111032847358e-7
3.2326862861794453e-7
2.6788745481770705e-7
3.527430298041088e-7
6.310031432238682e-7
6.852606571292414e-7
4.924010270428186e-7
5.549807035100071e-7
1.3867581285358514e-6
8.238636994797079e-6
1.390169838041446e-6
7.036945382877482e-7
3.3447551367048014e-7
3.4575968300032106e-9
8.91313049205258e-9
3.771180500394802e-9
2.4901245675537055e-9
6.245755847795277e-10
3.015643935582189e-10
1.616751115711059e-11
5.479554697066957e-10
1.620325949346665e-10
7.200348787715423e-10
3.914831116742278e-9
3.062937194116466e-8
2.4405835757522513e-8
1.0193541606922782e-8
1.756540647017776e-8
1.534427130537732e-11
2.2681733401064193e-10
1.4464341817442486e-10
1.4154145316745195e-11
7.992744475280467e-12
4.46554175375124e-12
7.004537296620098e-13
5.315823086060743e-12
1.6146692472777765e-11
3.602408945787674e-11
7.211996269408676e-11
1.3472820713137798e-10
2.3083009240525023e-10
3.4889593323268586e-10
5.046200302957416e-10
4.3365405741057296e-10
1.0800787207115388e-10
1.0267212872864804e-9
2.337019131009945e-9
3.7274724304116436e-9
4.367111403810297e-9
3.2742207938947815e-9
4.487649117380077e-10
1.6733697335744123e-9
5.897426699131651e-9
9.597835420273998e-10
4.859224520313069e-10
8.417281642001253e-11
2.090000410373689e-11
9.206003587166788e-13
1.1855931758211222e-13
6.022590981071686e-14
4.5246621943732e-14
0.
3.726445388864012e-13
2.3718048126489574e-13
2.60034736677238e-13
3.126909843494352e-13
3.8609402679102897e-13
4.818080053484621e-13
6.049204069066357e-13
7.630119642617763e-13
9.66331019121158e-13
1.2284357205578918e-12
1.567171811176366e-12
1.137951377384279e-11
3.3716904439442253e-12
8.227454736618575e-13
3.0112860110942676e-13
1.0083739225641103e-12
1.724903536029297e-12
2.6201796850968934e-12
3.843949227553262e-12
5.582762217777117e-12
8.095227490039178e-12
1.1749013882051367e-11
1.7058320277580775e-11
2.4701836025109842e-11
3.546830948958972e-11
5.004447874556428e-11
6.86223289577546e-11
9.05896949508272e-11
1.1481006045504044e-10
1.4046671860882937e-10
5.330863683076554e-10
6.075161447606455e-11
1.3402566756474978e-9
2.662488287353235e-9
3.120954663078164e-9
3.3448156145724746e-9
3.6068547993401097e-9
3.925487306350281e-9
4.281519202093693e-9
4.6541552980255e-9
5.025798098364339e-9
5.3824683612325074e-9
4.959259044824052e-9
4.5115297871665765e-9
2.0745680861870144e-9
2.1647297755105788e-10
2.368075153699101e-10
4.095036683106834e-10
5.408905370308222e-10
6.168625764172395e-10
2.5923821238149705e-10
2.1348044935621504e-9
1.8088896926850965e-9
1.724135195488522e-9
1.7916341202352385e-9
2.0074645043124637e-9
2.443138459138307e-9
3.2924299197150466e-9
5.079328209913005e-9
9.216662097084287e-9
1.2684797869856682e-8
2.399846026787606e-9
5.8864648051238246e-9
6.201035638861278e-9
9.376523802724735e-9
1.8008683007644635e-8
4.042886657363996e-8
5.233313469736442e-8
5.957079504485135e-8
8.990512722309387e-8
1.0475364477570506e-7
2.43592881665004e-7
1.2788561863627654e-7
5.6313459374224655e-8
1.0912189137138186e-7
7.758550097574032e-8
7.746149452811378e-8
5.4009513414335e-8
1.0722479301598314e-8
3.6148083434914317e-9
2.032565686746479e-9
1.2144925085053053e-9
3.9393551136373756e-10
6.350798205032827e-10
8.787510020036568e-10
8.6673144047477e-10
6.879996384753275e-10
5.116492441500344e-10
3.5084085426003527e-9
2.317431723034861e-9
2.1816833907854016e-9
2.3055561303802326e-9
9.706265616825838e-9
3.0876489463232656e-8
4.101482438209524e-8
3.3578159727204724e-8
3.1818446216401305e-8
3.283614612709997e-8
3.52693770814989e-8
3.876076473389629e-8
4.3395730032736785e-8
4.951708286502196e-8
5.7645606566995284e-8
4.511682286505756e-8
4.118097633639541e-8
3.4549952709651283e-8
3.161712797361181e-8
2.7611003738550393e-8
1.1316942999650428e-8
4.46223954999719e-9
2.2389256443351583e-9
1.4459127748491986e-9
1.4468900785048556e-9
3.1435122390773004e-9
1.4563960147184228e-8
1.6301326925405067e-8
1.143652403584052e-8
1.0503310219496074e-8
1.0940956575619448e-8
1.2407734150830827e-8
1.5131037112597413e-8
1.9854829664529207e-8
2.8332819005714284e-8
8.404257098282207e-8
7.189016345011744e-8
4.642403479299348e-8
5.077015817565426e-8
7.472888001089006e-8
1.3451273733385794e-7
1.461363736631514e-7
1.3112791767824916e-7
1.667517439126444e-7
2.96904742309833e-7
4.2177439904163545e-7
6.14300183486915e-7
3.9718824728523577e-7
2.2441567015215402e-7
1.4132661419436e-7
5.945983827668428e-8
2.512428432756261e-8
5.147904053534195e-9
1.5514619912798197e-9
9.055177158286246e-10
3.787633572318147e-10
2.7622021875617e-10
1.202516409346499e-9
5.262589643021984e-10
1.130671592356507e-10
5.83396140751975e-10
3.71679001993763e-9
1.1450345207876653e-8
5.345125449664584e-9
4.586571757882791e-9
1.645769298790093e-8
4.8528861982642766e-8
7.07312975549123e-8
5.80123743355525e-8
5.32172374817447e-8
5.3436657959163e-8
5.6189793083531047e-8
6.08468614637928e-8
6.775064755304961e-8
7.794848843245906e-8
9.327447807421061e-8
1.1668825697415677e-7
8.55377576117291e-8
8.470617938265934e-8
1.0079438933439216e-7
1.1975761394027005e-7
8.125393336386928e-8
3.219796403924607e-8
1.5028567641932505e-8
8.033129052928298e-9
4.325574021966918e-9
1.2489492638272761e-9
3.6731081332948313e-9
2.321380507201771e-9
7.113843694893712e-9
1.2050630772333915e-8
1.5084007248840284e-8
1.7683015677046327e-8
2.070240321606538e-8
2.4719222920980048e-8
3.0393281861985964e-8
1.4582642573912127e-7
1.7177933606560513e-7
1.1049056379035982e-7
1.1822595035966094e-7
1.6636371610044818e-7
2.8741880980631357e-7
3.217920921531657e-7
2.5152308365042334e-7
2.6780183657763946e-7
4.6262142181212123e-7
2.4739437662714303e-6
1.080899526814349e-6
5.378591233159251e-7
2.0737773600617327e-7
5.39167927138207e-8
1.6910880714199176e-8
6.895310552077452e-9
1.388880606617593e-9
4.766818595047924e-10
3.1945405702906695e-10
4.2384079751573974e-11
6.434770885643066e-14
5.820090359072619e-10
5.360859406423788e-10
1.0860503618498097e-9
2.952899120951822e-9
1.0524646605481709e-8
2.5713302006662156e-8
1.1499444050719149e-8
1.0026831173601937e-8
1.1086770681185201e-8
3.7030557729810334e-8
9.724236864918364e-8
1.1315343210496754e-7
8.417746876859933e-8
7.477092597420087e-8
7.48238435262937e-8
8.159693975936283e-8
9.733033951224922e-8
1.2979170906299737e-7
1.9159383048520396e-7
1.4971919220780296e-7
2.2805740463843467e-7
1.875559385514992e-7
1.5778227752140791e-7
2.1085246413045065e-7
2.573264825045434e-7
1.4665002465265716e-7
6.72003147831775e-8
3.789317243822385e-8
2.562092268857945e-8
1.79226687800399e-8
8.319060884294268e-9
1.7205881509337442e-8
1.3127955746964176e-8
4.609674088068777e-9
7.101172000724807e-9
1.7911644501816514e-8
2.6232447046527854e-8
3.351361526073382e-8
4.12427842874018e-8
5.0590518027315567e-8
2.4342082088447276e-7
2.5074431322423483e-7
1.8321878981903e-7
2.1548084299826182e-7
3.417094223902144e-7
5.561147132678102e-7
4.2744357402630484e-7
3.722167897214055e-7
5.15715656084006e-7
1.8211781747546723e-6
3.838378964388573e-6
3.758991435401715e-6
4.41391386975628e-6
4.0879062780239155e-6
3.5795631332862755e-6
3.3516249145638657e-7
3.206699056198022e-8
2.9731395626457492e-9
3.5992946209821206e-10
5.952872388750351e-10
4.724790386928725e-10
1.0438120266313359e-10
1.4111605585486927e-10
8.782316206858236e-11
6.809385435077952e-11
7.594546273762476e-11
5.541326328499105e-11
7.386948398194745e-11
3.5703651915599303e-10
4.234125381097093e-9
2.2581138046529854e-9
7.147983768271378e-9
2.036732137190822e-8
3.910141135735015e-8
4.716084850550021e-8
4.512393284186573e-8
4.280088296592884e-8
4.469840101294409e-8
5.48512766507294e-8
5.491136534491642e-8
2.2185364674061544e-8
2.408892725717544e-8
4.3358389088491794e-8
7.547993644719147e-8
1.0004609086331189e-7
7.98220995616308e-8
3.7783696045445976e-8
3.3485582866265934e-8
1.365286514856078e-7
3.269379256713395e-7
1.1632804990208302e-8
7.5694750793332e-8
7.044092053855505e-7
1.9577960229800012e-7
2.221447786749561e-9
3.031490713649424e-8
1.7910535900501013e-9
2.011670859642472e-9
3.568556955060489e-10
1.259658001119019e-9
2.885540815726699e-10
2.5685764344795133e-10
1.4732631242002724e-12
1.4183295087718168e-11
2.193244297039561e-11
3.164450771916303e-11
4.579920587998164e-11
6.748618948959075e-11
1.0208418956084197e-10
1.6016379559270724e-10
2.648008913277231e-10
4.722289596087432e-10
1.2976613749487832e-10
7.566830568704597e-10
5.262651948548815e-10
1.2112910333163512e-10
4.916345229889737e-10
1.534103713413284e-9
3.4215249587584037e-9
6.820142343171823e-9
1.2527307099262984e-8
2.1163379516262906e-8
3.251951724525349e-8
3.835362661394983e-8
6.787815594611169e-9
3.894616929534738e-9
2.8244226310811322e-8
6.936419844122778e-9
1.0748716643085846e-9
2.005307344294434e-12
6.662751331841837e-14
3.1712405103741543e-13
3.7217050155485505e-13
1.6069775831924807e-13
2.2187027894736033e-13
2.864075087291004e-13
3.5737879984807175e-13
4.4292905780112886e-13
5.497851263873005e-13
6.849709304984174e-13
8.570015181687984e-13
1.0767649836779912e-12
1.3584245908251726e-12
2.6638526288924992e-11
1.8845514131596274e-12
2.978008210477373e-13
3.4362627977390296e-13
7.860761279861039e-13
1.2481770702824324e-12
1.8318600243113316e-12
2.630051200771944e-12
3.757234270940157e-12
5.372077331486314e-12
7.704249289243122e-12
1.1091272251006066e-11
1.6030379040273764e-11
2.32483037514355e-11
3.3783119368484997e-11
4.904522881094394e-11
7.07627307472534e-11
1.0062929000560518e-10
1.3950897063915437e-10
1.8655340843350891e-10
6.28809519697218e-10
4.051414979493297e-10
5.109120353901636e-10
2.1129188179361764e-9
3.390788596775356e-9
4.023930709906334e-9
4.442362260411088e-9
4.841647249014896e-9
5.261814831469132e-9
5.69923382942088e-9
6.139290379781677e-9
6.239122435985539e-9
2.6548976408272565e-9
3.580126553837846e-10
9.615287998823614e-10
1.3219394817670233e-9
2.0371071956195507e-9
4.056754320416746e-9
6.27634534073926e-9
2.218500395824269e-9
2.2166120301057972e-9
1.92153620209564e-9
1.8185278560576013e-9
1.8576806477892582e-9
2.025625129034648e-9
2.3477502444319416e-9
2.9000890058787583e-9
3.8579053989657175e-9
5.6438141871356196e-9
9.368469561289159e-9
2.3000140766102e-8
2.0360284905613467e-8
1.5046624641661708e-8
1.8704280795497223e-8
3.1542713990310176e-8
6.367620170969277e-8
7.355408623491382e-8
7.864137110353158e-8
1.1559055268942551e-7
1.4364906059000172e-7
3.2126549997756114e-7
6.764923434795852e-7
1.0043689036046261e-6
1.0509288281783762e-6
8.18874920031446e-7
4.0955038916013824e-7
2.515136638748455e-6
1.786766731139264e-6
2.086607799821942e-6
1.4980720402233813e-6
4.722285030099193e-7
1.9018747521089578e-7
1.5084363126834786e-7
2.8426101900974193e-9
9.071592363776639e-10
6.293968588840598e-10
2.707959116062186e-10
3.7336500330925636e-11
1.5520405765127303e-11
1.2056632776703867e-11
3.2922706434866834e-12
2.2397634881779182e-11
3.250929233130404e-10
8.692881738004604e-10
1.5893572586374859e-9
2.625411213590493e-9
4.449485133348892e-9
7.364297485316986e-9
1.1334861982100937e-8
1.5936676313837792e-8
2.0741275344390403e-8
2.5710398517593708e-8
1.4850993636946363e-8
1.976596455478433e-8
2.932392712208364e-8
7.870750638995551e-8
1.4706188363123534e-8
4.063198013522939e-9
1.5331997313554457e-9
7.096615922053922e-10
5.90871446284701e-10
9.6526068866654e-10
1.7733960261426661e-9
2.876005700156319e-9
4.114975234387724e-9
5.510810898078524e-9
7.266626682690284e-9
9.731793872831512e-9
1.3507906517510867e-8
1.9773525962197578e-8
3.107731677282139e-8
5.2953218517077074e-8
1.0238275817074925e-7
1.5596479303677788e-7
8.14605417292724e-8
7.419071497106536e-8
8.786861936576096e-8
1.2927238542536424e-7
2.2790246608092528e-7
3.2091547880445244e-7
3.239600133710148e-7
1.9659842604088811e-7
5.2617768589002876e-8
9.802621864177289e-8
1.0987491322014112e-8
3.9473752102397157e-7
2.208514855581908e-7
9.902962307685044e-8
6.891810082945205e-8
4.8972033574143447e-8
3.8406183849528176e-8
2.3056601765009775e-8
8.12405094929607e-9
2.761664886706037e-9
7.870205127680771e-10
5.42636018538016e-9
1.8808770868309018e-8
2.7737818480548964e-8
2.1478125894434018e-9
7.283034157719125e-9
1.1996135309909601e-8
1.51310156052883e-8
1.8162896502199454e-8
5.934705129705287e-8
2.3157608569767237e-7
1.5928211276459215e-7
1.4381892504211002e-7
1.566115362960673e-7
1.9157607082460728e-7
2.612769674838263e-7
3.8882113495219547e-7
4.910795426498193e-7
4.123389164199402e-7
3.4058791477945413e-7
3.301069865199728e-7
1.5934001885214882e-7
3.8035142414844446e-8
1.325015514368832e-8
7.302210541786565e-9
5.412799199202716e-9
4.68781369447527e-9
3.5710844182533625e-9
1.6342431314620002e-9
1.4511956639585173e-9
2.4247550482861805e-9
5.3286853693380375e-9
1.401052274617416e-8
5.7519342242910914e-8
5.949601409732325e-8
3.7254128959256116e-8
3.4394845616582114e-8
3.77998003152631e-8
4.633562306543277e-8
1.1471299701606478e-7
2.496352045813114e-7
1.3913147842872852e-7
1.1840034060139273e-7
1.2592856405657963e-7
1.5576910389275047e-7
2.2445907165034396e-7
3.7050050093173185e-7
5.575583789050695e-7
5.325668876708204e-7
4.1641173689089295e-8
4.209667803475662e-7
4.5495309351222124e-7
4.549068439763036e-7
2.2649425774429603e-7
1.5762000337645057e-7
1.255664322259986e-7
6.063148664698966e-8
3.905983464089925e-8
2.3442600483765985e-8
3.8799216341322334e-8
5.796593420695963e-8
1.7034136954117657e-7
2.88745449879251e-7
1.815463056654185e-7
3.180350790205848e-7
1.7318406125804338e-6
3.506998323413976e-7
2.4515754778878248e-8
1.7389381583188671e-9
1.859401425869353e-8
1.4893759091584712e-9
5.068900824295369e-10
4.668699652799651e-10
6.609101505533501e-11
1.3753793981437072e-10
1.4133892589064094e-11
2.4301571428462156e-11
3.5848133724325427e-11
5.3719562691903097e-11
8.194091162118584e-11
1.2723338053473587e-10
3.56436827780691e-10
8.850356983603959e-10
3.9365857057814574e-10
3.196176362149562e-11
2.683811478955028e-10
6.125573994934493e-10
1.0989950047181922e-9
1.867637732058576e-9
3.153119330176412e-9
5.3551189215792335e-9
9.092505064316249e-9
1.5102734894646414e-8
2.3862501232607714e-8
3.507901479449373e-8
4.47353648967369e-8
1.866713011556542e-8
1.5037687239572576e-7
1.1667807606710015e-8
3.539946617721269e-8
1.2886114739160795e-8
2.80265252375916e-9
5.205051118851108e-12
1.34297882566333e-13
2.3182943274447435e-13
3.4373832714513727e-13
1.2502436167082421e-13
1.1296362409100958e-13
1.375419697154938e-13
1.7041615951169717e-13
2.1065248113209403e-13
2.609746764492121e-13
8.174369666473183e-13
1.9425897246652795e-13
0.
5.652766046552656e-14
1.0850596831059334e-13
1.6375985515693337e-13
2.3406649068025674e-13
3.298763844542673e-13
4.637378713042658e-13
6.527302289480136e-13
9.211659603915125e-13
1.3042631195346518e-12
1.8534819539588394e-12
2.644447260421539e-12
3.7887190373966435e-12
5.451066218512054e-12
7.873979955747016e-12
1.1409905254126917e-11
1.655630567998934e-11
2.397347652653882e-11
1.0470265692063685e-10
1.0720414152228291e-10
9.253053117312257e-11
6.393499689458017e-12
2.1219613677381895e-10
5.054638735879253e-10
8.207989621574748e-10
1.1029543979886714e-9
1.3356656976762514e-9
1.5294929894641114e-9
1.702755795188417e-9
7.496432283407412e-10
2.495440354429563e-10
4.0282350187671677e-10
6.041487531703092e-10
1.3122410342350926e-9
5.706465546597394e-9
7.626157891408129e-10
4.127228836996786e-10
4.734051332340314e-10
4.969836498883723e-10
5.370645886108523e-10
6.018890041068961e-10
6.984305644091147e-10
8.389575314680522e-10
1.04577354829383e-9
1.3602276201774213e-9
1.8635283593411194e-9
2.730720136281283e-9
4.3904918470409446e-9
1.9376007072903097e-8
2.2098879704166642e-8
1.5179812589953594e-8
1.7730519143500425e-8
2.7543548512205336e-8
5.3710950393367594e-8
7.471270713341452e-8
7.27385226998036e-8
9.354461986247313e-8
1.42491627118361e-7
4.4891530011697106e-8
1.2236180111591563e-6
1.9822489879648605e-6
8.798132196546724e-7
1.5422813869264472e-6
6.778367824419766e-7
3.4414498045302003e-7
1.1722133781134783e-7
2.1901950056074485e-8
5.944559365834965e-9
1.3347480950371396e-9
1.6401564249653855e-10
5.809323088010873e-11
2.549565823252874e-10
4.5968041903309314e-10
4.937995363526854e-10
6.220390609266618e-11
5.2894876260472326e-11
6.283779575887448e-10
7.814207418928218e-9
2.4130483540542657e-9
3.975569127634858e-9
1.547472492615445e-8
3.7634161790184006e-8
4.846291581620866e-8
4.7061285527036475e-8
4.610518656297004e-8
4.696212921843231e-8
4.907265606536915e-8
5.1990031650392407e-8
5.549872152229062e-8
5.957734233225121e-8
7.223810229363894e-8
1.038463021290258e-7
9.333273079404748e-8
3.9837989521237827e-8
1.9036772277792155e-8
1.0967243002102211e-8
7.5735438535268e-9
6.743549522160959e-9
1.0815018629073788e-8
1.4426482507303525e-8
9.674861922880732e-9
1.048108720294642e-8
1.2106237076806991e-8
1.399047773875579e-8
1.6429217769239278e-8
1.9921960753594726e-8
2.520890448486073e-8
3.361461435417007e-8
4.781368640918159e-8
7.368958298415572e-8
2.0084372070442474e-7
1.161113506712223e-7
8.031140434681378e-8
9.36473796429126e-8
1.5209841628698558e-7
2.360832326952636e-7
1.8937289779676473e-7
1.959427306826736e-7
3.208020317812861e-7
8.332079744907893e-7
1.0807855884787051e-7
1.3297214078425045e-6
6.139717997988494e-6
7.051257231796166e-6
6.289107278278238e-6
1.5711145712267574e-6
1.8860947658661208e-7
2.3448661312480332e-8
3.2424812762908064e-9
3.2256994139928633e-10
2.477848190771563e-10
1.5964247389421016e-10
1.757319864316916e-10
2.1025930509698732e-11
3.2105896568239736e-12
1.3190513110468485e-10
9.284902912403289e-11
2.375174493468138e-10
1.1780163378213455e-9
9.429903578727614e-9
5.257659735900997e-9
4.527572767664542e-9
1.6640640824999282e-8
5.12730178287054e-8
7.407632842625668e-8
7.263417584636215e-8
6.786686785521923e-8
6.580130024344149e-8
6.703111268259527e-8
7.227740509312154e-8
8.432472306106267e-8
1.1379237366350196e-7
1.1396123366782155e-7
1.677847434329235e-7
1.5530924438971633e-7
1.3535474528133827e-7
9.356597931887939e-8
6.246397846683298e-8
5.381830861548001e-8
6.71670377209695e-8
6.300791657264952e-8
1.1329785490927404e-8
3.2834087243576e-9
3.005618954233171e-9
6.978498341386848e-9
1.3553589927202673e-8
2.0590531556547784e-8
2.7502735989758353e-8
3.502050300503649e-8
4.4227000640000773e-8
5.6500332679433565e-8
2.9472764818792007e-7
2.4747108377730577e-7
1.7621402954892488e-7
2.0621167260135106e-7
3.2937273775591816e-7
5.133615884715201e-7
3.8401522886361994e-7
3.4675136265521696e-7
5.088477937049145e-7
2.0253616227783153e-6
4.390749326895318e-6
5.061906093072169e-7
1.1148916032988904e-6
7.636547339146338e-7
3.9723513334297956e-8
3.157118046015671e-9
3.959536471393033e-9
2.919511622874145e-10
7.306133091007767e-10
2.4180668318840646e-10
1.0268687736237429e-10
6.777049794310912e-11
1.8650421604167995e-9
1.3976013263439269e-8
2.832923655405175e-8
4.9053486002954165e-8
1.1105639790518419e-8
3.008056034852692e-9
3.1370204970358783e-10
1.746296510611313e-10
1.1702438732032011e-10
3.375912453218812e-11
2.3814004838220127e-12
1.1993947338067426e-11
2.7584507295407032e-11
5.182418396020701e-11
9.401458316740491e-11
1.7109042682892617e-10
3.147165947961273e-10
5.644119012609049e-10
8.766570269071861e-10
1.0810708508781737e-9
4.697386055249577e-10
5.004198178729096e-10
4.422114384842761e-10
2.3208809143921587e-9
5.1404433175578315e-9
8.202145794974332e-9
1.0048586629941055e-8
7.974507317155e-9
2.337139577835846e-9
3.571193883818006e-9
4.8045438484661185e-9
1.2868034438042396e-10
5.289259246643089e-10
3.208277725667352e-11
3.812227997494839e-12
9.071282410624692e-13
2.2015292978673714e-13
4.315784086558571e-14
3.929734472901637e-14
0.
3.414152570469973e-13
2.23551086167716e-13
2.4606136210134983e-13
2.9664493463536273e-13
3.6718934237980147e-13
4.59354574058417e-13
5.781389940297375e-13
7.309621518002437e-13
9.278576597764233e-13
1.1821097047564793e-12
1.5112084096658046e-12
8.922194048517154e-12
3.588425401278271e-12
9.191930862987106e-13
2.5810656636563344e-13
9.830247308537089e-13
1.711025231341665e-12
2.6183210054308792e-12
3.857743422808024e-12
5.619042838805389e-12
8.163541667076392e-12
1.1857091145186084e-11
1.7195334419932685e-11
2.4791788257306792e-11
3.526810504062162e-11
4.898947993018789e-11
6.57400411218619e-11
8.470906039236198e-11
1.050387848396176e-10
1.2647367668186055e-10
1.4950238217212167e-10
5.725285009370019e-10
4.769086071504819e-10
2.2354486643235304e-9
3.3230178420850773e-9
3.5213954008094227e-9
3.727869645798973e-9
4.0434067630193025e-9
4.434985717614802e-9
4.869883263459325e-9
5.3246875538882305e-9
5.783484888258957e-9
5.108003116672479e-9
5.008208916140499e-9
3.2626599546182626e-9
7.634707915048127e-10
1.3586817424061736e-12
2.0894588105379244e-10
2.8492070305545386e-10
2.3934232353536e-10
2.2227939623863734e-10
3.2708707692788662e-9
3.2918955479398327e-9
2.4587134679626997e-9
2.309116815215732e-9
2.4656615626102642e-9
2.937902584078812e-9
3.936715549844521e-9
6.095513967737248e-9
1.114538602792674e-8
1.5216110524288854e-8
2.0159714484043517e-9
5.149271499245108e-9
5.725920904706457e-9
8.92004550330077e-9
1.7536111788281916e-8
3.9802209069493606e-8
5.10670900345745e-8
5.920069523933284e-8
9.041977077216288e-8
1.0067595069539365e-7
3.0095991137046713e-7
5.742029607172955e-7
1.056598373987446e-6
1.1648576080716325e-6
1.1425171174287812e-6
5.921133514244487e-7
2.904102779862049e-6
2.5912304919882346e-6
4.166348254894736e-6
2.7455338508330226e-6
1.712329443112835e-7
1.258280802602697e-8
8.442140736683616e-10
1.7300490836140554e-10
2.9491847426422003e-10
1.080106896071661e-10
2.309210449610946e-11
2.4790682868523286e-12
8.333490061824853e-12
1.4247500555016198e-11
2.3164244385888863e-11
1.7729058148118395e-10
1.7260801772800336e-9
5.204325566365505e-9
1.251069777569763e-8
2.191007695536016e-8
3.0750591681526065e-8
3.8154291241675674e-8
4.347511064012316e-8
4.696398244008188e-8
4.933830682323406e-8
5.126588367381687e-8
5.9091902270242175e-8
3.34122974264515e-8
1.9671641823995673e-8
1.3930758838514322e-8
1.3426181106583471e-8
2.7188950994401682e-8
3.2616303886415737e-9
8.590218389304303e-10
8.95795318754939e-10
1.79581054429442e-9
3.1786289953722147e-9
4.714286360720962e-9
6.280791139838853e-9
8.060714582271602e-9
1.0419516591808258e-8
1.3922867709849226e-8
1.9607201142618156e-8
2.970627929804641e-8
4.963826886768372e-8
9.265054935866965e-8
1.2934156068542527e-7
1.0646931773156406e-7
6.550415548661512e-8
6.971553370473657e-8
1.0111547951646954e-7
1.8229231396960206e-7
2.057736818093868e-7
1.9492650912824955e-7
2.4212008800607286e-7
2.0512209916929287e-7
2.993489676577282e-7
2.1446820096987752e-7
5.8319153630046e-8
2.162966340452632e-7
1.6876837981949947e-7
1.5675848327192178e-7
1.1090832078648188e-7
2.395463669031538e-8
7.033126345273705e-9
3.442807541842251e-9
2.3103176219104056e-9
1.0940519062476035e-9
8.807545878172818e-10
1.5008375865477427e-9
2.0029221239455935e-9
2.1411812960251323e-9
1.4643998521964687e-9
8.087846266954025e-9
6.562042797265422e-9
6.534486428199447e-9
7.06939548816598e-9
2.416012264776504e-8
8.959320135172448e-8
1.1761271965788035e-7
9.766748241570083e-8
9.385470340789505e-8
9.768760121808044e-8
1.0567971559177859e-7
1.1714319008424474e-7
1.3268861289148854e-7
1.5386542360697868e-7
1.834206109046287e-7
1.2360913539225727e-7
9.991539756201052e-8
7.215729740092732e-8
5.3061515284269435e-8
4.65731488019299e-8
2.325303450057732e-8
9.55889075516807e-9
4.830547068972174e-9
3.187861518315053e-9
3.4803882724076318e-9
7.85913951803596e-9
3.3797741225928035e-8
5.8093146493526e-8
3.8584217899992686e-8
3.496186540128142e-8
3.6146486252384625e-8
4.062752757863694e-8
4.8872628503566716e-8
6.25947021506754e-8
1.9614602559481113e-7
2.270887179776195e-7
1.3759080992591792e-7
1.3961577682600478e-7
1.8448047465266262e-7
3.0324700512870635e-7
4.027604228040818e-7
3.261812602955699e-7
3.2236486856070544e-7
4.1221705076087155e-7
4.0554426712922455e-7
1.4675278463155796e-6
1.1379384497255241e-6
3.1944465956235716e-7
9.858297764121844e-7
6.001773100714682e-7
1.8028340616090968e-7
5.491508867765697e-8
1.8548807543125385e-8
3.126398408508842e-9
3.7852753263620067e-10
1.1035821282809182e-11
4.458191247152129e-10
7.800825286463359e-10
1.1358415739588122e-9
6.515098909238121e-10
8.988541025932854e-11
1.8040052400576964e-9
1.974626055225871e-8
1.130687267572168e-8
8.268057505814795e-9
1.40531526748221e-8
5.4953086111182e-8
1.2165938869178517e-7
1.298958031830737e-7
1.2337470598962133e-7
1.2367160098613625e-7
1.29498698623832e-7
1.404632598103663e-7
1.602905748691177e-7
2.0568047219711845e-7
2.680383720298849e-7
1.7388611383495128e-7
1.2578326595486595e-7
1.2218866079102876e-7
7.20220836065964e-8
3.25601368834162e-8
1.769323784029937e-8
1.1507677214417173e-8
8.524489768318737e-9
8.363896094172403e-9
2.199219434372646e-8
2.284979353063674e-8
2.334560873638444e-8
3.0025992416092234e-8
3.911736047350471e-8
4.9138031738019396e-8
6.02096888473701e-8
7.359631425442587e-8
9.100802914577163e-8
1.1421646958295261e-7
1.441951672911713e-7
5.464596999163399e-7
4.0070062868938003e-7
2.881942590629548e-7
3.3527107803948847e-7
5.30580388967093e-7
7.521608032316521e-7
5.36231142570849e-7
4.889229693095012e-7
7.006728708674455e-7
1.4773660828675161e-6
3.666488176868933e-7
2.1454249373851053e-7
7.217621469834463e-7
3.315876219671797e-6
9.450068282347242e-6
5.536730228827665e-6
6.845881380243452e-7
9.515173616540937e-8
9.14303051538216e-9
1.4860692269429287e-10
5.62593530344259e-10
6.586103525900718e-10
2.843154267054328e-10
1.3669619058739035e-10
2.0209018557311848e-11
6.906583332754393e-11
5.505550083879413e-10
1.9706919434162253e-10
3.2109138004924436e-10
1.5838675031477825e-9
4.018043030865271e-8
3.7354900310364286e-9
1.2793902892909751e-8
3.4472578470947015e-8
6.407434646979606e-8
8.353263059906391e-8
9.392329848881845e-8
1.0432644922815831e-7
1.1372898333561105e-7
6.904038673378558e-8
4.893962489166151e-9
1.0101174120853473e-7
1.5286909221927158e-7
1.6467448056598496e-7
1.022001902883118e-7
7.909347587714097e-8
7.905409628779605e-8
1.0767617025304144e-8
3.061134305663062e-8
9.640654537191758e-8
2.4448279694746285e-7
3.002582576031657e-7
9.167938262963117e-9
9.877864470444762e-8
6.681283079801739e-7
1.7765192841992274e-7
3.345090916198029e-9
2.072457876517922e-8
3.3004276921480613e-9
3.956588917396511e-9
1.2431516813869679e-9
7.364729530380869e-10
5.510986261427573e-10
6.436868227286326e-12
1.0654062845592668e-11
1.7311261540208233e-11
2.4975729288672092e-11
3.5840345374622184e-11
5.208852144664799e-11
7.722434139573356e-11
1.1767445540540332e-10
1.863698567024222e-10
3.1235615276920517e-10
2.539394324004604e-10
8.214909332698768e-10
5.391746938289408e-10
1.8639130317740744e-10
2.609937883304027e-10
9.457353909189195e-10
2.1288911906086178e-9
4.277692059485714e-9
8.121510671427467e-9
1.449558842748143e-8
2.399642662869093e-8
3.6186418609097744e-8
4.0991907952225924e-8
3.285660931151905e-9
8.047081110581654e-9
2.5905191512012273e-8
6.404060269957483e-9
9.059992788646645e-10
1.8105195107286032e-12
1.0077410280350875e-13
1.9916167788647102e-13
2.860294451612439e-13
1.507831341681698e-13
2.098152281358301e-13
2.805366848508244e-13
3.5396499607289006e-13
4.400669718218358e-13
5.466585038681166e-13
6.811456184735819e-13
8.521346496896511e-13
5.252281335976977e-12
8.788244693198852e-13
1.00153030528467e-13
2.1006855342486388e-13
4.3113063288600433e-13
6.647381780671861e-13
9.613302988260519e-13
1.3665486516867276e-12
1.9359678326877187e-12
2.745974200726472e-12
3.906360265638932e-12
5.577707020461389e-12
7.996713314457777e-12
1.15133182513052e-11
1.664386785961276e-11
2.4142626506986233e-11
3.508429951845927e-11
5.092091008302264e-11
7.341080957112732e-11
1.0423114864248494e-10
3.7546197076651886e-10
3.5060797760237066e-10
1.0507520490126954e-10
5.708880365207153e-10
1.5310770709905225e-9
2.370290450249624e-9
2.95358381985606e-9
3.3836160682400186e-9
3.756252085277764e-9
4.115635702349982e-9
4.47520233161982e-9
3.777660732328794e-9
6.554463663450717e-11
8.470505910022995e-10
1.1532904653181357e-9
1.8028333652602613e-9
4.200390473599227e-9
6.726926868263698e-9
1.2443448687209098e-9
1.677822012752863e-9
1.5447592558137195e-9
1.5256837037771865e-9
1.6100625512716189e-9
1.7960666609488492e-9
2.10658214712416e-9
2.5977840046883275e-9
3.3848376770407867e-9
4.710070720701664e-9
7.136099490833701e-9
1.2146002706695633e-8
2.3184396516673447e-8
4.096178199601681e-8
2.9442038562397626e-8
2.1123977720767523e-8
2.5827689971638947e-8
4.373429053383873e-8
8.373286512282526e-8
8.548460152670168e-8
9.458551210104481e-8
1.4577659410068716e-7
1.6755077631893702e-7
1.446197211052507e-6
5.224616521143097e-7
9.625678024930108e-8
3.2240565616891373e-7
1.8622354665268003e-7
1.2594233261208892e-7
6.599650664165693e-8
2.603135202016588e-8
4.708129444563649e-9
1.3585220967794492e-9
7.209067789504909e-10
1.620029089252992e-10
7.187440193155378e-10
1.5483807777156288e-9
6.449592874242821e-10
3.2161145018717374e-10
2.289126220704337e-10
5.246699475444555e-9
3.953266346730007e-9
2.8814827501331466e-9
7.555739677792811e-9
2.659127969233837e-8
5.0166764051026455e-8
4.695169048711974e-8
4.398326624366922e-8
4.4458375417011046e-8
4.676390864729862e-8
5.004540383180789e-8
5.3968489804105983e-8
5.8502879864351074e-8
6.38039954108952e-8
7.014860960075019e-8
6.783698109500957e-8
7.312831824638388e-8
7.55056223963324e-8
6.916798514673563e-8
2.9931589577992676e-8
1.2389772956733933e-8
6.196570970710029e-9
3.5668998259370117e-9
2.302420304428235e-9
2.411248099323951e-9
1.2365816760248286e-8
1.3611111920286422e-8
1.3174879815609173e-8
1.387792089626856e-8
1.519381773909166e-8
1.7321237668634395e-8
2.0619232058155696e-8
2.5722584968990248e-8
3.3834693211593015e-8
1.370625744271627e-7
1.2954776254725825e-7
8.281076269792693e-8
8.910088116941297e-8
1.2786162984202713e-7
2.2337023392405425e-7
2.3472319633197733e-7
1.9536082769209655e-7
2.3017056229002925e-7
4.3132478889822977e-7
1.786929065633442e-6
1.1658347237593555e-6
5.663021057115006e-7
3.0638382176057805e-7
1.221135340719128e-7
3.691852429944156e-8
1.4939446738076633e-8
3.2978386324557852e-9
9.034576139954435e-10
5.194515070651997e-10
1.1112449400947062e-10
2.2468305571619818e-10
9.048347875530926e-10
6.077763059336479e-11
3.406963012458978e-10
1.361143010473807e-9
5.527672262272789e-9
2.1185934306652702e-8
8.293222682596568e-9
6.864165802092071e-9
7.160757183067402e-9
2.9354180080840762e-8
8.002640852171941e-8
1.0262790009757284e-7
7.910742723048205e-8
7.102086398481926e-8
7.082800860015948e-8
7.537476431616478e-8
8.502039709510628e-8
1.0275102859986406e-7
1.356534857767994e-7
1.95112656104308e-7
1.336904399608901e-7
1.1373145102377016e-7
1.294762009381243e-7
1.9117277053330764e-7
1.658510422959591e-7
6.789595694970906e-8
3.2751461214009423e-8
1.908949863709831e-8
1.2183882073348187e-8
7.712427294004508e-9
2.6600945738671396e-9
5.948380837315432e-9
1.929005417218346e-9
1.0535251131874128e-8
1.7560239403082687e-8
2.2793732752608377e-8
2.7561760034216834e-8
3.30053022598067e-8
4.0058567723427804e-8
4.9844344814056846e-8
2.4249335038792555e-7
2.1876643840333148e-7
1.5211031489963042e-7
1.7373400785258034e-7
2.67996725549214e-7
4.4603585679529675e-7
3.5964144710261007e-7
3.0845218305111396e-7
4.097490894417525e-7
1.1894489370444798e-6
7.302819442368924e-6
8.040275181068573e-6
0.00001384539814517736
3.890544269664506e-6
5.241359112721953e-7
6.906919514558539e-8
1.0301963950035795e-8
1.49273155653484e-9
3.13269649635201e-11
3.5339772722504765e-10
1.2834379368047088e-10
3.7708323559428025e-12
3.4207324066803246e-11
9.322441970929803e-11
4.1692767703825384e-10
2.3034460917438712e-10
4.2490340150350535e-10
2.028334634547303e-9
1.4167547025124706e-8
1.4724744402719382e-8
6.855605458079222e-9
2.44858162982392e-8
6.886067299543227e-8
8.612095013705956e-8
7.857768518752134e-8
7.242028669935297e-8
7.154384732040712e-8
7.699818511784777e-8
9.320076000268568e-8
1.3770138312846312e-7
6.714297428951698e-8
3.754230471819271e-8
3.9602560974222375e-8
5.7585505456351575e-8
9.54118333491687e-8
6.943983856824035e-8
9.470955920594339e-8
1.959363385646148e-7
2.991247803285819e-7
3.8373534739280314e-7
2.8566070666957017e-7
9.108160573312154e-8
3.607353188051671e-8
7.411534248595248e-9
2.4743417272014393e-8
2.4320030599039033e-8
1.7990083081058152e-8
1.148689626499552e-8
3.734105207799458e-9
9.63316908556004e-9
3.206291892958195e-8
2.928121390385222e-7
3.2308469173306925e-7
2.677706252046807e-7
3.525882258069175e-7
6.307029535652782e-7
6.854111982887986e-7
4.924480742734764e-7
5.547964826866092e-7
1.3847443920565015e-6
8.268926571051362e-6
1.3903021935012325e-6
7.039726233847983e-7
3.3457523253082383e-7
3.904469362735467e-9
8.964403405524794e-9
3.786367314080437e-9
2.498784749399085e-9
6.21221570779748e-10
3.0247856721653544e-10
1.5624297197738752e-11
5.447209658932633e-10
1.658237610535467e-10
7.110579109072849e-10
3.948053974495877e-9
3.018099097633531e-8
2.4880654182103175e-8
9.654595075364455e-9
1.790560843214989e-8
2.4036007114109014e-11
2.2733784477321104e-10
1.451283566945871e-10
1.4019143992550945e-11
7.972956963881404e-12
4.482460427566351e-12
7.448282001161129e-13
5.235219362883076e-12
1.60069644687287e-11
3.5781594192130056e-11
7.169820380549027e-11
1.3401648634230248e-10
2.2975228991973254e-10
3.4754429886532683e-10
5.048337056048684e-10
4.335281553733959e-10
1.0726573249210121e-10
1.023819551678593e-9
2.3311243238283506e-9
3.719850924367195e-9
4.361045921137253e-9
3.2746451382034765e-9
4.533661779040428e-10
1.6677911919311135e-9
5.910694910622701e-9
9.64699435262405e-10
5.089017885074914e-10
8.526416461654715e-11
1.93177851686876e-11
9.253070593810413e-13
1.1757201182772913e-13
6.036028898409567e-14
4.552889363762617e-14
0.
3.724560891343968e-13
2.3701590135052304e-13
2.5984595212714405e-13
3.124575681030718e-13
3.857983225883467e-13
4.814300902888465e-13
6.044345802741231e-13
7.623858122207356e-13
9.655215241205289e-13
1.2273863686643236e-12
1.5658090430654877e-12
1.1389038384757924e-11
3.3663969900401906e-12
8.211474217331683e-13
3.010517133073292e-13
1.007345277480815e-12
1.722944491410928e-12
2.6170666753871795e-12
3.839256308658119e-12
5.575812262789039e-12
8.085003343769781e-12
1.1734044951132475e-11
1.7036600090572082e-11
2.467090792764288e-11
3.5425821436778174e-11
4.9989508847192484e-11
6.855707522532028e-11
9.051958903918206e-11
1.1474075919741278e-10
1.4040045446476789e-10
5.327508069328962e-10
5.983966906965425e-11
1.3377279859848792e-9
2.6598770872793357e-9
3.119118049058747e-9
3.3431091421185427e-9
3.6050143063421032e-9
3.923432071038208e-9
4.279229414759956e-9
4.651634848424453e-9
5.023058833503131e-9
5.379522105789914e-9
4.9580544923534155e-9
4.509031101330266e-9
2.069404885453947e-9
2.146142196456284e-10
2.3767085506617093e-10
4.103051052153486e-10
5.420121079435658e-10
6.187057446838712e-10
2.6199371628801916e-10
2.127316279160645e-9
1.8064347890339e-9
1.7232509475907412e-9
1.7913664353390768e-9
2.0074585590208632e-9
2.4432052927722323e-9
3.2925002528080156e-9
5.0795984738307815e-9
9.21715386597146e-9
1.2662034605409495e-8
2.4067602517072418e-9
5.894866120568159e-9
6.2069442925871285e-9
9.383324143924678e-9
1.801939490976664e-8
4.0448335489956736e-8
5.234969064628505e-8
5.9587227078551274e-8
8.993011880948278e-8
1.0478458403571931e-7
2.437778543149957e-7
1.2796656529530603e-7
5.634632791957511e-8
1.0917917739300074e-7
7.761564675355198e-8
7.747410386178446e-8
5.4027731717181476e-8
1.072638505322274e-8
3.614638857560688e-9
2.032154325799835e-9
1.214204594309167e-9
3.9374380313400097e-10
6.353490702060787e-10
8.788901328183237e-10
8.665642136386545e-10
6.877151224802611e-10
5.115466711763213e-10
3.5105538048349617e-9
2.318035771765199e-9
2.1820686013301226e-9
2.3058870944345635e-9
9.707501958924155e-9
3.088026792633895e-8
4.102499698544684e-8
3.358695180322001e-8
3.182636831780903e-8
3.2843918750522715e-8
3.527725029112279e-8
3.876875591485123e-8
4.3403740223071876e-8
4.9524934645374176e-8
5.765304132651088e-8
4.512813659150071e-8
4.119660780687488e-8
3.456724291834421e-8
3.163587724621003e-8
2.7622664443918735e-8
1.131965646566326e-8
4.463836818800746e-9
2.2399518270932815e-9
1.4466776789665423e-9
1.4477223741792412e-9
3.1456044180563144e-9
1.4577005342494758e-8
1.6301720949020637e-8
1.1439270585479888e-8
1.0506715114069306e-8
1.094492744437431e-8
1.2412474506139481e-8
1.5136939127268552e-8
1.9862568339210294e-8
2.834360452882359e-8
8.407934786017156e-8
7.191343224785646e-8
4.643974049813191e-8
5.078788160704613e-8
7.475644120028995e-8
1.3456020447833944e-7
1.461655491902625e-7
1.311546792900556e-7
1.6679451563560775e-7
2.9702046258419876e-7
4.2222018429204003e-7
6.148600911033894e-7
3.974903400842697e-7
2.245544777993347e-7
1.413774024320217e-7
5.9454337147715474e-8
2.512341395402814e-8
5.149387087304265e-9
1.5508908573590538e-9
9.0489850349247e-10
3.7850181692584537e-10
2.7607707590801254e-10
1.2029367198875546e-9
5.261642399644791e-10
1.1290772494832386e-10
5.832132461626895e-10
3.714015527630064e-9
1.1460125172450346e-8
5.346321809149915e-9
4.586938504462267e-9
1.645723334382897e-8
4.8527508217154616e-8
7.074145397456461e-8
5.802287539879066e-8
5.3225615108341155e-8
5.344394969278306e-8
5.619656992243984e-8
6.085340463355491e-8
6.775718217984708e-8
7.795543976761388e-8
9.328300991955964e-8
1.167019200189894e-7
8.555548700721368e-8
8.472594382223356e-8
1.0083374850048257e-7
1.198345910942374e-7
8.126757527959687e-8
3.2204413414867894e-8
1.5034334768432315e-8
8.037446285844137e-9
4.328533904142768e-9
1.2501713620714057e-9
3.6777246383729547e-9
2.3247931979012968e-9
7.1108733230135155e-9
1.2050994638099125e-8
1.5086812790787198e-8
1.7687518755050438e-8
2.0708353073679716e-8
2.4726680927169825e-8
3.040252781582271e-8
1.4587568191897268e-7
1.7181829393888545e-7
1.105212679685293e-7
1.1826366557503207e-7
1.6642603942088677e-7
2.8753396657289515e-7
3.218448326293262e-7
2.5156707607862213e-7
2.6787824374593794e-7
4.62863991768555e-7
2.477857259724516e-6
1.0822589162628718e-6
5.384198846715622e-7
2.0751942072802657e-7
5.3928610031596414e-8
1.6903639256191062e-8
6.8940995759628484e-9
1.388928791101031e-9
4.761014942446129e-10
3.1898708221003016e-10
4.228620921428421e-11
0.
5.833147585010189e-10
5.361014225939541e-10
1.0853697923026084e-9
2.950838334815672e-9
1.0512000139755723e-8
2.5745689643411244e-8
1.1502615204920901e-8
1.0027305294431305e-8
1.1086466522715644e-8
3.70198499082248e-8
9.72251669093008e-8
1.1316870748227589e-7
8.419032465642858e-8
7.477909432427594e-8
7.482968158831457e-8
8.160172042627023e-8
9.733522947898903e-8
1.2979958836022805e-7
1.9160585166156846e-7
1.4960837110379623e-7
2.2810516932381672e-7
1.877040641724366e-7
1.5788723578662827e-7
2.1099542691582515e-7
2.5733560349489555e-7
1.467052842208635e-7
6.724249451496431e-8
3.7920737412305925e-8
2.56453694756828e-8
1.7946899291965305e-8
8.340114341708113e-9
1.718486431397208e-8
1.3125393623773108e-8
4.615874573452866e-9
7.09450371502242e-9
1.7910790249743892e-8
2.6237709784584252e-8
3.352374978911878e-8
4.125714387129667e-8
5.060903630422663e-8
2.43505307383028e-7
2.5079324865980935e-7
1.8327432964714215e-7
2.155640343872862e-7
3.4187673301259855e-7
5.562905477381437e-7
4.2749586056303995e-7
3.723177476207865e-7
5.160029468537762e-7
1.8238871263508346e-6
3.833060483224983e-6
3.751475104885887e-6
4.399496850789847e-6
4.063972533463934e-6
3.535792541664796e-6
3.404981083248123e-7
3.242705710747988e-8
3.0067175123485767e-9
3.5865586567197714e-10
5.96567748086711e-10
4.730151669009867e-10
1.0673584784953969e-10
1.3965625046619512e-10
8.8325169891744e-11
6.777611304593206e-11
7.544202628630991e-11
5.5212631122781226e-11
7.296503973763193e-11
3.5026798446234257e-10
4.175859994088237e-9
2.2453064759399548e-9
7.109565267261266e-9
2.0254299670178447e-8
3.893028241968937e-8
4.7026408664369364e-8
4.501860323455706e-8
4.270037003223174e-8
4.4590649586382046e-8
5.472485313964343e-8
5.467465941802869e-8
2.232830422847917e-8
2.39832793293269e-8
4.325864727270809e-8
7.5256796111849e-8
9.977949359054629e-8
7.927634946323496e-8
3.745229678092158e-8
3.394209338273914e-8
1.4000370926499443e-7
3.2885891858367774e-7
1.0627782042768671e-8
7.71419536390713e-8
6.992369746370655e-7
1.9363919558040804e-7
1.7189203949784072e-9
3.083852340224281e-8
1.5655226980528987e-9
2.024258777236296e-9
3.204701175521669e-10
1.2746257585369314e-9
2.8319433086963766e-10
2.4916129295454925e-10
1.6921412401088546e-12
1.4239459778110181e-11
2.197565758255223e-11
3.169802249511084e-11
4.5877361338018274e-11
6.760869389800834e-11
1.0228754991344693e-10
1.6052517390897889e-10
2.655018707562909e-10
4.737242426700343e-10
1.2807389583706538e-10
7.558484136428057e-10
5.258600631633447e-10
1.2032188194197193e-10
4.938456324787355e-10
1.5395097597757298e-9
3.4332261863348826e-9
6.842395596351358e-9
1.2563677668581613e-8
2.1214947977640545e-8
3.257227580688433e-8
3.826056287714787e-8
6.398981905011695e-9
3.593606438064523e-9
2.7861946328446463e-8
6.891965902411236e-9
1.0097867391185953e-9
1.9226259590138343e-12
6.52324967497997e-14
3.199752933731553e-13
3.695980145649624e-13
1.6117640510591927e-13
2.2244169556324996e-13
2.8692268387047106e-13
3.5794571196716493e-13
4.4361729605379674e-13
5.506494005936829e-13
6.860696417293748e-13
8.584053990114994e-13
1.0785655216901286e-12
1.3607410891482017e-12
2.6863554352898134e-11
1.8899754086781915e-12
2.989974876335983e-13
3.442031846874754e-13
7.878046177271283e-13
1.251084981523392e-12
1.8362467645092966e-12
2.6364634964597573e-12
3.766530342058955e-12
5.385551664917043e-12
7.723831866292983e-12
1.111982801242573e-11
1.6072131180302185e-11
2.3309375133200157e-11
3.387207608645456e-11
4.9173192117318e-11
7.094201260600167e-11
1.0086903126410888e-10
1.3980789775980393e-10
1.8689582216843814e-10
6.299540762835734e-10
4.048365155269121e-10
5.14923934359893e-10
2.1207754035079584e-9
3.3980744438963122e-9
4.029821314765377e-9
4.447862528213228e-9
4.847296791100813e-9
5.267806035626036e-9
5.705596201977846e-9
6.145970726753031e-9
6.246379533227063e-9
2.6691069342340913e-9
3.539703994830663e-10
9.601387581079127e-10
1.3200687591388746e-9
2.0321694218918563e-9
4.037919257235484e-9
6.284625586971427e-9
2.2156998165737266e-9
2.22103685629203e-9
1.924090954689598e-9
1.81983677141496e-9
1.8580479796596782e-9
2.025079960584943e-9
2.346087308230645e-9
2.8967809397959445e-9
3.85179912713744e-9
5.632237137650335e-9
9.344467166218926e-9
2.2943073782142953e-8
2.031831497465369e-8
1.5022557691757557e-8
1.8680602126995715e-8
3.1511987867622006e-8
6.362593370857493e-8
7.349828870583345e-8
7.860105150937874e-8
1.1555231781005977e-7
1.4353697739746245e-7
3.2191772361522545e-7
6.758036301257812e-7
1.0042115604979294e-6
1.050930572670317e-6
8.197922854369471e-7
4.036186380504196e-7
2.5151166355477616e-6
1.7848840916631042e-6
2.0813324660115083e-6
1.4967953867291749e-6
4.707704287482821e-7
1.8809032922249034e-7
1.445266264984018e-7
3.067051680061375e-9
9.145985402212411e-10
6.380043099648298e-10
2.787804155794935e-10
3.915094789649827e-11
1.5118598272426736e-11
1.2635101721614395e-11
3.3198808335087524e-12
2.1441774852876984e-11
3.1604139610373153e-10
8.528294523066344e-10
1.571297435646745e-9
2.5890972892905874e-9
4.381682238180153e-9
7.255303978829701e-9
1.1179564734851596e-8
1.5733941502225202e-8
2.0493368373102752e-8
2.5426499268125953e-8
1.4686949386991129e-8
1.963846408541599e-8
2.9370673807561808e-8
8.085620726724058e-8
1.4414216473076547e-8
4.0117136107767236e-9
1.517137971015325e-9
7.030224916083426e-10
5.863374340681454e-10
9.592189959181646e-10
1.7631956468601623e-9
2.85996097241786e-9
4.09241750360696e-9
5.481081047163272e-9
7.228109489835708e-9
9.681299245247848e-9
1.3439736169562288e-8
1.9677515915763702e-8
3.093489666328954e-8
5.2730129141638826e-8
1.0183769150618414e-7
1.558714608747018e-7
8.134702493326778e-8
7.399478627104992e-8
8.750720896191093e-8
1.2847803185338188e-7
2.2637914967230707e-7
3.214746296947094e-7
3.253695306868239e-7
1.967716662393575e-7
5.239688074915426e-8
9.886942395399179e-8
8.770717109890366e-9
3.888885747178898e-7
2.2205737408285848e-7
9.963337569634884e-8
6.933003391886114e-8
4.961354745742479e-8
3.9298977753962174e-8
2.3153542112383027e-8
8.17929910522098e-9
2.803906624487634e-9
7.830615356939298e-10
5.509124497950447e-9
1.9325221409500292e-8
2.7514641979923377e-8
2.2436820443421083e-9
7.253095318495081e-9
1.2027444793684236e-8
1.5200141878582353e-8
1.8260031686310364e-8
5.962634667534628e-8
2.3235408043975864e-7
1.5939751193314908e-7
1.4411744460947622e-7
1.5717551243469634e-7
1.926907035474171e-7
2.6364512114485644e-7
3.9323392173385756e-7
4.918704454846104e-7
4.1000982372567234e-7
3.3998432548486397e-7
3.271424520005698e-7
1.6070502947613377e-7
3.7985175023744456e-8
1.3085378167458813e-8
7.17398672472702e-9
5.304577641964618e-9
4.569483881630821e-9
3.530721300242541e-9
1.63038306068232e-9
1.4458513290194848e-9
2.4074346550550013e-9
5.266811633404342e-9
1.3771214336577484e-8
5.589731140713457e-8
6.004136152955427e-8
3.7240797797389975e-8
3.428420072364296e-8
3.764086922677224e-8
4.613029288453769e-8
1.1395338819688092e-7
2.4884083378224266e-7
1.3888240603763092e-7
1.1800305310244388e-7
1.2530272572585536e-7
1.5467075909716878e-7
2.222893222776633e-7
3.6671824440966677e-7
5.583457666473353e-7
5.380245067392048e-7
4.0207265072737114e-8
4.231309672026244e-7
4.624336014963457e-7
4.541179115065481e-7
2.2625693053369145e-7
1.6049386117445272e-7
1.257078369869153e-7
6.082309591843846e-8
4.014199910534525e-8
2.2085987237607974e-8
5.5691905148034995e-8
5.965794152150864e-8
2.044107500229617e-7
2.816903321450565e-7
7.629208355961945e-8
3.60851959274448e-7
1.5749847851987043e-6
2.7692023316039974e-7
1.8554279651800275e-8
1.2730107424432514e-9
3.44039188383528e-8
1.6222649212754607e-9
4.695582302200424e-10
2.674118502255786e-10
3.91593427910986e-11
9.568927553319591e-11
1.522242319633109e-11
2.5056986964424624e-11
3.69509243127163e-11
5.543476546390484e-11
8.46546184180028e-11
1.316326888936515e-10
3.6113016874400405e-10
8.883237881532126e-10
3.970213568998855e-10
3.0364974984408164e-11
2.7807452470487684e-10
6.34340388332163e-10
1.1402127132224107e-9
1.941951629953216e-9
3.285265213410541e-9
5.586869226470876e-9
9.482992576156993e-9
1.5707547521039488e-8
2.4695489310029313e-8
3.604454630430687e-8
4.492307122625258e-8
1.1132678538318435e-8
1.5767063820715498e-7
4.358854489343967e-9
4.4732278748942405e-8
9.631958074621488e-9
1.0466688970303202e-9
2.1092313706899208e-12
8.315685890605777e-14
5.059107053727088e-13
2.9261891026540974e-13
1.1769893090924312e-13
1.1277151743168543e-13
1.3794732731047994e-13
1.7077139860531352e-13
2.110804581037579e-13
2.616017367777461e-13
8.418331282824123e-13
1.9803549810647035e-13
0.
5.69804707872535e-14
1.0975053900879183e-13
1.6581124773947598e-13
2.371205077728469e-13
3.342947434765324e-13
4.70085776265811e-13
6.618529396197196e-13
9.343178497729052e-13
1.3233040223328972e-12
1.8811789388558985e-12
2.684927229577143e-12
3.848137262152235e-12
5.53855239222929e-12
8.002852193083602e-12
1.159886780526187e-11
1.682952992348309e-11
2.4356637377110582e-11
1.0553118738254842e-10
1.0775123507481227e-10
9.031553344559182e-11
1.508538140997541e-11
2.295070780277184e-10
5.285583551678826e-10
8.424514908843018e-10
1.1177345898716863e-9
1.3424743273217516e-9
1.5302812326742513e-9
1.6998190826530038e-9
7.974397412055016e-10
2.380181384407659e-10
3.962041749397238e-10
5.892799053220039e-10
1.2500477699993596e-9
5.767612576887564e-9
9.895803541592297e-10
4.011407674445373e-10
4.679078931335822e-10
4.904460673104022e-10
5.286501127723256e-10
5.912064855289124e-10
6.84954812446072e-10
8.218738898444668e-10
1.023823049857278e-9
1.3314629208531368e-9
1.8249322767929065e-9
2.6777379214841876e-9
4.3171010027815245e-9
1.900099342901718e-8
2.1614321548900048e-8
1.4937951242147544e-8
1.7531138332493596e-8
2.737075005894781e-8
5.358222090738395e-8
7.40360056810115e-8
7.231342023497473e-8
9.361648112257888e-8
1.4256071178835412e-7
3.914637919776838e-8
1.1748398230232262e-6
1.8539959077003167e-6
1.0751996414334104e-6
1.7407588514654965e-6
7.648829600415778e-7
3.791439908665221e-7
1.3237074569318163e-7
2.3707509413281925e-8
5.965419335622692e-9
1.4971857253780337e-9
1.6527574140568894e-10
5.161295907292358e-11
2.5574767277554807e-10
3.5978956224121486e-10
5.837222779711563e-10
6.037290032889455e-11
4.3469240929920116e-11
5.194409197785537e-10
7.729441298617903e-9
2.4626724284740673e-9
3.7721512044289575e-9
1.4866059703279955e-8
3.650104461492135e-8
4.8204887212034423e-8
4.7200737652627536e-8
4.620415431472034e-8
4.695066908643826e-8
4.895666064552949e-8
5.178588208501938e-8
5.5218368460182674e-8
5.9222834586239543e-8
7.271666197435139e-8
1.0609335543397141e-7
9.012191130957752e-8
3.844334841207585e-8
1.8708873916171722e-8
1.0958091612405164e-8
7.704494615849301e-9
7.0644637719937e-9
1.2204672285263035e-8
1.28266945128407e-8
9.20954076370905e-9
1.021599607892292e-8
1.191699225762941e-8
1.385155460121948e-8
1.6333596841408545e-8
1.9871910802974557e-8
2.5219195049778275e-8
3.372331537959582e-8
4.811048389035832e-8
7.438846638166734e-8
2.015392632234263e-7
1.1619326965578426e-7
8.037456047494605e-8
9.375324412793908e-8
1.5237408593435572e-7
2.361626891059833e-7
1.893941413462276e-7
1.9632757490028522e-7
3.2197489585979825e-7
8.319772766966499e-7
9.353887767475638e-8
1.261188617802948e-6
6.101187305264174e-6
6.912753680998563e-6
6.591159454808659e-6
1.6710687360584521e-6
1.9985027349008642e-7
2.4612204084235174e-8
3.3752708891385957e-9
3.356493909745046e-10
2.482558888028236e-10
1.6482294705584116e-10
1.7648698078643195e-10
2.1204464010043013e-11
3.2047266141389444e-12
1.3541239534646697e-10
9.116260546309467e-11
2.2686612584707128e-10
1.1191814051405043e-9
8.69426791083993e-9
5.342620337950718e-9
4.442444411235425e-9
1.6292277826475187e-8
5.0423865653667384e-8
7.364035871058604e-8
7.259833698360372e-8
6.792614939291215e-8
6.584629716657719e-8
6.702832484664593e-8
7.220784724608543e-8
8.416003501480548e-8
1.1345958687778327e-7
1.141899898188732e-7
1.6817515985177035e-7
1.5381992633848597e-7
1.3464044382318334e-7
9.300182479533094e-8
6.239083601698063e-8
5.4158839820810594e-8
6.873085987309186e-8
6.043652630395087e-8
1.1093055233466121e-8
3.295738537404711e-9
3.076781653952261e-9
7.0644137240756906e-9
1.3629363411134836e-8
2.0656262502308187e-8
2.7573997196811455e-8
3.511405643983016e-8
4.4361347245854255e-8
5.670135200074312e-8
2.954766105444527e-7
2.4818108021185526e-7
1.7660928467623316e-7
2.0657266506053044e-7
3.2976025659122125e-7
5.14209215023931e-7
3.8477878539759067e-7
3.4719519550815187e-7
5.088089732121314e-7
2.0154377105278777e-6
4.429404035555309e-6
4.93696449532593e-7
1.0969420173320207e-6
7.885559373420379e-7
4.111335029280358e-8
3.0883934258681473e-9
3.9774110471204e-9
2.4355774937938825e-10
7.352702625981724e-10
2.51065017239208e-10
1.0351068826981415e-10
6.99024813792146e-11
1.6577247547076902e-9
1.4260003717384626e-8
2.709801450016831e-8
5.324090096061728e-8
1.1192080714983447e-8
3.195167866182643e-9
3.1867180469012995e-10
1.7644622470511234e-10
1.1812142151941846e-10
3.385139866718721e-11
2.33011845562921e-12
1.2108532648951357e-11
2.7767848117615897e-11
5.211054913323403e-11
9.447599821280366e-11
1.718851579041471e-10
3.1624987242656923e-10
5.677272381725995e-10
8.829533303754967e-10
1.088742351056245e-9
4.718235388170353e-10
5.034358305641717e-10
4.415078311376858e-10
2.325649592531358e-9
5.157554238808683e-9
8.24213171367259e-9
1.0121683538275238e-8
8.079738843028903e-9
2.4097057829782983e-9
3.5109444486876424e-9
4.89768394882273e-9
1.2042836160753272e-10
5.348213274260699e-10
3.199006353826356e-11
3.875987844582184e-12
9.018029016747012e-13
2.2890383631652553e-13
4.396921219221326e-14
4.038166054475211e-14
0.
3.4005641481609286e-13
2.2262609506817375e-13
2.4502851311200305e-13
2.953901096650013e-13
3.656263203523349e-13
4.573880274759897e-13
5.75650361601432e-13
7.277994445593509e-13
9.238232991628042e-13
1.1769459186307186e-12
1.504578750769407e-12
8.899597674010862e-12
3.56926334363986e-12
9.140514950398934e-13
2.5712065992625024e-13
9.783663534963498e-13
1.7026981175711157e-12
2.605406373480985e-12
3.8385360566942455e-12
5.590859794672872e-12
8.122366046469167e-12
1.179709568156752e-11
1.710841094341205e-11
2.4667442592464986e-11
3.5094423423881124e-11
4.87557349021973e-11
6.543984239100775e-11
8.43407010753838e-11
1.0460141058760373e-10
1.259629895244218e-10
1.4890908761586675e-10
5.705561377100029e-10
4.739173113861371e-10
2.2251244161349826e-9
3.310462222887751e-9
3.5089997726081135e-9
3.7149203612127437e-9
4.0294278465991106e-9
4.419740722413473e-9
4.853269763270312e-9
5.30667355121841e-9
5.76407228328154e-9
5.093220387970807e-9
4.9944116192483436e-9
3.24896293835184e-9
7.582455582739681e-10
2.54971226086299e-13
2.0909358622601597e-10
2.8487273578380027e-10
2.3943634297272756e-10
2.218083099319123e-10
3.27311743761924e-9
3.2752252504912094e-9
2.4493609513162964e-9
2.301558030640705e-9
2.4583386507407266e-9
2.9298129904961393e-9
3.926604386188673e-9
6.080974675120162e-9
1.1120232510070437e-8
1.5172241367296848e-8
2.0233012500012476e-9
5.162471302811756e-9
5.735792928568829e-9
8.931762854055547e-9
1.755507153978879e-8
3.9837006033622916e-8
5.109691629903227e-8
5.923180569780214e-8
9.046745451860348e-8
1.0072179969925772e-7
3.0143932191241066e-7
5.737064007842831e-7
1.0562335422515415e-6
1.16432674841149e-6
1.1416589653024273e-6
5.915958232314185e-7
2.8929418297469987e-6
2.5844064376200905e-6
4.142189438815309e-6
2.8034725367063935e-6
1.7438090871693341e-7
1.2779458795569299e-8
8.565923565717514e-10
1.7311508611972386e-10
2.9524651762794394e-10
1.0846549240283937e-10
2.32698753559188e-11
2.424784757841955e-12
8.001486020034048e-12
1.4332667687446829e-11
2.2864893718648428e-11
1.7631794058781092e-10
1.7138867510719996e-9
5.160800849960858e-9
1.2395559605609232e-8
2.176382312765079e-8
3.060181238138817e-8
3.802979103492227e-8
4.339005522326225e-8
4.6913393727935834e-8
4.930873338475056e-8
5.124547339156181e-8
5.883944846044966e-8
3.332305651782616e-8
1.965626486894038e-8
1.3948762131719839e-8
1.349757470183816e-8
2.730186790625922e-8
3.2326312133543068e-9
8.543301287860811e-10
8.922887904901487e-10
1.7906406236650882e-9
3.1714359056694784e-9
4.705516058556125e-9
6.270792025974449e-9
8.049327538301753e-9
1.0406065196326309e-8
1.390604349916016e-8
1.9584545908387766e-8
2.9672738195963497e-8
4.958218677130824e-8
9.2544611514449e-8
1.2920423742451482e-7
1.0656068596091197e-7
6.552252475209788e-8
6.970177894330658e-8
1.0103078036865837e-7
1.8212539737855155e-7
2.060352788782271e-7
1.9509374956087285e-7
2.420531972937192e-7
2.0466939068116018e-7
2.966626166238628e-7
2.1325997649624104e-7
5.754215253994359e-8
2.1524218188481227e-7
1.6860902264810998e-7
1.5726341279073687e-7
1.1009470569199701e-7
2.395092956967923e-8
7.077674461248888e-9
3.4680455602998057e-9
2.33520772074011e-9
1.1078340104145887e-9
8.765065729090662e-10
1.5038287513945216e-9
2.0172759864602328e-9
2.170136016866918e-9
1.4722112982012118e-9
8.044286503669985e-9
6.567607917352381e-9
6.551086097592757e-9
7.0922165815874256e-9
2.4238891073265052e-8
8.994275661384945e-8
1.177444755844451e-7
9.776480530569368e-8
9.39801850310941e-8
9.785076536746247e-8
1.0589723105262124e-7
1.1744279006181862e-7
1.3311147976615903e-7
1.544698725810849e-7
1.8428269537673557e-7
1.2380265327195663e-7
9.980049015034424e-8
7.187915684792047e-8
5.270342493027229e-8
4.630923946105435e-8
2.3276093811053346e-8
9.548910379485833e-9
4.815065729434434e-9
3.1736441733240575e-9
3.463544739092049e-9
7.809655631881062e-9
3.341105311597166e-8
5.8586451206368435e-8
3.870549402174768e-8
3.4998786180323096e-8
3.615123997211647e-8
4.0614408763869783e-8
4.884640795558547e-8
6.255659134084445e-8
1.9577003096363626e-7
2.2715882654205977e-7
1.375410993641347e-7
1.39479812294475e-7
1.8414811007771256e-7
3.024627231901362e-7
4.029295824228772e-7
3.265917531976773e-7
3.2230903548964336e-7
4.1093796049436925e-7
4.0079279053472755e-7
1.5075740849724478e-6
1.1049751882289445e-6
2.981087526784768e-7
9.525343655254561e-7
5.860440720071298e-7
1.771518472917694e-7
5.47636950278522e-8
1.8911748202225652e-8
3.0740116866451053e-9
3.860261250483785e-10
7.2482883990742475e-12
4.4875538340094844e-10
8.199603588272702e-10
1.1391020454321816e-9
6.559655007388329e-10
8.448249000013327e-11
1.870158840838936e-9
2.1396581030868377e-8
1.116745984957567e-8
8.291500474061755e-9
1.424784349185831e-8
5.5661824331618874e-8
1.2273769218674167e-7
1.3030206042173302e-7
1.2369220738875258e-7
1.2403169464776674e-7
1.298956437741562e-7
1.4086239622339013e-7
1.60632508024313e-7
2.058691901158099e-7
2.71916590502585e-7
1.7388484043402492e-7
1.2456242458803982e-7
1.2036805646800206e-7
7.208353648943737e-8
3.240044535795988e-8
1.7504350209721395e-8
1.1319056471103838e-8
8.320221048036172e-9
8.074686157593733e-9
2.098182594330025e-8
2.360178497239853e-8
2.3750892033219706e-8
3.033378962365973e-8
3.935634531939597e-8
4.931119656951018e-8
6.032703562499507e-8
7.367091973436126e-8
9.105060431292585e-8
1.1423164046597218e-7
1.441725419636968e-7
5.448263449950112e-7
4.0058572996498343e-7
2.877934911585141e-7
3.3446865715666923e-7
5.286641458827259e-7
7.517077267129485e-7
5.36574548773769e-7
4.883976043772537e-7
6.973815004119898e-7
1.4496834594559643e-6
3.7656215839509076e-7
2.296051145835066e-7
7.248453002830704e-7
3.4500596792738646e-6
0.00001076915159015329
5.17051243995105e-6
5.864914492658519e-7
8.220890539013768e-8
8.039769154836783e-9
9.703529389265432e-11
5.591758191432372e-10
6.714192701603638e-10
2.520829597194958e-10
1.5058506696681382e-10
1.830505725505457e-11
8.354623397514143e-11
5.485736893900962e-10
2.1373086978690053e-10
3.890913748021393e-10
2.093543162154076e-9
4.7754804557591086e-8
4.036909061545396e-9
1.3831501731084069e-8
3.729826613888094e-8
6.825282261020365e-8
8.715395451222048e-8
9.700576646702698e-8
1.0750006027793017e-7
1.1716195150091957e-7
7.071569199874086e-8
3.9377629923269825e-9
1.014010350114651e-7
1.5171081363364214e-7
1.708546416873187e-7
1.0422519088994546e-7
7.830876384780736e-8
7.582998108968263e-8
2.007419867590598e-8
2.8214757492409376e-8
9.1620120938382e-8
2.7959148681235327e-7
4.069645906100153e-7
5.667435085940688e-9
8.239564872968097e-8
7.348633128158371e-7
2.2806029718612142e-7
9.178768627553126e-9
2.784514998518787e-8
3.6993290162301463e-9
5.315374199852161e-9
9.322756381756075e-10
5.836794909892031e-10
2.2168722570042755e-10
1.2791894246533801e-11
9.777274763974374e-12
1.6632035956848712e-11
2.4110820390090263e-11
3.4591198583413194e-11
5.01977087391582e-11
7.425187128880861e-11
1.1278057252199061e-10
1.777874373437528e-10
2.958978030962093e-10
2.5968769011850816e-10
8.236843030431338e-10
5.35898236515737e-10
1.9034746586947655e-10
2.3791893512408376e-10
8.842884508230668e-10
1.9932860749293313e-9
4.004955568458802e-9
7.622416230551781e-9
1.368737090886786e-8
2.283963792762944e-8
3.4898934533346715e-8
4.20296389886077e-8
9.946235015701912e-9
1.2494962781155712e-8
3.044359938581297e-8
2.2878357747402624e-10
2.279778677871877e-9
3.660411871239706e-12
1.3403365273985397e-13
1.9043471957516095e-13
2.870348784524403e-13
1.523058387460094e-13
2.0025474401092097e-13
2.7122702285163327e-13
3.436883696159608e-13
4.276459590413868e-13
5.311336523105954e-13
6.615024132295806e-13
8.271366654843752e-13
4.865906621992687e-12
8.373774195370916e-13
9.326026818599683e-14
2.0316954484658984e-13
4.147263661732545e-13
6.384407847525716e-13
9.225643266946581e-13
1.3107287620945802e-12
1.8560273397019647e-12
2.6313986589976013e-12
3.7416291861203165e-12
5.339905324391365e-12
7.651946704253088e-12
1.1011451122692975e-11
1.5911088003644756e-11
2.3071813466327026e-11
3.3525014314105556e-11
4.8675882926464046e-11
7.025573838729082e-11
9.998297081967318e-11
3.629211134231226e-10
3.4266496711260054e-10
1.2152178442140787e-10
5.098743233474104e-10
1.4318209989373254e-9
2.2663169663525277e-9
2.859649715759357e-9
3.296456418948109e-9
3.670030099219057e-9
4.0268437080000434e-9
4.382428326623081e-9
3.607047416771538e-9
1.6076221237515285e-11
8.53828494323829e-10
1.1583342208762776e-9
1.837776028689221e-9
4.454866750866552e-9
6.317157264582402e-9
1.3392581890319253e-9
1.6373730259272761e-9
1.5170142786629698e-9
1.5073125448236032e-9
1.5978796153086088e-9
1.7884260520834074e-9
2.102713376870599e-9
2.5973653657135128e-9
3.3875667557342235e-9
4.714606640244508e-9
7.136252724456429e-9
1.2117934789431436e-8
2.314968400011562e-8
4.1524613851381147e-8
2.996664592898799e-8
2.1408699733102016e-8
2.608244676202055e-8
4.3992160555227674e-8
8.421703385074279e-8
8.613464481517507e-8
9.483145896290813e-8
1.4566148459809143e-7
1.6949755486884473e-7
1.3292357391716318e-6
4.830559476097597e-7
1.1687175359152315e-7
3.163976869720094e-7
1.8246486326448235e-7
1.2448098952991647e-7
6.473236063235527e-8
2.5323443231488787e-8
4.534091340376041e-9
1.3514306732592831e-9
7.26115975217347e-10
1.5563818105880227e-10
7.50306707936381e-10
1.518557854823164e-9
6.394088198194706e-10
3.1979592673700894e-10
2.5903223866085604e-10
5.6927035352372115e-9
3.9372082360211995e-9
2.90096010321245e-9
7.704753573255288e-9
2.6994545984449893e-8
5.0534117626942734e-8
4.705199290096363e-8
4.4063128948895e-8
4.454944087225207e-8
4.6869036532402684e-8
5.0168854616983845e-8
5.412257643763552e-8
5.8710548083332124e-8
6.410007287206378e-8
7.058147614513965e-8
6.787191720566569e-8
7.307572779402588e-8
7.524101131809658e-8
6.964674344511083e-8
3.052501677157604e-8
1.2573211766563142e-8
6.258252020359969e-9
3.5856607730879237e-9
2.2925378544328292e-9
2.3212066952426426e-9
1.1700786796344447e-8
1.3674462951235484e-8
1.3187035260268755e-8
1.3873099192044933e-8
1.517138252688218e-8
1.727550956220218e-8
2.0539018230748774e-8
2.5586041191916753e-8
3.359794742327142e-8
1.3659431128298e-7
1.2985888968646059e-7
8.294775949757894e-8
8.917628484530208e-8
1.2779983514456598e-7
2.2318809036749798e-7
2.3562008708858192e-7
1.957401452469412e-7
2.29753861368971e-7
4.2853327252014853e-7
1.765981988880013e-6
1.1398669417972612e-6
5.554744311429471e-7
3.01344939619619e-7
1.196661732038204e-7
3.650856439731443e-8
1.4842987916536702e-8
3.223273450336255e-9
9.034295129776756e-10
5.274692733458454e-10
1.1134114038474658e-10
2.2868789551268217e-10
8.868190550370255e-10
5.214308865425811e-11
3.542303809837975e-10
1.4026410464804015e-9
5.712323328635204e-9
2.0774364097441795e-8
8.303200946764497e-9
6.907241142226694e-9
7.222428685380422e-9
2.9615230564472194e-8
8.06102857385646e-8
1.0267741851256813e-7
7.904691178878546e-8
7.099930801932552e-8
7.084434624177517e-8
7.544523880774388e-8
8.519257370238892e-8
1.0312561361779336e-7
1.3642551825466388e-7
1.962494085137142e-7
1.3418097759523427e-7
1.1370369698558932e-7
1.2880511977282588e-7
1.8968331962312636e-7
1.6725811297934242e-7
6.850080755508017e-8
3.2898866107972043e-8
1.911503900472224e-8
1.2164306741156314e-8
7.664683878153192e-9
2.5832003830824286e-9
6.319563675596715e-9
1.7252875870320246e-9
1.0400428568364992e-8
1.7459346347509933e-8
2.2697993494248387e-8
2.7451429216893295e-8
3.2865655997768254e-8
3.9872415592633594e-8
4.958552476799253e-8
2.4119894191070556e-7
2.187046354111902e-7
1.5196479872612556e-7
1.7344469181728377e-7
2.672550121443199e-7
4.4552716975727736e-7
3.6021892306193975e-7
3.0835408574668207e-7
4.082344875343996e-7
1.1752897031111227e-6
7.45549045348501e-6
8.347371300600898e-6
0.00001358973224406067
3.5843520435889028e-6
4.900355417197774e-7
6.530937320940279e-8
9.839211356578544e-9
1.4423341125210919e-9
3.2040584804759566e-11
3.379300913117514e-10
1.2224372153185811e-10
5.788821333042334e-12
3.400444374158232e-11
1.0234557292090067e-10
4.1497594591723156e-10
2.3705025910898647e-10
4.5413793281768217e-10
2.2291584632031043e-9
1.534516585261654e-8
1.4290427984350818e-8
7.0670528670686966e-9
2.5348490880366828e-8
7.067919555181957e-8
8.699303344901521e-8
7.895778255688746e-8
7.277826088387995e-8
7.201580278189771e-8
7.765716976255518e-8
9.417334821398192e-8
1.393005536884849e-7
6.817712774511117e-8
3.734502140888093e-8
3.9110800464703955e-8
5.602391380407561e-8
9.573514461071593e-8
5.945630367293908e-8
9.299304424580032e-8
1.9589149719244763e-7
2.972493697245738e-7
3.7105933081343914e-7
2.744520230501561e-7
9.370944574792724e-8
3.606370896727013e-8
7.898968666822299e-9
2.4639832312875998e-8
2.3892384798275874e-8
1.7659324896462664e-8
1.1324194630402966e-8
3.5602080363840664e-9
9.968972990801713e-9
3.258720980933573e-8
2.9084498111805563e-7
3.2185280909274403e-7
2.6701971845652683e-7
3.51614539061868e-7
6.288252027128698e-7
6.866262347715325e-7
4.929127810698295e-7
5.536924897188386e-7
1.3713846220937183e-6
8.48572802338445e-6
1.3922828738997449e-6
7.067716756034819e-7
3.3583737744557415e-7
7.550625262170938e-9
9.329317367395408e-9
3.8947651787206264e-9
2.556871492314379e-9
5.944090171594812e-10
3.090186918872419e-10
1.1790577688067966e-11
5.206987963444697e-10
1.9329901073560552e-10
6.526737687254585e-10
4.230750269394014e-9
2.732628747526759e-8
2.7101398526667435e-8
6.786553581752035e-9
2.0323924765442796e-8
8.846241432466824e-11
2.3091159429995547e-10
1.4850664593698533e-10
1.3073053550580626e-11
7.829290062545453e-12
4.59249056999614e-12
1.0421600280380245e-12
4.692908017295268e-12
1.5065815855848602e-11
3.414803210123839e-11
6.885700917913235e-11
1.2921885839682898e-10
2.2246940097980567e-10
3.3837393174942333e-10
5.062771632437172e-10
4.3262765808368236e-10
1.0228784089579927e-10
1.004184232328642e-9
2.2911044149161355e-9
3.667995332517311e-9
4.31982014047168e-9
3.2775089443647012e-9
4.853953627173778e-10
1.6307184444280436e-9
5.95092894704315e-9
9.984296822730614e-10
7.375301202266673e-10
9.306595793555566e-11
1.0798753424504867e-11
9.611269932254658e-13
1.0926026312534062e-13
6.122687687776573e-14
4.7468484210714864e-14
0.
3.711508910590198e-13
2.3587905875156963e-13
2.58543119249891e-13
3.1084720365010316e-13
3.837595940096274e-13
4.788233248557655e-13
6.010856769502246e-13
7.580686035521615e-13
9.59940728454536e-13
1.2201545722850002e-12
1.556416631388961e-12
1.145541128496391e-11
3.3301119071978233e-12
8.102008767570321e-13
3.005035572836141e-13
1.000258830874764e-12
1.709465043520286e-12
2.5956552387162685e-12
3.8069854315535265e-12
5.528028668048583e-12
8.014710702308141e-12
1.1631128843668593e-11
1.688723500510989e-11
2.445811833872089e-11
3.51332163939123e-11
4.96103418444372e-11
6.810594893511876e-11
9.003359262119162e-11
1.1425904996888486e-10
1.399388949403225e-10
5.304190337907687e-10
5.3604474854766936e-11
1.320341171033341e-9
2.6418148164082424e-9
3.106388225489032e-9
3.3312903950253003e-9
3.5922777097446012e-9
3.909217260872448e-9
4.2633986726864345e-9
4.634215630073623e-9
5.00413502572738e-9
5.359178548719867e-9
4.9496815949616585e-9
4.491617735821254e-9
2.0338836930359904e-9
2.0190843395598134e-10
2.435893861832501e-10
4.1582299681226734e-10
5.497677831783861e-10
6.315141016985793e-10
2.812987942313976e-10
2.0764003638953316e-9
1.789844310009917e-9
1.717399104910891e-9
1.7897942154296845e-9
2.007750932564587e-9
2.4440813121145362e-9
3.293529343674384e-9
5.082261375995485e-9
9.221702969152289e-9
1.2504021512225055e-8
2.4553733312751028e-9
5.9530755061522035e-9
6.247774912566111e-9
9.430250200807725e-9
1.809322105136768e-8
4.058239802643792e-8
5.246383183117985e-8
5.970031675398444e-8
9.010184238951614e-8
1.0499815623049099e-7
2.4504003312976274e-7
1.28515831660768e-7
5.65782298858155e-8
1.0957299020282626e-7
7.782288585065837e-8
7.756137997325617e-8
5.415088643217407e-8
1.0753005918820262e-8
3.613447947162641e-9
2.029322933377127e-9
1.2122259774125364e-9
3.9241815449546587e-10
6.372025705038774e-10
8.798462054507013e-10
8.654141652162372e-10
6.857556910818242e-10
5.109035681324338e-10
3.525336309950048e-9
2.3222021164551973e-9
2.1847303583106632e-9
2.3081778447101208e-9
9.716106568106946e-9
3.090649354126584e-8
4.109498749591339e-8
3.364740908630689e-8
3.18808432246738e-8
3.2897369769534934e-8
3.533140545741443e-8
3.8823751802531915e-8
4.3458925689155626e-8
4.9579137306774446e-8
5.770455605803155e-8
4.520596053475284e-8
4.130409422788045e-8
3.468616857974006e-8
3.176478069494577e-8
2.770280258918586e-8
1.1338449380054232e-8
4.4748624703205706e-9
2.247022369731571e-9
1.4519392536580169e-9
1.4534311604883182e-9
3.1599315478028974e-9
1.4666405022304097e-8
1.6304525394913266e-8
1.1458135388186176e-8
1.0530084878731378e-8
1.0972174003290251e-8
1.2444990737514401e-8
1.5177406293658916e-8
1.9915595619266712e-8
2.841743944649937e-8
8.433190960536978e-8
7.207344040812495e-8
4.6547714944497385e-8
5.090969872652406e-8
7.494580751602754e-8
1.3488620763387194e-7
1.4636627493729473e-7
1.3133863072086182e-7
1.6708807400348252e-7
2.978153193694442e-7
4.253026739478091e-7
6.18718194584141e-7
3.9956685323374636e-7
2.2550851924369663e-7
1.4172608820035898e-7
5.9416596277016585e-8
2.5116445852814507e-8
5.15955106062091e-9
1.5469835498919974e-9
9.006586151038568e-10
3.7670990811320717e-10
2.7509853088223354e-10
1.2057928375752028e-9
5.255108812837142e-10
1.1181125166889879e-10
5.819755288288507e-10
3.6951411468630363e-9
1.1527550453799021e-8
5.354564100768276e-9
4.5894773122061796e-9
1.645416579026691e-8
4.8518424638420234e-8
7.081118067632683e-8
5.8094964457453875e-8
5.3283123675441e-8
5.3494003886387706e-8
5.624310278915381e-8
6.089837069619725e-8
6.780216637685067e-8
7.800342802006909e-8
9.334211316027846e-8
1.1679675874181907e-7
8.56774903382744e-8
8.48615719315222e-8
1.0110396714291799e-7
1.2036346536685444e-7
8.136143830332923e-8
3.224900932468142e-8
1.507406688342018e-8
8.067172078988677e-9
4.348916429136712e-9
1.2585938369955386e-9
3.709612058767797e-9
2.3483964472107825e-9
7.09037159840065e-9
1.2053399473639483e-8
1.5106003734324623e-8
1.7718373859146296e-8
2.074913877738474e-8
2.4777806880385577e-8
3.046589934615775e-8
1.462134286712686e-7
1.7208577139757533e-7
1.10732105326636e-7
1.1852265638248692e-7
1.6685403125255857e-7
2.883244703824937e-7
3.2220703800072154e-7
2.5186952707019687e-7
2.68403088868914e-7
4.645310751712682e-7
2.5049120117740356e-6
1.0916383978657732e-6
5.422860660588882e-7
2.0849510911917114e-7
5.4010320602351315e-8
1.68543444576182e-8
6.885233435368658e-9
1.3892882967421646e-9
4.72140765690135e-10
3.1578201149816624e-10
4.162048729794353e-11
2.976469728920456e-13
5.923588786044716e-10
5.362181811610119e-10
1.080710602654419e-9
2.9367544153777438e-9
1.0425931263787437e-8
2.5970029490685266e-8
1.1524514344071753e-8
1.0030607359587128e-8
1.108442138190875e-8
3.694622498355579e-8
9.710713818195558e-8
1.1327326529227493e-7
8.427851513093033e-8
7.483510961567408e-8
7.486970916344056e-8
8.163453443636214e-8
9.736890497834214e-8
1.2985403263954307e-7
1.9168870706196312e-7
1.4884646122441562e-7
2.2840707176416642e-7
1.8872498239834094e-7
1.5861169171816973e-7
2.1197890764039598e-7
2.573936361122727e-7
1.4708625472240978e-7
6.753359694330841e-8
3.811070871442236e-8
2.5813895683843535e-8
1.8114284653444084e-8
8.4862120400907e-9
1.7041045523990378e-8
1.310791440662272e-8
4.658479505290047e-9
7.048484783054836e-9
1.7904647734095977e-8
2.6273642411536155e-8
3.359319683195381e-8
4.1355637152059107e-8
5.073609642349817e-8
2.440844076929675e-7
2.511288243130758e-7
1.8365556920576446e-7
2.1613535984660856e-7
3.4302618469035467e-7
5.574945630786227e-7
4.27855170996354e-7
3.730116710791292e-7
5.179796611726388e-7
1.842620822112506e-6
3.7969599393493196e-6
3.7006871300281512e-6
4.302989560100204e-6
3.907171024649962e-6
3.2320397127587626e-6
3.809883884128647e-7
3.5066393315420836e-8
3.251282536856187e-9
3.4883985397012207e-10
6.056449737198772e-10
4.770281992501947e-10
1.2359727573601694e-10
1.2974338745132686e-10
9.204126973329837e-11
6.585296033364992e-11
7.228034783108016e-11
5.3916051248434166e-11
6.705597753133606e-11
3.070638680979648e-10
3.788991773052398e-9
2.158244197404772e-9
6.849133674339234e-9
1.948877118016756e-8
3.775935607095188e-8
4.609727503543241e-8
4.4290735528145776e-8
4.20083411863566e-8
4.385126061106286e-8
5.3859665505467225e-8
5.3060396737912274e-8
2.3172009710834453e-8
2.3265015634532466e-8
4.2576733900987367e-8
7.372692916259441e-8
9.788498762989221e-8
7.563776266655015e-8
3.518266088466305e-8
3.726333022771867e-8
1.7563235568529893e-7
3.4465536852801773e-7
4.106514072387954e-9
8.825463081372512e-8
6.467462286489083e-7
1.787869210370928e-7
1.361846640651461e-9
3.536123429142307e-8
3.3341842982029564e-10
2.1045836017532553e-9
1.900550967420356e-10
1.3741201882885342e-9
2.5029144725897307e-10
1.7602519954979913e-10
3.086221456669943e-12
1.4613696218307542e-11
2.2269498558267215e-11
3.206468480317381e-11
4.641428057437746e-11
6.845168205595084e-11
1.0368968959513473e-10
1.630229618032962e-10
2.703606095757583e-10
4.84098415427616e-10
1.161394255403948e-10
7.500696823578386e-10
5.2298546429405e-10
1.1464813620741442e-10
5.092317640668286e-10
1.5770247554476031e-9
3.5142835915796404e-9
6.99607039731537e-9
1.2813818323708574e-8
2.1568060480029295e-8
3.29234946969606e-8
3.7552282523888404e-8
3.776569110902222e-9
1.5282357037509454e-9
2.4994884568056412e-8
5.8703269355838944e-9
6.171065165129221e-10
1.4794664261615788e-12
5.57957375110525e-14
3.3939018732426e-13
3.505527486909243e-13
1.6472804160282068e-13
2.2634295631492799e-13
2.904538638064652e-13
3.618475298408999e-13
4.483621579502911e-13
5.56612417482231e-13
6.936505973912213e-13
8.680954713282591e-13
1.0909958987595584e-12
1.3767353332661097e-12
2.8467103570810307e-11
1.9276309952601954e-12
3.073367196410567e-13
3.4817442632807215e-13
7.997588748928833e-13
1.2712141915138398e-12
1.866624232254494e-12
2.680881202345067e-12
3.830937607749239e-12
5.478923242827409e-12
7.859553291041362e-12
1.1317767917735725e-11
1.636156544395917e-11
2.3732723690338276e-11
3.4488588517533054e-11
5.00595151502385e-11
7.218236088549316e-11
1.025244738609441e-10
1.4186646126734414e-10
1.8924678402553747e-10
6.378467027514331e-10
4.025792908800116e-10
5.428802026536854e-10
2.1750363840315294e-9
3.4479930128610525e-9
4.070166955389477e-9
4.485610604242198e-9
4.88612032743662e-9
5.3090010490692896e-9
5.749349459356216e-9
6.191906775995927e-9
6.295637235606252e-9
2.7671102778558e-9
3.2557292174546165e-10
9.504174375538727e-10
1.3071975685765325e-9
1.9986320485755242e-9
3.911703116232045e-9
6.3269440623066415e-9
2.1923555443719958e-9
2.252253682717498e-9
1.942165944996813e-9
1.8291733844976128e-9
1.860810198489448e-9
2.021493915168077e-9
2.334739225075148e-9
2.8740096675729806e-9
3.809576277812775e-9
5.551912969864278e-9
9.177472721284739e-9
2.2549243700142247e-8
2.002985910796192e-8
1.485699670639517e-8
1.851752523371619e-8
3.1299903095112954e-8
6.327867510549215e-8
7.311477740298208e-8
7.832281416900566e-8
1.1528588484577269e-7
1.4276600077626464e-7
3.2633635533619707e-7
6.710810821725944e-7
1.0031592951133415e-6
1.0509709715816256e-6
8.260018542045424e-7
3.6399208592803366e-7
2.5146091832799253e-6
1.7728854292026649e-6
2.0469672913797643e-6
1.489549515375672e-6
4.620513632736351e-7
1.7588218472841778e-7
1.0680695784396957e-7
5.177859567494522e-9
9.632922665256444e-10
6.982070128794607e-10
3.3834104182729664e-10
5.334138725063183e-11
1.2446960191564845e-11
1.8542801692367957e-11
3.732815709031956e-12
1.676537564199016e-11
2.538737544540898e-10
7.380563209646936e-10
1.448583135293961e-9
2.3556325786448705e-9
3.9418637205002415e-9
6.54288365485435e-9
1.0158864668024023e-8
1.4393366370406629e-8
1.883864985866466e-8
2.3505276024561186e-8
1.3603273012322017e-8
1.8780261633203633e-8
2.974745830212766e-8
9.68201738664912e-8
1.2610687904866103e-8
3.677632576321867e-9
1.4112075634292516e-9
6.589088096917053e-10
5.5598950151781e-10
9.184169456229204e-10
1.6939326007313139e-9
2.750707625272e-9
3.938546397390046e-9
5.278014785149279e-9
6.964718889833724e-9
9.335637352406021e-9
1.2972585991771118e-8
1.9018858919911937e-8
2.995667034659035e-8
5.11962074866111e-8
9.811730385222868e-8
1.5511989539618716e-7
8.055642608204265e-8
7.264455067389692e-8
8.504326258452285e-8
1.2311751626170499e-7
2.1574035637894549e-7
