# Supplementary material for: Observability and Controllability of Nonlinear Networks: The Role of Symmetry
Source: Phys Rev X. Author manuscript; Available in PMC 2018 Nov 13. (PMC6234006; doi:10.1103/PhysRevX.5.011005)
Supplement: Code Archive [file NIHMS982008-supplement-Code_Archive.zip › MathematicaData/FNObsDELTAHetN3M1ChaosK9IC1]

2.67309050713045e-8
1.1642989514710227e-7
1.184643379837841e-8
8.152634477259823e-10
1.8012043983426048e-9
5.92987937488139e-10
1.3666416186463761e-10
8.01751278391364e-12
3.5536522521042785e-13
2.5421607043537086e-12
5.253573969617067e-12
8.914207974301239e-12
7.248181406277015e-11
2.468128285498722e-10
6.865714762412262e-11
1.1207336337735937e-11
5.702841663155943e-11
9.94782392181086e-11
1.5097192873285434e-10
2.2233552470690928e-10
3.280852086362351e-10
4.914173784257816e-10
7.520721616764637e-10
1.180169891873644e-9
1.8990289836210094e-9
3.1108153602068678e-9
5.071515588095006e-9
7.872864146529462e-9
1.1087503265590556e-8
1.3679767882036793e-8
1.2376188489799703e-8
9.893523092649254e-9
8.950678590580746e-9
7.651094659997963e-9
5.728799762559947e-9
2.983013145974851e-9
8.040213552950478e-10
5.81815420526443e-9
1.2646929215351382e-8
1.8192183590252825e-8
3.074049123988205e-9
1.172032789559761e-9
4.668046068376626e-11
4.794990852192719e-13
6.117514248304859e-14
1.2690750427947863e-13
0.
0.
0.
0.
0.
0.
2.5149535893575116e-14
3.48129794352293e-14
4.8102366221407856e-14
6.650438863003242e-14
9.207172137362554e-14
1.2768528350128416e-13
1.7741543082939398e-13
2.470379516089437e-13
3.447827625532104e-13
4.824241917051531e-13
6.008759206127913e-12
5.272603411315854e-12
6.311030756937232e-12
8.00905088510331e-12
1.0327781225178567e-11
1.3382918497366392e-11
1.7351070377653542e-11
2.243983433714668e-11
2.8846887345666062e-11
3.666872451042316e-11
4.570204578953044e-11
5.144714576640757e-11
1.2914994660916444e-10
7.381821864261758e-10
6.334823985140021e-11
1.9714454571155432e-11
6.729255867561323e-11
1.0580192584851797e-10
1.4130427573409543e-10
1.756609772524856e-10
2.106183974311355e-10
2.4820190037647e-10
2.90508927180385e-10
3.39668441441325e-10
3.979694728505236e-10
4.680853219236105e-10
5.533826971155401e-10
6.583631718780202e-10
7.893384049356717e-10
9.555187195220107e-10
1.1708384681202497e-9
8.373915234964326e-9
2.759713909324775e-8
2.1298572008698903e-8
1.86485337064651e-8
2.006357351989552e-8
2.4067651627750463e-8
3.142541654966482e-8
4.460181394152091e-8
6.75465136198655e-8
9.436103683650989e-8
9.820761744602462e-8
7.540696701989495e-8
3.3389338703970794e-8
1.5788901430553178e-8
9.921553388867364e-9
7.544433064056753e-9
6.155541752121555e-9
4.838757222018264e-9
1.9175889044857664e-9
8.526302428395363e-10
6.595719258443533e-10
1.0050767833525185e-9
2.33476239423638e-9
7.130852952613903e-9
2.5192490197255543e-8
1.1688896057598354e-8
9.198587537004801e-9
9.20910204341554e-9
1.0590951033490486e-8
1.3607394793466071e-8
3.578287005034417e-8
5.50752113429218e-8
2.8049832475617046e-8
2.3617008053201446e-8
2.4771186474218298e-8
3.013871652255798e-8
4.184798401842244e-8
5.535541408059688e-8
4.9047804876295024e-8
4.141208503471864e-8
3.875153070722105e-8
1.4140554590007926e-8
2.171265652598582e-8
2.3377084999720786e-8
2.021166319025117e-8
1.0022046091938607e-8
3.77740578962801e-9
2.0830069091591117e-9
1.452538628219977e-9
1.2601781455320905e-9
7.38007812679052e-10
1.7600350146669883e-10
2.3964836979638562e-11
2.452860635386007e-10
6.457818727118965e-10
1.051855171506657e-9
2.7171898273576377e-11
3.398215216306321e-10
4.0084005788761066e-10
4.499660839302467e-10
5.122399200434799e-10
3.2065565181516773e-9
1.107841656765172e-8
9.452144403245004e-9
8.65174118109984e-9
9.578375370815088e-9
1.1691141395779677e-8
1.533239743730947e-8
2.1543945950954417e-8
3.229802768672849e-8
4.8758261613479096e-8
6.137341271609124e-8
3.609136319577566e-8
1.748445418674677e-8
9.48324823203335e-9
6.547392686035254e-9
5.236517416523637e-9
4.40473990877106e-9
2.912712698272385e-9
1.0812428420597446e-9
5.449291843511397e-10
4.863822114699548e-10
8.106880714213455e-10
1.9502990224299356e-9
6.4767295599630006e-9
1.3947735944418615e-8
7.280504331112442e-9
6.12311781952264e-9
6.332615580219376e-9
7.452946982686544e-9
9.786466107124044e-9
1.4441418318703764e-8
3.0315111242443166e-8
3.518728040468356e-8
1.7920028636438484e-8
1.583362306093202e-8
1.7455303346616116e-8
2.1161980975972685e-8
2.874363489757075e-8
3.2603578142296535e-8
3.434343801385934e-8
4.248939698053547e-8
3.845018315050977e-8
3.3262174801573397e-8
2.986834129195415e-8
2.787159126041289e-8
1.3926752520623815e-8
8.061956352786169e-9
4.6787437362182175e-9
3.334530777842089e-9
2.8000530033176066e-9
1.8477344285424537e-9
3.9483809825144345e-10
4.235003752664088e-11
2.8345660126803006e-10
5.14983029014153e-10
5.193264362949725e-10
1.4880148103711812e-9
1.3737683187230737e-9
1.271604319031368e-9
1.3096956150808025e-9
1.4392391627204228e-9
1.6613617932822833e-9
7.118614176777079e-9
1.8220711928383542e-8
1.1172418275080933e-8
9.01034423519242e-9
8.814632197328245e-9
9.215729159578991e-9
9.558401463264819e-9
1.00649433055554e-8
1.2004939289437863e-8
1.432519016022487e-8
1.510289340113035e-8
8.684426827694886e-9
3.141757840726592e-9
1.5568059364516072e-9
1.0525439062862858e-9
9.298203983345991e-10
9.968484951495025e-10
8.292423593339529e-10
3.408816080886389e-10
1.321885235086699e-10
8.158179480453904e-11
9.895178628319751e-11
2.191376158095375e-10
6.866164570137116e-10
3.0328732907733515e-9
1.4453128218272792e-9
1.10900307497367e-9
1.0887918506364407e-9
1.2200291686056839e-9
1.5086178907725859e-9
2.393382807513187e-10
2.5010904782942896e-9
2.963093450420335e-9
4.117499631837735e-9
6.373034625027359e-9
1.0897491357411712e-8
2.0842032992859297e-8
3.933675094418876e-8
4.9813054202079874e-8
5.415140754561647e-8
6.261276296556401e-8
4.83548599068719e-8
6.091921639399763e-8
6.344371305861215e-8
5.740980433652617e-8
2.869219809720686e-8
1.3029829833144381e-8
7.57064020945752e-9
5.459803822702296e-9
4.423492027061193e-9
2.047294745314873e-9
2.1743754426134002e-10
4.1112320674587494e-10
9.33072885703424e-10
1.3137798639437291e-9
4.084230373360688e-10
3.2840115988034272e-9
2.6917236887723544e-9
2.6320636804177133e-9
2.8001223775612688e-9
3.149228169906672e-9
1.4161738344743925e-8
4.038766266507985e-8
2.9304019681901808e-8
2.390432715171418e-8
2.3752760796080832e-8
2.6020002082208175e-8
3.0522142511347516e-8
3.815025430252442e-8
5.0535571078834265e-8
6.704118076257089e-8
7.474481087666487e-8
4.550814331199757e-8
2.3046124119275143e-8
1.1996111228059779e-8
7.783637281301733e-9
6.06149304609005e-9
5.2770910831556985e-9
3.3748146550442484e-9
1.164538834250523e-9
4.882740257156849e-10
2.880745124355807e-10
3.5487710871538754e-10
9.816036347800076e-10
3.9565738992873245e-9
8.60346928534707e-9
4.725375285615774e-9
3.999329837178499e-9
4.059765020447577e-9
4.597723920271071e-9
5.685732296919431e-9
7.675291073141933e-9
2.6035147518068715e-8
3.8243663290461405e-8
2.3264206082111746e-8
2.3814284137958736e-8
3.1180615025417976e-8
4.9984897996907325e-8
8.955701770202762e-8
1.0736873017797846e-7
1.0549058558665453e-7
1.2262445272239345e-7
1.234952349711424e-7
1.1915942208261222e-7
1.0971311536057977e-7
1.2477203156746605e-7
6.565866084688988e-8
2.389887110395336e-8
1.2019903490285397e-8
7.983773067090367e-9
6.119268655487466e-9
4.555849443561488e-9
1.0721773311284322e-9
1.7842304037317112e-10
7.588371572414675e-10
9.68596663193493e-10
1.904636593516746e-10
1.1110652295583012e-8
7.174150992220753e-9
5.6977615781963695e-9
5.5898714195745256e-9
6.052880748465687e-9
7.002162145017518e-9
3.2852579680170876e-8
8.470456739861841e-8
5.47211332943052e-8
4.476994240917007e-8
4.495671657915995e-8
5.0228866124014004e-8
6.10042927162787e-8
8.054668181466989e-8
1.1335500578066625e-7
1.4771836822017715e-7
1.4894837708732598e-7
1.0992142643009233e-7
6.03312217616494e-8
3.767631609046159e-8
2.3173201277992262e-8
1.6682858125202523e-8
1.4474434391727885e-8
1.1356953943582792e-8
4.098860720464758e-9
1.5256997341586508e-9
6.518717485379928e-10
3.467575086853491e-10
8.82486018572663e-10
4.9787304382409555e-9
1.9203485404673755e-8
1.0372200198822084e-8
8.651201989231365e-9
8.626009316709815e-9
9.501115859262767e-9
1.1278374182814284e-8
4.518635098199666e-8
8.355889933129644e-8
4.811881851663547e-8
4.5270129151249994e-8
5.3373381259545774e-8
7.430232258936745e-8
1.2014153905430173e-7
1.759893850760311e-7
1.671037403183355e-7
1.6075607810689032e-7
1.8435687283935978e-7
2.1312077034550872e-7
1.826224095451698e-7
1.5491392975256417e-7
1.7939597760009155e-7
7.964793649344192e-8
2.1381961124828576e-8
9.554105272318495e-9
5.991110264954956e-9
4.3992570518176924e-9
2.8988471567658714e-9
1.281412100277419e-10
8.059719719963806e-10
1.1455803747390365e-9
7.651858443079838e-10
2.27102296922831e-9
1.8775009659122805e-8
8.93909480386238e-9
7.533393875039135e-9
7.610594903594976e-9
8.429640389818103e-9
3.756215064962034e-8
1.0721880265868592e-7
8.831015691669828e-8
7.075475848259898e-8
6.890208394059454e-8
7.366355172921693e-8
8.362382648619365e-8
1.0024569028823238e-7
1.2720275303077592e-7
1.6998366227193007e-7
2.3028594162638812e-7
1.1824305435292572e-7
8.60815947442847e-8
7.013689938161188e-8
5.081529358126824e-8
4.158889343571626e-8
3.694485983722634e-8
1.6013607227741627e-8
6.206370216527647e-9
2.9545520238266643e-9
1.6705083997791547e-9
1.5493419702333837e-9
4.7366058798916965e-9
2.992740369037582e-8
2.6607154343600226e-8
2.0134090705438538e-8
1.911729884431151e-8
2.024184515244887e-8
2.310018159231214e-8
2.811269278598081e-8
3.6472467499308635e-8
1.3235485580859517e-7
1.5921732570558345e-7
9.491068227511385e-8
9.51202235406161e-8
1.2305190392311136e-7
1.9698734808663996e-7
2.965191674391208e-7
2.5833125107398536e-7
2.4319768286509255e-7
3.0347228629211004e-7
4.5968298027391654e-7
3.3129809520639666e-7
2.2907067614865824e-7
2.042076189731439e-7
1.595924838787803e-7
3.831772988689995e-8
1.0663531419061176e-8
5.429646154822544e-9
3.831803423196279e-9
2.7146213790225242e-9
1.2358026517322732e-9
2.8393780531755076e-10
4.810447219430392e-10
2.484698627616755e-11
2.01159650885471e-9
1.1304916748296875e-8
2.6363436022926352e-8
1.3695912071394624e-8
1.1888765338301357e-8
1.2352815993814965e-8
1.4215805716011928e-8
5.8849581324192e-8
1.5980764299672037e-7
1.2533113744040818e-7
9.829995371534002e-8
9.435069593055467e-8
1.0006996106148276e-7
1.138331586727518e-7
1.38751112024814e-7
1.822970329327499e-7
2.569798823577606e-7
3.695966468894835e-7
1.7852869247165629e-7
1.2097618270637122e-7
1.1112937149860404e-7
1.0066103654847993e-7
8.459961252785097e-8
7.119166140027407e-8
3.074756176707152e-8
1.2928161272089982e-8
6.2883721260082055e-9
3.0797475715636836e-9
1.0324822762715824e-9
7.12771864971399e-10
1.95855283062314e-8
2.408944162161763e-8
2.393525765627425e-8
2.5167835732670252e-8
2.7532989463884362e-8
3.135583945090478e-8
3.720103969043865e-8
1.4887977993567874e-7
2.3893551006724887e-7
1.4448495618421398e-7
1.4351569948798692e-7
1.805286262810296e-7
2.7570526771639596e-7
4.3329100974991474e-7
3.919361587027085e-7
3.2740913694362163e-7
3.5994885806656835e-7
5.853447500737291e-7
2.0595405419407787e-6
1.0784779281593622e-6
5.316404248646283e-7
2.574275261446101e-7
7.941366497222467e-8
2.5658900893147985e-8
6.858556661773206e-9
1.3997624807738604e-9
6.085068934950804e-10
2.1459928448689194e-10
1.790751447435021e-10
6.578235958271986e-10
4.971582622657181e-11
5.285513544484819e-10
1.719759740051242e-9
6.2231013439630595e-9
4.5376818068155776e-8
1.7462696860551654e-8
1.2719776159309099e-8
1.2634082946315795e-8
3.948366005987078e-8
1.2079491865776424e-7
1.6871579932800586e-7
1.343873405491582e-7
1.2138424761519857e-7
1.21097207231025e-7
1.2855947133999253e-7
1.4457568502027115e-7
1.7625275191610434e-7
2.513162618806371e-7
4.686158618394404e-7
3.021749343348168e-7
2.0662917507260652e-7
2.0357092335244014e-7
2.638215893223017e-7
1.7407234461124288e-7
7.271013007173248e-8
3.7909285050795474e-8
2.4643405538917583e-8
1.7798901559371354e-8
1.3914443666539646e-8
1.4127516191846655e-8
8.201315428442129e-9
1.1880057844168002e-8
2.1711325223402044e-8
3.279911778262489e-8
4.291169485350823e-8
5.2753382032105545e-8
6.399604784350319e-8
7.839829059393097e-8
9.806982423325518e-8
4.139075878911491e-7
3.700385893711291e-7
2.6365449807401455e-7
3.021067955695296e-7
4.631119247087508e-7
7.420560510377299e-7
5.761783445729597e-7
4.81391682833167e-7
6.109254506510899e-7
1.6239583984707476e-6
8.885161733515627e-6
0.000017734130729262014
0.000011445753768546566
3.153841032173821e-6
5.036243261747699e-7
6.453839384781614e-8
9.268520392843362e-9
1.2676212544463683e-9
2.4974667066609406e-10
4.5415900262657705e-10
1.7961652560535494e-10
2.760802100869164e-12
6.314185089672645e-11
3.0931545492413176e-10
6.012768775257551e-10
3.8683480266750463e-10
8.178055389970468e-10
4.212405855372373e-9
4.139562226236097e-8
2.273343674919913e-8
1.5014909061305932e-8
1.7194135533271418e-8
6.030253873480219e-8
1.4231668241283947e-7
1.503395169854216e-7
1.3497989199067818e-7
1.3059327791700473e-7
1.4016547297511722e-7
1.7534672398961802e-7
2.832654612818813e-7
9.340647758361062e-8
4.944908431334578e-8
4.332545986663367e-8
4.0381192538540634e-8
3.797062135557023e-8
2.2689981600031146e-8
9.77715494091746e-8
1.6810638365679856e-7
2.097791331200897e-7
2.3920568014908795e-7
1.9995073457368322e-7
9.952299678826433e-8
3.165847649738294e-8
1.6971427199522354e-8
3.180373712728039e-8
2.4633031074432858e-8
1.1664843836379061e-8
3.981799457288338e-10
1.4725198333440113e-8
3.629117460697727e-8
6.766144305890481e-8
4.816871343190727e-7
4.69710281493966e-7
3.81493809500538e-7
4.964387829700512e-7
8.750894073674928e-7
9.301234229893627e-7
6.612050347711921e-7
7.218750164065421e-7
1.6564327343013219e-6
0.000017154708569410478
2.9457735698865487e-6
4.91021140151931e-7
3.8860696687883955e-8
1.0964661350509825e-9
3.527972066176091e-9
3.183964191804137e-9
7.029011972974095e-10
1.2002058948695565e-9
1.9783270941828033e-10
6.649058138082586e-9
2.973950131815236e-9
1.678962897358572e-9
9.099595767331564e-9
3.878852967779832e-10
8.79030892725957e-11
2.0004440414164803e-10
2.483422132129725e-10
7.170905449361999e-11
3.5664235818308536e-11
2.916377894182763e-11
3.222165289503022e-11
2.3793433362616933e-11
3.1849077796557096e-11
6.777860726872003e-11
1.1689134919658683e-10
2.0212040851943083e-10
3.694951067350736e-10
7.492865352589472e-10
1.7269286848477547e-9
2.737903087333572e-9
1.9961880124772843e-9
1.6919233460804854e-9
1.1962527572854434e-10
1.2052826442185617e-10
1.6108995020845009e-9
4.766668062429661e-9
9.34486278673194e-9
1.4193213835045479e-8
1.6596724750953644e-8
9.076979865491164e-9
4.775876957857352e-9
3.252709453336121e-8
1.0231893220487549e-9
1.449750555560171e-9
3.323832543834022e-11
1.8551954886904464e-12
1.2889273799511635e-13
4.9974121806885276e-14
1.287448136738009e-13
8.208144371697045e-14
2.8425493960983156e-14
0.
2.2529739829470883e-13
1.4686155424752762e-13
1.616091375628577e-13
1.9475271614578328e-13
2.4093528133958106e-13
3.012289890864778e-13
3.788880422901069e-13
4.787402136970629e-13
6.073086558831593e-13
7.732182571195511e-13
9.878078144013394e-13
6.051427525344513e-12
2.2920532286701874e-12
6.115402275001085e-13
1.4478458414076646e-13
6.065346902860209e-13
1.0658262878673629e-12
1.6341479745461843e-12
2.4067300366255936e-12
3.5007043652925164e-12
5.076305548371239e-12
7.356361842849162e-12
1.0640005103080527e-11
1.5291919279838845e-11
2.167046392710478e-11
2.996493797164899e-11
4.0010880451184014e-11
5.130898564695313e-11
6.336847642980203e-11
7.607569291856267e-11
8.975242856405518e-11
3.5862095350167576e-10
3.648886350641059e-10
1.5474291053889953e-9
2.329856646550532e-9
2.5005368500167127e-9
2.669935879230899e-9
2.9203906482650415e-9
3.2324510171820164e-9
3.584163037472326e-9
3.958818291569397e-9
4.344211899264218e-9
3.978561532376574e-9
4.11511333257246e-9
2.621482093556308e-9
6.216806633559711e-10
4.5710431969657445e-11
1.1413255329328291e-10
1.584183150747684e-10
7.673731085423898e-11
4.329327557791851e-10
3.5726943742614114e-9
2.5507965415746907e-9
1.9566067900775377e-9
1.8794938662492006e-9
2.0593978902016042e-9
2.5213859934194818e-9
3.4640875981215107e-9
5.4665891611393005e-9
1.0112616744916612e-8
1.4615056078142517e-8
2.968985497862924e-9
6.659702633925286e-9
7.0324118880154734e-9
1.056683980671111e-8
1.9947268441057278e-8
4.419200148823565e-8
5.972783519876728e-8
6.561549957822157e-8
9.224496667379282e-8
1.0709952330086257e-7
1.3688465684784212e-7
1.5417490354774586e-6
2.402220741930771e-6
2.7344197403214952e-6
6.184948157801546e-7
8.843181741018318e-7
3.867705356019029e-7
2.2779797713002158e-7
6.394872766795324e-8
1.4355244191772673e-8
3.9220545942594835e-9
4.758546322546096e-10
6.55879420467124e-11
3.257388972076148e-10
5.135369345899678e-10
1.9266319434779205e-9
1.765118636914914e-10
3.850422960387062e-11
3.122444627534326e-10
6.360183007232419e-9
2.4180527601464224e-9
2.6308235199159566e-9
1.2932796382838592e-8
3.328125097941353e-8
4.679798801442938e-8
4.7715492000299054e-8
4.7754077475121175e-8
4.9199496889140155e-8
5.175769130310818e-8
5.500120390290911e-8
5.861967215495143e-8
6.241465664978297e-8
7.74014573270402e-8
1.0225539855678296e-7
6.914616884261492e-8
2.7479781963858615e-8
1.2946915128412262e-8
7.361360774614901e-9
5.079505812745345e-9
5.007341734782598e-9
1.2488922702121479e-8
1.2925970898839087e-8
1.0942933819126485e-8
1.180580758933416e-8
1.3179232003277716e-8
1.5036360066117002e-8
1.7797519360510415e-8
2.2107118521887974e-8
2.9106513296972588e-8
4.114675410679968e-8
6.361530117525543e-8
1.0947712552911869e-7
1.890037675823283e-7
1.0874989806305817e-7
7.449131617803911e-8
8.565125458070456e-8
1.3594412381274718e-7
2.2520434039104973e-7
1.9396329255953546e-7
1.943376801287893e-7
2.853278318404709e-7
4.996265013200454e-7
3.6218299393408e-7
1.6186193854652877e-6
2.4018403040169166e-6
1.0532080857885872e-6
5.209905316647461e-7
1.8761484842494386e-7
4.04319043517681e-8
1.1525459425072122e-8
3.3697355619515867e-9
5.173826615717476e-10
1.0948799139578311e-10
2.3582311576799454e-10
3.5006250119387893e-10
2.156726764881448e-9
1.550905964691239e-10
1.3688506291821614e-10
8.498430913152704e-10
4.682525370763268e-9
1.2319057379926991e-8
5.7757415400307285e-9
5.02349331550882e-9
1.8022744369462967e-8
5.550352848086631e-8
1.0232024402334818e-7
9.247680708148583e-8
8.24730709385619e-8
8.022296299538507e-8
8.242391057784658e-8
8.77926947910168e-8
9.665535697169086e-8
1.1093972431139784e-7
1.359556911833684e-7
1.2005660771790985e-7
1.4067262362729083e-7
2.1274302941595966e-7
1.866991062812946e-7
8.044389116429507e-8
4.02732980923173e-8
2.4524230386338155e-8
1.7235680357832225e-8
1.423040407276294e-8
1.667181549865281e-8
1.731472468694646e-8
1.1979151480910468e-8
1.646438115004934e-8
2.2228738345298857e-8
2.7536894266606105e-8
3.300102402698177e-8
3.969011093641344e-8
4.877463059171542e-8
6.188279040450243e-8
2.745636441210203e-7
2.3750807748541738e-7
1.6160521279546891e-7
1.8078314721139824e-7
2.708010796624522e-7
4.58229753385676e-7
3.980751459593907e-7
3.3172311701526214e-7
4.0806011549905536e-7
9.291203113587221e-7
0.00001871404115643328
1.176257050808336e-6
2.574601094100699e-6
1.9164649620706544e-6
2.1725808560489515e-6
3.2990789906121784e-6
5.1743183761444924e-8
6.303264864376559e-9
4.957569558098812e-9
1.902950113574203e-9
8.191798404249483e-10
1.8739141163758544e-10
4.458312780984282e-10
9.043407474589877e-10
1.97028849520905e-10
5.3186083149474676e-9
7.818969036066936e-9
1.2401989033009134e-8
1.2598924836489855e-8
2.0510071563415343e-8
5.887865319862029e-10
1.662588326646987e-10
2.4148366278473047e-11
6.398004823284504e-12
6.039242821235653e-13
1.750343803880905e-12
2.2202015513213894e-12
1.3456411992618867e-12
1.0614082482806544e-12
5.8836729582914426e-12
1.5009724314707204e-11
3.224770742431996e-11
6.612867962610934e-10
4.16356749385841e-10
7.629888820951372e-11
1.328489646686636e-10
3.367278854959963e-10
5.950488798077838e-10
9.721158158082583e-10
1.5574586265734174e-9
2.459659426899066e-9
3.690731947459651e-9
4.8641452631061835e-9
5.192554432321459e-9
3.831970981416221e-9
6.431654699233346e-10
1.7984444082201921e-9
6.414610892016187e-9
1.4254228640038734e-9
2.6249059746794165e-10
1.689323258084684e-11
1.069810296145506e-11
3.0299346125610467e-13
4.711042008489826e-14
7.922332169960681e-14
1.0384560547321507e-13
1.298399910263576e-13
1.5907327912293295e-13
1.9456402840163523e-13
2.388771366693027e-13
2.947164133570368e-13
3.6538874631632084e-13
4.551275667514021e-13
1.9617384359736995e-12
4.162883730313111e-13
4.767039899368929e-14
1.0085768664039119e-13
2.0696063720609933e-13
3.1871920609996227e-13
4.601539428142181e-13
6.528761094606158e-13
9.230353792887798e-13
1.3064213115583976e-12
1.8543151752197968e-12
2.641520024197932e-12
3.778034788194322e-12
5.426173335997148e-12
7.825170597823968e-12
1.132466592991326e-11
1.642462668408543e-11
2.380718355223968e-11
3.431762268985657e-11
4.8810036644644326e-11
1.9131267514778547e-10
1.7480348770517045e-10
4.927527968354245e-11
2.8692668018993215e-10
8.068712744520352e-10
1.3421009426979004e-9
1.7522240865968135e-9
2.047294351394342e-9
2.286824910722541e-9
2.5095011624505133e-9
2.7311241920879654e-9
2.3197187215832787e-9
3.1182346791072666e-11
4.4808080741113567e-10
6.656915009041918e-10
1.1400867910052843e-9
3.0216231808054864e-9
8.586093886924298e-9
1.1498230202027131e-10
6.273039983426384e-10
6.679565042539709e-10
6.977649365629229e-10
7.564879466136144e-10
8.55170816831383e-10
1.0082085410898498e-9
1.242672378293507e-9
1.611381744462956e-9
2.223990523753611e-9
3.3335424301492762e-9
5.605470498880829e-9
1.996853691496471e-8
2.1724595834699583e-8
1.5650220670833963e-8
1.8801273229695323e-8
2.981412598305031e-8
5.868701086965539e-8
8.207111455731468e-8
8.105107852658956e-8
1.0244360708458302e-7
1.4141131551291612e-7
4.691865440920057e-9
2.7338599882872296e-6
2.2519645630698765e-6
3.282201696521252e-7
6.243953576343309e-7
3.264352331429029e-7
1.9671265333728747e-7
7.642553915791891e-8
2.2337452142391276e-8
5.909728580438478e-9
9.465260136086958e-10
3.0771204089970083e-10
1.2582583328109025e-10
6.20130647101931e-10
2.7855381934804368e-9
4.1705686256822636e-10
1.4442358898551902e-10
2.2342814844151188e-10
3.72689986147312e-9
3.742318188038756e-9
2.58600125799339e-9
6.0658649811273444e-9
2.276368658278486e-8
5.060517327613449e-8
5.498733599281147e-8
5.186307591632899e-8
5.164152132035329e-8
5.3592846207807615e-8
5.674218121681852e-8
6.054765986236403e-8
6.477168912251829e-8
6.938086169630833e-8
7.845368486914723e-8
9.679952565402829e-8
1.0778086272046382e-7
5.350036137644152e-8
2.2206470703879477e-8
1.1227463006527083e-8
6.874095884340667e-9
5.298446989355625e-9
6.379205233101072e-9
1.9576141770831112e-8
1.9393801288653715e-8
1.5977046452087483e-8
1.6285622875107814e-8
1.7612846133119778e-8
1.991397163808453e-8
2.3619928735068025e-8
2.9534103803881285e-8
3.921911556259161e-8
5.595746799427177e-8
8.717897679324787e-8
2.088883223525668e-7
1.2537879338157745e-7
8.562249679485357e-8
9.77712440539433e-8
1.5326355856980407e-7
2.530897431380583e-7
2.1484537393314406e-7
2.076573205984186e-7
2.998304398693355e-7
6.367535121559748e-7
8.924734743862917e-7
4.7405588299213055e-6
2.812097676228633e-6
1.1604377189908707e-6
5.461044540894827e-7
1.365669598021292e-7
2.7429372465476798e-8
7.652000619880417e-9
2.3047005329671574e-9
3.062430617547167e-10
1.1084831108572327e-11
2.1415867323928558e-10
2.3001936320201632e-10
1.733219144585917e-9
1.4171012223287418e-12
2.396420427966525e-10
1.0189060114252737e-9
4.895577923548328e-9
1.4802317720440367e-8
6.346164799378291e-9
5.439644954645077e-9
1.8820785275502176e-8
5.8032201194966796e-8
1.0592029069950299e-7
9.485789129146911e-8
8.343437101789642e-8
8.036228017210966e-8
8.228067278719713e-8
8.807356471340665e-8
9.856005621777105e-8
1.1693436874531569e-7
1.5266461168762814e-7
1.271312054588767e-7
1.4352846508098888e-7
2.2737616891456218e-7
2.205519825434089e-7
1.0367767121719565e-7
5.2601455592769444e-8
3.271246976627979e-8
2.3597999814859202e-8
1.9800903607650083e-8
2.239573903811996e-8
1.0582576845141283e-8
6.160530615564903e-9
1.1479178785132379e-8
1.8932294646276366e-8
2.575087814550636e-8
3.207333596584431e-8
3.906280203124891e-8
4.793207302758543e-8
6.014002459095506e-8
2.840087684466996e-7
2.498859195545591e-7
1.7330259263603244e-7
1.9664838130990043e-7
2.995092416735185e-7
5.019176252785643e-7
4.182730106679054e-7
3.5211341374755776e-7
4.456285560560636e-7
1.1200534157326788e-6
0.000012702167081521364
1.900392810010208e-6
2.083412997536358e-6
1.9693906775133304e-6
3.6458216471865134e-6
1.74578089733051e-7
3.4826258075872297e-9
4.722647518309994e-9
2.9253636582018906e-9
1.0119858050418505e-9
3.6947391808862523e-10
3.6611622315356683e-10
7.855917149577408e-10
2.2260060279857057e-10
9.91617043597768e-9
1.1035180584161497e-8
1.1880678886488772e-8
4.647187462176355e-9
1.603300941517435e-8
2.834261353708676e-10
1.0851751171057512e-10
1.8321229962129416e-11
1.8257192682747163e-12
1.148457759998916e-12
1.827986560751321e-12
1.2788020236434136e-12
4.441029678773112e-13
3.8607672765388e-12
1.0145250369410266e-11
2.1593642868200853e-11
4.27836311353796e-11
8.327182399005545e-11
8.237113432693009e-10
4.40255379312668e-10
9.49322007605862e-11
1.8866675004031635e-10
5.089107125578547e-10
9.492579428892112e-10
1.6197509621700426e-9
2.655330517968539e-9
4.089956554013945e-9
5.522831693944369e-9
6.109131667328507e-9
4.836989262377742e-9
1.2565518459891043e-9
1.7348303092107973e-9
7.59692169710582e-9
1.4100006488729045e-9
2.583929462461505e-10
6.5321577268682195e-12
8.779189850978156e-12
2.8174248772975955e-13
8.457901536248885e-14
9.055873437187722e-14
1.0694000424849921e-13
1.2971655269118343e-13
1.5765935800373386e-13
1.9247722691026578e-13
2.3626083113068326e-13
2.915460326286481e-13
3.615677905748023e-13
4.505124604528385e-13
5.638235367573992e-13
3.550461470820829e-12
6.041289354582538e-13
8.373038444097667e-14
1.2756447904440936e-13
2.7638000516755413e-13
4.3213939161581133e-13
6.286105579127232e-13
8.963519626550741e-13
1.2725524493804293e-12
1.8083207560731634e-12
2.5771799244677045e-12
3.686757831416918e-12
5.295618622506988e-12
7.63730476732203e-12
1.1052915271545395e-11
1.602969178972917e-11
2.32310825013034e-11
3.347598370102121e-11
4.758467675364433e-11
6.601922009722232e-11
2.4586598301579746e-10
1.9357782524632e-10
6.963126509299433e-11
6.285289255838278e-10
1.3264345106175054e-9
1.8525415359253556e-9
2.1814198255897335e-9
2.4291406168297997e-9
2.660584376186846e-9
2.8965435272380913e-9
3.140193585750435e-9
3.2987028154585674e-9
5.723699785553102e-10
3.465522141874607e-10
5.906776095493024e-10
9.123593704598907e-10
1.7962691271295142e-9
5.83601497991496e-9
2.351038207196867e-9
5.959190602795701e-10
7.259411882283864e-10
7.367231064357318e-10
7.669779854427203e-10
8.346714753703263e-10
9.510058855100983e-10
1.1366002694817791e-9
1.4333118784340778e-9
1.9301890306869813e-9
2.8362915088254302e-9
4.70248680436374e-9
1.707975452176787e-8
1.8543348242740427e-8
1.4054255735148438e-8
1.7514598139007986e-8
2.8804349179826918e-8
5.813902582006139e-8
7.786941532454726e-8
7.878755982169222e-8
1.035813494738589e-7
1.3813763309539823e-7
4.7923933719695964e-8
1.9023143662898136e-6
3.054849290393088e-6
1.2734976331702246e-6
8.612240593711594e-7
5.564538894180148e-7
2.8872144128569436e-7
1.3022578079788464e-7
2.8356813476716205e-8
8.901234358889464e-9
1.436410256785742e-9
2.619448527257662e-10
5.406266321282216e-11
3.776605521120188e-10
1.252609370331289e-9
5.560110692133732e-10
1.200781891266871e-10
6.196460803442401e-11
1.1554722677743656e-9
5.466714589231143e-9
2.570262166019097e-9
4.611322090724364e-9
1.853041963665952e-8
4.4442721334237934e-8
5.455702780392837e-8
5.271921833979556e-8
5.222032620852524e-8
5.376616340187405e-8
5.659362134832482e-8
6.015693445155219e-8
6.415841643035191e-8
6.848693983302632e-8
8.16420584909375e-8
1.08587982040753e-7
1.0120852019079132e-7
4.2460762950142105e-8
1.916685914551476e-8
1.0524735469554026e-8
6.973309511884346e-9
6.020640284214255e-9
9.42926940794125e-9
2.2648631094282455e-8
1.4037747907889642e-8
1.3930623397986244e-8
1.5210193758360596e-8
1.7067437546472127e-8
1.979860381498763e-8
2.397772333938555e-8
3.0561077146124955e-8
4.138542632911704e-8
6.034979276679949e-8
9.637520647523967e-8
2.1673298865726643e-7
1.260351071826939e-7
8.639347966359142e-8
9.911480239378578e-8
1.5657240090871767e-7
2.5545009329513036e-7
2.1456160544568146e-7
2.1073068190157098e-7
3.09683794607069e-7
6.462481474125238e-7
4.368652998009846e-7
4.8459984488835e-6
3.689760123625283e-6
1.4234863261846394e-6
6.672477394137681e-7
1.7648549528712202e-7
3.30913361861683e-8
8.178931260524979e-9
2.68556212739652e-9
3.379496909587683e-10
5.024343959231828e-12
2.447454427801655e-10
1.9570393953110079e-10
9.378703181786566e-10
3.075584289181886e-11
1.8633058173953215e-10
7.927972143886192e-10
3.731978683783643e-9
1.8562687790845124e-8
6.471724204409695e-9
5.308800662697367e-9
1.7254789522855214e-8
5.511930634264893e-8
1.0460848835824604e-7
9.68615528789011e-8
8.533320104362262e-8
8.190801610828486e-8
8.355199133889701e-8
8.906938397826346e-8
9.916259058056506e-8
1.1692341382097632e-7
1.5198509661422777e-7
1.2874264245862234e-7
1.5012264764598665e-7
2.4005369467240905e-7
2.080176130686874e-7
9.788753351674817e-8
5.1139623035466575e-8
3.271028178543828e-8
2.4332844465923562e-8
2.148843223113356e-8
2.7327593363782192e-8
1.0155863525692428e-8
6.943256988013367e-9
1.2315181075102077e-8
1.9738884729836924e-8
2.6634442897838087e-8
3.316897159503658e-8
4.0497241955517356e-8
4.9865849617838656e-8
6.282187424947743e-8
2.9564181544755356e-7
2.552905265189441e-7
1.7738105617142098e-7
2.0167324721898041e-7
3.081770363681589e-7
5.131674163577901e-7
4.2246115928877974e-7
3.5764828101334213e-7
4.572692224153563e-7
1.176447807299065e-6
0.000012135819873338833
1.6169484659015582e-6
2.3305103941820585e-6
2.179487078234953e-6
4.344164221257564e-6
1.2791347871621803e-7
3.832697722122307e-9
4.551804863282955e-9
2.2489731607136835e-9
9.308129527657461e-10
3.2827773563175694e-10
4.887313983511239e-10
8.041579971490817e-10
3.8422854903003496e-10
4.0980444052062316e-9
1.5201807693672147e-8
1.76062072690511e-8
7.111332677405815e-9
9.006083910139717e-9
2.6622701477185444e-11
1.0367339898961764e-10
1.0877113628552819e-11
2.3215478901627226e-13
1.5686724977256237e-12
1.6379075920515842e-12
6.286484493160824e-13
1.6257571772607243e-12
5.832019521620208e-12
1.3417460117286024e-11
2.7141271912799606e-11
5.255388484063542e-11
1.0141539980859082e-10
8.344600041543365e-10
4.5591783598425884e-10
1.032301648663844e-10
2.0124554342527074e-10
5.54280727909504e-10
1.0472197326759682e-9
1.8032869360853337e-9
2.965651092503966e-9
4.530662351229454e-9
5.995339320607358e-9
6.460651836369485e-9
4.781136615775738e-9
9.039366368686483e-10
2.1860001704466414e-9
9.885286855619086e-9
8.184246547991852e-10
3.6224206133617815e-10
1.894392223110009e-11
2.52841049930428e-12
2.562165094385664e-13
1.0427496717366928e-13
9.562229278388241e-14
1.1036060884211442e-13
1.3282662147511153e-13
1.6119648310305433e-13
1.9686818187025132e-13
2.418454849351648e-13
2.9869794357047364e-13
3.7075213269078614e-13
4.623304296867945e-13
5.79059529492967e-13
3.934020252756522e-12
6.367757556789048e-13
9.089839329051513e-14
1.3120174950770138e-13
2.871871115356375e-13
4.502653743823741e-13
6.558499976822164e-13
9.360089277268853e-13
1.329805285666196e-12
1.8909590655864767e-12
2.6967956765270686e-12
3.860555415512322e-12
5.549066317452391e-12
8.007816573110507e-12
1.159439462936184e-11
1.681656569587446e-11
2.43572877129566e-11
3.503858544348039e-11
4.9638022518946994e-11
6.85040569214586e-11
2.538438908139192e-10
1.9279772369956043e-10
9.751052852157428e-11
6.945107210245919e-10
1.4086037398149498e-9
1.917569503998411e-9
2.230326411246847e-9
2.4720544893913302e-9
2.7033071483218625e-9
2.9415180354857494e-9
3.1881366104635323e-9
3.4225077888051474e-9
6.960100714635154e-10
3.174512016734032e-10
5.712115926304262e-10
8.728722035309903e-10
1.656551426426906e-9
4.982427338060879e-9
3.4413641920797873e-9
5.626984208762376e-10
7.31713832121025e-10
7.401228433933497e-10
7.641725269058225e-10
8.24506261673366e-10
9.315914758695444e-10
1.1042094258225729e-9
1.3807903794264695e-9
1.8433058332308684e-9
2.6839429670438367e-9
4.406681252835253e-9
1.6428475932546445e-8
1.7942555372778586e-8
1.3736974208946489e-8
1.7238448224019845e-8
2.8532392252674596e-8
5.7830273030843176e-8
7.704016145613976e-8
7.829574353780453e-8
1.0353784835921245e-7
1.371857666069383e-7
5.6268750491925626e-8
1.8253484417830762e-6
2.9549678957155855e-6
1.4578825890706018e-6
8.681658364633437e-7
6.089857291220962e-7
3.0816959357254874e-7
1.4261480817171401e-7
3.006811045786138e-8
9.031875732431389e-9
1.58278071604465e-9
2.609903225401315e-10
4.528203514297652e-11
3.6488151780148926e-10
1.030545542306551e-9
6.080883756353234e-10
1.1707011495659487e-10
4.914680482154576e-11
9.777071442117154e-10
6.042959419016444e-9
2.5796055076607295e-9
4.403156425849936e-9
1.7904801733569132e-8
4.336614837979237e-8
5.431380901333886e-8
5.276994176919135e-8
5.224430435290741e-8
5.371831461588853e-8
5.648074502088858e-8
5.999247789905608e-8
6.395070384253664e-8
6.823444687521989e-8
8.206029978571882e-8
1.1035586029330315e-7
9.867836163652295e-8
4.097480668652896e-8
1.8749013082665994e-8
1.0422161648786607e-8
6.992360684064281e-9
6.160485121123472e-9
1.0162230425024613e-8
2.075642184704613e-8
1.344565548354297e-8
1.363708176231722e-8
1.501876174386575e-8
1.6936528505293332e-8
1.9718181777520047e-8
2.3953440706115514e-8
3.061846453039239e-8
4.158889292490124e-8
6.085585330760193e-8
9.756943631255461e-8
2.1714056810165424e-7
1.258614569345472e-7
8.629671865648394e-8
9.90488980158022e-8
1.5659587500808075e-7
2.55223687044357e-7
2.1424928363198147e-7
2.1083378135491037e-7
3.103616548157473e-7
6.442235423562992e-7
3.8396999997060363e-7
4.740423976364002e-6
3.773843920688239e-6
1.44710713389791e-6
6.783099830641292e-7
1.8162335096561683e-7
3.3903635324558074e-8
8.298270375366994e-9
2.73339548328344e-9
3.4538075436001507e-10
5.911974816800699e-12
2.48239823085115e-10
1.951618493291628e-10
9.010158760574937e-10
3.61310640743035e-11
1.8101306189932664e-10
7.736147844666325e-10
3.645478885443092e-9
1.889328134382819e-8
6.4766025507831e-9
5.292924135157678e-9
1.7124793866487884e-8
5.484800704561369e-8
1.044481528416052e-7
9.701674064330699e-8
8.550934681166138e-8
8.206977501434253e-8
8.369700065712533e-8
8.918640859973551e-8
9.922225938892488e-8
1.1686482532618255e-7
1.5167614713229058e-7
1.2878893015572138e-7
1.5070385402645675e-7
2.409079736226059e-7
2.064040781416496e-7
9.695494495864359e-8
5.077092192294605e-8
3.2543615174092326e-8
2.4262214735158994e-8
2.1515412644935426e-8
2.7645406819927417e-8
1.0215845835245659e-8
7.104833228124037e-9
1.2480158830729139e-8
1.9878113795379863e-8
2.675503000670609e-8
3.329321451569522e-8
4.0646781117336364e-8
5.0064965095273516e-8
6.310581809199552e-8
2.9655622954095736e-7
2.556162849799557e-7
1.7756959332801224e-7
2.0186373395036808e-7
3.084494130413784e-7
5.134590519801796e-7
4.225790235027054e-7
3.578207831601158e-7
4.5758709287303797e-7
1.1770865250164653e-6
0.000012227926006931397
1.5790286018350575e-6
2.36250274129427e-6
2.1941720729823537e-6
4.356217595623022e-6
1.3135377865467398e-7
3.75938828028901e-9
4.5587905857809695e-9
2.301997931702233e-9
9.351937892044935e-10
3.35516182865106e-10
4.838777940650781e-10
8.079813948105431e-10
3.798879108861899e-10
4.203587785726657e-9
1.5092675753644743e-8
1.7703545946991697e-8
6.7883288076469596e-9
9.176558693716653e-9
3.054991313371016e-11
1.0385859454644154e-10
1.0974334864232352e-11
2.541417711526327e-13
1.5539946479554464e-12
1.62228586303123e-12
6.077285278869137e-13
1.6560409558075537e-12
5.877045726133343e-12
1.3485666350163075e-11
2.7247157085903485e-11
5.2724695472351914e-11
1.017102513546134e-10
8.360205118801e-10
4.5709495521576755e-10
1.0381943304826162e-10
2.0101032215506315e-10
5.543806042023842e-10
1.0477702373628967e-9
1.8046244456217087e-9
2.968636734013594e-9
4.537289716452555e-9
6.008558408665693e-9
6.4824164122452e-9
4.810737418452418e-9
9.257194421897382e-10
2.1762432466134e-9
9.894898020243645e-9
8.24597412572304e-10
3.6077708803876137e-10
1.8813358426497982e-11
2.5730693123485925e-12
2.5551520712128136e-13
1.0460292768586639e-13
9.556483318968201e-14
1.1022932802669911e-13
1.3266281855523148e-13
1.6099540180573703e-13
1.9661962869259778e-13
2.415369953419091e-13
2.9831359517515194e-13
3.7027108441705466e-13
4.617259071916632e-13
5.782967146619367e-13
3.925101784216235e-12
6.357402488318133e-13
9.072083757942604e-14
1.3102261091898736e-13
2.8676170754729663e-13
4.4958355236435176e-13
6.54845182579555e-13
9.345634375934312e-13
1.3277372662628533e-12
1.887998796080768e-12
2.6925457932301982e-12
3.854429233032648e-12
5.5402014778168644e-12
7.994944592449561e-12
1.1575668839400725e-11
1.678935519400698e-11
2.4318016338725512e-11
3.498280514766173e-11
4.9561053263989595e-11
6.840229866092859e-11
2.534959519235403e-10
1.9261407238927938e-10
9.710825767119517e-11
6.93111783546834e-10
1.4063790813079799e-9
1.9150882553371332e-9
2.227743181005879e-9
2.469323752113287e-9
2.7003810065623423e-9
2.9383708309133818e-9
3.184761370085287e-9
3.418300810235674e-9
6.939629882048019e-10
3.174881853333906e-10
5.709053638814504e-10
8.72510794210969e-10
1.6565088852145338e-9
4.986549811403855e-9
3.4273099590357387e-9
5.620576512876368e-10
7.307147079459487e-10
7.392011492449268e-10
7.633024092763866e-10
8.236375780150418e-10
9.306730848249322e-10
1.1031808694903321e-9
1.3795641859284144e-9
1.8417309035813884e-9
2.68171328787182e-9
4.403093910066034e-9
1.642433088275049e-8
1.7941107006569815e-8
1.3735719742707019e-8
1.7236651943792765e-8
2.8528698928984152e-8
5.782223458384804e-8
7.703680727040429e-8
7.829005121234354e-8
1.0352518670375484e-7
1.3718336605619285e-7
5.615172289144106e-8
1.8260722027407398e-6
2.9562228079262047e-6
1.455487395309261e-6
8.68128741803999e-7
6.082362376437542e-7
3.078972207497919e-7
1.4244009458792506e-7
3.0041963516946626e-8
9.029799437900254e-9
1.5807458649195602e-9
2.60969345594793e-10
4.5381790919042246e-11
3.6497784900001934e-10
1.0329489926315257e-9
6.072484836933764e-10
1.1708213410310892e-10
4.928792716633094e-11
9.7956278905274e-10
6.034468592685639e-9
2.5791600267978907e-9
4.4052679792093e-9
1.7910360113263587e-8
4.337445111376373e-8
5.431085645966025e-8
5.276332386031861e-8
5.223795212644634e-8
5.3712618019216355e-8
5.647549654935771e-8
5.998742855203039e-8
6.39456851647391e-8
6.822940673978064e-8
8.204618964956364e-8
1.1032392340145603e-7
9.870256689948675e-8
4.0989419368528016e-8
1.8752550798251448e-8
1.0422522227206152e-8
6.991515326672586e-9
6.1581896868711735e-9
1.0151764218080097e-8
2.077705426897498e-8
1.3450981507720445e-8
1.3638925591624355e-8
1.5019187663807462e-8
1.6935954862597193e-8
1.9716626107543714e-8
2.39506574984254e-8
3.0613848948000787e-8
4.158115921468063e-8
6.084221303361075e-8
9.754368161601379e-8
2.1710889639413564e-7
1.2584791601452054e-7
8.628754677531203e-8
9.903831045909186e-8
1.5657848783001747e-7
2.5519978198488513e-7
2.142318398924361e-7
2.1081341840807793e-7
3.103290587442526e-7
6.442179511398389e-7
3.8460615748420515e-7
4.741717425833424e-6
3.7726243502861655e-6
1.446766854525675e-6
6.781627986806172e-7
1.815474381309609e-7
3.3891534784874335e-8
8.296351515801514e-9
2.7326855089191194e-9
3.452703979619936e-10
5.8979953945961485e-12
2.4818635272250035e-10
1.9515122710876568e-10
9.013932499067069e-10
3.606223700301554e-11
1.8105573539129016e-10
7.737572144594836e-10
3.6460709816363144e-9
1.8888315451629584e-8
6.4760035160658235e-9
5.292637270401923e-9
1.7125401330689807e-8
5.484728634244727e-8
1.044422110484358e-7
9.700740935663981e-8
8.55002935314337e-8
8.20608822203669e-8
8.36879156665494e-8
8.917688466332036e-8
9.921200907565646e-8
1.1685299799088975e-7
1.5165871749919087e-7
1.2877429671780603e-7
1.506849828108091e-7
2.4088558352835575e-7
2.064149241536063e-7
9.696360207603699e-8
5.077442519017353e-8
3.254489687353932e-8
2.4262368603631896e-8
2.1514389206318374e-8
2.7640330041916872e-8
1.0213654017942289e-8
7.101837032795109e-9
1.2476926784284258e-8
1.9874661204445595e-8
2.6751142530350004e-8
3.328862211812874e-8
4.064116546081874e-8
5.005786612946021e-8
6.309651449370281e-8
2.9652386514791255e-7
2.555907629704512e-7
1.7755210417161852e-7
2.018443516155935e-7
3.084207587970623e-7
5.134150208891314e-7
4.225460070310086e-7
3.5779421633857164e-7
4.575559741387765e-7
1.1770229085187782e-6
0.000012225122108464755
1.5797549741311726e-6
2.3616449719439388e-6
2.1937528902802684e-6
4.356059869216761e-6
1.3128667269485234e-7
3.760492393780619e-9
4.558551859242418e-9
2.300808004382581e-9
9.3508536514749e-10
3.3535901343195174e-10
4.839636396946534e-10
8.07890007538791e-10
3.7997695130546396e-10
4.201749164950675e-9
1.509503047150624e-8
1.770199638858899e-8
6.794148035939598e-9
9.173400304807293e-9
3.047872055919089e-11
1.0385436306148229e-10
1.0972441171394158e-11
2.536820804117153e-13
1.5543431844215381e-12
1.6226787831112965e-12
6.082826655045215e-13
1.6552266426752233e-12
5.875819583712981e-12
1.3483784922535892e-11
2.7244182062827393e-11
5.271983833748829e-11
1.0170177920003185e-10
8.359805627212855e-10
4.570647599703196e-10
1.0380435888627697e-10
2.0101523618804448e-10
5.543750076541211e-10
1.0477500304448453e-9
1.8045791353334197e-9
2.9685425131445445e-9
4.5370982922101575e-9
6.008204854431574e-9
6.481863794872376e-9
4.810022540438097e-9
9.252103106116255e-10
2.1764510095782558e-9
9.894600259769734e-9
8.244782126151604e-10
3.607988405709029e-10
1.8815448874091675e-11
2.5721302383168796e-12
2.555334873411232e-13
1.045934392175581e-13
9.55659451454156e-14
1.102323659819717e-13
1.326666410651966e-13
1.610000606660723e-13
1.9662552423188067e-13
2.4154431599060027e-13
2.98322577247949e-13
3.702822926317096e-13
4.617398876247488e-13
5.783146048771616e-13
3.925294147156736e-12
6.357637263731938e-13
9.072476427113952e-14
1.3102684223737948e-13
2.867714119965546e-13
4.495992582790175e-13
6.548682772521962e-13
9.34596642009282e-13
1.3277845873205816e-12
1.8880664244178074e-12
2.6926424190840684e-12
3.854568510612651e-12
5.540403168201585e-12
7.99523703474515e-12
1.1576094213420533e-11
1.6789973252323735e-11
2.4318909436011967e-11
3.498407732329882e-11
4.9562816709273976e-11
6.840464807172797e-11
2.535040122553405e-10
1.926187172541764e-10
9.71161819163561e-11
6.931417293301317e-10
1.406428464201271e-9
1.915145246921668e-9
2.227803767248916e-9
2.469388359310439e-9
2.7004504403132413e-9
2.938445566829855e-9
3.184841536645554e-9
3.4183965002471246e-9
6.94004661975124e-10
3.17489436566231e-10
5.709143447411912e-10
8.72522443680525e-10
1.6565190829432679e-9
4.986502066593137e-9
3.427571886581526e-9
5.620762760224629e-10
7.307390315036795e-10
7.39223688774386e-10
7.633241117579298e-10
8.236597699202839e-10
9.306971653570207e-10
1.1032086065816027e-9
1.3795982601441563e-9
1.8417760970243722e-9
2.68177944996243e-9
4.403204194807314e-9
1.642447964045043e-8
1.794118459958034e-8
1.3735772983620424e-8
1.7236715896651852e-8
2.8528809987285866e-8
5.7822456790632186e-8
7.703694774506962e-8
7.829022627079248e-8
1.0352550474077114e-7
1.371834965735873e-7
5.6154043508925206e-8
1.8260590295210516e-6
2.9561991833560802e-6
1.4555340976063104e-6
8.681299915763538e-7
6.082510876747462e-7
3.0790261852070627e-7
1.4244353530371333e-7
3.0042483108248386e-8
9.029842327671324e-9
1.5807854106283602e-9
2.609698092311344e-10
4.5379893125204254e-11
3.649761261907729e-10
1.0329028367365244e-9
6.072651976796462e-10
1.170819961386491e-10
4.928523447319836e-11
9.795276551891076e-10
6.034635805752418e-9
2.5791702859584982e-9
4.405229575788501e-9
1.7910263948160102e-8
4.3374318160037416e-8
5.431094752277413e-8
5.27634849438398e-8
5.223810798511765e-8
5.371276230220436e-8
5.647563404071032e-8
5.998756455368863e-8
6.394582330054393e-8
6.82295484115723e-8
8.204651111033848e-8
1.1032460020951656e-7
9.87021489819224e-8
4.0989156215803766e-8
1.8752491649422195e-8
1.042252076157246e-8
6.991535466569315e-9
6.158237340122637e-9
1.0151971535154956e-8
2.0776668209808306e-8
1.3450886888669357e-8
1.3638898845100757e-8
1.5019189701325914e-8
1.6935977838077363e-8
1.9716670154212964e-8
2.3950728250325066e-8
3.061395958902361e-8
4.1581337100051014e-8
6.084251628259725e-8
9.75442369060143e-8
2.1710966170742083e-7
1.258482657378651e-7
8.628778273166367e-8
9.903858019463282e-8
1.5657892265328578e-7
2.5520039534286095e-7
2.142322946629275e-7
2.108139187245247e-7
3.103298298481375e-7
6.442182912210582e-7
3.845939805408379e-7
4.7416943610775756e-6
3.77265016727887e-6
1.4467740711807493e-6
6.781658590119047e-7
1.815489918259715e-7
3.389178039375345e-8
8.296390077870912e-9
2.7326996779333266e-9
3.4527257530015343e-10
5.8982408779468384e-12
2.48187464585061e-10
1.9515145033846056e-10
9.01385465007683e-10
3.606354774187737e-11
1.8105500843377567e-10
7.737547646399271e-10
3.6460608943616532e-9
1.8888422722541893e-8
6.476018297400768e-9
5.292645324500219e-9
1.712539294626103e-8
5.4847318675379176e-8
1.0444236593890443e-7
9.700763066521833e-8
8.550050603334655e-8
8.206109091629406e-8
8.36881296455164e-8
8.917711098114373e-8
9.921225703428764e-8
1.168532931588669e-7
1.516591699977546e-7
1.2877465661672118e-7
1.5068541618731822e-7
2.408860949731008e-7
2.0641476004910426e-7
9.696345431637095e-8
5.077436735581234e-8
3.254488027014846e-8
2.426237362146418e-8
2.1514417925386106e-8
2.7640444213516744e-8
1.0213701152038242e-8
7.101898587028898e-9
1.2476994040711646e-8
1.9874736080418972e-8
2.6751229964984832e-8
3.328872719694887e-8
4.064129448006554e-8
5.0058028744563024e-8
6.309672607503482e-8
2.9652461490161254e-7
2.5559137735213584e-7
1.775525293415413e-7
2.0184482597999927e-7
3.084214646848345e-7
5.134161099742839e-7
4.225468198875499e-7
3.577948701853669e-7
4.5755674560934335e-7
1.1770245882670273e-6
0.000012225181435568212
1.5797396084533676e-6
2.361664027632792e-6
2.1937625832203213e-6
4.356064969927348e-6
1.3128789862463524e-7
3.760472762622017e-9
4.558556693949994e-9
2.300830552632544e-9
9.350874096996736e-10
3.3536210575710506e-10
4.839623744906619e-10
8.078919558740207e-10
3.7997567885765877e-10
4.2017741581173915e-9
1.5095002099600147e-8
1.770202055063596e-8
6.794074351431034e-9
9.173443806157876e-9
3.047960484738911e-11
1.0385444323814926e-10
1.0972464835503246e-11
2.5369084282982577e-13
1.5543236788563955e-12
1.6226732338821362e-12
6.082651597611254e-13
1.6552585999656552e-12
5.875838538041644e-12
1.3483830440754369e-11
2.7244248478825005e-11
5.2719982535198234e-11
1.0170201580145606e-10
8.35981434358315e-10
4.570654405776372e-10
1.0380468614041416e-10
2.010151843708132e-10
5.543752771692792e-10
1.0477508283706546e-9
1.8045806428719896e-9
2.968545604402544e-9
4.537103775536837e-9
6.008213870012666e-9
6.4818765591738334e-9
4.810037279900605e-9
9.252198477825898e-10
2.176448306657766e-9
9.894610758530677e-9
8.244791494202689e-10
3.607991026325234e-10
1.8815471159666747e-11
2.572141895749127e-12
2.555324315484695e-13
1.045937118804316e-13
9.556590560719992e-14
1.1023227950082605e-13
1.3266656338376705e-13
1.610000413130031e-13
1.9662538616580203e-13
2.415441351517731e-13
2.9832245704164e-13
3.7028206501295187e-13
4.617398907981187e-13
5.783143950238556e-13
3.925291228211634e-12
6.357633790780756e-13
9.072466686972081e-14
1.3102676123336355e-13
2.867712599886001e-13
4.495989002617106e-13
6.548679343525715e-13
9.345959184818099e-13
1.3277837563720592e-12
1.8880651793654082e-12
2.6926410207344763e-12
3.8545663648411535e-12
5.540399577037548e-12
7.995232382468796e-12
1.1576087349744692e-11
1.6789963029493725e-11
2.4318894704563544e-11
3.4984055340648137e-11
4.956278613648975e-11
6.840460640895988e-11
2.535038679775737e-10
1.926186150227445e-10
9.711610634694298e-11
6.931413149103604e-10
1.4064276856753196e-9
1.9151442469907022e-9
2.227802641920292e-9
2.469387132234771e-9
2.700449110785991e-9
2.938444134221861e-9
3.1848399991845835e-9
3.418394865440514e-9
6.940041985799389e-10
3.174893110659743e-10
5.709140902211629e-10
8.725220716282003e-10
1.6565184387512338e-9
4.986500520091578e-9
3.4275703154229662e-9
5.620757553776046e-10
7.307385385216655e-10
7.392232284872859e-10
7.633236457819183e-10
8.236592694581553e-10
9.306965965111051e-10
1.1032079165701605e-9
1.3795973679602168e-9
1.8417748550215091e-9
2.681777545621382e-9
4.403200871620297e-9
1.6424474367501676e-8
1.7941181023311835e-8
1.3735770834718292e-8
1.7236713646401248e-8
2.852880674660188e-8
5.7822451056746815e-8
7.703694209933534e-8
7.829022098145981e-8
1.035254978392964e-7
1.3718349063603995e-7
5.6154021372089475e-8
1.8260590762411818e-6
2.9561993178059825e-6
1.4555337071384285e-6
8.68129962951501e-7
6.082509518724414e-7
3.079025696228366e-7
1.4244350449285465e-7
3.004247806769954e-8
9.029841779063622e-9
1.5807850855336272e-9
2.609697995765183e-10
4.537990868972754e-11
3.649761294579646e-10
1.032903162411994e-9
6.072650347371905e-10
1.170819901833869e-10
4.9285253682293005e-11
9.79527876289914e-10
6.034634323430397e-9
2.5791701075872756e-9
4.405229728352865e-9
1.791026399472848e-8
4.3374317499605695e-8
5.431094476046289e-8
5.2763481688555206e-8
5.2238104765376656e-8
5.371275909778374e-8
5.6475630766310254e-8
5.998756114181795e-8
6.394581970069457e-8
6.822954459435676e-8
8.204650566465726e-8
1.1032459151434764e-7
9.870214927055786e-8
4.0989157110346176e-8
1.8752491581520675e-8
1.0422520466522142e-8
6.9915351047502e-9
6.158236798008582e-9
1.0151969672036373e-8
2.0776670329173704e-8
1.345088706935322e-8
1.3638898485968996e-8
1.501918903931378e-8
1.693597692633099e-8
1.9716668952597585e-8
2.3950726659656196e-8
3.061395741214504e-8
4.15813339635371e-8
6.08425114554082e-8
9.754422895610151e-8
2.171096465928697e-7
1.2584825773511817e-7
8.628777738461799e-8
9.903857420884065e-8
1.5657891339267078e-7
2.5520038151423403e-7
2.142322840234665e-7
2.1081390839925817e-7
3.103298154483911e-7
6.442182760640054e-7
3.845940728001597e-7
4.741694468514037e-6
3.7726498575399505e-6
1.4467739844435375e-6
6.781658254141076e-7
1.8154897478116387e-7
3.389177775876127e-8
8.296389661489022e-9
2.7326995328519153e-9
3.45272554022849e-10
5.8982392815457105e-12
2.481874519362938e-10
1.9515144572105307e-10
9.01385536711034e-10
3.6063537896656135e-11
1.8105500782442772e-10
7.737547615074893e-10
3.646060866062106e-9
1.888842134809611e-8
6.476017992511084e-9
5.292645105257311e-9
1.7125392763115413e-8
5.4847317198686745e-8
1.0444236222367989e-7
9.700762645752999e-8
8.550050208752566e-8
8.206108702539513e-8
8.368812560373452e-8
8.91771066003359e-8
9.92122520204235e-8
1.1685328676899742e-7
1.5165915945282004e-7
1.287746491367264e-7
1.5068540873160006e-7
2.4088608648846307e-7
2.0641475853231254e-7
9.696345442393382e-8
5.0774367324590844e-8
3.254488000492076e-8
2.4262373197282214e-8
2.1514417287683925e-8
2.764044257672493e-8
1.021370041786447e-8
7.101897832042595e-9
1.2476993177563172e-8
1.9874734960820934e-8
2.6751228512475714e-8
3.328872537295689e-8
4.064129222161983e-8
5.005802592371176e-8
6.30967224853093e-8
2.965246016891222e-7
2.5559136528104956e-7
1.77552520830122e-7
2.0184481637614773e-7
3.0842145026632555e-7
5.134160874234602e-7
4.225468029899944e-7
3.5779485672091145e-7
4.5755672977065934e-7
1.1770245512904994e-6
0.000012225180560579775
1.5797398127127427e-6
2.3616637261569155e-6
2.193762417572072e-6
4.356064852111474e-6
1.3128788836363304e-7
3.760472880548368e-9
4.558556627976616e-9
2.3008303211845135e-9
9.35087388375183e-10
3.3536207042936426e-10
4.839623733690214e-10
8.078919277714322e-10
3.799756770704242e-10
4.201774277314723e-9
1.5095001821235746e-8
1.770202051114907e-8
6.7940737688965265e-9
9.173443975447152e-9
3.0479598650609464e-11
1.03854420310901e-10
1.097246331202188e-11
2.5368372477170604e-13
1.5543134940791634e-12
1.6226741566698432e-12
6.082809982279276e-13
1.6552535359314445e-12
5.875852127434902e-12
1.3483837268702326e-11
2.7244259735796197e-11
5.2719995120195195e-11
1.0170199277459522e-10
8.359814178270799e-10
4.570654371381376e-10
1.0380468992373194e-10
2.0101520302319086e-10
5.543752964999768e-10
1.0477507681971048e-9
1.8045806699141327e-9
2.9685455399456853e-9
4.537103706224255e-9
6.00821369002429e-9
6.48187634942596e-9
4.810037084184577e-9
9.252197470598639e-10
2.176448293870807e-9
9.89461047918237e-9
8.244791860491445e-10
3.6079907596553515e-10
1.8815467248257853e-11
2.5721420337834464e-12
2.55533200681525e-13
1.0459383559642871e-13
9.556591367587428e-14
1.1023238179976693e-13
1.3266661428711904e-13
1.6099997563155667e-13
1.9662542209453466e-13
2.4154406793997245e-13
2.9832234739190506e-13
3.702821308551799e-13
4.61739711770044e-13
5.783143276333997e-13
3.925291286361503e-12
6.357632133473549e-13
9.072470157294765e-14
1.310267611982032e-13
2.867713068398168e-13
4.495989107056074e-13
6.548678938929341e-13
9.345960122149403e-13
1.3277837675334027e-12
1.8880652795596632e-12
2.6926405419166364e-12
3.854566503604036e-12
5.540399708448594e-12
7.995232525799788e-12
1.1576087231882139e-11
1.6789963018273992e-11
2.4318894694610878e-11
3.4984055669146664e-11
4.956278614310909e-11
6.840460670961519e-11
2.5350386943596816e-10
1.9261861616538497e-10
9.711610706975995e-11
6.931413044243759e-10
1.406427687836776e-9
1.915144254514051e-9
2.2278026526474223e-9
2.469387144929063e-9
2.7004491253834837e-9
2.938444148953559e-9
3.1848400141709327e-9
3.4183948774373436e-9
6.940041930457222e-10
3.174893159581012e-10
5.709140956026869e-10
8.725220805063698e-10
1.6565184628962411e-9
4.986500617172423e-9
3.427570175633259e-9
5.620757655980061e-10
7.307385444489475e-10
7.392232322390259e-10
7.633236530484355e-10
8.236592804382437e-10
9.306966049939469e-10
1.1032079299929742e-9
1.3795973881593786e-9
1.8417748822359767e-9
2.6817775894303704e-9
4.40320095056912e-9
1.6424474521379627e-8
1.7941181135988016e-8
1.373577089299413e-8
1.72367137071372e-8
2.8528806820459652e-8
5.782245117121733e-8
7.703694226439869e-8
7.829022110671906e-8
1.035254979423112e-7
1.371834908183013e-7
5.6154020836699556e-8
1.826059082963839e-6
2.9561993274720434e-6
1.4555336936655189e-6
8.681299634444728e-7
6.082509481358923e-7
3.079025682402581e-7
1.4244350359497566e-7
3.004247794955836e-8
9.02984177519304e-9
1.5807850738272057e-9
2.609697999064789e-10
4.537989721126007e-11
3.6497613074284825e-10
1.032903178275437e-9
6.072650309753102e-10
1.1708199053933688e-10
4.928525459650402e-11
9.795278891798024e-10
6.034634294811065e-9
2.5791701090237976e-9
4.40522974699266e-9
1.7910264055421406e-8
4.3374317621678475e-8
5.431094482613168e-8
5.2763481730095514e-8
5.2238104808970385e-8
5.3712759146797194e-8
5.647563082442154e-8
5.998756120554152e-8
6.394581977332639e-8
6.82295446742341e-8
8.204650569983933e-8
1.1032459145749314e-7
9.870214954148608e-8
4.0989157251245e-8
1.8752491624468736e-8
1.0422520481238527e-8
6.9915351071489685e-9
6.158236788362847e-9
1.0151969618224466e-8
2.077667048448333e-8
1.3450887122847135e-8
1.3638898521225524e-8
1.5019189068051902e-8
1.693597695736129e-8
1.971666897841398e-8
2.39507266850019e-8
3.0613957437341376e-8
4.158133398560496e-8
6.084251147322948e-8
9.754422894757249e-8
2.1710964676800832e-7
1.2584825786599037e-7
8.628777747091258e-8
9.903857430324912e-8
1.5657891352564227e-7
2.552003817366746e-7
2.1423228420646606e-7
2.1081390853701575e-7
3.1032981559135713e-7
6.442182765326332e-7
3.845940767511709e-7
4.741694479133596e-6
3.7726498544621593e-6
1.446773983590226e-6
6.781658249086196e-7
1.8154897451978938e-7
3.3891777714414106e-8
8.296389654873827e-9
2.7326995298139353e-9
3.4527255371869475e-10
5.898239021261037e-12
2.481874510327351e-10
1.9515144586810857e-10
9.013855387173816e-10
3.606353736709601e-11
1.8105500835825482e-10
7.737547632683453e-10
3.64606087441136e-9
1.888842133821388e-8
6.476017998749076e-9
5.292645111658144e-9
1.712539277748763e-8
5.4847317285716945e-8
1.0444236229363188e-7
9.70076265018013e-8
8.550050212797248e-8
8.206108706467277e-8
8.368812564454983e-8
8.917710664987224e-8
9.92122520835237e-8
1.1685328686585492e-7
1.516591596342319e-7
1.2877464923878707e-7
1.5068540878345698e-7
2.4088608653297565e-7
2.0641475871253357e-7
9.696345451840695e-8
5.0774367364618755e-8
3.254488002710703e-8
2.426237321534475e-8
2.151441729263484e-8
2.7640442566725403e-8
1.0213700418507609e-8
7.101897822103583e-9
1.24769931748957e-8
1.9874734966968034e-8
2.6751228519600072e-8
3.3288725387047936e-8
4.0641292238896736e-8
5.005802594178689e-8
6.309672250999287e-8
2.965246017881587e-7
2.5559136542201003e-7
1.7755252093143706e-7
2.0184481649839145e-7
3.0842145045510474e-7
5.134160877281923e-7
4.225468032197473e-7
3.57794856899918e-7
4.575567299806131e-7
1.1770245518605915e-6
0.000012225180560734162
1.579739813659087e-6
2.3616637271799793e-6
2.1937624186763206e-6
4.356064854151154e-6
1.312878880042568e-7
3.760472888463045e-9
4.558556627696484e-9
2.3008303166992888e-9
9.35087387954351e-10
3.353620700352307e-10
4.839623743347078e-10
8.078919281834566e-10
3.7997567780552784e-10
4.2017742566654e-9
1.5095001858666413e-8
1.7702020497619798e-8
6.794073839692965e-9
9.17344391669684e-9
3.0479628391394265e-11
1.0385443631161315e-10
1.097246261506973e-11
2.5368139317189817e-13
1.554334792783913e-12
1.6226543947545207e-12
6.082654217152443e-13
1.6552485736169282e-12
5.875829551879124e-12
1.3483841296633195e-11
2.7244262443828827e-11
5.271998198651777e-11
1.0170200482405109e-10
8.359814232152051e-10
4.5706543903883397e-10
1.0380470044985357e-10
2.0101521634046568e-10
5.543753441295218e-10
1.0477507871162135e-9
1.8045806503262543e-9
2.9685455295285192e-9
4.537103676146083e-9
6.008213703322628e-9
6.4818763448076186e-9
4.810037083390478e-9
9.252197460975072e-10
2.1764482970745287e-9
9.89461048809853e-9
8.244791840518842e-10
3.6079907704964215e-10
1.881546723043866e-11
2.5721416955989663e-12
2.555325299981407e-13
1.0459360285348599e-13
9.556585533483414e-14
1.1023234504885416e-13
1.3266661362495894e-13
1.6099994592830473e-13
1.9662547660617188e-13
2.415441839520438e-13
2.983224474533025e-13
3.7028222583417644e-13
4.617397743255666e-13
5.783142463167301e-13
3.9252911629214275e-12
6.357633272557782e-13
9.072469580600238e-14
1.3102680746328067e-13
2.8677128424478967e-13
4.495988939033991e-13
6.54867874029791e-13
9.345959962761512e-13
1.3277836553397299e-12
1.8880649522607234e-12
2.692640687006962e-12
3.85456637294019e-12
5.540399780460487e-12
7.99523219563909e-12
1.1576087193211513e-11
1.6789963271560628e-11
2.431889446058878e-11
3.498405579443655e-11
4.9562786231322545e-11
6.840460666437704e-11
2.5350386914796145e-10
1.926186162795667e-10
9.711610571725344e-11
6.931413088920942e-10
1.4064276880367014e-9
1.9151442558532915e-9
2.227802654049736e-9
2.469387144346655e-9
2.700449125164339e-9
2.93844414895888e-9
3.184840014167887e-9
3.418394876996131e-9
6.940041900492431e-10
3.1748931371467533e-10
5.709140960280066e-10
8.725220807032409e-10
1.6565184610160468e-9
4.986500614449334e-9
3.427570239051736e-9
5.620757714984674e-10
7.307385436558347e-10
7.392232321530126e-10
7.633236536820024e-10
8.236592770988698e-10
9.306966073535164e-10
1.1032079261229845e-9
1.3795973865975229e-9
1.8417748797785813e-9
2.681777586035636e-9
4.403200948602597e-9
1.6424474516177915e-8
1.7941181133392164e-8
1.3735770895421044e-8
1.7236713704505676e-8
2.8528806820023437e-8
5.782245116905614e-8
7.703694226026447e-8
7.829022110456712e-8
1.0352549794205716e-7
1.3718349081695147e-7
5.6154020876198006e-8
1.8260590826133334e-6
2.956199326909568e-6
1.4555336945648623e-6
8.681299634470717e-7
6.082509484017511e-7
3.0790256833381774e-7
1.4244350365830175e-7
3.004247795874966e-8
9.029841775732592e-9
1.5807850744843368e-9
2.609697999535547e-10
4.53798944382102e-11
3.649761305485998e-10
1.0329031776058818e-9
6.072650312255592e-10
1.170819904936467e-10
4.928525452548829e-11
9.795278885312647e-10
6.0346342956950675e-9
2.579170108904645e-9
4.405229746432525e-9
1.791026405087735e-8
4.337431761874583e-8
5.431094482725367e-8
5.276348173113313e-8
5.2238104808372624e-8
5.371275914686825e-8
5.6475630823631277e-8
5.998756120663304e-8
6.394581977221013e-8
6.822954467345825e-8
8.204650570215159e-8
1.103245914670983e-7
9.87021495293802e-8
4.098915724308999e-8
1.875249162040095e-8
1.0422520479188112e-8
6.99153510798389e-9
6.15823679015184e-9
1.0151969619950012e-8
2.077667048128869e-8
1.3450887115928631e-8
1.3638898517962834e-8
1.501918906632849e-8
1.6935976954089368e-8
1.9716668976682365e-8
2.3950726683704235e-8
3.061395743886583e-8
4.1581333985980375e-8
6.084251147711792e-8
9.754422895440062e-8
2.1710964677575285e-7
1.2584825786735365e-7
8.628777747195545e-8
9.903857430242997e-8
1.5657891352498196e-7
2.552003817349796e-7
2.142322842052168e-7
2.1081390853767987e-7
3.1032981559430194e-7
6.44218276522641e-7
3.8459407650702545e-7
4.741694478569606e-6
3.772649854809448e-6
1.446773983695059e-6
6.781658249515012e-7
1.815489745438771e-7
3.3891777718492e-8
8.296389655481831e-9
2.7326995300793213e-9
3.4527255371823e-10
5.898239003098636e-12
2.481874488506827e-10
1.9515144576441344e-10
9.013855386649533e-10
3.606353738705848e-11
1.8105500831983885e-10
7.737547632586354e-10
3.646060873687425e-9
1.888842134065344e-8
6.476017998748228e-9
5.292645111963946e-9
1.712539277716674e-8
5.484731726434907e-8
1.0444236229153848e-7
9.700762650277524e-8
8.55005021263941e-8
8.206108706536756e-8
8.368812564603963e-8
8.917710665043197e-8
9.921225208588937e-8
1.1685328686193527e-7
1.5165915963139796e-7
1.2877464923920098e-7
1.5068540878654958e-7
2.408860865398524e-7
2.064147587099094e-7
9.696345451003508e-8
5.0774367362338364e-8
3.254488002840321e-8
2.4262373214086587e-8
2.1514417296154698e-8
2.764044256593616e-8
1.021370041861589e-8
7.101897822172044e-9
1.2476993171210339e-8
1.9874734962502406e-8
2.6751228526334017e-8
3.328872538524644e-8
4.0641292234958754e-8
5.0058025948143034e-8
6.309672250907953e-8
2.9652460179374316e-7
2.555913654264767e-7
1.7755252094183106e-7
2.018448164985573e-7
3.084214504551043e-7
5.134160877287793e-7
4.225468032206496e-7
3.577948569007839e-7
4.575567299814786e-7
1.177024551860863e-6
0.000012225180561291702
1.579739813475538e-6
2.3616637273121105e-6
2.193762418733638e-6
4.356064854142839e-6
1.312878880283716e-7
3.760472887991996e-9
4.558556627779842e-9
2.3008303170532638e-9
9.350873879966865e-10
3.353620699488659e-10
4.839623743329539e-10
8.078919279638446e-10
3.799756780134079e-10
4.201774257739792e-9
1.5095001861690258e-8
1.7702020495724787e-8
6.794073839906415e-9
9.173443941114976e-9
3.0479616041900665e-11
1.0385444098529184e-10
1.0972467142380244e-11
2.53696810933473e-13
1.554340145965039e-12
1.6226571775167942e-12
6.082751743757476e-13
1.655257497038768e-12
5.8758465929191925e-12
1.3483836743236464e-11
2.724425203860491e-11
5.271997724975099e-11
1.0170200963437556e-10
8.359814246576067e-10
4.570654482402744e-10
1.038046853376127e-10
2.0101517145625218e-10
5.543752813321897e-10
1.0477507703368482e-9
1.8045806612939645e-9
2.96854554556349e-9
4.53710367229217e-9
6.008213700152483e-9
6.481876350554871e-9
4.810037083794466e-9
9.252197492971489e-10
2.176448294456366e-9
9.894610481800445e-9
8.244791844140382e-10
3.607990768387112e-10
1.8815465313078306e-11
2.572141930483576e-12
2.5553265315848586e-13
1.0459371991699559e-13
9.556571685637717e-14
1.1023230763184493e-13
1.3266653336898325e-13
1.6100005499574555e-13
1.9662535211908265e-13
2.415441547225153e-13
2.9832243200902654e-13
3.702821898629114e-13
4.617397250381291e-13
5.783143087314887e-13
3.925291654937985e-12
6.357633905516163e-13
9.072472073081108e-14
1.3102675699912255e-13
2.867712080927377e-13
4.4959889371930686e-13
6.548679408814811e-13
9.345960287673509e-13
1.3277837310000072e-12
1.8880651992271852e-12
2.692640786172613e-12
3.8545663341500135e-12
5.5403995847859456e-12
7.99523220682808e-12
1.1576087085373156e-11
1.678996299532798e-11
2.431889463819162e-11
3.498405560755745e-11
4.9562786060646195e-11
6.840460661328764e-11
2.535038695342645e-10
1.9261861666238548e-10
9.711610722688721e-11
6.931413131869753e-10
1.4064276887327708e-9
1.915144255767386e-9
2.2278026531532676e-9
2.469387145700163e-9
2.700449124550296e-9
2.938444147599598e-9
3.1848400148941036e-9
3.418394878114299e-9
6.940041920398192e-10
3.1748931565971087e-10
5.709140957332139e-10
8.725220805633621e-10
1.656518461768508e-9
4.986500618057007e-9
3.4275702187599464e-9
5.62075770129577e-10
7.307385438731344e-10
7.39223232493635e-10
7.633236544868912e-10
8.236592775542215e-10
9.306966056086084e-10
1.1032079291159863e-9
1.3795973896061862e-9
1.841774881590338e-9
2.681777586788738e-9
4.4032009475456444e-9
1.6424474505253943e-8
1.79411811329833e-8
1.3735770896826921e-8
1.7236713705543173e-8
2.8528806819990432e-8
5.7822451168838463e-8
7.703694225985792e-8
7.829022110461028e-8
1.0352549794204697e-7
1.3718349081772693e-7
5.6154020868899494e-8
1.8260590826281037e-6
2.956199326917256e-6
1.4555336945462582e-6
8.681299634338145e-7
6.082509483880512e-7
3.0790256832956395e-7
1.4244350365598009e-7
3.004247795899089e-8
9.029841774978901e-9
1.5807850746450648e-9
2.6096979970339973e-10
4.5379895880827715e-11
3.6497613038657535e-10
1.0329031773221059e-9
6.072650312872706e-10
1.1708199053485439e-10
4.928525454687868e-11
9.795278887076744e-10
6.034634307219766e-9
2.5791701084021627e-9
4.405229745617668e-9
1.7910264049463304e-8
4.337431761657572e-8
5.4310944829232124e-8
5.276348173055797e-8
5.223810480875375e-8
5.3712759147412464e-8
5.647563082462623e-8
5.998756120663756e-8
6.394581977261974e-8
6.822954467355624e-8
8.204650570195953e-8
1.1032459146787195e-7
9.870214952930248e-8
4.0989157240552875e-8
1.8752491620966642e-8
1.042252048019391e-8
6.991535107707084e-9
6.1582367919056976e-9
1.0151969619355011e-8
2.0776670483748373e-8
1.3450887122261256e-8
1.3638898519765858e-8
1.5019189070901215e-8
1.693597695521402e-8
1.971666897919858e-8
2.395072668288684e-8
3.0613957436429334e-8
4.1581333987433076e-8
6.084251147518348e-8
9.754422895321286e-8
2.1710964678032185e-7
1.2584825786610629e-7
8.628777746996193e-8
9.903857430254063e-8
1.5657891352538118e-7
2.552003817353399e-7
2.142322842052774e-7
2.10813908537459e-7
3.1032981559415525e-7
6.44218276518608e-7
3.845940765193635e-7
4.741694478593274e-6
3.7726498548110805e-6
1.44677398367341e-6
6.781658249447891e-7
1.815489745430603e-7
3.389177771827909e-8
8.296389655537802e-9
2.7326995305809513e-9
3.452725537133362e-10
5.89823946474181e-12
2.481874503307614e-10
1.951514457637776e-10
9.013855384984783e-10
3.6063537345485414e-11
1.8105500831881868e-10
7.737547631036817e-10
3.6460608742786323e-9
1.8888421338106054e-8
6.47601799533809e-9
5.292645110265982e-9
1.7125392778326325e-8
5.484731726418234e-8
1.0444236228870254e-7
9.700762649951785e-8
8.55005021278869e-8
8.206108706444231e-8
8.368812564619457e-8
8.917710664976139e-8
9.921225208551742e-8
1.168532868684671e-7
1.5165915963131959e-7
1.2877464923904666e-7
1.5068540878627287e-7
2.40886086540577e-7
2.064147587070306e-7
9.696345451538856e-8
5.077436736404673e-8
3.254488002754964e-8
2.426237321394245e-8
2.1514417293538967e-8
2.7640442570016543e-8
1.0213700420885801e-8
7.101897823973276e-9
1.2476993169933928e-8
1.987473496568743e-8
2.6751228520198077e-8
3.328872538711325e-8
4.064129223924307e-8
5.005802594640231e-8
6.309672250946971e-8
2.9652460179662895e-7
2.5559136542331764e-7
1.7755252092436386e-7
2.018448164989445e-7
3.0842145045470065e-7
5.134160877290243e-7
4.225468032201282e-7
3.5779485690061494e-7
4.575567299806934e-7
1.1770245518575363e-6
0.000012225180561258042
1.5797398134906102e-6
2.361663727332582e-6
2.193762418718755e-6
4.3560648541354e-6
1.3128788802692508e-7
3.760472888009149e-9
4.558556627615669e-9
2.3008303167593007e-9
9.350873879535726e-10
3.3536207024363233e-10
4.839623743087279e-10
8.078919279818691e-10
3.7997567754354247e-10
4.201774258385805e-9
1.5095001862578845e-8
1.770202049452965e-8
6.794073837826106e-9
9.17344392311012e-9
3.047962698464597e-11
1.0385442843696362e-10
1.0972467145675125e-11
2.53687048185381e-13
1.5543237675289937e-12
1.6226688659083478e-12
6.082602738131995e-13
1.6552689004528493e-12
5.875860092924167e-12
1.348383554482293e-11
2.724426822704677e-11
5.271997118826956e-11
1.0170200917635825e-10
8.359814153455697e-10
4.57065412260353e-10
1.0380467663783078e-10
2.010151778989705e-10
5.543752574495417e-10
1.04775076650886e-9
1.804580678316969e-9
2.9685455049907176e-9
4.537103677915442e-9
6.0082137098448756e-9
6.481876347232183e-9
4.8100370835521835e-9
9.252197497290324e-10
2.1764482938951996e-9
9.894610481713257e-9
8.244791840198388e-10
3.607990769434546e-10
1.8815467759090924e-11
2.572141950899874e-12
2.555324088938397e-13
1.0459364346782696e-13
9.556578775628509e-14
1.1023230767628415e-13
1.3266649547466628e-13
1.6100001228096175e-13
1.9662546559119793e-13
2.415441070220652e-13
2.983224892099271e-13
3.702821567424918e-13
4.617398494923192e-13
5.783142277408363e-13
3.925290848088994e-12
6.357632202577752e-13
9.072464236059158e-14
1.3102673280860253e-13
2.8677125138831387e-13
4.495988665876779e-13
6.548679350530875e-13
9.345959565647329e-13
1.32778364292638e-12
1.8880653051041052e-12
2.692640873636399e-12
3.854566356967392e-12
5.540399680301975e-12
7.995232194892638e-12
1.157608682518134e-11
1.6789962842472166e-11
2.431889451024757e-11
3.498405535595433e-11
4.956278618384079e-11
6.840460678236377e-11
2.5350386961726237e-10
1.92618616729182e-10
9.711610550398658e-11
6.931413058067573e-10
1.4064276878487097e-9
1.9151442553478494e-9
2.2278026529725957e-9
2.4693871453064107e-9
2.7004491250716366e-9
2.9384441489872043e-9
3.1848400151531534e-9
3.4183948783704352e-9
6.940041913846943e-10
3.1748931586377726e-10
5.709140954372586e-10
8.725220805090139e-10
1.6565184623327535e-9
4.986500615226018e-9
3.4275702386709294e-9
5.620757680575316e-10
7.307385438016508e-10
7.392232319994136e-10
7.63323652006375e-10
8.236592769370358e-10
9.306966052341393e-10
1.103207927465219e-9
1.3795973872030592e-9
1.8417748804422527e-9
2.681777587787606e-9
4.40320094722333e-9
1.6424474493415172e-8
1.7941181132559074e-8
1.3735770897029435e-8
1.7236713705946728e-8
2.852880682070046e-8
5.782245116951313e-8
7.70369422604031e-8
7.829022110458485e-8
1.0352549794213031e-7
1.371834908211338e-7
5.6154020874516236e-8
1.826059082606962e-6
2.956199326917756e-6
1.4555336945570441e-6
8.681299634322942e-7
6.08250948390091e-7
3.0790256833187804e-7
1.4244350365607085e-7
3.004247795853717e-8
9.029841775031804e-9
1.5807850745238006e-9
2.609697998971536e-10
4.537990503693909e-11
3.6497613083929275e-10
1.0329031770704296e-9
6.072650312001446e-10
1.1708199053464906e-10
4.9285254568371967e-11
9.795278885491495e-10
6.034634299604671e-9
2.579170110069381e-9
4.405229746126288e-9
1.7910264054374083e-8
4.3374317616348686e-8
5.4310944823527926e-8
5.276348173067748e-8
5.2238104808302684e-8
5.3712759147007636e-8
5.647563082393779e-8
5.998756120685768e-8
6.39458197730913e-8
6.822954467464551e-8
8.204650570111263e-8
1.1032459146715387e-7
9.870214952655471e-8
4.098915723924082e-8
1.8752491622077314e-8
1.0422520480509732e-8
6.991535107910526e-9
6.158236792521402e-9
1.0151969617894533e-8
2.0776670494389754e-8
1.3450887126795531e-8
1.3638898519920489e-8
1.5019189065720914e-8
1.6935976950301953e-8
1.9716668979324506e-8
2.3950726685071353e-8
3.0613957436348985e-8
4.158133398780089e-8
6.084251147691348e-8
9.754422895309893e-8
2.1710964677375727e-7
1.2584825786453742e-7
8.628777746865396e-8
9.903857430266039e-8
1.5657891352466067e-7
2.5520038173530265e-7
2.1423228420506555e-7
2.1081390853744305e-7
3.103298155938308e-7
6.442182765196679e-7
3.8459407651580637e-7
4.741694478582796e-6
3.7726498547558667e-6
1.446773983671629e-6
6.781658249491424e-7
1.8154897454321088e-7
3.389177771807328e-8
8.296389655621774e-9
2.732699530075116e-9
3.4527255355192774e-10
5.898239050451795e-12
2.481874501717955e-10
1.9515144581260504e-10
9.013855385485343e-10
3.6063537356435224e-11
1.8105500840798784e-10
7.737547632659809e-10
3.6460608739793588e-9
1.8888421338592635e-8
6.476017999096146e-9
5.292645111015175e-9
1.712539277769347e-8
5.4847317229895733e-8
1.0444236229056602e-7
9.700762649963937e-8
8.550050212861401e-8
8.206108706427723e-8
8.368812564496412e-8
8.917710665018352e-8
9.921225208584429e-8
1.1685328686696236e-7
1.516591596312368e-7
1.287746492390022e-7
1.5068540878590578e-7
2.408860865380165e-7
2.0641475870539253e-7
9.696345451681035e-8
5.077436736497029e-8
3.254488002801503e-8
2.4262373213732163e-8
2.1514417294035497e-8
2.764044256685919e-8
1.0213700427625429e-8
7.101897831501166e-9
1.247699317151965e-8
1.987473496264763e-8
2.6751228521603318e-8
3.328872538910356e-8
4.0641292239352837e-8
5.005802594290529e-8
6.309672251254421e-8
2.9652460179494225e-7
2.5559136542605546e-7
1.7755252092545418e-7
2.018448164997362e-7
3.084214504550527e-7
5.134160877286424e-7
4.2254680322078896e-7
3.5779485690064835e-7
4.575567299813302e-7
1.1770245518597771e-6
0.000012225180561255576
1.5797398134866172e-6
2.36166372732575e-6
2.1937624187203027e-6
4.356064854115455e-6
1.3128788802779064e-7
3.760472887977795e-9
4.558556627698485e-9
2.3008303167883224e-9
9.35087387919069e-10
3.353620701511755e-10
4.839623743265408e-10
8.07891928031482e-10
3.7997567770978065e-10
4.201774260699251e-9
1.509500185068131e-8
1.77020204975684e-8
6.794073834142781e-9
9.173443950425755e-9
3.0479574370516996e-11
1.0385441661117061e-10
1.0972472794969312e-11
2.536870233150049e-13
1.5543237693328523e-12
1.6226688620225263e-12
6.08269432199133e-13
1.6552615930253226e-12
5.875860085220324e-12
1.3483835545681992e-11
2.7244268225003324e-11
5.2719971188031546e-11
1.0170200913979745e-10
8.35981420625069e-10
4.570654344896578e-10
1.0380469939622467e-10
2.0101519395311248e-10
5.543752449769654e-10
1.0477507815667965e-9
1.8045806402147693e-9
2.9685454535939263e-9
4.537103684961847e-9
6.0082137026202826e-9
6.481876347477232e-9
4.810037083197666e-9
9.252197487351822e-10
2.1764482928140597e-9
9.89461048710139e-9
8.244791842385002e-10
3.607990768927098e-10
1.881546739740091e-11
2.5721423190919733e-12
2.555324367947819e-13
1.0459393855287109e-13
9.556578520177767e-14
1.1023230575948267e-13
1.326664952684359e-13
1.6100005349873675e-13
1.966254647630778e-13
2.4154415739201813e-13
2.9832248932375554e-13
3.702821270856062e-13
4.617397975162508e-13
5.783142293591717e-13
3.925291262236301e-12
6.357632914719191e-13
9.07246987774781e-14
1.310267074253915e-13
2.8677130691324537e-13
4.495989777425116e-13
6.548677357779278e-13
9.345959702300458e-13
1.3277837605885691e-12
1.888065176936475e-12
2.6926407191330185e-12
3.854566361665714e-12
5.54039950202094e-12
7.995232263716712e-12
1.157608696870713e-11
1.6789963086580263e-11
2.4318894489476506e-11
3.49840553233979e-11
4.9562786379167586e-11
6.84046067318785e-11
2.5350386964706414e-10
1.926186162127352e-10
9.711610650090819e-11
6.931413067444833e-10
1.4064276888554535e-9
1.9151442554951715e-9
2.2278026536336672e-9
2.469387144676465e-9
2.7004491250035604e-9
2.9384441490465897e-9
3.1848400154477054e-9
3.418394877967824e-9
6.94004191244005e-10
3.1748931408748046e-10
5.709140958557837e-10
8.725220804936883e-10
1.6565184613403343e-9
4.986500617797277e-9
3.4275701785623448e-9
5.620757701869539e-10
7.307385439655602e-10
7.392232314464878e-10
7.633236555310777e-10
8.236592776473803e-10
9.306966050948737e-10
1.1032079314435435e-9
1.3795973890065145e-9
1.8417748797182416e-9
2.6817775863132726e-9
4.403200949519941e-9
1.642447451180105e-8
1.794118113298691e-8
1.3735770897930738e-8
1.7236713705870574e-8
2.852880681980098e-8
5.782245116951457e-8
7.7036942260349e-8
7.829022110455835e-8
1.0352549794213971e-7
1.3718349081851705e-7
5.615402087324403e-8
1.826059082590608e-6
2.956199326930331e-6
1.4555336945347394e-6
8.681299634398934e-7
6.082509483925547e-7
3.079025683283343e-7
1.4244350365604427e-7
3.0042477958393946e-8
9.029841775802227e-9
1.5807850746680805e-9
2.609697997361277e-10
4.53798927445357e-11
3.649761308144474e-10
1.0329031772086165e-9
6.072650310434156e-10
1.1708199052795288e-10
4.928525453923112e-11
9.795278886065495e-10
6.034634288970291e-9
2.5791701086589005e-9
4.40522974613122e-9
1.791026405569981e-8
4.3374317618665685e-8
5.431094482392678e-8
5.276348173067709e-8
5.2238104810629246e-8
5.3712759147184474e-8
5.647563082430386e-8
5.998756120667271e-8
6.39458197724501e-8
6.822954467291855e-8
8.204650570179995e-8
1.1032459146832046e-7
9.87021495273482e-8
4.0989157241360355e-8
1.875249162027015e-8
1.042252048005243e-8
6.991535107474471e-9
6.15823678979593e-9
1.0151969619693075e-8
2.0776670500296002e-8
1.3450887124237473e-8
1.3638898518115971e-8
1.5019189068096722e-8
1.693597695576861e-8
1.9716668978604448e-8
2.395072668591838e-8
3.061395743941841e-8
4.1581333988006305e-8
6.084251147583072e-8
9.754422895481767e-8
2.1710964677823074e-7
1.258482578660582e-7
8.628777747044326e-8
9.903857430276013e-8
1.565789135261038e-7
2.552003817349492e-7
2.142322842052131e-7
2.1081390853743736e-7
3.103298155943736e-7
6.442182765192863e-7
3.8459407651308004e-7
4.7416944786044354e-6
3.7726498548139884e-6
1.4467739836675694e-6
6.781658249529757e-7
1.8154897454317967e-7
3.3891777718444665e-8
8.296389655613889e-9
2.7326995299215097e-9
3.452725536438408e-10
5.898239495306045e-12
2.4818745020618005e-10
1.9515144574561752e-10
9.013855384211928e-10
3.606353735349497e-11
1.8105500832501232e-10
7.737547630997857e-10
3.64606087415193e-9
1.888842133969212e-8
6.476017997801241e-9
5.2926451104515205e-9
1.712539277778885e-8
5.4847317257082434e-8
1.0444236228982931e-7
9.700762650180627e-8
8.550050212661024e-8
8.206108706446317e-8
8.368812564473654e-8
8.91771066502128e-8
9.921225208573717e-8
1.168532868671279e-7
1.5165915963044878e-7
1.2877464923879448e-7
1.5068540878596386e-7
2.4088608653692495e-7
2.0641475870553478e-7
9.696345451446429e-8
5.0774367365402406e-8
3.2544880029637775e-8
2.4262373213573742e-8
2.151441729373104e-8
2.764044256851446e-8
1.0213700417303586e-8
7.10189782501385e-9
1.2476993176575687e-8
1.9874734963297582e-8
2.6751228521868903e-8
3.328872538415287e-8
4.064129223881226e-8
5.0058025944347684e-8
6.30967225120238e-8
2.9652460178999917e-7
2.555913654259205e-7
1.7755252093440504e-7
2.0184481649746704e-7
3.084214504550818e-7
5.134160877285455e-7
4.225468032203471e-7
3.57794856900646e-7
4.5755672998099287e-7
1.1770245518596103e-6
0.000012225180561319625
1.5797398134873677e-6
2.361663727310265e-6
2.193762418719735e-6
4.356064854138802e-6
1.312878880271538e-7
3.760472888001854e-9
4.558556627792385e-9
2.300830316616064e-9
9.350873879857243e-10
3.353620701062634e-10
4.839623743206704e-10
8.078919278932385e-10
3.799756779053542e-10
4.2017742584408605e-9
1.509500185755026e-8
1.7702020497526472e-8
6.794073846410603e-9
9.17344392472658e-9
3.0479631051030945e-11
1.0385441347198895e-10
1.0972454332082388e-11
2.5368703976484067e-13
1.5543237755260608e-12
1.6226688680700621e-12
6.082694289914228e-13
1.6552615935719222e-12
5.875860089504481e-12
1.3483836808998108e-11
2.724426367025247e-11
5.271997925071204e-11
1.01702011105434e-10
8.359814153311288e-10
4.570654121880101e-10
1.0380469945460912e-10
2.0101517052094432e-10
5.543752574650329e-10
1.04775078162111e-9
1.8045806398831516e-9
2.968545539761856e-9
4.5371036846625746e-9
6.008213715691891e-9
6.481876352721935e-9
4.8100370836814685e-9
9.252197547873843e-10
2.1764482933959576e-9
9.894610483769817e-9
8.244791840389211e-10
3.6079907683674705e-10
1.8815464821692607e-11
2.5721417649832376e-12
2.555328960714556e-13
1.0459394050158308e-13
9.556578142700625e-14
1.102323070785171e-13
1.326664958975273e-13
1.6100001342867538e-13
1.9662546546736648e-13
2.4154415444196753e-13
2.983224892923711e-13
3.702821564451716e-13
4.617397969862124e-13
5.783141523523257e-13
3.925291041715998e-12
6.357632164495289e-13
9.072464019022871e-14
1.3102670647903446e-13
2.8677127237631616e-13
4.4959897828155164e-13
6.54867737837236e-13
9.345959603022863e-13
1.3277837595181778e-12
1.888064910914883e-12
2.692640719010103e-12
3.854566361794369e-12
5.540399690357002e-12
7.995232265855308e-12
1.157608721491919e-11
1.6789963085580574e-11
2.4318894642666856e-11
3.498405535785928e-11
4.9562786375874955e-11
6.840460663663372e-11
2.5350386963776363e-10
1.926186162287667e-10
9.711610847093987e-11
6.931413126629218e-10
1.4064276877282021e-9
1.9151442554556314e-9
2.227802653421553e-9
2.469387145479315e-9
2.700449124017977e-9
2.9384441476195137e-9
3.1848400150401692e-9
3.4183948791892336e-9
6.940041907718909e-10
3.174893146468265e-10
5.709140957408799e-10
8.725220805516334e-10
1.6565184617870308e-9
4.986500618119352e-9
3.4275701778509947e-9
5.620757653815852e-10
7.307385437797439e-10
7.39223231876908e-10
7.633236514012352e-10
8.236592772149354e-10
9.30696606266094e-10
1.1032079292841997e-9
1.3795973885939073e-9
1.8417748826573983e-9
2.6817775871397695e-9
4.403200947302168e-9
1.6424474508913142e-8
1.7941181132987653e-8
1.3735770892714988e-8
1.723671370586148e-8
2.8528806820697427e-8
5.782245116959381e-8
7.703694226046254e-8
7.829022110451569e-8
1.0352549794203596e-7
1.3718349081609067e-7
5.6154020873784274e-8
1.826059082639728e-6
2.95619932695571e-6
1.455533694546914e-6
8.681299634342177e-7
6.082509483900536e-7
3.0790256832972393e-7
1.4244350365605928e-7
3.0042477958848094e-8
9.029841775456236e-9
1.580785074525366e-9
2.609698000253058e-10
4.5379893281052946e-11
3.6497613088111526e-10
1.0329031776672021e-9
6.072650312347062e-10
1.1708199052798545e-10
4.9285254550139704e-11
9.795278890205174e-10
6.034634280058135e-9
2.579170109133185e-9
4.405229746247042e-9
1.7910264055417185e-8
4.3374317619230544e-8
5.4310944823254474e-8
5.276348173196441e-8
5.223810480750858e-8
5.3712759146245385e-8
5.6475630824223564e-8
5.998756120678547e-8
6.39458197727422e-8
6.822954467325136e-8
8.204650570197542e-8
1.1032459146742682e-7
9.870214952547984e-8
4.0989157242367676e-8
1.8752491622751784e-8
1.0422520480690821e-8
6.991535107315465e-9
6.158236792220806e-9
1.015196962303115e-8
2.077667049045453e-8
1.3450887125335895e-8
1.3638898517412377e-8
1.5019189065476624e-8
1.693597695282813e-8
1.9716668979599897e-8
2.395072668180764e-8
3.061395743595927e-8
4.158133398722825e-8
6.084251147484742e-8
9.754422895352071e-8
2.1710964677473459e-7
1.2584825786559772e-7
8.628777746946019e-8
9.90385743029045e-8
1.5657891352600758e-7
2.552003817352437e-7
2.1423228420493425e-7
2.1081390853735797e-7
3.1032981559448543e-7
6.442182765188558e-7
3.84594076522448e-7
4.741694478596674e-6
3.772649854771764e-6
1.44677398367438e-6
6.781658249493194e-7
1.8154897454319804e-7
3.3891777718412644e-8
8.29638965524104e-9
2.732699530314544e-9
3.45272553564321e-10
5.898238893208084e-12
2.4818745021391125e-10
1.9515144581147144e-10
9.01385538523652e-10
3.606353737844799e-11
1.8105500841984677e-10
7.737547632268499e-10
3.6460608737549637e-9
1.8888421340309005e-8
6.476017997026943e-9
5.292645110675172e-9
1.71253927776781e-8
5.4847317241753374e-8
1.0444236229319488e-7
9.700762649950597e-8
8.550050212752874e-8
8.206108706419339e-8
8.368812564518271e-8
8.917710665061043e-8
9.921225208441515e-8
1.1685328686508519e-7
1.5165915963191105e-7
1.287746492391259e-7
1.5068540878622067e-7
2.408860865377995e-7
2.064147587035296e-7
9.696345451881442e-8
5.077436736450872e-8
3.254488002814306e-8
2.4262373212762284e-8
2.1514417294003972e-8
2.7640442573097774e-8
1.021370041647114e-8
7.101897824217989e-9
1.247699317265927e-8
1.9874734964156043e-8
2.6751228519565807e-8
3.3288725387423496e-8
4.06412922362204e-8
5.005802594646798e-8
6.309672251081218e-8
2.965246017875925e-7
2.555913654259953e-7
1.7755252091745644e-7
2.0184481649919263e-7
3.0842145045508414e-7
5.134160877288695e-7
4.22546803220479e-7
3.577948569006564e-7
4.575567299813141e-7
1.1770245518576367e-6
0.000012225180561304622
1.5797398134851125e-6
2.3616637273305186e-6
2.193762418733067e-6
4.356064854117132e-6
1.3128788802756642e-7
3.760472888004633e-9
4.5585566277350654e-9
2.3008303168077044e-9
9.350873879616715e-10
3.3536207014571845e-10
4.839623743596106e-10
8.078919280362662e-10
3.7997567809733875e-10
4.201774260528034e-9
1.5095001850690804e-8
1.7702020497649633e-8
6.794073846483777e-9
9.173443937725509e-9
3.047957583703442e-11
1.0385441346475699e-10
1.0972472785372845e-11
2.536870237478304e-13
1.5543237799898109e-12
1.622668156833157e-12
6.082694324914142e-13
1.6552622656607327e-12
5.875860091982671e-12
1.3483836804131067e-11
2.724426822269638e-11
5.27199711714062e-11
1.0170201111604945e-10
8.359814153333882e-10
4.5706541222276167e-10
1.0380468591335911e-10
2.0101517915836973e-10
5.543752449549881e-10
1.0477507816954402e-9
1.8045806182075282e-9
2.968545488689048e-9
4.537103668131388e-9
6.0082137054907135e-9
6.481876353795904e-9
4.810037083372308e-9
9.252197514307486e-10
2.176448297536266e-9
9.894610480611754e-9
8.244791840789623e-10
3.6079907694825596e-10
1.8815464789826708e-11
2.5721415927237806e-12
2.555328949498567e-13
1.0459393892628184e-13
9.556578668737647e-14
1.1023230725188e-13
1.326664978077617e-13
1.6100001116783032e-13
1.9662546541761995e-13
2.41544104295279e-13
2.9832248914262727e-13
3.702821570888016e-13
4.617398501748916e-13
5.783141524409996e-13
3.925290996582512e-12
6.35763284691146e-13
9.07246399990718e-14
1.310267578590855e-13
2.8677130580345494e-13
4.495989091786392e-13
6.548677353398862e-13
9.34595967422166e-13
1.3277838240114267e-12
1.888065103647436e-12
2.6926408754660184e-12
3.854566365589227e-12
5.540399705068857e-12
7.99523215897451e-12
1.1576086974040838e-11
1.6789962939815307e-11
2.4318894492180485e-11
3.498405532540589e-11
4.956278615432819e-11
6.840460670241084e-11
2.5350386968153844e-10
1.9261861634963227e-10
9.711610870633481e-11
6.931413088920433e-10
1.406427688123458e-9
1.915144255214884e-9
2.227802653512611e-9
2.4693871446603686e-9
2.7004491249915655e-9
2.9384441490119577e-9
3.1848400149952045e-9
3.4183948780176493e-9
6.940041925986293e-10
3.1748931395769055e-10
5.709140959260695e-10
8.725220805160992e-10
1.6565184617362516e-9
4.986500618129743e-9
3.4275702062556692e-9
5.620757688410985e-10
7.307385424509438e-10
7.392232327861691e-10
7.633236532505018e-10
8.236592776190114e-10
9.306966051221497e-10
1.103207931387122e-9
1.3795973864533085e-9
1.8417748806580548e-9
2.6817775862966223e-9
4.403200949539307e-9
1.6424474511867755e-8
1.794118113285469e-8
1.3735770893531565e-8
1.7236713705922852e-8
2.8528806820767916e-8
5.782245116954887e-8
7.703694226016664e-8
7.829022110434133e-8
1.0352549794204791e-7
1.3718349081533014e-7
5.6154020873231293e-8
1.8260590826151882e-6
2.9561993269758057e-6
1.4555336945420864e-6
8.681299634332354e-7
6.082509483825751e-7
3.079025683305569e-7
1.4244350365603594e-7
3.004247795862489e-8
9.029841776050138e-9
1.5807850746764228e-9
2.6096979976870434e-10
4.537991475232049e-11
3.649761307940549e-10
1.032903177325138e-9
6.072650311022775e-10
1.170819905253233e-10
4.928525453617239e-11
9.795278884531629e-10
6.034634285936655e-9
2.579170109203765e-9
4.405229745777749e-9
1.7910264049243115e-8
4.337431761596709e-8
5.431094482438037e-8
5.2763481731662764e-8
5.223810480913337e-8
5.371275914654538e-8
5.647563082471446e-8
5.998756120674938e-8
6.394581977196101e-8
6.822954467313965e-8
8.204650570179631e-8
1.103245914685867e-7
9.870214953013836e-8
4.098915724012319e-8
1.8752491619492514e-8
1.0422520480022947e-8
6.991535107680253e-9
6.158236789456379e-9
1.0151969619748691e-8
2.0776670493369473e-8
1.3450887117326942e-8
1.3638898521225734e-8
1.5019189067549644e-8
1.693597695438543e-8
1.971666897862506e-8
2.3950726684891587e-8
3.061395743813027e-8
4.15813339851122e-8
6.084251147521926e-8
9.754422895381083e-8
2.171096467772696e-7
1.25848257865667e-7
8.628777747062961e-8
9.90385743028998e-8
1.5657891352489037e-7
2.5520038173530106e-7
2.1423228420502986e-7
2.1081390853750573e-7
3.1032981559436537e-7
6.442182765196215e-7
3.8459407652576335e-7
4.7416944785808574e-6
3.7726498547913963e-6
1.4467739836651185e-6
6.781658249525658e-7
1.8154897454310018e-7
3.3891777717966846e-8
8.2963896554845e-9
2.732699530134959e-9
3.452725535243561e-10
5.898239173156363e-12
2.48187452367304e-10
1.9515144577594382e-10
9.013855384783119e-10
3.606353745577579e-11
1.8105500832502587e-10
7.737547631632231e-10
3.6460608737658755e-9
1.88884213389693e-8
6.476017999377288e-9
5.292645111030027e-9
1.712539277780422e-8
5.484731723484715e-8
1.0444236228938406e-7
9.70076265015059e-8
8.550050212655408e-8
8.206108706437339e-8
8.368812564486436e-8
8.91771066510706e-8
9.921225208508605e-8
1.168532868651428e-7
1.5165915963113731e-7
1.2877464923877852e-7
1.506854087859639e-7
2.40886086536683e-7
2.0641475870542493e-7
9.69634545153065e-8
5.077436736499855e-8
3.2544880028783794e-8
2.426237321509044e-8
2.1514417295524906e-8
2.7640442564854092e-8
1.021370041980529e-8
7.101897827711794e-9
1.2476993175415603e-8
1.9874734964924107e-8
2.675122852121932e-8
3.3288725386202366e-8
4.064129223840216e-8
5.005802594363825e-8
6.309672251166186e-8
2.9652460178903165e-7
2.5559136542531425e-7
1.7755252093412827e-7
2.0184481649913122e-7
3.084214504544702e-7
5.134160877289051e-7
4.2254680322040653e-7
3.5779485690062326e-7
4.5755672998130246e-7
1.1770245518613308e-6
0.000012225180561253858
1.5797398134822641e-6
2.361663727313421e-6
2.1937624187236295e-6
4.35606485413744e-6
1.312878880270168e-7
3.76047288803707e-9
4.558556627717465e-9
2.3008303167689494e-9
9.350873879823494e-10
3.3536207016393705e-10
4.839623742945735e-10
8.078919278858838e-10
3.7997567793945593e-10
4.2017742585365066e-9
1.5095001864101562e-8
1.7702020490845265e-8
6.7940738371317215e-9
9.173443929031205e-9
3.04795892881083e-11
1.0385443145834985e-10
1.0972455815835547e-11
2.5368704477761344e-13
1.554340099452961e-12
1.6226688659460812e-12
6.082602740158243e-13
1.655268904290986e-12
5.875860104467843e-12
1.3483835545954285e-11
2.7244268224265378e-11
5.271997924763353e-11
1.0170200395342609e-10
8.359814153398087e-10
4.570654122405481e-10
1.038046766784944e-10
2.0101517780885677e-10
5.543752573630812e-10
1.0477507828776042e-9
1.8045806784526467e-9
2.9685455119215034e-9
4.5371037160288564e-9
6.008213709814563e-9
6.481876350228358e-9
4.810037083223294e-9
9.252197494240299e-10
2.1764482974754275e-9
9.894610477716165e-9
8.244791840161465e-10
3.6079907713568584e-10
1.8815467425633177e-11
2.572141401375979e-12
2.555324108254043e-13
1.0459393678772804e-13
9.556578675528348e-14
1.1023230740220301e-13
1.326664960916958e-13
1.6100006475407346e-13
1.9662546549257613e-13
2.4154410700555295e-13
2.9832248927263514e-13
3.702821563244603e-13
4.617397967568189e-13
5.783142287585285e-13
3.92529105649031e-12
6.357632159291193e-13
9.072469915049896e-14
1.3102673579210396e-13
2.8677121752352995e-13
4.495989342887046e-13
6.548677340579694e-13
9.345959643802078e-13
1.327783755785757e-12
1.888065303793717e-12
2.692640875490162e-12
3.854566358422883e-12
5.5403996897613506e-12
7.995232202221478e-12
1.1576086957851398e-11
1.67899629892181e-11
2.4318894473620892e-11
3.498405547306696e-11
4.956278617297792e-11
6.840460678118483e-11
2.5350386965061165e-10
1.9261861661202978e-10
9.711610718192596e-11
6.931413116176704e-10
1.4064276885972976e-9
1.9151442553448223e-9
2.2278026530331908e-9
2.4693871453175016e-9
2.700449125071453e-9
2.9384441489872043e-9
3.1848400151531534e-9
3.4183948783704352e-9
6.940041913887223e-10
3.1748931586357083e-10
5.70914095432162e-10
8.725220805130698e-10
1.656518462288721e-9
4.986500615592673e-9
3.4275702386709294e-9
5.620757680575316e-10
7.307385438016508e-10
7.392232319994136e-10
7.63323652006375e-10
8.236592769370358e-10
9.306966052341393e-10
1.103207927465219e-9
1.3795973872030592e-9
1.8417748804422527e-9
2.681777587787606e-9
4.40320094722333e-9
1.6424474493415172e-8
1.7941181132559074e-8
1.3735770897029435e-8
1.7236713705946728e-8
2.852880682070046e-8
5.782245116951313e-8
7.70369422604031e-8
7.829022110458485e-8
1.0352549794213031e-7
1.371834908211338e-7
5.6154020874516236e-8
1.826059082606962e-6
2.956199326917756e-6
1.4555336945570441e-6
8.681299634322942e-7
6.08250948390091e-7
3.0790256833187804e-7
1.4244350365607085e-7
3.004247795853717e-8
9.029841775031804e-9
1.5807850745238006e-9
2.609697998971536e-10
4.537990503693909e-11
3.6497613083929275e-10
1.0329031770704296e-9
6.072650312001446e-10
1.1708199053464906e-10
4.9285254568371967e-11
9.795278885491495e-10
6.034634299604671e-9
2.579170110069381e-9
4.405229746126288e-9
1.7910264054374083e-8
4.3374317616348686e-8
5.4310944823527926e-8
5.276348173067748e-8
5.2238104808302684e-8
5.3712759147007636e-8
5.647563082393779e-8
5.998756120685768e-8
6.39458197730913e-8
6.822954467464551e-8
8.204650570111263e-8
1.1032459146715387e-7
9.870214952655471e-8
4.098915723924082e-8
1.8752491622077314e-8
1.0422520480509732e-8
6.991535107910526e-9
6.158236792521402e-9
1.0151969617894533e-8
2.0776670494389754e-8
1.3450887126795531e-8
1.3638898519920489e-8
1.5019189065720914e-8
1.6935976950301953e-8
1.9716668979324506e-8
2.3950726685071353e-8
3.0613957436348985e-8
4.158133398780089e-8
6.084251147691348e-8
9.754422895309893e-8
2.1710964677375727e-7
1.2584825786453742e-7
8.628777746865396e-8
9.903857430266039e-8
1.5657891352466067e-7
2.5520038173530265e-7
2.1423228420506555e-7
2.1081390853744305e-7
3.103298155938308e-7
6.442182765196679e-7
3.8459407651580637e-7
4.741694478582796e-6
3.7726498547558667e-6
1.446773983671629e-6
6.781658249491424e-7
1.8154897454321088e-7
3.389177771807328e-8
8.296389655621774e-9
2.732699530075116e-9
3.4527255355192774e-10
5.898239050451795e-12
2.481874501717955e-10
1.9515144581260504e-10
9.013855385485343e-10
3.6063537356435224e-11
1.8105500840798784e-10
7.737547632659809e-10
3.6460608739793588e-9
1.8888421338592635e-8
6.476017999096146e-9
5.292645111015175e-9
1.712539277769347e-8
5.4847317229895733e-8
1.0444236229056602e-7
9.700762649963937e-8
8.550050212861401e-8
8.206108706427723e-8
8.368812564496412e-8
8.917710665018352e-8
9.921225208584429e-8
1.1685328686696236e-7
1.516591596312368e-7
1.287746492390022e-7
1.5068540878590578e-7
2.408860865380165e-7
2.0641475870539253e-7
9.696345451681035e-8
5.077436736497029e-8
3.254488002801503e-8
2.4262373213732163e-8
2.1514417294035497e-8
2.764044256685919e-8
1.0213700427625429e-8
7.101897831501166e-9
1.247699317151965e-8
1.987473496264763e-8
2.6751228521603318e-8
3.328872538910356e-8
4.0641292239352837e-8
5.005802594290529e-8
6.309672251254421e-8
2.9652460179494225e-7
2.5559136542605546e-7
1.7755252092545418e-7
2.018448164997362e-7
3.084214504550527e-7
5.134160877286424e-7
4.2254680322078896e-7
3.5779485690064835e-7
4.575567299813302e-7
1.1770245518597771e-6
0.000012225180561255576
1.5797398134866172e-6
2.36166372732575e-6
2.1937624187203027e-6
4.356064854115455e-6
1.3128788802779064e-7
3.760472887977795e-9
4.558556627698485e-9
2.3008303167883224e-9
9.35087387919069e-10
3.353620701511755e-10
4.839623743265408e-10
8.07891928031482e-10
3.7997567770978065e-10
4.201774260699251e-9
1.509500185068131e-8
1.77020204975684e-8
6.794073834142781e-9
9.173443950425755e-9
3.0479574370516996e-11
1.0385441661117061e-10
1.0972472794969312e-11
2.536870233150049e-13
1.5543237693328523e-12
1.6226688620225263e-12
6.08269432199133e-13
1.6552615930253226e-12
5.875860085220324e-12
1.3483835545681992e-11
2.7244268225003324e-11
5.2719971188031546e-11
1.0170200913979745e-10
8.35981420625069e-10
4.570654344896578e-10
1.0380469939622467e-10
2.0101519395311248e-10
5.543752449769654e-10
1.0477507815667965e-9
1.8045806402147693e-9
2.9685454535939263e-9
4.537103684961847e-9
6.0082137026202826e-9
6.481876347477232e-9
4.810037083197666e-9
9.252197487351822e-10
2.1764482928140597e-9
9.89461048710139e-9
8.244791842385002e-10
3.607990768927098e-10
1.881546739740091e-11
2.5721423190919733e-12
2.555324367947819e-13
1.0459393855287109e-13
9.556578520177767e-14
1.1023230575948267e-13
1.326664952684359e-13
1.6100005349873675e-13
1.966254647630778e-13
2.4154415739201813e-13
2.9832248932375554e-13
3.702821270856062e-13
4.617397975162508e-13
5.783142293591717e-13
3.925291262236301e-12
6.357632914719191e-13
9.07246987774781e-14
1.310267074253915e-13
2.8677130691324537e-13
4.495989777425116e-13
6.548677357779278e-13
9.345959702300458e-13
1.3277837605885691e-12
1.888065176936475e-12
2.6926407191330185e-12
3.854566361665714e-12
5.54039950202094e-12
7.995232263716712e-12
1.157608696870713e-11
1.6789963086580263e-11
2.4318894489476506e-11
3.49840553233979e-11
4.9562786379167586e-11
6.84046067318785e-11
2.5350386964706414e-10
1.926186162127352e-10
9.711610650090819e-11
6.931413067444833e-10
1.4064276888554535e-9
1.9151442554951715e-9
2.2278026536336672e-9
2.469387144676465e-9
2.7004491250035604e-9
2.9384441490465897e-9
3.1848400154477054e-9
3.418394877967824e-9
6.94004191244005e-10
3.1748931408748046e-10
5.709140958557837e-10
8.725220804936883e-10
1.6565184613403343e-9
4.986500617797277e-9
3.4275701785623448e-9
5.620757701869539e-10
7.307385439655602e-10
7.392232314464878e-10
7.633236555310777e-10
8.236592776473803e-10
9.306966050948737e-10
1.1032079314435435e-9
1.3795973890065145e-9
1.8417748797182416e-9
2.6817775863132726e-9
4.403200949519941e-9
1.642447451180105e-8
1.794118113298691e-8
1.3735770897930738e-8
1.7236713705870574e-8
2.852880681980098e-8
5.782245116951457e-8
7.7036942260349e-8
7.829022110455835e-8
1.0352549794213971e-7
1.3718349081851705e-7
5.615402087324403e-8
1.826059082590608e-6
2.956199326930331e-6
1.4555336945347394e-6
8.681299634398934e-7
6.082509483925547e-7
3.079025683283343e-7
1.4244350365604427e-7
3.0042477958393946e-8
9.029841775802227e-9
1.5807850746680805e-9
2.609697997361277e-10
4.53798927445357e-11
3.649761308144474e-10
1.0329031772086165e-9
6.072650310434156e-10
1.1708199052795288e-10
4.928525453923112e-11
9.795278886065495e-10
6.034634288970291e-9
2.5791701086589005e-9
4.40522974613122e-9
1.791026405569981e-8
4.3374317618665685e-8
5.431094482392678e-8
5.276348173067709e-8
5.2238104810629246e-8
5.3712759147184474e-8
5.647563082430386e-8
5.998756120667271e-8
6.39458197724501e-8
6.822954467291855e-8
8.204650570179995e-8
1.1032459146832046e-7
9.87021495273482e-8
4.0989157241360355e-8
1.875249162027015e-8
1.042252048005243e-8
6.991535107474471e-9
6.15823678979593e-9
1.0151969619693075e-8
2.0776670500296002e-8
1.3450887124237473e-8
1.3638898518115971e-8
1.5019189068096722e-8
1.693597695576861e-8
1.9716668978604448e-8
2.395072668591838e-8
3.061395743941841e-8
4.1581333988006305e-8
6.084251147583072e-8
9.754422895481767e-8
2.1710964677823074e-7
1.258482578660582e-7
8.628777747044326e-8
9.903857430276013e-8
1.565789135261038e-7
2.552003817349492e-7
2.142322842052131e-7
2.1081390853743736e-7
3.103298155943736e-7
6.442182765192863e-7
3.8459407651308004e-7
4.7416944786044354e-6
3.7726498548139884e-6
1.4467739836675694e-6
6.781658249529757e-7
1.8154897454317967e-7
3.3891777718444665e-8
8.296389655613889e-9
2.7326995299215097e-9
3.452725536438408e-10
5.898239495306045e-12
2.4818745020618005e-10
1.9515144574561752e-10
9.013855384211928e-10
3.606353735349497e-11
1.8105500832501232e-10
7.737547630997857e-10
3.64606087415193e-9
1.888842133969212e-8
6.476017997801241e-9
5.2926451104515205e-9
1.712539277778885e-8
5.4847317257082434e-8
1.0444236228982931e-7
9.700762650180627e-8
8.550050212661024e-8
8.206108706446317e-8
8.368812564473654e-8
8.91771066502128e-8
9.921225208573717e-8
1.168532868671279e-7
1.5165915963044878e-7
1.2877464923879448e-7
1.5068540878596386e-7
2.4088608653692495e-7
2.0641475870553478e-7
9.696345451446429e-8
5.0774367365402406e-8
3.2544880029637775e-8
2.4262373213573742e-8
2.151441729373104e-8
2.764044256851446e-8
1.0213700417303586e-8
7.10189782501385e-9
1.2476993176575687e-8
1.9874734963297582e-8
2.6751228521868903e-8
3.328872538415287e-8
4.064129223881226e-8
5.0058025944347684e-8
6.30967225120238e-8
2.9652460178999917e-7
2.555913654259205e-7
1.7755252093440504e-7
2.0184481649746704e-7
3.084214504550818e-7
5.134160877285455e-7
4.225468032203471e-7
3.57794856900646e-7
4.5755672998099287e-7
1.1770245518596103e-6
0.000012225180561319625
1.5797398134873677e-6
2.361663727310265e-6
2.193762418719735e-6
4.356064854138802e-6
1.312878880271538e-7
3.760472888001854e-9
4.558556627792385e-9
2.300830316616064e-9
9.350873879857243e-10
3.353620701062634e-10
4.839623743206704e-10
8.078919278932385e-10
3.799756779053542e-10
4.2017742584408605e-9
1.509500185755026e-8
1.7702020497526472e-8
6.794073846410603e-9
9.17344392472658e-9
3.0479631051030945e-11
1.0385441347198895e-10
1.0972454332082388e-11
2.5368703976484067e-13
1.5543237755260608e-12
1.6226688680700621e-12
6.082694289914228e-13
1.6552615935719222e-12
5.875860089504481e-12
1.3483836808998108e-11
2.724426367025247e-11
5.271997925071204e-11
1.01702011105434e-10
8.359814153311288e-10
4.570654121880101e-10
1.0380469945460912e-10
2.0101517052094432e-10
5.543752574650329e-10
1.04775078162111e-9
1.8045806398831516e-9
2.968545539761856e-9
4.5371036846625746e-9
6.008213715691891e-9
6.481876352721935e-9
4.8100370836814685e-9
9.252197547873843e-10
2.1764482933959576e-9
9.894610483769817e-9
8.244791840389211e-10
3.6079907683674705e-10
1.8815464821692607e-11
2.5721417649832376e-12
2.555328960714556e-13
1.0459394050158308e-13
9.556578142700625e-14
1.102323070785171e-13
1.326664958975273e-13
1.6100001342867538e-13
1.9662546546736648e-13
2.4154415444196753e-13
2.983224892923711e-13
3.702821564451716e-13
4.617397969862124e-13
5.783141523523257e-13
3.925291041715998e-12
6.357632164495289e-13
9.072464019022871e-14
1.3102670647903446e-13
2.8677127237631616e-13
4.4959897828155164e-13
6.54867737837236e-13
9.345959603022863e-13
1.3277837595181778e-12
1.888064910914883e-12
2.692640719010103e-12
3.854566361794369e-12
5.540399690357002e-12
7.995232265855308e-12
1.157608721491919e-11
1.6789963085580574e-11
2.4318894642666856e-11
3.498405535785928e-11
4.9562786375874955e-11
6.840460663663372e-11
2.5350386963776363e-10
1.926186162287667e-10
9.711610847093987e-11
6.931413126629218e-10
1.4064276877282021e-9
1.9151442554556314e-9
2.227802653421553e-9
2.469387145479315e-9
2.700449124017977e-9
2.9384441476195137e-9
3.1848400150401692e-9
3.4183948791892336e-9
6.940041907718909e-10
3.174893146468265e-10
5.709140957408799e-10
8.725220805516334e-10
1.6565184617870308e-9
4.986500618119352e-9
3.4275701778509947e-9
5.620757653815852e-10
7.307385437797439e-10
7.39223231876908e-10
7.633236514012352e-10
8.236592772149354e-10
9.30696606266094e-10
1.1032079292841997e-9
1.3795973885939073e-9
1.8417748826573983e-9
2.6817775871397695e-9
4.403200947302168e-9
1.6424474508913142e-8
1.7941181132987653e-8
1.3735770892714988e-8
1.723671370586148e-8
2.8528806820697427e-8
5.782245116959381e-8
7.703694226046254e-8
7.829022110451569e-8
1.0352549794203596e-7
1.3718349081609067e-7
5.6154020873784274e-8
1.826059082639728e-6
2.95619932695571e-6
1.455533694546914e-6
8.681299634342177e-7
6.082509483900536e-7
3.0790256832972393e-7
1.4244350365605928e-7
3.0042477958848094e-8
9.029841775456236e-9
1.580785074525366e-9
2.609698000253058e-10
4.5379893281052946e-11
3.6497613088111526e-10
1.0329031776672021e-9
6.072650312347062e-10
1.1708199052798545e-10
4.9285254550139704e-11
9.795278890205174e-10
6.034634280058135e-9
2.579170109133185e-9
4.405229746247042e-9
1.7910264055417185e-8
4.3374317619230544e-8
5.4310944823254474e-8
5.276348173196441e-8
5.223810480750858e-8
5.3712759146245385e-8
5.6475630824223564e-8
5.998756120678547e-8
6.39458197727422e-8
6.822954467325136e-8
8.204650570197542e-8
1.1032459146742682e-7
9.870214952547984e-8
4.0989157242367676e-8
1.8752491622751784e-8
1.0422520480690821e-8
6.991535107315465e-9
6.158236792220806e-9
1.015196962303115e-8
2.077667049045453e-8
1.3450887125335895e-8
1.3638898517412377e-8
1.5019189065476624e-8
1.693597695282813e-8
1.9716668979599897e-8
2.395072668180764e-8
3.061395743595927e-8
4.158133398722825e-8
6.084251147484742e-8
9.754422895352071e-8
2.1710964677473459e-7
1.2584825786559772e-7
8.628777746946019e-8
9.90385743029045e-8
1.5657891352600758e-7
2.552003817352437e-7
2.1423228420493425e-7
2.1081390853735797e-7
3.1032981559448543e-7
6.442182765188558e-7
3.84594076522448e-7
4.741694478596674e-6
3.772649854771764e-6
1.44677398367438e-6
6.781658249493194e-7
1.8154897454319804e-7
3.3891777718412644e-8
8.29638965524104e-9
2.732699530314544e-9
3.45272553564321e-10
5.898238893208084e-12
2.4818745021391125e-10
1.9515144581147144e-10
9.01385538523652e-10
3.606353737844799e-11
1.8105500841984677e-10
7.737547632268499e-10
3.6460608737549637e-9
1.8888421340309005e-8
6.476017997026943e-9
5.292645110675172e-9
1.71253927776781e-8
5.4847317241753374e-8
1.0444236229319488e-7
9.700762649950597e-8
8.550050212752874e-8
8.206108706419339e-8
8.368812564518271e-8
8.917710665061043e-8
9.921225208441515e-8
1.1685328686508519e-7
1.5165915963191105e-7
1.287746492391259e-7
1.5068540878622067e-7
2.408860865377995e-7
2.064147587035296e-7
9.696345451881442e-8
5.077436736450872e-8
3.254488002814306e-8
2.4262373212762284e-8
2.1514417294003972e-8
2.7640442573097774e-8
1.021370041647114e-8
7.101897824217989e-9
1.247699317265927e-8
1.9874734964156043e-8
2.6751228519565807e-8
3.3288725387423496e-8
4.06412922362204e-8
5.005802594646798e-8
6.309672251081218e-8
2.965246017875925e-7
2.555913654259953e-7
1.7755252091745644e-7
2.0184481649919263e-7
3.0842145045508414e-7
5.134160877288695e-7
4.22546803220479e-7
3.577948569006564e-7
4.575567299813141e-7
1.1770245518576367e-6
0.000012225180561304622
1.5797398134851125e-6
2.3616637273305186e-6
2.193762418733067e-6
4.356064854117132e-6
1.3128788802756642e-7
3.760472888004633e-9
4.5585566277350654e-9
2.3008303168077044e-9
9.350873879616715e-10
3.3536207014571845e-10
4.839623743596106e-10
8.078919280362662e-10
3.7997567809733875e-10
4.201774260528034e-9
1.5095001850690804e-8
1.7702020497649633e-8
6.794073846483777e-9
9.173443937725509e-9
3.047957583703442e-11
1.0385441346475699e-10
1.0972472785372845e-11
2.536870237478304e-13
1.5543237799898109e-12
1.622668156833157e-12
6.082694324914142e-13
1.6552622656607327e-12
5.875860091982671e-12
1.3483836804131067e-11
2.724426822269638e-11
5.27199711714062e-11
1.0170201111604945e-10
8.359814153333882e-10
4.5706541222276167e-10
1.0380468591335911e-10
2.0101517915836973e-10
5.543752449549881e-10
1.0477507816954402e-9
1.8045806182075282e-9
2.968545488689048e-9
4.537103668131388e-9
6.0082137054907135e-9
6.481876353795904e-9
4.810037083372308e-9
9.252197514307486e-10
2.176448297536266e-9
9.894610480611754e-9
8.244791840789623e-10
3.6079907694825596e-10
1.8815464789826708e-11
2.5721415927237806e-12
2.555328949498567e-13
1.0459393892628184e-13
9.556578668737647e-14
1.1023230725188e-13
1.326664978077617e-13
1.6100001116783032e-13
1.9662546541761995e-13
2.41544104295279e-13
2.9832248914262727e-13
3.702821570888016e-13
4.617398501748916e-13
5.783141524409996e-13
3.925290996582512e-12
6.35763284691146e-13
9.07246399990718e-14
1.310267578590855e-13
2.8677130580345494e-13
4.495989091786392e-13
6.548677353398862e-13
9.34595967422166e-13
1.3277838240114267e-12
1.888065103647436e-12
2.6926408754660184e-12
3.854566365589227e-12
5.540399705068857e-12
7.99523215897451e-12
1.1576086974040838e-11
1.6789962939815307e-11
2.4318894492180485e-11
3.498405532540589e-11
4.956278615432819e-11
6.840460670241084e-11
2.5350386968153844e-10
1.9261861634963227e-10
9.711610870633481e-11
6.931413088920433e-10
1.406427688123458e-9
1.915144255214884e-9
2.227802653512611e-9
2.4693871446603686e-9
2.7004491249915655e-9
2.9384441490119577e-9
3.1848400149952045e-9
3.4183948780176493e-9
6.940041925986293e-10
3.1748931395769055e-10
5.709140959260695e-10
8.725220805160992e-10
1.6565184617362516e-9
4.986500618129743e-9
3.4275702062556692e-9
5.620757688410985e-10
7.307385424509438e-10
7.392232327861691e-10
7.633236532505018e-10
8.236592776190114e-10
9.306966051221497e-10
1.103207931387122e-9
1.3795973864533085e-9
1.8417748806580548e-9
2.6817775862966223e-9
4.403200949539307e-9
1.6424474511867755e-8
1.794118113285469e-8
1.3735770893531565e-8
1.7236713705922852e-8
2.8528806820767916e-8
5.782245116954887e-8
7.703694226016664e-8
7.829022110434133e-8
1.0352549794204791e-7
1.3718349081533014e-7
5.6154020873231293e-8
1.8260590826151882e-6
2.9561993269758057e-6
1.4555336945420864e-6
8.681299634332354e-7
6.082509483825751e-7
3.079025683305569e-7
1.4244350365603594e-7
3.004247795862489e-8
9.029841776050138e-9
1.5807850746764228e-9
2.6096979976870434e-10
4.537991475232049e-11
3.649761307940549e-10
1.032903177325138e-9
6.072650311022775e-10
1.170819905253233e-10
4.928525453617239e-11
9.795278884531629e-10
6.034634285936655e-9
2.579170109203765e-9
4.405229745777749e-9
1.7910264049243115e-8
4.337431761596709e-8
5.431094482438037e-8
5.2763481731662764e-8
5.223810480913337e-8
5.371275914654538e-8
5.647563082471446e-8
5.998756120674938e-8
6.394581977196101e-8
6.822954467313965e-8
8.204650570179631e-8
1.103245914685867e-7
9.870214953013836e-8
4.098915724012319e-8
1.8752491619492514e-8
1.0422520480022947e-8
6.991535107680253e-9
6.158236789456379e-9
1.0151969619748691e-8
2.0776670493369473e-8
1.3450887117326942e-8
1.3638898521225734e-8
1.5019189067549644e-8
1.693597695438543e-8
1.971666897862506e-8
2.3950726684891587e-8
3.061395743813027e-8
4.15813339851122e-8
6.084251147521926e-8
9.754422895381083e-8
2.171096467772696e-7
1.25848257865667e-7
8.628777747062961e-8
9.90385743028998e-8
1.5657891352489037e-7
2.5520038173530106e-7
2.1423228420502986e-7
2.1081390853750573e-7
3.1032981559436537e-7
6.442182765196215e-7
3.8459407652576335e-7
4.7416944785808574e-6
3.7726498547913963e-6
1.4467739836651185e-6
6.781658249525658e-7
1.8154897454310018e-7
3.3891777717966846e-8
8.2963896554845e-9
2.732699530134959e-9
3.452725535243561e-10
5.898239173156363e-12
2.48187452367304e-10
1.9515144577594382e-10
9.013855384783119e-10
3.606353745577579e-11
1.8105500832502587e-10
7.737547631632231e-10
3.6460608737658755e-9
1.88884213389693e-8
6.476017999377288e-9
5.292645111030027e-9
1.712539277780422e-8
5.484731723484715e-8
1.0444236228938406e-7
9.70076265015059e-8
8.550050212655408e-8
8.206108706437339e-8
8.368812564486436e-8
8.91771066510706e-8
9.921225208508605e-8
1.168532868651428e-7
1.5165915963113731e-7
1.2877464923877852e-7
1.506854087859639e-7
2.40886086536683e-7
2.0641475870542493e-7
9.69634545153065e-8
5.077436736499855e-8
3.2544880028783794e-8
2.426237321509044e-8
2.1514417295524906e-8
2.7640442564854092e-8
1.021370041980529e-8
7.101897827711794e-9
1.2476993175415603e-8
1.9874734964924107e-8
2.675122852121932e-8
3.3288725386202366e-8
4.064129223840216e-8
5.005802594363825e-8
6.309672251166186e-8
2.9652460178903165e-7
2.5559136542531425e-7
1.7755252093412827e-7
2.0184481649913122e-7
3.084214504544702e-7
5.134160877289051e-7
4.2254680322040653e-7
3.5779485690062326e-7
4.5755672998130246e-7
1.1770245518613308e-6
0.000012225180561253858
1.5797398134822641e-6
2.361663727313421e-6
2.1937624187236295e-6
4.35606485413744e-6
1.312878880270168e-7
3.76047288803707e-9
4.558556627717465e-9
2.3008303167689494e-9
9.350873879823494e-10
3.3536207016393705e-10
4.839623742945735e-10
8.078919278858838e-10
3.7997567793945593e-10
4.2017742585365066e-9
1.5095001864101562e-8
1.7702020490845265e-8
6.7940738371317215e-9
9.173443929031205e-9
3.04795892881083e-11
1.0385443145834985e-10
1.0972455815835547e-11
2.5368704477761344e-13
1.554340099452961e-12
1.6226688659460812e-12
6.082602740158243e-13
1.655268904290986e-12
5.875860104467843e-12
1.3483835545954285e-11
2.7244268224265378e-11
5.271997924763353e-11
1.0170200395342609e-10
8.359814153398087e-10
4.570654122405481e-10
1.038046766784944e-10
2.0101517780885677e-10
5.543752573630812e-10
1.0477507828776042e-9
1.8045806784526467e-9
2.9685455119215034e-9
4.5371037160288564e-9
6.008213709814563e-9
6.481876350228358e-9
4.810037083223294e-9
9.252197494240299e-10
2.1764482974754275e-9
9.894610477716165e-9
8.244791840161465e-10
3.6079907713568584e-10
1.8815467425633177e-11
2.572141401375979e-12
2.555324108254043e-13
1.0459393678772804e-13
9.556578675528348e-14
1.1023230740220301e-13
1.326664960916958e-13
1.6100006475407346e-13
1.9662546549257613e-13
2.4154410700555295e-13
2.9832248927263514e-13
3.702821563244603e-13
4.617397967568189e-13
5.783142287585285e-13
3.92529105649031e-12
6.357632159291193e-13
9.072469915049896e-14
1.3102673579210396e-13
2.8677121752352995e-13
4.495989342887046e-13
6.548677340579694e-13
9.345959643802078e-13
1.327783755785757e-12
1.888065303793717e-12
2.692640875490162e-12
3.854566358422883e-12
5.5403996897613506e-12
7.995232202221478e-12
1.1576086957851398e-11
1.67899629892181e-11
2.4318894473620892e-11
3.498405547306696e-11
4.956278617297792e-11
6.840460678118483e-11
2.5350386965061165e-10
1.9261861661202978e-10
9.711610718192596e-11
6.931413116176704e-10
1.4064276885972976e-9
1.9151442553448223e-9
2.2278026530331908e-9
2.4693871453175016e-9
2.700449125071453e-9
2.9384441489872043e-9
3.1848400151531534e-9
3.4183948783704352e-9
6.940041913887223e-10
3.1748931586357083e-10
5.70914095432162e-10
8.725220805130698e-10
1.656518462288721e-9
4.986500615592673e-9
3.4275702386709294e-9
5.620757680575316e-10
7.307385438016508e-10
7.392232319994136e-10
7.63323652006375e-10
8.236592769370358e-10
9.306966052341393e-10
1.103207927465219e-9
1.3795973872030592e-9
1.8417748804422527e-9
2.681777587787606e-9
4.40320094722333e-9
1.6424474493415172e-8
1.7941181132559074e-8
1.3735770897029435e-8
1.7236713705946728e-8
2.852880682070046e-8
5.782245116951313e-8
7.70369422604031e-8
7.829022110458485e-8
1.0352549794213031e-7
1.371834908211338e-7
5.6154020874516236e-8
1.826059082606962e-6
2.956199326917756e-6
1.4555336945570441e-6
8.681299634322942e-7
6.08250948390091e-7
3.0790256833187804e-7
1.4244350365607085e-7
3.004247795853717e-8
9.029841775031804e-9
1.5807850745238006e-9
2.609697998971536e-10
4.537990503693909e-11
3.6497613083929275e-10
1.0329031770704296e-9
6.072650312001446e-10
1.1708199053464906e-10
4.9285254568371967e-11
9.795278885491495e-10
6.034634299604671e-9
2.579170110069381e-9
4.405229746126288e-9
1.7910264054374083e-8
4.3374317616348686e-8
5.4310944823527926e-8
5.276348173067748e-8
5.2238104808302684e-8
5.3712759147007636e-8
5.647563082393779e-8
5.998756120685768e-8
6.39458197730913e-8
6.822954467464551e-8
8.204650570111263e-8
1.1032459146715387e-7
9.870214952655471e-8
4.098915723924082e-8
1.8752491622077314e-8
1.0422520480509732e-8
6.991535107910526e-9
6.158236792521402e-9
1.0151969617894533e-8
2.0776670494389754e-8
1.3450887126795531e-8
1.3638898519920489e-8
1.5019189065720914e-8
1.6935976950301953e-8
1.9716668979324506e-8
2.3950726685071353e-8
3.0613957436348985e-8
4.158133398780089e-8
6.084251147691348e-8
9.754422895309893e-8
2.1710964677375727e-7
1.2584825786453742e-7
8.628777746865396e-8
9.903857430266039e-8
1.5657891352466067e-7
2.5520038173530265e-7
2.1423228420506555e-7
2.1081390853744305e-7
3.103298155938308e-7
6.442182765196679e-7
3.8459407651580637e-7
4.741694478582796e-6
3.7726498547558667e-6
1.446773983671629e-6
6.781658249491424e-7
1.8154897454321088e-7
3.389177771807328e-8
8.296389655621774e-9
2.732699530075116e-9
3.4527255355192774e-10
5.898239050451795e-12
2.481874501717955e-10
1.9515144581260504e-10
9.013855385485343e-10
3.6063537356435224e-11
1.8105500840798784e-10
7.737547632659809e-10
3.6460608739793588e-9
1.8888421338592635e-8
6.476017999096146e-9
5.292645111015175e-9
1.712539277769347e-8
5.4847317229895733e-8
1.0444236229056602e-7
9.700762649963937e-8
8.550050212861401e-8
8.206108706427723e-8
8.368812564496412e-8
8.917710665018352e-8
9.921225208584429e-8
1.1685328686696236e-7
1.516591596312368e-7
1.287746492390022e-7
1.5068540878590578e-7
2.408860865380165e-7
2.0641475870539253e-7
9.696345451681035e-8
5.077436736497029e-8
3.254488002801503e-8
2.4262373213732163e-8
2.1514417294035497e-8
2.764044256685919e-8
1.0213700427625429e-8
7.101897831501166e-9
1.247699317151965e-8
1.987473496264763e-8
2.6751228521603318e-8
3.328872538910356e-8
4.0641292239352837e-8
5.005802594290529e-8
6.309672251254421e-8
2.9652460179494225e-7
2.5559136542605546e-7
1.7755252092545418e-7
2.018448164997362e-7
3.084214504550527e-7
5.134160877286424e-7
4.2254680322078896e-7
3.5779485690064835e-7
4.575567299813302e-7
1.1770245518597771e-6
0.000012225180561255576
1.5797398134866172e-6
2.36166372732575e-6
2.1937624187203027e-6
4.356064854115455e-6
1.3128788802779064e-7
3.760472887977795e-9
4.558556627698485e-9
2.3008303167883224e-9
9.35087387919069e-10
3.353620701511755e-10
4.839623743265408e-10
8.07891928031482e-10
3.7997567770978065e-10
4.201774260699251e-9
1.509500185068131e-8
1.77020204975684e-8
6.794073834142781e-9
9.173443950425755e-9
3.0479574370516996e-11
1.0385441661117061e-10
1.0972472794969312e-11
2.536870233150049e-13
1.5543237693328523e-12
1.6226688620225263e-12
6.08269432199133e-13
1.6552615930253226e-12
5.875860085220324e-12
1.3483835545681992e-11
2.7244268225003324e-11
5.2719971188031546e-11
1.0170200913979745e-10
8.35981420625069e-10
4.570654344896578e-10
1.0380469939622467e-10
2.0101519395311248e-10
5.543752449769654e-10
1.0477507815667965e-9
1.8045806402147693e-9
2.9685454535939263e-9
4.537103684961847e-9
6.0082137026202826e-9
6.481876347477232e-9
4.810037083197666e-9
9.252197487351822e-10
2.1764482928140597e-9
9.89461048710139e-9
8.244791842385002e-10
3.607990768927098e-10
1.881546739740091e-11
2.5721423190919733e-12
2.555324367947819e-13
1.0459393855287109e-13
9.556578520177767e-14
1.1023230575948267e-13
1.326664952684359e-13
1.6100005349873675e-13
1.966254647630778e-13
2.4154415739201813e-13
2.9832248932375554e-13
3.702821270856062e-13
4.617397975162508e-13
5.783142293591717e-13
3.925291262236301e-12
6.357632914719191e-13
9.07246987774781e-14
1.310267074253915e-13
2.8677130691324537e-13
4.495989777425116e-13
6.548677357779278e-13
9.345959702300458e-13
1.3277837605885691e-12
1.888065176936475e-12
2.6926407191330185e-12
3.854566361665714e-12
5.54039950202094e-12
7.995232263716712e-12
1.157608696870713e-11
1.6789963086580263e-11
2.4318894489476506e-11
3.49840553233979e-11
4.9562786379167586e-11
6.84046067318785e-11
2.5350386964706414e-10
1.926186162127352e-10
9.711610650090819e-11
6.931413067444833e-10
1.4064276888554535e-9
1.9151442554951715e-9
2.2278026536336672e-9
2.469387144676465e-9
2.7004491250035604e-9
2.9384441490465897e-9
3.1848400154477054e-9
3.418394877967824e-9
6.94004191244005e-10
3.1748931408748046e-10
5.709140958557837e-10
8.725220804936883e-10
1.6565184613403343e-9
4.986500617797277e-9
3.4275701785623448e-9
5.620757701869539e-10
7.307385439655602e-10
7.392232314464878e-10
7.633236555310777e-10
8.236592776473803e-10
9.306966050948737e-10
1.1032079314435435e-9
1.3795973890065145e-9
1.8417748797182416e-9
2.6817775863132726e-9
4.403200949519941e-9
1.642447451180105e-8
1.794118113298691e-8
1.3735770897930738e-8
1.7236713705870574e-8
2.852880681980098e-8
5.782245116951457e-8
7.7036942260349e-8
7.829022110455835e-8
1.0352549794213971e-7
1.3718349081851705e-7
5.615402087324403e-8
1.826059082590608e-6
2.956199326930331e-6
1.4555336945347394e-6
8.681299634398934e-7
6.082509483925547e-7
3.079025683283343e-7
1.4244350365604427e-7
3.0042477958393946e-8
9.029841775802227e-9
1.5807850746680805e-9
2.609697997361277e-10
4.53798927445357e-11
3.649761308144474e-10
1.0329031772086165e-9
6.072650310434156e-10
1.1708199052795288e-10
4.928525453923112e-11
9.795278886065495e-10
6.034634288970291e-9
2.5791701086589005e-9
4.40522974613122e-9
1.791026405569981e-8
4.3374317618665685e-8
5.431094482392678e-8
5.276348173067709e-8
5.2238104810629246e-8
5.3712759147184474e-8
5.647563082430386e-8
5.998756120667271e-8
6.39458197724501e-8
6.822954467291855e-8
8.204650570179995e-8
1.1032459146832046e-7
9.87021495273482e-8
4.0989157241360355e-8
1.875249162027015e-8
1.042252048005243e-8
6.991535107474471e-9
6.15823678979593e-9
1.0151969619693075e-8
2.0776670500296002e-8
1.3450887124237473e-8
1.3638898518115971e-8
1.5019189068096722e-8
1.693597695576861e-8
1.9716668978604448e-8
2.395072668591838e-8
3.061395743941841e-8
4.1581333988006305e-8
6.084251147583072e-8
9.754422895481767e-8
2.1710964677823074e-7
1.258482578660582e-7
8.628777747044326e-8
9.903857430276013e-8
1.565789135261038e-7
2.552003817349492e-7
2.142322842052131e-7
2.1081390853743736e-7
3.103298155943736e-7
6.442182765192863e-7
3.8459407651308004e-7
4.7416944786044354e-6
3.7726498548139884e-6
1.4467739836675694e-6
6.781658249529757e-7
1.8154897454317967e-7
3.3891777718444665e-8
8.296389655613889e-9
2.7326995299215097e-9
3.452725536438408e-10
5.898239495306045e-12
2.4818745020618005e-10
1.9515144574561752e-10
9.013855384211928e-10
3.606353735349497e-11
1.8105500832501232e-10
7.737547630997857e-10
3.64606087415193e-9
1.888842133969212e-8
6.476017997801241e-9
5.2926451104515205e-9
1.712539277778885e-8
5.4847317257082434e-8
1.0444236228982931e-7
9.700762650180627e-8
8.550050212661024e-8
8.206108706446317e-8
8.368812564473654e-8
8.91771066502128e-8
9.921225208573717e-8
1.168532868671279e-7
1.5165915963044878e-7
1.2877464923879448e-7
1.5068540878596386e-7
2.4088608653692495e-7
2.0641475870553478e-7
9.696345451446429e-8
5.0774367365402406e-8
3.2544880029637775e-8
2.4262373213573742e-8
2.151441729373104e-8
2.764044256851446e-8
1.0213700417303586e-8
7.10189782501385e-9
1.2476993176575687e-8
1.9874734963297582e-8
2.6751228521868903e-8
3.328872538415287e-8
4.064129223881226e-8
5.0058025944347684e-8
6.30967225120238e-8
2.9652460178999917e-7
2.555913654259205e-7
1.7755252093440504e-7
2.0184481649746704e-7
3.084214504550818e-7
5.134160877285455e-7
4.225468032203471e-7
3.57794856900646e-7
4.5755672998099287e-7
1.1770245518596103e-6
0.000012225180561319625
1.5797398134873677e-6
2.361663727310265e-6
2.193762418719735e-6
4.356064854138802e-6
1.312878880271538e-7
3.760472888001854e-9
4.558556627792385e-9
2.300830316616064e-9
9.350873879857243e-10
3.353620701062634e-10
4.839623743206704e-10
8.078919278932385e-10
3.799756779053542e-10
4.2017742584408605e-9
1.509500185755026e-8
1.7702020497526472e-8
6.794073846410603e-9
9.17344392472658e-9
3.0479631051030945e-11
1.0385441347198895e-10
1.0972454332082388e-11
2.5368703976484067e-13
1.5543237755260608e-12
1.6226688680700621e-12
6.082694289914228e-13
1.6552615935719222e-12
5.875860089504481e-12
1.3483836808998108e-11
2.724426367025247e-11
5.271997925071204e-11
1.01702011105434e-10
8.359814153311288e-10
4.570654121880101e-10
1.0380469945460912e-10
2.0101517052094432e-10
5.543752574650329e-10
1.04775078162111e-9
1.8045806398831516e-9
2.968545539761856e-9
4.5371036846625746e-9
6.008213715691891e-9
6.481876352721935e-9
4.8100370836814685e-9
9.252197547873843e-10
2.1764482933959576e-9
9.894610483769817e-9
8.244791840389211e-10
3.6079907683674705e-10
1.8815464821692607e-11
2.5721417649832376e-12
2.555328960714556e-13
1.0459394050158308e-13
9.556578142700625e-14
1.102323070785171e-13
1.326664958975273e-13
1.6100001342867538e-13
1.9662546546736648e-13
2.4154415444196753e-13
2.983224892923711e-13
3.702821564451716e-13
4.617397969862124e-13
5.783141523523257e-13
3.925291041715998e-12
6.357632164495289e-13
9.072464019022871e-14
1.3102670647903446e-13
2.8677127237631616e-13
4.4959897828155164e-13
6.54867737837236e-13
9.345959603022863e-13
1.3277837595181778e-12
1.888064910914883e-12
2.692640719010103e-12
3.854566361794369e-12
5.540399690357002e-12
7.995232265855308e-12
1.157608721491919e-11
1.6789963085580574e-11
2.4318894642666856e-11
3.498405535785928e-11
4.9562786375874955e-11
6.840460663663372e-11
2.5350386963776363e-10
1.926186162287667e-10
9.711610847093987e-11
6.931413126629218e-10
1.4064276877282021e-9
1.9151442554556314e-9
2.227802653421553e-9
2.469387145479315e-9
2.700449124017977e-9
2.9384441476195137e-9
3.1848400150401692e-9
3.4183948791892336e-9
6.940041907718909e-10
3.174893146468265e-10
5.709140957408799e-10
8.725220805516334e-10
1.6565184617870308e-9
4.986500618119352e-9
3.4275701778509947e-9
5.620757653815852e-10
7.307385437797439e-10
7.39223231876908e-10
7.633236514012352e-10
8.236592772149354e-10
9.30696606266094e-10
1.1032079292841997e-9
1.3795973885939073e-9
1.8417748826573983e-9
2.6817775871397695e-9
4.403200947302168e-9
1.6424474508913142e-8
1.7941181132987653e-8
1.3735770892714988e-8
1.723671370586148e-8
2.8528806820697427e-8
5.782245116959381e-8
7.703694226046254e-8
7.829022110451569e-8
1.0352549794203596e-7
1.3718349081609067e-7
5.6154020873784274e-8
1.826059082639728e-6
2.95619932695571e-6
1.455533694546914e-6
8.681299634342177e-7
6.082509483900536e-7
3.0790256832972393e-7
1.4244350365605928e-7
3.0042477958848094e-8
9.029841775456236e-9
1.580785074525366e-9
2.609698000253058e-10
4.5379893281052946e-11
3.6497613088111526e-10
1.0329031776672021e-9
6.072650312347062e-10
1.1708199052798545e-10
4.9285254550139704e-11
9.795278890205174e-10
6.034634280058135e-9
2.579170109133185e-9
4.405229746247042e-9
1.7910264055417185e-8
4.3374317619230544e-8
5.4310944823254474e-8
5.276348173196441e-8
5.223810480750858e-8
5.3712759146245385e-8
5.6475630824223564e-8
5.998756120678547e-8
6.39458197727422e-8
6.822954467325136e-8
8.204650570197542e-8
1.1032459146742682e-7
9.870214952547984e-8
4.0989157242367676e-8
1.8752491622751784e-8
1.0422520480690821e-8
6.991535107315465e-9
6.158236792220806e-9
1.015196962303115e-8
2.077667049045453e-8
1.3450887125335895e-8
1.3638898517412377e-8
1.5019189065476624e-8
1.693597695282813e-8
1.9716668979599897e-8
2.395072668180764e-8
3.061395743595927e-8
4.158133398722825e-8
6.084251147484742e-8
9.754422895352071e-8
2.1710964677473459e-7
1.2584825786559772e-7
8.628777746946019e-8
9.90385743029045e-8
1.5657891352600758e-7
2.552003817352437e-7
2.1423228420493425e-7
2.1081390853735797e-7
3.1032981559448543e-7
6.442182765188558e-7
3.84594076522448e-7
4.741694478596674e-6
3.772649854771764e-6
1.44677398367438e-6
6.781658249493194e-7
1.8154897454319804e-7
3.3891777718412644e-8
8.29638965524104e-9
2.732699530314544e-9
3.45272553564321e-10
5.898238893208084e-12
2.4818745021391125e-10
1.9515144581147144e-10
9.01385538523652e-10
3.606353737844799e-11
1.8105500841984677e-10
7.737547632268499e-10
3.6460608737549637e-9
1.8888421340309005e-8
6.476017997026943e-9
5.292645110675172e-9
1.71253927776781e-8
5.4847317241753374e-8
1.0444236229319488e-7
9.700762649950597e-8
8.550050212752874e-8
8.206108706419339e-8
8.368812564518271e-8
8.917710665061043e-8
9.921225208441515e-8
1.1685328686508519e-7
1.5165915963191105e-7
1.287746492391259e-7
1.5068540878622067e-7
2.408860865377995e-7
2.064147587035296e-7
9.696345451881442e-8
5.077436736450872e-8
3.254488002814306e-8
2.4262373212762284e-8
2.1514417294003972e-8
2.7640442573097774e-8
1.021370041647114e-8
7.101897824217989e-9
1.247699317265927e-8
1.9874734964156043e-8
2.6751228519565807e-8
3.3288725387423496e-8
4.06412922362204e-8
5.005802594646798e-8
6.309672251081218e-8
2.965246017875925e-7
2.555913654259953e-7
1.7755252091745644e-7
2.0184481649919263e-7
3.0842145045508414e-7
5.134160877288695e-7
4.22546803220479e-7
3.577948569006564e-7
4.575567299813141e-7
1.1770245518576367e-6
0.000012225180561304622
1.5797398134851125e-6
2.3616637273305186e-6
2.193762418733067e-6
4.356064854117132e-6
1.3128788802756642e-7
3.760472888004633e-9
4.5585566277350654e-9
2.3008303168077044e-9
9.350873879616715e-10
3.3536207014571845e-10
4.839623743596106e-10
8.078919280362662e-10
3.7997567809733875e-10
4.201774260528034e-9
1.5095001850690804e-8
1.7702020497649633e-8
6.794073846483777e-9
9.173443937725509e-9
3.047957583703442e-11
1.0385441346475699e-10
1.0972472785372845e-11
2.536870237478304e-13
1.5543237799898109e-12
1.622668156833157e-12
6.082694324914142e-13
1.6552622656607327e-12
5.875860091982671e-12
1.3483836804131067e-11
2.724426822269638e-11
5.27199711714062e-11
1.0170201111604945e-10
8.359814153333882e-10
4.5706541222276167e-10
1.0380468591335911e-10
2.0101517915836973e-10
5.543752449549881e-10
1.0477507816954402e-9
1.8045806182075282e-9
2.968545488689048e-9
4.537103668131388e-9
6.0082137054907135e-9
6.481876353795904e-9
4.810037083372308e-9
9.252197514307486e-10
2.176448297536266e-9
9.894610480611754e-9
8.244791840789623e-10
3.6079907694825596e-10
1.8815464789826708e-11
2.5721415927237806e-12
2.555328949498567e-13
1.0459393892628184e-13
9.556578668737647e-14
1.1023230725188e-13
1.326664978077617e-13
1.6100001116783032e-13
1.9662546541761995e-13
2.41544104295279e-13
2.9832248914262727e-13
3.702821570888016e-13
4.617398501748916e-13
5.783141524409996e-13
3.925290996582512e-12
6.35763284691146e-13
9.07246399990718e-14
1.310267578590855e-13
2.8677130580345494e-13
4.495989091786392e-13
6.548677353398862e-13
9.34595967422166e-13
1.3277838240114267e-12
1.888065103647436e-12
2.6926408754660184e-12
3.854566365589227e-12
5.540399705068857e-12
7.99523215897451e-12
1.1576086974040838e-11
1.6789962939815307e-11
2.4318894492180485e-11
3.498405532540589e-11
4.956278615432819e-11
6.840460670241084e-11
2.5350386968153844e-10
1.9261861634963227e-10
9.711610870633481e-11
6.931413088920433e-10
1.406427688123458e-9
1.915144255214884e-9
2.227802653512611e-9
2.4693871446603686e-9
2.7004491249915655e-9
2.9384441490119577e-9
3.1848400149952045e-9
3.4183948780176493e-9
6.940041925986293e-10
3.1748931395769055e-10
5.709140959260695e-10
8.725220805160992e-10
1.6565184617362516e-9
4.986500618129743e-9
3.4275702062556692e-9
5.620757688410985e-10
7.307385424509438e-10
7.392232327861691e-10
7.633236532505018e-10
8.236592776190114e-10
9.306966051221497e-10
1.103207931387122e-9
1.3795973864533085e-9
1.8417748806580548e-9
2.6817775862966223e-9
4.403200949539307e-9
1.6424474511867755e-8
1.794118113285469e-8
1.3735770893531565e-8
1.7236713705922852e-8
2.8528806820767916e-8
5.782245116954887e-8
7.703694226016664e-8
7.829022110434133e-8
1.0352549794204791e-7
1.3718349081533014e-7
5.6154020873231293e-8
1.8260590826151882e-6
2.9561993269758057e-6
1.4555336945420864e-6
8.681299634332354e-7
6.082509483825751e-7
3.079025683305569e-7
1.4244350365603594e-7
3.004247795862489e-8
9.029841776050138e-9
1.5807850746764228e-9
2.6096979976870434e-10
4.537991475232049e-11
3.649761307940549e-10
1.032903177325138e-9
6.072650311022775e-10
1.170819905253233e-10
4.928525453617239e-11
9.795278884531629e-10
6.034634285936655e-9
2.579170109203765e-9
4.405229745777749e-9
1.7910264049243115e-8
4.337431761596709e-8
5.431094482438037e-8
5.2763481731662764e-8
5.223810480913337e-8
5.371275914654538e-8
5.647563082471446e-8
5.998756120674938e-8
6.394581977196101e-8
6.822954467313965e-8
8.204650570179631e-8
1.103245914685867e-7
9.870214953013836e-8
4.098915724012319e-8
1.8752491619492514e-8
1.0422520480022947e-8
6.991535107680253e-9
6.158236789456379e-9
1.0151969619748691e-8
2.0776670493369473e-8
1.3450887117326942e-8
1.3638898521225734e-8
1.5019189067549644e-8
1.693597695438543e-8
1.971666897862506e-8
2.3950726684891587e-8
3.061395743813027e-8
4.15813339851122e-8
6.084251147521926e-8
9.754422895381083e-8
2.171096467772696e-7
1.25848257865667e-7
8.628777747062961e-8
9.90385743028998e-8
1.5657891352489037e-7
2.5520038173530106e-7
2.1423228420502986e-7
2.1081390853750573e-7
3.1032981559436537e-7
6.442182765196215e-7
3.8459407652576335e-7
4.7416944785808574e-6
3.7726498547913963e-6
1.4467739836651185e-6
6.781658249525658e-7
1.8154897454310018e-7
3.3891777717966846e-8
8.2963896554845e-9
2.732699530134959e-9
3.452725535243561e-10
5.898239173156363e-12
2.48187452367304e-10
1.9515144577594382e-10
9.013855384783119e-10
3.606353745577579e-11
1.8105500832502587e-10
7.737547631632231e-10
3.6460608737658755e-9
1.88884213389693e-8
6.476017999377288e-9
5.292645111030027e-9
1.712539277780422e-8
5.484731723484715e-8
1.0444236228938406e-7
9.70076265015059e-8
8.550050212655408e-8
8.206108706437339e-8
8.368812564486436e-8
8.91771066510706e-8
9.921225208508605e-8
1.168532868651428e-7
1.5165915963113731e-7
1.2877464923877852e-7
1.506854087859639e-7
2.40886086536683e-7
2.0641475870542493e-7
9.69634545153065e-8
5.077436736499855e-8
3.2544880028783794e-8
2.426237321509044e-8
2.1514417295524906e-8
2.7640442564854092e-8
1.021370041980529e-8
7.101897827711794e-9
1.2476993175415603e-8
1.9874734964924107e-8
2.675122852121932e-8
3.3288725386202366e-8
4.064129223840216e-8
5.005802594363825e-8
6.309672251166186e-8
2.9652460178903165e-7
2.5559136542531425e-7
1.7755252093412827e-7
2.0184481649913122e-7
3.084214504544702e-7
5.134160877289051e-7
4.2254680322040653e-7
3.5779485690062326e-7
4.5755672998130246e-7
1.1770245518613308e-6
0.000012225180561253858
1.5797398134822641e-6
2.361663727313421e-6
2.1937624187236295e-6
4.35606485413744e-6
1.312878880270168e-7
3.76047288803707e-9
4.558556627717465e-9
2.3008303167689494e-9
9.350873879823494e-10
3.3536207016393705e-10
4.839623742945735e-10
8.078919278858838e-10
3.7997567793945593e-10
4.2017742585365066e-9
1.5095001864101562e-8
1.7702020490845265e-8
6.7940738371317215e-9
9.173443929031205e-9
3.04795892881083e-11
1.0385443145834985e-10
1.0972455815835547e-11
2.5368704477761344e-13
1.554340099452961e-12
1.6226688659460812e-12
6.082602740158243e-13
1.655268904290986e-12
5.875860104467843e-12
1.3483835545954285e-11
2.7244268224265378e-11
5.271997924763353e-11
1.0170200395342609e-10
8.359814153398087e-10
4.570654122405481e-10
1.038046766784944e-10
2.0101517780885677e-10
5.543752573630812e-10
1.0477507828776042e-9
1.8045806784526467e-9
2.9685455119215034e-9
4.5371037160288564e-9
6.008213709814563e-9
6.481876350228358e-9
4.810037083223294e-9
9.252197494240299e-10
2.1764482974754275e-9
9.894610477716165e-9
8.244791840161465e-10
3.6079907713568584e-10
1.8815467425633177e-11
2.572141401375979e-12
2.555324108254043e-13
1.0459393678772804e-13
9.556578675528348e-14
1.1023230740220301e-13
1.326664960916958e-13
1.6100006475407346e-13
1.9662546549257613e-13
2.4154410700555295e-13
2.9832248927263514e-13
3.702821563244603e-13
4.617397967568189e-13
5.783142287585285e-13
3.92529105649031e-12
6.357632159291193e-13
9.072469915049896e-14
1.3102673579210396e-13
2.8677121752352995e-13
4.495989342887046e-13
6.548677340579694e-13
9.345959643802078e-13
1.327783755785757e-12
1.888065303793717e-12
2.692640875490162e-12
3.854566358422883e-12
5.5403996897613506e-12
7.995232202221478e-12
1.1576086957851398e-11
1.67899629892181e-11
2.4318894473620892e-11
3.498405547306696e-11
4.956278617297792e-11
6.840460678118483e-11
2.5350386965061165e-10
1.9261861661202978e-10
9.711610718192596e-11
6.931413116176704e-10
1.4064276885972976e-9
1.9151442553448223e-9
2.2278026530331908e-9
2.4693871453175016e-9
2.700449125071453e-9
2.9384441489872043e-9
3.1848400151531534e-9
3.4183948783704352e-9
6.940041913887223e-10
3.1748931586357083e-10
5.70914095432162e-10
8.725220805130698e-10
1.656518462288721e-9
4.986500615592673e-9
3.4275702386709294e-9
5.620757680575316e-10
7.307385438016508e-10
7.392232319994136e-10
7.63323652006375e-10
8.236592769370358e-10
9.306966052341393e-10
1.103207927465219e-9
1.3795973872030592e-9
1.8417748804422527e-9
2.681777587787606e-9
4.40320094722333e-9
1.6424474493415172e-8
1.7941181132559074e-8
1.3735770897029435e-8
1.7236713705946728e-8
2.852880682070046e-8
5.782245116951313e-8
7.70369422604031e-8
7.829022110458485e-8
1.0352549794213031e-7
1.371834908211338e-7
5.6154020874516236e-8
1.826059082606962e-6
2.956199326917756e-6
1.4555336945570441e-6
8.681299634322942e-7
6.08250948390091e-7
3.0790256833187804e-7
1.4244350365607085e-7
3.004247795853717e-8
9.029841775031804e-9
1.5807850745238006e-9
2.609697998971536e-10
4.537990503693909e-11
3.6497613083929275e-10
1.0329031770704296e-9
6.072650312001446e-10
1.1708199053464906e-10
4.9285254568371967e-11
9.795278885491495e-10
6.034634299604671e-9
2.579170110069381e-9
4.405229746126288e-9
1.7910264054374083e-8
4.3374317616348686e-8
5.4310944823527926e-8
5.276348173067748e-8
5.2238104808302684e-8
5.3712759147007636e-8
5.647563082393779e-8
5.998756120685768e-8
6.39458197730913e-8
6.822954467464551e-8
8.204650570111263e-8
1.1032459146715387e-7
9.870214952655471e-8
4.098915723924082e-8
1.8752491622077314e-8
1.0422520480509732e-8
6.991535107910526e-9
6.158236792521402e-9
1.0151969617894533e-8
2.0776670494389754e-8
1.3450887126795531e-8
1.3638898519920489e-8
1.5019189065720914e-8
1.6935976950301953e-8
1.9716668979324506e-8
2.3950726685071353e-8
3.0613957436348985e-8
4.158133398780089e-8
6.084251147691348e-8
9.754422895309893e-8
2.1710964677375727e-7
1.2584825786453742e-7
8.628777746865396e-8
9.903857430266039e-8
1.5657891352466067e-7
2.5520038173530265e-7
2.1423228420506555e-7
2.1081390853744305e-7
3.103298155938308e-7
6.442182765196679e-7
3.8459407651580637e-7
4.741694478582796e-6
3.7726498547558667e-6
1.446773983671629e-6
6.781658249491424e-7
1.8154897454321088e-7
3.389177771807328e-8
8.296389655621774e-9
2.732699530075116e-9
3.4527255355192774e-10
5.898239050451795e-12
2.481874501717955e-10
1.9515144581260504e-10
9.013855385485343e-10
3.6063537356435224e-11
1.8105500840798784e-10
7.737547632659809e-10
3.6460608739793588e-9
1.8888421338592635e-8
6.476017999096146e-9
5.292645111015175e-9
1.712539277769347e-8
5.4847317229895733e-8
1.0444236229056602e-7
9.700762649963937e-8
8.550050212861401e-8
8.206108706427723e-8
8.368812564496412e-8
8.917710665018352e-8
9.921225208584429e-8
1.1685328686696236e-7
1.516591596312368e-7
1.287746492390022e-7
1.5068540878590578e-7
2.408860865380165e-7
2.0641475870539253e-7
9.696345451681035e-8
5.077436736497029e-8
3.254488002801503e-8
2.4262373213732163e-8
2.1514417294035497e-8
2.764044256685919e-8
1.0213700427625429e-8
7.101897831501166e-9
1.247699317151965e-8
1.987473496264763e-8
2.6751228521603318e-8
3.328872538910356e-8
4.0641292239352837e-8
5.005802594290529e-8
6.309672251254421e-8
2.9652460179494225e-7
2.5559136542605546e-7
1.7755252092545418e-7
2.018448164997362e-7
3.084214504550527e-7
5.134160877286424e-7
4.2254680322078896e-7
3.5779485690064835e-7
4.575567299813302e-7
1.1770245518597771e-6
0.000012225180561255576
1.5797398134866172e-6
2.36166372732575e-6
2.1937624187203027e-6
4.356064854115455e-6
1.3128788802779064e-7
3.760472887977795e-9
4.558556627698485e-9
2.3008303167883224e-9
9.35087387919069e-10
3.353620701511755e-10
4.839623743265408e-10
8.07891928031482e-10
3.7997567770978065e-10
4.201774260699251e-9
1.509500185068131e-8
1.77020204975684e-8
6.794073834142781e-9
9.173443950425755e-9
3.0479574370516996e-11
1.0385441661117061e-10
1.0972472794969312e-11
2.536870233150049e-13
1.5543237693328523e-12
1.6226688620225263e-12
6.08269432199133e-13
1.6552615930253226e-12
5.875860085220324e-12
1.3483835545681992e-11
2.7244268225003324e-11
5.2719971188031546e-11
1.0170200913979745e-10
8.35981420625069e-10
4.570654344896578e-10
1.0380469939622467e-10
2.0101519395311248e-10
5.543752449769654e-10
1.0477507815667965e-9
1.8045806402147693e-9
2.9685454535939263e-9
4.537103684961847e-9
6.0082137026202826e-9
6.481876347477232e-9
4.810037083197666e-9
9.252197487351822e-10
2.1764482928140597e-9
9.89461048710139e-9
8.244791842385002e-10
3.607990768927098e-10
1.881546739740091e-11
2.5721423190919733e-12
2.555324367947819e-13
1.0459393855287109e-13
9.556578520177767e-14
1.1023230575948267e-13
1.326664952684359e-13
1.6100005349873675e-13
1.966254647630778e-13
2.4154415739201813e-13
2.9832248932375554e-13
3.702821270856062e-13
4.617397975162508e-13
5.783142293591717e-13
3.925291262236301e-12
6.357632914719191e-13
9.07246987774781e-14
1.310267074253915e-13
2.8677130691324537e-13
4.495989777425116e-13
6.548677357779278e-13
9.345959702300458e-13
1.3277837605885691e-12
1.888065176936475e-12
2.6926407191330185e-12
3.854566361665714e-12
5.54039950202094e-12
7.995232263716712e-12
1.157608696870713e-11
1.6789963086580263e-11
2.4318894489476506e-11
3.49840553233979e-11
4.9562786379167586e-11
6.84046067318785e-11
2.5350386964706414e-10
1.926186162127352e-10
9.711610650090819e-11
6.931413067444833e-10
1.4064276888554535e-9
1.9151442554951715e-9
2.2278026536336672e-9
2.469387144676465e-9
2.7004491250035604e-9
2.9384441490465897e-9
3.1848400154477054e-9
3.418394877967824e-9
6.94004191244005e-10
3.1748931408748046e-10
5.709140958557837e-10
8.725220804936883e-10
1.6565184613403343e-9
4.986500617797277e-9
3.4275701785623448e-9
5.620757701869539e-10
7.307385439655602e-10
7.392232314464878e-10
7.633236555310777e-10
8.236592776473803e-10
9.306966050948737e-10
1.1032079314435435e-9
1.3795973890065145e-9
1.8417748797182416e-9
2.6817775863132726e-9
4.403200949519941e-9
1.642447451180105e-8
1.794118113298691e-8
1.3735770897930738e-8
1.7236713705870574e-8
2.852880681980098e-8
5.782245116951457e-8
7.7036942260349e-8
7.829022110455835e-8
1.0352549794213971e-7
1.3718349081851705e-7
5.615402087324403e-8
1.826059082590608e-6
2.956199326930331e-6
1.4555336945347394e-6
8.681299634398934e-7
6.082509483925547e-7
3.079025683283343e-7
1.4244350365604427e-7
3.0042477958393946e-8
9.029841775802227e-9
1.5807850746680805e-9
2.609697997361277e-10
4.53798927445357e-11
3.649761308144474e-10
1.0329031772086165e-9
6.072650310434156e-10
1.1708199052795288e-10
4.928525453923112e-11
9.795278886065495e-10
6.034634288970291e-9
2.5791701086589005e-9
4.40522974613122e-9
1.791026405569981e-8
4.3374317618665685e-8
5.431094482392678e-8
5.276348173067709e-8
5.2238104810629246e-8
5.3712759147184474e-8
5.647563082430386e-8
5.998756120667271e-8
6.39458197724501e-8
6.822954467291855e-8
8.204650570179995e-8
1.1032459146832046e-7
9.87021495273482e-8
4.0989157241360355e-8
1.875249162027015e-8
1.042252048005243e-8
6.991535107474471e-9
6.15823678979593e-9
1.0151969619693075e-8
2.0776670500296002e-8
1.3450887124237473e-8
1.3638898518115971e-8
1.5019189068096722e-8
1.693597695576861e-8
1.9716668978604448e-8
2.395072668591838e-8
3.061395743941841e-8
4.1581333988006305e-8
6.084251147583072e-8
9.754422895481767e-8
2.1710964677823074e-7
1.258482578660582e-7
8.628777747044326e-8
9.903857430276013e-8
1.565789135261038e-7
2.552003817349492e-7
2.142322842052131e-7
2.1081390853743736e-7
3.103298155943736e-7
6.442182765192863e-7
3.8459407651308004e-7
4.7416944786044354e-6
3.7726498548139884e-6
1.4467739836675694e-6
6.781658249529757e-7
1.8154897454317967e-7
3.3891777718444665e-8
8.296389655613889e-9
2.7326995299215097e-9
3.452725536438408e-10
5.898239495306045e-12
2.4818745020618005e-10
1.9515144574561752e-10
9.013855384211928e-10
3.606353735349497e-11
1.8105500832501232e-10
7.737547630997857e-10
3.64606087415193e-9
1.888842133969212e-8
6.476017997801241e-9
5.2926451104515205e-9
1.712539277778885e-8
5.4847317257082434e-8
1.0444236228982931e-7
9.700762650180627e-8
8.550050212661024e-8
8.206108706446317e-8
8.368812564473654e-8
8.91771066502128e-8
9.921225208573717e-8
1.168532868671279e-7
1.5165915963044878e-7
1.2877464923879448e-7
1.5068540878596386e-7
2.4088608653692495e-7
2.0641475870553478e-7
9.696345451446429e-8
5.0774367365402406e-8
3.2544880029637775e-8
2.4262373213573742e-8
2.151441729373104e-8
2.764044256851446e-8
1.0213700417303586e-8
7.10189782501385e-9
1.2476993176575687e-8
1.9874734963297582e-8
2.6751228521868903e-8
3.328872538415287e-8
4.064129223881226e-8
5.0058025944347684e-8
6.30967225120238e-8
2.9652460178999917e-7
2.555913654259205e-7
1.7755252093440504e-7
2.0184481649746704e-7
3.084214504550818e-7
5.134160877285455e-7
4.225468032203471e-7
3.57794856900646e-7
4.5755672998099287e-7
1.1770245518596103e-6
0.000012225180561319625
1.5797398134873677e-6
2.361663727310265e-6
2.193762418719735e-6
4.356064854138802e-6
1.312878880271538e-7
3.760472888001854e-9
4.558556627792385e-9
2.300830316616064e-9
9.350873879857243e-10
3.353620701062634e-10
4.839623743206704e-10
8.078919278932385e-10
3.799756779053542e-10
4.2017742584408605e-9
1.509500185755026e-8
1.7702020497526472e-8
6.794073846410603e-9
9.17344392472658e-9
3.0479631051030945e-11
1.0385441347198895e-10
1.0972454332082388e-11
2.5368703976484067e-13
1.5543237755260608e-12
1.6226688680700621e-12
6.082694289914228e-13
1.6552615935719222e-12
5.875860089504481e-12
1.3483836808998108e-11
2.724426367025247e-11
5.271997925071204e-11
1.01702011105434e-10
8.359814153311288e-10
4.570654121880101e-10
1.0380469945460912e-10
2.0101517052094432e-10
5.543752574650329e-10
1.04775078162111e-9
1.8045806398831516e-9
2.968545539761856e-9
4.5371036846625746e-9
6.008213715691891e-9
6.481876352721935e-9
4.8100370836814685e-9
9.252197547873843e-10
2.1764482933959576e-9
9.894610483769817e-9
8.244791840389211e-10
3.6079907683674705e-10
1.8815464821692607e-11
2.5721417649832376e-12
2.555328960714556e-13
1.0459394050158308e-13
9.556578142700625e-14
1.102323070785171e-13
1.326664958975273e-13
1.6100001342867538e-13
1.9662546546736648e-13
2.4154415444196753e-13
2.983224892923711e-13
3.702821564451716e-13
4.617397969862124e-13
5.783141523523257e-13
3.925291041715998e-12
6.357632164495289e-13
9.072464019022871e-14
1.3102670647903446e-13
2.8677127237631616e-13
4.4959897828155164e-13
6.54867737837236e-13
9.345959603022863e-13
1.3277837595181778e-12
1.888064910914883e-12
2.692640719010103e-12
3.854566361794369e-12
5.540399690357002e-12
7.995232265855308e-12
1.157608721491919e-11
1.6789963085580574e-11
2.4318894642666856e-11
3.498405535785928e-11
4.9562786375874955e-11
6.840460663663372e-11
2.5350386963776363e-10
1.926186162287667e-10
9.711610847093987e-11
6.931413126629218e-10
1.4064276877282021e-9
1.9151442554556314e-9
2.227802653421553e-9
2.469387145479315e-9
2.700449124017977e-9
2.9384441476195137e-9
3.1848400150401692e-9
3.4183948791892336e-9
6.940041907718909e-10
3.174893146468265e-10
5.709140957408799e-10
8.725220805516334e-10
1.6565184617870308e-9
4.986500618119352e-9
3.4275701778509947e-9
5.620757653815852e-10
7.307385437797439e-10
7.39223231876908e-10
7.633236514012352e-10
8.236592772149354e-10
9.30696606266094e-10
1.1032079292841997e-9
1.3795973885939073e-9
1.8417748826573983e-9
2.6817775871397695e-9
4.403200947302168e-9
1.6424474508913142e-8
1.7941181132987653e-8
1.3735770892714988e-8
1.723671370586148e-8
2.8528806820697427e-8
5.782245116959381e-8
7.703694226046254e-8
7.829022110451569e-8
1.0352549794203596e-7
1.3718349081609067e-7
5.6154020873784274e-8
1.826059082639728e-6
2.95619932695571e-6
1.455533694546914e-6
8.681299634342177e-7
6.082509483900536e-7
3.0790256832972393e-7
1.4244350365605928e-7
3.0042477958848094e-8
9.029841775456236e-9
1.580785074525366e-9
2.609698000253058e-10
4.5379893281052946e-11
3.6497613088111526e-10
1.0329031776672021e-9
6.072650312347062e-10
1.1708199052798545e-10
4.9285254550139704e-11
9.795278890205174e-10
6.034634280058135e-9
2.579170109133185e-9
4.405229746247042e-9
1.7910264055417185e-8
4.3374317619230544e-8
5.4310944823254474e-8
5.276348173196441e-8
5.223810480750858e-8
5.3712759146245385e-8
5.6475630824223564e-8
5.998756120678547e-8
6.39458197727422e-8
6.822954467325136e-8
8.204650570197542e-8
1.1032459146742682e-7
9.870214952547984e-8
4.0989157242367676e-8
1.8752491622751784e-8
1.0422520480690821e-8
6.991535107315465e-9
6.158236792220806e-9
1.015196962303115e-8
2.077667049045453e-8
1.3450887125335895e-8
1.3638898517412377e-8
1.5019189065476624e-8
1.693597695282813e-8
1.9716668979599897e-8
2.395072668180764e-8
3.061395743595927e-8
4.158133398722825e-8
6.084251147484742e-8
9.754422895352071e-8
2.1710964677473459e-7
1.2584825786559772e-7
8.628777746946019e-8
9.90385743029045e-8
1.5657891352600758e-7
2.552003817352437e-7
2.1423228420493425e-7
2.1081390853735797e-7
3.1032981559448543e-7
6.442182765188558e-7
3.84594076522448e-7
4.741694478596674e-6
3.772649854771764e-6
1.44677398367438e-6
6.781658249493194e-7
1.8154897454319804e-7
3.3891777718412644e-8
8.29638965524104e-9
2.732699530314544e-9
3.45272553564321e-10
5.898238893208084e-12
2.4818745021391125e-10
1.9515144581147144e-10
9.01385538523652e-10
3.606353737844799e-11
1.8105500841984677e-10
7.737547632268499e-10
3.6460608737549637e-9
1.8888421340309005e-8
6.476017997026943e-9
5.292645110675172e-9
1.71253927776781e-8
5.4847317241753374e-8
1.0444236229319488e-7
9.700762649950597e-8
8.550050212752874e-8
8.206108706419339e-8
8.368812564518271e-8
8.917710665061043e-8
9.921225208441515e-8
1.1685328686508519e-7
1.5165915963191105e-7
1.287746492391259e-7
1.5068540878622067e-7
2.408860865377995e-7
2.064147587035296e-7
9.696345451881442e-8
5.077436736450872e-8
3.254488002814306e-8
2.4262373212762284e-8
2.1514417294003972e-8
2.7640442573097774e-8
1.021370041647114e-8
7.101897824217989e-9
1.247699317265927e-8
1.9874734964156043e-8
2.6751228519565807e-8
3.3288725387423496e-8
4.06412922362204e-8
5.005802594646798e-8
6.309672251081218e-8
2.965246017875925e-7
2.555913654259953e-7
1.7755252091745644e-7
2.0184481649919263e-7
3.0842145045508414e-7
5.134160877288695e-7
4.22546803220479e-7
3.577948569006564e-7
4.575567299813141e-7
1.1770245518576367e-6
0.000012225180561304622
1.5797398134851125e-6
2.3616637273305186e-6
2.193762418733067e-6
4.356064854117132e-6
1.3128788802756642e-7
3.760472888004633e-9
4.5585566277350654e-9
2.3008303168077044e-9
9.350873879616715e-10
3.3536207014571845e-10
4.839623743596106e-10
8.078919280362662e-10
3.7997567809733875e-10
4.201774260528034e-9
1.5095001850690804e-8
1.7702020497649633e-8
6.794073846483777e-9
9.173443937725509e-9
3.047957583703442e-11
1.0385441346475699e-10
1.0972472785372845e-11
2.536870237478304e-13
1.5543237799898109e-12
1.622668156833157e-12
6.082694324914142e-13
1.6552622656607327e-12
5.875860091982671e-12
1.3483836804131067e-11
2.724426822269638e-11
5.27199711714062e-11
1.0170201111604945e-10
8.359814153333882e-10
4.5706541222276167e-10
1.0380468591335911e-10
2.0101517915836973e-10
5.543752449549881e-10
1.0477507816954402e-9
1.8045806182075282e-9
2.968545488689048e-9
4.537103668131388e-9
6.0082137054907135e-9
6.481876353795904e-9
4.810037083372308e-9
9.252197514307486e-10
2.176448297536266e-9
9.894610480611754e-9
8.244791840789623e-10
3.6079907694825596e-10
1.8815464789826708e-11
2.5721415927237806e-12
2.555328949498567e-13
1.0459393892628184e-13
9.556578668737647e-14
1.1023230725188e-13
1.326664978077617e-13
1.6100001116783032e-13
1.9662546541761995e-13
2.41544104295279e-13
2.9832248914262727e-13
3.702821570888016e-13
4.617398501748916e-13
5.783141524409996e-13
3.925290996582512e-12
6.35763284691146e-13
9.07246399990718e-14
1.310267578590855e-13
2.8677130580345494e-13
4.495989091786392e-13
6.548677353398862e-13
9.34595967422166e-13
1.3277838240114267e-12
1.888065103647436e-12
2.6926408754660184e-12
3.854566365589227e-12
5.540399705068857e-12
7.99523215897451e-12
1.1576086974040838e-11
1.6789962939815307e-11
2.4318894492180485e-11
3.498405532540589e-11
4.956278615432819e-11
6.840460670241084e-11
2.5350386968153844e-10
1.9261861634963227e-10
9.711610870633481e-11
6.931413088920433e-10
1.406427688123458e-9
1.915144255214884e-9
2.227802653512611e-9
2.4693871446603686e-9
2.7004491249915655e-9
2.9384441490119577e-9
3.1848400149952045e-9
3.4183948780176493e-9
6.940041925986293e-10
3.1748931395769055e-10
5.709140959260695e-10
8.725220805160992e-10
1.6565184617362516e-9
4.986500618129743e-9
3.4275702062556692e-9
5.620757688410985e-10
7.307385424509438e-10
7.392232327861691e-10
7.633236532505018e-10
8.236592776190114e-10
9.306966051221497e-10
1.103207931387122e-9
1.3795973864533085e-9
1.8417748806580548e-9
2.6817775862966223e-9
4.403200949539307e-9
1.6424474511867755e-8
1.794118113285469e-8
1.3735770893531565e-8
1.7236713705922852e-8
2.8528806820767916e-8
5.782245116954887e-8
7.703694226016664e-8
7.829022110434133e-8
1.0352549794204791e-7
1.3718349081533014e-7
5.6154020873231293e-8
1.8260590826151882e-6
2.9561993269758057e-6
1.4555336945420864e-6
8.681299634332354e-7
6.082509483825751e-7
3.079025683305569e-7
1.4244350365603594e-7
3.004247795862489e-8
9.029841776050138e-9
1.5807850746764228e-9
2.6096979976870434e-10
4.537991475232049e-11
3.649761307940549e-10
1.032903177325138e-9
6.072650311022775e-10
1.170819905253233e-10
4.928525453617239e-11
9.795278884531629e-10
6.034634285936655e-9
2.579170109203765e-9
4.405229745777749e-9
1.7910264049243115e-8
4.337431761596709e-8
5.431094482438037e-8
5.2763481731662764e-8
5.223810480913337e-8
5.371275914654538e-8
5.647563082471446e-8
5.998756120674938e-8
6.394581977196101e-8
6.822954467313965e-8
8.204650570179631e-8
1.103245914685867e-7
9.870214953013836e-8
4.098915724012319e-8
1.8752491619492514e-8
1.0422520480022947e-8
6.991535107680253e-9
6.158236789456379e-9
1.0151969619748691e-8
2.0776670493369473e-8
1.3450887117326942e-8
1.3638898521225734e-8
1.5019189067549644e-8
1.693597695438543e-8
1.971666897862506e-8
2.3950726684891587e-8
3.061395743813027e-8
4.15813339851122e-8
6.084251147521926e-8
9.754422895381083e-8
2.171096467772696e-7
1.25848257865667e-7
8.628777747062961e-8
9.90385743028998e-8
1.5657891352489037e-7
2.5520038173530106e-7
2.1423228420502986e-7
2.1081390853750573e-7
3.1032981559436537e-7
6.442182765196215e-7
3.8459407652576335e-7
4.7416944785808574e-6
3.7726498547913963e-6
1.4467739836651185e-6
6.781658249525658e-7
1.8154897454310018e-7
3.3891777717966846e-8
8.2963896554845e-9
2.732699530134959e-9
3.452725535243561e-10
5.898239173156363e-12
2.48187452367304e-10
1.9515144577594382e-10
9.013855384783119e-10
3.606353745577579e-11
1.8105500832502587e-10
7.737547631632231e-10
3.6460608737658755e-9
1.88884213389693e-8
6.476017999377288e-9
5.292645111030027e-9
1.712539277780422e-8
5.484731723484715e-8
1.0444236228938406e-7
9.70076265015059e-8
8.550050212655408e-8
8.206108706437339e-8
8.368812564486436e-8
8.91771066510706e-8
9.921225208508605e-8
1.168532868651428e-7
1.5165915963113731e-7
1.2877464923877852e-7
1.506854087859639e-7
2.40886086536683e-7
2.0641475870542493e-7
9.69634545153065e-8
5.077436736499855e-8
3.2544880028783794e-8
2.426237321509044e-8
2.1514417295524906e-8
2.7640442564854092e-8
1.021370041980529e-8
7.101897827711794e-9
1.2476993175415603e-8
1.9874734964924107e-8
2.675122852121932e-8
3.3288725386202366e-8
4.064129223840216e-8
5.005802594363825e-8
6.309672251166186e-8
2.9652460178903165e-7
2.5559136542531425e-7
1.7755252093412827e-7
2.0184481649913122e-7
3.084214504544702e-7
5.134160877289051e-7
4.2254680322040653e-7
3.5779485690062326e-7
4.5755672998130246e-7
1.1770245518613308e-6
0.000012225180561253858
1.5797398134822641e-6
2.361663727313421e-6
2.1937624187236295e-6
4.35606485413744e-6
1.312878880270168e-7
3.76047288803707e-9
4.558556627717465e-9
2.3008303167689494e-9
9.350873879823494e-10
3.3536207016393705e-10
4.839623742945735e-10
8.078919278858838e-10
3.7997567793945593e-10
4.2017742585365066e-9
1.5095001864101562e-8
1.7702020490845265e-8
6.7940738371317215e-9
9.173443929031205e-9
3.04795892881083e-11
1.0385443145834985e-10
1.0972455815835547e-11
2.5368704477761344e-13
1.554340099452961e-12
1.6226688659460812e-12
6.082602740158243e-13
1.655268904290986e-12
5.875860104467843e-12
1.3483835545954285e-11
2.7244268224265378e-11
5.271997924763353e-11
1.0170200395342609e-10
8.359814153398087e-10
4.570654122405481e-10
1.038046766784944e-10
2.0101517780885677e-10
5.543752573630812e-10
1.0477507828776042e-9
1.8045806784526467e-9
2.9685455119215034e-9
4.5371037160288564e-9
6.008213709814563e-9
6.481876350228358e-9
4.810037083223294e-9
9.252197494240299e-10
2.1764482974754275e-9
9.894610477716165e-9
8.244791840161465e-10
3.6079907713568584e-10
1.8815467425633177e-11
2.572141401375979e-12
2.555324108254043e-13
1.0459393678772804e-13
9.556578675528348e-14
1.1023230740220301e-13
1.326664960916958e-13
1.6100006475407346e-13
1.9662546549257613e-13
2.4154410700555295e-13
2.9832248927263514e-13
3.702821563244603e-13
4.617397967568189e-13
5.783142287585285e-13
3.92529105649031e-12
6.357632159291193e-13
9.072469915049896e-14
1.3102673579210396e-13
2.8677121752352995e-13
4.495989342887046e-13
6.548677340579694e-13
9.345959643802078e-13
1.327783755785757e-12
1.888065303793717e-12
2.692640875490162e-12
3.854566358422883e-12
5.5403996897613506e-12
7.995232202221478e-12
1.1576086957851398e-11
1.67899629892181e-11
2.4318894473620892e-11
3.498405547306696e-11
4.956278617297792e-11
6.840460678118483e-11
2.5350386965061165e-10
1.9261861661202978e-10
9.711610718192596e-11
6.931413116176704e-10
1.4064276885972976e-9
1.9151442553448223e-9
2.2278026530331908e-9
2.4693871453175016e-9
2.700449125071453e-9
2.9384441489872043e-9
3.1848400151531534e-9
3.4183948783704352e-9
6.940041913887223e-10
3.1748931586357083e-10
5.70914095432162e-10
8.725220805130698e-10
1.656518462288721e-9
4.986500615592673e-9
3.4275702386709294e-9
5.620757680575316e-10
7.307385438016508e-10
7.392232319994136e-10
7.63323652006375e-10
8.236592769370358e-10
9.306966052341393e-10
1.103207927465219e-9
1.3795973872030592e-9
1.8417748804422527e-9
2.681777587787606e-9
4.40320094722333e-9
1.6424474493415172e-8
1.7941181132559074e-8
1.3735770897029435e-8
1.7236713705946728e-8
2.852880682070046e-8
5.782245116951313e-8
7.70369422604031e-8
7.829022110458485e-8
1.0352549794213031e-7
1.371834908211338e-7
5.6154020874516236e-8
1.826059082606962e-6
2.956199326917756e-6
1.4555336945570441e-6
8.681299634322942e-7
6.08250948390091e-7
3.0790256833187804e-7
1.4244350365607085e-7
3.004247795853717e-8
9.029841775031804e-9
1.5807850745238006e-9
2.609697998971536e-10
4.537990503693909e-11
3.6497613083929275e-10
1.0329031770704296e-9
6.072650312001446e-10
1.1708199053464906e-10
4.9285254568371967e-11
9.795278885491495e-10
6.034634299604671e-9
2.579170110069381e-9
4.405229746126288e-9
1.7910264054374083e-8
4.3374317616348686e-8
5.4310944823527926e-8
5.276348173067748e-8
5.2238104808302684e-8
5.3712759147007636e-8
5.647563082393779e-8
5.998756120685768e-8
6.39458197730913e-8
6.822954467464551e-8
8.204650570111263e-8
1.1032459146715387e-7
9.870214952655471e-8
4.098915723924082e-8
1.8752491622077314e-8
1.0422520480509732e-8
6.991535107910526e-9
6.158236792521402e-9
1.0151969617894533e-8
2.0776670494389754e-8
1.3450887126795531e-8
1.3638898519920489e-8
1.5019189065720914e-8
1.6935976950301953e-8
1.9716668979324506e-8
2.3950726685071353e-8
3.0613957436348985e-8
4.158133398780089e-8
6.084251147691348e-8
9.754422895309893e-8
2.1710964677375727e-7
1.2584825786453742e-7
8.628777746865396e-8
9.903857430266039e-8
1.5657891352466067e-7
2.5520038173530265e-7
2.1423228420506555e-7
2.1081390853744305e-7
3.103298155938308e-7
6.442182765196679e-7
3.8459407651580637e-7
4.741694478582796e-6
3.7726498547558667e-6
1.446773983671629e-6
6.781658249491424e-7
1.8154897454321088e-7
3.389177771807328e-8
8.296389655621774e-9
2.732699530075116e-9
3.4527255355192774e-10
5.898239050451795e-12
2.481874501717955e-10
1.9515144581260504e-10
9.013855385485343e-10
3.6063537356435224e-11
1.8105500840798784e-10
7.737547632659809e-10
3.6460608739793588e-9
1.8888421338592635e-8
6.476017999096146e-9
5.292645111015175e-9
1.712539277769347e-8
5.4847317229895733e-8
1.0444236229056602e-7
9.700762649963937e-8
8.550050212861401e-8
8.206108706427723e-8
8.368812564496412e-8
8.917710665018352e-8
9.921225208584429e-8
1.1685328686696236e-7
1.516591596312368e-7
1.287746492390022e-7
1.5068540878590578e-7
2.408860865380165e-7
2.0641475870539253e-7
9.696345451681035e-8
5.077436736497029e-8
3.254488002801503e-8
2.4262373213732163e-8
2.1514417294035497e-8
2.764044256685919e-8
1.0213700427625429e-8
7.101897831501166e-9
1.247699317151965e-8
1.987473496264763e-8
2.6751228521603318e-8
3.328872538910356e-8
4.0641292239352837e-8
5.005802594290529e-8
6.309672251254421e-8
2.9652460179494225e-7
2.5559136542605546e-7
1.7755252092545418e-7
2.018448164997362e-7
3.084214504550527e-7
5.134160877286424e-7
4.2254680322078896e-7
3.5779485690064835e-7
4.575567299813302e-7
1.1770245518597771e-6
0.000012225180561255576
1.5797398134866172e-6
2.36166372732575e-6
2.1937624187203027e-6
4.356064854115455e-6
1.3128788802779064e-7
3.760472887977795e-9
4.558556627698485e-9
2.3008303167883224e-9
9.35087387919069e-10
3.353620701511755e-10
4.839623743265408e-10
8.07891928031482e-10
3.7997567770978065e-10
4.201774260699251e-9
1.509500185068131e-8
1.77020204975684e-8
6.794073834142781e-9
9.173443950425755e-9
3.0479574370516996e-11
1.0385441661117061e-10
1.0972472794969312e-11
2.536870233150049e-13
1.5543237693328523e-12
1.6226688620225263e-12
6.08269432199133e-13
1.6552615930253226e-12
5.875860085220324e-12
1.3483835545681992e-11
2.7244268225003324e-11
5.2719971188031546e-11
1.0170200913979745e-10
8.35981420625069e-10
4.570654344896578e-10
1.0380469939622467e-10
2.0101519395311248e-10
5.543752449769654e-10
1.0477507815667965e-9
1.8045806402147693e-9
2.9685454535939263e-9
4.537103684961847e-9
6.0082137026202826e-9
6.481876347477232e-9
4.810037083197666e-9
9.252197487351822e-10
2.1764482928140597e-9
9.89461048710139e-9
8.244791842385002e-10
3.607990768927098e-10
1.881546739740091e-11
2.5721423190919733e-12
2.555324367947819e-13
1.0459393855287109e-13
9.556578520177767e-14
1.1023230575948267e-13
1.326664952684359e-13
1.6100005349873675e-13
1.966254647630778e-13
2.4154415739201813e-13
2.9832248932375554e-13
3.702821270856062e-13
4.617397975162508e-13
5.783142293591717e-13
3.925291262236301e-12
6.357632914719191e-13
9.07246987774781e-14
1.310267074253915e-13
2.8677130691324537e-13
4.495989777425116e-13
6.548677357779278e-13
9.345959702300458e-13
1.3277837605885691e-12
1.888065176936475e-12
2.6926407191330185e-12
3.854566361665714e-12
5.54039950202094e-12
7.995232263716712e-12
1.157608696870713e-11
1.6789963086580263e-11
2.4318894489476506e-11
3.49840553233979e-11
4.9562786379167586e-11
6.84046067318785e-11
2.5350386964706414e-10
1.926186162127352e-10
9.711610650090819e-11
6.931413067444833e-10
1.4064276888554535e-9
1.9151442554951715e-9
2.2278026536336672e-9
2.469387144676465e-9
2.7004491250035604e-9
2.9384441490465897e-9
3.1848400154477054e-9
3.418394877967824e-9
6.94004191244005e-10
3.1748931408748046e-10
5.709140958557837e-10
8.725220804936883e-10
1.6565184613403343e-9
4.986500617797277e-9
3.4275701785623448e-9
5.620757701869539e-10
7.307385439655602e-10
7.392232314464878e-10
7.633236555310777e-10
8.236592776473803e-10
9.306966050948737e-10
1.1032079314435435e-9
1.3795973890065145e-9
1.8417748797182416e-9
2.6817775863132726e-9
4.403200949519941e-9
1.642447451180105e-8
1.794118113298691e-8
1.3735770897930738e-8
1.7236713705870574e-8
2.852880681980098e-8
5.782245116951457e-8
7.7036942260349e-8
7.829022110455835e-8
1.0352549794213971e-7
1.3718349081851705e-7
5.615402087324403e-8
1.826059082590608e-6
2.956199326930331e-6
1.4555336945347394e-6
8.681299634398934e-7
6.082509483925547e-7
3.079025683283343e-7
1.4244350365604427e-7
3.0042477958393946e-8
9.029841775802227e-9
1.5807850746680805e-9
2.609697997361277e-10
4.53798927445357e-11
3.649761308144474e-10
1.0329031772086165e-9
6.072650310434156e-10
1.1708199052795288e-10
4.928525453923112e-11
9.795278886065495e-10
6.034634288970291e-9
2.5791701086589005e-9
4.40522974613122e-9
1.791026405569981e-8
4.3374317618665685e-8
5.431094482392678e-8
5.276348173067709e-8
5.2238104810629246e-8
5.3712759147184474e-8
5.647563082430386e-8
5.998756120667271e-8
6.39458197724501e-8
6.822954467291855e-8
8.204650570179995e-8
1.1032459146832046e-7
9.87021495273482e-8
4.0989157241360355e-8
1.875249162027015e-8
1.042252048005243e-8
6.991535107474471e-9
6.15823678979593e-9
1.0151969619693075e-8
2.0776670500296002e-8
1.3450887124237473e-8
1.3638898518115971e-8
1.5019189068096722e-8
1.693597695576861e-8
1.9716668978604448e-8
2.395072668591838e-8
3.061395743941841e-8
4.1581333988006305e-8
6.084251147583072e-8
9.754422895481767e-8
2.1710964677823074e-7
1.258482578660582e-7
8.628777747044326e-8
9.903857430276013e-8
1.565789135261038e-7
2.552003817349492e-7
2.142322842052131e-7
2.1081390853743736e-7
3.103298155943736e-7
6.442182765192863e-7
3.8459407651308004e-7
4.7416944786044354e-6
3.7726498548139884e-6
1.4467739836675694e-6
6.781658249529757e-7
1.8154897454317967e-7
3.3891777718444665e-8
8.296389655613889e-9
2.7326995299215097e-9
3.452725536438408e-10
5.898239495306045e-12
2.4818745020618005e-10
1.9515144574561752e-10
9.013855384211928e-10
3.606353735349497e-11
1.8105500832501232e-10
7.737547630997857e-10
3.64606087415193e-9
1.888842133969212e-8
6.476017997801241e-9
5.2926451104515205e-9
1.712539277778885e-8
5.4847317257082434e-8
1.0444236228982931e-7
9.700762650180627e-8
8.550050212661024e-8
8.206108706446317e-8
8.368812564473654e-8
8.91771066502128e-8
9.921225208573717e-8
1.168532868671279e-7
1.5165915963044878e-7
1.2877464923879448e-7
1.5068540878596386e-7
2.4088608653692495e-7
2.0641475870553478e-7
9.696345451446429e-8
5.0774367365402406e-8
3.2544880029637775e-8
2.4262373213573742e-8
2.151441729373104e-8
2.764044256851446e-8
1.0213700417303586e-8
7.10189782501385e-9
1.2476993176575687e-8
1.9874734963297582e-8
2.6751228521868903e-8
3.328872538415287e-8
4.064129223881226e-8
5.0058025944347684e-8
6.30967225120238e-8
2.9652460178999917e-7
2.555913654259205e-7
1.7755252093440504e-7
2.0184481649746704e-7
3.084214504550818e-7
5.134160877285455e-7
4.225468032203471e-7
3.57794856900646e-7
4.5755672998099287e-7
1.1770245518596103e-6
0.000012225180561319625
1.5797398134873677e-6
2.361663727310265e-6
2.193762418719735e-6
4.356064854138802e-6
1.312878880271538e-7
3.760472888001854e-9
4.558556627792385e-9
2.300830316616064e-9
9.350873879857243e-10
3.353620701062634e-10
4.839623743206704e-10
8.078919278932385e-10
3.799756779053542e-10
4.2017742584408605e-9
1.509500185755026e-8
1.7702020497526472e-8
6.794073846410603e-9
9.17344392472658e-9
3.0479631051030945e-11
1.0385441347198895e-10
1.0972454332082388e-11
2.5368703976484067e-13
1.5543237755260608e-12
1.6226688680700621e-12
6.082694289914228e-13
1.6552615935719222e-12
5.875860089504481e-12
1.3483836808998108e-11
2.724426367025247e-11
5.271997925071204e-11
1.01702011105434e-10
8.359814153311288e-10
4.570654121880101e-10
1.0380469945460912e-10
2.0101517052094432e-10
5.543752574650329e-10
1.04775078162111e-9
1.8045806398831516e-9
2.968545539761856e-9
4.5371036846625746e-9
6.008213715691891e-9
6.481876352721935e-9
4.8100370836814685e-9
9.252197547873843e-10
2.1764482933959576e-9
9.894610483769817e-9
8.244791840389211e-10
3.6079907683674705e-10
1.8815464821692607e-11
2.5721417649832376e-12
2.555328960714556e-13
1.0459394050158308e-13
9.556578142700625e-14
1.102323070785171e-13
1.326664958975273e-13
1.6100001342867538e-13
1.9662546546736648e-13
2.4154415444196753e-13
2.983224892923711e-13
3.702821564451716e-13
4.617397969862124e-13
5.783141523523257e-13
3.925291041715998e-12
6.357632164495289e-13
9.072464019022871e-14
1.3102670647903446e-13
2.8677127237631616e-13
4.4959897828155164e-13
6.54867737837236e-13
9.345959603022863e-13
1.3277837595181778e-12
1.888064910914883e-12
2.692640719010103e-12
3.854566361794369e-12
5.540399690357002e-12
7.995232265855308e-12
1.157608721491919e-11
1.6789963085580574e-11
2.4318894642666856e-11
3.498405535785928e-11
4.9562786375874955e-11
6.840460663663372e-11
2.5350386963776363e-10
1.926186162287667e-10
9.711610847093987e-11
6.931413126629218e-10
1.4064276877282021e-9
1.9151442554556314e-9
2.227802653421553e-9
2.469387145479315e-9
2.700449124017977e-9
2.9384441476195137e-9
3.1848400150401692e-9
3.4183948791892336e-9
6.940041907718909e-10
3.174893146468265e-10
5.709140957408799e-10
8.725220805516334e-10
1.6565184617870308e-9
4.986500618119352e-9
3.4275701778509947e-9
5.620757653815852e-10
7.307385437797439e-10
7.39223231876908e-10
7.633236514012352e-10
8.236592772149354e-10
9.30696606266094e-10
1.1032079292841997e-9
1.3795973885939073e-9
1.8417748826573983e-9
2.6817775871397695e-9
4.403200947302168e-9
1.6424474508913142e-8
1.7941181132987653e-8
1.3735770892714988e-8
1.723671370586148e-8
2.8528806820697427e-8
5.782245116959381e-8
7.703694226046254e-8
7.829022110451569e-8
1.0352549794203596e-7
1.3718349081609067e-7
5.6154020873784274e-8
1.826059082639728e-6
2.95619932695571e-6
1.455533694546914e-6
8.681299634342177e-7
6.082509483900536e-7
3.0790256832972393e-7
1.4244350365605928e-7
3.0042477958848094e-8
9.029841775456236e-9
1.580785074525366e-9
2.609698000253058e-10
4.5379893281052946e-11
3.6497613088111526e-10
1.0329031776672021e-9
6.072650312347062e-10
1.1708199052798545e-10
4.9285254550139704e-11
9.795278890205174e-10
6.034634280058135e-9
2.579170109133185e-9
4.405229746247042e-9
1.7910264055417185e-8
4.3374317619230544e-8
5.4310944823254474e-8
5.276348173196441e-8
5.223810480750858e-8
5.3712759146245385e-8
5.6475630824223564e-8
5.998756120678547e-8
6.39458197727422e-8
6.822954467325136e-8
8.204650570197542e-8
1.1032459146742682e-7
9.870214952547984e-8
4.0989157242367676e-8
1.8752491622751784e-8
1.0422520480690821e-8
6.991535107315465e-9
6.158236792220806e-9
1.015196962303115e-8
2.077667049045453e-8
1.3450887125335895e-8
1.3638898517412377e-8
1.5019189065476624e-8
1.693597695282813e-8
1.9716668979599897e-8
2.395072668180764e-8
3.061395743595927e-8
4.158133398722825e-8
6.084251147484742e-8
9.754422895352071e-8
2.1710964677473459e-7
1.2584825786559772e-7
8.628777746946019e-8
9.90385743029045e-8
1.5657891352600758e-7
2.552003817352437e-7
2.1423228420493425e-7
2.1081390853735797e-7
3.1032981559448543e-7
6.442182765188558e-7
3.84594076522448e-7
4.741694478596674e-6
3.772649854771764e-6
1.44677398367438e-6
6.781658249493194e-7
1.8154897454319804e-7
3.3891777718412644e-8
8.29638965524104e-9
2.732699530314544e-9
3.45272553564321e-10
5.898238893208084e-12
2.4818745021391125e-10
1.9515144581147144e-10
9.01385538523652e-10
3.606353737844799e-11
1.8105500841984677e-10
7.737547632268499e-10
3.6460608737549637e-9
1.8888421340309005e-8
6.476017997026943e-9
5.292645110675172e-9
1.71253927776781e-8
5.4847317241753374e-8
1.0444236229319488e-7
9.700762649950597e-8
8.550050212752874e-8
8.206108706419339e-8
8.368812564518271e-8
8.917710665061043e-8
9.921225208441515e-8
1.1685328686508519e-7
1.5165915963191105e-7
1.287746492391259e-7
1.5068540878622067e-7
2.408860865377995e-7
2.064147587035296e-7
9.696345451881442e-8
5.077436736450872e-8
3.254488002814306e-8
2.4262373212762284e-8
2.1514417294003972e-8
2.7640442573097774e-8
1.021370041647114e-8
7.101897824217989e-9
1.247699317265927e-8
1.9874734964156043e-8
2.6751228519565807e-8
3.3288725387423496e-8
4.06412922362204e-8
5.005802594646798e-8
6.309672251081218e-8
2.965246017875925e-7
2.555913654259953e-7
1.7755252091745644e-7
2.0184481649919263e-7
3.0842145045508414e-7
5.134160877288695e-7
4.22546803220479e-7
3.577948569006564e-7
4.575567299813141e-7
1.1770245518576367e-6
0.000012225180561304622
1.5797398134851125e-6
2.3616637273305186e-6
2.193762418733067e-6
4.356064854117132e-6
1.3128788802756642e-7
3.760472888004633e-9
4.5585566277350654e-9
2.3008303168077044e-9
9.350873879616715e-10
3.3536207014571845e-10
4.839623743596106e-10
8.078919280362662e-10
3.7997567809733875e-10
4.201774260528034e-9
1.5095001850690804e-8
1.7702020497649633e-8
6.794073846483777e-9
9.173443937725509e-9
3.047957583703442e-11
1.0385441346475699e-10
1.0972472785372845e-11
2.536870237478304e-13
1.5543237799898109e-12
1.622668156833157e-12
6.082694324914142e-13
1.6552622656607327e-12
5.875860091982671e-12
1.3483836804131067e-11
2.724426822269638e-11
5.27199711714062e-11
1.0170201111604945e-10
8.359814153333882e-10
4.5706541222276167e-10
1.0380468591335911e-10
2.0101517915836973e-10
5.543752449549881e-10
1.0477507816954402e-9
1.8045806182075282e-9
2.968545488689048e-9
4.537103668131388e-9
6.0082137054907135e-9
6.481876353795904e-9
4.810037083372308e-9
9.252197514307486e-10
2.176448297536266e-9
9.894610480611754e-9
8.244791840789623e-10
3.6079907694825596e-10
1.8815464789826708e-11
2.5721415927237806e-12
2.555328949498567e-13
1.0459393892628184e-13
9.556578668737647e-14
1.1023230725188e-13
1.326664978077617e-13
1.6100001116783032e-13
1.9662546541761995e-13
2.41544104295279e-13
2.9832248914262727e-13
3.702821570888016e-13
4.617398501748916e-13
5.783141524409996e-13
3.925290996582512e-12
6.35763284691146e-13
9.07246399990718e-14
1.310267578590855e-13
2.8677130580345494e-13
4.495989091786392e-13
6.548677353398862e-13
9.34595967422166e-13
1.3277838240114267e-12
1.888065103647436e-12
2.6926408754660184e-12
3.854566365589227e-12
5.540399705068857e-12
7.99523215897451e-12
1.1576086974040838e-11
1.6789962939815307e-11
2.4318894492180485e-11
3.498405532540589e-11
4.956278615432819e-11
6.840460670241084e-11
2.5350386968153844e-10
1.9261861634963227e-10
9.711610870633481e-11
6.931413088920433e-10
1.406427688123458e-9
1.915144255214884e-9
2.227802653512611e-9
2.4693871446603686e-9
2.7004491249915655e-9
2.9384441490119577e-9
3.1848400149952045e-9
3.4183948780176493e-9
6.940041925986293e-10
3.1748931395769055e-10
5.709140959260695e-10
8.725220805160992e-10
1.6565184617362516e-9
4.986500618129743e-9
3.4275702062556692e-9
5.620757688410985e-10
7.307385424509438e-10
7.392232327861691e-10
7.633236532505018e-10
8.236592776190114e-10
9.306966051221497e-10
1.103207931387122e-9
1.3795973864533085e-9
1.8417748806580548e-9
2.6817775862966223e-9
4.403200949539307e-9
1.6424474511867755e-8
1.794118113285469e-8
1.3735770893531565e-8
1.7236713705922852e-8
2.8528806820767916e-8
5.782245116954887e-8
7.703694226016664e-8
7.829022110434133e-8
1.0352549794204791e-7
1.3718349081533014e-7
5.6154020873231293e-8
1.8260590826151882e-6
2.9561993269758057e-6
1.4555336945420864e-6
8.681299634332354e-7
6.082509483825751e-7
3.079025683305569e-7
1.4244350365603594e-7
3.004247795862489e-8
9.029841776050138e-9
1.5807850746764228e-9
2.6096979976870434e-10
4.537991475232049e-11
3.649761307940549e-10
1.032903177325138e-9
6.072650311022775e-10
1.170819905253233e-10
4.928525453617239e-11
9.795278884531629e-10
6.034634285936655e-9
2.579170109203765e-9
4.405229745777749e-9
1.7910264049243115e-8
4.337431761596709e-8
5.431094482438037e-8
5.2763481731662764e-8
5.223810480913337e-8
5.371275914654538e-8
5.647563082471446e-8
5.998756120674938e-8
6.394581977196101e-8
6.822954467313965e-8
8.204650570179631e-8
1.103245914685867e-7
9.870214953013836e-8
4.098915724012319e-8
1.8752491619492514e-8
1.0422520480022947e-8
6.991535107680253e-9
6.158236789456379e-9
1.0151969619748691e-8
2.0776670493369473e-8
1.3450887117326942e-8
1.3638898521225734e-8
1.5019189067549644e-8
1.693597695438543e-8
1.971666897862506e-8
2.3950726684891587e-8
3.061395743813027e-8
4.15813339851122e-8
6.084251147521926e-8
9.754422895381083e-8
2.171096467772696e-7
1.25848257865667e-7
8.628777747062961e-8
9.90385743028998e-8
1.5657891352489037e-7
2.5520038173530106e-7
2.1423228420502986e-7
2.1081390853750573e-7
3.1032981559436537e-7
6.442182765196215e-7
3.8459407652576335e-7
4.7416944785808574e-6
3.7726498547913963e-6
1.4467739836651185e-6
6.781658249525658e-7
1.8154897454310018e-7
3.3891777717966846e-8
8.2963896554845e-9
2.732699530134959e-9
3.452725535243561e-10
5.898239173156363e-12
2.48187452367304e-10
1.9515144577594382e-10
9.013855384783119e-10
3.606353745577579e-11
1.8105500832502587e-10
7.737547631632231e-10
3.6460608737658755e-9
1.88884213389693e-8
6.476017999377288e-9
5.292645111030027e-9
1.712539277780422e-8
5.484731723484715e-8
1.0444236228938406e-7
9.70076265015059e-8
8.550050212655408e-8
8.206108706437339e-8
8.368812564486436e-8
8.91771066510706e-8
9.921225208508605e-8
1.168532868651428e-7
1.5165915963113731e-7
1.2877464923877852e-7
1.506854087859639e-7
2.40886086536683e-7
2.0641475870542493e-7
9.69634545153065e-8
5.077436736499855e-8
3.2544880028783794e-8
2.426237321509044e-8
2.1514417295524906e-8
2.7640442564854092e-8
1.021370041980529e-8
7.101897827711794e-9
1.2476993175415603e-8
1.9874734964924107e-8
2.675122852121932e-8
3.3288725386202366e-8
4.064129223840216e-8
5.005802594363825e-8
6.309672251166186e-8
2.9652460178903165e-7
2.5559136542531425e-7
1.7755252093412827e-7
2.0184481649913122e-7
3.084214504544702e-7
5.134160877289051e-7
4.2254680322040653e-7
3.5779485690062326e-7
4.5755672998130246e-7
1.1770245518613308e-6
0.000012225180561253858
1.5797398134822641e-6
2.361663727313421e-6
2.1937624187236295e-6
4.35606485413744e-6
1.312878880270168e-7
3.76047288803707e-9
4.558556627717465e-9
2.3008303167689494e-9
9.350873879823494e-10
3.3536207016393705e-10
4.839623742945735e-10
8.078919278858838e-10
3.7997567793945593e-10
4.2017742585365066e-9
1.5095001864101562e-8
1.7702020490845265e-8
6.7940738371317215e-9
9.173443929031205e-9
3.04795892881083e-11
1.0385443145834985e-10
1.0972455815835547e-11
2.5368704477761344e-13
1.554340099452961e-12
1.6226688659460812e-12
6.082602740158243e-13
1.655268904290986e-12
5.875860104467843e-12
1.3483835545954285e-11
2.7244268224265378e-11
5.271997924763353e-11
1.0170200395342609e-10
8.359814153398087e-10
4.570654122405481e-10
1.038046766784944e-10
2.0101517780885677e-10
5.543752573630812e-10
1.0477507828776042e-9
1.8045806784526467e-9
2.9685455119215034e-9
4.5371037160288564e-9
6.008213709814563e-9
6.481876350228358e-9
4.810037083223294e-9
9.252197494240299e-10
2.1764482974754275e-9
9.894610477716165e-9
8.244791840161465e-10
3.6079907713568584e-10
1.8815467425633177e-11
2.572141401375979e-12
2.555324108254043e-13
1.0459393678772804e-13
9.556578675528348e-14
1.1023230740220301e-13
1.326664960916958e-13
1.6100006475407346e-13
1.9662546549257613e-13
2.4154410700555295e-13
2.9832248927263514e-13
3.702821563244603e-13
4.617397967568189e-13
5.783142287585285e-13
3.92529105649031e-12
6.357632159291193e-13
9.072469915049896e-14
1.3102673579210396e-13
2.8677121752352995e-13
4.495989342887046e-13
6.548677340579694e-13
9.345959643802078e-13
1.327783755785757e-12
1.888065303793717e-12
2.692640875490162e-12
3.854566358422883e-12
5.5403996897613506e-12
7.995232202221478e-12
1.1576086957851398e-11
1.67899629892181e-11
2.4318894473620892e-11
3.498405547306696e-11
4.956278617297792e-11
6.840460678118483e-11
2.5350386965061165e-10
1.9261861661202978e-10
9.711610718192596e-11
6.931413116176704e-10
1.4064276885972976e-9
1.9151442553448223e-9
2.2278026530331908e-9
2.4693871453175016e-9
2.700449125071453e-9
2.9384441489872043e-9
3.1848400151531534e-9
3.4183948783704352e-9
6.940041913887223e-10
3.1748931586357083e-10
5.70914095432162e-10
8.725220805130698e-10
1.656518462288721e-9
4.986500615592673e-9
3.4275702386709294e-9
5.620757680575316e-10
7.307385438016508e-10
7.392232319994136e-10
7.63323652006375e-10
8.236592769370358e-10
9.306966052341393e-10
1.103207927465219e-9
1.3795973872030592e-9
1.8417748804422527e-9
2.681777587787606e-9
4.40320094722333e-9
1.6424474493415172e-8
1.7941181132559074e-8
1.3735770897029435e-8
1.7236713705946728e-8
2.852880682070046e-8
5.782245116951313e-8
7.70369422604031e-8
7.829022110458485e-8
1.0352549794213031e-7
1.371834908211338e-7
5.6154020874516236e-8
1.826059082606962e-6
2.956199326917756e-6
1.4555336945570441e-6
8.681299634322942e-7
6.08250948390091e-7
3.0790256833187804e-7
1.4244350365607085e-7
3.004247795853717e-8
9.029841775031804e-9
1.5807850745238006e-9
2.609697998971536e-10
4.537990503693909e-11
3.6497613083929275e-10
1.0329031770704296e-9
6.072650312001446e-10
1.1708199053464906e-10
4.9285254568371967e-11
9.795278885491495e-10
6.034634299604671e-9
2.579170110069381e-9
4.405229746126288e-9
1.7910264054374083e-8
4.3374317616348686e-8
5.4310944823527926e-8
5.276348173067748e-8
5.2238104808302684e-8
5.3712759147007636e-8
5.647563082393779e-8
5.998756120685768e-8
6.39458197730913e-8
6.822954467464551e-8
8.204650570111263e-8
1.1032459146715387e-7
9.870214952655471e-8
4.098915723924082e-8
1.8752491622077314e-8
1.0422520480509732e-8
6.991535107910526e-9
6.158236792521402e-9
1.0151969617894533e-8
2.0776670494389754e-8
1.3450887126795531e-8
1.3638898519920489e-8
1.5019189065720914e-8
1.6935976950301953e-8
1.9716668979324506e-8
2.3950726685071353e-8
3.0613957436348985e-8
4.158133398780089e-8
6.084251147691348e-8
9.754422895309893e-8
2.1710964677375727e-7
1.2584825786453742e-7
8.628777746865396e-8
9.903857430266039e-8
1.5657891352466067e-7
2.5520038173530265e-7
2.1423228420506555e-7
2.1081390853744305e-7
3.103298155938308e-7
6.442182765196679e-7
3.8459407651580637e-7
4.741694478582796e-6
3.7726498547558667e-6
1.446773983671629e-6
6.781658249491424e-7
1.8154897454321088e-7
3.389177771807328e-8
8.296389655621774e-9
2.732699530075116e-9
3.4527255355192774e-10
5.898239050451795e-12
2.481874501717955e-10
1.9515144581260504e-10
9.013855385485343e-10
3.6063537356435224e-11
1.8105500840798784e-10
7.737547632659809e-10
3.6460608739793588e-9
1.8888421338592635e-8
6.476017999096146e-9
5.292645111015175e-9
1.712539277769347e-8
5.4847317229895733e-8
1.0444236229056602e-7
9.700762649963937e-8
8.550050212861401e-8
8.206108706427723e-8
8.368812564496412e-8
8.917710665018352e-8
9.921225208584429e-8
1.1685328686696236e-7
1.516591596312368e-7
1.287746492390022e-7
1.5068540878590578e-7
2.408860865380165e-7
2.0641475870539253e-7
9.696345451681035e-8
5.077436736497029e-8
3.254488002801503e-8
2.4262373213732163e-8
2.1514417294035497e-8
2.764044256685919e-8
1.0213700427625429e-8
7.101897831501166e-9
1.247699317151965e-8
1.987473496264763e-8
2.6751228521603318e-8
3.328872538910356e-8
4.0641292239352837e-8
5.005802594290529e-8
6.309672251254421e-8
2.9652460179494225e-7
2.5559136542605546e-7
1.7755252092545418e-7
2.018448164997362e-7
3.084214504550527e-7
5.134160877286424e-7
4.2254680322078896e-7
3.5779485690064835e-7
4.575567299813302e-7
1.1770245518597771e-6
0.000012225180561255576
1.5797398134866172e-6
2.36166372732575e-6
2.1937624187203027e-6
4.356064854115455e-6
1.3128788802779064e-7
3.760472887977795e-9
4.558556627698485e-9
2.3008303167883224e-9
9.35087387919069e-10
3.353620701511755e-10
4.839623743265408e-10
8.07891928031482e-10
3.7997567770978065e-10
4.201774260699251e-9
1.509500185068131e-8
1.77020204975684e-8
6.794073834142781e-9
9.173443950425755e-9
3.0479574370516996e-11
1.0385441661117061e-10
1.0972472794969312e-11
2.536870233150049e-13
1.5543237693328523e-12
1.6226688620225263e-12
6.08269432199133e-13
1.6552615930253226e-12
5.875860085220324e-12
1.3483835545681992e-11
2.7244268225003324e-11
5.2719971188031546e-11
1.0170200913979745e-10
8.35981420625069e-10
4.570654344896578e-10
1.0380469939622467e-10
2.0101519395311248e-10
5.543752449769654e-10
1.0477507815667965e-9
1.8045806402147693e-9
2.9685454535939263e-9
4.537103684961847e-9
6.0082137026202826e-9
6.481876347477232e-9
4.810037083197666e-9
9.252197487351822e-10
2.1764482928140597e-9
9.89461048710139e-9
8.244791842385002e-10
3.607990768927098e-10
1.881546739740091e-11
2.5721423190919733e-12
2.555324367947819e-13
1.0459393855287109e-13
9.556578520177767e-14
1.1023230575948267e-13
1.326664952684359e-13
1.6100005349873675e-13
1.966254647630778e-13
2.4154415739201813e-13
2.9832248932375554e-13
3.702821270856062e-13
4.617397975162508e-13
5.783142293591717e-13
3.925291262236301e-12
6.357632914719191e-13
9.07246987774781e-14
1.310267074253915e-13
2.8677130691324537e-13
4.495989777425116e-13
6.548677357779278e-13
9.345959702300458e-13
1.3277837605885691e-12
1.888065176936475e-12
2.6926407191330185e-12
3.854566361665714e-12
5.54039950202094e-12
7.995232263716712e-12
1.157608696870713e-11
1.6789963086580263e-11
2.4318894489476506e-11
3.49840553233979e-11
4.9562786379167586e-11
6.84046067318785e-11
2.5350386964706414e-10
1.926186162127352e-10
9.711610650090819e-11
6.931413067444833e-10
1.4064276888554535e-9
1.9151442554951715e-9
2.2278026536336672e-9
2.469387144676465e-9
2.7004491250035604e-9
2.9384441490465897e-9
3.1848400154477054e-9
3.418394877967824e-9
6.94004191244005e-10
3.1748931408748046e-10
5.709140958557837e-10
8.725220804936883e-10
1.6565184613403343e-9
4.986500617797277e-9
3.4275701785623448e-9
5.620757701869539e-10
7.307385439655602e-10
7.392232314464878e-10
7.633236555310777e-10
8.236592776473803e-10
9.306966050948737e-10
1.1032079314435435e-9
1.3795973890065145e-9
1.8417748797182416e-9
2.6817775863132726e-9
4.403200949519941e-9
1.642447451180105e-8
1.794118113298691e-8
1.3735770897930738e-8
1.7236713705870574e-8
2.852880681980098e-8
5.782245116951457e-8
7.7036942260349e-8
7.829022110455835e-8
1.0352549794213971e-7
1.3718349081851705e-7
5.615402087324403e-8
1.826059082590608e-6
2.956199326930331e-6
1.4555336945347394e-6
8.681299634398934e-7
6.082509483925547e-7
3.079025683283343e-7
1.4244350365604427e-7
3.0042477958393946e-8
9.029841775802227e-9
1.5807850746680805e-9
2.609697997361277e-10
4.53798927445357e-11
3.649761308144474e-10
1.0329031772086165e-9
6.072650310434156e-10
1.1708199052795288e-10
4.928525453923112e-11
9.795278886065495e-10
6.034634288970291e-9
2.5791701086589005e-9
4.40522974613122e-9
1.791026405569981e-8
4.3374317618665685e-8
5.431094482392678e-8
5.276348173067709e-8
5.2238104810629246e-8
5.3712759147184474e-8
5.647563082430386e-8
5.998756120667271e-8
6.39458197724501e-8
6.822954467291855e-8
8.204650570179995e-8
1.1032459146832046e-7
9.87021495273482e-8
4.0989157241360355e-8
1.875249162027015e-8
1.042252048005243e-8
6.991535107474471e-9
6.15823678979593e-9
1.0151969619693075e-8
2.0776670500296002e-8
1.3450887124237473e-8
1.3638898518115971e-8
1.5019189068096722e-8
1.693597695576861e-8
1.9716668978604448e-8
2.395072668591838e-8
3.061395743941841e-8
4.1581333988006305e-8
6.084251147583072e-8
9.754422895481767e-8
2.1710964677823074e-7
1.258482578660582e-7
8.628777747044326e-8
9.903857430276013e-8
1.565789135261038e-7
2.552003817349492e-7
2.142322842052131e-7
2.1081390853743736e-7
3.103298155943736e-7
6.442182765192863e-7
3.8459407651308004e-7
4.7416944786044354e-6
3.7726498548139884e-6
1.4467739836675694e-6
6.781658249529757e-7
1.8154897454317967e-7
3.3891777718444665e-8
8.296389655613889e-9
2.7326995299215097e-9
3.452725536438408e-10
5.898239495306045e-12
2.4818745020618005e-10
1.9515144574561752e-10
9.013855384211928e-10
3.606353735349497e-11
1.8105500832501232e-10
7.737547630997857e-10
3.64606087415193e-9
1.888842133969212e-8
6.476017997801241e-9
5.2926451104515205e-9
1.712539277778885e-8
5.4847317257082434e-8
1.0444236228982931e-7
9.700762650180627e-8
8.550050212661024e-8
8.206108706446317e-8
8.368812564473654e-8
8.91771066502128e-8
9.921225208573717e-8
1.168532868671279e-7
1.5165915963044878e-7
1.2877464923879448e-7
1.5068540878596386e-7
2.4088608653692495e-7
2.0641475870553478e-7
9.696345451446429e-8
5.0774367365402406e-8
3.2544880029637775e-8
2.4262373213573742e-8
2.151441729373104e-8
2.764044256851446e-8
1.0213700417303586e-8
7.10189782501385e-9
1.2476993176575687e-8
1.9874734963297582e-8
2.6751228521868903e-8
3.328872538415287e-8
4.064129223881226e-8
5.0058025944347684e-8
6.30967225120238e-8
2.9652460178999917e-7
2.555913654259205e-7
1.7755252093440504e-7
2.0184481649746704e-7
3.084214504550818e-7
5.134160877285455e-7
4.225468032203471e-7
3.57794856900646e-7
4.5755672998099287e-7
1.1770245518596103e-6
0.000012225180561319625
1.5797398134873677e-6
2.361663727310265e-6
2.193762418719735e-6
4.356064854138802e-6
1.312878880271538e-7
3.760472888001854e-9
4.558556627792385e-9
2.300830316616064e-9
9.350873879857243e-10
3.353620701062634e-10
4.839623743206704e-10
8.078919278932385e-10
3.799756779053542e-10
4.2017742584408605e-9
1.509500185755026e-8
1.7702020497526472e-8
6.794073846410603e-9
9.17344392472658e-9
3.0479631051030945e-11
1.0385441347198895e-10
1.0972454332082388e-11
2.5368703976484067e-13
1.5543237755260608e-12
1.6226688680700621e-12
6.082694289914228e-13
1.6552615935719222e-12
5.875860089504481e-12
1.3483836808998108e-11
2.724426367025247e-11
5.271997925071204e-11
1.01702011105434e-10
8.359814153311288e-10
4.570654121880101e-10
1.0380469945460912e-10
2.0101517052094432e-10
5.543752574650329e-10
1.04775078162111e-9
1.8045806398831516e-9
2.968545539761856e-9
4.5371036846625746e-9
6.008213715691891e-9
6.481876352721935e-9
4.8100370836814685e-9
9.252197547873843e-10
2.1764482933959576e-9
9.894610483769817e-9
8.244791840389211e-10
3.6079907683674705e-10
1.8815464821692607e-11
2.5721417649832376e-12
2.555328960714556e-13
1.0459394050158308e-13
9.556578142700625e-14
1.102323070785171e-13
1.326664958975273e-13
1.6100001342867538e-13
1.9662546546736648e-13
2.4154415444196753e-13
2.983224892923711e-13
3.702821564451716e-13
4.617397969862124e-13
5.783141523523257e-13
3.925291041715998e-12
6.357632164495289e-13
9.072464019022871e-14
1.3102670647903446e-13
2.8677127237631616e-13
4.4959897828155164e-13
6.54867737837236e-13
9.345959603022863e-13
1.3277837595181778e-12
1.888064910914883e-12
2.692640719010103e-12
3.854566361794369e-12
5.540399690357002e-12
7.995232265855308e-12
1.157608721491919e-11
1.6789963085580574e-11
2.4318894642666856e-11
3.498405535785928e-11
4.9562786375874955e-11
6.840460663663372e-11
2.5350386963776363e-10
1.926186162287667e-10
9.711610847093987e-11
6.931413126629218e-10
1.4064276877282021e-9
1.9151442554556314e-9
2.227802653421553e-9
2.469387145479315e-9
2.700449124017977e-9
2.9384441476195137e-9
3.1848400150401692e-9
3.4183948791892336e-9
6.940041907718909e-10
3.174893146468265e-10
5.709140957408799e-10
8.725220805516334e-10
1.6565184617870308e-9
4.986500618119352e-9
3.4275701778509947e-9
5.620757653815852e-10
7.307385437797439e-10
7.39223231876908e-10
7.633236514012352e-10
8.236592772149354e-10
9.30696606266094e-10
1.1032079292841997e-9
1.3795973885939073e-9
1.8417748826573983e-9
2.6817775871397695e-9
4.403200947302168e-9
1.6424474508913142e-8
1.7941181132987653e-8
1.3735770892714988e-8
1.723671370586148e-8
2.8528806820697427e-8
5.782245116959381e-8
7.703694226046254e-8
7.829022110451569e-8
1.0352549794203596e-7
1.3718349081609067e-7
5.6154020873784274e-8
1.826059082639728e-6
2.95619932695571e-6
1.455533694546914e-6
8.681299634342177e-7
6.082509483900536e-7
3.0790256832972393e-7
1.4244350365605928e-7
3.0042477958848094e-8
9.029841775456236e-9
1.580785074525366e-9
2.609698000253058e-10
4.5379893281052946e-11
3.6497613088111526e-10
1.0329031776672021e-9
6.072650312347062e-10
1.1708199052798545e-10
4.9285254550139704e-11
9.795278890205174e-10
6.034634280058135e-9
2.579170109133185e-9
4.405229746247042e-9
1.7910264055417185e-8
4.3374317619230544e-8
5.4310944823254474e-8
5.276348173196441e-8
5.223810480750858e-8
5.3712759146245385e-8
5.6475630824223564e-8
5.998756120678547e-8
6.39458197727422e-8
6.822954467325136e-8
8.204650570197542e-8
1.1032459146742682e-7
9.870214952547984e-8
4.0989157242367676e-8
1.8752491622751784e-8
1.0422520480690821e-8
6.991535107315465e-9
6.158236792220806e-9
1.015196962303115e-8
2.077667049045453e-8
1.3450887125335895e-8
1.3638898517412377e-8
1.5019189065476624e-8
1.693597695282813e-8
1.9716668979599897e-8
2.395072668180764e-8
3.061395743595927e-8
4.158133398722825e-8
6.084251147484742e-8
9.754422895352071e-8
2.1710964677473459e-7
1.2584825786559772e-7
8.628777746946019e-8
9.90385743029045e-8
1.5657891352600758e-7
2.552003817352437e-7
2.1423228420493425e-7
2.1081390853735797e-7
3.1032981559448543e-7
6.442182765188558e-7
3.84594076522448e-7
4.741694478596674e-6
3.772649854771764e-6
1.44677398367438e-6
6.781658249493194e-7
1.8154897454319804e-7
3.3891777718412644e-8
8.29638965524104e-9
2.732699530314544e-9
3.45272553564321e-10
5.898238893208084e-12
2.4818745021391125e-10
1.9515144581147144e-10
9.01385538523652e-10
3.606353737844799e-11
1.8105500841984677e-10
7.737547632268499e-10
3.6460608737549637e-9
1.8888421340309005e-8
6.476017997026943e-9
5.292645110675172e-9
1.71253927776781e-8
5.4847317241753374e-8
1.0444236229319488e-7
9.700762649950597e-8
8.550050212752874e-8
8.206108706419339e-8
8.368812564518271e-8
8.917710665061043e-8
9.921225208441515e-8
1.1685328686508519e-7
1.5165915963191105e-7
1.287746492391259e-7
1.5068540878622067e-7
2.408860865377995e-7
2.064147587035296e-7
9.696345451881442e-8
5.077436736450872e-8
3.254488002814306e-8
2.4262373212762284e-8
2.1514417294003972e-8
2.7640442573097774e-8
1.021370041647114e-8
7.101897824217989e-9
1.247699317265927e-8
1.9874734964156043e-8
2.6751228519565807e-8
3.3288725387423496e-8
4.06412922362204e-8
5.005802594646798e-8
6.309672251081218e-8
2.965246017875925e-7
2.555913654259953e-7
1.7755252091745644e-7
2.0184481649919263e-7
3.0842145045508414e-7
5.134160877288695e-7
4.22546803220479e-7
3.577948569006564e-7
4.575567299813141e-7
1.1770245518576367e-6
0.000012225180561304622
1.5797398134851125e-6
2.3616637273305186e-6
2.193762418733067e-6
4.356064854117132e-6
1.3128788802756642e-7
3.760472888004633e-9
4.5585566277350654e-9
2.3008303168077044e-9
9.350873879616715e-10
3.3536207014571845e-10
4.839623743596106e-10
8.078919280362662e-10
3.7997567809733875e-10
4.201774260528034e-9
1.5095001850690804e-8
1.7702020497649633e-8
6.794073846483777e-9
9.173443937725509e-9
3.047957583703442e-11
1.0385441346475699e-10
1.0972472785372845e-11
2.536870237478304e-13
1.5543237799898109e-12
1.622668156833157e-12
6.082694324914142e-13
1.6552622656607327e-12
5.875860091982671e-12
1.3483836804131067e-11
2.724426822269638e-11
5.27199711714062e-11
1.0170201111604945e-10
8.359814153333882e-10
4.5706541222276167e-10
1.0380468591335911e-10
2.0101517915836973e-10
5.543752449549881e-10
1.0477507816954402e-9
1.8045806182075282e-9
2.968545488689048e-9
4.537103668131388e-9
6.0082137054907135e-9
6.481876353795904e-9
4.810037083372308e-9
9.252197514307486e-10
2.176448297536266e-9
9.894610480611754e-9
8.244791840789623e-10
3.6079907694825596e-10
1.8815464789826708e-11
2.5721415927237806e-12
2.555328949498567e-13
1.0459393892628184e-13
9.556578668737647e-14
1.1023230725188e-13
1.326664978077617e-13
1.6100001116783032e-13
1.9662546541761995e-13
2.41544104295279e-13
2.9832248914262727e-13
3.702821570888016e-13
4.617398501748916e-13
5.783141524409996e-13
3.925290996582512e-12
6.35763284691146e-13
9.07246399990718e-14
1.310267578590855e-13
2.8677130580345494e-13
4.495989091786392e-13
6.548677353398862e-13
9.34595967422166e-13
1.3277838240114267e-12
1.888065103647436e-12
2.6926408754660184e-12
3.854566365589227e-12
5.540399705068857e-12
7.99523215897451e-12
1.1576086974040838e-11
1.6789962939815307e-11
2.4318894492180485e-11
3.498405532540589e-11
4.956278615432819e-11
6.840460670241084e-11
2.5350386968153844e-10
1.9261861634963227e-10
9.711610870633481e-11
6.931413088920433e-10
1.406427688123458e-9
1.915144255214884e-9
2.227802653512611e-9
2.4693871446603686e-9
2.7004491249915655e-9
2.9384441490119577e-9
3.1848400149952045e-9
3.4183948780176493e-9
6.940041925986293e-10
3.1748931395769055e-10
5.709140959260695e-10
8.725220805160992e-10
1.6565184617362516e-9
4.986500618129743e-9
3.4275702062556692e-9
5.620757688410985e-10
7.307385424509438e-10
7.392232327861691e-10
7.633236532505018e-10
8.236592776190114e-10
9.306966051221497e-10
1.103207931387122e-9
1.3795973864533085e-9
1.8417748806580548e-9
2.6817775862966223e-9
4.403200949539307e-9
1.6424474511867755e-8
1.794118113285469e-8
1.3735770893531565e-8
1.7236713705922852e-8
2.8528806820767916e-8
5.782245116954887e-8
7.703694226016664e-8
7.829022110434133e-8
1.0352549794204791e-7
1.3718349081533014e-7
5.6154020873231293e-8
1.8260590826151882e-6
2.9561993269758057e-6
1.4555336945420864e-6
8.681299634332354e-7
6.082509483825751e-7
3.079025683305569e-7
1.4244350365603594e-7
3.004247795862489e-8
9.029841776050138e-9
1.5807850746764228e-9
2.6096979976870434e-10
4.537991475232049e-11
3.649761307940549e-10
1.032903177325138e-9
6.072650311022775e-10
1.170819905253233e-10
4.928525453617239e-11
9.795278884531629e-10
6.034634285936655e-9
2.579170109203765e-9
4.405229745777749e-9
1.7910264049243115e-8
4.337431761596709e-8
5.431094482438037e-8
5.2763481731662764e-8
5.223810480913337e-8
5.371275914654538e-8
5.647563082471446e-8
5.998756120674938e-8
6.394581977196101e-8
6.822954467313965e-8
8.204650570179631e-8
1.103245914685867e-7
9.870214953013836e-8
4.098915724012319e-8
1.8752491619492514e-8
1.0422520480022947e-8
6.991535107680253e-9
6.158236789456379e-9
1.0151969619748691e-8
2.0776670493369473e-8
1.3450887117326942e-8
1.3638898521225734e-8
1.5019189067549644e-8
1.693597695438543e-8
1.971666897862506e-8
2.3950726684891587e-8
3.061395743813027e-8
4.15813339851122e-8
6.084251147521926e-8
9.754422895381083e-8
2.171096467772696e-7
1.25848257865667e-7
8.628777747062961e-8
9.90385743028998e-8
1.5657891352489037e-7
2.5520038173530106e-7
2.1423228420502986e-7
2.1081390853750573e-7
3.1032981559436537e-7
6.442182765196215e-7
3.8459407652576335e-7
4.7416944785808574e-6
3.7726498547913963e-6
1.4467739836651185e-6
6.781658249525658e-7
1.8154897454310018e-7
3.3891777717966846e-8
8.2963896554845e-9
2.732699530134959e-9
3.452725535243561e-10
5.898239173156363e-12
2.48187452367304e-10
1.9515144577594382e-10
9.013855384783119e-10
3.606353745577579e-11
1.8105500832502587e-10
7.737547631632231e-10
3.6460608737658755e-9
1.88884213389693e-8
6.476017999377288e-9
5.292645111030027e-9
1.712539277780422e-8
5.484731723484715e-8
1.0444236228938406e-7
9.70076265015059e-8
8.550050212655408e-8
8.206108706437339e-8
8.368812564486436e-8
8.91771066510706e-8
9.921225208508605e-8
1.168532868651428e-7
1.5165915963113731e-7
1.2877464923877852e-7
1.506854087859639e-7
2.40886086536683e-7
2.0641475870542493e-7
9.69634545153065e-8
5.077436736499855e-8
3.2544880028783794e-8
2.426237321509044e-8
2.1514417295524906e-8
2.7640442564854092e-8
1.021370041980529e-8
7.101897827711794e-9
1.2476993175415603e-8
1.9874734964924107e-8
2.675122852121932e-8
3.3288725386202366e-8
4.064129223840216e-8
5.005802594363825e-8
6.309672251166186e-8
2.9652460178903165e-7
2.5559136542531425e-7
1.7755252093412827e-7
2.0184481649913122e-7
3.084214504544702e-7
5.134160877289051e-7
4.2254680322040653e-7
3.5779485690062326e-7
4.5755672998130246e-7
1.1770245518613308e-6
0.000012225180561253858
1.5797398134822641e-6
2.361663727313421e-6
2.1937624187236295e-6
4.35606485413744e-6
1.312878880270168e-7
3.76047288803707e-9
4.558556627717465e-9
2.3008303167689494e-9
9.350873879823494e-10
3.3536207016393705e-10
4.839623742945735e-10
8.078919278858838e-10
3.7997567793945593e-10
4.2017742585365066e-9
1.5095001864101562e-8
1.7702020490845265e-8
6.7940738371317215e-9
9.173443929031205e-9
3.04795892881083e-11
1.0385443145834985e-10
1.0972455815835547e-11
2.5368704477761344e-13
1.554340099452961e-12
1.6226688659460812e-12
6.082602740158243e-13
1.655268904290986e-12
5.875860104467843e-12
1.3483835545954285e-11
2.7244268224265378e-11
5.271997924763353e-11
1.0170200395342609e-10
8.359814153398087e-10
4.570654122405481e-10
1.038046766784944e-10
2.0101517780885677e-10
5.543752573630812e-10
1.0477507828776042e-9
1.8045806784526467e-9
2.9685455119215034e-9
4.5371037160288564e-9
6.008213709814563e-9
6.481876350228358e-9
4.810037083223294e-9
9.252197494240299e-10
2.1764482974754275e-9
9.894610477716165e-9
8.244791840161465e-10
3.6079907713568584e-10
1.8815467425633177e-11
2.572141401375979e-12
2.555324108254043e-13
1.0459393678772804e-13
9.556578675528348e-14
1.1023230740220301e-13
1.326664960916958e-13
1.6100006475407346e-13
1.9662546549257613e-13
2.4154410700555295e-13
2.9832248927263514e-13
3.702821563244603e-13
4.617397967568189e-13
5.783142287585285e-13
3.92529105649031e-12
6.357632159291193e-13
9.072469915049896e-14
1.3102673579210396e-13
2.8677121752352995e-13
4.495989342887046e-13
6.548677340579694e-13
9.345959643802078e-13
1.327783755785757e-12
1.888065303793717e-12
2.692640875490162e-12
3.854566358422883e-12
5.5403996897613506e-12
7.995232202221478e-12
1.1576086957851398e-11
1.67899629892181e-11
2.4318894473620892e-11
3.498405547306696e-11
4.956278617297792e-11
6.840460678118483e-11
2.5350386965061165e-10
1.9261861661202978e-10
9.711610718192596e-11
6.931413116176704e-10
1.4064276885972976e-9
1.9151442553448223e-9
2.2278026530331908e-9
2.4693871453175016e-9
2.700449125071453e-9
2.9384441489872043e-9
3.1848400151531534e-9
3.4183948783704352e-9
6.940041913887223e-10
3.1748931586357083e-10
5.70914095432162e-10
8.725220805130698e-10
1.656518462288721e-9
4.986500615592673e-9
3.4275702386709294e-9
5.620757680575316e-10
7.307385438016508e-10
7.392232319994136e-10
7.63323652006375e-10
8.236592769370358e-10
9.306966052341393e-10
1.103207927465219e-9
1.3795973872030592e-9
1.8417748804422527e-9
2.681777587787606e-9
4.40320094722333e-9
1.6424474493415172e-8
1.7941181132559074e-8
1.3735770897029435e-8
1.7236713705946728e-8
2.852880682070046e-8
5.782245116951313e-8
7.70369422604031e-8
7.829022110458485e-8
1.0352549794213031e-7
1.371834908211338e-7
5.6154020874516236e-8
1.826059082606962e-6
2.956199326917756e-6
1.4555336945570441e-6
8.681299634322942e-7
6.08250948390091e-7
3.0790256833187804e-7
1.4244350365607085e-7
3.004247795853717e-8
9.029841775031804e-9
1.5807850745238006e-9
2.609697998971536e-10
4.537990503693909e-11
3.6497613083929275e-10
1.0329031770704296e-9
6.072650312001446e-10
1.1708199053464906e-10
4.9285254568371967e-11
9.795278885491495e-10
6.034634299604671e-9
2.579170110069381e-9
4.405229746126288e-9
1.7910264054374083e-8
4.3374317616348686e-8
5.4310944823527926e-8
5.276348173067748e-8
5.2238104808302684e-8
5.3712759147007636e-8
5.647563082393779e-8
5.998756120685768e-8
6.39458197730913e-8
6.822954467464551e-8
8.204650570111263e-8
1.1032459146715387e-7
9.870214952655471e-8
4.098915723924082e-8
1.8752491622077314e-8
1.0422520480509732e-8
6.991535107910526e-9
6.158236792521402e-9
1.0151969617894533e-8
2.0776670494389754e-8
1.3450887126795531e-8
1.3638898519920489e-8
1.5019189065720914e-8
1.6935976950301953e-8
1.9716668979324506e-8
2.3950726685071353e-8
3.0613957436348985e-8
4.158133398780089e-8
6.084251147691348e-8
9.754422895309893e-8
2.1710964677375727e-7
1.2584825786453742e-7
8.628777746865396e-8
9.903857430266039e-8
1.5657891352466067e-7
2.5520038173530265e-7
2.1423228420506555e-7
2.1081390853744305e-7
3.103298155938308e-7
6.442182765196679e-7
3.8459407651580637e-7
4.741694478582796e-6
3.7726498547558667e-6
1.446773983671629e-6
6.781658249491424e-7
1.8154897454321088e-7
3.389177771807328e-8
8.296389655621774e-9
2.732699530075116e-9
3.4527255355192774e-10
5.898239050451795e-12
2.481874501717955e-10
1.9515144581260504e-10
9.013855385485343e-10
3.6063537356435224e-11
1.8105500840798784e-10
7.737547632659809e-10
3.6460608739793588e-9
1.8888421338592635e-8
6.476017999096146e-9
5.292645111015175e-9
1.712539277769347e-8
5.4847317229895733e-8
1.0444236229056602e-7
9.700762649963937e-8
8.550050212861401e-8
8.206108706427723e-8
8.368812564496412e-8
8.917710665018352e-8
9.921225208584429e-8
1.1685328686696236e-7
1.516591596312368e-7
1.287746492390022e-7
1.5068540878590578e-7
2.408860865380165e-7
2.0641475870539253e-7
9.696345451681035e-8
5.077436736497029e-8
3.254488002801503e-8
2.4262373213732163e-8
2.1514417294035497e-8
2.764044256685919e-8
1.0213700427625429e-8
7.101897831501166e-9
1.247699317151965e-8
1.987473496264763e-8
2.6751228521603318e-8
3.328872538910356e-8
4.0641292239352837e-8
5.005802594290529e-8
6.309672251254421e-8
2.9652460179494225e-7
2.5559136542605546e-7
1.7755252092545418e-7
2.018448164997362e-7
3.084214504550527e-7
5.134160877286424e-7
4.2254680322078896e-7
3.5779485690064835e-7
4.575567299813302e-7
1.1770245518597771e-6
0.000012225180561255576
1.5797398134866172e-6
2.36166372732575e-6
2.1937624187203027e-6
4.356064854115455e-6
1.3128788802779064e-7
3.760472887977795e-9
4.558556627698485e-9
2.3008303167883224e-9
9.35087387919069e-10
3.353620701511755e-10
4.839623743265408e-10
8.07891928031482e-10
3.7997567770978065e-10
4.201774260699251e-9
1.509500185068131e-8
1.77020204975684e-8
6.794073834142781e-9
9.173443950425755e-9
3.0479574370516996e-11
1.0385441661117061e-10
1.0972472794969312e-11
2.536870233150049e-13
1.5543237693328523e-12
1.6226688620225263e-12
6.08269432199133e-13
1.6552615930253226e-12
5.875860085220324e-12
1.3483835545681992e-11
2.7244268225003324e-11
5.2719971188031546e-11
1.0170200913979745e-10
8.35981420625069e-10
4.570654344896578e-10
1.0380469939622467e-10
2.0101519395311248e-10
5.543752449769654e-10
1.0477507815667965e-9
1.8045806402147693e-9
2.9685454535939263e-9
4.537103684961847e-9
6.0082137026202826e-9
6.481876347477232e-9
4.810037083197666e-9
9.252197487351822e-10
2.1764482928140597e-9
9.89461048710139e-9
8.244791842385002e-10
3.607990768927098e-10
1.881546739740091e-11
2.5721423190919733e-12
2.555324367947819e-13
1.0459393855287109e-13
9.556578520177767e-14
1.1023230575948267e-13
1.326664952684359e-13
1.6100005349873675e-13
1.966254647630778e-13
2.4154415739201813e-13
2.9832248932375554e-13
3.702821270856062e-13
4.617397975162508e-13
5.783142293591717e-13
3.925291262236301e-12
6.357632914719191e-13
9.07246987774781e-14
1.310267074253915e-13
2.8677130691324537e-13
4.495989777425116e-13
6.548677357779278e-13
9.345959702300458e-13
1.3277837605885691e-12
1.888065176936475e-12
2.6926407191330185e-12
3.854566361665714e-12
5.54039950202094e-12
7.995232263716712e-12
1.157608696870713e-11
1.6789963086580263e-11
2.4318894489476506e-11
3.49840553233979e-11
4.9562786379167586e-11
6.84046067318785e-11
2.5350386964706414e-10
1.926186162127352e-10
9.711610650090819e-11
6.931413067444833e-10
1.4064276888554535e-9
1.9151442554951715e-9
2.2278026536336672e-9
2.469387144676465e-9
2.7004491250035604e-9
2.9384441490465897e-9
3.1848400154477054e-9
3.418394877967824e-9
6.94004191244005e-10
3.1748931408748046e-10
5.709140958557837e-10
8.725220804936883e-10
1.6565184613403343e-9
4.986500617797277e-9
3.4275701785623448e-9
5.620757701869539e-10
7.307385439655602e-10
7.392232314464878e-10
7.633236555310777e-10
8.236592776473803e-10
9.306966050948737e-10
1.1032079314435435e-9
1.3795973890065145e-9
1.8417748797182416e-9
2.6817775863132726e-9
4.403200949519941e-9
1.642447451180105e-8
1.794118113298691e-8
1.3735770897930738e-8
1.7236713705870574e-8
2.852880681980098e-8
5.782245116951457e-8
7.7036942260349e-8
7.829022110455835e-8
1.0352549794213971e-7
1.3718349081851705e-7
5.615402087324403e-8
1.826059082590608e-6
2.956199326930331e-6
1.4555336945347394e-6
8.681299634398934e-7
6.082509483925547e-7
3.079025683283343e-7
1.4244350365604427e-7
3.0042477958393946e-8
9.029841775802227e-9
1.5807850746680805e-9
2.609697997361277e-10
4.53798927445357e-11
3.649761308144474e-10
1.0329031772086165e-9
6.072650310434156e-10
1.1708199052795288e-10
4.928525453923112e-11
9.795278886065495e-10
6.034634288970291e-9
2.5791701086589005e-9
4.40522974613122e-9
1.791026405569981e-8
4.3374317618665685e-8
5.431094482392678e-8
5.276348173067709e-8
5.2238104810629246e-8
5.3712759147184474e-8
5.647563082430386e-8
5.998756120667271e-8
6.39458197724501e-8
6.822954467291855e-8
8.204650570179995e-8
1.1032459146832046e-7
9.87021495273482e-8
4.0989157241360355e-8
1.875249162027015e-8
1.042252048005243e-8
6.991535107474471e-9
6.15823678979593e-9
1.0151969619693075e-8
2.0776670500296002e-8
1.3450887124237473e-8
1.3638898518115971e-8
1.5019189068096722e-8
1.693597695576861e-8
1.9716668978604448e-8
2.395072668591838e-8
3.061395743941841e-8
4.1581333988006305e-8
6.084251147583072e-8
9.754422895481767e-8
2.1710964677823074e-7
1.258482578660582e-7
8.628777747044326e-8
9.903857430276013e-8
1.565789135261038e-7
2.552003817349492e-7
2.142322842052131e-7
2.1081390853743736e-7
3.103298155943736e-7
6.442182765192863e-7
3.8459407651308004e-7
4.7416944786044354e-6
3.7726498548139884e-6
1.4467739836675694e-6
6.781658249529757e-7
1.8154897454317967e-7
3.3891777718444665e-8
8.296389655613889e-9
2.7326995299215097e-9
3.452725536438408e-10
5.898239495306045e-12
2.4818745020618005e-10
1.9515144574561752e-10
9.013855384211928e-10
3.606353735349497e-11
1.8105500832501232e-10
7.737547630997857e-10
3.64606087415193e-9
1.888842133969212e-8
6.476017997801241e-9
5.2926451104515205e-9
1.712539277778885e-8
5.4847317257082434e-8
1.0444236228982931e-7
9.700762650180627e-8
8.550050212661024e-8
8.206108706446317e-8
8.368812564473654e-8
8.91771066502128e-8
9.921225208573717e-8
1.168532868671279e-7
1.5165915963044878e-7
1.2877464923879448e-7
1.5068540878596386e-7
2.4088608653692495e-7
2.0641475870553478e-7
9.696345451446429e-8
5.0774367365402406e-8
3.2544880029637775e-8
2.4262373213573742e-8
2.151441729373104e-8
2.764044256851446e-8
1.0213700417303586e-8
7.10189782501385e-9
1.2476993176575687e-8
1.9874734963297582e-8
2.6751228521868903e-8
3.328872538415287e-8
4.064129223881226e-8
5.0058025944347684e-8
6.30967225120238e-8
2.9652460178999917e-7
2.555913654259205e-7
1.7755252093440504e-7
2.0184481649746704e-7
3.084214504550818e-7
5.134160877285455e-7
4.225468032203471e-7
3.57794856900646e-7
4.5755672998099287e-7
1.1770245518596103e-6
0.000012225180561319625
1.5797398134873677e-6
2.361663727310265e-6
2.193762418719735e-6
4.356064854138802e-6
1.312878880271538e-7
3.760472888001854e-9
4.558556627792385e-9
2.300830316616064e-9
9.350873879857243e-10
3.353620701062634e-10
4.839623743206704e-10
8.078919278932385e-10
3.799756779053542e-10
4.2017742584408605e-9
1.509500185755026e-8
1.7702020497526472e-8
6.794073846410603e-9
9.17344392472658e-9
3.0479631051030945e-11
1.0385441347198895e-10
1.0972454332082388e-11
2.5368703976484067e-13
1.5543237755260608e-12
1.6226688680700621e-12
6.082694289914228e-13
1.6552615935719222e-12
5.875860089504481e-12
1.3483836808998108e-11
2.724426367025247e-11
5.271997925071204e-11
1.01702011105434e-10
8.359814153311288e-10
4.570654121880101e-10
1.0380469945460912e-10
2.0101517052094432e-10
5.543752574650329e-10
1.04775078162111e-9
1.8045806398831516e-9
2.968545539761856e-9
4.5371036846625746e-9
6.008213715691891e-9
6.481876352721935e-9
4.8100370836814685e-9
9.252197547873843e-10
2.1764482933959576e-9
9.894610483769817e-9
8.244791840389211e-10
3.6079907683674705e-10
1.8815464821692607e-11
2.5721417649832376e-12
2.555328960714556e-13
1.0459394050158308e-13
9.556578142700625e-14
1.102323070785171e-13
1.326664958975273e-13
1.6100001342867538e-13
1.9662546546736648e-13
2.4154415444196753e-13
2.983224892923711e-13
3.702821564451716e-13
4.617397969862124e-13
5.783141523523257e-13
3.925291041715998e-12
6.357632164495289e-13
9.072464019022871e-14
1.3102670647903446e-13
2.8677127237631616e-13
4.4959897828155164e-13
6.54867737837236e-13
9.345959603022863e-13
1.3277837595181778e-12
1.888064910914883e-12
2.692640719010103e-12
3.854566361794369e-12
5.540399690357002e-12
7.995232265855308e-12
1.157608721491919e-11
1.6789963085580574e-11
2.4318894642666856e-11
3.498405535785928e-11
4.9562786375874955e-11
6.840460663663372e-11
2.5350386963776363e-10
1.926186162287667e-10
9.711610847093987e-11
6.931413126629218e-10
1.4064276877282021e-9
1.9151442554556314e-9
2.227802653421553e-9
2.469387145479315e-9
2.700449124017977e-9
2.9384441476195137e-9
3.1848400150401692e-9
3.4183948791892336e-9
6.940041907718909e-10
3.174893146468265e-10
5.709140957408799e-10
8.725220805516334e-10
1.6565184617870308e-9
4.986500618119352e-9
3.4275701778509947e-9
5.620757653815852e-10
7.307385437797439e-10
7.39223231876908e-10
7.633236514012352e-10
8.236592772149354e-10
9.30696606266094e-10
1.1032079292841997e-9
1.3795973885939073e-9
1.8417748826573983e-9
2.6817775871397695e-9
4.403200947302168e-9
1.6424474508913142e-8
1.7941181132987653e-8
1.3735770892714988e-8
1.723671370586148e-8
2.8528806820697427e-8
5.782245116959381e-8
7.703694226046254e-8
7.829022110451569e-8
1.0352549794203596e-7
1.3718349081609067e-7
5.6154020873784274e-8
1.826059082639728e-6
2.95619932695571e-6
1.455533694546914e-6
8.681299634342177e-7
6.082509483900536e-7
3.0790256832972393e-7
1.4244350365605928e-7
3.0042477958848094e-8
9.029841775456236e-9
1.580785074525366e-9
2.609698000253058e-10
4.5379893281052946e-11
3.6497613088111526e-10
1.0329031776672021e-9
6.072650312347062e-10
1.1708199052798545e-10
4.9285254550139704e-11
9.795278890205174e-10
6.034634280058135e-9
2.579170109133185e-9
4.405229746247042e-9
1.7910264055417185e-8
4.3374317619230544e-8
5.4310944823254474e-8
5.276348173196441e-8
5.223810480750858e-8
5.3712759146245385e-8
5.6475630824223564e-8
5.998756120678547e-8
6.39458197727422e-8
6.822954467325136e-8
8.204650570197542e-8
1.1032459146742682e-7
9.870214952547984e-8
4.0989157242367676e-8
1.8752491622751784e-8
1.0422520480690821e-8
6.991535107315465e-9
6.158236792220806e-9
1.015196962303115e-8
2.077667049045453e-8
1.3450887125335895e-8
1.3638898517412377e-8
1.5019189065476624e-8
1.693597695282813e-8
1.9716668979599897e-8
2.395072668180764e-8
3.061395743595927e-8
4.158133398722825e-8
6.084251147484742e-8
9.754422895352071e-8
2.1710964677473459e-7
1.2584825786559772e-7
8.628777746946019e-8
9.90385743029045e-8
1.5657891352600758e-7
2.552003817352437e-7
2.1423228420493425e-7
2.1081390853735797e-7
3.1032981559448543e-7
6.442182765188558e-7
3.84594076522448e-7
4.741694478596674e-6
3.772649854771764e-6
1.44677398367438e-6
6.781658249493194e-7
1.8154897454319804e-7
3.3891777718412644e-8
8.29638965524104e-9
2.732699530314544e-9
3.45272553564321e-10
5.898238893208084e-12
2.4818745021391125e-10
1.9515144581147144e-10
9.01385538523652e-10
3.606353737844799e-11
1.8105500841984677e-10
7.737547632268499e-10
3.6460608737549637e-9
1.8888421340309005e-8
6.476017997026943e-9
5.292645110675172e-9
1.71253927776781e-8
5.4847317241753374e-8
1.0444236229319488e-7
9.700762649950597e-8
8.550050212752874e-8
8.206108706419339e-8
8.368812564518271e-8
8.917710665061043e-8
9.921225208441515e-8
1.1685328686508519e-7
1.5165915963191105e-7
1.287746492391259e-7
1.5068540878622067e-7
2.408860865377995e-7
2.064147587035296e-7
9.696345451881442e-8
5.077436736450872e-8
3.254488002814306e-8
2.4262373212762284e-8
2.1514417294003972e-8
2.7640442573097774e-8
1.021370041647114e-8
7.101897824217989e-9
1.247699317265927e-8
1.9874734964156043e-8
2.6751228519565807e-8
3.3288725387423496e-8
4.06412922362204e-8
5.005802594646798e-8
6.309672251081218e-8
2.965246017875925e-7
2.555913654259953e-7
1.7755252091745644e-7
2.0184481649919263e-7
3.0842145045508414e-7
5.134160877288695e-7
4.22546803220479e-7
3.577948569006564e-7
4.575567299813141e-7
1.1770245518576367e-6
0.000012225180561304622
1.5797398134851125e-6
2.3616637273305186e-6
2.193762418733067e-6
4.356064854117132e-6
1.3128788802756642e-7
3.760472888004633e-9
4.5585566277350654e-9
2.3008303168077044e-9
9.350873879616715e-10
3.3536207014571845e-10
4.839623743596106e-10
8.078919280362662e-10
3.7997567809733875e-10
4.201774260528034e-9
1.5095001850690804e-8
1.7702020497649633e-8
6.794073846483777e-9
9.173443937725509e-9
3.047957583703442e-11
1.0385441346475699e-10
1.0972472785372845e-11
2.536870237478304e-13
1.5543237799898109e-12
1.622668156833157e-12
6.082694324914142e-13
1.6552622656607327e-12
5.875860091982671e-12
1.3483836804131067e-11
2.724426822269638e-11
5.27199711714062e-11
1.0170201111604945e-10
8.359814153333882e-10
4.5706541222276167e-10
1.0380468591335911e-10
2.0101517915836973e-10
5.543752449549881e-10
1.0477507816954402e-9
1.8045806182075282e-9
2.968545488689048e-9
4.537103668131388e-9
6.0082137054907135e-9
6.481876353795904e-9
4.810037083372308e-9
9.252197514307486e-10
2.176448297536266e-9
9.894610480611754e-9
8.244791840789623e-10
3.6079907694825596e-10
1.8815464789826708e-11
2.5721415927237806e-12
2.555328949498567e-13
1.0459393892628184e-13
9.556578668737647e-14
1.1023230725188e-13
1.326664978077617e-13
1.6100001116783032e-13
1.9662546541761995e-13
2.41544104295279e-13
2.9832248914262727e-13
3.702821570888016e-13
4.617398501748916e-13
5.783141524409996e-13
3.925290996582512e-12
6.35763284691146e-13
9.07246399990718e-14
1.310267578590855e-13
2.8677130580345494e-13
4.495989091786392e-13
6.548677353398862e-13
9.34595967422166e-13
1.3277838240114267e-12
1.888065103647436e-12
2.6926408754660184e-12
3.854566365589227e-12
5.540399705068857e-12
7.99523215897451e-12
1.1576086974040838e-11
1.6789962939815307e-11
2.4318894492180485e-11
3.498405532540589e-11
4.956278615432819e-11
6.840460670241084e-11
2.5350386968153844e-10
1.9261861634963227e-10
9.711610870633481e-11
6.931413088920433e-10
1.406427688123458e-9
1.915144255214884e-9
2.227802653512611e-9
2.4693871446603686e-9
2.7004491249915655e-9
2.9384441490119577e-9
3.1848400149952045e-9
3.4183948780176493e-9
6.940041925986293e-10
3.1748931395769055e-10
5.709140959260695e-10
8.725220805160992e-10
1.6565184617362516e-9
4.986500618129743e-9
3.4275702062556692e-9
5.620757688410985e-10
7.307385424509438e-10
7.392232327861691e-10
7.633236532505018e-10
8.236592776190114e-10
9.306966051221497e-10
1.103207931387122e-9
1.3795973864533085e-9
1.8417748806580548e-9
2.6817775862966223e-9
4.403200949539307e-9
1.6424474511867755e-8
1.794118113285469e-8
1.3735770893531565e-8
1.7236713705922852e-8
2.8528806820767916e-8
5.782245116954887e-8
7.703694226016664e-8
7.829022110434133e-8
1.0352549794204791e-7
1.3718349081533014e-7
5.6154020873231293e-8
1.8260590826151882e-6
2.9561993269758057e-6
1.4555336945420864e-6
8.681299634332354e-7
6.082509483825751e-7
3.079025683305569e-7
1.4244350365603594e-7
3.004247795862489e-8
9.029841776050138e-9
1.5807850746764228e-9
2.6096979976870434e-10
4.537991475232049e-11
3.649761307940549e-10
1.032903177325138e-9
6.072650311022775e-10
1.170819905253233e-10
4.928525453617239e-11
9.795278884531629e-10
6.034634285936655e-9
2.579170109203765e-9
4.405229745777749e-9
1.7910264049243115e-8
4.337431761596709e-8
5.431094482438037e-8
5.2763481731662764e-8
5.223810480913337e-8
5.371275914654538e-8
5.647563082471446e-8
5.998756120674938e-8
6.394581977196101e-8
6.822954467313965e-8
8.204650570179631e-8
1.103245914685867e-7
9.870214953013836e-8
4.098915724012319e-8
1.8752491619492514e-8
1.0422520480022947e-8
6.991535107680253e-9
6.158236789456379e-9
1.0151969619748691e-8
2.0776670493369473e-8
1.3450887117326942e-8
1.3638898521225734e-8
1.5019189067549644e-8
1.693597695438543e-8
1.971666897862506e-8
2.3950726684891587e-8
3.061395743813027e-8
4.15813339851122e-8
6.084251147521926e-8
9.754422895381083e-8
2.171096467772696e-7
1.25848257865667e-7
8.628777747062961e-8
9.90385743028998e-8
1.5657891352489037e-7
2.5520038173530106e-7
2.1423228420502986e-7
2.1081390853750573e-7
3.1032981559436537e-7
6.442182765196215e-7
3.8459407652576335e-7
4.7416944785808574e-6
3.7726498547913963e-6
1.4467739836651185e-6
6.781658249525658e-7
1.8154897454310018e-7
3.3891777717966846e-8
8.2963896554845e-9
2.732699530134959e-9
3.452725535243561e-10
5.898239173156363e-12
2.48187452367304e-10
1.9515144577594382e-10
9.013855384783119e-10
3.606353745577579e-11
1.8105500832502587e-10
7.737547631632231e-10
3.6460608737658755e-9
1.88884213389693e-8
6.476017999377288e-9
5.292645111030027e-9
1.712539277780422e-8
5.484731723484715e-8
1.0444236228938406e-7
9.70076265015059e-8
8.550050212655408e-8
8.206108706437339e-8
8.368812564486436e-8
8.91771066510706e-8
9.921225208508605e-8
1.168532868651428e-7
1.5165915963113731e-7
1.2877464923877852e-7
1.506854087859639e-7
2.40886086536683e-7
2.0641475870542493e-7
9.69634545153065e-8
5.077436736499855e-8
3.2544880028783794e-8
2.426237321509044e-8
2.1514417295524906e-8
2.7640442564854092e-8
1.021370041980529e-8
7.101897827711794e-9
1.2476993175415603e-8
1.9874734964924107e-8
2.675122852121932e-8
3.3288725386202366e-8
4.064129223840216e-8
5.005802594363825e-8
6.309672251166186e-8
2.9652460178903165e-7
2.5559136542531425e-7
1.7755252093412827e-7
2.0184481649913122e-7
3.084214504544702e-7
5.134160877289051e-7
4.2254680322040653e-7
3.5779485690062326e-7
4.5755672998130246e-7
1.1770245518613308e-6
0.000012225180561253858
1.5797398134822641e-6
2.361663727313421e-6
2.1937624187236295e-6
4.35606485413744e-6
1.312878880270168e-7
3.76047288803707e-9
4.558556627717465e-9
2.3008303167689494e-9
9.350873879823494e-10
3.3536207016393705e-10
4.839623742945735e-10
8.078919278858838e-10
3.7997567793945593e-10
4.2017742585365066e-9
1.5095001864101562e-8
1.7702020490845265e-8
6.7940738371317215e-9
9.173443929031205e-9
3.04795892881083e-11
1.0385443145834985e-10
1.0972455815835547e-11
2.5368704477761344e-13
1.554340099452961e-12
1.6226688659460812e-12
6.082602740158243e-13
1.655268904290986e-12
5.875860104467843e-12
1.3483835545954285e-11
2.7244268224265378e-11
5.271997924763353e-11
1.0170200395342609e-10
8.359814153398087e-10
4.570654122405481e-10
1.038046766784944e-10
2.0101517780885677e-10
5.543752573630812e-10
1.0477507828776042e-9
1.8045806784526467e-9
2.9685455119215034e-9
4.5371037160288564e-9
6.008213709814563e-9
6.481876350228358e-9
4.810037083223294e-9
9.252197494240299e-10
2.1764482974754275e-9
9.894610477716165e-9
8.244791840161465e-10
3.6079907713568584e-10
1.8815467425633177e-11
2.572141401375979e-12
2.555324108254043e-13
1.0459393678772804e-13
9.556578675528348e-14
1.1023230740220301e-13
1.326664960916958e-13
1.6100006475407346e-13
1.9662546549257613e-13
2.4154410700555295e-13
2.9832248927263514e-13
3.702821563244603e-13
4.617397967568189e-13
5.783142287585285e-13
3.92529105649031e-12
6.357632159291193e-13
9.072469915049896e-14
1.3102673579210396e-13
2.8677121752352995e-13
4.495989342887046e-13
6.548677340579694e-13
9.345959643802078e-13
1.327783755785757e-12
1.888065303793717e-12
2.692640875490162e-12
3.854566358422883e-12
5.5403996897613506e-12
7.995232202221478e-12
1.1576086957851398e-11
1.67899629892181e-11
2.4318894473620892e-11
3.498405547306696e-11
4.956278617297792e-11
6.840460678118483e-11
2.5350386965061165e-10
1.9261861661202978e-10
9.711610718192596e-11
6.931413116176704e-10
1.4064276885972976e-9
1.9151442553448223e-9
2.2278026530331908e-9
2.4693871453175016e-9
2.700449125071453e-9
2.9384441489872043e-9
3.1848400151531534e-9
3.4183948783704352e-9
6.940041913887223e-10
3.1748931586357083e-10
5.70914095432162e-10
8.725220805130698e-10
1.656518462288721e-9
4.986500615592673e-9
3.4275702386709294e-9
5.620757680575316e-10
7.307385438016508e-10
7.392232319994136e-10
7.63323652006375e-10
8.236592769370358e-10
9.306966052341393e-10
1.103207927465219e-9
1.3795973872030592e-9
1.8417748804422527e-9
2.681777587787606e-9
4.40320094722333e-9
1.6424474493415172e-8
1.7941181132559074e-8
1.3735770897029435e-8
1.7236713705946728e-8
2.852880682070046e-8
5.782245116951313e-8
7.70369422604031e-8
7.829022110458485e-8
1.0352549794213031e-7
1.371834908211338e-7
5.6154020874516236e-8
1.826059082606962e-6
2.956199326917756e-6
1.4555336945570441e-6
8.681299634322942e-7
6.08250948390091e-7
3.0790256833187804e-7
1.4244350365607085e-7
3.004247795853717e-8
9.029841775031804e-9
1.5807850745238006e-9
2.609697998971536e-10
4.537990503693909e-11
3.6497613083929275e-10
1.0329031770704296e-9
6.072650312001446e-10
1.1708199053464906e-10
4.9285254568371967e-11
9.795278885491495e-10
6.034634299604671e-9
2.579170110069381e-9
4.405229746126288e-9
1.7910264054374083e-8
4.3374317616348686e-8
5.4310944823527926e-8
5.276348173067748e-8
5.2238104808302684e-8
5.3712759147007636e-8
5.647563082393779e-8
5.998756120685768e-8
6.39458197730913e-8
6.822954467464551e-8
8.204650570111263e-8
1.1032459146715387e-7
9.870214952655471e-8
4.098915723924082e-8
1.8752491622077314e-8
1.0422520480509732e-8
6.991535107910526e-9
6.158236792521402e-9
1.0151969617894533e-8
2.0776670494389754e-8
1.3450887126795531e-8
1.3638898519920489e-8
1.5019189065720914e-8
1.6935976950301953e-8
1.9716668979324506e-8
2.3950726685071353e-8
3.0613957436348985e-8
4.158133398780089e-8
6.084251147691348e-8
9.754422895309893e-8
2.1710964677375727e-7
1.2584825786453742e-7
8.628777746865396e-8
9.903857430266039e-8
1.5657891352466067e-7
2.5520038173530265e-7
2.1423228420506555e-7
2.1081390853744305e-7
3.103298155938308e-7
6.442182765196679e-7
3.8459407651580637e-7
4.741694478582796e-6
3.7726498547558667e-6
1.446773983671629e-6
6.781658249491424e-7
1.8154897454321088e-7
3.389177771807328e-8
8.296389655621774e-9
2.732699530075116e-9
3.4527255355192774e-10
5.898239050451795e-12
2.481874501717955e-10
1.9515144581260504e-10
9.013855385485343e-10
3.6063537356435224e-11
1.8105500840798784e-10
7.737547632659809e-10
3.6460608739793588e-9
1.8888421338592635e-8
6.476017999096146e-9
5.292645111015175e-9
1.712539277769347e-8
5.4847317229895733e-8
1.0444236229056602e-7
9.700762649963937e-8
8.550050212861401e-8
8.206108706427723e-8
8.368812564496412e-8
8.917710665018352e-8
9.921225208584429e-8
1.1685328686696236e-7
1.516591596312368e-7
1.287746492390022e-7
1.5068540878590578e-7
2.408860865380165e-7
2.0641475870539253e-7
9.696345451681035e-8
5.077436736497029e-8
3.254488002801503e-8
2.4262373213732163e-8
2.1514417294035497e-8
2.764044256685919e-8
1.0213700427625429e-8
7.101897831501166e-9
1.247699317151965e-8
1.987473496264763e-8
2.6751228521603318e-8
3.328872538910356e-8
4.0641292239352837e-8
5.005802594290529e-8
6.309672251254421e-8
2.9652460179494225e-7
2.5559136542605546e-7
1.7755252092545418e-7
2.018448164997362e-7
3.084214504550527e-7
5.134160877286424e-7
4.2254680322078896e-7
3.5779485690064835e-7
4.575567299813302e-7
1.1770245518597771e-6
0.000012225180561255576
1.5797398134866172e-6
2.36166372732575e-6
2.1937624187203027e-6
4.356064854115455e-6
1.3128788802779064e-7
3.760472887977795e-9
4.558556627698485e-9
2.3008303167883224e-9
9.35087387919069e-10
3.353620701511755e-10
4.839623743265408e-10
8.07891928031482e-10
3.7997567770978065e-10
4.201774260699251e-9
1.509500185068131e-8
1.77020204975684e-8
6.794073834142781e-9
9.173443950425755e-9
3.0479574370516996e-11
1.0385441661117061e-10
1.0972472794969312e-11
2.536870233150049e-13
1.5543237693328523e-12
1.6226688620225263e-12
6.08269432199133e-13
1.6552615930253226e-12
5.875860085220324e-12
1.3483835545681992e-11
2.7244268225003324e-11
5.2719971188031546e-11
1.0170200913979745e-10
8.35981420625069e-10
4.570654344896578e-10
1.0380469939622467e-10
2.0101519395311248e-10
5.543752449769654e-10
1.0477507815667965e-9
1.8045806402147693e-9
2.9685454535939263e-9
4.537103684961847e-9
6.0082137026202826e-9
6.481876347477232e-9
4.810037083197666e-9
9.252197487351822e-10
2.1764482928140597e-9
9.89461048710139e-9
8.244791842385002e-10
3.607990768927098e-10
1.881546739740091e-11
2.5721423190919733e-12
2.555324367947819e-13
1.0459393855287109e-13
9.556578520177767e-14
1.1023230575948267e-13
1.326664952684359e-13
1.6100005349873675e-13
1.966254647630778e-13
2.4154415739201813e-13
2.9832248932375554e-13
3.702821270856062e-13
4.617397975162508e-13
5.783142293591717e-13
3.925291262236301e-12
6.357632914719191e-13
9.07246987774781e-14
1.310267074253915e-13
2.8677130691324537e-13
4.495989777425116e-13
6.548677357779278e-13
9.345959702300458e-13
1.3277837605885691e-12
1.888065176936475e-12
2.6926407191330185e-12
3.854566361665714e-12
5.54039950202094e-12
7.995232263716712e-12
1.157608696870713e-11
1.6789963086580263e-11
2.4318894489476506e-11
3.49840553233979e-11
4.9562786379167586e-11
6.84046067318785e-11
2.5350386964706414e-10
1.926186162127352e-10
9.711610650090819e-11
6.931413067444833e-10
1.4064276888554535e-9
1.9151442554951715e-9
2.2278026536336672e-9
2.469387144676465e-9
2.7004491250035604e-9
2.9384441490465897e-9
3.1848400154477054e-9
3.418394877967824e-9
6.94004191244005e-10
3.1748931408748046e-10
5.709140958557837e-10
8.725220804936883e-10
1.6565184613403343e-9
4.986500617797277e-9
3.4275701785623448e-9
5.620757701869539e-10
7.307385439655602e-10
7.392232314464878e-10
7.633236555310777e-10
8.236592776473803e-10
9.306966050948737e-10
1.1032079314435435e-9
1.3795973890065145e-9
1.8417748797182416e-9
2.6817775863132726e-9
4.403200949519941e-9
1.642447451180105e-8
1.794118113298691e-8
1.3735770897930738e-8
1.7236713705870574e-8
2.852880681980098e-8
5.782245116951457e-8
7.7036942260349e-8
7.829022110455835e-8
1.0352549794213971e-7
1.3718349081851705e-7
5.615402087324403e-8
1.826059082590608e-6
2.956199326930331e-6
1.4555336945347394e-6
8.681299634398934e-7
6.082509483925547e-7
3.079025683283343e-7
1.4244350365604427e-7
3.0042477958393946e-8
9.029841775802227e-9
1.5807850746680805e-9
2.609697997361277e-10
4.53798927445357e-11
3.649761308144474e-10
1.0329031772086165e-9
6.072650310434156e-10
1.1708199052795288e-10
4.928525453923112e-11
9.795278886065495e-10
6.034634288970291e-9
2.5791701086589005e-9
4.40522974613122e-9
1.791026405569981e-8
4.3374317618665685e-8
5.431094482392678e-8
5.276348173067709e-8
5.2238104810629246e-8
5.3712759147184474e-8
5.647563082430386e-8
5.998756120667271e-8
6.39458197724501e-8
6.822954467291855e-8
8.204650570179995e-8
1.1032459146832046e-7
9.87021495273482e-8
4.0989157241360355e-8
1.875249162027015e-8
1.042252048005243e-8
6.991535107474471e-9
6.15823678979593e-9
1.0151969619693075e-8
2.0776670500296002e-8
1.3450887124237473e-8
1.3638898518115971e-8
1.5019189068096722e-8
1.693597695576861e-8
1.9716668978604448e-8
2.395072668591838e-8
3.061395743941841e-8
4.1581333988006305e-8
6.084251147583072e-8
9.754422895481767e-8
2.1710964677823074e-7
1.258482578660582e-7
8.628777747044326e-8
9.903857430276013e-8
1.565789135261038e-7
2.552003817349492e-7
2.142322842052131e-7
2.1081390853743736e-7
3.103298155943736e-7
6.442182765192863e-7
3.8459407651308004e-7
4.7416944786044354e-6
3.7726498548139884e-6
1.4467739836675694e-6
6.781658249529757e-7
1.8154897454317967e-7
3.3891777718444665e-8
8.296389655613889e-9
2.7326995299215097e-9
3.452725536438408e-10
5.898239495306045e-12
2.4818745020618005e-10
1.9515144574561752e-10
9.013855384211928e-10
3.606353735349497e-11
1.8105500832501232e-10
7.737547630997857e-10
3.64606087415193e-9
1.888842133969212e-8
6.476017997801241e-9
5.2926451104515205e-9
1.712539277778885e-8
5.4847317257082434e-8
1.0444236228982931e-7
9.700762650180627e-8
8.550050212661024e-8
8.206108706446317e-8
8.368812564473654e-8
8.91771066502128e-8
9.921225208573717e-8
1.168532868671279e-7
1.5165915963044878e-7
1.2877464923879448e-7
1.5068540878596386e-7
2.4088608653692495e-7
2.0641475870553478e-7
9.696345451446429e-8
5.0774367365402406e-8
3.2544880029637775e-8
2.4262373213573742e-8
2.151441729373104e-8
2.764044256851446e-8
1.0213700417303586e-8
7.10189782501385e-9
1.2476993176575687e-8
1.9874734963297582e-8
2.6751228521868903e-8
3.328872538415287e-8
4.064129223881226e-8
5.0058025944347684e-8
6.30967225120238e-8
2.9652460178999917e-7
2.555913654259205e-7
1.7755252093440504e-7
2.0184481649746704e-7
3.084214504550818e-7
5.134160877285455e-7
4.225468032203471e-7
3.57794856900646e-7
4.5755672998099287e-7
1.1770245518596103e-6
0.000012225180561319625
1.5797398134873677e-6
2.361663727310265e-6
2.193762418719735e-6
4.356064854138802e-6
1.312878880271538e-7
3.760472888001854e-9
4.558556627792385e-9
2.300830316616064e-9
9.350873879857243e-10
3.353620701062634e-10
4.839623743206704e-10
8.078919278932385e-10
3.799756779053542e-10
4.2017742584408605e-9
1.509500185755026e-8
1.7702020497526472e-8
6.794073846410603e-9
9.17344392472658e-9
3.0479631051030945e-11
1.0385441347198895e-10
1.0972454332082388e-11
2.5368703976484067e-13
1.5543237755260608e-12
1.6226688680700621e-12
6.082694289914228e-13
1.6552615935719222e-12
5.875860089504481e-12
1.3483836808998108e-11
2.724426367025247e-11
5.271997925071204e-11
1.01702011105434e-10
8.359814153311288e-10
4.570654121880101e-10
1.0380469945460912e-10
2.0101517052094432e-10
5.543752574650329e-10
1.04775078162111e-9
1.8045806398831516e-9
2.968545539761856e-9
4.5371036846625746e-9
6.008213715691891e-9
6.481876352721935e-9
4.8100370836814685e-9
9.252197547873843e-10
2.1764482933959576e-9
9.894610483769817e-9
8.244791840389211e-10
3.6079907683674705e-10
1.8815464821692607e-11
2.5721417649832376e-12
2.555328960714556e-13
1.0459394050158308e-13
9.556578142700625e-14
1.102323070785171e-13
1.326664958975273e-13
1.6100001342867538e-13
1.9662546546736648e-13
2.4154415444196753e-13
2.983224892923711e-13
3.702821564451716e-13
4.617397969862124e-13
5.783141523523257e-13
3.925291041715998e-12
6.357632164495289e-13
9.072464019022871e-14
1.3102670647903446e-13
2.8677127237631616e-13
4.4959897828155164e-13
6.54867737837236e-13
9.345959603022863e-13
1.3277837595181778e-12
1.888064910914883e-12
2.692640719010103e-12
3.854566361794369e-12
5.540399690357002e-12
7.995232265855308e-12
1.157608721491919e-11
1.6789963085580574e-11
2.4318894642666856e-11
3.498405535785928e-11
4.9562786375874955e-11
6.840460663663372e-11
2.5350386963776363e-10
1.926186162287667e-10
9.711610847093987e-11
6.931413126629218e-10
1.4064276877282021e-9
1.9151442554556314e-9
2.227802653421553e-9
2.469387145479315e-9
2.700449124017977e-9
2.9384441476195137e-9
3.1848400150401692e-9
3.4183948791892336e-9
6.940041907718909e-10
3.174893146468265e-10
5.709140957408799e-10
8.725220805516334e-10
1.6565184617870308e-9
4.986500618119352e-9
3.4275701778509947e-9
5.620757653815852e-10
7.307385437797439e-10
7.39223231876908e-10
7.633236514012352e-10
8.236592772149354e-10
9.30696606266094e-10
1.1032079292841997e-9
1.3795973885939073e-9
1.8417748826573983e-9
2.6817775871397695e-9
4.403200947302168e-9
1.6424474508913142e-8
1.7941181132987653e-8
1.3735770892714988e-8
1.723671370586148e-8
2.8528806820697427e-8
5.782245116959381e-8
7.703694226046254e-8
7.829022110451569e-8
1.0352549794203596e-7
1.3718349081609067e-7
5.6154020873784274e-8
1.826059082639728e-6
2.95619932695571e-6
1.455533694546914e-6
8.681299634342177e-7
6.082509483900536e-7
3.0790256832972393e-7
1.4244350365605928e-7
3.0042477958848094e-8
9.029841775456236e-9
1.580785074525366e-9
2.609698000253058e-10
4.5379893281052946e-11
3.6497613088111526e-10
1.0329031776672021e-9
6.072650312347062e-10
1.1708199052798545e-10
4.9285254550139704e-11
9.795278890205174e-10
6.034634280058135e-9
2.579170109133185e-9
4.405229746247042e-9
1.7910264055417185e-8
4.3374317619230544e-8
5.4310944823254474e-8
5.276348173196441e-8
5.223810480750858e-8
5.3712759146245385e-8
5.6475630824223564e-8
5.998756120678547e-8
6.39458197727422e-8
6.822954467325136e-8
8.204650570197542e-8
1.1032459146742682e-7
9.870214952547984e-8
4.0989157242367676e-8
1.8752491622751784e-8
1.0422520480690821e-8
6.991535107315465e-9
6.158236792220806e-9
1.015196962303115e-8
2.077667049045453e-8
1.3450887125335895e-8
1.3638898517412377e-8
1.5019189065476624e-8
1.693597695282813e-8
1.9716668979599897e-8
2.395072668180764e-8
3.061395743595927e-8
4.158133398722825e-8
6.084251147484742e-8
9.754422895352071e-8
2.1710964677473459e-7
1.2584825786559772e-7
8.628777746946019e-8
9.90385743029045e-8
1.5657891352600758e-7
2.552003817352437e-7
2.1423228420493425e-7
2.1081390853735797e-7
3.1032981559448543e-7
6.442182765188558e-7
3.84594076522448e-7
4.741694478596674e-6
3.772649854771764e-6
1.44677398367438e-6
6.781658249493194e-7
1.8154897454319804e-7
3.3891777718412644e-8
8.29638965524104e-9
2.732699530314544e-9
3.45272553564321e-10
5.898238893208084e-12
2.4818745021391125e-10
1.9515144581147144e-10
9.01385538523652e-10
3.606353737844799e-11
1.8105500841984677e-10
7.737547632268499e-10
3.6460608737549637e-9
1.8888421340309005e-8
6.476017997026943e-9
5.292645110675172e-9
1.71253927776781e-8
5.4847317241753374e-8
1.0444236229319488e-7
9.700762649950597e-8
8.550050212752874e-8
8.206108706419339e-8
8.368812564518271e-8
8.917710665061043e-8
9.921225208441515e-8
1.1685328686508519e-7
1.5165915963191105e-7
1.287746492391259e-7
1.5068540878622067e-7
2.408860865377995e-7
2.064147587035296e-7
9.696345451881442e-8
5.077436736450872e-8
3.254488002814306e-8
2.4262373212762284e-8
2.1514417294003972e-8
2.7640442573097774e-8
1.021370041647114e-8
7.101897824217989e-9
1.247699317265927e-8
1.9874734964156043e-8
2.6751228519565807e-8
3.3288725387423496e-8
4.06412922362204e-8
5.005802594646798e-8
6.309672251081218e-8
2.965246017875925e-7
2.555913654259953e-7
1.7755252091745644e-7
2.0184481649919263e-7
3.0842145045508414e-7
5.134160877288695e-7
4.22546803220479e-7
3.577948569006564e-7
4.575567299813141e-7
1.1770245518576367e-6
0.000012225180561304622
1.5797398134851125e-6
2.3616637273305186e-6
2.193762418733067e-6
4.356064854117132e-6
1.3128788802756642e-7
3.760472888004633e-9
4.5585566277350654e-9
2.3008303168077044e-9
9.350873879616715e-10
3.3536207014571845e-10
4.839623743596106e-10
8.078919280362662e-10
3.7997567809733875e-10
4.201774260528034e-9
1.5095001850690804e-8
1.7702020497649633e-8
6.794073846483777e-9
9.173443937725509e-9
3.047957583703442e-11
1.0385441346475699e-10
1.0972472785372845e-11
2.536870237478304e-13
1.5543237799898109e-12
1.622668156833157e-12
6.082694324914142e-13
1.6552622656607327e-12
5.875860091982671e-12
1.3483836804131067e-11
2.724426822269638e-11
5.27199711714062e-11
1.0170201111604945e-10
8.359814153333882e-10
4.5706541222276167e-10
1.0380468591335911e-10
2.0101517915836973e-10
5.543752449549881e-10
1.0477507816954402e-9
1.8045806182075282e-9
2.968545488689048e-9
4.537103668131388e-9
6.0082137054907135e-9
6.481876353795904e-9
4.810037083372308e-9
9.252197514307486e-10
2.176448297536266e-9
9.894610480611754e-9
8.244791840789623e-10
3.6079907694825596e-10
1.8815464789826708e-11
2.5721415927237806e-12
2.555328949498567e-13
1.0459393892628184e-13
9.556578668737647e-14
1.1023230725188e-13
1.326664978077617e-13
1.6100001116783032e-13
1.9662546541761995e-13
2.41544104295279e-13
2.9832248914262727e-13
3.702821570888016e-13
4.617398501748916e-13
5.783141524409996e-13
3.925290996582512e-12
6.35763284691146e-13
9.07246399990718e-14
1.310267578590855e-13
2.8677130580345494e-13
4.495989091786392e-13
6.548677353398862e-13
9.34595967422166e-13
1.3277838240114267e-12
1.888065103647436e-12
2.6926408754660184e-12
3.854566365589227e-12
5.540399705068857e-12
7.99523215897451e-12
1.1576086974040838e-11
1.6789962939815307e-11
2.4318894492180485e-11
3.498405532540589e-11
4.956278615432819e-11
6.840460670241084e-11
2.5350386968153844e-10
1.9261861634963227e-10
9.711610870633481e-11
6.931413088920433e-10
1.406427688123458e-9
1.915144255214884e-9
2.227802653512611e-9
2.4693871446603686e-9
2.7004491249915655e-9
2.9384441490119577e-9
3.1848400149952045e-9
3.4183948780176493e-9
6.940041925986293e-10
3.1748931395769055e-10
5.709140959260695e-10
8.725220805160992e-10
1.6565184617362516e-9
4.986500618129743e-9
3.4275702062556692e-9
5.620757688410985e-10
7.307385424509438e-10
7.392232327861691e-10
7.633236532505018e-10
8.236592776190114e-10
9.306966051221497e-10
1.103207931387122e-9
1.3795973864533085e-9
1.8417748806580548e-9
2.6817775862966223e-9
4.403200949539307e-9
1.6424474511867755e-8
1.794118113285469e-8
1.3735770893531565e-8
1.7236713705922852e-8
2.8528806820767916e-8
5.782245116954887e-8
7.703694226016664e-8
7.829022110434133e-8
1.0352549794204791e-7
1.3718349081533014e-7
5.6154020873231293e-8
1.8260590826151882e-6
2.9561993269758057e-6
1.4555336945420864e-6
8.681299634332354e-7
6.082509483825751e-7
3.079025683305569e-7
1.4244350365603594e-7
3.004247795862489e-8
9.029841776050138e-9
1.5807850746764228e-9
2.6096979976870434e-10
4.537991475232049e-11
3.649761307940549e-10
1.032903177325138e-9
6.072650311022775e-10
1.170819905253233e-10
4.928525453617239e-11
9.795278884531629e-10
6.034634285936655e-9
2.579170109203765e-9
4.405229745777749e-9
1.7910264049243115e-8
4.337431761596709e-8
5.431094482438037e-8
5.2763481731662764e-8
5.223810480913337e-8
5.371275914654538e-8
5.647563082471446e-8
5.998756120674938e-8
6.394581977196101e-8
6.822954467313965e-8
8.204650570179631e-8
1.103245914685867e-7
9.870214953013836e-8
4.098915724012319e-8
1.8752491619492514e-8
1.0422520480022947e-8
6.991535107680253e-9
6.158236789456379e-9
1.0151969619748691e-8
2.0776670493369473e-8
1.3450887117326942e-8
1.3638898521225734e-8
1.5019189067549644e-8
1.693597695438543e-8
1.971666897862506e-8
2.3950726684891587e-8
3.061395743813027e-8
4.15813339851122e-8
6.084251147521926e-8
9.754422895381083e-8
2.171096467772696e-7
1.25848257865667e-7
8.628777747062961e-8
9.90385743028998e-8
1.5657891352489037e-7
2.5520038173530106e-7
2.1423228420502986e-7
2.1081390853750573e-7
3.1032981559436537e-7
6.442182765196215e-7
3.8459407652576335e-7
4.7416944785808574e-6
3.7726498547913963e-6
1.4467739836651185e-6
6.781658249525658e-7
1.8154897454310018e-7
3.3891777717966846e-8
8.2963896554845e-9
2.732699530134959e-9
3.452725535243561e-10
5.898239173156363e-12
2.48187452367304e-10
1.9515144577594382e-10
9.013855384783119e-10
3.606353745577579e-11
1.8105500832502587e-10
7.737547631632231e-10
3.6460608737658755e-9
1.88884213389693e-8
6.476017999377288e-9
5.292645111030027e-9
1.712539277780422e-8
5.484731723484715e-8
1.0444236228938406e-7
9.70076265015059e-8
8.550050212655408e-8
8.206108706437339e-8
8.368812564486436e-8
8.91771066510706e-8
9.921225208508605e-8
1.168532868651428e-7
1.5165915963113731e-7
1.2877464923877852e-7
1.506854087859639e-7
2.40886086536683e-7
2.0641475870542493e-7
9.69634545153065e-8
5.077436736499855e-8
3.2544880028783794e-8
2.426237321509044e-8
2.1514417295524906e-8
2.7640442564854092e-8
1.021370041980529e-8
7.101897827711794e-9
1.2476993175415603e-8
1.9874734964924107e-8
2.675122852121932e-8
3.3288725386202366e-8
4.064129223840216e-8
5.005802594363825e-8
6.309672251166186e-8
2.9652460178903165e-7
2.5559136542531425e-7
1.7755252093412827e-7
2.0184481649913122e-7
3.084214504544702e-7
5.134160877289051e-7
4.2254680322040653e-7
3.5779485690062326e-7
4.5755672998130246e-7
1.1770245518613308e-6
0.000012225180561253858
1.5797398134822641e-6
2.361663727313421e-6
2.1937624187236295e-6
4.35606485413744e-6
1.312878880270168e-7
3.76047288803707e-9
4.558556627717465e-9
2.3008303167689494e-9
9.350873879823494e-10
3.3536207016393705e-10
4.839623742945735e-10
8.078919278858838e-10
3.7997567793945593e-10
4.2017742585365066e-9
1.5095001864101562e-8
1.7702020490845265e-8
6.7940738371317215e-9
9.173443929031205e-9
3.04795892881083e-11
1.0385443145834985e-10
1.0972455815835547e-11
2.5368704477761344e-13
1.554340099452961e-12
1.6226688659460812e-12
6.082602740158243e-13
1.655268904290986e-12
5.875860104467843e-12
1.3483835545954285e-11
2.7244268224265378e-11
5.271997924763353e-11
1.0170200395342609e-10
8.359814153398087e-10
4.570654122405481e-10
1.038046766784944e-10
2.0101517780885677e-10
5.543752573630812e-10
1.0477507828776042e-9
1.8045806784526467e-9
2.9685455119215034e-9
4.5371037160288564e-9
6.008213709814563e-9
6.481876350228358e-9
4.810037083223294e-9
9.252197494240299e-10
2.1764482974754275e-9
9.894610477716165e-9
8.244791840161465e-10
3.6079907713568584e-10
1.8815467425633177e-11
2.572141401375979e-12
2.555324108254043e-13
1.0459393678772804e-13
9.556578675528348e-14
1.1023230740220301e-13
1.326664960916958e-13
1.6100006475407346e-13
1.9662546549257613e-13
2.4154410700555295e-13
2.9832248927263514e-13
3.702821563244603e-13
4.617397967568189e-13
5.783142287585285e-13
3.92529105649031e-12
6.357632159291193e-13
9.072469915049896e-14
1.3102673579210396e-13
2.8677121752352995e-13
4.495989342887046e-13
6.548677340579694e-13
9.345959643802078e-13
1.327783755785757e-12
1.888065303793717e-12
2.692640875490162e-12
3.854566358422883e-12
5.5403996897613506e-12
7.995232202221478e-12
1.1576086957851398e-11
1.67899629892181e-11
2.4318894473620892e-11
3.498405547306696e-11
4.956278617297792e-11
6.840460678118483e-11
2.5350386965061165e-10
1.9261861661202978e-10
9.711610718192596e-11
6.931413116176704e-10
1.4064276885972976e-9
1.9151442553448223e-9
2.2278026530331908e-9
2.4693871453175016e-9
2.700449125071453e-9
2.9384441489872043e-9
3.1848400151531534e-9
3.4183948783704352e-9
6.940041913887223e-10
3.1748931586357083e-10
5.70914095432162e-10
8.725220805130698e-10
1.656518462288721e-9
4.986500615592673e-9
3.4275702386709294e-9
5.620757680575316e-10
7.307385438016508e-10
7.392232319994136e-10
7.63323652006375e-10
8.236592769370358e-10
9.306966052341393e-10
1.103207927465219e-9
1.3795973872030592e-9
1.8417748804422527e-9
2.681777587787606e-9
4.40320094722333e-9
1.6424474493415172e-8
1.7941181132559074e-8
1.3735770897029435e-8
1.7236713705946728e-8
2.852880682070046e-8
5.782245116951313e-8
7.70369422604031e-8
7.829022110458485e-8
1.0352549794213031e-7
1.371834908211338e-7
5.6154020874516236e-8
1.826059082606962e-6
2.956199326917756e-6
1.4555336945570441e-6
8.681299634322942e-7
6.08250948390091e-7
3.0790256833187804e-7
1.4244350365607085e-7
3.004247795853717e-8
9.029841775031804e-9
1.5807850745238006e-9
2.609697998971536e-10
4.537990503693909e-11
3.6497613083929275e-10
1.0329031770704296e-9
6.072650312001446e-10
1.1708199053464906e-10
4.9285254568371967e-11
9.795278885491495e-10
6.034634299604671e-9
2.579170110069381e-9
4.405229746126288e-9
1.7910264054374083e-8
4.3374317616348686e-8
5.4310944823527926e-8
5.276348173067748e-8
5.2238104808302684e-8
5.3712759147007636e-8
5.647563082393779e-8
5.998756120685768e-8
6.39458197730913e-8
6.822954467464551e-8
8.204650570111263e-8
1.1032459146715387e-7
9.870214952655471e-8
4.098915723924082e-8
1.8752491622077314e-8
1.0422520480509732e-8
6.991535107910526e-9
6.158236792521402e-9
1.0151969617894533e-8
2.0776670494389754e-8
1.3450887126795531e-8
1.3638898519920489e-8
1.5019189065720914e-8
1.6935976950301953e-8
1.9716668979324506e-8
2.3950726685071353e-8
3.0613957436348985e-8
4.158133398780089e-8
6.084251147691348e-8
9.754422895309893e-8
2.1710964677375727e-7
1.2584825786453742e-7
8.628777746865396e-8
9.903857430266039e-8
1.5657891352466067e-7
2.5520038173530265e-7
2.1423228420506555e-7
2.1081390853744305e-7
3.103298155938308e-7
6.442182765196679e-7
3.8459407651580637e-7
4.741694478582796e-6
3.7726498547558667e-6
1.446773983671629e-6
6.781658249491424e-7
1.8154897454321088e-7
3.389177771807328e-8
8.296389655621774e-9
2.732699530075116e-9
3.4527255355192774e-10
5.898239050451795e-12
2.481874501717955e-10
1.9515144581260504e-10
9.013855385485343e-10
3.6063537356435224e-11
1.8105500840798784e-10
7.737547632659809e-10
3.6460608739793588e-9
1.8888421338592635e-8
6.476017999096146e-9
5.292645111015175e-9
1.712539277769347e-8
5.4847317229895733e-8
1.0444236229056602e-7
9.700762649963937e-8
8.550050212861401e-8
8.206108706427723e-8
8.368812564496412e-8
8.917710665018352e-8
9.921225208584429e-8
1.1685328686696236e-7
1.516591596312368e-7
1.287746492390022e-7
1.5068540878590578e-7
2.408860865380165e-7
2.0641475870539253e-7
9.696345451681035e-8
5.077436736497029e-8
3.254488002801503e-8
2.4262373213732163e-8
2.1514417294035497e-8
2.764044256685919e-8
1.0213700427625429e-8
7.101897831501166e-9
1.247699317151965e-8
1.987473496264763e-8
2.6751228521603318e-8
3.328872538910356e-8
4.0641292239352837e-8
5.005802594290529e-8
6.309672251254421e-8
2.9652460179494225e-7
2.5559136542605546e-7
1.7755252092545418e-7
2.018448164997362e-7
3.084214504550527e-7
5.134160877286424e-7
4.2254680322078896e-7
3.5779485690064835e-7
4.575567299813302e-7
1.1770245518597771e-6
0.000012225180561255576
1.5797398134866172e-6
2.36166372732575e-6
2.1937624187203027e-6
4.356064854115455e-6
1.3128788802779064e-7
3.760472887977795e-9
4.558556627698485e-9
2.3008303167883224e-9
9.35087387919069e-10
3.353620701511755e-10
4.839623743265408e-10
8.07891928031482e-10
3.7997567770978065e-10
4.201774260699251e-9
1.509500185068131e-8
1.77020204975684e-8
6.794073834142781e-9
9.173443950425755e-9
3.0479574370516996e-11
1.0385441661117061e-10
1.0972472794969312e-11
2.536870233150049e-13
1.5543237693328523e-12
1.6226688620225263e-12
6.08269432199133e-13
1.6552615930253226e-12
5.875860085220324e-12
1.3483835545681992e-11
2.7244268225003324e-11
5.2719971188031546e-11
1.0170200913979745e-10
8.35981420625069e-10
4.570654344896578e-10
1.0380469939622467e-10
2.0101519395311248e-10
5.543752449769654e-10
1.0477507815667965e-9
1.8045806402147693e-9
2.9685454535939263e-9
4.537103684961847e-9
6.0082137026202826e-9
6.481876347477232e-9
4.810037083197666e-9
9.252197487351822e-10
2.1764482928140597e-9
9.89461048710139e-9
8.244791842385002e-10
3.607990768927098e-10
1.881546739740091e-11
2.5721423190919733e-12
2.555324367947819e-13
1.0459393855287109e-13
9.556578520177767e-14
1.1023230575948267e-13
1.326664952684359e-13
1.6100005349873675e-13
1.966254647630778e-13
2.4154415739201813e-13
2.9832248932375554e-13
3.702821270856062e-13
4.617397975162508e-13
5.783142293591717e-13
3.925291262236301e-12
6.357632914719191e-13
9.07246987774781e-14
1.310267074253915e-13
2.8677130691324537e-13
4.495989777425116e-13
6.548677357779278e-13
9.345959702300458e-13
1.3277837605885691e-12
1.888065176936475e-12
2.6926407191330185e-12
3.854566361665714e-12
5.54039950202094e-12
7.995232263716712e-12
1.157608696870713e-11
1.6789963086580263e-11
2.4318894489476506e-11
3.49840553233979e-11
4.9562786379167586e-11
6.84046067318785e-11
2.5350386964706414e-10
1.926186162127352e-10
9.711610650090819e-11
6.931413067444833e-10
1.4064276888554535e-9
1.9151442554951715e-9
2.2278026536336672e-9
2.469387144676465e-9
2.7004491250035604e-9
2.9384441490465897e-9
3.1848400154477054e-9
3.418394877967824e-9
6.94004191244005e-10
3.1748931408748046e-10
5.709140958557837e-10
8.725220804936883e-10
1.6565184613403343e-9
4.986500617797277e-9
3.4275701785623448e-9
5.620757701869539e-10
7.307385439655602e-10
7.392232314464878e-10
7.633236555310777e-10
8.236592776473803e-10
9.306966050948737e-10
1.1032079314435435e-9
1.3795973890065145e-9
1.8417748797182416e-9
2.6817775863132726e-9
4.403200949519941e-9
1.642447451180105e-8
1.794118113298691e-8
1.3735770897930738e-8
1.7236713705870574e-8
2.852880681980098e-8
5.782245116951457e-8
7.7036942260349e-8
7.829022110455835e-8
1.0352549794213971e-7
1.3718349081851705e-7
5.615402087324403e-8
1.826059082590608e-6
2.956199326930331e-6
1.4555336945347394e-6
8.681299634398934e-7
6.082509483925547e-7
3.079025683283343e-7
1.4244350365604427e-7
3.0042477958393946e-8
9.029841775802227e-9
1.5807850746680805e-9
2.609697997361277e-10
4.53798927445357e-11
3.649761308144474e-10
1.0329031772086165e-9
6.072650310434156e-10
1.1708199052795288e-10
4.928525453923112e-11
9.795278886065495e-10
6.034634288970291e-9
2.5791701086589005e-9
4.40522974613122e-9
1.791026405569981e-8
4.3374317618665685e-8
5.431094482392678e-8
5.276348173067709e-8
5.2238104810629246e-8
5.3712759147184474e-8
5.647563082430386e-8
5.998756120667271e-8
6.39458197724501e-8
6.822954467291855e-8
8.204650570179995e-8
1.1032459146832046e-7
9.87021495273482e-8
4.0989157241360355e-8
1.875249162027015e-8
1.042252048005243e-8
6.991535107474471e-9
6.15823678979593e-9
1.0151969619693075e-8
2.0776670500296002e-8
1.3450887124237473e-8
1.3638898518115971e-8
1.5019189068096722e-8
1.693597695576861e-8
1.9716668978604448e-8
2.395072668591838e-8
3.061395743941841e-8
4.1581333988006305e-8
6.084251147583072e-8
9.754422895481767e-8
2.1710964677823074e-7
1.258482578660582e-7
8.628777747044326e-8
9.903857430276013e-8
1.565789135261038e-7
2.552003817349492e-7
2.142322842052131e-7
2.1081390853743736e-7
3.103298155943736e-7
6.442182765192863e-7
3.8459407651308004e-7
4.7416944786044354e-6
3.7726498548139884e-6
1.4467739836675694e-6
6.781658249529757e-7
1.8154897454317967e-7
3.3891777718444665e-8
8.296389655613889e-9
2.7326995299215097e-9
3.452725536438408e-10
5.898239495306045e-12
2.4818745020618005e-10
1.9515144574561752e-10
9.013855384211928e-10
3.606353735349497e-11
1.8105500832501232e-10
7.737547630997857e-10
3.64606087415193e-9
1.888842133969212e-8
6.476017997801241e-9
5.2926451104515205e-9
1.712539277778885e-8
5.4847317257082434e-8
1.0444236228982931e-7
9.700762650180627e-8
8.550050212661024e-8
8.206108706446317e-8
8.368812564473654e-8
8.91771066502128e-8
9.921225208573717e-8
1.168532868671279e-7
1.5165915963044878e-7
1.2877464923879448e-7
1.5068540878596386e-7
2.4088608653692495e-7
2.0641475870553478e-7
9.696345451446429e-8
5.0774367365402406e-8
3.2544880029637775e-8
2.4262373213573742e-8
2.151441729373104e-8
2.764044256851446e-8
1.0213700417303586e-8
7.10189782501385e-9
1.2476993176575687e-8
1.9874734963297582e-8
2.6751228521868903e-8
3.328872538415287e-8
4.064129223881226e-8
5.0058025944347684e-8
6.30967225120238e-8
2.9652460178999917e-7
2.555913654259205e-7
1.7755252093440504e-7
2.0184481649746704e-7
3.084214504550818e-7
5.134160877285455e-7
4.225468032203471e-7
3.57794856900646e-7
4.5755672998099287e-7
1.1770245518596103e-6
0.000012225180561319625
1.5797398134873677e-6
2.361663727310265e-6
2.193762418719735e-6
4.356064854138802e-6
1.312878880271538e-7
3.760472888001854e-9
4.558556627792385e-9
2.300830316616064e-9
9.350873879857243e-10
3.353620701062634e-10
4.839623743206704e-10
8.078919278932385e-10
3.799756779053542e-10
4.2017742584408605e-9
1.509500185755026e-8
1.7702020497526472e-8
6.794073846410603e-9
9.17344392472658e-9
3.0479631051030945e-11
1.0385441347198895e-10
1.0972454332082388e-11
2.5368703976484067e-13
1.5543237755260608e-12
1.6226688680700621e-12
6.082694289914228e-13
1.6552615935719222e-12
5.875860089504481e-12
1.3483836808998108e-11
2.724426367025247e-11
5.271997925071204e-11
1.01702011105434e-10
8.359814153311288e-10
4.570654121880101e-10
1.0380469945460912e-10
2.0101517052094432e-10
5.543752574650329e-10
1.04775078162111e-9
1.8045806398831516e-9
2.968545539761856e-9
4.5371036846625746e-9
6.008213715691891e-9
6.481876352721935e-9
4.8100370836814685e-9
9.252197547873843e-10
2.1764482933959576e-9
9.894610483769817e-9
8.244791840389211e-10
3.6079907683674705e-10
1.8815464821692607e-11
2.5721417649832376e-12
2.555328960714556e-13
1.0459394050158308e-13
9.556578142700625e-14
1.102323070785171e-13
1.326664958975273e-13
1.6100001342867538e-13
1.9662546546736648e-13
2.4154415444196753e-13
2.983224892923711e-13
3.702821564451716e-13
4.617397969862124e-13
5.783141523523257e-13
3.925291041715998e-12
6.357632164495289e-13
9.072464019022871e-14
1.3102670647903446e-13
2.8677127237631616e-13
4.4959897828155164e-13
6.54867737837236e-13
9.345959603022863e-13
1.3277837595181778e-12
1.888064910914883e-12
2.692640719010103e-12
3.854566361794369e-12
5.540399690357002e-12
7.995232265855308e-12
1.157608721491919e-11
1.6789963085580574e-11
2.4318894642666856e-11
3.498405535785928e-11
4.9562786375874955e-11
6.840460663663372e-11
2.5350386963776363e-10
1.926186162287667e-10
9.711610847093987e-11
6.931413126629218e-10
1.4064276877282021e-9
1.9151442554556314e-9
2.227802653421553e-9
2.469387145479315e-9
2.700449124017977e-9
2.9384441476195137e-9
3.1848400150401692e-9
3.4183948791892336e-9
6.940041907718909e-10
3.174893146468265e-10
5.709140957408799e-10
8.725220805516334e-10
1.6565184617870308e-9
4.986500618119352e-9
3.4275701778509947e-9
5.620757653815852e-10
7.307385437797439e-10
7.39223231876908e-10
7.633236514012352e-10
8.236592772149354e-10
9.30696606266094e-10
1.1032079292841997e-9
1.3795973885939073e-9
1.8417748826573983e-9
2.6817775871397695e-9
4.403200947302168e-9
1.6424474508913142e-8
1.7941181132987653e-8
1.3735770892714988e-8
1.723671370586148e-8
2.8528806820697427e-8
5.782245116959381e-8
7.703694226046254e-8
7.829022110451569e-8
1.0352549794203596e-7
1.3718349081609067e-7
5.6154020873784274e-8
1.826059082639728e-6
2.95619932695571e-6
1.455533694546914e-6
8.681299634342177e-7
6.082509483900536e-7
3.0790256832972393e-7
1.4244350365605928e-7
3.0042477958848094e-8
9.029841775456236e-9
1.580785074525366e-9
2.609698000253058e-10
4.5379893281052946e-11
3.6497613088111526e-10
1.0329031776672021e-9
6.072650312347062e-10
1.1708199052798545e-10
4.9285254550139704e-11
9.795278890205174e-10
6.034634280058135e-9
2.579170109133185e-9
4.405229746247042e-9
1.7910264055417185e-8
4.3374317619230544e-8
5.4310944823254474e-8
5.276348173196441e-8
5.223810480750858e-8
5.3712759146245385e-8
5.6475630824223564e-8
5.998756120678547e-8
6.39458197727422e-8
6.822954467325136e-8
8.204650570197542e-8
1.1032459146742682e-7
9.870214952547984e-8
4.0989157242367676e-8
1.8752491622751784e-8
1.0422520480690821e-8
6.991535107315465e-9
6.158236792220806e-9
1.015196962303115e-8
2.077667049045453e-8
1.3450887125335895e-8
1.3638898517412377e-8
1.5019189065476624e-8
1.693597695282813e-8
1.9716668979599897e-8
2.395072668180764e-8
3.061395743595927e-8
4.158133398722825e-8
6.084251147484742e-8
9.754422895352071e-8
2.1710964677473459e-7
1.2584825786559772e-7
8.628777746946019e-8
9.90385743029045e-8
1.5657891352600758e-7
2.552003817352437e-7
2.1423228420493425e-7
2.1081390853735797e-7
3.1032981559448543e-7
6.442182765188558e-7
3.84594076522448e-7
4.741694478596674e-6
3.772649854771764e-6
1.44677398367438e-6
6.781658249493194e-7
1.8154897454319804e-7
3.3891777718412644e-8
8.29638965524104e-9
2.732699530314544e-9
3.45272553564321e-10
5.898238893208084e-12
2.4818745021391125e-10
1.9515144581147144e-10
9.01385538523652e-10
3.606353737844799e-11
1.8105500841984677e-10
7.737547632268499e-10
3.6460608737549637e-9
1.8888421340309005e-8
6.476017997026943e-9
5.292645110675172e-9
1.71253927776781e-8
5.4847317241753374e-8
1.0444236229319488e-7
9.700762649950597e-8
8.550050212752874e-8
8.206108706419339e-8
8.368812564518271e-8
8.917710665061043e-8
9.921225208441515e-8
1.1685328686508519e-7
1.5165915963191105e-7
1.287746492391259e-7
1.5068540878622067e-7
2.408860865377995e-7
2.064147587035296e-7
9.696345451881442e-8
5.077436736450872e-8
3.254488002814306e-8
2.4262373212762284e-8
2.1514417294003972e-8
2.7640442573097774e-8
1.021370041647114e-8
7.101897824217989e-9
1.247699317265927e-8
1.9874734964156043e-8
2.6751228519565807e-8
3.3288725387423496e-8
4.06412922362204e-8
5.005802594646798e-8
6.309672251081218e-8
2.965246017875925e-7
2.555913654259953e-7
1.7755252091745644e-7
2.0184481649919263e-7
3.0842145045508414e-7
5.134160877288695e-7
4.22546803220479e-7
3.577948569006564e-7
4.575567299813141e-7
1.1770245518576367e-6
0.000012225180561304622
1.5797398134851125e-6
2.3616637273305186e-6
2.193762418733067e-6
4.356064854117132e-6
1.3128788802756642e-7
3.760472888004633e-9
4.5585566277350654e-9
2.3008303168077044e-9
9.350873879616715e-10
3.3536207014571845e-10
4.839623743596106e-10
8.078919280362662e-10
3.7997567809733875e-10
4.201774260528034e-9
1.5095001850690804e-8
1.7702020497649633e-8
6.794073846483777e-9
9.173443937725509e-9
3.047957583703442e-11
1.0385441346475699e-10
1.0972472785372845e-11
2.536870237478304e-13
1.5543237799898109e-12
1.622668156833157e-12
6.082694324914142e-13
1.6552622656607327e-12
5.875860091982671e-12
1.3483836804131067e-11
2.724426822269638e-11
5.27199711714062e-11
1.0170201111604945e-10
8.359814153333882e-10
4.5706541222276167e-10
1.0380468591335911e-10
2.0101517915836973e-10
5.543752449549881e-10
1.0477507816954402e-9
1.8045806182075282e-9
2.968545488689048e-9
4.537103668131388e-9
6.0082137054907135e-9
6.481876353795904e-9
4.810037083372308e-9
9.252197514307486e-10
2.176448297536266e-9
9.894610480611754e-9
8.244791840789623e-10
3.6079907694825596e-10
1.8815464789826708e-11
2.5721415927237806e-12
2.555328949498567e-13
1.0459393892628184e-13
9.556578668737647e-14
1.1023230725188e-13
1.326664978077617e-13
1.6100001116783032e-13
1.9662546541761995e-13
2.41544104295279e-13
2.9832248914262727e-13
3.702821570888016e-13
4.617398501748916e-13
5.783141524409996e-13
3.925290996582512e-12
6.35763284691146e-13
9.07246399990718e-14
1.310267578590855e-13
2.8677130580345494e-13
4.495989091786392e-13
6.548677353398862e-13
9.34595967422166e-13
1.3277838240114267e-12
1.888065103647436e-12
2.6926408754660184e-12
3.854566365589227e-12
5.540399705068857e-12
7.99523215897451e-12
1.1576086974040838e-11
1.6789962939815307e-11
2.4318894492180485e-11
3.498405532540589e-11
4.956278615432819e-11
6.840460670241084e-11
2.5350386968153844e-10
1.9261861634963227e-10
9.711610870633481e-11
6.931413088920433e-10
1.406427688123458e-9
1.915144255214884e-9
2.227802653512611e-9
2.4693871446603686e-9
2.7004491249915655e-9
2.9384441490119577e-9
3.1848400149952045e-9
3.4183948780176493e-9
6.940041925986293e-10
3.1748931395769055e-10
5.709140959260695e-10
8.725220805160992e-10
1.6565184617362516e-9
4.986500618129743e-9
3.4275702062556692e-9
5.620757688410985e-10
7.307385424509438e-10
7.392232327861691e-10
7.633236532505018e-10
8.236592776190114e-10
9.306966051221497e-10
1.103207931387122e-9
1.3795973864533085e-9
1.8417748806580548e-9
2.6817775862966223e-9
4.403200949539307e-9
1.6424474511867755e-8
1.794118113285469e-8
1.3735770893531565e-8
1.7236713705922852e-8
2.8528806820767916e-8
5.782245116954887e-8
7.703694226016664e-8
7.829022110434133e-8
1.0352549794204791e-7
1.3718349081533014e-7
5.6154020873231293e-8
1.8260590826151882e-6
2.9561993269758057e-6
1.4555336945420864e-6
8.681299634332354e-7
6.082509483825751e-7
3.079025683305569e-7
1.4244350365603594e-7
3.004247795862489e-8
9.029841776050138e-9
1.5807850746764228e-9
2.6096979976870434e-10
4.537991475232049e-11
3.649761307940549e-10
1.032903177325138e-9
6.072650311022775e-10
1.170819905253233e-10
4.928525453617239e-11
9.795278884531629e-10
6.034634285936655e-9
2.579170109203765e-9
4.405229745777749e-9
1.7910264049243115e-8
4.337431761596709e-8
5.431094482438037e-8
5.2763481731662764e-8
5.223810480913337e-8
5.371275914654538e-8
5.647563082471446e-8
5.998756120674938e-8
6.394581977196101e-8
6.822954467313965e-8
8.204650570179631e-8
1.103245914685867e-7
9.870214953013836e-8
4.098915724012319e-8
1.8752491619492514e-8
1.0422520480022947e-8
6.991535107680253e-9
6.158236789456379e-9
1.0151969619748691e-8
2.0776670493369473e-8
1.3450887117326942e-8
1.3638898521225734e-8
1.5019189067549644e-8
1.693597695438543e-8
1.971666897862506e-8
2.3950726684891587e-8
3.061395743813027e-8
4.15813339851122e-8
6.084251147521926e-8
9.754422895381083e-8
2.171096467772696e-7
1.25848257865667e-7
8.628777747062961e-8
9.90385743028998e-8
1.5657891352489037e-7
2.5520038173530106e-7
2.1423228420502986e-7
2.1081390853750573e-7
3.1032981559436537e-7
6.442182765196215e-7
3.8459407652576335e-7
4.7416944785808574e-6
3.7726498547913963e-6
1.4467739836651185e-6
6.781658249525658e-7
1.8154897454310018e-7
3.3891777717966846e-8
8.2963896554845e-9
2.732699530134959e-9
3.452725535243561e-10
5.898239173156363e-12
2.48187452367304e-10
1.9515144577594382e-10
9.013855384783119e-10
3.606353745577579e-11
1.8105500832502587e-10
7.737547631632231e-10
3.6460608737658755e-9
1.88884213389693e-8
6.476017999377288e-9
5.292645111030027e-9
1.712539277780422e-8
5.484731723484715e-8
1.0444236228938406e-7
9.70076265015059e-8
8.550050212655408e-8
8.206108706437339e-8
8.368812564486436e-8
8.91771066510706e-8
9.921225208508605e-8
1.168532868651428e-7
1.5165915963113731e-7
1.2877464923877852e-7
1.506854087859639e-7
2.40886086536683e-7
2.0641475870542493e-7
9.69634545153065e-8
5.077436736499855e-8
3.2544880028783794e-8
2.426237321509044e-8
2.1514417295524906e-8
2.7640442564854092e-8
1.021370041980529e-8
7.101897827711794e-9
1.2476993175415603e-8
1.9874734964924107e-8
2.675122852121932e-8
3.3288725386202366e-8
4.064129223840216e-8
5.005802594363825e-8
6.309672251166186e-8
2.9652460178903165e-7
2.5559136542531425e-7
1.7755252093412827e-7
2.0184481649913122e-7
3.084214504544702e-7
5.134160877289051e-7
4.2254680322040653e-7
3.5779485690062326e-7
4.5755672998130246e-7
1.1770245518613308e-6
0.000012225180561253858
1.5797398134822641e-6
2.361663727313421e-6
2.1937624187236295e-6
4.35606485413744e-6
1.312878880270168e-7
3.76047288803707e-9
4.558556627717465e-9
2.3008303167689494e-9
9.350873879823494e-10
3.3536207016393705e-10
4.839623742945735e-10
8.078919278858838e-10
3.7997567793945593e-10
4.2017742585365066e-9
1.5095001864101562e-8
1.7702020490845265e-8
6.7940738371317215e-9
9.173443929031205e-9
3.04795892881083e-11
1.0385443145834985e-10
1.0972455815835547e-11
2.5368704477761344e-13
1.554340099452961e-12
1.6226688659460812e-12
6.082602740158243e-13
1.655268904290986e-12
5.875860104467843e-12
1.3483835545954285e-11
2.7244268224265378e-11
5.271997924763353e-11
1.0170200395342609e-10
8.359814153398087e-10
4.570654122405481e-10
1.038046766784944e-10
2.0101517780885677e-10
5.543752573630812e-10
1.0477507828776042e-9
1.8045806784526467e-9
2.9685455119215034e-9
4.5371037160288564e-9
6.008213709814563e-9
6.481876350228358e-9
4.810037083223294e-9
9.252197494240299e-10
2.1764482974754275e-9
9.894610477716165e-9
8.244791840161465e-10
3.6079907713568584e-10
1.8815467425633177e-11
2.572141401375979e-12
2.555324108254043e-13
1.0459393678772804e-13
9.556578675528348e-14
1.1023230740220301e-13
1.326664960916958e-13
1.6100006475407346e-13
1.9662546549257613e-13
2.4154410700555295e-13
